# Supplementary material for: Measuring inter-individual differences in behavioural types of gilthead seabreams in the laboratory using deep learning
Source: PeerJ. 2022 May 5;10:e13396. doi: 10.7717/peerj.13396 (PMC9080431; doi:10.7717/peerj.13396)
Supplement: Supplemental Information 1 [file peerj-10-13396-s001.zip]

Archive with 199 entries (194 files):
- Raw validation data/
- Raw validation data/d1/
- Raw validation data/d1/SA3_2.csv
- Raw validation data/d1/SA3_2 hom.csv
- Raw validation data/d1/SA16_SOC_3.csv
- Raw validation data/d1/SA16_SOC_3 hom.csv
- Raw validation data/d1/SA20_SOC_2.csv
- Raw validation data/d1/SA20_SOC_2 hom.csv
- Raw validation data/d1/SA20_SOC_3.csv
- Raw validation data/d1/SA20_SOC_3 hom.csv
- Raw validation data/d1/SA21_SOC_3.csv
- Raw validation data/d1/SA21_SOC_3 hom.csv
- Raw validation data/d1/SA22_4.csv
- Raw validation data/d1/SA22_4 hom.csv
- Raw validation data/d1/SA22_7.csv
- Raw validation data/d1/SA22_7 hom.csv
- Raw validation data/d1/SA27_8.csv
- Raw validation data/d1/SA27_8 hom.csv
- Raw validation data/d1/SA29_EXP_4.csv
- Raw validation data/d1/SA29_EXP_4 hom.csv
- Raw validation data/d1/SA35_2.csv
- Raw validation data/d1/SA35_2 hom.csv
- Raw validation data/d1/SA38_29.csv
- Raw validation data/d1/SA38_29 hom.csv
- Raw validation data/d1/SA38_EXP_1.csv
- Raw validation data/d1/SA38_EXP_1 hom.csv
- Raw validation data/d1/SA38_EXP_4.csv
- Raw validation data/d1/SA38_EXP_4 hom.csv
- Raw validation data/d1/SA38_EXP_7.csv
- Raw validation data/d1/SA38_EXP_7 hom.csv
- Raw validation data/d1/SA40_18.csv
- Raw validation data/d1/SA40_18 hom.csv
- Raw validation data/d1/SA40_26.csv
- Raw validation data/d1/SA40_26 hom.csv
- Raw validation data/d1/SA45_SOC_1.csv
- Raw validation data/d1/SA45_SOC_1 hom.csv
- Raw validation data/d1/SA45_SOC_2.csv
- Raw validation data/d1/SA45_SOC_2 hom.csv
- Raw validation data/d1/SA45_SOC_3.csv
- Raw validation data/d1/SA45_SOC_3 hom.csv
- Raw validation data/d1/SA45_SOC_4.csv
- Raw validation data/d1/SA45_SOC_4 hom.csv
- Raw validation data/d1/SA45_SOC_5.csv
- Raw validation data/d1/SA45_SOC_5 hom.csv
- Raw validation data/d1/SA45_SOC_6.csv
- Raw validation data/d1/SA45_SOC_6 hom.csv
- Raw validation data/d1/SA45_SOC_7.csv
- Raw validation data/d1/SA45_SOC_7 hom.csv
- Raw validation data/d1/SA45_SOC_8.csv
- Raw validation data/d1/SA45_SOC_8 hom.csv
- Raw validation data/README.txt
- Raw validation data/datos validacion TFM.xlsx
- Raw validation data/d2/
- Raw validation data/d2/SA3_2.csv
- Raw validation data/d2/SA3_2 hom.csv
- Raw validation data/d2/SA16_SOC_3.csv
- Raw validation data/d2/SA16_SOC_3 hom.csv
- Raw validation data/d2/SA20_SOC_2.csv
- Raw validation data/d2/SA20_SOC_2 hom.csv
- Raw validation data/d2/SA20_SOC_3.csv
- Raw validation data/d2/SA20_SOC_3 hom.csv
- Raw validation data/d2/SA21_SOC_3.csv
- Raw validation data/d2/SA21_SOC_3 hom.csv
- Raw validation data/d2/SA22_4.csv
- Raw validation data/d2/SA22_4 hom.csv
- Raw validation data/d2/SA22_7.csv
- Raw validation data/d2/SA22_7 hom.csv
- Raw validation data/d2/SA27_8.csv
- Raw validation data/d2/SA27_8 hom.csv
- Raw validation data/d2/SA29_EXP_4.csv
- Raw validation data/d2/SA29_EXP_4 hom.csv
- Raw validation data/d2/SA35_2.csv
- Raw validation data/d2/SA35_2 hom.csv
- Raw validation data/d2/SA38_29.csv
- Raw validation data/d2/SA38_29 hom.csv
- Raw validation data/d2/SA38_EXP_1.csv
- Raw validation data/d2/SA38_EXP_1 hom.csv
- Raw validation data/d2/SA38_EXP_4.csv
- Raw validation data/d2/SA38_EXP_4 hom.csv
- Raw validation data/d2/SA38_EXP_7.csv
- Raw validation data/d2/SA38_EXP_7 hom.csv
- Raw validation data/d2/SA40_18.csv
- Raw validation data/d2/SA40_18 hom.csv
- Raw validation data/d2/SA40_26.csv
- Raw validation data/d2/SA40_26 hom.csv
- Raw validation data/d2/SA45_SOC_1.csv
- Raw validation data/d2/SA45_SOC_1 hom.csv
- Raw validation data/d2/SA45_SOC_2.csv
- Raw validation data/d2/SA45_SOC_2 hom.csv
- Raw validation data/d2/SA45_SOC_3.csv
- Raw validation data/d2/SA45_SOC_3 hom.csv
- Raw validation data/d2/SA45_SOC_4.csv
- Raw validation data/d2/SA45_SOC_4 hom.csv
- Raw validation data/d2/SA45_SOC_5.csv
- Raw validation data/d2/SA45_SOC_5 hom.csv
- Raw validation data/d2/SA45_SOC_6.csv
- Raw validation data/d2/SA45_SOC_6 hom.csv
- Raw validation data/d2/SA45_SOC_7.csv
- Raw validation data/d2/SA45_SOC_7 hom.csv
- Raw validation data/d2/SA45_SOC_8.csv
- Raw validation data/d2/SA45_SOC_8 hom.csv
- Raw validation data/d3/
- Raw validation data/d3/SA3_2.csv
- Raw validation data/d3/SA3_2 hom.csv
- Raw validation data/d3/SA16_SOC_3.csv
- Raw validation data/d3/SA16_SOC_3 hom.csv
- Raw validation data/d3/SA20_SOC_2.csv
- Raw validation data/d3/SA20_SOC_2 hom.csv
- Raw validation data/d3/SA20_SOC_3.csv
- Raw validation data/d3/SA20_SOC_3 hom.csv
- Raw validation data/d3/SA21_SOC_3.csv
- Raw validation data/d3/SA21_SOC_3 hom.csv
- Raw validation data/d3/SA22_4.csv
- Raw validation data/d3/SA22_4 hom.csv
- Raw validation data/d3/SA22_7.csv
- Raw validation data/d3/SA22_7 hom.csv
- Raw validation data/d3/SA27_8.csv
- Raw validation data/d3/SA27_8 hom.csv
- Raw validation data/d3/SA29_EXP_4.csv
- Raw validation data/d3/SA29_EXP_4 hom.csv
- Raw validation data/d3/SA35_2.csv
- Raw validation data/d3/SA35_2 hom.csv
- Raw validation data/d3/SA38_29.csv
- Raw validation data/d3/SA38_29 hom.csv
- Raw validation data/d3/SA38_EXP_1.csv
- Raw validation data/d3/SA38_EXP_1 hom.csv
- Raw validation data/d3/SA38_EXP_4.csv
- Raw validation data/d3/SA38_EXP_4 hom.csv
- Raw validation data/d3/SA38_EXP_7.csv
- Raw validation data/d3/SA38_EXP_7 hom.csv
- Raw validation data/d3/SA40_18.csv
- Raw validation data/d3/SA40_18 hom.csv
- Raw validation data/d3/SA40_26.csv
- Raw validation data/d3/SA40_26 hom.csv
- Raw validation data/d3/SA45_SOC_1.csv
- Raw validation data/d3/SA45_SOC_1 hom.csv
- Raw validation data/d3/SA45_SOC_2.csv
- Raw validation data/d3/SA45_SOC_2 hom.csv
- Raw validation data/d3/SA45_SOC_3.csv
- Raw validation data/d3/SA45_SOC_3 hom.csv
- Raw validation data/d3/SA45_SOC_4.csv
- Raw validation data/d3/SA45_SOC_4 hom.csv
- Raw validation data/d3/SA45_SOC_5.csv
- Raw validation data/d3/SA45_SOC_5 hom.csv
- Raw validation data/d3/SA45_SOC_6.csv
- Raw validation data/d3/SA45_SOC_6 hom.csv
- Raw validation data/d3/SA45_SOC_7.csv
- Raw validation data/d3/SA45_SOC_7 hom.csv
- Raw validation data/d3/SA45_SOC_8.csv
- Raw validation data/d3/SA45_SOC_8 hom.csv
- Raw validation data/d4/
- Raw validation data/d4/SA3_2.csv
- Raw validation data/d4/SA3_2 hom.csv
- Raw validation data/d4/SA16_SOC_3.csv
- Raw validation data/d4/SA16_SOC_3 hom.csv
- Raw validation data/d4/SA20_SOC_2.csv
- Raw validation data/d4/SA20_SOC_2 hom.csv
- Raw validation data/d4/SA20_SOC_3.csv
- Raw validation data/d4/SA20_SOC_3 hom.csv
- Raw validation data/d4/SA21_SOC_3.csv
- Raw validation data/d4/SA21_SOC_3 hom.csv
- Raw validation data/d4/SA22_4.csv
- Raw validation data/d4/SA22_4 hom.csv
- Raw validation data/d4/SA22_7.csv
- Raw validation data/d4/SA22_7 hom.csv
- Raw validation data/d4/SA27_8.csv
- Raw validation data/d4/SA27_8 hom.csv
- Raw validation data/d4/SA29_EXP_4.csv
- Raw validation data/d4/SA29_EXP_4 hom.csv
- Raw validation data/d4/SA35_2.csv
- Raw validation data/d4/SA35_2 hom.csv
- Raw validation data/d4/SA38_29.csv
- Raw validation data/d4/SA38_29 hom.csv
- Raw validation data/d4/SA38_EXP_1.csv
- Raw validation data/d4/SA38_EXP_1 hom.csv
- Raw validation data/d4/SA38_EXP_4.csv
- Raw validation data/d4/SA38_EXP_4 hom.csv
- Raw validation data/d4/SA38_EXP_7.csv
- Raw validation data/d4/SA38_EXP_7 hom.csv
- Raw validation data/d4/SA40_18.csv
- Raw validation data/d4/SA40_18 hom.csv
- Raw validation data/d4/SA40_26.csv
- Raw validation data/d4/SA40_26 hom.csv
- Raw validation data/d4/SA45_SOC_1.csv
- Raw validation data/d4/SA45_SOC_1 hom.csv
- Raw validation data/d4/SA45_SOC_2.csv
- Raw validation data/d4/SA45_SOC_2 hom.csv
- Raw validation data/d4/SA45_SOC_3.csv
- Raw validation data/d4/SA45_SOC_3 hom.csv
- Raw validation data/d4/SA45_SOC_4.csv
- Raw validation data/d4/SA45_SOC_4 hom.csv
- Raw validation data/d4/SA45_SOC_5.csv
- Raw validation data/d4/SA45_SOC_5 hom.csv
- Raw validation data/d4/SA45_SOC_6.csv
- Raw validation data/d4/SA45_SOC_6 hom.csv
- Raw validation data/d4/SA45_SOC_7.csv
- Raw validation data/d4/SA45_SOC_7 hom.csv
- Raw validation data/d4/SA45_SOC_8.csv
- Raw validation data/d4/SA45_SOC_8 hom.csv
