# Supplementary material for: Measuring inter-individual differences in behavioural types of gilthead seabreams in the laboratory using deep learning
Source: PeerJ. 2022 May 5;10:e13396. doi: 10.7717/peerj.13396 (PMC9080431; doi:10.7717/peerj.13396)
Supplement: Supplemental Information 1 [file peerj-10-13396-s001.zip › Raw validation data/d1/SA3_2.csv]

X	Y	%	seconds
481.222915649	349.758281708	0.998327	0.0
474.167442322	351.540641785	0.998967	1.12
465.083456039	356.074962616	0.999368	2.24
461.819076538	357.47543335	0.999617	3.36
457.529020309	358.431158066	0.999576	4.48
449.573421478	360.328817368	0.999648	5.6
444.178438187	359.557857513	0.999634	6.72
439.989423752	359.170732498	0.99969	7.84
435.952329636	359.693012238	0.999731	8.96
432.130050659	361.492938995	0.999712	10.08
426.768684387	361.543292999	0.999691	11.2
419.546127319	360.166683197	0.999751	12.32
415.305709839	359.727458954	0.99971	13.44
410.453939438	357.448310852	0.99975	14.56
402.611494064	356.785182953	0.99982	15.68
399.344825745	356.439771652	0.999766	16.8
392.220640182	355.914545059	0.999749	17.92
383.761835098	355.202293396	0.999804	19.04
378.2351017	354.45224762	0.999796	20.16
370.367836952	351.920957565	0.999722	21.28
365.311336517	350.517425537	0.999754	22.4
360.179948807	350.726451874	0.999713	23.52
356.148529053	347.7987957	0.999641	24.64
351.700687408	346.007137299	0.999681	25.76
342.162561417	349.480018616	0.999678	26.88
334.820652008	354.618644714	0.999683	28.0
331.87148571	354.799060822	0.999675	29.12
326.932263374	352.33297348	0.999617	30.24
320.977878571	353.60956192	0.999642	31.36
317.440342903	352.194843292	0.999691	32.48
312.983489037	353.821935654	0.999712	33.6
311.513853073	352.605800629	0.999775	34.72
305.572462082	351.680402756	0.99966	35.84
300.424528122	355.683231354	0.999645	36.96
297.966170311	352.913732529	0.999728	38.08
294.630527496	352.267570496	0.999782	39.2
292.07098484	351.332244873	0.999754	40.32
290.476989746	349.517784119	0.999751	41.44
289.403295517	348.016319275	0.999703	42.56
286.715745926	348.185977936	0.999744	43.68
284.099006653	348.246459961	0.999752	44.8
276.822638512	345.420455933	0.999787	45.92
265.5397892	348.489875793	0.999796	47.04
251.481294632	349.268989563	0.999747	48.16
245.379638672	350.253410339	0.999732	49.28
236.381959915	352.523546219	0.999567	50.4
232.169222832	350.709171295	0.99966	51.52
226.004290581	349.103107452	0.9996	52.64
214.800310135	350.16494751	0.99965	53.76
206.595134735	348.777351379	0.999411	54.88
204.493951797	344.473800659	0.999715	56.0
197.486424446	343.384552002	0.999656	57.12
193.232178688	344.61971283	0.999485	58.24
187.791180611	346.663513184	0.999551	59.36
182.462203503	356.90580368	0.999402	60.48
180.163431168	368.549938202	0.997484	61.6
184.039545059	380.122718811	0.993625	62.72
202.908468246	385.077724457	0.998211	63.84
218.088912964	386.943054199	0.999439	64.96
238.186812401	387.891168594	0.99974	66.08
259.845352173	384.797973633	0.999784	67.2
279.379367828	376.329460144	0.999849	68.32
295.601010323	369.509468079	0.999819	69.44
307.589673996	366.937007904	0.999772	70.56
320.961809158	363.445329666	0.999767	71.68
331.182670593	359.175853729	0.999682	72.8
340.493440628	357.212219238	0.999757	73.92
346.401643753	356.959247589	0.999765	75.04
360.154604912	357.325401306	0.999771	76.16
373.029208183	357.899780273	0.999683	77.28
390.423679352	357.415180206	0.999329	78.4
403.893566132	357.81337738	0.999521	79.52
415.65656662	360.46880722	0.999651	80.64
427.327060699	363.703422546	0.999591	81.76
433.283758163	367.362070084	0.999488	82.88
442.31595993	372.093257904	0.99938	84.0
454.174995422	387.849140167	0.986474	85.12
477.869319916	397.109384537	0.070075	86.24
480.496263504	401.815052032	0.987272	87.36
492.214107513	397.896366119	0.998731	88.48
499.339199066	393.63158226	0.99927	89.6
503.395652771	391.066188812	0.999563	90.72
496.015071869	389.457206726	0.999495	91.84
498.315811157	393.355636597	0.999653	92.96
495.655298233	392.97328949	0.999707	94.08
495.413923264	389.414262772	0.999706	95.2
495.907402039	386.570091248	0.999692	96.32
496.092557907	384.588088989	0.999751	97.44
491.246461868	380.449390411	0.999708	98.56
485.042572021	376.917486191	0.999764	99.68
482.73100853	374.698448181	0.999751	100.8
479.78811264	370.219774246	0.999737	101.92
477.670860291	363.83354187	0.999631	103.04
473.851156235	360.588998795	0.999701	104.16
471.39415741	356.166315079	0.999658	105.28
464.8686409	354.769449234	0.999686	106.4
459.393262863	353.505191803	0.999673	107.52
448.993682861	353.083047867	0.99968	108.64
441.847515106	352.935791016	0.999712	109.76
437.8947258	351.340885162	0.999691	110.88
432.556724548	350.186777115	0.999617	112.0
426.413536072	349.976520538	0.999703	113.12
416.053676605	349.1102314	0.999698	114.24
406.101179123	353.335762024	0.999692	115.36
389.98003006	358.367958069	0.999747	116.48
381.589889526	367.3005867	0.999733	117.6
370.004725456	373.250827789	0.999729	118.72
362.601709366	373.667449951	0.999797	119.84
356.067633629	373.477478027	0.999779	120.96
351.000452042	370.72637558	0.999824	122.08
348.724746704	367.703619003	0.999759	123.2
346.366214752	365.210895538	0.999747	124.32
339.903831482	364.001426697	0.999768	125.44
333.530449867	367.696323395	0.999799	126.56
326.813077927	366.453380585	0.999746	127.68
319.793081284	366.368637085	0.999647	128.8
315.076208115	362.054185867	0.999726	129.92
310.346031189	357.033119202	0.999708	131.04
306.414055824	353.751811981	0.999749	132.16
296.656394005	352.322273254	0.999788	133.28
289.250135422	348.555965424	0.999845	134.4
280.655097961	348.298273087	0.999728	135.52
274.570178986	347.118358612	0.999729	136.64
267.695331573	344.241456985	0.999664	137.76
264.28604126	341.453104019	0.999649	138.88
255.372738838	337.090616226	0.999447	140.0
250.318932533	341.036281586	0.999629	141.12
238.290286064	344.484729767	0.999432	142.24
230.631256104	342.047166824	0.999628	143.36
225.259637833	341.004896164	0.999489	144.48
219.305253029	348.190584183	0.999381	145.6
219.243550301	358.421888351	0.999433	146.72
221.397781372	364.583673477	0.999646	147.84
221.248435974	368.464221954	0.999728	148.96
218.860769272	372.814092636	0.999833	150.08
215.376234055	377.997837067	0.99977	151.2
213.194847107	375.995407104	0.999806	152.32
211.462044716	375.53352356	0.999755	153.44
210.367059708	377.998523712	0.999755	154.56
210.384225845	380.441036224	0.999821	155.68
209.055876732	378.273410797	0.999808	156.8
205.074357986	378.356208801	0.999809	157.92
207.98971653	374.890022278	0.999669	159.04
206.193757057	368.087940216	0.999745	160.16
212.751984596	361.625232697	0.99969	161.28
222.074222565	358.81696701	0.99975	162.4
222.328877449	353.884391785	0.999698	163.52
220.125818253	353.854007721	0.999764	164.64
220.001530647	357.93674469	0.999665	165.76
216.840982437	360.709533691	0.999814	166.88
212.504243851	365.684108734	0.999709	168.0
208.863639832	369.57567215	0.999757	169.12
205.828499794	368.074607849	0.999805	170.24
204.961514473	366.477069855	0.999725	171.36
203.842973709	363.18403244	0.999687	172.48
202.580356598	360.585479736	0.999613	173.6
200.328588486	354.411277771	0.999695	174.72
198.183453083	354.982395172	0.999622	175.84
198.925423622	352.593326569	0.99959	176.96
199.144291878	349.463996887	0.999609	178.08
198.959970474	347.75021553	0.999488	179.2
199.46449995	348.97064209	0.999404	180.32
198.540699482	348.86592865	0.999758	181.44
196.75141573	350.277671814	0.999786	182.56
196.207761765	352.217388153	0.99981	183.68
190.327310562	353.507137299	0.999798	184.8
184.669065475	352.903203964	0.999809	185.92
182.726418972	354.009017944	0.999825	187.04
179.456675053	356.886920929	0.999793	188.16
178.721880913	356.972293854	0.999811	189.28
177.386283875	357.705287933	0.999749	190.4
172.976589203	357.655820847	0.99976	191.52
170.472919941	359.268951416	0.999692	192.64
169.528710842	358.941650391	0.999639	193.76
164.485907555	359.312210083	0.999695	194.88
163.863682747	356.514415741	0.9997	196.0
164.731419086	353.67430687	0.999732	197.12
163.518810272	354.645223618	0.999818	198.24
161.354613304	361.717185974	0.999807	199.36
157.484602928	370.285263062	0.999816	200.48
158.436858654	374.661970139	0.999694	201.6
160.92684269	378.793544769	0.999719	202.72
165.237247944	378.939743042	0.999693	203.84
171.34706974	380.347995758	0.999672	204.96
173.976111412	379.00560379	0.999709	206.08
172.899365425	381.660232544	0.999757	207.2
173.021495342	384.270715714	0.999771	208.32
171.622419357	386.635036469	0.999674	209.44
170.056891441	388.034105301	0.999702	210.56
172.880339622	388.23091507	0.999705	211.68
175.708985329	386.415967941	0.999743	212.8
177.397418022	382.820491791	0.99973	213.92
177.343344688	379.84462738	0.999759	215.04
174.696469307	385.567817688	0.999793	216.16
174.004721642	384.093418121	0.999808	217.28
175.415277481	386.617555618	0.999712	218.4
176.034617424	384.83259201	0.999793	219.52
174.07156229	383.899297714	0.999749	220.64
175.873792171	381.356506348	0.999778	221.76
175.46274662	379.997348785	0.999733	222.88
175.886392593	384.251976013	0.999795	224.0
176.789700985	386.23254776	0.99977	225.12
174.929606915	391.148757935	0.999785	226.24
172.774255276	392.223758698	0.999762	227.36
175.683307648	390.388240814	0.999752	228.48
175.007104874	384.648313522	0.999795	229.6
178.373587132	379.044399261	0.999799	230.72
179.243528843	377.041683197	0.999762	231.84
181.547009945	374.496631622	0.999779	232.96
184.497141838	371.140565872	0.999873	234.08
183.292710781	367.046928406	0.999756	235.2
185.054910183	364.44568634	0.999814	236.32
187.696659565	361.419668198	0.999767	237.44
186.849951744	361.021213531	0.999756	238.56
188.162016869	357.46805191	0.999784	239.68
185.545837879	354.150180817	0.999797	240.8
182.874405384	350.166950226	0.999719	241.92
182.304739952	347.484912872	0.999655	243.04
178.488433361	345.177440643	0.999782	244.16
178.647553921	343.503313065	0.999751	245.28
180.122959614	342.26354599	0.999663	246.4
179.633724689	344.288749695	0.999672	247.52
181.475543976	344.239826202	0.999771	248.64
177.446949482	351.167964935	0.999691	249.76
174.44729805	359.314785004	0.99928	250.88
166.349327564	364.202728271	0.999232	252.0
164.229333401	369.335889816	0.999246	253.12
164.810836315	372.224407196	0.999565	254.24
161.871814728	377.193088531	0.999594	255.36
168.304467201	385.180549622	0.999661	256.48
179.204511642	388.771648407	0.999577	257.6
186.260581017	386.554498672	0.999419	258.72
195.095801353	384.588546753	0.999578	259.84
199.042129517	382.46014595	0.99966	260.96
199.571335316	380.451622009	0.999737	262.08
197.154808044	380.658216476	0.999752	263.2
193.987560272	381.461963654	0.999745	264.32
191.906905174	380.601768494	0.999695	265.44
192.176437378	377.309017181	0.999775	266.56
194.196951389	377.618322372	0.999828	267.68
193.150091171	375.681037903	0.999806	268.8
189.982783794	375.440254211	0.999725	269.92
186.49187088	376.453113556	0.999726	271.04
189.478731155	375.674858093	0.99979	272.16
194.103503227	375.026750565	0.999833	273.28
194.759941101	374.451856613	0.999833	274.4
195.799517632	374.721565247	0.999791	275.52
191.244125366	379.656543732	0.999782	276.64
191.964447498	382.892017365	0.9998	277.76
187.641501427	386.267566681	0.999764	278.88
184.382510185	385.578432083	0.999782	280.0
180.833506584	386.302700043	0.999801	281.12
178.792226315	388.749847412	0.999719	282.24
178.934967518	389.304742813	0.999759	283.36
176.253199577	391.128387451	0.999679	284.48
174.700260162	388.931121826	0.99966	285.6
174.146485329	393.07800293	0.999812	286.72
175.278460979	395.700159073	0.999751	287.84
177.492165565	398.813209534	0.999709	288.96
179.990506172	398.113861084	0.999788	290.08
180.838751793	392.417678833	0.999807	291.2
182.022726536	388.907260895	0.999751	292.32
180.670702457	386.01934433	0.999823	293.44
175.111341476	385.926475525	0.99979	294.56
175.979089737	382.900485992	0.999661	295.68
177.000653744	380.695781708	0.999766	296.8
176.336860657	382.778377533	0.999696	297.92
175.830662251	383.112630844	0.999731	299.04
176.227176189	381.893806458	0.999741	300.16
176.844501495	380.427675247	0.999755	301.28
177.455055714	380.087985992	0.999769	302.4
179.09566164	379.298171997	0.99979	303.52
177.625918388	379.874725342	0.999709	304.64
176.05727911	385.05695343	0.99968	305.76
176.950597763	386.872329712	0.999705	306.88
177.485394478	385.227012634	0.999811	308.0
178.117549419	383.431549072	0.999761	309.12
176.540088654	379.902534485	0.999701	310.24
175.295162201	378.961486816	0.999717	311.36
174.664890766	379.508514404	0.999736	312.48
173.043644428	378.077001572	0.999729	313.6
170.807754993	376.51345253	0.999632	314.72
169.986462593	375.298748016	0.99964	315.84
167.644488811	375.128860474	0.999737	316.96
164.889669418	373.468036652	0.999766	318.08
163.512706757	372.364997864	0.999753	319.2
164.177858829	372.329978943	0.999819	320.32
163.137125969	372.274103165	0.999782	321.44
162.938940525	373.996810913	0.9998	322.56
164.779782295	376.812744141	0.999731	323.68
165.761971474	377.163734436	0.999762	324.8
167.593932152	377.689876556	0.999686	325.92
170.090997219	377.784633636	0.999778	327.04
172.44746685	376.065273285	0.999765	328.16
171.86704874	382.826271057	0.999723	329.28
171.751916409	388.086776733	0.999771	330.4
175.310957432	388.661956787	0.999742	331.52
174.766731262	386.851730347	0.999784	332.64
175.866127014	385.31006813	0.99978	333.76
176.744115353	381.558351517	0.999754	334.88
170.571041107	377.67786026	0.999774	336.0
166.006672382	377.895526886	0.999801	337.12
166.851210594	375.208654404	0.999828	338.24
166.480624676	372.756099701	0.999767	339.36
162.784671783	371.839084625	0.99982	340.48
160.200023651	370.277080536	0.999824	341.6
157.618188858	367.515621185	0.999794	342.72
153.901064396	372.296447754	0.999811	343.84
154.833221436	372.430686951	0.999791	344.96
153.341841698	373.973865509	0.999804	346.08
151.828801632	372.033977509	0.999745	347.2
153.585100174	367.478027344	0.999823	348.32
154.088377953	369.634408951	0.999808	349.44
149.907875061	370.855264664	0.999846	350.56
152.548825741	371.299381256	0.999802	351.68
149.012112617	370.90959549	0.999809	352.8
148.392450809	371.111984253	0.999796	353.92
153.6678195	369.411821365	0.999806	355.04
150.857567787	366.006603241	0.999768	356.16
145.479607582	366.105308533	0.999838	357.28
140.77129364	370.771522522	0.999698	358.4
140.849554539	376.516857147	0.999505	359.52
144.928908348	380.517625809	0.999624	360.64
148.50268364	381.919670105	0.999611	361.76
152.128577232	381.661491394	0.99974	362.88
153.342425823	385.906734467	0.999692	364.0
160.130643845	386.520996094	0.999599	365.12
168.507885933	386.3996315	0.999617	366.24
174.056768417	384.095993042	0.999717	367.36
181.738162041	382.171440125	0.999732	368.48
181.727898121	381.294078827	0.9998	369.6
178.545331955	380.740270615	0.999606	370.72
178.374385834	381.261548996	0.999701	371.84
179.058527946	379.524993896	0.999686	372.96
178.749084473	380.825471878	0.999754	374.08
184.293699265	378.928356171	0.999737	375.2
184.659790993	375.280895233	0.999703	376.32
185.481929779	369.410505295	0.999667	377.44
185.132932663	368.940925598	0.999751	378.56
187.495625019	366.545934677	0.999779	379.68
188.826394081	364.978523254	0.999809	380.8
190.579545498	365.143203735	0.999776	381.92
184.242415428	367.072877884	0.999727	383.04
184.690880775	367.674036026	0.999671	384.16
184.686088562	365.172042847	0.999705	385.28
183.437657356	363.747310638	0.999656	386.4
183.304798603	364.019536972	0.999802	387.52
184.329271317	362.487201691	0.999725	388.64
184.726071358	359.501266479	0.999828	389.76
181.545174122	361.032371521	0.999744	390.88
179.180371761	362.069606781	0.999742	392.0
170.816969872	366.140556335	0.999643	393.12
171.697604656	372.588729858	0.999527	394.24
169.497573376	379.623012543	0.999777	395.36
169.931018353	387.892570496	0.999691	396.48
172.050154209	391.923007965	0.99973	397.6
171.724462509	394.291963577	0.999663	398.72
171.562802792	395.851449966	0.99961	399.84
172.625827789	393.739471436	0.999686	400.96
173.524010181	394.431037903	0.999754	402.08
173.618817329	394.343233109	0.99976	403.2
175.633621216	393.775463104	0.999782	404.32
178.941190243	393.758153915	0.999735	405.44
180.819475651	392.548542023	0.999729	406.56
183.751952648	390.138902664	0.99981	407.68
185.89515686	387.684745789	0.999639	408.8
191.107678413	383.172454834	0.99972	409.92
192.266237736	379.577865601	0.999714	411.04
187.81015873	382.717752457	0.999744	412.16
185.935175419	381.217718124	0.999752	413.28
185.027897358	379.679431915	0.999748	414.4
183.116602898	377.837963104	0.999799	415.52
181.557917595	385.039787292	0.999782	416.64
181.360065937	385.852890015	0.999801	417.76
181.834387779	382.107439041	0.999787	418.88
179.189586639	385.422878265	0.999806	420.0
178.852593899	386.488208771	0.999792	421.12
178.066384792	386.283731461	0.999775	422.24
181.701266766	386.451072693	0.99981	423.36
180.591583252	382.133560181	0.999848	424.48
181.91883564	378.851852417	0.999806	425.6
182.982563972	377.270021439	0.999775	426.72
183.058404922	375.015335083	0.999814	427.84
182.77823925	374.857435226	0.999817	428.96
180.592060089	374.144096375	0.999842	430.08
185.526561737	369.872016907	0.999805	431.2
187.84725666	366.004514694	0.999814	432.32
188.615179062	363.891563416	0.999828	433.44
189.08342123	362.579097748	0.999769	434.56
186.883306503	363.304138184	0.999712	435.68
183.498835564	363.08306694	0.999739	436.8
179.593002796	363.155479431	0.999732	437.92
179.83891964	361.721763611	0.999698	439.04
177.413833141	359.995422363	0.999638	440.16
166.479206085	360.508861542	0.999548	441.28
163.694787025	371.545028687	0.99974	442.4
158.327007294	379.537611008	0.999712	443.52
161.572813988	383.496894836	0.999819	444.64
163.639760017	382.594928741	0.999795	445.76
181.69233799	382.288742065	0.999822	446.88
188.78595829	378.321418762	0.999765	448.0
196.125364304	375.50359726	0.999768	449.12
197.975254059	375.670795441	0.999737	450.24
194.011640549	376.090965271	0.999717	451.36
193.295836449	380.263881683	0.999793	452.48
189.087963104	385.794639587	0.99969	453.6
187.766718864	382.193040848	0.999674	454.72
183.714151382	383.855953217	0.999792	455.84
183.176183701	381.552371979	0.999818	456.96
184.485518932	382.383470535	0.999805	458.08
184.888935089	379.915237427	0.99976	459.2
187.713551521	378.012256622	0.999754	460.32
187.428736687	375.045146942	0.999807	461.44
182.924032211	372.597913742	0.999814	462.56
180.620288849	372.003765106	0.999821	463.68
178.340530396	373.228797913	0.999785	464.8
175.335907936	373.70344162	0.999704	465.92
170.932114124	375.467205048	0.99979	467.04
168.377840519	373.895759583	0.999718	468.16
163.418769836	381.947908401	0.999779	469.28
165.325915813	379.448947906	0.999777	470.4
165.383899212	376.518802643	0.999782	471.52
167.931520939	373.705644608	0.999735	472.64
165.071868896	376.461811066	0.999809	473.76
167.568016052	378.871765137	0.999776	474.88
165.708494186	376.176795959	0.999739	476.0
162.892436981	374.24946785	0.999755	477.12
164.77086544	373.351764679	0.999765	478.24
162.099683285	375.05979538	0.999706	479.36
158.400821686	378.830966949	0.999796	480.48
154.353535175	385.156288147	0.999771	481.6
154.974007607	383.729152679	0.999802	482.72
159.747838974	381.53377533	0.99972	483.84
157.794117928	379.624700546	0.999806	484.96
154.339122772	379.668245316	0.999817	486.08
154.653167725	379.712505341	0.999821	487.2
154.753518105	379.006061554	0.999765	488.32
154.722523689	379.378509521	0.999783	489.44
153.796958923	382.73815155	0.999833	490.56
158.523201942	386.204252243	0.999706	491.68
155.602228642	385.275192261	0.999664	492.8
156.668400764	382.090702057	0.999646	493.92
162.348175049	379.660377502	0.999724	495.04
163.279485703	375.444202423	0.999374	496.16
164.523482323	373.463573456	0.999596	497.28
168.70445013	372.412376404	0.999601	498.4
169.198775291	370.052947998	0.999688	499.52
171.270477772	368.152370453	0.999753	500.64
173.7205863	366.958351135	0.999762	501.76
175.100564957	365.432825089	0.999815	502.88
176.134181023	361.613273621	0.99984	504.0
181.190049648	361.873826981	0.999829	505.12
184.500312805	358.891181946	0.999682	506.24
185.412287712	358.208198547	0.999744	507.36
187.299764156	358.470983505	0.999773	508.48
185.195016861	362.363891602	0.999638	509.6
184.046697617	364.967737198	0.99976	510.72
183.908259869	373.706016541	0.999822	511.84
183.499395847	383.340854645	0.999692	512.96
183.7651968	386.366271973	0.999767	514.08
189.127206802	385.606384277	0.999717	515.2
188.570296764	379.743776321	0.999724	516.32
189.299178123	377.073326111	0.999771	517.44
191.876149178	375.466575623	0.999792	518.56
191.524875164	374.843072891	0.999829	519.68
191.882872581	373.394622803	0.999822	520.8
193.327903748	369.595298767	0.999773	521.92
192.296290398	365.211982727	0.999766	523.04
187.011289597	365.055971146	0.999761	524.16
190.572202206	361.945495605	0.999779	525.28
189.740300179	360.328216553	0.99978	526.4
189.310455322	363.444671631	0.999836	527.52
190.344703197	362.231340408	0.999798	528.64
193.393754959	359.336471558	0.99978	529.76
193.765902519	359.463586807	0.999744	530.88
194.37558651	359.709434509	0.999749	532.0
192.343664169	354.164800644	0.999817	533.12
186.829900742	352.226514816	0.999771	534.24
181.078577042	345.966053009	0.999621	535.36
174.350070953	340.120983124	0.999688	536.48
168.337261677	344.100351334	0.999562	537.6
158.105480671	350.919513702	0.999727	538.72
151.423549652	354.888210297	0.999656	539.84
148.725616932	362.53200531	0.999649	540.96
149.458026886	365.365219116	0.999745	542.08
153.392386436	364.284610748	0.999765	543.2
156.903254986	363.158197403	0.999791	544.32
157.847034931	364.028377533	0.999808	545.44
162.072372437	362.234573364	0.999791	546.56
162.411785126	364.408693314	0.999844	547.68
165.097415447	367.551956177	0.999829	548.8
158.362936974	372.481985092	0.999799	549.92
160.393881798	373.767185211	0.999704	551.04
161.43579483	370.803909302	0.999807	552.16
165.673482418	365.582199097	0.999787	553.28
168.26993227	363.100547791	0.999794	554.4
171.65825367	360.198783875	0.999732	555.52
169.509124756	363.266487122	0.999614	556.64
171.259999275	370.377159119	0.999797	557.76
170.167577267	374.765052795	0.999762	558.88
172.100138664	375.175380707	0.999777	560.0
173.126220703	375.491065979	0.999739	561.12
174.175047874	372.179374695	0.99968	562.24
173.055887222	375.967941284	0.999779	563.36
174.34489727	382.765617371	0.999811	564.48
174.055457115	386.74489975	0.999788	565.6
168.91913414	385.583496094	0.999714	566.72
169.26779747	382.437429428	0.99983	567.84
163.236665726	384.094734192	0.999741	568.96
157.328546047	389.251670837	0.999729	570.08
160.704219341	387.222690582	0.999713	571.2
157.484412193	381.87412262	0.999731	572.32
155.213797092	379.666643143	0.999758	573.44
155.610990524	377.863368988	0.999764	574.56
156.010365486	374.781932831	0.999772	575.68
158.192610741	373.306903839	0.999765	576.8
158.219993114	371.228113174	0.999792	577.92
159.689903259	371.93321228	0.999732	579.04
157.682621479	371.008243561	0.999762	580.16
157.807993889	368.367919922	0.999731	581.28
158.783614635	364.610137939	0.999513	582.4
141.935443878	367.202453613	0.997043	583.52
138.691687584	379.12279129	0.999604	584.64
138.475954533	386.44695282	0.999715	585.76
140.819239616	390.54101944	0.999624	586.88
139.25536871	389.081382751	0.999487	588.0
147.786724567	386.757144928	0.999734	589.12
151.191806793	383.530311584	0.99962	590.24
153.666543961	381.552200317	0.99959	591.36
162.498438358	379.627876282	0.999664	592.48
166.28267765	377.234916687	0.999729	593.6
167.531776428	378.548183441	0.999733	594.72
171.873307228	377.493896484	0.999776	595.84
176.50500536	375.606765747	0.99975	596.96
179.584300518	375.043716431	0.9998	598.08
181.477224827	374.006023407	0.999794	599.2
180.085706711	371.274061203	0.999784	600.32
177.996098995	365.988121033	0.999726	601.44
171.282744408	365.368595123	0.999673	602.56
173.72623682	363.2239151	0.999571	603.68
176.998221874	360.956010818	0.999745	604.8
177.64749527	355.661144257	0.999654	605.92
178.454291821	350.5651474	0.99978	607.04
178.935813904	346.210756302	0.999607	608.16
179.147768021	347.088117599	0.999732	609.28
178.05352211	342.205696106	0.999595	610.4
176.13503933	338.025655746	0.999642	611.52
169.994449615	336.94521904	0.999617	612.64
162.653803825	339.638442993	0.999543	613.76
158.214962482	343.782920837	0.999706	614.88
154.094421864	344.288949966	0.999656	616.0
151.384067535	342.997627258	0.99952	617.12
146.095919609	342.935771942	0.9996	618.24
143.674981594	340.435523987	0.999698	619.36
138.011109829	339.521656036	0.999604	620.48
135.813617706	343.619670868	0.999482	621.6
136.842989922	353.338451385	0.999457	622.72
136.374211311	373.490152359	0.998471	623.84
134.073221684	385.049571991	0.996844	624.96
144.706749916	395.947122574	0.993148	626.08
164.049863815	397.399120331	0.999159	627.2
189.715218544	393.01574707	0.999571	628.32
213.223862648	385.61668396	0.999691	629.44
229.682946205	377.280836105	0.999801	630.56
238.909745216	369.499883652	0.999797	631.68
246.831941605	363.950643539	0.999836	632.8
251.479387283	358.523254395	0.999904	633.92
262.269711494	354.000549316	0.999837	635.04
277.887010574	352.816314697	0.999861	636.16
298.450374603	352.403011322	0.999757	637.28
311.927080154	349.450950623	0.99979	638.4
322.118616104	344.742794037	0.999786	639.52
334.11488533	342.435379028	0.999753	640.64
349.473214149	338.819704056	0.999807	641.76
363.04628849	337.161169052	0.999728	642.88
385.309505463	335.135135651	0.999121	644.0
404.246711731	336.410522461	0.999521	645.12
423.645162582	338.141241074	0.999673	646.24
437.259817123	339.458885193	0.999429	647.36
450.164222717	339.494018555	0.999077	648.48
458.887195587	338.954143524	0.999419	649.6
468.47743988	341.841859818	0.99861	650.72
479.856777191	343.351707458	0.998189	651.84
485.045480728	345.254716873	0.968312	652.96
489.304542542	347.96710968	0.942653	654.08
492.009544373	350.143346786	0.84926	655.2
488.175868988	349.470405579	0.615064	656.32
486.349916458	347.407407761	0.01309	657.44
481.997585297	356.27363205	0.0831599	658.56
479.068183899	349.216775894	0.00909983	659.68
476.697731018	359.584636688	0.0213423	660.8
471.866083145	353.879041672	0.0640078	661.92
478.810691833	353.249502182	0.00512079	663.04
472.658920288	355.188045502	0.0534517	664.16
478.328800201	351.13237381	0.00469352	665.28
477.286052704	352.085952759	0.0126767	666.4
478.386974335	350.750312805	0.71957	667.52
475.912952423	354.731826782	0.997191	668.64
476.793432236	355.661029816	0.999209	669.76
473.578977585	355.820674896	0.999452	670.88
467.778587341	358.779430389	0.99964	672.0
450.934743881	359.475574493	0.999722	673.12
437.883472443	366.848258972	0.999684	674.24
432.109355927	365.99401474	0.999624	675.36
427.707195282	364.462394714	0.999658	676.48
419.835233688	364.60401535	0.999611	677.6
415.786933899	365.238132477	0.999725	678.72
409.239292145	364.119186401	0.999699	679.84
405.675125122	364.202470779	0.999709	680.96
399.192142487	363.589382172	0.999704	682.08
393.95647049	365.982427597	0.999738	683.2
388.065576553	371.454019547	0.999722	684.32
377.231025696	371.401805878	0.999734	685.44
370.506548882	368.506307602	0.999654	686.56
366.925048828	368.016643524	0.999545	687.68
361.880254745	364.848747253	0.999762	688.8
359.027338028	365.79076767	0.999729	689.92
355.04617691	361.545410156	0.999638	691.04
351.720094681	362.277002335	0.999702	692.16
346.59409523	358.623847961	0.999766	693.28
341.489243507	353.702144623	0.999675	694.4
336.582183838	354.986515045	0.999619	695.52
328.84926796	356.632518768	0.999545	696.64
328.731298447	358.569774628	0.999556	697.76
323.58789444	357.564983368	0.999785	698.88
324.436974525	358.256149292	0.999814	700.0
323.028421402	357.698850632	0.999793	701.12
320.607566833	356.861801147	0.999788	702.24
315.480709076	361.268663406	0.999792	703.36
315.873384476	360.212516785	0.999781	704.48
311.125278473	358.736143112	0.999872	705.6
287.834692001	358.742322922	0.999844	706.72
265.298581123	363.626403809	0.999735	707.84
247.544240952	370.991821289	0.999846	708.96
231.221103668	376.266431808	0.999712	710.08
220.87392807	374.02256012	0.999789	711.2
206.57248497	376.022014618	0.999789	712.32
198.210096359	377.780227661	0.99976	713.44
187.660884857	374.881982803	0.999772	714.56
177.093267441	372.472143173	0.999541	715.68
160.987186432	383.015556335	0.99966	716.8
149.213767052	387.543525696	0.999661	717.92
146.856129169	391.461868286	0.999627	719.04
151.90025568	389.582290649	0.999605	720.16
156.66706562	384.512357712	0.999516	721.28
164.366388321	380.522403717	0.999653	722.4
167.036855221	380.90051651	0.999678	723.52
169.405066967	377.726783752	0.999648	724.64
173.988628387	373.924970627	0.999623	725.76
177.634620667	367.538137436	0.999712	726.88
181.365466118	364.270076752	0.99976	728.0
181.532335281	364.979038239	0.999695	729.12
184.403574467	372.619400024	0.999755	730.24
186.538803577	374.085617065	0.9998	731.36
185.698056221	374.945068359	0.999784	732.48
187.349319458	374.229240417	0.999776	733.6
192.065012455	373.597869873	0.999801	734.72
190.607118607	372.353897095	0.999781	735.84
190.696263313	373.852844238	0.999712	736.96
189.233124256	367.366905212	0.999701	738.08
183.951067924	356.123342514	0.99974	739.2
182.790219784	349.749069214	0.999703	740.32
180.148625374	345.572834015	0.999735	741.44
177.827346325	345.165710449	0.999671	742.56
176.469755173	343.543539047	0.999437	743.68
173.120808601	349.52791214	0.999752	744.8
172.439730167	350.769824982	0.999784	745.92
170.582866669	351.955776215	0.999729	747.04
166.577136517	358.188686371	0.999876	748.16
157.640278339	364.895954132	0.999806	749.28
156.079220772	373.27340126	0.999779	750.4
160.338592529	375.422344208	0.999693	751.52
164.086151123	379.104537964	0.999708	752.64
167.47289896	378.134050369	0.999663	753.76
171.756350994	382.768793106	0.999717	754.88
171.84612751	387.170391083	0.999705	756.0
175.482487679	394.049720764	0.999748	757.12
180.249965191	390.513725281	0.999735	758.24
180.563855171	390.537643433	0.999739	759.36
181.030535698	388.896102905	0.999667	760.48
180.200397968	388.323383331	0.99964	761.6
183.027088642	385.981664658	0.999731	762.72
183.202791214	380.893821716	0.999737	763.84
182.137107849	378.231554031	0.99983	764.96
177.311873436	384.291286469	0.999705	766.08
174.091219902	385.930023193	0.999755	767.2
169.733953476	385.422592163	0.999657	768.32
172.995018959	386.518335342	0.999702	769.44
174.874281883	385.613365173	0.99974	770.56
175.600850582	385.600376129	0.999703	771.68
175.67769289	385.601062775	0.999721	772.8
176.841306686	386.70759201	0.999658	773.92
180.137658119	382.118339539	0.999634	775.04
182.546126842	377.367839813	0.999747	776.16
184.872305393	373.286561966	0.999784	777.28
182.761454582	370.30125618	0.999809	778.4
184.038257599	373.562450409	0.999722	779.52
184.75883007	375.574493408	0.999705	780.64
180.871939659	384.87364769	0.999783	781.76
180.157423019	386.198501587	0.999747	782.88
179.269194603	386.398544312	0.999753	784.0
179.544317722	388.905801773	0.999751	785.12
179.388427734	387.64005661	0.999788	786.24
179.669821262	386.651229858	0.999856	787.36
180.184650421	387.906360626	0.999796	788.48
182.304787636	386.35602951	0.99982	789.6
182.165944576	385.401992798	0.999825	790.72
182.922446728	383.926620483	0.999825	791.84
185.154128075	382.504520416	0.999763	792.96
184.160923958	382.990436554	0.999813	794.08
183.239638805	385.107507706	0.999805	795.2
181.579887867	385.95331192	0.999815	796.32
180.990290642	386.657180786	0.999846	797.44
182.29521513	387.310180664	0.999837	798.56
180.912852287	384.257297516	0.999833	799.68
180.290317535	382.211894989	0.999798	800.8
181.406235695	380.221710205	0.999798	801.92
179.698395729	375.684070587	0.999777	803.04
180.451512337	373.27703476	0.999697	804.16
182.591676712	369.192867279	0.999728	805.28
181.300806999	366.461105347	0.999825	806.4
176.858413219	373.530893326	0.999613	807.52
180.251681805	376.198711395	0.999763	808.64
178.750896454	374.52747345	0.999745	809.76
197.662329674	364.155979156	0.999658	810.88
209.605550766	359.802761078	0.999651	812.0
209.763169289	359.522809982	0.999717	813.12
207.563233376	354.271631241	0.999732	814.24
203.375053406	364.114952087	0.999795	815.36
203.654098511	368.113460541	0.999701	816.48
201.24168396	370.985469818	0.999738	817.6
199.353611469	372.20990181	0.999687	818.72
195.964181423	368.37146759	0.999719	819.84
189.704740047	367.205944061	0.999707	820.96
189.889609814	364.388923645	0.999795	822.08
187.731790543	361.981287003	0.999758	823.2
184.528040886	360.899705887	0.999624	824.32
179.466974735	364.754476547	0.999698	825.44
178.837692738	363.723392487	0.999732	826.56
176.498997211	364.402742386	0.999767	827.68
173.953509331	367.296009064	0.999752	828.8
171.183657646	367.337036133	0.999707	829.92
167.355489731	372.014522552	0.999765	831.04
168.570828438	368.245182037	0.999438	832.16
169.494652748	366.848831177	0.999646	833.28
170.206236839	366.653137207	0.999704	834.4
170.328366756	364.688358307	0.999716	835.52
171.429908276	361.526355743	0.999741	836.64
171.758794785	356.223163605	0.999738	837.76
172.862052917	353.799419403	0.999813	838.88
172.188282013	350.972614288	0.999811	840.0
172.912359238	350.394716263	0.999825	841.12
171.132802963	348.206291199	0.999673	842.24
169.014298916	346.880435944	0.999686	843.36
169.161534309	345.336742401	0.999715	844.48
167.896819115	340.891141891	0.999616	845.6
164.199030399	333.232183456	0.999333	846.72
162.878549099	329.044389725	0.999429	847.84
161.60389185	329.624319077	0.999564	848.96
161.035871506	325.80496788	0.999705	850.08
158.553040028	323.963699341	0.999658	851.2
156.332993507	324.515991211	0.999348	852.32
167.481195927	331.915683746	0.999361	853.44
167.23023653	336.601381302	0.999473	854.56
163.425731659	343.716602325	0.999409	855.68
165.671169758	361.044502258	0.999417	856.8
168.425679207	386.557474136	0.99973	857.92
181.500530243	393.194732666	0.999726	859.04
186.872720718	396.111831665	0.999675	860.16
186.43655777	404.04999733	0.99969	861.28
185.807061195	408.145265579	0.999718	862.4
184.165549278	407.916698456	0.999736	863.52
184.737765789	404.343538284	0.999737	864.64
187.384414673	404.216451645	0.999769	865.76
193.919289112	398.948192596	0.999642	866.88
197.691702843	394.710102081	0.999829	868.0
200.142478943	392.511463165	0.999777	869.12
198.405480385	391.328659058	0.999748	870.24
199.171900749	387.69241333	0.99978	871.36
199.226474762	383.652076721	0.999803	872.48
199.0026474	378.963432312	0.999798	873.6
198.731100559	374.83921051	0.999783	874.72
200.506830215	370.199832916	0.99976	875.84
200.920629501	369.702415466	0.999809	876.96
200.195527077	367.914562225	0.999799	878.08
201.025629044	366.449317932	0.999783	879.2
201.209545135	364.160442352	0.99981	880.32
199.465179443	362.691507339	0.999736	881.44
199.7651577	358.883628845	0.999853	882.56
189.410018921	364.216575623	0.999815	883.68
185.229337215	362.106771469	0.999774	884.8
185.552835464	359.565410614	0.999825	885.92
184.308958054	356.108722687	0.999797	887.04
180.819177628	358.013763428	0.999865	888.16
182.955479622	357.731609344	0.999795	889.28
185.578739643	348.619279861	0.999838	890.4
184.053516388	345.520648956	0.999782	891.52
181.680011749	349.57403183	0.999713	892.64
170.579218864	359.968500137	0.999762	893.76
167.871332169	372.649469376	0.999794	894.88
167.463183403	380.001239777	0.99975	896.0
170.813369751	384.250602722	0.999729	897.12
176.010346413	386.412334442	0.999687	898.24
177.810132504	388.211688995	0.999607	899.36
180.103838444	392.086029053	0.999776	900.48
183.152830601	389.495944977	0.999648	901.6
183.979046345	389.916801453	0.999647	902.72
184.975814819	391.516170502	0.999794	903.84
189.004516602	388.319263458	0.999719	904.96
189.116799831	386.006298065	0.999735	906.08
185.952103138	388.975982666	0.99972	907.2
183.942234516	390.863513947	0.999767	908.32
189.930260181	391.092739105	0.999747	909.44
192.784190178	389.938573837	0.999709	910.56
194.9177742	386.57043457	0.999785	911.68
194.806361198	383.458099365	0.999795	912.8
194.72720623	379.112634659	0.999799	913.92
191.252219677	383.344345093	0.999738	915.04
187.559568882	379.857530594	0.999795	916.16
186.574029922	378.579854965	0.999761	917.28
184.612762928	381.670417786	0.999775	918.4
187.054443359	384.847812653	0.999727	919.52
187.935554981	381.01644516	0.99969	920.64
189.178490639	376.991844177	0.999811	921.76
191.007602215	372.189331055	0.999746	922.88
187.272179127	369.518909454	0.999697	924.0
184.65167284	367.010679245	0.999777	925.12
179.935908318	369.515075684	0.99974	926.24
181.495118141	372.392463684	0.999686	927.36
180.210649967	372.905216217	0.999792	928.48
181.327986717	368.952198029	0.999778	929.6
180.730354786	370.88218689	0.999741	930.72
180.061924458	369.214839935	0.999741	931.84
176.129627228	375.870723724	0.99977	932.96
177.012705803	379.01927948	0.999781	934.08
179.329895973	376.96969986	0.999807	935.2
177.248609066	377.580356598	0.99977	936.32
179.561781883	378.043212891	0.999804	937.44
177.518355846	376.135654449	0.99981	938.56
178.983652592	379.305667877	0.999815	939.68
180.159258842	378.101062775	0.999823	940.8
179.512608051	376.515169144	0.99979	941.92
181.598997116	375.484256744	0.999823	943.04
179.225373268	369.200592041	0.999797	944.16
175.981545448	363.531904221	0.999758	945.28
170.186698437	359.9700737	0.999691	946.4
166.611814499	354.595327377	0.999813	947.52
164.065480232	348.619537354	0.999741	948.64
162.738239765	345.678405762	0.999644	949.76
161.92035675	343.281211853	0.999741	950.88
163.742303848	338.776702881	0.999735	952.0
164.834070206	339.644680023	0.999685	953.12
163.839435577	342.382621765	0.999815	954.24
163.946080208	344.751033783	0.999787	955.36
163.398599625	346.386222839	0.999729	956.48
156.554090977	357.291412354	0.999841	957.6
153.052580357	365.934619904	0.999806	958.72
151.176643372	377.483024597	0.999806	959.84
154.762113094	383.738994598	0.99975	960.96
155.94445467	384.931240082	0.999723	962.08
158.353245258	380.925922394	0.999776	963.2
157.249069214	378.453884125	0.999741	964.32
157.371485233	376.099720001	0.999734	965.44
155.966496468	376.2728405	0.999776	966.56
158.097970486	374.381732941	0.99978	967.68
159.658718109	372.992219925	0.999757	968.8
158.177351952	369.926891327	0.999794	969.92
154.579484463	373.900566101	0.999775	971.04
152.243709564	373.352937698	0.999771	972.16
153.706336021	374.099693298	0.999825	973.28
156.031429768	369.4211483	0.999826	974.4
155.330455303	367.783870697	0.999815	975.52
154.070043564	366.146450043	0.999787	976.64
155.145394802	365.239276886	0.999794	977.76
152.529668808	366.054325104	0.999782	978.88
155.508100986	365.850276947	0.999806	980.0
156.342923641	364.247102737	0.99977	981.12
157.91541338	365.264883041	0.999731	982.24
156.234407425	364.317626953	0.999761	983.36
155.064916611	363.644914627	0.999701	984.48
149.782276154	364.932346344	0.999726	985.6
146.387994289	369.227828979	0.999716	986.72
141.952228546	374.21333313	0.999663	987.84
142.978322506	379.694881439	0.999751	988.96
141.485095024	378.223114014	0.999588	990.08
136.986064911	380.787506104	0.999617	991.2
141.26752615	383.054437637	0.999712	992.32
148.271846771	379.118843079	0.999504	993.44
148.208737373	369.806613922	0.999373	994.56
148.264694214	366.297254562	0.99962	995.68
147.016239166	365.797576904	0.999593	996.8
148.368251324	365.196075439	0.999522	997.92
149.237704277	364.831867218	0.99915	999.04
149.649643898	367.115335464	0.999126	1000.16
149.567437172	364.094667435	0.998998	1001.28
150.397384167	365.977706909	0.999452	1002.4
155.864155293	365.62874794	0.999322	1003.52
155.140602589	367.085609436	0.999685	1004.64
154.237771034	370.204811096	0.999628	1005.76
159.10525322	368.263149261	0.999712	1006.88
161.211073399	365.899944305	0.999593	1008.0
160.42163372	363.10667038	0.999628	1009.12
158.040177822	360.025978088	0.999591	1010.24
155.462145805	360.188598633	0.999502	1011.36
154.623556137	369.101257324	0.999655	1012.48
154.963517189	380.715065002	0.999522	1013.6
160.703825951	385.38848877	0.999432	1014.72
164.463889599	384.298667908	0.999343	1015.84
167.537617683	381.817731857	0.999632	1016.96
170.134568214	382.353801727	0.999501	1018.08
168.573749065	379.384946823	0.999592	1019.2
167.35906601	381.887226105	0.999632	1020.32
166.120994091	383.093576431	0.999681	1021.44
167.763006687	381.164560318	0.999648	1022.56
171.8963027	376.229152679	0.999658	1023.68
174.517297745	371.078424454	0.999652	1024.8
173.55492115	367.785243988	0.999725	1025.92
174.533414841	367.274780273	0.999741	1027.04
174.469017982	361.309547424	0.999663	1028.16
174.765348434	356.656551361	0.999659	1029.28
173.36524725	353.141727448	0.999712	1030.4
173.094546795	351.282434464	0.999647	1031.52
172.048199177	349.969167709	0.999404	1032.64
172.395014763	349.350643158	0.999652	1033.76
171.431779861	348.122434616	0.999413	1034.88
167.406308651	347.466716766	0.999505	1036.0
164.802384377	346.705942154	0.999519	1037.12
159.39643383	346.116600037	0.999604	1038.24
156.018257141	345.200500488	0.999571	1039.36
155.688488483	343.747158051	0.999692	1040.48
155.676078796	340.223636627	0.999587	1041.6
151.61459446	342.794723511	0.999446	1042.72
149.660384655	349.938182831	0.999445	1043.84
142.905855179	359.477119446	0.999334	1044.96
141.590547562	376.762218475	0.9927	1046.08
142.242729664	387.825908661	0.96842	1047.2
155.120384693	393.392772675	0.993765	1048.32
172.203063965	398.968420029	0.999431	1049.44
195.559632778	397.926063538	0.999781	1050.56
218.89295578	393.764734268	0.999788	1051.68
241.574501991	386.433849335	0.999798	1052.8
259.309720993	384.866409302	0.999817	1053.92
281.179428101	380.84564209	0.999868	1055.04
299.103403091	377.920646667	0.999771	1056.16
314.715337753	377.361574173	0.999743	1057.28
327.092075348	380.140285492	0.999624	1058.4
340.394973755	383.393583298	0.999188	1059.52
353.612184525	385.377244949	0.995219	1060.64
374.279928207	399.310855865	0.141093	1061.76
375.572061539	396.808691025	0.999169	1062.88
379.972696304	405.210857391	0.999579	1064.0
386.562013626	402.32088089	0.999684	1065.12
379.196548462	403.144369125	0.999736	1066.24
380.056095123	404.064617157	0.999668	1067.36
378.395080566	404.096689224	0.999685	1068.48
372.724628448	400.582637787	0.999725	1069.6
373.732185364	399.77766037	0.99973	1070.72
374.956035614	397.309627533	0.999744	1071.84
375.768232346	396.69210434	0.999702	1072.96
373.418927193	391.73913002	0.999718	1074.08
367.648029327	390.093955994	0.999739	1075.2
363.066911697	389.943723679	0.999706	1076.32
360.234355927	385.987815857	0.999736	1077.44
357.629823685	382.202825546	0.999661	1078.56
351.961660385	380.442867279	0.999637	1079.68
342.302298546	379.148139954	0.999696	1080.8
337.86149025	378.456430435	0.999718	1081.92
332.612085342	375.457134247	0.999741	1083.04
329.942464828	372.58887291	0.999642	1084.16
325.31671524	368.500099182	0.999649	1085.28
319.195747375	368.700141907	0.999707	1086.4
316.223788261	367.272491455	0.999622	1087.52
316.346549988	364.389438629	0.999716	1088.64
315.117502213	363.079977036	0.999676	1089.76
315.927028656	359.729690552	0.99972	1090.88
313.21849823	358.333797455	0.999682	1092.0
310.927009583	360.810728073	0.999599	1093.12
311.121869087	357.671699524	0.99965	1094.24
309.48677063	355.961437225	0.999678	1095.36
310.296344757	354.695491791	0.999695	1096.48
309.147644043	350.654525757	0.999706	1097.6
310.261678696	352.068214417	0.999594	1098.72
309.171295166	350.559968948	0.999636	1099.84
308.215236664	349.970798492	0.999766	1100.96
309.186697006	347.902393341	0.999664	1102.08
309.168052673	348.478031158	0.999632	1103.2
302.701473236	345.813674927	0.999697	1104.32
301.417350769	345.077476501	0.999666	1105.44
289.272642136	344.972991943	0.999576	1106.56
285.049247742	341.822891235	0.999683	1107.68
278.778481483	338.218631744	0.999588	1108.8
273.93848896	338.283576965	0.999557	1109.92
264.133358002	344.767770767	0.999381	1111.04
261.925077438	340.204696655	0.999486	1112.16
252.078127861	342.235794067	0.999629	1113.28
242.485141754	345.802574158	0.999556	1114.4
236.650705338	349.523077011	0.998967	1115.52
230.022764206	353.147449493	0.999591	1116.64
229.708266258	352.546234131	0.999591	1117.76
225.195288658	351.259174347	0.999483	1118.88
224.492096901	351.374959946	0.999708	1120.0
220.45841217	350.685081482	0.999504	1121.12
215.06922245	360.0598526	0.999849	1122.24
211.197566986	362.405319214	0.999707	1123.36
208.154916763	360.283641815	0.999728	1124.48
208.792161942	356.142539978	0.999671	1125.6
209.519338608	353.667297363	0.999615	1126.72
208.068871498	352.265167236	0.999705	1127.84
205.77776432	349.363918304	0.999727	1128.96
206.831264496	348.265972137	0.999774	1130.08
202.800559998	346.628036499	0.999684	1131.2
197.396123409	345.979299545	0.999704	1132.32
189.994299412	346.331748962	0.99976	1133.44
183.60645771	347.840251923	0.999574	1134.56
179.912161827	350.601911545	0.999668	1135.68
171.133685112	358.677463531	0.999799	1136.8
168.860864639	361.164836884	0.999793	1137.92
163.344335556	365.702533722	0.999766	1139.04
161.392629147	365.271863937	0.99971	1140.16
157.172644138	367.90772438	0.999723	1141.28
156.065034866	367.149982452	0.999651	1142.4
156.241321564	366.349868774	0.999666	1143.52
158.355236053	364.266414642	0.999556	1144.64
160.56599617	364.666528702	0.999582	1145.76
158.839988708	363.566522598	0.999667	1146.88
157.843780518	361.515283585	0.999765	1148.0
155.744373798	360.232887268	0.999684	1149.12
156.281197071	359.764080048	0.999714	1150.24
159.473693371	356.211490631	0.999742	1151.36
161.720478535	354.296607971	0.9997	1152.48
153.518772125	360.123939514	0.999724	1153.6
151.753997803	370.222263336	0.998952	1154.72
153.492558002	370.446052551	0.999716	1155.84
154.179644585	368.707551956	0.999624	1156.96
157.399606705	366.539211273	0.99962	1158.08
152.939331532	365.497169495	0.999531	1159.2
152.951407433	363.529214859	0.999592	1160.32
142.940330505	361.810913086	0.999679	1161.44
160.262346268	361.523294449	0.999632	1162.56
165.611052513	369.486694336	0.999663	1163.68
167.196321487	375.270767212	0.999568	1164.8
167.284202576	383.059902191	0.999597	1165.92
164.887368679	386.637153625	0.999665	1167.04
165.224730968	391.106843948	0.999595	1168.16
169.27382946	396.620063782	0.999566	1169.28
174.998104572	395.099029541	0.999716	1170.4
179.94556427	391.903381348	0.99975	1171.52
182.291674614	389.735126495	0.99975	1172.64
177.332544327	388.880195618	0.999712	1173.76
178.753566742	391.905097961	0.999727	1174.88
181.878304482	394.864253998	0.99973	1176.0
183.694541454	395.923891068	0.999783	1177.12
186.390554905	392.052612305	0.999722	1178.24
186.384451389	388.373336792	0.999704	1179.36
185.906791687	388.429927826	0.99971	1180.48
188.345861435	384.155673981	0.999701	1181.6
190.222108364	380.362071991	0.999768	1182.72
195.667481422	375.651054382	0.999748	1183.84
197.842383385	370.343399048	0.999588	1184.96
198.573195934	365.334320068	0.999821	1186.08
195.965564251	364.894523621	0.999773	1187.2
195.427513123	371.968746185	0.999701	1188.32
191.225361824	375.645446777	0.999779	1189.44
187.658321857	383.514976501	0.999546	1190.56
188.11224699	382.59478569	0.99972	1191.68
190.053224564	378.359613419	0.999822	1192.8
191.927480698	376.791257858	0.999798	1193.92
193.238437176	375.818824768	0.9998	1195.04
193.540418148	371.765069962	0.999801	1196.16
191.19310379	374.425935745	0.999789	1197.28
188.77427578	371.222448349	0.999806	1198.4
187.969124317	368.873119354	0.999844	1199.52
186.677217484	367.473049164	0.999779	1200.64
184.982156754	367.421150208	0.999691	1201.76
181.881642342	365.277357101	0.999807	1202.88
180.365920067	368.762655258	0.99975	1204.0
177.281999588	367.425470352	0.999748	1205.12
171.229839325	372.74225235	0.999672	1206.24
172.512423992	371.772880554	0.999788	1207.36
172.70834446	369.535388947	0.999741	1208.48
167.487382889	373.58373642	0.999691	1209.6
166.171717644	386.650371552	0.99974	1210.72
169.521963596	390.741577148	0.99975	1211.84
174.059247971	389.587697983	0.999703	1212.96
177.715814114	385.066623688	0.999754	1214.08
180.441808701	383.102273941	0.99982	1215.2
184.401655197	386.398544312	0.999717	1216.32
184.20971632	382.539138794	0.999768	1217.44
180.431807041	379.310817719	0.999823	1218.56
178.775763512	381.627559662	0.999774	1219.68
193.265461922	382.294120789	0.999765	1220.8
214.866352081	381.653194427	0.999806	1221.92
224.174046516	376.500406265	0.99975	1223.04
226.697444916	376.537570953	0.99977	1224.16
226.193332672	377.000541687	0.999788	1225.28
226.152849197	373.881111145	0.999747	1226.4
222.928786278	370.801048279	0.999777	1227.52
220.851111412	367.347679138	0.999822	1228.64
220.167183876	365.418977737	0.999829	1229.76
219.623851776	361.055202484	0.999803	1230.88
217.009043694	357.871742249	0.999799	1232.0
214.793205261	357.20993042	0.999788	1233.12
212.5020504	354.834365845	0.999774	1234.24
209.215450287	357.365541458	0.999803	1235.36
208.690714836	355.541439056	0.999816	1236.48
205.753207207	354.015083313	0.99984	1237.6
200.707697868	352.719240189	0.999785	1238.72
196.840262413	353.677139282	0.999803	1239.84
191.147041321	352.753200531	0.999802	1240.96
190.788161755	350.882205963	0.999817	1242.08
192.493259907	350.477657318	0.999781	1243.2
192.369556427	353.284435272	0.999769	1244.32
191.799402237	357.855834961	0.999646	1245.44
183.848047256	365.006246567	0.999783	1246.56
179.036045074	375.209941864	0.999698	1247.68
177.956986427	383.334674835	0.999751	1248.8
174.991750717	385.517263412	0.999705	1249.92
178.012144566	386.196041107	0.999665	1251.04
180.454111099	383.606700897	0.999666	1252.16
181.296467781	383.277339935	0.999813	1253.28
183.433520794	386.981620789	0.999795	1254.4
185.854935646	385.566186905	0.999747	1255.52
187.478017807	385.739078522	0.999752	1256.64
185.165917873	383.933143616	0.999769	1257.76
184.619998932	381.16350174	0.99976	1258.88
183.14063549	383.088912964	0.9998	1260.0
184.365022182	383.983440399	0.999749	1261.12
181.619238853	384.703617096	0.999841	1262.24
179.367208481	383.695220947	0.999823	1263.36
177.508163452	382.335176468	0.999818	1264.48
172.82153368	387.188129425	0.999748	1265.6
174.691033363	386.425437927	0.999762	1266.72
177.071940899	384.45230484	0.999732	1267.84
179.062962532	382.688426971	0.999788	1268.96
177.591478825	381.612453461	0.999759	1270.08
176.066827774	384.206371307	0.999738	1271.2
177.033853531	385.420246124	0.999771	1272.32
176.396942139	383.086967468	0.999743	1273.44
179.544174671	381.872348785	0.999783	1274.56
181.009709835	379.851408005	0.999775	1275.68
180.456519127	378.904724121	0.999759	1276.8
178.041410446	379.082965851	0.999761	1277.92
176.223087311	378.963718414	0.999764	1279.04
177.619767189	379.36715126	0.999763	1280.16
176.400077343	379.420452118	0.999757	1281.28
179.327523708	379.472465515	0.999785	1282.4
178.014445305	376.816635132	0.999761	1283.52
177.408456802	376.836662292	0.999766	1284.64
178.146195412	377.694396973	0.999797	1285.76
178.690898418	377.47335434	0.999718	1286.88
175.143373013	379.525051117	0.999721	1288.0
177.026867867	380.522346497	0.99972	1289.12
182.098519802	382.887325287	0.999744	1290.24
188.467478752	382.132415771	0.999735	1291.36
188.633739948	383.504562378	0.999773	1292.48
192.541468143	384.58946228	0.999787	1293.6
188.174808025	383.444824219	0.999813	1294.72
185.275638103	383.042564392	0.999738	1295.84
184.830522537	382.553930283	0.999776	1296.96
184.585833549	380.296840668	0.999746	1298.08
185.362863541	378.845643997	0.999791	1299.2
184.445917606	376.560773849	0.99981	1300.32
181.444764137	374.848365784	0.999802	1301.44
181.456243992	371.529865265	0.999793	1302.56
180.285584927	369.0807724	0.999778	1303.68
176.414704323	363.937511444	0.999636	1304.8
172.576153278	356.052188873	0.999743	1305.92
169.91353035	353.509597778	0.999788	1307.04
170.753145218	347.629165649	0.999762	1308.16
170.366692543	348.599338531	0.999839	1309.28
171.107506752	345.728302002	0.999792	1310.4
171.459233761	347.594261169	0.999795	1311.52
170.965087414	346.0658741	0.999742	1312.64
168.997275829	345.683956146	0.999737	1313.76
165.164864063	346.454772949	0.999724	1314.88
163.618052006	347.388725281	0.999667	1316.0
160.262179375	350.182342529	0.999679	1317.12
160.727643967	353.579320908	0.999769	1318.24
157.647609711	354.399032593	0.999749	1319.36
154.396390915	356.527662277	0.999779	1320.48
150.778400898	358.942050934	0.999758	1321.6
152.333271503	360.624160767	0.999794	1322.72
155.297243595	358.038883209	0.999734	1323.84
155.654549599	356.895418167	0.999776	1324.96
157.262957096	353.860015869	0.999798	1326.08
153.24420929	353.45615387	0.999718	1327.2
151.920032501	357.271785736	0.999781	1328.32
152.542614937	359.944324493	0.999706	1329.44
155.110156536	361.652383804	0.999767	1330.56
158.739328384	361.959142685	0.999769	1331.68
157.230257988	363.168239594	0.999675	1332.8
159.598577023	368.763713837	0.999781	1333.92
159.003508091	380.055198669	0.999775	1335.04
161.153292656	389.703512192	0.999735	1336.16
163.501358032	389.129447937	0.9998	1337.28
168.305945396	386.591119766	0.999723	1338.4
170.215475559	382.930183411	0.999761	1339.52
170.776498318	378.619680405	0.999473	1340.64
171.339094639	374.053401947	0.999589	1341.76
170.074033737	370.385227203	0.999714	1342.88
171.630048752	366.887741089	0.999723	1344.0
172.672784328	362.09197998	0.999725	1345.12
170.641636848	368.711271286	0.999701	1346.24
168.325614929	374.410858154	0.999681	1347.36
165.512418747	373.505458832	0.999745	1348.48
163.028001785	374.901294708	0.999633	1349.6
164.39678669	372.950763702	0.999718	1350.72
159.081637859	375.211772919	0.99966	1351.84
157.089352608	375.98110199	0.999769	1352.96
157.71677494	376.572704315	0.999742	1354.08
156.670117378	375.151205063	0.999634	1355.2
148.66065979	374.238195419	0.998094	1356.32
139.123117924	380.724048615	0.999554	1357.44
142.089128494	385.380535126	0.99954	1358.56
145.355546474	383.586845398	0.999603	1359.68
139.279305935	378.121004105	0.999662	1360.8
138.128256798	382.440690994	0.99975	1361.92
122.218251228	390.970687866	0.99945	1363.04
132.470977306	398.432693481	0.999462	1364.16
152.133059502	401.203422546	0.999368	1365.28
160.577321053	397.081203461	0.999384	1366.4
179.781758785	392.94593811	0.999733	1367.52
182.493019104	383.924131393	0.999729	1368.64
181.388676167	382.37288475	0.999744	1369.76
180.848360062	379.112892151	0.999774	1370.88
177.775788307	378.34854126	0.999738	1372.0
176.51873827	376.994361877	0.999749	1373.12
175.441861153	374.785966873	0.999687	1374.24
174.955737591	374.655818939	0.999777	1375.36
174.455440044	368.62449646	0.999724	1376.48
174.263083935	366.590938568	0.999739	1377.6
172.089540958	364.916067123	0.999808	1378.72
169.217824936	361.827821732	0.999723	1379.84
168.423449993	363.503866196	0.999706	1380.96
169.605517387	362.718114853	0.999749	1382.08
165.058481693	365.384559631	0.999708	1383.2
161.352300644	364.162273407	0.999615	1384.32
164.014101028	363.254871368	0.999589	1385.44
165.125238895	359.625892639	0.999639	1386.56
163.232755661	354.2552948	0.999603	1387.68
157.276630402	351.318683624	0.999617	1388.8
159.060120583	349.652996063	0.999675	1389.92
157.021021843	347.328987122	0.999674	1391.04
151.151275635	345.738916397	0.999604	1392.16
142.776048183	348.697814941	0.999483	1393.28
140.418696404	348.729457855	0.999603	1394.4
130.510675907	345.929603577	0.999652	1395.52
128.937017918	340.427513123	0.999772	1396.64
143.020224571	333.100090027	0.999787	1397.76
152.75490284	328.635864258	0.999753	1398.88
155.205583572	327.907390594	0.999574	1400.0
154.31997776	328.513698578	0.99958	1401.12
156.461167336	325.932254791	0.999596	1402.24
154.328286648	329.249267578	0.99961	1403.36
151.531982422	335.938167572	0.999576	1404.48
148.613476753	341.821117401	0.999514	1405.6
147.587943077	347.917156219	0.999605	1406.72
145.021831989	348.236217499	0.99954	1407.84
146.955358982	349.026889801	0.999633	1408.96
144.52548027	348.811569214	0.999493	1410.08
144.816458225	348.754205704	0.999493	1411.2
141.030800343	348.91204834	0.9995	1412.32
134.224522114	350.631980896	0.99951	1413.44
133.07185173	349.848918915	0.999461	1414.56
132.125973701	344.666318893	0.999408	1415.68
128.175985813	338.516521454	0.999573	1416.8
130.079197884	339.647712708	0.999438	1417.92
130.120778084	339.882631302	0.999686	1419.04
132.719790936	340.880870819	0.999382	1420.16
128.270745277	344.032659531	0.999682	1421.28
125.430870056	352.722215652	0.999546	1422.4
128.214466572	355.742225647	0.99958	1423.52
127.813863754	364.499645233	0.99939	1424.64
128.942608833	379.981985092	0.998549	1425.76
127.080440521	390.601787567	0.99737	1426.88
160.656154156	392.579240799	0.99966	1428.0
185.480809212	388.986597061	0.999752	1429.12
213.31410408	385.246810913	0.999755	1430.24
238.793754578	382.129554749	0.999805	1431.36
263.681602478	375.818939209	0.999728	1432.48
280.388879776	369.555416107	0.999848	1433.6
296.812295914	364.811353683	0.999816	1434.72
315.477442741	360.61961174	0.999833	1435.84
338.534736633	359.636135101	0.999772	1436.96
361.376714706	355.7376194	0.999633	1438.08
385.701227188	354.516105652	0.999468	1439.2
403.552293777	355.44084549	0.999229	1440.32
414.969491959	358.67231369	0.998948	1441.44
426.016521454	360.672826767	0.998226	1442.56
433.472442627	365.129327774	0.953123	1443.68
445.445156097	378.169555664	0.155594	1444.8
446.322917938	376.233100891	0.958814	1445.92
445.46957016	382.351570129	0.996156	1447.04
450.485801697	387.000102997	0.998391	1448.16
451.052570343	388.764839172	0.999097	1449.28
454.432249069	387.253303528	0.999292	1450.4
452.744722366	386.961421967	0.999449	1451.52
456.551265717	388.738889694	0.999633	1452.64
455.517959595	386.279668808	0.999595	1453.76
452.090978622	384.265737534	0.999628	1454.88
452.616977692	385.970993042	0.999515	1456.0
451.908683777	385.115146637	0.999499	1457.12
450.938892365	382.61598587	0.999451	1458.24
448.996305466	378.062038422	0.99961	1459.36
449.196767807	378.394432068	0.999567	1460.48
448.424053192	380.130472183	0.999551	1461.6
444.402551651	382.24199295	0.999574	1462.72
442.63792038	381.492862701	0.999567	1463.84
440.181732178	377.986221313	0.999621	1464.96
441.186571121	375.852098465	0.999491	1466.08
445.172595978	372.91434288	0.99937	1467.2
442.672920227	370.754985809	0.999588	1468.32
441.705703735	370.614967346	0.9994	1469.44
439.845657349	367.81170845	0.99948	1470.56
437.141561508	367.001094818	0.999602	1471.68
436.799478531	364.772357941	0.999676	1472.8
432.048034668	365.283908844	0.99963	1473.92
427.127933502	362.401371002	0.999589	1475.04
421.584129333	361.17559433	0.999635	1476.16
417.087650299	364.580039978	0.999678	1477.28
414.650154114	363.350086212	0.999659	1478.4
412.423563004	361.310005188	0.999692	1479.52
408.478212357	359.337158203	0.999658	1480.64
408.97860527	358.530006409	0.999715	1481.76
409.787225723	356.423721313	0.999767	1482.88
407.096147537	355.858640671	0.999761	1484.0
397.309422493	356.301612854	0.99975	1485.12
393.03958416	358.382234573	0.999818	1486.24
384.435462952	360.953235626	0.999762	1487.36
374.488115311	370.085906982	0.999769	1488.48
370.179343224	370.189676285	0.999806	1489.6
366.133832932	370.095462799	0.999837	1490.72
364.624881744	367.163286209	0.999828	1491.84
362.227797508	367.826471329	0.999739	1492.96
360.86397171	362.70160675	0.999769	1494.08
356.946134567	360.857620239	0.999765	1495.2
354.259061813	361.669635773	0.999816	1496.32
346.984863281	365.196647644	0.999746	1497.44
345.686483383	364.703922272	0.999776	1498.56
334.018111229	360.907745361	0.999788	1499.68
324.829101562	361.79646492	0.999709	1500.8
315.397882462	358.880939484	0.999703	1501.92
311.730861664	352.673006058	0.999732	1503.04
306.597852707	348.060779572	0.999767	1504.16
299.727582932	346.36138916	0.999785	1505.28
288.678145409	343.46036911	0.999789	1506.4
278.449058533	342.144069672	0.999672	1507.52
270.410656929	341.024093628	0.999699	1508.64
263.389801979	338.197860718	0.999419	1509.76
253.99081707	331.694984436	0.999609	1510.88
248.74920845	327.170848846	0.999359	1512.0
237.037825584	320.820236206	0.99937	1513.12
222.902059555	327.479639053	0.999279	1514.24
220.910692215	329.41163063	0.999683	1515.36
215.781593323	328.165397644	0.999584	1516.48
211.611247063	331.698818207	0.999579	1517.6
207.74269104	334.056758881	0.99959	1518.72
203.367733955	334.96181488	0.999405	1519.84
197.044050694	338.430290222	0.999487	1520.96
188.272345066	340.315532684	0.999506	1522.08
171.750247478	345.378398895	0.999635	1523.2
170.871889591	347.717628479	0.999596	1524.32
162.917280197	357.825393677	0.999802	1525.44
155.316746235	370.431346893	0.999784	1526.56
159.470164776	375.804691315	0.999788	1527.68
160.651397705	378.083925247	0.999843	1528.8
161.781573296	385.17534256	0.999856	1529.92
158.846652508	392.024974823	0.99982	1531.04
137.460029125	413.58341217	0.999804	1532.16
120.592796803	423.230895996	0.999649	1533.28
111.268079281	414.796943665	0.999285	1534.4
87.7730548382	409.071006775	0.998979	1535.52
112.084281445	415.230560303	0.999235	1536.64
127.898347378	424.040107727	0.999592	1537.76
181.956970692	424.715652466	0.999688	1538.88
197.364425659	417.784996033	0.999764	1540.0
190.623784065	416.31114006	0.999764	1541.12
188.302278519	411.553344727	0.999647	1542.24
188.041710854	407.655086517	0.999781	1543.36
188.05423975	408.947296143	0.999776	1544.48
194.132018089	404.078979492	0.999714	1545.6
199.010920525	400.553627014	0.999798	1546.72
200.499153137	399.435997009	0.999772	1547.84
201.21421814	396.458244324	0.999751	1548.96
199.335956573	399.234352112	0.99974	1550.08
202.103638649	397.234153748	0.999708	1551.2
202.685904503	395.361728668	0.999732	1552.32
203.927159309	393.411884308	0.999805	1553.44
204.923295975	388.925914764	0.999772	1554.56
208.744287491	385.203723907	0.999843	1555.68
207.826685905	384.893417358	0.99979	1556.8
206.074380875	383.249473572	0.999744	1557.92
205.515241623	381.408519745	0.999713	1559.04
202.960681915	381.382713318	0.999804	1560.16
202.535247803	380.128440857	0.999747	1561.28
203.51934433	381.089487076	0.999787	1562.4
202.338075638	378.333263397	0.999788	1563.52
199.890685081	378.680362701	0.99969	1564.64
202.713370323	381.59362793	0.999765	1565.76
203.930139542	380.036373138	0.999769	1566.88
201.944541931	376.876487732	0.999753	1568.0
195.997238159	381.30314827	0.999768	1569.12
195.588302612	382.922859192	0.999802	1570.24
192.842400074	382.747478485	0.999822	1571.36
190.895473957	382.165660858	0.999732	1572.48
182.709598541	382.166719437	0.999825	1573.6
180.804002285	382.275896072	0.999843	1574.72
177.403950691	384.729309082	0.999782	1575.84
175.696635246	383.725318909	0.999733	1576.96
175.896787643	381.942501068	0.999738	1578.08
176.162481308	388.154811859	0.999745	1579.2
173.446047306	390.309677124	0.999797	1580.32
170.564508438	392.879219055	0.999817	1581.44
173.106408119	391.631069183	0.999737	1582.56
174.988937378	390.657463074	0.999749	1583.68
173.99520874	389.106731415	0.999742	1584.8
176.614105701	387.3969841	0.999703	1585.92
176.507556438	384.734487534	0.999733	1587.04
174.631977081	384.823522568	0.999682	1588.16
174.596083164	381.852378845	0.999723	1589.28
171.992123127	379.774475098	0.999656	1590.4
169.511854649	374.842185974	0.999683	1591.52
163.031256199	380.894966125	0.99972	1592.64
162.82222271	379.545307159	0.999732	1593.76
156.624794006	381.767749786	0.999794	1594.88
160.961675644	382.073478699	0.999715	1596.0
160.590207577	379.544620514	0.99967	1597.12
162.094926834	381.463222504	0.999763	1598.24
161.030220985	381.40914917	0.999745	1599.36
159.373641014	383.072061539	0.99979	1600.48
161.230349541	384.213924408	0.999805	1601.6
165.384840965	386.24379158	0.999611	1602.72
166.195750237	386.20765686	0.999682	1603.84
166.224884987	389.215106964	0.999662	1604.96
169.476890564	387.229585648	0.999604	1606.08
170.892298222	386.457481384	0.999779	1607.2
172.005105019	393.858375549	0.999813	1608.32
177.496302128	390.050239563	0.999727	1609.44
180.456531048	384.972324371	0.999812	1610.56
178.228735924	385.001907349	0.999828	1611.68
178.924012184	380.787277222	0.999796	1612.8
176.850414276	379.987506866	0.999766	1613.92
177.315270901	376.749172211	0.999724	1615.04
179.313445091	372.117919922	0.999755	1616.16
176.776516438	368.79535675	0.999777	1617.28
179.718279839	365.278816223	0.999771	1618.4
177.569639683	362.406692505	0.999799	1619.52
173.0656147	364.12153244	0.999658	1620.64
169.098258018	367.776546478	0.999798	1621.76
166.438066959	365.317182541	0.999669	1622.88
165.781450272	361.287574768	0.999563	1624.0
164.201915264	360.346412659	0.999704	1625.12
158.826136589	362.599239349	0.999743	1626.24
158.526968956	365.071048737	0.999777	1627.36
163.299512863	361.773176193	0.999692	1628.48
164.453601837	361.848735809	0.999675	1629.6
163.912987709	362.016963959	0.999666	1630.72
162.555408478	368.428888321	0.999826	1631.84
165.195024014	370.679311752	0.999723	1632.96
166.84896946	369.890069962	0.999713	1634.08
168.0082798	369.678153992	0.999774	1635.2
168.243515491	370.653591156	0.999618	1636.32
165.215945244	376.91986084	0.999745	1637.44
161.615848541	383.221549988	0.999806	1638.56
162.956261635	382.410078049	0.999766	1639.68
162.389874458	382.454767227	0.999796	1640.8
172.511231899	382.190895081	0.999832	1641.92
176.251411438	382.833423615	0.999787	1643.04
174.643278122	383.949623108	0.99971	1644.16
175.342297554	384.205856323	0.999719	1645.28
167.203211784	387.322311401	0.999729	1646.4
169.575881958	383.608074188	0.999605	1647.52
172.139704227	377.561988831	0.999694	1648.64
168.511295319	371.418800354	0.999643	1649.76
164.370286465	365.75969696	0.999459	1650.88
163.979291916	368.567962646	0.999633	1652.0
167.809975147	369.740095139	0.999653	1653.12
173.287200928	366.581525803	0.99959	1654.24
173.681688309	365.861549377	0.999423	1655.36
174.028265476	366.446371078	0.999631	1656.48
174.540019035	361.642627716	0.999662	1657.6
178.087878227	355.941810608	0.999656	1658.72
179.146909714	349.810323715	0.999786	1659.84
175.167226791	346.802387238	0.99972	1660.96
175.435101986	343.989658356	0.999728	1662.08
169.89814043	342.210845947	0.999656	1663.2
168.448495865	338.346347809	0.999589	1664.32
162.025916576	335.913047791	0.99951	1665.44
162.684059143	332.797679901	0.999558	1666.56
155.88504076	325.997543335	0.999697	1667.68
154.593980312	314.814605713	0.999673	1668.8
156.039440632	306.305837631	0.999599	1669.92
159.540510178	295.885562897	0.999718	1671.04
159.98942852	292.467041016	0.999723	1672.16
157.843983173	297.80714035	0.999676	1673.28
149.879288673	308.188419342	0.998842	1674.4
136.395001411	331.0222435	0.997428	1675.52
140.81710577	355.853261948	0.998328	1676.64
150.906550884	363.571872711	0.998479	1677.76
178.754997253	385.244865417	0.999047	1678.88
208.297157288	392.821826935	0.999733	1680.0
236.205339432	392.503051758	0.999801	1681.12
259.995031357	386.191234589	0.999733	1682.24
281.819915771	381.094636917	0.999779	1683.36
298.095178604	375.894126892	0.999752	1684.48
315.55724144	368.75164032	0.999798	1685.6
329.720520973	367.331113815	0.999741	1686.72
341.683101654	364.183015823	0.999701	1687.84
350.659656525	362.534637451	0.999599	1688.96
365.035676956	367.30424881	0.999416	1690.08
378.228282928	373.418483734	0.998409	1691.2
394.270467758	374.233417511	0.98361	1692.32
416.702461243	387.122383118	0.960085	1693.44
429.829931259	390.487689972	0.997491	1694.56
434.030771255	395.289316177	0.999338	1695.68
439.793109894	399.830675125	0.999656	1696.8
438.557004929	400.373668671	0.999709	1697.92
439.38908577	399.884548187	0.999711	1699.04
441.534900665	400.135946274	0.999712	1700.16
439.992427826	399.421520233	0.999712	1701.28
440.024423599	397.11101532	0.999687	1702.4
439.136266708	397.431678772	0.999779	1703.52
439.41411972	392.482738495	0.999724	1704.64
437.687110901	394.259033203	0.999782	1705.76
430.737924576	394.900074005	0.999767	1706.88
414.574813843	389.632129669	0.99978	1708.0
400.549268723	388.860626221	0.999796	1709.12
393.19691658	389.980659485	0.999813	1710.24
391.229391098	387.892799377	0.999799	1711.36
381.093168259	388.764610291	0.99979	1712.48
377.339363098	387.474317551	0.99983	1713.6
370.807981491	385.930767059	0.999775	1714.72
365.140295029	384.731140137	0.99981	1715.84
359.82735157	381.37301445	0.999812	1716.96
359.625339508	375.350990295	0.999808	1718.08
357.544326782	371.269340515	0.999803	1719.2
352.864599228	371.522569656	0.99982	1720.32
349.314022064	366.530685425	0.99982	1721.44
347.380208969	368.114233017	0.999785	1722.56
340.342187881	367.543859482	0.999818	1723.68
332.671189308	369.407186508	0.999797	1724.8
325.739431381	366.461734772	0.999806	1725.92
321.879196167	366.735563278	0.999848	1727.04
316.256523132	365.546150208	0.999826	1728.16
310.128211975	363.400325775	0.99975	1729.28
303.888082504	360.433101654	0.999818	1730.4
300.984883308	360.240383148	0.99987	1731.52
297.546386719	356.51927948	0.999744	1732.64
297.834563255	352.615585327	0.999786	1733.76
296.098089218	348.715610504	0.999742	1734.88
290.158462524	348.47076416	0.999737	1736.0
289.174151421	346.895885468	0.999632	1737.12
289.499735832	343.233089447	0.999551	1738.24
286.003232002	337.218132019	0.999578	1739.36
281.605768204	336.865682602	0.999449	1740.48
279.700040817	334.043912888	0.999524	1741.6
275.032901764	329.516658783	0.999524	1742.72
267.13039875	322.977762222	0.999494	1743.84
263.683104515	317.411327362	0.999604	1744.96
257.355976105	317.014961243	0.999545	1746.08
248.001527786	316.171445847	0.999526	1747.2
235.83407402	326.475133896	0.999445	1748.32
215.703010559	347.362632751	0.999558	1749.44
205.739378929	377.975921631	0.999357	1750.56
216.932654381	387.288208008	0.999322	1751.68
223.783159256	399.040431976	0.99962	1752.8
233.22725296	406.5782547	0.999403	1753.92
242.83041954	412.225341797	0.999509	1755.04
247.863912582	407.431755066	0.99932	1756.16
245.597434044	410.287399292	0.999554	1757.28
245.161962509	412.623023987	0.999695	1758.4
245.165514946	414.652748108	0.999747	1759.52
244.72193718	415.233106613	0.999744	1760.64
243.786764145	413.115291595	0.999744	1761.76
243.177580833	412.223997116	0.999683	1762.88
242.567157745	411.408634186	0.999756	1764.0
244.019699097	411.27450943	0.999684	1765.12
245.218491554	410.706768036	0.999687	1766.24
246.660518646	407.118930817	0.999739	1767.36
247.469615936	405.650939941	0.999682	1768.48
250.57451725	400.645694733	0.999647	1769.6
252.885508537	400.222463608	0.99968	1770.72
253.972101212	398.143157959	0.999719	1771.84
253.387832642	394.414930344	0.999771	1772.96
251.580500603	390.650997162	0.99978	1774.08
250.847125053	391.696243286	0.999815	1775.2
249.859261513	385.166759491	0.999765	1776.32
252.47528553	373.636579514	0.999657	1777.44
249.039936066	372.873430252	0.999811	1778.56
247.92766571	370.150337219	0.99977	1779.68
245.963931084	373.078966141	0.99973	1780.8
241.012954712	370.239830017	0.999583	1781.92
236.000347137	367.830018997	0.999586	1783.04
231.987524033	369.345302582	0.999529	1784.16
230.495238304	368.721313477	0.999578	1785.28
227.981281281	368.740596771	0.999491	1786.4
223.8935709	368.824081421	0.999764	1787.52
217.388606071	366.676197052	0.999673	1788.64
214.642310143	365.844841003	0.999624	1789.76
208.700680733	364.160614014	0.999595	1790.88
206.503820419	364.141588211	0.999697	1792.0
201.053404808	362.736854553	0.999749	1793.12
198.036038876	360.332508087	0.999755	1794.24
185.402131081	359.928474426	0.999628	1795.36
178.772294521	355.380220413	0.999585	1796.48
174.025309086	353.530111313	0.999671	1797.6
171.372151375	346.779384613	0.999767	1798.72
160.677421093	338.568534851	0.999807	1799.84
157.559084892	335.607147217	0.999606	1800.96
158.648216724	335.772800446	0.999514	1802.08
154.079663754	339.967288971	0.9996	1803.2
153.854751587	342.624607086	0.999664	1804.32
149.82727766	342.460441589	0.999621	1805.44
145.911812782	340.921354294	0.99948	1806.56
132.990944386	343.271198273	0.999469	1807.68
123.26720953	345.314884186	0.99933	1808.8
101.76153183	349.613342285	0.999326	1809.92
98.4178125858	355.669269562	0.999269	1811.04
95.9777057171	368.497810364	0.999305	1812.16
133.262276649	387.237167358	0.999852	1813.28
142.059195042	387.010545731	0.999664	1814.4
142.906701565	385.195941925	0.999529	1815.52
150.757277012	384.345502853	0.999263	1816.64
155.703735352	381.323947906	0.99974	1817.76
160.241806507	379.856929779	0.999652	1818.88
164.170670509	376.689605713	0.99971	1820.0
167.941653728	374.63218689	0.999634	1821.12
172.400522232	372.926931381	0.999668	1822.24
176.688873768	367.119598389	0.999704	1823.36
178.152155876	361.880750656	0.999779	1824.48
180.942058563	360.471897125	0.99975	1825.6
182.450890541	357.926416397	0.999733	1826.72
185.312592983	354.780292511	0.999805	1827.84
185.160696507	356.803264618	0.999731	1828.96
185.048723221	356.626224518	0.999705	1830.08
184.789824486	359.449911118	0.999704	1831.2
180.836081505	366.453294754	0.999704	1832.32
180.622541904	366.407833099	0.999754	1833.44
182.350862026	366.376791	0.999662	1834.56
184.707140923	364.361858368	0.999644	1835.68
188.79121542	353.384170532	0.999722	1836.8
180.877375603	342.455463409	0.999804	1837.92
188.262557983	336.993255615	0.999688	1839.04
186.929297447	338.069972992	0.999699	1840.16
181.696557999	343.516387939	0.999703	1841.28
181.578350067	346.726369858	0.999511	1842.4
177.620518208	347.035531998	0.999709	1843.52
175.36380291	346.161317825	0.999532	1844.64
175.785422325	343.386383057	0.999596	1845.76
171.399307251	345.79662323	0.999687	1846.88
165.326559544	355.080757141	0.999683	1848.0
156.838726997	370.932512283	0.999713	1849.12
160.274219513	392.758541107	0.999809	1850.24
158.195662498	406.757068634	0.999765	1851.36
152.188897133	418.965339661	0.999746	1852.48
146.286952496	428.071174622	0.999671	1853.6
138.607907295	427.119483948	0.999715	1854.72
133.931469917	429.110641479	0.999708	1855.84
122.966110706	429.266996384	0.99968	1856.96
121.26595974	430.810461044	0.999479	1858.08
125.067555904	431.039772034	0.999572	1859.2
123.49126339	427.786502838	0.999596	1860.32
128.273260593	423.334751129	0.999659	1861.44
131.888353825	419.129333496	0.99971	1862.56
133.453714848	432.688179016	0.999742	1863.68
163.081669807	430.193595886	0.999565	1864.8
169.462263584	425.525608063	0.999693	1865.92
171.117460728	422.316455841	0.999759	1867.04
172.667479515	417.332038879	0.99977	1868.16
173.645949364	414.074020386	0.999764	1869.28
175.332045555	409.341259003	0.999732	1870.4
182.824265957	406.982975006	0.999743	1871.52
192.38910675	402.333469391	0.999604	1872.64
198.207318783	402.170619965	0.999598	1873.76
199.056959152	398.717479706	0.999548	1874.88
208.726263046	396.801452637	0.99969	1876.0
211.473274231	396.346321106	0.99977	1877.12
213.228940964	391.330747604	0.999708	1878.24
216.364955902	392.023086548	0.999672	1879.36
214.647579193	388.081741333	0.999729	1880.48
212.560367584	384.945430756	0.999774	1881.6
206.483030319	386.181335449	0.999783	1882.72
200.555634499	387.388858795	0.99974	1883.84
200.469636917	387.367544174	0.999707	1884.96
198.487782478	387.484674454	0.999794	1886.08
201.541662216	387.611103058	0.999783	1887.2
196.083807945	387.84075737	0.999762	1888.32
196.09837532	389.369029999	0.999772	1889.44
196.053040028	389.049797058	0.999784	1890.56
196.111774445	388.117733002	0.999782	1891.68
196.032011509	387.815294266	0.999792	1892.8
194.678092003	385.438098907	0.999834	1893.92
192.700099945	388.230342865	0.999828	1895.04
193.599843979	388.154411316	0.999836	1896.16
194.194591045	385.447397232	0.99984	1897.28
194.285225868	381.655311584	0.999767	1898.4
190.921187401	381.669502258	0.999664	1899.52
188.412094116	382.508926392	0.999666	1900.64
191.611075401	382.335348129	0.999729	1901.76
188.659715652	380.447530746	0.999705	1902.88
190.667939186	377.632198334	0.999607	1904.0
190.276587009	374.155426025	0.999766	1905.12
191.086161137	375.424060822	0.999715	1906.24
192.604696751	374.590330124	0.999787	1907.36
192.61944294	366.50510788	0.999799	1908.48
188.078570366	361.194248199	0.999787	1909.6
189.438080788	358.981876373	0.999762	1910.72
187.452793121	356.689624786	0.999775	1911.84
184.186840057	357.346229553	0.999689	1912.96
180.717909336	366.559553146	0.999738	1914.08
181.012833118	367.025785446	0.999786	1915.2
175.036299229	371.830043793	0.999734	1916.32
169.690978527	373.734712601	0.999671	1917.44
166.384422779	371.175470352	0.999726	1918.56
162.156736851	367.746276855	0.999714	1919.68
163.156461716	362.441825867	0.999596	1920.8
174.084162712	358.054676056	0.999801	1921.92
176.80670023	360.630226135	0.999685	1923.04
181.221675873	361.959457397	0.999683	1924.16
175.336551666	369.499225616	0.999622	1925.28
173.37898016	384.077968597	0.999632	1926.4
167.92447567	398.536233902	0.99978	1927.52
153.509497643	414.181995392	0.999749	1928.64
143.842673302	421.58449173	0.999767	1929.76
141.32245779	427.087783813	0.999706	1930.88
133.441019058	430.202064514	0.999611	1932.0
130.923247337	429.311714172	0.99952	1933.12
129.075956345	429.667167664	0.999678	1934.24
136.357712746	425.611782074	0.999713	1935.36
150.931620598	419.494972229	0.999763	1936.48
158.975553513	414.691429138	0.99971	1937.6
168.937158585	412.513618469	0.999745	1938.72
174.901843071	412.602939606	0.999736	1939.84
178.456449509	413.21559906	0.99974	1940.96
180.309379101	403.985309601	0.999742	1942.08
187.929439545	396.759910583	0.999719	1943.2
188.317894936	391.803703308	0.999739	1944.32
189.297699928	388.027324677	0.999741	1945.44
185.584497452	391.345310211	0.999807	1946.56
183.248519897	392.308101654	0.99977	1947.68
186.306977272	391.787137985	0.999761	1948.8
189.908015728	390.551204681	0.999734	1949.92
193.966448307	386.749248505	0.999834	1951.04
196.849560738	380.735778809	0.999766	1952.16
200.056123734	375.051441193	0.999738	1953.28
199.917662144	371.234178543	0.999735	1954.4
196.870708466	369.103002548	0.999763	1955.52
193.602204323	366.2458992	0.999751	1956.64
193.466711044	363.809566498	0.999791	1957.76
194.349145889	362.346124649	0.99976	1958.88
194.341516495	361.300506592	0.999752	1960.0
195.146989822	361.406850815	0.999727	1961.12
190.322935581	363.761415482	0.999752	1962.24
191.402280331	367.575216293	0.999789	1963.36
190.875029564	372.334356308	0.999659	1964.48
190.986716747	374.684457779	0.999784	1965.6
196.574747562	372.245349884	0.999781	1966.72
200.176739693	369.88494873	0.999787	1967.84
198.184418678	370.690069199	0.999713	1968.96
200.382614136	373.282155991	0.999822	1970.08
199.860954285	374.044647217	0.999807	1971.2
200.228118896	375.041313171	0.999736	1972.32
199.396419525	374.974765778	0.999759	1973.44
201.201152802	380.310029984	0.999716	1974.56
201.278066635	379.015388489	0.999728	1975.68
197.145652771	379.881477356	0.999785	1976.8
196.545886993	379.957838058	0.999834	1977.92
192.04287529	379.356136322	0.99979	1979.04
182.948255539	386.868553162	0.999796	1980.16
179.713082314	392.171001434	0.999727	1981.28
178.92357111	392.761087418	0.999706	1982.4
178.647375107	391.714897156	0.999763	1983.52
178.483235836	390.91129303	0.99974	1984.64
178.381252289	393.12040329	0.999695	1985.76
177.754080296	391.312065125	0.999605	1986.88
175.331878662	391.92363739	0.999705	1988.0
171.006691456	390.457963943	0.999693	1989.12
167.99646616	388.548259735	0.999703	1990.24
161.926794052	390.927314758	0.999615	1991.36
158.580327034	393.242454529	0.999597	1992.48
150.352346897	398.984041214	0.999256	1993.6
146.068716049	406.807136536	0.999456	1994.72
144.582295418	413.676795959	0.998948	1995.84
148.341488838	414.852848053	0.999123	1996.96
157.105314732	403.849868774	0.993076	1998.08
172.104489803	408.374290466	0.993054	1999.2
201.592755318	404.163036346	0.998827	2000.32
223.185014725	402.402219772	0.999628	2001.44
251.140785217	399.810962677	0.999698	2002.56
284.086322784	393.684854507	0.999802	2003.68
318.896389008	382.989864349	0.999783	2004.8
345.807909966	371.805610657	0.999617	2005.92
368.911719322	364.379653931	0.999563	2007.04
379.500699043	361.333065033	0.999417	2008.16
384.367036819	360.444946289	0.999462	2009.28
388.468384743	362.128229141	0.999651	2010.4
393.965697289	366.274824142	0.999619	2011.52
400.445699692	371.58531189	0.999561	2012.64
406.86006546	374.745025635	0.999401	2013.76
416.888237	384.685935974	0.999116	2014.88
425.456237793	391.199769974	0.998238	2016.0
437.173700333	405.194835663	0.757695	2017.12
438.537740707	401.038513184	0.996144	2018.24
444.916343689	408.208179474	0.999452	2019.36
448.491477966	406.032142639	0.999522	2020.48
450.338172913	405.187711716	0.999582	2021.6
448.564338684	403.036708832	0.999613	2022.72
449.996423721	402.795553207	0.999696	2023.84
448.044729233	400.625782013	0.9996	2024.96
449.874305725	400.236740112	0.999654	2026.08
447.972869873	398.787746429	0.999632	2027.2
450.242996216	398.570709229	0.999546	2028.32
446.992397308	394.938411713	0.999585	2029.44
444.886112213	393.641824722	0.999539	2030.56
442.846488953	393.855228424	0.999613	2031.68
444.403266907	393.53187561	0.999618	2032.8
444.224643707	388.896846771	0.999671	2033.92
440.927219391	388.738746643	0.99961	2035.04
440.372562408	387.650127411	0.999599	2036.16
439.546203613	386.558990479	0.999576	2037.28
436.371612549	385.683546066	0.999568	2038.4
433.524084091	384.392366409	0.999607	2039.52
431.745100021	384.986057281	0.999403	2040.64
428.581047058	383.990392685	0.999507	2041.76
425.273513794	383.405284882	0.999572	2042.88
421.266031265	384.158878326	0.99946	2044.0
416.744852066	385.641746521	0.999407	2045.12
414.569568634	386.654062271	0.999581	2046.24
409.645318985	385.31247139	0.999536	2047.36
405.137634277	386.324672699	0.999629	2048.48
406.673812866	387.073945999	0.999652	2049.6
407.558822632	389.711408615	0.999712	2050.72
411.330986023	387.922554016	0.999538	2051.84
403.139305115	385.672988892	0.999644	2052.96
402.817821503	388.484916687	0.99963	2054.08
406.049728394	387.465763092	0.999746	2055.2
406.814956665	385.690984726	0.999753	2056.32
407.673978806	382.139539719	0.999616	2057.44
404.184389114	383.485050201	0.99968	2058.56
400.250911713	382.032022476	0.999683	2059.68
398.484539986	381.177635193	0.999717	2060.8
395.746779442	380.042953491	0.999668	2061.92
393.683552742	381.986618042	0.99965	2063.04
390.83917141	381.673221588	0.999676	2064.16
388.875055313	381.065483093	0.999737	2065.28
384.849691391	380.075998306	0.999723	2066.4
383.340406418	379.357652664	0.999744	2067.52
383.232808113	378.993701935	0.999709	2068.64
384.352970123	378.463668823	0.999725	2069.76
384.112071991	376.668319702	0.999712	2070.88
381.162881851	373.434877396	0.999757	2072.0
379.112863541	373.515300751	0.999698	2073.12
375.136852264	372.196025848	0.999646	2074.24
371.709728241	371.694974899	0.999636	2075.36
363.961744308	377.080364227	0.999666	2076.48
360.455322266	375.668792725	0.99967	2077.6
355.167365074	374.955024719	0.999692	2078.72
349.944782257	377.438278198	0.999689	2079.84
349.415397644	381.767892838	0.999618	2080.96
350.311541557	380.456771851	0.999708	2082.08
339.82026577	381.147708893	0.999669	2083.2
336.810326576	383.767232895	0.999644	2084.32
338.141441345	386.627569199	0.999597	2085.44
338.069534302	385.608301163	0.999642	2086.56
336.180257797	383.177833557	0.999761	2087.68
335.09554863	383.101587296	0.999803	2088.8
331.767940521	381.36674881	0.999747	2089.92
328.661203384	382.782211304	0.999631	2091.04
320.570206642	382.214870453	0.999746	2092.16
316.237711906	383.190765381	0.999651	2093.28
312.443327904	380.701847076	0.999597	2094.4
308.400702477	375.588741302	0.999735	2095.52
304.854774475	375.391130447	0.999695	2096.64
300.728225708	373.258552551	0.999658	2097.76
295.253658295	369.138765335	0.999699	2098.88
289.107322693	364.872493744	0.999629	2100.0
286.084651947	360.142478943	0.999609	2101.12
279.620599747	363.435974121	0.999455	2102.24
281.513404846	361.220226288	0.999565	2103.36
278.51293087	361.993618011	0.999574	2104.48
279.252195358	358.198900223	0.999595	2105.6
279.44149971	356.967687607	0.999597	2106.72
280.459213257	354.987545013	0.99962	2107.84
279.63488102	352.772598267	0.999699	2108.96
278.99479866	350.619220734	0.999677	2110.08
274.04987812	348.502120972	0.999617	2111.2
266.511130333	357.499408722	0.999638	2112.32
264.693260193	355.720052719	0.999743	2113.44
256.617093086	359.537315369	0.999758	2114.56
252.773666382	361.880893707	0.999731	2115.68
248.165249825	361.966724396	0.999588	2116.8
243.209934235	360.974092484	0.999524	2117.92
238.303995132	359.803447723	0.999657	2119.04
235.066843033	362.932577133	0.999595	2120.16
231.67347908	363.513965607	0.99958	2121.28
232.30304718	362.904510498	0.999482	2122.4
225.3428936	361.577997208	0.998277	2123.52
226.121640205	361.864013672	0.999566	2124.64
226.547622681	361.401157379	0.999497	2125.76
223.738002777	359.707946777	0.999664	2126.88
221.295714378	357.554912567	0.999767	2128.0
217.636966705	354.769649506	0.99972	2129.12
214.209580421	351.984586716	0.999641	2130.24
207.102632523	353.968763351	0.999776	2131.36
202.560687065	353.949050903	0.999791	2132.48
191.05155468	360.174150467	0.999761	2133.6
184.302473068	363.126382828	0.999774	2134.72
171.698594093	367.248544693	0.999553	2135.84
162.803256512	366.745834351	0.999704	2136.96
154.859566689	358.313455582	0.999574	2138.08
153.145837784	350.317211151	0.999522	2139.2
152.26290226	351.545133591	0.999496	2140.32
150.055336952	355.918693542	0.999565	2141.44
136.196899414	360.110836029	0.999374	2142.56
134.18815136	364.924964905	0.999613	2143.68
138.609337807	372.390346527	0.999743	2144.8
143.924188614	381.57119751	0.999525	2145.92
156.659841537	392.150173187	0.999717	2147.04
162.093913555	392.6080513	0.999838	2148.16
165.177774429	397.315292358	0.999775	2149.28
169.143462181	401.760921478	0.999725	2150.4
173.308467865	397.402496338	0.999773	2151.52
177.055501938	393.846702576	0.99979	2152.64
180.241727829	389.108390808	0.999779	2153.76
180.521559715	389.028625488	0.999801	2154.88
179.249465466	387.018241882	0.99969	2156.0
179.363179207	387.416954041	0.999689	2157.12
180.36711216	387.548646927	0.999801	2158.24
179.967617989	386.2200737	0.999782	2159.36
179.965233803	382.87405014	0.999736	2160.48
175.901675224	387.588558197	0.999784	2161.6
177.392673492	385.742139816	0.999803	2162.72
178.299856186	384.519910812	0.999737	2163.84
179.23258543	379.657058716	0.999783	2164.96
177.384924889	379.574489594	0.999711	2166.08
178.297567368	377.676830292	0.999682	2167.2
179.626989365	375.101709366	0.9997	2168.32
180.379247665	372.629756927	0.999697	2169.44
185.344064236	367.107639313	0.999679	2170.56
184.383177757	363.845529556	0.999674	2171.68
183.731293678	363.929615021	0.999683	2172.8
188.017916679	366.692619324	0.999794	2173.92
186.873865128	368.15574646	0.999766	2175.04
184.948182106	372.740249634	0.999702	2176.16
177.997231483	378.053283691	0.999791	2177.28
178.91368866	383.132200241	0.999703	2178.4
179.763281345	386.772222519	0.999807	2179.52
180.687761307	385.180263519	0.999827	2180.64
181.995368004	384.080142975	0.999717	2181.76
182.814109325	378.320274353	0.999752	2182.88
179.453921318	378.080806732	0.999749	2184.0
178.074669838	381.202697754	0.999714	2185.12
177.620792389	383.515119553	0.999724	2186.24
178.144669533	384.69537735	0.999674	2187.36
178.153085709	386.132583618	0.999712	2188.48
179.034018517	390.241184235	0.999713	2189.6
179.688644409	391.061782837	0.999773	2190.72
181.619679928	389.4551754	0.999766	2191.84
183.186388016	389.094715118	0.999781	2192.96
180.555284023	386.769161224	0.999767	2194.08
177.959942818	385.273275375	0.999769	2195.2
174.408555031	387.405223846	0.999773	2196.32
172.641825676	385.386686325	0.999791	2197.44
171.547031403	386.664190292	0.999752	2198.56
171.099054813	386.517963409	0.999788	2199.68
171.192288399	384.828586578	0.999809	2200.8
170.005822182	384.993152618	0.999826	2201.92
168.880140781	385.470056534	0.999795	2203.04
172.004806995	387.085990906	0.999803	2204.16
171.529054642	386.154384613	0.999784	2205.28
175.16336441	388.009929657	0.999775	2206.4
174.771010876	387.269926071	0.999703	2207.52
170.965135098	391.17939949	0.999819	2208.64
154.685497284	407.368183136	0.999638	2209.76
143.999361992	419.894914627	0.999605	2210.88
137.516355515	424.076757431	0.999623	2212.0
134.829246998	423.274497986	0.999655	2213.12
139.829754829	425.748596191	0.999765	2214.24
145.228588581	429.314088821	0.999538	2215.36
139.592158794	429.341983795	0.999809	2216.48
133.841943741	427.8028965	0.999649	2217.6
134.392273426	429.984111786	0.999686	2218.72
136.849975586	430.593223572	0.999505	2219.84
120.181536674	430.309381485	0.99936	2220.96
147.854113579	409.918069839	0.999073	2222.08
178.394079208	409.671192169	0.999662	2223.2
183.030247688	411.051063538	0.999811	2224.32
162.76050806	417.170333862	0.999718	2225.44
154.806876183	420.090866089	0.999723	2226.56
153.571200371	417.971935272	0.999808	2227.68
155.736875534	417.83203125	0.999754	2228.8
164.207267761	415.649814606	0.999786	2229.92
165.599751472	415.53565979	0.999742	2231.04
168.680477142	413.096122742	0.999701	2232.16
166.867268085	413.345403671	0.999645	2233.28
168.835580349	410.52520752	0.99963	2234.4
176.994943619	408.373689651	0.999731	2235.52
184.645748138	409.948139191	0.999558	2236.64
188.786935806	406.955108643	0.999678	2237.76
[truncated: 1,592 more rows]
