# Supplementary material for: Measuring inter-individual differences in behavioural types of gilthead seabreams in the laboratory using deep learning
Source: PeerJ. 2022 May 5;10:e13396. doi: 10.7717/peerj.13396 (PMC9080431; doi:10.7717/peerj.13396)
Supplement: Supplemental Information 1 [file peerj-10-13396-s001.zip › Raw validation data/d1/SA16_SOC_3.csv]

ID	sec	X	Y	%	seconds
SA16_SOC_3	1	103.60754728317261	163.69680404663086	0.99787104	0.0
SA16_SOC_3	2	113.1730318069458	129.1751003265381	0.9992428	0.08
SA16_SOC_3	3	87.0691180229187	191.32128238677979	0.9969754	0.16
SA16_SOC_3	4	106.16058111190796	263.1587219238281	0.9991628	0.24
SA16_SOC_3	5	79.00204062461853	243.95965576171875	0.9682845	0.32
SA16_SOC_3	6	107.67017602920532	182.6691484451294	0.9953178	0.4
SA16_SOC_3	7	130.24756908416748	141.7210578918457	0.9994165	0.48
SA16_SOC_3	8	93.46705675125122	136.34515285491943	0.99855727	0.56
SA16_SOC_3	9	94.9840247631073	202.99657344818115	0.997122	0.64
SA16_SOC_3	10	111.67236566543579	237.5627088546753	0.9600291	0.72
SA16_SOC_3	11	94.39347982406616	208.76097679138184	0.98150784	0.8
SA16_SOC_3	12	119.98733282089233	154.4634246826172	0.99928635	0.88
SA16_SOC_3	13	128.2219409942627	133.43831062316895	0.99971217	0.96
SA16_SOC_3	14	104.05797958374023	137.12040424346924	0.99837816	1.04
SA16_SOC_3	15	97.02482223510742	198.53018760681152	0.99868196	1.12
SA16_SOC_3	16	94.90848779678345	204.74298477172852	0.9972988	1.2
SA16_SOC_3	17	127.8755784034729	141.60595893859863	0.9989011	1.28
SA16_SOC_3	18	115.36093950271606	115.90925216674805	0.9992324	1.36
SA16_SOC_3	19	94.46656107902527	181.51531219482422	0.99894637	1.44
SA16_SOC_3	20	103.30740213394165	251.39239311218262	0.9991435	1.52
SA16_SOC_3	21	100.1996397972107	254.35169219970703	0.9963988	1.6
SA16_SOC_3	22	127.23932266235352	163.91407012939453	0.99957484	1.68
SA16_SOC_3	23	95.3955590724945	119.9527359008789	0.99809235	1.76
SA16_SOC_3	24	87.55601644515991	142.66493797302246	0.99738795	1.84
SA16_SOC_3	25	110.39726734161377	202.44126319885254	0.9949863	1.92
SA16_SOC_3	26	148.8652229309082	229.04813289642334	0.96448666	2.0
SA16_SOC_3	27	160.49984693527222	244.09767150878906	0.98868704	2.08
SA16_SOC_3	28	163.43984603881836	245.69546699523926	0.9900761	2.16
SA16_SOC_3	29	164.7169589996338	249.43448066711426	0.9955865	2.24
SA16_SOC_3	30	180.62864542007446	244.7482967376709	0.0921445	2.32
SA16_SOC_3	31	180.2206039428711	229.3886661529541	0.83231795	2.4
SA16_SOC_3	32	182.7275276184082	206.12199783325195	0.9993305	2.48
SA16_SOC_3	33	205.86223602294922	195.1148271560669	0.9985238	2.56
SA16_SOC_3	34	200.92711448669434	209.35608386993408	0.98858917	2.64
SA16_SOC_3	35	197.14016914367676	207.87554740905762	0.99852556	2.72
SA16_SOC_3	36	180.2969217300415	192.8957462310791	0.9988543	2.8
SA16_SOC_3	37	160.6409192085266	175.22086143493652	0.99899584	2.88
SA16_SOC_3	38	102.91965007781982	134.0346908569336	0.9967211	2.96
SA16_SOC_3	39	96.74383401870728	105.26657581329346	0.9711549	3.04
SA16_SOC_3	40	123.16983938217163	107.54284143447876	0.9983286	3.12
SA16_SOC_3	41	113.41829299926758	107.93201208114624	0.99472964	3.2
SA16_SOC_3	42	82.39023089408875	199.8881721496582	0.9989231	3.28
SA16_SOC_3	43	96.7930257320404	252.92864799499512	0.996372	3.36
SA16_SOC_3	44	94.27695274353027	174.83290672302246	0.95109516	3.44
SA16_SOC_3	45	114.96858596801758	122.99208641052246	0.99970055	3.52
SA16_SOC_3	46	98.02964925765991	150.7921314239502	0.9988306	3.6
SA16_SOC_3	47	88.81053924560547	239.32273864746094	0.99921215	3.68
SA16_SOC_3	48	99.95782375335693	283.2455635070801	0.9993117	3.76
SA16_SOC_3	49	76.264888048172	250.68437576293945	0.20161057	3.84
SA16_SOC_3	50	113.16119432449341	159.7928237915039	0.99911493	3.92
SA16_SOC_3	51	112.13186979293823	125.82206726074219	0.9993782	4.0
SA16_SOC_3	52	95.34986615180969	190.3502655029297	0.9979517	4.08
SA16_SOC_3	53	84.02912020683289	278.1081962585449	0.99886346	4.16
SA16_SOC_3	54	89.73782062530518	348.45428466796875	0.9990601	4.24
SA16_SOC_3	55	75.93576908111572	340.09443283081055	0.9898942	4.32
SA16_SOC_3	56	85.62366366386414	262.5295829772949	0.6794506	4.4
SA16_SOC_3	57	114.43725824356079	238.3971405029297	0.118053645	4.48
SA16_SOC_3	58	131.80949687957764	241.67881965637207	0.9828855	4.56
SA16_SOC_3	59	149.8608112335205	242.23477363586426	0.96649075	4.64
SA16_SOC_3	60	137.39910125732422	252.50158309936523	0.99519557	4.72
SA16_SOC_3	61	167.89677143096924	254.2050075531006	0.9819297	4.8
SA16_SOC_3	62	182.30865001678467	262.0356845855713	0.8428815	4.88
SA16_SOC_3	63	255.33571243286133	246.89655303955078	0.0013133803	4.96
SA16_SOC_3	64	180.54789304733276	238.78352165222168	0.98947376	5.04
SA16_SOC_3	65	209.2055320739746	236.53615951538086	0.9995222	5.12
SA16_SOC_3	66	285.7426881790161	269.6220016479492	0.9971944	5.2
SA16_SOC_3	67	331.37712478637695	309.8815727233887	0.3024286	5.28
SA16_SOC_3	68	333.97252559661865	344.15682792663574	0.007840496	5.36
SA16_SOC_3	69	401.46684646606445	36.500219106674194	0.0033114466	5.44
SA16_SOC_3	70	406.8510055541992	49.572733640670776	0.0048221257	5.52
SA16_SOC_3	71	401.6613006591797	47.333900928497314	0.0037540365	5.6
SA16_SOC_3	72	395.29099464416504	35.43618679046631	0.006176709	5.68
SA16_SOC_3	73	382.93728828430176	38.913055658340454	0.027323257	5.76
SA16_SOC_3	74	491.57705307006836	33.927083015441895	0.079362966	5.84
SA16_SOC_3	75	488.6686325073242	33.73739719390869	0.03652016	5.92
SA16_SOC_3	76	396.61097526550293	34.553714990615845	0.004023776	6.0
SA16_SOC_3	77	392.64068603515625	37.050368785858154	0.0028688314	6.08
SA16_SOC_3	78	415.36903381347656	89.90602254867554	0.0042782715	6.16
SA16_SOC_3	79	396.21715545654297	46.97845101356506	0.0044288514	6.24
SA16_SOC_3	80	403.5984992980957	86.84060096740723	0.0026837154	6.32
SA16_SOC_3	81	414.8176670074463	34.45212006568909	0.017868092	6.4
SA16_SOC_3	82	411.2460136413574	84.62903022766113	0.0025461186	6.48
SA16_SOC_3	83	400.94165802001953	86.32798433303833	0.0016072685	6.56
SA16_SOC_3	84	413.56329917907715	88.04412603378296	0.0019641041	6.64
SA16_SOC_3	85	419.1617965698242	34.24258232116699	0.13780676	6.72
SA16_SOC_3	86	446.5496063232422	35.40087819099426	0.0023268426	6.8
SA16_SOC_3	87	403.1538486480713	47.19002723693848	0.005875663	6.88
SA16_SOC_3	88	409.9790096282959	89.59949970245361	0.0013886641	6.96
SA16_SOC_3	89	425.6558418273926	90.47507286071777	0.0020027212	7.04
SA16_SOC_3	90	408.95376205444336	103.64176511764526	0.0025458494	7.12
SA16_SOC_3	91	433.29267501831055	227.6593780517578	0.0010187478	7.2
SA16_SOC_3	92	427.88238525390625	87.70086765289307	0.0029402056	7.28
SA16_SOC_3	93	477.8796672821045	81.85688495635986	0.0006740977	7.36
SA16_SOC_3	94	409.4806671142578	88.34158658981323	0.001932053	7.44
SA16_SOC_3	95	355.3020238876343	39.296640157699585	0.0058983364	7.52
SA16_SOC_3	96	413.25716972351074	86.46321773529053	0.0013446214	7.6
SA16_SOC_3	97	390.86194038391113	87.68280029296875	0.0014360948	7.68
SA16_SOC_3	98	421.46735191345215	90.74309349060059	0.0032420997	7.76
SA16_SOC_3	99	426.3089656829834	88.83265972137451	0.002744595	7.84
SA16_SOC_3	100	422.80077934265137	87.94524192810059	0.005688075	7.92
SA16_SOC_3	101	423.48155975341797	89.98183250427246	0.0031056893	8.0
SA16_SOC_3	102	471.6735363006592	81.05001211166382	0.0015607645	8.08
SA16_SOC_3	103	428.42583656311035	91.28180265426636	0.0014306796	8.16
SA16_SOC_3	104	464.1108512878418	84.58499908447266	0.0011493312	8.24
SA16_SOC_3	105	418.9988613128662	90.80519199371338	0.0039759674	8.32
SA16_SOC_3	106	325.1262664794922	339.825382232666	0.9162214	8.4
SA16_SOC_3	107	353.8329601287842	343.51158142089844	0.80229783	8.48
SA16_SOC_3	108	411.5724563598633	329.6385955810547	0.998083	8.56
SA16_SOC_3	109	476.79033279418945	328.8603973388672	0.9994772	8.64
SA16_SOC_3	110	521.2589263916016	344.4316005706787	0.9995012	8.72
SA16_SOC_3	111	559.5741271972656	360.8174800872803	0.9989236	8.8
SA16_SOC_3	112	577.5991916656494	369.83302116394043	0.9984187	8.88
SA16_SOC_3	113	595.1343536376953	381.79161071777344	0.9994418	8.96
SA16_SOC_3	114	609.4259262084961	390.2241039276123	0.9990766	9.04
SA16_SOC_3	115	615.911865234375	393.71649742126465	0.9989353	9.12
SA16_SOC_3	116	612.9740715026855	384.27226066589355	0.99930775	9.2
SA16_SOC_3	117	594.580888748169	379.7567367553711	0.99948514	9.28
SA16_SOC_3	118	616.4727210998535	373.551664352417	0.99353963	9.36
SA16_SOC_3	119	568.4849739074707	346.3377857208252	0.99947995	9.44
SA16_SOC_3	120	473.9630699157715	341.7538833618164	0.9991665	9.52
SA16_SOC_3	121	395.3552722930908	348.1816291809082	0.9995615	9.6
SA16_SOC_3	122	347.67322540283203	360.60791015625	0.043361235	9.68
SA16_SOC_3	123	472.82915115356445	239.2825984954834	0.0023139678	9.76
SA16_SOC_3	124	462.6230239868164	84.68327522277832	0.0011748738	9.84
SA16_SOC_3	125	244.3119764328003	248.1570053100586	0.0012388256	9.92
SA16_SOC_3	126	351.2796401977539	42.47272610664368	0.0036437134	10.0
SA16_SOC_3	127	473.56481552124023	84.6690559387207	0.0012677636	10.08
SA16_SOC_3	128	420.0333595275879	88.68505954742432	0.0023188253	10.16
SA16_SOC_3	129	480.94944953918457	83.97424221038818	0.0019162518	10.24
SA16_SOC_3	130	476.0089874267578	86.62276268005371	0.0017398271	10.32
SA16_SOC_3	131	403.74274253845215	88.41692447662354	0.0013852403	10.4
SA16_SOC_3	132	477.3859977722168	83.34117650985718	0.0013492595	10.48
SA16_SOC_3	133	478.23047637939453	85.6722092628479	0.0024012637	10.56
SA16_SOC_3	134	406.0521125793457	88.24563503265381	0.0035280676	10.64
SA16_SOC_3	135	415.52906036376953	103.77688407897949	0.0020292376	10.72
SA16_SOC_3	136	409.70873832702637	104.56809282302856	0.0016588839	10.8
SA16_SOC_3	137	327.6636838912964	386.72779083251953	0.5274632	10.88
SA16_SOC_3	138	340.9167289733887	389.0987777709961	0.98183954	10.96
SA16_SOC_3	139	367.2487497329712	394.301176071167	0.9987679	11.04
SA16_SOC_3	140	393.4354066848755	397.75434494018555	0.9993037	11.12
SA16_SOC_3	141	402.3141860961914	400.2301025390625	0.99897873	11.2
SA16_SOC_3	142	427.05984115600586	401.121826171875	0.9948502	11.28
SA16_SOC_3	143	470.9190368652344	399.50992584228516	0.9991159	11.36
SA16_SOC_3	144	523.6895561218262	397.08412170410156	0.9988167	11.44
SA16_SOC_3	145	559.9350929260254	384.36927795410156	0.9923666	11.52
SA16_SOC_3	146	585.6993675231934	375.7539367675781	0.99512583	11.6
SA16_SOC_3	147	588.6211395263672	373.6683654785156	0.99656796	11.68
SA16_SOC_3	148	583.6424827575684	365.86509704589844	0.99832493	11.76
SA16_SOC_3	149	576.812744140625	346.0356903076172	0.9511934	11.84
SA16_SOC_3	150	585.832929611206	325.7963275909424	0.9985654	11.92
SA16_SOC_3	151	541.6520118713379	306.72929763793945	0.99912685	12.0
SA16_SOC_3	152	489.71357345581055	287.7970504760742	0.99946016	12.08
SA16_SOC_3	153	420.80044746398926	272.0450019836426	0.998711	12.16
SA16_SOC_3	154	395.82648277282715	284.58377838134766	0.9990262	12.24
SA16_SOC_3	155	371.3383674621582	314.41761016845703	0.9989309	12.32
SA16_SOC_3	156	354.10470962524414	333.9214324951172	0.99863344	12.4
SA16_SOC_3	157	342.80638694763184	347.7814292907715	0.01529534	12.48
SA16_SOC_3	158	339.71028327941895	358.2243347167969	0.030155193	12.56
SA16_SOC_3	159	354.40311431884766	43.31059455871582	0.0043498618	12.64
SA16_SOC_3	160	323.6419200897217	339.3105697631836	0.077280805	12.72
SA16_SOC_3	161	468.65200996398926	232.56970882415771	0.00155889	12.8
SA16_SOC_3	162	477.93126106262207	81.1188554763794	0.0017539983	12.88
SA16_SOC_3	163	423.62918853759766	85.86554288864136	0.0017594033	12.96
SA16_SOC_3	164	508.90846252441406	84.11713600158691	0.0028994624	13.04
SA16_SOC_3	165	354.7200918197632	41.66964769363403	0.0049318294	13.12
SA16_SOC_3	166	403.9684772491455	88.47257852554321	0.0029778795	13.2
SA16_SOC_3	167	405.15732765197754	34.04752850532532	0.013085483	13.28
SA16_SOC_3	168	408.57996940612793	33.64854454994202	0.019256637	13.36
SA16_SOC_3	169	433.10022354125977	106.84307098388672	0.0019046647	13.44
SA16_SOC_3	170	434.95798110961914	35.14676570892334	0.0032762121	13.52
SA16_SOC_3	171	413.5051727294922	34.71871733665466	0.060858093	13.6
SA16_SOC_3	172	393.015718460083	36.45817995071411	0.01781682	13.68
SA16_SOC_3	173	404.4886589050293	89.39143896102905	0.0020879363	13.76
SA16_SOC_3	174	482.9956531524658	83.11677932739258	0.0025788082	13.84
SA16_SOC_3	175	416.61667823791504	224.11123752593994	0.0020567442	13.92
SA16_SOC_3	176	510.6901168823242	83.97171020507812	0.0024207446	14.0
SA16_SOC_3	177	488.77506256103516	84.67178106307983	0.0026266698	14.08
SA16_SOC_3	178	352.8832197189331	40.273178815841675	0.0062913145	14.16
SA16_SOC_3	179	406.140661239624	223.8287115097046	0.0018712993	14.24
SA16_SOC_3	180	326.12757682800293	348.64540100097656	0.48593673	14.32
SA16_SOC_3	181	358.61127376556396	339.43087577819824	0.98077685	14.4
SA16_SOC_3	182	401.8338203430176	337.3896789550781	0.9991788	14.48
SA16_SOC_3	183	450.9176254272461	338.13743591308594	0.9995166	14.56
SA16_SOC_3	184	481.17384910583496	344.3833351135254	0.9990544	14.64
SA16_SOC_3	185	525.822639465332	343.0250358581543	0.99918705	14.72
SA16_SOC_3	186	565.0574684143066	349.1666793823242	0.9991798	14.8
SA16_SOC_3	187	592.1820163726807	356.33728981018066	0.99960726	14.88
SA16_SOC_3	188	616.7420387268066	361.9130229949951	0.99911636	14.96
SA16_SOC_3	189	618.6509132385254	368.42708587646484	0.999138	15.04
SA16_SOC_3	190	599.1783618927002	367.2347831726074	0.99914765	15.12
SA16_SOC_3	191	580.7144165039062	367.4481010437012	0.99834704	15.2
SA16_SOC_3	192	592.6473617553711	362.9659080505371	0.8967634	15.28
SA16_SOC_3	193	572.1075057983398	331.2293243408203	0.9977775	15.36
SA16_SOC_3	194	512.598705291748	313.60673904418945	0.99931777	15.44
SA16_SOC_3	195	466.32299423217773	303.61647605895996	0.9978084	15.52
SA16_SOC_3	196	403.18002700805664	275.29051780700684	0.9988502	15.6
SA16_SOC_3	197	361.6182804107666	262.73451805114746	0.9937354	15.68
SA16_SOC_3	198	325.8784532546997	246.1062240600586	0.99948585	15.76
SA16_SOC_3	199	285.19723415374756	235.53025245666504	0.9994568	15.84
SA16_SOC_3	200	251.8280029296875	233.59889030456543	0.9993144	15.92
SA16_SOC_3	201	238.92269134521484	233.73327255249023	0.99931586	16.0
SA16_SOC_3	202	231.20362758636475	229.37865257263184	0.99749666	16.08
SA16_SOC_3	203	222.0186948776245	224.72265243530273	0.15930824	16.16
SA16_SOC_3	204	223.94280433654785	227.6286506652832	0.9990729	16.24
SA16_SOC_3	205	269.98565196990967	245.26219367980957	0.9990978	16.32
SA16_SOC_3	206	323.7305164337158	299.3583297729492	0.9976738	16.4
SA16_SOC_3	207	334.2531442642212	350.7360649108887	0.058658514	16.48
SA16_SOC_3	208	469.5047378540039	79.15911197662354	0.0011655743	16.56
SA16_SOC_3	209	381.33397102355957	35.704336166381836	0.045025036	16.64
SA16_SOC_3	210	470.95446586608887	79.37314510345459	0.0015409164	16.72
SA16_SOC_3	211	464.33725357055664	37.092576026916504	0.013409334	16.8
SA16_SOC_3	212	392.3649787902832	48.03837776184082	0.01447286	16.88
SA16_SOC_3	213	489.56189155578613	33.617223501205444	0.01742241	16.96
SA16_SOC_3	214	469.6362495422363	85.39211511611938	0.00137325	17.04
SA16_SOC_3	215	490.6144618988037	35.59893250465393	0.29249993	17.12
SA16_SOC_3	216	396.4449405670166	34.0519917011261	0.021262946	17.2
SA16_SOC_3	217	373.38080406188965	37.06425189971924	0.21425939	17.28
SA16_SOC_3	218	434.4980716705322	107.60573387145996	0.0023301113	17.36
SA16_SOC_3	219	422.04346656799316	105.09258270263672	0.0017458642	17.44
SA16_SOC_3	220	401.02577209472656	87.83511400222778	0.0022526444	17.52
SA16_SOC_3	221	406.2060356140137	33.32812428474426	0.01068823	17.6
SA16_SOC_3	222	433.1288814544678	32.81625509262085	0.08311845	17.68
SA16_SOC_3	223	480.3948402404785	35.27809381484985	0.5219928	17.76
SA16_SOC_3	224	398.63126277923584	85.73284149169922	0.0023840487	17.84
SA16_SOC_3	225	480.8297634124756	31.091809272766113	0.47884366	17.92
SA16_SOC_3	226	474.6880531311035	32.22158074378967	0.36235255	18.0
SA16_SOC_3	227	480.9072494506836	33.137794733047485	0.012755441	18.08
SA16_SOC_3	228	400.16093254089355	51.05583071708679	0.003969224	18.16
SA16_SOC_3	229	359.2956781387329	322.1550178527832	0.99886996	18.24
SA16_SOC_3	230	407.0915699005127	282.7566146850586	0.9474192	18.32
SA16_SOC_3	231	473.01502227783203	257.26773262023926	0.9991001	18.4
SA16_SOC_3	232	528.0630111694336	250.20835876464844	0.99944216	18.48
SA16_SOC_3	233	581.336259841919	275.48383712768555	0.9988053	18.56
SA16_SOC_3	234	583.4018707275391	321.00717544555664	0.9982742	18.64
SA16_SOC_3	235	485.0061893463135	85.00001192092896	0.002874304	18.72
SA16_SOC_3	236	565.7881736755371	290.4125690460205	0.9988399	18.8
SA16_SOC_3	237	505.89847564697266	257.71777153015137	0.9989237	18.88
SA16_SOC_3	238	423.5048770904541	225.4372215270996	0.9967505	18.96
SA16_SOC_3	239	347.85969257354736	202.4117660522461	0.9977342	19.04
SA16_SOC_3	240	302.2286653518677	180.0417423248291	0.9870006	19.12
SA16_SOC_3	241	285.65969467163086	162.33601570129395	0.99705684	19.2
SA16_SOC_3	242	298.3943462371826	53.4069299697876	0.98871326	19.28
SA16_SOC_3	243	403.6571502685547	49.40299987792969	0.007001554	19.36
SA16_SOC_3	244	284.8719120025635	204.1034746170044	0.9989962	19.44
SA16_SOC_3	245	324.78442192077637	265.26463508605957	0.9983968	19.52
SA16_SOC_3	246	377.095365524292	39.78088617324829	0.013116413	19.6
SA16_SOC_3	247	410.6274604797363	38.071972131729126	0.019537544	19.68
SA16_SOC_3	248	333.3528518676758	381.71533584594727	0.09189211	19.76
SA16_SOC_3	249	423.1022357940674	92.61473178863525	0.0014445591	19.84
SA16_SOC_3	250	420.5207824707031	88.37865114212036	0.0039341347	19.92
SA16_SOC_3	251	401.95393562316895	87.41373538970947	0.004393544	20.0
SA16_SOC_3	252	422.79772758483887	35.84698677062988	0.012973538	20.08
SA16_SOC_3	253	408.5553169250488	85.0519609451294	0.0015170485	20.16
SA16_SOC_3	254	408.9653968811035	90.25221347808838	0.0025441828	20.24
SA16_SOC_3	255	405.5095672607422	49.611672163009644	0.0089998	20.32
SA16_SOC_3	256	411.4922523498535	226.03750705718994	0.000850868	20.4
SA16_SOC_3	257	413.32030296325684	87.22470760345459	0.002020475	20.48
SA16_SOC_3	258	440.04669189453125	207.0759630203247	0.0018324658	20.56
SA16_SOC_3	259	423.2491970062256	91.2756872177124	0.0035646511	20.64
SA16_SOC_3	260	400.3561496734619	87.50325679779053	0.00307085	20.72
SA16_SOC_3	261	448.3126640319824	86.02064609527588	0.0018369351	20.8
SA16_SOC_3	262	329.4623851776123	348.9339065551758	0.20555748	20.88
SA16_SOC_3	263	361.3502264022827	310.5709648132324	0.99805695	20.96
SA16_SOC_3	264	393.83513927459717	277.2302055358887	0.5564983	21.04
SA16_SOC_3	265	435.5377197265625	245.1906967163086	0.9990294	21.12
SA16_SOC_3	266	463.64383697509766	289.43172454833984	0.9988881	21.2
SA16_SOC_3	267	457.90414810180664	349.031925201416	0.993961	21.28
SA16_SOC_3	268	432.4972152709961	378.91722679138184	0.9992101	21.36
SA16_SOC_3	269	377.73401737213135	378.1856060028076	0.9992353	21.44
SA16_SOC_3	270	342.20685958862305	383.5161781311035	0.84934944	21.52
SA16_SOC_3	271	479.7649383544922	32.912617921829224	0.21399176	21.6
SA16_SOC_3	272	419.1619396209717	90.1142692565918	0.002205516	21.68
SA16_SOC_3	273	411.72218322753906	89.1415786743164	0.0021315394	21.76
SA16_SOC_3	274	471.73218727111816	86.46405458450317	0.0014721096	21.84
SA16_SOC_3	275	416.4668083190918	90.12863159179688	0.007864025	21.92
SA16_SOC_3	276	333.89949798583984	334.4703483581543	0.13121194	22.0
SA16_SOC_3	277	376.2070655822754	315.50537109375	0.9988028	22.08
SA16_SOC_3	278	440.47694206237793	311.72115325927734	0.9993463	22.16
SA16_SOC_3	279	480.9281349182129	313.3730220794678	0.99948835	22.24
SA16_SOC_3	280	523.0328559875488	307.8760242462158	0.9996197	22.32
SA16_SOC_3	281	581.4894676208496	320.1118755340576	0.99907035	22.4
SA16_SOC_3	282	606.9514274597168	337.28376388549805	0.9990773	22.48
SA16_SOC_3	283	619.0615177154541	359.9300193786621	0.9929414	22.56
SA16_SOC_3	284	617.8356170654297	376.29369735717773	0.99848795	22.64
SA16_SOC_3	285	610.2527141571045	377.49592781066895	0.99935144	22.72
SA16_SOC_3	286	594.893741607666	365.0638961791992	0.9978789	22.8
SA16_SOC_3	287	585.6647491455078	336.9183826446533	0.99201024	22.88
SA16_SOC_3	288	587.766695022583	286.97484970092773	0.9667191	22.96
SA16_SOC_3	289	586.024284362793	255.92182159423828	0.99267673	23.04
SA16_SOC_3	290	577.8970718383789	232.9460048675537	0.4687981	23.12
SA16_SOC_3	291	580.0909519195557	264.634952545166	0.9988673	23.2
SA16_SOC_3	292	591.8912887573242	320.1739025115967	0.9978434	23.28
SA16_SOC_3	293	614.4106864929199	360.46457290649414	0.99935776	23.36
SA16_SOC_3	294	616.2699699401855	375.5467987060547	0.9994506	23.44
SA16_SOC_3	295	601.176643371582	371.3735103607178	0.9980556	23.52
SA16_SOC_3	296	611.8083000183105	333.2789611816406	0.99879104	23.6
SA16_SOC_3	297	616.8636322021484	310.7489776611328	0.9996049	23.68
SA16_SOC_3	298	616.6143894195557	345.560302734375	0.99927133	23.76
SA16_SOC_3	299	609.9541187286377	355.8734321594238	0.9491602	23.84
SA16_SOC_3	300	611.4065170288086	317.60650634765625	0.7719013	23.92
SA16_SOC_3	301	603.928279876709	271.95499420166016	0.7511293	24.0
SA16_SOC_3	302	612.2104644775391	246.21957778930664	0.858635	24.08
SA16_SOC_3	303	617.0775413513184	235.6047821044922	0.066770986	24.16
SA16_SOC_3	304	620.2457427978516	262.51636505126953	0.99873596	24.24
SA16_SOC_3	305	619.7209358215332	323.4598159790039	0.99948657	24.32
SA16_SOC_3	306	611.536455154419	357.3009395599365	0.9993956	24.4
SA16_SOC_3	307	617.7234172821045	355.704288482666	0.9986589	24.48
SA16_SOC_3	308	616.0627365112305	300.5569839477539	0.9987393	24.56
SA16_SOC_3	309	622.9867458343506	254.115571975708	0.99897885	24.64
SA16_SOC_3	310	623.3392715454102	282.38330841064453	0.9995203	24.72
SA16_SOC_3	311	613.6762619018555	318.3226203918457	0.9995751	24.8
SA16_SOC_3	312	618.8099384307861	301.8570327758789	0.998672	24.88
SA16_SOC_3	313	615.1494979858398	239.5752239227295	0.997867	24.96
SA16_SOC_3	314	620.3124046325684	203.13998222351074	0.9982626	25.04
SA16_SOC_3	315	646.580982208252	229.74337577819824	0.99895775	25.12
SA16_SOC_3	316	636.3486289978027	283.06111335754395	0.99914753	25.2
SA16_SOC_3	317	620.948076248169	310.94847679138184	0.9997788	25.28
SA16_SOC_3	318	617.9749011993408	320.8856678009033	0.9989748	25.36
SA16_SOC_3	319	621.1594104766846	238.99133205413818	0.99884284	25.44
SA16_SOC_3	320	621.7150211334229	199.37378883361816	0.99898046	25.52
SA16_SOC_3	321	637.51220703125	204.9144458770752	0.99922466	25.6
SA16_SOC_3	322	624.7877597808838	243.96260261535645	0.9986972	25.68
SA16_SOC_3	323	645.2089309692383	274.0422821044922	0.878919	25.76
SA16_SOC_3	324	615.0912761688232	292.11782455444336	0.99938595	25.84
SA16_SOC_3	325	595.8051204681396	288.64222526550293	0.7599321	25.92
SA16_SOC_3	326	592.3315048217773	226.21919631958008	0.9823706	26.0
SA16_SOC_3	327	601.7392158508301	196.0101556777954	0.7163335	26.08
SA16_SOC_3	328	579.72731590271	201.88995838165283	0.21045299	26.16
SA16_SOC_3	329	569.6033954620361	232.80813217163086	0.9943974	26.24
SA16_SOC_3	330	603.8532257080078	288.99112701416016	0.9991366	26.32
SA16_SOC_3	331	613.7407302856445	302.0907783508301	0.99968255	26.4
SA16_SOC_3	332	620.8710193634033	266.85441970825195	0.9871551	26.48
SA16_SOC_3	333	633.6314678192139	207.62120246887207	0.9981817	26.56
SA16_SOC_3	334	641.8511390686035	160.74362754821777	0.998024	26.64
SA16_SOC_3	335	628.7774085998535	144.94475841522217	0.9482745	26.72
SA16_SOC_3	336	634.5637321472168	140.77832221984863	0.9952266	26.8
SA16_SOC_3	337	629.2345523834229	130.57385444641113	0.99870193	26.88
SA16_SOC_3	338	646.5195655822754	178.5871410369873	0.9867734	26.96
SA16_SOC_3	339	661.478328704834	249.35574531555176	0.9847289	27.04
SA16_SOC_3	340	663.1815910339355	271.44381523132324	0.9806307	27.12
SA16_SOC_3	341	642.4052238464355	262.7952575683594	0.683347	27.2
SA16_SOC_3	342	610.3243827819824	251.00146293640137	0.99916875	27.28
SA16_SOC_3	343	636.5648746490479	195.28594493865967	0.9987986	27.36
SA16_SOC_3	344	653.7592887878418	147.97878742218018	0.99821043	27.44
SA16_SOC_3	345	639.1049385070801	139.40720558166504	0.99884725	27.52
SA16_SOC_3	346	628.8726806640625	144.12375926971436	0.99902964	27.6
SA16_SOC_3	347	649.3803977966309	169.94916915893555	0.9921111	27.68
SA16_SOC_3	348	657.8372001647949	223.12634468078613	0.9679193	27.76
SA16_SOC_3	349	628.176736831665	276.12945556640625	0.9971981	27.84
SA16_SOC_3	350	608.0052375793457	305.2647399902344	0.9966047	27.92
SA16_SOC_3	351	584.1639518737793	320.5969047546387	0.95515686	28.0
SA16_SOC_3	352	583.5315227508545	336.85635566711426	0.06193353	28.08
SA16_SOC_3	353	586.9608879089355	345.9564971923828	0.9993517	28.16
SA16_SOC_3	354	596.807336807251	357.9866409301758	0.9981311	28.24
SA16_SOC_3	355	595.3608512878418	312.8749465942383	0.9869064	28.32
SA16_SOC_3	356	595.2620983123779	266.54308319091797	0.99196494	28.4
SA16_SOC_3	357	621.9175338745117	263.4194755554199	0.44771722	28.48
SA16_SOC_3	358	623.0153560638428	280.53932189941406	0.9994808	28.56
SA16_SOC_3	359	583.7521553039551	279.6602439880371	0.9989029	28.64
SA16_SOC_3	360	567.6854133605957	251.13201141357422	0.99812025	28.72
SA16_SOC_3	361	549.5598316192627	246.359281539917	0.9840078	28.8
SA16_SOC_3	362	558.80446434021	304.559326171875	0.99822634	28.88
SA16_SOC_3	363	561.5621566772461	352.7753162384033	0.9944587	28.96
SA16_SOC_3	364	583.1858158111572	366.5342044830322	0.93009967	29.04
SA16_SOC_3	365	567.1864986419678	374.5682716369629	0.0036844034	29.12
SA16_SOC_3	366	564.4750118255615	351.0794448852539	0.971867	29.2
SA16_SOC_3	367	571.6432571411133	305.80870628356934	0.079137154	29.28
SA16_SOC_3	368	570.7882881164551	270.4965591430664	0.98800987	29.36
SA16_SOC_3	369	603.4296989440918	289.35842514038086	0.9641483	29.44
SA16_SOC_3	370	619.4884300231934	288.1805992126465	0.9932414	29.52
SA16_SOC_3	371	599.2409706115723	259.28235054016113	0.97161174	29.6
SA16_SOC_3	372	612.7891540527344	270.00423431396484	0.9422534	29.68
SA16_SOC_3	373	604.6078681945801	258.47479820251465	0.8875363	29.76
SA16_SOC_3	374	603.8981437683105	242.35276222229004	0.68584216	29.84
SA16_SOC_3	375	624.0920066833496	248.14424514770508	0.99519426	29.92
SA16_SOC_3	376	625.236988067627	219.11823749542236	0.95269835	30.0
SA16_SOC_3	377	609.4687461853027	209.63001251220703	0.99814415	30.08
SA16_SOC_3	378	547.6603507995605	225.29500007629395	0.9996691	30.16
SA16_SOC_3	379	502.14147567749023	275.7821846008301	0.99728143	30.24
SA16_SOC_3	380	497.2649097442627	332.3178291320801	0.9960878	30.32
SA16_SOC_3	381	519.7856903076172	341.83828353881836	0.9978933	30.4
SA16_SOC_3	382	524.1276741027832	304.224328994751	0.9937265	30.48
SA16_SOC_3	383	563.1332397460938	260.69549560546875	0.9980673	30.56
SA16_SOC_3	384	596.1996078491211	300.9000778198242	0.99909914	30.64
SA16_SOC_3	385	612.0458602905273	343.2124328613281	0.99892247	30.72
SA16_SOC_3	386	594.7857856750488	327.46084213256836	0.9950787	30.8
SA16_SOC_3	387	600.6290435791016	266.65331840515137	0.9864851	30.88
SA16_SOC_3	388	619.6200847625732	211.16400718688965	0.8189922	30.96
SA16_SOC_3	389	573.9162921905518	231.08885765075684	0.9982798	31.04
SA16_SOC_3	390	527.4640083312988	219.60943222045898	0.99969923	31.12
SA16_SOC_3	391	459.6461772918701	211.11454010009766	0.9964515	31.2
SA16_SOC_3	392	395.444917678833	38.876627683639526	0.016561903	31.28
SA16_SOC_3	393	441.4059638977051	292.6710319519043	0.99910104	31.36
SA16_SOC_3	394	503.5337448120117	293.38611602783203	0.99866927	31.44
SA16_SOC_3	395	578.9855003356934	278.5924530029297	0.997656	31.52
SA16_SOC_3	396	601.6432762145996	242.26312637329102	0.99888664	31.6
SA16_SOC_3	397	566.7640686035156	223.11306953430176	0.99647385	31.68
SA16_SOC_3	398	547.7699279785156	205.84221839904785	0.9921389	31.76
SA16_SOC_3	399	549.2830276489258	193.16126346588135	0.8195118	31.84
SA16_SOC_3	400	498.7186908721924	196.836519241333	0.999003	31.92
SA16_SOC_3	401	396.67391777038574	203.50019931793213	0.9984376	32.0
SA16_SOC_3	402	322.94321060180664	193.30101013183594	0.99590564	32.08
SA16_SOC_3	403	306.084680557251	169.6490478515625	0.9932547	32.16
SA16_SOC_3	404	308.3989143371582	150.2834415435791	0.35118437	32.24
SA16_SOC_3	405	284.7461223602295	151.5430212020874	0.7713057	32.32
SA16_SOC_3	406	302.6968717575073	219.9009132385254	0.9949126	32.4
SA16_SOC_3	407	373.08077812194824	290.90352058410645	0.99883956	32.48
SA16_SOC_3	408	424.3626594543457	339.1197967529297	0.9995964	32.56
SA16_SOC_3	409	486.0829830169678	335.4864692687988	0.9975854	32.64
SA16_SOC_3	410	514.8176670074463	297.05074310302734	0.96708596	32.72
SA16_SOC_3	411	555.809211730957	253.65626335144043	0.9994166	32.8
SA16_SOC_3	412	611.0710144042969	281.08180046081543	0.99811065	32.88
SA16_SOC_3	413	618.1064128875732	338.373384475708	0.99642974	32.96
SA16_SOC_3	414	598.4858512878418	332.3392868041992	0.9977344	33.04
SA16_SOC_3	415	569.1058158874512	304.1598129272461	0.998195	33.12
SA16_SOC_3	416	554.0286064147949	247.17461585998535	0.98585576	33.2
SA16_SOC_3	417	578.309440612793	204.7388219833374	0.70745605	33.28
SA16_SOC_3	418	597.6820468902588	226.30388259887695	0.70126384	33.36
SA16_SOC_3	419	576.9546985626221	277.7134895324707	0.9914415	33.44
SA16_SOC_3	420	567.1799659729004	249.96960639953613	0.99864775	33.52
SA16_SOC_3	421	569.6148872375488	215.47476768493652	0.9869075	33.6
SA16_SOC_3	422	546.5654373168945	241.64586067199707	0.96045995	33.68
SA16_SOC_3	423	561.1360549926758	268.5193061828613	0.99767023	33.76
SA16_SOC_3	424	586.4725112915039	235.73059558868408	0.9979976	33.84
SA16_SOC_3	425	595.2310562133789	202.31223106384277	0.9963381	33.92
SA16_SOC_3	426	615.6452178955078	186.91463470458984	0.99637574	34.0
SA16_SOC_3	427	619.2177772521973	234.7183656692505	0.99788946	34.08
SA16_SOC_3	428	614.0940189361572	272.484769821167	0.9992028	34.16
SA16_SOC_3	429	602.5016784667969	257.894868850708	0.99972945	34.24
SA16_SOC_3	430	596.5847015380859	231.73150062561035	0.9892084	34.32
SA16_SOC_3	431	621.237850189209	193.51611614227295	0.8970619	34.4
SA16_SOC_3	432	592.6346302032471	223.53464126586914	0.5679681	34.48
SA16_SOC_3	433	582.4063777923584	251.66948318481445	0.9737263	34.56
SA16_SOC_3	434	581.0302734375	296.2119483947754	0.99842274	34.64
SA16_SOC_3	435	560.8739852905273	277.79869079589844	0.9981579	34.72
SA16_SOC_3	436	529.2445659637451	234.70501899719238	0.9990374	34.8
SA16_SOC_3	437	424.92733001708984	203.22635650634766	0.99944884	34.88
SA16_SOC_3	438	356.07144832611084	173.99202346801758	0.99911696	34.96
SA16_SOC_3	439	314.6214485168457	69.92126226425171	0.990488	35.04
SA16_SOC_3	440	298.9619255065918	141.17803573608398	0.99875176	35.12
SA16_SOC_3	441	281.435751914978	150.75157642364502	0.9986463	35.2
SA16_SOC_3	442	271.8784809112549	159.8741054534912	0.9989342	35.28
SA16_SOC_3	443	224.81558322906494	186.79565906524658	0.013780898	35.36
SA16_SOC_3	444	99.64091777801514	233.13727855682373	0.95081145	35.44
SA16_SOC_3	445	89.83970880508423	199.0674877166748	0.926326	35.52
SA16_SOC_3	446	131.54420852661133	210.74541091918945	0.9958001	35.6
SA16_SOC_3	447	153.53810787200928	207.1483325958252	0.99051684	35.68
SA16_SOC_3	448	172.48661518096924	209.50129508972168	0.12104436	35.76
SA16_SOC_3	449	352.13260650634766	245.4210376739502	0.9950631	35.84
SA16_SOC_3	450	445.6211566925049	210.76658248901367	0.6942182	35.92
SA16_SOC_3	451	165.27163982391357	171.76400184631348	0.99737203	36.0
SA16_SOC_3	452	111.33913993835449	131.38160705566406	0.99602556	36.08
SA16_SOC_3	453	107.91653394699097	147.02299118041992	0.99405354	36.16
SA16_SOC_3	454	136.75497770309448	225.9188175201416	0.9805715	36.24
SA16_SOC_3	455	146.80103063583374	199.08488273620605	0.010566749	36.32
SA16_SOC_3	456	111.59207820892334	202.8850221633911	0.9979709	36.4
SA16_SOC_3	457	67.58151054382324	165.44248580932617	0.998692	36.48
SA16_SOC_3	458	80.53761124610901	291.5006732940674	0.99581945	36.56
SA16_SOC_3	459	91.39010906219482	279.85422134399414	0.8855361	36.64
SA16_SOC_3	460	123.15654754638672	229.40814971923828	0.3690356	36.72
SA16_SOC_3	461	536.2850189208984	73.39275598526001	0.0020270369	36.8
SA16_SOC_3	462	130.00657558441162	217.65119075775146	0.99606246	36.88
SA16_SOC_3	463	82.1718156337738	178.86428833007812	0.99607533	36.96
SA16_SOC_3	464	121.34594917297363	198.82959365844727	0.9991523	37.04
SA16_SOC_3	465	77.55126357078552	277.7846145629883	0.9984989	37.12
SA16_SOC_3	466	77.90374159812927	384.748477935791	0.98243195	37.2
SA16_SOC_3	467	106.75079822540283	283.3846092224121	0.9899009	37.28
SA16_SOC_3	468	136.53440475463867	237.57558345794678	0.9703358	37.36
SA16_SOC_3	469	183.8418960571289	229.34924125671387	0.99952424	37.44
SA16_SOC_3	470	121.71635627746582	226.41663551330566	0.99099636	37.52
SA16_SOC_3	471	81.09506964683533	228.2215976715088	0.99744344	37.6
SA16_SOC_3	472	141.88735485076904	240.13243675231934	0.0019862538	37.68
SA16_SOC_3	473	274.832820892334	209.55007553100586	0.9986345	37.76
SA16_SOC_3	474	376.4028072357178	216.9519853591919	0.99204785	37.84
SA16_SOC_3	475	481.39333724975586	298.74114990234375	0.99952936	37.92
SA16_SOC_3	476	523.7136840820312	288.3504009246826	0.9933211	38.0
SA16_SOC_3	477	496.2033271789551	275.4123115539551	0.9831082	38.08
SA16_SOC_3	478	402.20069885253906	281.0739040374756	0.9971301	38.16
SA16_SOC_3	479	275.89406967163086	243.19722175598145	0.9969438	38.24
SA16_SOC_3	480	183.3329200744629	106.05317115783691	0.7820925	38.32
SA16_SOC_3	481	493.1515693664551	258.45251083374023	0.9959098	38.4
SA16_SOC_3	482	612.2690200805664	287.59517669677734	0.99677116	38.48
SA16_SOC_3	483	615.2349472045898	361.33423805236816	0.9985518	38.56
SA16_SOC_3	484	597.1123695373535	351.35204315185547	0.9980825	38.64
SA16_SOC_3	485	588.0559921264648	340.6695556640625	0.52857345	38.72
SA16_SOC_3	486	491.7093276977539	355.83154678344727	0.997233	38.8
SA16_SOC_3	487	198.1907844543457	114.21106338500977	0.0102967825	38.88
SA16_SOC_3	488	423.26698303222656	86.46509170532227	0.005285659	38.96
SA16_SOC_3	489	399.8568534851074	34.3848180770874	0.003765133	39.04
SA16_SOC_3	490	458.14685821533203	83.45970153808594	0.0014880203	39.12
SA16_SOC_3	491	197.35510349273682	117.04043626785278	0.025096059	39.2
SA16_SOC_3	492	443.41039657592773	34.61779475212097	0.038584035	39.28
SA16_SOC_3	493	473.5781669616699	86.74989938735962	0.0021145018	39.36
SA16_SOC_3	494	441.5090560913086	38.67459297180176	0.014087026	39.44
SA16_SOC_3	495	416.8818473815918	34.04829740524292	0.12126164	39.52
SA16_SOC_3	496	398.64439964294434	33.290101289749146	0.48847756	39.6
SA16_SOC_3	497	416.37072563171387	32.295130491256714	0.68170106	39.68
SA16_SOC_3	498	397.4306344985962	33.558669090270996	0.23385014	39.76
SA16_SOC_3	499	391.11642837524414	37.528910636901855	0.005904264	39.84
SA16_SOC_3	500	406.054162979126	223.95463943481445	0.0023061286	39.92
SA16_SOC_3	501	448.07233810424805	31.16143226623535	0.039308816	40.0
SA16_SOC_3	502	414.6477699279785	32.71075129508972	0.106928304	40.08
SA16_SOC_3	503	413.1217956542969	88.37344408035278	0.0054274886	40.16
SA16_SOC_3	504	443.7106132507324	83.49091529846191	0.0028887193	40.24
SA16_SOC_3	505	446.28772735595703	81.81469917297363	0.0014692204	40.32
SA16_SOC_3	506	468.44825744628906	83.10900449752808	0.0015999821	40.4
SA16_SOC_3	507	500.4953861236572	79.19699192047119	0.0015450787	40.48
SA16_SOC_3	508	427.70118713378906	85.3223991394043	0.002324122	40.56
SA16_SOC_3	509	456.19797706604004	80.81180334091187	0.0030017248	40.64
SA16_SOC_3	510	417.4722194671631	88.26257228851318	0.00699811	40.72
SA16_SOC_3	511	446.6475486755371	36.3199245929718	0.01833054	40.8
SA16_SOC_3	512	433.11872482299805	104.80214595794678	0.0017278879	40.88
SA16_SOC_3	513	442.24071502685547	88.65889549255371	0.0042691748	40.96
SA16_SOC_3	514	465.80729484558105	84.84060287475586	0.002579996	41.04
SA16_SOC_3	515	400.5089282989502	46.791096925735474	0.006208605	41.12
SA16_SOC_3	516	436.169958114624	89.20116662979126	0.0018459695	41.2
SA16_SOC_3	517	372.38240242004395	34.172329902648926	0.021397306	41.28
SA16_SOC_3	518	466.0679817199707	83.3091688156128	0.0011386654	41.36
SA16_SOC_3	519	381.8493366241455	37.773334980010986	0.001133365	41.44
SA16_SOC_3	520	417.687463760376	85.24242639541626	0.0032495013	41.52
SA16_SOC_3	521	419.94566917419434	47.10574507713318	0.01572836	41.6
SA16_SOC_3	522	433.4020137786865	87.80142545700073	0.002867667	41.68
SA16_SOC_3	523	437.85853385925293	79.59101915359497	0.0010147057	41.76
SA16_SOC_3	524	511.9199752807617	80.83570003509521	0.0022225596	41.84
SA16_SOC_3	525	494.58470344543457	36.04526996612549	0.37926394	41.92
SA16_SOC_3	526	373.43413829803467	34.49454188346863	0.7582448	42.0
SA16_SOC_3	527	461.39183044433594	81.5095567703247	0.0013534828	42.08
SA16_SOC_3	528	461.09023094177246	81.39894247055054	0.0009345128	42.16
SA16_SOC_3	529	493.7023639678955	32.250319719314575	0.15980151	42.24
SA16_SOC_3	530	420.0859069824219	102.0130705833435	0.0017255134	42.32
SA16_SOC_3	531	429.61254119873047	82.0244550704956	0.0015568816	42.4
SA16_SOC_3	532	409.4688415527344	34.292861223220825	0.018937243	42.48
SA16_SOC_3	533	401.11937522888184	47.92296767234802	0.013600873	42.56
SA16_SOC_3	534	475.9430408477783	36.713136434555054	0.038385022	42.64
SA16_SOC_3	535	456.0187339782715	38.758792877197266	0.0032373075	42.72
SA16_SOC_3	536	390.58334827423096	36.79996848106384	0.007319136	42.8
SA16_SOC_3	537	388.2401704788208	38.15508484840393	0.0017748752	42.88
SA16_SOC_3	538	418.1277275085449	35.857239961624146	0.084757954	42.96
SA16_SOC_3	539	385.4299545288086	34.98778581619263	0.99235827	43.04
SA16_SOC_3	540	420.7033157348633	81.41263246536255	0.0007656351	43.12
SA16_SOC_3	541	412.9092216491699	35.79944372177124	0.0103960335	43.2
SA16_SOC_3	542	434.65404510498047	35.570372343063354	0.0049452777	43.28
SA16_SOC_3	543	412.32895851135254	35.9674072265625	0.15956509	43.36
SA16_SOC_3	544	412.9603862762451	34.974621534347534	0.47287777	43.44
SA16_SOC_3	545	416.16272926330566	37.00046181678772	0.6306752	43.52
SA16_SOC_3	546	378.92069816589355	34.22792673110962	0.100462735	43.6
SA16_SOC_3	547	418.082332611084	35.13982057571411	0.0053556454	43.68
SA16_SOC_3	548	442.88883209228516	37.45931625366211	0.0113972705	43.76
SA16_SOC_3	549	423.0626583099365	86.87361717224121	0.0014177455	43.84
SA16_SOC_3	550	375.8436679840088	35.170533657073975	0.17067236	43.92
SA16_SOC_3	551	407.16943740844727	34.51101779937744	0.015684409	44.0
SA16_SOC_3	552	419.4678783416748	34.91973638534546	0.008659	44.08
SA16_SOC_3	553	392.92471408843994	36.90149545669556	0.028148381	44.16
SA16_SOC_3	554	380.0822973251343	33.63874912261963	0.11595773	44.24
SA16_SOC_3	555	377.3716449737549	35.34937620162964	0.118145674	44.32
SA16_SOC_3	556	374.8403787612915	37.288023233413696	0.09559848	44.4
SA16_SOC_3	557	375.5484104156494	37.24143147468567	0.42139482	44.48
SA16_SOC_3	558	389.3842935562134	36.41570448875427	0.066783085	44.56
SA16_SOC_3	559	427.5527000427246	106.02794408798218	0.0016388624	44.64
SA16_SOC_3	560	403.06453704833984	37.13438272476196	0.0049233357	44.72
SA16_SOC_3	561	397.4904537200928	49.22968626022339	0.0072345925	44.8
SA16_SOC_3	562	396.33593559265137	51.30679965019226	0.005835281	44.88
SA16_SOC_3	563	487.39328384399414	35.12342691421509	0.011734643	44.96
SA16_SOC_3	564	407.23485946655273	86.99942350387573	0.002264436	45.04
SA16_SOC_3	565	400.439453125	48.196624517440796	0.011398543	45.12
SA16_SOC_3	566	448.5539436340332	35.60072064399719	0.01521945	45.2
SA16_SOC_3	567	425.6786346435547	89.31533575057983	0.0055719456	45.28
SA16_SOC_3	568	375.1455545425415	33.61661911010742	0.04055214	45.36
SA16_SOC_3	569	427.1365165710449	89.53648567199707	0.0017166302	45.44
SA16_SOC_3	570	417.9673194885254	92.4529767036438	0.007821215	45.52
SA16_SOC_3	571	378.18918228149414	36.38262748718262	0.0015898432	45.6
SA16_SOC_3	572	442.5252914428711	84.83535289764404	0.0024671038	45.68
SA16_SOC_3	573	469.2004203796387	227.94360637664795	0.0009244199	45.76
SA16_SOC_3	574	415.26007652282715	102.29021072387695	0.0012682116	45.84
SA16_SOC_3	575	473.160457611084	80.58998823165894	0.000945003	45.92
SA16_SOC_3	576	423.25706481933594	87.72238969802856	0.0023469455	46.0
SA16_SOC_3	577	413.364315032959	87.51299858093262	0.0010448765	46.08
SA16_SOC_3	578	412.09192276000977	102.51149654388428	0.000997168	46.16
SA16_SOC_3	579	422.40681648254395	90.76613903045654	0.0017499218	46.24
SA16_SOC_3	580	398.78997802734375	229.7651481628418	0.0017609373	46.32
SA16_SOC_3	581	200.77378749847412	248.98226737976074	0.0010567453	46.4
SA16_SOC_3	582	468.5211181640625	83.70891094207764	0.0015663928	46.48
SA16_SOC_3	583	470.33586502075195	84.41046237945557	0.0014610096	46.56
SA16_SOC_3	584	380.2170991897583	86.68285846710205	0.0014685867	46.64
SA16_SOC_3	585	259.69648361206055	257.3247814178467	0.0008644748	46.72
SA16_SOC_3	586	467.020320892334	82.15405225753784	0.0009516245	46.8
SA16_SOC_3	587	455.71017265319824	229.55198764801025	0.0011342446	46.88
SA16_SOC_3	588	476.1713981628418	84.02508974075317	0.0013541416	46.96
SA16_SOC_3	589	458.4510326385498	235.2315330505371	0.0009713341	47.04
SA16_SOC_3	590	417.0720100402832	205.1194953918457	0.0012364987	47.12
SA16_SOC_3	591	471.0376262664795	81.97323560714722	0.0012505583	47.2
SA16_SOC_3	592	414.8678779602051	91.95926427841187	0.0041303947	47.28
SA16_SOC_3	593	443.4774398803711	209.9190616607666	0.0012083874	47.36
SA16_SOC_3	594	472.4754333496094	85.50363779067993	0.001822941	47.44
SA16_SOC_3	595	436.5142822265625	88.41047286987305	0.0023709983	47.52
SA16_SOC_3	596	408.3844184875488	89.87985134124756	0.002093904	47.6
SA16_SOC_3	597	410.2353096008301	91.59318208694458	0.002633224	47.68
SA16_SOC_3	598	479.8616409301758	82.00272560119629	0.0012896359	47.76
SA16_SOC_3	599	470.75562477111816	83.12070608139038	0.0013516132	47.84
SA16_SOC_3	600	419.342041015625	90.69129467010498	0.0024990255	47.92
SA16_SOC_3	601	386.5366458892822	37.605003118515015	0.0060527413	48.0
SA16_SOC_3	602	470.15814781188965	87.22529411315918	0.0017480487	48.08
SA16_SOC_3	603	432.67483711242676	89.22057151794434	0.0033562786	48.16
SA16_SOC_3	604	409.55047607421875	224.5503044128418	0.0014951391	48.24
SA16_SOC_3	605	466.64953231811523	82.52094268798828	0.0011526922	48.32
SA16_SOC_3	606	472.8065490722656	82.9968810081482	0.0021377474	48.4
SA16_SOC_3	607	470.6812858581543	82.290780544281	0.0018798797	48.48
SA16_SOC_3	608	381.45203590393066	86.58377408981323	0.0032483651	48.56
SA16_SOC_3	609	407.0929527282715	89.5258355140686	0.0038568361	48.64
SA16_SOC_3	610	386.8578910827637	224.93741512298584	0.0014716681	48.72
SA16_SOC_3	611	411.8703842163086	51.08781695365906	0.010522094	48.8
SA16_SOC_3	612	411.5725040435791	108.16431283950806	0.0016601856	48.88
SA16_SOC_3	613	409.0683937072754	91.331627368927	0.0027961575	48.96
SA16_SOC_3	614	413.4923458099365	225.85684776306152	0.0013782916	49.04
SA16_SOC_3	615	398.23803901672363	92.07012176513672	0.004051224	49.12
SA16_SOC_3	616	475.19259452819824	86.44311904907227	0.0022282791	49.2
SA16_SOC_3	617	402.5181770324707	220.92322826385498	0.001367256	49.28
SA16_SOC_3	618	423.3513832092285	221.10234260559082	0.0019866999	49.36
SA16_SOC_3	619	408.7238311767578	89.05004739761353	0.0017572606	49.44
SA16_SOC_3	620	420.2775001525879	86.4019775390625	0.0012849247	49.52
SA16_SOC_3	621	400.10533332824707	86.15118026733398	0.0014644746	49.6
SA16_SOC_3	622	416.2823677062988	91.65043115615845	0.0031478638	49.68
SA16_SOC_3	623	428.0973434448242	231.36684894561768	0.002542794	49.76
SA16_SOC_3	624	466.02025032043457	82.68663883209229	0.0013182497	49.84
SA16_SOC_3	625	455.7776927947998	86.57981872558594	0.0008179609	49.92
SA16_SOC_3	626	418.34564208984375	46.79826021194458	0.028205037	50.0
SA16_SOC_3	627	415.6187057495117	212.5271701812744	0.001423134	50.08
SA16_SOC_3	628	479.6525478363037	86.70148372650146	0.001649147	50.16
SA16_SOC_3	629	397.5278854370117	86.09628438949585	0.0011333985	50.24
SA16_SOC_3	630	454.95805740356445	226.7415189743042	0.0018996142	50.32
SA16_SOC_3	631	404.85286712646484	90.58218955993652	0.0056190025	50.4
SA16_SOC_3	632	261.6021394729614	254.2983055114746	0.0014872914	50.48
SA16_SOC_3	633	404.7776222229004	88.85202169418335	0.0024624742	50.56
SA16_SOC_3	634	477.29105949401855	83.95177602767944	0.0011407748	50.64
SA16_SOC_3	635	421.5977668762207	225.0794792175293	0.0016146809	50.72
SA16_SOC_3	636	464.9721622467041	83.73074769973755	0.001568731	50.8
SA16_SOC_3	637	434.2569351196289	86.68721437454224	0.0020797874	50.88
SA16_SOC_3	638	422.906494140625	88.66625547409058	0.0031584636	50.96
SA16_SOC_3	639	429.2313575744629	87.70032405853271	0.0027360339	51.04
SA16_SOC_3	640	477.47793197631836	83.3809232711792	0.00093251874	51.12
SA16_SOC_3	641	417.0959949493408	93.94311189651489	0.005110843	51.2
SA16_SOC_3	642	432.2110652923584	224.40480709075928	0.0014407974	51.28
SA16_SOC_3	643	436.1804962158203	91.49921178817749	0.001656179	51.36
SA16_SOC_3	644	444.85931396484375	104.46727752685547	0.0015631937	51.44
SA16_SOC_3	645	505.5720806121826	87.87001132965088	0.0018006106	51.52
SA16_SOC_3	646	437.79659271240234	88.59313488006592	0.0012359492	51.6
SA16_SOC_3	647	393.01061630249023	35.99571704864502	0.0020354018	51.68
SA16_SOC_3	648	430.52258491516113	89.5627498626709	0.0015889935	51.76
SA16_SOC_3	649	411.5004062652588	87.85443305969238	0.0025540106	51.84
SA16_SOC_3	650	492.6253318786621	85.12129783630371	0.0029580067	51.92
SA16_SOC_3	651	428.6909580230713	106.56185388565063	0.002819104	52.0
SA16_SOC_3	652	438.6867046356201	220.47662258148193	0.0014738671	52.08
SA16_SOC_3	653	460.2959632873535	110.51424980163574	0.0011907785	52.16
SA16_SOC_3	654	416.8417453765869	91.96433544158936	0.0020589493	52.24
SA16_SOC_3	655	466.29133224487305	84.00766611099243	0.0019589234	52.32
SA16_SOC_3	656	429.6602249145508	89.67745542526245	0.0014524478	52.4
SA16_SOC_3	657	390.7947540283203	38.56323838233948	0.0031380549	52.48
SA16_SOC_3	658	429.8753261566162	86.87687158584595	0.0016667665	52.56
SA16_SOC_3	659	443.10803413391113	38.67300510406494	0.008299483	52.64
SA16_SOC_3	660	435.4595184326172	35.17110586166382	0.008109406	52.72
SA16_SOC_3	661	411.08574867248535	35.18852949142456	0.0127690425	52.8
SA16_SOC_3	662	422.75638580322266	87.5961971282959	0.0023888522	52.88
SA16_SOC_3	663	438.9033317565918	86.08227968215942	0.001156241	52.96
SA16_SOC_3	664	470.7514762878418	81.19525909423828	0.0016554237	53.04
SA16_SOC_3	665	478.4253120422363	83.04815769195557	0.0011016646	53.12
SA16_SOC_3	666	438.57975006103516	36.450347900390625	0.022804251	53.2
SA16_SOC_3	667	423.99139404296875	86.44928455352783	0.003817773	53.28
SA16_SOC_3	668	448.6885070800781	39.57069396972656	0.0036924568	53.36
SA16_SOC_3	669	455.930233001709	39.90728259086609	0.007932706	53.44
SA16_SOC_3	670	447.43618965148926	37.37180829048157	0.060759656	53.52
SA16_SOC_3	671	405.9281349182129	86.85894012451172	0.0028337017	53.6
SA16_SOC_3	672	410.8981132507324	50.42866587638855	0.0024373087	53.68
SA16_SOC_3	673	391.2132501602173	43.202691078186035	0.053445805	53.76
SA16_SOC_3	674	501.29404067993164	82.19710350036621	0.0018220155	53.84
SA16_SOC_3	675	432.2267532348633	91.38391256332397	0.0017017089	53.92
SA16_SOC_3	676	508.4784507751465	83.75186920166016	0.0015970052	54.0
SA16_SOC_3	677	381.2347412109375	36.24583840370178	0.0030038203	54.08
SA16_SOC_3	678	482.4164867401123	84.63382959365845	0.0016932163	54.16
SA16_SOC_3	679	387.09564208984375	39.74363565444946	0.021742476	54.24
SA16_SOC_3	680	467.6999568939209	83.00781011581421	0.00197682	54.32
SA16_SOC_3	681	410.15944480895996	35.88897228240967	0.0065369885	54.4
SA16_SOC_3	682	383.1089496612549	39.30629253387451	0.0015182672	54.48
SA16_SOC_3	683	391.1588430404663	38.946125507354736	0.03387723	54.56
SA16_SOC_3	684	388.46278190612793	33.666826486587524	0.17048326	54.64
SA16_SOC_3	685	381.45360946655273	39.79746222496033	0.003760148	54.72
SA16_SOC_3	686	396.4853763580322	40.980384349823	0.0023706418	54.8
SA16_SOC_3	687	409.72204208374023	35.234055519104004	0.031261843	54.88
SA16_SOC_3	688	376.2564420700073	35.05971550941467	0.070028454	54.96
SA16_SOC_3	689	373.0616331100464	36.073890924453735	0.080292754	55.04
SA16_SOC_3	690	463.8491153717041	113.5388445854187	0.0012731174	55.12
SA16_SOC_3	691	402.1634578704834	51.23436212539673	0.0039130445	55.2
SA16_SOC_3	692	414.0901565551758	35.675039291381836	0.07072196	55.28
SA16_SOC_3	693	431.7528247833252	107.52541065216064	0.0012934844	55.36
SA16_SOC_3	694	458.29944610595703	33.74467849731445	0.0068480247	55.44
SA16_SOC_3	695	470.2486515045166	78.6148452758789	0.0014473047	55.52
SA16_SOC_3	696	415.52672386169434	35.646586418151855	0.47597414	55.6
SA16_SOC_3	697	395.2169895172119	45.79621911048889	0.007919039	55.68
SA16_SOC_3	698	377.27224826812744	34.63173151016235	0.07795793	55.76
SA16_SOC_3	699	371.13025188446045	34.668166637420654	0.8685758	55.84
SA16_SOC_3	700	451.2883186340332	33.997013568878174	0.1270205	55.92
SA16_SOC_3	701	374.88343715667725	35.87628364562988	0.046967257	56.0
SA16_SOC_3	702	399.31015968322754	37.6305627822876	0.0051731463	56.08
SA16_SOC_3	703	492.0310974121094	35.633254051208496	0.016597271	56.16
SA16_SOC_3	704	420.4078674316406	33.0619740486145	0.11695047	56.24
SA16_SOC_3	705	422.367525100708	34.166765213012695	0.09181529	56.32
SA16_SOC_3	706	410.6276512145996	35.01744031906128	0.014719254	56.4
SA16_SOC_3	707	400.3392219543457	37.49775409698486	0.009799207	56.48
SA16_SOC_3	708	415.8435344696045	88.18749904632568	0.0063189976	56.56
SA16_SOC_3	709	484.0403079986572	35.055084228515625	0.6765735	56.64
SA16_SOC_3	710	414.9962902069092	35.0208055973053	0.005640491	56.72
SA16_SOC_3	711	376.87737941741943	34.23744320869446	0.035320688	56.8
SA16_SOC_3	712	398.58226776123047	36.35623812675476	0.003311354	56.88
SA16_SOC_3	713	425.1966953277588	31.386408805847168	0.5148119	56.96
SA16_SOC_3	714	391.22843742370605	86.20933055877686	0.0023931877	57.04
SA16_SOC_3	715	405.124568939209	87.35975503921509	0.001987023	57.12
SA16_SOC_3	716	395.9329605102539	50.21311283111572	0.003806685	57.2
SA16_SOC_3	717	389.3472194671631	39.68501687049866	0.0026303376	57.28
SA16_SOC_3	718	390.63074588775635	38.05494546890259	0.0036641508	57.36
SA16_SOC_3	719	414.26143646240234	34.54593300819397	0.0041119657	57.44
SA16_SOC_3	720	409.98220443725586	50.187907218933105	0.002846149	57.52
SA16_SOC_3	721	402.81333923339844	226.49768829345703	0.0015842385	57.6
SA16_SOC_3	722	435.27331352233887	106.02617025375366	0.0012340131	57.68
SA16_SOC_3	723	399.2476463317871	85.64693927764893	0.0011233932	57.76
SA16_SOC_3	724	422.7323055267334	103.90981435775757	0.00127793	57.84
SA16_SOC_3	725	389.8940324783325	37.89128065109253	0.0032583724	57.92
SA16_SOC_3	726	384.7208499908447	36.63315296173096	0.0020767516	58.0
SA16_SOC_3	727	418.41931343078613	90.13214349746704	0.004455889	58.08
SA16_SOC_3	728	404.3691158294678	85.99390983581543	0.0012265501	58.16
SA16_SOC_3	729	406.8183422088623	88.46149921417236	0.00270921	58.24
SA16_SOC_3	730	466.2733554840088	80.51392078399658	0.0010599636	58.32
SA16_SOC_3	731	418.8457489013672	90.03265142440796	0.004484741	58.4
SA16_SOC_3	732	354.7292232513428	42.34905123710632	0.00987019	58.48
SA16_SOC_3	733	464.57653045654297	83.5517692565918	0.0016419048	58.56
SA16_SOC_3	734	412.70203590393066	103.00246953964233	0.0012014414	58.64
SA16_SOC_3	735	402.98638343811035	87.30810642242432	0.0017415447	58.72
SA16_SOC_3	736	410.7062339782715	85.4350733757019	0.0020833435	58.8
SA16_SOC_3	737	401.1378765106201	88.39048862457275	0.0024544308	58.88
SA16_SOC_3	738	398.28388690948486	89.1830563545227	0.003097592	58.96
SA16_SOC_3	739	411.7958068847656	104.46136236190796	0.0015306671	59.04
SA16_SOC_3	740	407.2100639343262	225.15124797821045	0.0018268374	59.12
SA16_SOC_3	741	387.833309173584	87.88188457489014	0.0026779901	59.2
SA16_SOC_3	742	422.6101875305176	92.53965139389038	0.0061292206	59.28
SA16_SOC_3	743	420.82557678222656	89.98307704925537	0.0023720406	59.36
SA16_SOC_3	744	420.70884704589844	94.57312345504761	0.0026220966	59.44
SA16_SOC_3	745	416.6799068450928	88.50873470306396	0.0021010682	59.52
SA16_SOC_3	746	352.434778213501	39.62522506713867	0.0036432147	59.6
SA16_SOC_3	747	423.9415645599365	89.92790222167969	0.0023411333	59.68
SA16_SOC_3	748	420.49803733825684	90.91187953948975	0.0022943441	59.76
SA16_SOC_3	749	408.10556411743164	88.50269794464111	0.002618276	59.84
SA16_SOC_3	750	460.31031608581543	80.66093444824219	0.0017873342	59.92
SA16_SOC_3	751	399.39708709716797	211.46377086639404	0.0016915833	60.0
SA16_SOC_3	752	406.5887451171875	88.35551261901855	0.0021478955	60.08
SA16_SOC_3	753	468.6448097229004	84.01469707489014	0.0016871449	60.16
SA16_SOC_3	754	414.2606735229492	88.9414930343628	0.001905284	60.24
SA16_SOC_3	755	380.4429054260254	89.10012245178223	0.0018112056	60.32
SA16_SOC_3	756	398.3250856399536	87.26491928100586	0.0021407746	60.4
SA16_SOC_3	757	406.6331386566162	91.0078239440918	0.0039776256	60.48
SA16_SOC_3	758	413.48862648010254	207.47577667236328	0.0011771753	60.56
SA16_SOC_3	759	351.27999782562256	42.43527889251709	0.004400562	60.64
SA16_SOC_3	760	430.41954040527344	85.24857759475708	0.0013668394	60.72
SA16_SOC_3	761	426.0254383087158	87.29092597961426	0.0020703056	60.8
SA16_SOC_3	762	412.4157428741455	86.15364074707031	0.0033065528	60.88
SA16_SOC_3	763	426.796293258667	231.78643226623535	0.0033378347	60.96
SA16_SOC_3	764	419.99335289001465	91.60451889038086	0.0048959367	61.04
SA16_SOC_3	765	509.71364974975586	86.64771795272827	0.004089926	61.12
SA16_SOC_3	766	478.12952995300293	87.28496789932251	0.004534405	61.2
SA16_SOC_3	767	489.88637924194336	85.92299938201904	0.005071753	61.28
SA16_SOC_3	768	475.2340793609619	84.00418281555176	0.0023994346	61.36
SA16_SOC_3	769	455.08031845092773	83.56104612350464	0.0023464218	61.44
SA16_SOC_3	770	408.99434089660645	105.13177156448364	0.0013707092	61.52
SA16_SOC_3	771	406.0798645019531	89.82300281524658	0.0025528348	61.6
SA16_SOC_3	772	460.7529640197754	37.703962326049805	0.006953288	61.68
SA16_SOC_3	773	475.9531497955322	84.47142362594604	0.0029530101	61.76
SA16_SOC_3	774	348.67262840270996	40.57102918624878	0.0029343993	61.84
SA16_SOC_3	775	480.9222221374512	80.8001446723938	0.0041400623	61.92
SA16_SOC_3	776	429.9761772155762	226.4492654800415	0.0016683049	62.0
SA16_SOC_3	777	428.06992530822754	90.97720384597778	0.002899644	62.08
SA16_SOC_3	778	480.6589603424072	231.57029628753662	0.0016233387	62.16
SA16_SOC_3	779	377.93774604797363	35.521191358566284	0.0074459226	62.24
SA16_SOC_3	780	491.9319152832031	33.80235314369202	0.1905564	62.32
SA16_SOC_3	781	430.07664680480957	91.97558641433716	0.003756183	62.4
SA16_SOC_3	782	452.7987480163574	80.8707332611084	0.0024536583	62.48
SA16_SOC_3	783	401.65905952453613	109.18973207473755	0.0017606097	62.56
SA16_SOC_3	784	429.4346809387207	87.26158618927002	0.0018594168	62.64
SA16_SOC_3	785	462.082576751709	82.0417070388794	0.0024954933	62.72
SA16_SOC_3	786	405.98835945129395	89.9619197845459	0.0012696292	62.8
SA16_SOC_3	787	418.75805854797363	37.37314224243164	0.026162505	62.88
SA16_SOC_3	788	426.01566314697266	88.37330102920532	0.0023923002	62.96
SA16_SOC_3	789	379.55899238586426	34.128849506378174	0.007874814	63.04
SA16_SOC_3	790	454.15873527526855	227.33117580413818	0.0010146217	63.12
SA16_SOC_3	791	427.6805877685547	89.15896654129028	0.0035591524	63.2
SA16_SOC_3	792	428.4130573272705	89.60047960281372	0.002370167	63.28
SA16_SOC_3	793	395.7035303115845	88.95081996917725	0.0013726446	63.36
SA16_SOC_3	794	487.7988815307617	32.94339179992676	0.66125506	63.44
SA16_SOC_3	795	386.5680932998657	34.096105098724365	0.021692168	63.52
SA16_SOC_3	796	519.6402549743652	79.82879161834717	0.0043096375	63.6
SA16_SOC_3	797	503.1644344329834	87.59621143341064	0.003163939	63.68
SA16_SOC_3	798	425.9767532348633	89.08645391464233	0.006207905	63.76
SA16_SOC_3	799	512.8648281097412	237.09134101867676	0.002137727	63.84
SA16_SOC_3	800	451.7767906188965	232.00017929077148	0.0016920803	63.92
SA16_SOC_3	801	420.3719139099121	88.34768772125244	0.0018266296	64.0
SA16_SOC_3	802	496.0601329803467	87.68867254257202	0.0023093203	64.08
SA16_SOC_3	803	492.1745300292969	87.0194149017334	0.002741707	64.16
SA16_SOC_3	804	379.29463386535645	36.51496410369873	0.002994363	64.24
SA16_SOC_3	805	423.4980583190918	83.91377449035645	0.0031243882	64.32
SA16_SOC_3	806	381.25061988830566	37.17713713645935	0.0024237449	64.4
SA16_SOC_3	807	427.435302734375	194.95083332061768	0.0014904509	64.48
SA16_SOC_3	808	492.58131980895996	83.29240322113037	0.001831742	64.56
SA16_SOC_3	809	490.84739685058594	34.79791045188904	0.37761453	64.64
SA16_SOC_3	810	398.5632658004761	35.654836893081665	0.028020665	64.72
SA16_SOC_3	811	478.78074645996094	86.83571577072144	0.0027190477	64.8
SA16_SOC_3	812	395.0408458709717	36.40271544456482	0.0077861305	64.88
SA16_SOC_3	813	380.30638694763184	35.72764992713928	0.046891287	64.96
SA16_SOC_3	814	385.38262844085693	35.29312491416931	0.0038387326	65.04
SA16_SOC_3	815	389.04685974121094	36.509560346603394	0.0041583995	65.12
SA16_SOC_3	816	508.732271194458	84.8817229270935	0.0034700292	65.2
SA16_SOC_3	817	459.44480895996094	79.8509931564331	0.0015921012	65.28
SA16_SOC_3	818	395.04919052124023	40.07035732269287	0.0076505467	65.36
SA16_SOC_3	819	414.6875858306885	33.2190477848053	0.2076777	65.44
SA16_SOC_3	820	429.30216789245605	90.02066373825073	0.0058328197	65.52
SA16_SOC_3	821	398.2685089111328	33.38401794433594	0.45423916	65.6
SA16_SOC_3	822	492.2429084777832	83.68019342422485	0.0032204173	65.68
SA16_SOC_3	823	394.40152645111084	36.25338435173035	0.0144158	65.76
SA16_SOC_3	824	387.8392457962036	40.66847562789917	0.0021618095	65.84
SA16_SOC_3	825	466.18824005126953	84.12773609161377	0.0036557696	65.92
SA16_SOC_3	826	489.0066623687744	34.21936869621277	0.17611887	66.0
SA16_SOC_3	827	439.3949508666992	81.21094465255737	0.0018334219	66.08
SA16_SOC_3	828	406.88323974609375	50.6714129447937	0.00582076	66.16
SA16_SOC_3	829	394.04759407043457	37.893970012664795	0.003969439	66.24
SA16_SOC_3	830	494.12455558776855	84.17346239089966	0.0031328946	66.32
SA16_SOC_3	831	488.1878852844238	33.25352668762207	0.81205386	66.4
SA16_SOC_3	832	489.3310546875	33.99454593658447	0.41047546	66.48
SA16_SOC_3	833	427.0993709564209	81.21155261993408	0.0011142127	66.56
SA16_SOC_3	834	377.0815372467041	37.265167236328125	0.0030272736	66.64
SA16_SOC_3	835	377.6474714279175	35.97882628440857	0.7510355	66.72
SA16_SOC_3	836	408.37411880493164	36.40433192253113	0.015776044	66.8
SA16_SOC_3	837	466.0226821899414	79.39208507537842	0.0030211462	66.88
SA16_SOC_3	838	452.0657539367676	32.39248037338257	0.23984545	66.96
SA16_SOC_3	839	388.18790912628174	36.92188382148743	0.005265795	67.04
SA16_SOC_3	840	388.41896057128906	36.45010471343994	0.005616384	67.12
SA16_SOC_3	841	468.2213306427002	37.65235662460327	0.014444349	67.2
SA16_SOC_3	842	480.1443099975586	33.82185459136963	0.25065523	67.28
SA16_SOC_3	843	395.15302181243896	35.583168268203735	0.0070068967	67.36
SA16_SOC_3	844	375.4534721374512	35.262136459350586	0.15700561	67.44
SA16_SOC_3	845	409.87749099731445	48.411773443222046	0.005532863	67.52
SA16_SOC_3	846	472.4773406982422	34.1907012462616	0.30014828	67.6
SA16_SOC_3	847	471.29435539245605	33.10078740119934	0.17486118	67.68
SA16_SOC_3	848	375.5033493041992	37.025803327560425	0.071063004	67.76
SA16_SOC_3	849	383.1387519836426	35.25910019874573	0.0019953505	67.84
SA16_SOC_3	850	374.5499849319458	34.55974102020264	0.23392417	67.92
SA16_SOC_3	851	467.43321418762207	31.960047483444214	0.09308345	68.0
SA16_SOC_3	852	443.912410736084	37.71323204040527	0.021860836	68.08
SA16_SOC_3	853	400.96235275268555	37.904348373413086	0.061828863	68.16
SA16_SOC_3	854	435.7668876647949	32.50320553779602	0.3764313	68.24
SA16_SOC_3	855	445.4185485839844	38.67430329322815	0.010523653	68.32
SA16_SOC_3	856	437.967586517334	87.9809832572937	0.0034202635	68.4
SA16_SOC_3	857	381.1703681945801	36.55998945236206	0.034730673	68.48
SA16_SOC_3	858	473.3624458312988	34.6992301940918	0.102575526	68.56
SA16_SOC_3	859	418.8009738922119	33.230684995651245	0.31082386	68.64
SA16_SOC_3	860	454.41951751708984	32.04810619354248	0.1873855	68.72
SA16_SOC_3	861	470.25136947631836	34.83599066734314	0.20306848	68.8
SA16_SOC_3	862	475.49657821655273	33.463064432144165	0.2566678	68.88
SA16_SOC_3	863	417.9896354675293	34.40969467163086	0.008939543	68.96
SA16_SOC_3	864	373.58555793762207	32.396979331970215	0.3663745	69.04
SA16_SOC_3	865	424.22704696655273	33.90953779220581	0.0369636	69.12
SA16_SOC_3	866	424.1739273071289	92.4711799621582	0.003084915	69.2
SA16_SOC_3	867	411.7264747619629	34.66572403907776	0.026609568	69.28
SA16_SOC_3	868	476.37948989868164	32.19715476036072	0.080832176	69.36
SA16_SOC_3	869	491.33596420288086	35.37636995315552	0.0032731688	69.44
SA16_SOC_3	870	391.2886619567871	86.52995824813843	0.002222619	69.52
SA16_SOC_3	871	396.72603607177734	87.21156120300293	0.0037391966	69.6
SA16_SOC_3	872	382.9827547073364	36.47129416465759	0.0039359396	69.68
SA16_SOC_3	873	417.85755157470703	91.40092849731445	0.0032385716	69.76
SA16_SOC_3	874	390.6714677810669	86.92739009857178	0.0029633148	69.84
SA16_SOC_3	875	413.5922908782959	90.00651597976685	0.0035443099	69.92
SA16_SOC_3	876	424.9680519104004	89.66650485992432	0.005217615	70.0
SA16_SOC_3	877	424.1988182067871	91.28545045852661	0.0034262273	70.08
SA16_SOC_3	878	401.1898994445801	92.78916120529175	0.004005127	70.16
SA16_SOC_3	879	414.97607231140137	90.15486001968384	0.0081630675	70.24
SA16_SOC_3	880	422.4637031555176	88.02839040756226	0.007188532	70.32
SA16_SOC_3	881	418.2333469390869	90.39025783538818	0.0030316634	70.4
SA16_SOC_3	882	423.20404052734375	91.51550531387329	0.0051612044	70.48
SA16_SOC_3	883	407.54637718200684	86.7165756225586	0.0014165422	70.56
SA16_SOC_3	884	398.78711700439453	89.39043045043945	0.0028925142	70.64
SA16_SOC_3	885	416.756010055542	89.27860021591187	0.001813773	70.72
SA16_SOC_3	886	414.2320156097412	102.09787845611572	0.0017798624	70.8
SA16_SOC_3	887	398.7386226654053	87.34364748001099	0.0020699925	70.88
SA16_SOC_3	888	410.1090908050537	93.10133457183838	0.0029352503	70.96
SA16_SOC_3	889	401.2566089630127	87.95190811157227	0.0025560374	71.04
SA16_SOC_3	890	424.77922439575195	92.06166744232178	0.0024320602	71.12
SA16_SOC_3	891	413.539981842041	90.72372436523438	0.0029953541	71.2
SA16_SOC_3	892	410.5757713317871	89.4356918334961	0.0047519873	71.28
SA16_SOC_3	893	416.03312492370605	89.28667545318604	0.0026601155	71.36
SA16_SOC_3	894	419.3739414215088	89.23394680023193	0.0023984085	71.44
SA16_SOC_3	895	407.1810722351074	91.04469537734985	0.003628809	71.52
SA16_SOC_3	896	503.2698154449463	88.24386835098267	0.0041702585	71.6
SA16_SOC_3	897	408.36949348449707	94.24710988998413	0.0030945512	71.68
SA16_SOC_3	898	426.969051361084	95.8737587928772	0.004255805	71.76
SA16_SOC_3	899	425.172758102417	92.51895189285278	0.0023939346	71.84
SA16_SOC_3	900	411.78669929504395	86.90808534622192	0.00222684	71.92
SA16_SOC_3	901	416.0419464111328	90.88580846786499	0.0036381034	72.0
SA16_SOC_3	902	421.15979194641113	94.1905403137207	0.003459563	72.08
SA16_SOC_3	903	405.42845726013184	91.48045778274536	0.004737459	72.16
SA16_SOC_3	904	405.16767501831055	88.2399845123291	0.004292633	72.24
SA16_SOC_3	905	410.037899017334	48.04780125617981	0.009229929	72.32
SA16_SOC_3	906	346.7456340789795	42.17065930366516	0.005214592	72.4
SA16_SOC_3	907	412.0800495147705	108.13432931900024	0.002683529	72.48
SA16_SOC_3	908	355.047607421875	43.26640605926514	0.0028899107	72.56
SA16_SOC_3	909	410.5647087097168	88.38995933532715	0.005570318	72.64
SA16_SOC_3	910	404.62660789489746	89.99353408813477	0.0034550598	72.72
SA16_SOC_3	911	412.2572422027588	91.95068120956421	0.004461396	72.8
SA16_SOC_3	912	449.8277187347412	35.78028917312622	0.007085859	72.88
SA16_SOC_3	913	468.1205749511719	84.94351387023926	0.0033628754	72.96
SA16_SOC_3	914	408.5225582122803	87.59573936462402	0.0037381484	73.04
SA16_SOC_3	915	487.335205078125	88.39257001876831	0.0049791103	73.12
SA16_SOC_3	916	422.71289825439453	233.9051342010498	0.0029571617	73.2
SA16_SOC_3	917	410.5703353881836	200.31435012817383	0.0016974548	73.28
SA16_SOC_3	918	460.5245590209961	80.99025964736938	0.0018891322	73.36
SA16_SOC_3	919	416.2919521331787	94.17810916900635	0.00373572	73.44
SA16_SOC_3	920	473.8471984863281	33.225910663604736	0.07774693	73.52
SA16_SOC_3	921	455.5659770965576	40.60418128967285	0.006094124	73.6
SA16_SOC_3	922	464.92919921875	39.291218519210815	0.0037402539	73.68
SA16_SOC_3	923	451.1556625366211	36.560847759246826	0.004335825	73.76
SA16_SOC_3	924	481.4403533935547	84.92642641067505	0.0013161	73.84
SA16_SOC_3	925	416.0727024078369	92.67881870269775	0.0039513516	73.92
SA16_SOC_3	926	482.474946975708	85.51392316818237	0.0024694684	74.0
SA16_SOC_3	927	385.0168466567993	36.4620566368103	0.016782539	74.08
SA16_SOC_3	928	395.33867835998535	36.28650426864624	0.012562842	74.16
SA16_SOC_3	929	459.954309463501	39.14061427116394	0.003922033	74.24
SA16_SOC_3	930	477.50654220581055	83.2893705368042	0.0017828514	74.32
SA16_SOC_3	931	415.2473449707031	35.73912978172302	0.005304626	74.4
SA16_SOC_3	932	484.6497058868408	85.7857346534729	0.0025474424	74.48
SA16_SOC_3	933	416.19482040405273	223.00249099731445	0.0013080426	74.56
SA16_SOC_3	934	439.7420406341553	84.24419403076172	0.0024116603	74.64
SA16_SOC_3	935	438.65489959716797	87.35626459121704	0.0021542266	74.72
SA16_SOC_3	936	402.3336887359619	35.49248456954956	0.0018104712	74.8
SA16_SOC_3	937	355.9704780578613	39.793667793273926	0.0061043887	74.88
SA16_SOC_3	938	466.34159088134766	80.64262390136719	0.0014596303	74.96
SA16_SOC_3	939	404.3698310852051	84.68965530395508	0.0026645479	75.04
SA16_SOC_3	940	406.07404708862305	86.89327239990234	0.0019789059	75.12
SA16_SOC_3	941	409.0087890625	89.17330741882324	0.0035938928	75.2
SA16_SOC_3	942	396.2256908416748	35.4236376285553	0.0051109353	75.28
SA16_SOC_3	943	542.3473834991455	75.54240703582764	0.0020032818	75.36
SA16_SOC_3	944	403.39622497558594	35.77979564666748	0.003428141	75.44
SA16_SOC_3	945	416.31202697753906	88.09364318847656	0.0021950346	75.52
SA16_SOC_3	946	356.5638065338135	41.756751537323	0.032136325	75.6
SA16_SOC_3	947	476.0063648223877	87.96963214874268	0.0024067722	75.68
SA16_SOC_3	948	518.6177253723145	84.88950490951538	0.005807747	75.76
SA16_SOC_3	949	387.86890506744385	35.786755084991455	0.0030860137	75.84
SA16_SOC_3	950	411.43808364868164	106.06071710586548	0.0024072095	75.92
SA16_SOC_3	951	441.48120880126953	35.52915930747986	0.0074848877	76.0
SA16_SOC_3	952	386.1863613128662	222.4213457107544	0.0016531675	76.08
SA16_SOC_3	953	381.20250701904297	36.09302043914795	0.025141297	76.16
SA16_SOC_3	954	445.61662673950195	36.98155403137207	0.0343108	76.24
SA16_SOC_3	955	393.51747035980225	87.19061851501465	0.0016417687	76.32
SA16_SOC_3	956	427.2630214691162	204.49921131134033	0.0013899707	76.4
SA16_SOC_3	957	384.7743034362793	38.29641938209534	0.0063558174	76.48
SA16_SOC_3	958	416.44320487976074	86.0343074798584	0.002021497	76.56
SA16_SOC_3	959	444.10719871520996	38.76897096633911	0.007906782	76.64
SA16_SOC_3	960	393.65739822387695	35.96047282218933	0.004746128	76.72
SA16_SOC_3	961	476.29828453063965	86.45499229431152	0.0018507554	76.8
SA16_SOC_3	962	488.6758804321289	86.80280685424805	0.0021033601	76.88
SA16_SOC_3	963	402.24313735961914	36.723783016204834	0.006058226	76.96
SA16_SOC_3	964	423.04162979125977	34.06557083129883	0.0344821	77.04
SA16_SOC_3	965	416.2074565887451	33.18069934844971	0.055292964	77.12
SA16_SOC_3	966	458.7911605834961	37.04357385635376	0.01712437	77.2
SA16_SOC_3	967	465.70701599121094	39.74185824394226	0.0059363064	77.28
SA16_SOC_3	968	467.096471786499	84.30044174194336	0.0018194487	77.36
SA16_SOC_3	969	468.79611015319824	37.986778020858765	0.002469518	77.44
SA16_SOC_3	970	477.29129791259766	83.16351413726807	0.0023004923	77.52
SA16_SOC_3	971	442.948055267334	85.49988269805908	0.0024946814	77.6
SA16_SOC_3	972	391.71013832092285	205.84579467773438	0.0011854729	77.68
SA16_SOC_3	973	384.195613861084	85.14847040176392	0.00094332703	77.76
SA16_SOC_3	974	436.52472496032715	89.57882165908813	0.005537467	77.84
SA16_SOC_3	975	413.3462905883789	36.821898221969604	0.016360039	77.92
SA16_SOC_3	976	374.88837242126465	34.86298084259033	0.026320448	78.0
SA16_SOC_3	977	498.1154441833496	88.09774160385132	0.0060433582	78.08
SA16_SOC_3	978	417.04044342041016	100.73787689208984	0.0013320575	78.16
SA16_SOC_3	979	468.37992668151855	79.77332353591919	0.0023431077	78.24
SA16_SOC_3	980	466.3705825805664	39.460097551345825	0.0050027966	78.32
SA16_SOC_3	981	436.6763114929199	108.2703423500061	0.004534263	78.4
SA16_SOC_3	982	431.27613067626953	88.64342451095581	0.001407959	78.48
SA16_SOC_3	983	401.70087814331055	49.96930003166199	0.01098631	78.56
SA16_SOC_3	984	437.7677917480469	108.48548412322998	0.0017175963	78.64
SA16_SOC_3	985	393.61767768859863	47.76940584182739	0.0045717116	78.72
SA16_SOC_3	986	489.11075592041016	34.57150340080261	0.09044216	78.8
SA16_SOC_3	987	496.25492095947266	32.953948974609375	0.43994963	78.88
SA16_SOC_3	988	377.58429050445557	86.23648166656494	0.0030227955	78.96
SA16_SOC_3	989	391.97702407836914	90.3644871711731	0.0075928126	79.04
SA16_SOC_3	990	462.967586517334	35.11862754821777	0.0526266	79.12
SA16_SOC_3	991	413.9416217803955	34.21487331390381	0.0059671244	79.2
SA16_SOC_3	992	464.8333549499512	37.1009087562561	0.00986167	79.28
SA16_SOC_3	993	375.3957748413086	35.45508027076721	0.574437	79.36
SA16_SOC_3	994	374.3590831756592	35.20042061805725	0.10963984	79.44
SA16_SOC_3	995	376.4728546142578	34.337310791015625	0.11637525	79.52
SA16_SOC_3	996	375.83751678466797	34.43870544433594	0.128818	79.6
SA16_SOC_3	997	420.94154357910156	32.59734034538269	0.16145629	79.68
SA16_SOC_3	998	377.27341651916504	34.42716836929321	0.053599495	79.76
SA16_SOC_3	999	374.91559982299805	35.02270460128784	0.22006266	79.84
SA16_SOC_3	1000	406.0642719268799	91.92044019699097	0.0037410446	79.92
SA16_SOC_3	1001	374.47946071624756	34.71798777580261	0.030082637	80.0
SA16_SOC_3	1002	433.282995223999	34.14031147956848	0.026496302	80.08
SA16_SOC_3	1003	446.10819816589355	32.64456510543823	0.21737805	80.16
SA16_SOC_3	1004	417.6304817199707	89.4506049156189	0.003623448	80.24
SA16_SOC_3	1005	411.8119716644287	35.385199785232544	0.02273718	80.32
SA16_SOC_3	1006	460.33477783203125	37.20292925834656	0.028548198	80.4
SA16_SOC_3	1007	387.7521514892578	87.0302939414978	0.0011903804	80.48
SA16_SOC_3	1008	378.8656711578369	35.05074620246887	0.78244716	80.56
SA16_SOC_3	1009	372.7891206741333	35.82455277442932	0.009219592	80.64
SA16_SOC_3	1010	389.2909526824951	37.61115074157715	0.004117466	80.72
SA16_SOC_3	1011	474.66907501220703	32.42790699005127	0.13326463	80.8
SA16_SOC_3	1012	437.84332275390625	32.047566175460815	0.037291534	80.88
SA16_SOC_3	1013	376.36547088623047	33.6347758769989	0.13939054	80.96
SA16_SOC_3	1014	416.2442684173584	100.65191745758057	0.0019341554	81.04
SA16_SOC_3	1015	410.4968070983887	87.80410051345825	0.0029273317	81.12
SA16_SOC_3	1016	419.064998626709	93.78943204879761	0.005875802	81.2
SA16_SOC_3	1017	402.36196517944336	85.67730903625488	0.0036254108	81.28
SA16_SOC_3	1018	472.16968536376953	81.97166204452515	0.0043769097	81.36
SA16_SOC_3	1019	470.48802375793457	79.98270034790039	0.0015278428	81.44
SA16_SOC_3	1020	373.47912788391113	37.504870891571045	0.0023768116	81.52
SA16_SOC_3	1021	376.01428031921387	34.56611394882202	0.011428274	81.6
SA16_SOC_3	1022	414.0296936035156	51.64417862892151	0.0062015657	81.68
SA16_SOC_3	1023	474.3044853210449	35.29842138290405	0.009845634	81.76
SA16_SOC_3	1024	468.1675910949707	85.84363460540771	0.0041529946	81.84
SA16_SOC_3	1025	475.0624179840088	84.48296785354614	0.0028758007	81.92
SA16_SOC_3	1026	475.91609954833984	84.34872150421143	0.0039811484	82.0
SA16_SOC_3	1027	412.41254806518555	90.67642450332642	0.0018175445	82.08
SA16_SOC_3	1028	441.75753593444824	84.74473714828491	0.0038491366	82.16
SA16_SOC_3	1029	493.3683395385742	34.2266321182251	0.18534547	82.24
SA16_SOC_3	1030	410.42943000793457	88.39246988296509	0.0014507639	82.32
SA16_SOC_3	1031	425.8124351501465	93.97207260131836	0.0018253818	82.4
SA16_SOC_3	1032	367.8255319595337	119.89658117294312	0.0028104645	82.48
SA16_SOC_3	1033	420.2334403991699	91.92136287689209	0.0024318057	82.56
SA16_SOC_3	1034	437.45508193969727	87.25640058517456	0.0021572595	82.64
SA16_SOC_3	1035	424.0372657775879	91.88345432281494	0.0029535354	82.72
SA16_SOC_3	1036	416.86978340148926	92.86866903305054	0.0016326903	82.8
SA16_SOC_3	1037	419.7044372558594	88.86170625686646	0.0026637143	82.88
SA16_SOC_3	1038	487.4407768249512	34.44764971733093	0.6904267	82.96
SA16_SOC_3	1039	415.6717777252197	87.73348331451416	0.0028193758	83.04
SA16_SOC_3	1040	411.9013786315918	89.46237087249756	0.0017246618	83.12
SA16_SOC_3	1041	415.56897163391113	90.10740995407104	0.00207829	83.2
SA16_SOC_3	1042	502.35228538513184	86.19190692901611	0.0033466793	83.28
SA16_SOC_3	1043	402.9136657714844	87.68516778945923	0.003974045	83.36
SA16_SOC_3	1044	423.1421947479248	89.6799373626709	0.0052835615	83.44
SA16_SOC_3	1045	468.1767463684082	81.91775321960449	0.002460356	83.52
SA16_SOC_3	1046	466.51201248168945	83.2433009147644	0.00094998477	83.6
SA16_SOC_3	1047	494.54874992370605	83.68266820907593	0.0019055696	83.68
SA16_SOC_3	1048	472.09692001342773	81.14881753921509	0.0013927825	83.76
SA16_SOC_3	1049	409.4033718109131	87.7565860748291	0.0026265162	83.84
SA16_SOC_3	1050	410.07986068725586	88.58139038085938	0.001026611	83.92
SA16_SOC_3	1051	357.6472759246826	41.66846036911011	0.01570783	84.0
SA16_SOC_3	1052	432.8322410583496	90.34968137741089	0.0022070538	84.08
SA16_SOC_3	1053	505.19914627075195	85.56613683700562	0.0036276248	84.16
SA16_SOC_3	1054	359.3560218811035	43.40208292007446	0.0017234276	84.24
SA16_SOC_3	1055	448.2250690460205	236.05248928070068	0.002344081	84.32
SA16_SOC_3	1056	473.72593879699707	81.7431378364563	0.0031238922	84.4
SA16_SOC_3	1057	419.405460357666	91.10605716705322	0.0032554097	84.48
SA16_SOC_3	1058	433.32629203796387	92.63396501541138	0.0041986383	84.56
SA16_SOC_3	1059	414.6275997161865	87.49644041061401	0.0026744402	84.64
SA16_SOC_3	1060	474.4826316833496	81.42871141433716	0.003025349	84.72
SA16_SOC_3	1061	419.5728302001953	94.26098585128784	0.0034797117	84.8
SA16_SOC_3	1062	419.59829330444336	233.9954710006714	0.002363232	84.88
SA16_SOC_3	1063	418.25013160705566	54.82548236846924	0.0050306334	84.96
SA16_SOC_3	1064	479.8410415649414	85.17228126525879	0.002650962	85.04
SA16_SOC_3	1065	409.51290130615234	90.10602951049805	0.0035719753	85.12
SA16_SOC_3	1066	434.4098091125488	92.19533443450928	0.004767822	85.2
SA16_SOC_3	1067	424.39489364624023	89.29126024246216	0.0032058477	85.28
SA16_SOC_3	1068	513.6577606201172	82.3538088798523	0.0048783147	85.36
SA16_SOC_3	1069	356.84974193573	42.56854176521301	0.0024855165	85.44
SA16_SOC_3	1070	432.95207023620605	86.6163969039917	0.0020465867	85.52
SA16_SOC_3	1071	440.8802032470703	83.86701822280884	0.003328902	85.6
SA16_SOC_3	1072	489.75391387939453	85.79590559005737	0.0018531813	85.68
SA16_SOC_3	1073	350.91025829315186	44.19821619987488	0.0028224154	85.76
SA16_SOC_3	1074	362.79401779174805	41.53128504753113	0.003464671	85.84
SA16_SOC_3	1075	414.0495300292969	91.45148277282715	0.0040947166	85.92
SA16_SOC_3	1076	408.47063064575195	91.10219478607178	0.004776084	86.0
SA16_SOC_3	1077	390.95399379730225	84.8186731338501	0.0017014627	86.08
SA16_SOC_3	1078	409.26647186279297	52.10173487663269	0.033789802	86.16
SA16_SOC_3	1079	480.206823348999	82.14880228042603	0.0039167874	86.24
SA16_SOC_3	1080	424.0175247192383	34.84986662864685	0.012456679	86.32
SA16_SOC_3	1081	427.898645401001	87.65032052993774	0.0019497074	86.4
SA16_SOC_3	1082	397.5514888763428	37.63103485107422	0.0057760198	86.48
SA16_SOC_3	1083	438.8317584991455	37.17933654785156	0.03915663	86.56
SA16_SOC_3	1084	501.42388343811035	89.03386116027832	0.0041517876	86.64
SA16_SOC_3	1085	410.68129539489746	89.33044195175171	0.0039287563	86.72
SA16_SOC_3	1086	465.7483100891113	84.96111631393433	0.0016068376	86.8
SA16_SOC_3	1087	392.12865829467773	87.6393985748291	0.0015120396	86.88
SA16_SOC_3	1088	472.44954109191895	86.66237354278564	0.0025583338	86.96
SA16_SOC_3	1089	447.9985237121582	37.833863496780396	0.0056829746	87.04
SA16_SOC_3	1090	422.72253036499023	33.65591526031494	0.020971112	87.12
SA16_SOC_3	1091	432.1415424346924	203.46374988555908	0.001845388	87.2
SA16_SOC_3	1092	407.5324058532715	90.46927213668823	0.003389493	87.28
SA16_SOC_3	1093	414.77489471435547	45.25689125061035	0.037490625	87.36
SA16_SOC_3	1094	416.57934188842773	47.92138338088989	0.009497485	87.44
SA16_SOC_3	1095	440.24157524108887	37.93625593185425	0.0030311276	87.52
SA16_SOC_3	1096	407.4261665344238	103.1445837020874	0.0016895577	87.6
SA16_SOC_3	1097	421.17347717285156	36.80732846260071	0.018919328	87.68
SA16_SOC_3	1098	418.23949813842773	86.09578371047974	0.0030248568	87.76
SA16_SOC_3	1099	414.8275375366211	35.505101680755615	0.0058563203	87.84
SA16_SOC_3	1100	504.6978950500488	84.12553310394287	0.0029706992	87.92
SA16_SOC_3	1101	439.65625762939453	34.27244782447815	0.06564698	88.0
SA16_SOC_3	1102	430.8032035827637	203.2168436050415	0.0015338062	88.08
SA16_SOC_3	1103	405.84497451782227	36.147379875183105	0.012960135	88.16
SA16_SOC_3	1104	409.15489196777344	101.62172555923462	0.0021088968	88.24
SA16_SOC_3	1105	403.1187057495117	34.150028228759766	0.032093037	88.32
SA16_SOC_3	1106	406.5545082092285	35.967081785202026	0.01811385	88.4
SA16_SOC_3	1107	433.3503723144531	33.62773060798645	0.009586838	88.48
SA16_SOC_3	1108	423.43783378601074	209.01773929595947	0.0022092129	88.56
SA16_SOC_3	1109	437.3012065887451	86.66652202606201	0.0039605075	88.64
SA16_SOC_3	1110	387.2110843658447	35.82012891769409	0.016749242	88.72
SA16_SOC_3	1111	419.88511085510254	32.801324129104614	0.34228393	88.8
SA16_SOC_3	1112	430.94263076782227	32.40737199783325	0.016429503	88.88
SA16_SOC_3	1113	416.0917282104492	99.6621036529541	0.0021993397	88.96
SA16_SOC_3	1114	374.4529724121094	115.10836601257324	0.0025312582	89.04
SA16_SOC_3	1115	396.98987007141113	35.930432081222534	0.024160752	89.12
SA16_SOC_3	1116	448.3222484588623	32.212475538253784	0.21068035	89.2
SA16_SOC_3	1117	452.86407470703125	37.126368284225464	0.0040040775	89.28
SA16_SOC_3	1118	450.17247200012207	34.06429409980774	0.17704748	89.36
SA16_SOC_3	1119	452.09479331970215	35.05677580833435	0.22098425	89.44
SA16_SOC_3	1120	445.635986328125	34.6616792678833	0.0826372	89.52
SA16_SOC_3	1121	449.2917537689209	36.45071983337402	0.13829252	89.6
SA16_SOC_3	1122	468.51587295532227	32.03396201133728	0.6779576	89.68
SA16_SOC_3	1123	447.6433277130127	37.31464147567749	0.008622311	89.76
SA16_SOC_3	1124	468.8758850097656	33.5276198387146	0.94215745	89.84
SA16_SOC_3	1125	448.8629341125488	33.64473581314087	0.08381803	89.92
SA16_SOC_3	1126	462.6699924468994	38.159286975860596	0.0017530716	90.0
SA16_SOC_3	1127	442.5962448120117	37.916167974472046	0.007114311	90.08
SA16_SOC_3	1128	444.50831413269043	32.52087593078613	0.79957384	90.16
SA16_SOC_3	1129	454.68578338623047	36.92051410675049	0.0018093376	90.24
SA16_SOC_3	1130	461.96537017822266	36.96432709693909	0.014832429	90.32
SA16_SOC_3	1131	419.8359966278076	35.2744460105896	0.043440714	90.4
SA16_SOC_3	1132	374.6340751647949	34.79269981384277	0.046320014	90.48
SA16_SOC_3	1133	400.53768157958984	88.60500812530518	0.0030408187	90.56
SA16_SOC_3	1134	450.4237174987793	33.65311145782471	0.21438475	90.64
SA16_SOC_3	1135	434.15966033935547	107.90227890014648	0.0019095797	90.72
SA16_SOC_3	1136	387.45179176330566	39.186562299728394	0.06914081	90.8
SA16_SOC_3	1137	446.2367057800293	34.312806129455566	0.013491839	90.88
SA16_SOC_3	1138	383.6618185043335	36.07086181640625	0.25124893	90.96
SA16_SOC_3	1139	448.66766929626465	35.9443473815918	0.009952107	91.04
SA16_SOC_3	1140	469.87977027893066	35.75124979019165	0.016186895	91.12
SA16_SOC_3	1141	401.72109603881836	37.63705372810364	0.008517527	91.2
SA16_SOC_3	1142	388.1479740142822	47.03507423400879	0.007378269	91.28
SA16_SOC_3	1143	446.9505786895752	37.33809471130371	0.0031969503	91.36
SA16_SOC_3	1144	375.24166107177734	35.658109188079834	0.11175426	91.44
SA16_SOC_3	1145	457.1083068847656	33.31621527671814	0.31990454	91.52
SA16_SOC_3	1146	454.4227123260498	33.454270362854004	0.27547055	91.6
SA16_SOC_3	1147	451.6683578491211	35.91931700706482	0.083918996	91.68
SA16_SOC_3	1148	397.0973014831543	33.92235517501831	0.056528326	91.76
SA16_SOC_3	1149	422.1525192260742	32.67677664756775	0.051400118	91.84
SA16_SOC_3	1150	468.61743927001953	34.33702111244202	0.05834812	91.92
SA16_SOC_3	1151	447.15099334716797	33.60308647155762	0.0034933998	92.0
SA16_SOC_3	1152	373.40569496154785	34.64520335197449	0.11345838	92.08
SA16_SOC_3	1153	410.91113090515137	35.16084551811218	0.15323457	92.16
SA16_SOC_3	1154	397.33057022094727	36.842200756073	0.004845488	92.24
SA16_SOC_3	1155	396.834135055542	85.93419313430786	0.00218399	92.32
SA16_SOC_3	1156	383.4448575973511	33.14647436141968	0.4023757	92.4
SA16_SOC_3	1157	450.62217712402344	37.99001097679138	0.0194633	92.48
SA16_SOC_3	1158	434.9545478820801	36.18072509765625	0.012317628	92.56
SA16_SOC_3	1159	429.20846939086914	33.983391523361206	0.05842542	92.64
SA16_SOC_3	1160	397.2096920013428	46.29564642906189	0.02117636	92.72
SA16_SOC_3	1161	414.77179527282715	90.29627323150635	0.003481088	92.8
SA16_SOC_3	1162	424.8581886291504	35.107083320617676	0.065963656	92.88
SA16_SOC_3	1163	427.44312286376953	92.11767911911011	0.0035409215	92.96
SA16_SOC_3	1164	417.1915531158447	89.23796653747559	0.0045639486	93.04
SA16_SOC_3	1165	423.0914115905762	89.75367307662964	0.003382484	93.12
SA16_SOC_3	1166	521.1687088012695	239.42437648773193	0.0027479907	93.2
SA16_SOC_3	1167	400.7521152496338	86.06396198272705	0.0016096798	93.28
SA16_SOC_3	1168	422.1684455871582	91.5381932258606	0.0038347985	93.36
SA16_SOC_3	1169	511.81888580322266	236.25171661376953	0.0016354471	93.44
SA16_SOC_3	1170	414.24503326416016	88.25631380081177	0.004008503	93.52
SA16_SOC_3	1171	416.16058349609375	88.15206527709961	0.0025240688	93.6
SA16_SOC_3	1172	420.6165313720703	88.12414884567261	0.0034865371	93.68
SA16_SOC_3	1173	420.25303840637207	92.78448343276978	0.003582719	93.76
SA16_SOC_3	1174	415.47017097473145	104.0146279335022	0.0026770527	93.84
SA16_SOC_3	1175	419.5068836212158	93.76936912536621	0.0019445802	93.92
SA16_SOC_3	1176	497.86205291748047	85.8903980255127	0.0018786427	94.0
SA16_SOC_3	1177	401.37572288513184	87.45673656463623	0.0015791076	94.08
SA16_SOC_3	1178	401.92556381225586	87.58134126663208	0.0023840298	94.16
SA16_SOC_3	1179	427.16240882873535	88.93714427947998	0.0027516547	94.24
SA16_SOC_3	1180	414.8541450500488	90.86528062820435	0.0033595082	94.32
SA16_SOC_3	1181	406.9046974182129	90.59829711914062	0.002305759	94.4
SA16_SOC_3	1182	483.0460548400879	87.4563217163086	0.0031863283	94.48
SA16_SOC_3	1183	423.4468460083008	86.72849178314209	0.0018290803	94.56
SA16_SOC_3	1184	261.6499185562134	251.87539100646973	0.0013643152	94.64
SA16_SOC_3	1185	407.8376293182373	87.48040437698364	0.0020258133	94.72
SA16_SOC_3	1186	459.4219207763672	228.72623920440674	0.0020589044	94.8
SA16_SOC_3	1187	398.72350692749023	223.74016284942627	0.0025027297	94.88
SA16_SOC_3	1188	415.1773452758789	92.64884233474731	0.0026054694	94.96
SA16_SOC_3	1189	415.67373275756836	92.8681755065918	0.002265891	95.04
SA16_SOC_3	1190	431.72059059143066	91.11225843429565	0.0029306223	95.12
SA16_SOC_3	1191	428.3139228820801	208.79948616027832	0.002506907	95.2
SA16_SOC_3	1192	419.64707374572754	103.86972427368164	0.0032095083	95.28
SA16_SOC_3	1193	469.58794593811035	230.0579595565796	0.0012973412	95.36
SA16_SOC_3	1194	421.64134979248047	95.44458389282227	0.0048489654	95.44
SA16_SOC_3	1195	407.6373100280762	52.89465308189392	0.0042262264	95.52
SA16_SOC_3	1196	411.59839630126953	106.13163471221924	0.0017752319	95.6
SA16_SOC_3	1197	446.4961051940918	86.33425712585449	0.0024271715	95.68
SA16_SOC_3	1198	435.6828212738037	35.62264323234558	0.0044649364	95.76
SA16_SOC_3	1199	330.9130668640137	37.09339499473572	0.055781625	95.84
SA16_SOC_3	1200	400.17285346984863	52.34538674354553	0.0049102916	95.92
SA16_SOC_3	1201	413.8336658477783	89.98296976089478	0.0054996787	96.0
SA16_SOC_3	1202	420.6480026245117	90.1370358467102	0.0022737484	96.08
SA16_SOC_3	1203	415.4250144958496	88.59425783157349	0.0016375569	96.16
SA16_SOC_3	1204	420.92418670654297	90.8932614326477	0.0049804472	96.24
SA16_SOC_3	1205	429.2350769042969	86.04688167572021	0.0021347061	96.32
SA16_SOC_3	1206	479.9326419830322	85.58102130889893	0.0015647108	96.4
SA16_SOC_3	1207	396.6728925704956	221.3162899017334	0.0018611347	96.48
SA16_SOC_3	1208	397.1166133880615	89.82778787612915	0.0026195252	96.56
SA16_SOC_3	1209	409.86247062683105	45.986294746398926	0.012398093	96.64
SA16_SOC_3	1210	356.71305656433105	42.51198649406433	0.010426242	96.72
SA16_SOC_3	1211	412.8922939300537	88.34788084030151	0.0021852436	96.8
SA16_SOC_3	1212	452.2758483886719	228.8064193725586	0.0015774559	96.88
SA16_SOC_3	1213	406.55384063720703	92.04662561416626	0.0031287384	96.96
SA16_SOC_3	1214	429.8880100250244	89.3800163269043	0.001953676	97.04
SA16_SOC_3	1215	463.9762878417969	229.27654266357422	0.0028660817	97.12
SA16_SOC_3	1216	452.9259204864502	39.23208475112915	0.006076658	97.2
SA16_SOC_3	1217	460.0374221801758	82.10892677307129	0.0015075369	97.28
SA16_SOC_3	1218	412.1527671813965	89.23932552337646	0.0022279848	97.36
SA16_SOC_3	1219	399.001407623291	32.851585149765015	0.05912782	97.44
SA16_SOC_3	1220	478.7541389465332	86.41174793243408	0.0021965955	97.52
SA16_SOC_3	1221	323.3073949813843	38.46246957778931	0.3914938	97.6
SA16_SOC_3	1222	463.8890266418457	82.76687622070312	0.002136574	97.68
SA16_SOC_3	1223	429.3519973754883	36.43356442451477	0.0036494702	97.76
SA16_SOC_3	1224	476.0967254638672	227.26950645446777	0.001100912	97.84
SA16_SOC_3	1225	484.31568145751953	81.10980749130249	0.0013989067	97.92
SA16_SOC_3	1226	479.164981842041	85.10124206542969	0.0028689557	98.0
SA16_SOC_3	1227	490.3058052062988	85.90405225753784	0.0024691843	98.08
SA16_SOC_3	1228	413.5385513305664	34.40690517425537	0.023543213	98.16
SA16_SOC_3	1229	482.8584671020508	85.37994146347046	0.0024984241	98.24
SA16_SOC_3	1230	403.8787841796875	85.72128295898438	0.0019580657	98.32
SA16_SOC_3	1231	388.0810499191284	38.15694451332092	0.0022191766	98.4
SA16_SOC_3	1232	473.2476234436035	87.6544976234436	0.0026834423	98.48
SA16_SOC_3	1233	401.7631530761719	106.60930395126343	0.0017748686	98.56
SA16_SOC_3	1234	484.52515602111816	88.3678936958313	0.0023849711	98.64
SA16_SOC_3	1235	424.90506172180176	89.87779140472412	0.004421735	98.72
SA16_SOC_3	1236	390.20023345947266	35.01306653022766	0.019698733	98.8
SA16_SOC_3	1237	450.44307708740234	37.45297193527222	0.013862906	98.88
SA16_SOC_3	1238	478.7524223327637	85.20718574523926	0.002293999	98.96
SA16_SOC_3	1239	354.6372890472412	40.25929570198059	0.006086781	99.04
SA16_SOC_3	1240	393.8938617706299	34.48976397514343	0.028330822	99.12
SA16_SOC_3	1241	458.5449695587158	37.281843423843384	0.014796011	99.2
SA16_SOC_3	1242	400.0287055969238	36.26996397972107	0.007908811	99.28
SA16_SOC_3	1243	418.15929412841797	33.770413398742676	0.6881762	99.36
SA16_SOC_3	1244	432.7108383178711	35.48973083496094	0.008033723	99.44
SA16_SOC_3	1245	464.74127769470215	85.83518028259277	0.0018578316	99.52
SA16_SOC_3	1246	384.4076633453369	36.36669874191284	0.0019193015	99.6
SA16_SOC_3	1247	433.0686569213867	210.9371852874756	0.0024941736	99.68
SA16_SOC_3	1248	413.7972354888916	100.77110767364502	0.0010342193	99.76
SA16_SOC_3	1249	444.28720474243164	35.04239559173584	0.05510834	99.84
SA16_SOC_3	1250	486.2621784210205	85.50103425979614	0.0022777282	99.92
SA16_SOC_3	1251	473.4280586242676	83.7333083152771	0.0018421893	100.0
SA16_SOC_3	1252	468.0044174194336	83.15925121307373	0.0013376883	100.08
SA16_SOC_3	1253	471.3793754577637	82.4988842010498	0.0018462208	100.16
SA16_SOC_3	1254	410.9863758087158	87.90735483169556	0.0019304797	100.24
SA16_SOC_3	1255	407.9104423522949	35.51892399787903	0.005361035	100.32
SA16_SOC_3	1256	414.3040180206299	90.29115200042725	0.0055996315	100.4
SA16_SOC_3	1257	417.03596115112305	86.48383140563965	0.0016958395	100.48
SA16_SOC_3	1258	446.9801902770996	32.602128982543945	0.06886954	100.56
SA16_SOC_3	1259	421.2040901184082	88.7850022315979	0.0060764337	100.64
SA16_SOC_3	1260	445.35675048828125	34.521353244781494	0.02707172	100.72
SA16_SOC_3	1261	423.1816291809082	33.68748664855957	0.33935732	100.8
SA16_SOC_3	1262	407.88655281066895	49.38078761100769	0.010229524	100.88
SA16_SOC_3	1263	394.7950839996338	86.83596611022949	0.00518456	100.96
SA16_SOC_3	1264	425.0872611999512	36.63873553276062	0.004506401	101.04
SA16_SOC_3	1265	437.80064582824707	31.150789260864258	0.113080665	101.12
SA16_SOC_3	1266	455.95455169677734	31.408581733703613	0.581791	101.2
SA16_SOC_3	1267	468.4093952178955	33.21209907531738	0.6101959	101.28
SA16_SOC_3	1268	422.3269462585449	32.653924226760864	0.070607424	101.36
SA16_SOC_3	1269	451.23844146728516	37.995139360427856	0.0061108316	101.44
SA16_SOC_3	1270	439.75958824157715	34.7004497051239	0.009635708	101.52
SA16_SOC_3	1271	469.76099014282227	31.611957550048828	0.4252719	101.6
SA16_SOC_3	1272	380.01770973205566	35.64536690711975	0.009766269	101.68
SA16_SOC_3	1273	464.84694480895996	33.8588547706604	0.055719707	101.76
SA16_SOC_3	1274	467.97637939453125	32.770836353302	0.52353424	101.84
SA16_SOC_3	1275	372.0309019088745	35.234187841415405	0.1897139	101.92
SA16_SOC_3	1276	398.64137172698975	33.89232158660889	0.6664641	102.0
SA16_SOC_3	1277	379.38055992126465	35.39091110229492	0.47522557	102.08
SA16_SOC_3	1278	469.0194606781006	32.54568815231323	0.13695745	102.16
SA16_SOC_3	1279	411.3438606262207	30.34216046333313	0.2247121	102.24
SA16_SOC_3	1280	480.2943229675293	32.51874089241028	0.24314578	102.32
SA16_SOC_3	1281	484.77439880371094	34.654948711395264	0.47390798	102.4
SA16_SOC_3	1282	474.68252182006836	33.72344970703125	0.9905138	102.48
SA16_SOC_3	1283	475.2963066101074	33.17585349082947	0.5078943	102.56
SA16_SOC_3	1284	477.5379180908203	32.703319787979126	0.89894986	102.64
SA16_SOC_3	1285	471.7063903808594	31.89978003501892	0.9492537	102.72
SA16_SOC_3	1286	477.294921875	30.37033438682556	0.9790238	102.8
SA16_SOC_3	1287	445.6282138824463	30.680394172668457	0.16812593	102.88
SA16_SOC_3	1288	408.99763107299805	32.60305166244507	0.020382773	102.96
SA16_SOC_3	1289	482.4491500854492	33.571085929870605	0.845017	103.04
SA16_SOC_3	1290	419.8124408721924	33.633953332901	0.008009008	103.12
SA16_SOC_3	1291	468.49584579467773	31.096816062927246	0.23862329	103.2
SA16_SOC_3	1292	401.201868057251	91.17111682891846	0.007663379	103.28
SA16_SOC_3	1293	453.9752960205078	34.36022758483887	0.034313753	103.36
SA16_SOC_3	1294	405.012845993042	35.35643935203552	0.016552292	103.44
SA16_SOC_3	1295	485.04300117492676	33.25976014137268	0.10313168	103.52
SA16_SOC_3	1296	400.59142112731934	87.98460245132446	0.0034557672	103.6
SA16_SOC_3	1297	464.27502632141113	34.0263032913208	0.0439963	103.68
SA16_SOC_3	1298	418.9793586730957	36.753069162368774	0.013061247	103.76
SA16_SOC_3	1299	474.4389533996582	32.811423540115356	0.92978615	103.84
SA16_SOC_3	1300	419.8249340057373	92.11212873458862	0.0077547254	103.92
SA16_SOC_3	1301	395.00255584716797	48.36445212364197	0.0127356155	104.0
SA16_SOC_3	1302	396.5782165527344	38.17915678024292	0.003015831	104.08
SA16_SOC_3	1303	472.9048728942871	30.29977798461914	0.03607492	104.16
SA16_SOC_3	1304	474.96042251586914	31.77014708518982	0.036180243	104.24
SA16_SOC_3	1305	490.7524108886719	34.947946071624756	0.024500519	104.32
SA16_SOC_3	1306	383.74805450439453	36.90483212471008	0.0061447313	104.4
SA16_SOC_3	1307	403.16643714904785	86.20111227035522	0.0031301545	104.48
SA16_SOC_3	1308	474.3086814880371	31.609389781951904	0.046541102	104.56
SA16_SOC_3	1309	464.6388530731201	85.00519037246704	0.0015636152	104.64
SA16_SOC_3	1310	391.45522117614746	91.83006048202515	0.0049895816	104.72
SA16_SOC_3	1311	417.1182155609131	86.53512954711914	0.0019393233	104.8
SA16_SOC_3	1312	429.27141189575195	92.55847692489624	0.006345779	104.88
SA16_SOC_3	1313	473.8596439361572	86.02523803710938	0.0019084903	104.96
SA16_SOC_3	1314	413.76495361328125	88.66910219192505	0.0038703505	105.04
SA16_SOC_3	1315	413.7571334838867	90.76771974563599	0.0035838904	105.12
SA16_SOC_3	1316	420.5256938934326	91.88727378845215	0.004960677	105.2
SA16_SOC_3	1317	476.3607978820801	87.33493566513062	0.0022172113	105.28
SA16_SOC_3	1318	431.181001663208	91.36276960372925	0.0030794016	105.36
SA16_SOC_3	1319	415.18235206604004	103.78960132598877	0.0016222302	105.44
SA16_SOC_3	1320	487.59169578552246	86.69872283935547	0.0018834405	105.52
SA16_SOC_3	1321	468.78089904785156	33.19471478462219	0.016319707	105.6
SA16_SOC_3	1322	480.88369369506836	34.30307149887085	0.037192643	105.68
SA16_SOC_3	1323	471.4545249938965	88.3202075958252	0.0029634712	105.76
SA16_SOC_3	1324	418.6856746673584	91.05417251586914	0.0041691693	105.84
SA16_SOC_3	1325	421.1009979248047	86.92194700241089	0.0021530453	105.92
SA16_SOC_3	1326	470.08934020996094	34.24381971359253	0.06721168	106.0
SA16_SOC_3	1327	418.7532424926758	89.8833417892456	0.003149708	106.08
SA16_SOC_3	1328	455.76891899108887	38.51006269454956	0.004067023	106.16
SA16_SOC_3	1329	413.02499771118164	90.21254539489746	0.0023324469	106.24
SA16_SOC_3	1330	423.4074115753174	90.0279951095581	0.0014733436	106.32
SA16_SOC_3	1331	411.3596439361572	89.00011539459229	0.0020484973	106.4
SA16_SOC_3	1332	489.6716117858887	88.69887828826904	0.0015939767	106.48
SA16_SOC_3	1333	533.2618713378906	77.01892375946045	0.001481769	106.56
SA16_SOC_3	1334	532.3375701904297	77.12129831314087	0.001558372	106.64
SA16_SOC_3	1335	421.6109275817871	92.41992473602295	0.0054135066	106.72
SA16_SOC_3	1336	381.0019016265869	36.290602684020996	0.005436529	106.8
SA16_SOC_3	1337	424.64308738708496	93.79712104797363	0.0034935025	106.88
SA16_SOC_3	1338	417.8816318511963	87.40829944610596	0.0024258164	106.96
SA16_SOC_3	1339	491.4430618286133	89.07777786254883	0.0017634059	107.04
SA16_SOC_3	1340	425.6901264190674	89.43445444107056	0.0015632228	107.12
SA16_SOC_3	1341	418.0593013763428	88.55888843536377	0.0017776096	107.2
SA16_SOC_3	1342	328.88312339782715	37.64293313026428	0.06901283	107.28
SA16_SOC_3	1343	415.16733169555664	102.92073011398315	0.0014822517	107.36
SA16_SOC_3	1344	413.99102210998535	224.90206718444824	0.002288058	107.44
SA16_SOC_3	1345	471.907901763916	81.70126676559448	0.002689053	107.52
SA16_SOC_3	1346	423.0933666229248	94.30607557296753	0.004685784	107.6
SA16_SOC_3	1347	422.666072845459	91.60360336303711	0.00532403	107.68
SA16_SOC_3	1348	482.1767330169678	86.92276954650879	0.0024709585	107.76
SA16_SOC_3	1349	393.222451210022	143.1849718093872	0.0015224057	107.84
SA16_SOC_3	1350	426.7886161804199	88.68510246276855	0.002663702	107.92
SA16_SOC_3	1351	487.3730182647705	83.8489294052124	0.0015175584	108.0
SA16_SOC_3	1352	406.56886100769043	90.13457536697388	0.0039888173	108.08
SA16_SOC_3	1353	363.9883756637573	42.20448017120361	0.13733263	108.16
SA16_SOC_3	1354	461.9710445404053	83.07574510574341	0.0017390538	108.24
SA16_SOC_3	1355	408.6522102355957	90.23348808288574	0.0028811328	108.32
SA16_SOC_3	1356	411.0010623931885	89.16902303695679	0.004646148	108.4
SA16_SOC_3	1357	416.2496566772461	91.4544939994812	0.003854514	108.48
SA16_SOC_3	1358	398.81248474121094	220.2588415145874	0.0019718297	108.56
SA16_SOC_3	1359	470.6529140472412	228.6359453201294	0.0016504594	108.64
SA16_SOC_3	1360	404.62498664855957	34.21759843826294	0.023597078	108.72
SA16_SOC_3	1361	394.69122886657715	34.6465265750885	0.007714755	108.8
SA16_SOC_3	1362	469.23041343688965	83.72612714767456	0.0018163414	108.88
SA16_SOC_3	1363	454.51817512512207	37.85133719444275	0.007995752	108.96
SA16_SOC_3	1364	395.71452140808105	37.37262725830078	0.004263857	109.04
SA16_SOC_3	1365	437.5303268432617	226.74087524414062	0.0011315483	109.12
SA16_SOC_3	1366	429.9229621887207	224.6762752532959	0.0016620597	109.2
SA16_SOC_3	1367	406.0692310333252	88.9081335067749	0.0019270573	109.28
SA16_SOC_3	1368	437.74099349975586	35.54284930229187	0.0053246366	109.36
SA16_SOC_3	1369	412.3779296875	86.16387605667114	0.0020850184	109.44
SA16_SOC_3	1370	409.1580390930176	85.99761486053467	0.0022776294	109.52
SA16_SOC_3	1371	398.33126068115234	87.77864456176758	0.002187398	109.6
SA16_SOC_3	1372	436.81068420410156	90.55006742477417	0.0037076736	109.68
SA16_SOC_3	1373	487.59117126464844	230.2417230606079	0.0012860794	109.76
SA16_SOC_3	1374	389.1222953796387	37.61682987213135	0.0054075764	109.84
SA16_SOC_3	1375	474.7443199157715	81.63872480392456	0.0016028784	109.92
SA16_SOC_3	1376	502.3953914642334	234.15764808654785	0.0020017521	110.0
SA16_SOC_3	1377	492.7910804748535	86.31545305252075	0.0018306874	110.08
SA16_SOC_3	1378	400.2322196960449	85.62161207199097	0.0017999028	110.16
SA16_SOC_3	1379	532.2951316833496	71.97664260864258	0.0024117818	110.24
SA16_SOC_3	1380	387.9138469696045	36.647526025772095	0.0042034793	110.32
SA16_SOC_3	1381	385.1432800292969	37.22770929336548	0.058521934	110.4
SA16_SOC_3	1382	462.3931407928467	80.30446529388428	0.0013888876	110.48
SA16_SOC_3	1383	492.83690452575684	85.46651601791382	0.0032470545	110.56
SA16_SOC_3	1384	393.45951080322266	225.4717254638672	0.0024052076	110.64
SA16_SOC_3	1385	383.50210189819336	38.51726174354553	0.002598382	110.72
SA16_SOC_3	1386	397.12681770324707	35.033265352249146	0.017155126	110.8
SA16_SOC_3	1387	491.6110038757324	35.29484152793884	0.058700126	110.88
SA16_SOC_3	1388	425.69055557250977	90.32444715499878	0.005223648	110.96
SA16_SOC_3	1389	493.7105178833008	84.1790771484375	0.0025072838	111.04
SA16_SOC_3	1390	410.8734130859375	48.227988481521606	0.025850128	111.12
SA16_SOC_3	1391	466.6842460632324	34.57884192466736	0.0033803852	111.2
SA16_SOC_3	1392	408.4674835205078	86.1871075630188	0.0021480497	111.28
SA16_SOC_3	1393	445.0385570526123	35.72038292884827	0.008294618	111.36
SA16_SOC_3	1394	490.3188705444336	87.2317385673523	0.005210235	111.44
SA16_SOC_3	1395	463.38820457458496	213.86455535888672	0.00084459886	111.52
SA16_SOC_3	1396	477.7099609375	79.72693920135498	0.0017689847	111.6
SA16_SOC_3	1397	392.1630859375	38.427486419677734	0.006778419	111.68
SA16_SOC_3	1398	371.79832458496094	33.72150421142578	0.20125294	111.76
SA16_SOC_3	1399	469.5350170135498	83.96306276321411	0.0012503839	111.84
SA16_SOC_3	1400	415.97509384155273	88.00036668777466	0.0045609195	111.92
SA16_SOC_3	1401	454.2623996734619	233.30670833587646	0.0023041896	112.0
SA16_SOC_3	1402	423.287296295166	33.70433449745178	0.023202127	112.08
SA16_SOC_3	1403	425.8511543273926	33.79755735397339	0.18168266	112.16
SA16_SOC_3	1404	397.07202911376953	37.16434121131897	0.0036219435	112.24
SA16_SOC_3	1405	492.18664169311523	85.03794193267822	0.0022686224	112.32
SA16_SOC_3	1406	442.98462867736816	36.54817342758179	0.41059753	112.4
SA16_SOC_3	1407	488.897180557251	86.49122714996338	0.0012808114	112.48
SA16_SOC_3	1408	390.8628463745117	38.79876494407654	0.0028418188	112.56
SA16_SOC_3	1409	371.8061923980713	35.089824199676514	0.14869139	112.64
SA16_SOC_3	1410	385.47377586364746	37.679375410079956	0.004128716	112.72
SA16_SOC_3	1411	492.1705722808838	85.25815486907959	0.002057539	112.8
SA16_SOC_3	1412	423.8729476928711	91.0495662689209	0.002532943	112.88
SA16_SOC_3	1413	422.11952209472656	87.20983743667603	0.0021736068	112.96
SA16_SOC_3	1414	382.92064666748047	53.84169101715088	0.00466497	113.04
SA16_SOC_3	1415	430.2743434906006	88.41726779937744	0.004718763	113.12
SA16_SOC_3	1416	373.71134757995605	35.51822304725647	0.8382331	113.2
SA16_SOC_3	1417	373.7649917602539	37.04007267951965	0.112944834	113.28
SA16_SOC_3	1418	489.84103202819824	35.38066864013672	0.6241828	113.36
SA16_SOC_3	1419	373.61297607421875	34.618163108825684	0.23097938	113.44
SA16_SOC_3	1420	373.1036424636841	36.198810338974	0.0068331133	113.52
SA16_SOC_3	1421	434.60044860839844	85.19083499908447	0.0026899637	113.6
SA16_SOC_3	1422	446.7236042022705	86.23629570007324	0.004119983	113.68
SA16_SOC_3	1423	469.47498321533203	82.25897312164307	0.0022052673	113.76
SA16_SOC_3	1424	493.9859390258789	34.60187315940857	0.01923264	113.84
SA16_SOC_3	1425	377.24690437316895	35.49214839935303	0.043944146	113.92
SA16_SOC_3	1426	449.9971389770508	36.185463666915894	0.003340915	114.0
SA16_SOC_3	1427	500.2830505371094	36.24744772911072	0.685774	114.08
SA16_SOC_3	1428	444.49639320373535	35.66082715988159	0.0030261138	114.16
SA16_SOC_3	1429	379.6333074569702	36.9083046913147	0.001992927	114.24
SA16_SOC_3	1430	466.8854236602783	34.210102558135986	0.052649148	114.32
SA16_SOC_3	1431	374.7917652130127	33.78515839576721	0.0077836253	114.4
SA16_SOC_3	1432	403.8637161254883	34.17295217514038	0.011148838	114.48
SA16_SOC_3	1433	374.88183975219727	33.72416853904724	0.039487563	114.56
SA16_SOC_3	1434	417.5032615661621	34.5242965221405	0.0140705975	114.64
SA16_SOC_3	1435	418.57776641845703	34.53853726387024	0.030554142	114.72
SA16_SOC_3	1436	428.3848285675049	35.22973895072937	0.02848677	114.8
SA16_SOC_3	1437	395.402455329895	47.83764123916626	0.011831013	114.88
SA16_SOC_3	1438	385.7677459716797	37.95506715774536	0.008865471	114.96
SA16_SOC_3	1439	471.1740493774414	32.83661127090454	0.12307731	115.04
SA16_SOC_3	1440	457.7691078186035	37.43708610534668	0.01570957	115.12
SA16_SOC_3	1441	459.008264541626	38.431323766708374	0.0020519772	115.2
SA16_SOC_3	1442	392.2739028930664	37.34639883041382	0.0030634722	115.28
SA16_SOC_3	1443	440.4661178588867	37.298383712768555	0.042706538	115.36
SA16_SOC_3	1444	381.8859577178955	35.63143014907837	0.0024546327	115.44
SA16_SOC_3	1445	404.58364486694336	47.47260332107544	0.0066199875	115.52
SA16_SOC_3	1446	405.5107593536377	85.78328132629395	0.002640718	115.6
SA16_SOC_3	1447	428.24182510375977	90.82396030426025	0.0018444211	115.68
SA16_SOC_3	1448	433.6775779724121	90.84936618804932	0.0015537225	115.76
SA16_SOC_3	1449	494.67201232910156	84.73649024963379	0.0015393427	115.84
SA16_SOC_3	1450	425.69427490234375	91.584312915802	0.0043514585	115.92
SA16_SOC_3	1451	479.2978286743164	80.87224245071411	0.0013390994	116.0
SA16_SOC_3	1452	434.33895111083984	91.70973300933838	0.0018487074	116.08
SA16_SOC_3	1453	390.6782865524292	89.85491037368774	0.0015659311	116.16
SA16_SOC_3	1454	412.53414154052734	99.12660598754883	0.0018529642	116.24
SA16_SOC_3	1455	426.8216133117676	91.65668249130249	0.0022471114	116.32
SA16_SOC_3	1456	416.228723526001	105.25772094726562	0.0023539877	116.4
SA16_SOC_3	1457	438.44261169433594	89.66752767562866	0.0017756054	116.48
SA16_SOC_3	1458	471.64525985717773	83.30115079879761	0.001193097	116.56
SA16_SOC_3	1459	432.9329490661621	92.60820865631104	0.0034681384	116.64
SA16_SOC_3	1460	433.51263999938965	84.87545013427734	0.0015245498	116.72
SA16_SOC_3	1461	408.7313175201416	87.48271465301514	0.0022944731	116.8
SA16_SOC_3	1462	410.03565788269043	101.84141635894775	0.0022578086	116.88
SA16_SOC_3	1463	424.12567138671875	90.29320478439331	0.0037210793	116.96
SA16_SOC_3	1464	431.58836364746094	94.96052026748657	0.0035071978	117.04
SA16_SOC_3	1465	530.617618560791	73.28955173492432	0.0019788605	117.12
SA16_SOC_3	1466	414.12415504455566	89.28584575653076	0.006195074	117.2
SA16_SOC_3	1467	413.74473571777344	88.01079511642456	0.0019101888	117.28
SA16_SOC_3	1468	421.2667942047119	88.5185694694519	0.0019916736	117.36
SA16_SOC_3	1469	461.03925704956055	227.66884803771973	0.0011278259	117.44
SA16_SOC_3	1470	397.0435380935669	92.51877307891846	0.005736479	117.52
SA16_SOC_3	1471	411.9288444519043	87.69594669342041	0.0019693887	117.6
SA16_SOC_3	1472	438.88630867004395	85.98265171051025	0.0022521645	117.68
SA16_SOC_3	1473	424.0359306335449	91.04131937026978	0.0026472416	117.76
SA16_SOC_3	1474	384.185528755188	87.58167028427124	0.0030898743	117.84
SA16_SOC_3	1475	436.50989532470703	90.07765531539917	0.0044904226	117.92
SA16_SOC_3	1476	470.2357292175293	84.13350105285645	0.0018588955	118.0
SA16_SOC_3	1477	432.82127380371094	35.11398911476135	0.011671903	118.08
SA16_SOC_3	1478	486.2621307373047	87.68148422241211	0.0026908542	118.16
SA16_SOC_3	1479	435.2909564971924	83.99127960205078	0.001331911	118.24
SA16_SOC_3	1480	417.4221992492676	88.05865287780762	0.0017736574	118.32
SA16_SOC_3	1481	482.62109756469727	82.9793643951416	0.0019395484	118.4
SA16_SOC_3	1482	367.50919818878174	34.325222969055176	0.006076307	118.48
SA16_SOC_3	1483	361.51208877563477	41.70304298400879	0.002230976	118.56
SA16_SOC_3	1484	414.96310234069824	33.8363242149353	0.03636743	118.64
SA16_SOC_3	1485	421.4822292327881	91.32489681243896	0.0026828053	118.72
SA16_SOC_3	1486	404.2257308959961	104.69546556472778	0.0014789159	118.8
SA16_SOC_3	1487	469.73819732666016	229.73140239715576	0.0029914435	118.88
SA16_SOC_3	1488	474.95412826538086	82.65084028244019	0.0012606046	118.96
SA16_SOC_3	1489	406.15549087524414	105.72822332382202	0.0018119954	119.04
SA16_SOC_3	1490	473.32677841186523	109.6393632888794	0.0018705996	119.12
SA16_SOC_3	1491	353.93807888031006	41.056147813797	0.01677766	119.2
SA16_SOC_3	1492	474.82590675354004	227.76968479156494	0.0018816827	119.28
SA16_SOC_3	1493	328.3244848251343	37.67554521560669	0.08090963	119.36
SA16_SOC_3	1494	422.42727279663086	33.56083631515503	0.017162627	119.44
SA16_SOC_3	1495	432.9221248626709	35.78634023666382	0.0035055983	119.52
SA16_SOC_3	1496	540.4961109161377	74.08708333969116	0.0017093355	119.6
SA16_SOC_3	1497	430.73878288269043	94.22769069671631	0.0069427397	119.68
SA16_SOC_3	1498	398.2725143432617	35.61637043952942	0.030377705	119.76
SA16_SOC_3	1499	473.6706733703613	82.80813217163086	0.0022094483	119.84
SA16_SOC_3	1500	476.7033576965332	81.7842149734497	0.0013863788	119.92
SA16_SOC_3	1501	349.97711181640625	39.04108285903931	0.007490068	120.0
SA16_SOC_3	1502	433.97789001464844	204.14032459259033	0.0016005741	120.08
SA16_SOC_3	1503	348.9368438720703	41.13167881965637	0.0021328907	120.16
SA16_SOC_3	1504	457.08513259887695	38.82001519203186	0.003016419	120.24
SA16_SOC_3	1505	389.9592876434326	36.42597198486328	0.005562685	120.32
SA16_SOC_3	1506	513.7890338897705	81.8135118484497	0.0022561431	120.4
SA16_SOC_3	1507	437.6096725463867	36.96733832359314	0.007626791	120.48
SA16_SOC_3	1508	426.71780586242676	35.05128264427185	0.0069559743	120.56
SA16_SOC_3	1509	467.315149307251	83.27332019805908	0.002247271	120.64
SA16_SOC_3	1510	433.77790451049805	37.17598915100098	0.010496562	120.72
SA16_SOC_3	1511	442.9508686065674	37.66319990158081	0.028940935	120.8
SA16_SOC_3	1512	412.01815605163574	86.972815990448	0.0022802132	120.88
SA16_SOC_3	1513	445.36967277526855	88.97686243057251	0.0031338122	120.96
SA16_SOC_3	1514	409.6997261047363	35.472378730773926	0.0022665425	121.04
SA16_SOC_3	1515	348.9155054092407	39.669506549835205	0.00844201	121.12
SA16_SOC_3	1516	451.5904903411865	38.28639507293701	0.022079041	121.2
SA16_SOC_3	1517	443.85766983032227	38.43202471733093	0.01584945	121.28
SA16_SOC_3	1518	396.2513208389282	33.07266712188721	0.025870778	121.36
SA16_SOC_3	1519	441.85190200805664	35.3825569152832	0.12444395	121.44
SA16_SOC_3	1520	448.9534378051758	33.16281795501709	0.44884133	121.52
SA16_SOC_3	1521	441.0468101501465	200.50659656524658	0.0012499195	121.6
SA16_SOC_3	1522	434.09390449523926	34.06418323516846	0.023468867	121.68
SA16_SOC_3	1523	412.571382522583	33.41087222099304	0.6342741	121.76
SA16_SOC_3	1524	466.5443420410156	81.80670976638794	0.0019157424	121.84
SA16_SOC_3	1525	391.38784408569336	37.83739686012268	0.0020300834	121.92
SA16_SOC_3	1526	396.33240699768066	36.096153259277344	0.0022866987	122.0
SA16_SOC_3	1527	464.15300369262695	80.1936149597168	0.00093608303	122.08
SA16_SOC_3	1528	473.3203887939453	84.60568428039551	0.0010133465	122.16
SA16_SOC_3	1529	472.0761299133301	85.98137855529785	0.0015511801	122.24
SA16_SOC_3	1530	449.62334632873535	35.41707158088684	0.0040148515	122.32
SA16_SOC_3	1531	403.35426330566406	35.92307925224304	0.008267096	122.4
SA16_SOC_3	1532	498.47421646118164	85.55991411209106	0.003310989	122.48
SA16_SOC_3	1533	502.41708755493164	235.93560218811035	0.0011148412	122.56
SA16_SOC_3	1534	434.4588279724121	104.49394941329956	0.0013965226	122.64
SA16_SOC_3	1535	438.0640983581543	34.16362524032593	0.0056770686	122.72
SA16_SOC_3	1536	393.58575344085693	35.43381214141846	0.0020263656	122.8
SA16_SOC_3	1537	406.9496154785156	85.75891256332397	0.0011702626	122.88
SA16_SOC_3	1538	413.3899211883545	203.77172470092773	0.0013382796	122.96
SA16_SOC_3	1539	415.3907775878906	84.85359191894531	0.0037509138	123.04
SA16_SOC_3	1540	449.39212799072266	35.61776876449585	0.016415816	123.12
SA16_SOC_3	1541	406.9058418273926	48.41400861740112	0.012193047	123.2
SA16_SOC_3	1542	373.4203815460205	32.467085123062134	0.38425875	123.28
SA16_SOC_3	1543	377.08892822265625	34.52303409576416	0.061806563	123.36
SA16_SOC_3	1544	482.8733444213867	82.57652521133423	0.002821467	123.44
SA16_SOC_3	1545	457.9556465148926	37.259931564331055	0.0024781595	123.52
SA16_SOC_3	1546	453.06334495544434	35.19239902496338	0.040196024	123.6
SA16_SOC_3	1547	435.21175384521484	31.033791303634644	0.05596316	123.68
SA16_SOC_3	1548	376.39617919921875	36.46211385726929	0.0017881341	123.76
SA16_SOC_3	1549	452.46410369873047	33.00336241722107	0.10280733	123.84
SA16_SOC_3	1550	376.8738269805908	36.40596270561218	0.250141	123.92
SA16_SOC_3	1551	411.137056350708	35.36192536354065	0.008923832	124.0
SA16_SOC_3	1552	401.3345718383789	33.89613389968872	0.012562358	124.08
SA16_SOC_3	1553	412.5879764556885	47.59988307952881	0.0053319302	124.16
SA16_SOC_3	1554	374.4191646575928	34.67615604400635	0.1369655	124.24
SA16_SOC_3	1555	450.8893013000488	35.538554191589355	0.05371974	124.32
SA16_SOC_3	1556	464.0458106994629	34.5225191116333	0.7079039	124.4
SA16_SOC_3	1557	442.28949546813965	35.27563691139221	0.015467736	124.48
SA16_SOC_3	1558	453.023624420166	36.639347076416016	0.004862588	124.56
SA16_SOC_3	1559	432.9063415527344	33.29295873641968	0.056990724	124.64
SA16_SOC_3	1560	380.80615997314453	87.79240608215332	0.0029037197	124.72
SA16_SOC_3	1561	432.3154926300049	106.50065660476685	0.0010046622	124.8
SA16_SOC_3	1562	376.00064277648926	34.71961498260498	0.11704029	124.88
SA16_SOC_3	1563	388.58139514923096	46.22408151626587	0.0052041095	124.96
SA16_SOC_3	1564	373.5379457473755	34.064680337905884	0.83437675	125.04
SA16_SOC_3	1565	402.317476272583	33.49907398223877	0.009377526	125.12
SA16_SOC_3	1566	380.35011291503906	33.37204456329346	0.2909697	125.2
SA16_SOC_3	1567	395.721173286438	48.34508299827576	0.0060831304	125.28
SA16_SOC_3	1568	446.22554779052734	33.110225200653076	0.029109865	125.36
SA16_SOC_3	1569	454.01763916015625	32.64716863632202	0.06455443	125.44
SA16_SOC_3	1570	399.63815212249756	89.00711059570312	0.0040798793	125.52
SA16_SOC_3	1571	425.4108428955078	35.05115032196045	0.009889501	125.6
SA16_SOC_3	1572	376.7854690551758	35.352784395217896	0.013650747	125.68
SA16_SOC_3	1573	380.62782287597656	34.69127297401428	0.027030712	125.76
SA16_SOC_3	1574	411.0804080963135	85.1835823059082	0.0020680951	125.84
SA16_SOC_3	1575	423.9164352416992	89.87298488616943	0.004097693	125.92
SA16_SOC_3	1576	391.47491455078125	87.87850141525269	0.0029526309	126.0
SA16_SOC_3	1577	493.9380168914795	34.037686586380005	0.17251812	126.08
SA16_SOC_3	1578	400.00624656677246	50.42182803153992	0.0070945104	126.16
SA16_SOC_3	1579	429.8891067504883	103.42844009399414	0.0018681458	126.24
SA16_SOC_3	1580	462.2459411621094	84.23351526260376	0.0026744122	126.32
SA16_SOC_3	1581	462.57901191711426	81.23524188995361	0.0016070368	126.4
SA16_SOC_3	1582	427.7595520019531	90.81753015518188	0.0046476573	126.48
SA16_SOC_3	1583	492.80924797058105	35.313870906829834	0.12087825	126.56
SA16_SOC_3	1584	467.101526260376	86.63270473480225	0.001983607	126.64
SA16_SOC_3	1585	380.8976411819458	89.729483127594	0.0028423108	126.72
SA16_SOC_3	1586	431.6851615905762	90.45500993728638	0.0028779102	126.8
SA16_SOC_3	1587	437.29076385498047	204.61571216583252	0.0008240266	126.88
SA16_SOC_3	1588	431.07762336730957	89.87513780593872	0.002363359	126.96
SA16_SOC_3	1589	417.9593563079834	215.16563415527344	0.0016383609	127.04
SA16_SOC_3	1590	414.1310691833496	88.60286235809326	0.0030335344	127.12
SA16_SOC_3	1591	424.45592880249023	87.72088050842285	0.0038589877	127.2
SA16_SOC_3	1592	485.3708267211914	32.58627533912659	0.7185269	127.28
SA16_SOC_3	1593	413.7889862060547	92.53564596176147	0.01186752	127.36
SA16_SOC_3	1594	403.39412689208984	56.233588457107544	0.0028455537	127.44
SA16_SOC_3	1595	429.548978805542	90.93129873275757	0.003172116	127.52
SA16_SOC_3	1596	439.11609649658203	37.184836864471436	0.0119015	127.6
SA16_SOC_3	1597	481.5805435180664	88.58174800872803	0.0032050218	127.68
SA16_SOC_3	1598	428.09200286865234	91.81244373321533	0.0024124288	127.76
SA16_SOC_3	1599	419.4905757904053	91.82872295379639	0.0034586606	127.84
SA16_SOC_3	1600	426.3864517211914	92.70083427429199	0.002444582	127.92
SA16_SOC_3	1601	421.96292877197266	88.78129720687866	0.0031596045	128.0
SA16_SOC_3	1602	331.8253993988037	54.0742564201355	0.002478789	128.08
SA16_SOC_3	1603	416.1364555358887	91.02948188781738	0.0025500741	128.16
SA16_SOC_3	1604	423.1541633605957	92.01870203018188	0.0019166268	128.24
SA16_SOC_3	1605	349.31507110595703	45.30367612838745	0.0033123156	128.32
SA16_SOC_3	1606	416.95690155029297	104.42183017730713	0.001549407	128.4
SA16_SOC_3	1607	423.41465950012207	101.16085052490234	0.002789653	128.48
SA16_SOC_3	1608	467.2459602355957	83.16711187362671	0.0031685354	128.56
SA16_SOC_3	1609	436.15379333496094	92.10486888885498	0.0020783572	128.64
SA16_SOC_3	1610	397.0202684402466	85.90958833694458	0.0022410164	128.72
SA16_SOC_3	1611	324.34403896331787	38.459240198135376	0.06554439	128.8
SA16_SOC_3	1612	417.80219078063965	110.7974624633789	0.0017947877	128.88
SA16_SOC_3	1613	331.3117980957031	53.92112374305725	0.0019481176	128.96
SA16_SOC_3	1614	424.86438751220703	92.59222269058228	0.003719312	129.04
SA16_SOC_3	1615	480.9123992919922	84.05186891555786	0.0020627475	129.12
SA16_SOC_3	1616	423.07491302490234	94.01942253112793	0.0076326835	129.2
SA16_SOC_3	1617	487.20202445983887	87.57466077804565	0.0023536147	129.28
SA16_SOC_3	1618	391.8529510498047	53.83207082748413	0.0027495513	129.36
SA16_SOC_3	1619	418.83440017700195	35.28115510940552	0.0064776065	129.44
SA16_SOC_3	1620	406.734561920166	33.6809778213501	0.01103024	129.52
SA16_SOC_3	1621	354.71134185791016	40.44597029685974	0.0050815796	129.6
SA16_SOC_3	1622	370.3685522079468	112.26390838623047	0.0011031096	129.68
SA16_SOC_3	1623	409.04788970947266	35.60252666473389	0.021318665	129.76
SA16_SOC_3	1624	387.90555000305176	89.44998979568481	0.0025205128	129.84
SA16_SOC_3	1625	427.130126953125	84.77733850479126	0.0014643206	129.92
SA16_SOC_3	1626	413.7050151824951	105.55017471313477	0.0014388285	130.0
SA16_SOC_3	1627	420.703125	88.93937587738037	0.0048246593	130.08
SA16_SOC_3	1628	416.10684394836426	33.80422353744507	0.0076912274	130.16
SA16_SOC_3	1629	407.9859256744385	33.73577356338501	0.015452529	130.24
SA16_SOC_3	1630	440.82417488098145	34.984456300735474	0.15667756	130.32
SA16_SOC_3	1631	441.31946563720703	34.89769220352173	0.10575462	130.4
SA16_SOC_3	1632	419.46754455566406	93.83882761001587	0.006903511	130.48
SA16_SOC_3	1633	436.0597610473633	93.73372077941895	0.0041420264	130.56
SA16_SOC_3	1634	413.381290435791	88.43936920166016	0.002966699	130.64
SA16_SOC_3	1635	417.65174865722656	34.87692832946777	0.042543776	130.72
SA16_SOC_3	1636	421.9834327697754	33.00523638725281	0.038007066	130.8
SA16_SOC_3	1637	422.5033760070801	35.39044260978699	0.0026297697	130.88
SA16_SOC_3	1638	536.3227367401123	287.1283149719238	0.9051793	130.96
SA16_SOC_3	1639	426.2066841125488	179.33210849761963	0.0010585509	131.04
SA16_SOC_3	1640	413.73796463012695	88.47067594528198	0.0020174887	131.12
SA16_SOC_3	1641	444.24939155578613	89.60364818572998	0.0043728035	131.2
SA16_SOC_3	1642	406.3700199127197	35.68567156791687	0.03265531	131.28
SA16_SOC_3	1643	462.16583251953125	81.29096746444702	0.0011341858	131.36
SA16_SOC_3	1644	429.86974716186523	36.34493708610535	0.0053907074	131.44
SA16_SOC_3	1645	415.9018039703369	90.79062938690186	0.0025908179	131.52
SA16_SOC_3	1646	485.6297969818115	86.08766555786133	0.0024712207	131.6
SA16_SOC_3	1647	405.83629608154297	36.38408303260803	0.0020169471	131.68
SA16_SOC_3	1648	387.50479221343994	90.8637285232544	0.0019175083	131.76
SA16_SOC_3	1649	428.58853340148926	198.4180784225464	0.0015852028	131.84
SA16_SOC_3	1650	470.5775737762451	84.55827713012695	0.0017836253	131.92
SA16_SOC_3	1651	480.5768013000488	88.32902669906616	0.0015626291	132.0
SA16_SOC_3	1652	373.4570026397705	33.79645228385925	0.108620845	132.08
SA16_SOC_3	1653	419.8624610900879	31.533143520355225	0.13841534	132.16
SA16_SOC_3	1654	433.6172103881836	32.00363516807556	0.0039407285	132.24
SA16_SOC_3	1655	515.0964260101318	99.16229724884033	0.0017240987	132.32
SA16_SOC_3	1656	441.9750690460205	210.06680488586426	0.001568849	132.4
SA16_SOC_3	1657	455.46278953552246	35.294222831726074	0.025865369	132.48
SA16_SOC_3	1658	411.2835884094238	86.42405033111572	0.001468426	132.56
SA16_SOC_3	1659	458.9703559875488	34.26215887069702	0.25876635	132.64
SA16_SOC_3	1660	416.8654441833496	32.24088191986084	0.02567448	132.72
SA16_SOC_3	1661	447.34644889831543	31.02689266204834	0.5736489	132.8
SA16_SOC_3	1662	422.015905380249	34.840943813323975	0.002512822	132.88
SA16_SOC_3	1663	428.05848121643066	32.93543100357056	0.006255501	132.96
SA16_SOC_3	1664	428.193998336792	34.67775106430054	0.005266185	133.04
SA16_SOC_3	1665	401.7122745513916	35.93304634094238	0.0030858228	133.12
SA16_SOC_3	1666	415.88196754455566	87.40928649902344	0.005722422	133.2
SA16_SOC_3	1667	473.4081268310547	83.48542213439941	0.0017878312	133.28
SA16_SOC_3	1668	417.16365814208984	102.13395595550537	0.0035369317	133.36
SA16_SOC_3	1669	424.22757148742676	34.12887096405029	0.022882344	133.44
SA16_SOC_3	1670	402.0799160003662	36.005752086639404	0.025053376	133.52
SA16_SOC_3	1671	420.6892967224121	87.24300384521484	0.003776341	133.6
SA16_SOC_3	1672	463.22927474975586	36.41579031944275	0.20261535	133.68
SA16_SOC_3	1673	445.82958221435547	35.77399492263794	0.045495283	133.76
SA16_SOC_3	1674	408.3746910095215	85.02963066101074	0.0019891805	133.84
SA16_SOC_3	1675	376.54614448547363	34.813653230667114	0.067389965	133.92
SA16_SOC_3	1676	419.5055961608887	86.24828338623047	0.0020413694	134.0
SA16_SOC_3	1677	456.28504753112793	34.22551989555359	0.32374993	134.08
SA16_SOC_3	1678	378.7870407104492	35.49371123313904	0.0376056	134.16
SA16_SOC_3	1679	446.3144302368164	39.35108542442322	0.0045312294	134.24
SA16_SOC_3	1680	390.67394733428955	38.44781756401062	0.0033815133	134.32
SA16_SOC_3	1681	427.84504890441895	32.55837678909302	0.096686766	134.4
SA16_SOC_3	1682	376.2389659881592	34.920140504837036	0.11338507	134.48
SA16_SOC_3	1683	473.39797019958496	32.6095712184906	0.34536585	134.56
SA16_SOC_3	1684	392.0644760131836	45.75760245323181	0.004261623	134.64
SA16_SOC_3	1685	449.71885681152344	34.27255153656006	0.3255821	134.72
SA16_SOC_3	1686	491.83244705200195	82.50237464904785	0.0014588672	134.8
SA16_SOC_3	1687	461.44065856933594	35.058735609054565	0.24900246	134.88
SA16_SOC_3	1688	464.3260955810547	35.00526666641235	0.09499411	134.96
SA16_SOC_3	1689	413.421630859375	32.155537605285645	0.5147002	135.04
SA16_SOC_3	1690	412.3478889465332	34.90990877151489	0.065232575	135.12
SA16_SOC_3	1691	431.832218170166	34.49409484863281	0.005978958	135.2
SA16_SOC_3	1692	463.6648178100586	34.21725153923035	0.0584174	135.28
SA16_SOC_3	1693	476.5681266784668	31.018924713134766	0.79853517	135.36
SA16_SOC_3	1694	423.0144500732422	33.244346380233765	0.26423433	135.44
SA16_SOC_3	1695	470.95417976379395	33.7986695766449	0.5278854	135.52
SA16_SOC_3	1696	472.60684967041016	31.027772426605225	0.7396126	135.6
SA16_SOC_3	1697	372.7182865142822	34.37220096588135	0.2349161	135.68
SA16_SOC_3	1698	451.4347553253174	34.10338640213013	0.02051539	135.76
SA16_SOC_3	1699	420.70178985595703	32.09479808807373	0.033332124	135.84
SA16_SOC_3	1700	427.325439453125	32.12491750717163	0.08390629	135.92
SA16_SOC_3	1701	410.3090286254883	34.18720006942749	0.08430468	136.0
SA16_SOC_3	1702	417.82474517822266	34.56417918205261	0.83905864	136.08
SA16_SOC_3	1703	355.1381826400757	44.611308574676514	0.4100248	136.16
SA16_SOC_3	1704	445.2003479003906	34.63289737701416	0.03741947	136.24
SA16_SOC_3	1705	443.4988498687744	35.47231078147888	0.027511306	136.32
SA16_SOC_3	1706	395.07198333740234	45.98433494567871	0.028033476	136.4
SA16_SOC_3	1707	461.41953468322754	34.39257860183716	0.11938291	136.48
SA16_SOC_3	1708	437.0878219604492	32.928879261016846	0.22495091	136.56
SA16_SOC_3	1709	452.7315616607666	34.33525085449219	0.028356386	136.64
SA16_SOC_3	1710	386.6802215576172	37.321447134017944	0.0042509967	136.72
SA16_SOC_3	1711	436.50474548339844	33.49727511405945	0.07218187	136.8
SA16_SOC_3	1712	461.2064838409424	85.93421459197998	0.0012936346	136.88
SA16_SOC_3	1713	395.33777236938477	87.42009401321411	0.0015429718	136.96
SA16_SOC_3	1714	412.630033493042	86.8545913696289	0.0019482707	137.04
SA16_SOC_3	1715	422.5390911102295	85.84466457366943	0.0018196878	137.12
SA16_SOC_3	1716	463.03257942199707	87.00575351715088	0.0015550815	137.2
SA16_SOC_3	1717	424.0133285522461	90.13562679290771	0.00440359	137.28
SA16_SOC_3	1718	420.62034606933594	88.75508308410645	0.0029553964	137.36
SA16_SOC_3	1719	399.2267847061157	87.45160102844238	0.0015598187	137.44
SA16_SOC_3	1720	431.8387508392334	90.75409412384033	0.00175093	137.52
SA16_SOC_3	1721	426.1140823364258	89.77365016937256	0.004385465	137.6
SA16_SOC_3	1722	410.7879638671875	88.86883735656738	0.0022005339	137.68
SA16_SOC_3	1723	382.88862705230713	37.83169984817505	0.004082911	137.76
SA16_SOC_3	1724	415.4917240142822	84.55753326416016	0.0020511358	137.84
SA16_SOC_3	1725	427.1232604980469	93.81531715393066	0.0026608608	137.92
SA16_SOC_3	1726	353.72114181518555	47.9647421836853	0.0018454161	138.0
SA16_SOC_3	1727	487.29143142700195	87.67152786254883	0.00224611	138.08
SA16_SOC_3	1728	420.2709197998047	87.75826692581177	0.002080249	138.16
SA16_SOC_3	1729	411.81697845458984	89.21265363693237	0.0015856532	138.24
SA16_SOC_3	1730	403.9870262145996	91.2243103981018	0.00560495	138.32
SA16_SOC_3	1731	477.01096534729004	88.87819290161133	0.0020295503	138.4
SA16_SOC_3	1732	408.1460475921631	88.0942153930664	0.0017756263	138.48
SA16_SOC_3	1733	431.2077045440674	87.30756282806396	0.0014770791	138.56
SA16_SOC_3	1734	408.45022201538086	105.06869316101074	0.0026573325	138.64
SA16_SOC_3	1735	417.69628524780273	102.94823169708252	0.0013535809	138.72
SA16_SOC_3	1736	418.01819801330566	93.60231399536133	0.0041002934	138.8
SA16_SOC_3	1737	494.54760551452637	88.64803075790405	0.0028288846	138.88
SA16_SOC_3	1738	412.87193298339844	91.59801006317139	0.001968804	138.96
SA16_SOC_3	1739	476.2692928314209	88.26689958572388	0.0015459688	139.04
SA16_SOC_3	1740	414.0920162200928	89.98090267181396	0.0032547056	139.12
SA16_SOC_3	1741	378.3191204071045	89.15497541427612	0.0031956395	139.2
SA16_SOC_3	1742	403.9942741394043	55.3741192817688	0.006468848	139.28
SA16_SOC_3	1743	433.9714050292969	38.45871090888977	0.003062306	139.36
SA16_SOC_3	1744	408.0885887145996	107.20911741256714	0.0016412352	139.44
SA16_SOC_3	1745	328.8670539855957	56.400747299194336	0.01821844	139.52
SA16_SOC_3	1746	328.5400390625	36.80073022842407	0.11303754	139.6
SA16_SOC_3	1747	425.7943630218506	35.94532012939453	0.009328568	139.68
SA16_SOC_3	1748	483.5205078125	87.13684558868408	0.0026872351	139.76
SA16_SOC_3	1749	407.64455795288086	105.53830146789551	0.0018716414	139.84
SA16_SOC_3	1750	476.7976760864258	89.9643874168396	0.001795973	139.92
SA16_SOC_3	1751	420.54595947265625	89.35715675354004	0.0031241726	140.0
SA16_SOC_3	1752	461.6408348083496	228.92061710357666	0.0016660959	140.08
SA16_SOC_3	1753	536.5880966186523	75.09012222290039	0.0013473551	140.16
SA16_SOC_3	1754	426.7195701599121	95.26947498321533	0.005379388	140.24
SA16_SOC_3	1755	427.24390029907227	93.61907243728638	0.0061148903	140.32
SA16_SOC_3	1756	427.626895904541	89.73198652267456	0.0027443108	140.4
SA16_SOC_3	1757	428.8670063018799	91.26535177230835	0.003103561	140.48
SA16_SOC_3	1758	429.1726589202881	91.00250244140625	0.0023011654	140.56
SA16_SOC_3	1759	411.13624572753906	52.42594599723816	0.0060383026	140.64
SA16_SOC_3	1760	418.5122489929199	35.47111630439758	0.01826758	140.72
SA16_SOC_3	1761	460.16273498535156	80.18089771270752	0.0017233905	140.8
SA16_SOC_3	1762	479.5334815979004	81.9705319404602	0.004400746	140.88
SA16_SOC_3	1763	359.8963975906372	42.15643644332886	0.0036520634	140.96
SA16_SOC_3	1764	419.8079586029053	88.88660430908203	0.0024256585	141.04
SA16_SOC_3	1765	476.454496383667	86.68102741241455	0.0020724928	141.12
SA16_SOC_3	1766	413.1845474243164	34.049330949783325	0.015309719	141.2
SA16_SOC_3	1767	413.84825706481934	106.18209600448608	0.0043212976	141.28
SA16_SOC_3	1768	419.79427337646484	102.01406478881836	0.0012275078	141.36
SA16_SOC_3	1769	518.2713508605957	82.85671949386597	0.0055050594	141.44
SA16_SOC_3	1770	403.13854217529297	35.67841172218323	0.0028298132	141.52
SA16_SOC_3	1771	424.5349884033203	36.78270220756531	0.011090184	141.6
SA16_SOC_3	1772	440.4597759246826	208.67709159851074	0.0014789595	141.68
SA16_SOC_3	1773	443.7281608581543	39.0486216545105	0.009324436	141.76
SA16_SOC_3	1774	425.33626556396484	34.9830687046051	0.004637424	141.84
SA16_SOC_3	1775	482.7576160430908	87.88933038711548	0.0018653807	141.92
SA16_SOC_3	1776	493.81232261657715	89.39696788787842	0.0026596477	142.0
SA16_SOC_3	1777	425.14257431030273	36.70056939125061	0.0050552133	142.08
SA16_SOC_3	1778	350.307559967041	39.45386052131653	0.0055775475	142.16
SA16_SOC_3	1779	440.9952163696289	37.922587394714355	0.014264826	142.24
SA16_SOC_3	1780	452.451229095459	37.42504835128784	0.010594534	142.32
SA16_SOC_3	1781	456.1180591583252	36.47711634635925	0.12598069	142.4
SA16_SOC_3	1782	447.42326736450195	37.002689838409424	0.07171567	142.48
SA16_SOC_3	1783	441.7444705963135	89.51268196105957	0.0018995818	142.56
SA16_SOC_3	1784	480.93671798706055	86.60540342330933	0.0015063767	142.64
SA16_SOC_3	1785	514.1102313995361	84.94261264801025	0.0036640808	142.72
SA16_SOC_3	1786	427.8484344482422	36.131826639175415	0.009655532	142.8
SA16_SOC_3	1787	469.5136547088623	114.85883474349976	0.0020097452	142.88
SA16_SOC_3	1788	191.29844903945923	250.25879859924316	0.0007006383	142.96
SA16_SOC_3	1789	394.51756477355957	35.602169036865234	0.0021081085	143.04
SA16_SOC_3	1790	428.1935691833496	34.21356797218323	0.002867333	143.12
SA16_SOC_3	1791	431.18138313293457	34.18587684631348	0.06495104	143.2
SA16_SOC_3	1792	428.6468505859375	33.2951545715332	0.003855151	143.28
SA16_SOC_3	1793	422.1001148223877	88.5768985748291	0.009324718	143.36
SA16_SOC_3	1794	403.7416458129883	88.29857110977173	0.004194254	143.44
SA16_SOC_3	1795	514.7082328796387	83.43179941177368	0.0018436357	143.52
SA16_SOC_3	1796	450.3680229187012	36.720160245895386	0.024944214	143.6
SA16_SOC_3	1797	438.84029388427734	35.43556809425354	0.011617018	143.68
SA16_SOC_3	1798	419.7061538696289	35.0892448425293	0.067565426	143.76
SA16_SOC_3	1799	467.786169052124	83.39844703674316	0.0013456573	143.84
SA16_SOC_3	1800	382.26490020751953	87.2356653213501	0.0014931315	143.92
SA16_SOC_3	1801	435.8491897583008	33.94544720649719	0.020205474	144.0
SA16_SOC_3	1802	470.8894729614258	40.33047795295715	0.0031596075	144.08
SA16_SOC_3	1803	409.48238372802734	32.354607582092285	0.3062414	144.16
SA16_SOC_3	1804	439.93802070617676	106.18301153182983	0.0036931303	144.24
SA16_SOC_3	1805	387.75792121887207	88.9376449584961	0.003085896	144.32
SA16_SOC_3	1806	454.89630699157715	37.106956243515015	0.0038379855	144.4
SA16_SOC_3	1807	375.0652074813843	33.63818049430847	0.054565396	144.48
SA16_SOC_3	1808	425.76026916503906	35.23993134498596	0.004748637	144.56
SA16_SOC_3	1809	492.00639724731445	32.912986278533936	0.4170833	144.64
SA16_SOC_3	1810	375.0236511230469	32.57542848587036	0.22273506	144.72
SA16_SOC_3	1811	442.63296127319336	202.88339138031006	0.0011617158	144.8
SA16_SOC_3	1812	483.52041244506836	32.99029469490051	0.16842283	144.88
SA16_SOC_3	1813	474.8821258544922	31.69430136680603	0.16724782	144.96
SA16_SOC_3	1814	374.7404098510742	36.04039907455444	0.10581169	145.04
SA16_SOC_3	1815	483.2648277282715	37.7682888507843	0.12512344	145.12
SA16_SOC_3	1816	458.0170154571533	33.22585344314575	0.26618642	145.2
SA16_SOC_3	1817	485.5308532714844	28.862577080726624	0.9779473	145.28
SA16_SOC_3	1818	420.0079917907715	34.970823526382446	0.01762588	145.36
SA16_SOC_3	1819	483.80045890808105	33.96111488342285	0.20276508	145.44
SA16_SOC_3	1820	387.0152473449707	46.57120943069458	0.010562183	145.52
SA16_SOC_3	1821	374.89099502563477	35.6017541885376	0.044783086	145.6
SA16_SOC_3	1822	382.5472831726074	35.914846658706665	0.22952604	145.68
SA16_SOC_3	1823	432.89623260498047	89.84788656234741	0.0035884497	145.76
SA16_SOC_3	1824	451.740026473999	35.931880474090576	0.0049570585	145.84
SA16_SOC_3	1825	482.43627548217773	37.96989440917969	0.9112424	145.92
SA16_SOC_3	1826	375.5125045776367	36.57283544540405	0.13265263	146.0
SA16_SOC_3	1827	412.1511936187744	35.68570375442505	0.05492228	146.08
SA16_SOC_3	1828	473.26111793518066	31.452502012252808	0.10962319	146.16
SA16_SOC_3	1829	375.2492427825928	34.21098589897156	0.009789413	146.24
SA16_SOC_3	1830	411.27705574035645	88.27924489974976	0.0032489519	146.32
SA16_SOC_3	1831	482.061767578125	32.38839626312256	0.086746454	146.4
SA16_SOC_3	1832	374.8644828796387	31.93619728088379	0.7602065	146.48
SA16_SOC_3	1833	401.8629550933838	49.018120765686035	0.010479228	146.56
SA16_SOC_3	1834	407.27548599243164	54.86638426780701	0.0046817134	146.64
SA16_SOC_3	1835	391.1783218383789	86.19664192199707	0.0037294785	146.72
SA16_SOC_3	1836	445.1846122741699	33.34270119667053	0.06536126	146.8
SA16_SOC_3	1837	397.20306396484375	36.90450310707092	0.03892589	146.88
SA16_SOC_3	1838	406.61563873291016	88.07620525360107	0.0025790269	146.96
SA16_SOC_3	1839	379.88600730895996	89.37239170074463	0.0034783464	147.04
SA16_SOC_3	1840	374.2637634277344	34.916017055511475	0.08829904	147.12
SA16_SOC_3	1841	375.9387493133545	33.447511196136475	0.058017112	147.2
SA16_SOC_3	1842	427.85511016845703	91.03601217269897	0.0032506168	147.28
SA16_SOC_3	1843	454.2745590209961	32.21657395362854	0.34398896	147.36
SA16_SOC_3	1844	447.68757820129395	34.79137301445007	0.024840422	147.44
SA16_SOC_3	1845	408.7003707885742	48.18703651428223	0.006887974	147.52
SA16_SOC_3	1846	379.7110319137573	88.3826994895935	0.0017166907	147.6
SA16_SOC_3	1847	407.19799995422363	49.37060594558716	0.007306633	147.68
SA16_SOC_3	1848	424.5973587036133	85.82030296325684	0.0053323237	147.76
SA16_SOC_3	1849	449.38411712646484	34.397066831588745	0.0021218816	147.84
SA16_SOC_3	1850	414.1798973083496	90.7372498512268	0.0057313116	147.92
SA16_SOC_3	1851	404.30006980895996	87.48799324035645	0.0036528981	148.0
SA16_SOC_3	1852	479.8344612121582	32.9937207698822	0.009512857	148.08
SA16_SOC_3	1853	418.3377742767334	102.22299098968506	0.002021224	148.16
SA16_SOC_3	1854	369.95670795440674	112.79366254806519	0.00096173695	148.24
SA16_SOC_3	1855	469.63090896606445	85.8104395866394	0.0013584561	148.32
SA16_SOC_3	1856	417.5152778625488	92.47047901153564	0.006002685	148.4
SA16_SOC_3	1857	468.14093589782715	234.38621520996094	0.0016622831	148.48
SA16_SOC_3	1858	449.8713970184326	220.88716506958008	0.0018963749	148.56
SA16_SOC_3	1859	416.4060592651367	105.49237489700317	0.0030855	148.64
SA16_SOC_3	1860	438.0104064941406	86.09250783920288	0.0011147101	148.72
SA16_SOC_3	1861	413.9688491821289	88.80389928817749	0.0018300794	148.8
SA16_SOC_3	1862	417.0243263244629	89.86381530761719	0.0022064268	148.88
SA16_SOC_3	1863	416.76998138427734	88.51987838745117	0.0029620684	148.96
SA16_SOC_3	1864	481.28490447998047	82.23439693450928	0.002466956	149.04
SA16_SOC_3	1865	407.9617977142334	90.93966722488403	0.0033288589	149.12
SA16_SOC_3	1866	422.08056449890137	88.48311424255371	0.0021424743	149.2
SA16_SOC_3	1867	353.039026260376	42.35756278038025	0.0023385333	149.28
SA16_SOC_3	1868	475.8859157562256	84.22587633132935	0.0017725182	149.36
SA16_SOC_3	1869	413.692045211792	93.31332921981812	0.0046117036	149.44
SA16_SOC_3	1870	439.51854705810547	222.41613864898682	0.0019064331	149.52
SA16_SOC_3	1871	338.13016414642334	43.811681270599365	0.0047919345	149.6
SA16_SOC_3	1872	209.23876762390137	246.06422424316406	0.00091433397	149.68
SA16_SOC_3	1873	410.0105285644531	91.51614904403687	0.0024169015	149.76
SA16_SOC_3	1874	413.43517303466797	103.27768564224243	0.0016569344	149.84
SA16_SOC_3	1875	413.78207206726074	91.34890794754028	0.002505622	149.92
SA16_SOC_3	1876	424.9377727508545	34.9064576625824	0.0035285251	150.0
SA16_SOC_3	1877	477.4873733520508	232.9181671142578	0.004290746	150.08
SA16_SOC_3	1878	405.40056228637695	54.834702014923096	0.0041685244	150.16
SA16_SOC_3	1879	393.16158294677734	37.86832094192505	0.02077774	150.24
SA16_SOC_3	1880	417.6494598388672	93.88282299041748	0.0029924219	150.32
SA16_SOC_3	1881	407.11212158203125	52.261669635772705	0.0062731146	150.4
SA16_SOC_3	1882	455.82118034362793	34.286863803863525	0.06742103	150.48
SA16_SOC_3	1883	328.17838191986084	54.89645719528198	0.041158874	150.56
SA16_SOC_3	1884	481.5944194793701	86.78898096084595	0.0020066442	150.64
SA16_SOC_3	1885	468.14894676208496	83.01777362823486	0.0016413062	150.72
SA16_SOC_3	1886	437.5288963317871	40.06969213485718	0.015950317	150.8
SA16_SOC_3	1887	411.383056640625	89.62082862854004	0.0050965967	150.88
SA16_SOC_3	1888	425.86822509765625	90.33790826797485	0.0032307538	150.96
SA16_SOC_3	1889	449.33834075927734	37.18462586402893	0.08655815	151.04
SA16_SOC_3	1890	451.60412788391113	36.38019561767578	0.06848715	151.12
SA16_SOC_3	1891	446.0080146789551	36.186314821243286	0.10063028	151.2
SA16_SOC_3	1892	422.7370262145996	35.1807975769043	0.023392592	151.28
SA16_SOC_3	1893	428.0270576477051	88.5739016532898	0.0014194207	151.36
SA16_SOC_3	1894	419.6540355682373	35.15627861022949	0.017611928	151.44
SA16_SOC_3	1895	441.7304039001465	38.00857186317444	0.01310678	151.52
SA16_SOC_3	1896	432.59735107421875	37.302292585372925	0.011722157	151.6
SA16_SOC_3	1897	403.26457023620605	85.85423469543457	0.002464928	151.68
SA16_SOC_3	1898	430.56325912475586	91.58022165298462	0.0043339436	151.76
SA16_SOC_3	1899	411.04745864868164	89.4700026512146	0.0021657797	151.84
SA16_SOC_3	1900	351.87878608703613	38.81438970565796	0.011657746	151.92
SA16_SOC_3	1901	413.18492889404297	106.161789894104	0.0025123893	152.0
SA16_SOC_3	1902	440.0704860687256	86.70546770095825	0.0015757717	152.08
SA16_SOC_3	1903	433.3759307861328	91.87972068786621	0.0015261241	152.16
SA16_SOC_3	1904	460.29276847839355	83.71351718902588	0.0020936183	152.24
SA16_SOC_3	1905	351.276159286499	40.813701152801514	0.0033366815	152.32
SA16_SOC_3	1906	483.2834243774414	83.34847211837769	0.0017317645	152.4
SA16_SOC_3	1907	455.2905559539795	35.006171464920044	0.47041804	152.48
SA16_SOC_3	1908	445.25928497314453	34.224311113357544	0.16105148	152.56
SA16_SOC_3	1909	473.82726669311523	86.68249368667603	0.0018289491	152.64
SA16_SOC_3	1910	432.5094223022461	35.65260887145996	0.0028669322	152.72
SA16_SOC_3	1911	438.5785102844238	30.940282344818115	0.47031745	152.8
SA16_SOC_3	1912	413.1450653076172	33.07445168495178	0.08571666	152.88
SA16_SOC_3	1913	421.60606384277344	35.288779735565186	0.012412294	152.96
SA16_SOC_3	1914	452.4365425109863	32.05251216888428	0.44965303	153.04
SA16_SOC_3	1915	426.3689994812012	31.276355981826782	0.062031183	153.12
SA16_SOC_3	1916	443.4103012084961	31.651947498321533	0.053051297	153.2
SA16_SOC_3	1917	415.8094882965088	32.14562773704529	0.3199843	153.28
SA16_SOC_3	1918	367.74630546569824	32.22956657409668	0.65395606	153.36
SA16_SOC_3	1919	418.44167709350586	31.448864936828613	0.27683	153.44
SA16_SOC_3	1920	451.8327236175537	33.95643711090088	0.01698336	153.52
SA16_SOC_3	1921	435.1971626281738	30.253483057022095	0.15324403	153.6
SA16_SOC_3	1922	417.7995204925537	31.44913673400879	0.44139665	153.68
SA16_SOC_3	1923	422.2951412200928	35.58793544769287	0.010930877	153.76
SA16_SOC_3	1924	353.3980369567871	42.252466678619385	0.015270125	153.84
SA16_SOC_3	1925	437.32433319091797	36.70498967170715	0.03839667	153.92
SA16_SOC_3	1926	451.7530918121338	32.17518925666809	0.49985513	154.0
SA16_SOC_3	1927	433.0756187438965	35.93631863594055	0.021925388	154.08
SA16_SOC_3	1928	396.64649963378906	33.62077832221985	0.003764212	154.16
SA16_SOC_3	1929	396.5033292770386	88.92557859420776	0.0020548112	154.24
SA16_SOC_3	1930	441.19229316711426	88.77953052520752	0.0021566132	154.32
SA16_SOC_3	1931	441.0398483276367	40.2312970161438	0.00301212	154.4
SA16_SOC_3	1932	421.7291831970215	88.92485618591309	0.0030507734	154.48
SA16_SOC_3	1933	368.871808052063	35.35636782646179	0.07183347	154.56
SA16_SOC_3	1934	374.0577697753906	34.96481537818909	0.16271195	154.64
SA16_SOC_3	1935	375.1683712005615	33.78140687942505	0.12066523	154.72
SA16_SOC_3	1936	410.0689888000488	36.438742876052856	0.010394376	154.8
SA16_SOC_3	1937	374.2267847061157	34.77903127670288	0.042275157	154.88
SA16_SOC_3	1938	413.37594985961914	36.295326948165894	0.005726585	154.96
SA16_SOC_3	1939	459.9202632904053	37.62996554374695	0.007788212	155.04
SA16_SOC_3	1940	447.2233772277832	36.751452684402466	0.04809285	155.12
SA16_SOC_3	1941	407.7399730682373	38.71458649635315	0.0036432927	155.2
SA16_SOC_3	1942	447.1109867095947	35.042924880981445	0.21819793	155.28
SA16_SOC_3	1943	421.2974548339844	200.15819549560547	0.0019700206	155.36
SA16_SOC_3	1944	404.93083000183105	49.85569953918457	0.0037572086	155.44
SA16_SOC_3	1945	426.30600929260254	88.84231567382812	0.002549229	155.52
SA16_SOC_3	1946	432.7434539794922	85.42629718780518	0.0016489082	155.6
SA16_SOC_3	1947	434.90939140319824	84.2430853843689	0.0015753381	155.68
SA16_SOC_3	1948	464.910888671875	83.47781181335449	0.0013953169	155.76
SA16_SOC_3	1949	452.874755859375	81.0503625869751	0.0023804395	155.84
SA16_SOC_3	1950	396.3502883911133	34.772658348083496	0.13295032	155.92
SA16_SOC_3	1951	383.3575487136841	35.06137490272522	0.035137203	156.0
SA16_SOC_3	1952	401.6314506530762	48.59629511833191	0.0031313137	156.08
SA16_SOC_3	1953	495.3025817871094	31.471277475357056	0.29869643	156.16
SA16_SOC_3	1954	399.70688819885254	48.87505531311035	0.00486948	156.24
SA16_SOC_3	1955	417.8267478942871	83.61590623855591	0.0018615429	156.32
SA16_SOC_3	1956	402.2599220275879	49.23236846923828	0.0026709272	156.4
SA16_SOC_3	1957	375.0645637512207	34.88852620124817	0.89604074	156.48
SA16_SOC_3	1958	450.091552734375	40.164231061935425	0.0030260421	156.56
SA16_SOC_3	1959	372.0752716064453	34.61243033409119	0.11034023	156.64
SA16_SOC_3	1960	411.5410327911377	89.70799684524536	0.0018530841	156.72
SA16_SOC_3	1961	482.5901985168457	34.451000690460205	0.21637203	156.8
SA16_SOC_3	1962	453.5418510437012	33.227698802948	0.52777934	156.88
SA16_SOC_3	1963	372.52001762390137	34.4424569606781	0.011389767	156.96
SA16_SOC_3	1964	397.0540523529053	49.055728912353516	0.0060347924	157.04
SA16_SOC_3	1965	436.1865043640137	39.10549879074097	0.004416443	157.12
SA16_SOC_3	1966	375.27594566345215	37.452049255371094	0.026664367	157.2
SA16_SOC_3	1967	416.21813774108887	90.02978324890137	0.004533716	157.28
SA16_SOC_3	1968	405.60193061828613	46.74625039100647	0.009626702	157.36
SA16_SOC_3	1969	416.05119705200195	87.33842611312866	0.002417955	157.44
SA16_SOC_3	1970	418.4202194213867	90.6498384475708	0.0027741282	157.52
SA16_SOC_3	1971	417.4978256225586	90.68255424499512	0.008540405	157.6
SA16_SOC_3	1972	414.8960590362549	88.39459419250488	0.0015742219	157.68
SA16_SOC_3	1973	449.41015243530273	38.83617639541626	0.003631819	157.76
SA16_SOC_3	1974	413.4429454803467	101.98060512542725	0.0019519178	157.84
SA16_SOC_3	1975	424.05662536621094	89.38269138336182	0.0029481312	157.92
SA16_SOC_3	1976	431.1110496520996	90.73957443237305	0.0026475866	158.0
SA16_SOC_3	1977	373.73600006103516	37.68308401107788	0.007834122	158.08
SA16_SOC_3	1978	432.5047492980957	91.37547969818115	0.0026750586	158.16
SA16_SOC_3	1979	471.5097904205322	84.0414047241211	0.0006733804	158.24
SA16_SOC_3	1980	407.83348083496094	91.05931520462036	0.0017190637	158.32
SA16_SOC_3	1981	407.6143741607666	88.27050447463989	0.0018615368	158.4
SA16_SOC_3	1982	408.1414222717285	107.75487899780273	0.001795174	158.48
SA16_SOC_3	1983	423.30102920532227	91.17836952209473	0.0023134253	158.56
SA16_SOC_3	1984	421.9001770019531	89.4217586517334	0.001502332	158.64
SA16_SOC_3	1985	484.44766998291016	87.55234479904175	0.0028317797	158.72
SA16_SOC_3	1986	376.5368461608887	89.52811002731323	0.0035606455	158.8
SA16_SOC_3	1987	429.3461799621582	91.0975170135498	0.0027965407	158.88
SA16_SOC_3	1988	428.1933307647705	95.22965669631958	0.0025942049	158.96
SA16_SOC_3	1989	412.0603561401367	90.24345874786377	0.0046913135	159.04
SA16_SOC_3	1990	408.989953994751	90.05571842193604	0.0047629806	159.12
SA16_SOC_3	1991	418.25718879699707	84.3329930305481	0.0029095141	159.2
SA16_SOC_3	1992	391.7126178741455	38.911027908325195	0.0070528737	159.28
SA16_SOC_3	1993	352.1249294281006	44.12827491760254	0.0011489224	159.36
SA16_SOC_3	1994	411.08646392822266	86.93820476531982	0.001743816	159.44
SA16_SOC_3	1995	414.5537853240967	101.97951078414917	0.0012977725	159.52
SA16_SOC_3	1996	415.999174118042	91.16067409515381	0.0034241825	159.6
SA16_SOC_3	1997	410.9302520751953	91.10060691833496	0.0016975495	159.68
SA16_SOC_3	1998	420.4615592956543	224.2653751373291	0.0026655712	159.76
SA16_SOC_3	1999	411.9591236114502	111.19478702545166	0.0028735045	159.84
[truncated: 2,170 more rows]
