# Supplementary material for: Measuring inter-individual differences in behavioural types of gilthead seabreams in the laboratory using deep learning
Source: PeerJ. 2022 May 5;10:e13396. doi: 10.7717/peerj.13396 (PMC9080431; doi:10.7717/peerj.13396)
Supplement: Supplemental Information 1 [file peerj-10-13396-s001.zip › Raw validation data/d1/SA16_SOC_3 hom.csv]

0	1
5	0
8	1
9	0
11	1
12	0
14	1
16	0
17	1
19	0
20	1
21	0
22	1
38	0
167	1
167	0
177	1
178	0
294	1
296	0
297	1
298	0
299	1
300	0
303	1
304	0
306	1
308	0
308	1
309	0
310	1
313	0
314	1
316	0
317	1
318	0
320	1
322	0
324	1
324	0
327	1
329	0
330	1
331	0
331	1
332	0
