# Supplementary material for: Measuring inter-individual differences in behavioural types of gilthead seabreams in the laboratory using deep learning
Source: PeerJ. 2022 May 5;10:e13396. doi: 10.7717/peerj.13396 (PMC9080431; doi:10.7717/peerj.13396)
Supplement: Supplemental Information 1 [file peerj-10-13396-s001.zip › Raw validation data/d1/SA20_SOC_2.csv]

ID	sec	X	Y	%	seconds
SA20_SOC_2	1	233.56201648712158	336.5815830230713	0.001989773	0.0
SA20_SOC_2	2	201.27220153808594	317.4045181274414	0.00089034723	1.16
SA20_SOC_2	3	207.11867809295654	313.8214302062988	0.0008930481	2.32
SA20_SOC_2	4	232.81753063201904	340.0941467285156	0.0018664907	3.48
SA20_SOC_2	5	201.56714916229248	315.9543228149414	0.0008291348	4.64
SA20_SOC_2	6	230.30438423156738	314.7019386291504	0.000687747	5.8
SA20_SOC_2	7	234.01286602020264	306.78279876708984	0.0007685566	6.96
SA20_SOC_2	8	102.94917821884155	360.0864028930664	0.42950654	8.12
SA20_SOC_2	9	106.2894344329834	361.79677963256836	0.022689698	9.28
SA20_SOC_2	10	113.94490003585815	333.26711654663086	0.0008765707	10.44
SA20_SOC_2	11	208.81152153015137	316.4242458343506	0.0009002974	11.6
SA20_SOC_2	12	228.77695560455322	330.38646697998047	0.00065590197	12.76
SA20_SOC_2	13	228.54695320129395	333.43408584594727	0.0010931893	13.92
SA20_SOC_2	14	103.92563343048096	370.4010200500488	0.28371352	15.08
SA20_SOC_2	15	229.06103134155273	332.91492462158203	0.00067143235	16.24
SA20_SOC_2	16	229.47144508361816	332.07140922546387	0.00097466353	17.4
SA20_SOC_2	17	229.5588493347168	341.95810317993164	0.0016460558	18.56
SA20_SOC_2	18	230.91764450073242	331.1606025695801	0.0006060431	19.72
SA20_SOC_2	19	238.56549263000488	325.02820014953613	0.0011815622	20.88
SA20_SOC_2	20	233.0336332321167	332.9637050628662	0.00060795684	22.04
SA20_SOC_2	21	231.62431716918945	321.5510845184326	0.0010634202	23.2
SA20_SOC_2	22	231.96790218353271	331.82684898376465	0.0008332288	24.36
SA20_SOC_2	23	206.4525842666626	253.36289405822754	0.0006867429	25.52
SA20_SOC_2	24	117.55459308624268	317.3771095275879	0.0016585704	26.68
SA20_SOC_2	25	205.2929162979126	314.95694160461426	0.000714126	27.84
SA20_SOC_2	26	231.93461894989014	329.0402412414551	0.0010881501	29.0
SA20_SOC_2	27	211.06691360473633	233.41256618499756	0.00053741824	30.16
SA20_SOC_2	28	240.39053916931152	318.4156036376953	0.0008537722	31.32
SA20_SOC_2	29	105.69031238555908	382.0322799682617	0.12740287	32.48
SA20_SOC_2	30	234.4205379486084	335.85368156433105	0.0011354694	33.64
SA20_SOC_2	31	237.733793258667	324.46486473083496	0.0006698001	34.8
SA20_SOC_2	32	210.26182174682617	316.6969299316406	0.00084316276	35.96
SA20_SOC_2	33	112.72740364074707	325.57199478149414	0.026373873	37.12
SA20_SOC_2	34	238.65060806274414	317.2946548461914	0.00072806847	38.28
SA20_SOC_2	35	230.27586936950684	328.1192207336426	0.00060196785	39.44
SA20_SOC_2	36	239.7249937057495	318.59198570251465	0.0008887406	40.6
SA20_SOC_2	37	238.77897262573242	323.5433006286621	0.00055361673	41.76
SA20_SOC_2	38	238.37041854858398	305.23550033569336	0.00048097942	42.92
SA20_SOC_2	39	105.86283206939697	371.65743827819824	0.032463696	44.08
SA20_SOC_2	40	237.6880645751953	306.11992835998535	0.00051804	45.24
SA20_SOC_2	41	215.1087522506714	305.9226322174072	0.0005541019	46.4
SA20_SOC_2	42	238.458251953125	334.6889305114746	0.0012085037	47.56
SA20_SOC_2	43	232.28352069854736	323.55162620544434	0.00066137686	48.72
SA20_SOC_2	44	237.2201442718506	337.23398208618164	0.00090304104	49.88
SA20_SOC_2	45	215.44251441955566	304.9322319030762	0.00064548745	51.04
SA20_SOC_2	46	240.43548107147217	330.7878112792969	0.00074756116	52.2
SA20_SOC_2	47	233.8459014892578	334.3113327026367	0.0008989302	53.36
SA20_SOC_2	48	240.71025848388672	332.90385246276855	0.00069003395	54.52
SA20_SOC_2	49	211.29965782165527	316.56166076660156	0.0006210278	55.68
SA20_SOC_2	50	236.74986362457275	310.77887535095215	0.0004769026	56.84
SA20_SOC_2	51	237.54339218139648	329.5981979370117	0.0012638415	58.0
SA20_SOC_2	52	239.17827606201172	334.49355125427246	0.0005132598	59.16
SA20_SOC_2	53	122.8489875793457	311.10408782958984	0.0008929056	60.32
SA20_SOC_2	54	216.74232482910156	296.5555000305176	0.0006004511	61.48
SA20_SOC_2	55	209.54227447509766	315.5577850341797	0.0007549084	62.64
SA20_SOC_2	56	219.71242427825928	325.517578125	0.00096269866	63.8
SA20_SOC_2	57	234.270977973938	333.2820796966553	0.00072758325	64.96
SA20_SOC_2	58	225.01428127288818	331.64812088012695	0.00086303364	66.12
SA20_SOC_2	59	209.1569423675537	288.06824684143066	0.0007119397	67.28
SA20_SOC_2	60	244.63369846343994	315.68836212158203	0.00045007098	68.44
SA20_SOC_2	61	199.9763011932373	316.3245964050293	0.00057697354	69.6
SA20_SOC_2	62	202.11851596832275	316.6969299316406	0.00065184134	70.76
SA20_SOC_2	63	231.03561401367188	338.49268913269043	0.0008514434	71.92
SA20_SOC_2	64	207.731032371521	317.08608627319336	0.0006364829	73.08
SA20_SOC_2	65	199.4322657585144	316.3263130187988	0.00056422385	74.24
SA20_SOC_2	66	195.3241229057312	248.9897918701172	0.00050158455	75.4
SA20_SOC_2	67	233.8451862335205	333.1105899810791	0.0005088494	76.56
SA20_SOC_2	68	231.0584306716919	334.8712921142578	0.00063777453	77.72
SA20_SOC_2	69	200.51586627960205	316.88867568969727	0.000635315	78.88
SA20_SOC_2	70	236.01536750793457	301.9018077850342	0.0007524148	80.04
SA20_SOC_2	71	240.23876190185547	327.1388626098633	0.0008623957	81.2
SA20_SOC_2	72	231.70418739318848	343.4722423553467	0.002286044	82.36
SA20_SOC_2	73	214.67113494873047	238.58762741088867	0.0005265712	83.52
SA20_SOC_2	74	236.78460121154785	316.5786552429199	0.00058036635	84.68
SA20_SOC_2	75	104.31764125823975	379.82171058654785	0.05631252	85.84
SA20_SOC_2	76	232.53004550933838	319.8929786682129	0.0007104736	87.0
SA20_SOC_2	77	235.74249744415283	334.9034786224365	0.00078194437	88.16
SA20_SOC_2	78	205.89523315429688	318.7276840209961	0.00076636364	89.32
SA20_SOC_2	79	208.99791717529297	237.37757205963135	0.00063946773	90.48
SA20_SOC_2	80	236.4147663116455	335.72107315063477	0.0010864534	91.64
SA20_SOC_2	81	106.21429681777954	362.5467109680176	0.024370361	92.8
SA20_SOC_2	82	212.18397617340088	235.4853916168213	0.0006476849	93.96
SA20_SOC_2	83	103.29911708831787	388.0459499359131	0.32211232	95.12
SA20_SOC_2	84	227.84018516540527	346.53419494628906	0.0011959665	96.28
SA20_SOC_2	85	231.76310062408447	337.1015739440918	0.0014092294	97.44
SA20_SOC_2	86	197.12013006210327	252.3460865020752	0.00071743195	98.6
SA20_SOC_2	87	232.78813362121582	279.6427917480469	0.0006290112	99.76
SA20_SOC_2	88	211.2496852874756	317.724552154541	0.00084936176	100.92
SA20_SOC_2	89	198.49605560302734	315.99557876586914	0.00073067984	102.08
SA20_SOC_2	90	198.73954057693481	315.0000286102295	0.0010354961	103.24
SA20_SOC_2	91	232.45246410369873	331.33575439453125	0.0013323042	104.4
SA20_SOC_2	92	199.16307926177979	316.1301898956299	0.00074662134	105.56
SA20_SOC_2	93	231.91134929656982	334.42914962768555	0.0006112325	106.72
SA20_SOC_2	94	230.30853271484375	338.6158561706543	0.00080198806	107.88
SA20_SOC_2	95	194.07113790512085	233.1807518005371	0.0006402099	109.04
SA20_SOC_2	96	229.64372634887695	328.07024002075195	0.0011156156	110.2
SA20_SOC_2	97	228.39360237121582	331.20689392089844	0.0009020775	111.36
SA20_SOC_2	98	114.16482925415039	355.10104179382324	0.0015612058	112.52
SA20_SOC_2	99	233.59301090240479	339.35068130493164	0.0014162335	113.68
SA20_SOC_2	100	234.75561141967773	314.49371337890625	0.00044865208	114.84
SA20_SOC_2	101	103.94339561462402	376.4017581939697	0.265255	116.0
SA20_SOC_2	102	105.47603368759155	383.53906631469727	0.012200735	117.16
SA20_SOC_2	103	116.16169214248657	320.35935401916504	0.002775134	118.32
SA20_SOC_2	104	118.6605453491211	318.53270530700684	0.0008762016	119.48
SA20_SOC_2	105	102.28841304779053	362.8470039367676	0.5833371	120.64
SA20_SOC_2	106	242.95549392700195	304.828405380249	0.00045017415	121.8
SA20_SOC_2	107	208.53652954101562	316.92681312561035	0.0007844955	122.96
SA20_SOC_2	108	235.92727184295654	327.8327751159668	0.0007536102	124.12
SA20_SOC_2	109	239.02971744537354	336.4079189300537	0.0007711404	125.28
SA20_SOC_2	110	203.6646842956543	314.2576217651367	0.0008912494	126.44
SA20_SOC_2	111	239.73650932312012	315.3537082672119	0.00073739205	127.6
SA20_SOC_2	112	212.60545253753662	233.8447093963623	0.00049588794	128.76
SA20_SOC_2	113	239.68219757080078	328.4275817871094	0.0005552362	129.92
SA20_SOC_2	114	236.25848293304443	330.7744789123535	0.0009595631	131.08
SA20_SOC_2	115	238.73231410980225	332.66026496887207	0.00084123155	132.24
SA20_SOC_2	116	113.3089542388916	314.3320369720459	0.20661318	133.4
SA20_SOC_2	117	240.90924263000488	300.10457038879395	0.0004575455	134.56
SA20_SOC_2	118	239.90659713745117	323.36145401000977	0.00055623037	135.72
SA20_SOC_2	119	116.21209383010864	326.24181747436523	0.0023855949	136.88
SA20_SOC_2	120	106.3519835472107	361.5813446044922	0.051303435	138.04
SA20_SOC_2	121	117.11119413375854	317.347412109375	0.019568104	139.2
SA20_SOC_2	122	215.34030437469482	296.97778701782227	0.00069407525	140.36
SA20_SOC_2	123	244.28048133850098	328.97546768188477	0.000525887	141.52
SA20_SOC_2	124	106.73353672027588	362.91850090026855	0.048442125	142.68
SA20_SOC_2	125	229.15422916412354	329.1953659057617	0.00075695204	143.84
SA20_SOC_2	126	103.77377271652222	394.12150382995605	0.15414853	145.0
SA20_SOC_2	127	229.48260307312012	334.6624946594238	0.0022003737	146.16
SA20_SOC_2	128	233.96787643432617	328.77808570861816	0.0009101988	147.32
SA20_SOC_2	129	105.05225658416748	391.1342239379883	0.2571938	148.48
SA20_SOC_2	130	227.0550012588501	351.4889144897461	0.0009942832	149.64
SA20_SOC_2	131	228.14593315124512	332.83029556274414	0.0006705585	150.8
SA20_SOC_2	132	220.31121253967285	326.6103744506836	0.0009509832	151.96
SA20_SOC_2	133	229.50539588928223	327.24002838134766	0.0008258805	153.12
SA20_SOC_2	134	225.89175701141357	245.06881713867188	0.0007517561	154.28
SA20_SOC_2	135	105.44497966766357	358.0660057067871	0.03855911	155.44
SA20_SOC_2	136	233.4132194519043	328.5102081298828	0.00068356685	156.6
SA20_SOC_2	137	235.33670902252197	331.64880752563477	0.0006395525	157.76
SA20_SOC_2	138	234.5188856124878	332.2574043273926	0.00076394656	158.92
SA20_SOC_2	139	211.62986755371094	236.13736152648926	0.00052979926	160.08
SA20_SOC_2	140	222.01879024505615	324.9385643005371	0.0006454548	161.24
SA20_SOC_2	141	235.3975772857666	342.04084396362305	0.0012110054	162.4
SA20_SOC_2	142	203.04453372955322	318.1465530395508	0.00052888657	163.56
SA20_SOC_2	143	231.050443649292	329.4146919250488	0.00054462167	164.72
SA20_SOC_2	144	203.0454397201538	315.97094535827637	0.00066785334	165.88
SA20_SOC_2	145	235.84280014038086	341.27368927001953	0.0014504947	167.04
SA20_SOC_2	146	238.82317543029785	313.7428665161133	0.0005905877	168.2
SA20_SOC_2	147	238.7596845626831	325.1594924926758	0.0009866825	169.36
SA20_SOC_2	148	102.97287702560425	401.0215187072754	0.09582678	170.52
SA20_SOC_2	149	105.30221462249756	396.8561840057373	0.015369289	171.68
SA20_SOC_2	150	231.52854442596436	335.97387313842773	0.0013465873	172.84
SA20_SOC_2	151	111.52126789093018	317.17987060546875	0.019496078	174.0
SA20_SOC_2	152	230.6356430053711	336.32357597351074	0.00067414937	175.16
SA20_SOC_2	153	230.05375862121582	347.8598213195801	0.0010439114	176.32
SA20_SOC_2	154	231.98246955871582	346.52544021606445	0.0017805275	177.48
SA20_SOC_2	155	201.44848823547363	312.18186378479004	0.0006076782	178.64
SA20_SOC_2	156	232.30435848236084	335.01214027404785	0.0008940847	179.8
SA20_SOC_2	157	199.38281774520874	315.378942489624	0.00080744433	180.96
SA20_SOC_2	158	201.49798393249512	316.34745597839355	0.00062154775	182.12
SA20_SOC_2	159	239.2777681350708	335.7424736022949	0.00072475814	183.28
SA20_SOC_2	160	201.37605667114258	318.25169563293457	0.0007295064	184.44
SA20_SOC_2	161	199.18513298034668	248.0215358734131	0.00053419615	185.6
SA20_SOC_2	162	198.44496250152588	248.28412055969238	0.000688298	186.76
SA20_SOC_2	163	233.24925899505615	332.4423122406006	0.0010564674	187.92
SA20_SOC_2	164	202.83057689666748	316.56243324279785	0.00077306776	189.08
SA20_SOC_2	165	113.2638931274414	324.2240524291992	0.028734023	190.24
SA20_SOC_2	166	202.97315120697021	314.9517059326172	0.0007595924	191.4
SA20_SOC_2	167	234.93058681488037	340.0894832611084	0.0009098861	192.56
SA20_SOC_2	168	203.72717380523682	316.0085964202881	0.00077956286	193.72
SA20_SOC_2	169	103.6970853805542	372.6053810119629	0.5620649	194.88
SA20_SOC_2	170	107.77815580368042	318.14005851745605	0.054356925	196.04
SA20_SOC_2	171	237.98489570617676	335.8336544036865	0.0014032371	197.2
SA20_SOC_2	172	210.98523139953613	315.42314529418945	0.00074107817	198.36
SA20_SOC_2	173	214.6742343902588	318.63813400268555	0.00071037613	199.52
SA20_SOC_2	174	105.78975677490234	369.8155975341797	0.008362071	200.68
SA20_SOC_2	175	207.7136516571045	315.76409339904785	0.00072587986	201.84
SA20_SOC_2	176	103.57096195220947	387.6354217529297	0.43409684	203.0
SA20_SOC_2	177	228.7236213684082	338.5099983215332	0.002292221	204.16
SA20_SOC_2	178	231.255841255188	332.1554374694824	0.0012632507	205.32
SA20_SOC_2	179	226.96940898895264	344.94194984436035	0.0014563673	206.48
SA20_SOC_2	180	202.37700939178467	315.1475429534912	0.00075604336	207.64
SA20_SOC_2	181	233.34205150604248	316.69063568115234	0.0004965764	208.8
SA20_SOC_2	182	231.30905628204346	330.4006576538086	0.0007697333	209.96
SA20_SOC_2	183	200.35789012908936	315.24224281311035	0.00076834316	211.12
SA20_SOC_2	184	234.29124355316162	316.208553314209	0.00052434386	212.28
SA20_SOC_2	185	235.959792137146	318.5866641998291	0.0011708216	213.44
SA20_SOC_2	186	211.14778518676758	315.1058578491211	0.00084274996	214.6
SA20_SOC_2	187	238.55619430541992	338.0009078979492	0.0012518419	215.76
SA20_SOC_2	188	235.05289554595947	317.7329921722412	0.00078745355	216.92
SA20_SOC_2	189	102.86827087402344	343.9746952056885	0.3901663	218.08
SA20_SOC_2	190	104.52719926834106	409.39184188842773	0.028676873	219.24
SA20_SOC_2	191	204.18550968170166	315.82958221435547	0.0006391588	220.4
SA20_SOC_2	192	104.85994815826416	360.1873970031738	0.022993358	221.56
SA20_SOC_2	193	236.7581605911255	315.23128509521484	0.00081603834	222.72
SA20_SOC_2	194	238.82379531860352	314.3420219421387	0.00075361953	223.88
SA20_SOC_2	195	106.04373216629028	388.20167541503906	0.017549124	225.04
SA20_SOC_2	196	234.0829849243164	311.1811351776123	0.0008330866	226.2
SA20_SOC_2	197	238.58003616333008	316.32041931152344	0.0007980974	227.36
SA20_SOC_2	198	229.56573963165283	343.47381591796875	0.0011178949	228.52
SA20_SOC_2	199	233.92996788024902	312.01231956481934	0.0008351961	229.68
SA20_SOC_2	200	103.89401912689209	380.63764572143555	0.052961938	230.84
SA20_SOC_2	201	236.75599098205566	316.59496307373047	0.00071447965	232.0
SA20_SOC_2	202	181.96547031402588	241.89594268798828	0.00045975906	233.16
SA20_SOC_2	203	105.86273670196533	347.33917236328125	0.04346716	234.32
SA20_SOC_2	204	235.07497310638428	308.07437896728516	0.00043673743	235.48
SA20_SOC_2	205	240.58454036712646	320.72047233581543	0.0006053642	236.64
SA20_SOC_2	206	238.91675472259521	300.91492652893066	0.00060911715	237.8
SA20_SOC_2	207	225.67715644836426	309.35211181640625	0.0006019882	238.96
SA20_SOC_2	208	231.70983791351318	302.2811222076416	0.00042808393	240.12
SA20_SOC_2	209	105.43396472930908	365.21432876586914	0.05112919	241.28
SA20_SOC_2	210	113.55695724487305	317.3323631286621	0.0961391	242.44
SA20_SOC_2	211	233.97798538208008	340.2088737487793	0.0010003453	243.6
SA20_SOC_2	212	241.2766695022583	329.14215087890625	0.00071942055	244.76
SA20_SOC_2	213	103.82893085479736	389.9831199645996	0.39541763	245.92
SA20_SOC_2	214	104.52742576599121	359.0442180633545	0.02042613	247.08
SA20_SOC_2	215	103.16827297210693	368.2356262207031	0.21478328	248.24
SA20_SOC_2	216	104.31022644042969	398.7546443939209	0.4058893	249.4
SA20_SOC_2	217	216.98663234710693	303.4456729888916	0.00067121617	250.56
SA20_SOC_2	218	235.628342628479	330.6181526184082	0.0012464195	251.72
SA20_SOC_2	219	103.42159271240234	376.1459541320801	0.1274918	252.88
SA20_SOC_2	220	203.34513187408447	315.9536075592041	0.00057583937	254.04
SA20_SOC_2	221	214.17946815490723	286.6769027709961	0.00072350004	255.2
SA20_SOC_2	222	104.14004325866699	356.9647407531738	0.39296982	256.36
SA20_SOC_2	223	238.74380588531494	334.1653347015381	0.00071587344	257.52
SA20_SOC_2	224	104.33894395828247	375.51807403564453	0.11755715	258.68
SA20_SOC_2	225	233.21564197540283	341.1277770996094	0.0013202092	259.84
SA20_SOC_2	226	230.9556007385254	327.5804328918457	0.0020582334	261.0
SA20_SOC_2	227	233.09545516967773	342.9422950744629	0.0012685994	262.16
SA20_SOC_2	228	238.41829299926758	323.5165786743164	0.00080715364	263.32
SA20_SOC_2	229	199.996018409729	313.96602630615234	0.0005310689	264.48
SA20_SOC_2	230	210.1311206817627	318.6539840698242	0.00084402366	265.64
SA20_SOC_2	231	235.93997955322266	322.82429695129395	0.0005960043	266.8
SA20_SOC_2	232	236.65037155151367	334.6841812133789	0.0007251291	267.96
SA20_SOC_2	233	205.4572582244873	317.5734615325928	0.00074732536	269.12
SA20_SOC_2	234	212.95101642608643	292.4151420593262	0.00074504176	270.28
SA20_SOC_2	235	199.7728943824768	317.3779106140137	0.000761553	271.44
SA20_SOC_2	236	228.41155529022217	333.3713722229004	0.0004249703	272.6
SA20_SOC_2	237	200.39079189300537	314.82032775878906	0.00070753007	273.76
SA20_SOC_2	238	199.1978406906128	315.1794719696045	0.0006161148	274.92
SA20_SOC_2	239	197.7821946144104	313.7888717651367	0.00059783657	276.08
SA20_SOC_2	240	105.69980144500732	357.26938247680664	0.030671835	277.24
SA20_SOC_2	241	203.72934341430664	316.5941619873047	0.0005957068	278.4
SA20_SOC_2	242	237.19515800476074	339.9712657928467	0.001268986	279.56
SA20_SOC_2	243	212.99185752868652	303.8839817047119	0.0005672489	280.72
SA20_SOC_2	244	209.34112071990967	239.1965389251709	0.0007411463	281.88
SA20_SOC_2	245	238.13400268554688	326.5232849121094	0.00065548206	283.04
SA20_SOC_2	246	206.54518604278564	314.9773120880127	0.00066081266	284.2
SA20_SOC_2	247	202.20344066619873	312.9916763305664	0.0008104097	285.36
SA20_SOC_2	248	230.00125885009766	330.5698585510254	0.0014112808	286.52
SA20_SOC_2	249	109.17352437973022	328.7625789642334	0.10914342	287.68
SA20_SOC_2	250	233.63075256347656	340.00908851623535	0.0015620445	288.84
SA20_SOC_2	251	113.76904249191284	339.34518814086914	0.00530283	290.0
SA20_SOC_2	252	230.58671951293945	346.8036460876465	0.0014356619	291.16
SA20_SOC_2	253	229.09619808197021	333.99876594543457	0.0020682367	292.32
SA20_SOC_2	254	210.49957275390625	312.73155212402344	0.0006596237	293.48
SA20_SOC_2	255	204.8832654953003	318.3194160461426	0.0007743336	294.64
SA20_SOC_2	256	227.0799160003662	335.2382183074951	0.00068882597	295.8
SA20_SOC_2	257	201.6948938369751	318.09906005859375	0.0007444452	296.96
SA20_SOC_2	258	205.64699172973633	318.3537483215332	0.00096558017	298.12
SA20_SOC_2	259	212.71607875823975	313.46096992492676	0.000526092	299.28
SA20_SOC_2	260	233.82513523101807	331.9530487060547	0.0009994223	300.44
SA20_SOC_2	261	230.93886375427246	332.5912284851074	0.0010887443	301.6
SA20_SOC_2	262	106.31085634231567	351.998348236084	0.0037648415	302.76
SA20_SOC_2	263	231.93676471710205	330.43018341064453	0.0010160339	303.92
SA20_SOC_2	264	112.81881332397461	324.46420669555664	0.009257362	305.08
SA20_SOC_2	265	103.1373143196106	387.5174045562744	0.030488202	306.24
SA20_SOC_2	266	232.084059715271	325.103816986084	0.0011565397	307.4
SA20_SOC_2	267	114.17437791824341	341.11690521240234	0.0019015734	308.56
SA20_SOC_2	268	233.11059474945068	339.0563106536865	0.0014197592	309.72
SA20_SOC_2	269	235.9212875366211	332.32495307922363	0.0012115465	310.88
SA20_SOC_2	270	211.40644550323486	316.9882392883301	0.0012573722	312.04
SA20_SOC_2	271	104.67016696929932	409.82019424438477	0.0025394075	313.2
SA20_SOC_2	272	210.68224906921387	318.9723014831543	0.00061068224	314.36
SA20_SOC_2	273	115.64216613769531	325.0971508026123	0.012809595	315.52
SA20_SOC_2	274	232.9125165939331	333.50921630859375	0.0015475729	316.68
SA20_SOC_2	275	103.48703861236572	399.57275390625	0.107543476	317.84
SA20_SOC_2	276	242.65761375427246	319.17792320251465	0.00065264886	319.0
SA20_SOC_2	277	212.92576789855957	289.7571086883545	0.0005229618	320.16
SA20_SOC_2	278	235.85894107818604	314.96068954467773	0.000779092	321.32
SA20_SOC_2	279	244.2417860031128	315.58201789855957	0.00057955785	322.48
SA20_SOC_2	280	239.4822597503662	319.46614265441895	0.00069901726	323.64
SA20_SOC_2	281	206.6990852355957	316.5860939025879	0.0005119911	324.8
SA20_SOC_2	282	103.27955484390259	356.44975662231445	0.6339985	325.96
SA20_SOC_2	283	106.60662651062012	363.6839962005615	0.03334363	327.12
SA20_SOC_2	284	237.24384307861328	316.02304458618164	0.000671394	328.28
SA20_SOC_2	285	110.00266075134277	391.7280578613281	0.0014003316	329.44
SA20_SOC_2	286	227.11858749389648	339.0091609954834	0.0014408331	330.6
SA20_SOC_2	287	231.76720142364502	328.36066246032715	0.00081709225	331.76
SA20_SOC_2	288	223.73430728912354	312.7027988433838	0.0004776669	332.92
SA20_SOC_2	289	222.55260944366455	246.45438194274902	0.00059570564	334.08
SA20_SOC_2	290	230.75261116027832	330.22725105285645	0.000972002	335.24
SA20_SOC_2	291	222.11761474609375	242.4379062652588	0.0004701333	336.4
SA20_SOC_2	292	226.99532508850098	328.4850597381592	0.000598456	337.56
SA20_SOC_2	293	239.07122611999512	333.5860347747803	0.0006458468	338.72
SA20_SOC_2	294	208.807110786438	315.2489948272705	0.00071358756	339.88
SA20_SOC_2	295	215.45512676239014	305.8290195465088	0.00083553675	341.04
SA20_SOC_2	296	237.74092197418213	320.62122344970703	0.000638025	342.2
SA20_SOC_2	297	235.23128032684326	328.77771377563477	0.0010558929	343.36
SA20_SOC_2	298	210.09385585784912	316.0265922546387	0.00070532557	344.52
SA20_SOC_2	299	217.01865196228027	306.42940521240234	0.00075950485	345.68
SA20_SOC_2	300	237.84780502319336	297.8074550628662	0.0005847597	346.84
SA20_SOC_2	301	212.8657102584839	284.9813175201416	0.0006686641	348.0
SA20_SOC_2	302	242.80836582183838	313.0298709869385	0.00056330045	349.16
SA20_SOC_2	303	111.38765811920166	316.3612174987793	0.4712105	350.32
SA20_SOC_2	304	239.5869493484497	299.8904228210449	0.0005100549	351.48
SA20_SOC_2	305	230.23152351379395	330.9837055206299	0.00074059307	352.64
SA20_SOC_2	306	232.0225954055786	327.63336181640625	0.00095904985	353.8
SA20_SOC_2	307	104.61089611053467	363.91270637512207	0.05444223	354.96
SA20_SOC_2	308	204.28271293640137	314.7421932220459	0.0005333328	356.12
SA20_SOC_2	309	212.67268657684326	318.9820861816406	0.00075854355	357.28
SA20_SOC_2	310	211.88745498657227	287.16233253479004	0.0006053902	358.44
SA20_SOC_2	311	206.70320987701416	315.8628273010254	0.0006227283	359.6
SA20_SOC_2	312	232.65600204467773	339.2904281616211	0.0012662791	360.76
SA20_SOC_2	313	209.9125623703003	311.27943992614746	0.0005930575	361.92
SA20_SOC_2	314	238.28387260437012	323.3207702636719	0.00057772215	363.08
SA20_SOC_2	315	105.28924465179443	396.6782569885254	0.015492901	364.24
SA20_SOC_2	316	207.92033672332764	319.0291213989258	0.0008775879	365.4
SA20_SOC_2	317	213.44952583312988	294.4394588470459	0.0007532477	366.56
SA20_SOC_2	318	194.11145448684692	248.03812980651855	0.0005446367	367.72
SA20_SOC_2	319	205.96566200256348	316.5574550628662	0.0007482614	368.88
SA20_SOC_2	320	197.87906408309937	316.6171646118164	0.0006121627	370.04
SA20_SOC_2	321	209.90877151489258	314.78602409362793	0.0008553902	371.2
SA20_SOC_2	322	238.40301036834717	315.5104351043701	0.0008129207	372.36
SA20_SOC_2	323	199.03662204742432	319.59646224975586	0.00080465816	373.52
SA20_SOC_2	324	239.00456428527832	334.6240425109863	0.00053597544	374.68
SA20_SOC_2	325	223.6422300338745	278.1347179412842	0.00045202984	375.84
SA20_SOC_2	326	195.83008289337158	245.51015853881836	0.0005844878	377.0
SA20_SOC_2	327	205.79514503479004	318.8119125366211	0.0007219607	378.16
SA20_SOC_2	328	109.3567967414856	313.7670707702637	0.033336595	379.32
SA20_SOC_2	329	104.01159524917603	367.0542812347412	0.54346675	380.48
SA20_SOC_2	330	230.51235675811768	347.2166061401367	0.0021507968	381.64
SA20_SOC_2	331	230.04727363586426	333.89485359191895	0.00074107567	382.8
SA20_SOC_2	332	230.60302734375	332.47984886169434	0.00084843155	383.96
SA20_SOC_2	333	235.6316089630127	334.13177490234375	0.0015251609	385.12
SA20_SOC_2	334	201.2460708618164	317.70503997802734	0.0007542922	386.28
SA20_SOC_2	335	202.19154357910156	314.2137622833252	0.000717406	387.44
SA20_SOC_2	336	202.95908451080322	318.52309226989746	0.0010766345	388.6
SA20_SOC_2	337	225.35772323608398	333.1743907928467	0.0014871901	389.76
SA20_SOC_2	338	109.37849283218384	317.64020919799805	0.04887247	390.92
SA20_SOC_2	339	233.12139511108398	334.03032302856445	0.00079503946	392.08
SA20_SOC_2	340	105.83446025848389	373.39548110961914	0.0132742245	393.24
SA20_SOC_2	341	237.42549419403076	330.20055770874023	0.00082531257	394.4
SA20_SOC_2	342	234.15427207946777	325.660343170166	0.0012126699	395.56
SA20_SOC_2	343	117.59004592895508	320.6597328186035	0.0018256076	396.72
SA20_SOC_2	344	231.02059364318848	318.48718643188477	0.0006032499	397.88
SA20_SOC_2	345	226.89509391784668	334.4989013671875	0.0009400729	399.04
SA20_SOC_2	346	230.24942874908447	330.9096336364746	0.0013756519	400.2
SA20_SOC_2	347	104.81278896331787	385.05157470703125	0.045379777	401.36
SA20_SOC_2	348	114.66457843780518	334.1114616394043	0.0017384415	402.52
SA20_SOC_2	349	113.28330039978027	335.9245491027832	0.035895318	403.68
SA20_SOC_2	350	235.4144811630249	335.77749252319336	0.00078606507	404.84
SA20_SOC_2	351	208.5244655609131	318.91968727111816	0.0006346715	406.0
SA20_SOC_2	352	212.86983489990234	317.2770595550537	0.00061670376	407.16
SA20_SOC_2	353	203.51579189300537	317.7765369415283	0.0009713878	408.32
SA20_SOC_2	354	204.67908382415771	314.4181251525879	0.000616464	409.48
SA20_SOC_2	355	104.75268363952637	360.24779319763184	0.17385595	410.64
SA20_SOC_2	356	211.3792896270752	314.1807746887207	0.0006924902	411.8
SA20_SOC_2	357	104.05733585357666	393.8723087310791	0.12253836	412.96
SA20_SOC_2	358	211.10644340515137	314.5832347869873	0.000597719	414.12
SA20_SOC_2	359	235.20922660827637	314.03417587280273	0.00056354806	415.28
SA20_SOC_2	360	237.5518798828125	316.32479667663574	0.000535838	416.44
SA20_SOC_2	361	197.67796993255615	247.54709243774414	0.0005174793	417.6
SA20_SOC_2	362	232.12058544158936	350.0616645812988	0.0009611397	418.76
SA20_SOC_2	363	228.2416582107544	330.4012870788574	0.001737413	419.92
SA20_SOC_2	364	114.18865919113159	316.50861740112305	0.08622112	421.08
SA20_SOC_2	365	237.45779991149902	298.99675369262695	0.00042474427	422.24
SA20_SOC_2	366	242.15497970581055	332.41564750671387	0.0005179269	423.4
SA20_SOC_2	367	232.17427730560303	329.0237617492676	0.001109881	424.56
SA20_SOC_2	368	214.27764892578125	294.15063858032227	0.0006242254	425.72
SA20_SOC_2	369	235.49325466156006	314.5371723175049	0.0009189682	426.88
SA20_SOC_2	370	209.82983112335205	314.1683292388916	0.00071187795	428.04
SA20_SOC_2	371	228.82285118103027	322.6201629638672	0.0008536494	429.2
SA20_SOC_2	372	231.59761428833008	239.27331447601318	0.0004360938	430.36
SA20_SOC_2	373	222.44603633880615	312.6711845397949	0.00060626835	431.52
SA20_SOC_2	374	224.45111274719238	307.94251441955566	0.0007361464	432.68
SA20_SOC_2	375	234.46943759918213	329.5250129699707	0.0012914405	433.84
SA20_SOC_2	376	106.06445074081421	347.8326988220215	0.20122597	435.0
SA20_SOC_2	377	238.34807872772217	331.5945339202881	0.0010065228	436.16
SA20_SOC_2	378	109.22460556030273	329.3928337097168	0.012011283	437.32
SA20_SOC_2	379	227.85334587097168	310.850772857666	0.00048794388	438.48
SA20_SOC_2	380	209.20567512512207	316.82868003845215	0.00073957676	439.64
SA20_SOC_2	381	232.2500705718994	327.38359451293945	0.0014483159	440.8
SA20_SOC_2	382	231.9831371307373	334.8001956939697	0.0010281095	441.96
SA20_SOC_2	383	233.7409496307373	328.73926162719727	0.00066759816	443.12
SA20_SOC_2	384	218.75760555267334	324.8019218444824	0.0010153808	444.28
SA20_SOC_2	385	103.91197204589844	369.2409324645996	0.40182304	445.44
SA20_SOC_2	386	212.2260332107544	295.32843589782715	0.0007437801	446.6
SA20_SOC_2	387	208.0777883529663	316.07025146484375	0.000803092	447.76
SA20_SOC_2	388	211.03229522705078	290.61595916748047	0.00059757795	448.92
SA20_SOC_2	389	240.58904647827148	337.1707820892334	0.00058800634	450.08
SA20_SOC_2	390	220.27521133422852	323.7029457092285	0.0010888837	451.24
SA20_SOC_2	391	211.19649410247803	291.38317108154297	0.00054076564	452.4
SA20_SOC_2	392	200.64489841461182	314.5744228363037	0.00046949048	453.56
SA20_SOC_2	393	203.0174970626831	314.3182182312012	0.00063265045	454.72
SA20_SOC_2	394	207.1716070175171	318.2863140106201	0.00067173544	455.88
SA20_SOC_2	395	195.00967264175415	246.61070823669434	0.0006222557	457.04
SA20_SOC_2	396	201.0695219039917	316.25736236572266	0.0006506376	458.2
SA20_SOC_2	397	194.98744010925293	245.06383895874023	0.00052761246	459.36
SA20_SOC_2	398	236.02497577667236	318.7969779968262	0.00066380075	460.52
SA20_SOC_2	399	231.8725824356079	330.40411949157715	0.00081267324	461.68
SA20_SOC_2	400	194.88524198532104	248.89294624328613	0.0005588657	462.84
SA20_SOC_2	401	200.0649929046631	314.19745445251465	0.0006335809	464.0
SA20_SOC_2	402	110.85951328277588	319.96204376220703	0.010477299	465.16
SA20_SOC_2	403	235.58034896850586	344.66880798339844	0.002410286	466.32
SA20_SOC_2	404	200.43671131134033	314.45483207702637	0.0006408246	467.48
SA20_SOC_2	405	206.4852237701416	315.9517478942871	0.0005645434	468.64
SA20_SOC_2	406	237.1176242828369	343.7582588195801	0.0013014686	469.8
SA20_SOC_2	407	112.44320869445801	321.5655326843262	0.23961617	470.96
SA20_SOC_2	408	234.33051109313965	338.94847869873047	0.001217619	472.12
SA20_SOC_2	409	236.29889488220215	323.4236526489258	0.00061515224	473.28
SA20_SOC_2	410	102.61863470077515	391.3169288635254	0.33730832	474.44
SA20_SOC_2	411	104.8271656036377	395.90094566345215	0.010948088	475.6
SA20_SOC_2	412	228.5973310470581	276.2377738952637	0.00055305794	476.76
SA20_SOC_2	413	102.2326111793518	362.1867370605469	0.17002434	477.92
SA20_SOC_2	414	213.41969966888428	241.87891960144043	0.000584236	479.08
SA20_SOC_2	415	213.0208969116211	239.64252948760986	0.0006169854	480.24
SA20_SOC_2	416	210.53407192230225	235.16685962677002	0.000548726	481.4
SA20_SOC_2	417	232.41348266601562	333.9104461669922	0.0008975669	482.56
SA20_SOC_2	418	203.23398113250732	316.2967872619629	0.00088315224	483.72
SA20_SOC_2	419	227.3470401763916	331.5923595428467	0.001547041	484.88
SA20_SOC_2	420	198.7181544303894	316.1741638183594	0.0008779521	486.04
SA20_SOC_2	421	199.668550491333	315.3262710571289	0.0009037034	487.2
SA20_SOC_2	422	231.37567043304443	324.01485443115234	0.00062985765	488.36
SA20_SOC_2	423	103.9224624633789	376.3384437561035	0.7356644	489.52
SA20_SOC_2	424	202.3360252380371	315.252628326416	0.0008509565	490.68
SA20_SOC_2	425	237.33069896697998	335.1076126098633	0.001778345	491.84
SA20_SOC_2	426	233.68041515350342	332.191686630249	0.0011802448	493.0
SA20_SOC_2	427	231.15346431732178	336.1805534362793	0.001335956	494.16
SA20_SOC_2	428	226.11138820648193	323.051061630249	0.0011605817	495.32
SA20_SOC_2	429	237.5558614730835	335.10844230651855	0.0011483578	496.48
SA20_SOC_2	430	242.43006706237793	302.93675422668457	0.0007078237	497.64
SA20_SOC_2	431	114.31200504302979	321.48170471191406	0.13347043	498.8
SA20_SOC_2	432	110.78991889953613	388.74887466430664	0.0011617385	499.96
SA20_SOC_2	433	231.78229331970215	329.6029472351074	0.0009801578	501.12
SA20_SOC_2	434	237.9704475402832	315.14119148254395	0.000783459	502.28
SA20_SOC_2	435	102.004873752594	388.7248706817627	0.82073647	503.44
SA20_SOC_2	436	231.0624599456787	331.65321350097656	0.0008427411	504.6
SA20_SOC_2	437	237.3725414276123	332.6319980621338	0.0007581313	505.76
SA20_SOC_2	438	103.6733865737915	410.93868255615234	0.024326693	506.92
SA20_SOC_2	439	231.53188228607178	340.3981590270996	0.0012760187	508.08
SA20_SOC_2	440	117.37356185913086	320.7077407836914	0.0032262253	509.24
SA20_SOC_2	441	106.4867377281189	347.6978302001953	0.039922	510.4
SA20_SOC_2	442	242.38150119781494	302.80457496643066	0.0005407437	511.56
SA20_SOC_2	443	241.8405532836914	316.02192878723145	0.00054645253	512.72
SA20_SOC_2	444	236.93194389343262	313.93415451049805	0.00061897316	513.88
SA20_SOC_2	445	216.80748462677002	296.6210746765137	0.00059022364	515.04
SA20_SOC_2	446	235.82606315612793	309.5672607421875	0.0005023963	516.2
SA20_SOC_2	447	240.59162139892578	314.5432949066162	0.00044580386	517.36
SA20_SOC_2	448	239.98095989227295	316.865758895874	0.0008288638	518.52
SA20_SOC_2	449	222.8271245956421	244.7464656829834	0.00051632297	519.68
SA20_SOC_2	450	240.12486934661865	307.83199310302734	0.0006526215	520.84
SA20_SOC_2	451	237.83297538757324	306.6239261627197	0.00042231177	522.0
SA20_SOC_2	452	240.37303924560547	299.2771625518799	0.0003442655	523.16
SA20_SOC_2	453	239.66240882873535	323.00445556640625	0.0004708157	524.32
SA20_SOC_2	454	225.4291534423828	328.7809467315674	0.0014044129	525.48
SA20_SOC_2	455	241.90971851348877	328.5153293609619	0.00060303824	526.64
SA20_SOC_2	456	103.80841493606567	375.2918243408203	0.06952268	527.8
SA20_SOC_2	457	117.24511384963989	319.6295642852783	0.0036909585	528.96
SA20_SOC_2	458	105.61830997467041	356.1398506164551	0.04468315	530.12
SA20_SOC_2	459	217.510724067688	307.96743392944336	0.00072949915	531.28
SA20_SOC_2	460	237.66775131225586	335.2672004699707	0.0006451707	532.44
SA20_SOC_2	461	232.41620063781738	329.5894718170166	0.0008294817	533.6
SA20_SOC_2	462	214.1521692276001	238.51547241210938	0.00063762435	534.76
SA20_SOC_2	463	215.1421070098877	305.2064895629883	0.0006945298	535.92
SA20_SOC_2	464	212.76559829711914	229.8006248474121	0.0004917941	537.08
SA20_SOC_2	465	211.70356273651123	315.49461364746094	0.00070681196	538.24
SA20_SOC_2	466	200.70054531097412	314.0230464935303	0.000522805	539.4
SA20_SOC_2	467	242.7487850189209	312.2230339050293	0.00041060266	540.56
SA20_SOC_2	468	209.6238613128662	316.59610748291016	0.0006783226	541.72
SA20_SOC_2	469	210.22968292236328	317.91269302368164	0.00064267445	542.88
SA20_SOC_2	470	232.25648403167725	332.6568031311035	0.00073635863	544.04
SA20_SOC_2	471	241.25921726226807	298.7391757965088	0.00042254978	545.2
SA20_SOC_2	472	199.48078393936157	315.46082496643066	0.0006271729	546.36
SA20_SOC_2	473	235.9868288040161	331.91840171813965	0.0009068941	547.52
SA20_SOC_2	474	237.6828670501709	302.48568534851074	0.00055205676	548.68
SA20_SOC_2	475	109.54499244689941	318.7851905822754	0.21468379	549.84
SA20_SOC_2	476	239.79778289794922	323.69547843933105	0.00057497824	551.0
SA20_SOC_2	477	209.83257293701172	237.08745002746582	0.00054488884	552.16
SA20_SOC_2	478	201.62725448608398	314.89834785461426	0.00058288645	553.32
SA20_SOC_2	479	207.34639167785645	319.9325466156006	0.00074561744	554.48
SA20_SOC_2	480	199.57588911056519	316.5311622619629	0.00065835257	555.64
SA20_SOC_2	481	212.97507286071777	286.29032135009766	0.00056320947	556.8
SA20_SOC_2	482	102.8870701789856	373.69800567626953	0.15302709	557.96
SA20_SOC_2	483	196.78534269332886	244.82311248779297	0.00045066813	559.12
SA20_SOC_2	484	104.91878986358643	360.0345039367676	0.35217622	560.28
SA20_SOC_2	485	232.50041007995605	333.31835746765137	0.0006666327	561.44
SA20_SOC_2	486	103.86151075363159	381.8587875366211	0.37629187	562.6
SA20_SOC_2	487	243.28973293304443	319.2479610443115	0.0006228714	563.76
SA20_SOC_2	488	108.02910327911377	325.9142875671387	0.007671231	564.92
SA20_SOC_2	489	235.01951694488525	342.3248291015625	0.0010917936	566.08
SA20_SOC_2	490	235.59722900390625	320.5383110046387	0.0007754938	567.24
SA20_SOC_2	491	201.8526554107666	314.6214008331299	0.00073926465	568.4
SA20_SOC_2	492	195.25011777877808	245.99478721618652	0.00067234546	569.56
SA20_SOC_2	493	197.58962392807007	249.32564735412598	0.0007243596	570.72
SA20_SOC_2	494	108.87311697006226	340.17056465148926	0.0017927975	571.88
SA20_SOC_2	495	195.25176286697388	249.25847053527832	0.00063341786	573.04
SA20_SOC_2	496	421.3963508605957	366.3437747955322	0.9989844	574.2
SA20_SOC_2	497	555.5312156677246	363.42206954956055	0.99961287	575.36
SA20_SOC_2	498	616.2346839904785	366.15028381347656	0.9997805	576.52
SA20_SOC_2	499	617.6002502441406	341.5569877624512	0.9995552	577.68
SA20_SOC_2	500	616.706132888794	363.66565704345703	0.99949133	578.84
SA20_SOC_2	501	609.816837310791	328.0157947540283	0.99953437	580.0
SA20_SOC_2	502	612.7927780151367	344.47425842285156	0.9996024	581.16
SA20_SOC_2	503	626.6475677490234	312.99488067626953	0.999585	582.32
SA20_SOC_2	504	656.1094284057617	337.95398712158203	0.99931836	583.48
SA20_SOC_2	505	635.470724105835	327.25799560546875	0.999074	584.64
SA20_SOC_2	506	641.2595748901367	329.20658111572266	0.99850345	585.8
SA20_SOC_2	507	606.6977500915527	301.2539291381836	0.99931514	586.96
SA20_SOC_2	508	619.2325592041016	335.85265159606934	0.99899703	588.12
SA20_SOC_2	509	617.1748161315918	299.9974822998047	0.99964464	589.28
SA20_SOC_2	510	631.8894863128662	319.0117835998535	0.9994222	590.44
SA20_SOC_2	511	632.2955131530762	308.5467338562012	0.99800175	591.6
SA20_SOC_2	512	648.6751556396484	334.08708572387695	0.98306596	592.76
SA20_SOC_2	513	617.3366546630859	328.48414421081543	0.9992224	593.92
SA20_SOC_2	514	613.7112140655518	298.89976501464844	0.99970573	595.08
SA20_SOC_2	515	610.5274200439453	308.8117790222168	0.9991073	596.24
SA20_SOC_2	516	637.9725933074951	311.8755912780762	0.9996439	597.4
SA20_SOC_2	517	654.660701751709	350.7362651824951	0.9992874	598.56
SA20_SOC_2	518	662.8713607788086	347.2891616821289	0.9989397	599.72
SA20_SOC_2	519	684.7640514373779	343.97775650024414	0.99786323	600.88
SA20_SOC_2	520	664.9981498718262	394.39001083374023	0.9971693	602.04
SA20_SOC_2	521	666.9741630554199	362.10222244262695	0.99958366	603.2
SA20_SOC_2	522	666.2147521972656	394.3129062652588	0.96619207	604.36
SA20_SOC_2	523	674.4261741638184	384.30702209472656	0.98653096	605.52
SA20_SOC_2	524	677.1085262298584	382.2311782836914	0.98532563	606.68
SA20_SOC_2	525	670.1642990112305	375.6939125061035	0.9871717	607.84
SA20_SOC_2	526	679.6539306640625	355.95434188842773	0.9941631	609.0
SA20_SOC_2	527	679.7009468078613	355.5956554412842	0.99674547	610.16
SA20_SOC_2	528	681.0204982757568	361.32957458496094	0.9970585	611.32
SA20_SOC_2	529	680.2841663360596	362.0683765411377	0.9833008	612.48
SA20_SOC_2	530	679.7070980072021	367.67566680908203	0.9831544	613.64
SA20_SOC_2	531	651.1476516723633	365.11024475097656	0.9322129	614.8
SA20_SOC_2	532	604.2144775390625	335.5121612548828	0.99926513	615.96
SA20_SOC_2	533	602.5974273681641	309.2526626586914	0.9995722	617.12
SA20_SOC_2	534	605.0497055053711	337.40461349487305	0.9937914	618.28
SA20_SOC_2	535	526.11083984375	371.84783935546875	0.7173392	619.44
SA20_SOC_2	536	341.0588264465332	377.1837329864502	0.97586036	620.6
SA20_SOC_2	537	209.27753448486328	316.01414680480957	0.0006051392	621.76
SA20_SOC_2	538	224.86083507537842	312.87031173706055	0.00058589777	622.92
SA20_SOC_2	539	229.2607069015503	333.08366775512695	0.00073876034	624.08
SA20_SOC_2	540	225.07011890411377	245.5642032623291	0.0005322745	625.24
SA20_SOC_2	541	241.57679080963135	333.4416961669922	0.0006291422	626.4
SA20_SOC_2	542	214.2009735107422	290.89799880981445	0.00078292156	627.56
SA20_SOC_2	543	216.1111831665039	304.70191955566406	0.0007364008	628.72
SA20_SOC_2	544	236.22503280639648	346.77778244018555	0.0009341297	629.88
SA20_SOC_2	545	233.89241695404053	336.71253204345703	0.0008712182	631.04
SA20_SOC_2	546	225.43601989746094	349.5432472229004	0.0015732651	632.2
SA20_SOC_2	547	242.2112226486206	316.9437503814697	0.00072965556	633.36
SA20_SOC_2	548	234.4078540802002	345.72266578674316	0.000979542	634.52
SA20_SOC_2	549	233.36057662963867	346.9657230377197	0.0010481481	635.68
SA20_SOC_2	550	231.17928504943848	345.3703308105469	0.0010392541	636.84
SA20_SOC_2	551	237.13622093200684	339.4453811645508	0.0012546877	638.0
SA20_SOC_2	552	233.1853151321411	346.5808296203613	0.0011166587	639.16
SA20_SOC_2	553	232.69314765930176	338.10181617736816	0.0009151829	640.32
SA20_SOC_2	554	206.26912117004395	318.2740116119385	0.0007668904	641.48
SA20_SOC_2	555	107.43553638458252	393.46306800842285	0.0013147434	642.64
SA20_SOC_2	556	104.6595573425293	398.86058807373047	0.031135736	643.8
SA20_SOC_2	557	242.14327335357666	323.85692596435547	0.00081817294	644.96
SA20_SOC_2	558	201.12814903259277	316.51373863220215	0.000670073	646.12
SA20_SOC_2	559	236.0351800918579	336.1585521697998	0.00068670337	647.28
SA20_SOC_2	560	233.8433027267456	338.9626979827881	0.0012468974	648.44
SA20_SOC_2	561	194.71476078033447	244.79212760925293	0.0006215676	649.6
SA20_SOC_2	562	194.49615478515625	246.00869178771973	0.00048242533	650.76
SA20_SOC_2	563	210.99588871002197	319.0763568878174	0.00072171027	651.92
SA20_SOC_2	564	231.19049072265625	338.1777763366699	0.0007348448	653.08
SA20_SOC_2	565	196.98339700698853	250.89906692504883	0.0006253988	654.24
SA20_SOC_2	566	195.28008699417114	248.56284141540527	0.0005643481	655.4
SA20_SOC_2	567	197.06099033355713	249.13232803344727	0.0006717424	656.56
SA20_SOC_2	568	232.91103839874268	336.27668380737305	0.0020825227	657.72
SA20_SOC_2	569	196.5320110321045	252.8500270843506	0.000843616	658.88
SA20_SOC_2	570	232.4575662612915	337.77196884155273	0.00087083864	660.04
SA20_SOC_2	571	199.24516677856445	251.6023063659668	0.0005964351	661.2
SA20_SOC_2	572	233.07600021362305	340.88659286499023	0.0009920383	662.36
SA20_SOC_2	573	236.75661087036133	328.8485813140869	0.0009537016	663.52
SA20_SOC_2	574	233.26034545898438	339.98497009277344	0.0009180773	664.68
SA20_SOC_2	575	202.86641120910645	318.9517879486084	0.0008119696	665.84
SA20_SOC_2	576	228.99060249328613	340.85906982421875	0.0011032515	667.0
SA20_SOC_2	577	233.7216854095459	338.10190200805664	0.00094210333	668.16
SA20_SOC_2	578	230.47893047332764	339.17444229125977	0.00083055027	669.32
SA20_SOC_2	579	233.85932445526123	340.05191802978516	0.0009875039	670.48
SA20_SOC_2	580	211.46135330200195	320.54237365722656	0.00081168965	671.64
SA20_SOC_2	581	210.97757816314697	316.6277503967285	0.00083890976	672.8
SA20_SOC_2	582	197.23705053329468	251.15684509277344	0.00085467246	673.96
SA20_SOC_2	583	198.37199449539185	252.59645462036133	0.00073966634	675.12
SA20_SOC_2	584	235.89859008789062	335.82326889038086	0.0006946662	676.28
SA20_SOC_2	585	201.7902135848999	321.2119960784912	0.0014104189	677.44
SA20_SOC_2	586	200.97064971923828	320.0929355621338	0.0010047896	678.6
SA20_SOC_2	587	197.16492891311646	250.74843406677246	0.00072683446	679.76
SA20_SOC_2	588	233.09402465820312	338.3161926269531	0.00094236765	680.92
SA20_SOC_2	589	234.2019557952881	334.25004959106445	0.00069584895	682.08
SA20_SOC_2	590	230.5546522140503	337.86669731140137	0.0010415472	683.24
SA20_SOC_2	591	234.85352993011475	335.33337593078613	0.00078352494	684.4
SA20_SOC_2	592	198.68780374526978	250.3604793548584	0.0006735129	685.56
SA20_SOC_2	593	234.89933013916016	334.3982219696045	0.00088646	686.72
SA20_SOC_2	594	234.74278450012207	316.49462699890137	0.00054563896	687.88
SA20_SOC_2	595	231.07080459594727	334.30761337280273	0.0008919528	689.04
SA20_SOC_2	596	223.97115230560303	349.8995876312256	0.000896648	690.2
SA20_SOC_2	597	237.66686916351318	318.2783603668213	0.0005814905	691.36
SA20_SOC_2	598	237.93342113494873	318.1396293640137	0.00054605445	692.52
SA20_SOC_2	599	196.87445163726807	246.4043426513672	0.00042981116	693.68
SA20_SOC_2	600	216.5703296661377	325.6260108947754	0.0007613919	694.84
SA20_SOC_2	601	196.60725593566895	245.39445877075195	0.00048681145	696.0
SA20_SOC_2	602	200.547456741333	316.2455749511719	0.00058945006	697.16
SA20_SOC_2	603	209.1111660003662	317.755765914917	0.0005286265	698.32
SA20_SOC_2	604	196.6148853302002	247.04575538635254	0.0005243544	699.48
SA20_SOC_2	605	222.19009399414062	322.84412384033203	0.0008773822	700.64
SA20_SOC_2	606	240.76290130615234	304.9053382873535	0.00056269113	701.8
SA20_SOC_2	607	237.48435974121094	335.8658981323242	0.001181982	702.96
SA20_SOC_2	608	240.24229049682617	316.7043972015381	0.0006243858	704.12
SA20_SOC_2	609	237.8434181213379	303.31469535827637	0.00066323037	705.28
SA20_SOC_2	610	235.13801097869873	345.0143623352051	0.0010560991	706.44
SA20_SOC_2	611	239.29741382598877	308.63719940185547	0.00058892387	707.6
SA20_SOC_2	612	238.45679759979248	324.8544502258301	0.00064713514	708.76
SA20_SOC_2	613	237.6657247543335	334.1656494140625	0.0005882261	709.92
SA20_SOC_2	614	238.0509376525879	307.5405693054199	0.00058626145	711.08
SA20_SOC_2	615	237.7000093460083	308.7146186828613	0.0006027021	712.24
SA20_SOC_2	616	238.18955421447754	337.8446960449219	0.0009429403	713.4
SA20_SOC_2	617	216.97895526885986	307.915678024292	0.0007405857	714.56
SA20_SOC_2	618	217.7318811416626	307.86309242248535	0.00072618714	715.72
SA20_SOC_2	619	236.4783763885498	301.82138442993164	0.0005962001	716.88
SA20_SOC_2	620	216.12486839294434	308.2397174835205	0.00068892905	718.04
SA20_SOC_2	621	210.5954647064209	317.0664310455322	0.0007186301	719.2
SA20_SOC_2	622	215.7799482345581	306.2079048156738	0.00065122853	720.36
SA20_SOC_2	623	236.38947010040283	333.45897674560547	0.0007046416	721.52
SA20_SOC_2	624	218.9134120941162	327.1036148071289	0.0009628559	722.68
SA20_SOC_2	625	234.19983386993408	335.31755447387695	0.0011777495	723.84
SA20_SOC_2	626	233.47198963165283	335.9493827819824	0.0011747535	725.0
SA20_SOC_2	627	218.30594539642334	306.5888500213623	0.0007402735	726.16
SA20_SOC_2	628	203.69768142700195	317.7021789550781	0.0005816064	727.32
SA20_SOC_2	629	222.86317348480225	322.2290325164795	0.0007815295	728.48
SA20_SOC_2	630	208.3219051361084	316.52910232543945	0.0007210937	729.64
SA20_SOC_2	631	211.6884469985962	290.12609481811523	0.0005713397	730.8
SA20_SOC_2	632	212.5267505645752	289.21128273010254	0.00052407105	731.96
SA20_SOC_2	633	242.98851490020752	325.84113121032715	0.0005558091	733.12
SA20_SOC_2	634	246.72458171844482	312.7687168121338	0.0005338414	734.28
SA20_SOC_2	635	232.5061559677124	332.6362609863281	0.00068100035	735.44
SA20_SOC_2	636	237.71626949310303	299.5864677429199	0.00041507868	736.6
SA20_SOC_2	637	237.39361763000488	303.5101318359375	0.00042195685	737.76
SA20_SOC_2	638	231.309175491333	351.3372802734375	0.0015718553	738.92
SA20_SOC_2	639	235.89177131652832	323.6633777618408	0.00050890393	740.08
SA20_SOC_2	640	233.20271968841553	331.5827178955078	0.00056827546	741.24
SA20_SOC_2	641	235.50734519958496	316.07208251953125	0.00057027215	742.4
SA20_SOC_2	642	234.47144031524658	337.2348976135254	0.0007593876	743.56
SA20_SOC_2	643	239.4134521484375	315.49890518188477	0.00059802923	744.72
SA20_SOC_2	644	239.21387195587158	332.14436531066895	0.00059023633	745.88
SA20_SOC_2	645	105.24754524230957	387.31146812438965	0.027312113	747.04
SA20_SOC_2	646	227.66969203948975	347.26318359375	0.0017605509	748.2
SA20_SOC_2	647	212.0755910873413	319.5292282104492	0.0007729005	749.36
SA20_SOC_2	648	197.88506031036377	251.3639259338379	0.00072032236	750.52
SA20_SOC_2	649	234.54251289367676	338.5432434082031	0.0008614594	751.68
SA20_SOC_2	650	231.90667629241943	346.85717582702637	0.001260759	752.84
SA20_SOC_2	651	233.85138511657715	338.38414192199707	0.0006804548	754.0
SA20_SOC_2	652	212.36979961395264	320.19856452941895	0.00076513994	755.16
SA20_SOC_2	653	227.55537033081055	346.47708892822266	0.0013615484	756.32
SA20_SOC_2	654	232.05020427703857	346.38599395751953	0.0013042022	757.48
SA20_SOC_2	655	229.98762130737305	346.82470321655273	0.0014312969	758.64
SA20_SOC_2	656	228.6970853805542	346.2047481536865	0.0015594214	759.8
SA20_SOC_2	657	228.58550548553467	347.94565200805664	0.0017438426	760.96
SA20_SOC_2	658	199.84910488128662	251.75634384155273	0.00067398907	762.12
SA20_SOC_2	659	229.04984951019287	347.1536636352539	0.002215559	763.28
SA20_SOC_2	660	225.86514949798584	344.18017387390137	0.001675069	764.44
SA20_SOC_2	661	228.29289436340332	346.57155990600586	0.0016741555	765.6
SA20_SOC_2	662	104.74553108215332	396.3807678222656	0.02289416	766.76
SA20_SOC_2	663	228.0061960220337	347.0079231262207	0.0016556759	767.92
SA20_SOC_2	664	231.7434310913086	338.2096195220947	0.0008817502	769.08
SA20_SOC_2	665	230.52048683166504	345.6602382659912	0.0020650213	770.24
SA20_SOC_2	666	200.15461444854736	250.59222221374512	0.00066607515	771.4
SA20_SOC_2	667	232.70533084869385	339.0985107421875	0.00096455135	772.56
SA20_SOC_2	668	231.2889575958252	346.8152618408203	0.0014182283	773.72
SA20_SOC_2	669	201.85537338256836	252.5204372406006	0.000582632	774.88
SA20_SOC_2	670	229.84843254089355	346.3007926940918	0.0012848919	776.04
SA20_SOC_2	671	204.7119140625	318.34842681884766	0.0010378126	777.2
SA20_SOC_2	672	227.45015621185303	346.0745429992676	0.0015580531	778.36
SA20_SOC_2	673	236.64402961730957	337.8680419921875	0.00079259806	779.52
SA20_SOC_2	674	230.72385787963867	336.03864669799805	0.0010131659	780.68
SA20_SOC_2	675	230.9638500213623	335.8127689361572	0.000861638	781.84
SA20_SOC_2	676	199.3203639984131	250.6728458404541	0.0006344039	783.0
SA20_SOC_2	677	231.97948932647705	334.9653911590576	0.0008660103	784.16
SA20_SOC_2	678	232.40349292755127	335.8440685272217	0.0012428991	785.32
SA20_SOC_2	679	236.99381351470947	327.5350284576416	0.0010671401	786.48
SA20_SOC_2	680	228.00657749176025	346.2184238433838	0.0012366152	787.64
SA20_SOC_2	681	228.52838039398193	347.0537567138672	0.0013525436	788.8
SA20_SOC_2	682	235.5907678604126	336.7013740539551	0.0009339307	789.96
SA20_SOC_2	683	237.0173454284668	336.19872093200684	0.0007983088	791.12
SA20_SOC_2	684	229.3748140335083	347.32887268066406	0.0016704345	792.28
SA20_SOC_2	685	230.8793544769287	348.07445526123047	0.0015155647	793.44
SA20_SOC_2	686	240.43409824371338	320.58008193969727	0.00053316023	794.6
SA20_SOC_2	687	240.3174877166748	338.4769535064697	0.0007324109	795.76
SA20_SOC_2	688	235.14549732208252	310.80079078674316	0.0007660387	796.92
SA20_SOC_2	689	229.9513578414917	348.5335350036621	0.00084283104	798.08
SA20_SOC_2	690	194.93796825408936	246.8972396850586	0.000479803	799.24
SA20_SOC_2	691	241.27895832061768	317.23011016845703	0.0007068173	800.4
SA20_SOC_2	692	236.60528659820557	329.59885597229004	0.0006190588	801.56
SA20_SOC_2	693	176.52544975280762	81.0921049118042	0.00042109896	802.72
SA20_SOC_2	694	236.26713752746582	322.81216621398926	0.0005492341	803.88
SA20_SOC_2	695	224.77107048034668	328.53272438049316	0.00067389145	805.04
SA20_SOC_2	696	242.15974807739258	316.52649879455566	0.0005544057	806.2
SA20_SOC_2	697	238.27550411224365	300.0995922088623	0.00042892233	807.36
SA20_SOC_2	698	218.82476806640625	327.0469665527344	0.0009084023	808.52
SA20_SOC_2	699	235.44838428497314	331.4040184020996	0.00080722047	809.68
SA20_SOC_2	700	237.4213695526123	332.93726921081543	0.0011590918	810.84
SA20_SOC_2	701	226.4329195022583	244.60493087768555	0.0005336888	812.0
SA20_SOC_2	702	241.47610664367676	334.93194580078125	0.00053897616	813.16
SA20_SOC_2	703	239.18094635009766	332.6336860656738	0.0006490181	814.32
SA20_SOC_2	704	208.5498809814453	315.9436798095703	0.0005639752	815.48
SA20_SOC_2	705	225.3509759902954	252.74256706237793	0.0006165527	816.64
SA20_SOC_2	706	115.70767164230347	335.9915828704834	0.0014865926	817.8
SA20_SOC_2	707	104.01315689086914	375.59640884399414	0.4649929	818.96
SA20_SOC_2	708	102.85429954528809	385.6618881225586	0.5564244	820.12
SA20_SOC_2	709	236.7487907409668	332.6151466369629	0.0013714998	821.28
SA20_SOC_2	710	242.63780117034912	302.2111701965332	0.000700388	822.44
SA20_SOC_2	711	231.76860809326172	331.6062927246094	0.001658238	823.6
SA20_SOC_2	712	232.95564651489258	333.3024787902832	0.00083361944	824.76
SA20_SOC_2	713	216.77169799804688	307.6161861419678	0.00070520997	825.92
SA20_SOC_2	714	241.1174774169922	318.8096523284912	0.0005736112	827.08
SA20_SOC_2	715	236.46001815795898	301.3634204864502	0.0007002101	828.24
SA20_SOC_2	716	223.41420650482178	348.5921573638916	0.0015390803	829.4
SA20_SOC_2	717	228.05171012878418	350.2262306213379	0.0016549233	830.56
SA20_SOC_2	718	105.16437292098999	400.12341499328613	0.053457867	831.72
SA20_SOC_2	719	217.43862628936768	350.8233833312988	0.0017056422	832.88
SA20_SOC_2	720	228.59811782836914	350.85811614990234	0.0016167846	834.04
SA20_SOC_2	721	105.20306825637817	404.19078826904297	0.04554852	835.2
SA20_SOC_2	722	227.83949375152588	349.5542049407959	0.0011321014	836.36
SA20_SOC_2	723	218.65942478179932	351.3504981994629	0.002099768	837.52
SA20_SOC_2	724	104.95330095291138	407.00772285461426	0.03731887	838.68
SA20_SOC_2	725	103.36332321166992	413.6932182312012	0.18083423	839.84
SA20_SOC_2	726	219.45741176605225	350.74487686157227	0.001051039	841.0
SA20_SOC_2	727	236.71751022338867	339.57361221313477	0.000806122	842.16
SA20_SOC_2	728	238.94975185394287	325.8687114715576	0.0007398623	843.32
SA20_SOC_2	729	219.5361614227295	349.149169921875	0.0014401322	844.48
SA20_SOC_2	730	232.5601577758789	337.2199058532715	0.0009842635	845.64
SA20_SOC_2	731	211.2149953842163	319.12736892700195	0.00075589854	846.8
SA20_SOC_2	732	197.35894203186035	248.82368087768555	0.0006663999	847.96
SA20_SOC_2	733	199.3011236190796	317.5619888305664	0.0007111242	849.12
SA20_SOC_2	734	240.2818202972412	319.16439056396484	0.0005317263	850.28
SA20_SOC_2	735	228.0322790145874	346.4129447937012	0.0015708946	851.44
SA20_SOC_2	736	226.70562267303467	347.0804786682129	0.0012544487	852.6
SA20_SOC_2	737	106.98597431182861	395.43479919433594	0.0062038144	853.76
SA20_SOC_2	738	203.14993858337402	317.91229248046875	0.00088196364	854.92
SA20_SOC_2	739	232.64501094818115	339.0284729003906	0.00061168766	856.08
SA20_SOC_2	740	213.38098049163818	238.8963747024536	0.0004858625	857.24
SA20_SOC_2	741	193.82565021514893	318.0476188659668	0.00046967083	858.4
SA20_SOC_2	742	210.47821044921875	238.8362216949463	0.00058687583	859.56
SA20_SOC_2	743	209.66033935546875	236.92008018493652	0.00055520865	860.72
SA20_SOC_2	744	196.40811681747437	248.51394653320312	0.0005997287	861.88
SA20_SOC_2	745	211.75987720489502	238.58618259429932	0.0005315292	863.04
SA20_SOC_2	746	237.1081829071045	339.12609100341797	0.00048250763	864.2
SA20_SOC_2	747	213.48137855529785	239.8249340057373	0.0006717722	865.36
SA20_SOC_2	748	194.7551131248474	233.2011365890503	0.00045214445	866.52
SA20_SOC_2	749	196.92349433898926	246.66403770446777	0.000598164	867.68
SA20_SOC_2	750	195.79259157180786	248.55597496032715	0.00065167894	868.84
SA20_SOC_2	751	236.435866355896	321.15832328796387	0.00050136034	870.0
SA20_SOC_2	752	235.7278347015381	317.07398414611816	0.0005151613	871.16
SA20_SOC_2	753	207.54919052124023	317.1028518676758	0.0008854909	872.32
SA20_SOC_2	754	197.31125831604004	251.17618560791016	0.00053852634	873.48
SA20_SOC_2	755	231.83343410491943	334.6073913574219	0.00085633213	874.64
SA20_SOC_2	756	233.14127922058105	329.8955726623535	0.0005404269	875.8
SA20_SOC_2	757	212.6976490020752	236.38887405395508	0.00052386534	876.96
SA20_SOC_2	758	201.19037628173828	317.3231792449951	0.0008032879	878.12
SA20_SOC_2	759	238.40532302856445	316.42407417297363	0.0005048178	879.28
SA20_SOC_2	760	228.55982780456543	345.51506996154785	0.0009202229	880.44
SA20_SOC_2	761	232.23764896392822	335.56188583374023	0.0007662753	881.6
SA20_SOC_2	762	234.04521942138672	334.5106887817383	0.0008898731	882.76
SA20_SOC_2	763	239.96360301971436	322.622594833374	0.0009513425	883.92
SA20_SOC_2	764	235.30123233795166	327.72817611694336	0.00071261066	885.08
SA20_SOC_2	765	238.32480907440186	320.099515914917	0.0008170254	886.24
SA20_SOC_2	766	240.31240940093994	319.9961471557617	0.00064388564	887.4
SA20_SOC_2	767	240.9299373626709	335.8172607421875	0.0009919329	888.56
SA20_SOC_2	768	234.95168685913086	302.60719299316406	0.0005953404	889.72
SA20_SOC_2	769	237.6204252243042	308.7494659423828	0.0006425009	890.88
SA20_SOC_2	770	239.98210430145264	326.8520450592041	0.0006534835	892.04
SA20_SOC_2	771	240.38419723510742	317.3781394958496	0.0009405522	893.2
SA20_SOC_2	772	241.26298427581787	324.68358993530273	0.0005837757	894.36
SA20_SOC_2	773	238.161301612854	308.62478256225586	0.00073426	895.52
SA20_SOC_2	774	230.92074394226074	348.8575744628906	0.00077147805	896.68
SA20_SOC_2	775	239.60282802581787	316.80152893066406	0.00063704886	897.84
SA20_SOC_2	776	224.87623691558838	312.9079055786133	0.0006093015	899.0
SA20_SOC_2	777	216.00382328033447	326.50142669677734	0.00075083354	900.16
SA20_SOC_2	778	233.88466835021973	329.7572135925293	0.0005402451	901.32
SA20_SOC_2	779	218.59018802642822	329.49774742126465	0.0013869557	902.48
SA20_SOC_2	780	225.65455436706543	314.7579002380371	0.0006818602	903.64
SA20_SOC_2	781	239.30377960205078	318.363561630249	0.00047969833	904.8
SA20_SOC_2	782	232.22784996032715	337.67417907714844	0.0013573263	905.96
SA20_SOC_2	783	238.75806331634521	332.0145320892334	0.0012737644	907.12
SA20_SOC_2	784	240.84510803222656	332.80566215515137	0.0007692288	908.28
SA20_SOC_2	785	234.82465744018555	331.4640140533447	0.0008554636	909.44
SA20_SOC_2	786	222.0196008682251	319.4116401672363	0.00074431766	910.6
SA20_SOC_2	787	491.18876457214355	80.1171326637268	0.0005520436	911.76
SA20_SOC_2	788	232.96449184417725	348.9987373352051	0.00078811235	912.92
SA20_SOC_2	789	239.9075746536255	334.91992950439453	0.00085882726	914.08
SA20_SOC_2	790	232.91049003601074	332.5930595397949	0.00067380926	915.24
SA20_SOC_2	791	238.91873359680176	334.15552139282227	0.0012587132	916.4
SA20_SOC_2	792	208.26587677001953	316.4406108856201	0.0005967341	917.56
SA20_SOC_2	793	197.86694049835205	245.8622932434082	0.0004841856	918.72
SA20_SOC_2	794	240.07813930511475	337.7805519104004	0.00065391586	919.88
SA20_SOC_2	795	200.66049098968506	315.1655387878418	0.0005711229	921.04
SA20_SOC_2	796	194.46208477020264	247.06171989440918	0.00043140343	922.2
SA20_SOC_2	797	495.5538272857666	79.3557858467102	0.0006125651	923.36
SA20_SOC_2	798	234.21602249145508	340.42078971862793	0.0013183306	924.52
SA20_SOC_2	799	235.74693202972412	245.38925170898438	0.0006239046	925.68
SA20_SOC_2	800	232.10678100585938	345.54759979248047	0.0016213832	926.84
SA20_SOC_2	801	231.57150745391846	347.429895401001	0.0014399647	928.0
SA20_SOC_2	802	237.0171308517456	324.9903202056885	0.0009673536	929.16
SA20_SOC_2	803	230.50997257232666	344.9919319152832	0.001534243	930.32
SA20_SOC_2	804	226.95670127868652	349.8364448547363	0.00178845	931.48
SA20_SOC_2	805	225.91228485107422	349.6194076538086	0.0015765234	932.64
SA20_SOC_2	806	226.2906312942505	350.0709342956543	0.0022931457	933.8
SA20_SOC_2	807	230.4612398147583	347.85773277282715	0.0014838786	934.96
SA20_SOC_2	808	228.79586219787598	348.46017837524414	0.0019521372	936.12
SA20_SOC_2	809	243.47896575927734	328.0163097381592	0.00051346293	937.28
SA20_SOC_2	810	235.06944179534912	346.02267265319824	0.0015042573	938.44
SA20_SOC_2	811	233.43522548675537	346.2409973144531	0.0015411673	939.6
SA20_SOC_2	812	230.66065311431885	345.9001636505127	0.0024954933	940.76
SA20_SOC_2	813	233.2007646560669	344.6505546569824	0.0020282974	941.92
SA20_SOC_2	814	105.79168796539307	384.0230369567871	0.09190038	943.08
SA20_SOC_2	815	229.08165454864502	348.05883407592773	0.0014040732	944.24
SA20_SOC_2	816	230.36353588104248	347.0547866821289	0.0015328726	945.4
SA20_SOC_2	817	228.02627086639404	345.64104080200195	0.0023756996	946.56
SA20_SOC_2	818	238.93346786499023	316.5061569213867	0.00055600406	947.72
SA20_SOC_2	819	209.97004508972168	237.7314805984497	0.0005773751	948.88
SA20_SOC_2	820	208.36069583892822	322.0711898803711	0.0011257736	950.04
SA20_SOC_2	821	233.58962535858154	343.2250213623047	0.0016388422	951.2
SA20_SOC_2	822	234.09545421600342	344.476318359375	0.0022404746	952.36
SA20_SOC_2	823	211.95402145385742	319.77198600769043	0.0008922584	953.52
SA20_SOC_2	824	205.0147533416748	318.84618759155273	0.0008738521	954.68
SA20_SOC_2	825	227.44770050048828	346.19361877441406	0.0014313653	955.84
SA20_SOC_2	826	104.29863929748535	396.7316722869873	0.086295	957.0
SA20_SOC_2	827	104.07793521881104	396.5394401550293	0.30208167	958.16
SA20_SOC_2	828	105.0832748413086	398.52298736572266	0.12475684	959.32
SA20_SOC_2	829	104.73020076751709	397.174072265625	0.06841914	960.48
SA20_SOC_2	830	104.9721360206604	399.9180221557617	0.04995782	961.64
SA20_SOC_2	831	105.04653453826904	400.37524223327637	0.032019854	962.8
SA20_SOC_2	832	104.94171380996704	399.2080307006836	0.06554681	963.96
SA20_SOC_2	833	105.91957569122314	384.6485996246338	0.018869674	965.12
SA20_SOC_2	834	106.70212507247925	382.5889778137207	0.048107088	966.28
SA20_SOC_2	835	230.7084083557129	336.6474723815918	0.0009232655	967.44
SA20_SOC_2	836	231.25288486480713	344.65850830078125	0.0017555469	968.6
SA20_SOC_2	837	229.76295948028564	333.1663513183594	0.0014076695	969.76
SA20_SOC_2	838	208.63094329833984	316.2997055053711	0.00071536883	970.92
SA20_SOC_2	839	232.99763202667236	333.95962715148926	0.0012640998	972.08
SA20_SOC_2	840	191.3874387741089	248.6861515045166	0.00041115927	973.24
SA20_SOC_2	841	208.0571174621582	316.2081527709961	0.0007695041	974.4
SA20_SOC_2	842	237.9239559173584	319.5694828033447	0.0007349264	975.56
SA20_SOC_2	843	239.61541652679443	326.8117332458496	0.00082989444	976.72
SA20_SOC_2	844	200.9941577911377	316.94186210632324	0.00088295963	977.88
SA20_SOC_2	845	235.80024242401123	335.41866302490234	0.0006200904	979.04
SA20_SOC_2	846	233.42385292053223	334.1312885284424	0.0008109883	980.2
SA20_SOC_2	847	240.5116081237793	316.29833221435547	0.0005622344	981.36
SA20_SOC_2	848	219.41540241241455	330.9568119049072	0.0010799154	982.52
SA20_SOC_2	849	233.80210399627686	335.4403781890869	0.0007132782	983.68
SA20_SOC_2	850	236.3537311553955	336.6983413696289	0.0006792073	984.84
SA20_SOC_2	851	238.7556552886963	320.06741523742676	0.0005637513	986.0
SA20_SOC_2	852	232.3603868484497	344.7777557373047	0.0019516448	987.16
SA20_SOC_2	853	237.6140594482422	320.5139350891113	0.00069545844	988.32
SA20_SOC_2	854	238.66753578186035	318.8770866394043	0.00067456556	989.48
SA20_SOC_2	855	238.4955644607544	319.96570587158203	0.0007012425	990.64
SA20_SOC_2	856	229.13832664489746	347.07630157470703	0.0013455617	991.8
SA20_SOC_2	857	228.6550521850586	348.54326248168945	0.001093108	992.96
SA20_SOC_2	858	223.92113208770752	351.4792728424072	0.0011136667	994.12
SA20_SOC_2	859	226.64446830749512	351.5208435058594	0.001009622	995.28
SA20_SOC_2	860	225.8385419845581	353.2420349121094	0.0010378759	996.44
SA20_SOC_2	861	225.6676435470581	348.4413528442383	0.0012136677	997.6
SA20_SOC_2	862	222.25172519683838	320.57092666625977	0.0007242837	998.76
SA20_SOC_2	863	235.5963945388794	299.13036346435547	0.00044590115	999.92
SA20_SOC_2	864	237.06696033477783	327.07237243652344	0.0010699343	1001.08
SA20_SOC_2	865	239.03286457061768	309.5958137512207	0.0005363068	1002.24
SA20_SOC_2	866	232.8117847442627	334.20907974243164	0.0016415258	1003.4
SA20_SOC_2	867	221.62530422210693	318.9612865447998	0.0006258019	1004.56
SA20_SOC_2	868	224.48139190673828	312.6997375488281	0.0005382154	1005.72
SA20_SOC_2	869	222.5937843322754	317.98550605773926	0.00062950596	1006.88
SA20_SOC_2	870	238.27316761016846	323.4605598449707	0.001068434	1008.04
SA20_SOC_2	871	242.63324737548828	306.123046875	0.000663445	1009.2
SA20_SOC_2	872	218.3018922805786	306.1769771575928	0.00068628293	1010.36
SA20_SOC_2	873	215.55979251861572	307.7699947357178	0.00073450216	1011.52
SA20_SOC_2	874	203.3247947692871	319.4659423828125	0.0006908528	1012.68
SA20_SOC_2	875	203.90949249267578	314.9435806274414	0.000504098	1013.84
SA20_SOC_2	876	232.993483543396	335.5159378051758	0.0013737112	1015.0
SA20_SOC_2	877	210.7621669769287	315.53964614868164	0.0008791697	1016.16
SA20_SOC_2	878	233.2568883895874	332.71093368530273	0.0013084798	1017.32
SA20_SOC_2	879	241.79058074951172	335.8715057373047	0.00073849154	1018.48
SA20_SOC_2	880	235.7557773590088	339.1215705871582	0.00077046646	1019.64
SA20_SOC_2	881	239.47954177856445	338.95551681518555	0.00086593936	1020.8
SA20_SOC_2	882	235.7269048690796	340.5384635925293	0.000954017	1021.96
SA20_SOC_2	883	234.36264991760254	341.04211807250977	0.0009770725	1023.12
SA20_SOC_2	884	237.13970184326172	340.91076850891113	0.00088416936	1024.28
SA20_SOC_2	885	234.34300422668457	341.76097869873047	0.0014153408	1025.44
SA20_SOC_2	886	242.86034107208252	338.5941982269287	0.00078969623	1026.6
SA20_SOC_2	887	216.25096797943115	240.1446533203125	0.0005917585	1027.76
SA20_SOC_2	888	242.2860622406006	303.1414031982422	0.0007989884	1028.92
SA20_SOC_2	889	232.5989007949829	347.23073959350586	0.0011334416	1030.08
SA20_SOC_2	890	234.852933883667	338.36889266967773	0.00076015294	1031.24
SA20_SOC_2	891	225.90093612670898	348.1658935546875	0.0012316421	1032.4
SA20_SOC_2	892	238.51473331451416	307.54446029663086	0.00061579695	1033.56
SA20_SOC_2	893	240.06986618041992	318.9564800262451	0.0006407586	1034.72
SA20_SOC_2	894	228.33325862884521	348.63919258117676	0.001322812	1035.88
SA20_SOC_2	895	229.10592555999756	349.3674087524414	0.0014359847	1037.04
SA20_SOC_2	896	237.13810443878174	335.3147506713867	0.0006248516	1038.2
SA20_SOC_2	897	231.5821647644043	348.5427761077881	0.0012734953	1039.36
SA20_SOC_2	898	229.82335090637207	348.11697006225586	0.0009132626	1040.52
SA20_SOC_2	899	228.59513759613037	346.4578628540039	0.0014185268	1041.68
SA20_SOC_2	900	230.31606674194336	347.00300216674805	0.001510963	1042.84
SA20_SOC_2	901	229.42426204681396	345.88388442993164	0.0010377833	1044.0
SA20_SOC_2	902	229.33485507965088	347.0785617828369	0.0015325856	1045.16
SA20_SOC_2	903	234.72421169281006	339.29128646850586	0.0009424661	1046.32
SA20_SOC_2	904	228.47092151641846	346.9559669494629	0.0010015726	1047.48
SA20_SOC_2	905	227.26421356201172	346.48658752441406	0.0015966014	1048.64
SA20_SOC_2	906	229.73721027374268	346.57934188842773	0.0011235853	1049.8
SA20_SOC_2	907	240.16880989074707	329.49737548828125	0.0010717716	1050.96
SA20_SOC_2	908	228.1991958618164	347.38646507263184	0.0018124491	1052.12
SA20_SOC_2	909	233.8806390762329	335.9737300872803	0.0005303116	1053.28
SA20_SOC_2	910	232.0539951324463	336.77836418151855	0.00095913437	1054.44
SA20_SOC_2	911	216.08281135559082	238.95609855651855	0.0006120766	1055.6
SA20_SOC_2	912	228.84182929992676	346.18595123291016	0.0013059474	1056.76
SA20_SOC_2	913	227.18701362609863	345.92153549194336	0.0012093565	1057.92
SA20_SOC_2	914	105.16425371170044	399.53893661499023	0.047923986	1059.08
SA20_SOC_2	915	222.04530239105225	345.57263374328613	0.0018143521	1060.24
SA20_SOC_2	916	230.5305004119873	344.87600326538086	0.0009537453	1061.4
SA20_SOC_2	917	229.99796867370605	334.7274971008301	0.001955828	1062.56
SA20_SOC_2	918	230.8373212814331	337.3642158508301	0.0009340198	1063.72
SA20_SOC_2	919	236.1818790435791	339.39308166503906	0.0010948944	1064.88
SA20_SOC_2	920	231.55767917633057	336.8302917480469	0.0010483019	1066.04
SA20_SOC_2	921	209.7151756286621	320.7340621948242	0.0008422927	1067.2
SA20_SOC_2	922	234.04579162597656	320.1625156402588	0.00062438875	1068.36
SA20_SOC_2	923	198.85002374649048	249.3368625640869	0.000558862	1069.52
SA20_SOC_2	924	208.0000400543213	315.61100006103516	0.0008854774	1070.68
SA20_SOC_2	925	234.889554977417	324.2538070678711	0.0007262355	1071.84
SA20_SOC_2	926	229.5175552368164	331.76565170288086	0.00068661984	1073.0
SA20_SOC_2	927	191.6443943977356	229.68958854675293	0.00041507022	1074.16
SA20_SOC_2	928	235.47382354736328	338.0434799194336	0.0009940872	1075.32
SA20_SOC_2	929	240.1564121246338	318.7141227722168	0.0006101941	1076.48
SA20_SOC_2	930	237.9014253616333	336.74468994140625	0.0007760815	1077.64
SA20_SOC_2	931	238.87100219726562	326.4890670776367	0.0008012857	1078.8
SA20_SOC_2	932	238.808012008667	311.9754981994629	0.0006646886	1079.96
SA20_SOC_2	933	240.51587581634521	319.597806930542	0.0006364438	1081.12
SA20_SOC_2	934	238.30490112304688	318.3919143676758	0.00064387027	1082.28
SA20_SOC_2	935	238.16211223602295	320.7798385620117	0.0007342572	1083.44
SA20_SOC_2	936	239.80889320373535	324.46080207824707	0.00084078434	1084.6
SA20_SOC_2	937	239.05706405639648	317.31934547424316	0.00090223906	1085.76
SA20_SOC_2	938	202.29802131652832	316.11785888671875	0.0006206864	1086.92
SA20_SOC_2	939	241.68736934661865	318.8167476654053	0.000733373	1088.08
SA20_SOC_2	940	232.90934562683105	331.98572158813477	0.0006621191	1089.24
SA20_SOC_2	941	237.70699501037598	326.3396644592285	0.0006629681	1090.4
SA20_SOC_2	942	240.26830196380615	318.3238220214844	0.000708914	1091.56
SA20_SOC_2	943	237.75856494903564	326.2347221374512	0.00068625546	1092.72
SA20_SOC_2	944	240.4759168624878	336.3625431060791	0.00075833796	1093.88
SA20_SOC_2	945	240.4463529586792	314.79329109191895	0.0006447284	1095.04
SA20_SOC_2	946	228.9116382598877	340.424108505249	0.0014656401	1096.2
SA20_SOC_2	947	216.79880619049072	305.92512130737305	0.00075818476	1097.36
SA20_SOC_2	948	230.30123710632324	346.3360404968262	0.0012375985	1098.52
SA20_SOC_2	949	110.39479970932007	395.0947952270508	0.0013458744	1099.68
SA20_SOC_2	950	227.4045467376709	349.2803192138672	0.00086454436	1100.84
SA20_SOC_2	951	229.09173965454102	351.5141773223877	0.0009799573	1102.0
SA20_SOC_2	952	228.44631671905518	351.2816619873047	0.00078511925	1103.16
SA20_SOC_2	953	106.42889738082886	401.623592376709	0.00097494357	1104.32
SA20_SOC_2	954	230.96144199371338	331.0002136230469	0.00088889943	1105.48
SA20_SOC_2	955	104.89946603775024	397.868127822876	0.024174832	1106.64
SA20_SOC_2	956	222.43926525115967	322.15410232543945	0.0010746618	1107.8
SA20_SOC_2	957	230.29565811157227	350.33557891845703	0.0009922974	1108.96
SA20_SOC_2	958	228.6886692047119	350.09754180908203	0.00094924564	1110.12
SA20_SOC_2	959	226.70972347259521	350.445499420166	0.00090700906	1111.28
SA20_SOC_2	960	104.54388856887817	399.97535705566406	0.033630803	1112.44
SA20_SOC_2	961	104.1508436203003	408.9983367919922	0.040942967	1113.6
SA20_SOC_2	962	222.3381519317627	350.7996368408203	0.0013340598	1114.76
SA20_SOC_2	963	217.5166368484497	305.4820919036865	0.00056050875	1115.92
SA20_SOC_2	964	234.72661972045898	335.8268165588379	0.00092944433	1117.08
SA20_SOC_2	965	223.55382442474365	299.5604610443115	0.00054657407	1118.24
SA20_SOC_2	966	212.45040893554688	290.8946228027344	0.0006994292	1119.4
SA20_SOC_2	967	229.35245037078857	337.0826053619385	0.0008386148	1120.56
SA20_SOC_2	968	222.77324199676514	351.7419719696045	0.0011940019	1121.72
SA20_SOC_2	969	227.54418849945068	349.42256927490234	0.0012465009	1122.88
SA20_SOC_2	970	222.52001762390137	351.8474006652832	0.0009414236	1124.04
SA20_SOC_2	971	227.13072299957275	348.96331787109375	0.0016042206	1125.2
SA20_SOC_2	972	237.70735263824463	347.4656867980957	0.0010216482	1126.36
SA20_SOC_2	973	208.6597442626953	317.95580863952637	0.0011931219	1127.52
SA20_SOC_2	974	211.78150177001953	321.08922958374023	0.0008044381	1128.68
SA20_SOC_2	975	237.47706413269043	319.0389919281006	0.00092231546	1129.84
SA20_SOC_2	976	237.82126903533936	346.4834403991699	0.0010320216	1131.0
SA20_SOC_2	977	230.64813613891602	343.55990409851074	0.0016717894	1132.16
SA20_SOC_2	978	227.4705410003662	348.5624313354492	0.0017972616	1133.32
SA20_SOC_2	979	224.49069023132324	347.11618423461914	0.0018997643	1134.48
SA20_SOC_2	980	228.51827144622803	347.810640335083	0.0017244713	1135.64
SA20_SOC_2	981	226.14264488220215	347.9256820678711	0.0022707647	1136.8
SA20_SOC_2	982	199.5795488357544	250.3886890411377	0.0005894771	1137.96
SA20_SOC_2	983	238.07530403137207	329.66943740844727	0.0009490353	1139.12
SA20_SOC_2	984	235.8649492263794	345.0307846069336	0.0016620836	1140.28
SA20_SOC_2	985	235.87169647216797	319.1005611419678	0.0007572132	1141.44
SA20_SOC_2	986	232.17394351959229	345.809326171875	0.0027021358	1142.6
SA20_SOC_2	987	239.8026704788208	321.36786460876465	0.000925952	1143.76
SA20_SOC_2	988	210.34250259399414	319.58996772766113	0.0008840653	1144.92
SA20_SOC_2	989	233.38921070098877	346.1441230773926	0.0023437745	1146.08
SA20_SOC_2	990	236.86134815216064	340.7500648498535	0.0006660453	1147.24
SA20_SOC_2	991	203.8769006729126	317.8468322753906	0.0009440729	1148.4
SA20_SOC_2	992	201.00553035736084	316.44309997558594	0.00090496056	1149.56
SA20_SOC_2	993	211.62428855895996	320.10663986206055	0.0010212269	1150.72
SA20_SOC_2	994	229.7227382659912	343.37428092956543	0.0017187282	1151.88
SA20_SOC_2	995	229.17275428771973	343.79756927490234	0.0018492285	1153.04
SA20_SOC_2	996	226.04644298553467	346.99564933776855	0.0013383189	1154.2
SA20_SOC_2	997	199.909508228302	250.36216735839844	0.00058310624	1155.36
SA20_SOC_2	998	224.64380264282227	347.0061779022217	0.0013080663	1156.52
SA20_SOC_2	999	105.40964603424072	400.1474189758301	0.01716628	1157.68
SA20_SOC_2	1000	228.0614137649536	346.79017066955566	0.0013437931	1158.84
SA20_SOC_2	1001	203.35800647735596	316.11860275268555	0.0007274103	1160.0
SA20_SOC_2	1002	239.778470993042	333.5133934020996	0.0011024383	1161.16
SA20_SOC_2	1003	235.1705551147461	344.9805450439453	0.0017466695	1162.32
SA20_SOC_2	1004	234.73076820373535	338.43875885009766	0.0008889349	1163.48
SA20_SOC_2	1005	237.89215087890625	321.2417793273926	0.00094173406	1164.64
SA20_SOC_2	1006	202.00238227844238	318.79895210266113	0.000963608	1165.8
SA20_SOC_2	1007	232.75539875030518	337.09216117858887	0.0008910142	1166.96
SA20_SOC_2	1008	200.20523071289062	315.51944732666016	0.00093524234	1168.12
SA20_SOC_2	1009	233.50727558135986	338.0314636230469	0.0007743816	1169.28
SA20_SOC_2	1010	206.68208599090576	314.9043846130371	0.0007402826	1170.44
SA20_SOC_2	1011	233.81147384643555	332.5883388519287	0.0006361488	1171.6
SA20_SOC_2	1012	203.4055471420288	314.4243335723877	0.0006449015	1172.76
SA20_SOC_2	1013	232.6188087463379	324.3647003173828	0.0014939579	1173.92
SA20_SOC_2	1014	233.43651294708252	335.43116569519043	0.000843522	1175.08
SA20_SOC_2	1015	238.96889686584473	318.17779541015625	0.0006041463	1176.24
SA20_SOC_2	1016	240.55829048156738	319.56024169921875	0.00066806976	1177.4
SA20_SOC_2	1017	236.54983043670654	327.65421867370605	0.000692807	1178.56
SA20_SOC_2	1018	210.4175329208374	315.9626770019531	0.0007016516	1179.72
SA20_SOC_2	1019	234.4252109527588	302.0995044708252	0.00077802927	1180.88
SA20_SOC_2	1020	238.47694396972656	316.13951683044434	0.0006014844	1182.04
SA20_SOC_2	1021	235.17417907714844	333.8185501098633	0.0011445509	1183.2
SA20_SOC_2	1022	236.89160346984863	318.5936450958252	0.0009789006	1184.36
SA20_SOC_2	1023	237.5901222229004	317.3942184448242	0.00083261286	1185.52
SA20_SOC_2	1024	222.12581634521484	240.85939407348633	0.00047275302	1186.68
SA20_SOC_2	1025	236.65075302124023	315.51403999328613	0.0010539368	1187.84
SA20_SOC_2	1026	204.88648414611816	318.9064407348633	0.0006078702	1189.0
SA20_SOC_2	1027	237.99912929534912	331.0842704772949	0.00067125866	1190.16
SA20_SOC_2	1028	238.82603645324707	317.4141025543213	0.00070391974	1191.32
SA20_SOC_2	1029	229.9084186553955	330.3255844116211	0.0010792532	1192.48
SA20_SOC_2	1030	233.29133987426758	349.34165954589844	0.0012108438	1193.64
SA20_SOC_2	1031	105.35190105438232	397.412052154541	0.06937912	1194.8
SA20_SOC_2	1032	238.99154663085938	335.0105667114258	0.00068101176	1195.96
SA20_SOC_2	1033	231.22506141662598	326.6586112976074	0.000657003	1197.12
SA20_SOC_2	1034	236.15541458129883	326.110782623291	0.0006614726	1198.28
SA20_SOC_2	1035	201.95868015289307	316.39514923095703	0.0006987408	1199.44
SA20_SOC_2	1036	223.17914962768555	352.1693229675293	0.0009496359	1200.6
SA20_SOC_2	1037	225.34687519073486	350.20116806030273	0.0011598339	1201.76
SA20_SOC_2	1038	229.61773872375488	349.9472236633301	0.0010192798	1202.92
SA20_SOC_2	1039	224.96440410614014	352.17309951782227	0.00092831324	1204.08
SA20_SOC_2	1040	226.26972198486328	349.5156669616699	0.0009505439	1205.24
SA20_SOC_2	1041	233.3218812942505	331.457462310791	0.0007780075	1206.4
SA20_SOC_2	1042	223.29509258270264	350.77277183532715	0.0014149224	1207.56
SA20_SOC_2	1043	222.32418060302734	351.99594497680664	0.0009350027	1208.72
SA20_SOC_2	1044	227.5059938430786	348.7558937072754	0.0010619113	1209.88
SA20_SOC_2	1045	217.75834560394287	351.4631652832031	0.0013721505	1211.04
SA20_SOC_2	1046	239.7493839263916	334.66933250427246	0.0005483258	1212.2
SA20_SOC_2	1047	231.97755813598633	335.18131256103516	0.0007776664	1213.36
SA20_SOC_2	1048	236.7532730102539	335.5176544189453	0.0007182207	1214.52
SA20_SOC_2	1049	234.3000888824463	323.2605171203613	0.0007963388	1215.68
SA20_SOC_2	1050	229.90472316741943	341.50617599487305	0.0012238743	1216.84
SA20_SOC_2	1051	233.12358856201172	329.0981197357178	0.0010393526	1218.0
SA20_SOC_2	1052	238.28260898590088	337.64408111572266	0.0007127557	1219.16
SA20_SOC_2	1053	215.92907905578613	290.19264221191406	0.0005954832	1220.32
SA20_SOC_2	1054	239.60845470428467	305.8547115325928	0.00050717994	1221.48
SA20_SOC_2	1055	205.0748109817505	317.9759216308594	0.00085631956	1222.64
SA20_SOC_2	1056	200.36861896514893	316.9014358520508	0.0006141347	1223.8
SA20_SOC_2	1057	212.41953372955322	289.308557510376	0.00060756266	1224.96
SA20_SOC_2	1058	213.23847770690918	289.96713638305664	0.0005214725	1226.12
SA20_SOC_2	1059	211.88199520111084	291.3405990600586	0.00059086137	1227.28
SA20_SOC_2	1060	195.69005966186523	245.72776794433594	0.00057499664	1228.44
SA20_SOC_2	1061	237.70484924316406	337.8897285461426	0.00061073055	1229.6
SA20_SOC_2	1062	234.4386100769043	332.5115489959717	0.00051492493	1230.76
SA20_SOC_2	1063	238.0910873413086	314.90678787231445	0.0006395156	1231.92
SA20_SOC_2	1064	234.67097282409668	337.40381240844727	0.00072383526	1233.08
SA20_SOC_2	1065	201.36656761169434	315.761775970459	0.0007225413	1234.24
SA20_SOC_2	1066	236.96260452270508	334.45841789245605	0.0009157267	1235.4
SA20_SOC_2	1067	241.0001516342163	309.41147804260254	0.0005796524	1236.56
SA20_SOC_2	1068	233.19692611694336	344.43214416503906	0.0015479192	1237.72
SA20_SOC_2	1069	236.5107536315918	339.4266128540039	0.0009334388	1238.88
SA20_SOC_2	1070	235.3484869003296	345.6024742126465	0.0010274472	1240.04
SA20_SOC_2	1071	226.47404670715332	347.27073669433594	0.0016283403	1241.2
SA20_SOC_2	1072	224.12981986999512	347.3444938659668	0.0016758569	1242.36
SA20_SOC_2	1073	196.44341468811035	247.95836448669434	0.00077020255	1243.52
SA20_SOC_2	1074	210.518479347229	320.83353996276855	0.00073998503	1244.68
SA20_SOC_2	1075	210.4449987411499	320.99141120910645	0.0007055212	1245.84
SA20_SOC_2	1076	211.36586666107178	238.95283699035645	0.0006142869	1247.0
SA20_SOC_2	1077	192.1488881111145	234.40564155578613	0.00052992505	1248.16
SA20_SOC_2	1078	210.37123203277588	236.84789657592773	0.0006147024	1249.32
SA20_SOC_2	1079	210.7950210571289	238.37063312530518	0.00062547636	1250.48
SA20_SOC_2	1080	197.78391122817993	248.34351539611816	0.0005664876	1251.64
SA20_SOC_2	1081	196.46848440170288	247.79505729675293	0.0006354525	1252.8
SA20_SOC_2	1082	229.24623489379883	347.6070213317871	0.001634535	1253.96
SA20_SOC_2	1083	233.69016647338867	334.4945526123047	0.0014623655	1255.12
SA20_SOC_2	1084	208.8587522506714	316.0339164733887	0.0008039871	1256.28
SA20_SOC_2	1085	200.07696151733398	317.9018783569336	0.0011052871	1257.44
SA20_SOC_2	1086	233.87253284454346	339.6519470214844	0.00079898076	1258.6
SA20_SOC_2	1087	105.26037216186523	383.88636589050293	0.10146214	1259.76
SA20_SOC_2	1088	104.51645851135254	386.08643531799316	0.03470189	1260.92
SA20_SOC_2	1089	224.06578063964844	341.68413162231445	0.002243837	1262.08
SA20_SOC_2	1090	105.09539842605591	388.2673931121826	0.12901308	1263.24
SA20_SOC_2	1091	104.0968656539917	393.9569664001465	0.23664215	1264.4
SA20_SOC_2	1092	104.14984226226807	395.2910900115967	0.36671987	1265.56
SA20_SOC_2	1093	104.6079158782959	403.39905738830566	0.01645772	1266.72
SA20_SOC_2	1094	103.27538251876831	398.4893989562988	0.3934603	1267.88
SA20_SOC_2	1095	103.50515842437744	396.4533805847168	0.29026723	1269.04
SA20_SOC_2	1096	104.79168891906738	396.2589454650879	0.015681937	1270.2
SA20_SOC_2	1097	232.70444869995117	331.47274017333984	0.00061778503	1271.36
SA20_SOC_2	1098	222.6041316986084	240.12731552124023	0.00043859397	1272.52
SA20_SOC_2	1099	237.85886764526367	302.13624000549316	0.00040399385	1273.68
SA20_SOC_2	1100	234.98685359954834	316.2373638153076	0.0005762	1274.84
SA20_SOC_2	1101	200.73649883270264	313.66687774658203	0.000719822	1276.0
SA20_SOC_2	1102	236.26585006713867	313.8896656036377	0.0005496934	1277.16
SA20_SOC_2	1103	239.53163623809814	317.14061737060547	0.0005518405	1278.32
SA20_SOC_2	1104	213.2302761077881	289.5820713043213	0.00051529607	1279.48
SA20_SOC_2	1105	214.57581520080566	233.24323654174805	0.0005357455	1280.64
SA20_SOC_2	1106	208.36210250854492	317.15343475341797	0.00072240946	1281.8
SA20_SOC_2	1107	240.04058837890625	334.2150592803955	0.0007416066	1282.96
SA20_SOC_2	1108	235.1149320602417	296.92365646362305	0.0004774213	1284.12
SA20_SOC_2	1109	238.79168033599854	311.6959762573242	0.0007859456	1285.28
SA20_SOC_2	1110	238.0631923675537	320.02172470092773	0.000684948	1286.44
SA20_SOC_2	1111	236.5786075592041	311.3426971435547	0.00060429575	1287.6
SA20_SOC_2	1112	241.28117561340332	333.0354309082031	0.00089466374	1288.76
SA20_SOC_2	1113	203.0115842819214	317.1584129333496	0.00059290376	1289.92
SA20_SOC_2	1114	216.0616397857666	307.75391578674316	0.00065258046	1291.08
SA20_SOC_2	1115	238.96665573120117	318.4870147705078	0.0010067185	1292.24
SA20_SOC_2	1116	239.2653226852417	306.5627861022949	0.00066166435	1293.4
SA20_SOC_2	1117	240.41423797607422	323.9146327972412	0.0006560467	1294.56
SA20_SOC_2	1118	237.69218921661377	333.5573387145996	0.00082810444	1295.72
SA20_SOC_2	1119	234.32393074035645	346.16578102111816	0.0011932486	1296.88
SA20_SOC_2	1120	241.15617275238037	320.6803321838379	0.00093832874	1298.04
SA20_SOC_2	1121	229.98056411743164	338.63219261169434	0.001328319	1299.2
SA20_SOC_2	1122	236.41586303710938	329.8556613922119	0.0008855433	1300.36
SA20_SOC_2	1123	232.94062614440918	328.84998321533203	0.0010573445	1301.52
SA20_SOC_2	1124	197.10235595703125	246.0886287689209	0.00044123313	1302.68
SA20_SOC_2	1125	245.50886154174805	332.1632766723633	0.00069381064	1303.84
SA20_SOC_2	1126	243.0696725845337	332.12488174438477	0.00066966476	1305.0
SA20_SOC_2	1127	240.31682014465332	318.2730960845947	0.0008937525	1306.16
SA20_SOC_2	1128	236.1680507659912	335.1054382324219	0.0013202481	1307.32
SA20_SOC_2	1129	243.3483600616455	325.189733505249	0.00077594206	1308.48
SA20_SOC_2	1130	233.65299701690674	334.0060329437256	0.00082870753	1309.64
SA20_SOC_2	1131	199.06530380249023	248.57797622680664	0.00047343265	1310.8
SA20_SOC_2	1132	232.94551372528076	335.2880001068115	0.0013145404	1311.96
SA20_SOC_2	1133	104.59578037261963	387.58532524108887	0.035398256	1313.12
SA20_SOC_2	1134	105.553138256073	397.4519920349121	0.02761167	1314.28
SA20_SOC_2	1135	221.8033790588379	348.878116607666	0.0016156144	1315.44
SA20_SOC_2	1136	222.17812538146973	349.6833801269531	0.0021585536	1316.6
SA20_SOC_2	1137	224.55062866210938	347.51461029052734	0.0014484008	1317.76
SA20_SOC_2	1138	213.1903886795044	291.1405277252197	0.0005846922	1318.92
SA20_SOC_2	1139	217.03174114227295	349.60927963256836	0.0015577236	1320.08
SA20_SOC_2	1140	231.32758140563965	337.6086902618408	0.0008332085	1321.24
SA20_SOC_2	1141	238.93632888793945	335.87820053100586	0.0006393166	1322.4
SA20_SOC_2	1142	220.12982368469238	349.10797119140625	0.0011279302	1323.56
SA20_SOC_2	1143	222.5999116897583	350.3525733947754	0.0009603122	1324.72
SA20_SOC_2	1144	226.88555717468262	347.03418731689453	0.0012535218	1325.88
SA20_SOC_2	1145	104.22250032424927	396.34949684143066	0.11193828	1327.04
SA20_SOC_2	1146	103.04399728775024	399.7206115722656	0.1075247	1328.2
SA20_SOC_2	1147	237.1457576751709	319.37536239624023	0.0006296847	1329.36
SA20_SOC_2	1148	229.76198196411133	334.42211151123047	0.0011506223	1330.52
SA20_SOC_2	1149	211.35756969451904	294.3884468078613	0.0006345181	1331.68
SA20_SOC_2	1150	235.79630851745605	331.68771743774414	0.0009451678	1332.84
SA20_SOC_2	1151	104.14671897888184	377.5916290283203	0.033190187	1334.0
SA20_SOC_2	1152	234.3127965927124	340.0118064880371	0.0006992093	1335.16
SA20_SOC_2	1153	237.82145977020264	325.4340648651123	0.0004966363	1336.32
SA20_SOC_2	1154	193.19204092025757	235.18900394439697	0.00041878686	1337.48
SA20_SOC_2	1155	500.89683532714844	77.42666959762573	0.0006416332	1338.64
SA20_SOC_2	1156	232.9922914505005	344.63985443115234	0.0017345349	1339.8
SA20_SOC_2	1157	229.04894351959229	344.7755527496338	0.002278216	1340.96
SA20_SOC_2	1158	213.76492977142334	242.38763809204102	0.00057313073	1342.12
SA20_SOC_2	1159	231.6859483718872	345.40225982666016	0.002325323	1343.28
SA20_SOC_2	1160	102.79710292816162	391.53385162353516	0.11886395	1344.44
SA20_SOC_2	1161	101.40140056610107	388.5079765319824	0.4121791	1345.6
SA20_SOC_2	1162	226.38802528381348	345.29497146606445	0.0026261453	1346.76
SA20_SOC_2	1163	212.15710639953613	243.64465713500977	0.0006577849	1347.92
SA20_SOC_2	1164	211.75885200500488	239.4025754928589	0.00069678156	1349.08
SA20_SOC_2	1165	233.8712215423584	338.59448432922363	0.0008000321	1350.24
SA20_SOC_2	1166	212.0164155960083	319.4443702697754	0.0009194836	1351.4
SA20_SOC_2	1167	202.70638465881348	318.8577175140381	0.0011334221	1352.56
SA20_SOC_2	1168	232.53107070922852	339.4651794433594	0.00095171016	1353.72
SA20_SOC_2	1169	212.34207153320312	316.59828186035156	0.0008648822	1354.88
SA20_SOC_2	1170	200.76489448547363	317.96496391296387	0.0009841308	1356.04
SA20_SOC_2	1171	214.78843688964844	240.0307846069336	0.0005287026	1357.2
SA20_SOC_2	1172	230.39915561676025	337.6402759552002	0.0009917525	1358.36
SA20_SOC_2	1173	234.3250274658203	336.0270023345947	0.0007654243	1359.52
SA20_SOC_2	1174	233.95977020263672	336.8008232116699	0.00087534345	1360.68
SA20_SOC_2	1175	239.02785778045654	336.1956024169922	0.0012478944	1361.84
SA20_SOC_2	1176	231.27193450927734	330.9956932067871	0.00063755387	1363.0
SA20_SOC_2	1177	236.57679557800293	332.64604568481445	0.001495891	1364.16
SA20_SOC_2	1178	201.440691947937	316.83709144592285	0.0009028995	1365.32
SA20_SOC_2	1179	200.29165744781494	316.58077239990234	0.00094958075	1366.48
SA20_SOC_2	1180	228.16765308380127	329.60025787353516	0.0010782712	1367.64
SA20_SOC_2	1181	221.8658208847046	329.01732444763184	0.0016225313	1368.8
SA20_SOC_2	1182	226.84898376464844	347.37690925598145	0.0018228187	1369.96
SA20_SOC_2	1183	232.55221843719482	336.21625900268555	0.0012793592	1371.12
SA20_SOC_2	1184	239.3592119216919	307.4868106842041	0.0004930064	1372.28
SA20_SOC_2	1185	239.81060981750488	310.2341079711914	0.00067497935	1373.44
SA20_SOC_2	1186	243.66040229797363	321.1198425292969	0.0009356122	1374.6
SA20_SOC_2	1187	233.18309783935547	339.6684265136719	0.0015635133	1375.76
SA20_SOC_2	1188	106.40531778335571	389.11869049072266	0.012060936	1376.92
SA20_SOC_2	1189	106.0853123664856	389.3836212158203	0.03198187	1378.08
SA20_SOC_2	1190	105.0832986831665	395.00950813293457	0.070931844	1379.24
SA20_SOC_2	1191	229.35032844543457	348.84973526000977	0.0011296845	1380.4
SA20_SOC_2	1192	227.37505435943604	350.9579658508301	0.0020935545	1381.56
SA20_SOC_2	1193	236.84265613555908	325.40133476257324	0.0008966129	1382.72
SA20_SOC_2	1194	239.0237808227539	319.07392501831055	0.0005401236	1383.88
SA20_SOC_2	1195	226.0366439819336	312.0462226867676	0.00056562416	1385.04
SA20_SOC_2	1196	239.36104774475098	315.168514251709	0.00045777913	1386.2
SA20_SOC_2	1197	235.20686626434326	323.62217903137207	0.0008931426	1387.36
SA20_SOC_2	1198	238.7852668762207	306.8612480163574	0.0004968892	1388.52
SA20_SOC_2	1199	240.2935028076172	314.70508575439453	0.00049702986	1389.68
SA20_SOC_2	1200	215.9282684326172	307.28774070739746	0.0005711012	1390.84
SA20_SOC_2	1201	239.13345336914062	324.8923873901367	0.00054766925	1392.0
SA20_SOC_2	1202	239.47224617004395	316.6249179840088	0.00065734313	1393.16
SA20_SOC_2	1203	224.77667331695557	246.53180122375488	0.0006465514	1394.32
SA20_SOC_2	1204	239.04647827148438	332.5189018249512	0.0011133649	1395.48
SA20_SOC_2	1205	228.7353515625	348.8374614715576	0.0014803475	1396.64
SA20_SOC_2	1206	242.40736961364746	332.38534927368164	0.00052731653	1397.8
SA20_SOC_2	1207	234.95080471038818	331.0019874572754	0.00081703864	1398.96
SA20_SOC_2	1208	232.88533687591553	328.1159019470215	0.001392748	1400.12
SA20_SOC_2	1209	233.868670463562	346.17679595947266	0.0013829903	1401.28
SA20_SOC_2	1210	241.7677402496338	337.2827339172363	0.0006399384	1402.44
SA20_SOC_2	1211	211.9046449661255	318.71678352355957	0.0009907155	1403.6
SA20_SOC_2	1212	236.08248233795166	322.82238006591797	0.00070620194	1404.76
SA20_SOC_2	1213	233.3531141281128	304.42148208618164	0.00076690863	1405.92
SA20_SOC_2	1214	235.5642318725586	327.4633026123047	0.000556433	1407.08
SA20_SOC_2	1215	224.52502250671387	244.95162963867188	0.00065584824	1408.24
SA20_SOC_2	1216	241.23592376708984	340.07240295410156	0.0009615079	1409.4
SA20_SOC_2	1217	232.54170417785645	335.09342193603516	0.00096373976	1410.56
SA20_SOC_2	1218	235.1783275604248	345.263729095459	0.0011540084	1411.72
SA20_SOC_2	1219	224.90029335021973	333.5204029083252	0.0007855435	1412.88
SA20_SOC_2	1220	214.65425491333008	292.1168518066406	0.0006379368	1414.04
SA20_SOC_2	1221	231.51373863220215	345.2241325378418	0.0016526239	1415.2
SA20_SOC_2	1222	213.68327140808105	239.1227388381958	0.00067078124	1416.36
SA20_SOC_2	1223	237.70172595977783	303.30488204956055	0.00060367427	1417.52
SA20_SOC_2	1224	104.45306301116943	381.3761901855469	0.103615865	1418.68
SA20_SOC_2	1225	103.56125831604004	396.4798164367676	0.4867733	1419.84
SA20_SOC_2	1226	226.53498649597168	348.9228057861328	0.001046961	1421.0
SA20_SOC_2	1227	104.7467589378357	399.86732482910156	0.033340346	1422.16
SA20_SOC_2	1228	103.5844087600708	415.0762939453125	0.024918891	1423.32
SA20_SOC_2	1229	218.31161975860596	348.94506454467773	0.0018102247	1424.48
SA20_SOC_2	1230	219.5284605026245	349.26984786987305	0.0015508027	1425.64
SA20_SOC_2	1231	218.79103183746338	350.2910327911377	0.0018230964	1426.8
SA20_SOC_2	1232	103.89926433563232	399.4679260253906	0.046575185	1427.96
SA20_SOC_2	1233	203.36716175079346	318.29978942871094	0.00065369345	1429.12
SA20_SOC_2	1234	238.6014699935913	325.570707321167	0.00084768643	1430.28
SA20_SOC_2	1235	103.46019268035889	386.6549491882324	0.14324325	1431.44
SA20_SOC_2	1236	211.20924949645996	319.0258026123047	0.00083481736	1432.6
SA20_SOC_2	1237	196.46188020706177	248.28083038330078	0.0006074796	1433.76
SA20_SOC_2	1238	205.90591430664062	315.8788204193115	0.0007107519	1434.92
SA20_SOC_2	1239	237.59090900421143	322.33288764953613	0.0005444706	1436.08
SA20_SOC_2	1240	232.2803020477295	314.8051643371582	0.00078554207	1437.24
SA20_SOC_2	1241	231.1553716659546	343.5193634033203	0.0017112469	1438.4
SA20_SOC_2	1242	234.02423858642578	343.824520111084	0.0017977785	1439.56
SA20_SOC_2	1243	219.1068410873413	260.04289627075195	0.0008728344	1440.72
SA20_SOC_2	1244	213.6636257171631	307.58145332336426	0.0005909283	1441.88
SA20_SOC_2	1245	233.98091793060303	335.7765197753906	0.0010277946	1443.04
SA20_SOC_2	1246	200.98121166229248	319.34351921081543	0.0008565407	1444.2
SA20_SOC_2	1247	201.21221542358398	318.4102249145508	0.00085371523	1445.36
SA20_SOC_2	1248	236.53943538665771	339.7573471069336	0.00088596944	1446.52
SA20_SOC_2	1249	237.3133659362793	322.7148628234863	0.000856328	1447.68
SA20_SOC_2	1250	232.80951976776123	314.18938636779785	0.00069299655	1448.84
SA20_SOC_2	1251	203.07536125183105	317.5840187072754	0.0011509467	1450.0
SA20_SOC_2	1252	228.11377048492432	342.2897529602051	0.0021816543	1451.16
SA20_SOC_2	1253	229.80127334594727	342.9441833496094	0.0016575955	1452.32
SA20_SOC_2	1254	235.1017713546753	319.12230491638184	0.00059814233	1453.48
SA20_SOC_2	1255	235.1658582687378	335.7206153869629	0.00085744506	1454.64
SA20_SOC_2	1256	199.01118278503418	248.2870101928711	0.0005835115	1455.8
SA20_SOC_2	1257	236.6546630859375	338.3796501159668	0.0008908207	1456.96
SA20_SOC_2	1258	198.54226112365723	246.8606472015381	0.00058499834	1458.12
SA20_SOC_2	1259	106.16699457168579	388.56273651123047	0.0012842738	1459.28
SA20_SOC_2	1260	104.80709075927734	398.57568740844727	0.024347419	1460.44
SA20_SOC_2	1261	224.57845211029053	346.7535209655762	0.0014213597	1461.6
SA20_SOC_2	1262	237.13364601135254	319.5217037200928	0.0006042946	1462.76
SA20_SOC_2	1263	224.1255521774292	347.4573612213135	0.0014865799	1463.92
SA20_SOC_2	1264	224.12824630737305	345.77728271484375	0.0014055476	1465.08
SA20_SOC_2	1265	219.26515102386475	350.10217666625977	0.0011755369	1466.24
SA20_SOC_2	1266	235.89160442352295	335.4055595397949	0.000743033	1467.4
SA20_SOC_2	1267	228.33094596862793	348.2251167297363	0.001069597	1468.56
SA20_SOC_2	1268	226.88682079315186	330.8299255371094	0.0012502678	1469.72
SA20_SOC_2	1269	115.46965837478638	332.09083557128906	0.0044384613	1470.88
SA20_SOC_2	1270	240.1811122894287	302.871036529541	0.0005834125	1472.04
SA20_SOC_2	1271	239.88323211669922	318.50732803344727	0.00084104284	1473.2
SA20_SOC_2	1272	214.0474557876587	233.76371383666992	0.00060225336	1474.36
SA20_SOC_2	1273	233.70375633239746	300.9074306488037	0.00043320548	1475.52
SA20_SOC_2	1274	241.82591438293457	301.11053466796875	0.00042109293	1476.68
SA20_SOC_2	1275	200.0565767288208	316.4380073547363	0.0004960818	1477.84
SA20_SOC_2	1276	231.34806156158447	344.5835494995117	0.0011210884	1479.0
SA20_SOC_2	1277	103.57421636581421	378.1882095336914	0.47403944	1480.16
SA20_SOC_2	1278	102.33014822006226	378.248348236084	0.84786725	1481.32
SA20_SOC_2	1279	103.46802473068237	383.13440322875977	0.11984523	1482.48
SA20_SOC_2	1280	103.19161415100098	382.7386665344238	0.6362642	1483.64
SA20_SOC_2	1281	102.90939807891846	386.5293502807617	0.4921382	1484.8
SA20_SOC_2	1282	103.6799430847168	386.68596267700195	0.09391604	1485.96
SA20_SOC_2	1283	102.98975706100464	388.7941360473633	0.84441257	1487.12
SA20_SOC_2	1284	102.96463966369629	391.9197463989258	0.57783437	1488.28
SA20_SOC_2	1285	230.44581413269043	332.73754119873047	0.00060618285	1489.44
SA20_SOC_2	1286	235.6832504272461	334.8167610168457	0.0008099026	1490.6
SA20_SOC_2	1287	238.0288600921631	325.7952117919922	0.00050442194	1491.76
SA20_SOC_2	1288	229.42628860473633	348.85448455810547	0.0008444384	1492.92
SA20_SOC_2	1289	239.6007776260376	338.3001708984375	0.0006155375	1494.08
SA20_SOC_2	1290	224.10848140716553	321.7026901245117	0.00082401047	1495.24
SA20_SOC_2	1291	226.0413646697998	333.1839179992676	0.0009722201	1496.4
SA20_SOC_2	1292	225.939679145813	350.15573501586914	0.0009501971	1497.56
SA20_SOC_2	1293	226.03580951690674	350.5532455444336	0.0009348842	1498.72
SA20_SOC_2	1294	226.25317573547363	350.8369445800781	0.0009952082	1499.88
SA20_SOC_2	1295	226.05092525482178	350.4037284851074	0.001170675	1501.04
SA20_SOC_2	1296	226.90587043762207	350.58780670166016	0.0012264221	1502.2
SA20_SOC_2	1297	225.897479057312	350.71557998657227	0.0010611912	1503.36
SA20_SOC_2	1298	226.1510133743286	347.889461517334	0.0012651007	1504.52
SA20_SOC_2	1299	105.08379936218262	401.14322662353516	0.048166085	1505.68
SA20_SOC_2	1300	104.74215745925903	397.243595123291	0.07458375	1506.84
SA20_SOC_2	1301	225.37195682525635	350.4591751098633	0.0018455926	1508.0
SA20_SOC_2	1302	227.32844352722168	349.0272331237793	0.0013213538	1509.16
SA20_SOC_2	1303	226.05996131896973	349.4252014160156	0.0014455946	1510.32
SA20_SOC_2	1304	105.39013147354126	398.710241317749	0.052625194	1511.48
SA20_SOC_2	1305	105.41399717330933	400.05812644958496	0.047235224	1512.64
SA20_SOC_2	1306	210.33365726470947	318.9044952392578	0.0008863507	1513.8
SA20_SOC_2	1307	229.205322265625	349.006290435791	0.0010681215	1514.96
SA20_SOC_2	1308	204.9283504486084	317.97274589538574	0.00083792955	1516.12
SA20_SOC_2	1309	194.21597719192505	247.10346221923828	0.00058071606	1517.28
SA20_SOC_2	1310	228.62379550933838	336.3419723510742	0.000543586	1518.44
SA20_SOC_2	1311	194.7885513305664	245.89141845703125	0.0005636885	1519.6
SA20_SOC_2	1312	237.20531463623047	337.8654384613037	0.0007487154	1520.76
SA20_SOC_2	1313	194.67785358428955	245.35265922546387	0.0005705631	1521.92
SA20_SOC_2	1314	201.5852689743042	317.5428771972656	0.00087212527	1523.08
SA20_SOC_2	1315	234.85939502716064	339.5199680328369	0.0009219315	1524.24
SA20_SOC_2	1316	194.95104551315308	247.85313606262207	0.000602378	1525.4
SA20_SOC_2	1317	195.09364366531372	247.02655792236328	0.00073994475	1526.56
SA20_SOC_2	1318	216.0264492034912	350.52772521972656	0.0020690006	1527.72
SA20_SOC_2	1319	235.77167987823486	341.11241340637207	0.00082784245	1528.88
SA20_SOC_2	1320	198.2298493385315	245.53038597106934	0.0005488756	1530.04
SA20_SOC_2	1321	231.38837814331055	335.7659912109375	0.0014119105	1531.2
SA20_SOC_2	1322	240.40191173553467	326.934757232666	0.00077347714	1532.36
SA20_SOC_2	1323	202.4639129638672	316.6006851196289	0.0008730823	1533.52
SA20_SOC_2	1324	230.18033504486084	336.0860252380371	0.0009330298	1534.68
SA20_SOC_2	1325	233.55791568756104	332.6578903198242	0.00074106466	1535.84
SA20_SOC_2	1326	236.24086380004883	338.4628486633301	0.002307355	1537.0
SA20_SOC_2	1327	237.09547519683838	317.04872131347656	0.00051163713	1538.16
SA20_SOC_2	1328	208.08098316192627	319.26733016967773	0.00067807385	1539.32
SA20_SOC_2	1329	208.72066020965576	316.41600608825684	0.00072136644	1540.48
SA20_SOC_2	1330	228.5712718963623	334.19955253601074	0.0011368175	1541.64
SA20_SOC_2	1331	231.49640560150146	332.722864151001	0.00077616796	1542.8
SA20_SOC_2	1332	234.20610427856445	337.9775619506836	0.001290914	1543.96
SA20_SOC_2	1333	111.09111309051514	321.0362148284912	0.004441336	1545.12
SA20_SOC_2	1334	229.48200702667236	333.64794731140137	0.0011460438	1546.28
SA20_SOC_2	1335	233.0357551574707	342.53382682800293	0.0020487139	1547.44
SA20_SOC_2	1336	218.8638687133789	254.04685020446777	0.0006808752	1548.6
SA20_SOC_2	1337	230.79791069030762	333.38504791259766	0.0012268786	1549.76
SA20_SOC_2	1338	201.10275745391846	316.257905960083	0.0009344202	1550.92
SA20_SOC_2	1339	208.37023258209229	318.53742599487305	0.0008173126	1552.08
SA20_SOC_2	1340	232.6038122177124	328.3052158355713	0.00087380054	1553.24
SA20_SOC_2	1341	236.87474727630615	336.1837863922119	0.0011728358	1554.4
SA20_SOC_2	1342	230.87890148162842	338.2473564147949	0.0009800541	1555.56
SA20_SOC_2	1343	232.83658027648926	334.3988513946533	0.0016900469	1556.72
SA20_SOC_2	1344	228.97944450378418	333.06389808654785	0.0012850814	1557.88
SA20_SOC_2	1345	232.03935623168945	338.21943283081055	0.0016877659	1559.04
SA20_SOC_2	1346	228.34196090698242	330.0069808959961	0.0007409843	1560.2
SA20_SOC_2	1347	209.97004508972168	316.0220432281494	0.0008390145	1561.36
SA20_SOC_2	1348	235.81466674804688	325.16578674316406	0.00096823514	1562.52
SA20_SOC_2	1349	238.37203979492188	326.7190361022949	0.0008280357	1563.68
SA20_SOC_2	1350	207.19048976898193	314.47497367858887	0.0006854273	1564.84
SA20_SOC_2	1351	231.0654640197754	337.25987434387207	0.0012817077	1566.0
SA20_SOC_2	1352	233.390212059021	345.3588008880615	0.0013204959	1567.16
SA20_SOC_2	1353	235.99860668182373	329.8440170288086	0.0006915221	1568.32
SA20_SOC_2	1354	233.78803730010986	329.5300483703613	0.0010919533	1569.48
SA20_SOC_2	1355	238.22460174560547	318.5295867919922	0.00086369104	1570.64
SA20_SOC_2	1356	243.18270683288574	334.6621799468994	0.00049393164	1571.8
SA20_SOC_2	1357	240.14077186584473	330.2791500091553	0.00067536574	1572.96
SA20_SOC_2	1358	244.11778450012207	333.41503143310547	0.0005965903	1574.12
SA20_SOC_2	1359	237.7662181854248	332.788724899292	0.00081530807	1575.28
SA20_SOC_2	1360	121.4534044265747	319.2578887939453	0.0019913863	1576.44
SA20_SOC_2	1361	240.94867706298828	319.08451080322266	0.00071283104	1577.6
SA20_SOC_2	1362	237.22946643829346	336.7133045196533	0.0009945618	1578.76
SA20_SOC_2	1363	239.94319438934326	330.33411026000977	0.0004017462	1579.92
SA20_SOC_2	1364	238.0021572113037	304.71994400024414	0.0007523646	1581.08
SA20_SOC_2	1365	243.2103157043457	317.60547637939453	0.0005101018	1582.24
SA20_SOC_2	1366	233.6193323135376	329.3539237976074	0.0005621087	1583.4
SA20_SOC_2	1367	176.618492603302	80.66962480545044	0.00035122776	1584.56
SA20_SOC_2	1368	222.61881828308105	312.61980056762695	0.0004883545	1585.72
SA20_SOC_2	1369	214.22979831695557	306.59019470214844	0.0006907099	1586.88
SA20_SOC_2	1370	224.064302444458	241.4267635345459	0.0004576053	1588.04
SA20_SOC_2	1371	243.69845390319824	332.3063850402832	0.00053720904	1589.2
SA20_SOC_2	1372	215.02881050109863	297.5269317626953	0.00070082734	1590.36
SA20_SOC_2	1373	240.68822860717773	333.3981513977051	0.00061979325	1591.52
SA20_SOC_2	1374	237.1678352355957	306.5177249908447	0.0009172371	1592.68
SA20_SOC_2	1375	242.50426292419434	336.1126899719238	0.0006870496	1593.84
SA20_SOC_2	1376	226.08880996704102	349.77916717529297	0.0015418027	1595.0
SA20_SOC_2	1377	106.10508918762207	395.9333324432373	0.01974117	1596.16
SA20_SOC_2	1378	202.84645557403564	317.5696277618408	0.0006765434	1597.32
SA20_SOC_2	1379	240.58594703674316	335.81706047058105	0.00075791345	1598.48
SA20_SOC_2	1380	225.0776767730713	329.96209144592285	0.0006211111	1599.64
SA20_SOC_2	1381	217.4795150756836	325.5590057373047	0.00082050724	1600.8
SA20_SOC_2	1382	223.7870454788208	311.4143371582031	0.0005070419	1601.96
SA20_SOC_2	1383	238.3336067199707	322.59472846984863	0.00055019266	1603.12
SA20_SOC_2	1384	495.0650215148926	79.34379816055298	0.0006322565	1604.28
SA20_SOC_2	1385	212.6089572906494	289.60927963256836	0.0005366969	1605.44
SA20_SOC_2	1386	235.0496768951416	341.01685523986816	0.0012008043	1606.6
SA20_SOC_2	1387	213.29913139343262	252.1201229095459	0.00059662474	1607.76
SA20_SOC_2	1388	203.85360717773438	315.8414840698242	0.0007619054	1608.92
SA20_SOC_2	1389	202.32620239257812	315.75937271118164	0.00059263007	1610.08
SA20_SOC_2	1390	208.1989049911499	314.9892997741699	0.0006735332	1611.24
SA20_SOC_2	1391	238.6317491531372	340.5823516845703	0.00088095077	1612.4
SA20_SOC_2	1392	203.10606956481934	315.3269577026367	0.00069383817	1613.56
SA20_SOC_2	1393	207.0871114730835	316.7380428314209	0.00070700597	1614.72
SA20_SOC_2	1394	231.9934368133545	334.31230545043945	0.00093170523	1615.88
SA20_SOC_2	1395	199.70916509628296	317.0025444030762	0.0006129541	1617.04
SA20_SOC_2	1396	196.4734673500061	245.2309226989746	0.00051697274	1618.2
SA20_SOC_2	1397	193.97921562194824	248.0391025543213	0.0005347193	1619.36
SA20_SOC_2	1398	233.19478034973145	335.75883865356445	0.0008641635	1620.52
SA20_SOC_2	1399	236.64588928222656	334.35190200805664	0.0006376778	1621.68
SA20_SOC_2	1400	201.7953395843506	317.8729820251465	0.00084447616	1622.84
SA20_SOC_2	1401	200.54619312286377	316.3904285430908	0.0006758393	1624.0
SA20_SOC_2	1402	234.95635986328125	325.0264263153076	0.0011416401	1625.16
SA20_SOC_2	1403	104.87905740737915	388.1696033477783	0.027079023	1626.32
SA20_SOC_2	1404	104.32406663894653	397.6826477050781	0.055542808	1627.48
SA20_SOC_2	1405	234.7895622253418	337.4845790863037	0.0009562907	1628.64
SA20_SOC_2	1406	231.4586877822876	333.0428981781006	0.000826497	1629.8
SA20_SOC_2	1407	227.10914611816406	345.47332763671875	0.001564587	1630.96
SA20_SOC_2	1408	217.40293502807617	236.60728454589844	0.0004756897	1632.12
SA20_SOC_2	1409	209.84411239624023	318.25916290283203	0.0011357242	1633.28
SA20_SOC_2	1410	233.7792158126831	324.4284439086914	0.0006004955	1634.44
SA20_SOC_2	1411	208.18448066711426	317.4598789215088	0.0007112236	1635.6
SA20_SOC_2	1412	195.9172248840332	234.8111629486084	0.00048092924	1636.76
SA20_SOC_2	1413	209.99383926391602	234.59701538085938	0.00048441274	1637.92
SA20_SOC_2	1414	206.09374046325684	318.9576244354248	0.00085175957	1639.08
SA20_SOC_2	1415	237.3777151107788	336.78168296813965	0.00093728915	1640.24
SA20_SOC_2	1416	229.08766269683838	310.71224212646484	0.0005203097	1641.4
SA20_SOC_2	1417	232.52291679382324	335.25707244873047	0.0009201527	1642.56
SA20_SOC_2	1418	232.9853057861328	342.2482967376709	0.001462002	1643.72
SA20_SOC_2	1419	228.31861972808838	332.9691410064697	0.0010945365	1644.88
SA20_SOC_2	1420	231.44211769104004	332.3379707336426	0.00072741765	1646.04
SA20_SOC_2	1421	103.5210371017456	378.84398460388184	0.5964955	1647.2
SA20_SOC_2	1422	232.82184600830078	322.62617111206055	0.0013452286	1648.36
SA20_SOC_2	1423	109.88991260528564	326.07421875	0.0029605476	1649.52
SA20_SOC_2	1424	233.9804172515869	340.17683029174805	0.0014287857	1650.68
SA20_SOC_2	1425	236.98835372924805	335.253210067749	0.0004933613	1651.84
SA20_SOC_2	1426	238.4521484375	333.1629180908203	0.00062226225	1653.0
SA20_SOC_2	1427	238.80701065063477	315.6558036804199	0.00072607334	1654.16
SA20_SOC_2	1428	228.80356311798096	332.7765941619873	0.0013399107	1655.32
SA20_SOC_2	1429	229.81884479522705	329.32019233703613	0.0012639192	1656.48
SA20_SOC_2	1430	232.9897165298462	336.0765838623047	0.0009077326	1657.64
SA20_SOC_2	1431	109.18231010437012	321.0044288635254	0.020927913	1658.8
SA20_SOC_2	1432	104.80785369873047	366.4434814453125	0.042880602	1659.96
SA20_SOC_2	1433	238.06147575378418	312.3749542236328	0.00079432264	1661.12
SA20_SOC_2	1434	241.0440444946289	305.70422172546387	0.0006340137	1662.28
SA20_SOC_2	1435	232.63840675354004	329.35718536376953	0.0008373852	1663.44
SA20_SOC_2	1436	242.54932403564453	316.3863945007324	0.0006687616	1664.6
SA20_SOC_2	1437	237.95738220214844	318.1359672546387	0.001007368	1665.76
SA20_SOC_2	1438	113.74753713607788	322.92795181274414	0.030236922	1666.92
SA20_SOC_2	1439	232.48777389526367	340.7149887084961	0.0016489367	1668.08
SA20_SOC_2	1440	236.3255739212036	302.28275299072266	0.0006836672	1669.24
SA20_SOC_2	1441	107.89110660552979	390.216064453125	0.0012123164	1670.4
SA20_SOC_2	1442	114.88066911697388	337.6863670349121	0.0015991766	1671.56
SA20_SOC_2	1443	234.41953659057617	313.3640670776367	0.00081559137	1672.72
SA20_SOC_2	1444	103.01053524017334	383.4893989562988	0.20423023	1673.88
SA20_SOC_2	1445	173.43186140060425	81.95717811584473	0.0005059969	1675.04
SA20_SOC_2	1446	208.2622528076172	316.4495658874512	0.0006375193	1676.2
SA20_SOC_2	1447	234.91778373718262	304.3832302093506	0.0006480094	1677.36
SA20_SOC_2	1448	108.6616039276123	329.0738296508789	0.011216626	1678.52
SA20_SOC_2	1449	106.61783218383789	390.00417709350586	0.011033652	1679.68
SA20_SOC_2	1450	200.61755180358887	315.09241104125977	0.00050248805	1680.84
SA20_SOC_2	1451	242.8476333618164	332.3213481903076	0.0006748986	1682.0
SA20_SOC_2	1452	235.7426643371582	336.28835678100586	0.0013081271	1683.16
SA20_SOC_2	1453	230.38980960845947	263.679141998291	0.00056575885	1684.32
SA20_SOC_2	1454	109.17868614196777	317.96911239624023	0.06329531	1685.48
SA20_SOC_2	1455	105.30937910079956	362.9871368408203	0.038391553	1686.64
SA20_SOC_2	1456	240.84572792053223	315.86623191833496	0.00056825107	1687.8
SA20_SOC_2	1457	239.7709608078003	320.9527587890625	0.00063383515	1688.96
SA20_SOC_2	1458	104.06798124313354	357.876033782959	0.3575849	1690.12
SA20_SOC_2	1459	233.6456537246704	329.6155071258545	0.0014572802	1691.28
SA20_SOC_2	1460	237.77399063110352	334.33825492858887	0.0010979475	1692.44
SA20_SOC_2	1461	210.27541160583496	317.72655487060547	0.00075106294	1693.6
SA20_SOC_2	1462	223.00550937652588	310.87560653686523	0.0007895541	1694.76
SA20_SOC_2	1463	105.22890090942383	365.2346992492676	0.15702966	1695.92
SA20_SOC_2	1464	119.25736665725708	319.11272048950195	0.0010560583	1697.08
SA20_SOC_2	1465	105.20612001419067	368.9761734008789	0.08449877	1698.24
SA20_SOC_2	1466	238.8920783996582	335.35191535949707	0.00090308324	1699.4
SA20_SOC_2	1467	201.3275146484375	315.4911804199219	0.0005324729	1700.56
SA20_SOC_2	1468	230.75153827667236	332.514009475708	0.00087143213	1701.72
SA20_SOC_2	1469	102.55821943283081	385.39953231811523	0.15709338	1702.88
SA20_SOC_2	1470	195.32129764556885	246.3234043121338	0.0005369544	1704.04
SA20_SOC_2	1471	230.94956874847412	331.0126304626465	0.0009460669	1705.2
SA20_SOC_2	1472	207.37252235412598	314.7021675109863	0.00056611677	1706.36
SA20_SOC_2	1473	238.34965229034424	335.22851943969727	0.00076223945	1707.52
SA20_SOC_2	1474	238.3424997329712	334.07421112060547	0.0007888937	1708.68
SA20_SOC_2	1475	196.4829683303833	243.9429759979248	0.00037342214	1709.84
SA20_SOC_2	1476	233.15188884735107	340.6896686553955	0.0011157059	1711.0
SA20_SOC_2	1477	232.40983486175537	332.83058166503906	0.00064336765	1712.16
SA20_SOC_2	1478	238.11025619506836	322.3597240447998	0.00066647737	1713.32
SA20_SOC_2	1479	209.07492637634277	317.91189193725586	0.00061962754	1714.48
SA20_SOC_2	1480	230.64026832580566	320.18102645874023	0.00076254125	1715.64
SA20_SOC_2	1481	234.10136699676514	333.8978576660156	0.00075771124	1716.8
SA20_SOC_2	1482	237.39302158355713	324.7852420806885	0.0008303489	1717.96
SA20_SOC_2	1483	207.63933658599854	317.5135803222656	0.0006771881	1719.12
SA20_SOC_2	1484	204.45818901062012	313.4380531311035	0.0006803984	1720.28
SA20_SOC_2	1485	201.27992630004883	317.8733825683594	0.000823035	1721.44
SA20_SOC_2	1486	229.66046333312988	348.12744140625	0.0015145652	1722.6
SA20_SOC_2	1487	235.4257583618164	341.3931655883789	0.0012539972	1723.76
SA20_SOC_2	1488	233.95302295684814	332.6996898651123	0.0005855891	1724.92
SA20_SOC_2	1489	104.97446060180664	359.9769973754883	0.078641444	1726.08
SA20_SOC_2	1490	236.3903284072876	324.6800994873047	0.0010410353	1727.24
SA20_SOC_2	1491	235.9308958053589	338.5937976837158	0.0009031116	1728.4
SA20_SOC_2	1492	200.4683017730713	319.2759704589844	0.00079114287	1729.56
SA20_SOC_2	1493	237.18152046203613	324.36192512512207	0.0005772015	1730.72
SA20_SOC_2	1494	205.5001735687256	317.7252960205078	0.0011487084	1731.88
SA20_SOC_2	1495	118.18075180053711	321.38294219970703	0.0027756249	1733.04
SA20_SOC_2	1496	104.52643632888794	352.51779556274414	0.44425046	1734.2
SA20_SOC_2	1497	231.1762809753418	331.34007453918457	0.000985074	1735.36
SA20_SOC_2	1498	196.1067795753479	246.70981407165527	0.00057542423	1736.52
SA20_SOC_2	1499	117.2123908996582	322.57309913635254	0.0008267561	1737.68
SA20_SOC_2	1500	115.61417579650879	327.48867988586426	0.007197457	1738.84
SA20_SOC_2	1501	231.77473545074463	336.69084548950195	0.001158159	1740.0
SA20_SOC_2	1502	229.45523262023926	334.87658500671387	0.0006339783	1741.16
SA20_SOC_2	1503	231.6244125366211	331.69200897216797	0.00076247304	1742.32
SA20_SOC_2	1504	203.51719856262207	316.49434089660645	0.0007952035	1743.48
SA20_SOC_2	1505	236.34724617004395	319.3666648864746	0.00068507827	1744.64
SA20_SOC_2	1506	228.3139705657959	333.79262924194336	0.0017615434	1745.8
SA20_SOC_2	1507	230.14366626739502	333.2928943634033	0.00057916634	1746.96
SA20_SOC_2	1508	429.65078353881836	365.6391906738281	0.997166	1748.12
SA20_SOC_2	1509	580.5263519287109	370.6363105773926	0.9993674	1749.28
SA20_SOC_2	1510	615.6740188598633	375.48357009887695	0.9995505	1750.44
SA20_SOC_2	1511	638.1577014923096	362.7220916748047	0.99858546	1751.6
SA20_SOC_2	1512	661.9336128234863	371.2590980529785	0.97047013	1752.76
SA20_SOC_2	1513	622.9335784912109	372.29639053344727	0.99916446	1753.92
SA20_SOC_2	1514	622.2538471221924	344.5758819580078	0.9985442	1755.08
SA20_SOC_2	1515	613.7136936187744	360.1515483856201	0.99976045	1756.24
SA20_SOC_2	1516	596.1478233337402	354.9049758911133	0.99203426	1757.4
SA20_SOC_2	1517	580.9658050537109	377.980899810791	0.99952114	1758.56
SA20_SOC_2	1518	427.36549377441406	385.6761074066162	0.9991067	1759.72
SA20_SOC_2	1519	332.02672004699707	394.7394275665283	0.96538335	1760.88
SA20_SOC_2	1520	192.92151927947998	233.95538806915283	0.00046920724	1762.04
SA20_SOC_2	1521	199.2941975593567	314.5755958557129	0.0007001974	1763.2
SA20_SOC_2	1522	219.24326419830322	326.5510654449463	0.00096104806	1764.36
SA20_SOC_2	1523	237.46891021728516	322.5277805328369	0.0007822225	1765.52
SA20_SOC_2	1524	240.63806533813477	318.22906494140625	0.00090568257	1766.68
SA20_SOC_2	1525	237.7758026123047	317.3964786529541	0.0007548155	1767.84
SA20_SOC_2	1526	232.89330005645752	337.7087688446045	0.0018027279	1769.0
SA20_SOC_2	1527	209.45050716400146	316.9383144378662	0.00061269174	1770.16
SA20_SOC_2	1528	238.63122463226318	323.4290313720703	0.0006911415	1771.32
SA20_SOC_2	1529	240.6409502029419	334.80923652648926	0.0006801436	1772.48
SA20_SOC_2	1530	231.94918632507324	347.08105087280273	0.0010490578	1773.64
SA20_SOC_2	1531	239.7806167602539	335.7915687561035	0.0006016507	1774.8
SA20_SOC_2	1532	217.2724962234497	308.40579986572266	0.0006753883	1775.96
SA20_SOC_2	1533	239.62478637695312	301.2286949157715	0.0005251227	1777.12
SA20_SOC_2	1534	228.20560932159424	349.467830657959	0.00093316	1778.28
SA20_SOC_2	1535	219.8089599609375	328.6110019683838	0.0011395519	1779.44
SA20_SOC_2	1536	236.84992790222168	323.9143753051758	0.0009974246	1780.6
SA20_SOC_2	1537	239.87915515899658	321.7652893066406	0.0006495728	1781.76
SA20_SOC_2	1538	105.08432388305664	408.59710693359375	0.007187184	1782.92
SA20_SOC_2	1539	239.40966129302979	299.50401306152344	0.00044278833	1784.08
SA20_SOC_2	1540	236.8765115737915	331.79906845092773	0.00095027674	1785.24
SA20_SOC_2	1541	227.44626998901367	350.63801765441895	0.0013433773	1786.4
SA20_SOC_2	1542	226.6216278076172	313.6900520324707	0.00043768954	1787.56
SA20_SOC_2	1543	207.96973705291748	317.6476764678955	0.00065993494	1788.72
SA20_SOC_2	1544	226.0498285293579	312.77984619140625	0.00043728936	1789.88
SA20_SOC_2	1545	193.8777208328247	243.93582344055176	0.00047500955	1791.04
SA20_SOC_2	1546	233.96167755126953	329.09934997558594	0.0008393743	1792.2
SA20_SOC_2	1547	228.53190898895264	326.90088272094727	0.0005079011	1793.36
SA20_SOC_2	1548	197.27240800857544	248.4444236755371	0.0005228562	1794.52
SA20_SOC_2	1549	224.78692531585693	310.82788467407227	0.0004760719	1795.68
SA20_SOC_2	1550	373.03035259246826	390.2930545806885	0.9911069	1796.84
SA20_SOC_2	1551	533.9489459991455	376.1804008483887	0.99928576	1798.0
SA20_SOC_2	1552	623.3249664306641	372.9743957519531	0.9994073	1799.16
SA20_SOC_2	1553	633.4041595458984	354.77986335754395	0.9926662	1800.32
SA20_SOC_2	1554	639.5675182342529	359.40098762512207	0.99816364	1801.48
SA20_SOC_2	1555	610.5319976806641	352.2956657409668	0.9989366	1802.64
SA20_SOC_2	1556	634.007740020752	372.5272750854492	0.8233592	1803.8
SA20_SOC_2	1557	625.6221771240234	359.6898078918457	0.9959953	1804.96
SA20_SOC_2	1558	590.9041404724121	363.01374435424805	0.9993623	1806.12
SA20_SOC_2	1559	601.1645317077637	379.83813285827637	0.9968323	1807.28
SA20_SOC_2	1560	621.5743064880371	387.3706912994385	0.9883277	1808.44
SA20_SOC_2	1561	601.3657569885254	393.7431335449219	0.999634	1809.6
SA20_SOC_2	1562	386.03641986846924	390.0171661376953	0.99953234	1810.76
SA20_SOC_2	1563	333.6785078048706	394.5270252227783	0.9185218	1811.92
SA20_SOC_2	1564	326.6320466995239	388.06583404541016	0.70402455	1813.08
SA20_SOC_2	1565	210.3107213973999	237.3204231262207	0.00061142363	1814.24
SA20_SOC_2	1566	199.0152359008789	250.67296028137207	0.00061756576	1815.4
SA20_SOC_2	1567	241.99120998382568	324.15361404418945	0.0007322444	1816.56
SA20_SOC_2	1568	235.38482189178467	337.00352668762207	0.0009295563	1817.72
SA20_SOC_2	1569	212.5690221786499	320.5796813964844	0.0008332264	1818.88
SA20_SOC_2	1570	234.30399894714355	338.9233589172363	0.00072823226	1820.04
SA20_SOC_2	1571	211.21299266815186	320.656099319458	0.00083172787	1821.2
SA20_SOC_2	1572	216.09127521514893	305.16451835632324	0.0005584744	1822.36
SA20_SOC_2	1573	236.3544464111328	339.82189178466797	0.0009146424	1823.52
SA20_SOC_2	1574	233.66212844848633	341.2887954711914	0.000713829	1824.68
SA20_SOC_2	1575	200.06260871887207	253.0283260345459	0.000814601	1825.84
SA20_SOC_2	1576	104.04527187347412	401.2707710266113	0.0191699	1827.0
SA20_SOC_2	1577	104.65430021286011	401.20840072631836	0.03184323	1828.16
SA20_SOC_2	1578	104.94409799575806	400.95909118652344	0.016644688	1829.32
SA20_SOC_2	1579	222.40421772003174	349.29399490356445	0.001120798	1830.48
SA20_SOC_2	1580	221.65217399597168	349.91621017456055	0.0011286148	1831.64
SA20_SOC_2	1581	200.1347303390503	246.76589012145996	0.00064722024	1832.8
SA20_SOC_2	1582	208.53900909423828	321.8763542175293	0.00081299397	1833.96
SA20_SOC_2	1583	198.23377132415771	248.81266593933105	0.00062441913	1835.12
SA20_SOC_2	1584	200.0718355178833	316.23101234436035	0.0008796921	1836.28
SA20_SOC_2	1585	192.74094104766846	231.70902729034424	0.00047092047	1837.44
SA20_SOC_2	1586	197.1649408340454	248.8542366027832	0.0006242053	1838.6
SA20_SOC_2	1587	197.91890382766724	246.72669410705566	0.0005290101	1839.76
SA20_SOC_2	1588	196.2315797805786	248.5499668121338	0.0006149618	1840.92
SA20_SOC_2	1589	192.79677867889404	231.5833854675293	0.00041487315	1842.08
SA20_SOC_2	1590	233.43701362609863	332.24209785461426	0.00061876856	1843.24
SA20_SOC_2	1591	237.42616176605225	325.9543991088867	0.00065952283	1844.4
SA20_SOC_2	1592	211.41233444213867	317.3028373718262	0.000767582	1845.56
SA20_SOC_2	1593	238.61572742462158	320.51716804504395	0.0010047676	1846.72
SA20_SOC_2	1594	241.87853336334229	320.94743728637695	0.000801385	1847.88
SA20_SOC_2	1595	232.51235485076904	334.5714569091797	0.0008191524	1849.04
SA20_SOC_2	1596	237.22693920135498	311.6117477416992	0.0007241022	1850.2
SA20_SOC_2	1597	234.5071792602539	335.3115749359131	0.0010392407	1851.36
SA20_SOC_2	1598	236.9917392730713	327.00161933898926	0.00066858705	1852.52
SA20_SOC_2	1599	238.838529586792	311.6268253326416	0.0007770983	1853.68
SA20_SOC_2	1600	227.34942436218262	346.6321563720703	0.0014486526	1854.84
SA20_SOC_2	1601	239.65578079223633	336.65245056152344	0.00075752	1856.0
SA20_SOC_2	1602	239.15534019470215	318.46303939819336	0.0010081504	1857.16
SA20_SOC_2	1603	239.12386894226074	303.6705780029297	0.00050902425	1858.32
SA20_SOC_2	1604	240.78869819641113	319.7364807128906	0.00082322647	1859.48
SA20_SOC_2	1605	241.65239334106445	317.21211433410645	0.00073433516	1860.64
SA20_SOC_2	1606	241.4297580718994	317.757625579834	0.0006409731	1861.8
SA20_SOC_2	1607	241.2088394165039	304.6370601654053	0.0004830281	1862.96
SA20_SOC_2	1608	239.59412574768066	337.7348327636719	0.00067676033	1864.12
SA20_SOC_2	1609	219.59922313690186	330.8496952056885	0.0011250002	1865.28
SA20_SOC_2	1610	237.41090297698975	309.876651763916	0.0005726907	1866.44
SA20_SOC_2	1611	238.46402168273926	317.142391204834	0.00094685063	1867.6
SA20_SOC_2	1612	240.90235233306885	300.29791831970215	0.0005802297	1868.76
SA20_SOC_2	1613	239.53804969787598	301.2385654449463	0.0004940811	1869.92
SA20_SOC_2	1614	238.6852264404297	335.299072265625	0.00075174024	1871.08
SA20_SOC_2	1615	225.67932605743408	246.4694309234619	0.0005843683	1872.24
SA20_SOC_2	1616	105.87151050567627	385.01014709472656	0.05175052	1873.4
SA20_SOC_2	1617	199.00234937667847	248.56879234313965	0.0005353053	1874.56
SA20_SOC_2	1618	223.56526851654053	329.2595672607422	0.0007472763	1875.72
SA20_SOC_2	1619	214.68281745910645	304.03844833374023	0.00062268175	1876.88
SA20_SOC_2	1620	221.7238426208496	319.90304946899414	0.00068181544	1878.04
SA20_SOC_2	1621	216.07601642608643	298.9175605773926	0.00065360125	1879.2
SA20_SOC_2	1622	237.22562789916992	305.9315872192383	0.0006401955	1880.36
SA20_SOC_2	1623	218.1072235107422	326.5623092651367	0.000919767	1881.52
SA20_SOC_2	1624	232.86285400390625	295.4786682128906	0.0004481308	1882.68
SA20_SOC_2	1625	201.4622449874878	314.6210289001465	0.00053664175	1883.84
SA20_SOC_2	1626	245.36786079406738	313.84331703186035	0.0004934441	1885.0
SA20_SOC_2	1627	225.87761878967285	352.7637004852295	0.001458483	1886.16
SA20_SOC_2	1628	224.06303882598877	351.69705390930176	0.0016163344	1887.32
SA20_SOC_2	1629	225.69899559020996	351.2176322937012	0.0014291982	1888.48
SA20_SOC_2	1630	206.7051649093628	314.7021675109863	0.00056786725	1889.64
SA20_SOC_2	1631	224.58250522613525	312.5266456604004	0.00044534533	1890.8
SA20_SOC_2	1632	207.3033094406128	318.91971588134766	0.0007962924	1891.96
SA20_SOC_2	1633	210.406231880188	320.4780864715576	0.0009289892	1893.12
SA20_SOC_2	1634	213.69314193725586	289.1309452056885	0.00058475777	1894.28
SA20_SOC_2	1635	212.8006935119629	290.4832077026367	0.0005158856	1895.44
SA20_SOC_2	1636	197.4499225616455	247.05699920654297	0.0005343291	1896.6
SA20_SOC_2	1637	230.94825744628906	338.9380645751953	0.00095754757	1897.76
SA20_SOC_2	1638	205.58769702911377	318.526554107666	0.0006176535	1898.92
SA20_SOC_2	1639	213.1866455078125	320.571985244751	0.0007444226	1900.08
SA20_SOC_2	1640	205.4419755935669	316.94915771484375	0.00068656594	1901.24
SA20_SOC_2	1641	228.91592979431152	348.74399185180664	0.0010905452	1902.4
SA20_SOC_2	1642	214.71726894378662	237.442045211792	0.0006200913	1903.56
SA20_SOC_2	1643	237.90109157562256	338.616886138916	0.0011095278	1904.72
SA20_SOC_2	1644	213.64352703094482	319.3333911895752	0.00076852215	1905.88
SA20_SOC_2	1645	236.09473705291748	337.28968620300293	0.00076865	1907.04
SA20_SOC_2	1646	235.168719291687	335.5183410644531	0.00072513835	1908.2
SA20_SOC_2	1647	198.04624319076538	247.7439308166504	0.00062948914	1909.36
SA20_SOC_2	1648	226.81546211242676	347.09595680236816	0.00149721	1910.52
SA20_SOC_2	1649	234.68985557556152	336.4703178405762	0.0008309048	1911.68
SA20_SOC_2	1650	212.60461807250977	317.2418403625488	0.0005900436	1912.84
SA20_SOC_2	1651	204.72571849822998	316.73970222473145	0.00064153044	1914.0
SA20_SOC_2	1652	231.86182975769043	337.81070709228516	0.0010124809	1915.16
SA20_SOC_2	1653	200.2073049545288	317.83724784851074	0.00082745124	1916.32
SA20_SOC_2	1654	228.83877754211426	345.8730983734131	0.001101664	1917.48
SA20_SOC_2	1655	102.54138708114624	396.3632011413574	0.24998608	1918.64
SA20_SOC_2	1656	236.59687042236328	339.413480758667	0.00085253693	1919.8
SA20_SOC_2	1657	208.38391780853271	316.7370128631592	0.00073201593	1920.96
SA20_SOC_2	1658	206.88621997833252	246.50124549865723	0.0008676643	1922.12
SA20_SOC_2	1659	431.3883304595947	389.9226379394531	0.9992995	1923.28
SA20_SOC_2	1660	580.6667327880859	380.70396423339844	0.99964094	1924.44
SA20_SOC_2	1661	587.0280265808105	383.3814525604248	0.99955386	1925.6
SA20_SOC_2	1662	614.7588729858398	388.73631477355957	0.99964726	1926.76
SA20_SOC_2	1663	615.8385276794434	378.53261947631836	0.99944633	1927.92
SA20_SOC_2	1664	632.6507568359375	381.1806106567383	0.99868375	1929.08
SA20_SOC_2	1665	631.5217971801758	364.6853828430176	0.99633396	1930.24
SA20_SOC_2	1666	607.1053504943848	308.21245193481445	0.9992138	1931.4
SA20_SOC_2	1667	631.9764614105225	345.1563262939453	0.9993666	1932.56
SA20_SOC_2	1668	612.0067596435547	374.32302474975586	0.9993593	1933.72
SA20_SOC_2	1669	606.1767578125	277.20136642456055	0.99926394	1934.88
SA20_SOC_2	1670	607.2447776794434	329.40982818603516	0.9981287	1936.04
SA20_SOC_2	1671	605.141544342041	374.73649978637695	0.9992273	1937.2
SA20_SOC_2	1672	599.1648197174072	365.52480697631836	0.99944574	1938.36
SA20_SOC_2	1673	581.8355560302734	369.7586917877197	0.9996178	1939.52
SA20_SOC_2	1674	648.6373901367188	368.26008796691895	0.99879813	1940.68
SA20_SOC_2	1675	688.7449264526367	382.8310775756836	0.9952957	1941.84
SA20_SOC_2	1676	720.2183723449707	400.74045181274414	0.9918351	1943.0
SA20_SOC_2	1677	725.7328510284424	403.9789581298828	0.8403637	1944.16
SA20_SOC_2	1678	734.4269752502441	397.5966453552246	0.8950242	1945.32
SA20_SOC_2	1679	729.8693656921387	342.67951011657715	0.9947343	1946.48
SA20_SOC_2	1680	698.6226558685303	389.11943435668945	0.99932146	1947.64
SA20_SOC_2	1681	717.9203510284424	427.52140045166016	0.48193133	1948.8
SA20_SOC_2	1682	730.0409317016602	425.1429748535156	0.68749636	1949.96
SA20_SOC_2	1683	729.0364265441895	426.6204643249512	0.1839546	1951.12
SA20_SOC_2	1684	662.9156589508057	418.1897735595703	0.99964654	1952.28
SA20_SOC_2	1685	631.1337471008301	392.1345806121826	0.9993863	1953.44
SA20_SOC_2	1686	632.1245193481445	381.8945503234863	0.99764735	1954.6
SA20_SOC_2	1687	654.8389434814453	377.2228717803955	0.9613236	1955.76
SA20_SOC_2	1688	645.5338478088379	376.7237949371338	0.8911682	1956.92
SA20_SOC_2	1689	634.2303276062012	382.3491954803467	0.95678514	1958.08
SA20_SOC_2	1690	640.6262397766113	389.9085330963135	0.99835783	1959.24
SA20_SOC_2	1691	466.7342185974121	387.02073097229004	0.9995695	1960.4
SA20_SOC_2	1692	339.8473262786865	382.82612800598145	0.96971905	1961.56
SA20_SOC_2	1693	199.83811378479004	273.70259284973145	0.0005324063	1962.72
SA20_SOC_2	1694	237.86358833312988	317.02351570129395	0.0006925726	1963.88
SA20_SOC_2	1695	236.5549087524414	324.9449157714844	0.0006694319	1965.04
SA20_SOC_2	1696	212.01493740081787	306.38800621032715	0.00061385613	1966.2
SA20_SOC_2	1697	223.6532211303711	242.92943000793457	0.00043919476	1967.36
SA20_SOC_2	1698	236.1433982849121	306.94244384765625	0.00042086456	1968.52
SA20_SOC_2	1699	214.58323001861572	304.3502140045166	0.00056317187	1969.68
SA20_SOC_2	1700	207.81662464141846	315.67800521850586	0.0005815172	1970.84
SA20_SOC_2	1701	221.6749668121338	243.90572547912598	0.00044363312	1972.0
SA20_SOC_2	1702	219.44291591644287	318.0436706542969	0.00061793166	1973.16
SA20_SOC_2	1703	215.28186798095703	306.48762702941895	0.00055672793	1974.32
SA20_SOC_2	1704	725.3261566162109	267.7522659301758	0.00042517268	1975.48
SA20_SOC_2	1705	208.56027603149414	317.9174995422363	0.0007031025	1976.64
SA20_SOC_2	1706	212.21795082092285	290.139856338501	0.0005478264	1977.8
SA20_SOC_2	1707	213.50953578948975	288.05912017822266	0.0005142353	1978.96
SA20_SOC_2	1708	231.63092136383057	331.5904426574707	0.0004905005	1980.12
SA20_SOC_2	1709	176.2545108795166	80.84458351135254	0.0005065618	1981.28
SA20_SOC_2	1710	205.87079524993896	317.7673816680908	0.00070506544	1982.44
SA20_SOC_2	1711	200.97289085388184	317.42480278015137	0.0007168203	1983.6
SA20_SOC_2	1712	230.9075117111206	333.83734703063965	0.0006027188	1984.76
SA20_SOC_2	1713	208.6090087890625	317.4044609069824	0.00060333323	1985.92
SA20_SOC_2	1714	212.53201961517334	288.6334705352783	0.0005058062	1987.08
SA20_SOC_2	1715	228.95596027374268	335.4610347747803	0.0005664819	1988.24
SA20_SOC_2	1716	228.71370315551758	338.1145477294922	0.00062361034	1989.4
SA20_SOC_2	1717	190.93780517578125	352.49868392944336	0.00051251333	1990.56
SA20_SOC_2	1718	206.74164295196533	237.58031845092773	0.0006012442	1991.72
SA20_SOC_2	1719	194.12864446640015	246.9664764404297	0.00055849244	1992.88
SA20_SOC_2	1720	195.21946907043457	247.91936874389648	0.00064711727	1994.04
SA20_SOC_2	1721	196.7703938484192	245.91015815734863	0.00048460026	1995.2
SA20_SOC_2	1722	230.9553861618042	335.8649253845215	0.00054190087	1996.36
SA20_SOC_2	1723	220.25630474090576	350.7532596588135	0.0010667478	1997.52
SA20_SOC_2	1724	234.30213928222656	339.4845199584961	0.0009140327	1998.68
SA20_SOC_2	1725	203.0174970626831	318.07605743408203	0.00069526955	1999.84
SA20_SOC_2	1726	196.89757823944092	249.43622589111328	0.0005960947	2001.0
SA20_SOC_2	1727	228.00209522247314	347.524938583374	0.0010656847	2002.16
SA20_SOC_2	1728	221.39379978179932	347.9982376098633	0.0010557687	2003.32
SA20_SOC_2	1729	105.12316226959229	401.26155853271484	0.0070042433	2004.48
SA20_SOC_2	1730	233.56778621673584	334.67740058898926	0.0006410014	2005.64
SA20_SOC_2	1731	201.04906558990479	315.79416275024414	0.00078205654	2006.8
SA20_SOC_2	1732	230.98104000091553	335.3590965270996	0.00045325697	2007.96
SA20_SOC_2	1733	372.6632595062256	376.9896125793457	0.96882915	2009.12
SA20_SOC_2	1734	522.2801208496094	368.0116367340088	0.99914134	2010.28
SA20_SOC_2	1735	612.9600048065186	362.2745990753174	0.99963105	2011.44
SA20_SOC_2	1736	641.6360855102539	360.5573558807373	0.96239245	2012.6
SA20_SOC_2	1737	630.9541702270508	363.2857131958008	0.9985814	2013.76
SA20_SOC_2	1738	606.9649696350098	293.2404327392578	0.9986651	2014.92
SA20_SOC_2	1739	647.7371215820312	340.19262313842773	0.99916685	2016.08
SA20_SOC_2	1740	635.4621887207031	364.53786849975586	0.99947256	2017.24
SA20_SOC_2	1741	620.6130027770996	366.93726539611816	0.9997061	2018.4
SA20_SOC_2	1742	609.6280574798584	344.8707389831543	0.999433	2019.56
SA20_SOC_2	1743	615.9687995910645	365.43285369873047	0.99960583	2020.72
SA20_SOC_2	1744	610.5753898620605	316.7308044433594	0.99931204	2021.88
SA20_SOC_2	1745	622.1272468566895	332.9579544067383	0.9994412	2023.04
SA20_SOC_2	1746	632.8394889831543	372.4011039733887	0.9992248	2024.2
SA20_SOC_2	1747	642.3306941986084	386.1119270324707	0.9996561	2025.36
SA20_SOC_2	1748	671.6936111450195	399.2380142211914	0.99836844	2026.52
SA20_SOC_2	1749	721.2347984313965	406.5037536621094	0.98517364	2027.68
SA20_SOC_2	1750	717.5604820251465	406.9285583496094	0.573182	2028.84
SA20_SOC_2	1751	702.9865264892578	431.6320610046387	0.9980509	2030.0
SA20_SOC_2	1752	713.8321876525879	440.4103088378906	0.96658105	2031.16
SA20_SOC_2	1753	703.6768913269043	415.5011558532715	0.9975331	2032.32
SA20_SOC_2	1754	677.5657653808594	405.6595230102539	0.99920386	2033.48
SA20_SOC_2	1755	710.3289604187012	412.4290466308594	0.8926305	2034.64
SA20_SOC_2	1756	708.1097602844238	416.3042449951172	0.942974	2035.8
SA20_SOC_2	1757	698.1141090393066	406.644229888916	0.016655337	2036.96
SA20_SOC_2	1758	664.9013519287109	392.4520683288574	0.9637005	2038.12
SA20_SOC_2	1759	650.6619453430176	381.71722412109375	0.93196434	2039.28
SA20_SOC_2	1760	634.5516204833984	383.8150691986084	0.9774305	2040.44
SA20_SOC_2	1761	631.7530632019043	390.61941146850586	0.93797785	2041.6
SA20_SOC_2	1762	630.181884765625	392.3301601409912	0.98651564	2042.76
SA20_SOC_2	1763	627.9783248901367	377.42116928100586	0.9983885	2043.92
SA20_SOC_2	1764	640.5057907104492	363.3409881591797	0.9992119	2045.08
SA20_SOC_2	1765	625.6776332855225	382.68433570861816	0.99971205	2046.24
SA20_SOC_2	1766	628.0356884002686	393.982515335083	0.9997633	2047.4
SA20_SOC_2	1767	628.7520408630371	398.57940673828125	0.99968576	2048.56
SA20_SOC_2	1768	619.5940017700195	400.1799774169922	0.9997851	2049.72
SA20_SOC_2	1769	617.3266410827637	398.68489265441895	0.9995073	2050.88
SA20_SOC_2	1770	618.9558029174805	385.67370414733887	0.9977648	2052.04
SA20_SOC_2	1771	611.974048614502	358.7087059020996	0.9993635	2053.2
SA20_SOC_2	1772	609.2647552490234	267.33641624450684	0.9997193	2054.36
SA20_SOC_2	1773	624.2011547088623	331.7793846130371	0.99947065	2055.52
SA20_SOC_2	1774	612.7152442932129	370.8412170410156	0.9996717	2056.68
SA20_SOC_2	1775	611.5475654602051	365.29998779296875	0.999398	2057.84
SA20_SOC_2	1776	631.0328483581543	344.8871612548828	0.9996295	2059.0
SA20_SOC_2	1777	628.6973476409912	376.00914001464844	0.99956065	2060.16
SA20_SOC_2	1778	611.4529132843018	394.7174263000488	0.9996057	2061.32
SA20_SOC_2	1779	613.8723850250244	295.6512451171875	0.9991573	2062.48
SA20_SOC_2	1780	601.239538192749	294.4049549102783	0.99979156	2063.64
SA20_SOC_2	1781	616.1089897155762	343.5472011566162	0.9997254	2064.8
SA20_SOC_2	1782	616.0225868225098	370.5021858215332	0.9998103	2065.96
SA20_SOC_2	1783	636.2195014953613	365.7300567626953	0.99967146	2067.12
SA20_SOC_2	1784	696.7822074890137	408.0740547180176	0.9993224	2068.28
SA20_SOC_2	1785	716.7465209960938	410.65778732299805	0.8660017	2069.44
SA20_SOC_2	1786	685.6587409973145	414.05405044555664	0.9994312	2070.6
SA20_SOC_2	1787	695.9392070770264	423.83337020874023	0.9972153	2071.76
SA20_SOC_2	1788	671.3497161865234	422.74417877197266	0.5581909	2072.92
SA20_SOC_2	1789	674.9130725860596	419.7499465942383	0.9742303	2074.08
SA20_SOC_2	1790	676.6751766204834	424.068660736084	0.9961492	2075.24
SA20_SOC_2	1791	684.8816871643066	422.1818733215332	0.99891174	2076.4
SA20_SOC_2	1792	687.7835273742676	425.3067398071289	0.9977099	2077.56
SA20_SOC_2	1793	717.7278518676758	426.9555473327637	0.69506234	2078.72
SA20_SOC_2	1794	722.7961540222168	429.8532772064209	0.928573	2079.88
SA20_SOC_2	1795	706.2625885009766	403.85181427001953	0.5907924	2081.04
SA20_SOC_2	1796	669.6998596191406	395.0884437561035	0.9631067	2082.2
SA20_SOC_2	1797	631.0165405273438	382.4004650115967	0.9926974	2083.36
SA20_SOC_2	1798	614.3488883972168	380.5268669128418	0.96029973	2084.52
SA20_SOC_2	1799	615.831995010376	400.2369689941406	0.99235594	2085.68
SA20_SOC_2	1800	613.571834564209	390.3036403656006	0.99945194	2086.84
SA20_SOC_2	1801	601.1526107788086	382.05121994018555	0.9995646	2088.0
SA20_SOC_2	1802	598.8262176513672	384.22794342041016	0.9993673	2089.16
SA20_SOC_2	1803	606.8646430969238	387.06459045410156	0.9997291	2090.32
SA20_SOC_2	1804	610.6662750244141	383.81335258483887	0.9997656	2091.48
SA20_SOC_2	1805	609.3512058258057	360.3907585144043	0.9991762	2092.64
SA20_SOC_2	1806	620.8385467529297	351.8324947357178	0.9997482	2093.8
SA20_SOC_2	1807	623.4025955200195	369.19687271118164	0.99973017	2094.96
SA20_SOC_2	1808	616.5055274963379	331.7727470397949	0.9995184	2096.12
SA20_SOC_2	1809	615.5612945556641	344.5535087585449	0.9997985	2097.28
SA20_SOC_2	1810	612.7346038818359	370.4900550842285	0.9998217	2098.44
SA20_SOC_2	1811	614.1119956970215	349.71622467041016	0.9991685	2099.6
SA20_SOC_2	1812	616.8552398681641	354.6829032897949	0.9994838	2100.76
SA20_SOC_2	1813	596.8842506408691	377.08642959594727	0.99773884	2101.92
SA20_SOC_2	1814	595.514726638794	395.8424377441406	0.9996964	2103.08
SA20_SOC_2	1815	421.50468826293945	388.0101013183594	0.99969995	2104.24
SA20_SOC_2	1816	333.4700107574463	378.49711418151855	0.7347296	2105.4
SA20_SOC_2	1817	196.2812304496765	248.38525772094727	0.0005899793	2106.56
SA20_SOC_2	1818	238.0434274673462	319.5440483093262	0.00092015706	2107.72
SA20_SOC_2	1819	213.8273000717163	318.0791759490967	0.001058135	2108.88
SA20_SOC_2	1820	212.9312038421631	320.538911819458	0.0011877597	2110.04
SA20_SOC_2	1821	238.590669631958	321.59857749938965	0.0007137555	2111.2
SA20_SOC_2	1822	213.66214752197266	319.152889251709	0.0010610851	2112.36
SA20_SOC_2	1823	227.9076099395752	345.054988861084	0.0012684833	2113.52
SA20_SOC_2	1824	235.5632781982422	325.1708221435547	0.0011433363	2114.68
SA20_SOC_2	1825	239.5954132080078	321.7848587036133	0.000909763	2115.84
SA20_SOC_2	1826	226.25911235809326	349.06396865844727	0.0017071448	2117.0
SA20_SOC_2	1827	231.36470317840576	335.53035736083984	0.0015476354	2118.16
SA20_SOC_2	1828	200.75421333312988	250.92604637145996	0.0007064032	2119.32
SA20_SOC_2	1829	219.83098983764648	328.82617950439453	0.0013691612	2120.48
SA20_SOC_2	1830	229.0783166885376	346.90638542175293	0.0012469414	2121.64
SA20_SOC_2	1831	239.52035903930664	320.0782012939453	0.0007400026	2122.8
SA20_SOC_2	1832	238.8132095336914	336.3218879699707	0.00061255746	2123.96
SA20_SOC_2	1833	241.54751300811768	302.3389720916748	0.000538181	2125.12
SA20_SOC_2	1834	241.3433074951172	318.0446147918701	0.0009099677	2126.28
SA20_SOC_2	1835	233.04176330566406	348.7173843383789	0.0008868673	2127.44
SA20_SOC_2	1836	229.40540313720703	348.6123847961426	0.0009192554	2128.6
SA20_SOC_2	1837	242.52362251281738	317.08422660827637	0.0007728383	2129.76
SA20_SOC_2	1838	228.21602821350098	349.82571601867676	0.00089015625	2130.92
SA20_SOC_2	1839	228.95500659942627	348.8412666320801	0.0009044511	2132.08
SA20_SOC_2	1840	229.60290908813477	348.2139301300049	0.0009728363	2133.24
SA20_SOC_2	1841	103.41099500656128	401.64567947387695	0.102085054	2134.4
SA20_SOC_2	1842	227.3890733718872	349.11532402038574	0.0011105177	2135.56
SA20_SOC_2	1843	105.6287407875061	394.8577880859375	0.15366322	2136.72
SA20_SOC_2	1844	241.20752811431885	304.956579208374	0.00046884018	2137.88
SA20_SOC_2	1845	239.71047401428223	333.30845832824707	0.0010016422	2139.04
SA20_SOC_2	1846	231.59267902374268	345.3633213043213	0.001177423	2140.2
SA20_SOC_2	1847	235.3788137435913	304.49804306030273	0.0005031633	2141.36
SA20_SOC_2	1848	217.7802562713623	326.54820442199707	0.00081850856	2142.52
SA20_SOC_2	1849	222.0270872116089	243.6148738861084	0.00050211506	2143.68
SA20_SOC_2	1850	223.85215759277344	242.53366470336914	0.00047067567	2144.84
SA20_SOC_2	1851	197.3195195198059	247.12160110473633	0.00046068913	2146.0
SA20_SOC_2	1852	213.81399631500244	234.43217754364014	0.00054121815	2147.16
SA20_SOC_2	1853	242.45636463165283	332.18679428100586	0.0004658334	2148.32
SA20_SOC_2	1854	235.87660789489746	315.15878677368164	0.0005706235	2149.48
SA20_SOC_2	1855	232.80723094940186	294.72229957580566	0.00039634109	2150.64
SA20_SOC_2	1856	225.57928562164307	310.0543212890625	0.0004714862	2151.8
SA20_SOC_2	1857	239.99626636505127	314.1873550415039	0.00041559318	2152.96
SA20_SOC_2	1858	227.23610401153564	326.28750801086426	0.0006116678	2154.12
SA20_SOC_2	1859	241.59753322601318	314.465274810791	0.00048783413	2155.28
SA20_SOC_2	1860	215.3019905090332	287.39991188049316	0.00049584307	2156.44
SA20_SOC_2	1861	217.59233474731445	325.3615951538086	0.0009012243	2157.6
SA20_SOC_2	1862	209.1780424118042	317.559814453125	0.00073211704	2158.76
SA20_SOC_2	1863	208.43942165374756	318.37148666381836	0.00080923096	2159.92
SA20_SOC_2	1864	234.29267406463623	332.85807609558105	0.0006249657	2161.08
SA20_SOC_2	1865	218.3412790298462	350.9088706970215	0.0014525494	2162.24
SA20_SOC_2	1866	224.66795444488525	352.0419502258301	0.0008227653	2163.4
SA20_SOC_2	1867	221.72613143920898	240.45324325561523	0.0006006789	2164.56
SA20_SOC_2	1868	215.14368057250977	288.5903549194336	0.0005305907	2165.72
SA20_SOC_2	1869	219.49610710144043	351.0765838623047	0.0012354268	2166.88
SA20_SOC_2	1870	233.6207389831543	337.9821968078613	0.0010287205	2168.04
SA20_SOC_2	1871	230.98337650299072	340.18784523010254	0.000952768	2169.2
SA20_SOC_2	1872	213.22760581970215	236.1296796798706	0.00055417477	2170.36
SA20_SOC_2	1873	234.20486450195312	336.1861038208008	0.00066682306	2171.52
SA20_SOC_2	1874	196.24319076538086	245.9458351135254	0.0006363519	2172.68
SA20_SOC_2	1875	233.2047462463379	335.60651779174805	0.0009036229	2173.84
SA20_SOC_2	1876	235.31341552734375	340.5626678466797	0.001204292	2175.0
SA20_SOC_2	1877	236.77263259887695	319.20796394348145	0.00052250945	2176.16
SA20_SOC_2	1878	198.0538010597229	249.12935256958008	0.0006423101	2177.32
SA20_SOC_2	1879	233.76007080078125	338.3389949798584	0.0008862548	2178.48
SA20_SOC_2	1880	220.4012155532837	350.2830505371094	0.0016184733	2179.64
SA20_SOC_2	1881	236.16986274719238	338.1284523010254	0.0008901877	2180.8
SA20_SOC_2	1882	239.08283710479736	337.13945388793945	0.000770682	2181.96
SA20_SOC_2	1883	204.98757362365723	319.5205307006836	0.0007894524	2183.12
SA20_SOC_2	1884	233.45754146575928	341.0177993774414	0.00090929895	2184.28
SA20_SOC_2	1885	239.39197063446045	329.8572635650635	0.0005936055	2185.44
SA20_SOC_2	1886	196.8270778656006	248.84900093078613	0.0006785722	2186.6
SA20_SOC_2	1887	235.09564399719238	339.6924018859863	0.0010954024	2187.76
SA20_SOC_2	1888	238.78531455993652	319.5560359954834	0.00060141616	2188.92
SA20_SOC_2	1889	200.74338912963867	250.18092155456543	0.0007599783	2190.08
SA20_SOC_2	1890	236.73675060272217	340.6835174560547	0.000994867	2191.24
SA20_SOC_2	1891	234.50050354003906	337.2129249572754	0.0017958243	2192.4
SA20_SOC_2	1892	231.9136619567871	337.55441665649414	0.00094897026	2193.56
SA20_SOC_2	1893	230.92381954193115	337.355260848999	0.0008965087	2194.72
SA20_SOC_2	1894	235.59958934783936	327.2220039367676	0.0010297834	2195.88
SA20_SOC_2	1895	234.10964012145996	336.16902351379395	0.0015181344	2197.04
SA20_SOC_2	1896	232.7441930770874	338.1097412109375	0.00087194704	2198.2
SA20_SOC_2	1897	233.94005298614502	339.76186752319336	0.00082445104	2199.36
SA20_SOC_2	1898	231.25388622283936	338.08948516845703	0.00074984966	2200.52
SA20_SOC_2	1899	235.9248161315918	338.1647300720215	0.0008691893	2201.68
SA20_SOC_2	1900	202.21946239471436	319.2938232421875	0.0009594744	2202.84
SA20_SOC_2	1901	233.6801528930664	336.1417865753174	0.00068131846	2204.0
SA20_SOC_2	1902	201.10557079315186	321.00276947021484	0.0010863572	2205.16
SA20_SOC_2	1903	200.5204677581787	317.7270698547363	0.00081224245	2206.32
SA20_SOC_2	1904	201.63977146148682	317.37719535827637	0.00093156676	2207.48
SA20_SOC_2	1905	218.94075870513916	348.76779556274414	0.0012370929	2208.64
SA20_SOC_2	1906	219.78228092193604	348.784761428833	0.0012441605	2209.8
SA20_SOC_2	1907	234.71755981445312	336.19460105895996	0.00092757674	2210.96
SA20_SOC_2	1908	221.04663848876953	349.5128345489502	0.0014174304	2212.12
SA20_SOC_2	1909	238.89331817626953	339.0113639831543	0.0008549939	2213.28
SA20_SOC_2	1910	209.7376585006714	319.1795539855957	0.0010078249	2214.44
SA20_SOC_2	1911	230.54358959197998	335.42884826660156	0.0011297613	2215.6
SA20_SOC_2	1912	239.85834121704102	318.1838893890381	0.0007161014	2216.76
SA20_SOC_2	1913	232.77385234832764	325.823335647583	0.0010183714	2217.92
SA20_SOC_2	1914	230.81848621368408	334.9738311767578	0.0013256902	2219.08
SA20_SOC_2	1915	237.18667030334473	326.1936664581299	0.00077682134	2220.24
SA20_SOC_2	1916	237.67540454864502	334.5267105102539	0.00079674745	2221.4
SA20_SOC_2	1917	201.74391269683838	253.23795318603516	0.0007260695	2222.56
SA20_SOC_2	1918	237.08083629608154	335.58305740356445	0.0005831876	2223.72
SA20_SOC_2	1919	240.12377262115479	319.5718288421631	0.00074502156	2224.88
SA20_SOC_2	1920	241.33105278015137	337.14428901672363	0.0006708771	2226.04
SA20_SOC_2	1921	241.1010503768921	318.6488342285156	0.0005409806	2227.2
SA20_SOC_2	1922	238.83354663848877	301.40421867370605	0.00044885738	2228.36
SA20_SOC_2	1923	236.65480613708496	308.5250759124756	0.0006572341	2229.52
SA20_SOC_2	1924	238.62063884735107	334.4472312927246	0.0006679463	2230.68
SA20_SOC_2	1925	234.11226272583008	340.1455593109131	0.0008063402	2231.84
SA20_SOC_2	1926	237.3666524887085	305.68556785583496	0.0005065483	2233.0
SA20_SOC_2	1927	214.06028270721436	317.48754501342773	0.0006906307	2234.16
SA20_SOC_2	1928	227.35531330108643	348.5786819458008	0.0012447207	2235.32
SA20_SOC_2	1929	227.08516120910645	348.32210540771484	0.0009412775	2236.48
SA20_SOC_2	1930	226.57852172851562	349.1187286376953	0.0007990692	2237.64
SA20_SOC_2	1931	216.52240753173828	308.2374572753906	0.00064299954	2238.8
SA20_SOC_2	1932	218.1936264038086	307.271203994751	0.0006306535	2239.96
SA20_SOC_2	1933	105.89617490768433	398.79106521606445	0.018923782	2241.12
SA20_SOC_2	1934	223.25360774993896	352.14099884033203	0.0011871284	2242.28
SA20_SOC_2	1935	230.34749031066895	349.974946975708	0.0011359531	2243.44
SA20_SOC_2	1936	242.17565059661865	310.605525970459	0.0006453216	2244.6
SA20_SOC_2	1937	235.11595726013184	331.9858932495117	0.0007461647	2245.76
SA20_SOC_2	1938	234.0911865234375	335.9575080871582	0.0015251582	2246.92
SA20_SOC_2	1939	226.55460834503174	349.4857978820801	0.0015083122	2248.08
SA20_SOC_2	1940	230.06837368011475	350.63547134399414	0.0011048638	2249.24
SA20_SOC_2	1941	234.46381092071533	335.2028274536133	0.0007642217	2250.4
SA20_SOC_2	1942	241.13993644714355	335.788049697876	0.0006672139	2251.56
SA20_SOC_2	1943	234.42552089691162	333.1341361999512	0.00068536395	2252.72
SA20_SOC_2	1944	230.84022998809814	335.65235137939453	0.00083080353	2253.88
SA20_SOC_2	1945	234.69469547271729	335.30479431152344	0.0017947289	2255.04
SA20_SOC_2	1946	214.62652683258057	290.78965187072754	0.00061642146	2256.2
SA20_SOC_2	1947	212.59891986846924	291.8625068664551	0.0007375765	2257.36
SA20_SOC_2	1948	236.85312271118164	336.5389823913574	0.00065220863	2258.52
SA20_SOC_2	1949	225.59823989868164	243.66130828857422	0.00046088808	2259.68
SA20_SOC_2	1950	234.6048355102539	337.14314460754395	0.0009007999	2260.84
SA20_SOC_2	1951	214.5275354385376	288.1021213531494	0.0006228236	2262.0
SA20_SOC_2	1952	237.35594749450684	317.14324951171875	0.00063839264	2263.16
SA20_SOC_2	1953	240.52212238311768	316.85245513916016	0.00063142757	2264.32
SA20_SOC_2	1954	226.23932361602783	348.18408966064453	0.0019626075	2265.48
SA20_SOC_2	1955	203.12201976776123	317.1288585662842	0.00081995083	2266.64
SA20_SOC_2	1956	231.84781074523926	338.15128326416016	0.000900309	2267.8
SA20_SOC_2	1957	233.15844535827637	339.0808582305908	0.00090567436	2268.96
SA20_SOC_2	1958	500.6135940551758	79.06592130661011	0.0008571191	2270.12
SA20_SOC_2	1959	227.68051624298096	348.77031326293945	0.0016046766	2271.28
SA20_SOC_2	1960	235.01951694488525	337.00987815856934	0.0006472894	2272.44
SA20_SOC_2	1961	231.39538764953613	339.54992294311523	0.00080524996	2273.6
SA20_SOC_2	1962	239.86403942108154	320.40553092956543	0.00069444545	2274.76
SA20_SOC_2	1963	235.1222038269043	338.1676483154297	0.00065995	2275.92
SA20_SOC_2	1964	229.5276403427124	347.3716163635254	0.0012385361	2277.08
SA20_SOC_2	1965	238.76798152923584	337.3264789581299	0.00072296866	2278.24
SA20_SOC_2	1966	224.54218864440918	346.5069580078125	0.0014728303	2279.4
SA20_SOC_2	1967	238.71467113494873	339.4394874572754	0.0007570098	2280.56
SA20_SOC_2	1968	229.6915054321289	346.2183380126953	0.0013660073	2281.72
SA20_SOC_2	1969	230.25527000427246	348.15064430236816	0.0016255497	2282.88
SA20_SOC_2	1970	229.70380783081055	338.28761100769043	0.0007001287	2284.04
SA20_SOC_2	1971	200.99120140075684	250.43675422668457	0.00054496725	2285.2
SA20_SOC_2	1972	228.78637313842773	345.93029022216797	0.0025430263	2286.36
SA20_SOC_2	1973	236.11607551574707	341.60242080688477	0.0008087762	2287.52
SA20_SOC_2	1974	215.9027338027954	239.04749393463135	0.00051297765	2288.68
SA20_SOC_2	1975	230.06997108459473	338.11680793762207	0.00082461373	2289.84
SA20_SOC_2	1976	200.5737066268921	252.92698860168457	0.000839078	2291.0
SA20_SOC_2	1977	226.35064125061035	345.80005645751953	0.0020994623	2292.16
SA20_SOC_2	1978	227.16126441955566	345.4888343811035	0.0014757258	2293.32
SA20_SOC_2	1979	229.93745803833008	338.7887477874756	0.00074117625	2294.48
SA20_SOC_2	1980	198.63635301589966	250.71478843688965	0.0007839489	2295.64
SA20_SOC_2	1981	230.59732913970947	346.40710830688477	0.0017051079	2296.8
SA20_SOC_2	1982	231.2903881072998	346.31303787231445	0.0014911636	2297.96
SA20_SOC_2	1983	225.0091314315796	346.07940673828125	0.0017346275	2299.12
SA20_SOC_2	1984	237.0224952697754	329.9644088745117	0.0012550643	2300.28
SA20_SOC_2	1985	226.8726348876953	346.28849029541016	0.0018076582	2301.44
SA20_SOC_2	1986	224.42712783813477	346.4732265472412	0.0014050965	2302.6
SA20_SOC_2	1987	236.6868257522583	312.55680084228516	0.0005832785	2303.76
SA20_SOC_2	1988	223.79705905914307	346.26182556152344	0.0013507594	2304.92
SA20_SOC_2	1989	227.08966732025146	347.32595443725586	0.0016136488	2306.08
SA20_SOC_2	1990	199.40369129180908	251.7223834991455	0.0007281652	2307.24
SA20_SOC_2	1991	226.31349563598633	345.8316135406494	0.0012658873	2308.4
SA20_SOC_2	1992	236.4293336868286	327.3771572113037	0.00077809347	2309.56
SA20_SOC_2	1993	233.89039039611816	336.55643463134766	0.000797259	2310.72
SA20_SOC_2	1994	236.30499839782715	334.87810134887695	0.0007551257	2311.88
SA20_SOC_2	1995	200.17194747924805	248.9564037322998	0.0005731644	2313.04
SA20_SOC_2	1996	241.58780574798584	308.2537078857422	0.00061057165	2314.2
SA20_SOC_2	1997	202.91450023651123	319.6630096435547	0.0008034717	2315.36
SA20_SOC_2	1998	237.17761039733887	339.0551948547363	0.0009484577	2316.52
SA20_SOC_2	1999	231.60929679870605	334.99048233032227	0.00078110694	2317.68
[truncated: 1,543 more rows]
