# Supplementary material for: Measuring inter-individual differences in behavioural types of gilthead seabreams in the laboratory using deep learning
Source: PeerJ. 2022 May 5;10:e13396. doi: 10.7717/peerj.13396 (PMC9080431; doi:10.7717/peerj.13396)
Supplement: Supplemental Information 1 [file peerj-10-13396-s001.zip › Raw validation data/d1/SA20_SOC_2 hom.csv]

0	0
573	1
620	0
1747	1
1760	0
1796	1
1811	0
1922	1
1961	0
2008	1
2104	0
2653	1
2692	0
2886	1
2894	0
3410	1
3418	0
3466	1
3483	0
3559	1
3581	0
3785	1
3795	0
3911	1
3928	0
