# Supplementary material for: Measuring inter-individual differences in behavioural types of gilthead seabreams in the laboratory using deep learning
Source: PeerJ. 2022 May 5;10:e13396. doi: 10.7717/peerj.13396 (PMC9080431; doi:10.7717/peerj.13396)
Supplement: Supplemental Information 1 [file peerj-10-13396-s001.zip › Raw validation data/d1/SA20_SOC_3.csv]

ID	sec	X	Y	%	seconds
SA20_SOC_3	1	237.4248504638672	335.58231353759766	0.00053795485	0.0
SA20_SOC_3	2	233.96449089050293	333.4657859802246	0.00046125025	1.08
SA20_SOC_3	3	237.95876502990723	331.8073081970215	0.00051606045	2.16
SA20_SOC_3	4	212.94350624084473	291.20747566223145	0.0005972127	3.24
SA20_SOC_3	5	213.67857456207275	292.21461296081543	0.0006883463	4.32
SA20_SOC_3	6	236.94415092468262	335.43737411499023	0.00083205564	5.4
SA20_SOC_3	7	216.93549156188965	260.3042507171631	0.00082062575	6.48
SA20_SOC_3	8	232.81898498535156	347.1558094024658	0.0019888242	7.56
SA20_SOC_3	9	104.67026233673096	384.78163719177246	0.05087937	8.64
SA20_SOC_3	10	237.35318183898926	346.38158798217773	0.0011295322	9.72
SA20_SOC_3	11	104.4926404953003	385.5863571166992	0.041250315	10.8
SA20_SOC_3	12	227.65603065490723	346.1860656738281	0.002223626	11.88
SA20_SOC_3	13	227.52704620361328	348.2369041442871	0.0015112738	12.96
SA20_SOC_3	14	227.65123844146729	347.08946228027344	0.001990253	14.04
SA20_SOC_3	15	227.90141105651855	348.9537048339844	0.0019234658	15.12
SA20_SOC_3	16	236.04843616485596	344.54750061035156	0.0012122507	16.2
SA20_SOC_3	17	234.0848445892334	343.89123916625977	0.0013186069	17.28
SA20_SOC_3	18	235.07606983184814	319.34998512268066	0.00065461674	18.36
SA20_SOC_3	19	230.52785396575928	337.7936267852783	0.0006969074	19.44
SA20_SOC_3	20	234.27996635437012	339.3621826171875	0.0008053374	20.52
SA20_SOC_3	21	228.22675704956055	344.0354347229004	0.0021609415	21.6
SA20_SOC_3	22	228.8902997970581	347.3515319824219	0.0018930762	22.68
SA20_SOC_3	23	230.54816722869873	346.83523178100586	0.0020502715	23.76
SA20_SOC_3	24	238.6343002319336	339.6016216278076	0.00066663336	24.84
SA20_SOC_3	25	231.88843727111816	338.6872100830078	0.0008624055	25.92
SA20_SOC_3	26	233.94813537597656	343.4365653991699	0.0014059565	27.0
SA20_SOC_3	27	232.38892555236816	337.959508895874	0.00088683935	28.08
SA20_SOC_3	28	195.2993869781494	249.44435119628906	0.00064432336	29.16
SA20_SOC_3	29	234.1942548751831	336.0841655731201	0.0017487294	30.24
SA20_SOC_3	30	231.30381107330322	319.36177253723145	0.0007840179	31.32
SA20_SOC_3	31	211.6647481918335	320.52517890930176	0.0008368814	32.4
SA20_SOC_3	32	198.0443000793457	248.98804664611816	0.00061988324	33.48
SA20_SOC_3	33	211.76326274871826	237.9768419265747	0.0005912672	34.56
SA20_SOC_3	34	230.6631088256836	336.705322265625	0.0006011606	35.64
SA20_SOC_3	35	201.74901485443115	254.20048713684082	0.0006307474	36.72
SA20_SOC_3	36	201.5899419784546	318.8140296936035	0.00078037835	37.8
SA20_SOC_3	37	107.00724124908447	373.7109375	0.017100524	38.88
SA20_SOC_3	38	106.63831233978271	382.95541763305664	0.025263835	39.96
SA20_SOC_3	39	104.18640375137329	393.8147735595703	0.2966087	41.04
SA20_SOC_3	40	209.57369804382324	320.64319610595703	0.0009177943	42.12
SA20_SOC_3	41	224.00481700897217	345.90288162231445	0.0017026399	43.2
SA20_SOC_3	42	235.23728847503662	333.1490135192871	0.0008044205	44.28
SA20_SOC_3	43	216.9377088546753	235.62304973602295	0.00060937053	45.36
SA20_SOC_3	44	235.4034423828125	337.6289463043213	0.001022646	46.44
SA20_SOC_3	45	226.7967939376831	348.21441650390625	0.0015114681	47.52
SA20_SOC_3	46	208.9991331100464	317.2129440307617	0.00065672444	48.6
SA20_SOC_3	47	200.0734567642212	314.0123176574707	0.0006789067	49.68
SA20_SOC_3	48	206.96146488189697	316.7588138580322	0.00068895106	50.76
SA20_SOC_3	49	212.27948665618896	231.70556545257568	0.0005592438	51.84
SA20_SOC_3	50	236.20915412902832	316.4440155029297	0.0006537956	52.92
SA20_SOC_3	51	223.85506629943848	239.20530796051025	0.0003987774	54.0
SA20_SOC_3	52	236.57803535461426	307.6395034790039	0.00047494302	55.08
SA20_SOC_3	53	239.29691314697266	311.59887313842773	0.00047237758	56.16
SA20_SOC_3	54	236.7380142211914	316.4674186706543	0.0010155786	57.24
SA20_SOC_3	55	104.9636721611023	362.2231864929199	0.047710728	58.32
SA20_SOC_3	56	104.89706993103027	381.94530487060547	0.01924395	59.4
SA20_SOC_3	57	105.26880025863647	389.33629989624023	0.044635274	60.48
SA20_SOC_3	58	106.21441602706909	387.1999454498291	0.019057553	61.56
SA20_SOC_3	59	106.48815631866455	387.8015327453613	0.024023082	62.64
SA20_SOC_3	60	107.11228847503662	386.23369216918945	0.018057063	63.72
SA20_SOC_3	61	106.07184171676636	384.6363830566406	0.018968657	64.8
SA20_SOC_3	62	106.78911209106445	385.9551429748535	0.018632295	65.88
SA20_SOC_3	63	104.95498180389404	395.2030563354492	0.028474115	66.96
SA20_SOC_3	64	105.67387342453003	397.05822944641113	0.030067043	68.04
SA20_SOC_3	65	104.75500822067261	398.1281089782715	0.063003	69.12
SA20_SOC_3	66	223.97031784057617	349.6907901763916	0.0011027766	70.2
SA20_SOC_3	67	104.6650767326355	399.01416778564453	0.043693513	71.28
SA20_SOC_3	68	104.44395542144775	399.3966579437256	0.035309367	72.36
SA20_SOC_3	69	230.30645847320557	350.0413513183594	0.0009751209	73.44
SA20_SOC_3	70	241.15922451019287	321.42605781555176	0.0008514159	74.52
SA20_SOC_3	71	242.27592945098877	329.4985771179199	0.00076273247	75.6
SA20_SOC_3	72	241.131591796875	313.43799591064453	0.0007717406	76.68
SA20_SOC_3	73	243.4251070022583	333.20898056030273	0.0008368718	77.76
SA20_SOC_3	74	243.8227415084839	332.2901916503906	0.0007841876	78.84
SA20_SOC_3	75	228.2968521118164	350.0712776184082	0.0011228513	79.92
SA20_SOC_3	76	226.71515941619873	331.5347671508789	0.00066498516	81.0
SA20_SOC_3	77	227.2188663482666	350.6613349914551	0.0009126816	82.08
SA20_SOC_3	78	215.8649444580078	289.581241607666	0.00058128167	83.16
SA20_SOC_3	79	195.06855010986328	243.7854766845703	0.00044028295	84.24
SA20_SOC_3	80	212.82331943511963	289.641809463501	0.00056527246	85.32
SA20_SOC_3	81	200.7317304611206	312.7730941772461	0.00053949223	86.4
SA20_SOC_3	82	199.10036325454712	312.68795013427734	0.0004979643	87.48
SA20_SOC_3	83	199.22518730163574	314.73175048828125	0.0006249184	88.56
SA20_SOC_3	84	200.83980560302734	316.16992950439453	0.00063717365	89.64
SA20_SOC_3	85	212.3758316040039	292.5116157531738	0.00063910004	90.72
SA20_SOC_3	86	235.12306213378906	304.93778228759766	0.0008121081	91.8
SA20_SOC_3	87	223.69143962860107	348.9652919769287	0.0026716802	92.88
SA20_SOC_3	88	224.01361465454102	345.4631996154785	0.002399413	93.96
SA20_SOC_3	89	231.85946941375732	348.0160331726074	0.0016468391	95.04
SA20_SOC_3	90	230.5952787399292	348.60294342041016	0.0019418278	96.12
SA20_SOC_3	91	233.68077278137207	347.5655937194824	0.0015180846	97.2
SA20_SOC_3	92	208.9643955230713	316.63976669311523	0.0008072721	98.28
SA20_SOC_3	93	234.96572971343994	332.38892555236816	0.00050702697	99.36
SA20_SOC_3	94	199.46643114089966	252.20858573913574	0.0006351982	100.44
SA20_SOC_3	95	239.5479679107666	316.3740634918213	0.0005765618	101.52
SA20_SOC_3	96	237.3356819152832	336.2163734436035	0.0007236928	102.6
SA20_SOC_3	97	233.56585502624512	344.66136932373047	0.001281889	103.68
SA20_SOC_3	98	234.25498008728027	344.9129104614258	0.0011013965	104.76
SA20_SOC_3	99	232.40668773651123	346.42144203186035	0.0019417023	105.84
SA20_SOC_3	100	234.0212106704712	344.82996940612793	0.0012308429	106.92
SA20_SOC_3	101	234.28220748901367	346.67444229125977	0.0014888479	108.0
SA20_SOC_3	102	241.75963401794434	317.2782611846924	0.00056033843	109.08
SA20_SOC_3	103	233.3554983139038	340.5545997619629	0.00077695167	110.16
SA20_SOC_3	104	235.74347496032715	317.6484203338623	0.000719691	111.24
SA20_SOC_3	105	236.38014793395996	339.0377712249756	0.0008696773	112.32
SA20_SOC_3	106	212.01238632202148	319.43464279174805	0.0009400146	113.4
SA20_SOC_3	107	235.87853908538818	343.090181350708	0.0019418206	114.48
SA20_SOC_3	108	233.67607593536377	343.8489246368408	0.0016815627	115.56
SA20_SOC_3	109	234.95185375213623	342.86670684814453	0.0016505356	116.64
SA20_SOC_3	110	232.68616199493408	345.39087295532227	0.0018266314	117.72
SA20_SOC_3	111	105.25422096252441	385.7519817352295	0.047737043	118.8
SA20_SOC_3	112	233.92302989959717	345.18035888671875	0.001896465	119.88
SA20_SOC_3	113	105.83441257476807	386.23509407043457	0.026419826	120.96
SA20_SOC_3	114	105.55224418640137	387.62638092041016	0.020178497	122.04
SA20_SOC_3	115	232.89344310760498	343.6739158630371	0.001878329	123.12
SA20_SOC_3	116	225.9058713912964	346.9486999511719	0.0026551525	124.2
SA20_SOC_3	117	222.37446308135986	344.7191047668457	0.0015818765	125.28
SA20_SOC_3	118	224.29652214050293	346.54993057250977	0.0018251974	126.36
SA20_SOC_3	119	227.24902629852295	346.47457122802734	0.0014470085	127.44
SA20_SOC_3	120	226.75654888153076	346.50532722473145	0.0012898995	128.52
SA20_SOC_3	121	230.49325942993164	336.30887031555176	0.00089740776	129.6
SA20_SOC_3	122	230.3091287612915	336.0713768005371	0.0010731304	130.68
SA20_SOC_3	123	235.80172061920166	326.16382598876953	0.0012346986	131.76
SA20_SOC_3	124	199.55333471298218	249.3618106842041	0.0006409993	132.84
SA20_SOC_3	125	237.04564571380615	314.1460418701172	0.0007934634	133.92
SA20_SOC_3	126	230.72097301483154	335.17324447631836	0.0010723324	135.0
SA20_SOC_3	127	231.37917518615723	338.3979320526123	0.0009579358	136.08
SA20_SOC_3	128	230.59964179992676	342.1776008605957	0.0012089103	137.16
SA20_SOC_3	129	229.5391321182251	341.52302742004395	0.0011634213	138.24
SA20_SOC_3	130	240.3923511505127	312.8039360046387	0.000603634	139.32
SA20_SOC_3	131	210.9468936920166	319.62252616882324	0.00091674255	140.4
SA20_SOC_3	132	230.67340850830078	343.92931938171387	0.0011076196	141.48
SA20_SOC_3	133	224.16117191314697	346.8206977844238	0.0014608449	142.56
SA20_SOC_3	134	238.4450912475586	304.44580078125	0.0006248883	143.64
SA20_SOC_3	135	226.97443962097168	347.8576469421387	0.0010283471	144.72
SA20_SOC_3	136	226.9017219543457	347.5154399871826	0.0010367868	145.8
SA20_SOC_3	137	200.4235029220581	316.0133171081543	0.0007235683	146.88
SA20_SOC_3	138	233.49900245666504	330.8390522003174	0.00054966885	147.96
SA20_SOC_3	139	234.44268703460693	318.5727882385254	0.00058509863	149.04
SA20_SOC_3	140	210.89932918548584	317.9995536804199	0.0007344059	150.12
SA20_SOC_3	141	208.9709758758545	318.62010955810547	0.0006442944	151.2
SA20_SOC_3	142	240.09218215942383	315.87833404541016	0.00073090196	152.28
SA20_SOC_3	143	196.54797315597534	246.22000694274902	0.000496964	153.36
SA20_SOC_3	144	240.49901962280273	299.08802032470703	0.00036600744	154.44
SA20_SOC_3	145	214.81847763061523	229.140043258667	0.00047207845	155.52
SA20_SOC_3	146	215.17229080200195	326.12854957580566	0.0008412267	156.6
SA20_SOC_3	147	243.03758144378662	333.5691547393799	0.00055662764	157.68
SA20_SOC_3	148	176.9064426422119	80.88290691375732	0.00068700506	158.76
SA20_SOC_3	149	173.63104820251465	82.81431198120117	0.00044891174	159.84
SA20_SOC_3	150	232.5589418411255	298.6102294921875	0.0004172716	160.92
SA20_SOC_3	151	172.55221605300903	81.6853666305542	0.00043404833	162.0
SA20_SOC_3	152	241.35708808898926	314.82587814331055	0.00037814444	163.08
SA20_SOC_3	153	237.6293182373047	323.31390380859375	0.0004643117	164.16
SA20_SOC_3	154	235.392427444458	330.0032043457031	0.0006012815	165.24
SA20_SOC_3	155	240.15402793884277	316.3945484161377	0.00045045986	166.32
SA20_SOC_3	156	206.10322952270508	317.49255180358887	0.0005476622	167.4
SA20_SOC_3	157	238.4187936782837	307.9917812347412	0.00057384034	168.48
SA20_SOC_3	158	207.58891105651855	310.1594638824463	0.0010053632	169.56
SA20_SOC_3	159	209.7243309020996	332.01441764831543	0.0016073503	170.64
SA20_SOC_3	160	238.82598876953125	297.8138065338135	0.0004169408	171.72
SA20_SOC_3	161	211.315655708313	307.5482654571533	0.00076351274	172.8
SA20_SOC_3	162	210.44974327087402	238.06597709655762	0.0005802067	173.88
SA20_SOC_3	163	232.6608657836914	332.4117851257324	0.0004922044	174.96
SA20_SOC_3	164	221.08545303344727	249.37708854675293	0.0006544483	176.04
SA20_SOC_3	165	212.13228702545166	306.86731338500977	0.0006769845	177.12
SA20_SOC_3	166	210.2311611175537	237.88048267364502	0.0005698386	178.2
SA20_SOC_3	167	225.21960735321045	311.6011905670166	0.00043684192	179.28
SA20_SOC_3	168	214.0212059020996	234.87440586090088	0.00046561434	180.36
SA20_SOC_3	169	208.04240703582764	315.18181800842285	0.0007338109	181.44
SA20_SOC_3	170	194.63965892791748	244.7925853729248	0.0004535716	182.52
SA20_SOC_3	171	230.3696870803833	296.09127044677734	0.0005148027	183.6
SA20_SOC_3	172	213.2101535797119	288.53590965270996	0.00046287684	184.68
SA20_SOC_3	173	211.4020824432373	288.7768363952637	0.00053592736	185.76
SA20_SOC_3	174	228.19652557373047	335.50174713134766	0.0005921535	186.84
SA20_SOC_3	175	212.270188331604	287.0371341705322	0.00048775156	187.92
SA20_SOC_3	176	192.44378805160522	244.18381690979004	0.00047089535	189.0
SA20_SOC_3	177	232.83629417419434	333.8035297393799	0.0005219334	190.08
SA20_SOC_3	178	212.971830368042	288.91900062561035	0.0005338577	191.16
SA20_SOC_3	179	206.55183792114258	317.5018787384033	0.00061498577	192.24
SA20_SOC_3	180	212.1389389038086	238.2818841934204	0.0005683072	193.32
SA20_SOC_3	181	693.405818939209	113.05857181549072	0.0042609517	194.4
SA20_SOC_3	182	543.1341171264648	94.49177742004395	0.71813434	195.48
SA20_SOC_3	183	435.79392433166504	108.26400518417358	0.6893831	196.56
SA20_SOC_3	184	561.7283821105957	98.97916316986084	0.91769093	197.64
SA20_SOC_3	185	550.893497467041	98.37412118911743	0.9757646	198.72
SA20_SOC_3	186	565.4703140258789	105.50600051879883	0.7285859	199.8
SA20_SOC_3	187	567.4004554748535	97.78631687164307	0.9619147	200.88
SA20_SOC_3	188	231.06822967529297	264.0439796447754	0.00039800056	201.96
SA20_SOC_3	189	196.07750177383423	249.71654891967773	0.0006390994	203.04
SA20_SOC_3	190	499.16534423828125	77.4969220161438	0.0005107703	204.12
SA20_SOC_3	191	330.60853481292725	378.1479263305664	0.78656495	205.2
SA20_SOC_3	192	330.8546781539917	378.5636329650879	0.79997534	206.28
SA20_SOC_3	193	332.09667205810547	376.8009567260742	0.5648559	207.36
SA20_SOC_3	194	328.9971351623535	384.91169929504395	0.90294373	208.44
SA20_SOC_3	195	328.9482593536377	393.29051971435547	0.94525003	209.52
SA20_SOC_3	196	327.5044918060303	393.8702201843262	0.8894912	210.6
SA20_SOC_3	197	341.53666496276855	384.68055725097656	0.0021058326	211.68
SA20_SOC_3	198	209.0991973876953	246.57594680786133	0.0007927371	212.76
SA20_SOC_3	199	192.1639919281006	233.12654972076416	0.0005677241	213.84
SA20_SOC_3	200	193.0599808692932	233.04742813110352	0.0005272381	214.92
SA20_SOC_3	201	205.30707836151123	317.5678825378418	0.00080796547	216.0
SA20_SOC_3	202	211.74495220184326	237.8499698638916	0.0005085783	217.08
SA20_SOC_3	203	228.9381504058838	334.31053161621094	0.0005782584	218.16
SA20_SOC_3	204	196.3585376739502	246.42977714538574	0.00064576895	219.24
SA20_SOC_3	205	197.43189811706543	247.02444076538086	0.00061288255	220.32
SA20_SOC_3	206	197.03967571258545	248.4056854248047	0.0006302966	221.4
SA20_SOC_3	207	207.42337703704834	318.63481521606445	0.0007689789	222.48
SA20_SOC_3	208	212.86773681640625	314.62337493896484	0.00049336225	223.56
SA20_SOC_3	209	207.31806755065918	319.1221618652344	0.0006981246	224.64
SA20_SOC_3	210	196.4368462562561	244.4557285308838	0.0005243005	225.72
SA20_SOC_3	211	229.93526458740234	332.5861358642578	0.00060599775	226.8
SA20_SOC_3	212	211.62655353546143	234.91626262664795	0.0005585334	227.88
SA20_SOC_3	213	197.95459508895874	247.428617477417	0.00056922063	228.96
SA20_SOC_3	214	209.22472476959229	320.61349868774414	0.0010002304	230.04
SA20_SOC_3	215	202.0685911178589	309.46967124938965	0.00089735654	231.12
SA20_SOC_3	216	196.1551308631897	256.1140251159668	0.00093429827	232.2
SA20_SOC_3	217	239.70742225646973	335.7861614227295	0.00050784345	233.28
SA20_SOC_3	218	222.71480560302734	241.5091037750244	0.0004027048	234.36
SA20_SOC_3	219	211.50054931640625	234.20478343963623	0.0005787018	235.44
SA20_SOC_3	220	191.7939305305481	227.18220233917236	0.00044180828	236.52
SA20_SOC_3	221	192.55220890045166	227.85223960876465	0.00048333535	237.6
SA20_SOC_3	222	233.87775421142578	334.00434494018555	0.0007202668	238.68
SA20_SOC_3	223	212.0702028274536	234.5064353942871	0.000659454	239.76
SA20_SOC_3	224	237.8103256225586	301.0766887664795	0.00047904628	240.84
SA20_SOC_3	225	202.1484136581421	316.51634216308594	0.0006267056	241.92
SA20_SOC_3	226	350.38414001464844	341.6333198547363	0.012105037	243.0
SA20_SOC_3	227	441.3935661315918	358.59758377075195	0.9983412	244.08
SA20_SOC_3	228	577.169942855835	334.5952606201172	0.9994373	245.16
SA20_SOC_3	229	591.0080909729004	332.09632873535156	0.99631196	246.24
SA20_SOC_3	230	437.239408493042	362.5807571411133	0.9984145	247.32
SA20_SOC_3	231	340.6660318374634	375.41956901550293	0.83093584	248.4
SA20_SOC_3	232	222.49622344970703	237.67224311828613	0.00042010358	249.48
SA20_SOC_3	233	239.7761106491089	335.0925064086914	0.00060282793	250.56
SA20_SOC_3	234	240.38317203521729	317.41930961608887	0.00065767864	251.64
SA20_SOC_3	235	238.74781131744385	307.470645904541	0.0007858797	252.72
SA20_SOC_3	236	216.14973545074463	305.82040786743164	0.00061396905	253.8
SA20_SOC_3	237	226.59566402435303	349.7394847869873	0.00077397213	254.88
SA20_SOC_3	238	241.26605987548828	309.5794486999512	0.00058681995	255.96
SA20_SOC_3	239	236.97729110717773	325.6102180480957	0.0005983585	257.04
SA20_SOC_3	240	224.27175045013428	348.1103324890137	0.001084215	258.12
SA20_SOC_3	241	212.16022968292236	319.39988136291504	0.0007854114	259.2
SA20_SOC_3	242	222.38693237304688	349.80013847351074	0.0016751742	260.28
SA20_SOC_3	243	225.067138671875	331.4282512664795	0.00087939756	261.36
SA20_SOC_3	244	210.00070571899414	318.0794334411621	0.0007761203	262.44
SA20_SOC_3	245	198.40326309204102	246.3914680480957	0.00044793607	263.52
SA20_SOC_3	246	228.15816402435303	311.39299392700195	0.0007189096	264.6
SA20_SOC_3	247	235.0743055343628	334.65428352355957	0.0007320919	265.68
SA20_SOC_3	248	202.14684009552002	314.20844078063965	0.0005556269	266.76
SA20_SOC_3	249	201.61051750183105	316.7255115509033	0.00058025547	267.84
SA20_SOC_3	250	213.92126083374023	304.1155815124512	0.0005705598	268.92
SA20_SOC_3	251	232.13019371032715	332.4795341491699	0.0005638234	270.0
SA20_SOC_3	252	199.32252168655396	315.95787048339844	0.00066727126	271.08
SA20_SOC_3	253	195.99148035049438	242.43375778198242	0.0003969317	272.16
SA20_SOC_3	254	199.95800256729126	317.94885635375977	0.0007685137	273.24
SA20_SOC_3	255	212.5070571899414	291.12659454345703	0.0006415714	274.32
SA20_SOC_3	256	198.78287315368652	317.8865718841553	0.00068203505	275.4
SA20_SOC_3	257	194.62467432022095	244.47649955749512	0.00053069036	276.48
SA20_SOC_3	258	207.33537673950195	315.40306091308594	0.00065082207	277.56
SA20_SOC_3	259	194.465434551239	245.3829288482666	0.0006017172	278.64
SA20_SOC_3	260	197.98578023910522	249.07110214233398	0.00058239524	279.72
SA20_SOC_3	261	204.78949546813965	318.38293075561523	0.00074022554	280.8
SA20_SOC_3	262	233.40215682983398	337.7035617828369	0.0007723947	281.88
SA20_SOC_3	263	106.00773096084595	384.959135055542	0.035171647	282.96
SA20_SOC_3	264	235.26287078857422	346.31103515625	0.0014910152	284.04
SA20_SOC_3	265	234.01761054992676	338.1056213378906	0.0009287795	285.12
SA20_SOC_3	266	107.8993558883667	347.4382209777832	0.0049762665	286.2
SA20_SOC_3	267	229.6227216720581	343.16328048706055	0.002081241	287.28
SA20_SOC_3	268	228.6360502243042	345.76549530029297	0.0019634895	288.36
SA20_SOC_3	269	201.78852081298828	317.7807140350342	0.0007752381	289.44
SA20_SOC_3	270	233.54146480560303	322.85133361816406	0.00057161687	290.52
SA20_SOC_3	271	208.23683738708496	253.88551712036133	0.0006293485	291.6
SA20_SOC_3	272	228.74865531921387	346.5505599975586	0.0018129693	292.68
SA20_SOC_3	273	237.79096603393555	342.4360942840576	0.00086956786	293.76
SA20_SOC_3	274	233.695650100708	326.3082504272461	0.00076842954	294.84
SA20_SOC_3	275	230.7640552520752	336.8792724609375	0.0007031303	295.92
SA20_SOC_3	276	231.55508041381836	342.63919830322266	0.0024746177	297.0
SA20_SOC_3	277	232.84218311309814	339.86560821533203	0.0009629692	298.08
SA20_SOC_3	278	233.00650119781494	338.6377716064453	0.00075712305	299.16
SA20_SOC_3	279	226.9676685333252	346.49328231811523	0.0022905075	300.24
SA20_SOC_3	280	211.72618865966797	316.65404319763184	0.00065810856	301.32
SA20_SOC_3	281	209.68194007873535	317.4653434753418	0.00069221767	302.4
SA20_SOC_3	282	201.57909393310547	318.04967880249023	0.0009968946	303.48
SA20_SOC_3	283	228.75206470489502	348.29944610595703	0.0017097546	304.56
SA20_SOC_3	284	200.25599002838135	315.7193183898926	0.00096062606	305.64
SA20_SOC_3	285	215.74559211730957	275.222110748291	0.0008516642	306.72
SA20_SOC_3	286	231.2673807144165	335.0998306274414	0.0013747836	307.8
SA20_SOC_3	287	234.51499938964844	324.1812515258789	0.00093976164	308.88
SA20_SOC_3	288	229.53333854675293	341.5144443511963	0.0018737465	309.96
SA20_SOC_3	289	235.43434143066406	323.7140464782715	0.00065778306	311.04
SA20_SOC_3	290	199.46547746658325	316.44092559814453	0.00080057746	312.12
SA20_SOC_3	291	197.99716472625732	248.88625144958496	0.0005642144	313.2
SA20_SOC_3	292	229.27637100219727	332.96141624450684	0.0006132486	314.28
SA20_SOC_3	293	232.97502994537354	334.7061538696289	0.0012480066	315.36
SA20_SOC_3	294	227.47704982757568	343.1256866455078	0.0014032137	316.44
SA20_SOC_3	295	234.5200538635254	335.3199291229248	0.0008643768	317.52
SA20_SOC_3	296	209.96723175048828	314.90896224975586	0.0010201571	318.6
SA20_SOC_3	297	212.064790725708	316.1120796203613	0.00087354577	319.68
SA20_SOC_3	298	240.59581756591797	334.30237770080566	0.0007974603	320.76
SA20_SOC_3	299	240.38057327270508	333.4087085723877	0.0007950986	321.84
SA20_SOC_3	300	237.53910064697266	316.3417625427246	0.0008661159	322.92
SA20_SOC_3	301	239.86952304840088	334.0840244293213	0.00071098364	324.0
SA20_SOC_3	302	242.45095252990723	318.4029006958008	0.0006367362	325.08
SA20_SOC_3	303	237.40389347076416	301.40905380249023	0.00053419336	326.16
SA20_SOC_3	304	238.37058544158936	333.4298801422119	0.0004273081	327.24
SA20_SOC_3	305	235.84649562835693	302.32412338256836	0.00064722577	328.32
SA20_SOC_3	306	232.33683109283447	331.32991790771484	0.00078102254	329.4
SA20_SOC_3	307	219.79734897613525	325.68363189697266	0.0008973932	330.48
SA20_SOC_3	308	120.99989652633667	318.7156105041504	0.015184613	331.56
SA20_SOC_3	309	240.1341199874878	317.8735542297363	0.000707321	332.64
SA20_SOC_3	310	216.074800491333	305.5539035797119	0.0007257243	333.72
SA20_SOC_3	311	239.59922790527344	316.05262756347656	0.00079338806	334.8
SA20_SOC_3	312	238.08293342590332	335.55994033813477	0.0010093555	335.88
SA20_SOC_3	313	235.5630397796631	307.9131889343262	0.0004397905	336.96
SA20_SOC_3	314	230.3476333618164	347.1917152404785	0.0012456795	338.04
SA20_SOC_3	315	238.3139133453369	307.3358345031738	0.0006901983	339.12
SA20_SOC_3	316	242.00193881988525	318.40112686157227	0.00065099145	340.2
SA20_SOC_3	317	242.69654750823975	310.0766372680664	0.0006342297	341.28
SA20_SOC_3	318	241.59715175628662	301.20100021362305	0.0004651907	342.36
SA20_SOC_3	319	215.00895023345947	304.6366882324219	0.0007474803	343.44
SA20_SOC_3	320	241.5027379989624	333.81282806396484	0.0008394535	344.52
SA20_SOC_3	321	222.68412113189697	328.9467144012451	0.0009831052	345.6
SA20_SOC_3	322	232.97948837280273	340.72903633117676	0.0011682299	346.68
SA20_SOC_3	323	237.38415241241455	332.80869483947754	0.00078328274	347.76
SA20_SOC_3	324	241.0066843032837	318.23126792907715	0.0007693659	348.84
SA20_SOC_3	325	240.9475564956665	309.0765380859375	0.0006442238	349.92
SA20_SOC_3	326	242.51492023468018	300.80992698669434	0.00054728653	351.0
SA20_SOC_3	327	240.49184322357178	314.99061584472656	0.0006450053	352.08
SA20_SOC_3	328	240.05091190338135	338.6290740966797	0.0008286538	353.16
SA20_SOC_3	329	240.82791805267334	301.17719650268555	0.0005986169	354.24
SA20_SOC_3	330	233.67047309875488	345.88640213012695	0.0009645872	355.32
SA20_SOC_3	331	231.89520835876465	347.591028213501	0.0010272817	356.4
SA20_SOC_3	332	233.45003128051758	347.4751567840576	0.0010341539	357.48
SA20_SOC_3	333	232.73231983184814	347.30987548828125	0.0010787819	358.56
SA20_SOC_3	334	229.77547645568848	347.2712516784668	0.0010944335	359.64
SA20_SOC_3	335	243.69475841522217	337.302188873291	0.0006311258	360.72
SA20_SOC_3	336	233.68284702301025	342.0073699951172	0.00095622195	361.8
SA20_SOC_3	337	234.28449630737305	342.70946502685547	0.0010614931	362.88
SA20_SOC_3	338	234.6003293991089	339.940881729126	0.0010164605	363.96
SA20_SOC_3	339	232.36126899719238	339.8404884338379	0.0011670154	365.04
SA20_SOC_3	340	218.5159683227539	308.65199089050293	0.0005882395	366.12
SA20_SOC_3	341	235.46559810638428	315.96224784851074	0.00058798696	367.2
SA20_SOC_3	342	234.35137271881104	347.9801559448242	0.0010672976	368.28
SA20_SOC_3	343	232.27806091308594	347.55040168762207	0.001535832	369.36
SA20_SOC_3	344	238.30230236053467	308.9330291748047	0.0006862374	370.44
SA20_SOC_3	345	231.71138763427734	338.8740348815918	0.0011758114	371.52
SA20_SOC_3	346	230.72123527526855	333.8499069213867	0.0009774751	372.6
SA20_SOC_3	347	231.31685256958008	339.3003845214844	0.0012372986	373.68
SA20_SOC_3	348	194.49808597564697	245.4664421081543	0.00052835897	374.76
SA20_SOC_3	349	228.8684844970703	336.7496109008789	0.0006633549	375.84
SA20_SOC_3	350	195.07886171340942	246.64752960205078	0.0005255142	376.92
SA20_SOC_3	351	205.51364421844482	315.55246353149414	0.0009617937	378.0
SA20_SOC_3	352	116.70795679092407	322.3080825805664	0.0060716895	379.08
SA20_SOC_3	353	234.61017608642578	336.0575008392334	0.0010852728	380.16
SA20_SOC_3	354	235.7313632965088	346.5809440612793	0.0014092146	381.24
SA20_SOC_3	355	239.7141695022583	327.05760955810547	0.0007588458	382.32
SA20_SOC_3	356	232.8505277633667	330.71980476379395	0.000626339	383.4
SA20_SOC_3	357	235.1414680480957	335.91702461242676	0.0013864435	384.48
SA20_SOC_3	358	231.7150354385376	339.0406036376953	0.0010306793	385.56
SA20_SOC_3	359	220.46432495117188	281.6705131530762	0.00073295477	386.64
SA20_SOC_3	360	209.8766326904297	313.28990936279297	0.00081058545	387.72
SA20_SOC_3	361	106.17055892944336	348.2610511779785	0.05728666	388.8
SA20_SOC_3	362	105.26942014694214	371.9571590423584	0.18142429	389.88
SA20_SOC_3	363	233.13231468200684	343.18777084350586	0.0012904856	390.96
SA20_SOC_3	364	105.16445636749268	374.54355239868164	0.03961476	392.04
SA20_SOC_3	365	234.0249538421631	332.7154541015625	0.0013620924	393.12
SA20_SOC_3	366	230.71796894073486	332.4227714538574	0.0009904193	394.2
SA20_SOC_3	367	228.2182216644287	335.6689167022705	0.0011802663	395.28
SA20_SOC_3	368	235.87210178375244	337.29151725769043	0.0015631366	396.36
SA20_SOC_3	369	228.3398151397705	338.5891628265381	0.0021704857	397.44
SA20_SOC_3	370	230.6060552597046	333.18334579467773	0.0016533257	398.52
SA20_SOC_3	371	235.69166660308838	336.4328098297119	0.0017172055	399.6
SA20_SOC_3	372	232.8639030456543	337.64994621276855	0.0018122559	400.68
SA20_SOC_3	373	232.60390758514404	338.1657028198242	0.0014413887	401.76
SA20_SOC_3	374	232.0181369781494	338.48751068115234	0.0017833844	402.84
SA20_SOC_3	375	235.4313850402832	336.4163589477539	0.0011949543	403.92
SA20_SOC_3	376	230.9183120727539	336.75384521484375	0.001141444	405.0
SA20_SOC_3	377	234.79444980621338	324.20823097229004	0.00063609786	406.08
SA20_SOC_3	378	232.15556144714355	337.02263832092285	0.00092209404	407.16
SA20_SOC_3	379	201.6312599182129	317.21875190734863	0.0008940136	408.24
SA20_SOC_3	380	234.52730178833008	337.34567642211914	0.0012078695	409.32
SA20_SOC_3	381	234.80548858642578	330.7233238220215	0.0011607348	410.4
SA20_SOC_3	382	233.15527439117432	330.32020568847656	0.00086789497	411.48
SA20_SOC_3	383	227.4974822998047	323.9752006530762	0.0006122044	412.56
SA20_SOC_3	384	207.54458904266357	317.55271911621094	0.00070645974	413.64
SA20_SOC_3	385	209.10027027130127	316.8877601623535	0.0007454263	414.72
SA20_SOC_3	386	201.59153938293457	315.62822341918945	0.0006784972	415.8
SA20_SOC_3	387	197.6641297340393	247.34052658081055	0.000571429	416.88
SA20_SOC_3	388	200.9990692138672	315.1871395111084	0.00076138676	417.96
SA20_SOC_3	389	233.015775680542	338.6073589324951	0.0011430228	419.04
SA20_SOC_3	390	240.89829921722412	336.51875495910645	0.0007863292	420.12
SA20_SOC_3	391	244.05934810638428	306.67728424072266	0.00043028977	421.2
SA20_SOC_3	392	221.95124626159668	329.6172523498535	0.0012285841	422.28
SA20_SOC_3	393	237.25757598876953	316.8007278442383	0.0007403031	423.36
SA20_SOC_3	394	234.33797359466553	333.7013339996338	0.0008398039	424.44
SA20_SOC_3	395	237.83280849456787	318.2141304016113	0.0005968998	425.52
SA20_SOC_3	396	195.8348512649536	229.461407661438	0.0005008961	426.6
SA20_SOC_3	397	239.82620239257812	320.0873851776123	0.0007993806	427.68
SA20_SOC_3	398	238.03625106811523	318.98197174072266	0.00073622714	428.76
SA20_SOC_3	399	239.76807594299316	303.85986328125	0.0006085734	429.84
SA20_SOC_3	400	239.10129070281982	307.68321990966797	0.000500178	430.92
SA20_SOC_3	401	242.75310039520264	328.7738227844238	0.0007317704	432.0
SA20_SOC_3	402	240.4963731765747	311.57466888427734	0.0005059359	433.08
SA20_SOC_3	403	223.28078746795654	245.7085132598877	0.00045553708	434.16
SA20_SOC_3	404	212.45152950286865	304.39948081970215	0.00059309	435.24
SA20_SOC_3	405	237.0485544204712	317.4851131439209	0.0006656915	436.32
SA20_SOC_3	406	233.4557294845581	333.51173400878906	0.0010272171	437.4
SA20_SOC_3	407	229.10921573638916	339.6149253845215	0.0010496301	438.48
SA20_SOC_3	408	224.11470413208008	245.2928924560547	0.000482378	439.56
SA20_SOC_3	409	237.445068359375	312.90149688720703	0.0005636971	440.64
SA20_SOC_3	410	106.69081211090088	354.6588706970215	0.013828548	441.72
SA20_SOC_3	411	233.77935886383057	295.2345657348633	0.00069882616	442.8
SA20_SOC_3	412	234.24739837646484	334.9780082702637	0.0009666534	443.88
SA20_SOC_3	413	237.92197704315186	321.91686630249023	0.0011744989	444.96
SA20_SOC_3	414	237.7713680267334	332.6425266265869	0.0007715498	446.04
SA20_SOC_3	415	242.59250164031982	313.2305145263672	0.00059926737	447.12
SA20_SOC_3	416	108.88552665710449	329.53657150268555	0.0040505445	448.2
SA20_SOC_3	417	240.11383056640625	298.2495403289795	0.0004581406	449.28
SA20_SOC_3	418	198.52112531661987	316.15702629089355	0.00053855614	450.36
SA20_SOC_3	419	109.3116283416748	329.59007263183594	0.004324688	451.44
SA20_SOC_3	420	230.03311157226562	330.1746368408203	0.0012585501	452.52
SA20_SOC_3	421	221.66235446929932	327.67101287841797	0.00074025267	453.6
SA20_SOC_3	422	241.92023277282715	332.2957420349121	0.0007963133	454.68
SA20_SOC_3	423	201.44753456115723	313.64084243774414	0.0005551629	455.76
SA20_SOC_3	424	213.25998306274414	296.6238212585449	0.00073598407	456.84
SA20_SOC_3	425	122.40228652954102	312.963924407959	0.0024422712	457.92
SA20_SOC_3	426	104.33441400527954	372.43268966674805	0.12420731	459.0
SA20_SOC_3	427	235.43071746826172	341.1935806274414	0.0011197306	460.08
SA20_SOC_3	428	113.05485963821411	317.14216232299805	0.019105298	461.16
SA20_SOC_3	429	224.75955486297607	322.4201774597168	0.00062463427	462.24
SA20_SOC_3	430	206.16533756256104	319.08159255981445	0.0007078797	463.32
SA20_SOC_3	431	237.37807273864746	317.00737953186035	0.00057781604	464.4
SA20_SOC_3	432	233.86149406433105	329.98663902282715	0.0011578193	465.48
SA20_SOC_3	433	111.77107095718384	313.6776351928711	0.22983508	466.56
SA20_SOC_3	434	210.4142665863037	316.21739387512207	0.0006383297	467.64
SA20_SOC_3	435	202.2197723388672	317.4953842163086	0.0005897918	468.72
SA20_SOC_3	436	233.33747386932373	338.3835983276367	0.00079503225	469.8
SA20_SOC_3	437	210.15236377716064	315.56782722473145	0.00072862784	470.88
SA20_SOC_3	438	201.2650966644287	317.6012134552002	0.0006902628	471.96
SA20_SOC_3	439	233.30037593841553	334.76566314697266	0.00064850145	473.04
SA20_SOC_3	440	201.06489658355713	317.7435779571533	0.0006880659	474.12
SA20_SOC_3	441	201.00297927856445	315.8451461791992	0.00073810737	475.2
SA20_SOC_3	442	200.72569847106934	316.4700508117676	0.0006816575	476.28
SA20_SOC_3	443	234.20138359069824	314.4606685638428	0.00062230224	477.36
SA20_SOC_3	444	232.43098258972168	333.58168601989746	0.0009040806	478.44
SA20_SOC_3	445	232.52222537994385	331.497745513916	0.0006630233	479.52
SA20_SOC_3	446	106.57024383544922	348.09682846069336	0.05401324	480.6
SA20_SOC_3	447	211.7084264755249	304.577579498291	0.0006703492	481.68
SA20_SOC_3	448	199.4158148765564	315.27560234069824	0.00086396624	482.76
SA20_SOC_3	449	231.79969787597656	311.3818645477295	0.00057412474	483.84
SA20_SOC_3	450	233.67292881011963	337.1913528442383	0.0012557637	484.92
SA20_SOC_3	451	228.87284755706787	331.57012939453125	0.0009380508	486.0
SA20_SOC_3	452	225.49748420715332	323.1222724914551	0.00066366186	487.08
SA20_SOC_3	453	233.8158369064331	319.9783515930176	0.0005697911	488.16
SA20_SOC_3	454	115.48541784286499	314.7173309326172	0.0073362193	489.24
SA20_SOC_3	455	234.27720069885254	334.8912048339844	0.0007179237	490.32
SA20_SOC_3	456	212.2746706008911	235.60352325439453	0.00062205887	491.4
SA20_SOC_3	457	197.28684425354004	249.14729118347168	0.00073971844	492.48
SA20_SOC_3	458	109.03172492980957	322.23981857299805	0.2724628	493.56
SA20_SOC_3	459	210.95075607299805	319.99494552612305	0.00077066023	494.64
SA20_SOC_3	460	201.12218856811523	315.4919242858887	0.00070771243	495.72
SA20_SOC_3	461	227.31404304504395	331.298131942749	0.0010380722	496.8
SA20_SOC_3	462	235.01286506652832	322.49279022216797	0.0006651157	497.88
SA20_SOC_3	463	197.71968126296997	246.7638874053955	0.0007430397	498.96
SA20_SOC_3	464	234.9036455154419	324.7108840942383	0.0009177143	500.04
SA20_SOC_3	465	196.73935174942017	316.10255241394043	0.0008096008	501.12
SA20_SOC_3	466	235.8454942703247	320.4141139984131	0.0006479025	502.2
SA20_SOC_3	467	201.52366161346436	315.4712390899658	0.000701656	503.28
SA20_SOC_3	468	231.77618980407715	339.99810218811035	0.0010991164	504.36
SA20_SOC_3	469	234.37354564666748	330.7279872894287	0.0009008243	505.44
SA20_SOC_3	470	114.6662712097168	323.30989837646484	0.011747999	506.52
SA20_SOC_3	471	238.65396976470947	317.04182624816895	0.00076834206	507.6
SA20_SOC_3	472	122.93931245803833	318.9482116699219	0.0013054985	508.68
SA20_SOC_3	473	234.58545207977295	334.1329765319824	0.0008629551	509.76
SA20_SOC_3	474	207.02924728393555	316.64852142333984	0.00074867153	510.84
SA20_SOC_3	475	235.62631607055664	328.49658966064453	0.00072726683	511.92
SA20_SOC_3	476	203.5954236984253	317.3028087615967	0.00079203636	513.0
SA20_SOC_3	477	108.5988998413086	321.04225158691406	0.010430483	514.08
SA20_SOC_3	478	232.1117401123047	333.2544422149658	0.0012821632	515.16
SA20_SOC_3	479	116.58942699432373	318.7544631958008	0.0018215517	516.24
SA20_SOC_3	480	106.00478649139404	365.94120025634766	0.0015196371	517.32
SA20_SOC_3	481	240.94913005828857	304.14639472961426	0.00040533414	518.4
SA20_SOC_3	482	212.1903657913208	290.22706031799316	0.0006145118	519.48
SA20_SOC_3	483	239.7249460220337	317.0449733734131	0.00060399424	520.56
SA20_SOC_3	484	241.70405864715576	317.4686336517334	0.00060805824	521.64
SA20_SOC_3	485	232.83624649047852	333.00127029418945	0.0007936675	522.72
SA20_SOC_3	486	204.6598196029663	314.32777404785156	0.00060507114	523.8
SA20_SOC_3	487	242.42608547210693	334.7135066986084	0.0006627666	524.88
SA20_SOC_3	488	241.68663024902344	334.7247791290283	0.000638244	525.96
SA20_SOC_3	489	238.43050003051758	316.8725395202637	0.00073388853	527.04
SA20_SOC_3	490	238.9472484588623	302.3702144622803	0.00062384637	528.12
SA20_SOC_3	491	235.85608005523682	316.76530838012695	0.00083728455	529.2
SA20_SOC_3	492	234.4426393508911	322.0429801940918	0.00095353177	530.28
SA20_SOC_3	493	239.6657943725586	305.2902317047119	0.0003698735	531.36
SA20_SOC_3	494	239.0185832977295	316.5552520751953	0.00048792548	532.44
SA20_SOC_3	495	226.253080368042	312.0296859741211	0.00045469415	533.52
SA20_SOC_3	496	235.64958572387695	307.6494312286377	0.00041954708	534.6
SA20_SOC_3	497	240.00370502471924	314.5088768005371	0.00056628947	535.68
SA20_SOC_3	498	236.91890239715576	335.4755401611328	0.0008355041	536.76
SA20_SOC_3	499	237.13891506195068	300.4401969909668	0.0006636762	537.84
SA20_SOC_3	500	240.68398475646973	335.1577377319336	0.0006826317	538.92
SA20_SOC_3	501	238.17472457885742	334.72692489624023	0.0010152255	540.0
SA20_SOC_3	502	237.62719631195068	332.33728408813477	0.0009063092	541.08
SA20_SOC_3	503	212.35418319702148	316.62769317626953	0.00069695053	542.16
SA20_SOC_3	504	203.2881259918213	315.28141021728516	0.0006272969	543.24
SA20_SOC_3	505	216.86582565307617	327.45506286621094	0.0012024094	544.32
SA20_SOC_3	506	218.57240200042725	325.68695068359375	0.00081283046	545.4
SA20_SOC_3	507	241.697359085083	318.8280773162842	0.00054332905	546.48
SA20_SOC_3	508	239.33091163635254	300.2641296386719	0.00057280913	547.56
SA20_SOC_3	509	236.60285472869873	333.93433570861816	0.0011759268	548.64
SA20_SOC_3	510	238.16711902618408	321.7297554016113	0.00069578656	549.72
SA20_SOC_3	511	104.47176694869995	346.5300750732422	0.11865336	550.8
SA20_SOC_3	512	106.84689283370972	389.1734790802002	0.005226208	551.88
SA20_SOC_3	513	227.3470640182495	333.6752986907959	0.0013256933	552.96
SA20_SOC_3	514	211.73803806304932	289.75502014160156	0.00077640545	554.04
SA20_SOC_3	515	238.64762783050537	308.21130752563477	0.00087364315	555.12
SA20_SOC_3	516	240.594220161438	311.9700622558594	0.00079343386	556.2
SA20_SOC_3	517	233.18898677825928	342.2779941558838	0.00092018873	557.28
SA20_SOC_3	518	211.3276481628418	287.79041290283203	0.0006462458	558.36
SA20_SOC_3	519	103.1834363937378	353.4037971496582	0.6856066	559.44
SA20_SOC_3	520	233.31279754638672	334.09074783325195	0.0006250318	560.52
SA20_SOC_3	521	237.89324760437012	298.2657051086426	0.00071726623	561.6
SA20_SOC_3	522	202.38869190216064	318.9199447631836	0.00072947756	562.68
SA20_SOC_3	523	206.3814401626587	316.42799377441406	0.00073406205	563.76
SA20_SOC_3	524	208.3519458770752	318.07774543762207	0.0008787761	564.84
SA20_SOC_3	525	192.56807565689087	246.10897064208984	0.00047707674	565.92
SA20_SOC_3	526	211.80620193481445	315.1358127593994	0.0005365783	567.0
SA20_SOC_3	527	195.7233428955078	247.41774559020996	0.00047434645	568.08
SA20_SOC_3	528	494.32568550109863	79.20546054840088	0.0006240646	569.16
SA20_SOC_3	529	198.89800548553467	315.59961318969727	0.00079767156	570.24
SA20_SOC_3	530	202.68378257751465	314.97639656066895	0.000815361	571.32
SA20_SOC_3	531	233.69081020355225	333.0475330352783	0.00072903215	572.4
SA20_SOC_3	532	236.48111820220947	336.71979904174805	0.0009459362	573.48
SA20_SOC_3	533	237.61661052703857	326.2079429626465	0.0005952822	574.56
SA20_SOC_3	534	200.49870014190674	311.7396354675293	0.0006997705	575.64
SA20_SOC_3	535	217.07608699798584	253.3919906616211	0.0006022514	576.72
SA20_SOC_3	536	205.8741569519043	315.3289318084717	0.00067540054	577.8
SA20_SOC_3	537	237.39418983459473	332.93715476989746	0.0006703825	578.88
SA20_SOC_3	538	209.49649810791016	315.3142833709717	0.00070294674	579.96
SA20_SOC_3	539	235.76149940490723	335.55962562561035	0.0012422068	581.04
SA20_SOC_3	540	227.03804969787598	332.7358818054199	0.0013499047	582.12
SA20_SOC_3	541	233.76188278198242	303.3903121948242	0.0006040778	583.2
SA20_SOC_3	542	203.96075248718262	317.7820301055908	0.0008104174	584.28
SA20_SOC_3	543	207.49826431274414	320.43582916259766	0.0006334486	585.36
SA20_SOC_3	544	231.41095638275146	331.8016719818115	0.0005233019	586.44
SA20_SOC_3	545	106.31481409072876	365.87499618530273	0.0066151107	587.52
SA20_SOC_3	546	227.87370681762695	338.21868896484375	0.0026880633	588.6
SA20_SOC_3	547	228.8060426712036	330.34667015075684	0.0011873138	589.68
SA20_SOC_3	548	115.40341377258301	339.5782470703125	0.027005035	590.76
SA20_SOC_3	549	203.4172773361206	318.1798267364502	0.0010030484	591.84
SA20_SOC_3	550	236.31458282470703	315.45178413391113	0.00074363407	592.92
SA20_SOC_3	551	228.51741313934326	328.18416595458984	0.0013135105	594.0
SA20_SOC_3	552	234.8097324371338	337.34416007995605	0.0017188566	595.08
SA20_SOC_3	553	229.83925342559814	331.4990043640137	0.0011860095	596.16
SA20_SOC_3	554	104.62353229522705	388.40389251708984	0.020294994	597.24
SA20_SOC_3	555	227.7331829071045	329.2984199523926	0.0011521181	598.32
SA20_SOC_3	556	227.24342346191406	334.16728019714355	0.0016515417	599.4
SA20_SOC_3	557	103.46019268035889	393.61461639404297	0.016345095	600.48
SA20_SOC_3	558	209.0977430343628	317.14616775512695	0.0011543373	601.56
SA20_SOC_3	559	234.74113941192627	328.60236167907715	0.0007488524	602.64
SA20_SOC_3	560	230.49852848052979	339.763240814209	0.0016585981	603.72
SA20_SOC_3	561	109.18093919754028	319.5179557800293	0.016694454	604.8
SA20_SOC_3	562	233.38556289672852	337.27460861206055	0.0011829665	605.88
SA20_SOC_3	563	217.87545680999756	327.8389549255371	0.0010905104	606.96
SA20_SOC_3	564	231.10456466674805	328.9980983734131	0.00062450604	608.04
SA20_SOC_3	565	207.5467824935913	314.3667697906494	0.00068142894	609.12
SA20_SOC_3	566	233.77726078033447	334.0694332122803	0.00071997434	610.2
SA20_SOC_3	567	111.25988960266113	316.4405822753906	0.005161376	611.28
SA20_SOC_3	568	233.29110145568848	338.05100440979004	0.0013025152	612.36
SA20_SOC_3	569	231.37764930725098	327.4708843231201	0.0009656846	613.44
SA20_SOC_3	570	231.88955783843994	338.325777053833	0.0011493312	614.52
SA20_SOC_3	571	197.8079319000244	313.86640548706055	0.0006437997	615.6
SA20_SOC_3	572	233.95509719848633	330.3416919708252	0.00080555613	616.68
SA20_SOC_3	573	232.25040435791016	337.24462509155273	0.0013566525	617.76
SA20_SOC_3	574	206.44524097442627	313.4275817871094	0.00063088856	618.84
SA20_SOC_3	575	234.987473487854	317.6465606689453	0.00066495023	619.92
SA20_SOC_3	576	240.8031702041626	333.3937454223633	0.0005570446	621.0
SA20_SOC_3	577	242.77544021606445	331.4828681945801	0.0006355113	622.08
SA20_SOC_3	578	209.6876859664917	315.03819465637207	0.00070542435	623.16
SA20_SOC_3	579	240.61071872711182	333.90944480895996	0.00065595884	624.24
SA20_SOC_3	580	493.550443649292	77.33160495758057	0.00043712353	625.32
SA20_SOC_3	581	241.68732166290283	308.9077949523926	0.00056453375	626.4
SA20_SOC_3	582	222.14136123657227	242.09712982177734	0.0004449386	627.48
SA20_SOC_3	583	238.54269981384277	315.8407402038574	0.00061377545	628.56
SA20_SOC_3	584	239.15035724639893	302.57975578308105	0.0005921631	629.64
SA20_SOC_3	585	207.67664909362793	316.2202835083008	0.00076511	630.72
SA20_SOC_3	586	240.68279266357422	299.06959533691406	0.0004810223	631.8
SA20_SOC_3	587	207.35907554626465	316.77220344543457	0.0006165316	632.88
SA20_SOC_3	588	235.15267372131348	324.88855361938477	0.0009266011	633.96
SA20_SOC_3	589	214.23487663269043	295.2362537384033	0.0006752783	635.04
SA20_SOC_3	590	229.49292659759521	327.2153663635254	0.0011262337	636.12
SA20_SOC_3	591	104.76512908935547	361.7234802246094	0.092495814	637.2
SA20_SOC_3	592	243.28224658966064	315.79153060913086	0.0005047645	638.28
SA20_SOC_3	593	238.56470584869385	314.10006523132324	0.00041925928	639.36
SA20_SOC_3	594	229.4217348098755	332.2097969055176	0.0011377981	640.44
SA20_SOC_3	595	118.62375736236572	320.78810691833496	0.0007748555	641.52
SA20_SOC_3	596	115.6208872795105	331.10429763793945	0.0010636532	642.6
SA20_SOC_3	597	217.3142671585083	308.55920791625977	0.0007665922	643.68
SA20_SOC_3	598	216.1388397216797	325.1034736633301	0.0008145952	644.76
SA20_SOC_3	599	241.19272232055664	313.99011611938477	0.00059440633	645.84
SA20_SOC_3	600	240.02251625061035	315.81713676452637	0.0006291575	646.92
SA20_SOC_3	601	111.04661226272583	310.5000400543213	0.0071711997	648.0
SA20_SOC_3	602	225.47261714935303	244.55586433410645	0.0004328829	649.08
SA20_SOC_3	603	238.4026050567627	316.77589416503906	0.00048704725	650.16
SA20_SOC_3	604	210.7720136642456	290.4617500305176	0.0006284809	651.24
SA20_SOC_3	605	201.1253833770752	314.1529369354248	0.0007237059	652.32
SA20_SOC_3	606	238.0828857421875	315.50119400024414	0.000551243	653.4
SA20_SOC_3	607	236.35997772216797	299.7762107849121	0.000807549	654.48
SA20_SOC_3	608	233.7110996246338	330.27265548706055	0.00062127464	655.56
SA20_SOC_3	609	234.6588134765625	328.88500213623047	0.00060799974	656.64
SA20_SOC_3	610	107.67629146575928	338.74388694763184	0.00465505	657.72
SA20_SOC_3	611	235.73663234710693	314.67750549316406	0.0004491448	658.8
SA20_SOC_3	612	233.8163137435913	339.16906356811523	0.001335287	659.88
SA20_SOC_3	613	229.5415163040161	335.7783508300781	0.0010199939	660.96
SA20_SOC_3	614	228.206467628479	331.3977813720703	0.0006641529	662.04
SA20_SOC_3	615	235.35995483398438	331.3022804260254	0.0006602779	663.12
SA20_SOC_3	616	231.3964605331421	333.2526683807373	0.0006306427	664.2
SA20_SOC_3	617	233.50234031677246	332.49298095703125	0.000887607	665.28
SA20_SOC_3	618	235.52770614624023	345.2037048339844	0.0011594451	666.36
SA20_SOC_3	619	113.66887092590332	323.5758590698242	0.015846105	667.44
SA20_SOC_3	620	233.21843147277832	340.5303382873535	0.0013292358	668.52
SA20_SOC_3	621	233.06641578674316	312.9019832611084	0.00068235165	669.6
SA20_SOC_3	622	234.72230434417725	336.514892578125	0.0010115593	670.68
SA20_SOC_3	623	116.16488695144653	319.8736381530762	0.0035938278	671.76
SA20_SOC_3	624	103.07040214538574	364.98433113098145	0.34470877	672.84
SA20_SOC_3	625	101.12680196762085	396.8770980834961	0.03073315	673.92
SA20_SOC_3	626	230.93910217285156	333.99298667907715	0.00097534806	675.0
SA20_SOC_3	627	103.08563709259033	396.5871047973633	0.50487095	676.08
SA20_SOC_3	628	236.6729736328125	338.1255054473877	0.0006645999	677.16
SA20_SOC_3	629	227.7608871459961	312.2417449951172	0.000436874	678.24
SA20_SOC_3	630	106.48622512817383	345.8521556854248	0.014113216	679.32
SA20_SOC_3	631	104.87245321273804	358.0342197418213	0.006995718	680.4
SA20_SOC_3	632	231.05247020721436	321.3254928588867	0.0010606	681.48
SA20_SOC_3	633	103.35493087768555	400.3829097747803	0.014640449	682.56
SA20_SOC_3	634	230.37519454956055	334.2652130126953	0.0021571878	683.64
SA20_SOC_3	635	229.75518703460693	345.1955795288086	0.0021066614	684.72
SA20_SOC_3	636	212.25879192352295	315.7379150390625	0.00081168424	685.8
SA20_SOC_3	637	104.999840259552	353.413724899292	0.005098652	686.88
SA20_SOC_3	638	229.51600551605225	345.5563545227051	0.0011703662	687.96
SA20_SOC_3	639	234.95945930480957	335.8836364746094	0.0010447203	689.04
SA20_SOC_3	640	232.01825618743896	329.6048355102539	0.0011132302	690.12
SA20_SOC_3	641	228.9877414703369	337.43534088134766	0.0016212821	691.2
SA20_SOC_3	642	230.26697635650635	327.83480644226074	0.00092003524	692.28
SA20_SOC_3	643	233.29861164093018	334.9358940124512	0.0008382741	693.36
SA20_SOC_3	644	232.54823684692383	334.17898178100586	0.0006124746	694.44
SA20_SOC_3	645	234.60454940795898	331.99421882629395	0.0013149787	695.52
SA20_SOC_3	646	198.29057455062866	317.3997402191162	0.00091209257	696.6
SA20_SOC_3	647	235.87830066680908	344.5865249633789	0.0010956456	697.68
SA20_SOC_3	648	230.68194389343262	342.39086151123047	0.0012312785	698.76
SA20_SOC_3	649	232.56635665893555	330.68867683410645	0.0007219373	699.84
SA20_SOC_3	650	236.36789321899414	328.57927322387695	0.0005992551	700.92
SA20_SOC_3	651	237.1683120727539	315.89012145996094	0.0009212185	702.0
SA20_SOC_3	652	232.74240493774414	333.28800201416016	0.0011966798	703.08
SA20_SOC_3	653	105.22533655166626	384.5135021209717	0.02440351	704.16
SA20_SOC_3	654	202.28204727172852	317.81521797180176	0.0008098018	705.24
SA20_SOC_3	655	104.73569631576538	383.5865879058838	0.013185691	706.32
SA20_SOC_3	656	232.13369846343994	342.6258373260498	0.0014155444	707.4
SA20_SOC_3	657	237.4410629272461	334.65099334716797	0.0012501974	708.48
SA20_SOC_3	658	240.26131629943848	317.86285400390625	0.00061632006	709.56
SA20_SOC_3	659	176.1649250984192	79.01583909988403	0.00051811826	710.64
SA20_SOC_3	660	239.9136781692505	317.96504974365234	0.00074328657	711.72
SA20_SOC_3	661	172.76045083999634	81.59113883972168	0.00049111526	712.8
SA20_SOC_3	662	236.2607479095459	331.4845561981201	0.0007892539	713.88
SA20_SOC_3	663	120.13658285140991	315.1095199584961	0.007135995	714.96
SA20_SOC_3	664	230.86562156677246	331.7724609375	0.0012051492	716.04
SA20_SOC_3	665	233.90698432922363	337.467041015625	0.0010249561	717.12
SA20_SOC_3	666	237.76428699493408	302.59998321533203	0.0006668834	718.2
SA20_SOC_3	667	111.21060848236084	318.1795120239258	0.009745782	719.28
SA20_SOC_3	668	239.09103870391846	310.67596435546875	0.0005352533	720.36
SA20_SOC_3	669	225.34170150756836	237.19608306884766	0.00040066594	721.44
SA20_SOC_3	670	238.32273483276367	306.3995933532715	0.00072615006	722.52
SA20_SOC_3	671	237.20364570617676	331.7309761047363	0.0008332398	723.6
SA20_SOC_3	672	222.1827507019043	312.9773426055908	0.0006082519	724.68
SA20_SOC_3	673	221.43101692199707	326.65852546691895	0.001135794	725.76
SA20_SOC_3	674	235.08615493774414	308.15168380737305	0.00063690374	726.84
SA20_SOC_3	675	232.41252899169922	333.45651626586914	0.0008888519	727.92
SA20_SOC_3	676	236.21339797973633	328.3293342590332	0.0013550614	729.0
SA20_SOC_3	677	232.43024349212646	334.45544242858887	0.0013376386	730.08
SA20_SOC_3	678	211.4377498626709	319.7567939758301	0.00068540475	731.16
SA20_SOC_3	679	236.15145683288574	323.5305404663086	0.0006145905	732.24
SA20_SOC_3	680	235.64817905426025	297.702054977417	0.0005079475	733.32
SA20_SOC_3	681	103.8658618927002	364.18965339660645	0.60040486	734.4
SA20_SOC_3	682	237.47789859771729	316.15708351135254	0.00062823476	735.48
SA20_SOC_3	683	233.17553997039795	332.9099464416504	0.0011643065	736.56
SA20_SOC_3	684	216.73812866210938	330.2190685272217	0.0015344548	737.64
SA20_SOC_3	685	233.2749366760254	333.6301517486572	0.0010654351	738.72
SA20_SOC_3	686	104.49035167694092	356.9757270812988	0.029320184	739.8
SA20_SOC_3	687	224.18296337127686	351.44811630249023	0.0014876676	740.88
SA20_SOC_3	688	116.03435277938843	326.10340118408203	0.0012475235	741.96
SA20_SOC_3	689	104.60139513015747	354.55204010009766	0.006136496	743.04
SA20_SOC_3	690	232.16214179992676	342.70408630371094	0.0013121014	744.12
SA20_SOC_3	691	118.48528385162354	319.3315315246582	0.056948017	745.2
SA20_SOC_3	692	227.2710084915161	350.6565284729004	0.0013384273	746.28
SA20_SOC_3	693	236.26244068145752	318.34156036376953	0.0011331539	747.36
SA20_SOC_3	694	230.3166627883911	333.0465030670166	0.00083644805	748.44
SA20_SOC_3	695	112.35735416412354	318.11290740966797	0.017340634	749.52
SA20_SOC_3	696	104.05846834182739	381.1442184448242	0.17797188	750.6
SA20_SOC_3	697	104.59504127502441	316.69206619262695	0.031158207	751.68
SA20_SOC_3	698	111.08481884002686	335.0471878051758	0.009104284	752.76
SA20_SOC_3	699	102.69289016723633	403.16393852233887	0.7046954	753.84
SA20_SOC_3	700	234.12280082702637	336.81570053100586	0.0008831586	754.92
SA20_SOC_3	701	109.30838584899902	324.3885612487793	0.0012138347	756.0
SA20_SOC_3	702	233.77790451049805	344.4789218902588	0.0014732883	757.08
SA20_SOC_3	703	232.41193294525146	326.0533905029297	0.0012426813	758.16
SA20_SOC_3	704	237.90946006774902	310.8421039581299	0.0006121881	759.24
SA20_SOC_3	705	103.73057126998901	395.19238471984863	0.38638052	760.32
SA20_SOC_3	706	231.39190673828125	346.312780380249	0.0011272836	761.4
SA20_SOC_3	707	233.84675979614258	331.4322566986084	0.00076050364	762.48
SA20_SOC_3	708	231.96516036987305	334.5346927642822	0.0006275118	763.56
SA20_SOC_3	709	104.2113184928894	358.8644599914551	0.5759785	764.64
SA20_SOC_3	710	117.47894287109375	320.96643447875977	0.024066964	765.72
SA20_SOC_3	711	194.9819564819336	247.84546852111816	0.0006591282	766.8
SA20_SOC_3	712	339.95089530944824	380.3573799133301	0.8462245	767.88
SA20_SOC_3	713	381.53343200683594	389.3108367919922	0.99899143	768.96
SA20_SOC_3	714	462.1330738067627	390.3109359741211	0.99964523	770.04
SA20_SOC_3	715	601.6574382781982	387.2310161590576	0.9996772	771.12
SA20_SOC_3	716	618.7716484069824	394.7637176513672	0.9972301	772.2
SA20_SOC_3	717	650.4409790039062	404.55047607421875	0.99840134	773.28
SA20_SOC_3	718	560.8771324157715	394.56905364990234	0.9997414	774.36
SA20_SOC_3	719	416.37353897094727	395.54898262023926	0.99967694	775.44
SA20_SOC_3	720	350.21252632141113	396.86771392822266	0.8528986	776.52
SA20_SOC_3	721	195.02025842666626	254.68817710876465	0.0010426908	777.6
SA20_SOC_3	722	213.32924365997314	313.23795318603516	0.0005008703	778.68
SA20_SOC_3	723	203.65006923675537	317.6539707183838	0.00086701516	779.76
SA20_SOC_3	724	199.65908527374268	250.4574680328369	0.00075477926	780.84
SA20_SOC_3	725	196.06590270996094	248.01767349243164	0.0007158568	781.92
SA20_SOC_3	726	231.05244636535645	336.65605545043945	0.00073515624	783.0
SA20_SOC_3	727	227.10609436035156	343.0037498474121	0.0017301135	784.08
SA20_SOC_3	728	232.59103298187256	336.7576789855957	0.00081800914	785.16
SA20_SOC_3	729	230.18696308135986	335.6787872314453	0.00092496484	786.24
SA20_SOC_3	730	233.56249332427979	326.3661575317383	0.0008943211	787.32
SA20_SOC_3	731	197.14818000793457	251.4697265625	0.00074796093	788.4
SA20_SOC_3	732	222.00629711151123	347.04689025878906	0.0017528397	789.48
SA20_SOC_3	733	231.93271160125732	333.10378074645996	0.000500214	790.56
SA20_SOC_3	734	191.8326497077942	227.68834590911865	0.00044291813	791.64
SA20_SOC_3	735	212.16325759887695	234.67896938323975	0.0005392506	792.72
SA20_SOC_3	736	214.7707462310791	235.65529346466064	0.0005185432	793.8
SA20_SOC_3	737	226.63426399230957	346.43531799316406	0.00085609796	794.88
SA20_SOC_3	738	105.9923529624939	401.00812911987305	0.023350706	795.96
SA20_SOC_3	739	226.6204595565796	346.7632484436035	0.0012521531	797.04
SA20_SOC_3	740	224.46494102478027	346.53894424438477	0.0016328668	798.12
SA20_SOC_3	741	103.10240983963013	390.3628349304199	0.032379873	799.2
SA20_SOC_3	742	234.98387336730957	343.0437469482422	0.0011477392	800.28
SA20_SOC_3	743	233.62040519714355	342.7312660217285	0.0010985667	801.36
SA20_SOC_3	744	234.30159091949463	342.0189571380615	0.0010905925	802.44
SA20_SOC_3	745	226.77960395812988	347.81604766845703	0.0011527857	803.52
SA20_SOC_3	746	213.4979248046875	290.3327465057373	0.00058940967	804.6
SA20_SOC_3	747	241.26572608947754	314.4008445739746	0.00064819405	805.68
SA20_SOC_3	748	230.77564239501953	348.87728691101074	0.000857814	806.76
SA20_SOC_3	749	239.0308380126953	309.77771759033203	0.0006000004	807.84
SA20_SOC_3	750	203.3686637878418	315.800142288208	0.0006122774	808.92
SA20_SOC_3	751	237.21067905426025	329.1094779968262	0.0006673889	810.0
SA20_SOC_3	752	237.23857402801514	304.1649055480957	0.00058265205	811.08
SA20_SOC_3	753	238.45415115356445	308.11131477355957	0.00063261454	812.16
SA20_SOC_3	754	234.7245216369629	318.46818923950195	0.0007686133	813.24
SA20_SOC_3	755	237.54007816314697	319.1336917877197	0.00088270765	814.32
SA20_SOC_3	756	235.82277297973633	316.2646007537842	0.0007051354	815.4
SA20_SOC_3	757	236.19463443756104	307.0816898345947	0.0005462278	816.48
SA20_SOC_3	758	240.32106399536133	315.7045555114746	0.00053875224	817.56
SA20_SOC_3	759	238.1674289703369	325.39732933044434	0.00059382676	818.64
SA20_SOC_3	760	239.26386833190918	317.19268798828125	0.0006962413	819.72
SA20_SOC_3	761	239.67666625976562	299.3844223022461	0.00044970686	820.8
SA20_SOC_3	762	225.85327625274658	312.013463973999	0.00053819176	821.88
SA20_SOC_3	763	239.32316303253174	298.08156967163086	0.0004585965	822.96
SA20_SOC_3	764	216.4949655532837	305.04724502563477	0.0005548939	824.04
SA20_SOC_3	765	231.38177394866943	302.36560821533203	0.0004918137	825.12
SA20_SOC_3	766	233.74738693237305	297.70591735839844	0.0005345563	826.2
SA20_SOC_3	767	223.1057643890381	310.31558990478516	0.0006523942	827.28
SA20_SOC_3	768	212.84475326538086	320.22860527038574	0.00085100625	828.36
SA20_SOC_3	769	226.46729946136475	311.217098236084	0.00044002596	829.44
SA20_SOC_3	770	212.46542930603027	234.50644969940186	0.00055233046	830.52
SA20_SOC_3	771	236.75405979156494	299.661340713501	0.0004546525	831.6
SA20_SOC_3	772	204.44977283477783	316.470422744751	0.0007022905	832.68
SA20_SOC_3	773	239.60812091827393	301.8212127685547	0.0007309215	833.76
SA20_SOC_3	774	221.1796998977661	321.6027545928955	0.0010298913	834.84
SA20_SOC_3	775	227.89618968963623	348.47660064697266	0.0021341052	835.92
SA20_SOC_3	776	230.50906658172607	330.994348526001	0.0012230037	837.0
SA20_SOC_3	777	213.79804611206055	287.9142951965332	0.00059735903	838.08
SA20_SOC_3	778	210.41433811187744	318.9521026611328	0.0008330513	839.16
SA20_SOC_3	779	236.3783597946167	332.1372413635254	0.0007475124	840.24
SA20_SOC_3	780	498.22754859924316	80.4911756515503	0.0006192753	841.32
SA20_SOC_3	781	218.6845302581787	320.0836372375488	0.0008145952	842.4
SA20_SOC_3	782	220.71690559387207	318.43377113342285	0.0005290146	843.48
SA20_SOC_3	783	195.02191543579102	244.35762405395508	0.00047433245	844.56
SA20_SOC_3	784	212.65432834625244	290.9702682495117	0.00054110726	845.64
SA20_SOC_3	785	204.79414463043213	317.06703186035156	0.0007682867	846.72
SA20_SOC_3	786	237.68973350524902	324.2699146270752	0.0015683605	847.8
SA20_SOC_3	787	237.39449977874756	337.9701232910156	0.0011865564	848.88
SA20_SOC_3	788	227.12297439575195	349.103307723999	0.0010312333	849.96
SA20_SOC_3	789	105.12943267822266	397.98974990844727	0.032397654	851.04
SA20_SOC_3	790	230.7356357574463	338.7594795227051	0.00077534	852.12
SA20_SOC_3	791	199.87382888793945	318.27306747436523	0.0007675038	853.2
SA20_SOC_3	792	195.12418508529663	247.7383518218994	0.0007041895	854.28
SA20_SOC_3	793	197.53212928771973	254.2884349822998	0.00039449587	855.36
SA20_SOC_3	794	235.41336059570312	333.40856552124023	0.00063114055	856.44
SA20_SOC_3	795	234.05933380126953	333.7907123565674	0.00062056276	857.52
SA20_SOC_3	796	105.09607791900635	400.13875007629395	0.18425111	858.6
SA20_SOC_3	797	194.60760354995728	247.92491912841797	0.00061573944	859.68
SA20_SOC_3	798	341.70446395874023	372.78164863586426	0.08037958	860.76
SA20_SOC_3	799	471.84338569641113	373.1078624725342	0.999302	861.84
SA20_SOC_3	800	634.4593524932861	380.7201862335205	0.9997539	862.92
SA20_SOC_3	801	678.8791656494141	377.5931739807129	0.999212	864.0
SA20_SOC_3	802	687.8497123718262	323.1932258605957	0.9973354	865.08
SA20_SOC_3	803	439.85815048217773	373.3362579345703	0.9996159	866.16
SA20_SOC_3	804	198.60297441482544	401.2145805358887	0.9997912	867.24
SA20_SOC_3	805	136.36901378631592	415.6482696533203	0.9998441	868.32
SA20_SOC_3	806	132.00984001159668	402.94824600219727	0.99967456	869.4
SA20_SOC_3	807	129.1637897491455	376.1029529571533	0.99928683	870.48
SA20_SOC_3	808	129.3834686279297	228.50475311279297	0.9972223	871.56
SA20_SOC_3	809	121.02253437042236	133.2432746887207	0.99948394	872.64
SA20_SOC_3	810	104.2784571647644	303.3490562438965	0.9899095	873.72
SA20_SOC_3	811	141.66014194488525	401.10403060913086	0.9995952	874.8
SA20_SOC_3	812	214.46890830993652	328.9698314666748	0.9976114	875.88
SA20_SOC_3	813	241.17445945739746	229.54153060913086	0.9986732	876.96
SA20_SOC_3	814	250.3443717956543	341.09673500061035	0.9959176	878.04
SA20_SOC_3	815	234.82646942138672	389.83062744140625	0.99948597	879.12
SA20_SOC_3	816	101.69371366500854	293.50284576416016	0.9996555	880.2
SA20_SOC_3	817	118.95017623901367	188.44159126281738	0.9972308	881.28
SA20_SOC_3	818	119.02055740356445	93.20753574371338	0.98955274	882.36
SA20_SOC_3	819	109.94739532470703	259.86010551452637	0.9975189	883.44
SA20_SOC_3	820	130.21119832992554	342.1277904510498	0.9964497	884.52
SA20_SOC_3	821	109.39007997512817	93.89630556106567	0.99845946	885.6
SA20_SOC_3	822	93.18965673446655	147.3497486114502	0.98932797	886.68
SA20_SOC_3	823	170.25282382965088	300.79833984375	0.9996712	887.76
SA20_SOC_3	824	448.16179275512695	228.83471488952637	0.99968684	888.84
SA20_SOC_3	825	631.0803413391113	186.6262722015381	0.9997607	889.92
SA20_SOC_3	826	651.6018390655518	173.11095714569092	0.9996024	891.0
SA20_SOC_3	827	656.3890933990479	128.65307807922363	0.99954176	892.08
SA20_SOC_3	828	678.4085273742676	102.26358890533447	0.9994374	893.16
SA20_SOC_3	829	663.1528854370117	167.4311399459839	0.9981844	894.24
SA20_SOC_3	830	671.9717979431152	263.20298194885254	0.9988456	895.32
SA20_SOC_3	831	669.1407203674316	328.1539535522461	0.9993643	896.4
SA20_SOC_3	832	674.2893218994141	355.9624671936035	0.999445	897.48
SA20_SOC_3	833	651.0968208312988	267.1574020385742	0.99959546	898.56
SA20_SOC_3	834	649.732780456543	251.28779411315918	0.9995876	899.64
SA20_SOC_3	835	677.0614624023438	129.06500816345215	0.99880946	900.72
SA20_SOC_3	836	678.2258033752441	82.92805194854736	0.9990245	901.8
SA20_SOC_3	837	696.7276573181152	143.49566459655762	0.9987471	902.88
SA20_SOC_3	838	671.7452526092529	219.59341049194336	0.9995185	903.96
SA20_SOC_3	839	702.0060539245605	299.8440170288086	0.9988249	905.04
SA20_SOC_3	840	712.6377105712891	370.42367935180664	0.99214303	906.12
SA20_SOC_3	841	212.57264614105225	298.0626583099365	0.00059223594	907.2
SA20_SOC_3	842	683.411979675293	348.2368469238281	0.9840109	908.28
SA20_SOC_3	843	659.2128276824951	291.07486724853516	0.81096697	909.36
SA20_SOC_3	844	640.1658058166504	279.4829750061035	0.998066	910.44
SA20_SOC_3	845	665.1575565338135	349.84514236450195	0.9928824	911.52
SA20_SOC_3	846	708.7588310241699	321.4358139038086	0.9949426	912.6
SA20_SOC_3	847	713.4403228759766	237.9709768295288	0.99875736	913.68
SA20_SOC_3	848	717.3558235168457	271.7168998718262	0.7370067	914.76
SA20_SOC_3	849	707.693338394165	377.4103832244873	0.96996564	915.84
SA20_SOC_3	850	712.3598098754883	400.67493438720703	0.9703563	916.92
SA20_SOC_3	851	690.6635284423828	321.9660758972168	0.99270016	918.0
SA20_SOC_3	852	685.6911659240723	176.25497817993164	0.9981067	919.08
SA20_SOC_3	853	680.8032989501953	108.92483711242676	0.9990183	920.16
SA20_SOC_3	854	681.1661720275879	78.1924295425415	0.9984479	921.24
SA20_SOC_3	855	670.9884166717529	82.09124565124512	0.99845207	922.32
SA20_SOC_3	856	674.7447490692139	94.72093105316162	0.9970778	923.4
SA20_SOC_3	857	696.650218963623	200.91628074645996	0.9927499	924.48
SA20_SOC_3	858	704.2575359344482	304.95572090148926	0.79372853	925.56
SA20_SOC_3	859	713.8250350952148	357.8070831298828	0.9861103	926.64
SA20_SOC_3	860	693.4107303619385	235.08936882019043	0.9920798	927.72
SA20_SOC_3	861	680.9041976928711	80.14623641967773	0.9984617	928.8
SA20_SOC_3	862	680.9318542480469	70.40066242218018	0.9951717	929.88
SA20_SOC_3	863	629.3260097503662	204.3875026702881	0.99924797	930.96
SA20_SOC_3	864	552.0752906799316	332.1305465698242	0.99969316	932.04
SA20_SOC_3	865	380.2342414855957	356.58496856689453	0.9996424	933.12
SA20_SOC_3	866	189.10976648330688	269.04873847961426	0.9996997	934.2
SA20_SOC_3	867	102.957284450531	192.97006130218506	0.9990833	935.28
SA20_SOC_3	868	128.15818786621094	168.21802139282227	0.99965394	936.36
SA20_SOC_3	869	141.92981719970703	211.99536323547363	0.9996309	937.44
SA20_SOC_3	870	149.32018518447876	351.4926338195801	0.99870527	938.52
SA20_SOC_3	871	145.31497955322266	407.63869285583496	0.9998332	939.6
SA20_SOC_3	872	144.74555253982544	411.76219940185547	0.9997968	940.68
SA20_SOC_3	873	110.21863222122192	339.1695785522461	0.99933016	941.76
SA20_SOC_3	874	108.80999565124512	163.2298707962036	0.9931415	942.84
SA20_SOC_3	875	116.0970687866211	123.14618110656738	0.9978561	943.92
SA20_SOC_3	876	115.33358097076416	280.9635543823242	0.99714786	945.0
SA20_SOC_3	877	198.17466735839844	353.3902931213379	0.99975926	946.08
SA20_SOC_3	878	356.0734748840332	345.77322006225586	0.9995172	947.16
SA20_SOC_3	879	574.3966102600098	184.32286262512207	0.9997638	948.24
SA20_SOC_3	880	672.5667953491211	117.03680276870728	0.9997228	949.32
SA20_SOC_3	881	684.4231605529785	99.00574922561646	0.99937373	950.4
SA20_SOC_3	882	669.5099830627441	153.21224212646484	0.99953234	951.48
SA20_SOC_3	883	673.740291595459	263.6553955078125	0.9997677	952.56
SA20_SOC_3	884	693.2145118713379	328.50062370300293	0.99873203	953.64
SA20_SOC_3	885	726.6018867492676	373.69571685791016	0.76324576	954.72
SA20_SOC_3	886	704.9184322357178	384.3166923522949	0.9890463	955.8
SA20_SOC_3	887	669.2964553833008	398.3539867401123	0.9936732	956.88
SA20_SOC_3	888	654.081916809082	392.4920082092285	0.89863485	957.96
SA20_SOC_3	889	640.0033950805664	387.4152374267578	0.9841638	959.04
SA20_SOC_3	890	490.248966217041	378.0861282348633	0.9989936	960.12
SA20_SOC_3	891	357.8950881958008	377.1557807922363	0.9526717	961.2
SA20_SOC_3	892	206.5220594406128	250.63570976257324	0.0017472185	962.28
SA20_SOC_3	893	193.93911361694336	256.9493865966797	0.00087096717	963.36
SA20_SOC_3	894	173.68149757385254	78.59866619110107	0.0005006765	964.44
SA20_SOC_3	895	198.7336277961731	317.3466110229492	0.0008552842	965.52
SA20_SOC_3	896	199.96106624603271	316.2689781188965	0.0007266953	966.6
SA20_SOC_3	897	233.2667589187622	332.98879623413086	0.0005686686	967.68
SA20_SOC_3	898	210.5391502380371	320.59032440185547	0.0009987064	968.76
SA20_SOC_3	899	215.6648874282837	256.0269355773926	0.0007561208	969.84
SA20_SOC_3	900	234.88738536834717	299.5514488220215	0.0004358742	970.92
SA20_SOC_3	901	208.46898555755615	318.16932678222656	0.0006289746	972.0
SA20_SOC_3	902	192.33593940734863	225.44737815856934	0.00044981984	973.08
SA20_SOC_3	903	207.8352928161621	316.4655876159668	0.0005840974	974.16
SA20_SOC_3	904	236.0093355178833	300.8209991455078	0.00045110137	975.24
SA20_SOC_3	905	226.57711505889893	348.74805450439453	0.0011435394	976.32
SA20_SOC_3	906	240.15967845916748	319.1031074523926	0.00060670223	977.4
SA20_SOC_3	907	239.62857723236084	319.86019134521484	0.0006441944	978.48
SA20_SOC_3	908	217.30999946594238	328.55764389038086	0.0008201201	979.56
SA20_SOC_3	909	224.64637756347656	248.49480628967285	0.0005132549	980.64
SA20_SOC_3	910	232.35514163970947	339.3315124511719	0.0014808056	981.72
SA20_SOC_3	911	233.84385108947754	339.58356857299805	0.0017267121	982.8
SA20_SOC_3	912	231.78958892822266	343.994779586792	0.0012050541	983.88
SA20_SOC_3	913	233.61001014709473	343.1536388397217	0.0008403843	984.96
SA20_SOC_3	914	235.73095798492432	320.78633308410645	0.00063943246	986.04
SA20_SOC_3	915	238.66055011749268	328.2823848724365	0.00062025443	987.12
SA20_SOC_3	916	232.8507423400879	345.2560043334961	0.0010123642	988.2
SA20_SOC_3	917	231.7448854446411	344.81377601623535	0.00084539276	989.28
SA20_SOC_3	918	238.90533447265625	317.6921081542969	0.0006362039	990.36
SA20_SOC_3	919	236.67802810668945	300.0032329559326	0.0006317086	991.44
SA20_SOC_3	920	221.8355894088745	320.56880950927734	0.0007930895	992.52
SA20_SOC_3	921	239.69895839691162	317.4338150024414	0.00080970384	993.6
SA20_SOC_3	922	241.38729572296143	317.4064064025879	0.0007376475	994.68
SA20_SOC_3	923	241.36555194854736	335.52743911743164	0.00075449917	995.76
SA20_SOC_3	924	234.36379432678223	329.64643478393555	0.0005451628	996.84
SA20_SOC_3	925	234.25021171569824	331.9426918029785	0.0008786337	997.92
SA20_SOC_3	926	354.60119247436523	374.33323860168457	0.14485377	999.0
SA20_SOC_3	927	427.3231506347656	383.812837600708	0.9993414	1000.08
SA20_SOC_3	928	565.3677940368652	375.19906997680664	0.99962854	1001.16
SA20_SOC_3	929	662.4912261962891	379.4868850708008	0.6038284	1002.24
SA20_SOC_3	930	656.5402984619141	383.58564376831055	0.9991167	1003.32
SA20_SOC_3	931	470.2688217163086	378.9266109466553	0.99894553	1004.4
SA20_SOC_3	932	357.7911853790283	381.2099075317383	0.65039736	1005.48
SA20_SOC_3	933	335.12682914733887	373.7168884277344	0.2678698	1006.56
SA20_SOC_3	934	333.91361236572266	381.34918212890625	0.4683648	1007.64
SA20_SOC_3	935	328.3681392669678	383.3324432373047	0.90564036	1008.72
SA20_SOC_3	936	232.34028816223145	312.9521656036377	0.0005596328	1009.8
SA20_SOC_3	937	195.41341066360474	246.7214012145996	0.00055100693	1010.88
SA20_SOC_3	938	227.9858112335205	350.97970962524414	0.0012656028	1011.96
SA20_SOC_3	939	231.87804222106934	336.2014675140381	0.000864984	1013.04
SA20_SOC_3	940	219.82660293579102	323.1964302062988	0.0008506962	1014.12
SA20_SOC_3	941	240.0341510772705	319.1663074493408	0.0005593965	1015.2
SA20_SOC_3	942	229.6881914138794	350.2902603149414	0.0013115886	1016.28
SA20_SOC_3	943	104.62536811828613	395.6231689453125	0.034554023	1017.36
SA20_SOC_3	944	236.47079467773438	347.1364974975586	0.0011600472	1018.44
SA20_SOC_3	945	238.92226219177246	335.28965950012207	0.00078528153	1019.52
SA20_SOC_3	946	199.5513677597046	316.0913372039795	0.000646247	1020.6
SA20_SOC_3	947	217.9966688156128	320.7352638244629	0.00057057885	1021.68
SA20_SOC_3	948	211.57233715057373	237.07992553710938	0.0004909528	1022.76
SA20_SOC_3	949	195.78644037246704	244.6128273010254	0.00046499784	1023.84
SA20_SOC_3	950	232.8869104385376	335.35712242126465	0.0004976272	1024.92
SA20_SOC_3	951	228.6127805709839	336.1673641204834	0.0005279145	1026.0
SA20_SOC_3	952	231.2291145324707	304.4674301147461	0.00076377287	1027.08
SA20_SOC_3	953	233.18896293640137	345.99803924560547	0.001179933	1028.16
SA20_SOC_3	954	242.19586849212646	303.27392578125	0.0005042826	1029.24
SA20_SOC_3	955	231.83863162994385	338.85769844055176	0.0012586651	1030.32
SA20_SOC_3	956	233.6958408355713	345.33857345581055	0.0017478166	1031.4
SA20_SOC_3	957	233.09972286224365	343.93856048583984	0.0016281599	1032.48
SA20_SOC_3	958	232.27758407592773	342.55763053894043	0.0013389303	1033.56
SA20_SOC_3	959	239.60373401641846	326.5547847747803	0.000946387	1034.64
SA20_SOC_3	960	235.21037101745605	329.7010803222656	0.0006488866	1035.72
SA20_SOC_3	961	228.83059978485107	335.28754234313965	0.0009033117	1036.8
SA20_SOC_3	962	195.21249532699585	246.9148349761963	0.00060473615	1037.88
SA20_SOC_3	963	209.45098400115967	297.30085372924805	0.00072263874	1038.96
SA20_SOC_3	964	421.1446762084961	362.982702255249	0.99956006	1040.04
SA20_SOC_3	965	515.9237861633301	361.5292167663574	0.9993262	1041.12
SA20_SOC_3	966	540.3390884399414	356.3323402404785	0.9991849	1042.2
SA20_SOC_3	967	548.3476638793945	357.01560974121094	0.9989956	1043.28
SA20_SOC_3	968	578.5490036010742	370.6571960449219	0.99940085	1044.36
SA20_SOC_3	969	614.3343925476074	359.22168731689453	0.99884015	1045.44
SA20_SOC_3	970	629.5794486999512	321.1142921447754	0.9977477	1046.52
SA20_SOC_3	971	701.4265537261963	325.12813568115234	0.9773446	1047.6
SA20_SOC_3	972	702.3902893066406	269.7900581359863	0.99058	1048.68
SA20_SOC_3	973	572.6676940917969	320.47136306762695	0.9995453	1049.76
SA20_SOC_3	974	414.4519805908203	373.20178985595703	0.9993736	1050.84
SA20_SOC_3	975	227.4380922317505	382.74996757507324	0.9996458	1051.92
SA20_SOC_3	976	119.32781934738159	342.484073638916	0.99927527	1053.0
SA20_SOC_3	977	122.50677347183228	354.7217559814453	0.99970883	1054.08
SA20_SOC_3	978	117.67247915267944	390.9018802642822	0.99933726	1055.16
SA20_SOC_3	979	140.76786041259766	408.5087013244629	0.9995617	1056.24
SA20_SOC_3	980	146.8783140182495	395.64966201782227	0.99920326	1057.32
SA20_SOC_3	981	95.89700698852539	167.12119102478027	0.9901834	1058.4
SA20_SOC_3	982	126.43957138061523	104.30274724960327	0.99880934	1059.48
SA20_SOC_3	983	127.79290676116943	118.91967058181763	0.9990941	1060.56
SA20_SOC_3	984	124.08941984176636	273.1231498718262	0.9960853	1061.64
SA20_SOC_3	985	224.73468780517578	350.22528648376465	0.99968183	1062.72
SA20_SOC_3	986	448.78382682800293	260.4294204711914	0.9996125	1063.8
SA20_SOC_3	987	655.195426940918	139.629864692688	0.99931836	1064.88
SA20_SOC_3	988	682.9875946044922	88.0894947052002	0.9985367	1065.96
SA20_SOC_3	989	701.0515213012695	103.96028280258179	0.9901716	1067.04
SA20_SOC_3	990	710.7449054718018	256.3483142852783	0.98295444	1068.12
SA20_SOC_3	991	702.9434204101562	324.56228256225586	0.7749307	1069.2
SA20_SOC_3	992	708.2731246948242	343.3864402770996	0.9387976	1070.28
SA20_SOC_3	993	679.3022155761719	332.7791976928711	0.9718927	1071.36
SA20_SOC_3	994	656.1247825622559	292.31237411499023	0.97420925	1072.44
SA20_SOC_3	995	632.6052188873291	268.61303329467773	0.99844754	1073.52
SA20_SOC_3	996	649.5017528533936	275.2020263671875	0.9989544	1074.6
SA20_SOC_3	997	694.9138641357422	334.26255226135254	0.98179424	1075.68
SA20_SOC_3	998	727.8171062469482	265.4091453552246	0.99150765	1076.76
SA20_SOC_3	999	648.5887050628662	262.6476287841797	0.99903417	1077.84
SA20_SOC_3	1000	571.3412761688232	349.8972702026367	0.999481	1078.92
SA20_SOC_3	1001	524.4009017944336	389.51099395751953	0.99966943	1080.0
SA20_SOC_3	1002	468.31679344177246	403.49653244018555	0.9997383	1081.08
SA20_SOC_3	1003	320.1032876968384	400.8988952636719	0.99978	1082.16
SA20_SOC_3	1004	216.3498878479004	388.1604766845703	0.99979466	1083.24
SA20_SOC_3	1005	115.21508693695068	322.9973030090332	0.9996271	1084.32
SA20_SOC_3	1006	104.36935424804688	180.10820388793945	0.9943336	1085.4
SA20_SOC_3	1007	108.7384819984436	94.160635471344	0.99844223	1086.48
SA20_SOC_3	1008	94.93519067764282	139.923734664917	0.9989177	1087.56
SA20_SOC_3	1009	92.52074956893921	302.8999328613281	0.9971486	1088.64
SA20_SOC_3	1010	97.68773913383484	371.23077392578125	0.95988613	1089.72
SA20_SOC_3	1011	134.60865020751953	261.22687339782715	0.9919287	1090.8
SA20_SOC_3	1012	108.39700698852539	104.69535827636719	0.99899656	1091.88
SA20_SOC_3	1013	84.831702709198	186.4995288848877	0.99898094	1092.96
SA20_SOC_3	1014	97.55511283874512	359.6627426147461	0.977684	1094.04
SA20_SOC_3	1015	205.46820163726807	390.8588218688965	0.99971324	1095.12
SA20_SOC_3	1016	390.7883644104004	388.0306148529053	0.9996457	1096.2
SA20_SOC_3	1017	608.2505226135254	330.78609466552734	0.9993062	1097.28
SA20_SOC_3	1018	674.8215675354004	204.6591854095459	0.9980375	1098.36
SA20_SOC_3	1019	682.0819854736328	108.32838535308838	0.9984054	1099.44
SA20_SOC_3	1020	695.9266662597656	74.5630931854248	0.9910356	1100.52
SA20_SOC_3	1021	704.9685955047607	121.57017230987549	0.9928438	1101.6
SA20_SOC_3	1022	697.382926940918	219.53882217407227	0.99511933	1102.68
SA20_SOC_3	1023	694.5484161376953	275.364933013916	0.9979632	1103.76
SA20_SOC_3	1024	667.8948402404785	209.92664337158203	0.99942625	1104.84
SA20_SOC_3	1025	679.5312881469727	145.8841609954834	0.9989287	1105.92
SA20_SOC_3	1026	672.3136901855469	84.17087316513062	0.9979798	1107.0
SA20_SOC_3	1027	673.63600730896	67.62094259262085	0.9994272	1108.08
SA20_SOC_3	1028	679.8925399780273	61.697959899902344	0.99911886	1109.16
SA20_SOC_3	1029	677.5170803070068	117.70372867584229	0.9994118	1110.24
SA20_SOC_3	1030	668.3037757873535	198.0501365661621	0.9995067	1111.32
SA20_SOC_3	1031	693.0117607116699	277.6524353027344	0.9997962	1112.4
SA20_SOC_3	1032	716.3491249084473	336.40809059143066	0.9925666	1113.48
SA20_SOC_3	1033	719.9145317077637	336.96813583374023	0.9672899	1114.56
SA20_SOC_3	1034	691.1152839660645	281.8183135986328	0.04849739	1115.64
SA20_SOC_3	1035	674.3895053863525	280.86047172546387	0.99618053	1116.72
SA20_SOC_3	1036	653.3746242523193	319.4875144958496	0.9984761	1117.8
SA20_SOC_3	1037	584.0178966522217	359.619083404541	0.9996704	1118.88
SA20_SOC_3	1038	418.190860748291	369.4888114929199	0.9990639	1119.96
SA20_SOC_3	1039	340.9785747528076	372.71141052246094	0.9780222	1121.04
SA20_SOC_3	1040	335.5776309967041	364.10282135009766	0.63809836	1122.12
SA20_SOC_3	1041	333.0777645111084	369.7108840942383	0.7098812	1123.2
SA20_SOC_3	1042	331.27899169921875	370.9338569641113	0.82903934	1124.28
SA20_SOC_3	1043	328.3613920211792	369.9297523498535	0.81692743	1125.36
SA20_SOC_3	1044	196.3050127029419	254.33335304260254	0.0008255371	1126.44
SA20_SOC_3	1045	197.09458351135254	247.29406356811523	0.00060344476	1127.52
SA20_SOC_3	1046	210.51576137542725	236.35130882263184	0.00054707367	1128.6
SA20_SOC_3	1047	196.74911499023438	247.4919033050537	0.000667242	1129.68
SA20_SOC_3	1048	193.9635157585144	316.31967544555664	0.00046259767	1130.76
SA20_SOC_3	1049	210.61031818389893	237.46158599853516	0.0005660737	1131.84
SA20_SOC_3	1050	227.46169567108154	333.4452438354492	0.00102797	1132.92
SA20_SOC_3	1051	200.23095607757568	316.70848846435547	0.0009778874	1134.0
SA20_SOC_3	1052	230.1785707473755	336.62281036376953	0.00093552354	1135.08
SA20_SOC_3	1053	196.4858055114746	250.29001235961914	0.0008423469	1136.16
SA20_SOC_3	1054	229.27188873291016	337.1421718597412	0.0008942513	1137.24
SA20_SOC_3	1055	231.84304237365723	335.5439758300781	0.0008531839	1138.32
SA20_SOC_3	1056	211.57634258270264	319.6805191040039	0.0008687513	1139.4
SA20_SOC_3	1057	227.7785062789917	335.57865142822266	0.00073102	1140.48
SA20_SOC_3	1058	228.9973497390747	335.6628227233887	0.000977567	1141.56
SA20_SOC_3	1059	232.2340488433838	325.8314323425293	0.00074400235	1142.64
SA20_SOC_3	1060	233.71834754943848	338.5853862762451	0.0008921559	1143.72
SA20_SOC_3	1061	239.05646800994873	326.68456077575684	0.00081094005	1144.8
SA20_SOC_3	1062	239.83521461486816	310.9522819519043	0.0006268896	1145.88
SA20_SOC_3	1063	242.6257610321045	305.22923469543457	0.0006241404	1146.96
SA20_SOC_3	1064	238.9585018157959	318.12320709228516	0.0009998046	1148.04
SA20_SOC_3	1065	237.86630630493164	317.3748779296875	0.000750526	1149.12
SA20_SOC_3	1066	237.21387386322021	328.2726001739502	0.0005775589	1150.2
SA20_SOC_3	1067	238.8714075088501	317.6140594482422	0.0008014125	1151.28
SA20_SOC_3	1068	232.05361366271973	344.18134689331055	0.001110489	1152.36
SA20_SOC_3	1069	218.66183280944824	331.35303497314453	0.0011340254	1153.44
SA20_SOC_3	1070	242.70336627960205	310.2938461303711	0.0004646159	1154.52
SA20_SOC_3	1071	232.1110725402832	342.15322494506836	0.0012369268	1155.6
SA20_SOC_3	1072	237.9352569580078	318.10930252075195	0.0010241928	1156.68
SA20_SOC_3	1073	228.25334072113037	343.8475799560547	0.0014726801	1157.76
SA20_SOC_3	1074	238.30652236938477	303.819637298584	0.0005406442	1158.84
SA20_SOC_3	1075	238.20438385009766	322.032995223999	0.00084485486	1159.92
SA20_SOC_3	1076	242.75288581848145	311.4528465270996	0.00061597425	1161.0
SA20_SOC_3	1077	240.78259468078613	316.06149673461914	0.0008358569	1162.08
SA20_SOC_3	1078	241.9300079345703	316.9281005859375	0.00093473465	1163.16
SA20_SOC_3	1079	242.4633026123047	301.8486785888672	0.00059520366	1164.24
SA20_SOC_3	1080	236.52451038360596	300.0618553161621	0.0006257888	1165.32
SA20_SOC_3	1081	230.56316375732422	345.54654121398926	0.0016743675	1166.4
SA20_SOC_3	1082	231.12328052520752	337.9258918762207	0.0012233736	1167.48
SA20_SOC_3	1083	233.1552028656006	339.14451599121094	0.0011531217	1168.56
SA20_SOC_3	1084	231.88862800598145	343.67162704467773	0.0009939683	1169.64
SA20_SOC_3	1085	242.29145050048828	316.14784240722656	0.00085121265	1170.72
SA20_SOC_3	1086	224.61187839508057	350.0250434875488	0.0010549789	1171.8
SA20_SOC_3	1087	220.78864574432373	329.1525363922119	0.0009025555	1172.88
SA20_SOC_3	1088	236.96975708007812	321.27050399780273	0.0007055669	1173.96
SA20_SOC_3	1089	241.1440134048462	309.94869232177734	0.0007326656	1175.04
SA20_SOC_3	1090	224.3039608001709	322.4403762817383	0.0010128886	1176.12
SA20_SOC_3	1091	240.7944917678833	311.8563938140869	0.00074936	1177.2
SA20_SOC_3	1092	223.80380630493164	350.213098526001	0.0014049856	1178.28
SA20_SOC_3	1093	227.59218215942383	349.90270614624023	0.0010680076	1179.36
SA20_SOC_3	1094	238.48438262939453	312.1702194213867	0.00075320463	1180.44
SA20_SOC_3	1095	239.31143283843994	332.63357162475586	0.0015317248	1181.52
SA20_SOC_3	1096	223.01695346832275	319.941930770874	0.0010267225	1182.6
SA20_SOC_3	1097	228.2546043395996	351.60593032836914	0.0015656248	1183.68
SA20_SOC_3	1098	242.36812591552734	301.61444664001465	0.000464329	1184.76
SA20_SOC_3	1099	218.6314821243286	308.3719539642334	0.000672408	1185.84
SA20_SOC_3	1100	218.1830883026123	306.52567863464355	0.00061534316	1186.92
SA20_SOC_3	1101	233.78725051879883	347.00769424438477	0.00092469295	1188.0
SA20_SOC_3	1102	202.84147262573242	314.28319931030273	0.0007040758	1189.08
SA20_SOC_3	1103	236.02662086486816	328.2314872741699	0.0012335452	1190.16
SA20_SOC_3	1104	231.2906265258789	330.6378936767578	0.0010130086	1191.24
SA20_SOC_3	1105	237.56604194641113	333.33051681518555	0.00085834425	1192.32
SA20_SOC_3	1106	238.62898349761963	325.94249725341797	0.0007220233	1193.4
SA20_SOC_3	1107	228.1041383743286	350.5081558227539	0.0021214413	1194.48
SA20_SOC_3	1108	230.2300214767456	332.7308464050293	0.0012037456	1195.56
SA20_SOC_3	1109	208.07652473449707	318.8242435455322	0.0006528087	1196.64
SA20_SOC_3	1110	213.94271850585938	291.39392852783203	0.00071964995	1197.72
SA20_SOC_3	1111	231.83765411376953	338.5791492462158	0.00066719897	1198.8
SA20_SOC_3	1112	330.48436641693115	386.3676166534424	0.16458665	1199.88
SA20_SOC_3	1113	380.2372217178345	389.81849670410156	0.99958104	1200.96
SA20_SOC_3	1114	485.2679252624512	389.3536376953125	0.9996393	1202.04
SA20_SOC_3	1115	609.2290878295898	391.87007904052734	0.9997396	1203.12
SA20_SOC_3	1116	670.9009170532227	393.1735610961914	0.99973637	1204.2
SA20_SOC_3	1117	685.9195709228516	402.4309730529785	0.99770206	1205.28
SA20_SOC_3	1118	696.833086013794	407.3133087158203	0.9951332	1206.36
SA20_SOC_3	1119	680.0412178039551	397.8010368347168	0.9799106	1207.44
SA20_SOC_3	1120	650.499677658081	394.1007328033447	0.9865355	1208.52
SA20_SOC_3	1121	594.7251319885254	389.3139839172363	0.9997112	1209.6
SA20_SOC_3	1122	492.73815155029297	389.97997283935547	0.9997503	1210.68
SA20_SOC_3	1123	379.74774837493896	388.29219818115234	0.9994462	1211.76
SA20_SOC_3	1124	343.17495822906494	386.53364181518555	0.97215116	1212.84
SA20_SOC_3	1125	339.609956741333	374.6836566925049	0.93557703	1213.92
SA20_SOC_3	1126	329.84070777893066	387.2626304626465	0.97383267	1215.0
SA20_SOC_3	1127	208.48126411437988	318.98265838623047	0.00068105	1216.08
SA20_SOC_3	1128	233.54599475860596	334.7721576690674	0.00048649346	1217.16
SA20_SOC_3	1129	195.3162670135498	244.82748985290527	0.00064828177	1218.24
SA20_SOC_3	1130	196.86994552612305	245.19779205322266	0.000569222	1219.32
SA20_SOC_3	1131	210.87946891784668	234.17530059814453	0.00059338345	1220.4
SA20_SOC_3	1132	229.64417934417725	336.19279861450195	0.00077222026	1221.48
SA20_SOC_3	1133	218.3075189590454	257.48931884765625	0.0006229595	1222.56
SA20_SOC_3	1134	227.79455184936523	337.33360290527344	0.0007971215	1223.64
SA20_SOC_3	1135	231.07373714447021	336.6485595703125	0.0005983596	1224.72
SA20_SOC_3	1136	229.70731258392334	338.4751224517822	0.00081424095	1225.8
SA20_SOC_3	1137	229.63714599609375	337.4289321899414	0.00088423426	1226.88
SA20_SOC_3	1138	233.7224006652832	343.14099311828613	0.0014466881	1227.96
SA20_SOC_3	1139	232.58347511291504	337.1436882019043	0.0007816375	1229.04
SA20_SOC_3	1140	228.43949794769287	342.9741954803467	0.0016729293	1230.12
SA20_SOC_3	1141	228.2602310180664	335.50323486328125	0.00066429726	1231.2
SA20_SOC_3	1142	235.0599765777588	323.1617259979248	0.0008176499	1232.28
SA20_SOC_3	1143	228.66482734680176	335.77308654785156	0.0008223005	1233.36
SA20_SOC_3	1144	229.52003479003906	335.8376884460449	0.0007485903	1234.44
SA20_SOC_3	1145	196.22290134429932	249.03645515441895	0.0005920158	1235.52
SA20_SOC_3	1146	229.89418506622314	333.1384563446045	0.0006202745	1236.6
SA20_SOC_3	1147	227.80208587646484	334.8252296447754	0.00084883213	1237.68
SA20_SOC_3	1148	190.64702987670898	232.2094488143921	0.00059550925	1238.76
SA20_SOC_3	1149	192.86518096923828	233.01255226135254	0.00043314192	1239.84
SA20_SOC_3	1150	175.3822922706604	79.5889663696289	0.00050914317	1240.92
SA20_SOC_3	1151	232.3930263519287	332.8792190551758	0.0005717438	1242.0
SA20_SOC_3	1152	199.52914714813232	316.437406539917	0.00076595484	1243.08
SA20_SOC_3	1153	104.4411301612854	406.4072799682617	0.028898446	1244.16
SA20_SOC_3	1154	242.87950992584229	303.94174575805664	0.00048430564	1245.24
SA20_SOC_3	1155	229.48317527770996	346.4852714538574	0.001150254	1246.32
SA20_SOC_3	1156	226.05137825012207	347.47318267822266	0.0014973717	1247.4
SA20_SOC_3	1157	101.95801258087158	374.92040634155273	0.35991606	1248.48
SA20_SOC_3	1158	209.88895893096924	318.2579040527344	0.0007439137	1249.56
SA20_SOC_3	1159	196.13239765167236	245.04776000976562	0.00049792224	1250.64
SA20_SOC_3	1160	197.33930826187134	249.65678215026855	0.00052686717	1251.72
SA20_SOC_3	1161	342.864990234375	374.72728729248047	0.21522388	1252.8
SA20_SOC_3	1162	398.50947856903076	371.59300804138184	0.9991123	1253.88
SA20_SOC_3	1163	522.1746444702148	373.87195587158203	0.99962926	1254.96
SA20_SOC_3	1164	632.0030212402344	382.0982551574707	0.99984837	1256.04
SA20_SOC_3	1165	676.6345977783203	392.2513675689697	0.9995048	1257.12
SA20_SOC_3	1166	687.4183654785156	400.17457008361816	0.9991146	1258.2
SA20_SOC_3	1167	703.6729335784912	401.9355010986328	0.96437	1259.28
SA20_SOC_3	1168	681.4670562744141	402.14012145996094	0.95143884	1260.36
SA20_SOC_3	1169	670.8276271820068	389.1301918029785	0.39333662	1261.44
SA20_SOC_3	1170	644.3771362304688	378.67149353027344	0.9611597	1262.52
SA20_SOC_3	1171	570.5204010009766	378.94775390625	0.9992125	1263.6
SA20_SOC_3	1172	460.1458549499512	377.6117992401123	0.9995584	1264.68
SA20_SOC_3	1173	367.1109199523926	387.62598037719727	0.9812687	1265.76
SA20_SOC_3	1174	341.0590171813965	384.4478988647461	0.9897697	1266.84
SA20_SOC_3	1175	336.08694076538086	387.5339698791504	0.79465324	1267.92
SA20_SOC_3	1176	334.79270935058594	385.8651638031006	0.7325057	1269.0
SA20_SOC_3	1177	330.5074691772461	387.2445774078369	0.9019875	1270.08
SA20_SOC_3	1178	330.23204803466797	383.3068370819092	0.0012298707	1271.16
SA20_SOC_3	1179	238.88449668884277	305.4616069793701	0.0004667511	1272.24
SA20_SOC_3	1180	217.2166109085083	325.6069278717041	0.0008522458	1273.32
SA20_SOC_3	1181	225.99973678588867	311.36704444885254	0.000478202	1274.4
SA20_SOC_3	1182	230.68249225616455	349.67994689941406	0.0008303659	1275.48
SA20_SOC_3	1183	218.6276912689209	308.4840202331543	0.0006077772	1276.56
SA20_SOC_3	1184	230.75268268585205	345.61612129211426	0.0010362678	1277.64
SA20_SOC_3	1185	230.92074394226074	347.3635482788086	0.0015987548	1278.72
SA20_SOC_3	1186	105.75058460235596	384.2882537841797	0.038692933	1279.8
SA20_SOC_3	1187	224.02679920196533	329.0633010864258	0.0011067016	1280.88
SA20_SOC_3	1188	238.69013786315918	317.4780464172363	0.0006212368	1281.96
SA20_SOC_3	1189	237.4061107635498	332.71491050720215	0.00081007235	1283.04
SA20_SOC_3	1190	214.91968631744385	303.5126209259033	0.00064799923	1284.12
SA20_SOC_3	1191	241.11390113830566	322.80003547668457	0.00061145745	1285.2
SA20_SOC_3	1192	237.97671794891357	314.1342830657959	0.00071625423	1286.28
SA20_SOC_3	1193	234.76886749267578	332.1543216705322	0.00054089504	1287.36
SA20_SOC_3	1194	224.73318576812744	312.65344619750977	0.00040956883	1288.44
SA20_SOC_3	1195	211.8607521057129	234.21142101287842	0.0004955577	1289.52
SA20_SOC_3	1196	194.64306831359863	244.22395706176758	0.0005504306	1290.6
SA20_SOC_3	1197	210.37132740020752	323.2195472717285	0.00097435067	1291.68
SA20_SOC_3	1198	213.37110996246338	292.1033763885498	0.0006357009	1292.76
SA20_SOC_3	1199	231.97050094604492	347.7169990539551	0.00095174054	1293.84
SA20_SOC_3	1200	239.74981307983398	317.67688751220703	0.0006489132	1294.92
SA20_SOC_3	1201	502.01683044433594	79.5849609375	0.00069190015	1296.0
SA20_SOC_3	1202	238.70089054107666	339.4659233093262	0.0007901569	1297.08
SA20_SOC_3	1203	239.105486869812	337.39070892333984	0.00086727494	1298.16
SA20_SOC_3	1204	490.4857635498047	78.99074792861938	0.0007655643	1299.24
SA20_SOC_3	1205	233.73425006866455	339.3372344970703	0.0008423666	1300.32
SA20_SOC_3	1206	236.4372968673706	328.2919406890869	0.00062469527	1301.4
SA20_SOC_3	1207	238.65938186645508	328.4034061431885	0.0009909212	1302.48
SA20_SOC_3	1208	238.22481632232666	317.70472526550293	0.00094691553	1303.56
SA20_SOC_3	1209	239.29152488708496	305.96168518066406	0.0006013033	1304.64
SA20_SOC_3	1210	232.6300859451294	339.0337944030762	0.0008827699	1305.72
SA20_SOC_3	1211	104.85777854919434	384.99446868896484	0.06361329	1306.8
SA20_SOC_3	1212	236.65404319763184	342.90870666503906	0.0013949968	1307.88
SA20_SOC_3	1213	234.53824520111084	326.5220832824707	0.0010075772	1308.96
SA20_SOC_3	1214	196.10400199890137	249.35809135437012	0.00053350156	1310.04
SA20_SOC_3	1215	196.21315002441406	247.90695190429688	0.00060922594	1311.12
SA20_SOC_3	1216	235.88178157806396	337.0989418029785	0.0006335996	1312.2
SA20_SOC_3	1217	212.75675296783447	240.47518730163574	0.00059691793	1313.28
SA20_SOC_3	1218	213.65604400634766	240.43407440185547	0.0006809404	1314.36
SA20_SOC_3	1219	213.25573921203613	242.4287223815918	0.00070138683	1315.44
SA20_SOC_3	1220	106.1935305595398	384.82418060302734	0.043469463	1316.52
SA20_SOC_3	1221	224.2873191833496	345.26166915893555	0.0015425921	1317.6
SA20_SOC_3	1222	224.39048290252686	345.4987049102783	0.0014945114	1318.68
SA20_SOC_3	1223	227.125883102417	344.3048858642578	0.0013286201	1319.76
SA20_SOC_3	1224	228.88860702514648	342.3937511444092	0.0017676466	1320.84
SA20_SOC_3	1225	227.87549495697021	346.4303398132324	0.0012030137	1321.92
SA20_SOC_3	1226	229.3457269668579	339.1787624359131	0.0009988253	1323.0
SA20_SOC_3	1227	213.51373195648193	238.41989994049072	0.0005778028	1324.08
SA20_SOC_3	1228	208.5059642791748	316.6651439666748	0.0006294759	1325.16
SA20_SOC_3	1229	376.0913372039795	372.619571685791	0.99846447	1326.24
SA20_SOC_3	1230	499.61676597595215	365.0318241119385	0.99949086	1327.32
SA20_SOC_3	1231	660.2219104766846	343.6912536621094	0.99927896	1328.4
SA20_SOC_3	1232	708.6448669433594	269.05646324157715	0.9968581	1329.48
SA20_SOC_3	1233	702.3533821105957	239.8307991027832	0.98348504	1330.56
SA20_SOC_3	1234	698.162841796875	309.7265338897705	0.9852394	1331.64
SA20_SOC_3	1235	711.8809700012207	376.64963722229004	0.92237484	1332.72
SA20_SOC_3	1236	691.5255546569824	317.9896831512451	0.9982084	1333.8
SA20_SOC_3	1237	677.4736404418945	160.69694995880127	0.9989747	1334.88
SA20_SOC_3	1238	676.2590408325195	124.99860763549805	0.99867636	1335.96
SA20_SOC_3	1239	664.9672031402588	126.0084056854248	0.99950194	1337.04
SA20_SOC_3	1240	663.1464958190918	129.9635410308838	0.9997048	1338.12
SA20_SOC_3	1241	667.54469871521	118.10673952102661	0.99968386	1339.2
SA20_SOC_3	1242	687.7829551696777	130.05011558532715	0.99725085	1340.28
SA20_SOC_3	1243	703.9750099182129	249.5518684387207	0.99371535	1341.36
SA20_SOC_3	1244	690.1203155517578	329.763708114624	0.037237428	1342.44
SA20_SOC_3	1245	693.9205169677734	346.33177757263184	0.8736579	1343.52
SA20_SOC_3	1246	670.9851264953613	382.17066764831543	0.60801315	1344.6
SA20_SOC_3	1247	618.1896209716797	386.19778633117676	0.9934869	1345.68
SA20_SOC_3	1248	528.6307334899902	380.43070793151855	0.9996455	1346.76
SA20_SOC_3	1249	397.52345085144043	383.7535858154297	0.9995479	1347.84
SA20_SOC_3	1250	354.03199195861816	382.23031997680664	0.94113505	1348.92
SA20_SOC_3	1251	333.09788703918457	360.9964942932129	0.8215387	1350.0
SA20_SOC_3	1252	199.96063709259033	315.90039253234863	0.0005918423	1351.08
SA20_SOC_3	1253	231.65788650512695	344.6252918243408	0.0009989128	1352.16
SA20_SOC_3	1254	235.39507389068604	332.6290512084961	0.00058057933	1353.24
SA20_SOC_3	1255	230.83317279815674	343.7439823150635	0.001232952	1354.32
SA20_SOC_3	1256	240.63940048217773	310.34196853637695	0.0006258712	1355.4
SA20_SOC_3	1257	239.3918514251709	310.39143562316895	0.000572683	1356.48
SA20_SOC_3	1258	105.13516664505005	371.6704559326172	0.095409736	1357.56
SA20_SOC_3	1259	242.72594451904297	317.6535129547119	0.0007187561	1358.64
SA20_SOC_3	1260	234.6634864807129	345.2238178253174	0.00087347504	1359.72
SA20_SOC_3	1261	203.85892391204834	283.7848949432373	0.0003047144	1360.8
SA20_SOC_3	1262	231.19299411773682	349.23208236694336	0.0008309207	1361.88
SA20_SOC_3	1263	242.98079013824463	317.2601795196533	0.00054575654	1362.96
SA20_SOC_3	1264	222.44431972503662	321.00377082824707	0.00074806076	1364.04
SA20_SOC_3	1265	223.47936630249023	312.46421813964844	0.00058299006	1365.12
SA20_SOC_3	1266	234.91895198822021	309.2738342285156	0.0005517243	1366.2
SA20_SOC_3	1267	233.31279754638672	330.4390525817871	0.0010795848	1367.28
SA20_SOC_3	1268	213.71583938598633	289.83449935913086	0.0005524987	1368.36
SA20_SOC_3	1269	238.9928102493286	315.3505325317383	0.00047492466	1369.44
SA20_SOC_3	1270	215.79132080078125	306.77181243896484	0.0006191437	1370.52
SA20_SOC_3	1271	238.85486125946045	336.1973762512207	0.00053641724	1371.6
SA20_SOC_3	1272	201.29075050354004	315.2395820617676	0.0006130294	1372.68
SA20_SOC_3	1273	200.76541900634766	314.6110153198242	0.0005562925	1373.76
SA20_SOC_3	1274	239.7094964981079	336.22538566589355	0.0006957958	1374.84
SA20_SOC_3	1275	234.55324172973633	334.80377197265625	0.0014203833	1375.92
SA20_SOC_3	1276	238.7887477874756	336.74723625183105	0.0014326498	1377.0
SA20_SOC_3	1277	240.06550312042236	319.4102668762207	0.00073306373	1378.08
SA20_SOC_3	1278	230.87358474731445	346.0534858703613	0.001124309	1379.16
SA20_SOC_3	1279	236.51936054229736	346.99928283691406	0.0010668208	1380.24
SA20_SOC_3	1280	226.20580196380615	313.34157943725586	0.00080273126	1381.32
SA20_SOC_3	1281	231.83648586273193	347.2581481933594	0.0011837318	1382.4
SA20_SOC_3	1282	239.6282196044922	318.8839817047119	0.0007673919	1383.48
SA20_SOC_3	1283	239.03281688690186	304.3131923675537	0.0008030775	1384.56
SA20_SOC_3	1284	175.3136396408081	84.58989143371582	0.00038217875	1385.64
SA20_SOC_3	1285	195.18752098083496	246.14230155944824	0.00041629223	1386.72
SA20_SOC_3	1286	353.89575958251953	372.62495040893555	0.0016580343	1387.8
SA20_SOC_3	1287	464.7730827331543	374.15966033935547	0.99925107	1388.88
SA20_SOC_3	1288	588.3931636810303	370.19923210144043	0.9996493	1389.96
SA20_SOC_3	1289	690.458869934082	362.2075939178467	0.90957576	1391.04
SA20_SOC_3	1290	602.6026248931885	367.02847480773926	0.9996364	1392.12
SA20_SOC_3	1291	376.04734897613525	366.0912895202637	0.99814796	1393.2
SA20_SOC_3	1292	235.2207899093628	322.08120346069336	0.000517234	1394.28
SA20_SOC_3	1293	225.6683349609375	349.7958755493164	0.0022342307	1395.36
SA20_SOC_3	1294	213.83025646209717	241.69381141662598	0.0005122687	1396.44
SA20_SOC_3	1295	204.15916442871094	317.4604797363281	0.00065757905	1397.52
SA20_SOC_3	1296	105.49874305725098	385.2139377593994	0.052914605	1398.6
SA20_SOC_3	1297	231.51707649230957	343.8626003265381	0.0011900726	1399.68
SA20_SOC_3	1298	235.40983200073242	342.8876495361328	0.0011872991	1400.76
SA20_SOC_3	1299	205.0689458847046	317.3822021484375	0.00085688557	1401.84
SA20_SOC_3	1300	238.41042518615723	327.40156173706055	0.00084085803	1402.92
SA20_SOC_3	1301	234.5874786376953	338.144474029541	0.0012477897	1404.0
SA20_SOC_3	1302	237.6695156097412	339.66161727905273	0.0014615239	1405.08
SA20_SOC_3	1303	239.82436656951904	319.83930587768555	0.00048590792	1406.16
SA20_SOC_3	1304	202.15590000152588	316.69132232666016	0.0010488678	1407.24
SA20_SOC_3	1305	105.78153133392334	381.60152435302734	0.009129898	1408.32
SA20_SOC_3	1306	212.33606338500977	237.72076606750488	0.0006262715	1409.4
SA20_SOC_3	1307	237.6593828201294	325.1062488555908	0.00047931803	1410.48
SA20_SOC_3	1308	196.86471223831177	249.15367126464844	0.00057637354	1411.56
SA20_SOC_3	1309	220.15314102172852	348.82996559143066	0.0015893098	1412.64
SA20_SOC_3	1310	232.6385736465454	334.2450141906738	0.0014123344	1413.72
SA20_SOC_3	1311	232.43513107299805	337.5769329071045	0.0008012658	1414.8
SA20_SOC_3	1312	231.5690040588379	329.580602645874	0.0016223768	1415.88
SA20_SOC_3	1313	233.33945274353027	334.36835289001465	0.0007110175	1416.96
SA20_SOC_3	1314	200.7732391357422	317.36111640930176	0.00093614194	1418.04
SA20_SOC_3	1315	229.98833656311035	336.6382312774658	0.00075271557	1419.12
SA20_SOC_3	1316	198.65366220474243	250.8002471923828	0.00065755297	1420.2
SA20_SOC_3	1317	348.82941246032715	371.3225555419922	0.019772597	1421.28
SA20_SOC_3	1318	487.77332305908203	371.98119163513184	0.9995555	1422.36
SA20_SOC_3	1319	642.5693511962891	363.5153388977051	0.99893814	1423.44
SA20_SOC_3	1320	658.4078788757324	292.5874614715576	0.99662685	1424.52
SA20_SOC_3	1321	534.0508937835693	324.99853134155273	0.99968505	1425.6
SA20_SOC_3	1322	268.827486038208	346.4077377319336	0.999642	1426.68
SA20_SOC_3	1323	106.34422302246094	310.3611373901367	0.9996252	1427.76
SA20_SOC_3	1324	104.8143982887268	183.46112251281738	0.9987612	1428.84
SA20_SOC_3	1325	116.57178401947021	109.83938455581665	0.9977738	1429.92
SA20_SOC_3	1326	113.22811841964722	99.07951354980469	0.99551815	1431.0
SA20_SOC_3	1327	113.15689086914062	211.45694732666016	0.99945194	1432.08
SA20_SOC_3	1328	101.09647512435913	350.79626083374023	0.99823916	1433.16
SA20_SOC_3	1329	102.86226272583008	338.7012577056885	0.997186	1434.24
SA20_SOC_3	1330	92.27026104927063	263.9468193054199	0.392985	1435.32
SA20_SOC_3	1331	136.32769584655762	223.55006217956543	0.9856389	1436.4
SA20_SOC_3	1332	150.9369134902954	200.98670482635498	0.9864399	1437.48
SA20_SOC_3	1333	165.5359983444214	185.1763916015625	0.95859826	1438.56
SA20_SOC_3	1334	185.58320999145508	182.63659000396729	0.99958545	1439.64
SA20_SOC_3	1335	106.27156496047974	141.01068019866943	0.9946256	1440.72
SA20_SOC_3	1336	88.97643089294434	150.07537364959717	0.9979632	1441.8
SA20_SOC_3	1337	73.08471202850342	285.8103847503662	0.990031	1442.88
SA20_SOC_3	1338	142.74917840957642	393.52209091186523	0.9993765	1443.96
SA20_SOC_3	1339	361.03930473327637	264.71285820007324	0.99895215	1445.04
SA20_SOC_3	1340	577.0180702209473	141.17836475372314	0.9996842	1446.12
SA20_SOC_3	1341	674.9374389648438	92.51221418380737	0.9991879	1447.2
SA20_SOC_3	1342	676.0756492614746	125.71191787719727	0.9997267	1448.28
SA20_SOC_3	1343	686.8227005004883	229.06800270080566	0.99820983	1449.36
SA20_SOC_3	1344	684.9019050598145	340.97179412841797	0.99824846	1450.44
SA20_SOC_3	1345	589.2829895019531	374.72923278808594	0.9997068	1451.52
SA20_SOC_3	1346	428.9560794830322	352.5046920776367	0.9994822	1452.6
SA20_SOC_3	1347	387.51683235168457	363.1885528564453	0.9998418	1453.68
SA20_SOC_3	1348	345.80414295196533	380.2891445159912	0.9997049	1454.76
SA20_SOC_3	1349	160.03360748291016	346.4559745788574	0.99960023	1455.84
SA20_SOC_3	1350	118.0907130241394	282.9246711730957	0.9991873	1456.92
SA20_SOC_3	1351	107.91585445404053	331.461181640625	0.9981754	1458.0
SA20_SOC_3	1352	119.94599103927612	392.431697845459	0.999574	1459.08
SA20_SOC_3	1353	114.19782638549805	292.7904510498047	0.98566496	1460.16
SA20_SOC_3	1354	113.36463689804077	103.63560676574707	0.9975001	1461.24
SA20_SOC_3	1355	101.93817615509033	93.76067876815796	0.9937405	1462.32
SA20_SOC_3	1356	97.88329601287842	267.7987003326416	0.96892995	1463.4
SA20_SOC_3	1357	101.58751010894775	323.07689666748047	0.99674535	1464.48
SA20_SOC_3	1358	110.39144992828369	103.36282968521118	0.9987777	1465.56
SA20_SOC_3	1359	107.55877494812012	94.53833341598511	0.997603	1466.64
SA20_SOC_3	1360	98.54727983474731	282.6152801513672	0.99826175	1467.72
SA20_SOC_3	1361	104.51997518539429	194.1245698928833	0.95864	1468.8
SA20_SOC_3	1362	125.41470527648926	88.26110601425171	0.993505	1469.88
SA20_SOC_3	1363	107.64155387878418	195.20788192749023	0.9980261	1470.96
SA20_SOC_3	1364	134.59019660949707	317.7223205566406	0.9997248	1472.04
SA20_SOC_3	1365	102.64588594436646	122.6751708984375	0.9950381	1473.12
SA20_SOC_3	1366	101.87938213348389	92.69973993301392	0.9975872	1474.2
SA20_SOC_3	1367	99.24087524414062	212.74084568023682	0.9986904	1475.28
SA20_SOC_3	1368	117.70831346511841	336.41584396362305	0.9996	1476.36
SA20_SOC_3	1369	88.3765697479248	247.60597229003906	0.98014957	1477.44
SA20_SOC_3	1370	108.55132341384888	89.38567399978638	0.99856997	1478.52
SA20_SOC_3	1371	95.22786736488342	87.99283504486084	0.9881174	1479.6
SA20_SOC_3	1372	112.38563060760498	84.29303169250488	0.99513596	1480.68
SA20_SOC_3	1373	112.47663497924805	241.71340942382812	0.99878734	1481.76
SA20_SOC_3	1374	101.00147724151611	281.84566497802734	0.9929066	1482.84
SA20_SOC_3	1375	112.17830181121826	81.27139806747437	0.9820999	1483.92
SA20_SOC_3	1376	97.86344766616821	192.23642349243164	0.9662878	1485.0
SA20_SOC_3	1377	119.45252418518066	241.93382263183594	0.80302894	1486.08
SA20_SOC_3	1378	150.51652193069458	74.69565153121948	0.9967468	1487.16
SA20_SOC_3	1379	159.5071315765381	143.86878490447998	0.98835224	1488.24
SA20_SOC_3	1380	155.70156574249268	274.89423751831055	0.9780999	1489.32
SA20_SOC_3	1381	162.43813037872314	320.60574531555176	0.9987004	1490.4
SA20_SOC_3	1382	176.56042575836182	185.8979845046997	0.9968635	1491.48
SA20_SOC_3	1383	187.31995820999146	86.18818759918213	0.9983138	1492.56
SA20_SOC_3	1384	147.4811553955078	161.42520904541016	0.99977165	1493.64
SA20_SOC_3	1385	143.71196031570435	253.77857208251953	0.99953127	1494.72
SA20_SOC_3	1386	138.7134075164795	95.73311805725098	0.99857235	1495.8
SA20_SOC_3	1387	132.27977752685547	113.15573930740356	0.99911743	1496.88
SA20_SOC_3	1388	138.14711570739746	209.1025686264038	0.99967575	1497.96
SA20_SOC_3	1389	103.5076379776001	169.0911340713501	0.9947752	1499.04
SA20_SOC_3	1390	122.91830778121948	143.69596481323242	0.99978834	1500.12
SA20_SOC_3	1391	103.00259590148926	331.20434761047363	0.9990387	1501.2
SA20_SOC_3	1392	122.77042865753174	355.27793884277344	0.9988255	1502.28
SA20_SOC_3	1393	127.35757827758789	166.24162673950195	0.9995472	1503.36
SA20_SOC_3	1394	125.53344964981079	98.74224901199341	0.9992403	1504.44
SA20_SOC_3	1395	101.18365287780762	109.70669031143188	0.9983656	1505.52
SA20_SOC_3	1396	87.66381740570068	313.26427459716797	0.9964001	1506.6
SA20_SOC_3	1397	122.1354603767395	374.2661476135254	0.9986695	1507.68
SA20_SOC_3	1398	95.70431113243103	182.5364112854004	0.9969964	1508.76
SA20_SOC_3	1399	118.57287883758545	84.0925669670105	0.9983038	1509.84
SA20_SOC_3	1400	109.58364009857178	113.824782371521	0.9986125	1510.92
SA20_SOC_3	1401	119.44115161895752	268.16691398620605	0.9991666	1512.0
SA20_SOC_3	1402	118.41944456100464	210.93782901763916	0.99884856	1513.08
SA20_SOC_3	1403	117.5513744354248	146.10281467437744	0.999228	1514.16
SA20_SOC_3	1404	98.11317920684814	349.05996322631836	0.9978016	1515.24
SA20_SOC_3	1405	116.11557006835938	297.2483253479004	0.99509275	1516.32
SA20_SOC_3	1406	117.09569692611694	142.04508304595947	0.999215	1517.4
SA20_SOC_3	1407	94.53895092010498	310.7214546203613	0.97568583	1518.48
SA20_SOC_3	1408	94.13630962371826	281.68270111083984	0.8552949	1519.56
SA20_SOC_3	1409	141.0614013671875	170.06243705749512	0.9989292	1520.64
SA20_SOC_3	1410	125.70686340332031	143.19645881652832	0.98057896	1521.72
SA20_SOC_3	1411	151.346755027771	163.1497621536255	0.98541045	1522.8
SA20_SOC_3	1412	179.8835277557373	169.4164752960205	0.9985158	1523.88
SA20_SOC_3	1413	112.9307746887207	124.84411239624023	0.99691796	1524.96
SA20_SOC_3	1414	65.33557772636414	159.78817462921143	0.9942378	1526.04
SA20_SOC_3	1415	71.49275541305542	322.8302192687988	0.9958692	1527.12
SA20_SOC_3	1416	84.26485061645508	396.69825553894043	0.9995302	1528.2
SA20_SOC_3	1417	117.4420952796936	344.7096061706543	0.99869776	1529.28
SA20_SOC_3	1418	138.31098079681396	136.08228206634521	0.9996346	1530.36
SA20_SOC_3	1419	99.19216632843018	202.08698272705078	0.99668616	1531.44
SA20_SOC_3	1420	92.22813248634338	378.88157844543457	0.99922276	1532.52
SA20_SOC_3	1421	109.64444875717163	304.6584892272949	0.9958507	1533.6
SA20_SOC_3	1422	111.08648777008057	138.7712860107422	0.99827206	1534.68
SA20_SOC_3	1423	88.05981874465942	282.4306297302246	0.99291104	1535.76
SA20_SOC_3	1424	111.70532703399658	217.75447368621826	0.4464971	1536.84
SA20_SOC_3	1425	169.93675231933594	200.5839443206787	0.9222486	1537.92
SA20_SOC_3	1426	180.08224964141846	191.61240577697754	0.99934584	1539.0
SA20_SOC_3	1427	83.2373559474945	169.63106632232666	0.99688965	1540.08
SA20_SOC_3	1428	90.43882489204407	153.86627197265625	0.99873596	1541.16
SA20_SOC_3	1429	121.45829200744629	87.82760381698608	0.99733967	1542.24
SA20_SOC_3	1430	96.65929675102234	165.3418493270874	0.9982381	1543.32
SA20_SOC_3	1431	113.07065486907959	356.3028144836426	0.999081	1544.4
SA20_SOC_3	1432	100.98757743835449	362.68638610839844	0.9981939	1545.48
SA20_SOC_3	1433	125.09093284606934	143.90408992767334	0.99971884	1546.56
SA20_SOC_3	1434	104.96299266815186	76.11403942108154	0.9933696	1547.64
SA20_SOC_3	1435	97.38679528236389	234.47931289672852	0.99456996	1548.72
SA20_SOC_3	1436	105.75108528137207	347.86871910095215	0.99922824	1549.8
SA20_SOC_3	1437	106.79259300231934	273.3753776550293	0.98366445	1550.88
SA20_SOC_3	1438	113.02917003631592	85.65802574157715	0.9958525	1551.96
SA20_SOC_3	1439	119.95511054992676	190.14973640441895	0.9991831	1553.04
SA20_SOC_3	1440	142.4507737159729	251.66078567504883	0.9873246	1554.12
SA20_SOC_3	1441	116.5644645690918	73.19252014160156	0.99696857	1555.2
SA20_SOC_3	1442	103.1699538230896	213.10086250305176	0.9974778	1556.28
SA20_SOC_3	1443	97.22614288330078	249.3032455444336	0.9592969	1557.36
SA20_SOC_3	1444	109.10024642944336	73.52250337600708	0.9975574	1558.44
SA20_SOC_3	1445	149.0344762802124	229.2412233352661	0.9986651	1559.52
SA20_SOC_3	1446	113.84599208831787	203.9834976196289	0.965537	1560.6
SA20_SOC_3	1447	124.905264377594	72.57519006729126	0.998723	1561.68
SA20_SOC_3	1448	138.0120038986206	195.48903465270996	0.99942005	1562.76
SA20_SOC_3	1449	127.21551656723022	95.33542156219482	0.9979972	1563.84
SA20_SOC_3	1450	122.63301610946655	150.56525230407715	0.9973574	1564.92
SA20_SOC_3	1451	121.01743221282959	290.502347946167	0.9993843	1566.0
SA20_SOC_3	1452	106.9477915763855	194.7497034072876	0.99689543	1567.08
SA20_SOC_3	1453	111.77558898925781	94.08923864364624	0.9629995	1568.16
SA20_SOC_3	1454	114.28638696670532	298.21563720703125	0.9951434	1569.24
SA20_SOC_3	1455	156.7016839981079	290.61902046203613	0.9981774	1570.32
SA20_SOC_3	1456	451.65977478027344	102.82952070236206	0.99954456	1571.4
SA20_SOC_3	1457	628.7066459655762	79.11218404769897	0.9997191	1572.48
SA20_SOC_3	1458	670.7200050354004	109.28040504455566	0.9996544	1573.56
SA20_SOC_3	1459	664.2361164093018	86.49594783782959	0.999569	1574.64
SA20_SOC_3	1460	662.9604816436768	75.10217428207397	0.9977464	1575.72
SA20_SOC_3	1461	679.0029048919678	195.27448654174805	0.99446094	1576.8
SA20_SOC_3	1462	684.9431991577148	314.86790657043457	0.98953223	1577.88
SA20_SOC_3	1463	689.5145416259766	354.98414039611816	0.9917637	1578.96
SA20_SOC_3	1464	676.7926216125488	241.1341953277588	0.9894806	1580.04
SA20_SOC_3	1465	672.482442855835	100.1974081993103	0.9987041	1581.12
SA20_SOC_3	1466	668.6141490936279	92.76326894760132	0.9978142	1582.2
SA20_SOC_3	1467	690.2393341064453	68.87251138687134	0.97897446	1583.28
SA20_SOC_3	1468	567.8865432739258	182.71116256713867	0.9992884	1584.36
SA20_SOC_3	1469	314.6738529205322	158.35899353027344	0.99969196	1585.44
SA20_SOC_3	1470	118.12763214111328	88.8373589515686	0.99952924	1586.52
SA20_SOC_3	1471	95.75901627540588	117.56943941116333	0.99822026	1587.6
SA20_SOC_3	1472	62.28864789009094	322.2486877441406	0.9741959	1588.68
SA20_SOC_3	1473	92.72899627685547	370.1894760131836	0.99211836	1589.76
SA20_SOC_3	1474	151.75187587738037	235.9449863433838	0.9990114	1590.84
SA20_SOC_3	1475	109.67836380004883	154.7642183303833	0.99963176	1591.92
SA20_SOC_3	1476	104.84453439712524	117.27436065673828	0.9988073	1593.0
SA20_SOC_3	1477	102.16296911239624	93.69974613189697	0.99157846	1594.08
SA20_SOC_3	1478	108.50460529327393	321.9894218444824	0.99674845	1595.16
SA20_SOC_3	1479	94.08164024353027	251.7220687866211	0.9587454	1596.24
SA20_SOC_3	1480	132.46660232543945	85.02189874649048	0.9927592	1597.32
SA20_SOC_3	1481	95.77486515045166	203.8861083984375	0.9215143	1598.4
SA20_SOC_3	1482	125.47606229782104	90.33366680145264	0.99842525	1599.48
SA20_SOC_3	1483	113.87100219726562	134.21472072601318	0.99845314	1600.56
SA20_SOC_3	1484	122.33203649520874	98.15188407897949	0.998806	1601.64
SA20_SOC_3	1485	117.57950782775879	105.89828968048096	0.99835545	1602.72
SA20_SOC_3	1486	113.67840766906738	137.60604858398438	0.9992685	1603.8
SA20_SOC_3	1487	81.37603998184204	349.6222686767578	0.994852	1604.88
SA20_SOC_3	1488	122.20418453216553	396.5471076965332	0.9995198	1605.96
SA20_SOC_3	1489	101.90212726593018	170.27697086334229	0.99826115	1607.04
SA20_SOC_3	1490	117.98436641693115	88.47470283508301	0.99771655	1608.12
SA20_SOC_3	1491	91.79992079734802	259.7542476654053	0.99750996	1609.2
SA20_SOC_3	1492	111.13626956939697	75.1252269744873	0.9917904	1610.28
SA20_SOC_3	1493	101.09052658081055	96.76520347595215	0.99560744	1611.36
SA20_SOC_3	1494	91.45565032958984	277.7537727355957	0.99647826	1612.44
SA20_SOC_3	1495	105.6973934173584	87.34077215194702	0.99540603	1613.52
SA20_SOC_3	1496	88.60383629798889	179.07428741455078	0.99506515	1614.6
SA20_SOC_3	1497	123.82593154907227	113.02492618560791	0.99183345	1615.68
SA20_SOC_3	1498	103.15377712249756	210.00978469848633	0.997349	1616.76
SA20_SOC_3	1499	88.21374177932739	350.69698333740234	0.9978375	1617.84
SA20_SOC_3	1500	93.01623106002808	308.98524284362793	0.9953869	1618.92
SA20_SOC_3	1501	119.81621980667114	102.44227409362793	0.9980696	1620.0
SA20_SOC_3	1502	152.83215045928955	108.66100788116455	0.9996107	1621.08
SA20_SOC_3	1503	121.69301509857178	81.36475324630737	0.99633515	1622.16
SA20_SOC_3	1504	100.12627840042114	260.35205841064453	0.9992481	1623.24
SA20_SOC_3	1505	107.08717107772827	388.79061698913574	0.99955815	1624.32
SA20_SOC_3	1506	99.37398433685303	314.23038482666016	0.99680746	1625.4
SA20_SOC_3	1507	130.74898719787598	86.7744255065918	0.99901783	1626.48
SA20_SOC_3	1508	113.23040723800659	152.71968841552734	0.99614185	1627.56
SA20_SOC_3	1509	108.82285833358765	316.8478202819824	0.99867684	1628.64
SA20_SOC_3	1510	106.75889253616333	79.0755558013916	0.9969651	1629.72
SA20_SOC_3	1511	101.18974447250366	178.59221935272217	0.9976311	1630.8
SA20_SOC_3	1512	93.88827085494995	213.02321434020996	0.966651	1631.88
SA20_SOC_3	1513	120.69360017776489	73.83925437927246	0.9976574	1632.96
SA20_SOC_3	1514	96.17785215377808	143.58972072601318	0.99582183	1634.04
SA20_SOC_3	1515	121.69822454452515	299.4319438934326	0.9983829	1635.12
SA20_SOC_3	1516	416.4540767669678	244.05570030212402	0.99885976	1636.2
SA20_SOC_3	1517	663.7425422668457	142.75445938110352	0.9992035	1637.28
SA20_SOC_3	1518	659.4507694244385	86.904616355896	0.9986092	1638.36
SA20_SOC_3	1519	670.6923007965088	218.7934970855713	0.99638075	1639.44
SA20_SOC_3	1520	453.7492275238037	311.5407943725586	0.9997292	1640.52
SA20_SOC_3	1521	211.92035675048828	207.0535182952881	0.999323	1641.6
SA20_SOC_3	1522	117.02851057052612	129.57226753234863	0.9992105	1642.68
SA20_SOC_3	1523	117.61903762817383	76.67585849761963	0.9978502	1643.76
SA20_SOC_3	1524	103.19453477859497	234.48997020721436	0.9913379	1644.84
SA20_SOC_3	1525	93.77676844596863	338.2833480834961	0.9939174	1645.92
SA20_SOC_3	1526	126.95108652114868	300.55212020874023	0.9978263	1647.0
SA20_SOC_3	1527	294.5404052734375	153.88940334320068	0.99955314	1648.08
SA20_SOC_3	1528	422.25098609924316	99.42523241043091	0.9998454	1649.16
SA20_SOC_3	1529	501.93490982055664	141.15972518920898	0.9994605	1650.24
SA20_SOC_3	1530	216.39978885650635	170.7501983642578	0.9998429	1651.32
SA20_SOC_3	1531	137.44559288024902	131.4903974533081	0.9997725	1652.4
SA20_SOC_3	1532	109.19034481048584	112.9464840888977	0.99875736	1653.48
SA20_SOC_3	1533	110.19744873046875	90.36466598510742	0.99438226	1654.56
SA20_SOC_3	1534	101.78036689758301	245.1625156402588	0.9620632	1655.64
SA20_SOC_3	1535	112.17272281646729	360.42932510375977	0.9955142	1656.72
SA20_SOC_3	1536	303.70326042175293	265.067195892334	0.99893993	1657.8
SA20_SOC_3	1537	498.2539176940918	135.49555778503418	0.99974376	1658.88
SA20_SOC_3	1538	675.6035804748535	82.47045993804932	0.99914324	1659.96
SA20_SOC_3	1539	709.5168590545654	94.48159217834473	0.3142993	1661.04
SA20_SOC_3	1540	718.3022499084473	261.86153411865234	0.9285029	1662.12
SA20_SOC_3	1541	699.0811824798584	341.3096237182617	0.18111615	1663.2
SA20_SOC_3	1542	613.3575916290283	369.4203186035156	0.9990144	1664.28
SA20_SOC_3	1543	415.2820587158203	350.2375030517578	0.99889237	1665.36
SA20_SOC_3	1544	214.00654315948486	305.1822853088379	0.0006410546	1666.44
SA20_SOC_3	1545	215.89176654815674	306.06279373168945	0.00078104035	1667.52
SA20_SOC_3	1546	238.90342712402344	312.73693084716797	0.00061609986	1668.6
SA20_SOC_3	1547	238.69612216949463	300.3108787536621	0.00043929776	1669.68
SA20_SOC_3	1548	240.22183418273926	315.0216865539551	0.0003526613	1670.76
SA20_SOC_3	1549	240.49720764160156	316.0422420501709	0.00040630283	1671.84
SA20_SOC_3	1550	221.87237739562988	311.51538848876953	0.00064495613	1672.92
SA20_SOC_3	1551	174.06944036483765	83.24689865112305	0.0004096989	1674.0
SA20_SOC_3	1552	234.28330421447754	330.9342670440674	0.00045097969	1675.08
SA20_SOC_3	1553	200.00782012939453	314.5583152770996	0.0004577427	1676.16
SA20_SOC_3	1554	240.0832176208496	309.33051109313965	0.00077894994	1677.24
SA20_SOC_3	1555	233.44659805297852	342.41466522216797	0.00097382674	1678.32
SA20_SOC_3	1556	234.76943969726562	332.2401523590088	0.00066699553	1679.4
SA20_SOC_3	1557	235.2917194366455	303.78464698791504	0.0006654787	1680.48
SA20_SOC_3	1558	213.44079971313477	236.94090843200684	0.0005654508	1681.56
SA20_SOC_3	1559	175.13806819915771	82.0996356010437	0.00042650924	1682.64
SA20_SOC_3	1560	235.81204414367676	301.8270492553711	0.00056421093	1683.72
SA20_SOC_3	1561	240.11759757995605	317.9458808898926	0.0005527452	1684.8
SA20_SOC_3	1562	209.66577529907227	315.90734481811523	0.0008411686	1685.88
SA20_SOC_3	1563	240.47870635986328	324.4658660888672	0.00045895207	1686.96
SA20_SOC_3	1564	379.984712600708	342.17336654663086	0.8623299	1688.04
SA20_SOC_3	1565	484.9493980407715	322.4688720703125	0.9983651	1689.12
SA20_SOC_3	1566	554.7765731811523	262.01565742492676	0.99921143	1690.2
SA20_SOC_3	1567	544.3161964416504	252.4742603302002	0.99863845	1691.28
SA20_SOC_3	1568	498.07281494140625	300.01230239868164	0.9995796	1692.36
SA20_SOC_3	1569	369.1661834716797	343.3765411376953	0.99079317	1693.44
SA20_SOC_3	1570	201.00996494293213	313.8640880584717	0.0006944074	1694.52
SA20_SOC_3	1571	212.45429515838623	288.9448356628418	0.0009473595	1695.6
SA20_SOC_3	1572	233.42890739440918	330.19208908081055	0.0006602785	1696.68
SA20_SOC_3	1573	240.18304347991943	335.68742752075195	0.00054704293	1697.76
SA20_SOC_3	1574	228.87392044067383	330.4221725463867	0.001738097	1698.84
SA20_SOC_3	1575	237.32357025146484	301.97705268859863	0.0005158077	1699.92
SA20_SOC_3	1576	211.2835168838501	237.6813840866089	0.0005728223	1701.0
SA20_SOC_3	1577	233.47299098968506	335.27209281921387	0.0006243215	1702.08
SA20_SOC_3	1578	354.5131206512451	321.78714752197266	0.155056	1703.16
SA20_SOC_3	1579	456.4878463745117	290.52331924438477	0.9992766	1704.24
SA20_SOC_3	1580	526.2289047241211	244.39023971557617	0.9991491	1705.32
SA20_SOC_3	1581	534.0693473815918	220.34234046936035	0.99660254	1706.4
SA20_SOC_3	1582	534.3182563781738	263.91712188720703	0.9997199	1707.48
SA20_SOC_3	1583	401.0210990905762	275.51058769226074	0.9963929	1708.56
SA20_SOC_3	1584	310.6008052825928	234.06728267669678	0.99816835	1709.64
SA20_SOC_3	1585	227.836275100708	166.4166498184204	0.9993631	1710.72
SA20_SOC_3	1586	200.41348934173584	155.85674285888672	0.99898964	1711.8
SA20_SOC_3	1587	149.2828607559204	130.1788330078125	0.9970362	1712.88
SA20_SOC_3	1588	100.72219371795654	147.17172145843506	0.99624	1713.96
SA20_SOC_3	1589	70.06734609603882	259.3585395812988	0.9972258	1715.04
SA20_SOC_3	1590	92.51574277877808	365.91516494750977	0.99504435	1716.12
SA20_SOC_3	1591	104.86745834350586	242.3847198486328	0.9766284	1717.2
SA20_SOC_3	1592	149.12264347076416	188.0636501312256	0.9664021	1718.28
SA20_SOC_3	1593	179.73859310150146	152.17034339904785	0.99600226	1719.36
SA20_SOC_3	1594	239.0617847442627	153.378267288208	0.9993019	1720.44
SA20_SOC_3	1595	224.14326667785645	73.96365165710449	0.97021323	1721.52
SA20_SOC_3	1596	228.09278964996338	159.14824962615967	0.78325534	1722.6
SA20_SOC_3	1597	214.514422416687	170.73251724243164	0.9986099	1723.68
SA20_SOC_3	1598	195.33560276031494	154.89375114440918	0.9985378	1724.76
SA20_SOC_3	1599	129.0093183517456	153.76343250274658	0.9983134	1725.84
SA20_SOC_3	1600	107.35675096511841	126.11350536346436	0.9983494	1726.92
SA20_SOC_3	1601	82.58275985717773	227.46465682983398	0.99747133	1728.0
SA20_SOC_3	1602	103.10086011886597	362.32635498046875	0.99801457	1729.08
SA20_SOC_3	1603	123.48567247390747	362.1039390563965	0.99729985	1730.16
SA20_SOC_3	1604	134.19063091278076	209.88478660583496	0.9903639	1731.24
SA20_SOC_3	1605	162.25957870483398	173.70882511138916	0.9640839	1732.32
SA20_SOC_3	1606	170.3130006790161	162.77535438537598	0.96457714	1733.4
SA20_SOC_3	1607	156.95675611495972	168.6804485321045	0.9983113	1734.48
SA20_SOC_3	1608	120.74220180511475	110.2334976196289	0.9991252	1735.56
SA20_SOC_3	1609	98.64004850387573	90.89032173156738	0.9985227	1736.64
SA20_SOC_3	1610	61.234110593795776	226.71358108520508	0.9759814	1737.72
SA20_SOC_3	1611	79.53356504440308	371.27140045166016	0.99588263	1738.8
SA20_SOC_3	1612	94.01037096977234	315.8590507507324	0.9986297	1739.88
SA20_SOC_3	1613	107.46277570724487	180.0248622894287	0.9986149	1740.96
SA20_SOC_3	1614	112.55030632019043	92.86158800125122	0.9986319	1742.04
SA20_SOC_3	1615	94.97482180595398	162.62356281280518	0.9963599	1743.12
SA20_SOC_3	1616	97.58775234222412	354.6728324890137	0.99905246	1744.2
SA20_SOC_3	1617	121.04383707046509	380.26227951049805	0.99891496	1745.28
SA20_SOC_3	1618	127.54702568054199	123.72626781463623	0.9995981	1746.36
SA20_SOC_3	1619	95.24281620979309	225.55535316467285	0.99690324	1747.44
SA20_SOC_3	1620	123.38767051696777	332.55706787109375	0.99945015	1748.52
SA20_SOC_3	1621	130.55126667022705	105.48836946487427	0.9996662	1749.6
SA20_SOC_3	1622	88.58872056007385	219.4123935699463	0.9979746	1750.68
SA20_SOC_3	1623	103.18965911865234	359.77758407592773	0.99894816	1751.76
SA20_SOC_3	1624	111.6060733795166	185.5088710784912	0.9726414	1752.84
SA20_SOC_3	1625	126.18402242660522	135.99730968475342	0.98689085	1753.92
SA20_SOC_3	1626	121.78232669830322	209.67976570129395	0.9941414	1755.0
SA20_SOC_3	1627	150.94561576843262	162.82971382141113	0.92351824	1756.08
SA20_SOC_3	1628	207.56161212921143	148.50605964660645	0.90962636	1757.16
SA20_SOC_3	1629	219.578218460083	148.0126190185547	0.99481755	1758.24
SA20_SOC_3	1630	141.88512563705444	145.16494274139404	0.9986994	1759.32
SA20_SOC_3	1631	71.07874751091003	102.00880765914917	0.9952217	1760.4
SA20_SOC_3	1632	62.15004920959473	252.31475830078125	0.9950092	1761.48
SA20_SOC_3	1633	85.00189781188965	376.34748458862305	0.99795157	1762.56
SA20_SOC_3	1634	106.01505041122437	285.00022888183594	0.99819	1763.64
SA20_SOC_3	1635	130.8561086654663	154.7071123123169	0.99981064	1764.72
SA20_SOC_3	1636	104.69863414764404	310.2201461791992	0.99682	1765.8
SA20_SOC_3	1637	111.72759532928467	334.4940662384033	0.9939074	1766.88
SA20_SOC_3	1638	107.98342227935791	176.19247913360596	0.9992712	1767.96
SA20_SOC_3	1639	110.32102108001709	324.8159694671631	0.9948301	1769.04
SA20_SOC_3	1640	104.63005304336548	128.64727020263672	0.9980299	1770.12
SA20_SOC_3	1641	121.65466547012329	134.4455337524414	0.97658825	1771.2
SA20_SOC_3	1642	151.5181541442871	142.28055953979492	0.3737312	1772.28
SA20_SOC_3	1643	164.02390003204346	106.5160346031189	0.85258675	1773.36
SA20_SOC_3	1644	209.8712921142578	169.5439052581787	0.9997104	1774.44
SA20_SOC_3	1645	139.28475379943848	116.13512992858887	0.9977272	1775.52
SA20_SOC_3	1646	96.60930633544922	89.36813592910767	0.99587494	1776.6
SA20_SOC_3	1647	61.60759925842285	252.76845932006836	0.9958133	1777.68
SA20_SOC_3	1648	90.91516137123108	369.719181060791	0.9990085	1778.76
SA20_SOC_3	1649	115.23315906524658	230.05325317382812	0.9989392	1779.84
SA20_SOC_3	1650	131.51437044143677	104.6129035949707	0.9997155	1780.92
SA20_SOC_3	1651	104.66530323028564	80.41863441467285	0.99789643	1782.0
SA20_SOC_3	1652	89.26780223846436	260.29014587402344	0.9973538	1783.08
SA20_SOC_3	1653	104.51697111129761	398.5606098175049	0.99882704	1784.16
SA20_SOC_3	1654	126.08704566955566	198.9049530029297	0.9954275	1785.24
SA20_SOC_3	1655	104.81753349304199	213.2962989807129	0.9989361	1786.32
SA20_SOC_3	1656	105.08619546890259	365.2116394042969	0.99857616	1787.4
SA20_SOC_3	1657	128.15450429916382	231.1435890197754	0.074098475	1788.48
SA20_SOC_3	1658	109.89166498184204	128.45430850982666	0.99935085	1789.56
SA20_SOC_3	1659	74.90354180335999	247.36209869384766	0.9991768	1790.64
SA20_SOC_3	1660	87.73558139801025	348.67177963256836	0.9987532	1791.72
SA20_SOC_3	1661	108.99945497512817	229.83647346496582	0.9976649	1792.8
SA20_SOC_3	1662	115.0895357131958	109.50282096862793	0.9991654	1793.88
SA20_SOC_3	1663	94.00258660316467	313.03736686706543	0.9963058	1794.96
SA20_SOC_3	1664	109.38229560852051	385.733585357666	0.9985253	1796.04
SA20_SOC_3	1665	137.46098279953003	137.7381992340088	0.9996669	1797.12
SA20_SOC_3	1666	98.46017360687256	148.17380905151367	0.94166416	1798.2
SA20_SOC_3	1667	153.14676761627197	151.35478019714355	0.9679469	1799.28
SA20_SOC_3	1668	186.56768798828125	153.48320960998535	0.9264821	1800.36
SA20_SOC_3	1669	228.07259559631348	117.75028467178345	0.9966564	1801.44
SA20_SOC_3	1670	417.6741123199463	260.11281967163086	0.9990798	1802.52
SA20_SOC_3	1671	433.11939239501953	342.92306900024414	0.99963856	1803.6
SA20_SOC_3	1672	355.38792610168457	367.5864887237549	0.8737114	1804.68
SA20_SOC_3	1673	230.64675331115723	313.4556770324707	0.0005128229	1805.76
SA20_SOC_3	1674	230.99539279937744	330.71136474609375	0.00051345315	1806.84
SA20_SOC_3	1675	235.42160987854004	320.1363945007324	0.0008965586	1807.92
SA20_SOC_3	1676	236.3332748413086	333.6932373046875	0.00081356196	1809.0
SA20_SOC_3	1677	234.36379432678223	319.4248294830322	0.0004754676	1810.08
SA20_SOC_3	1678	198.9543318748474	318.91496658325195	0.0006333321	1811.16
SA20_SOC_3	1679	233.49568843841553	319.9430179595947	0.0009770832	1812.24
SA20_SOC_3	1680	229.21504974365234	340.53394317626953	0.00095616723	1813.32
SA20_SOC_3	1681	328.2101631164551	388.35411071777344	0.9810306	1814.4
SA20_SOC_3	1682	336.2664461135864	393.189697265625	0.89861935	1815.48
SA20_SOC_3	1683	239.71295356750488	316.9522190093994	0.00055336906	1816.56
SA20_SOC_3	1684	237.46824264526367	307.72024154663086	0.00064605795	1817.64
SA20_SOC_3	1685	228.6194086074829	344.22091484069824	0.0013747483	1818.72
SA20_SOC_3	1686	237.72995471954346	320.0658416748047	0.0006655976	1819.8
SA20_SOC_3	1687	234.23705101013184	310.0891399383545	0.0007722932	1820.88
SA20_SOC_3	1688	236.55247688293457	308.81787300109863	0.0005433581	1821.96
SA20_SOC_3	1689	230.97589015960693	335.8043575286865	0.001342156	1823.04
SA20_SOC_3	1690	235.4090929031372	337.26874351501465	0.0012531339	1824.12
SA20_SOC_3	1691	106.73307180404663	358.4695816040039	0.011777527	1825.2
SA20_SOC_3	1692	105.40000200271606	353.93869400024414	0.052447557	1826.28
SA20_SOC_3	1693	102.99904346466064	372.9975700378418	0.1796767	1827.36
SA20_SOC_3	1694	239.8690700531006	329.9937057495117	0.00081590656	1828.44
SA20_SOC_3	1695	212.76919841766357	312.0831871032715	0.0005952091	1829.52
SA20_SOC_3	1696	214.2167091369629	305.8623504638672	0.0007168394	1830.6
SA20_SOC_3	1697	239.9306297302246	320.5597400665283	0.0006080629	1831.68
SA20_SOC_3	1698	235.36629676818848	304.4633960723877	0.00057516596	1832.76
SA20_SOC_3	1699	373.41482639312744	346.56063079833984	0.010474566	1833.84
SA20_SOC_3	1700	438.4315490722656	360.5844497680664	0.9995521	1834.92
SA20_SOC_3	1701	512.9449844360352	368.3580780029297	0.9818688	1836.0
SA20_SOC_3	1702	455.7446479797363	380.6626510620117	0.99918276	1837.08
SA20_SOC_3	1703	431.3826560974121	390.5350399017334	0.98422617	1838.16
SA20_SOC_3	1704	541.6011810302734	385.5684471130371	0.9997265	1839.24
SA20_SOC_3	1705	626.3866424560547	374.1072463989258	0.99911994	1840.32
SA20_SOC_3	1706	632.9421043395996	246.25502586364746	0.99961877	1841.4
SA20_SOC_3	1707	647.2789764404297	244.38526153564453	0.99975604	1842.48
SA20_SOC_3	1708	687.839412689209	293.8918876647949	0.9990527	1843.56
SA20_SOC_3	1709	719.0990924835205	343.7029266357422	0.92498344	1844.64
SA20_SOC_3	1710	603.5615921020508	361.27052307128906	0.9996824	1845.72
SA20_SOC_3	1711	394.48938369750977	362.57543563842773	0.999762	1846.8
SA20_SOC_3	1712	161.5075707435608	331.1730766296387	0.999534	1847.88
SA20_SOC_3	1713	125.7421612739563	227.35410690307617	0.8269417	1848.96
SA20_SOC_3	1714	191.21919870376587	216.04419708251953	0.9986939	1850.04
SA20_SOC_3	1715	270.9815502166748	239.9568271636963	0.9988733	1851.12
SA20_SOC_3	1716	353.43990325927734	270.7074451446533	0.9978078	1852.2
SA20_SOC_3	1717	377.92558670043945	323.2470703125	0.99840987	1853.28
SA20_SOC_3	1718	348.17540645599365	348.67252349853516	0.9771354	1854.36
SA20_SOC_3	1719	211.5896224975586	315.45464515686035	0.0006269081	1855.44
SA20_SOC_3	1720	211.24296188354492	304.72838401794434	0.0005828581	1856.52
SA20_SOC_3	1721	223.23758602142334	246.9312572479248	0.0006862646	1857.6
SA20_SOC_3	1722	212.07034587860107	237.37219333648682	0.00068176014	1858.68
SA20_SOC_3	1723	233.17480087280273	334.26690101623535	0.0010726852	1859.76
SA20_SOC_3	1724	200.66757202148438	316.510534286499	0.0005700418	1860.84
SA20_SOC_3	1725	194.8765754699707	245.5020046234131	0.00058044266	1861.92
SA20_SOC_3	1726	232.7188014984131	333.1307029724121	0.0007751664	1863.0
SA20_SOC_3	1727	488.39502334594727	78.76147270202637	0.0005901024	1864.08
SA20_SOC_3	1728	231.20825290679932	334.78723526000977	0.00063149194	1865.16
SA20_SOC_3	1729	235.7294797897339	338.0771827697754	0.0012955785	1866.24
SA20_SOC_3	1730	195.83178758621216	244.4754409790039	0.00046603178	1867.32
SA20_SOC_3	1731	332.4347496032715	375.3969955444336	0.021484876	1868.4
SA20_SOC_3	1732	338.4720802307129	376.3920593261719	0.85537153	1869.48
SA20_SOC_3	1733	322.45049476623535	376.1429214477539	0.9985039	1870.56
SA20_SOC_3	1734	333.4922790527344	380.174503326416	0.99946326	1871.64
SA20_SOC_3	1735	485.18171310424805	377.63614654541016	0.9995982	1872.72
SA20_SOC_3	1736	639.2238140106201	386.25755310058594	0.99254066	1873.8
SA20_SOC_3	1737	533.1892967224121	363.38253021240234	0.9989146	1874.88
SA20_SOC_3	1738	372.3496437072754	357.923526763916	0.98855317	1875.96
SA20_SOC_3	1739	195.02363204956055	258.74216079711914	0.0005902445	1877.04
SA20_SOC_3	1740	211.1279010772705	318.7478542327881	0.0006968476	1878.12
SA20_SOC_3	1741	234.97633934020996	325.07460594177246	0.0005217778	1879.2
SA20_SOC_3	1742	203.71832847595215	316.08893394470215	0.00078056194	1880.28
SA20_SOC_3	1743	232.34198093414307	335.15459060668945	0.00049057207	1881.36
SA20_SOC_3	1744	208.30626487731934	316.303653717041	0.000613752	1882.44
SA20_SOC_3	1745	232.3770046234131	334.559383392334	0.0009792215	1883.52
SA20_SOC_3	1746	228.0672550201416	336.578950881958	0.0007465503	1884.6
SA20_SOC_3	1747	363.27123641967773	330.54585456848145	0.76018417	1885.68
SA20_SOC_3	1748	426.3195991516113	314.69987869262695	0.9978567	1886.76
SA20_SOC_3	1749	520.1448440551758	277.5359344482422	0.9992737	1887.84
SA20_SOC_3	1750	554.9487590789795	231.2600612640381	0.9989317	1888.92
SA20_SOC_3	1751	581.910228729248	272.72998809814453	0.99945456	1890.0
SA20_SOC_3	1752	464.9033546447754	319.19179916381836	0.9995421	1891.08
SA20_SOC_3	1753	361.5995407104492	338.7455177307129	0.7850084	1892.16
SA20_SOC_3	1754	196.72352075576782	247.7775478363037	0.00058479066	1893.24
SA20_SOC_3	1755	231.94608688354492	326.01433753967285	0.0008879581	1894.32
SA20_SOC_3	1756	229.62512969970703	333.0047035217285	0.0007653426	1895.4
SA20_SOC_3	1757	234.11648273468018	315.5096912384033	0.0009005505	1896.48
SA20_SOC_3	1758	202.02298164367676	315.41954040527344	0.0007712664	1897.56
SA20_SOC_3	1759	233.53185653686523	335.77537536621094	0.00085475884	1898.64
SA20_SOC_3	1760	238.28678131103516	334.4598197937012	0.0008508526	1899.72
SA20_SOC_3	1761	234.15813446044922	333.26208114624023	0.00058662303	1900.8
SA20_SOC_3	1762	232.01415538787842	330.9451103210449	0.00071729865	1901.88
SA20_SOC_3	1763	231.8453550338745	330.6851005554199	0.0009155458	1902.96
SA20_SOC_3	1764	236.62312030792236	323.1814956665039	0.00069187605	1904.04
SA20_SOC_3	1765	218.32189559936523	329.2482376098633	0.0012140187	1905.12
SA20_SOC_3	1766	196.46120071411133	248.57857704162598	0.00054901827	1906.2
SA20_SOC_3	1767	206.98626041412354	318.0041027069092	0.0007792153	1907.28
SA20_SOC_3	1768	235.2071762084961	319.4728088378906	0.0005365724	1908.36
SA20_SOC_3	1769	174.09069538116455	80.9185266494751	0.000448663	1909.44
SA20_SOC_3	1770	234.69271659851074	311.7089366912842	0.0006783744	1910.52
SA20_SOC_3	1771	109.35845375061035	319.5984649658203	0.024764102	1911.6
SA20_SOC_3	1772	214.44361209869385	289.1532039642334	0.0006153895	1912.68
SA20_SOC_3	1773	103.78621816635132	365.8213806152344	0.8101147	1913.76
SA20_SOC_3	1774	103.22244167327881	386.58456802368164	0.54227346	1914.84
SA20_SOC_3	1775	237.47351169586182	307.9051208496094	0.0005432449	1915.92
SA20_SOC_3	1776	233.0918550491333	346.16732597351074	0.0013372998	1917.0
SA20_SOC_3	1777	238.12899589538574	315.3807735443115	0.0005009204	1918.08
SA20_SOC_3	1778	239.83845710754395	315.7605743408203	0.00058246515	1919.16
SA20_SOC_3	1779	239.42391872406006	316.25375747680664	0.0005205036	1920.24
SA20_SOC_3	1780	242.11065769195557	298.0506706237793	0.0005747245	1921.32
SA20_SOC_3	1781	235.32946109771729	332.7322196960449	0.0013224303	1922.4
SA20_SOC_3	1782	238.91165256500244	317.5481986999512	0.00064438564	1923.48
SA20_SOC_3	1783	205.77011108398438	316.62723541259766	0.00058711704	1924.56
SA20_SOC_3	1784	232.8216552734375	297.30483055114746	0.0004663348	1925.64
SA20_SOC_3	1785	238.61582279205322	301.2715816497803	0.00050340395	1926.72
SA20_SOC_3	1786	232.81052112579346	330.8264350891113	0.0005331206	1927.8
SA20_SOC_3	1787	123.28531742095947	313.6160659790039	0.0009428064	1928.88
SA20_SOC_3	1788	241.3503646850586	316.88507080078125	0.00077124365	1929.96
SA20_SOC_3	1789	242.25306510925293	315.2124881744385	0.00039942324	1931.04
SA20_SOC_3	1790	240.51334857940674	317.3682403564453	0.000492278	1932.12
SA20_SOC_3	1791	239.44144248962402	314.7201919555664	0.0007738482	1933.2
SA20_SOC_3	1792	240.6935453414917	318.6254024505615	0.00062677247	1934.28
SA20_SOC_3	1793	116.47727489471436	320.9350776672363	0.0135125	1935.36
SA20_SOC_3	1794	238.03622722625732	305.69003105163574	0.00090057973	1936.44
SA20_SOC_3	1795	235.55855751037598	334.4608497619629	0.0009032523	1937.52
SA20_SOC_3	1796	240.5592441558838	312.0618438720703	0.00051778724	1938.6
SA20_SOC_3	1797	240.0697946548462	330.67357063293457	0.00071857055	1939.68
SA20_SOC_3	1798	239.8439884185791	334.7409152984619	0.00084013684	1940.76
SA20_SOC_3	1799	241.1432981491089	316.70496940612793	0.00065912725	1941.84
SA20_SOC_3	1800	207.59708881378174	316.53453826904297	0.00067744567	1942.92
SA20_SOC_3	1801	107.5851321220398	341.9024848937988	0.08479873	1944.0
SA20_SOC_3	1802	211.82496547698975	300.0348472595215	0.0007321498	1945.08
SA20_SOC_3	1803	110.91885566711426	320.1947021484375	0.008065889	1946.16
SA20_SOC_3	1804	235.40310859680176	314.6609687805176	0.00057377084	1947.24
SA20_SOC_3	1805	236.71722412109375	338.3079242706299	0.0009277667	1948.32
SA20_SOC_3	1806	238.1011962890625	303.0601501464844	0.00048241104	1949.4
SA20_SOC_3	1807	206.1493158340454	316.4658737182617	0.0008551254	1950.48
SA20_SOC_3	1808	234.3158721923828	297.908878326416	0.00053132966	1951.56
SA20_SOC_3	1809	113.63292932510376	314.78193283081055	0.34880355	1952.64
SA20_SOC_3	1810	232.78300762176514	334.92865562438965	0.00055742665	1953.72
SA20_SOC_3	1811	200.90315341949463	314.6370506286621	0.00059160375	1954.8
SA20_SOC_3	1812	195.2592134475708	244.23834800720215	0.00047407026	1955.88
SA20_SOC_3	1813	236.87498569488525	324.97724533081055	0.00081708486	1956.96
SA20_SOC_3	1814	235.69586277008057	323.6890411376953	0.0010433974	1958.04
SA20_SOC_3	1815	237.0187282562256	318.07348251342773	0.00073347817	1959.12
SA20_SOC_3	1816	197.17391729354858	244.90339279174805	0.000573735	1960.2
SA20_SOC_3	1817	199.492609500885	312.6669502258301	0.0006445192	1961.28
SA20_SOC_3	1818	235.17682552337646	322.14534759521484	0.00054766744	1962.36
SA20_SOC_3	1819	211.2821102142334	316.4545440673828	0.00059636345	1963.44
SA20_SOC_3	1820	230.21574020385742	333.36939811706543	0.00071655633	1964.52
SA20_SOC_3	1821	233.4472894668579	315.8909797668457	0.0007286036	1965.6
SA20_SOC_3	1822	229.57711219787598	331.177396774292	0.00086155825	1966.68
SA20_SOC_3	1823	114.11747932434082	321.4422798156738	0.010909842	1967.76
SA20_SOC_3	1824	237.15896606445312	323.587703704834	0.0007905034	1968.84
SA20_SOC_3	1825	191.72255992889404	232.7402400970459	0.00044654278	1969.92
SA20_SOC_3	1826	210.2207899093628	236.32005214691162	0.0006117398	1971.0
SA20_SOC_3	1827	232.3803424835205	323.3397388458252	0.00080841134	1972.08
SA20_SOC_3	1828	237.25385665893555	319.6662712097168	0.0006763394	1973.16
SA20_SOC_3	1829	197.87657260894775	244.49212074279785	0.0005846472	1974.24
SA20_SOC_3	1830	233.72960090637207	320.8860111236572	0.0007131579	1975.32
SA20_SOC_3	1831	237.68210411071777	340.21230697631836	0.001559861	1976.4
SA20_SOC_3	1832	197.44209051132202	250.12152671813965	0.0006655073	1977.48
SA20_SOC_3	1833	235.29210090637207	319.3025207519531	0.00081793754	1978.56
SA20_SOC_3	1834	232.46691226959229	335.6037139892578	0.0009386676	1979.64
SA20_SOC_3	1835	234.01126861572266	337.4004364013672	0.0015934821	1980.72
SA20_SOC_3	1836	111.89420223236084	314.88733291625977	0.58819425	1981.8
SA20_SOC_3	1837	210.91933250427246	317.5956630706787	0.0010039203	1982.88
SA20_SOC_3	1838	231.12149238586426	336.8122959136963	0.0008169156	1983.96
SA20_SOC_3	1839	237.6978874206543	314.70537185668945	0.0006254531	1985.04
SA20_SOC_3	1840	117.14308261871338	311.5126132965088	0.057459246	1986.12
SA20_SOC_3	1841	233.96694660186768	335.93459129333496	0.001155838	1987.2
SA20_SOC_3	1842	202.3423194885254	317.70246505737305	0.00097562233	1988.28
SA20_SOC_3	1843	228.25167179107666	333.23375701904297	0.001182944	1989.36
SA20_SOC_3	1844	236.94541454315186	332.61560440063477	0.0007403299	1990.44
SA20_SOC_3	1845	114.37222957611084	315.64842224121094	0.11422758	1991.52
SA20_SOC_3	1846	234.18493270874023	333.0663871765137	0.0012161384	1992.6
SA20_SOC_3	1847	111.22063398361206	320.4689025878906	0.24159423	1993.68
SA20_SOC_3	1848	209.98198986053467	314.98400688171387	0.0006827263	1994.76
SA20_SOC_3	1849	113.78717422485352	323.81263732910156	0.09582888	1995.84
SA20_SOC_3	1850	235.4022741317749	342.125244140625	0.0010439473	1996.92
SA20_SOC_3	1851	110.47095060348511	318.3223342895508	0.011495561	1998.0
SA20_SOC_3	1852	198.11265468597412	248.14690589904785	0.0005564785	1999.08
SA20_SOC_3	1853	231.74045085906982	322.0256996154785	0.00057563983	2000.16
SA20_SOC_3	1854	113.82875442504883	333.8173484802246	0.0029836982	2001.24
SA20_SOC_3	1855	234.67230796813965	335.68737030029297	0.00081679336	2002.32
SA20_SOC_3	1856	218.7594175338745	329.983549118042	0.0007302726	2003.4
SA20_SOC_3	1857	236.9983673095703	300.93040466308594	0.0005446331	2004.48
SA20_SOC_3	1858	236.70024871826172	311.02160453796387	0.00072406913	2005.56
SA20_SOC_3	1859	207.69259929656982	315.8081245422363	0.0006201208	2006.64
SA20_SOC_3	1860	235.95590591430664	328.3382320404053	0.00082817895	2007.72
SA20_SOC_3	1861	238.19546699523926	313.2982349395752	0.00064652174	2008.8
SA20_SOC_3	1862	103.79601716995239	366.57039642333984	0.6677579	2009.88
SA20_SOC_3	1863	240.21272659301758	317.44832038879395	0.0005688746	2010.96
SA20_SOC_3	1864	238.4237766265869	298.86165618896484	0.00043518707	2012.04
SA20_SOC_3	1865	238.10839653015137	318.1848335266113	0.00095474074	2013.12
SA20_SOC_3	1866	238.05313110351562	300.7753372192383	0.00043876085	2014.2
SA20_SOC_3	1867	233.03017616271973	326.74452781677246	0.0006727403	2015.28
SA20_SOC_3	1868	238.6054277420044	320.27069091796875	0.0006325913	2016.36
SA20_SOC_3	1869	111.67804002761841	334.7559356689453	0.005766263	2017.44
SA20_SOC_3	1870	237.12313175201416	326.9304656982422	0.0009091071	2018.52
SA20_SOC_3	1871	237.61394023895264	318.4031867980957	0.0005319671	2019.6
SA20_SOC_3	1872	236.6950273513794	331.4561176300049	0.001122854	2020.68
SA20_SOC_3	1873	236.05711460113525	309.74206924438477	0.00045325828	2021.76
SA20_SOC_3	1874	214.24570083618164	304.249963760376	0.0005444289	2022.84
SA20_SOC_3	1875	206.40435218811035	316.058292388916	0.0006271119	2023.92
SA20_SOC_3	1876	375.5415439605713	330.31288146972656	0.9980405	2025.0
SA20_SOC_3	1877	513.8621807098389	303.06507110595703	0.9993594	2026.08
SA20_SOC_3	1878	548.4831809997559	281.8882083892822	0.99178714	2027.16
SA20_SOC_3	1879	494.1987991333008	313.22768211364746	0.9992767	2028.24
SA20_SOC_3	1880	379.9405813217163	298.7331962585449	0.992164	2029.32
SA20_SOC_3	1881	392.87447929382324	292.4113082885742	0.99912006	2030.4
SA20_SOC_3	1882	342.79284477233887	261.93291664123535	0.99896824	2031.48
SA20_SOC_3	1883	258.56614112854004	221.98691368103027	0.9990202	2032.56
SA20_SOC_3	1884	213.90504837036133	180.13083457946777	0.99910295	2033.64
SA20_SOC_3	1885	233.5994005203247	163.7032699584961	0.995992	2034.72
SA20_SOC_3	1886	261.79940700531006	208.91128063201904	0.999335	2035.8
SA20_SOC_3	1887	350.92270374298096	277.30201721191406	0.99811053	2036.88
SA20_SOC_3	1888	364.13140296936035	334.6476745605469	0.9971814	2037.96
SA20_SOC_3	1889	326.93324089050293	336.8147850036621	0.0010264384	2039.04
SA20_SOC_3	1890	233.74512195587158	331.1417770385742	0.0006065195	2040.12
SA20_SOC_3	1891	236.86344623565674	314.0162944793701	0.00039381298	2041.2
SA20_SOC_3	1892	239.03141021728516	326.8304443359375	0.00055873307	2042.28
SA20_SOC_3	1893	351.79781913757324	326.2979507446289	0.15478867	2043.36
SA20_SOC_3	1894	410.2124214172363	319.2952537536621	0.9994918	2044.44
SA20_SOC_3	1895	474.92170333862305	279.70109939575195	0.99891686	2045.52
SA20_SOC_3	1896	503.5861015319824	251.8556785583496	0.9976654	2046.6
SA20_SOC_3	1897	543.8929557800293	261.31001472473145	0.9995448	2047.68
SA20_SOC_3	1898	573.6176013946533	255.46025276184082	0.99962676	2048.76
SA20_SOC_3	1899	565.476131439209	248.02167892456055	0.99932504	2049.84
SA20_SOC_3	1900	555.5868148803711	286.5549087524414	0.9997367	2050.92
SA20_SOC_3	1901	443.1326389312744	288.77986907958984	0.9988558	2052.0
SA20_SOC_3	1902	338.6601448059082	251.65698051452637	0.9964406	2053.08
SA20_SOC_3	1903	244.0131664276123	187.63009071350098	0.9990982	2054.16
SA20_SOC_3	1904	219.21887397766113	164.08445835113525	0.9980476	2055.24
SA20_SOC_3	1905	218.8882827758789	146.43702507019043	0.9976349	2056.32
SA20_SOC_3	1906	299.3420600891113	187.64774322509766	0.9990489	2057.4
SA20_SOC_3	1907	387.23320960998535	296.6994094848633	0.9928786	2058.48
SA20_SOC_3	1908	366.5222644805908	345.3446960449219	0.9985483	2059.56
SA20_SOC_3	1909	195.71304321289062	246.89892768859863	0.0005701874	2060.64
SA20_SOC_3	1910	197.47719764709473	249.20794486999512	0.00064665364	2061.72
SA20_SOC_3	1911	200.31733512878418	314.8773193359375	0.00067130564	2062.8
SA20_SOC_3	1912	200.82166194915771	262.59727478027344	0.00047263518	2063.88
SA20_SOC_3	1913	240.50729274749756	333.4452438354492	0.0007641515	2064.96
SA20_SOC_3	1914	209.5585584640503	317.39044189453125	0.00068085437	2066.04
SA20_SOC_3	1915	365.81969261169434	344.8622989654541	0.2755738	2067.12
SA20_SOC_3	1916	440.16122817993164	321.5052795410156	0.99866676	2068.2
SA20_SOC_3	1917	519.6169853210449	283.90331268310547	0.99900156	2069.28
SA20_SOC_3	1918	568.1466579437256	275.8505630493164	0.99970007	2070.36
SA20_SOC_3	1919	596.7841148376465	312.7877426147461	0.9992218	2071.44
SA20_SOC_3	1920	613.9857292175293	307.7229881286621	0.9992078	2072.52
SA20_SOC_3	1921	603.545331954956	351.02871894836426	0.9966995	2073.6
SA20_SOC_3	1922	627.0586013793945	318.2022285461426	0.97896075	2074.68
SA20_SOC_3	1923	634.4135284423828	277.22874641418457	0.9993266	2075.76
SA20_SOC_3	1924	594.8627471923828	258.01926612854004	0.93148166	2076.84
SA20_SOC_3	1925	600.0180244445801	294.39385414123535	0.9990683	2077.92
SA20_SOC_3	1926	601.0504245758057	251.45001411437988	0.99405515	2079.0
SA20_SOC_3	1927	627.471923828125	209.96349334716797	0.9594282	2080.08
SA20_SOC_3	1928	630.0833702087402	185.48604011535645	0.99363625	2081.16
SA20_SOC_3	1929	616.3472175598145	187.2275161743164	0.99973935	2082.24
SA20_SOC_3	1930	618.511152267456	252.59390830993652	0.9991862	2083.32
SA20_SOC_3	1931	628.8150787353516	310.0520896911621	0.9988576	2084.4
SA20_SOC_3	1932	641.36962890625	321.9426727294922	0.9943316	2085.48
SA20_SOC_3	1933	627.9519081115723	242.47575759887695	0.9540242	2086.56
SA20_SOC_3	1934	630.1196098327637	218.2909870147705	0.99963915	2087.64
SA20_SOC_3	1935	603.3827781677246	182.99184322357178	0.983677	2088.72
SA20_SOC_3	1936	604.5027732849121	236.88408851623535	0.9980241	2089.8
SA20_SOC_3	1937	611.7762565612793	306.54247283935547	0.99838066	2090.88
SA20_SOC_3	1938	618.91770362854	376.4233875274658	0.99770594	2091.96
SA20_SOC_3	1939	616.8548583984375	346.5468406677246	0.9985147	2093.04
SA20_SOC_3	1940	615.1199340820312	273.06933403015137	0.9978415	2094.12
SA20_SOC_3	1941	628.3762454986572	225.47109603881836	0.9553996	2095.2
SA20_SOC_3	1942	615.2064323425293	183.3350658416748	0.99963915	2096.28
SA20_SOC_3	1943	613.5658264160156	200.77566146850586	0.99967396	2097.36
SA20_SOC_3	1944	624.9440670013428	267.14521408081055	0.9995291	2098.44
SA20_SOC_3	1945	622.1169471740723	350.0992012023926	0.9995453	2099.52
SA20_SOC_3	1946	606.878662109375	329.60354804992676	0.99949825	2100.6
SA20_SOC_3	1947	606.6048622131348	268.66464614868164	0.99694794	2101.68
SA20_SOC_3	1948	625.4518032073975	195.63654899597168	0.87601817	2102.76
SA20_SOC_3	1949	636.5763664245605	171.0675859451294	0.97509015	2103.84
SA20_SOC_3	1950	639.7818565368652	201.07279300689697	0.99699247	2104.92
SA20_SOC_3	1951	589.9069786071777	268.0876922607422	0.9995906	2106.0
SA20_SOC_3	1952	485.9698295593262	273.56054306030273	0.99942565	2107.08
SA20_SOC_3	1953	367.31841564178467	250.19994735717773	0.9984976	2108.16
SA20_SOC_3	1954	282.76281356811523	210.16928672790527	0.9978847	2109.24
SA20_SOC_3	1955	215.513277053833	152.62910842895508	0.99959904	2110.32
SA20_SOC_3	1956	240.4743194580078	152.7023220062256	0.99983454	2111.4
SA20_SOC_3	1957	236.50453090667725	163.32128047943115	0.99740416	2112.48
SA20_SOC_3	1958	255.17146587371826	215.36087036132812	0.99948394	2113.56
SA20_SOC_3	1959	343.74499320983887	274.48920249938965	0.9995042	2114.64
SA20_SOC_3	1960	449.70693588256836	339.5752716064453	0.99966896	2115.72
SA20_SOC_3	1961	525.3572463989258	365.1647472381592	0.9993224	2116.8
SA20_SOC_3	1962	569.2113399505615	347.89655685424805	0.9983354	2117.88
SA20_SOC_3	1963	597.7581977844238	276.3928413391113	0.99762136	2118.96
SA20_SOC_3	1964	627.349042892456	246.66335105895996	0.78868073	2120.04
SA20_SOC_3	1965	619.7831153869629	194.77784156799316	0.9996606	2121.12
SA20_SOC_3	1966	623.9145278930664	273.51945877075195	0.9989718	2122.2
SA20_SOC_3	1967	627.8231620788574	334.84657287597656	0.9992943	2123.28
SA20_SOC_3	1968	596.406078338623	336.6133689880371	0.9970235	2124.36
SA20_SOC_3	1969	616.1107063293457	269.1123390197754	0.99370533	2125.44
SA20_SOC_3	1970	615.1081085205078	192.16582775115967	0.9944285	2126.52
SA20_SOC_3	1971	600.0942707061768	258.314151763916	0.99964535	2127.6
SA20_SOC_3	1972	459.58337783813477	298.60668182373047	0.9995535	2128.68
SA20_SOC_3	1973	390.6344413757324	264.0230941772461	0.99699056	2129.76
SA20_SOC_3	1974	286.21535301208496	185.57318687438965	0.99856156	2130.84
SA20_SOC_3	1975	222.75824546813965	148.32395553588867	0.99848264	2131.92
SA20_SOC_3	1976	225.6824016571045	149.96532440185547	0.9994419	2133.0
SA20_SOC_3	1977	180.018949508667	171.45289421081543	0.9974031	2134.08
SA20_SOC_3	1978	139.6526336669922	237.7511501312256	0.9836146	2135.16
SA20_SOC_3	1979	174.38652515411377	304.88473892211914	0.99933004	2136.24
SA20_SOC_3	1980	329.3941020965576	300.7891845703125	0.9995382	2137.32
SA20_SOC_3	1981	509.0634346008301	238.43253135681152	0.9996718	2138.4
SA20_SOC_3	1982	605.323600769043	193.25234413146973	0.9996494	2139.48
SA20_SOC_3	1983	666.3876533508301	176.54980659484863	0.999255	2140.56
SA20_SOC_3	1984	690.4570579528809	171.9118595123291	0.15104339	2141.64
SA20_SOC_3	1985	671.0647106170654	182.15010166168213	0.92279005	2142.72
SA20_SOC_3	1986	626.7840385437012	207.90181159973145	0.9995579	2143.8
SA20_SOC_3	1987	518.2338714599609	264.8500728607178	0.99948704	2144.88
SA20_SOC_3	1988	418.7861919403076	330.02546310424805	0.9993112	2145.96
SA20_SOC_3	1989	368.61417293548584	360.688419342041	0.9005146	2147.04
SA20_SOC_3	1990	332.44872093200684	371.64570808410645	0.9197412	2148.12
SA20_SOC_3	1991	194.43621635437012	252.96958923339844	0.0011174957	2149.2
SA20_SOC_3	1992	210.40966510772705	316.3758373260498	0.0006544601	2150.28
SA20_SOC_3	1993	194.40770149230957	317.5822448730469	0.00047414715	2151.36
SA20_SOC_3	1994	230.26282787322998	336.60518646240234	0.0008479794	2152.44
SA20_SOC_3	1995	232.4000597000122	336.5356636047363	0.00089838525	2153.52
SA20_SOC_3	1996	236.25574111938477	337.4817752838135	0.0008244059	2154.6
SA20_SOC_3	1997	197.86829948425293	249.3772029876709	0.000698984	2155.68
SA20_SOC_3	1998	198.79807233810425	316.98792457580566	0.00081209803	2156.76
SA20_SOC_3	1999	216.85006618499756	268.20508003234863	0.0005562219	2157.84
[truncated: 1,646 more rows]
