# Supplementary material for: Measuring inter-individual differences in behavioural types of gilthead seabreams in the laboratory using deep learning
Source: PeerJ. 2022 May 5;10:e13396. doi: 10.7717/peerj.13396 (PMC9080431; doi:10.7717/peerj.13396)
Supplement: Supplemental Information 1 [file peerj-10-13396-s001.zip › Raw validation data/d1/SA20_SOC_3 hom.csv]

0	0
242	1
248	0
767	1
776	0
860	1
961	0
998	1
1005	0
1039	1
1121	0
1200	1
1212	0
1252	1
1265	0
1325	1
1348	0
1387	1
1392	0
1421	1
1665	0
1687	1
1693	0
1702	1
1804	0
1833	1
1854	0
1869	1
1876	0
1884	1
1892	0
2024	1
2037	0
2043	1
2059	0
2066	1
2147	0
2169	1
2179	0
2201	1
2203	0
2231	1
2231	0
3213	1
3307	0
3907	1
