# Supplementary material for: Measuring inter-individual differences in behavioural types of gilthead seabreams in the laboratory using deep learning
Source: PeerJ. 2022 May 5;10:e13396. doi: 10.7717/peerj.13396 (PMC9080431; doi:10.7717/peerj.13396)
Supplement: Supplemental Information 1 [file peerj-10-13396-s001.zip › Raw validation data/d1/SA21_SOC_3.csv]

ID	sec	X	Y	%	seconds
SA21_SOC_3	1	600.379753112793	357.3809623718262	0.9970811	0.0
SA21_SOC_3	2	611.2553596496582	366.28686904907227	0.9653714	0.12
SA21_SOC_3	3	620.8775520324707	379.14934158325195	0.99856037	0.24
SA21_SOC_3	4	623.796558380127	371.2744331359863	0.9961266	0.36
SA21_SOC_3	5	623.8723278045654	383.0232238769531	0.9990395	0.48
SA21_SOC_3	6	630.4338455200195	399.9910354614258	0.99439526	0.6
SA21_SOC_3	7	619.7384834289551	396.5338325500488	0.99487054	0.72
SA21_SOC_3	8	620.8162307739258	395.255069732666	0.99877495	0.84
SA21_SOC_3	9	622.2471237182617	395.51313400268555	0.99976605	0.96
SA21_SOC_3	10	623.1290340423584	396.52459144592285	0.99816835	1.08
SA21_SOC_3	11	621.993350982666	367.071533203125	0.99818355	1.2
SA21_SOC_3	12	624.6221542358398	392.9864501953125	0.9995198	1.32
SA21_SOC_3	13	641.9902801513672	157.92943954467773	0.93695605	1.44
SA21_SOC_3	14	613.0951881408691	382.2476863861084	0.8747152	1.56
SA21_SOC_3	15	626.2773513793945	402.5127410888672	0.99955434	1.68
SA21_SOC_3	16	625.3880500793457	381.7928123474121	0.9877913	1.8
SA21_SOC_3	17	606.3564777374268	347.47547149658203	0.9908991	1.92
SA21_SOC_3	18	612.2879981994629	376.7893123626709	0.8759461	2.04
SA21_SOC_3	19	641.002893447876	158.6429500579834	0.9313673	2.16
SA21_SOC_3	20	624.1140842437744	404.57533836364746	0.9974262	2.28
SA21_SOC_3	21	620.230770111084	396.7155647277832	0.95274496	2.4
SA21_SOC_3	22	635.2923393249512	399.9165630340576	0.9970228	2.52
SA21_SOC_3	23	625.0956535339355	409.1560649871826	0.9968836	2.64
SA21_SOC_3	24	617.4478530883789	385.6644916534424	0.90301746	2.76
SA21_SOC_3	25	503.8536071777344	386.3719367980957	0.99784017	2.88
SA21_SOC_3	26	642.0797348022461	153.87860298156738	0.98260397	3.0
SA21_SOC_3	27	640.9573554992676	135.40148735046387	0.61839575	3.12
SA21_SOC_3	28	643.0315971374512	151.27155303955078	0.51699203	3.24
SA21_SOC_3	29	642.2728538513184	125.58943748474121	0.8034534	3.36
SA21_SOC_3	30	642.5442695617676	155.29300689697266	0.88080955	3.48
SA21_SOC_3	31	641.9050216674805	152.7282428741455	0.8537967	3.6
SA21_SOC_3	32	642.5347328186035	152.92799949645996	0.8271785	3.72
SA21_SOC_3	33	426.42173767089844	373.428897857666	0.99683386	3.84
SA21_SOC_3	34	546.0691452026367	380.97238540649414	0.9977945	3.96
SA21_SOC_3	35	587.2115135192871	372.27004051208496	0.9990578	4.08
SA21_SOC_3	36	608.7952613830566	379.7109603881836	0.99826604	4.2
SA21_SOC_3	37	604.512882232666	388.1829357147217	0.9990759	4.32
SA21_SOC_3	38	595.2777862548828	383.6627197265625	0.9494112	4.44
SA21_SOC_3	39	527.3249626159668	390.8397674560547	0.94569117	4.56
SA21_SOC_3	40	400.8859157562256	377.73571014404297	0.6128636	4.68
SA21_SOC_3	41	640.7952308654785	139.5340633392334	0.5168282	4.8
SA21_SOC_3	42	642.2639846801758	151.64154052734375	0.9036712	4.92
SA21_SOC_3	43	641.4875984191895	132.17717170715332	0.7860207	5.04
SA21_SOC_3	44	642.5005912780762	157.44865894317627	0.9806491	5.16
SA21_SOC_3	45	641.9403553009033	149.90275382995605	0.6896608	5.28
SA21_SOC_3	46	641.8336391448975	149.70856189727783	0.8069668	5.4
SA21_SOC_3	47	640.7637119293213	146.27258777618408	0.8732201	5.52
SA21_SOC_3	48	642.2092437744141	156.35982513427734	0.97015697	5.64
SA21_SOC_3	49	642.7000045776367	151.2934398651123	0.45034093	5.76
SA21_SOC_3	50	641.7016983032227	158.48915576934814	0.9800317	5.88
SA21_SOC_3	51	467.56720542907715	379.3623447418213	0.9835284	6.0
SA21_SOC_3	52	583.0933570861816	385.15663146972656	0.9989278	6.12
SA21_SOC_3	53	621.6175079345703	396.1227035522461	0.999143	6.24
SA21_SOC_3	54	631.5305709838867	399.8103332519531	0.9980142	6.36
SA21_SOC_3	55	623.0254650115967	386.1706066131592	0.98478323	6.48
SA21_SOC_3	56	616.782283782959	386.1251163482666	0.9980336	6.6
SA21_SOC_3	57	620.3524112701416	377.94456481933594	0.98501205	6.72
SA21_SOC_3	58	606.6000938415527	380.3289985656738	0.9850537	6.84
SA21_SOC_3	59	628.0379772186279	404.1624641418457	0.99808526	6.96
SA21_SOC_3	60	621.1885452270508	378.16131591796875	0.99731785	7.08
SA21_SOC_3	61	624.4129180908203	315.31328201293945	0.9947412	7.2
SA21_SOC_3	62	586.4290714263916	304.28707122802734	0.9994759	7.32
SA21_SOC_3	63	582.9894065856934	311.2987804412842	0.9977175	7.44
SA21_SOC_3	64	635.8060359954834	133.23569297790527	0.6860509	7.56
SA21_SOC_3	65	540.6321048736572	366.16613388061523	0.9977983	7.68
SA21_SOC_3	66	642.307186126709	157.6851224899292	0.74403447	7.8
SA21_SOC_3	67	641.9353485107422	151.0830545425415	0.67542225	7.92
SA21_SOC_3	68	640.889835357666	153.71243476867676	0.741491	8.04
SA21_SOC_3	69	642.236328125	153.79511833190918	0.7533768	8.16
SA21_SOC_3	70	642.2651290893555	152.5628900527954	0.7658024	8.28
SA21_SOC_3	71	640.2423858642578	127.60165214538574	0.32866424	8.4
SA21_SOC_3	72	643.3571815490723	157.3308277130127	0.9854344	8.52
SA21_SOC_3	73	640.8441066741943	129.28593635559082	0.8352447	8.64
SA21_SOC_3	74	641.5063858032227	155.31877040863037	0.89757895	8.76
SA21_SOC_3	75	642.7890777587891	155.28978824615479	0.934186	8.88
SA21_SOC_3	76	641.690731048584	151.84770584106445	0.9409844	9.0
SA21_SOC_3	77	642.5813674926758	156.322603225708	0.952975	9.12
SA21_SOC_3	78	642.9516315460205	157.0883274078369	0.9231416	9.24
SA21_SOC_3	79	466.9818878173828	358.3323097229004	0.9983712	9.36
SA21_SOC_3	80	595.703935623169	382.8226089477539	0.99876815	9.48
SA21_SOC_3	81	626.6257286071777	399.49567794799805	0.99845743	9.6
SA21_SOC_3	82	628.3564567565918	395.72885513305664	0.99801946	9.72
SA21_SOC_3	83	619.866132736206	397.8523635864258	0.996811	9.84
SA21_SOC_3	84	629.4631958007812	389.6851444244385	0.9939116	9.96
SA21_SOC_3	85	634.174919128418	390.3665542602539	0.9809763	10.08
SA21_SOC_3	86	625.4764556884766	402.32357025146484	0.99696356	10.2
SA21_SOC_3	87	627.1352767944336	409.08485412597656	0.9986744	10.32
SA21_SOC_3	88	620.2784061431885	391.9760227203369	0.94706625	10.44
SA21_SOC_3	89	616.1911964416504	398.4967517852783	0.9734525	10.56
SA21_SOC_3	90	612.5974655151367	375.8683490753174	0.796519	10.68
SA21_SOC_3	91	600.0518798828125	388.2396125793457	0.9730549	10.8
SA21_SOC_3	92	538.9640808105469	385.7567024230957	0.99027795	10.92
SA21_SOC_3	93	643.0107593536377	127.86243438720703	0.8825893	11.04
SA21_SOC_3	94	641.849422454834	155.3570795059204	0.95655495	11.16
SA21_SOC_3	95	642.0338153839111	154.78992462158203	0.45485047	11.28
SA21_SOC_3	96	641.4396286010742	154.0349578857422	0.40355265	11.4
SA21_SOC_3	97	641.5280342102051	157.30167388916016	0.6875065	11.52
SA21_SOC_3	98	641.7171478271484	152.64959335327148	0.96046245	11.64
SA21_SOC_3	99	642.6274299621582	152.32460975646973	0.68011725	11.76
SA21_SOC_3	100	639.1844749450684	129.30438995361328	0.86807305	11.88
SA21_SOC_3	101	642.1814918518066	147.66403198242188	0.87093663	12.0
SA21_SOC_3	102	642.6107406616211	151.46563053131104	0.4829722	12.12
SA21_SOC_3	103	640.644121170044	130.25987148284912	0.07929672	12.24
SA21_SOC_3	104	640.4109001159668	130.46442031860352	0.7995509	12.36
SA21_SOC_3	105	642.7979469299316	157.0507049560547	0.89876914	12.48
SA21_SOC_3	106	641.8949127197266	155.07851600646973	0.9649374	12.6
SA21_SOC_3	107	642.0748710632324	155.49100399017334	0.9514805	12.72
SA21_SOC_3	108	642.0401573181152	151.6523551940918	0.90783334	12.84
SA21_SOC_3	109	642.694616317749	150.86796283721924	0.87359995	12.96
SA21_SOC_3	110	643.2012557983398	155.99896430969238	0.921811	13.08
SA21_SOC_3	111	641.8936729431152	124.54373359680176	0.8811408	13.2
SA21_SOC_3	112	642.1809196472168	156.6511058807373	0.8819506	13.32
SA21_SOC_3	113	640.579080581665	124.70526695251465	0.95999837	13.44
SA21_SOC_3	114	387.44897842407227	373.81556510925293	0.9914894	13.56
SA21_SOC_3	115	450.01115798950195	375.80989837646484	0.99784696	13.68
SA21_SOC_3	116	515.066385269165	385.26037216186523	0.99903286	13.8
SA21_SOC_3	117	542.383861541748	386.7733383178711	0.9969568	13.92
SA21_SOC_3	118	599.3261814117432	396.49569511413574	0.9952918	14.04
SA21_SOC_3	119	618.0082321166992	401.66988372802734	0.99838483	14.16
SA21_SOC_3	120	603.9417743682861	396.4580726623535	0.9359947	14.28
SA21_SOC_3	121	611.3795280456543	400.1543426513672	0.999258	14.4
SA21_SOC_3	122	617.2719478607178	398.1357192993164	0.99879056	14.52
SA21_SOC_3	123	624.3165969848633	395.83828926086426	0.9991025	14.64
SA21_SOC_3	124	641.8400764465332	152.36934185028076	0.94784945	14.76
SA21_SOC_3	125	595.8937644958496	391.2135601043701	0.99729055	14.88
SA21_SOC_3	126	506.35457038879395	382.95764923095703	0.9790211	15.0
SA21_SOC_3	127	394.8408842086792	367.62731552124023	0.9826926	15.12
SA21_SOC_3	128	642.5277709960938	150.92286586761475	0.9449376	15.24
SA21_SOC_3	129	642.0005798339844	156.14081382751465	0.85733116	15.36
SA21_SOC_3	130	642.6318168640137	159.52202796936035	0.9090309	15.48
SA21_SOC_3	131	641.7036533355713	154.8754119873047	0.94240075	15.6
SA21_SOC_3	132	641.7118072509766	152.2265625	0.18953814	15.72
SA21_SOC_3	133	645.1824188232422	126.03963375091553	0.7204916	15.84
SA21_SOC_3	134	641.6867256164551	127.71257400512695	0.53736943	15.96
SA21_SOC_3	135	643.0962085723877	153.09030532836914	0.9618473	16.08
SA21_SOC_3	136	642.8855419158936	125.15320301055908	0.8378333	16.2
SA21_SOC_3	137	643.6977386474609	129.80595588684082	0.71676713	16.32
SA21_SOC_3	138	639.745283126831	124.79657649993896	0.78066254	16.44
SA21_SOC_3	139	641.1423206329346	151.518874168396	0.64633447	16.56
SA21_SOC_3	140	472.67866134643555	345.9121513366699	0.99818903	16.68
SA21_SOC_3	141	578.0910968780518	369.92265701293945	0.9995104	16.8
SA21_SOC_3	142	602.7891159057617	381.1773490905762	0.9978922	16.92
SA21_SOC_3	143	620.1174259185791	384.3194389343262	0.9987808	17.04
SA21_SOC_3	144	628.2680034637451	375.2116012573242	0.9918161	17.16
SA21_SOC_3	145	620.141077041626	365.4524230957031	0.99006534	17.28
SA21_SOC_3	146	620.8792686462402	370.5663299560547	0.99858654	17.4
SA21_SOC_3	147	618.5834407806396	389.5053005218506	0.9995832	17.52
SA21_SOC_3	148	610.3734970092773	398.6323642730713	0.8956046	17.64
SA21_SOC_3	149	575.1110076904297	394.9424171447754	0.9993637	17.76
SA21_SOC_3	150	506.044864654541	383.7707805633545	0.94100356	17.88
SA21_SOC_3	151	642.2537803649902	150.13144969940186	0.92219454	18.0
SA21_SOC_3	152	642.4948215484619	155.73549270629883	0.69114035	18.12
SA21_SOC_3	153	642.6894187927246	155.3697109222412	0.82740873	18.24
SA21_SOC_3	154	642.5384044647217	154.37567710876465	0.97548825	18.36
SA21_SOC_3	155	641.6089057922363	144.74714756011963	0.8155616	18.48
SA21_SOC_3	156	642.621374130249	153.14666748046875	0.870106	18.6
SA21_SOC_3	157	641.2399768829346	151.9383144378662	0.9531049	18.72
SA21_SOC_3	158	643.1522846221924	152.62041091918945	0.7252496	18.84
SA21_SOC_3	159	642.1177864074707	152.18756675720215	0.90566224	18.96
SA21_SOC_3	160	641.4158344268799	155.1991081237793	0.76785326	19.08
SA21_SOC_3	161	641.9507026672363	156.13463401794434	0.9892889	19.2
SA21_SOC_3	162	642.6340103149414	155.18059730529785	0.85119873	19.32
SA21_SOC_3	163	642.31858253479	152.9632043838501	0.93217206	19.44
SA21_SOC_3	164	345.8674907684326	334.85315322875977	0.42973608	19.56
SA21_SOC_3	165	472.3310947418213	365.31320571899414	0.99692684	19.68
SA21_SOC_3	166	585.819149017334	384.99552726745605	0.9991448	19.8
SA21_SOC_3	167	617.8659439086914	398.4796714782715	0.9988128	19.92
SA21_SOC_3	168	628.4253597259521	399.5369338989258	0.9958473	20.04
SA21_SOC_3	169	671.955680847168	402.10681915283203	0.99299663	20.16
SA21_SOC_3	170	685.347318649292	403.280668258667	0.8342225	20.28
SA21_SOC_3	171	678.7755012512207	396.5453910827637	0.98070794	20.4
SA21_SOC_3	172	670.0586795806885	382.9061222076416	0.99800223	20.52
SA21_SOC_3	173	664.0585899353027	365.09227752685547	0.9993531	20.64
SA21_SOC_3	174	660.8402729034424	355.1305389404297	0.9990331	20.76
SA21_SOC_3	175	661.0837936401367	359.2525291442871	0.999366	20.88
SA21_SOC_3	176	666.7093276977539	376.5431499481201	0.99920124	21.0
SA21_SOC_3	177	642.7656173706055	156.73489093780518	0.92074686	21.12
SA21_SOC_3	178	642.9369449615479	148.98539543151855	0.9582588	21.24
SA21_SOC_3	179	641.9590950012207	126.10407829284668	0.5603321	21.36
SA21_SOC_3	180	616.6001796722412	417.13159561157227	0.9896062	21.48
SA21_SOC_3	181	642.5905704498291	157.4824047088623	0.9772109	21.6
SA21_SOC_3	182	624.0248680114746	397.315149307251	0.99131435	21.72
SA21_SOC_3	183	524.0073204040527	384.93146896362305	0.99904925	21.84
SA21_SOC_3	184	396.340274810791	381.92235946655273	0.99742436	21.96
SA21_SOC_3	185	641.6720390319824	151.1290454864502	0.47115177	22.08
SA21_SOC_3	186	642.6486492156982	158.19222450256348	0.80945635	22.2
SA21_SOC_3	187	642.5290107727051	155.38092613220215	0.97754455	22.32
SA21_SOC_3	188	642.2616481781006	154.20141220092773	0.96196973	22.44
SA21_SOC_3	189	642.4567222595215	150.7572841644287	0.889082	22.56
SA21_SOC_3	190	643.0340766906738	149.91076469421387	0.8322789	22.68
SA21_SOC_3	191	642.2328948974609	157.34630584716797	0.5716474	22.8
SA21_SOC_3	192	640.0583267211914	134.2346477508545	0.7215871	22.92
SA21_SOC_3	193	642.5715446472168	151.75463676452637	0.5226447	23.04
SA21_SOC_3	194	639.9893760681152	120.49827575683594	0.97145534	23.16
SA21_SOC_3	195	642.5290107727051	146.32095336914062	0.78580666	23.28
SA21_SOC_3	196	640.8730506896973	136.74562454223633	0.71875006	23.4
SA21_SOC_3	197	641.8363094329834	154.32249069213867	0.5241095	23.52
SA21_SOC_3	198	642.6502227783203	131.08034133911133	0.53718126	23.64
SA21_SOC_3	199	641.2437438964844	135.63995361328125	0.85153806	23.76
SA21_SOC_3	200	641.7593955993652	130.83967208862305	0.5779708	23.88
SA21_SOC_3	201	640.8928871154785	128.80342483520508	0.5807233	24.0
SA21_SOC_3	202	641.7598724365234	124.97172832489014	0.58624315	24.12
SA21_SOC_3	203	356.39610290527344	353.324031829834	0.7281995	24.24
SA21_SOC_3	204	420.43495178222656	369.57178115844727	0.99563074	24.36
SA21_SOC_3	205	572.7841377258301	386.0591983795166	0.99855655	24.48
SA21_SOC_3	206	618.0684089660645	398.55271339416504	0.9986526	24.6
SA21_SOC_3	207	616.9599533081055	400.75976371765137	0.99872607	24.72
SA21_SOC_3	208	618.3136940002441	396.18295669555664	0.9816714	24.84
SA21_SOC_3	209	613.9277458190918	394.40832138061523	0.9920844	24.96
SA21_SOC_3	210	616.9239521026611	377.6692771911621	0.92521733	25.08
SA21_SOC_3	211	642.2759056091309	156.33772373199463	0.89673203	25.2
SA21_SOC_3	212	629.5435905456543	372.0779800415039	0.9991266	25.32
SA21_SOC_3	213	669.8169708251953	364.29296493530273	0.9980622	25.44
SA21_SOC_3	214	662.8089904785156	358.34710121154785	0.99793124	25.56
SA21_SOC_3	215	634.3536376953125	320.63175201416016	0.99896073	25.68
SA21_SOC_3	216	601.1688232421875	298.45104217529297	0.9978231	25.8
SA21_SOC_3	217	641.2934303283691	158.6400032043457	0.95729196	25.92
SA21_SOC_3	218	569.7038650512695	347.3412322998047	0.9969994	26.04
SA21_SOC_3	219	484.3216896057129	385.2239227294922	0.993507	26.16
SA21_SOC_3	220	642.0528411865234	155.62195301055908	0.9650012	26.28
SA21_SOC_3	221	641.5202140808105	155.96769332885742	0.9241244	26.4
SA21_SOC_3	222	639.738941192627	126.24474048614502	0.51517963	26.52
SA21_SOC_3	223	642.1002388000488	155.81076622009277	0.9682594	26.64
SA21_SOC_3	224	641.3060188293457	150.80570697784424	0.7997228	26.76
SA21_SOC_3	225	642.0224189758301	152.78789520263672	0.70554197	26.88
SA21_SOC_3	226	642.5987243652344	147.0078992843628	0.88063264	27.0
SA21_SOC_3	227	642.4718856811523	158.00525665283203	0.97583157	27.12
SA21_SOC_3	228	641.8210029602051	159.46324825286865	0.99372816	27.24
SA21_SOC_3	229	642.414379119873	155.28671264648438	0.9675838	27.36
SA21_SOC_3	230	642.0228004455566	130.33257007598877	0.3594258	27.48
SA21_SOC_3	231	641.4109706878662	156.50897026062012	0.8969654	27.6
SA21_SOC_3	232	641.6193008422852	148.94349575042725	0.83654326	27.72
SA21_SOC_3	233	642.7916526794434	147.27899551391602	0.7738684	27.84
SA21_SOC_3	234	642.5005912780762	137.81455993652344	0.8079144	27.96
SA21_SOC_3	235	642.3524856567383	155.46894550323486	0.81268203	28.08
SA21_SOC_3	236	641.2616729736328	132.712082862854	0.63273376	28.2
SA21_SOC_3	237	642.4997329711914	128.91480445861816	0.7802971	28.32
SA21_SOC_3	238	642.2524452209473	135.05795001983643	0.7645395	28.44
SA21_SOC_3	239	641.972541809082	156.41150951385498	0.977335	28.56
SA21_SOC_3	240	643.2178497314453	151.06674671173096	0.7593321	28.68
SA21_SOC_3	241	642.9808616638184	151.86471462249756	0.44645694	28.8
SA21_SOC_3	242	351.5529155731201	343.0931282043457	0.87238216	28.92
SA21_SOC_3	243	505.2787780761719	381.89523696899414	0.9978921	29.04
SA21_SOC_3	244	605.2308082580566	391.2040328979492	0.999212	29.16
SA21_SOC_3	245	613.7129783630371	393.0527687072754	0.9992976	29.28
SA21_SOC_3	246	616.4128303527832	386.3806343078613	0.99888486	29.4
SA21_SOC_3	247	626.0961532592773	389.93422508239746	0.9978504	29.52
SA21_SOC_3	248	620.0357437133789	383.89326095581055	0.99481356	29.64
SA21_SOC_3	249	613.2591247558594	392.964563369751	0.9988257	29.76
SA21_SOC_3	250	624.0979194641113	396.50848388671875	0.9994368	29.88
SA21_SOC_3	251	623.2041358947754	399.4234085083008	0.9988508	30.0
SA21_SOC_3	252	605.987548828125	392.72586822509766	0.9954803	30.12
SA21_SOC_3	253	610.4421615600586	386.97893142700195	0.97324526	30.24
SA21_SOC_3	254	612.0853900909424	386.5733242034912	0.8461577	30.36
SA21_SOC_3	255	641.6145324707031	149.8842716217041	0.35459077	30.48
SA21_SOC_3	256	611.2752914428711	405.020055770874	0.99550027	30.6
SA21_SOC_3	257	627.2443771362305	409.54919815063477	0.9953557	30.72
SA21_SOC_3	258	636.377763748169	405.37668228149414	0.99891603	30.84
SA21_SOC_3	259	621.1582183837891	402.2064971923828	0.9972933	30.96
SA21_SOC_3	260	632.2084426879883	411.01962089538574	0.98964477	31.08
SA21_SOC_3	261	625.0057220458984	409.9646186828613	0.99880004	31.2
SA21_SOC_3	262	631.6408157348633	412.9193687438965	0.9978161	31.32
SA21_SOC_3	263	639.3696784973145	419.14432525634766	0.99166685	31.44
SA21_SOC_3	264	631.6128730773926	413.2118225097656	0.99677473	31.56
SA21_SOC_3	265	639.9056911468506	418.0019474029541	0.99447	31.68
SA21_SOC_3	266	631.8944931030273	409.3611717224121	0.99093693	31.8
SA21_SOC_3	267	636.997127532959	408.39826583862305	0.9639276	31.92
SA21_SOC_3	268	637.129020690918	414.28356170654297	0.9925127	32.04
SA21_SOC_3	269	647.0066547393799	402.4943161010742	0.9837637	32.16
SA21_SOC_3	270	640.9988403320312	153.54446411132812	0.9569858	32.28
SA21_SOC_3	271	623.0844020843506	397.2960948944092	0.99917716	32.4
SA21_SOC_3	272	621.5512275695801	410.41465759277344	0.99591225	32.52
SA21_SOC_3	273	622.2759246826172	400.9635829925537	0.99908316	32.64
SA21_SOC_3	274	623.4545230865479	367.99970626831055	0.9950942	32.76
SA21_SOC_3	275	641.404914855957	344.97201919555664	0.98822045	32.88
SA21_SOC_3	276	656.7852020263672	332.4704647064209	0.99759907	33.0
SA21_SOC_3	277	661.751651763916	353.2701587677002	0.99784064	33.12
SA21_SOC_3	278	632.5345993041992	375.67980766296387	0.99949443	33.24
SA21_SOC_3	279	642.475700378418	155.96835136413574	0.9864021	33.36
SA21_SOC_3	280	654.4652938842773	411.855411529541	0.74563146	33.48
SA21_SOC_3	281	633.8932991027832	411.90587997436523	0.99663395	33.6
SA21_SOC_3	282	642.1783447265625	148.56765747070312	0.7803584	33.72
SA21_SOC_3	283	639.9614334106445	397.4264144897461	0.9327275	33.84
SA21_SOC_3	284	623.8079071044922	406.2714672088623	0.9987998	33.96
SA21_SOC_3	285	618.0149078369141	398.46994400024414	0.99802905	34.08
SA21_SOC_3	286	623.3073234558105	386.71142578125	0.9974247	34.2
SA21_SOC_3	287	620.314884185791	398.3725833892822	0.9726546	34.32
SA21_SOC_3	288	627.8363227844238	401.44432067871094	0.85264033	34.44
SA21_SOC_3	289	613.874626159668	387.36717224121094	0.9732021	34.56
SA21_SOC_3	290	573.186206817627	373.2448196411133	0.99867517	34.68
SA21_SOC_3	291	500.1898765563965	373.3583450317383	0.998401	34.8
SA21_SOC_3	292	640.9162521362305	155.0134563446045	0.96779656	34.92
SA21_SOC_3	293	375.569486618042	388.0274963378906	0.9902408	35.04
SA21_SOC_3	294	643.6229705810547	157.38364219665527	0.983303	35.16
SA21_SOC_3	295	642.29736328125	152.23068237304688	0.92448103	35.28
SA21_SOC_3	296	642.6254272460938	153.7631607055664	0.9244467	35.4
SA21_SOC_3	297	643.0352687835693	157.6882266998291	0.9448981	35.52
SA21_SOC_3	298	642.4753189086914	154.95929718017578	0.9453625	35.64
SA21_SOC_3	299	642.2328948974609	129.58449840545654	0.6733703	35.76
SA21_SOC_3	300	642.5647258758545	153.9875364303589	0.98539877	35.88
SA21_SOC_3	301	642.5169944763184	155.4208517074585	0.83555436	36.0
SA21_SOC_3	302	641.4681911468506	152.25833415985107	0.96126324	36.12
SA21_SOC_3	303	643.155574798584	153.3735466003418	0.9369225	36.24
SA21_SOC_3	304	426.5498638153076	383.08536529541016	0.97427636	36.36
SA21_SOC_3	305	537.127685546875	397.0749092102051	0.99176425	36.48
SA21_SOC_3	306	623.1801986694336	406.7205619812012	0.9987972	36.6
SA21_SOC_3	307	628.201961517334	413.2594299316406	0.9985141	36.72
SA21_SOC_3	308	630.7903289794922	417.0018196105957	0.9971312	36.84
SA21_SOC_3	309	632.3003768920898	413.3159637451172	0.99849033	36.96
SA21_SOC_3	310	650.0754356384277	414.1876029968262	0.9937803	37.08
SA21_SOC_3	311	635.5998992919922	412.41085052490234	0.9971222	37.2
SA21_SOC_3	312	638.4894371032715	423.0381774902344	0.97269386	37.32
SA21_SOC_3	313	679.4921875	426.39827728271484	0.99636877	37.44
SA21_SOC_3	314	649.9088764190674	419.84745025634766	0.99800116	37.56
SA21_SOC_3	315	655.8513641357422	417.2848892211914	0.9768996	37.68
SA21_SOC_3	316	648.0921745300293	425.25672912597656	0.97065675	37.8
SA21_SOC_3	317	681.2877655029297	426.53663635253906	0.8504271	37.92
SA21_SOC_3	318	672.7044105529785	410.3198719024658	0.96488345	38.04
SA21_SOC_3	319	669.2512035369873	408.22096824645996	0.98912585	38.16
SA21_SOC_3	320	698.0503559112549	412.3614978790283	0.9871656	38.28
SA21_SOC_3	321	702.667760848999	418.96416664123535	0.9097322	38.4
SA21_SOC_3	322	708.5629463195801	421.69103622436523	0.87158346	38.52
SA21_SOC_3	323	665.8160209655762	422.72661209106445	0.9976724	38.64
SA21_SOC_3	324	668.1239604949951	423.6779022216797	0.9863625	38.76
SA21_SOC_3	325	641.7881965637207	158.24357986450195	0.7860291	38.88
SA21_SOC_3	326	642.1421051025391	153.89659881591797	0.781503	39.0
SA21_SOC_3	327	641.6550159454346	155.5369520187378	0.77347195	39.12
SA21_SOC_3	328	641.778564453125	159.35654640197754	0.9690419	39.24
SA21_SOC_3	329	672.9920387268066	408.402099609375	0.6114213	39.36
SA21_SOC_3	330	641.2436485290527	152.15277671813965	0.68455195	39.48
SA21_SOC_3	331	670.200777053833	390.94831466674805	0.9772768	39.6
SA21_SOC_3	332	660.1664066314697	397.35151290893555	0.99491775	39.72
SA21_SOC_3	333	606.5613746643066	395.5688667297363	0.9990109	39.84
SA21_SOC_3	334	562.9673004150391	399.6124076843262	0.9934366	39.96
SA21_SOC_3	335	536.7594718933105	403.9900302886963	0.98921984	40.08
SA21_SOC_3	336	642.1807289123535	152.83418655395508	0.76779974	40.2
SA21_SOC_3	337	642.7270889282227	157.89316177368164	0.968114	40.32
SA21_SOC_3	338	641.9687271118164	155.11507987976074	0.7501249	40.44
SA21_SOC_3	339	591.4358615875244	415.4689407348633	0.99792826	40.56
SA21_SOC_3	340	641.6358947753906	129.3760871887207	0.95990646	40.68
SA21_SOC_3	341	642.5292015075684	153.2340145111084	0.9699811	40.8
SA21_SOC_3	342	591.6290760040283	411.76955223083496	0.9834321	40.92
SA21_SOC_3	343	589.3787384033203	419.9462699890137	0.9696508	41.04
SA21_SOC_3	344	642.9702758789062	156.70040130615234	0.9165853	41.16
SA21_SOC_3	345	586.0798835754395	415.1736259460449	0.96441025	41.28
SA21_SOC_3	346	642.3817157745361	152.85964965820312	0.9483644	41.4
SA21_SOC_3	347	589.4195556640625	410.8147430419922	0.99692696	41.52
SA21_SOC_3	348	641.5874481201172	130.1180934906006	0.5929003	41.64
SA21_SOC_3	349	642.4220561981201	155.79534530639648	0.2537311	41.76
SA21_SOC_3	350	642.8736209869385	156.96759223937988	0.8823571	41.88
SA21_SOC_3	351	641.2901878356934	156.83195114135742	0.8911357	42.0
SA21_SOC_3	352	642.1639442443848	156.2582302093506	0.98382044	42.12
SA21_SOC_3	353	656.1590671539307	415.0988960266113	0.8242861	42.24
SA21_SOC_3	354	640.9717559814453	418.1144142150879	0.95729744	42.36
SA21_SOC_3	355	625.897741317749	418.1436538696289	0.996974	42.48
SA21_SOC_3	356	631.6952705383301	416.3334274291992	0.9581791	42.6
SA21_SOC_3	357	626.3657569885254	410.8454704284668	0.939297	42.72
SA21_SOC_3	358	639.6662712097168	136.7395305633545	0.9538551	42.84
SA21_SOC_3	359	618.9621448516846	410.2719497680664	0.989504	42.96
SA21_SOC_3	360	616.5863990783691	405.7276725769043	0.98397565	43.08
SA21_SOC_3	361	606.513261795044	403.1927490234375	0.9348625	43.2
SA21_SOC_3	362	613.9289379119873	401.98883056640625	0.9371449	43.32
SA21_SOC_3	363	642.0735359191895	156.74918174743652	0.8999624	43.44
SA21_SOC_3	364	642.9802894592285	156.02678775787354	0.25119564	43.56
SA21_SOC_3	365	642.7165031433105	149.3304204940796	0.79780275	43.68
SA21_SOC_3	366	651.9892692565918	401.8779945373535	0.906667	43.8
SA21_SOC_3	367	643.7361240386963	402.86081314086914	0.9971463	43.92
SA21_SOC_3	368	634.5541954040527	406.04827880859375	0.9718695	44.04
SA21_SOC_3	369	634.4905853271484	404.24251556396484	0.97526747	44.16
SA21_SOC_3	370	621.5991973876953	404.8574638366699	0.99929655	44.28
SA21_SOC_3	371	615.7272338867188	408.90918731689453	0.99864024	44.4
SA21_SOC_3	372	644.7165012359619	416.2748336791992	0.9982147	44.52
SA21_SOC_3	373	642.7315711975098	154.57350254058838	0.98822135	44.64
SA21_SOC_3	374	643.1828022003174	153.63382816314697	0.8969306	44.76
SA21_SOC_3	375	643.451738357544	156.70557975769043	0.9188023	44.88
SA21_SOC_3	376	642.192554473877	152.39665031433105	0.8767277	45.0
SA21_SOC_3	377	641.9411659240723	150.22911071777344	0.91660154	45.12
SA21_SOC_3	378	563.2365226745605	417.6225185394287	0.9907285	45.24
SA21_SOC_3	379	445.04265785217285	418.9871406555176	0.9997149	45.36
SA21_SOC_3	380	421.7935562133789	414.8503875732422	0.9992853	45.48
SA21_SOC_3	381	382.02195167541504	398.49440574645996	0.93607146	45.6
SA21_SOC_3	382	640.6055450439453	153.55216026306152	0.96847075	45.72
SA21_SOC_3	383	408.81481170654297	381.1369800567627	0.8214065	45.84
SA21_SOC_3	384	461.13481521606445	384.6673393249512	0.9935226	45.96
SA21_SOC_3	385	507.54919052124023	397.06512451171875	0.9896422	46.08
SA21_SOC_3	386	569.287919998169	402.1872138977051	0.9987859	46.2
SA21_SOC_3	387	614.5439147949219	407.44059562683105	0.96468914	46.32
SA21_SOC_3	388	633.3541870117188	411.4752388000488	0.9965199	46.44
SA21_SOC_3	389	640.6164169311523	418.1216239929199	0.98563904	46.56
SA21_SOC_3	390	641.7608261108398	156.84102058410645	0.9822135	46.68
SA21_SOC_3	391	642.5182342529297	151.3586139678955	0.95317984	46.8
SA21_SOC_3	392	642.1188831329346	149.3800163269043	0.9108747	46.92
SA21_SOC_3	393	641.6987419128418	155.21286964416504	0.95592356	47.04
SA21_SOC_3	394	637.0955944061279	416.3807201385498	0.99949145	47.16
SA21_SOC_3	395	578.7068367004395	406.99745178222656	0.9975331	47.28
SA21_SOC_3	396	518.6227798461914	390.8945560455322	0.99819154	47.4
SA21_SOC_3	397	642.0525550842285	147.38282203674316	0.9513676	47.52
SA21_SOC_3	398	642.2682762145996	156.11191749572754	0.97267944	47.64
SA21_SOC_3	399	640.8136367797852	155.49848556518555	0.5335656	47.76
SA21_SOC_3	400	466.9428825378418	386.0825729370117	0.8915656	47.88
SA21_SOC_3	401	643.4353351593018	155.10226249694824	0.93704516	48.0
SA21_SOC_3	402	642.8534984588623	158.04104804992676	0.9900699	48.12
SA21_SOC_3	403	476.99007987976074	398.5447883605957	0.9910001	48.24
SA21_SOC_3	404	522.5612640380859	398.78193855285645	0.9988858	48.36
SA21_SOC_3	405	561.0569477081299	398.86688232421875	0.92359143	48.48
SA21_SOC_3	406	579.8250198364258	400.10101318359375	0.96970403	48.6
SA21_SOC_3	407	614.3967628479004	407.1530342102051	0.9981857	48.72
SA21_SOC_3	408	607.4134826660156	406.8375778198242	0.9860117	48.84
SA21_SOC_3	409	615.8598899841309	404.9542236328125	0.986665	48.96
SA21_SOC_3	410	624.9355792999268	403.87184143066406	0.96509695	49.08
SA21_SOC_3	411	637.8361225128174	407.1565246582031	0.86948997	49.2
SA21_SOC_3	412	622.4898815155029	400.84081649780273	0.9821853	49.32
SA21_SOC_3	413	589.250898361206	401.5642833709717	0.9995988	49.44
SA21_SOC_3	414	534.95192527771	392.33179092407227	0.99794155	49.56
SA21_SOC_3	415	522.9333877563477	392.54161834716797	0.998796	49.68
SA21_SOC_3	416	501.2266159057617	398.49889755249023	0.9983353	49.8
SA21_SOC_3	417	641.8879508972168	156.99411392211914	0.938274	49.92
SA21_SOC_3	418	468.6093330383301	392.95801162719727	0.9919228	50.04
SA21_SOC_3	419	421.4256286621094	381.92150115966797	0.9976394	50.16
SA21_SOC_3	420	372.7539539337158	386.15467071533203	0.9963664	50.28
SA21_SOC_3	421	642.0716762542725	158.76714706420898	0.96849835	50.4
SA21_SOC_3	422	640.2007579803467	131.04703903198242	0.9335779	50.52
SA21_SOC_3	423	641.8685436248779	133.03479194641113	0.8715618	50.64
SA21_SOC_3	424	641.1205291748047	155.24694442749023	0.9110899	50.76
SA21_SOC_3	425	641.4835929870605	156.0688304901123	0.9329112	50.88
SA21_SOC_3	426	641.0464286804199	150.77563762664795	0.4155779	51.0
SA21_SOC_3	427	641.3681030273438	152.60252952575684	0.41982627	51.12
SA21_SOC_3	428	641.3763046264648	152.76698112487793	0.9491408	51.24
SA21_SOC_3	429	642.1343803405762	154.27629947662354	0.83064294	51.36
SA21_SOC_3	430	641.9294357299805	128.6250114440918	0.49007568	51.48
SA21_SOC_3	431	642.6604270935059	155.27880191802979	0.88214844	51.6
SA21_SOC_3	432	642.2129154205322	154.200439453125	0.93091816	51.72
SA21_SOC_3	433	362.8519058227539	350.6022834777832	0.99905246	51.84
SA21_SOC_3	434	428.3024787902832	369.2999839782715	0.99826765	51.96
SA21_SOC_3	435	480.18550872802734	384.4254684448242	0.99601173	52.08
SA21_SOC_3	436	507.5451850891113	394.6989154815674	0.9580468	52.2
SA21_SOC_3	437	642.2337532043457	152.7403163909912	0.9395996	52.32
SA21_SOC_3	438	641.9351577758789	156.56930923461914	0.9877297	52.44
SA21_SOC_3	439	541.374397277832	391.0818099975586	0.9995358	52.56
SA21_SOC_3	440	593.7841415405273	397.8119945526123	0.9789766	52.68
SA21_SOC_3	441	606.6790580749512	398.3316993713379	0.9989826	52.8
SA21_SOC_3	442	612.9227638244629	403.2582378387451	0.98256576	52.92
SA21_SOC_3	443	614.7126197814941	405.6968879699707	0.99543685	53.04
SA21_SOC_3	444	610.5056285858154	397.3369789123535	0.9969505	53.16
SA21_SOC_3	445	617.909049987793	396.4625358581543	0.99966455	53.28
SA21_SOC_3	446	632.7617645263672	402.3463439941406	0.99838257	53.4
SA21_SOC_3	447	647.66845703125	407.88854598999023	0.9064786	53.52
SA21_SOC_3	448	642.1371936798096	151.4485788345337	0.88313353	53.64
SA21_SOC_3	449	650.3359794616699	420.03650665283203	0.9979157	53.76
SA21_SOC_3	450	628.3793926239014	420.05258560180664	0.99870443	53.88
SA21_SOC_3	451	650.4318714141846	424.971342086792	0.9630727	54.0
SA21_SOC_3	452	675.3121852874756	429.2519760131836	0.9975673	54.12
SA21_SOC_3	453	642.4310684204102	151.13628387451172	0.6022188	54.24
SA21_SOC_3	454	664.3404006958008	427.15270042419434	0.9684834	54.36
SA21_SOC_3	455	642.2833442687988	154.45987701416016	0.92242444	54.48
SA21_SOC_3	456	654.0538787841797	425.05651473999023	0.9818162	54.6
SA21_SOC_3	457	654.1894912719727	424.87409591674805	0.9784283	54.72
SA21_SOC_3	458	641.6637897491455	154.53320503234863	0.96885633	54.84
SA21_SOC_3	459	693.2426929473877	426.9828128814697	0.9972435	54.96
SA21_SOC_3	460	695.2682018280029	427.34121322631836	0.92632043	55.08
SA21_SOC_3	461	701.2624263763428	415.4116630554199	0.33023065	55.2
SA21_SOC_3	462	691.4883136749268	411.89043045043945	0.991301	55.32
SA21_SOC_3	463	667.9152488708496	411.10485076904297	0.99907637	55.44
SA21_SOC_3	464	661.8341445922852	416.1782455444336	0.99932957	55.56
SA21_SOC_3	465	649.0042686462402	415.7815933227539	0.99940026	55.68
SA21_SOC_3	466	634.975528717041	421.4039897918701	0.9684457	55.8
SA21_SOC_3	467	630.0562858581543	414.6195888519287	0.95218176	55.92
SA21_SOC_3	468	641.1046981811523	129.6786403656006	0.8239607	56.04
SA21_SOC_3	469	621.1185455322266	413.02534103393555	0.9671898	56.16
SA21_SOC_3	470	641.7986869812012	152.88891792297363	0.84718704	56.28
SA21_SOC_3	471	641.8858528137207	154.15273189544678	0.7670281	56.4
SA21_SOC_3	472	635.4544162750244	412.38115310668945	0.92234135	56.52
SA21_SOC_3	473	630.9923648834229	410.64351081848145	0.99705875	56.64
SA21_SOC_3	474	638.3901119232178	404.15136337280273	0.9953194	56.76
SA21_SOC_3	475	638.5825634002686	404.27661895751953	0.99699724	56.88
SA21_SOC_3	476	641.8601512908936	407.9124069213867	0.852614	57.0
SA21_SOC_3	477	635.8278274536133	415.1572608947754	0.9799156	57.12
SA21_SOC_3	478	596.4462757110596	407.9454231262207	0.99699306	57.24
SA21_SOC_3	479	579.7467231750488	405.5174446105957	0.9995436	57.36
SA21_SOC_3	480	559.2529296875	401.14620208740234	0.9759065	57.48
SA21_SOC_3	481	642.9156303405762	149.79721069335938	0.87925214	57.6
SA21_SOC_3	482	562.7593517303467	397.1242904663086	0.96693176	57.72
SA21_SOC_3	483	574.0004062652588	403.2992362976074	0.9745068	57.84
SA21_SOC_3	484	611.030387878418	419.0768623352051	0.97896016	57.96
SA21_SOC_3	485	642.5305366516113	154.68592643737793	0.9562265	58.08
SA21_SOC_3	486	644.1773414611816	423.4547424316406	0.8276	58.2
SA21_SOC_3	487	642.2051429748535	159.26691055297852	0.9747371	58.32
SA21_SOC_3	488	643.6261177062988	154.74623680114746	0.97444475	58.44
SA21_SOC_3	489	675.1875400543213	418.9505195617676	0.98042667	58.56
SA21_SOC_3	490	680.5445194244385	420.9737205505371	0.99133134	58.68
SA21_SOC_3	491	642.2590255737305	132.3832654953003	0.82750386	58.8
SA21_SOC_3	492	678.9342880249023	414.2201328277588	0.98115826	58.92
SA21_SOC_3	493	613.9260292053223	403.9537239074707	0.99902606	59.04
SA21_SOC_3	494	535.714864730835	393.22254180908203	0.99674076	59.16
SA21_SOC_3	495	476.1913299560547	387.15657234191895	0.99859184	59.28
SA21_SOC_3	496	642.8665161132812	155.68857192993164	0.9654886	59.4
SA21_SOC_3	497	642.4120426177979	141.973557472229	0.8973027	59.52
SA21_SOC_3	498	385.10351181030273	383.7109851837158	0.91860014	59.64
SA21_SOC_3	499	359.06758308410645	385.1930236816406	0.94701725	59.76
SA21_SOC_3	500	641.9961929321289	156.4703893661499	0.70132965	59.88
SA21_SOC_3	501	642.0675277709961	128.39707374572754	0.919663	60.0
SA21_SOC_3	502	637.7719402313232	128.57062339782715	0.7334151	60.12
SA21_SOC_3	503	642.4629211425781	157.8535795211792	0.875617	60.24
SA21_SOC_3	504	638.4715557098389	128.43844413757324	0.6907669	60.36
SA21_SOC_3	505	643.4628486633301	128.6528778076172	0.8552145	60.48
SA21_SOC_3	506	642.0990943908691	154.9958610534668	0.9705073	60.6
SA21_SOC_3	507	641.6876792907715	153.19969654083252	0.9135148	60.72
SA21_SOC_3	508	642.8397178649902	156.2281036376953	0.871113	60.84
SA21_SOC_3	509	354.82800006866455	344.1042709350586	0.99818265	60.96
SA21_SOC_3	510	396.39973640441895	364.6384334564209	0.9881364	61.08
SA21_SOC_3	511	410.46838760375977	376.51814460754395	0.99732506	61.2
SA21_SOC_3	512	420.54338455200195	388.08051109313965	0.9971846	61.32
SA21_SOC_3	513	430.8824062347412	391.2806797027588	0.8594117	61.44
SA21_SOC_3	514	482.33561515808105	394.5674800872803	0.9990202	61.56
SA21_SOC_3	515	553.0697822570801	398.29627990722656	0.9965407	61.68
SA21_SOC_3	516	609.6706867218018	404.5733070373535	0.80022573	61.8
SA21_SOC_3	517	614.067268371582	406.3409614562988	0.9186196	61.92
SA21_SOC_3	518	621.3614463806152	408.6928939819336	0.9993932	62.04
SA21_SOC_3	519	641.7619705200195	155.5235481262207	0.98407596	62.16
SA21_SOC_3	520	630.2145957946777	409.6718215942383	0.99770504	62.28
SA21_SOC_3	521	635.2526664733887	409.59760665893555	0.9605059	62.4
SA21_SOC_3	522	644.7590827941895	405.5837345123291	0.89651096	62.52
SA21_SOC_3	523	652.0468711853027	394.9316883087158	0.9969258	62.64
SA21_SOC_3	524	650.1845836639404	400.4211902618408	0.9987465	62.76
SA21_SOC_3	525	641.023063659668	155.64072132110596	0.8492948	62.88
SA21_SOC_3	526	641.8476104736328	152.67582893371582	0.97626084	63.0
SA21_SOC_3	527	641.350507736206	153.21332931518555	0.9359543	63.12
SA21_SOC_3	528	661.6576671600342	396.7975616455078	0.9595845	63.24
SA21_SOC_3	529	672.8858947753906	390.267391204834	0.99658895	63.36
SA21_SOC_3	530	653.7727355957031	392.8082084655762	0.98945355	63.48
SA21_SOC_3	531	654.2542457580566	396.1114311218262	0.91841704	63.6
SA21_SOC_3	532	651.9227981567383	397.0821189880371	0.9890085	63.72
SA21_SOC_3	533	641.6752815246582	139.0920639038086	0.8547581	63.84
SA21_SOC_3	534	654.1388988494873	404.5748519897461	0.903623	63.96
SA21_SOC_3	535	647.8737831115723	405.86631774902344	0.98657656	64.08
SA21_SOC_3	536	650.5999565124512	405.44031143188477	0.98760843	64.2
SA21_SOC_3	537	645.7943916320801	401.45301818847656	0.9942774	64.32
SA21_SOC_3	538	637.8996849060059	401.0888385772705	0.9927891	64.44
SA21_SOC_3	539	634.2264175415039	396.9495964050293	0.9953009	64.56
SA21_SOC_3	540	614.1762733459473	402.4464511871338	0.9994066	64.68
SA21_SOC_3	541	593.8461303710938	404.4049644470215	0.99960274	64.8
SA21_SOC_3	542	570.0578212738037	399.9786186218262	0.9845769	64.92
SA21_SOC_3	543	591.3476467132568	400.6189441680908	0.99280214	65.04
SA21_SOC_3	544	615.6628608703613	410.92397689819336	0.9933067	65.16
SA21_SOC_3	545	623.8486289978027	413.1915092468262	0.88061047	65.28
SA21_SOC_3	546	627.9473304748535	418.56611251831055	0.9940309	65.4
SA21_SOC_3	547	631.4521789550781	415.0000190734863	0.9988238	65.52
SA21_SOC_3	548	634.1864109039307	414.67615127563477	0.95291054	65.64
SA21_SOC_3	549	642.1825408935547	148.3334255218506	0.3897628	65.76
SA21_SOC_3	550	642.626953125	152.9592990875244	0.87977767	65.88
SA21_SOC_3	551	643.0008888244629	154.9072265625	0.9872658	66.0
SA21_SOC_3	552	646.2919235229492	408.570556640625	0.98013353	66.12
SA21_SOC_3	553	645.3472137451172	408.9518451690674	0.981339	66.24
SA21_SOC_3	554	642.1844005584717	155.81687450408936	0.94142234	66.36
SA21_SOC_3	555	649.2244720458984	408.9672660827637	0.98522633	66.48
SA21_SOC_3	556	650.3373146057129	408.2365894317627	0.9937596	66.6
SA21_SOC_3	557	642.357063293457	153.30134868621826	0.9590555	66.72
SA21_SOC_3	558	639.920711517334	125.99594593048096	0.913072	66.84
SA21_SOC_3	559	644.2404747009277	411.8716049194336	0.961996	66.96
SA21_SOC_3	560	659.4230651855469	414.39891815185547	0.90118533	67.08
SA21_SOC_3	561	636.4851951599121	408.18214416503906	0.98672926	67.2
SA21_SOC_3	562	627.9016971588135	411.6591453552246	0.9890171	67.32
SA21_SOC_3	563	593.2353973388672	402.87795066833496	0.998767	67.44
SA21_SOC_3	564	548.4244346618652	395.27732849121094	0.99938476	67.56
SA21_SOC_3	565	450.95276832580566	385.7856845855713	0.9929517	67.68
SA21_SOC_3	566	373.04887771606445	387.841100692749	0.9921864	67.8
SA21_SOC_3	567	641.8978214263916	153.0005407333374	0.97435874	67.92
SA21_SOC_3	568	640.300178527832	157.21605777740479	0.95754975	68.04
SA21_SOC_3	569	642.5625801086426	153.13437938690186	0.8479611	68.16
SA21_SOC_3	570	641.4403915405273	155.12798309326172	0.8797979	68.28
SA21_SOC_3	571	641.9266700744629	145.31716346740723	0.47670442	68.4
SA21_SOC_3	572	642.3757076263428	157.9672622680664	0.95309275	68.52
SA21_SOC_3	573	642.2182083129883	157.18913555145264	0.9596906	68.64
SA21_SOC_3	574	640.6946182250977	153.7540054321289	0.84813243	68.76
SA21_SOC_3	575	397.8848934173584	374.3987846374512	0.9987734	68.88
SA21_SOC_3	576	438.4622573852539	385.32365798950195	0.9976839	69.0
SA21_SOC_3	577	641.7994499206543	157.18963623046875	0.9758756	69.12
SA21_SOC_3	578	505.08179664611816	393.9617729187012	0.99728644	69.24
SA21_SOC_3	579	545.9395408630371	395.61349868774414	0.99913967	69.36
SA21_SOC_3	580	576.7823219299316	395.8124542236328	0.99343187	69.48
SA21_SOC_3	581	599.5827674865723	398.5964012145996	0.9967403	69.6
SA21_SOC_3	582	611.0860824584961	402.392578125	0.9966599	69.72
SA21_SOC_3	583	627.912187576294	401.87381744384766	0.9968184	69.84
SA21_SOC_3	584	619.7811126708984	401.548376083374	0.9988973	69.96
SA21_SOC_3	585	612.9151821136475	397.55767822265625	0.99612904	70.08
SA21_SOC_3	586	618.177080154419	393.86263847351074	0.99730504	70.2
SA21_SOC_3	587	642.1234607696533	153.59630584716797	0.8465965	70.32
SA21_SOC_3	588	640.3742790222168	142.7991771697998	0.6783353	70.44
SA21_SOC_3	589	641.8472290039062	154.90922927856445	0.9325834	70.56
SA21_SOC_3	590	623.6048221588135	388.36252212524414	0.9756148	70.68
SA21_SOC_3	591	630.7292938232422	401.306676864624	0.99362624	70.8
SA21_SOC_3	592	608.4468841552734	398.10779571533203	0.9986141	70.92
SA21_SOC_3	593	584.1867446899414	395.3690528869629	0.99657744	71.04
SA21_SOC_3	594	560.6073379516602	395.1866912841797	0.99791163	71.16
SA21_SOC_3	595	533.0964088439941	397.79354095458984	0.9974241	71.28
SA21_SOC_3	596	488.0608081817627	401.9999313354492	0.98775685	71.4
SA21_SOC_3	597	483.8829517364502	398.74414443969727	0.9989423	71.52
SA21_SOC_3	598	451.3364315032959	394.61843490600586	0.9963153	71.64
SA21_SOC_3	599	642.9075241088867	153.66082191467285	0.97883224	71.76
SA21_SOC_3	600	642.5512313842773	151.09803199768066	0.48806745	71.88
SA21_SOC_3	601	641.9448852539062	153.6380910873413	0.8014905	72.0
SA21_SOC_3	602	642.1370983123779	152.9391860961914	0.86699194	72.12
SA21_SOC_3	603	641.0099029541016	130.10793685913086	0.543416	72.24
SA21_SOC_3	604	641.5170669555664	152.2528839111328	0.92491144	72.36
SA21_SOC_3	605	641.3581371307373	126.98195457458496	0.5349706	72.48
SA21_SOC_3	606	641.8802738189697	139.6415090560913	0.8646739	72.6
SA21_SOC_3	607	639.3928050994873	121.16236209869385	0.7664857	72.72
SA21_SOC_3	608	642.2457695007324	157.04669952392578	0.98117507	72.84
SA21_SOC_3	609	641.7728424072266	149.92183685302734	0.72046024	72.96
SA21_SOC_3	610	642.3407077789307	158.09775352478027	0.9805142	73.08
SA21_SOC_3	611	643.3115005493164	154.66318130493164	0.93783695	73.2
SA21_SOC_3	612	641.562557220459	127.79381275177002	0.4221065	73.32
SA21_SOC_3	613	641.7071342468262	153.06035041809082	0.7317761	73.44
SA21_SOC_3	614	641.7535781860352	155.4459285736084	0.83463585	73.56
SA21_SOC_3	615	641.602897644043	127.8573989868164	0.55509657	73.68
SA21_SOC_3	616	640.4701232910156	129.42306518554688	0.9256288	73.8
SA21_SOC_3	617	641.2671089172363	128.91091346740723	0.8822556	73.92
SA21_SOC_3	618	640.9257888793945	155.51791191101074	0.66112065	74.04
SA21_SOC_3	619	642.2942161560059	154.06702995300293	0.13753891	74.16
SA21_SOC_3	620	391.9409513473511	382.3118591308594	0.9575897	74.28
SA21_SOC_3	621	408.4763526916504	385.0312042236328	0.993587	74.4
SA21_SOC_3	622	642.3552989959717	153.14558029174805	0.85558283	74.52
SA21_SOC_3	623	514.0889167785645	386.8506145477295	0.99082714	74.64
SA21_SOC_3	624	640.8961296081543	131.50496006011963	0.92257965	74.76
SA21_SOC_3	625	558.4658622741699	386.27248764038086	0.9956494	74.88
SA21_SOC_3	626	641.2782669067383	151.13486766815186	0.8162302	75.0
SA21_SOC_3	627	642.9625511169434	406.4138603210449	0.99887127	75.12
SA21_SOC_3	628	637.9214286804199	415.3165054321289	0.9909277	75.24
SA21_SOC_3	629	659.7038269042969	421.90853118896484	0.9972301	75.36
SA21_SOC_3	630	663.7511253356934	418.4127616882324	0.9982639	75.48
SA21_SOC_3	631	651.6727924346924	412.1715545654297	0.9954549	75.6
SA21_SOC_3	632	674.1866111755371	410.95327377319336	0.92836124	75.72
SA21_SOC_3	633	667.6036834716797	424.60865020751953	0.9935736	75.84
SA21_SOC_3	634	682.2864532470703	423.354434967041	0.9780448	75.96
SA21_SOC_3	635	641.7825698852539	155.6447982788086	0.96320754	76.08
SA21_SOC_3	636	642.0639991760254	127.38106727600098	0.9501072	76.2
SA21_SOC_3	637	692.2637939453125	399.4636917114258	0.99542975	76.32
SA21_SOC_3	638	619.3503856658936	390.25872230529785	0.9996904	76.44
SA21_SOC_3	639	599.6401786804199	394.33719635009766	0.9997125	76.56
SA21_SOC_3	640	562.828779220581	400.07246017456055	0.9989281	76.68
SA21_SOC_3	641	524.1322994232178	401.7062759399414	0.9989778	76.8
SA21_SOC_3	642	484.67206954956055	402.1227836608887	0.9991085	76.92
SA21_SOC_3	643	421.60091400146484	399.0102195739746	0.99405575	77.04
SA21_SOC_3	644	638.5491371154785	130.0221061706543	0.97006756	77.16
SA21_SOC_3	645	642.396068572998	132.8221035003662	0.8589008	77.28
SA21_SOC_3	646	642.6040649414062	156.41996383666992	0.69903284	77.4
SA21_SOC_3	647	642.1017169952393	149.44745063781738	0.59966654	77.52
SA21_SOC_3	648	642.2140121459961	152.88714408874512	0.79171693	77.64
SA21_SOC_3	649	642.1047210693359	147.558274269104	0.841049	77.76
SA21_SOC_3	650	641.352367401123	130.5344581604004	0.6972111	77.88
SA21_SOC_3	651	641.5147304534912	153.03523063659668	0.87176013	78.0
SA21_SOC_3	652	641.462516784668	155.38570404052734	0.93511814	78.12
SA21_SOC_3	653	641.6407585144043	156.7228603363037	0.9773586	78.24
SA21_SOC_3	654	641.8258190155029	155.4715347290039	0.95233905	78.36
SA21_SOC_3	655	642.2807693481445	155.99212646484375	0.9736988	78.48
SA21_SOC_3	656	642.3026084899902	154.86202239990234	0.96064264	78.6
SA21_SOC_3	657	642.1627044677734	152.0622968673706	0.9782056	78.72
SA21_SOC_3	658	642.0516014099121	156.77321434020996	0.57206327	78.84
SA21_SOC_3	659	642.7019119262695	131.2250518798828	0.492182	78.96
SA21_SOC_3	660	640.6362533569336	124.72643852233887	0.4563873	79.08
SA21_SOC_3	661	641.7390823364258	156.317138671875	0.8725272	79.2
SA21_SOC_3	662	643.210506439209	154.64735984802246	0.5694097	79.32
SA21_SOC_3	663	642.9484367370605	157.63445377349854	0.98301125	79.44
SA21_SOC_3	664	643.1546211242676	140.59558868408203	0.5840651	79.56
SA21_SOC_3	665	643.0698394775391	156.48023128509521	0.8218703	79.68
SA21_SOC_3	666	639.7254943847656	127.66273498535156	0.77641845	79.8
SA21_SOC_3	667	640.9400939941406	134.7454833984375	0.49150822	79.92
SA21_SOC_3	668	641.9794082641602	155.45494079589844	0.82887	80.04
SA21_SOC_3	669	641.9784545898438	155.05341053009033	0.44875547	80.16
SA21_SOC_3	670	641.4225578308105	158.272705078125	0.88743436	80.28
SA21_SOC_3	671	642.3353672027588	153.29978942871094	0.76972264	80.4
SA21_SOC_3	672	640.8155918121338	158.25779914855957	0.993036	80.52
SA21_SOC_3	673	642.2462463378906	152.51089096069336	0.8931685	80.64
SA21_SOC_3	674	642.8338050842285	127.02160835266113	0.77280354	80.76
SA21_SOC_3	675	641.687822341919	155.45611381530762	0.8633306	80.88
SA21_SOC_3	676	641.9695854187012	157.85513877868652	0.9922118	81.0
SA21_SOC_3	677	642.2801971435547	134.62340354919434	0.7976633	81.12
SA21_SOC_3	678	642.1536445617676	153.14433574676514	0.4657824	81.24
SA21_SOC_3	679	639.7129058837891	122.76633739471436	0.92323923	81.36
SA21_SOC_3	680	641.9650077819824	133.77054691314697	0.91107446	81.48
SA21_SOC_3	681	640.8957481384277	131.11122608184814	0.6348995	81.6
SA21_SOC_3	682	642.2210693359375	154.75677967071533	0.92494106	81.72
SA21_SOC_3	683	642.7386283874512	154.202299118042	0.8110776	81.84
SA21_SOC_3	684	401.5071392059326	385.42771339416504	0.9886092	81.96
SA21_SOC_3	685	439.2529487609863	382.37757682800293	0.9978682	82.08
SA21_SOC_3	686	643.2909488677979	129.77256774902344	0.34586093	82.2
SA21_SOC_3	687	509.7750663757324	389.0196990966797	0.99908614	82.32
SA21_SOC_3	688	526.030158996582	393.91356468200684	0.99748164	82.44
SA21_SOC_3	689	559.2343330383301	392.15320587158203	0.99224997	82.56
SA21_SOC_3	690	584.027099609375	390.5691719055176	0.99836797	82.68
SA21_SOC_3	691	597.9479789733887	398.38388442993164	0.9969278	82.8
SA21_SOC_3	692	615.2073860168457	401.5582466125488	0.99936813	82.92
SA21_SOC_3	693	624.4576454162598	405.49169540405273	0.9985538	83.04
SA21_SOC_3	694	642.0657157897949	151.1598014831543	0.65698195	83.16
SA21_SOC_3	695	642.2171592712402	160.10613441467285	0.99184376	83.28
SA21_SOC_3	696	626.5627861022949	402.08444595336914	0.99492127	83.4
SA21_SOC_3	697	559.8134517669678	393.77397537231445	0.9994609	83.52
SA21_SOC_3	698	487.829065322876	385.04648208618164	0.9938485	83.64
SA21_SOC_3	699	479.37302589416504	387.0823860168457	0.99440324	83.76
SA21_SOC_3	700	641.9450759887695	157.4180030822754	0.96250373	83.88
SA21_SOC_3	701	452.2305488586426	386.13298416137695	0.9903632	84.0
SA21_SOC_3	702	440.7615661621094	389.9940776824951	0.9369164	84.12
SA21_SOC_3	703	437.9384517669678	390.4885768890381	0.9841022	84.24
SA21_SOC_3	704	433.5790157318115	388.91984939575195	0.9972211	84.36
SA21_SOC_3	705	418.5756206512451	382.21166610717773	0.97716266	84.48
SA21_SOC_3	706	402.73523330688477	385.60277938842773	0.9971258	84.6
SA21_SOC_3	707	366.19410514831543	383.30981254577637	0.9354663	84.72
SA21_SOC_3	708	641.4295196533203	154.171142578125	0.4319614	84.84
SA21_SOC_3	709	642.1862125396729	155.73111534118652	0.93949604	84.96
SA21_SOC_3	710	641.0501480102539	152.04681873321533	0.7511377	85.08
SA21_SOC_3	711	642.6795959472656	158.97826194763184	0.92066824	85.2
SA21_SOC_3	712	642.2803401947021	154.16296005249023	0.975221	85.32
SA21_SOC_3	713	641.7237281799316	150.16890048980713	0.58442706	85.44
SA21_SOC_3	714	640.0055408477783	156.0393476486206	0.9313856	85.56
SA21_SOC_3	715	641.4496421813965	155.07997512817383	0.8711059	85.68
SA21_SOC_3	716	639.3166542053223	126.55131340026855	0.8829839	85.8
SA21_SOC_3	717	641.6175842285156	156.2412929534912	0.875761	85.92
SA21_SOC_3	718	642.4781799316406	156.93655014038086	0.9133455	86.04
SA21_SOC_3	719	642.3281192779541	156.2098789215088	0.957625	86.16
SA21_SOC_3	720	641.0530090332031	128.4191608428955	0.4701777	86.28
SA21_SOC_3	721	642.3208236694336	154.38581943511963	0.91551095	86.4
SA21_SOC_3	722	644.2051887512207	126.23125076293945	0.90929544	86.52
SA21_SOC_3	723	641.5408134460449	128.66183280944824	0.9207752	86.64
SA21_SOC_3	724	641.6248798370361	154.85549926757812	0.8414103	86.76
SA21_SOC_3	725	643.2070732116699	147.4811553955078	0.93930596	86.88
SA21_SOC_3	726	403.220272064209	338.8677978515625	0.9964863	87.0
SA21_SOC_3	727	486.6477966308594	361.0221004486084	0.99774617	87.12
SA21_SOC_3	728	544.4353103637695	378.6287498474121	0.9975569	87.24
SA21_SOC_3	729	604.3143272399902	400.25882720947266	0.9942614	87.36
SA21_SOC_3	730	628.2463073730469	405.0553321838379	0.98021334	87.48
SA21_SOC_3	731	656.092119216919	418.2278537750244	0.99817777	87.6
SA21_SOC_3	732	660.9692096710205	426.11598014831543	0.9944431	87.72
SA21_SOC_3	733	679.5337200164795	430.4867935180664	0.9828372	87.84
SA21_SOC_3	734	668.0866241455078	425.01877784729004	0.94691104	87.96
SA21_SOC_3	735	646.4695453643799	420.869836807251	0.93763375	88.08
SA21_SOC_3	736	654.2469501495361	420.3940200805664	0.9249697	88.2
SA21_SOC_3	737	647.6394176483154	423.4669876098633	0.9980756	88.32
SA21_SOC_3	738	649.5380401611328	421.3542366027832	0.99039954	88.44
SA21_SOC_3	739	644.1046714782715	421.91877365112305	0.8552571	88.56
SA21_SOC_3	740	642.7643775939941	152.17062950134277	0.9233496	88.68
SA21_SOC_3	741	647.3804950714111	419.0415573120117	0.9982315	88.8
SA21_SOC_3	742	641.6780471801758	151.67179584503174	0.8942653	88.92
SA21_SOC_3	743	643.2147979736328	419.4341468811035	0.7959121	89.04
SA21_SOC_3	744	642.6264762878418	155.14509201049805	0.94009197	89.16
SA21_SOC_3	745	641.4717674255371	154.97051239013672	0.7523697	89.28
SA21_SOC_3	746	641.8707370758057	127.31572151184082	0.16051751	89.4
SA21_SOC_3	747	640.9172058105469	130.22189140319824	0.91629744	89.52
SA21_SOC_3	748	656.7463874816895	400.35987854003906	0.9678311	89.64
SA21_SOC_3	749	653.270435333252	382.9885482788086	0.9929012	89.76
SA21_SOC_3	750	627.0695209503174	363.3684539794922	0.9989795	89.88
SA21_SOC_3	751	588.0538940429688	373.2410430908203	0.9997204	90.0
SA21_SOC_3	752	532.1881771087646	389.23816680908203	0.99883336	90.12
SA21_SOC_3	753	519.7736740112305	390.0662612915039	0.9969298	90.24
SA21_SOC_3	754	497.1390724182129	389.8755741119385	0.9897078	90.36
SA21_SOC_3	755	640.9687995910645	153.33074569702148	0.90487224	90.48
SA21_SOC_3	756	641.9896125793457	155.0493621826172	0.8135083	90.6
SA21_SOC_3	757	641.4936065673828	132.8338623046875	0.47192675	90.72
SA21_SOC_3	758	476.19800567626953	394.29508209228516	0.92136043	90.84
SA21_SOC_3	759	497.59044647216797	391.8794631958008	0.99480337	90.96
SA21_SOC_3	760	541.6430473327637	395.09742736816406	0.99796474	91.08
SA21_SOC_3	761	580.9359550476074	397.0357131958008	0.99839765	91.2
SA21_SOC_3	762	606.9890975952148	400.7872009277344	0.9967404	91.32
SA21_SOC_3	763	612.9611968994141	401.64018630981445	0.9993826	91.44
SA21_SOC_3	764	628.5076141357422	407.4078941345215	0.9943586	91.56
SA21_SOC_3	765	642.2521591186523	409.0741539001465	0.99821043	91.68
SA21_SOC_3	766	649.9643325805664	408.16100120544434	0.9950411	91.8
SA21_SOC_3	767	630.2217960357666	408.65899085998535	0.9796607	91.92
SA21_SOC_3	768	624.9798774719238	406.1520195007324	0.9984078	92.04
SA21_SOC_3	769	621.4457988739014	410.2661991119385	0.9982077	92.16
SA21_SOC_3	770	619.5137023925781	418.5231399536133	0.9904268	92.28
SA21_SOC_3	771	642.4654960632324	137.04856395721436	0.650685	92.4
SA21_SOC_3	772	641.9373512268066	156.36371612548828	0.82646316	92.52
SA21_SOC_3	773	634.2776298522949	412.27312088012695	0.9846762	92.64
SA21_SOC_3	774	631.5531730651855	404.7195625305176	0.9842737	92.76
SA21_SOC_3	775	642.477560043335	156.36486053466797	0.9694661	92.88
SA21_SOC_3	776	627.9373168945312	394.99168395996094	0.9935708	93.0
SA21_SOC_3	777	629.0751457214355	399.60519790649414	0.9695086	93.12
SA21_SOC_3	778	630.091667175293	397.3596954345703	0.93168783	93.24
SA21_SOC_3	779	625.3332138061523	403.3747959136963	0.99318933	93.36
SA21_SOC_3	780	625.794792175293	397.2137260437012	0.994795	93.48
SA21_SOC_3	781	624.2554664611816	388.6874198913574	0.98603225	93.6
SA21_SOC_3	782	625.4997253417969	387.13820457458496	0.99628156	93.72
SA21_SOC_3	783	628.0410766601562	396.4486885070801	0.9972915	93.84
SA21_SOC_3	784	619.6122169494629	400.39358139038086	0.7988202	93.96
SA21_SOC_3	785	616.69921875	402.14369773864746	0.97361934	94.08
SA21_SOC_3	786	619.9317932128906	381.4558982849121	0.9893516	94.2
SA21_SOC_3	787	643.1443691253662	155.211181640625	0.9580806	94.32
SA21_SOC_3	788	630.4660797119141	387.9961395263672	0.9744106	94.44
SA21_SOC_3	789	622.0438957214355	394.22226905822754	0.9962513	94.56
SA21_SOC_3	790	641.7410850524902	153.27515602111816	0.9517592	94.68
SA21_SOC_3	791	628.2703876495361	398.86133193969727	0.9874765	94.8
SA21_SOC_3	792	625.3497123718262	397.4929618835449	0.9742967	94.92
SA21_SOC_3	793	611.8682861328125	397.5516128540039	0.99882835	95.04
SA21_SOC_3	794	597.2014427185059	394.0806198120117	0.99896073	95.16
SA21_SOC_3	795	559.4831466674805	396.1669635772705	0.9906599	95.28
SA21_SOC_3	796	503.88193130493164	391.82373046875	0.9984863	95.4
SA21_SOC_3	797	435.0759506225586	386.90937995910645	0.95909584	95.52
SA21_SOC_3	798	642.1463012695312	154.4875717163086	0.9593997	95.64
SA21_SOC_3	799	353.76884937286377	383.84239196777344	0.6873605	95.76
SA21_SOC_3	800	642.758846282959	154.9427604675293	0.95029235	95.88
SA21_SOC_3	801	641.9214248657227	153.58533382415771	0.5916426	96.0
SA21_SOC_3	802	642.6105499267578	151.97454929351807	0.7782626	96.12
SA21_SOC_3	803	641.9095039367676	154.8941946029663	0.7406706	96.24
SA21_SOC_3	804	641.0057067871094	153.5874080657959	0.9393599	96.36
SA21_SOC_3	805	642.2979354858398	150.6877613067627	0.90845084	96.48
SA21_SOC_3	806	642.9387092590332	153.45678806304932	0.8091451	96.6
SA21_SOC_3	807	641.5756702423096	155.1293706893921	0.88232845	96.72
SA21_SOC_3	808	642.0840740203857	141.83186531066895	0.9405102	96.84
SA21_SOC_3	809	641.8440341949463	129.25206184387207	0.8796894	96.96
SA21_SOC_3	810	642.2395706176758	150.10857582092285	0.7573153	97.08
SA21_SOC_3	811	642.8975105285645	150.2821683883667	0.52361	97.2
SA21_SOC_3	812	642.5580978393555	146.12920761108398	0.7922614	97.32
SA21_SOC_3	813	640.9850120544434	136.1070156097412	0.92431927	97.44
SA21_SOC_3	814	641.661548614502	152.97735214233398	0.8477233	97.56
SA21_SOC_3	815	641.6948318481445	151.96277618408203	0.83535373	97.68
SA21_SOC_3	816	639.7075653076172	142.46442317962646	0.7903375	97.8
SA21_SOC_3	817	641.8676376342773	152.89827346801758	0.8573161	97.92
SA21_SOC_3	818	641.4130687713623	153.73211860656738	0.7917495	98.04
SA21_SOC_3	819	641.8375968933105	132.96579837799072	0.26834962	98.16
SA21_SOC_3	820	642.4066543579102	152.76939868927002	0.80332786	98.28
SA21_SOC_3	821	641.4920806884766	143.84078979492188	0.7472306	98.4
SA21_SOC_3	822	642.1174049377441	153.2153606414795	0.7547817	98.52
SA21_SOC_3	823	640.9793853759766	126.13019943237305	0.93264675	98.64
SA21_SOC_3	824	641.9665813446045	151.31060600280762	0.88036114	98.76
SA21_SOC_3	825	642.6137447357178	154.08780097961426	0.59774816	98.88
SA21_SOC_3	826	338.05367946624756	375.69019317626953	0.92062014	99.0
SA21_SOC_3	827	350.1554489135742	379.1850471496582	0.964803	99.12
SA21_SOC_3	828	346.64392471313477	381.6005802154541	0.98668957	99.24
SA21_SOC_3	829	354.8419952392578	382.5747871398926	0.99877614	99.36
SA21_SOC_3	830	406.23745918273926	388.633975982666	0.9970874	99.48
SA21_SOC_3	831	441.88103675842285	386.925573348999	0.9985852	99.6
SA21_SOC_3	832	493.80831718444824	391.0722827911377	0.9690643	99.72
SA21_SOC_3	833	539.7418975830078	390.0600814819336	0.99874806	99.84
SA21_SOC_3	834	607.0064544677734	397.80564308166504	0.99863213	99.96
SA21_SOC_3	835	635.3051662445068	405.1728057861328	0.9889458	100.08
SA21_SOC_3	836	656.1877250671387	414.40773010253906	0.98620355	100.2
SA21_SOC_3	837	641.1351203918457	127.92388916015625	0.9077418	100.32
SA21_SOC_3	838	641.8392658233643	152.90099143981934	0.95299405	100.44
SA21_SOC_3	839	640.997314453125	153.72167587280273	0.72867477	100.56
SA21_SOC_3	840	683.7246894836426	427.74112701416016	0.92322564	100.68
SA21_SOC_3	841	691.2421703338623	424.09143447875977	0.94116265	100.8
SA21_SOC_3	842	682.9660892486572	421.1358833312988	0.9730223	100.92
SA21_SOC_3	843	642.8893089294434	132.4178695678711	0.73964024	101.04
SA21_SOC_3	844	640.8164024353027	122.78958320617676	0.75448877	101.16
SA21_SOC_3	845	643.0793762207031	128.2249402999878	0.82824796	101.28
SA21_SOC_3	846	643.0065631866455	128.77251148223877	0.8571212	101.4
SA21_SOC_3	847	641.569995880127	127.62957572937012	0.86510354	101.52
SA21_SOC_3	848	641.3846015930176	153.7367820739746	0.7107176	101.64
SA21_SOC_3	849	641.552734375	153.31875801086426	0.9304214	101.76
SA21_SOC_3	850	642.7878379821777	157.09845542907715	0.9575816	101.88
SA21_SOC_3	851	639.8842811584473	132.33019351959229	0.8774061	102.0
SA21_SOC_3	852	642.9852485656738	157.37048149108887	0.9222269	102.12
SA21_SOC_3	853	651.655387878418	412.2043991088867	0.95289046	102.24
SA21_SOC_3	854	642.0255184173584	154.49832916259766	0.8133991	102.36
SA21_SOC_3	855	641.3303852081299	407.2290802001953	0.9950112	102.48
SA21_SOC_3	856	622.1070289611816	404.85666275024414	0.9280611	102.6
SA21_SOC_3	857	605.4170608520508	400.25404930114746	0.9996375	102.72
SA21_SOC_3	858	595.3898429870605	403.8354206085205	0.99917966	102.84
SA21_SOC_3	859	570.5987930297852	401.1004829406738	0.9974854	102.96
SA21_SOC_3	860	569.0908908843994	392.1188163757324	0.992018	103.08
SA21_SOC_3	861	572.9212284088135	390.74398040771484	0.8088629	103.2
SA21_SOC_3	862	643.0416107177734	155.50578117370605	0.9112312	103.32
SA21_SOC_3	863	642.2456741333008	153.54535102844238	0.9488503	103.44
SA21_SOC_3	864	586.1651420593262	395.92403411865234	0.99882203	103.56
SA21_SOC_3	865	608.1469058990479	396.56124114990234	0.99764746	103.68
SA21_SOC_3	866	605.9139251708984	397.9593086242676	0.99819916	103.8
SA21_SOC_3	867	609.1980934143066	399.30047035217285	0.9991856	103.92
SA21_SOC_3	868	646.8701362609863	394.10877227783203	0.9852078	104.04
SA21_SOC_3	869	641.9734477996826	136.18862628936768	0.8510095	104.16
SA21_SOC_3	870	642.5965309143066	157.23641395568848	0.9696396	104.28
SA21_SOC_3	871	641.7462348937988	154.00860786437988	0.906615	104.4
SA21_SOC_3	872	644.3059921264648	412.3048210144043	0.79228777	104.52
SA21_SOC_3	873	603.8825035095215	405.0216865539551	0.9992982	104.64
SA21_SOC_3	874	552.0588874816895	396.72271728515625	0.99934	104.76
SA21_SOC_3	875	554.8920154571533	400.9874725341797	0.99914896	104.88
SA21_SOC_3	876	463.93489837646484	377.80869483947754	0.9972893	105.0
SA21_SOC_3	877	357.8255891799927	345.0999355316162	0.997736	105.12
SA21_SOC_3	878	271.897029876709	316.59656524658203	0.998752	105.24
SA21_SOC_3	879	202.2350311279297	296.8630313873291	0.99877685	105.36
SA21_SOC_3	880	163.53516578674316	283.62064361572266	0.9993476	105.48
SA21_SOC_3	881	133.10625553131104	279.3844699859619	0.99879503	105.6
SA21_SOC_3	882	125.53683519363403	281.39702796936035	0.9984723	105.72
SA21_SOC_3	883	121.91098928451538	287.6818084716797	0.9981598	105.84
SA21_SOC_3	884	124.40381050109863	300.1889991760254	0.99645305	105.96
SA21_SOC_3	885	115.86663722991943	315.9766674041748	0.9872361	106.08
SA21_SOC_3	886	641.4370536804199	159.45496559143066	0.9878321	106.2
SA21_SOC_3	887	116.86307191848755	333.77354621887207	0.9897008	106.32
SA21_SOC_3	888	117.1849012374878	340.6995677947998	0.82300794	106.44
SA21_SOC_3	889	169.6981906890869	343.60605239868164	0.9989367	106.56
SA21_SOC_3	890	294.8544979095459	364.57117080688477	0.9993148	106.68
SA21_SOC_3	891	379.1390657424927	376.4363479614258	0.9996716	106.8
SA21_SOC_3	892	482.5119972229004	390.8364486694336	0.9993358	106.92
SA21_SOC_3	893	512.8422737121582	399.14408683776855	0.9993524	107.04
SA21_SOC_3	894	557.91335105896	402.6449203491211	0.99932134	107.16
SA21_SOC_3	895	612.9005432128906	414.23486709594727	0.99889755	107.28
SA21_SOC_3	896	629.3191909790039	417.5160598754883	0.9984434	107.4
SA21_SOC_3	897	633.4366798400879	420.1526355743408	0.9987804	107.52
SA21_SOC_3	898	671.2233543395996	425.84346771240234	0.9981646	107.64
SA21_SOC_3	899	682.7486991882324	425.71529388427734	0.9982401	107.76
SA21_SOC_3	900	694.8421478271484	427.53281593322754	0.9877466	107.88
SA21_SOC_3	901	697.7517127990723	422.90536880493164	0.9949705	108.0
SA21_SOC_3	902	697.9706287384033	420.1214790344238	0.93430656	108.12
SA21_SOC_3	903	684.235668182373	414.1750144958496	0.9980014	108.24
SA21_SOC_3	904	678.3854484558105	401.04291915893555	0.9989936	108.36
SA21_SOC_3	905	667.182207107544	398.4217071533203	0.9987404	108.48
SA21_SOC_3	906	657.509708404541	393.97029876708984	0.9938547	108.6
SA21_SOC_3	907	674.38063621521	397.381010055542	0.994253	108.72
SA21_SOC_3	908	642.3967361450195	160.35295486450195	0.98360264	108.84
SA21_SOC_3	909	692.3994064331055	408.9360809326172	0.94951415	108.96
SA21_SOC_3	910	675.1605033874512	409.81807708740234	0.990651	109.08
SA21_SOC_3	911	657.4200630187988	404.5848083496094	0.9993393	109.2
SA21_SOC_3	912	610.6219291687012	403.9189910888672	0.9995233	109.32
SA21_SOC_3	913	560.5478763580322	395.79837799072266	0.9991862	109.44
SA21_SOC_3	914	542.7990436553955	395.0455856323242	0.9932986	109.56
SA21_SOC_3	915	499.78418350219727	386.57970428466797	0.9991905	109.68
SA21_SOC_3	916	416.7194366455078	374.5382881164551	0.9810127	109.8
SA21_SOC_3	917	640.7556533813477	125.75220108032227	0.898703	109.92
SA21_SOC_3	918	642.1652793884277	130.45878410339355	0.80362076	110.04
SA21_SOC_3	919	640.7773017883301	154.66535568237305	0.96482676	110.16
SA21_SOC_3	920	644.6202278137207	130.1694631576538	0.69864225	110.28
SA21_SOC_3	921	641.0605907440186	154.70269203186035	0.95205456	110.4
SA21_SOC_3	922	641.9443130493164	153.00471782684326	0.5628874	110.52
SA21_SOC_3	923	642.2019958496094	157.12546348571777	0.97411036	110.64
SA21_SOC_3	924	643.0061340332031	153.59726428985596	0.98153186	110.76
SA21_SOC_3	925	642.8493976593018	151.45548820495605	0.9187826	110.88
SA21_SOC_3	926	642.3432350158691	131.37518405914307	0.88594747	111.0
SA21_SOC_3	927	641.4105892181396	153.6291790008545	0.980314	111.12
SA21_SOC_3	928	641.8191909790039	156.47096157073975	0.9880122	111.24
SA21_SOC_3	929	641.2476539611816	151.61739349365234	0.7631746	111.36
SA21_SOC_3	930	641.7646408081055	154.9872922897339	0.9676317	111.48
SA21_SOC_3	931	642.2029495239258	154.27522659301758	0.9191891	111.6
SA21_SOC_3	932	642.060375213623	158.52931022644043	0.98508716	111.72
SA21_SOC_3	933	634.7198009490967	127.96900749206543	0.7840585	111.84
SA21_SOC_3	934	641.7560577392578	155.89035987854004	0.9766732	111.96
SA21_SOC_3	935	642.8042411804199	157.1323013305664	0.9149434	112.08
SA21_SOC_3	936	642.0834541320801	133.94607067108154	0.6905001	112.2
SA21_SOC_3	937	641.7117595672607	157.9691505432129	0.95487463	112.32
SA21_SOC_3	938	640.7012462615967	129.6857786178589	0.8676879	112.44
SA21_SOC_3	939	641.4194107055664	157.7222728729248	0.911907	112.56
SA21_SOC_3	940	617.9330348968506	144.15521621704102	0.5466396	112.68
SA21_SOC_3	941	354.77638244628906	359.9568843841553	0.87578714	112.8
SA21_SOC_3	942	428.1656742095947	373.7263870239258	0.9985897	112.92
SA21_SOC_3	943	507.8801155090332	388.94765853881836	0.9810806	113.04
SA21_SOC_3	944	548.9333152770996	387.8287410736084	0.9987508	113.16
SA21_SOC_3	945	582.931661605835	385.42476654052734	0.99893945	113.28
SA21_SOC_3	946	615.9351348876953	398.1503677368164	0.9893351	113.4
SA21_SOC_3	947	633.5517406463623	401.66221618652344	0.9975975	113.52
SA21_SOC_3	948	642.3880100250244	412.9530715942383	0.9979261	113.64
SA21_SOC_3	949	646.4953422546387	416.0679531097412	0.9260129	113.76
SA21_SOC_3	950	641.2179470062256	126.27051830291748	0.93902165	113.88
SA21_SOC_3	951	641.8103694915771	154.4106101989746	0.6467358	114.0
SA21_SOC_3	952	641.4291381835938	129.70524787902832	0.7663572	114.12
SA21_SOC_3	953	648.7809181213379	409.9559783935547	0.9490503	114.24
SA21_SOC_3	954	620.2404022216797	409.41925048828125	0.98891616	114.36
SA21_SOC_3	955	604.7205448150635	401.2745475769043	0.9991885	114.48
SA21_SOC_3	956	572.2142219543457	392.06849098205566	0.997502	114.6
SA21_SOC_3	957	547.1449375152588	388.090124130249	0.9865611	114.72
SA21_SOC_3	958	552.1336555480957	388.64444732666016	0.991956	114.84
SA21_SOC_3	959	641.8500900268555	156.34121417999268	0.92003876	114.96
SA21_SOC_3	960	641.2014961242676	152.94822692871094	0.8994263	115.08
SA21_SOC_3	961	561.892557144165	387.9718494415283	0.96132195	115.2
SA21_SOC_3	962	571.6404914855957	388.68547439575195	0.9983839	115.32
SA21_SOC_3	963	594.0437316894531	391.77074432373047	0.99771357	115.44
SA21_SOC_3	964	606.8045616149902	400.4548645019531	0.99266374	115.56
SA21_SOC_3	965	594.5233345031738	402.38170623779297	0.9430093	115.68
SA21_SOC_3	966	605.3295135498047	399.7107696533203	0.99657816	115.8
SA21_SOC_3	967	607.2834014892578	397.5524711608887	0.9972205	115.92
SA21_SOC_3	968	619.5229530334473	402.06750869750977	0.99927956	116.04
SA21_SOC_3	969	622.0104217529297	402.6060390472412	0.99852777	116.16
SA21_SOC_3	970	614.7016525268555	402.04198837280273	0.9892847	116.28
SA21_SOC_3	971	617.0558452606201	394.1554641723633	0.99366575	116.4
SA21_SOC_3	972	614.9906158447266	389.1365432739258	0.989858	116.52
SA21_SOC_3	973	615.6994819641113	397.4546813964844	0.98727304	116.64
SA21_SOC_3	974	622.4253177642822	402.1915626525879	0.9945972	116.76
SA21_SOC_3	975	617.8609848022461	405.57140350341797	0.9990361	116.88
SA21_SOC_3	976	605.7981491088867	401.51899337768555	0.99896646	117.0
SA21_SOC_3	977	588.2666110992432	396.56702041625977	0.9981406	117.12
SA21_SOC_3	978	580.3661823272705	398.1997776031494	0.999305	117.24
SA21_SOC_3	979	555.1081657409668	396.663236618042	0.99847287	117.36
SA21_SOC_3	980	489.6611213684082	390.725040435791	0.9959847	117.48
SA21_SOC_3	981	436.15641593933105	383.26154708862305	0.9745038	117.6
SA21_SOC_3	982	398.56390953063965	381.9539451599121	0.98807865	117.72
SA21_SOC_3	983	362.97430992126465	381.1703109741211	0.99905807	117.84
SA21_SOC_3	984	641.0129547119141	151.63320064544678	0.67807573	117.96
SA21_SOC_3	985	641.706132888794	150.4196262359619	0.8671251	118.08
SA21_SOC_3	986	642.514705657959	156.5830421447754	0.89791065	118.2
SA21_SOC_3	987	641.5464401245117	155.1060390472412	0.9500941	118.32
SA21_SOC_3	988	641.931962966919	130.3417682647705	0.4944187	118.44
SA21_SOC_3	989	643.2633876800537	157.76337146759033	0.8257887	118.56
SA21_SOC_3	990	642.8397178649902	154.30340766906738	0.841714	118.68
SA21_SOC_3	991	639.6750450134277	154.9511432647705	0.65871906	118.8
SA21_SOC_3	992	639.5009517669678	132.76785850524902	0.7899458	118.92
SA21_SOC_3	993	638.5903358459473	124.7742748260498	0.7554229	119.04
SA21_SOC_3	994	642.8109645843506	149.26551818847656	0.9515576	119.16
SA21_SOC_3	995	641.3127899169922	152.7322769165039	0.7918009	119.28
SA21_SOC_3	996	642.2865867614746	155.68642616271973	0.8588827	119.4
SA21_SOC_3	997	642.4077033996582	128.58489990234375	0.7842587	119.52
SA21_SOC_3	998	642.0460224151611	146.30613327026367	0.83607614	119.64
SA21_SOC_3	999	641.6069984436035	152.51355171203613	0.79738766	119.76
SA21_SOC_3	1000	642.9106712341309	157.3311996459961	0.94744223	119.88
SA21_SOC_3	1001	641.3835525512695	153.82078170776367	0.9518953	120.0
SA21_SOC_3	1002	642.2487258911133	131.35478496551514	0.44689873	120.12
SA21_SOC_3	1003	641.602897644043	150.1377296447754	0.69247985	120.24
SA21_SOC_3	1004	640.3338432312012	127.10751056671143	0.6247778	120.36
SA21_SOC_3	1005	639.8704051971436	130.5025291442871	0.9490826	120.48
SA21_SOC_3	1006	641.6438102722168	153.16267490386963	0.9564484	120.6
SA21_SOC_3	1007	640.7326698303223	128.7403964996338	0.7850681	120.72
SA21_SOC_3	1008	641.6495323181152	154.1067409515381	0.9526676	120.84
SA21_SOC_3	1009	641.2106513977051	152.84977912902832	0.85506487	120.96
SA21_SOC_3	1010	639.9151802062988	129.59684371948242	0.6553722	121.08
SA21_SOC_3	1011	641.1892890930176	151.7428493499756	0.75151926	121.2
SA21_SOC_3	1012	643.014669418335	131.02961540222168	0.8838234	121.32
SA21_SOC_3	1013	642.3140525817871	156.37181282043457	0.98885787	121.44
SA21_SOC_3	1014	642.5631046295166	156.05316638946533	0.87442815	121.56
SA21_SOC_3	1015	332.4929714202881	372.0379829406738	0.9277147	121.68
SA21_SOC_3	1016	331.64618015289307	373.4237480163574	0.9940065	121.8
SA21_SOC_3	1017	341.4351224899292	381.23233795166016	0.9800388	121.92
SA21_SOC_3	1018	347.2327709197998	389.992733001709	0.99374396	122.04
SA21_SOC_3	1019	365.2718782424927	385.7896900177002	0.99425113	122.16
SA21_SOC_3	1020	371.50230407714844	389.3653392791748	0.9983949	122.28
SA21_SOC_3	1021	395.72157859802246	396.91789627075195	0.9965739	122.4
SA21_SOC_3	1022	641.3999557495117	154.32148933410645	0.92234504	122.52
SA21_SOC_3	1023	410.47229766845703	410.0343132019043	0.6289108	122.64
SA21_SOC_3	1024	414.849328994751	403.56639862060547	0.9928139	122.76
SA21_SOC_3	1025	640.7582759857178	126.44190788269043	0.84848017	122.88
SA21_SOC_3	1026	388.55206966400146	404.3532943725586	0.9986312	123.0
SA21_SOC_3	1027	399.6532917022705	399.1399955749512	0.9982496	123.12
SA21_SOC_3	1028	390.8811330795288	396.4482593536377	0.92971474	123.24
SA21_SOC_3	1029	640.9645080566406	155.00837802886963	0.8312651	123.36
SA21_SOC_3	1030	640.1337146759033	153.70779991149902	0.9479539	123.48
SA21_SOC_3	1031	641.1514282226562	126.74955368041992	0.89088464	123.6
SA21_SOC_3	1032	350.8180618286133	378.8367748260498	0.98912793	123.72
SA21_SOC_3	1033	364.85610008239746	384.539852142334	0.9653597	123.84
SA21_SOC_3	1034	405.64537048339844	386.95950508117676	0.99303114	123.96
SA21_SOC_3	1035	438.56492042541504	394.5198726654053	0.98158735	124.08
SA21_SOC_3	1036	642.3525810241699	156.78141117095947	0.86994064	124.2
SA21_SOC_3	1037	511.03715896606445	396.20922088623047	0.9989666	124.32
SA21_SOC_3	1038	555.913496017456	397.81436920166016	0.9879581	124.44
SA21_SOC_3	1039	569.3089485168457	397.61735916137695	0.98419917	124.56
SA21_SOC_3	1040	594.9349880218506	395.83946228027344	0.998382	124.68
SA21_SOC_3	1041	605.1524639129639	397.6128959655762	0.99768865	124.8
SA21_SOC_3	1042	602.9558181762695	399.74584579467773	0.9992931	124.92
SA21_SOC_3	1043	592.9941177368164	397.51072883605957	0.9979286	125.04
SA21_SOC_3	1044	594.5011138916016	390.7749938964844	0.9490893	125.16
SA21_SOC_3	1045	590.9239768981934	391.155424118042	0.8143766	125.28
SA21_SOC_3	1046	641.644287109375	154.4520664215088	0.8597632	125.4
SA21_SOC_3	1047	642.3593044281006	155.54377555847168	0.7221452	125.52
SA21_SOC_3	1048	591.1965370178223	399.31640625	0.9569432	125.64
SA21_SOC_3	1049	594.8306083679199	400.3611946105957	0.99931765	125.76
SA21_SOC_3	1050	604.5224189758301	404.2698097229004	0.9983687	125.88
SA21_SOC_3	1051	590.6670570373535	399.2672538757324	0.9991291	126.0
SA21_SOC_3	1052	571.5404033660889	396.7804527282715	0.99866486	126.12
SA21_SOC_3	1053	542.6600933074951	396.8833351135254	0.99679846	126.24
SA21_SOC_3	1054	520.4533576965332	392.24498748779297	0.99641716	126.36
SA21_SOC_3	1055	641.9601440429688	124.79209899902344	0.95721084	126.48
SA21_SOC_3	1056	642.1463012695312	155.56357383728027	0.97713566	126.6
SA21_SOC_3	1057	643.0356979370117	156.23339653015137	0.97205913	126.72
SA21_SOC_3	1058	491.87374114990234	401.2191867828369	0.9981882	126.84
SA21_SOC_3	1059	476.80530548095703	400.7029724121094	0.99830925	126.96
SA21_SOC_3	1060	642.054557800293	154.47352409362793	0.93132	127.08
SA21_SOC_3	1061	410.2680206298828	375.25978088378906	0.9870999	127.2
SA21_SOC_3	1062	428.20467948913574	377.6034164428711	0.8814962	127.32
SA21_SOC_3	1063	413.30904960632324	373.1455993652344	0.9690141	127.44
SA21_SOC_3	1064	455.4696559906006	386.7424964904785	0.9980102	127.56
SA21_SOC_3	1065	470.48707008361816	390.6979179382324	0.9676019	127.68
SA21_SOC_3	1066	537.8846168518066	401.63357734680176	0.999353	127.8
SA21_SOC_3	1067	600.4650115966797	417.610445022583	0.9991097	127.92
SA21_SOC_3	1068	668.0016040802002	423.71320724487305	0.9982559	128.04
SA21_SOC_3	1069	677.9708862304688	428.7435722351074	0.99871624	128.16
SA21_SOC_3	1070	684.5062732696533	431.9882583618164	0.97357327	128.28
SA21_SOC_3	1071	697.3500728607178	428.06015968322754	0.9713667	128.4
SA21_SOC_3	1072	641.5709495544434	156.7830991744995	0.811856	128.52
SA21_SOC_3	1073	642.5474166870117	135.26185512542725	0.6997698	128.64
SA21_SOC_3	1074	642.3807144165039	156.78837776184082	0.92886084	128.76
SA21_SOC_3	1075	641.5587425231934	133.30786228179932	0.62248	128.88
SA21_SOC_3	1076	641.166877746582	129.44984436035156	0.3544558	129.0
SA21_SOC_3	1077	642.6692962646484	154.09378051757812	0.776196	129.12
SA21_SOC_3	1078	642.2240257263184	157.7766466140747	0.9025552	129.24
SA21_SOC_3	1079	642.6942825317383	153.07791709899902	0.43494654	129.36
SA21_SOC_3	1080	642.7330493927002	149.293212890625	0.63534755	129.48
SA21_SOC_3	1081	640.1338577270508	138.20666313171387	0.75222605	129.6
SA21_SOC_3	1082	641.8755531311035	128.7176513671875	0.85481375	129.72
SA21_SOC_3	1083	642.4993515014648	149.5682430267334	0.3950387	129.84
SA21_SOC_3	1084	642.4489974975586	153.9122200012207	0.8875268	129.96
SA21_SOC_3	1085	597.8556632995605	413.58129501342773	0.98268765	130.08
SA21_SOC_3	1086	579.0891647338867	403.861083984375	0.9989685	130.2
SA21_SOC_3	1087	576.468563079834	405.28364181518555	0.9968748	130.32
SA21_SOC_3	1088	567.8434371948242	406.6438293457031	0.9942585	130.44
SA21_SOC_3	1089	544.9726104736328	394.2602348327637	0.9949765	130.56
SA21_SOC_3	1090	522.7181434631348	394.05887603759766	0.9973955	130.68
SA21_SOC_3	1091	513.2311344146729	394.3369674682617	0.9991605	130.8
SA21_SOC_3	1092	501.4754295349121	394.0280342102051	0.99926883	130.92
SA21_SOC_3	1093	488.41075897216797	395.83136558532715	0.98977506	131.04
SA21_SOC_3	1094	489.85934257507324	397.4224662780762	0.99543977	131.16
SA21_SOC_3	1095	481.73255920410156	397.2056007385254	0.9953837	131.28
SA21_SOC_3	1096	478.4648895263672	397.65549659729004	0.9949509	131.4
SA21_SOC_3	1097	641.7866706848145	154.8970127105713	0.97004527	131.52
SA21_SOC_3	1098	641.1374092102051	134.0855598449707	0.5119847	131.64
SA21_SOC_3	1099	641.074275970459	155.95736503601074	0.8425603	131.76
SA21_SOC_3	1100	642.3264980316162	156.27161979675293	0.8928851	131.88
SA21_SOC_3	1101	416.8675422668457	382.5918960571289	0.9834078	132.0
SA21_SOC_3	1102	642.4225330352783	154.5713710784912	0.8193903	132.12
SA21_SOC_3	1103	639.2899513244629	131.1348581314087	0.36472708	132.24
SA21_SOC_3	1104	378.173828125	386.7934799194336	0.9944219	132.36
SA21_SOC_3	1105	353.4947633743286	385.7049751281738	0.9984744	132.48
SA21_SOC_3	1106	343.61515045166016	386.33397102355957	0.99118793	132.6
SA21_SOC_3	1107	342.9614067077637	388.458251953125	0.9943203	132.72
SA21_SOC_3	1108	341.09439849853516	388.96533966064453	0.9963857	132.84
SA21_SOC_3	1109	333.04052352905273	394.11346435546875	0.99248964	132.96
SA21_SOC_3	1110	337.7615213394165	395.98583221435547	0.9356628	133.08
SA21_SOC_3	1111	346.7297554016113	398.88553619384766	0.99840254	133.2
SA21_SOC_3	1112	352.5106906890869	395.10186195373535	0.9992155	133.32
SA21_SOC_3	1113	377.8780698776245	390.42308807373047	0.8947749	133.44
SA21_SOC_3	1114	374.34566020965576	403.1891441345215	0.9871997	133.56
SA21_SOC_3	1115	642.8334712982178	154.51237678527832	0.9849871	133.68
SA21_SOC_3	1116	374.80664253234863	414.66156005859375	0.74039596	133.8
SA21_SOC_3	1117	641.2108421325684	153.107271194458	0.8846653	133.92
SA21_SOC_3	1118	386.65404319763184	407.179012298584	0.9954118	134.04
SA21_SOC_3	1119	415.6263828277588	400.3762149810791	0.99797577	134.16
SA21_SOC_3	1120	477.9505729675293	399.72415924072266	0.999257	134.28
SA21_SOC_3	1121	537.7050399780273	412.48226165771484	0.9990695	134.4
SA21_SOC_3	1122	580.9626579284668	417.2813415527344	0.99866116	134.52
SA21_SOC_3	1123	633.638858795166	421.75437927246094	0.99830854	134.64
SA21_SOC_3	1124	650.9254455566406	427.1407413482666	0.99872285	134.76
SA21_SOC_3	1125	660.9142303466797	426.7324733734131	0.99610895	134.88
SA21_SOC_3	1126	684.7612380981445	432.9626941680908	0.9688881	135.0
SA21_SOC_3	1127	642.8973197937012	159.44061756134033	0.87634957	135.12
SA21_SOC_3	1128	643.6341285705566	154.12579536437988	0.9364907	135.24
SA21_SOC_3	1129	641.697883605957	157.26093292236328	0.9858765	135.36
SA21_SOC_3	1130	642.6715850830078	129.75594520568848	0.8397911	135.48
SA21_SOC_3	1131	641.4623260498047	151.7360544204712	0.48635203	135.6
SA21_SOC_3	1132	639.1729831695557	125.00533103942871	0.9377965	135.72
SA21_SOC_3	1133	642.4463272094727	156.02796077728271	0.88090694	135.84
SA21_SOC_3	1134	642.1510696411133	155.94384670257568	0.7034589	135.96
SA21_SOC_3	1135	642.878532409668	152.36567974090576	0.6183852	136.08
SA21_SOC_3	1136	642.5540447235107	151.5507459640503	0.89951926	136.2
SA21_SOC_3	1137	591.0600185394287	407.4884033203125	0.9936551	136.32
SA21_SOC_3	1138	578.8815498352051	401.01911544799805	0.99783915	136.44
SA21_SOC_3	1139	569.196605682373	405.64358711242676	0.9991768	136.56
SA21_SOC_3	1140	543.6548709869385	393.37881088256836	0.9979411	136.68
SA21_SOC_3	1141	516.7507171630859	385.55920600891113	0.9987122	136.8
SA21_SOC_3	1142	478.05066108703613	367.0361137390137	0.99794656	136.92
SA21_SOC_3	1143	436.58947944641113	365.30691146850586	0.99125415	137.04
SA21_SOC_3	1144	398.07825088500977	370.4073715209961	0.97266495	137.16
SA21_SOC_3	1145	375.7178783416748	374.7857093811035	0.99732226	137.28
SA21_SOC_3	1146	641.3258075714111	156.7899513244629	0.95798814	137.4
SA21_SOC_3	1147	640.528392791748	132.3799467086792	0.7986107	137.52
SA21_SOC_3	1148	641.8907165527344	159.12531852722168	0.9212663	137.64
SA21_SOC_3	1149	640.2318000793457	123.55058670043945	0.8667809	137.76
SA21_SOC_3	1150	641.0167217254639	127.68105983734131	0.83833736	137.88
SA21_SOC_3	1151	640.8498287200928	154.88073348999023	0.85578305	138.0
SA21_SOC_3	1152	640.8699035644531	145.9266471862793	0.77184105	138.12
SA21_SOC_3	1153	641.5765762329102	155.71011543273926	0.9583885	138.24
SA21_SOC_3	1154	641.1917209625244	131.2366247177124	0.71026844	138.36
SA21_SOC_3	1155	640.5122756958008	129.46795463562012	0.9365869	138.48
SA21_SOC_3	1156	642.9140090942383	124.150071144104	0.8775438	138.6
SA21_SOC_3	1157	642.4432754516602	157.7018165588379	0.9577619	138.72
SA21_SOC_3	1158	642.249870300293	133.89630317687988	0.69320655	138.84
SA21_SOC_3	1159	642.6443576812744	155.67815780639648	0.96004456	138.96
SA21_SOC_3	1160	642.3907279968262	154.38672065734863	0.70967776	139.08
SA21_SOC_3	1161	642.0768737792969	152.07730293273926	0.59338146	139.2
SA21_SOC_3	1162	641.4743423461914	154.3503713607788	0.6456734	139.32
SA21_SOC_3	1163	641.5173530578613	139.71662521362305	0.87124896	139.44
SA21_SOC_3	1164	642.9885864257812	153.63913536071777	0.81316453	139.56
SA21_SOC_3	1165	641.8362140655518	155.345721244812	0.92255205	139.68
SA21_SOC_3	1166	642.9752826690674	156.73687934875488	0.9480945	139.8
SA21_SOC_3	1167	639.0851020812988	128.07008743286133	0.8005215	139.92
SA21_SOC_3	1168	641.9482707977295	157.34815120697021	0.9664079	140.04
SA21_SOC_3	1169	642.1631813049316	158.02983283996582	0.86596733	140.16
SA21_SOC_3	1170	641.9280052185059	152.99978256225586	0.9509368	140.28
SA21_SOC_3	1171	641.7794704437256	156.13426208496094	0.78160685	140.4
SA21_SOC_3	1172	641.8683052062988	155.31988620758057	0.9452761	140.52
SA21_SOC_3	1173	641.0426616668701	132.24547863006592	0.83838093	140.64
SA21_SOC_3	1174	642.7962303161621	153.33795547485352	0.83303374	140.76
SA21_SOC_3	1175	641.2119388580322	130.8054542541504	0.57824475	140.88
SA21_SOC_3	1176	641.696834564209	156.47583961486816	0.9865773	141.0
SA21_SOC_3	1177	641.7075157165527	129.1164207458496	0.8547422	141.12
SA21_SOC_3	1178	642.3247814178467	152.2655725479126	0.8656952	141.24
SA21_SOC_3	1179	642.1910285949707	154.21305656433105	0.9197192	141.36
SA21_SOC_3	1180	641.3247108459473	152.88748741149902	0.81691575	141.48
SA21_SOC_3	1181	642.5809383392334	154.68335151672363	0.9854694	141.6
SA21_SOC_3	1182	641.9486999511719	157.92832374572754	0.97987306	141.72
SA21_SOC_3	1183	641.5456771850586	157.0210075378418	0.95225906	141.84
SA21_SOC_3	1184	641.596269607544	135.83507537841797	0.5641277	141.96
SA21_SOC_3	1185	641.428279876709	136.81099891662598	0.58683306	142.08
SA21_SOC_3	1186	642.0793533325195	138.34407806396484	0.6397016	142.2
SA21_SOC_3	1187	642.4036026000977	149.32854652404785	0.9031222	142.32
SA21_SOC_3	1188	642.7435398101807	151.2022304534912	0.9093105	142.44
SA21_SOC_3	1189	642.4819946289062	151.94798469543457	0.31401286	142.56
SA21_SOC_3	1190	642.7836418151855	145.039701461792	0.88738865	142.68
SA21_SOC_3	1191	642.3591136932373	153.27564239501953	0.20708346	142.8
SA21_SOC_3	1192	642.771053314209	140.3999948501587	0.86281496	142.92
SA21_SOC_3	1193	416.28546714782715	381.4247703552246	0.9787835	143.04
SA21_SOC_3	1194	640.3431415557861	122.88913249969482	0.8109379	143.16
SA21_SOC_3	1195	507.9521179199219	392.87492752075195	0.9990038	143.28
SA21_SOC_3	1196	513.2197380065918	390.49278259277344	0.9986375	143.4
SA21_SOC_3	1197	550.8858680725098	391.4179229736328	0.9957646	143.52
SA21_SOC_3	1198	563.2677555084229	388.9803886413574	0.9993793	143.64
SA21_SOC_3	1199	576.7833232879639	387.2856330871582	0.99642986	143.76
SA21_SOC_3	1200	573.2241630554199	386.3148307800293	0.9909616	143.88
SA21_SOC_3	1201	641.604471206665	154.385347366333	0.8947465	144.0
SA21_SOC_3	1202	559.989070892334	381.0025978088379	0.9927434	144.12
SA21_SOC_3	1203	571.4378356933594	386.2540054321289	0.9775888	144.24
SA21_SOC_3	1204	642.1406745910645	144.3795919418335	0.7269862	144.36
SA21_SOC_3	1205	580.1655769348145	391.7412757873535	0.9876737	144.48
SA21_SOC_3	1206	577.7731895446777	386.95698738098145	0.99790883	144.6
SA21_SOC_3	1207	558.1384658813477	396.3519287109375	0.99862766	144.72
SA21_SOC_3	1208	543.2705879211426	391.9489860534668	0.99822444	144.84
SA21_SOC_3	1209	520.962381362915	393.33855628967285	0.9991009	144.96
SA21_SOC_3	1210	487.8822326660156	393.4291648864746	0.9971584	145.08
SA21_SOC_3	1211	476.4712333679199	389.5624351501465	0.94594496	145.2
SA21_SOC_3	1212	473.21643829345703	392.11097717285156	0.97646904	145.32
SA21_SOC_3	1213	473.2278823852539	393.42756271362305	0.8604801	145.44
SA21_SOC_3	1214	472.0012664794922	393.8437843322754	0.98378825	145.56
SA21_SOC_3	1215	466.5849208831787	389.8736572265625	0.6696114	145.68
SA21_SOC_3	1216	459.3700885772705	387.12158203125	0.92335266	145.8
SA21_SOC_3	1217	461.6628170013428	387.1773147583008	0.9980969	145.92
SA21_SOC_3	1218	460.3470802307129	395.5576801300049	0.9945168	146.04
SA21_SOC_3	1219	435.87632179260254	389.1280746459961	0.98265	146.16
SA21_SOC_3	1220	641.6837215423584	155.28176307678223	0.8948996	146.28
SA21_SOC_3	1221	358.4540843963623	383.90756607055664	0.9796031	146.4
SA21_SOC_3	1222	641.9795989990234	153.77846717834473	0.97371846	146.52
SA21_SOC_3	1223	642.1382904052734	156.67831420898438	0.4776166	146.64
SA21_SOC_3	1224	641.139030456543	126.52401924133301	0.21193613	146.76
SA21_SOC_3	1225	642.0114517211914	146.87639236450195	0.62431955	146.88
SA21_SOC_3	1226	640.3541564941406	131.06629371643066	0.52490467	147.0
SA21_SOC_3	1227	640.7680511474609	156.18125438690186	0.6816301	147.12
SA21_SOC_3	1228	640.9596920013428	129.02023315429688	0.50538146	147.24
SA21_SOC_3	1229	638.3846282958984	131.92285537719727	0.743697	147.36
SA21_SOC_3	1230	642.4317359924316	152.5061273574829	0.93225694	147.48
SA21_SOC_3	1231	642.5531387329102	153.08959007263184	0.7444811	147.6
SA21_SOC_3	1232	641.5739059448242	131.39888763427734	0.8852219	147.72
SA21_SOC_3	1233	642.0944690704346	155.6758975982666	0.9371493	147.84
SA21_SOC_3	1234	642.1045780181885	148.16648483276367	0.48277736	147.96
SA21_SOC_3	1235	641.2445545196533	151.71462535858154	0.5116693	148.08
SA21_SOC_3	1236	641.3006782531738	155.28481006622314	0.91231996	148.2
SA21_SOC_3	1237	640.7670974731445	128.7236452102661	0.72960263	148.32
SA21_SOC_3	1238	641.5017127990723	153.43109607696533	0.5995483	148.44
SA21_SOC_3	1239	642.5744533538818	146.8710994720459	0.9174151	148.56
SA21_SOC_3	1240	641.8075561523438	154.21875	0.9614348	148.68
SA21_SOC_3	1241	642.2666549682617	153.75131607055664	0.9555933	148.8
SA21_SOC_3	1242	641.8724060058594	154.0356159210205	0.91654307	148.92
SA21_SOC_3	1243	642.7555561065674	154.0385627746582	0.9684964	149.04
SA21_SOC_3	1244	642.3749446868896	155.1708698272705	0.98155105	149.16
SA21_SOC_3	1245	642.2702789306641	133.0508279800415	0.61398417	149.28
SA21_SOC_3	1246	641.1637306213379	124.64325428009033	0.9143741	149.4
SA21_SOC_3	1247	641.4675712585449	132.99867153167725	0.8525095	149.52
SA21_SOC_3	1248	642.2677040100098	150.404634475708	0.48837042	149.64
SA21_SOC_3	1249	642.4468517303467	154.20747756958008	0.8862292	149.76
SA21_SOC_3	1250	642.7459716796875	155.26345252990723	0.9299817	149.88
SA21_SOC_3	1251	642.5314426422119	146.94727420806885	0.84634614	150.0
SA21_SOC_3	1252	642.1772003173828	156.27676963806152	0.80345285	150.12
SA21_SOC_3	1253	640.9152030944824	131.37803077697754	0.78049606	150.24
SA21_SOC_3	1254	640.3304576873779	128.36135387420654	0.18506418	150.36
SA21_SOC_3	1255	327.1657466888428	341.35056495666504	0.3946742	150.48
SA21_SOC_3	1256	401.72576904296875	370.5106830596924	0.9572236	150.6
SA21_SOC_3	1257	509.7590923309326	390.67251205444336	0.9991099	150.72
SA21_SOC_3	1258	608.787727355957	407.3907279968262	0.99607015	150.84
SA21_SOC_3	1259	639.4755363464355	414.2494583129883	0.9975159	150.96
SA21_SOC_3	1260	641.2896156311035	135.093412399292	0.8102788	151.08
SA21_SOC_3	1261	647.4247455596924	419.89697456359863	0.9915201	151.2
SA21_SOC_3	1262	642.2074317932129	157.1435022354126	0.91378254	151.32
SA21_SOC_3	1263	628.1354904174805	410.6246566772461	0.99959785	151.44
SA21_SOC_3	1264	638.5907173156738	413.2540512084961	0.99815995	151.56
SA21_SOC_3	1265	634.8488807678223	416.7798328399658	0.89529175	151.68
SA21_SOC_3	1266	665.9124851226807	425.3079414367676	0.9991542	151.8
SA21_SOC_3	1267	673.9273071289062	426.5258502960205	0.99853265	151.92
SA21_SOC_3	1268	667.6776885986328	422.2233581542969	0.9845722	152.04
SA21_SOC_3	1269	641.9692039489746	156.83343887329102	0.9656294	152.16
SA21_SOC_3	1270	677.0892143249512	422.79218673706055	0.9989931	152.28
SA21_SOC_3	1271	666.5574073791504	421.66723251342773	0.9967077	152.4
SA21_SOC_3	1272	662.6507759094238	418.32624435424805	0.97964704	152.52
SA21_SOC_3	1273	658.3945274353027	419.10118103027344	0.99778396	152.64
SA21_SOC_3	1274	646.0705757141113	417.97173500061035	0.9970029	152.76
SA21_SOC_3	1275	658.3196640014648	420.4402256011963	0.9862059	152.88
SA21_SOC_3	1276	642.5960063934326	154.56766605377197	0.98649186	153.0
SA21_SOC_3	1277	642.2311305999756	152.67189502716064	0.963956	153.12
SA21_SOC_3	1278	641.9073581695557	129.98353958129883	0.7892046	153.24
SA21_SOC_3	1279	648.3147621154785	417.7726650238037	0.99170965	153.36
SA21_SOC_3	1280	643.8938617706299	415.6830310821533	0.9728574	153.48
SA21_SOC_3	1281	641.7279243469238	157.5696086883545	0.98376554	153.6
SA21_SOC_3	1282	635.9649658203125	421.10240936279297	0.9829301	153.72
SA21_SOC_3	1283	633.2128524780273	420.3121089935303	0.98979574	153.84
SA21_SOC_3	1284	610.4752540588379	415.2835750579834	0.9890338	153.96
SA21_SOC_3	1285	604.9973011016846	416.70238494873047	0.9682289	154.08
SA21_SOC_3	1286	613.1871223449707	413.2057285308838	0.9038041	154.2
SA21_SOC_3	1287	612.0750427246094	416.67943954467773	0.9642443	154.32
SA21_SOC_3	1288	612.950611114502	419.4725704193115	0.98680556	154.44
SA21_SOC_3	1289	616.1006450653076	416.65446281433105	0.9976547	154.56
SA21_SOC_3	1290	617.5455093383789	418.5235404968262	0.9743016	154.68
SA21_SOC_3	1291	625.3489017486572	423.5636901855469	0.98755103	154.8
SA21_SOC_3	1292	632.7863693237305	422.7432632446289	0.987531	154.92
SA21_SOC_3	1293	648.8547801971436	420.2749443054199	0.9946925	155.04
SA21_SOC_3	1294	646.8931198120117	420.3024673461914	0.99551904	155.16
SA21_SOC_3	1295	641.433572769165	157.24980354309082	0.9802099	155.28
SA21_SOC_3	1296	641.468095779419	132.48149871826172	0.574228	155.4
SA21_SOC_3	1297	672.3390579223633	422.99686431884766	0.6704122	155.52
SA21_SOC_3	1298	642.2016143798828	133.01121711730957	0.5463674	155.64
SA21_SOC_3	1299	640.5240058898926	133.59251976013184	0.7792573	155.76
SA21_SOC_3	1300	642.2715663909912	415.76313972473145	0.9946826	155.88
SA21_SOC_3	1301	573.2089042663574	401.96983337402344	0.99795806	156.0
SA21_SOC_3	1302	489.9909019470215	383.29959869384766	0.999298	156.12
SA21_SOC_3	1303	642.6004409790039	156.72011375427246	0.70939213	156.24
SA21_SOC_3	1304	641.4250373840332	139.22834873199463	0.8942081	156.36
SA21_SOC_3	1305	642.698335647583	146.39658451080322	0.760659	156.48
SA21_SOC_3	1306	642.2121047973633	154.83211040496826	0.8919778	156.6
SA21_SOC_3	1307	642.432165145874	131.8384552001953	0.82800525	156.72
SA21_SOC_3	1308	643.077278137207	154.89500999450684	0.91650087	156.84
SA21_SOC_3	1309	642.1956062316895	154.30748462677002	0.85347563	156.96
SA21_SOC_3	1310	367.91114807128906	379.5292282104492	0.99769765	157.08
SA21_SOC_3	1311	639.630126953125	130.3326416015625	0.89278066	157.2
SA21_SOC_3	1312	642.8402900695801	152.22325801849365	0.9881946	157.32
SA21_SOC_3	1313	641.2638664245605	127.82567024230957	0.8960482	157.44
SA21_SOC_3	1314	641.230583190918	155.11470794677734	0.88700473	157.56
SA21_SOC_3	1315	642.1280860900879	156.69260501861572	0.9707939	157.68
SA21_SOC_3	1316	642.249870300293	130.83061695098877	0.8584703	157.8
SA21_SOC_3	1317	642.4926280975342	126.41055107116699	0.6743996	157.92
SA21_SOC_3	1318	641.8903350830078	149.1796875	0.66298634	158.04
SA21_SOC_3	1319	641.3761615753174	125.80078125	0.68880117	158.16
SA21_SOC_3	1320	641.0249710083008	128.53042602539062	0.82145786	158.28
SA21_SOC_3	1321	641.68381690979	144.0497589111328	0.8550431	158.4
SA21_SOC_3	1322	639.8135185241699	128.8813591003418	0.79611045	158.52
SA21_SOC_3	1323	641.8549060821533	154.67328071594238	0.95159084	158.64
SA21_SOC_3	1324	641.6393756866455	154.93600845336914	0.9646052	158.76
SA21_SOC_3	1325	641.9107437133789	130.58099269866943	0.8981292	158.88
SA21_SOC_3	1326	641.3595199584961	155.0800895690918	0.96675915	159.0
SA21_SOC_3	1327	642.4358367919922	155.92649459838867	0.9317525	159.12
SA21_SOC_3	1328	639.2687320709229	132.47869491577148	0.74065447	159.24
SA21_SOC_3	1329	640.7713890075684	153.90299320220947	0.9472736	159.36
SA21_SOC_3	1330	640.8829689025879	154.04242515563965	0.51489174	159.48
SA21_SOC_3	1331	643.6312198638916	159.0496015548706	0.90438026	159.6
SA21_SOC_3	1332	640.811824798584	134.99732494354248	0.2904011	159.72
SA21_SOC_3	1333	640.2100563049316	129.30726528167725	0.6687382	159.84
SA21_SOC_3	1334	641.6008949279785	154.7235345840454	0.74921125	159.96
SA21_SOC_3	1335	644.1159248352051	155.95503330230713	0.22149195	160.08
SA21_SOC_3	1336	642.7738666534424	129.5125436782837	0.83461344	160.2
SA21_SOC_3	1337	641.8172836303711	155.07253646850586	0.9417021	160.32
SA21_SOC_3	1338	642.0318126678467	154.57386016845703	0.7034203	160.44
SA21_SOC_3	1339	641.7320251464844	149.38443660736084	0.6595708	160.56
SA21_SOC_3	1340	641.7904853820801	157.30067253112793	0.9846528	160.68
SA21_SOC_3	1341	641.1148071289062	151.98617935180664	0.84551847	160.8
SA21_SOC_3	1342	642.5694465637207	132.9426670074463	0.6718476	160.92
SA21_SOC_3	1343	640.96999168396	123.23179721832275	0.8573477	161.04
SA21_SOC_3	1344	642.333984375	132.89880752563477	0.8315632	161.16
SA21_SOC_3	1345	641.4237022399902	152.78048515319824	0.44967884	161.28
SA21_SOC_3	1346	641.7160511016846	154.46940422058105	0.32256868	161.4
SA21_SOC_3	1347	641.8591976165771	155.35228729248047	0.8999469	161.52
SA21_SOC_3	1348	642.2290802001953	154.39547538757324	0.9624736	161.64
SA21_SOC_3	1349	643.762731552124	129.25148963928223	0.68054795	161.76
SA21_SOC_3	1350	642.6586151123047	157.0887851715088	0.9117951	161.88
SA21_SOC_3	1351	643.8910484313965	131.90012454986572	0.6514766	162.0
SA21_SOC_3	1352	642.9346084594727	154.16818141937256	0.97492224	162.12
SA21_SOC_3	1353	642.0380592346191	154.45414066314697	0.9061057	162.24
SA21_SOC_3	1354	641.00661277771	156.94527626037598	0.9723218	162.36
SA21_SOC_3	1355	642.4602508544922	130.03686904907227	0.7270633	162.48
SA21_SOC_3	1356	641.8058395385742	153.81699085235596	0.49531493	162.6
SA21_SOC_3	1357	641.693115234375	154.8556137084961	0.47209302	162.72
SA21_SOC_3	1358	340.311861038208	338.3009719848633	0.9892364	162.84
SA21_SOC_3	1359	364.21618461608887	355.34191131591797	0.9980896	162.96
SA21_SOC_3	1360	408.33911895751953	374.1440963745117	0.99884015	163.08
SA21_SOC_3	1361	422.2687244415283	378.9862632751465	0.99636155	163.2
SA21_SOC_3	1362	456.3417911529541	384.0406608581543	0.9944074	163.32
SA21_SOC_3	1363	487.2992992401123	388.3890151977539	0.998616	163.44
SA21_SOC_3	1364	641.6452884674072	131.10061168670654	0.737352	163.56
SA21_SOC_3	1365	562.4456405639648	390.5845069885254	0.991991	163.68
SA21_SOC_3	1366	598.3702659606934	396.3785934448242	0.99804	163.8
SA21_SOC_3	1367	602.8205394744873	398.0625915527344	0.9891039	163.92
SA21_SOC_3	1368	605.650520324707	402.11048126220703	0.96099037	164.04
SA21_SOC_3	1369	630.3179740905762	408.1132507324219	0.9974681	164.16
SA21_SOC_3	1370	646.7361450195312	408.8077926635742	0.9908647	164.28
SA21_SOC_3	1371	659.1014862060547	417.15036392211914	0.97166157	164.4
SA21_SOC_3	1372	671.8667984008789	428.79987716674805	0.5528113	164.52
SA21_SOC_3	1373	642.1543121337891	151.7933464050293	0.8962055	164.64
SA21_SOC_3	1374	696.03590965271	432.16638565063477	0.7201878	164.76
SA21_SOC_3	1375	642.4507141113281	129.17223930358887	0.7381823	164.88
SA21_SOC_3	1376	641.0503387451172	154.93698120117188	0.9726104	165.0
SA21_SOC_3	1377	642.276668548584	151.99027061462402	0.8088945	165.12
SA21_SOC_3	1378	641.5576934814453	155.5144214630127	0.98147845	165.24
SA21_SOC_3	1379	642.3890113830566	154.6743679046631	0.95836234	165.36
SA21_SOC_3	1380	687.4319076538086	431.16817474365234	0.9443789	165.48
SA21_SOC_3	1381	639.9065971374512	122.3386287689209	0.9785377	165.6
SA21_SOC_3	1382	672.9449272155762	429.8579692840576	0.982092	165.72
SA21_SOC_3	1383	671.531867980957	423.517541885376	0.8403144	165.84
SA21_SOC_3	1384	661.8850708007812	422.55603790283203	0.9152519	165.96
SA21_SOC_3	1385	661.8936538696289	421.74808502197266	0.97392696	166.08
SA21_SOC_3	1386	657.8304290771484	420.6777763366699	0.9704371	166.2
SA21_SOC_3	1387	651.546573638916	419.4514846801758	0.93315446	166.32
SA21_SOC_3	1388	653.7075996398926	418.05376052856445	0.9882947	166.44
SA21_SOC_3	1389	640.5292510986328	126.15182876586914	0.8042688	166.56
SA21_SOC_3	1390	641.6933059692383	132.76990413665771	0.8853941	166.68
SA21_SOC_3	1391	660.0051879882812	419.0723991394043	0.97788644	166.8
SA21_SOC_3	1392	618.5779094696045	407.6452445983887	0.9935829	166.92
SA21_SOC_3	1393	571.436071395874	399.8077583312988	0.9954919	167.04
SA21_SOC_3	1394	526.0953426361084	392.5659942626953	0.9537292	167.16
SA21_SOC_3	1395	642.2137260437012	155.83704471588135	0.513299	167.28
SA21_SOC_3	1396	642.1951293945312	127.21489906311035	0.73101425	167.4
SA21_SOC_3	1397	642.3978328704834	149.6849012374878	0.7796404	167.52
SA21_SOC_3	1398	641.5115833282471	138.96514892578125	0.8051304	167.64
SA21_SOC_3	1399	641.8360233306885	137.59762287139893	0.69948214	167.76
SA21_SOC_3	1400	641.6606903076172	131.54512882232666	0.83425796	167.88
SA21_SOC_3	1401	642.6629066467285	155.49895763397217	0.808751	168.0
SA21_SOC_3	1402	536.9344711303711	386.01654052734375	0.9759731	168.12
SA21_SOC_3	1403	641.6715621948242	157.71915435791016	0.8841478	168.24
SA21_SOC_3	1404	643.0194854736328	129.83030319213867	0.9304268	168.36
SA21_SOC_3	1405	641.1628723144531	126.94923877716064	0.751419	168.48
SA21_SOC_3	1406	526.3355255126953	389.6590232849121	0.8052574	168.6
SA21_SOC_3	1407	640.9122467041016	155.85963249206543	0.9308395	168.72
SA21_SOC_3	1408	510.26811599731445	389.73798751831055	0.98889613	168.84
SA21_SOC_3	1409	517.1096801757812	390.527286529541	0.9974032	168.96
SA21_SOC_3	1410	519.5995330810547	392.33144760131836	0.9994844	169.08
SA21_SOC_3	1411	518.1797027587891	388.3432102203369	0.99820614	169.2
SA21_SOC_3	1412	520.278263092041	392.6869297027588	0.99918383	169.32
SA21_SOC_3	1413	517.3764228820801	393.56231689453125	0.9994591	169.44
SA21_SOC_3	1414	518.1607246398926	396.86076164245605	0.99881786	169.56
SA21_SOC_3	1415	508.24289321899414	398.6696720123291	0.9343765	169.68
SA21_SOC_3	1416	509.2744827270508	398.74485969543457	0.99280775	169.8
SA21_SOC_3	1417	499.89333152770996	397.33423233032227	0.77870226	169.92
SA21_SOC_3	1418	504.8993110656738	398.19711685180664	0.98716766	170.04
SA21_SOC_3	1419	513.2689476013184	396.8445682525635	0.99614054	170.16
SA21_SOC_3	1420	544.3610668182373	400.25771141052246	0.990334	170.28
SA21_SOC_3	1421	566.2965774536133	397.8695297241211	0.99308926	170.4
SA21_SOC_3	1422	585.4479312896729	395.06592750549316	0.98674124	170.52
SA21_SOC_3	1423	594.4950580596924	397.44272232055664	0.9946307	170.64
SA21_SOC_3	1424	609.4664573669434	399.5954418182373	0.99873763	170.76
SA21_SOC_3	1425	615.5625343322754	401.784610748291	0.95691794	170.88
SA21_SOC_3	1426	624.1806983947754	403.78878593444824	0.9956262	171.0
SA21_SOC_3	1427	639.3290519714355	126.92417621612549	0.97480243	171.12
SA21_SOC_3	1428	636.9088649749756	402.7946090698242	0.9903577	171.24
SA21_SOC_3	1429	641.5276527404785	155.27021884918213	0.92524797	171.36
SA21_SOC_3	1430	638.3888244628906	397.5666046142578	0.9463972	171.48
SA21_SOC_3	1431	636.0880851745605	398.2708168029785	0.993064	171.6
SA21_SOC_3	1432	638.4304046630859	397.34493255615234	0.97702515	171.72
SA21_SOC_3	1433	670.3447341918945	401.45301818847656	0.8346446	171.84
SA21_SOC_3	1434	614.183235168457	397.75829315185547	0.99826765	171.96
SA21_SOC_3	1435	640.6255722045898	152.39713668823242	0.8643429	172.08
SA21_SOC_3	1436	642.4027442932129	155.28892993927002	0.98576874	172.2
SA21_SOC_3	1437	383.17627906799316	372.39023208618164	0.837429	172.32
SA21_SOC_3	1438	642.1452522277832	152.10657119750977	0.92940277	172.44
SA21_SOC_3	1439	642.0184135437012	154.95602130889893	0.9040754	172.56
SA21_SOC_3	1440	641.3683414459229	153.9766502380371	0.96595377	172.68
SA21_SOC_3	1441	642.8701400756836	149.76505279541016	0.7692075	172.8
SA21_SOC_3	1442	640.717887878418	134.1907024383545	0.83640546	172.92
SA21_SOC_3	1443	641.3362979888916	151.69517040252686	0.45917818	173.04
SA21_SOC_3	1444	641.8950080871582	131.47607803344727	0.37704295	173.16
SA21_SOC_3	1445	638.9196395874023	128.62812995910645	0.8606893	173.28
SA21_SOC_3	1446	641.9012069702148	149.0280532836914	0.9107733	173.4
SA21_SOC_3	1447	637.8239631652832	125.4285478591919	0.9381918	173.52
SA21_SOC_3	1448	641.303825378418	131.1972999572754	0.8046918	173.64
SA21_SOC_3	1449	641.5463447570801	154.90181922912598	0.7332257	173.76
SA21_SOC_3	1450	641.5801525115967	125.3556776046753	0.7939499	173.88
SA21_SOC_3	1451	642.1452522277832	128.541841506958	0.41495228	174.0
SA21_SOC_3	1452	641.5171146392822	126.4237117767334	0.5720021	174.12
SA21_SOC_3	1453	641.2569046020508	122.05139636993408	0.83413476	174.24
SA21_SOC_3	1454	642.105770111084	133.16908836364746	0.8779188	174.36
SA21_SOC_3	1455	642.1710968017578	137.6687479019165	0.89462054	174.48
SA21_SOC_3	1456	642.3466205596924	155.00078201293945	0.674144	174.6
SA21_SOC_3	1457	641.2752151489258	152.1884250640869	0.67440337	174.72
SA21_SOC_3	1458	641.3181304931641	146.6249942779541	0.80263406	174.84
SA21_SOC_3	1459	641.2522315979004	147.3021697998047	0.29439563	174.96
SA21_SOC_3	1460	643.1692600250244	130.68925380706787	0.3618607	175.08
SA21_SOC_3	1461	641.9778823852539	154.40012454986572	0.8950827	175.2
SA21_SOC_3	1462	642.131233215332	154.49978828430176	0.98188573	175.32
SA21_SOC_3	1463	640.482234954834	129.45440769195557	0.9326938	175.44
SA21_SOC_3	1464	641.3746356964111	127.11995601654053	0.86421067	175.56
SA21_SOC_3	1465	640.9404754638672	151.56400680541992	0.638439	175.68
SA21_SOC_3	1466	640.4078006744385	127.96640396118164	0.67933524	175.8
SA21_SOC_3	1467	643.0879592895508	155.51324844360352	0.9218536	175.92
SA21_SOC_3	1468	641.6962623596191	149.02722358703613	0.52710396	176.04
SA21_SOC_3	1469	641.6948318481445	151.03314399719238	0.8381385	176.16
SA21_SOC_3	1470	640.4125213623047	122.54254817962646	0.8716065	176.28
SA21_SOC_3	1471	640.0449752807617	130.1909351348877	0.59752667	176.4
SA21_SOC_3	1472	640.4424667358398	129.4181728363037	0.93293685	176.52
SA21_SOC_3	1473	640.7229423522949	127.06518173217773	0.8080569	176.64
SA21_SOC_3	1474	640.7026290893555	129.103102684021	0.6596892	176.76
SA21_SOC_3	1475	641.5720462799072	152.2719955444336	0.6272432	176.88
SA21_SOC_3	1476	642.6742076873779	156.98647499084473	0.9831287	177.0
SA21_SOC_3	1477	642.503547668457	156.29043102264404	0.63650966	177.12
SA21_SOC_3	1478	641.517448425293	157.0506191253662	0.9810065	177.24
SA21_SOC_3	1479	641.9426918029785	155.7121181488037	0.9396755	177.36
SA21_SOC_3	1480	642.6613807678223	156.62023544311523	0.97049236	177.48
SA21_SOC_3	1481	642.4509048461914	157.1107578277588	0.9104461	177.6
SA21_SOC_3	1482	640.0554180145264	123.61958026885986	0.82279056	177.72
SA21_SOC_3	1483	641.3147926330566	154.99171257019043	0.97631675	177.84
SA21_SOC_3	1484	639.8863792419434	131.6576385498047	0.64603513	177.96
SA21_SOC_3	1485	319.88677978515625	347.71642684936523	0.76812035	178.08
SA21_SOC_3	1486	325.9374141693115	362.4543285369873	0.81791115	178.2
SA21_SOC_3	1487	325.4493713378906	357.79297828674316	0.98887783	178.32
SA21_SOC_3	1488	334.7872495651245	371.8542194366455	0.98385936	178.44
SA21_SOC_3	1489	340.4435634613037	372.2087574005127	0.9894881	178.56
SA21_SOC_3	1490	340.2914047241211	370.3981018066406	0.9932903	178.68
SA21_SOC_3	1491	355.4933547973633	375.97171783447266	0.9968611	178.8
SA21_SOC_3	1492	366.6949272155762	385.2472972869873	0.99544793	178.92
SA21_SOC_3	1493	388.7472629547119	382.635498046875	0.99661404	179.04
SA21_SOC_3	1494	422.85518646240234	385.43103218078613	0.9956292	179.16
SA21_SOC_3	1495	425.25243759155273	387.2695541381836	0.9603269	179.28
SA21_SOC_3	1496	440.75918197631836	392.3359680175781	0.99545324	179.4
SA21_SOC_3	1497	471.779727935791	392.54164695739746	0.9865067	179.52
SA21_SOC_3	1498	540.2780055999756	381.2943649291992	0.99922204	179.64
SA21_SOC_3	1499	607.6622486114502	361.9676113128662	0.99914086	179.76
SA21_SOC_3	1500	618.0356025695801	365.3052520751953	0.99952984	179.88
SA21_SOC_3	1501	645.5159187316895	389.8904800415039	0.99964833	180.0
SA21_SOC_3	1502	664.9060249328613	422.6415824890137	0.98510057	180.12
SA21_SOC_3	1503	689.5939826965332	429.47776794433594	0.986192	180.24
SA21_SOC_3	1504	684.0970039367676	426.82422637939453	0.9710288	180.36
SA21_SOC_3	1505	691.455078125	426.0982418060303	0.8989562	180.48
SA21_SOC_3	1506	641.6125774383545	157.1394681930542	0.9693579	180.6
SA21_SOC_3	1507	642.9278373718262	157.152099609375	0.8089664	180.72
SA21_SOC_3	1508	642.3161506652832	155.8674430847168	0.76074755	180.84
SA21_SOC_3	1509	664.6868705749512	417.10132598876953	0.9911656	180.96
SA21_SOC_3	1510	615.5762672424316	406.7450523376465	0.99902034	181.08
SA21_SOC_3	1511	558.0201148986816	390.2285099029541	0.9993318	181.2
SA21_SOC_3	1512	511.94705963134766	390.49049377441406	0.96609324	181.32
SA21_SOC_3	1513	641.7817115783691	155.9103012084961	0.8769707	181.44
SA21_SOC_3	1514	642.3436641693115	152.29534149169922	0.7432065	181.56
SA21_SOC_3	1515	642.86208152771	156.5811252593994	0.8680433	181.68
SA21_SOC_3	1516	641.6538715362549	154.099760055542	0.8784091	181.8
SA21_SOC_3	1517	642.5792694091797	157.7782917022705	0.9587218	181.92
SA21_SOC_3	1518	642.1183586120605	157.2356414794922	0.953468	182.04
SA21_SOC_3	1519	640.334415435791	126.69602394104004	0.8707042	182.16
SA21_SOC_3	1520	642.8878784179688	152.02634811401367	0.13788553	182.28
SA21_SOC_3	1521	640.9241199493408	120.56103229522705	0.900213	182.4
SA21_SOC_3	1522	408.18939208984375	381.18547439575195	0.97830164	182.52
SA21_SOC_3	1523	368.1786298751831	380.44790267944336	0.9687464	182.64
SA21_SOC_3	1524	642.4432754516602	155.5312728881836	0.9799279	182.76
SA21_SOC_3	1525	641.0872936248779	154.89177703857422	0.8947449	182.88
SA21_SOC_3	1526	641.0801887512207	130.76758861541748	0.73915565	183.0
SA21_SOC_3	1527	643.3813095092773	154.99690532684326	0.44783705	183.12
SA21_SOC_3	1528	630.5673599243164	138.65346908569336	0.5690084	183.24
SA21_SOC_3	1529	642.5363063812256	128.05490970611572	0.91298705	183.36
SA21_SOC_3	1530	640.6499862670898	132.18193531036377	0.52943975	183.48
SA21_SOC_3	1531	642.8502082824707	157.24273681640625	0.98040146	183.6
SA21_SOC_3	1532	642.0580863952637	131.9888734817505	0.6433249	183.72
SA21_SOC_3	1533	642.6908016204834	155.99464416503906	0.9743543	183.84
SA21_SOC_3	1534	642.51389503479	152.53689765930176	0.8445577	183.96
SA21_SOC_3	1535	641.5522575378418	155.31466484069824	0.7178775	184.08
SA21_SOC_3	1536	642.4953460693359	152.54379272460938	0.5587414	184.2
SA21_SOC_3	1537	641.1287784576416	128.33619117736816	0.761632	184.32
SA21_SOC_3	1538	641.4430618286133	137.27481365203857	0.7545129	184.44
SA21_SOC_3	1539	641.2796020507812	153.70779991149902	0.77001554	184.56
SA21_SOC_3	1540	640.5664920806885	154.22781944274902	0.5560783	184.68
SA21_SOC_3	1541	642.2193050384521	159.71035480499268	0.92544365	184.8
SA21_SOC_3	1542	641.2514686584473	152.71482467651367	0.6365531	184.92
SA21_SOC_3	1543	641.3787364959717	155.03694534301758	0.9863397	185.04
SA21_SOC_3	1544	641.8806076049805	128.91351699829102	0.7837919	185.16
SA21_SOC_3	1545	642.7110195159912	152.81729221343994	0.91846085	185.28
SA21_SOC_3	1546	642.4107551574707	148.9147710800171	0.8700991	185.4
SA21_SOC_3	1547	641.892147064209	152.0555019378662	0.80134434	185.52
SA21_SOC_3	1548	641.845178604126	150.90741634368896	0.8044798	185.64
SA21_SOC_3	1549	640.4695510864258	129.5936393737793	0.49277484	185.76
SA21_SOC_3	1550	643.3323860168457	153.08434009552002	0.33540574	185.88
SA21_SOC_3	1551	642.5941467285156	156.80328369140625	0.73618335	186.0
SA21_SOC_3	1552	641.6935920715332	154.69074726104736	0.9325903	186.12
SA21_SOC_3	1553	643.1051731109619	158.8967514038086	0.99144673	186.24
SA21_SOC_3	1554	642.5813674926758	146.93746089935303	0.7978105	186.36
SA21_SOC_3	1555	641.1460876464844	134.5013952255249	0.88917595	186.48
SA21_SOC_3	1556	642.6024436950684	157.63641357421875	0.9793352	186.6
SA21_SOC_3	1557	642.8458213806152	132.73701667785645	0.68309504	186.72
SA21_SOC_3	1558	641.7386054992676	137.28899002075195	0.8275676	186.84
SA21_SOC_3	1559	640.619945526123	132.7730941772461	0.6951181	186.96
SA21_SOC_3	1560	642.64817237854	152.39301681518555	0.9323802	187.08
SA21_SOC_3	1561	641.7646884918213	127.84060478210449	0.39427137	187.2
SA21_SOC_3	1562	641.5508270263672	156.94195747375488	0.89301085	187.32
SA21_SOC_3	1563	640.7623767852783	124.51475143432617	0.854916	187.44
SA21_SOC_3	1564	641.9491767883301	158.4330654144287	0.8854541	187.56
SA21_SOC_3	1565	639.4174575805664	134.0576934814453	0.78965735	187.68
SA21_SOC_3	1566	643.1639194488525	156.07788562774658	0.82412165	187.8
SA21_SOC_3	1567	641.457986831665	153.4914493560791	0.83234084	187.92
SA21_SOC_3	1568	642.584228515625	150.08777618408203	0.8080923	188.04
SA21_SOC_3	1569	638.4750366210938	121.36221885681152	0.83878374	188.16
SA21_SOC_3	1570	641.8275833129883	152.78079986572266	0.9122676	188.28
SA21_SOC_3	1571	641.2540435791016	132.18233585357666	0.8956437	188.4
SA21_SOC_3	1572	641.0927772521973	151.57118797302246	0.7925039	188.52
SA21_SOC_3	1573	641.5182113647461	133.4533166885376	0.78308463	188.64
SA21_SOC_3	1574	641.6281700134277	155.76162815093994	0.31404132	188.76
SA21_SOC_3	1575	641.295337677002	150.13200759887695	0.59389234	188.88
SA21_SOC_3	1576	641.9502258300781	153.33744049072266	0.8795777	189.0
SA21_SOC_3	1577	642.849063873291	155.74559211730957	0.8854334	189.12
SA21_SOC_3	1578	641.326904296875	152.4894618988037	0.9665663	189.24
SA21_SOC_3	1579	641.5532112121582	155.3598976135254	0.9789444	189.36
SA21_SOC_3	1580	642.0107841491699	153.41763496398926	0.9405308	189.48
SA21_SOC_3	1581	641.2344932556152	151.63086891174316	0.5808541	189.6
SA21_SOC_3	1582	642.2584533691406	153.0237579345703	0.8274582	189.72
SA21_SOC_3	1583	641.6391372680664	154.794602394104	0.8479694	189.84
SA21_SOC_3	1584	641.4525032043457	151.38832569122314	0.93449944	189.96
SA21_SOC_3	1585	641.5910720825195	131.1138153076172	0.8727445	190.08
SA21_SOC_3	1586	641.6851043701172	131.95615768432617	0.8309763	190.2
SA21_SOC_3	1587	642.1813011169434	130.6926727294922	0.79246336	190.32
SA21_SOC_3	1588	641.859245300293	130.43176174163818	0.8040132	190.44
SA21_SOC_3	1589	641.5449142456055	156.87217712402344	0.6093226	190.56
SA21_SOC_3	1590	642.0748710632324	155.76613426208496	0.26138747	190.68
SA21_SOC_3	1591	642.6186561584473	152.15728282928467	0.78859884	190.8
SA21_SOC_3	1592	642.1220779418945	151.46913528442383	0.75452214	190.92
SA21_SOC_3	1593	641.3098335266113	150.58045864105225	0.5737234	191.04
SA21_SOC_3	1594	641.4196014404297	155.56640625	0.9479028	191.16
SA21_SOC_3	1595	641.9806957244873	153.26096534729004	0.7395379	191.28
SA21_SOC_3	1596	642.4417495727539	153.02826404571533	0.97764415	191.4
SA21_SOC_3	1597	640.4662132263184	131.893630027771	0.5784676	191.52
SA21_SOC_3	1598	642.7178382873535	154.55303192138672	0.9088287	191.64
SA21_SOC_3	1599	640.164041519165	129.8861789703369	0.5501482	191.76
SA21_SOC_3	1600	641.0281658172607	141.9320297241211	0.8061272	191.88
SA21_SOC_3	1601	642.9103374481201	156.02740287780762	0.85665137	192.0
SA21_SOC_3	1602	638.9947891235352	121.52332305908203	0.862836	192.12
SA21_SOC_3	1603	641.6589260101318	147.85717964172363	0.72604483	192.24
SA21_SOC_3	1604	640.7680034637451	121.2473201751709	0.9780293	192.36
SA21_SOC_3	1605	642.1378135681152	149.29917812347412	0.6578619	192.48
SA21_SOC_3	1606	640.1478290557861	126.74766540527344	0.7871205	192.6
SA21_SOC_3	1607	641.1768913269043	154.12641048431396	0.30161518	192.72
SA21_SOC_3	1608	642.6102638244629	156.0607624053955	0.8646081	192.84
SA21_SOC_3	1609	642.488956451416	131.61731243133545	0.816568	192.96
SA21_SOC_3	1610	638.7389183044434	131.8111753463745	0.9180373	193.08
SA21_SOC_3	1611	641.7715072631836	152.29904651641846	0.6241862	193.2
SA21_SOC_3	1612	640.0044441223145	155.8846664428711	0.9860146	193.32
SA21_SOC_3	1613	639.8228645324707	138.53456497192383	0.87602335	193.44
SA21_SOC_3	1614	640.5744552612305	147.29450225830078	0.7151416	193.56
SA21_SOC_3	1615	641.5596008300781	154.41139698028564	0.95178896	193.68
SA21_SOC_3	1616	641.7340755462646	151.43531799316406	0.4092468	193.8
SA21_SOC_3	1617	641.1738872528076	151.74654006958008	0.22419977	193.92
SA21_SOC_3	1618	641.8807983398438	154.19318675994873	0.57513213	194.04
SA21_SOC_3	1619	641.6889190673828	152.05510139465332	0.6680583	194.16
SA21_SOC_3	1620	642.1387672424316	150.8811378479004	0.97321963	194.28
SA21_SOC_3	1621	642.9348945617676	151.7202615737915	0.6924233	194.4
SA21_SOC_3	1622	328.15821170806885	359.95153427124023	0.8672683	194.52
SA21_SOC_3	1623	641.6653156280518	154.1002321243286	0.69509387	194.64
SA21_SOC_3	1624	641.413688659668	155.11184692382812	0.89883244	194.76
SA21_SOC_3	1625	642.2325134277344	153.24578762054443	0.64671564	194.88
SA21_SOC_3	1626	641.791582107544	132.87444591522217	0.27578136	195.0
SA21_SOC_3	1627	641.1226272583008	153.9084005355835	0.934317	195.12
SA21_SOC_3	1628	349.76062774658203	371.0086441040039	0.9756722	195.24
SA21_SOC_3	1629	351.4637231826782	373.8403129577637	0.9983741	195.36
SA21_SOC_3	1630	365.6039237976074	375.55830001831055	0.9870582	195.48
SA21_SOC_3	1631	374.7023105621338	377.3451519012451	0.9953466	195.6
SA21_SOC_3	1632	378.4296989440918	379.6651840209961	0.9902154	195.72
SA21_SOC_3	1633	395.3645706176758	382.1392822265625	0.9985935	195.84
SA21_SOC_3	1634	424.27353858947754	389.03337478637695	0.9431027	195.96
SA21_SOC_3	1635	638.4937286376953	130.72410106658936	0.54066586	196.08
SA21_SOC_3	1636	642.1041488647461	134.34754371643066	0.8633044	196.2
SA21_SOC_3	1637	501.59144401550293	384.90732192993164	0.9852058	196.32
SA21_SOC_3	1638	516.7844772338867	391.31855964660645	0.9887505	196.44
SA21_SOC_3	1639	540.833854675293	393.0472755432129	0.99923575	196.56
SA21_SOC_3	1640	572.3113536834717	401.0532760620117	0.99942327	196.68
SA21_SOC_3	1641	607.4758529663086	413.807373046875	0.99930644	196.8
SA21_SOC_3	1642	649.2804527282715	419.15931701660156	0.98725826	196.92
SA21_SOC_3	1643	669.7833061218262	416.45381927490234	0.938902	197.04
SA21_SOC_3	1644	642.0412063598633	157.21412658691406	0.89821196	197.16
SA21_SOC_3	1645	642.4820899963379	153.41540336608887	0.8606167	197.28
SA21_SOC_3	1646	642.1138763427734	152.90246486663818	0.8400978	197.4
SA21_SOC_3	1647	642.9533958435059	160.81769943237305	0.95899385	197.52
SA21_SOC_3	1648	642.2170639038086	156.16398811340332	0.9774086	197.64
SA21_SOC_3	1649	642.7299499511719	130.55645942687988	0.8657913	197.76
SA21_SOC_3	1650	647.7652549743652	414.45284843444824	0.9907075	197.88
SA21_SOC_3	1651	640.5649185180664	156.92350387573242	0.9888869	198.0
SA21_SOC_3	1652	626.6021251678467	411.28698348999023	0.9452736	198.12
SA21_SOC_3	1653	620.7491397857666	411.68641090393066	0.9988979	198.24
SA21_SOC_3	1654	617.7118301391602	411.2917900085449	0.980138	198.36
SA21_SOC_3	1655	617.6918983459473	413.4776973724365	0.98201054	198.48
SA21_SOC_3	1656	641.8741226196289	151.49949073791504	0.9099264	198.6
SA21_SOC_3	1657	610.1951599121094	409.9497413635254	0.9871229	198.72
SA21_SOC_3	1658	640.9820556640625	130.08976936340332	0.8574519	198.84
SA21_SOC_3	1659	625.1666069030762	411.12510681152344	0.9501379	198.96
SA21_SOC_3	1660	607.8880310058594	405.721378326416	0.9992914	199.08
SA21_SOC_3	1661	557.6694011688232	395.9019470214844	0.9986545	199.2
SA21_SOC_3	1662	554.3523788452148	392.5040817260742	0.9987746	199.32
SA21_SOC_3	1663	546.3918209075928	391.95350646972656	0.992788	199.44
SA21_SOC_3	1664	544.8746681213379	392.1559238433838	0.99677485	199.56
SA21_SOC_3	1665	642.325496673584	154.1476821899414	0.9352785	199.68
SA21_SOC_3	1666	544.5551872253418	394.86127853393555	0.96677476	199.8
SA21_SOC_3	1667	541.0652160644531	393.4013557434082	0.9814792	199.92
SA21_SOC_3	1668	642.796516418457	148.11977863311768	0.9303652	200.04
SA21_SOC_3	1669	543.5104846954346	397.30865478515625	0.97272533	200.16
SA21_SOC_3	1670	641.490650177002	151.44149780273438	0.93333316	200.28
SA21_SOC_3	1671	544.349479675293	399.0735054016113	0.99517787	200.4
SA21_SOC_3	1672	641.8590545654297	156.46795749664307	0.97457176	200.52
SA21_SOC_3	1673	537.7424240112305	398.0697441101074	0.9921652	200.64
SA21_SOC_3	1674	539.9741172790527	399.2738914489746	0.9971681	200.76
SA21_SOC_3	1675	540.6509876251221	399.2730903625488	0.99626356	200.88
SA21_SOC_3	1676	539.9710178375244	398.6498165130615	0.9979734	201.0
SA21_SOC_3	1677	552.2686958312988	397.33800888061523	0.97664386	201.12
SA21_SOC_3	1678	571.887731552124	395.844669342041	0.99841106	201.24
SA21_SOC_3	1679	571.6536521911621	395.8186340332031	0.9935203	201.36
SA21_SOC_3	1680	576.0603904724121	398.074893951416	0.99361986	201.48
SA21_SOC_3	1681	641.025447845459	155.1742172241211	0.97222406	201.6
SA21_SOC_3	1682	618.1007385253906	407.96728134155273	0.38141093	201.72
SA21_SOC_3	1683	642.4878597259521	156.39561653137207	0.9228927	201.84
SA21_SOC_3	1684	642.1384811401367	407.2921943664551	0.60726726	201.96
SA21_SOC_3	1685	637.8123760223389	405.5966091156006	0.9830777	202.08
SA21_SOC_3	1686	609.7215175628662	397.09444999694824	0.99959666	202.2
SA21_SOC_3	1687	543.2175636291504	378.2933521270752	0.9996295	202.32
SA21_SOC_3	1688	489.59760665893555	371.4605712890625	0.99456584	202.44
SA21_SOC_3	1689	446.47350311279297	363.8207817077637	0.99542916	202.56
SA21_SOC_3	1690	429.2721748352051	361.5369415283203	0.9981882	202.68
SA21_SOC_3	1691	405.35621643066406	359.9736213684082	0.97300637	202.8
SA21_SOC_3	1692	641.5882110595703	155.03321170806885	0.98117954	202.92
SA21_SOC_3	1693	353.3274173736572	360.48291206359863	0.9427559	203.04
SA21_SOC_3	1694	641.370964050293	153.57195854187012	0.676525	203.16
SA21_SOC_3	1695	642.0032024383545	157.03591346740723	0.6156791	203.28
SA21_SOC_3	1696	642.0248031616211	152.0374631881714	0.86957544	203.4
SA21_SOC_3	1697	641.9905662536621	155.3272533416748	0.949266	203.52
SA21_SOC_3	1698	643.5150623321533	155.13891220092773	0.906157	203.64
SA21_SOC_3	1699	641.8721199035645	153.52911472320557	0.79054326	203.76
SA21_SOC_3	1700	640.552568435669	127.44678497314453	0.95274734	203.88
SA21_SOC_3	1701	642.1464920043945	155.56737899780273	0.92750853	204.0
SA21_SOC_3	1702	639.4520282745361	131.05982780456543	0.9396215	204.12
SA21_SOC_3	1703	640.573787689209	158.29729557037354	0.9716503	204.24
SA21_SOC_3	1704	640.9652709960938	133.80994319915771	0.6309092	204.36
SA21_SOC_3	1705	641.596269607544	154.86536979675293	0.95323867	204.48
SA21_SOC_3	1706	641.9100284576416	153.17888259887695	0.38096675	204.6
SA21_SOC_3	1707	641.4730072021484	153.261137008667	0.9579237	204.72
SA21_SOC_3	1708	641.5695667266846	156.4352560043335	0.848658	204.84
SA21_SOC_3	1709	642.950439453125	158.1833839416504	0.9725168	204.96
SA21_SOC_3	1710	641.7630195617676	121.19464874267578	0.9084773	205.08
SA21_SOC_3	1711	642.4160003662109	128.73501777648926	0.45881128	205.2
SA21_SOC_3	1712	642.0090675354004	155.0786304473877	0.9092788	205.32
SA21_SOC_3	1713	641.9644832611084	156.45624160766602	0.86570734	205.44
SA21_SOC_3	1714	642.4274444580078	128.12503337860107	0.6140813	205.56
SA21_SOC_3	1715	641.4277076721191	130.93843460083008	0.83834326	205.68
SA21_SOC_3	1716	641.2805557250977	134.1196346282959	0.5552601	205.8
SA21_SOC_3	1717	642.3999786376953	154.291033744812	0.85101414	205.92
SA21_SOC_3	1718	638.7776374816895	120.5478286743164	0.89450186	206.04
SA21_SOC_3	1719	642.09303855896	157.26430892944336	0.8358188	206.16
SA21_SOC_3	1720	641.7247772216797	156.58495903015137	0.61632395	206.28
SA21_SOC_3	1721	641.8325424194336	154.3091869354248	0.6603125	206.4
SA21_SOC_3	1722	641.4047241210938	152.46874809265137	0.86695695	206.52
SA21_SOC_3	1723	643.0545806884766	157.67107486724854	0.9199086	206.64
SA21_SOC_3	1724	642.5971984863281	150.07648944854736	0.78256285	206.76
SA21_SOC_3	1725	641.3151264190674	131.36896133422852	0.47277454	206.88
SA21_SOC_3	1726	641.9842720031738	151.32780075073242	0.7255765	207.0
SA21_SOC_3	1727	641.2409782409668	154.74138736724854	0.9456141	207.12
SA21_SOC_3	1728	639.8797035217285	130.08288860321045	0.8295086	207.24
SA21_SOC_3	1729	641.2775993347168	132.0365810394287	0.70722985	207.36
SA21_SOC_3	1730	641.9575691223145	157.6563549041748	0.98916936	207.48
SA21_SOC_3	1731	642.2896385192871	155.58613300323486	0.93931764	207.6
SA21_SOC_3	1732	640.267276763916	131.09134197235107	0.7091677	207.72
SA21_SOC_3	1733	640.3425216674805	122.84757614135742	0.95432353	207.84
SA21_SOC_3	1734	341.5181636810303	362.5650215148926	0.9848231	207.96
SA21_SOC_3	1735	361.542272567749	368.2866096496582	0.9993394	208.08
SA21_SOC_3	1736	412.6317501068115	370.2531051635742	0.9246863	208.2
SA21_SOC_3	1737	453.02534103393555	381.57079696655273	0.9959403	208.32
SA21_SOC_3	1738	506.58888816833496	386.5437126159668	0.98097515	208.44
SA21_SOC_3	1739	548.0236053466797	391.6775894165039	0.9987112	208.56
SA21_SOC_3	1740	575.490665435791	389.6543312072754	0.99790156	208.68
SA21_SOC_3	1741	600.8977890014648	394.5129203796387	0.9986118	208.8
SA21_SOC_3	1742	623.1427669525146	398.3360195159912	0.9988518	208.92
SA21_SOC_3	1743	641.19873046875	121.57756805419922	0.96496135	209.04
SA21_SOC_3	1744	659.8686695098877	409.70346450805664	0.9566456	209.16
SA21_SOC_3	1745	641.3572311401367	148.9131259918213	0.8881499	209.28
SA21_SOC_3	1746	641.7034149169922	136.0420274734497	0.48576054	209.4
SA21_SOC_3	1747	640.2694225311279	137.77958393096924	0.460189	209.52
SA21_SOC_3	1748	642.1356201171875	155.9569501876831	0.96956754	209.64
SA21_SOC_3	1749	623.9566802978516	411.98232650756836	0.9866106	209.76
SA21_SOC_3	1750	605.7900428771973	402.1453285217285	0.99947876	209.88
SA21_SOC_3	1751	554.7993659973145	392.4601936340332	0.99957293	210.0
SA21_SOC_3	1752	545.7118511199951	388.6718559265137	0.99932635	210.12
SA21_SOC_3	1753	542.4649238586426	391.3058853149414	0.999509	210.24
SA21_SOC_3	1754	516.8868064880371	386.3154602050781	0.9993874	210.36
SA21_SOC_3	1755	486.4532947540283	381.4900588989258	0.998415	210.48
SA21_SOC_3	1756	451.9294738769531	376.62878036499023	0.9948068	210.6
SA21_SOC_3	1757	641.7194366455078	134.88108158111572	0.4206066	210.72
SA21_SOC_3	1758	642.3780918121338	155.5669641494751	0.9345345	210.84
SA21_SOC_3	1759	641.5453910827637	152.78836727142334	0.926528	210.96
SA21_SOC_3	1760	642.7680015563965	151.54545307159424	0.43015096	211.08
SA21_SOC_3	1761	641.6635990142822	156.07807159423828	0.4315054	211.2
SA21_SOC_3	1762	642.1817779541016	155.9194850921631	0.11935064	211.32
SA21_SOC_3	1763	641.4100646972656	127.7488660812378	0.06212169	211.44
SA21_SOC_3	1764	641.9864654541016	153.40561866760254	0.38343155	211.56
SA21_SOC_3	1765	640.9260749816895	152.73499488830566	0.8873242	211.68
SA21_SOC_3	1766	642.4315929412842	152.16147422790527	0.9325342	211.8
SA21_SOC_3	1767	642.3806190490723	158.58120918273926	0.8981807	211.92
SA21_SOC_3	1768	641.3568019866943	153.67361068725586	0.60120666	212.04
SA21_SOC_3	1769	641.1037445068359	155.76477527618408	0.97002655	212.16
SA21_SOC_3	1770	642.9004192352295	155.51390647888184	0.9866107	212.28
SA21_SOC_3	1771	641.2435054779053	156.2373161315918	0.96833146	212.4
SA21_SOC_3	1772	642.2724723815918	153.0578899383545	0.7736068	212.52
SA21_SOC_3	1773	640.8330917358398	156.9576072692871	0.45878017	212.64
SA21_SOC_3	1774	644.0122604370117	154.088716506958	0.38140765	212.76
SA21_SOC_3	1775	642.2871589660645	129.86414909362793	0.85908	212.88
SA21_SOC_3	1776	640.8614635467529	132.62600898742676	0.34102598	213.0
SA21_SOC_3	1777	642.5554275512695	152.88326740264893	0.7032297	213.12
SA21_SOC_3	1778	641.7318344116211	149.94722843170166	0.7090014	213.24
SA21_SOC_3	1779	642.9355144500732	157.1667766571045	0.90303147	213.36
SA21_SOC_3	1780	641.6454792022705	155.26037693023682	0.7622601	213.48
SA21_SOC_3	1781	641.2172317504883	136.368727684021	0.88421416	213.6
SA21_SOC_3	1782	642.7356243133545	130.98286628723145	0.8001985	213.72
SA21_SOC_3	1783	640.2332305908203	124.54353332519531	0.84248644	213.84
SA21_SOC_3	1784	641.7595863342285	158.07744026184082	0.93679255	213.96
SA21_SOC_3	1785	638.764762878418	129.39353942871094	0.3441259	214.08
SA21_SOC_3	1786	638.840389251709	133.32146644592285	0.81136996	214.2
SA21_SOC_3	1787	641.4040565490723	134.6788501739502	0.96339136	214.32
SA21_SOC_3	1788	639.3205642700195	128.78275394439697	0.421098	214.44
SA21_SOC_3	1789	641.844654083252	152.6777172088623	0.9648452	214.56
SA21_SOC_3	1790	641.6769981384277	150.96412181854248	0.63900155	214.68
SA21_SOC_3	1791	641.9538974761963	154.89727020263672	0.9595451	214.8
SA21_SOC_3	1792	640.9331321716309	155.52977085113525	0.52801275	214.92
SA21_SOC_3	1793	640.6289100646973	152.52734184265137	0.8793663	215.04
SA21_SOC_3	1794	642.1561241149902	151.16273403167725	0.8530462	215.16
SA21_SOC_3	1795	642.6050662994385	154.62312698364258	0.7616383	215.28
SA21_SOC_3	1796	642.1103954315186	154.96549129486084	0.86818093	215.4
SA21_SOC_3	1797	642.3642158508301	155.03671646118164	0.96833605	215.52
SA21_SOC_3	1798	641.8310165405273	128.82843017578125	0.7790879	215.64
SA21_SOC_3	1799	641.8265342712402	128.2477569580078	0.91382617	215.76
SA21_SOC_3	1800	641.6553020477295	152.2349739074707	0.3453902	215.88
SA21_SOC_3	1801	640.5428886413574	157.08336353302002	0.9697146	216.0
SA21_SOC_3	1802	321.49693965911865	356.53106689453125	0.50260866	216.12
SA21_SOC_3	1803	639.6258354187012	131.74580097198486	0.88802713	216.24
SA21_SOC_3	1804	328.2778024673462	361.98869705200195	0.9387209	216.36
SA21_SOC_3	1805	334.5416069030762	365.01797676086426	0.90789515	216.48
SA21_SOC_3	1806	336.5980625152588	369.1376781463623	0.98749757	216.6
SA21_SOC_3	1807	341.0454988479614	367.1107864379883	0.96467865	216.72
SA21_SOC_3	1808	641.6132926940918	156.19219779968262	0.8781418	216.84
SA21_SOC_3	1809	349.5401859283447	369.49859619140625	0.9754716	216.96
SA21_SOC_3	1810	358.82487297058105	375.46525955200195	0.99892884	217.08
SA21_SOC_3	1811	379.0051460266113	380.2543830871582	0.9977017	217.2
SA21_SOC_3	1812	388.99385929107666	380.7567501068115	0.9984464	217.32
SA21_SOC_3	1813	412.0612621307373	386.9674301147461	0.9967783	217.44
SA21_SOC_3	1814	432.0769786834717	387.6570510864258	0.98876256	217.56
SA21_SOC_3	1815	449.70130920410156	390.7067012786865	0.9940952	217.68
SA21_SOC_3	1816	471.56291007995605	394.6535110473633	0.9838308	217.8
SA21_SOC_3	1817	491.27464294433594	394.34849739074707	0.9837493	217.92
SA21_SOC_3	1818	533.3230972290039	397.27795600891113	0.95302206	218.04
SA21_SOC_3	1819	582.7742576599121	406.09960556030273	0.998387	218.16
SA21_SOC_3	1820	618.1685447692871	415.479211807251	0.9844409	218.28
SA21_SOC_3	1821	621.2170600891113	415.3484058380127	0.99741215	218.4
SA21_SOC_3	1822	625.5599021911621	416.2544059753418	0.99822086	218.52
SA21_SOC_3	1823	647.1856117248535	412.1550178527832	0.9985056	218.64
SA21_SOC_3	1824	653.3984184265137	415.9727096557617	0.9526994	218.76
SA21_SOC_3	1825	640.5735969543457	128.94617557525635	0.87784815	218.88
SA21_SOC_3	1826	641.5543556213379	152.12030410766602	0.9145775	219.0
SA21_SOC_3	1827	642.4152374267578	158.72825145721436	0.9174058	219.12
SA21_SOC_3	1828	640.6058311462402	154.0166187286377	0.92660666	219.24
SA21_SOC_3	1829	641.36962890625	155.0064182281494	0.93111616	219.36
SA21_SOC_3	1830	690.9170150756836	426.71021461486816	0.9755484	219.48
SA21_SOC_3	1831	639.6903038024902	124.2123556137085	0.95249325	219.6
SA21_SOC_3	1832	695.4159736633301	426.5858459472656	0.8332499	219.72
SA21_SOC_3	1833	696.1872100830078	430.91846466064453	0.95266634	219.84
SA21_SOC_3	1834	697.5730419158936	431.2572956085205	0.9746482	219.96
SA21_SOC_3	1835	705.8677673339844	425.0636672973633	0.9465746	220.08
SA21_SOC_3	1836	641.6757583618164	156.20256900787354	0.9614315	220.2
SA21_SOC_3	1837	641.9493198394775	153.99122714996338	0.93609434	220.32
SA21_SOC_3	1838	686.9991302490234	419.97310638427734	0.995823	220.44
SA21_SOC_3	1839	668.1056976318359	410.6989860534668	0.9997656	220.56
SA21_SOC_3	1840	625.32958984375	406.6674041748047	0.9996159	220.68
SA21_SOC_3	1841	599.6106624603271	409.33576583862305	0.9998504	220.8
SA21_SOC_3	1842	556.7105770111084	407.9469680786133	0.997787	220.92
SA21_SOC_3	1843	530.7026863098145	407.42955207824707	0.9987929	221.04
SA21_SOC_3	1844	503.98921966552734	403.4777641296387	0.9982033	221.16
SA21_SOC_3	1845	457.6183795928955	405.48285484313965	0.9990007	221.28
SA21_SOC_3	1846	411.5945816040039	403.5029697418213	0.9994498	221.4
SA21_SOC_3	1847	403.10535430908203	400.843448638916	0.9989856	221.52
SA21_SOC_3	1848	366.3276672363281	396.4962959289551	0.99893886	221.64
SA21_SOC_3	1849	346.52538299560547	395.53619384765625	0.9968809	221.76
SA21_SOC_3	1850	642.4769401550293	153.40099811553955	0.85707885	221.88
SA21_SOC_3	1851	345.83375453948975	383.63430976867676	0.98910123	222.0
SA21_SOC_3	1852	355.75599670410156	381.08619689941406	0.9012182	222.12
SA21_SOC_3	1853	641.1890029907227	131.77977561950684	0.8298887	222.24
SA21_SOC_3	1854	642.3871517181396	157.72868156433105	0.8524012	222.36
SA21_SOC_3	1855	350.1563549041748	384.2701721191406	0.5399135	222.48
SA21_SOC_3	1856	642.4538612365723	156.81876182556152	0.95444083	222.6
SA21_SOC_3	1857	642.2393321990967	157.61858940124512	0.9220106	222.72
SA21_SOC_3	1858	642.4713611602783	141.51025772094727	0.8263015	222.84
SA21_SOC_3	1859	642.3333168029785	155.67675590515137	0.95716465	222.96
SA21_SOC_3	1860	642.0108795166016	151.2692928314209	0.85114515	223.08
SA21_SOC_3	1861	641.0715579986572	152.57509231567383	0.68038595	223.2
SA21_SOC_3	1862	642.0178413391113	155.95951080322266	0.9619718	223.32
SA21_SOC_3	1863	641.5412425994873	150.16080379486084	0.680637	223.44
SA21_SOC_3	1864	641.9458389282227	141.8071174621582	0.90328044	223.56
SA21_SOC_3	1865	641.2643432617188	154.42630290985107	0.8324848	223.68
SA21_SOC_3	1866	641.386079788208	132.97953128814697	0.74504846	223.8
SA21_SOC_3	1867	356.1751365661621	356.84349060058594	0.98814476	223.92
SA21_SOC_3	1868	398.49514961242676	364.54267501831055	0.9983224	224.04
SA21_SOC_3	1869	446.94366455078125	371.65414810180664	0.9990073	224.16
SA21_SOC_3	1870	479.0408134460449	375.8903503417969	0.9916373	224.28
SA21_SOC_3	1871	519.0247535705566	384.33008193969727	0.9924574	224.4
SA21_SOC_3	1872	539.1102313995361	388.69829177856445	0.9922213	224.52
SA21_SOC_3	1873	554.9781799316406	393.3226490020752	0.99795365	224.64
SA21_SOC_3	1874	559.0853691101074	393.5479545593262	0.9989826	224.76
SA21_SOC_3	1875	579.2489051818848	392.9347229003906	0.9973149	224.88
SA21_SOC_3	1876	642.1854019165039	154.36511993408203	0.9268907	225.0
SA21_SOC_3	1877	646.4797019958496	413.31358909606934	0.99854445	225.12
SA21_SOC_3	1878	642.333984375	153.4431552886963	0.96713614	225.24
SA21_SOC_3	1879	641.3230895996094	126.42578601837158	0.8341616	225.36
SA21_SOC_3	1880	640.5433654785156	140.12442111968994	0.9279487	225.48
SA21_SOC_3	1881	640.4426574707031	121.24148368835449	0.9445707	225.6
SA21_SOC_3	1882	641.1734580993652	155.7714557647705	0.94087476	225.72
SA21_SOC_3	1883	641.167402267456	153.54329109191895	0.8000158	225.84
SA21_SOC_3	1884	641.7591094970703	156.97053909301758	0.9454259	225.96
SA21_SOC_3	1885	641.4769172668457	127.45249271392822	0.24788398	226.08
SA21_SOC_3	1886	642.3886299133301	155.97877979278564	0.944945	226.2
SA21_SOC_3	1887	641.175365447998	155.60806274414062	0.9100431	226.32
SA21_SOC_3	1888	641.2492752075195	152.20816612243652	0.72706616	226.44
SA21_SOC_3	1889	671.9050407409668	414.07236099243164	0.8960472	226.56
SA21_SOC_3	1890	649.9313831329346	410.41786193847656	0.9936599	226.68
SA21_SOC_3	1891	608.7287425994873	406.5593433380127	0.99947137	226.8
SA21_SOC_3	1892	545.2919960021973	410.0533390045166	0.9991659	226.92
SA21_SOC_3	1893	516.8190002441406	406.7868232727051	0.9991874	227.04
SA21_SOC_3	1894	482.0690155029297	405.68796157836914	0.9983047	227.16
SA21_SOC_3	1895	436.2725257873535	391.7259407043457	0.9947607	227.28
SA21_SOC_3	1896	406.5469741821289	384.0464973449707	0.9733333	227.4
SA21_SOC_3	1897	356.2575578689575	358.3992576599121	0.99933285	227.52
SA21_SOC_3	1898	274.18248653411865	314.7660255432129	0.99932015	227.64
SA21_SOC_3	1899	216.8147087097168	278.67055892944336	0.9957491	227.76
SA21_SOC_3	1900	151.7338514328003	262.8174018859863	0.99928904	227.88
SA21_SOC_3	1901	158.74834060668945	264.25426483154297	0.9933101	228.0
SA21_SOC_3	1902	149.02809858322144	267.2672939300537	0.9990361	228.12
SA21_SOC_3	1903	146.9058394432068	278.84130477905273	0.99924314	228.24
SA21_SOC_3	1904	220.9874391555786	295.5556869506836	0.97645	228.36
SA21_SOC_3	1905	302.03583240509033	331.82398796081543	0.9992415	228.48
SA21_SOC_3	1906	364.9811267852783	351.89952850341797	0.99958867	228.6
SA21_SOC_3	1907	422.4364757537842	365.7527160644531	0.9994375	228.72
SA21_SOC_3	1908	493.80340576171875	384.1659736633301	0.998511	228.84
SA21_SOC_3	1909	551.8520355224609	394.2085933685303	0.9998049	228.96
SA21_SOC_3	1910	588.7803077697754	397.2223091125488	0.9992567	229.08
SA21_SOC_3	1911	602.7752876281738	400.6201171875	0.9983615	229.2
SA21_SOC_3	1912	601.8302917480469	402.2218322753906	0.9938974	229.32
SA21_SOC_3	1913	601.2624263763428	403.51993560791016	0.9989355	229.44
SA21_SOC_3	1914	641.8517112731934	152.5861644744873	0.44653362	229.56
SA21_SOC_3	1915	629.2652130126953	404.00771141052246	0.98203045	229.68
SA21_SOC_3	1916	621.4350700378418	398.3588218688965	0.9553936	229.8
SA21_SOC_3	1917	577.9900074005127	396.16682052612305	0.99935097	229.92
SA21_SOC_3	1918	549.657154083252	393.3025646209717	0.9995297	230.04
SA21_SOC_3	1919	530.3398609161377	393.21659088134766	0.99873346	230.16
SA21_SOC_3	1920	487.8593444824219	397.48183250427246	0.99889624	230.28
SA21_SOC_3	1921	466.2674903869629	409.672794342041	0.99123186	230.4
SA21_SOC_3	1922	459.133243560791	413.6631202697754	0.9951025	230.52
SA21_SOC_3	1923	455.87987899780273	412.2461986541748	0.99744874	230.64
SA21_SOC_3	1924	451.77059173583984	403.2180404663086	0.9945328	230.76
SA21_SOC_3	1925	450.3021240234375	398.09603691101074	0.9924104	230.88
SA21_SOC_3	1926	449.56793785095215	395.1693534851074	0.9942825	231.0
SA21_SOC_3	1927	452.3655414581299	393.3815002441406	0.9962632	231.12
SA21_SOC_3	1928	453.7599563598633	393.2754707336426	0.98469293	231.24
SA21_SOC_3	1929	450.16870498657227	396.9602394104004	0.97262293	231.36
SA21_SOC_3	1930	458.5902214050293	395.95996856689453	0.9874649	231.48
SA21_SOC_3	1931	467.4908638000488	400.0000762939453	0.98193777	231.6
SA21_SOC_3	1932	495.208740234375	403.6326599121094	0.9982665	231.72
SA21_SOC_3	1933	545.2466011047363	407.15312004089355	0.9987691	231.84
SA21_SOC_3	1934	641.0112380981445	129.40162181854248	0.53297424	231.96
SA21_SOC_3	1935	638.907527923584	405.61100006103516	0.9949368	232.08
SA21_SOC_3	1936	639.7198677062988	397.52872467041016	0.9860211	232.2
SA21_SOC_3	1937	643.7483787536621	400.27605056762695	0.9934969	232.32
SA21_SOC_3	1938	624.2735862731934	404.66182708740234	0.9989126	232.44
SA21_SOC_3	1939	626.580286026001	409.91108894348145	0.9979925	232.56
SA21_SOC_3	1940	641.4250373840332	153.98672103881836	0.894534	232.68
SA21_SOC_3	1941	642.0083045959473	130.7944107055664	0.22765845	232.8
SA21_SOC_3	1942	640.5918121337891	128.26672554016113	0.6960425	232.92
SA21_SOC_3	1943	636.8520259857178	402.58023262023926	0.90243596	233.04
SA21_SOC_3	1944	630.4664611816406	401.35783195495605	0.9583547	233.16
SA21_SOC_3	1945	609.4855785369873	399.8799133300781	0.99948055	233.28
SA21_SOC_3	1946	572.224235534668	395.9890937805176	0.9991572	233.4
SA21_SOC_3	1947	533.6459159851074	390.97864151000977	0.99818146	233.52
SA21_SOC_3	1948	510.4031562805176	388.1524085998535	0.9039759	233.64
SA21_SOC_3	1949	484.9440574645996	382.2758388519287	0.99676883	233.76
SA21_SOC_3	1950	459.48519706726074	378.5431480407715	0.9942585	233.88
SA21_SOC_3	1951	405.82828521728516	373.5560989379883	0.9919883	234.0
SA21_SOC_3	1952	362.8868579864502	373.54599952697754	0.94566315	234.12
SA21_SOC_3	1953	640.8612251281738	135.17359256744385	0.8121906	234.24
SA21_SOC_3	1954	642.8046226501465	130.7775592803955	0.6067723	234.36
SA21_SOC_3	1955	642.5324440002441	156.48595333099365	0.97907	234.48
SA21_SOC_3	1956	640.7220840454102	126.73659324645996	0.900179	234.6
SA21_SOC_3	1957	640.2344703674316	149.558687210083	0.9109998	234.72
SA21_SOC_3	1958	641.9049263000488	151.62803649902344	0.7285081	234.84
SA21_SOC_3	1959	642.0214176177979	133.13032150268555	0.7405441	234.96
SA21_SOC_3	1960	641.7941093444824	155.00218391418457	0.9202507	235.08
SA21_SOC_3	1961	642.1422004699707	154.43535804748535	0.89129573	235.2
SA21_SOC_3	1962	643.5827732086182	126.55982494354248	0.7985006	235.32
SA21_SOC_3	1963	640.9295082092285	146.08341693878174	0.649402	235.44
SA21_SOC_3	1964	642.8325653076172	149.71017837524414	0.8276608	235.56
SA21_SOC_3	1965	640.8700466156006	129.54956531524658	0.8294031	235.68
SA21_SOC_3	1966	642.7274227142334	153.03488731384277	0.8212268	235.8
SA21_SOC_3	1967	353.78146171569824	339.7829246520996	0.99636286	235.92
SA21_SOC_3	1968	467.05079078674316	359.81151580810547	0.9967713	236.04
SA21_SOC_3	1969	558.8278770446777	366.4687728881836	0.9987482	236.16
SA21_SOC_3	1970	616.49169921875	388.1543254852295	0.9997842	236.28
SA21_SOC_3	1971	635.5633735656738	392.8204822540283	0.9998292	236.4
SA21_SOC_3	1972	635.4507446289062	395.70390701293945	0.9986091	236.52
SA21_SOC_3	1973	655.6049346923828	392.3374843597412	0.9086591	236.64
SA21_SOC_3	1974	663.4598731994629	383.82287979125977	0.7046044	236.76
SA21_SOC_3	1975	641.9173717498779	156.45559787750244	0.9458876	236.88
SA21_SOC_3	1976	654.1115283966064	393.21659088134766	0.96563095	237.0
SA21_SOC_3	1977	641.5477752685547	131.5399932861328	0.7607582	237.12
SA21_SOC_3	1978	648.7839221954346	392.46007919311523	0.9058447	237.24
SA21_SOC_3	1979	627.4187088012695	389.58532333374023	0.91503906	237.36
SA21_SOC_3	1980	593.4577941894531	392.70973205566406	0.999106	237.48
SA21_SOC_3	1981	541.2741661071777	388.0454349517822	0.9880817	237.6
SA21_SOC_3	1982	642.0639038085938	156.26904487609863	0.9906537	237.72
SA21_SOC_3	1983	640.5699729919434	153.21457386016846	0.745822	237.84
SA21_SOC_3	1984	475.70018768310547	367.2908878326416	0.4501089	237.96
SA21_SOC_3	1985	483.62388610839844	355.92023849487305	0.98511827	238.08
SA21_SOC_3	1986	535.4928493499756	350.00776290893555	0.99904376	238.2
SA21_SOC_3	1987	573.5759735107422	356.92834854125977	0.99945873	238.32
SA21_SOC_3	1988	597.053050994873	373.4106159210205	0.99885213	238.44
SA21_SOC_3	1989	607.5623512268066	393.94721031188965	0.999335	238.56
SA21_SOC_3	1990	619.9653148651123	398.3789920806885	0.9976476	238.68
SA21_SOC_3	1991	618.6304569244385	397.7295112609863	0.9979691	238.8
SA21_SOC_3	1992	619.2395210266113	400.45689582824707	0.9992865	238.92
SA21_SOC_3	1993	617.416524887085	398.8966655731201	0.998495	239.04
SA21_SOC_3	1994	617.1504974365234	398.5323715209961	0.99833494	239.16
SA21_SOC_3	1995	610.6024265289307	394.2840385437012	0.99713624	239.28
SA21_SOC_3	1996	602.3357391357422	389.07629013061523	0.98469293	239.4
SA21_SOC_3	1997	615.9305572509766	389.24766540527344	0.99730647	239.52
SA21_SOC_3	1998	642.1844482421875	154.68934535980225	0.94204324	239.64
SA21_SOC_3	1999	627.418041229248	387.5438117980957	0.98122185	239.76
[truncated: 1,660 more rows]
