# Supplementary material for: Measuring inter-individual differences in behavioural types of gilthead seabreams in the laboratory using deep learning
Source: PeerJ. 2022 May 5;10:e13396. doi: 10.7717/peerj.13396 (PMC9080431; doi:10.7717/peerj.13396)
Supplement: Supplemental Information 1 [file peerj-10-13396-s001.zip › Raw validation data/d1/SA21_SOC_3 hom.csv]

0	1
3	0
3	1
4	0
5	1
7	0
9	1
11	0
13	1
15	0
16	1
18	0
19	1
22	0
24	1
26	0
28	1
35	0
36	1
50	0
51	1
59	0
61	1
68	0
69	1
72	0
74	1
77	0
81	1
85	0
87	1
95	0
99	1
110	0
112	1
117	0
121	1
137	0
142	1
146	0
149	1
157	0
163	1
172	0
178	1
182	0
194	1
203	0
207	1
211	0
216	1
222	0
224	1
234	0
236	1
243	0
247	1
250	0
254	1
258	0
263	1
266	0
270	1
273	0
281	1
282	0
288	1
299	0
301	1
306	0
309	1
312	0
317	1
324	0
328	1
336	0
344	1
346	0
346	1
348	0
348	1
351	0
353	1
355	0
392	1
394	0
395	1
396	0
397	1
397	0
398	1
398	0
413	1
413	0
414	1
414	0
416	1
416	0
417	1
417	0
418	1
418	0
419	1
420	0
421	1
421	0
422	1
423	0
424	1
425	0
428	1
429	0
430	1
432	0
433	1
434	0
434	1
435	0
436	1
437	0
437	1
