# Supplementary material for: Measuring inter-individual differences in behavioural types of gilthead seabreams in the laboratory using deep learning
Source: PeerJ. 2022 May 5;10:e13396. doi: 10.7717/peerj.13396 (PMC9080431; doi:10.7717/peerj.13396)
Supplement: Supplemental Information 1 [file peerj-10-13396-s001.zip › Raw validation data/d1/SA22_4.csv]

ID	sec	X	Y	%	seconds
SA22_4	1	131.06729984283447	218.21579933166504	0.9984011	0.0
SA22_4	2	146.4768648147583	135.7419204711914	0.99441814	1.2
SA22_4	3	158.436918258667	114.5882248878479	0.99672264	2.4
SA22_4	4	176.25679969787598	129.72119808197021	0.9942477	3.6
SA22_4	5	210.797119140625	248.691987991333	0.9960382	4.8
SA22_4	6	193.24193000793457	327.484130859375	0.9994704	6.0
SA22_4	7	136.60881519317627	236.7162036895752	0.999418	7.2
SA22_4	8	149.97179508209229	155.52414894104004	0.9991333	8.4
SA22_4	9	141.8343424797058	85.02122640609741	0.99859697	9.6
SA22_4	10	148.70660305023193	72.11546659469604	0.9995975	10.8
SA22_4	11	135.54590940475464	96.41124486923218	0.996485	12.0
SA22_4	12	157.81385898590088	205.84001541137695	0.99959236	13.2
SA22_4	13	143.00881624221802	127.29467868804932	0.9970156	14.4
SA22_4	14	137.53219842910767	84.94929313659668	0.9987312	15.6
SA22_4	15	135.39611101150513	184.85186576843262	0.9997794	16.8
SA22_4	16	104.8202633857727	268.69176864624023	0.99916875	18.0
SA22_4	17	103.13719511032104	347.5075149536133	0.99847966	19.2
SA22_4	18	119.3159818649292	331.0926818847656	0.99845576	20.4
SA22_4	19	99.37359094619751	251.48646354675293	0.5972483	21.6
SA22_4	20	118.86043548583984	235.96681594848633	0.3484886	22.8
SA22_4	21	153.46314907073975	241.2465476989746	0.8706926	24.0
SA22_4	22	185.9259843826294	242.80205726623535	0.99904674	25.2
SA22_4	23	242.03331470489502	254.61848258972168	0.99713695	26.4
SA22_4	24	300.3934383392334	253.16242218017578	0.6937884	27.6
SA22_4	25	351.19080543518066	229.5404863357544	0.0028111073	28.8
SA22_4	26	244.14818286895752	185.22522926330566	0.9955741	30.0
SA22_4	27	180.19847869873047	136.80537700653076	0.9959727	31.2
SA22_4	28	188.46802711486816	76.90677165985107	0.9990802	32.4
SA22_4	29	165.84606170654297	140.425443649292	0.9980773	33.6
SA22_4	30	174.22523498535156	282.86046981811523	0.99941826	34.8
SA22_4	31	142.4905300140381	174.81066226959229	0.99881434	36.0
SA22_4	32	144.37832832336426	70.82711219787598	0.9975169	37.2
SA22_4	33	132.48636722564697	61.102473735809326	0.99910706	38.4
SA22_4	34	129.67419624328613	101.47032737731934	0.99954647	39.6
SA22_4	35	121.1510419845581	227.42845058441162	0.9993911	40.8
SA22_4	36	104.7767162322998	340.49168586730957	0.99955887	42.0
SA22_4	37	142.18755960464478	361.0130310058594	0.9996655	43.2
SA22_4	38	117.3158049583435	188.87503623962402	0.995946	44.4
SA22_4	39	156.2809705734253	75.36724805831909	0.99870956	45.6
SA22_4	40	115.59017896652222	45.57603478431702	0.9993974	46.8
SA22_4	41	127.95994281768799	74.23277378082275	0.99916613	48.0
SA22_4	42	119.08324956893921	75.29913425445557	0.9943732	49.2
SA22_4	43	119.71592903137207	63.81354331970215	0.99165326	50.4
SA22_4	44	112.6483678817749	63.796963691711426	0.8526869	51.6
SA22_4	45	123.22996854782104	69.4607663154602	0.052887376	52.8
SA22_4	46	116.62781238555908	60.35071849822998	0.19303413	54.0
SA22_4	47	147.02149629592896	52.81040668487549	0.99488175	55.2
SA22_4	48	205.99055290222168	43.48198056221008	0.99916494	56.4
SA22_4	49	308.9385509490967	38.12361001968384	0.9997931	57.6
SA22_4	50	464.1903877258301	35.5398952960968	0.9989145	58.8
SA22_4	51	657.5666427612305	21.217020750045776	0.9958533	60.0
SA22_4	52	711.2141609191895	25.59085249900818	0.99690694	61.2
SA22_4	53	705.0897598266602	51.94760799407959	0.98824817	62.4
SA22_4	54	720.6270217895508	49.964890480041504	0.9947248	63.6
SA22_4	55	208.78427028656006	352.98096656799316	0.0006250568	64.8
SA22_4	56	747.5292682647705	107.97017812728882	0.5836942	66.0
SA22_4	57	744.7935581207275	233.551025390625	0.9925593	67.2
SA22_4	58	647.2050666809082	237.8353786468506	0.99975914	68.4
SA22_4	59	562.896728515625	168.82269859313965	0.99915886	69.6
SA22_4	60	530.7400703430176	96.24080657958984	0.9985007	70.8
SA22_4	61	503.37743759155273	42.00738072395325	0.99943763	72.0
SA22_4	62	301.08442306518555	26.553334593772888	0.99618405	73.2
SA22_4	63	137.08150386810303	33.16642999649048	0.999321	74.4
SA22_4	64	148.1592893600464	93.64723920822144	0.998002	75.6
SA22_4	65	159.77706909179688	288.42138290405273	0.9992939	76.8
SA22_4	66	130.08164167404175	184.7340202331543	0.991536	78.0
SA22_4	67	127.78211832046509	82.75550365447998	0.99881727	79.2
SA22_4	68	116.82182550430298	167.81860828399658	0.9996996	80.4
SA22_4	69	92.99231767654419	293.88742446899414	0.99928635	81.6
SA22_4	70	127.08923816680908	335.9867191314697	0.99947387	82.8
SA22_4	71	107.92791843414307	162.49072551727295	0.9935674	84.0
SA22_4	72	121.84414863586426	72.4321961402893	0.9974119	85.2
SA22_4	73	114.9524450302124	90.05486011505127	0.9189748	86.4
SA22_4	74	78.33674550056458	355.33973693847656	0.97320324	87.6
SA22_4	75	93.87019276618958	374.3623924255371	0.97197837	88.8
SA22_4	76	116.78314208984375	161.8344211578369	0.99251044	90.0
SA22_4	77	126.33020877838135	84.9394941329956	0.9991013	91.2
SA22_4	78	111.90943717956543	66.88348531723022	0.970593	92.4
SA22_4	79	123.09783697128296	58.09130072593689	0.99794656	93.6
SA22_4	80	119.40616369247437	69.81074810028076	0.9429189	94.8
SA22_4	81	114.90638256072998	93.55292558670044	0.756506	96.0
SA22_4	82	59.14737582206726	354.2292022705078	0.67972773	97.2
SA22_4	83	73.06172847747803	411.2339973449707	0.9367085	98.4
SA22_4	84	101.37401819229126	360.33159255981445	0.99623257	99.6
SA22_4	85	131.10679388046265	228.95570755004883	0.99276465	100.8
SA22_4	86	132.548725605011	77.6988959312439	0.9563595	102.0
SA22_4	87	183.76052379608154	74.91355419158936	0.9975574	103.2
SA22_4	88	305.18903732299805	28.37736189365387	0.9984811	104.4
SA22_4	89	506.93368911743164	26.188312768936157	0.9942483	105.6
SA22_4	90	706.2160491943359	17.411956787109375	0.90386516	106.8
SA22_4	91	703.4641265869141	32.937530279159546	0.9390513	108.0
SA22_4	92	715.718936920166	46.881165504455566	0.9983827	109.2
SA22_4	93	730.0876140594482	29.842799305915833	0.98041725	110.4
SA22_4	94	696.4832305908203	49.34607982635498	0.9990734	111.6
SA22_4	95	664.5913124084473	45.45536398887634	0.9756841	112.8
SA22_4	96	740.4938697814941	227.06720352172852	0.13323714	114.0
SA22_4	97	746.4385032653809	323.1492805480957	0.9736791	115.2
SA22_4	98	722.0932483673096	116.41370058059692	0.82149047	116.4
SA22_4	99	714.9295806884766	50.5732262134552	0.9529911	117.6
SA22_4	100	726.5598297119141	53.18764686584473	0.004304862	118.8
SA22_4	101	724.8952865600586	67.68081665039062	0.99364966	120.0
SA22_4	102	773.2553482055664	304.205961227417	0.43188113	121.2
SA22_4	103	762.8547668457031	353.20112228393555	0.6710223	122.4
SA22_4	104	708.2382202148438	267.8056240081787	0.9910822	123.6
SA22_4	105	565.9160614013672	109.84211683273315	0.9916174	124.8
SA22_4	106	306.48412704467773	33.78306984901428	0.9991098	126.0
SA22_4	107	158.0425262451172	32.52508878707886	0.99943715	127.2
SA22_4	108	138.74173164367676	157.79584407806396	0.99866605	128.4
SA22_4	109	171.17667198181152	319.01638984680176	0.9987814	129.6
SA22_4	110	146.36311531066895	127.37545967102051	0.96584874	130.8
SA22_4	111	164.22350406646729	67.13585615158081	0.99219173	132.0
SA22_4	112	192.19955205917358	187.915678024292	0.9863494	133.2
SA22_4	113	188.4675145149231	229.38360214233398	0.9973253	134.4
SA22_4	114	196.86946868896484	58.95021915435791	0.9982723	135.6
SA22_4	115	166.0205364227295	49.28662061691284	0.9830413	136.8
SA22_4	116	181.6509246826172	77.32448816299438	0.9973654	138.0
SA22_4	117	197.94976711273193	54.08685564994812	0.9786831	139.2
SA22_4	118	245.69690227508545	202.8847360610962	0.99752206	140.4
SA22_4	119	222.31907844543457	260.85107803344727	0.99916804	141.6
SA22_4	120	157.69258737564087	98.32212924957275	0.99890184	142.8
SA22_4	121	145.24023532867432	55.461623668670654	0.99855775	144.0
SA22_4	122	131.4143419265747	244.84654426574707	0.9980281	145.2
SA22_4	123	126.72903537750244	318.1026077270508	0.9989254	146.4
SA22_4	124	111.00349426269531	93.71089696884155	0.99718696	147.6
SA22_4	125	106.38084411621094	98.2600736618042	0.994136	148.8
SA22_4	126	117.10212230682373	345.0783348083496	0.99838734	150.0
SA22_4	127	91.32134914398193	310.15671730041504	0.9942162	151.2
SA22_4	128	106.99996948242188	73.9136266708374	0.9982103	152.4
SA22_4	129	97.8430986404419	193.40652465820312	0.9943205	153.6
SA22_4	130	90.00990390777588	386.1400508880615	0.9892586	154.8
SA22_4	131	111.74713373184204	210.1598882675171	0.99197704	156.0
SA22_4	132	113.46879005432129	86.2265396118164	0.9817598	157.2
SA22_4	133	91.83074235916138	345.1292610168457	0.9950488	158.4
SA22_4	134	106.90094232559204	281.5604782104492	0.990868	159.6
SA22_4	135	117.78504848480225	79.98035430908203	0.991759	160.8
SA22_4	136	110.4135513305664	70.18574953079224	0.93138546	162.0
SA22_4	137	157.44178295135498	45.354756116867065	0.9988965	163.2
SA22_4	138	297.91650772094727	23.71217429637909	0.99255764	164.4
SA22_4	139	506.3458442687988	23.57827126979828	0.99551	165.6
SA22_4	140	691.6973114013672	17.10566818714142	0.98836285	166.8
SA22_4	141	692.2796249389648	34.58667039871216	0.99647516	168.0
SA22_4	142	707.080078125	42.03670263290405	0.12862717	169.2
SA22_4	143	586.6067886352539	100.08429765701294	0.99985325	170.4
SA22_4	144	357.1854591369629	135.7458257675171	0.99971706	171.6
SA22_4	145	223.76575469970703	113.55361461639404	0.99970263	172.8
SA22_4	146	226.86028480529785	92.01780796051025	0.9992605	174.0
SA22_4	147	192.12850332260132	56.53961420059204	0.99815696	175.2
SA22_4	148	127.54315137863159	254.2935848236084	0.9932816	176.4
SA22_4	149	116.22494459152222	362.7955913543701	0.9973821	177.6
SA22_4	150	114.47091102600098	246.060791015625	0.9903324	178.8
SA22_4	151	116.12073183059692	86.56571388244629	0.98384285	180.0
SA22_4	152	125.03858804702759	288.52209091186523	0.99925846	181.2
SA22_4	153	110.54368019104004	309.86042976379395	0.99749374	182.4
SA22_4	154	111.52000427246094	90.3665542602539	0.99626786	183.6
SA22_4	155	120.03215551376343	183.7386989593506	0.9975605	184.8
SA22_4	156	123.80410432815552	340.6599998474121	0.99944	186.0
SA22_4	157	96.0219144821167	227.7389144897461	0.91263545	187.2
SA22_4	158	110.4307770729065	81.30675315856934	0.9968876	188.4
SA22_4	159	108.68083238601685	253.59764099121094	0.99243414	189.6
SA22_4	160	102.14146375656128	368.67650985717773	0.99857354	190.8
SA22_4	161	89.11070823669434	189.4661521911621	0.9949468	192.0
SA22_4	162	104.56329584121704	77.58353233337402	0.99582905	193.2
SA22_4	163	102.25944519042969	157.02203750610352	0.9931458	194.4
SA22_4	164	133.76829624176025	345.6422424316406	0.9965283	195.6
SA22_4	165	95.20623683929443	150.1552963256836	0.9933982	196.8
SA22_4	166	124.36848878860474	77.92151927947998	0.0125593	198.0
SA22_4	167	108.03757905960083	62.23595380783081	0.643179	199.2
SA22_4	168	69.09119486808777	313.52148056030273	0.9882852	200.4
SA22_4	169	70.56781053543091	400.7963562011719	0.89530444	201.6
SA22_4	170	94.78133916854858	229.76926803588867	0.95085096	202.8
SA22_4	171	106.08278512954712	76.62118434906006	0.9962657	204.0
SA22_4	172	113.49643468856812	312.1600914001465	0.9988984	205.2
SA22_4	173	95.54619193077087	365.4429244995117	0.9898812	206.4
SA22_4	174	92.68134832382202	120.57875633239746	0.9960394	207.6
SA22_4	175	113.31896781921387	162.31558799743652	0.9972234	208.8
SA22_4	176	141.10853672027588	312.9177474975586	0.9996182	210.0
SA22_4	177	92.29357242584229	143.12139987945557	0.98624086	211.2
SA22_4	178	121.31128311157227	76.07259035110474	0.7100353	212.4
SA22_4	179	94.89173889160156	115.51275730133057	0.93768096	213.6
SA22_4	180	108.30914974212646	354.2728900909424	0.99632275	214.8
SA22_4	181	95.17320394515991	215.09302139282227	0.9644323	216.0
SA22_4	182	109.43653583526611	71.75443410873413	0.87503874	217.2
SA22_4	183	65.11346697807312	275.21570205688477	0.91430306	218.4
SA22_4	184	71.08760476112366	402.67064094543457	0.9599305	219.6
SA22_4	185	89.46788907051086	411.33009910583496	0.98816097	220.8
SA22_4	186	126.38492584228516	284.4525146484375	0.99735296	222.0
SA22_4	187	156.73494338989258	116.33389949798584	0.999114	223.2
SA22_4	188	201.61690711975098	47.3241126537323	0.9991485	224.4
SA22_4	189	351.47972106933594	31.062980890274048	0.99897397	225.6
SA22_4	190	555.811071395874	21.3794606924057	0.9949728	226.8
SA22_4	191	693.187427520752	22.883713245391846	0.9945381	228.0
SA22_4	192	743.4646129608154	97.9843282699585	0.9872515	229.2
SA22_4	193	745.4868793487549	308.8323211669922	0.6290784	230.4
SA22_4	194	718.1686878204346	314.8169231414795	0.9965295	231.6
SA22_4	195	710.9894752502441	111.09223365783691	0.9981875	232.8
SA22_4	196	651.4997482299805	90.7008147239685	0.9978198	234.0
SA22_4	197	647.5768566131592	321.67542457580566	0.99858934	235.2
SA22_4	198	646.1558818817139	388.7784004211426	0.9989262	236.4
SA22_4	199	688.1113052368164	412.4228096008301	0.9994024	237.6
SA22_4	200	711.4845275878906	413.4771537780762	0.9991493	238.8
SA22_4	201	743.2819366455078	214.06044960021973	0.99012506	240.0
SA22_4	202	701.2054443359375	75.74117660522461	0.99478614	241.2
SA22_4	203	706.3769817352295	262.8805446624756	0.9993486	242.4
SA22_4	204	700.5825519561768	384.6090316772461	0.9997211	243.6
SA22_4	205	739.1170501708984	150.56292057037354	0.957164	244.8
SA22_4	206	727.0237922668457	153.5317325592041	0.84991187	246.0
SA22_4	207	723.6063480377197	373.9183044433594	0.99712855	247.2
SA22_4	208	743.2406425476074	182.17090129852295	0.9465535	248.4
SA22_4	209	724.5592594146729	117.32701778411865	0.99544936	249.6
SA22_4	210	750.1917839050293	353.41100692749023	0.98564667	250.8
SA22_4	211	751.8632888793945	243.53562355041504	0.6467161	252.0
SA22_4	212	671.7739582061768	77.7119493484497	0.9996884	253.2
SA22_4	213	625.8047103881836	116.72159671783447	0.99838746	254.4
SA22_4	214	631.1404228210449	286.8353462219238	0.9991629	255.6
SA22_4	215	520.7103252410889	307.4506187438965	0.99967504	256.8
SA22_4	216	476.19781494140625	247.4729347229004	0.99931216	258.0
SA22_4	217	453.16905975341797	345.3805160522461	0.99957126	259.2
SA22_4	218	542.2119140625	392.5373840332031	0.9995177	260.4
SA22_4	219	643.6193466186523	348.59161376953125	0.9993943	261.6
SA22_4	220	708.1586837768555	319.13246154785156	0.9991683	262.8
SA22_4	221	740.949535369873	184.66421127319336	0.9373185	264.0
SA22_4	222	725.4058837890625	66.78950786590576	0.93890256	265.2
SA22_4	223	767.8326606750488	188.63792896270752	0.42872855	266.4
SA22_4	224	743.6658382415771	303.2791328430176	0.99750644	267.6
SA22_4	225	657.2765827178955	210.6915807723999	0.95028675	268.8
SA22_4	226	638.8182640075684	57.74812459945679	0.9915023	270.0
SA22_4	227	644.8515892028809	192.12497234344482	0.9975828	271.2
SA22_4	228	683.5206031799316	362.02165603637695	0.99905115	272.4
SA22_4	229	719.372034072876	267.63965606689453	0.8934685	273.6
SA22_4	230	711.5935325622559	61.219139099121094	0.0017794669	274.8
SA22_4	231	770.7294464111328	233.33172798156738	0.51072454	276.0
SA22_4	232	767.6172256469727	333.43128204345703	0.8325965	277.2
SA22_4	233	735.3977203369141	277.60019302368164	0.99330187	278.4
SA22_4	234	683.8990211486816	76.44225597381592	0.99516785	279.6
SA22_4	235	686.6537094116211	68.61213684082031	0.9990126	280.8
SA22_4	236	724.9698638916016	70.63496589660645	0.16631421	282.0
SA22_4	237	769.0348148345947	214.6882152557373	0.98050725	283.2
SA22_4	238	747.5473403930664	205.03136157989502	0.9861624	284.4
SA22_4	239	640.9250736236572	89.044189453125	0.99838984	285.6
SA22_4	240	426.5035629272461	24.237679839134216	0.9922666	286.8
SA22_4	241	189.04540538787842	27.58461356163025	0.99893874	288.0
SA22_4	242	152.60145664215088	56.76659345626831	0.9995839	289.2
SA22_4	243	184.61323976516724	169.19835090637207	0.9991423	290.4
SA22_4	244	217.27628707885742	257.3022651672363	0.9807717	291.6
SA22_4	245	242.14563369750977	136.01317405700684	0.99845755	292.8
SA22_4	246	257.1931838989258	67.48634576797485	0.9990584	294.0
SA22_4	247	382.00039863586426	35.83755970001221	0.99938333	295.2
SA22_4	248	615.471887588501	22.051246762275696	0.9886966	296.4
SA22_4	249	712.8023147583008	28.802661895751953	0.9989772	297.6
SA22_4	250	720.2480316162109	45.91992259025574	0.99388534	298.8
SA22_4	251	732.9854011535645	138.91525268554688	0.97292614	300.0
SA22_4	252	718.7123775482178	314.3427085876465	0.99958533	301.2
SA22_4	253	745.0309753417969	198.39541912078857	0.9916294	302.4
SA22_4	254	726.9073486328125	70.5458664894104	0.95822746	303.6
SA22_4	255	762.2246742248535	310.059757232666	0.9263132	304.8
SA22_4	256	745.8584308624268	320.23881912231445	0.97268933	306.0
SA22_4	257	727.5504112243652	75.13546228408813	0.9971636	307.2
SA22_4	258	760.7658386230469	179.97553825378418	0.0014773745	308.4
SA22_4	259	771.9335556030273	319.94187355041504	0.42970088	309.6
SA22_4	260	740.4576301574707	315.36638259887695	0.46362045	310.8
SA22_4	261	657.0209503173828	131.28267288208008	0.9979753	312.0
SA22_4	262	664.1852855682373	75.32344579696655	0.99830496	313.2
SA22_4	263	676.291036605835	70.12436628341675	0.99947125	314.4
SA22_4	264	730.6393623352051	146.35767459869385	0.68785876	315.6
SA22_4	265	777.0524024963379	341.9237422943115	0.47406328	316.8
SA22_4	266	761.395788192749	341.82626724243164	0.3362789	318.0
SA22_4	267	709.0017318725586	128.38007926940918	0.9975165	319.2
SA22_4	268	724.9266624450684	107.94106006622314	0.98133415	320.4
SA22_4	269	704.9957275390625	48.09350252151489	0.0009801713	321.6
SA22_4	270	759.8209381103516	253.84815216064453	0.40395927	322.8
SA22_4	271	771.3323593139648	321.6929340362549	0.04716086	324.0
SA22_4	272	735.0568771362305	247.90597915649414	0.9847381	325.2
SA22_4	273	676.0957717895508	73.83103609085083	0.9995763	326.4
SA22_4	274	476.2890815734863	26.85786724090576	0.9953399	327.6
SA22_4	275	229.6191930770874	28.017325401306152	0.99848926	328.8
SA22_4	276	150.9306788444519	41.02941155433655	0.99944454	330.0
SA22_4	277	165.59467315673828	107.56178140640259	0.9937546	331.2
SA22_4	278	123.33564758300781	274.7885513305664	0.99953306	332.4
SA22_4	279	127.85929441452026	348.3830165863037	0.9992324	333.6
SA22_4	280	118.51447820663452	236.8363380432129	0.99016654	334.8
SA22_4	281	134.0571403503418	234.1197967529297	0.9962352	336.0
SA22_4	282	151.4871597290039	338.1305122375488	0.9997168	337.2
SA22_4	283	121.38808965682983	177.79377937316895	0.9981838	338.4
SA22_4	284	113.78082036972046	164.67947959899902	0.99673516	339.6
SA22_4	285	97.02873826026917	364.04245376586914	0.99254227	340.8
SA22_4	286	94.9081301689148	303.64139556884766	0.99222845	342.0
SA22_4	287	115.38052558898926	104.70954179763794	0.9096901	343.2
SA22_4	288	150.04284381866455	210.37104606628418	0.9963086	344.4
SA22_4	289	143.58673095703125	342.3547554016113	0.9994624	345.6
SA22_4	290	108.37944746017456	148.77686977386475	0.99745625	346.8
SA22_4	291	137.50219345092773	144.24179077148438	0.9968919	348.0
SA22_4	292	153.261137008667	259.25662994384766	0.9994122	349.2
SA22_4	293	121.3157057762146	119.27173376083374	0.99563414	350.4
SA22_4	294	126.56044960021973	191.1028003692627	0.99788266	351.6
SA22_4	295	133.65477323532104	306.65136337280273	0.9992436	352.8
SA22_4	296	117.275071144104	108.4778094291687	0.9946498	354.0
SA22_4	297	122.92201519012451	148.06546211242676	0.99641377	355.2
SA22_4	298	143.7578797340393	280.3220844268799	0.9996203	356.4
SA22_4	299	107.37770795822144	206.99114799499512	0.9959382	357.6
SA22_4	300	120.68372964859009	77.26442098617554	0.99936277	358.8
SA22_4	301	117.06100702285767	68.50602149963379	0.99894375	360.0
SA22_4	302	98.3352780342102	98.20429801940918	0.93719137	361.2
SA22_4	303	124.83553886413574	340.6724739074707	0.9986149	362.4
SA22_4	304	99.7715413570404	253.855562210083	0.9815351	363.6
SA22_4	305	114.44847583770752	77.7280855178833	0.99451905	364.8
SA22_4	306	105.68685531616211	193.32942008972168	0.9082195	366.0
SA22_4	307	89.59732055664062	366.6133117675781	0.9902491	367.2
SA22_4	308	102.77296304702759	284.5796585083008	0.9895839	368.4
SA22_4	309	118.18716526031494	94.73321199417114	0.997212	369.6
SA22_4	310	113.63880634307861	79.06731605529785	0.9980793	370.8
SA22_4	311	130.38207292556763	221.07998371124268	0.99891436	372.0
SA22_4	312	128.50769758224487	288.4521675109863	0.99920446	373.2
SA22_4	313	116.41279458999634	214.72858428955078	0.912474	374.4
SA22_4	314	108.2843542098999	67.88838386535645	0.91184723	375.6
SA22_4	315	80.23438453674316	180.375337600708	0.982264	376.8
SA22_4	316	83.63227844238281	258.77612113952637	0.9935255	378.0
SA22_4	317	105.8301568031311	354.332799911499	0.9973163	379.2
SA22_4	318	128.9185881614685	395.5179691314697	0.9994155	380.4
SA22_4	319	140.01342058181763	376.9947624206543	0.9989247	381.6
SA22_4	320	127.753746509552	383.5334014892578	0.9995492	382.8
SA22_4	321	128.7878394126892	364.0609931945801	0.9995559	384.0
SA22_4	322	99.97437000274658	278.30838203430176	0.9988741	385.2
SA22_4	323	91.52350425720215	150.50265312194824	0.9924125	386.4
SA22_4	324	92.71136522293091	136.07288360595703	0.9515688	387.6
SA22_4	325	65.4913604259491	360.1623344421387	0.90937847	388.8
SA22_4	326	85.91023087501526	368.3672904968262	0.98543084	390.0
SA22_4	327	99.0680456161499	127.61202335357666	0.99796426	391.2
SA22_4	328	95.01972198486328	130.57774543762207	0.8423478	392.4
SA22_4	329	63.295572996139526	336.7954444885254	0.8208257	393.6
SA22_4	330	73.38412404060364	400.42917251586914	0.98686594	394.8
SA22_4	331	96.26166820526123	332.9391288757324	0.9796127	396.0
SA22_4	332	115.08269309997559	109.26072835922241	0.9962681	397.2
SA22_4	333	116.17878675460815	176.10626220703125	0.99849415	398.4
SA22_4	334	109.03692245483398	319.8933792114258	0.9969739	399.6
SA22_4	335	106.73913955688477	111.69198989868164	0.9962274	400.8
SA22_4	336	87.76993751525879	127.30313301086426	0.78139675	402.0
SA22_4	337	67.4406886100769	313.56937408447266	0.9903908	403.2
SA22_4	338	86.84166669845581	334.04537200927734	0.9460092	404.4
SA22_4	339	111.41152381896973	175.3938388824463	0.9915718	405.6
SA22_4	340	118.26335191726685	73.77955198287964	0.9885379	406.8
SA22_4	341	123.7932801246643	83.85923624038696	0.99850416	408.0
SA22_4	342	115.88270664215088	190.3689479827881	0.9977944	409.2
SA22_4	343	118.42423677444458	280.8687686920166	0.9988537	410.4
SA22_4	344	129.36742305755615	275.33437728881836	0.9977963	411.6
SA22_4	345	123.32801818847656	73.65270853042603	0.9870139	412.8
SA22_4	346	69.40739750862122	151.39696598052979	0.9575968	414.0
SA22_4	347	85.55096983909607	245.9231472015381	0.990035	415.2
SA22_4	348	105.89419603347778	326.2497138977051	0.9931102	416.4
SA22_4	349	107.06653594970703	390.44583320617676	0.99901545	417.6
SA22_4	350	103.47017049789429	197.45630264282227	0.9929101	418.8
SA22_4	351	110.03683805465698	72.33261108398438	0.5856004	420.0
SA22_4	352	109.24348831176758	86.88925266265869	0.9986002	421.2
SA22_4	353	118.94688606262207	95.68954467773438	0.69755095	422.4
SA22_4	354	74.99811053276062	276.4936637878418	0.97114974	423.6
SA22_4	355	77.42736339569092	379.8445129394531	0.7305873	424.8
SA22_4	356	102.43467092514038	386.6678810119629	0.14579493	426.0
SA22_4	357	117.78944730758667	277.7219581604004	0.9873706	427.2
SA22_4	358	128.97062301635742	93.26180934906006	0.9973175	428.4
SA22_4	359	134.71856117248535	250.13351440429688	0.997886	429.6
SA22_4	360	127.70415544509888	284.52773094177246	0.9946582	430.8
SA22_4	361	131.26156330108643	60.247464179992676	0.9960303	432.0
SA22_4	362	77.12622880935669	196.8102264404297	0.085879564	433.2
SA22_4	363	62.47528791427612	345.43931007385254	0.9761427	434.4
SA22_4	364	111.97265386581421	387.3809623718262	0.99626297	435.6
SA22_4	365	163.95891904830933	399.44360733032227	0.94380206	436.8
SA22_4	366	154.82699871063232	409.24893379211426	0.99972516	438.0
SA22_4	367	142.42984056472778	410.53951263427734	0.9997888	439.2
SA22_4	368	114.21858072280884	356.0295295715332	0.9990544	440.4
SA22_4	369	98.07507395744324	261.6860103607178	0.99673694	441.6
SA22_4	370	84.72163081169128	122.5178861618042	0.99478734	442.8
SA22_4	371	111.91936731338501	188.95817756652832	0.9957801	444.0
SA22_4	372	113.72849941253662	340.65030097961426	0.9982437	445.2
SA22_4	373	105.15279769897461	200.32556533813477	0.993068	446.4
SA22_4	374	119.05608177185059	71.69526100158691	0.9391183	447.6
SA22_4	375	108.52093696594238	90.48068761825562	0.99457234	448.8
SA22_4	376	94.80007886886597	111.96295738220215	0.9752916	450.0
SA22_4	377	63.5368287563324	341.14917755126953	0.9076875	451.2
SA22_4	378	61.88378930091858	408.3416748046875	0.89272183	452.4
SA22_4	379	89.21852111816406	363.731746673584	0.9934783	453.6
SA22_4	380	95.5814003944397	156.42683029174805	0.99633753	454.8
SA22_4	381	106.21812343597412	160.43470859527588	0.9984396	456.0
SA22_4	382	119.57297325134277	305.3902244567871	0.9974362	457.2
SA22_4	383	99.42229986190796	233.2353973388672	0.98744094	458.4
SA22_4	384	108.46275091171265	63.58875274658203	0.8406369	459.6
SA22_4	385	76.47334337234497	228.09571266174316	0.26009133	460.8
SA22_4	386	52.18499302864075	396.6382598876953	0.024597183	462.0
SA22_4	387	76.30864977836609	405.79785346984863	0.9903369	463.2
SA22_4	388	90.56153297424316	194.41948413848877	0.9870756	464.4
SA22_4	389	91.87514781951904	54.80867385864258	0.5377074	465.6
SA22_4	390	67.26109981536865	216.68131828308105	0.36858273	466.8
SA22_4	391	60.74993014335632	374.24403190612793	0.5801127	468.0
SA22_4	392	82.7944278717041	399.8090171813965	0.988771	469.2
SA22_4	393	95.99217176437378	220.33824920654297	0.989516	470.4
SA22_4	394	110.23062467575073	86.11068964004517	0.99543107	471.6
SA22_4	395	132.84564018249512	280.123872756958	0.99783844	472.8
SA22_4	396	121.08861207962036	251.70289993286133	0.9568339	474.0
SA22_4	397	111.5978479385376	71.47275924682617	0.6997409	475.2
SA22_4	398	119.19136047363281	69.02945280075073	0.92184794	476.4
SA22_4	399	103.42364311218262	319.5072555541992	0.98130196	477.6
SA22_4	400	99.33680891990662	272.2031593322754	0.9853617	478.8
SA22_4	401	109.79689359664917	65.29447317123413	0.83858657	480.0
SA22_4	402	90.49424529075623	110.93613624572754	0.8899443	481.2
SA22_4	403	64.98281359672546	294.5445728302002	0.9519707	482.4
SA22_4	404	90.72062373161316	363.1967353820801	0.99115866	483.6
SA22_4	405	125.05836486816406	355.18260955810547	0.99691737	484.8
SA22_4	406	249.7403860092163	372.17233657836914	0.9997229	486.0
SA22_4	407	374.52502250671387	397.39763259887695	0.99969244	487.2
SA22_4	408	426.5129089355469	405.4229164123535	0.99957913	488.4
SA22_4	409	514.6528244018555	402.5913619995117	0.99891186	489.6
SA22_4	410	582.4860572814941	381.66887283325195	0.9997981	490.8
SA22_4	411	683.3577156066895	368.24987411499023	0.9996834	492.0
SA22_4	412	691.6275024414062	309.7949695587158	0.9996724	493.2
SA22_4	413	699.9427795410156	167.70063400268555	0.99784625	494.4
SA22_4	414	669.7381973266602	179.23752307891846	0.6330675	495.6
SA22_4	415	680.7089328765869	351.19897842407227	0.99842227	496.8
SA22_4	416	714.3230438232422	301.80270195007324	0.9731442	498.0
SA22_4	417	709.5258712768555	88.76832246780396	0.9889725	499.2
SA22_4	418	705.3285121917725	261.536865234375	0.9937099	500.4
SA22_4	419	719.6231842041016	354.8480415344238	0.9955754	501.6
SA22_4	420	714.9002075195312	139.93188858032227	0.9960372	502.8
SA22_4	421	717.4737930297852	60.128023624420166	0.9711582	504.0
SA22_4	422	706.2029838562012	80.62112331390381	0.9956987	505.2
SA22_4	423	702.3353576660156	58.48775267601013	0.70400536	506.4
SA22_4	424	762.6703262329102	237.35784530639648	0.18501315	507.6
SA22_4	425	764.2279624938965	289.2724800109863	0.9050337	508.8
SA22_4	426	727.9311180114746	236.8648624420166	0.9980646	510.0
SA22_4	427	667.4619674682617	88.05859565734863	0.99814856	511.2
SA22_4	428	563.7068748474121	33.395916223526	0.9977513	512.4
SA22_4	429	314.01495933532715	28.267958164215088	0.99823606	513.6
SA22_4	430	145.3891634941101	28.953693509101868	0.9992667	514.8
SA22_4	431	147.46805429458618	76.39176607131958	0.9940122	516.0
SA22_4	432	208.93874168395996	221.82652473449707	0.1267575	517.2
SA22_4	433	302.1728038787842	329.38819885253906	0.9994825	518.4
SA22_4	434	397.3775863647461	354.1069793701172	0.9996823	519.6
SA22_4	435	493.92709732055664	363.32104682922363	0.99968934	520.8
SA22_4	436	574.925947189331	322.54817962646484	0.9995608	522.0
SA22_4	437	613.2687568664551	239.70342636108398	0.9994916	523.2
SA22_4	438	666.6037559509277	147.89703369140625	0.99926645	524.4
SA22_4	439	700.9190559387207	83.08834791183472	0.99809235	525.6
SA22_4	440	769.4981575012207	247.80899047851562	0.18738186	526.8
SA22_4	441	763.80615234375	332.7763366699219	0.837169	528.0
SA22_4	442	733.1136703491211	288.5097026824951	0.8225987	529.2
SA22_4	443	660.9668254852295	93.0148458480835	0.99859625	530.4
SA22_4	444	676.9321441650391	49.19245719909668	0.9935761	531.6
SA22_4	445	684.3942642211914	39.79489088058472	0.9874494	532.8
SA22_4	446	760.9604358673096	194.47019577026367	0.05164605	534.0
SA22_4	447	773.0132102966309	304.31745529174805	0.7082019	535.2
SA22_4	448	732.9137802124023	234.73397254943848	0.9438212	536.4
SA22_4	449	658.1771850585938	68.49294662475586	0.99864274	537.6
SA22_4	450	672.2454071044922	200.86525440216064	0.9983463	538.8
SA22_4	451	679.1154861450195	315.37370681762695	0.998466	540.0
SA22_4	452	693.6062335968018	89.3342399597168	0.98159355	541.2
SA22_4	453	713.5762214660645	129.4833469390869	0.88533974	542.4
SA22_4	454	725.8320808410645	347.09638595581055	0.18248998	543.6
SA22_4	455	724.1587162017822	143.18032264709473	0.99113315	544.8
SA22_4	456	724.6516227722168	77.13186264038086	0.8415876	546.0
SA22_4	457	774.5938301086426	302.89249420166016	0.58317447	547.2
SA22_4	458	764.9849891662598	343.9877128601074	0.25475943	548.4
SA22_4	459	720.5769538879395	186.08360767364502	0.98452574	549.6
SA22_4	460	703.828239440918	50.42771100997925	0.001265756	550.8
SA22_4	461	721.9268798828125	198.52483749389648	0.07400415	552.0
SA22_4	462	761.4958763122559	332.5023651123047	0.6603397	553.2
SA22_4	463	734.2262268066406	135.0434446334839	0.9793427	554.4
SA22_4	464	679.2035579681396	44.594221115112305	0.8709279	555.6
SA22_4	465	603.577995300293	48.54113817214966	0.99494934	556.8
SA22_4	466	340.40026664733887	29.518747329711914	0.9966272	558.0
SA22_4	467	136.89093589782715	33.51281404495239	0.9993068	559.2
SA22_4	468	120.63766717910767	102.69857883453369	0.9812127	560.4
SA22_4	469	146.99203968048096	296.4726448059082	0.9994276	561.6
SA22_4	470	122.72818088531494	212.79190063476562	0.95797086	562.8
SA22_4	471	141.20699167251587	164.35812950134277	0.9977228	564.0
SA22_4	472	144.5624828338623	337.82054901123047	0.99883896	565.2
SA22_4	473	167.68033504486084	190.30975341796875	0.9949439	566.4
SA22_4	474	165.44477939605713	84.0190315246582	0.9928148	567.6
SA22_4	475	178.85167598724365	184.12367820739746	0.9991394	568.8
SA22_4	476	231.38370513916016	325.869083404541	0.99926	570.0
SA22_4	477	364.068603515625	375.5573272705078	0.99953306	571.2
SA22_4	478	470.1265811920166	293.23436737060547	0.99917114	572.4
SA22_4	479	497.5712776184082	223.34682941436768	0.99954754	573.6
SA22_4	480	592.8497791290283	114.47254657745361	0.999632	574.8
SA22_4	481	706.8586349487305	44.31569695472717	0.99937016	576.0
SA22_4	482	714.5326614379883	51.9123101234436	0.9989096	577.2
SA22_4	483	680.6092262268066	66.45172834396362	0.9994498	578.4
SA22_4	484	699.0715980529785	92.27643728256226	0.99966955	579.6
SA22_4	485	704.5182228088379	307.83823013305664	0.9985544	580.8
SA22_4	486	729.5598030090332	364.6824073791504	0.9938105	582.0
SA22_4	487	727.2150039672852	113.40421199798584	0.99335444	583.2
SA22_4	488	730.1494598388672	68.07406425476074	0.9940228	584.4
SA22_4	489	709.7602844238281	38.73096227645874	0.94747466	585.6
SA22_4	490	676.6962051391602	82.08191871643066	0.9991241	586.8
SA22_4	491	717.6214694976807	254.31427001953125	0.99877805	588.0
SA22_4	492	711.6786956787109	327.7854824066162	0.9992867	589.2
SA22_4	493	732.1758270263672	224.79721069335938	0.9889205	590.4
SA22_4	494	726.4714241027832	49.67814087867737	0.53384274	591.6
SA22_4	495	729.530143737793	99.37338352203369	0.9982741	592.8
SA22_4	496	723.8368034362793	53.61893892288208	0.002870913	594.0
SA22_4	497	773.2986450195312	183.6629819869995	0.21017654	595.2
SA22_4	498	714.0896320343018	268.1473731994629	0.99758804	596.4
SA22_4	499	647.149658203125	174.23226356506348	0.9988998	597.6
SA22_4	500	611.4246845245361	144.93852138519287	0.99772185	598.8
SA22_4	501	622.6446628570557	278.40874671936035	0.9967962	600.0
SA22_4	502	603.4214019775391	324.8767948150635	0.9989028	601.2
SA22_4	503	584.550142288208	169.17358875274658	0.99884206	602.4
SA22_4	504	597.271728515625	56.653854846954346	0.9980907	603.6
SA22_4	505	640.0254726409912	107.65310525894165	0.954153	604.8
SA22_4	506	684.5936298370361	304.78368759155273	0.99891555	606.0
SA22_4	507	674.7347831726074	208.03287506103516	0.994718	607.2
SA22_4	508	640.1288986206055	58.451600074768066	0.9845308	608.4
SA22_4	509	614.3694877624512	43.21810841560364	0.99320555	609.6
SA22_4	510	613.105297088623	71.08021259307861	0.99903	610.8
SA22_4	511	668.2951927185059	59.30239677429199	0.99846005	612.0
SA22_4	512	717.4240112304688	54.13775682449341	0.99845695	613.2
SA22_4	513	720.651912689209	306.8353271484375	0.999323	614.4
SA22_4	514	731.8066120147705	330.0065517425537	0.97914565	615.6
SA22_4	515	720.5842971801758	76.0110068321228	0.99498874	616.8
SA22_4	516	758.7325572967529	186.47123336791992	0.6117481	618.0
SA22_4	517	774.170732498169	351.7251777648926	0.034164153	619.2
SA22_4	518	752.1289825439453	331.4773750305176	0.12844521	620.4
SA22_4	519	688.8900279998779	105.28715372085571	0.99416995	621.6
SA22_4	520	612.5693321228027	27.18486785888672	0.9760014	622.8
SA22_4	521	344.089937210083	28.40979516506195	0.99900657	624.0
SA22_4	522	142.64402389526367	31.5755295753479	0.99914885	625.2
SA22_4	523	148.2146978378296	65.83366870880127	0.9990778	626.4
SA22_4	524	163.6591911315918	242.3440933227539	0.99968636	627.6
SA22_4	525	150.05886554718018	191.93567276000977	0.99569476	628.8
SA22_4	526	131.63331747055054	86.73285484313965	0.61971605	630.0
SA22_4	527	143.22664737701416	311.78821563720703	0.997695	631.2
SA22_4	528	149.2928385734558	316.60783767700195	0.98522675	632.4
SA22_4	529	180.2035689353943	141.2154722213745	0.99812335	633.6
SA22_4	530	190.22324085235596	82.62338161468506	0.9977087	634.8
SA22_4	531	198.30219745635986	270.6818962097168	0.99940956	636.0
SA22_4	532	262.16602325439453	363.5801696777344	0.9996389	637.2
SA22_4	533	361.12585067749023	317.6396083831787	0.99900395	638.4
SA22_4	534	458.4937572479248	227.5265407562256	0.9996693	639.6
SA22_4	535	518.4611320495605	158.392653465271	0.99944204	640.8
SA22_4	536	524.6527671813965	89.95024681091309	0.99899226	642.0
SA22_4	537	583.1914901733398	119.77782726287842	0.9996952	643.2
SA22_4	538	682.7972412109375	87.75932550430298	0.9997372	644.4
SA22_4	539	714.3465042114258	60.18794775009155	0.9993274	645.6
SA22_4	540	728.7811756134033	54.90398168563843	0.9984108	646.8
SA22_4	541	770.3567504882812	247.01354026794434	0.00226014	648.0
SA22_4	542	761.9601726531982	358.9536952972412	0.00236864	649.2
SA22_4	543	718.7743663787842	386.27137184143066	0.9997044	650.4
SA22_4	544	720.1967239379883	248.77461433410645	0.9965663	651.6
SA22_4	545	711.7788314819336	104.31944847106934	0.9987494	652.8
SA22_4	546	726.7133712768555	198.92256259918213	0.99288976	654.0
SA22_4	547	719.7854518890381	296.7887306213379	0.9991373	655.2
SA22_4	548	717.6023960113525	152.52236366271973	0.99731076	656.4
SA22_4	549	712.3414993286133	65.41136026382446	0.9992447	657.6
SA22_4	550	718.6199188232422	71.68125629425049	0.9992161	658.8
SA22_4	551	713.9510154724121	69.50228691101074	0.9995222	660.0
SA22_4	552	727.5864601135254	54.97030735015869	0.99593925	661.2
SA22_4	553	717.0228958129883	57.94070363044739	0.9990847	662.4
SA22_4	554	726.1497497558594	36.401671171188354	0.98645884	663.6
SA22_4	555	711.49582862854	47.97982692718506	0.9958061	664.8
SA22_4	556	708.4242343902588	38.72776508331299	0.998103	666.0
SA22_4	557	725.5337715148926	133.61266136169434	0.6144376	667.2
SA22_4	558	759.2401504516602	312.85383224487305	0.89089185	668.4
SA22_4	559	748.8559722900391	322.56168365478516	0.9904969	669.6
SA22_4	560	721.6697692871094	101.27986192703247	0.9834872	670.8
SA22_4	561	717.4115180969238	146.7445421218872	0.99860007	672.0
SA22_4	562	691.1699295043945	330.6166648864746	0.99955565	673.2
SA22_4	563	740.5572891235352	219.779691696167	0.9861044	674.4
SA22_4	564	728.6558151245117	58.38177680969238	0.8740456	675.6
SA22_4	565	205.80790042877197	353.2264709472656	0.000633021	676.8
SA22_4	566	752.9373168945312	129.03037548065186	0.016732179	678.0
SA22_4	567	764.6528720855713	280.5307388305664	0.9867003	679.2
SA22_4	568	733.4963798522949	268.40209007263184	0.97876096	680.4
SA22_4	569	660.9289169311523	100.61254978179932	0.99736816	681.6
SA22_4	570	637.395191192627	36.68367862701416	0.0016189542	682.8
SA22_4	571	625.958251953125	53.803746700286865	0.09534543	684.0
SA22_4	572	615.6084060668945	203.45927238464355	0.9986929	685.2
SA22_4	573	621.8918323516846	338.3712387084961	0.99829096	686.4
SA22_4	574	679.9735069274902	219.32656288146973	0.9986265	687.6
SA22_4	575	690.0933265686035	57.82979607582092	0.9987727	688.8
SA22_4	576	712.9795074462891	34.317383766174316	0.07803751	690.0
SA22_4	577	727.2551536560059	63.20838689804077	0.9983924	691.2
SA22_4	578	747.6749897003174	297.7868843078613	0.9113814	692.4
SA22_4	579	729.7166347503662	399.5757293701172	0.99679995	693.6
SA22_4	580	731.8720817565918	317.1994972229004	0.98137784	694.8
SA22_4	581	731.7767143249512	65.86797952651978	0.9886635	696.0
SA22_4	582	744.8398590087891	56.880812644958496	0.9877247	697.2
SA22_4	583	729.3813705444336	106.12330198287964	0.8748344	698.4
SA22_4	584	723.5605239868164	310.0161552429199	0.99088	699.6
SA22_4	585	749.3020057678223	296.00114822387695	0.9562917	700.8
SA22_4	586	730.9408187866211	60.611135959625244	0.99148506	702.0
SA22_4	587	754.5916557312012	221.5709924697876	0.14200321	703.2
SA22_4	588	757.5535774230957	338.98006439208984	0.88201004	704.4
SA22_4	589	740.2384757995605	134.99055862426758	0.963539	705.6
SA22_4	590	752.3342132568359	106.38533592224121	0.7329881	706.8
SA22_4	591	778.1693935394287	323.7260341644287	0.12777343	708.0
SA22_4	592	766.1139965057373	344.8457908630371	0.026169444	709.2
SA22_4	593	728.9265632629395	125.13404846191406	0.9836596	710.4
SA22_4	594	725.2395629882812	83.73000383377075	0.9855692	711.6
SA22_4	595	716.3082122802734	322.89464950561523	0.99906224	712.8
SA22_4	596	752.7660846710205	311.09350204467773	0.8528077	714.0
SA22_4	597	741.6065216064453	60.622873306274414	0.32328284	715.2
SA22_4	598	748.0150699615479	78.17270994186401	0.99406743	716.4
SA22_4	599	731.6694259643555	93.21465253829956	0.25968027	717.6
SA22_4	600	738.7012004852295	236.7425537109375	0.996232	718.8
SA22_4	601	751.0888576507568	116.83678865432739	0.26965156	720.0
SA22_4	602	725.1220703125	68.51445436477661	0.9988701	721.2
SA22_4	603	731.9346904754639	220.5941677093506	0.99798536	722.4
SA22_4	604	726.8353462219238	327.7748107910156	0.9984232	723.6
SA22_4	605	715.1805877685547	372.15394020080566	0.99947506	724.8
SA22_4	606	739.5047664642334	141.04398250579834	0.9881295	726.0
SA22_4	607	735.4875564575195	133.68746280670166	0.059495077	727.2
SA22_4	608	762.1084213256836	325.79790115356445	0.7137265	728.4
SA22_4	609	740.2559280395508	130.59893131256104	0.96033436	729.6
SA22_4	610	762.214183807373	73.22729587554932	0.38043162	730.8
SA22_4	611	771.7203140258789	195.26012420654297	0.93828493	732.0
SA22_4	612	717.3496246337891	264.95418548583984	0.99717796	733.2
SA22_4	613	666.5178298950195	141.46551132202148	0.98945075	734.4
SA22_4	614	669.5658683776855	77.80459642410278	0.99815685	735.6
SA22_4	615	714.6282196044922	203.7723970413208	0.9991954	736.8
SA22_4	616	723.5501289367676	301.5102767944336	0.9923746	738.0
SA22_4	617	719.2075252532959	373.6498832702637	0.9990717	739.2
SA22_4	618	724.6537208557129	337.7992916107178	0.5953857	740.4
SA22_4	619	725.0170707702637	63.8471245765686	0.98848534	741.6
SA22_4	620	739.6148681640625	43.791632652282715	0.9855158	742.8
SA22_4	621	733.6269378662109	170.05249500274658	0.9366001	744.0
SA22_4	622	712.8444194793701	316.76384925842285	0.99965894	745.2
SA22_4	623	727.1553039550781	220.84250450134277	0.9964281	746.4
SA22_4	624	715.6291007995605	65.51527976989746	0.9959733	747.6
SA22_4	625	743.8443183898926	149.65109825134277	0.8791691	748.8
SA22_4	626	770.2704429626465	331.85617446899414	0.15280446	750.0
SA22_4	627	731.3654899597168	376.7800712585449	0.80600303	751.2
SA22_4	628	729.7541618347168	260.4591751098633	0.99079823	752.4
SA22_4	629	711.7481231689453	83.46138954162598	0.99925965	753.6
SA22_4	630	713.9050483703613	34.47195053100586	0.9584356	754.8
SA22_4	631	725.6016731262207	58.057740926742554	0.99755704	756.0
SA22_4	632	737.5665664672852	256.35143280029297	0.9702763	757.2
SA22_4	633	747.4698066711426	385.1506519317627	0.011088629	758.4
SA22_4	634	732.7503204345703	400.89569091796875	0.9965049	759.6
SA22_4	635	719.4507598876953	209.06879425048828	0.9967764	760.8
SA22_4	636	718.1679248809814	80.37453889846802	0.9995721	762.0
SA22_4	637	716.9292449951172	28.935141563415527	0.9946621	763.2
SA22_4	638	707.5112342834473	32.126744985580444	0.9981231	764.4
SA22_4	639	734.2984199523926	140.46639919281006	0.0089871315	765.6
SA22_4	640	765.920352935791	306.19834899902344	0.033548556	766.8
SA22_4	641	744.792652130127	175.9749698638916	0.23517473	768.0
SA22_4	642	724.9908924102783	52.93040156364441	0.05376475	769.2
SA22_4	643	774.2756843566895	201.7974042892456	0.43351656	770.4
SA22_4	644	763.8484001159668	278.805513381958	0.9750074	771.6
SA22_4	645	737.5060081481934	239.4283962249756	0.9829584	772.8
SA22_4	646	725.9710311889648	41.91239833831787	0.34903094	774.0
SA22_4	647	732.7133655548096	89.38142538070679	0.99504316	775.2
SA22_4	648	717.6302433013916	67.45608329772949	0.9975579	776.4
SA22_4	649	737.6284122467041	40.242040157318115	0.9575596	777.6
SA22_4	650	716.3861274719238	41.55943751335144	0.994255	778.8
SA22_4	651	705.3842544555664	43.180164098739624	0.99396026	780.0
SA22_4	652	715.8328056335449	36.948384046554565	0.99748814	781.2
SA22_4	653	238.39468955993652	321.89632415771484	0.0006235538	782.4
SA22_4	654	727.2842407226562	91.8925666809082	0.9934721	783.6
SA22_4	655	718.4548377990723	238.07696342468262	0.99964	784.8
SA22_4	656	730.1164627075195	84.77150201797485	0.811557	786.0
SA22_4	657	722.046947479248	88.13879013061523	0.9923499	787.2
SA22_4	658	763.6312484741211	304.7515296936035	0.16132382	788.4
SA22_4	659	733.8432312011719	395.43285369873047	0.97336304	789.6
SA22_4	660	740.4354095458984	279.28504943847656	0.994701	790.8
SA22_4	661	720.4809188842773	85.50691366195679	0.99007565	792.0
SA22_4	662	723.7418174743652	144.7712802886963	0.96771026	793.2
SA22_4	663	715.9580230712891	325.67888259887695	0.99757975	794.4
SA22_4	664	733.1439018249512	379.41893577575684	0.7890873	795.6
SA22_4	665	694.1695213317871	365.91670989990234	0.9702739	796.8
SA22_4	666	684.6297264099121	356.18250846862793	0.16789724	798.0
SA22_4	667	668.076229095459	348.0345153808594	0.99600005	799.2
SA22_4	668	683.189582824707	282.83735275268555	0.9982318	800.4
SA22_4	669	712.6524925231934	182.40928173065186	0.85422873	801.6
SA22_4	670	708.2962989807129	97.15805053710938	0.9972722	802.8
SA22_4	671	714.6812915802002	65.23331880569458	0.9583099	804.0
SA22_4	672	726.9219398498535	96.74069881439209	0.9943751	805.2
SA22_4	673	712.8161907196045	64.91375684738159	0.9983047	806.4
SA22_4	674	731.0181617736816	177.98445224761963	0.8152279	807.6
SA22_4	675	720.9499835968018	309.3482208251953	0.999448	808.8
SA22_4	676	711.2643241882324	142.77864933013916	0.9988065	810.0
SA22_4	677	719.4475173950195	90.0171947479248	0.9996444	811.2
SA22_4	678	720.6739902496338	100.55119514465332	0.9942458	812.4
SA22_4	679	716.019868850708	51.87939405441284	0.99842143	813.6
SA22_4	680	703.0731678009033	63.702027797698975	0.9992204	814.8
SA22_4	681	716.6714191436768	48.43838095664978	0.97533995	816.0
SA22_4	682	708.2876205444336	214.08934593200684	0.99955696	817.2
SA22_4	683	725.2519607543945	317.0653438568115	0.9992094	818.4
SA22_4	684	730.823278427124	141.29682540893555	0.9410526	819.6
SA22_4	685	713.8140678405762	61.69210195541382	0.99924016	820.8
SA22_4	686	730.4469108581543	35.78475594520569	0.1880576	822.0
SA22_4	687	722.137451171875	148.8513422012329	0.9994567	823.2
SA22_4	688	728.6139011383057	271.55834197998047	0.9991416	824.4
SA22_4	689	722.2760677337646	144.83126163482666	0.9620665	825.6
SA22_4	690	720.9237575531006	58.276551961898804	0.99371356	826.8
SA22_4	691	724.1284370422363	276.6254997253418	0.99914634	828.0
SA22_4	692	746.9308376312256	292.6816177368164	0.9707256	829.2
SA22_4	693	731.2886714935303	146.65732383728027	0.9357368	830.4
SA22_4	694	704.7953605651855	62.90491819381714	0.9984572	831.6
SA22_4	695	714.5655155181885	222.4468231201172	0.99927336	832.8
SA22_4	696	726.9591331481934	301.7453956604004	0.99678975	834.0
SA22_4	697	736.0871315002441	120.57081699371338	0.24607088	835.2
SA22_4	698	718.3175086975098	38.65710496902466	0.6125055	836.4
SA22_4	699	725.8810043334961	47.069435119628906	0.99585646	837.6
SA22_4	700	742.0814990997314	142.36603260040283	0.808978	838.8
SA22_4	701	771.4107036590576	319.1279125213623	0.6778376	840.0
SA22_4	702	747.50657081604	378.4457015991211	0.0015449831	841.2
SA22_4	703	231.47497177124023	324.2549800872803	0.0005086433	842.4
SA22_4	704	683.2584381103516	323.72623443603516	0.99963546	843.6
SA22_4	705	601.0592937469482	338.60169410705566	0.003793468	844.8
SA22_4	706	640.3359889984131	350.1036071777344	0.9988863	846.0
SA22_4	707	692.2954559326172	349.8940944671631	0.9969483	847.2
SA22_4	708	737.755298614502	253.3887004852295	0.9893639	848.4
SA22_4	709	745.0526714324951	132.67836570739746	0.7855559	849.6
SA22_4	710	739.0507698059082	80.01190423965454	0.99502015	850.8
SA22_4	711	733.780574798584	109.07597780227661	0.9965252	852.0
SA22_4	712	712.1340751647949	59.960678815841675	0.9955461	853.2
SA22_4	713	731.1663627624512	35.78351140022278	0.001630906	854.4
SA22_4	714	721.6236114501953	52.103111743927	0.9560367	855.6
SA22_4	715	723.5255241394043	182.99715042114258	0.9996836	856.8
SA22_4	716	743.2770729064941	170.6569004058838	0.9349426	858.0
SA22_4	717	712.5996112823486	50.516088008880615	0.99843603	859.2
SA22_4	718	688.9674663543701	33.322670459747314	0.999338	860.4
SA22_4	719	718.0062294006348	103.1627082824707	0.9980128	861.6
SA22_4	720	726.7890930175781	240.95243453979492	0.9993771	862.8
SA22_4	721	740.1845932006836	173.1067943572998	0.9886777	864.0
SA22_4	722	718.20969581604	55.782859325408936	0.99947006	865.2
SA22_4	723	737.1888160705566	35.105663537979126	0.0006778141	866.4
SA22_4	724	734.0424537658691	69.06834840774536	0.93435466	867.6
SA22_4	725	726.8693447113037	207.3058032989502	0.99841726	868.8
SA22_4	726	720.499324798584	62.81164884567261	0.97767305	870.0
SA22_4	727	685.3487968444824	75.95324993133545	0.055527143	871.2
SA22_4	728	719.1787719726562	286.98291778564453	0.9964652	872.4
SA22_4	729	731.7977905273438	263.73510360717773	0.6940091	873.6
SA22_4	730	719.9605941772461	75.16219854354858	0.99921024	874.8
SA22_4	731	725.6165504455566	24.03098165988922	0.992392	876.0
SA22_4	732	720.1428890228271	50.42566180229187	0.999308	877.2
SA22_4	733	726.5783309936523	221.00008964538574	0.9977043	878.4
SA22_4	734	729.1046142578125	306.5455913543701	0.99614173	879.6
SA22_4	735	713.762092590332	72.28450298309326	0.99922943	880.8
SA22_4	736	728.095531463623	58.7956702709198	0.9824765	882.0
SA22_4	737	749.3778228759766	212.47552871704102	0.9435151	883.2
SA22_4	738	769.2440986633301	359.2356777191162	0.07033661	884.4
SA22_4	739	769.8780536651611	389.6597671508789	0.24586193	885.6
SA22_4	740	742.9351806640625	316.5456962585449	0.03608293	886.8
SA22_4	741	698.1905937194824	278.4910583496094	0.98646426	888.0
SA22_4	742	677.3745059967041	259.5798110961914	0.94812787	889.2
SA22_4	743	644.8887825012207	218.15417289733887	0.9985421	890.4
SA22_4	744	701.9829750061035	147.44619369506836	0.9095244	891.6
SA22_4	745	720.0928211212158	52.213289737701416	0.005648787	892.8
SA22_4	746	737.790584564209	58.601317405700684	0.98875	894.0
SA22_4	747	739.8533821105957	200.28671264648438	0.37423944	895.2
SA22_4	748	768.4261322021484	347.9231071472168	0.2568116	896.4
SA22_4	749	728.9032459259033	363.3639621734619	0.99633235	897.6
SA22_4	750	741.6433334350586	233.26397895812988	0.63181466	898.8
SA22_4	751	707.4690818786621	80.43169498443604	0.9994516	900.0
SA22_4	752	711.1516952514648	60.68371295928955	0.948686	901.2
SA22_4	753	209.26249027252197	351.84722900390625	0.0007241871	902.4
SA22_4	754	703.339958190918	73.93932580947876	0.9990996	903.6
SA22_4	755	719.9290752410889	199.57411766052246	0.99950397	904.8
SA22_4	756	711.8709564208984	58.363752365112305	0.99885905	906.0
SA22_4	757	716.9344902038574	75.96889972686768	0.99918026	907.2
SA22_4	758	715.7002449035645	31.723809242248535	0.47073838	908.4
SA22_4	759	721.0544109344482	61.51822328567505	0.9968496	909.6
SA22_4	760	734.8940849304199	241.54552459716797	0.9801686	910.8
SA22_4	761	736.310863494873	258.2789611816406	0.56268454	912.0
SA22_4	762	722.7074146270752	61.80004835128784	0.9842383	913.2
SA22_4	763	723.5270500183105	30.980637073516846	0.98780024	914.4
SA22_4	764	720.0848579406738	43.88131141662598	0.9887095	915.6
SA22_4	765	715.6518936157227	228.3528184890747	0.99863964	916.8
SA22_4	766	726.1858940124512	130.0033950805664	0.93435997	918.0
SA22_4	767	722.5188255310059	49.832332134246826	0.99675375	919.2
SA22_4	768	725.3273010253906	26.541473865509033	0.31060633	920.4
SA22_4	769	713.3867263793945	86.7180061340332	0.9902692	921.6
SA22_4	770	718.6539649963379	260.20740509033203	0.99876297	922.8
SA22_4	771	721.1151599884033	53.099355697631836	0.9980551	924.0
SA22_4	772	703.173017501831	40.467013120651245	0.99894875	925.2
SA22_4	773	719.5156097412109	108.88255834579468	0.98881733	926.4
SA22_4	774	730.4431438446045	316.5317916870117	0.9954919	927.6
SA22_4	775	732.5019836425781	245.24531364440918	0.98175067	928.8
SA22_4	776	734.5490455627441	56.875730752944946	0.5566071	930.0
SA22_4	777	729.9737453460693	154.89675521850586	0.9790557	931.2
SA22_4	778	725.350284576416	297.9891586303711	0.99960107	932.4
SA22_4	779	745.850133895874	233.57525825500488	0.91233003	933.6
SA22_4	780	717.863655090332	69.96641635894775	0.9976775	934.8
SA22_4	781	719.792366027832	41.61534905433655	0.9988895	936.0
SA22_4	782	728.0697822570801	23.045060634613037	0.94810027	937.2
SA22_4	783	720.0359344482422	45.80680847167969	0.9955642	938.4
SA22_4	784	721.7532157897949	179.62045669555664	0.99924767	939.6
SA22_4	785	719.6229934692383	335.8911609649658	0.9989428	940.8
SA22_4	786	722.5926399230957	235.79139232635498	0.99448943	942.0
SA22_4	787	728.2379150390625	70.1265549659729	0.9983729	943.2
SA22_4	788	728.3088684082031	29.279388785362244	0.9333301	944.4
SA22_4	789	204.93650436401367	353.12710762023926	0.0006775745	945.6
SA22_4	790	718.6238765716553	66.35375261306763	0.0064156554	946.8
SA22_4	791	703.4988880157471	82.29443550109863	0.9947284	948.0
SA22_4	792	684.819221496582	259.2231273651123	0.99884355	949.2
SA22_4	793	688.0942344665527	336.9465637207031	0.995862	950.4
SA22_4	794	676.3191223144531	185.22242546081543	0.9980276	951.6
SA22_4	795	733.7063789367676	64.12178993225098	0.7118838	952.8
SA22_4	796	743.3651924133301	52.36101150512695	0.952222	954.0
SA22_4	797	720.4729080200195	49.864161014556885	0.993602	955.2
SA22_4	798	723.3243942260742	48.9974319934845	0.99401313	956.4
SA22_4	799	713.1005764007568	31.840059757232666	0.9346184	957.6
SA22_4	800	650.6987571716309	54.886300563812256	0.9991979	958.8
SA22_4	801	647.7206230163574	49.95060682296753	0.8681694	960.0
SA22_4	802	615.7281875610352	106.46169662475586	0.9988539	961.2
SA22_4	803	444.7676658630371	272.1603584289551	0.99916494	962.4
SA22_4	804	284.8729372024536	338.80139350891113	0.99976045	963.6
SA22_4	805	253.41167449951172	363.2603359222412	0.9991678	964.8
SA22_4	806	234.06987190246582	369.5580768585205	0.9997472	966.0
SA22_4	807	157.4697971343994	287.61852264404297	0.9997173	967.2
SA22_4	808	144.02902126312256	247.4135971069336	0.9995171	968.4
SA22_4	809	147.0335602760315	321.68432235717773	0.9995757	969.6
SA22_4	810	136.93010807037354	193.35519790649414	0.9939506	970.8
SA22_4	811	152.74908542633057	174.78896141052246	0.9976071	972.0
SA22_4	812	161.70518398284912	313.01347732543945	0.9998288	973.2
SA22_4	813	278.99885177612305	339.9720096588135	0.9996325	974.4
SA22_4	814	421.43335342407227	257.4471187591553	0.9978834	975.6
SA22_4	815	504.01363372802734	181.0841417312622	0.9996984	976.8
SA22_4	816	585.3431701660156	123.5716438293457	0.999684	978.0
SA22_4	817	645.6830978393555	86.84339761734009	0.9995852	979.2
SA22_4	818	694.3867206573486	51.5111768245697	0.99955815	980.4
SA22_4	819	704.1757583618164	43.10960054397583	0.9994593	981.6
SA22_4	820	719.2892074584961	38.4317421913147	0.9865833	982.8
SA22_4	821	705.0578117370605	52.20557928085327	0.99836856	984.0
SA22_4	822	722.1886157989502	66.3610053062439	0.9962781	985.2
SA22_4	823	725.5557060241699	245.22279739379883	0.99838126	986.4
SA22_4	824	718.0276870727539	301.1366844177246	0.9989662	987.6
SA22_4	825	728.2366752624512	60.47482252120972	0.98771256	988.8
SA22_4	826	755.959939956665	144.22089099884033	0.35360423	990.0
SA22_4	827	769.9831485748291	242.7905559539795	0.94813484	991.2
SA22_4	828	746.6521263122559	242.6169204711914	0.27514014	992.4
SA22_4	829	712.8383159637451	76.89265251159668	0.99224275	993.6
SA22_4	830	714.8505210876465	49.69517469406128	0.115851976	994.8
SA22_4	831	733.0493927001953	39.41725730895996	0.030676723	996.0
SA22_4	832	746.498441696167	223.07105541229248	0.9262034	997.2
SA22_4	833	768.5598373413086	316.66088104248047	0.64346194	998.4
SA22_4	834	729.4806480407715	114.51058387756348	0.87149966	999.6
SA22_4	835	686.6086006164551	50.78286409378052	0.9283451	1000.8
SA22_4	836	714.2582893371582	40.90981721878052	0.7719636	1002.0
SA22_4	837	713.791036605835	46.147005558013916	0.17520717	1003.2
SA22_4	838	726.1016368865967	56.74349069595337	0.9909877	1004.4
SA22_4	839	726.1979103088379	47.001965045928955	0.01384999	1005.6
SA22_4	840	721.8195915222168	53.007681369781494	0.24676543	1006.8
SA22_4	841	773.188591003418	322.3858451843262	0.18113239	1008.0
SA22_4	842	755.3323268890381	264.7968292236328	0.93692386	1009.2
SA22_4	843	704.4882297515869	44.665900468826294	0.008134429	1010.4
SA22_4	844	743.5043811798096	73.61627340316772	0.9875519	1011.6
SA22_4	845	725.6096839904785	55.659077167510986	0.0005305148	1012.8
SA22_4	846	730.9084892272949	62.60159969329834	0.037646003	1014.0
SA22_4	847	714.9465560913086	46.68826460838318	0.99601907	1015.2
SA22_4	848	719.5230484008789	46.609039306640625	0.96303403	1016.4
SA22_4	849	723.0278968811035	54.58286762237549	0.0013984159	1017.6
SA22_4	850	717.9805278778076	40.90883731842041	0.9899725	1018.8
SA22_4	851	717.2680854797363	46.06986880302429	0.993745	1020.0
SA22_4	852	714.0024185180664	57.258607149124146	0.015764853	1021.2
SA22_4	853	725.9383201599121	74.42301750183105	0.9991561	1022.4
SA22_4	854	723.3624458312988	63.802735805511475	0.8220838	1023.6
SA22_4	855	747.8158950805664	112.22881078720093	0.33247843	1024.8
SA22_4	856	207.83400535583496	352.35179901123047	0.0006098685	1026.0
SA22_4	857	760.9275817871094	350.66579818725586	0.06172274	1027.2
SA22_4	858	736.1210823059082	391.0084819793701	0.99514765	1028.4
SA22_4	859	725.6478309631348	401.0823440551758	0.9994172	1029.6
SA22_4	860	737.677526473999	192.1204948425293	0.99727976	1030.8
SA22_4	861	737.826681137085	67.31710195541382	0.9971962	1032.0
SA22_4	862	719.1718101501465	70.55078029632568	0.99949753	1033.2
SA22_4	863	723.4918594360352	47.14771628379822	0.9848465	1034.4
SA22_4	864	709.3504905700684	30.665892362594604	0.98043686	1035.6
SA22_4	865	709.0959548950195	58.271087408065796	0.0012834492	1036.8
SA22_4	866	724.4837760925293	98.90204429626465	0.36373314	1038.0
SA22_4	867	773.4537601470947	317.5945472717285	0.88644534	1039.2
SA22_4	868	748.9748954772949	310.3149604797363	0.9678811	1040.4
SA22_4	869	661.2959861755371	110.7602047920227	0.99915147	1041.6
SA22_4	870	552.9282093048096	25.961288809776306	0.8682197	1042.8
SA22_4	871	268.5584545135498	30.20028591156006	0.9975721	1044.0
SA22_4	872	137.84756660461426	39.7918438911438	0.9996195	1045.2
SA22_4	873	162.32304573059082	133.34635734558105	0.99833614	1046.4
SA22_4	874	172.93773889541626	204.72381591796875	0.9985417	1047.6
SA22_4	875	176.14436149597168	75.25774955749512	0.9873384	1048.8
SA22_4	876	205.61342239379883	238.26115608215332	0.9956173	1050.0
SA22_4	877	222.37718105316162	350.9480094909668	0.99845815	1051.2
SA22_4	878	242.50545501708984	368.0654525756836	0.9981072	1052.4
SA22_4	879	305.84588050842285	381.28695487976074	0.9994937	1053.6
SA22_4	880	355.6543827056885	324.8733329772949	0.99937683	1054.8
SA22_4	881	419.6420669555664	197.4708080291748	0.99931	1056.0
SA22_4	882	447.8813171386719	99.01442527770996	0.99869424	1057.2
SA22_4	883	500.5434036254883	54.49012041091919	0.99969316	1058.4
SA22_4	884	643.6834335327148	22.601709365844727	0.99764663	1059.6
SA22_4	885	710.8744144439697	28.00747811794281	0.9865487	1060.8
SA22_4	886	720.8315372467041	48.111605644226074	0.007679417	1062.0
SA22_4	887	714.9569511413574	62.663941383361816	0.337083	1063.2
SA22_4	888	729.6518325805664	63.5867714881897	0.6635341	1064.4
SA22_4	889	768.6895370483398	231.35852336883545	0.92258704	1065.6
SA22_4	890	739.9158477783203	181.36256217956543	0.9307239	1066.8
SA22_4	891	705.100154876709	38.937867879867554	0.9594476	1068.0
SA22_4	892	752.763843536377	269.7607612609863	0.78280807	1069.2
SA22_4	893	768.7095642089844	356.2272262573242	0.9316688	1070.4
SA22_4	894	751.078987121582	303.23304176330566	0.64033806	1071.6
SA22_4	895	725.6440162658691	55.501227378845215	0.97740847	1072.8
SA22_4	896	684.4538688659668	38.631266355514526	0.9493134	1074.0
SA22_4	897	429.8898696899414	24.292489886283875	0.9979563	1075.2
SA22_4	898	180.19825220108032	30.258010625839233	0.9986658	1076.4
SA22_4	899	139.48910236358643	43.098599910736084	0.9995821	1077.6
SA22_4	900	121.31685018539429	159.0944480895996	0.99940026	1078.8
SA22_4	901	104.76754903793335	300.71977615356445	0.9993656	1080.0
SA22_4	902	134.81179475784302	329.1499614715576	0.9993801	1081.2
SA22_4	903	115.85333347320557	142.5532579421997	0.99730444	1082.4
SA22_4	904	136.31868362426758	231.86636924743652	0.9993741	1083.6
SA22_4	905	133.08656215667725	308.9307975769043	0.9996456	1084.8
SA22_4	906	123.6396074295044	124.56991195678711	0.99850523	1086.0
SA22_4	907	132.8000545501709	189.8459815979004	0.99700266	1087.2
SA22_4	908	127.73571014404297	315.99154472351074	0.99961144	1088.4
SA22_4	909	108.55273008346558	141.5077829360962	0.99854016	1089.6
SA22_4	910	115.15247821807861	76.1305046081543	0.9947529	1090.8
SA22_4	911	132.2460174560547	246.91686630249023	0.9979519	1092.0
SA22_4	912	130.92337846755981	275.52037239074707	0.9897968	1093.2
SA22_4	913	145.4397201538086	83.64351511001587	0.9910892	1094.4
SA22_4	914	165.96910953521729	154.1799259185791	0.9903003	1095.6
SA22_4	915	139.3086075782776	327.60074615478516	0.96169925	1096.8
SA22_4	916	131.75616264343262	273.65644454956055	0.998237	1098.0
SA22_4	917	134.5537304878235	83.39706659317017	0.9915657	1099.2
SA22_4	918	134.58662033081055	168.1735897064209	0.9982174	1100.4
SA22_4	919	143.143630027771	264.6830463409424	0.99951386	1101.6
SA22_4	920	130.23128509521484	293.13403129577637	0.9995864	1102.8
SA22_4	921	116.48226976394653	105.65546751022339	0.9952899	1104.0
SA22_4	922	122.69529104232788	177.31378555297852	0.997324	1105.2
SA22_4	923	121.17393016815186	339.71282958984375	0.99762124	1106.4
SA22_4	924	92.86607503890991	216.9458770751953	0.9719671	1107.6
SA22_4	925	104.9796462059021	86.2130355834961	0.99709	1108.8
SA22_4	926	114.3562912940979	71.42216920852661	0.99858415	1110.0
SA22_4	927	135.3773593902588	184.48692798614502	0.9978017	1111.2
SA22_4	928	146.37610912322998	290.6146430969238	0.99941313	1112.4
SA22_4	929	103.29504013061523	128.06825637817383	0.9982615	1113.6
SA22_4	930	122.75338172912598	54.6810257434845	0.8894806	1114.8
SA22_4	931	88.95081281661987	215.82990646362305	0.702725	1116.0
SA22_4	932	59.25355553627014	394.5794677734375	0.13733606	1117.2
SA22_4	933	76.55458450317383	417.25613594055176	0.98984325	1118.4
SA22_4	934	93.37872266769409	372.50844955444336	0.9861523	1119.6
SA22_4	935	119.89386081695557	202.0182180404663	0.98899823	1120.8
SA22_4	936	131.6666603088379	75.7098913192749	0.9794057	1122.0
SA22_4	937	150.57814121246338	268.1895160675049	0.9981483	1123.2
SA22_4	938	117.42920875549316	233.6880111694336	0.9786451	1124.4
SA22_4	939	129.1778802871704	71.91400051116943	0.4205262	1125.6
SA22_4	940	103.87358665466309	298.1296920776367	0.9984548	1126.8
SA22_4	941	119.44921016693115	302.2158908843994	0.99655885	1128.0
SA22_4	942	125.39006471633911	92.62744903564453	0.9972	1129.2
SA22_4	943	136.7897391319275	92.34668254852295	0.6486392	1130.4
SA22_4	944	132.7362298965454	318.29240798950195	0.99873096	1131.6
SA22_4	945	120.58656215667725	210.5497169494629	0.9954196	1132.8
SA22_4	946	134.3703031539917	50.977638959884644	0.9951691	1134.0
SA22_4	947	91.98362827301025	214.5303726196289	0.8772103	1135.2
SA22_4	948	88.48620653152466	361.4209270477295	0.98458606	1136.4
SA22_4	949	113.88168334960938	250.2345371246338	0.8791654	1137.6
SA22_4	950	121.29050493240356	66.80263996124268	0.991486	1138.8
SA22_4	951	143.94994974136353	211.27986431121826	0.9945352	1140.0
SA22_4	952	136.2792730331421	328.432674407959	0.997416	1141.2
SA22_4	953	124.31108951568604	104.08999443054199	0.97507024	1142.4
SA22_4	954	125.91774463653564	160.3833818435669	0.9958763	1143.6
SA22_4	955	136.55154705047607	344.97960090637207	0.9967705	1144.8
SA22_4	956	167.38015413284302	154.31674003601074	0.9944277	1146.0
SA22_4	957	148.59356880187988	85.69898128509521	0.80081093	1147.2
SA22_4	958	146.8894124031067	329.5630073547363	0.9921882	1148.4
SA22_4	959	158.2236886024475	156.6014528274536	0.9978149	1149.6
SA22_4	960	119.26273107528687	85.69883823394775	0.99717915	1150.8
SA22_4	961	125.7327675819397	335.23741722106934	0.9972792	1152.0
SA22_4	962	113.42995166778564	281.00481033325195	0.99691725	1153.2
SA22_4	963	120.69244384765625	70.15604496002197	0.0061799386	1154.4
SA22_4	964	117.10412502288818	274.54845428466797	0.99859387	1155.6
SA22_4	965	112.52024173736572	338.98595809936523	0.99353385	1156.8
SA22_4	966	102.21357345581055	105.56271314620972	0.99715567	1158.0
SA22_4	967	87.97317147254944	229.0506649017334	0.9238101	1159.2
SA22_4	968	72.56279587745667	367.30685234069824	0.97024035	1160.4
SA22_4	969	117.05024242401123	232.53892421722412	0.97089326	1161.6
SA22_4	970	125.65170526504517	89.0489673614502	0.99742943	1162.8
SA22_4	971	143.1513786315918	171.5821409225464	0.9995103	1164.0
SA22_4	972	204.74629402160645	297.0147514343262	0.99909174	1165.2
SA22_4	973	259.21244621276855	310.98169326782227	0.99950385	1166.4
SA22_4	974	289.0871524810791	185.7264804840088	0.9977011	1167.6
SA22_4	975	302.8175354003906	73.62158060073853	0.99457425	1168.8
SA22_4	976	325.5990982055664	222.13491439819336	0.9877908	1170.0
SA22_4	977	350.1530408859253	332.2775459289551	0.9967242	1171.2
SA22_4	978	333.1872224807739	265.78036308288574	0.98287576	1172.4
SA22_4	979	381.1314105987549	92.3149037361145	0.9988035	1173.6
SA22_4	980	376.9148349761963	65.12161016464233	0.999071	1174.8
SA22_4	981	409.8745822906494	99.76970672607422	0.9989955	1176.0
SA22_4	982	293.2936429977417	111.12191677093506	0.9993662	1177.2
SA22_4	983	125.76175928115845	52.1183967590332	0.99963045	1178.4
SA22_4	984	103.72517108917236	97.91682243347168	0.9976283	1179.6
SA22_4	985	117.16573238372803	64.43345546722412	0.7387194	1180.8
SA22_4	986	69.72053050994873	240.54548263549805	0.9728905	1182.0
SA22_4	987	85.04207134246826	342.62486457824707	0.9417994	1183.2
SA22_4	988	130.25895357131958	387.6295280456543	0.9918841	1184.4
SA22_4	989	134.77126359939575	380.64050674438477	0.99970657	1185.6
SA22_4	990	92.1521782875061	273.52306365966797	0.998852	1186.8
SA22_4	991	93.98680925369263	135.57698249816895	0.99543554	1188.0
SA22_4	992	103.3602237701416	127.10474967956543	0.99151355	1189.2
SA22_4	993	125.02862215042114	314.8959732055664	0.99680614	1190.4
SA22_4	994	116.1096453666687	170.99169731140137	0.99607277	1191.6
SA22_4	995	101.66795253753662	83.02727937698364	0.9953957	1192.8
SA22_4	996	137.939190864563	292.53828048706055	0.9993717	1194.0
SA22_4	997	112.12121248245239	199.92204666137695	0.9743172	1195.2
SA22_4	998	108.20518732070923	79.30475950241089	0.991405	1196.4
SA22_4	999	77.47268676757812	322.80999183654785	0.98711294	1197.6
SA22_4	1000	83.63714218139648	391.16148948669434	0.9901011	1198.8
SA22_4	1001	107.25722312927246	213.27435493469238	0.9914274	1200.0
SA22_4	1002	110.97482442855835	74.89692449569702	0.9937643	1201.2
SA22_4	1003	83.3625078201294	296.3121700286865	0.9623232	1202.4
SA22_4	1004	69.22882795333862	392.7783393859863	0.72103566	1203.6
SA22_4	1005	97.54256010055542	215.3020477294922	0.8998241	1204.8
SA22_4	1006	113.32597732543945	69.30280208587646	0.98991805	1206.0
SA22_4	1007	143.24700832366943	248.01939010620117	0.9979069	1207.2
SA22_4	1008	133.01491737365723	232.7083683013916	0.99649423	1208.4
SA22_4	1009	113.71966600418091	78.8995885848999	0.9877914	1209.6
SA22_4	1010	90.73120355606079	316.9036674499512	0.9942654	1210.8
SA22_4	1011	99.31027889251709	324.7544860839844	0.9895348	1212.0
SA22_4	1012	127.46682167053223	108.36497068405151	0.9922335	1213.2
SA22_4	1013	106.15849494934082	211.23374462127686	0.94229853	1214.4
SA22_4	1014	104.49724197387695	325.7199954986572	0.99643433	1215.6
SA22_4	1015	94.65413689613342	82.70328283309937	0.89035684	1216.8
SA22_4	1016	82.0731520652771	128.87864112854004	0.9257428	1218.0
SA22_4	1017	62.96347379684448	331.0971450805664	0.9356442	1219.2
SA22_4	1018	72.57438898086548	405.6290817260742	0.96443874	1220.4
SA22_4	1019	93.52966547012329	407.7799701690674	0.9595465	1221.6
SA22_4	1020	114.28201198577881	253.551607131958	0.9817901	1222.8
SA22_4	1021	122.42757081985474	70.45163154602051	0.9954034	1224.0
SA22_4	1022	149.52653646469116	194.48279857635498	0.9922816	1225.2
SA22_4	1023	153.46879959106445	274.11057472229004	0.9956697	1226.4
SA22_4	1024	142.84950494766235	97.47211217880249	0.9839333	1227.6
SA22_4	1025	160.07134914398193	108.86911153793335	0.9966023	1228.8
SA22_4	1026	167.4722671508789	247.73755073547363	0.9990274	1230.0
SA22_4	1027	145.55280208587646	234.41574096679688	0.97217226	1231.2
SA22_4	1028	128.89797687530518	80.88573932647705	0.9995396	1232.4
SA22_4	1029	107.07170963287354	71.90809965133667	0.9983808	1233.6
SA22_4	1030	130.55509328842163	51.843262910842896	0.99955934	1234.8
SA22_4	1031	111.96455955505371	133.45742225646973	0.9925022	1236.0
SA22_4	1032	112.99834251403809	317.2865295410156	0.999488	1237.2
SA22_4	1033	108.68810415267944	343.4088134765625	0.99726534	1238.4
SA22_4	1034	113.71394395828247	88.8935923576355	0.9974251	1239.6
SA22_4	1035	91.3389265537262	96.29623174667358	0.95466185	1240.8
SA22_4	1036	64.6815299987793	258.8130569458008	0.95480114	1242.0
SA22_4	1037	81.37953281402588	382.2857093811035	0.5640157	1243.2
SA22_4	1038	129.3043613433838	416.5683174133301	0.9974521	1244.4
SA22_4	1039	134.61052179336548	404.2543315887451	0.9996191	1245.6
SA22_4	1040	94.01296377182007	314.40178871154785	0.99916816	1246.8
SA22_4	1041	90.69334268569946	156.64996147155762	0.9838224	1248.0
SA22_4	1042	91.58441424369812	82.5245189666748	0.97243464	1249.2
SA22_4	1043	97.52517938613892	195.34509658813477	0.97998995	1250.4
SA22_4	1044	90.45181274414062	358.91183853149414	0.99343926	1251.6
SA22_4	1045	99.82255697250366	314.90827560424805	0.9916881	1252.8
SA22_4	1046	122.36683368682861	91.96218252182007	0.9965071	1254.0
SA22_4	1047	104.08984422683716	188.8042974472046	0.053713717	1255.2
SA22_4	1048	101.53807401657104	355.7987594604492	0.9581185	1256.4
SA22_4	1049	102.1363377571106	335.12354850769043	0.9961618	1257.6
SA22_4	1050	115.86716175079346	110.37792921066284	0.7179598	1258.8
SA22_4	1051	127.80108451843262	86.41785621643066	0.975343	1260.0
SA22_4	1052	137.68856525421143	230.50493717193604	0.99756324	1261.2
SA22_4	1053	128.39282751083374	348.5479545593262	0.99602026	1262.4
SA22_4	1054	111.99167966842651	139.39790725708008	0.9986217	1263.6
SA22_4	1055	125.9528398513794	118.03377628326416	0.6499615	1264.8
SA22_4	1056	96.94822430610657	334.3440628051758	0.996114	1266.0
SA22_4	1057	94.19357776641846	344.2097282409668	0.99055076	1267.2
SA22_4	1058	124.69605207443237	86.91294193267822	0.99838555	1268.4
SA22_4	1059	119.14241313934326	205.76231002807617	0.99487525	1269.6
SA22_4	1060	100.69141387939453	310.8877944946289	0.9878675	1270.8
SA22_4	1061	118.96700859069824	82.53223657608032	0.99283195	1272.0
SA22_4	1062	136.01415157318115	193.57901573181152	0.99922764	1273.2
SA22_4	1063	112.6932144165039	317.41830825805664	0.99907035	1274.4
SA22_4	1064	108.1552267074585	98.88232469558716	0.9948349	1275.6
SA22_4	1065	112.67454624176025	168.5392713546753	0.9987437	1276.8
SA22_4	1066	105.30518293380737	300.40669441223145	0.9638041	1278.0
SA22_4	1067	104.4196367263794	115.50998210906982	0.99726725	1279.2
SA22_4	1068	111.62497997283936	173.508882522583	0.9954276	1280.4
SA22_4	1069	112.2999906539917	324.74026679992676	0.9984024	1281.6
SA22_4	1070	98.54518175125122	114.23506736755371	0.99573505	1282.8
SA22_4	1071	88.67988586425781	181.43497467041016	0.43842536	1284.0
SA22_4	1072	67.26285219192505	380.58085441589355	0.5517429	1285.2
SA22_4	1073	80.30344247817993	394.13798332214355	0.9955278	1286.4
SA22_4	1074	98.4066367149353	182.1760368347168	0.99218035	1287.6
SA22_4	1075	108.60943794250488	82.47315645217896	0.99598	1288.8
SA22_4	1076	136.62078380584717	273.19390296936035	0.99911505	1290.0
SA22_4	1077	103.44582796096802	238.79263401031494	0.97022027	1291.2
SA22_4	1078	97.69184589385986	39.98328924179077	0.5191171	1292.4
SA22_4	1079	82.24523067474365	186.99563026428223	0.041224767	1293.6
SA22_4	1080	75.50424337387085	338.1280517578125	0.9236663	1294.8
SA22_4	1081	122.96690940856934	422.53149032592773	0.9983949	1296.0
SA22_4	1082	154.49481010437012	377.15280532836914	0.99932456	1297.2
SA22_4	1083	207.78393745422363	202.81997680664062	0.99578935	1298.4
SA22_4	1084	238.97171020507812	111.19701147079468	0.9995042	1299.6
SA22_4	1085	327.1923065185547	189.19861793518066	0.99968433	1300.8
SA22_4	1086	485.31084060668945	242.12934494018555	0.99972016	1302.0
SA22_4	1087	604.7308444976807	183.77167224884033	0.999762	1303.2
SA22_4	1088	706.7948818206787	112.54485368728638	0.9990709	1304.4
SA22_4	1089	708.8641166687012	65.90163946151733	0.99960035	1305.6
SA22_4	1090	757.0559978485107	136.6360330581665	0.08685814	1306.8
SA22_4	1091	732.7968597412109	237.8328037261963	0.97960436	1308.0
SA22_4	1092	640.3285503387451	162.21453666687012	0.9972089	1309.2
SA22_4	1093	489.62697982788086	40.397175550460815	0.9982821	1310.4
SA22_4	1094	208.7212324142456	29.702112078666687	0.9970253	1311.6
SA22_4	1095	130.00506162643433	35.37314057350159	0.9995839	1312.8
SA22_4	1096	157.3093295097351	65.8854603767395	0.99932957	1314.0
SA22_4	1097	129.857337474823	179.30294036865234	0.99242073	1315.2
SA22_4	1098	85.93063950538635	354.1068649291992	0.9894254	1316.4
SA22_4	1099	115.33931493759155	383.0988121032715	0.999159	1317.6
SA22_4	1100	127.58649587631226	189.08775329589844	0.99734855	1318.8
SA22_4	1101	135.44347286224365	96.57272815704346	0.9592519	1320.0
SA22_4	1102	129.88955974578857	307.2494316101074	0.9972728	1321.2
SA22_4	1103	122.2119688987732	311.1617660522461	0.9983779	1322.4
SA22_4	1104	138.7987732887268	100.1657509803772	0.99954444	1323.6
SA22_4	1105	118.05120706558228	79.70940113067627	0.9982115	1324.8
SA22_4	1106	113.92802000045776	67.40135192871094	0.5148862	1326.0
SA22_4	1107	81.38504028320312	289.99308586120605	0.9837669	1327.2
SA22_4	1108	66.26530885696411	406.92169189453125	0.95348364	1328.4
SA22_4	1109	82.42478966712952	399.5119857788086	0.94736326	1329.6
SA22_4	1110	123.70744943618774	195.51966190338135	0.99569416	1330.8
SA22_4	1111	123.06903600692749	93.41124057769775	0.4025836	1332.0
SA22_4	1112	149.19756650924683	273.1039810180664	0.99728906	1333.2
SA22_4	1113	126.87735557556152	102.2970986366272	0.99498206	1334.4
SA22_4	1114	138.89007568359375	161.77496910095215	0.99923444	1335.6
SA22_4	1115	128.66536378860474	266.8752193450928	0.99902797	1336.8
SA22_4	1116	132.56620168685913	340.81214904785156	0.9994635	1338.0
SA22_4	1117	111.14531755447388	274.53429222106934	0.99446195	1339.2
SA22_4	1118	118.77906322479248	78.73083829879761	0.9949492	1340.4
SA22_4	1119	116.61683320999146	172.6912021636963	0.9994856	1341.6
SA22_4	1120	113.83576393127441	309.54319953918457	0.9986702	1342.8
SA22_4	1121	116.86214208602905	309.5211982727051	0.99891925	1344.0
SA22_4	1122	123.28283786773682	83.38223218917847	0.99846184	1345.2
SA22_4	1123	105.75734376907349	73.8880205154419	0.9983339	1346.4
SA22_4	1124	92.62149333953857	51.093077659606934	0.8736712	1347.6
SA22_4	1125	72.6090133190155	148.07119846343994	0.9941407	1348.8
SA22_4	1126	89.53485488891602	266.7348289489746	0.9811477	1350.0
SA22_4	1127	90.9942626953125	372.4647331237793	0.90920657	1351.2
SA22_4	1128	106.28302097320557	292.0291328430176	0.99629563	1352.4
SA22_4	1129	126.3045072555542	87.03408479690552	0.99815863	1353.6
SA22_4	1130	97.46212959289551	152.03893661499023	0.99708325	1354.8
SA22_4	1131	124.63784217834473	78.83562326431274	0.9849096	1356.0
SA22_4	1132	99.39123392105103	310.2834892272949	0.99822193	1357.2
SA22_4	1133	96.55414819717407	340.29253005981445	0.982508	1358.4
SA22_4	1134	99.65031147003174	85.11634826660156	0.99593914	1359.6
SA22_4	1135	95.79302072525024	95.02995014190674	0.996938	1360.8
SA22_4	1136	114.83174562454224	72.65723705291748	0.9356321	1362.0
SA22_4	1137	120.44466733932495	67.0536732673645	0.97511655	1363.2
SA22_4	1138	83.91330242156982	205.398588180542	0.6983165	1364.4
SA22_4	1139	100.44602155685425	287.6216697692871	0.9936516	1365.6
SA22_4	1140	123.76257181167603	226.35286331176758	0.9992894	1366.8
SA22_4	1141	108.18624496459961	106.24082565307617	0.97969216	1368.0
SA22_4	1142	126.65160894393921	57.84672975540161	0.9990326	1369.2
SA22_4	1143	74.12673234939575	179.8157787322998	0.99095345	1370.4
SA22_4	1144	69.41977143287659	376.4234447479248	0.3152474	1371.6
SA22_4	1145	79.60752844810486	417.22057342529297	0.9890281	1372.8
SA22_4	1146	98.53130578994751	218.004469871521	0.71739626	1374.0
SA22_4	1147	114.39859867095947	55.8711576461792	0.99740666	1375.2
SA22_4	1148	122.71628379821777	214.18806552886963	0.9979247	1376.4
SA22_4	1149	125.45294761657715	330.6687927246094	0.9994722	1377.6
SA22_4	1150	125.68645477294922	239.82659339904785	0.99697757	1378.8
SA22_4	1151	129.64802980422974	66.13626480102539	0.99794585	1380.0
SA22_4	1152	78.58283519744873	204.86623764038086	0.31332463	1381.2
SA22_4	1153	65.2303159236908	334.0598773956299	0.9924624	1382.4
SA22_4	1154	104.9233078956604	369.21329498291016	0.99355996	1383.6
SA22_4	1155	155.4938793182373	224.62579250335693	0.99815315	1384.8
SA22_4	1156	139.06290531158447	77.78553485870361	0.99941015	1386.0
SA22_4	1157	112.41183280944824	60.71491241455078	0.9662896	1387.2
SA22_4	1158	114.51443433761597	70.27015686035156	0.99773777	1388.4
SA22_4	1159	116.68393611907959	64.42907810211182	0.9979425	1389.6
SA22_4	1160	111.2775444984436	44.82712984085083	0.9979328	1390.8
SA22_4	1161	100.99971294403076	97.58581638336182	0.9985316	1392.0
SA22_4	1162	91.52421951293945	280.6625747680664	0.99728847	1393.2
SA22_4	1163	100.01585483551025	293.4974670410156	0.9186753	1394.4
SA22_4	1164	125.37554502487183	229.90684032440186	0.045425493	1395.6
SA22_4	1165	172.6759433746338	231.8584442138672	0.27163312	1396.8
SA22_4	1166	175.88660717010498	216.4878273010254	0.9991891	1398.0
SA22_4	1167	125.80509185791016	149.81370449066162	0.997072	1399.2
SA22_4	1168	102.67481803894043	90.64072608947754	0.996795	1400.4
SA22_4	1169	104.31567430496216	95.88862895965576	0.9988784	1401.6
SA22_4	1170	107.99909830093384	278.61531257629395	0.99732614	1402.8
SA22_4	1171	115.54574966430664	343.8891792297363	0.99575895	1404.0
SA22_4	1172	126.94469690322876	189.7983455657959	0.9992774	1405.2
SA22_4	1173	96.91252708435059	231.28260612487793	0.3996409	1406.4
SA22_4	1174	105.5837869644165	227.64737606048584	0.5662065	1407.6
SA22_4	1175	122.30809926986694	219.27952766418457	0.84948343	1408.8
SA22_4	1176	149.89395141601562	198.40679168701172	0.939238	1410.0
SA22_4	1177	155.83040714263916	192.6203727722168	0.99690586	1411.2
SA22_4	1178	99.0216076374054	222.26746559143066	0.39850786	1412.4
SA22_4	1179	90.46581983566284	133.82988452911377	0.99567336	1413.6
SA22_4	1180	99.83632564544678	46.905505657196045	0.18760763	1414.8
SA22_4	1181	99.16654825210571	177.0322036743164	0.99576366	1416.0
SA22_4	1182	94.38234567642212	275.1914405822754	0.99456364	1417.2
SA22_4	1183	112.57014274597168	213.52312088012695	0.99774796	1418.4
SA22_4	1184	118.46235990524292	211.10200881958008	0.9992824	1419.6
SA22_4	1185	109.0636134147644	130.3947114944458	0.9949604	1420.8
SA22_4	1186	106.91927671432495	121.6794204711914	0.9896527	1422.0
SA22_4	1187	138.0802869796753	311.11948013305664	0.99955946	1423.2
SA22_4	1188	115.9423828125	217.46661186218262	0.9671164	1424.4
SA22_4	1189	122.24689722061157	68.37161064147949	0.9833386	1425.6
SA22_4	1190	127.20389366149902	267.7877426147461	0.99913675	1426.8
SA22_4	1191	103.21954488754272	300.0062942504883	0.99608624	1428.0
SA22_4	1192	126.83629989624023	74.66500282287598	0.9899859	1429.2
SA22_4	1193	70.88313102722168	209.502911567688	0.96735173	1430.4
SA22_4	1194	59.601885080337524	399.39754486083984	0.7616007	1431.6
SA22_4	1195	81.9642961025238	404.4460201263428	0.97921866	1432.8
SA22_4	1196	109.87914800643921	195.4295825958252	0.9942464	1434.0
SA22_4	1197	121.85903787612915	93.08811664581299	0.98661846	1435.2
SA22_4	1198	110.03955602645874	301.3124370574951	0.99810755	1436.4
SA22_4	1199	101.90502405166626	224.7881555557251	0.8350591	1437.6
SA22_4	1200	123.70879650115967	77.35769033432007	0.9452675	1438.8
SA22_4	1201	110.03273725509644	257.52685546875	0.9976767	1440.0
SA22_4	1202	101.59143209457397	361.88029289245605	0.99824834	1441.2
SA22_4	1203	101.0940432548523	108.45321893692017	0.996222	1442.4
SA22_4	1204	90.69148302078247	155.4110813140869	0.85778034	1443.6
SA22_4	1205	59.7429633140564	373.1532669067383	0.8569827	1444.8
SA22_4	1206	81.23615980148315	399.43891525268555	0.8812272	1446.0
SA22_4	1207	96.17511034011841	180.48916339874268	0.9782476	1447.2
SA22_4	1208	113.95905017852783	76.3148546218872	0.9963947	1448.4
SA22_4	1209	101.375412940979	197.75201797485352	0.43268505	1449.6
SA22_4	1210	95.50077319145203	375.0926971435547	0.99725014	1450.8
SA22_4	1211	88.2656991481781	161.3558864593506	0.99513406	1452.0
SA22_4	1212	119.1596508026123	48.27605724334717	0.61947256	1453.2
SA22_4	1213	69.64420676231384	226.36150360107422	0.8746743	1454.4
SA22_4	1214	63.32365274429321	383.15720558166504	0.8133993	1455.6
SA22_4	1215	87.51362562179565	398.7640571594238	0.97174454	1456.8
SA22_4	1216	110.04984378814697	204.97790336608887	0.9754774	1458.0
SA22_4	1217	119.92663145065308	78.67423295974731	0.9489387	1459.2
SA22_4	1218	131.13805055618286	286.65950775146484	0.99834836	1460.4
SA22_4	1219	110.27395725250244	222.71601676940918	0.991131	1461.6
SA22_4	1220	121.02726697921753	44.02232050895691	0.5152539	1462.8
SA22_4	1221	84.6190333366394	248.99831771850586	0.4639159	1464.0
SA22_4	1222	80.80105781555176	362.0101547241211	0.86856234	1465.2
SA22_4	1223	98.92985820770264	181.1420774459839	0.9953744	1466.4
SA22_4	1224	118.44244003295898	75.32209396362305	0.8934651	1467.6
SA22_4	1225	113.92441987991333	79.0747332572937	0.98484427	1468.8
SA22_4	1226	95.40889859199524	306.024227142334	0.9977437	1470.0
SA22_4	1227	99.16038513183594	252.1977138519287	0.98492426	1471.2
SA22_4	1228	105.4426908493042	67.21147298812866	0.72224224	1472.4
SA22_4	1229	97.48034477233887	103.72972011566162	0.99599224	1473.6
SA22_4	1230	116.83584451675415	108.42700481414795	0.9837037	1474.8
SA22_4	1231	117.98251867294312	315.9554100036621	0.9990602	1476.0
SA22_4	1232	97.39340543746948	142.33308792114258	0.9940101	1477.2
SA22_4	1233	113.27799558639526	77.47824668884277	0.99679357	1478.4
SA22_4	1234	91.3394570350647	262.8574562072754	0.97780013	1479.6
SA22_4	1235	78.87396216392517	378.8353443145752	0.9795434	1480.8
SA22_4	1236	103.8131833076477	163.17785739898682	0.9912977	1482.0
SA22_4	1237	110.90021133422852	95.63233852386475	0.9668464	1483.2
SA22_4	1238	91.48166179656982	328.7974548339844	0.9909951	1484.4
SA22_4	1239	97.32444286346436	176.79275035858154	0.9889425	1485.6
SA22_4	1240	123.86646270751953	62.78223752975464	0.97979784	1486.8
SA22_4	1241	65.16974568367004	288.3695125579834	0.99048644	1488.0
SA22_4	1242	76.26633048057556	394.7856903076172	0.17430659	1489.2
SA22_4	1243	106.76498413085938	360.40077209472656	0.99221486	1490.4
SA22_4	1244	106.8678617477417	123.2334566116333	0.9983845	1491.6
SA22_4	1245	108.40649604797363	187.80261039733887	0.75295305	1492.8
SA22_4	1246	84.43685173988342	345.8046340942383	0.99464226	1494.0
SA22_4	1247	99.75764751434326	140.03020763397217	0.99020094	1495.2
SA22_4	1248	93.83354187011719	63.61024618148804	0.7437219	1496.4
SA22_4	1249	101.6627550125122	231.21994972229004	0.99449366	1497.6
SA22_4	1250	83.07174444198608	365.9051513671875	0.9899822	1498.8
SA22_4	1251	113.51969242095947	142.91406154632568	0.97719896	1500.0
SA22_4	1252	131.38220310211182	78.9680814743042	0.99885	1501.2
SA22_4	1253	178.36560010910034	166.24796390533447	0.99885476	1502.4
SA22_4	1254	308.3919048309326	210.87495803833008	0.9996567	1503.6
SA22_4	1255	430.877161026001	153.4720802307129	0.9996332	1504.8
SA22_4	1256	565.7940864562988	67.61808156967163	0.9995197	1506.0
SA22_4	1257	700.1316547393799	22.2518527507782	0.9943441	1507.2
SA22_4	1258	710.2813243865967	34.100940227508545	0.99877316	1508.4
SA22_4	1259	750.7770538330078	120.19987106323242	0.0118676	1509.6
SA22_4	1260	742.9407119750977	275.4359436035156	0.21297783	1510.8
SA22_4	1261	714.117431640625	142.42871761322021	0.9980246	1512.0
SA22_4	1262	717.0103073120117	45.054638385772705	0.8846058	1513.2
SA22_4	1263	714.4927024841309	42.641369104385376	0.799856	1514.4
SA22_4	1264	722.2731113433838	213.99141311645508	0.99618983	1515.6
SA22_4	1265	739.4893646240234	355.03583908081055	0.99738806	1516.8
SA22_4	1266	733.4880828857422	149.68382835388184	0.9887262	1518.0
SA22_4	1267	705.4741859436035	47.710572481155396	0.009471521	1519.2
SA22_4	1268	618.1925773620605	38.2023561000824	0.284652	1520.4
SA22_4	1269	330.1335334777832	30.459744930267334	0.9870123	1521.6
SA22_4	1270	136.98755502700806	27.4142986536026	0.9985707	1522.8
SA22_4	1271	146.61107063293457	56.71470522880554	0.99910223	1524.0
SA22_4	1272	169.1098690032959	224.58492279052734	0.9983535	1525.2
SA22_4	1273	144.47944164276123	286.9618606567383	0.998804	1526.4
SA22_4	1274	148.16901683807373	129.27110195159912	0.99800235	1527.6
SA22_4	1275	160.83531379699707	199.74472045898438	0.99700075	1528.8
SA22_4	1276	155.40077686309814	331.2176513671875	0.998694	1530.0
SA22_4	1277	132.76108503341675	198.3969497680664	0.9954704	1531.2
SA22_4	1278	155.19165992736816	109.80367183685303	0.992215	1532.4
SA22_4	1279	154.7562837600708	304.5351219177246	0.9975248	1533.6
SA22_4	1280	161.37399673461914	281.28570556640625	0.9913134	1534.8
SA22_4	1281	210.67497730255127	86.22401475906372	0.99839205	1536.0
SA22_4	1282	258.0814838409424	146.9308376312256	0.99840325	1537.2
SA22_4	1283	304.8575162887573	301.75254821777344	0.9988452	1538.4
SA22_4	1284	363.33322525024414	357.14452743530273	0.9997638	1539.6
SA22_4	1285	453.84817123413086	369.01113510131836	0.99958724	1540.8
SA22_4	1286	560.2078914642334	390.40111541748047	0.99953425	1542.0
SA22_4	1287	658.2993984222412	355.13111114501953	0.99943215	1543.2
SA22_4	1288	701.8195629119873	276.75673484802246	0.9984597	1544.4
SA22_4	1289	712.9108428955078	92.7737832069397	0.9940599	1545.6
SA22_4	1290	730.509090423584	127.9599666595459	0.99877495	1546.8
SA22_4	1291	727.6027679443359	264.1710090637207	0.99849546	1548.0
SA22_4	1292	724.4493961334229	320.1287841796875	0.995194	1549.2
SA22_4	1293	740.2713775634766	83.0249834060669	0.99236166	1550.4
SA22_4	1294	730.8428764343262	55.683478116989136	0.98039377	1551.6
SA22_4	1295	727.980899810791	53.802359104156494	0.4441282	1552.8
SA22_4	1296	732.7517509460449	51.091904640197754	0.93191284	1554.0
SA22_4	1297	736.3389492034912	180.02703666687012	0.80771154	1555.2
SA22_4	1298	730.5193901062012	314.07328605651855	0.99758244	1556.4
SA22_4	1299	740.6100273132324	305.36773681640625	0.96876156	1557.6
SA22_4	1300	722.124195098877	87.62662410736084	0.9941732	1558.8
SA22_4	1301	735.3772640228271	112.5994062423706	0.9947737	1560.0
SA22_4	1302	207.46676921844482	350.3770351409912	0.0006052566	1561.2
SA22_4	1303	758.4384441375732	370.8558654785156	0.56471586	1562.4
SA22_4	1304	720.9195137023926	382.470645904541	0.9977106	1563.6
SA22_4	1305	724.8335838317871	145.2902126312256	0.9978661	1564.8
SA22_4	1306	724.1382598876953	38.104273080825806	0.9955278	1566.0
SA22_4	1307	739.7421836853027	54.69181537628174	0.86800474	1567.2
SA22_4	1308	769.4161415100098	244.40265655517578	0.75991905	1568.4
SA22_4	1309	756.4640998840332	264.56525802612305	0.04438739	1569.6
SA22_4	1310	695.7405090332031	154.9526596069336	0.98695767	1570.8
SA22_4	1311	663.0796432495117	28.73059093952179	0.9839677	1572.0
SA22_4	1312	454.6074390411377	28.721508979797363	0.9908987	1573.2
SA22_4	1313	246.39294147491455	29.901820421218872	0.9964323	1574.4
SA22_4	1314	132.55501985549927	35.40941834449768	0.99958616	1575.6
SA22_4	1315	151.6875982284546	81.94536924362183	0.9756395	1576.8
SA22_4	1316	156.9833755493164	314.96532440185547	0.99870014	1578.0
SA22_4	1317	122.27588891983032	245.231294631958	0.995415	1579.2
SA22_4	1318	146.11682891845703	126.53587818145752	0.9978429	1580.4
SA22_4	1319	151.92103385925293	273.1725311279297	0.99931467	1581.6
SA22_4	1320	153.65787744522095	358.1623935699463	0.9970655	1582.8
SA22_4	1321	160.24322509765625	163.64935398101807	0.99751306	1584.0
SA22_4	1322	224.17685985565186	125.36270141601562	0.9987435	1585.2
SA22_4	1323	294.16120052337646	260.4884147644043	0.999666	1586.4
SA22_4	1324	421.5458869934082	244.2268180847168	0.99788266	1587.6
SA22_4	1325	553.075647354126	147.14309692382812	0.99960965	1588.8
SA22_4	1326	643.070125579834	67.67184734344482	0.9993005	1590.0
SA22_4	1327	692.4452781677246	46.102659702301025	0.9995371	1591.2
SA22_4	1328	718.3385848999023	56.68518662452698	0.9970747	1592.4
SA22_4	1329	723.5555648803711	175.3870153427124	0.9991648	1593.6
SA22_4	1330	701.8015384674072	256.05125427246094	0.9996153	1594.8
SA22_4	1331	713.9070510864258	141.86582565307617	0.98811066	1596.0
SA22_4	1332	732.7767848968506	38.78896236419678	0.95961887	1597.2
SA22_4	1333	720.820140838623	67.58872747421265	0.9978282	1598.4
SA22_4	1334	713.934326171875	38.461060523986816	0.9958847	1599.6
SA22_4	1335	782.4716567993164	43.37438106536865	0.0021455102	1600.8
SA22_4	1336	719.304609298706	74.96474504470825	0.9616318	1602.0
SA22_4	1337	741.0975456237793	159.12182807922363	0.99435776	1603.2
SA22_4	1338	723.2263565063477	59.700000286102295	0.9368526	1604.4
SA22_4	1339	719.4300174713135	54.08604383468628	0.997511	1605.6
SA22_4	1340	720.1445579528809	43.0305540561676	0.37557486	1606.8
SA22_4	1341	237.9538059234619	321.7480659484863	0.00084612373	1608.0
SA22_4	1342	723.3831882476807	66.53616428375244	0.98498476	1609.2
SA22_4	1343	730.4437637329102	43.29748034477234	0.23979601	1610.4
SA22_4	1344	694.514274597168	67.58181810379028	0.88329095	1611.6
SA22_4	1345	693.6223030090332	37.465009689331055	0.9575996	1612.8
SA22_4	1346	717.0381546020508	41.95452332496643	0.9187209	1614.0
SA22_4	1347	697.4137306213379	23.434082865715027	0.9413345	1615.2
SA22_4	1348	452.7752876281738	23.569260835647583	0.99590707	1616.4
SA22_4	1349	202.9891014099121	30.864715576171875	0.99888796	1617.6
SA22_4	1350	143.09682846069336	43.382999897003174	0.9993864	1618.8
SA22_4	1351	156.20533227920532	147.3827362060547	0.99821496	1620.0
SA22_4	1352	181.44975900650024	226.42281532287598	0.9995141	1621.2
SA22_4	1353	144.1659688949585	110.53444862365723	0.99780613	1622.4
SA22_4	1354	163.04163932800293	230.988507270813	0.992393	1623.6
SA22_4	1355	158.0599308013916	356.2910270690918	0.9979017	1624.8
SA22_4	1356	176.21853351593018	150.23876667022705	0.9990013	1626.0
SA22_4	1357	197.46036529541016	251.34063720703125	0.9959864	1627.2
SA22_4	1358	181.0338258743286	323.8034248352051	0.99920636	1628.4
SA22_4	1359	146.8821883201599	146.56142234802246	0.9917876	1629.6
SA22_4	1360	170.63915729522705	136.44630432128906	0.9961526	1630.8
SA22_4	1361	195.15739679336548	247.54277229309082	0.99948585	1632.0
SA22_4	1362	253.35073471069336	216.39776229858398	0.9991848	1633.2
SA22_4	1363	342.3865795135498	121.69662952423096	0.99936754	1634.4
SA22_4	1364	444.50464248657227	49.768699407577515	0.9995346	1635.6
SA22_4	1365	649.2029190063477	19.97656524181366	0.98748976	1636.8
SA22_4	1366	707.7431678771973	27.31020212173462	0.99594206	1638.0
SA22_4	1367	716.2796020507812	42.20014214515686	0.0019149693	1639.2
SA22_4	1368	733.7125778198242	51.164363622665405	0.6394255	1640.4
SA22_4	1369	721.720027923584	71.53815507888794	0.9985232	1641.6
SA22_4	1370	730.9520244598389	45.90686917304993	0.16953981	1642.8
SA22_4	1371	740.6230926513672	48.281922340393066	0.8560917	1644.0
SA22_4	1372	730.986213684082	47.79303789138794	0.0010137525	1645.2
SA22_4	1373	742.0863151550293	25.560944080352783	0.10247677	1646.4
SA22_4	1374	631.6296100616455	23.067219257354736	0.9886973	1647.6
SA22_4	1375	389.6070957183838	23.259308338165283	0.9956618	1648.8
SA22_4	1376	175.7604479789734	25.958300828933716	0.9987255	1650.0
SA22_4	1377	144.44246292114258	42.14756727218628	0.9995957	1651.2
SA22_4	1378	209.44781303405762	52.42908596992493	0.99966633	1652.4
SA22_4	1379	233.15911293029785	48.030338287353516	0.99433064	1653.6
SA22_4	1380	311.7811679840088	35.243271589279175	0.99744594	1654.8
SA22_4	1381	412.20102310180664	41.811243295669556	0.99977547	1656.0
SA22_4	1382	511.2811088562012	39.66647744178772	0.99979395	1657.2
SA22_4	1383	691.0958766937256	18.724608421325684	0.92742413	1658.4
SA22_4	1384	707.8713417053223	35.59121131896973	0.9988954	1659.6
SA22_4	1385	232.9808235168457	313.76380920410156	0.00069962046	1660.8
SA22_4	1386	701.1792182922363	59.63795185089111	0.001566991	1662.0
SA22_4	1387	764.1927242279053	201.88247680664062	0.99216497	1663.2
SA22_4	1388	724.4317054748535	231.24242305755615	0.9989956	1664.4
SA22_4	1389	636.396598815918	108.68250131607056	0.9862666	1665.6
SA22_4	1390	482.9663276672363	25.23116111755371	0.9954739	1666.8
SA22_4	1391	227.75590419769287	26.018235683441162	0.9969469	1668.0
SA22_4	1392	135.55625677108765	36.17878317832947	0.9995117	1669.2
SA22_4	1393	174.5305061340332	59.424723386764526	0.999629	1670.4
SA22_4	1394	226.0214328765869	101.78894519805908	0.9972607	1671.6
SA22_4	1395	269.9495315551758	63.031296730041504	0.970722	1672.8
SA22_4	1396	408.6493968963623	27.438132762908936	0.99916184	1674.0
SA22_4	1397	590.4807090759277	21.74331307411194	0.99428743	1675.2
SA22_4	1398	718.56689453125	23.59224021434784	0.9927619	1676.4
SA22_4	1399	697.2177505493164	41.011730432510376	0.9921427	1677.6
SA22_4	1400	725.4584312438965	55.11535406112671	0.99814284	1678.8
SA22_4	1401	743.8002109527588	60.64714193344116	0.9959901	1680.0
SA22_4	1402	739.0741348266602	53.13860535621643	0.9859418	1681.2
SA22_4	1403	742.271089553833	55.780266523361206	0.95002526	1682.4
SA22_4	1404	728.6320686340332	254.4879913330078	0.98125684	1683.6
SA22_4	1405	723.4005928039551	360.377197265625	0.99939454	1684.8
SA22_4	1406	723.8526344299316	147.21010208129883	0.99753475	1686.0
SA22_4	1407	727.2510051727295	83.87503623962402	0.9980842	1687.2
SA22_4	1408	752.5482654571533	317.10774421691895	0.01948374	1688.4
SA22_4	1409	729.742956161499	402.5109386444092	0.9986216	1689.6
SA22_4	1410	750.449800491333	332.0741844177246	0.9849036	1690.8
SA22_4	1411	721.3637351989746	141.47751331329346	0.99761355	1692.0
SA22_4	1412	720.8530426025391	233.25860023498535	0.99309593	1693.2
SA22_4	1413	730.5520057678223	331.8115425109863	0.99631065	1694.4
SA22_4	1414	732.2749137878418	145.45148849487305	0.9515813	1695.6
SA22_4	1415	730.4774284362793	132.05034255981445	0.9972145	1696.8
SA22_4	1416	727.9690742492676	49.66395020484924	0.99540544	1698.0
SA22_4	1417	721.6862678527832	24.031180143356323	0.98689306	1699.2
SA22_4	1418	712.4757766723633	28.857434391975403	0.9677839	1700.4
SA22_4	1419	737.8453254699707	36.17223858833313	0.0027224165	1701.6
SA22_4	1420	726.7376899719238	59.44137096405029	0.004146941	1702.8
SA22_4	1421	715.9228324890137	60.821428298950195	0.96299255	1704.0
SA22_4	1422	698.3683586120605	159.3744421005249	0.99203074	1705.2
SA22_4	1423	716.8700218200684	262.0572566986084	0.9982508	1706.4
SA22_4	1424	753.425121307373	122.72967338562012	0.97029996	1707.6
SA22_4	1425	716.0733699798584	69.65775489807129	0.9990515	1708.8
SA22_4	1426	712.7434730529785	45.15428066253662	0.9458877	1710.0
SA22_4	1427	727.4949073791504	45.35135865211487	0.9965976	1711.2
SA22_4	1428	713.7222290039062	42.42096304893494	0.9849337	1712.4
SA22_4	1429	744.6519374847412	31.419146060943604	0.00086144585	1713.6
SA22_4	1430	726.1957168579102	59.275031089782715	0.99391323	1714.8
SA22_4	1431	714.9507522583008	51.98240876197815	0.9932902	1716.0
SA22_4	1432	203.9231300354004	351.26240730285645	0.0006264488	1717.2
SA22_4	1433	209.3407392501831	352.23066329956055	0.0007217467	1718.4
SA22_4	1434	694.1268444061279	113.51057052612305	0.99895597	1719.6
SA22_4	1435	707.4709892272949	295.8387279510498	0.99955887	1720.8
SA22_4	1436	745.8881378173828	240.31302452087402	0.7195315	1722.0
SA22_4	1437	722.0919609069824	68.30306768417358	0.9990564	1723.2
SA22_4	1438	723.5642433166504	234.2947769165039	0.9970483	1724.4
SA22_4	1439	732.2023391723633	266.6934013366699	0.99632734	1725.6
SA22_4	1440	719.7715759277344	71.6621732711792	0.9984456	1726.8
SA22_4	1441	227.73809432983398	294.4434642791748	0.00082476065	1728.0
SA22_4	1442	204.2116403579712	348.1066131591797	0.0007477678	1729.2
SA22_4	1443	702.6155948638916	79.97564792633057	0.99349904	1730.4
SA22_4	1444	702.7575492858887	261.46525382995605	0.9991966	1731.6
SA22_4	1445	734.1644287109375	273.35326194763184	0.997251	1732.8
SA22_4	1446	713.3224964141846	108.96077156066895	0.98728764	1734.0
SA22_4	1447	721.2169647216797	47.74540901184082	0.9949307	1735.2
SA22_4	1448	727.2703170776367	24.981454610824585	0.7865393	1736.4
SA22_4	1449	724.1217136383057	94.5943808555603	0.99572635	1737.6
SA22_4	1450	713.944149017334	278.10693740844727	0.9997236	1738.8
SA22_4	1451	723.8280296325684	218.1190538406372	0.9943268	1740.0
SA22_4	1452	713.4552478790283	42.89382219314575	0.998078	1741.2
SA22_4	1453	719.1364288330078	24.92533564567566	0.96501356	1742.4
SA22_4	1454	207.8716516494751	352.0378017425537	0.00057934714	1743.6
SA22_4	1455	712.1589660644531	51.90199613571167	0.9986833	1744.8
SA22_4	1456	781.7007064819336	42.986605167388916	0.00089604245	1746.0
SA22_4	1457	227.21171379089355	323.35693359375	0.0006259024	1747.2
SA22_4	1458	698.0533599853516	55.71483135223389	0.47049615	1748.4
SA22_4	1459	685.6743812561035	188.01605701446533	0.9962752	1749.6
SA22_4	1460	683.8643074035645	348.37732315063477	0.9993137	1750.8
SA22_4	1461	707.5076103210449	352.20754623413086	0.37582067	1752.0
SA22_4	1462	664.8431777954102	345.1251983642578	0.99796706	1753.2
SA22_4	1463	569.0061569213867	352.82203674316406	0.99477214	1754.4
SA22_4	1464	463.6410713195801	358.4546756744385	0.99736816	1755.6
SA22_4	1465	367.5361633300781	371.0581398010254	0.83499396	1756.8
SA22_4	1466	238.9261245727539	311.09607696533203	0.0006195351	1758.0
SA22_4	1467	231.4835548400879	322.7878189086914	0.00089893444	1759.2
SA22_4	1468	231.10413551330566	319.2777442932129	0.0006500596	1760.4
SA22_4	1469	225.07565021514893	321.96702003479004	0.0006309289	1761.6
SA22_4	1470	234.91640090942383	315.55426597595215	0.0009994459	1762.8
SA22_4	1471	233.12315940856934	311.709566116333	0.0008843864	1764.0
SA22_4	1472	236.68148517608643	311.6677665710449	0.0009603533	1765.2
SA22_4	1473	207.93535709381104	351.2906742095947	0.0005415422	1766.4
SA22_4	1474	205.77139854431152	351.8283748626709	0.0005670538	1767.6
SA22_4	1475	208.77439975738525	352.91404724121094	0.00059367815	1768.8
SA22_4	1476	226.5183687210083	322.00541496276855	0.0006860969	1770.0
SA22_4	1477	206.5441131591797	351.76048278808594	0.00057426025	1771.2
SA22_4	1478	208.74426364898682	350.75703620910645	0.0005260219	1772.4
SA22_4	1479	207.5742244720459	353.01981925964355	0.0006689917	1773.6
SA22_4	1480	231.67643547058105	309.81101989746094	0.0011654533	1774.8
SA22_4	1481	208.1819772720337	351.5503120422363	0.0005425595	1776.0
SA22_4	1482	350.96492767333984	343.0704116821289	0.003609465	1777.2
SA22_4	1483	357.4082374572754	363.7837028503418	0.91609514	1778.4
SA22_4	1484	359.42864418029785	383.0859375	0.99166906	1779.6
SA22_4	1485	416.4022922515869	407.8106689453125	0.99734795	1780.8
SA22_4	1486	454.43315505981445	409.41224098205566	0.99943024	1782.0
SA22_4	1487	514.4919395446777	403.2479667663574	0.9994685	1783.2
SA22_4	1488	581.3889980316162	378.9503288269043	0.9996675	1784.4
SA22_4	1489	598.8286972045898	366.2867259979248	0.99980456	1785.6
SA22_4	1490	625.0248432159424	372.28806495666504	0.9995648	1786.8
SA22_4	1491	675.483226776123	388.24390411376953	0.9997677	1788.0
SA22_4	1492	716.3802146911621	382.736234664917	0.99946433	1789.2
SA22_4	1493	728.7577629089355	364.9295997619629	0.9991774	1790.4
SA22_4	1494	750.7956981658936	362.91555404663086	0.49152282	1791.6
SA22_4	1495	656.3228607177734	350.2737808227539	0.9995246	1792.8
SA22_4	1496	536.4912033081055	350.6624221801758	0.99957126	1794.0
SA22_4	1497	401.4449119567871	364.2510509490967	0.99805343	1795.2
SA22_4	1498	227.5752067565918	326.2491703033447	0.000865776	1796.4
SA22_4	1499	233.32576751708984	294.0722179412842	0.0006438887	1797.6
SA22_4	1500	236.21673583984375	311.0474681854248	0.0006951563	1798.8
SA22_4	1501	229.34823036193848	305.73904037475586	0.0008062185	1800.0
SA22_4	1502	205.6523323059082	347.7780818939209	0.0013489608	1801.2
SA22_4	1503	208.90436172485352	347.8634834289551	0.0015130176	1802.4
SA22_4	1504	354.4895648956299	346.15522384643555	0.0144080175	1803.6
SA22_4	1505	385.7632637023926	359.44464683532715	0.11879181	1804.8
SA22_4	1506	487.8654956817627	370.46899795532227	0.9993801	1806.0
SA22_4	1507	598.101806640625	377.27222442626953	0.99971634	1807.2
SA22_4	1508	636.7457389831543	359.34499740600586	0.9997236	1808.4
SA22_4	1509	683.2181453704834	324.97020721435547	0.99952364	1809.6
SA22_4	1510	693.9103126525879	297.0158386230469	0.9996737	1810.8
SA22_4	1511	702.6871681213379	306.5942573547363	0.99962604	1812.0
SA22_4	1512	706.7794322967529	329.3013381958008	0.99958545	1813.2
SA22_4	1513	713.4675979614258	305.5566215515137	0.998965	1814.4
SA22_4	1514	717.4781799316406	119.37417984008789	0.9976478	1815.6
SA22_4	1515	694.9878692626953	62.96619415283203	0.8945038	1816.8
SA22_4	1516	702.9839515686035	55.11685609817505	0.99857247	1818.0
SA22_4	1517	716.5068626403809	46.650381088256836	0.79769206	1819.2
SA22_4	1518	733.0739498138428	106.1501669883728	0.99261403	1820.4
SA22_4	1519	723.4217643737793	263.6542797088623	0.99904925	1821.6
SA22_4	1520	718.4512138366699	329.3119239807129	0.999587	1822.8
SA22_4	1521	711.7531776428223	338.1832695007324	0.9996158	1824.0
SA22_4	1522	730.6296348571777	242.29345321655273	0.99569786	1825.2
SA22_4	1523	709.0046882629395	118.0102014541626	0.9997125	1826.4
SA22_4	1524	706.1766624450684	55.55462837219238	0.9989893	1827.6
SA22_4	1525	728.1899929046631	51.28369688987732	0.014558314	1828.8
SA22_4	1526	679.5779705047607	136.19765281677246	0.99823797	1830.0
SA22_4	1527	548.7639904022217	236.49527549743652	0.9992949	1831.2
SA22_4	1528	421.8604564666748	309.75305557250977	0.99953306	1832.4
SA22_4	1529	347.1583366394043	327.6170539855957	0.018015284	1833.6
SA22_4	1530	207.91361331939697	351.0479164123535	0.0005863849	1834.8
SA22_4	1531	230.33595085144043	318.3852767944336	0.0007738129	1836.0
SA22_4	1532	230.13617992401123	319.0056037902832	0.00076134043	1837.2
SA22_4	1533	240.5855655670166	293.620662689209	0.0006861705	1838.4
SA22_4	1534	226.959490776062	320.79583168029785	0.0009228899	1839.6
SA22_4	1535	207.24446773529053	352.6562976837158	0.00065085996	1840.8
SA22_4	1536	204.60238456726074	348.64511489868164	0.0005611272	1842.0
SA22_4	1537	211.130952835083	352.9522132873535	0.00063288864	1843.2
SA22_4	1538	227.2242546081543	322.0462131500244	0.0005298493	1844.4
SA22_4	1539	340.3991222381592	317.3315906524658	0.024085388	1845.6
SA22_4	1540	362.26043701171875	331.8712520599365	0.93505913	1846.8
SA22_4	1541	451.6709804534912	373.59540939331055	0.9982614	1848.0
SA22_4	1542	510.12439727783203	392.16596603393555	0.99960655	1849.2
SA22_4	1543	538.1900787353516	388.56061935424805	0.99938524	1850.4
SA22_4	1544	588.169002532959	357.08550453186035	0.99947983	1851.6
SA22_4	1545	659.2755317687988	278.9439296722412	0.9996594	1852.8
SA22_4	1546	707.3596954345703	184.79530334472656	0.9996082	1854.0
SA22_4	1547	699.7159957885742	90.88213920593262	0.9984559	1855.2
SA22_4	1548	709.0686798095703	44.5609188079834	0.9962076	1856.4
SA22_4	1549	726.9872665405273	90.98598718643188	0.99332786	1857.6
SA22_4	1550	731.0403823852539	191.3064193725586	0.99969876	1858.8
SA22_4	1551	718.6531066894531	191.43247604370117	0.99953926	1860.0
SA22_4	1552	721.9242095947266	74.85438823699951	0.9960492	1861.2
SA22_4	1553	705.8889389038086	53.38763236999512	0.99897695	1862.4
SA22_4	1554	714.2004013061523	56.13661050796509	0.84677535	1863.6
SA22_4	1555	711.0002517700195	44.569934606552124	0.9739624	1864.8
SA22_4	1556	706.7681312561035	79.60391521453857	0.996971	1866.0
SA22_4	1557	710.0380897521973	213.6216115951538	0.99869365	1867.2
SA22_4	1558	713.6670112609863	290.7301712036133	0.99967647	1868.4
SA22_4	1559	739.4299507141113	200.52771091461182	0.47383618	1869.6
SA22_4	1560	711.2270355224609	65.70302724838257	0.99958616	1870.8
SA22_4	1561	712.0413780212402	49.33244705200195	0.99727255	1872.0
SA22_4	1562	737.4256134033203	35.607497692108154	0.006265973	1873.2
SA22_4	1563	723.8458633422852	66.37118339538574	0.997322	1874.4
SA22_4	1564	733.4945678710938	146.81808471679688	0.9985662	1875.6
SA22_4	1565	713.0375385284424	49.10007119178772	0.9139036	1876.8
SA22_4	1566	715.4933452606201	38.3053994178772	0.99884284	1878.0
SA22_4	1567	716.5141105651855	24.161047339439392	0.97086346	1879.2
SA22_4	1568	724.4259834289551	44.83242630958557	0.99928975	1880.4
SA22_4	1569	719.4095611572266	31.074031591415405	0.9970599	1881.6
SA22_4	1570	672.4874019622803	27.056384682655334	0.99750865	1882.8
SA22_4	1571	711.3543510437012	34.1702663898468	0.9981735	1884.0
SA22_4	1572	653.5737037658691	38.375197649002075	0.99811447	1885.2
SA22_4	1573	689.7134780883789	73.6345911026001	0.45192432	1886.4
SA22_4	1574	737.4509811401367	224.79034423828125	0.9647427	1887.6
SA22_4	1575	761.8646144866943	330.7979965209961	0.9548745	1888.8
SA22_4	1576	761.4826202392578	364.25085067749023	0.931569	1890.0
SA22_4	1577	728.129243850708	147.70208358764648	0.9946897	1891.2
SA22_4	1578	702.9775619506836	38.491716384887695	0.5918005	1892.4
SA22_4	1579	713.3121013641357	40.036572217941284	0.9251137	1893.6
SA22_4	1580	230.4537296295166	305.83946228027344	0.0006158609	1894.8
SA22_4	1581	705.2778244018555	58.596121072769165	0.9761707	1896.0
SA22_4	1582	694.7638988494873	36.09272003173828	0.9638835	1897.2
SA22_4	1583	708.7658882141113	41.47604942321777	0.756684	1898.4
SA22_4	1584	594.2937850952148	27.839221358299255	0.98189205	1899.6
SA22_4	1585	316.35355949401855	35.880786180496216	0.9993112	1900.8
SA22_4	1586	142.2837257385254	34.19013977050781	0.9992835	1902.0
SA22_4	1587	169.5473551750183	66.88975095748901	0.99954647	1903.2
SA22_4	1588	177.09825038909912	250.41420936584473	0.99934787	1904.4
SA22_4	1589	147.0486044883728	257.8759574890137	0.99723107	1905.6
SA22_4	1590	153.77012491226196	131.6943597793579	0.9888226	1906.8
SA22_4	1591	139.05987739562988	329.8531723022461	0.9983581	1908.0
SA22_4	1592	118.16155910491943	302.73542404174805	0.99603844	1909.2
SA22_4	1593	151.4484167098999	123.65055084228516	0.98578763	1910.4
SA22_4	1594	188.6232852935791	289.5120620727539	0.99832445	1911.6
SA22_4	1595	148.7299084663391	283.507661819458	0.99863535	1912.8
SA22_4	1596	166.21962785720825	130.54309844970703	0.9982405	1914.0
SA22_4	1597	214.58673477172852	283.1274890899658	0.9866796	1915.2
SA22_4	1598	254.40068244934082	230.40228366851807	0.99602085	1916.4
SA22_4	1599	330.9103488922119	96.26767158508301	0.99934894	1917.6
SA22_4	1600	437.7617359161377	30.038130283355713	0.9990458	1918.8
SA22_4	1601	671.4544296264648	18.11281979084015	0.948439	1920.0
SA22_4	1602	712.6821517944336	31.66225790977478	0.9990363	1921.2
SA22_4	1603	238.1382942199707	322.4846649169922	0.00072384975	1922.4
SA22_4	1604	741.9294834136963	120.35101890563965	0.9828607	1923.6
SA22_4	1605	758.3029270172119	323.0543804168701	0.84749806	1924.8
SA22_4	1606	747.101640701294	303.6031150817871	0.9896423	1926.0
SA22_4	1607	726.8277645111084	55.6149423122406	0.83515906	1927.2
SA22_4	1608	760.2917671203613	77.26965665817261	0.32430762	1928.4
SA22_4	1609	206.20932579040527	352.6479148864746	0.00060259644	1929.6
SA22_4	1610	731.4935684204102	45.41099309921265	0.17249657	1930.8
SA22_4	1611	764.2709732055664	119.67832088470459	0.008932061	1932.0
SA22_4	1612	756.9314002990723	276.2523651123047	0.9335839	1933.2
SA22_4	1613	669.6127891540527	273.22975158691406	0.9996126	1934.4
SA22_4	1614	480.7366371154785	153.90645503997803	0.9996314	1935.6
SA22_4	1615	258.4669589996338	72.67880201339722	0.9997043	1936.8
SA22_4	1616	137.8118872642517	38.197656869888306	0.999673	1938.0
SA22_4	1617	137.19197511672974	105.53830146789551	0.98016226	1939.2
SA22_4	1618	137.2607946395874	285.62856674194336	0.9991934	1940.4
SA22_4	1619	123.77283573150635	127.65867233276367	0.99813676	1941.6
SA22_4	1620	121.7822790145874	54.41044807434082	0.9954596	1942.8
SA22_4	1621	86.0947847366333	326.2727737426758	0.9972005	1944.0
SA22_4	1622	92.77576804161072	353.43286514282227	0.9954502	1945.2
SA22_4	1623	118.01989078521729	141.05782985687256	0.99806446	1946.4
SA22_4	1624	139.69154357910156	204.66816902160645	0.9980704	1947.6
SA22_4	1625	119.74750757217407	193.3183765411377	0.9786092	1948.8
SA22_4	1626	127.84533500671387	101.23735427856445	0.99875534	1950.0
SA22_4	1627	135.23190021514893	78.27542781829834	0.99734974	1951.2
SA22_4	1628	136.33301258087158	139.74639415740967	0.9983683	1952.4
SA22_4	1629	134.3256950378418	311.3733100891113	0.99664754	1953.6
SA22_4	1630	136.2197995185852	169.19684886932373	0.99799395	1954.8
SA22_4	1631	164.1134738922119	100.12645483016968	0.99822825	1956.0
SA22_4	1632	169.77415084838867	70.37401914596558	0.99394494	1957.2
SA22_4	1633	186.399245262146	89.37096118927002	0.9954399	1958.4
SA22_4	1634	276.12149715423584	49.223939180374146	0.99951303	1959.6
SA22_4	1635	415.79413414001465	28.45511019229889	0.99845946	1960.8
SA22_4	1636	643.8445568084717	18.5137939453125	0.9868476	1962.0
SA22_4	1637	714.0124320983887	27.384320497512817	0.99588376	1963.2
SA22_4	1638	703.5383224487305	78.03983688354492	0.002570528	1964.4
SA22_4	1639	706.2836647033691	67.12265968322754	0.98834234	1965.6
SA22_4	1640	642.014217376709	35.19005298614502	0.99692994	1966.8
SA22_4	1641	372.72870540618896	25.419389605522156	0.9971769	1968.0
SA22_4	1642	152.00573205947876	30.82040548324585	0.9995455	1969.2
SA22_4	1643	144.75138187408447	59.51014280319214	0.99933404	1970.4
SA22_4	1644	139.15201425552368	231.01730346679688	0.9996369	1971.6
SA22_4	1645	116.49887561798096	314.14306640625	0.99941826	1972.8
SA22_4	1646	133.7877869606018	357.74282455444336	0.99942183	1974.0
SA22_4	1647	120.07063627243042	208.96140575408936	0.9971648	1975.2
SA22_4	1648	112.62927055358887	93.73832702636719	0.9867713	1976.4
SA22_4	1649	127.50028371810913	281.8223762512207	0.9995807	1977.6
SA22_4	1650	111.6971492767334	343.71179580688477	0.9990563	1978.8
SA22_4	1651	111.0142469406128	100.90462446212769	0.99875104	1980.0
SA22_4	1652	105.35011291503906	192.88849353790283	0.98991513	1981.2
SA22_4	1653	84.17016267776489	367.67921447753906	0.9964541	1982.4
SA22_4	1654	103.00382375717163	155.19500255584717	0.99672526	1983.6
SA22_4	1655	133.8300347328186	84.57769632339478	0.98815155	1984.8
SA22_4	1656	120.1541543006897	62.8323769569397	0.98421454	1986.0
SA22_4	1657	127.45380401611328	252.69713401794434	0.9975902	1987.2
SA22_4	1658	98.755943775177	300.62061309814453	0.987823	1988.4
SA22_4	1659	108.31226110458374	70.16942739486694	0.6340039	1989.6
SA22_4	1660	90.59672355651855	214.18838024139404	0.6455756	1990.8
SA22_4	1661	77.70735025405884	354.0849208831787	0.3606143	1992.0
SA22_4	1662	107.6673150062561	199.5329761505127	0.9939348	1993.2
SA22_4	1663	122.5665807723999	89.34114933013916	0.9916466	1994.4
SA22_4	1664	158.2632303237915	59.23710107803345	0.9840592	1995.6
SA22_4	1665	205.4534912109375	59.00575876235962	0.9940339	1996.8
SA22_4	1666	231.65225982666016	81.85277223587036	0.99832207	1998.0
SA22_4	1667	197.76718616485596	53.40717315673828	0.9998528	1999.2
SA22_4	1668	187.64692544937134	86.66533470153809	0.99613947	2000.4
SA22_4	1669	149.43227767944336	297.84061431884766	0.9992071	2001.6
SA22_4	1670	107.11020231246948	142.06978797912598	0.9976152	2002.8
SA22_4	1671	119.49851512908936	91.88127994537354	0.9993143	2004.0
SA22_4	1672	105.17374277114868	208.49115371704102	0.9986413	2005.2
SA22_4	1673	113.8718843460083	317.8425407409668	0.9991092	2006.4
SA22_4	1674	107.95092582702637	271.9709300994873	0.99741024	2007.6
SA22_4	1675	118.77539157867432	62.98863172531128	0.99341196	2008.8
SA22_4	1676	64.15562629699707	287.18018531799316	0.9927429	2010.0
SA22_4	1677	65.10046124458313	405.9250545501709	0.8192853	2011.2
SA22_4	1678	86.22550964355469	391.97545051574707	0.9890683	2012.4
SA22_4	1679	114.74826335906982	192.6555633544922	0.9809059	2013.6
SA22_4	1680	109.02724266052246	85.26779651641846	0.9958423	2014.8
SA22_4	1681	123.24872016906738	83.4861159324646	0.9976247	2016.0
SA22_4	1682	108.58156681060791	236.77903175354004	0.9969619	2017.2
SA22_4	1683	113.80892992019653	292.69251823425293	0.9985744	2018.4
SA22_4	1684	103.20522785186768	62.06951379776001	0.98004675	2019.6
SA22_4	1685	107.82840251922607	109.7250509262085	0.0009944007	2020.8
SA22_4	1686	64.56742286682129	342.9210948944092	0.9869522	2022.0
SA22_4	1687	105.22361993789673	370.24889945983887	0.99748874	2023.2
SA22_4	1688	146.98349237442017	279.1394519805908	0.9984744	2024.4
SA22_4	1689	199.7227430343628	92.91600465774536	0.99827135	2025.6
SA22_4	1690	221.5825319290161	86.37495517730713	0.9991653	2026.8
SA22_4	1691	389.9500608444214	28.858911395072937	0.99718827	2028.0
SA22_4	1692	635.8184337615967	21.473899483680725	0.99086	2029.2
SA22_4	1693	727.4744987487793	41.880072355270386	0.18263608	2030.4
SA22_4	1694	768.7267303466797	230.78481674194336	0.0022555336	2031.6
SA22_4	1695	744.0231323242188	395.8662414550781	0.75017655	2032.8
SA22_4	1696	731.9141864776611	394.1373825073242	0.99576217	2034.0
SA22_4	1697	717.3532009124756	200.00701904296875	0.9961612	2035.2
SA22_4	1698	713.6227607727051	97.81077146530151	0.9979759	2036.4
SA22_4	1699	728.4256935119629	66.22884035110474	0.963784	2037.6
SA22_4	1700	772.6282119750977	258.7964630126953	0.69113785	2038.8
SA22_4	1701	760.8304500579834	309.757719039917	0.9184911	2040.0
SA22_4	1702	710.2372169494629	164.05022621154785	0.98078823	2041.2
SA22_4	1703	718.6806678771973	48.83438229560852	0.014980534	2042.4
SA22_4	1704	688.7121200561523	36.47903323173523	0.99448156	2043.6
SA22_4	1705	474.90129470825195	23.790616393089294	0.99452424	2044.8
SA22_4	1706	219.53909397125244	26.50941789150238	0.9963618	2046.0
SA22_4	1707	154.22853231430054	62.55136728286743	0.9993082	2047.2
SA22_4	1708	156.8747639656067	180.0304412841797	0.99812764	2048.4
SA22_4	1709	167.95684099197388	339.0521049499512	0.9997254	2049.6
SA22_4	1710	169.90540027618408	143.981351852417	0.9968033	2050.8
SA22_4	1711	219.64428424835205	85.14199733734131	0.9960581	2052.0
SA22_4	1712	285.4769706726074	35.63230633735657	0.99970156	2053.2
SA22_4	1713	510.5339050292969	24.242590069770813	0.9909712	2054.4
SA22_4	1714	710.7589721679688	23.29870641231537	0.99544936	2055.6
SA22_4	1715	745.5368518829346	130.4355239868164	0.9338928	2056.8
SA22_4	1716	737.6635551452637	349.471492767334	0.96642524	2058.0
SA22_4	1717	719.1000938415527	377.67757415771484	0.9988939	2059.2
SA22_4	1718	728.5528182983398	182.79470443725586	0.9973489	2060.4
SA22_4	1719	716.4076328277588	47.407329082489014	0.99662906	2061.6
SA22_4	1720	714.5014762878418	37.06500291824341	0.99917966	2062.8
SA22_4	1721	722.8954315185547	29.273434281349182	0.9961755	2064.0
SA22_4	1722	708.6625099182129	37.88824439048767	0.9965828	2065.2
SA22_4	1723	720.239782333374	59.518940448760986	0.99004793	2066.4
SA22_4	1724	726.514482498169	23.259730339050293	0.8851145	2067.6
SA22_4	1725	722.504186630249	42.6446270942688	0.019612785	2068.8
SA22_4	1726	705.2336692810059	76.43680572509766	0.9957704	2070.0
SA22_4	1727	699.3354797363281	321.84757232666016	0.99948055	2071.2
SA22_4	1728	732.4905395507812	381.4258575439453	0.03706192	2072.4
SA22_4	1729	710.4073524475098	336.3603401184082	0.1022186	2073.6
SA22_4	1730	650.2554893493652	321.3141632080078	0.9975567	2074.8
SA22_4	1731	504.4563293457031	336.8686294555664	0.99757797	2076.0
SA22_4	1732	357.84804821014404	355.814266204834	0.27711445	2077.2
SA22_4	1733	230.49304485321045	324.2714595794678	0.00087691407	2078.4
SA22_4	1734	206.60274028778076	351.9459629058838	0.00059934676	2079.6
SA22_4	1735	227.8614044189453	322.9208564758301	0.00089178834	2080.8
SA22_4	1736	380.1835060119629	359.46295738220215	0.8717355	2082.0
SA22_4	1737	480.5856704711914	376.3641357421875	0.99930286	2083.2
SA22_4	1738	589.5190715789795	373.80449295043945	0.9997124	2084.4
SA22_4	1739	650.3208160400391	285.3342819213867	0.99957496	2085.6
SA22_4	1740	698.0441093444824	160.7314682006836	0.99515814	2086.8
SA22_4	1741	706.9886207580566	54.657862186431885	0.9142277	2088.0
SA22_4	1742	728.8824081420898	95.91603755950928	0.9966503	2089.2
SA22_4	1743	736.2887382507324	246.30592346191406	0.969315	2090.4
SA22_4	1744	727.2628784179688	349.8292350769043	0.9981223	2091.6
SA22_4	1745	729.3299674987793	244.33362007141113	0.9939418	2092.8
SA22_4	1746	715.029764175415	56.20285749435425	0.00067605515	2094.0
SA22_4	1747	724.5577335357666	74.66012477874756	0.99854267	2095.2
SA22_4	1748	707.8150272369385	52.53472924232483	0.96676767	2096.4
SA22_4	1749	728.319501876831	39.59197998046875	0.98924446	2097.6
SA22_4	1750	731.6318511962891	62.26487159729004	0.99790716	2098.8
SA22_4	1751	741.1179542541504	73.34632158279419	0.9111474	2100.0
SA22_4	1752	734.9630355834961	68.89000654220581	0.99093413	2101.2
SA22_4	1753	702.2832870483398	40.7804274559021	0.99376464	2102.4
SA22_4	1754	699.6726989746094	37.67469763755798	0.80013996	2103.6
SA22_4	1755	719.062089920044	60.92235088348389	0.89740545	2104.8
SA22_4	1756	727.0885467529297	128.6192750930786	0.9980375	2106.0
SA22_4	1757	751.2848854064941	349.38002586364746	0.24205053	2107.2
SA22_4	1758	726.0092735290527	407.76947021484375	0.9990778	2108.4
SA22_4	1759	749.5316505432129	300.6137180328369	0.9360511	2109.6
SA22_4	1760	713.8278961181641	124.05132293701172	0.4581865	2110.8
SA22_4	1761	740.7926559448242	253.98293495178223	0.9866443	2112.0
SA22_4	1762	697.9892730712891	324.15876388549805	0.9991466	2113.2
SA22_4	1763	640.7390594482422	351.03647232055664	0.99905485	2114.4
SA22_4	1764	543.4881210327148	354.39087867736816	0.99903464	2115.6
SA22_4	1765	440.462589263916	345.5485725402832	0.99743915	2116.8
SA22_4	1766	349.9729633331299	356.99981689453125	0.008002661	2118.0
SA22_4	1767	226.83305740356445	322.03076362609863	0.0007254224	2119.2
SA22_4	1768	227.3817777633667	319.97300148010254	0.0008547686	2120.4
SA22_4	1769	225.01955032348633	292.2473430633545	0.0006793028	2121.6
SA22_4	1770	205.00879287719727	348.6617374420166	0.0005930269	2122.8
SA22_4	1771	229.56254482269287	324.12620544433594	0.0006961932	2124.0
SA22_4	1772	348.682165145874	310.9574890136719	0.1096573	2125.2
SA22_4	1773	406.6544532775879	324.6866798400879	0.99796754	2126.4
SA22_4	1774	498.43502044677734	367.3234462738037	0.9996711	2127.6
SA22_4	1775	577.5022506713867	365.11058807373047	0.99953544	2128.8
SA22_4	1776	675.406551361084	287.1376705169678	0.9995074	2130.0
SA22_4	1777	729.2516231536865	186.12463474273682	0.9951969	2131.2
SA22_4	1778	717.3914909362793	71.97591304779053	0.999188	2132.4
SA22_4	1779	714.6849632263184	43.43902587890625	0.9875343	2133.6
SA22_4	1780	743.9272403717041	47.55074143409729	0.0019080697	2134.8
SA22_4	1781	696.9207286834717	118.67142677307129	0.99885285	2136.0
SA22_4	1782	599.9811172485352	221.22146129608154	0.9993585	2137.2
SA22_4	1783	536.4002704620361	277.90082931518555	0.98223627	2138.4
SA22_4	1784	566.4753913879395	314.0233039855957	0.9993926	2139.6
SA22_4	1785	668.7007904052734	345.1773262023926	0.99931645	2140.8
SA22_4	1786	733.8753700256348	372.7371025085449	0.97114426	2142.0
SA22_4	1787	768.1533813476562	333.2313537597656	0.6921839	2143.2
SA22_4	1788	753.914737701416	334.0077495574951	0.09750766	2144.4
SA22_4	1789	709.1856956481934	335.7269096374512	0.9992181	2145.6
SA22_4	1790	609.4417095184326	278.895206451416	0.99960476	2146.8
SA22_4	1791	459.33756828308105	161.42127513885498	0.9995604	2148.0
SA22_4	1792	247.16651439666748	69.93849277496338	0.9997558	2149.2
SA22_4	1793	162.35268115997314	47.35810160636902	0.9997024	2150.4
SA22_4	1794	173.57585430145264	53.01632881164551	0.9995813	2151.6
SA22_4	1795	173.87700080871582	127.51440525054932	0.99867475	2152.8
SA22_4	1796	164.49356079101562	258.8588619232178	0.9992531	2154.0
SA22_4	1797	153.49955558776855	128.44645500183105	0.99151343	2155.2
SA22_4	1798	158.9327335357666	138.05203914642334	0.8644004	2156.4
SA22_4	1799	135.17993688583374	312.7705192565918	0.9987866	2157.6
SA22_4	1800	110.2628231048584	213.32422256469727	0.99001557	2158.8
SA22_4	1801	158.4324836730957	101.85745239257812	0.48520136	2160.0
SA22_4	1802	178.36629152297974	182.10270881652832	0.9983923	2161.2
SA22_4	1803	196.9979763031006	322.41308212280273	0.99823654	2162.4
SA22_4	1804	193.49749088287354	164.9456262588501	0.9988432	2163.6
SA22_4	1805	240.16766548156738	92.89572715759277	0.9948485	2164.8
SA22_4	1806	259.5257759094238	246.58513069152832	0.9988257	2166.0
SA22_4	1807	285.004186630249	346.94921493530273	0.99950135	2167.2
SA22_4	1808	377.90937423706055	369.40810203552246	0.9994948	2168.4
SA22_4	1809	454.934024810791	319.4552421569824	0.99927586	2169.6
SA22_4	1810	532.92236328125	314.5923042297363	0.9974693	2170.8
SA22_4	1811	541.395378112793	353.5260772705078	0.99959	2172.0
SA22_4	1812	458.9829444885254	357.98784255981445	0.99737847	2173.2
SA22_4	1813	358.9749336242676	371.6982078552246	0.90620047	2174.4
SA22_4	1814	207.38580226898193	350.9978485107422	0.0007776649	2175.6
SA22_4	1815	234.34958457946777	295.6332492828369	0.0007004918	2176.8
SA22_4	1816	228.91087532043457	323.66509437561035	0.00070636615	2178.0
SA22_4	1817	206.39324188232422	349.09950256347656	0.0014093434	2179.2
SA22_4	1818	336.23735904693604	332.40062713623047	0.23021348	2180.4
SA22_4	1819	344.41304206848145	346.35403633117676	0.6037913	2181.6
SA22_4	1820	342.0804500579834	369.88208770751953	0.9950949	2182.8
SA22_4	1821	341.0407543182373	383.39269638061523	0.9936098	2184.0
SA22_4	1822	340.1756525039673	383.14839363098145	0.9987674	2185.2
SA22_4	1823	346.7745780944824	352.0590877532959	0.99878925	2186.4
SA22_4	1824	330.04565238952637	236.37694358825684	0.9979518	2187.6
SA22_4	1825	338.0471706390381	229.93319034576416	0.9955277	2188.8
SA22_4	1826	288.68000507354736	256.00536346435547	0.9997776	2190.0
SA22_4	1827	148.5548734664917	239.97369289398193	0.9995511	2191.2
SA22_4	1828	110.40230989456177	238.82572174072266	0.1078575	2192.4
SA22_4	1829	136.4607572555542	235.28546333312988	0.9896095	2193.6
SA22_4	1830	116.75167083740234	227.2346019744873	0.616364	2194.8
SA22_4	1831	127.43191719055176	276.58979415893555	0.9837127	2196.0
SA22_4	1832	130.28252124786377	282.3508930206299	0.9910971	2197.2
SA22_4	1833	167.0053482055664	250.09557723999023	0.99576294	2198.4
SA22_4	1834	197.78412580490112	250.83025932312012	0.9991172	2199.6
SA22_4	1835	216.88156127929688	237.44833946228027	0.999166	2200.8
SA22_4	1836	235.21289825439453	219.42383766174316	0.9937948	2202.0
SA22_4	1837	252.1493911743164	225.64690589904785	0.9981351	2203.2
SA22_4	1838	305.2721977233887	250.4648494720459	0.9987858	2204.4
SA22_4	1839	360.00733375549316	267.7775573730469	0.9986265	2205.6
SA22_4	1840	400.5157947540283	329.08424377441406	0.9535052	2206.8
SA22_4	1841	365.38190841674805	362.47535705566406	0.73222435	2208.0
SA22_4	1842	343.0305004119873	371.43293380737305	0.8177428	2209.2
SA22_4	1843	226.38423442840576	325.02851486206055	0.0008416726	2210.4
SA22_4	1844	334.61451530456543	370.5128574371338	0.81166345	2211.6
SA22_4	1845	233.6108922958374	312.99110412597656	0.00059514865	2212.8
SA22_4	1846	229.82182502746582	311.39184951782227	0.00067838014	2214.0
SA22_4	1847	237.3788833618164	322.10434913635254	0.0007397943	2215.2
SA22_4	1848	232.72852897644043	311.6663932800293	0.00077610224	2216.4
SA22_4	1849	233.6850881576538	312.52492904663086	0.0010270939	2217.6
SA22_4	1850	231.69097900390625	309.64476585388184	0.0008135519	2218.8
SA22_4	1851	236.97164058685303	324.60039138793945	0.0008149749	2220.0
SA22_4	1852	239.52550888061523	320.94526290893555	0.00080201525	2221.2
SA22_4	1853	236.65368556976318	313.6878776550293	0.0007312733	2222.4
SA22_4	1854	204.65984344482422	350.8495330810547	0.00047827288	2223.6
SA22_4	1855	240.68922996520996	320.16855239868164	0.000624957	2224.8
SA22_4	1856	228.68502140045166	320.5928134918213	0.0007032589	2226.0
SA22_4	1857	206.85834884643555	354.1886901855469	0.00056625006	2227.2
SA22_4	1858	208.3817720413208	351.8064880371094	0.00063659024	2228.4
SA22_4	1859	227.13110446929932	324.78612899780273	0.00072847307	2229.6
SA22_4	1860	360.40685176849365	348.85826110839844	0.0074017392	2230.8
SA22_4	1861	373.63271713256836	343.38011741638184	0.91316533	2232.0
SA22_4	1862	396.69506549835205	344.37031745910645	0.99532735	2233.2
SA22_4	1863	442.5621032714844	357.73670196533203	0.92284596	2234.4
SA22_4	1864	480.3959846496582	384.7243881225586	0.5840892	2235.6
SA22_4	1865	517.607593536377	399.4266414642334	0.9677028	2236.8
SA22_4	1866	518.5117721557617	387.4785804748535	0.9997507	2238.0
SA22_4	1867	496.6411590576172	345.1277446746826	0.99800795	2239.2
SA22_4	1868	484.1676712036133	294.46712493896484	0.9935551	2240.4
SA22_4	1869	484.4080448150635	362.94445037841797	0.992969	2241.6
SA22_4	1870	458.2988739013672	366.59202575683594	0.9997249	2242.8
SA22_4	1871	443.87927055358887	309.73766326904297	0.9994547	2244.0
SA22_4	1872	381.4561605453491	219.38863277435303	0.9993026	2245.2
SA22_4	1873	240.9839630126953	117.87450313568115	0.9996425	2246.4
SA22_4	1874	147.3260998725891	69.62687015533447	0.99947447	2247.6
SA22_4	1875	162.44772672653198	73.66050481796265	0.9996742	2248.8
SA22_4	1876	202.1988868713379	87.60871410369873	0.9991503	2250.0
SA22_4	1877	180.80214262008667	84.41941738128662	0.97402656	2251.2
SA22_4	1878	185.99549531936646	216.67538166046143	0.9948618	2252.4
SA22_4	1879	177.22026109695435	318.44799041748047	0.9984547	2253.6
SA22_4	1880	221.1824893951416	187.12915420532227	0.9958721	2254.8
SA22_4	1881	283.75630378723145	182.91678428649902	0.9951794	2256.0
SA22_4	1882	335.5721950531006	278.9776039123535	0.9997017	2257.2
SA22_4	1883	404.3400764465332	239.53924655914307	0.9995377	2258.4
SA22_4	1884	486.7746829986572	160.9903621673584	0.9994566	2259.6
SA22_4	1885	575.1733303070068	94.0424108505249	0.9995061	2260.8
SA22_4	1886	655.6174278259277	53.56981873512268	0.99967575	2262.0
SA22_4	1887	720.7482814788818	38.27241897583008	0.9975521	2263.2
SA22_4	1888	741.9435024261475	51.690112352371216	0.008345796	2264.4
SA22_4	1889	717.6181316375732	112.06620454788208	0.99467707	2265.6
SA22_4	1890	635.4654312133789	202.8425645828247	0.9994485	2266.8
SA22_4	1891	610.9752178192139	283.200159072876	0.998852	2268.0
SA22_4	1892	655.3094863891602	350.6036567687988	0.9992816	2269.2
SA22_4	1893	685.299015045166	366.3325881958008	0.99964225	2270.4
SA22_4	1894	707.0340156555176	358.9373016357422	0.99942124	2271.6
SA22_4	1895	723.6536026000977	220.69696426391602	0.9599318	2272.8
SA22_4	1896	717.3408031463623	42.73653745651245	0.8014441	2274.0
SA22_4	1897	735.713005065918	178.98427963256836	0.47190544	2275.2
SA22_4	1898	747.3968029022217	322.9131889343262	0.9516492	2276.4
SA22_4	1899	741.7656898498535	213.51313591003418	0.99085265	2277.6
SA22_4	1900	717.9008483886719	52.97147512435913	0.00064170075	2278.8
SA22_4	1901	724.859619140625	52.70525336265564	0.45500776	2280.0
SA22_4	1902	722.2953796386719	53.052910566329956	0.2570926	2281.2
SA22_4	1903	719.6357727050781	57.008986473083496	0.9951806	2282.4
SA22_4	1904	731.2425136566162	177.92261123657227	0.99707615	2283.6
SA22_4	1905	716.2685394287109	305.6795597076416	0.99969685	2284.8
SA22_4	1906	728.6644458770752	238.7555980682373	0.99483997	2286.0
SA22_4	1907	718.1298732757568	71.73296928405762	0.9977608	2287.2
SA22_4	1908	709.3975067138672	48.203136920928955	0.99837226	2288.4
SA22_4	1909	717.880916595459	57.01217293739319	0.42519435	2289.6
SA22_4	1910	713.8194561004639	46.679102182388306	0.96668595	2290.8
SA22_4	1911	732.9857349395752	42.65960097312927	0.47499105	2292.0
SA22_4	1912	724.4421482086182	162.17771530151367	0.96815675	2293.2
SA22_4	1913	719.3170547485352	326.35093688964844	0.9994423	2294.4
SA22_4	1914	725.1531600952148	293.3434295654297	0.99717194	2295.6
SA22_4	1915	725.7332801818848	84.39126491546631	0.9966118	2296.8
SA22_4	1916	721.3109016418457	29.966577887535095	0.9736876	2298.0
SA22_4	1917	728.7458896636963	76.36473655700684	0.9981856	2299.2
SA22_4	1918	726.4503955841064	106.25591039657593	0.99896026	2300.4
SA22_4	1919	718.3840751647949	34.422054290771484	0.99549687	2301.6
SA22_4	1920	698.664665222168	36.77574276924133	0.99724245	2302.8
SA22_4	1921	715.2830123901367	40.34206509590149	0.998257	2304.0
SA22_4	1922	719.3199157714844	45.01166224479675	0.99817383	2305.2
SA22_4	1923	722.8313446044922	240.6009578704834	0.99401677	2306.4
SA22_4	1924	726.1927604675293	346.3718032836914	0.9993278	2307.6
SA22_4	1925	725.1482009887695	148.3688449859619	0.9896293	2308.8
SA22_4	1926	719.0804481506348	34.482479095458984	0.994266	2310.0
SA22_4	1927	728.0884742736816	28.386597633361816	0.0029893222	2311.2
SA22_4	1928	229.9386501312256	323.00339698791504	0.00047280398	2312.4
SA22_4	1929	723.5990524291992	54.031888246536255	0.0018607979	2313.6
SA22_4	1930	714.8439407348633	68.58063697814941	0.46396688	2314.8
SA22_4	1931	702.6082038879395	84.80522632598877	0.20767626	2316.0
SA22_4	1932	673.1446266174316	89.6077823638916	0.890271	2317.2
SA22_4	1933	718.421220779419	77.39124298095703	0.92539924	2318.4
SA22_4	1934	726.1467933654785	59.54548358917236	0.021186087	2319.6
SA22_4	1935	735.6599807739258	74.400794506073	0.95774657	2320.8
SA22_4	1936	717.1338081359863	294.3427848815918	0.99913067	2322.0
SA22_4	1937	736.7001533508301	273.4925937652588	0.9617601	2323.2
SA22_4	1938	718.7071800231934	68.38160276412964	0.9964336	2324.4
SA22_4	1939	721.8865394592285	26.5055251121521	0.45807967	2325.6
SA22_4	1940	207.72345066070557	351.37953758239746	0.0007167315	2326.8
SA22_4	1941	201.3049602508545	348.1351089477539	0.0006088748	2328.0
SA22_4	1942	688.3405685424805	74.87039566040039	0.83112746	2329.2
SA22_4	1943	684.2967987060547	60.13009786605835	0.89128846	2330.4
SA22_4	1944	690.7021522521973	64.98989582061768	0.9762354	2331.6
SA22_4	1945	668.4897422790527	95.42501449584961	0.99885285	2332.8
SA22_4	1946	654.6402931213379	243.97109985351562	0.99906534	2334.0
SA22_4	1947	650.2351760864258	358.91944885253906	0.9994771	2335.2
SA22_4	1948	649.3058204650879	311.16016387939453	0.9980275	2336.4
SA22_4	1949	682.6940536499023	186.0890293121338	0.99080336	2337.6
SA22_4	1950	725.4219055175781	67.87678956985474	0.92201555	2338.8
SA22_4	1951	740.205192565918	59.01385545730591	0.42732957	2340.0
SA22_4	1952	736.9704246520996	128.47769737243652	0.9323941	2341.2
SA22_4	1953	716.8389797210693	333.60340118408203	0.9994261	2342.4
SA22_4	1954	728.4327983856201	181.9633913040161	0.9917956	2343.6
SA22_4	1955	707.715368270874	43.19375038146973	0.9893393	2344.8
SA22_4	1956	223.6365795135498	291.7836570739746	0.00046416154	2346.0
SA22_4	1957	211.61246299743652	353.1301689147949	0.0003954919	2347.2
SA22_4	1958	697.7210998535156	67.32842445373535	0.95303303	2348.4
SA22_4	1959	670.6950187683105	101.17558479309082	0.98691726	2349.6
SA22_4	1960	648.3898162841797	117.64225959777832	0.9990477	2350.8
SA22_4	1961	710.6380462646484	71.41905069351196	0.63778806	2352.0
SA22_4	1962	736.9349956512451	44.75444555282593	0.014623364	2353.2
SA22_4	1963	727.9626846313477	47.409160137176514	0.7357954	2354.4
SA22_4	1964	228.6470890045166	322.29772567749023	0.0005764118	2355.6
SA22_4	1965	236.66505813598633	321.9403839111328	0.0006333291	2356.8
SA22_4	1966	229.70914840698242	323.4066581726074	0.0006931045	2358.0
SA22_4	1967	683.893871307373	81.8360710144043	0.9409395	2359.2
SA22_4	1968	667.6146507263184	76.65361404418945	0.99782854	2360.4
SA22_4	1969	692.9551601409912	79.65967655181885	0.9584145	2361.6
SA22_4	1970	671.1493492126465	105.45990943908691	0.99106884	2362.8
SA22_4	1971	752.4217128753662	181.09876155853271	0.11932746	2364.0
SA22_4	1972	753.797197341919	225.9543800354004	0.87585187	2365.2
SA22_4	1973	667.7210807800293	277.52099990844727	0.99810815	2366.4
SA22_4	1974	625.5648136138916	304.43578720092773	0.9996742	2367.6
SA22_4	1975	589.9070739746094	316.13725662231445	0.9997124	2368.8
SA22_4	1976	477.6327133178711	360.444974899292	0.9932221	2370.0
SA22_4	1977	369.7965145111084	382.10174560546875	0.6092866	2371.2
SA22_4	1978	209.444260597229	352.8314781188965	0.0004852925	2372.4
SA22_4	1979	238.04473876953125	323.291015625	0.00061789464	2373.6
SA22_4	1980	209.5994234085083	351.7272090911865	0.00056280807	2374.8
SA22_4	1981	206.71558380126953	349.9618434906006	0.0011666957	2376.0
SA22_4	1982	439.5225524902344	351.75750732421875	0.9978294	2377.2
SA22_4	1983	539.3912315368652	377.49807357788086	0.1673245	2378.4
SA22_4	1984	668.073844909668	399.493932723999	0.9993994	2379.6
SA22_4	1985	716.3712501525879	392.9438781738281	0.9995865	2380.8
SA22_4	1986	722.1182823181152	357.8496551513672	0.99836403	2382.0
SA22_4	1987	742.288875579834	265.9957695007324	0.9509801	2383.2
SA22_4	1988	710.1215362548828	320.255069732666	0.99903643	2384.4
SA22_4	1989	706.5792083740234	265.3158187866211	0.9991315	2385.6
SA22_4	1990	720.6939220428467	145.11425971984863	0.9902152	2386.8
SA22_4	1991	708.5492134094238	64.72473621368408	0.9868881	2388.0
SA22_4	1992	237.21983432769775	321.7130756378174	0.00055869215	2389.2
SA22_4	1993	729.4342517852783	86.68820858001709	0.99504	2390.4
SA22_4	1994	718.5449600219727	250.22089004516602	0.99947256	2391.6
SA22_4	1995	718.060302734375	196.54935836791992	0.9969817	2392.8
SA22_4	1996	714.0022277832031	67.21306085586548	0.9898142	2394.0
SA22_4	1997	715.1437759399414	42.59227395057678	0.9990308	2395.2
SA22_4	1998	719.1206455230713	248.85543823242188	0.9979748	2396.4
SA22_4	1999	737.1228218078613	322.76899337768555	0.78330386	2397.6
[truncated: 1,602 more rows]
