# Supplementary material for: Measuring inter-individual differences in behavioural types of gilthead seabreams in the laboratory using deep learning
Source: PeerJ. 2022 May 5;10:e13396. doi: 10.7717/peerj.13396 (PMC9080431; doi:10.7717/peerj.13396)
Supplement: Supplemental Information 1 [file peerj-10-13396-s001.zip › Raw validation data/d1/SA22_4 hom.csv]

0	1
1759	0
1775	1
1796	0
1804	1
1833	0
1846	1
2077	0
2081	1
2117	0
2125	1
2174	0
2181	1
2209	0
2231	1
2371	0
2375	1
