# Supplementary material for: Measuring inter-individual differences in behavioural types of gilthead seabreams in the laboratory using deep learning
Source: PeerJ. 2022 May 5;10:e13396. doi: 10.7717/peerj.13396 (PMC9080431; doi:10.7717/peerj.13396)
Supplement: Supplemental Information 1 [file peerj-10-13396-s001.zip › Raw validation data/d1/SA22_7.csv]

ID	sec	X	Y	%	seconds
SA22_7	1	156.23433589935303	247.86123275756836	0.9990453	0.0
SA22_7	2	144.13626194000244	370.4143524169922	0.99919313	1.2
SA22_7	3	138.7087106704712	300.8211135864258	0.9991811	2.4
SA22_7	4	94.89966630935669	198.76914024353027	0.99628794	3.6
SA22_7	5	98.87279272079468	94.25963401794434	0.9935148	4.8
SA22_7	6	69.89223957061768	129.0813446044922	0.91052496	6.0
SA22_7	7	102.35025882720947	207.7855396270752	0.23887601	7.2
SA22_7	8	146.19711637496948	225.74984550476074	0.8853123	8.4
SA22_7	9	181.87754154205322	236.4565658569336	0.99954104	9.6
SA22_7	10	184.7378134727478	252.69350051879883	0.9994406	10.8
SA22_7	11	191.37126207351685	259.4008541107178	0.99842715	12.0
SA22_7	12	185.68536043167114	260.9834289550781	0.99919945	13.2
SA22_7	13	162.7928376197815	260.09817123413086	0.9993777	14.4
SA22_7	14	95.52006721496582	295.8263397216797	0.9898129	15.6
SA22_7	15	87.63667345046997	255.43192863464355	0.98051447	16.8
SA22_7	16	116.00531339645386	95.22416353225708	0.99843067	18.0
SA22_7	17	103.92802953720093	130.48305988311768	0.8069434	19.2
SA22_7	18	143.1981325149536	263.40362548828125	0.99848676	20.4
SA22_7	19	75.64743757247925	348.7485122680664	0.9938269	21.6
SA22_7	20	81.34272694587708	178.92691612243652	0.9905992	22.8
SA22_7	21	113.89869451522827	65.58996677398682	0.9904365	24.0
SA22_7	22	118.24424266815186	200.14795303344727	0.9994006	25.2
SA22_7	23	91.17759466171265	311.9389343261719	0.9982351	26.4
SA22_7	24	105.24442195892334	342.87654876708984	0.9982529	27.6
SA22_7	25	113.58641386032104	126.84711456298828	0.99669266	28.8
SA22_7	26	113.37237358093262	49.47265863418579	0.99636453	30.0
SA22_7	27	121.96084260940552	88.99636745452881	0.99843675	31.2
SA22_7	28	96.0808515548706	206.18220806121826	0.76472205	32.4
SA22_7	29	130.04984855651855	209.03474807739258	0.7983296	33.6
SA22_7	30	157.20179080963135	236.03336334228516	0.9989833	34.8
SA22_7	31	77.99479365348816	238.78973007202148	0.90897435	36.0
SA22_7	32	93.46178770065308	80.64272403717041	0.9756132	37.2
SA22_7	33	76.45170092582703	114.60628509521484	0.6637083	38.4
SA22_7	34	76.31438970565796	254.9081039428711	0.043735255	39.6
SA22_7	35	109.3336820602417	257.0552158355713	0.35177127	40.8
SA22_7	36	153.92802953720093	379.7233772277832	0.99956733	42.0
SA22_7	37	165.80766439437866	270.0355339050293	0.9679813	43.2
SA22_7	38	148.43288660049438	357.9777431488037	0.99688596	44.4
SA22_7	39	152.60238647460938	285.4130172729492	0.9981713	45.6
SA22_7	40	133.93481969833374	151.77380561828613	0.99793625	46.8
SA22_7	41	109.11176204681396	280.2871799468994	0.9977187	48.0
SA22_7	42	99.36960339546204	365.80347061157227	0.9918351	49.2
SA22_7	43	103.65475416183472	382.4975109100342	0.9931317	50.4
SA22_7	44	131.744384765625	250.82510948181152	0.7606062	51.6
SA22_7	45	133.8039517402649	220.29687881469727	0.38958162	52.8
SA22_7	46	134.03586149215698	346.4349174499512	0.96934074	54.0
SA22_7	47	151.8746018409729	397.2585868835449	0.99952006	55.2
SA22_7	48	98.79631400108337	316.82201385498047	0.99793965	56.4
SA22_7	49	92.45724678039551	98.8196325302124	0.9810146	57.6
SA22_7	50	89.83321189880371	122.74374961853027	0.98169965	58.8
SA22_7	51	87.89184093475342	250.19648551940918	0.15656938	60.0
SA22_7	52	125.30146837234497	232.4170446395874	0.761291	61.2
SA22_7	53	152.01830863952637	234.3114137649536	0.53737354	62.4
SA22_7	54	112.71319389343262	288.99879455566406	0.9963253	63.6
SA22_7	55	74.0855872631073	261.55603408813477	0.8526502	64.8
SA22_7	56	117.65166521072388	80.26653528213501	0.9987413	66.0
SA22_7	57	76.74400210380554	131.9540548324585	0.24239647	67.2
SA22_7	58	85.46329736709595	283.7292766571045	0.9678611	68.4
SA22_7	59	139.70749378204346	229.5305299758911	0.99814737	69.6
SA22_7	60	82.76996612548828	113.13678503036499	0.9959418	70.8
SA22_7	61	104.22909259796143	64.89023923873901	0.99596703	72.0
SA22_7	62	78.98905277252197	110.88252067565918	0.8713499	73.2
SA22_7	63	111.47761344909668	193.50972175598145	0.9139867	74.4
SA22_7	64	149.5277762413025	207.38651275634766	0.9855666	75.6
SA22_7	65	150.12203454971313	364.3593978881836	0.99681467	76.8
SA22_7	66	148.0385422706604	397.6962661743164	0.99948174	78.0
SA22_7	67	78.09630632400513	298.8087844848633	0.99434716	79.2
SA22_7	68	97.10828065872192	86.31909370422363	0.99749714	80.4
SA22_7	69	87.36653923988342	91.27854108810425	0.9881455	81.6
SA22_7	70	114.03566598892212	198.17931175231934	0.9924251	82.8
SA22_7	71	150.61947107315063	342.3712348937988	0.9954159	84.0
SA22_7	72	147.13726043701172	341.05607986450195	0.9971699	85.2
SA22_7	73	133.55400562286377	280.55442810058594	0.985524	86.4
SA22_7	74	104.02591228485107	379.4213390350342	0.99857855	87.6
SA22_7	75	75.6028950214386	211.5118932723999	0.63986313	88.8
SA22_7	76	126.58843994140625	46.13129496574402	0.99839205	90.0
SA22_7	77	78.78477573394775	164.1455841064453	0.97788244	91.2
SA22_7	78	80.29599189758301	297.60120391845703	0.97744465	92.4
SA22_7	79	109.75589752197266	243.3863353729248	0.945746	93.6
SA22_7	80	96.12729549407959	123.33752632141113	0.99787533	94.8
SA22_7	81	114.71171379089355	50.91019034385681	0.99868923	96.0
SA22_7	82	78.43981385231018	186.5771198272705	0.86521024	97.2
SA22_7	83	124.5415210723877	275.8314514160156	0.9991418	98.4
SA22_7	84	75.36494135856628	348.06684494018555	0.60075676	99.6
SA22_7	85	73.17835688591003	162.85922527313232	0.96073306	100.8
SA22_7	86	117.63789653778076	53.63424897193909	0.9976987	102.0
SA22_7	87	76.28129720687866	244.14690971374512	0.92585	103.2
SA22_7	88	108.75974893569946	298.14857482910156	0.9981773	104.4
SA22_7	89	124.89967346191406	186.15277290344238	0.99953675	105.6
SA22_7	90	89.22500014305115	115.21002531051636	0.98763615	106.8
SA22_7	91	97.04931974411011	95.20071744918823	0.99837756	108.0
SA22_7	92	71.23000621795654	263.61416816711426	0.59445864	109.2
SA22_7	93	116.13792181015015	228.53742599487305	0.009454662	110.4
SA22_7	94	77.31086015701294	133.8718557357788	0.9857414	111.6
SA22_7	95	119.95915174484253	39.81627345085144	0.9986759	112.8
SA22_7	96	69.99074816703796	149.87661838531494	0.9098387	114.0
SA22_7	97	104.46251630783081	233.6634635925293	0.8603179	115.2
SA22_7	98	133.52956771850586	218.04802894592285	0.9100642	116.4
SA22_7	99	134.51052904129028	274.82319831848145	0.9981085	117.6
SA22_7	100	142.11044311523438	383.5326862335205	0.9986953	118.8
SA22_7	101	85.97543835639954	373.3564281463623	0.98440117	120.0
SA22_7	102	79.5600414276123	220.41440963745117	0.76303047	121.2
SA22_7	103	110.3075623512268	61.034095287323	0.99843484	122.4
SA22_7	104	115.32309055328369	52.79551148414612	0.99902093	123.6
SA22_7	105	114.84638452529907	82.0906662940979	0.99846673	124.8
SA22_7	106	92.4098551273346	252.55562782287598	0.9970392	126.0
SA22_7	107	112.2456431388855	311.5151596069336	0.99837565	127.2
SA22_7	108	114.20482397079468	195.3966522216797	0.998401	128.4
SA22_7	109	126.67367458343506	45.16476273536682	0.9983907	129.6
SA22_7	110	89.22232985496521	212.95269012451172	0.96999085	130.8
SA22_7	111	108.20685625076294	287.28343963623047	0.99701357	132.0
SA22_7	112	108.24750661849976	162.5623083114624	0.99813914	133.2
SA22_7	113	118.93322467803955	70.3200888633728	0.99881065	134.4
SA22_7	114	85.24755835533142	137.7435064315796	0.882794	135.6
SA22_7	115	125.11743307113647	202.2224235534668	0.9852631	136.8
SA22_7	116	161.22241020202637	218.90722274780273	0.98805016	138.0
SA22_7	117	98.92798662185669	272.067346572876	0.9213709	139.2
SA22_7	118	72.29838967323303	158.89348983764648	0.9656587	140.4
SA22_7	119	114.87479209899902	43.179566860198975	0.9947448	141.6
SA22_7	120	84.69016551971436	111.05538368225098	0.98783827	142.8
SA22_7	121	81.95558786392212	283.4387397766113	0.34875873	144.0
SA22_7	122	128.82741689682007	230.82879066467285	0.8942467	145.2
SA22_7	123	75.5261480808258	144.3870449066162	0.9830958	146.4
SA22_7	124	114.53391313552856	50.24238467216492	0.9963182	147.6
SA22_7	125	66.36810898780823	168.15115928649902	0.9368131	148.8
SA22_7	126	89.86203074455261	269.67530250549316	0.9956884	150.0
SA22_7	127	102.53483057022095	153.60225677490234	0.99152195	151.2
SA22_7	128	119.04960870742798	70.31553983688354	0.9933355	152.4
SA22_7	129	112.90383338928223	74.09688949584961	0.99650985	153.6
SA22_7	130	124.59722757339478	44.54390287399292	0.99935216	154.8
SA22_7	131	106.73707723617554	84.00882482528687	0.9326008	156.0
SA22_7	132	76.44050121307373	260.570125579834	0.9021098	157.2
SA22_7	133	124.29114580154419	196.73429489135742	0.98796135	158.4
SA22_7	134	77.36002206802368	130.307035446167	0.99254334	159.6
SA22_7	135	100.6494402885437	50.998055934906006	0.99789244	160.8
SA22_7	136	67.5557553768158	229.00033950805664	0.96697104	162.0
SA22_7	137	116.95226430892944	233.13051223754883	0.0010468104	163.2
SA22_7	138	148.4993577003479	339.9082946777344	0.9976318	164.4
SA22_7	139	145.57158946990967	301.1484718322754	0.9993149	165.6
SA22_7	140	143.14109086990356	378.7288284301758	0.99926645	166.8
SA22_7	141	154.93333339691162	321.14808082580566	0.99944454	168.0
SA22_7	142	148.21475744247437	374.7466850280762	0.99963593	169.2
SA22_7	143	146.71673774719238	304.68074798583984	0.9997149	170.4
SA22_7	144	118.82375478744507	363.44409942626953	0.9960406	171.6
SA22_7	145	127.5924563407898	333.36181640625	0.9953537	172.8
SA22_7	146	125.98869800567627	255.6034755706787	0.95050365	174.0
SA22_7	147	143.77058744430542	234.30735111236572	0.9627695	175.2
SA22_7	148	171.6124176979065	232.65698432922363	0.9996081	176.4
SA22_7	149	95.40572166442871	260.5440902709961	0.97453904	177.6
SA22_7	150	74.4819164276123	139.64492797851562	0.9912107	178.8
SA22_7	151	97.68177270889282	67.43363857269287	0.9903673	180.0
SA22_7	152	96.55433297157288	296.03227615356445	0.99885035	181.2
SA22_7	153	108.99780988693237	287.8139305114746	0.997638	182.4
SA22_7	154	96.4210569858551	90.32421112060547	0.9946768	183.6
SA22_7	155	76.57874822616577	100.21310091018677	0.96071965	184.8
SA22_7	156	104.85001802444458	196.78576469421387	0.99362224	186.0
SA22_7	157	127.46069431304932	286.9237518310547	0.99300134	187.2
SA22_7	158	91.44025444984436	323.88078689575195	0.9986297	188.4
SA22_7	159	80.78304529190063	160.78316688537598	0.17629865	189.6
SA22_7	160	110.01420021057129	85.6738543510437	0.9976566	190.8
SA22_7	161	145.99244594573975	210.00091552734375	0.9995402	192.0
SA22_7	162	160.1495385169983	259.5109748840332	0.9990922	193.2
SA22_7	163	113.9284610748291	98.37327003479004	0.9974637	194.4
SA22_7	164	114.5605206489563	73.14997673034668	0.7519145	195.6
SA22_7	165	117.42509603500366	85.88134288787842	0.9996136	196.8
SA22_7	166	121.44808769226074	52.692439556121826	0.9993624	198.0
SA22_7	167	70.4993486404419	196.8811798095703	0.950407	199.2
SA22_7	168	109.95841026306152	273.0113983154297	0.06286414	200.4
SA22_7	169	101.63114070892334	173.02717208862305	0.9982967	201.6
SA22_7	170	98.64696264266968	91.70734405517578	0.99672747	202.8
SA22_7	171	78.7562370300293	130.4483699798584	0.9831039	204.0
SA22_7	172	87.34896183013916	353.25639724731445	0.98621446	205.2
SA22_7	173	82.46707916259766	304.0733528137207	0.99779665	206.4
SA22_7	174	96.09736800193787	98.25081825256348	0.98009574	207.6
SA22_7	175	124.63672161102295	52.339943647384644	0.99935144	208.8
SA22_7	176	105.8492660522461	49.57992196083069	0.8808298	210.0
SA22_7	177	108.55867862701416	247.96972274780273	0.9992399	211.2
SA22_7	178	107.30752944946289	288.9291572570801	0.9976948	212.4
SA22_7	179	117.55938529968262	78.9246153831482	0.9987342	213.6
SA22_7	180	71.11642956733704	127.38129615783691	0.98732835	214.8
SA22_7	181	77.1034836769104	260.38415908813477	0.97098774	216.0
SA22_7	182	128.54825258255005	298.1498908996582	0.99632484	217.2
SA22_7	183	76.48228406906128	375.2017021179199	0.9938949	218.4
SA22_7	184	79.59812879562378	235.15445709228516	0.98126423	219.6
SA22_7	185	115.52963256835938	89.21362638473511	0.9850884	220.8
SA22_7	186	126.05798244476318	75.72541236877441	0.8895463	222.0
SA22_7	187	123.13886880874634	215.15800952911377	0.999196	223.2
SA22_7	188	105.40992021560669	167.51960277557373	0.981611	224.4
SA22_7	189	107.55846500396729	70.46980619430542	0.9816558	225.6
SA22_7	190	97.87636399269104	146.56827449798584	0.38315454	226.8
SA22_7	191	129.05724048614502	315.90837478637695	0.99752	228.0
SA22_7	192	111.02752685546875	113.83631944656372	0.9979126	229.2
SA22_7	193	111.49719953536987	57.03530430793762	0.9979978	230.4
SA22_7	194	90.65549969673157	143.27433586120605	0.9991295	231.6
SA22_7	195	74.62517023086548	348.4177780151367	0.9956697	232.8
SA22_7	196	122.59238958358765	375.095157623291	0.9993456	234.0
SA22_7	197	127.99781560897827	400.54698944091797	0.9994696	235.2
SA22_7	198	129.32066917419434	413.296594619751	0.9997137	236.4
SA22_7	199	128.39778661727905	412.73497581481934	0.9996753	237.6
SA22_7	200	126.66728496551514	416.06597900390625	0.9995127	238.8
SA22_7	201	125.7339358329773	414.74653244018555	0.9997799	240.0
SA22_7	202	114.42235708236694	398.4429931640625	0.9992132	241.2
SA22_7	203	119.94707584381104	290.0570297241211	0.9992267	242.4
SA22_7	204	99.70834255218506	239.9388885498047	0.97855663	243.6
SA22_7	205	100.57845115661621	317.241153717041	0.99751747	244.8
SA22_7	206	102.61746644973755	316.51268005371094	0.9987412	246.0
SA22_7	207	86.11106872558594	164.74112033843994	0.99135745	247.2
SA22_7	208	106.08714818954468	154.94467735290527	0.9984003	248.4
SA22_7	209	122.18198776245117	261.9846725463867	0.99896085	249.6
SA22_7	210	97.16676473617554	153.89739990234375	0.99245864	250.8
SA22_7	211	123.02887439727783	67.13135004043579	0.99958247	252.0
SA22_7	212	84.81541872024536	142.64007568359375	0.7495261	253.2
SA22_7	213	114.88797664642334	202.76089668273926	0.99182665	254.4
SA22_7	214	146.3047981262207	219.4352102279663	0.95673865	255.6
SA22_7	215	131.55397176742554	319.43172454833984	0.9959936	256.8
SA22_7	216	99.96817111968994	399.8419189453125	0.99321884	258.0
SA22_7	217	64.16184902191162	283.15412521362305	0.7017105	259.2
SA22_7	218	98.24982285499573	105.63782930374146	0.9475578	260.4
SA22_7	219	130.6210160255432	86.58006191253662	0.9992149	261.6
SA22_7	220	147.2454309463501	137.84568786621094	0.99916244	262.8
SA22_7	221	113.87488842010498	176.30438804626465	0.9107544	264.0
SA22_7	222	135.57521104812622	86.74452066421509	0.99912673	265.2
SA22_7	223	120.73638439178467	162.42974281311035	0.9994734	266.4
SA22_7	224	106.24477863311768	281.56803131103516	0.99925	267.6
SA22_7	225	98.60842823982239	367.5490951538086	0.9965597	268.8
SA22_7	226	111.3227128982544	270.0370502471924	0.972023	270.0
SA22_7	227	109.57163572311401	106.39042854309082	0.9418165	271.2
SA22_7	228	106.55012130737305	83.98838996887207	0.9952128	272.4
SA22_7	229	89.17404413223267	215.07888793945312	0.917289	273.6
SA22_7	230	115.57968854904175	222.74378299713135	0.944922	274.8
SA22_7	231	135.4605197906494	291.36268615722656	0.995138	276.0
SA22_7	232	105.12144565582275	367.89530754089355	0.99862385	277.2
SA22_7	233	64.74236249923706	244.32409286499023	0.92506933	278.4
SA22_7	234	97.35970497131348	95.17260074615479	0.9954184	279.6
SA22_7	235	117.97466278076172	77.57004261016846	0.9985885	280.8
SA22_7	236	116.23667478561401	216.23853206634521	0.99968135	282.0
SA22_7	237	113.0007266998291	284.26156997680664	0.9996	283.2
SA22_7	238	101.23392343521118	151.70187950134277	0.99181926	284.4
SA22_7	239	118.70849132537842	57.984455823898315	0.99625397	285.6
SA22_7	240	68.15129518508911	204.82921600341797	0.9293387	286.8
SA22_7	241	106.16294145584106	239.22174453735352	0.9328054	288.0
SA22_7	242	142.93806552886963	224.48055267333984	0.92030394	289.2
SA22_7	243	119.01326179504395	301.4244747161865	0.9980888	290.4
SA22_7	244	85.83520650863647	368.7831687927246	0.9960395	291.6
SA22_7	245	69.33009028434753	265.36108016967773	0.96945167	292.8
SA22_7	246	120.02644538879395	82.84511804580688	0.8877741	294.0
SA22_7	247	113.62491846084595	74.25530433654785	0.99769115	295.2
SA22_7	248	118.4366226196289	155.28784275054932	0.9974866	296.4
SA22_7	249	115.61635732650757	301.812686920166	0.99799794	297.6
SA22_7	250	98.8629698753357	163.14618587493896	0.98898554	298.8
SA22_7	251	121.3688850402832	67.42217302322388	0.99050117	300.0
SA22_7	252	105.29921054840088	73.87944459915161	0.9969717	301.2
SA22_7	253	71.47990465164185	276.5339183807373	0.9683404	302.4
SA22_7	254	98.85806441307068	362.7608299255371	0.9991788	303.6
SA22_7	255	111.22990846633911	366.88170433044434	0.9982436	304.8
SA22_7	256	105.56051731109619	167.42095470428467	0.99675316	306.0
SA22_7	257	120.98572254180908	56.04502201080322	0.9995474	307.2
SA22_7	258	75.42511224746704	162.10397243499756	0.9723751	308.4
SA22_7	259	120.4676628112793	209.0419864654541	0.6684186	309.6
SA22_7	260	148.02076816558838	238.84743690490723	0.98557436	310.8
SA22_7	261	130.60808181762695	326.60877227783203	0.9973677	312.0
SA22_7	262	167.2473669052124	394.4835376739502	0.9997038	313.2
SA22_7	263	107.53916501998901	348.1399726867676	0.99809223	314.4
SA22_7	264	79.86047863960266	177.28021144866943	0.92774415	315.6
SA22_7	265	120.97510099411011	53.03678870201111	0.99924845	316.8
SA22_7	266	70.70894241333008	154.4914197921753	0.95370185	318.0
SA22_7	267	98.7613320350647	253.68844985961914	0.7793639	319.2
SA22_7	268	123.70437383651733	243.73177528381348	0.7291837	320.4
SA22_7	269	143.64502429962158	256.27864837646484	0.98510414	321.6
SA22_7	270	135.14608144760132	367.8088188171387	0.9368461	322.8
SA22_7	271	120.37259340286255	403.14353942871094	0.99797124	324.0
SA22_7	272	70.98693251609802	307.1787643432617	0.15081015	325.2
SA22_7	273	90.10775685310364	123.20373058319092	0.9917679	326.4
SA22_7	274	110.96251010894775	101.81530952453613	0.9978733	327.6
SA22_7	275	123.38972091674805	218.51503372192383	0.9993686	328.8
SA22_7	276	127.08526849746704	288.718900680542	0.9994097	330.0
SA22_7	277	118.55723857879639	287.49412536621094	0.9989178	331.2
SA22_7	278	115.88432788848877	86.12528800964355	0.99856526	332.4
SA22_7	279	122.85693883895874	56.621997356414795	0.99909925	333.6
SA22_7	280	118.51705312728882	69.02300119400024	0.99880517	334.8
SA22_7	281	101.95136070251465	282.0355796813965	0.99873656	336.0
SA22_7	282	101.83970928192139	247.8668975830078	0.9049569	337.2
SA22_7	283	106.96957111358643	89.64624881744385	0.9844268	338.4
SA22_7	284	116.43294095993042	78.55093002319336	0.99783593	339.6
SA22_7	285	78.0330240726471	198.43355655670166	0.92551726	340.8
SA22_7	286	119.96228694915771	201.58175468444824	0.9892202	342.0
SA22_7	287	157.63323307037354	207.33911991119385	0.8838592	343.2
SA22_7	288	94.66670155525208	254.43294525146484	0.9713101	344.4
SA22_7	289	71.42735719680786	148.04815292358398	0.5010499	345.6
SA22_7	290	107.84133672714233	51.53253793716431	0.997584	346.8
SA22_7	291	69.24514770507812	188.42742919921875	0.7713843	348.0
SA22_7	292	97.30198383331299	246.65156364440918	0.7711648	349.2
SA22_7	293	156.93519115447998	330.10385513305664	0.98959726	350.4
SA22_7	294	153.8050413131714	349.6087646484375	0.99740416	351.6
SA22_7	295	153.5174012184143	360.5292320251465	0.9977477	352.8
SA22_7	296	168.5879111289978	283.2542610168457	0.9972398	354.0
SA22_7	297	148.9058256149292	347.54093170166016	0.9989085	355.2
SA22_7	298	152.33607292175293	252.71535873413086	0.9996878	356.4
SA22_7	299	131.2543272972107	293.47981452941895	0.99823356	357.6
SA22_7	300	118.41131448745728	373.63855361938477	0.9927014	358.8
SA22_7	301	148.58770370483398	254.4624423980713	0.99964166	360.0
SA22_7	302	139.98374938964844	367.9654312133789	0.998892	361.2
SA22_7	303	140.5476689338684	268.0818557739258	0.9995122	362.4
SA22_7	304	137.540602684021	344.63318824768066	0.9953366	363.6
SA22_7	305	136.20424270629883	243.95373344421387	0.9997807	364.8
SA22_7	306	103.01852226257324	335.0708770751953	0.9986572	366.0
SA22_7	307	108.6726188659668	327.35252380371094	0.998844	367.2
SA22_7	308	120.79054117202759	199.70406532287598	0.99915266	368.4
SA22_7	309	95.98157405853271	132.86509037017822	0.9966414	369.6
SA22_7	310	74.12396669387817	177.743239402771	0.9425146	370.8
SA22_7	311	69.7871446609497	339.11327362060547	0.93733436	372.0
SA22_7	312	86.5922212600708	323.50281715393066	0.9969187	373.2
SA22_7	313	81.3731849193573	151.74895763397217	0.9862779	374.4
SA22_7	314	112.19757795333862	52.65313267707825	0.9802673	375.6
SA22_7	315	77.55904793739319	152.53828525543213	0.93851084	376.8
SA22_7	316	108.27233791351318	200.62196731567383	0.99058235	378.0
SA22_7	317	144.76847648620605	207.83815383911133	0.76571256	379.2
SA22_7	318	120.41001319885254	255.07238388061523	0.9965862	380.4
SA22_7	319	74.84734058380127	202.44818687438965	0.9899256	381.6
SA22_7	320	102.18051671981812	94.38563346862793	0.9946995	382.8
SA22_7	321	117.31045246124268	54.10282015800476	0.9995534	384.0
SA22_7	322	116.83791875839233	56.74600124359131	0.9996037	385.2
SA22_7	323	84.94008183479309	243.95793914794922	0.99748504	386.4
SA22_7	324	101.66804790496826	315.4801082611084	0.9912544	387.6
SA22_7	325	102.99999713897705	164.0143346786499	0.9963301	388.8
SA22_7	326	119.70852613449097	63.81739854812622	0.99839276	390.0
SA22_7	327	110.80019474029541	63.68649244308472	0.98417675	391.2
SA22_7	328	118.14800500869751	164.27847862243652	0.9898155	392.4
SA22_7	329	156.16254806518555	202.79654502868652	0.975089	393.6
SA22_7	330	102.71159410476685	253.36898803710938	0.9606553	394.8
SA22_7	331	69.58882808685303	146.1974000930786	0.990807	396.0
SA22_7	332	118.13017129898071	54.52489614486694	0.9990396	397.2
SA22_7	333	103.02557945251465	55.18441557884216	0.80637276	398.4
SA22_7	334	126.96768045425415	258.9851474761963	0.9990011	399.6
SA22_7	335	100.16998052597046	176.87456130981445	0.96801144	400.8
SA22_7	336	109.29757356643677	66.30456447601318	0.97049195	402.0
SA22_7	337	100.8523941040039	120.48585891723633	0.82347685	403.2
SA22_7	338	85.5293333530426	315.9302043914795	0.9942515	404.4
SA22_7	339	86.95343732833862	320.23326873779297	0.9958759	405.6
SA22_7	340	82.10279941558838	176.49739265441895	0.73759276	406.8
SA22_7	341	116.68084859848022	53.510634899139404	0.9994	408.0
SA22_7	342	83.22160243988037	118.0810546875	0.98521453	409.2
SA22_7	343	79.84004020690918	229.9187135696411	0.9489938	410.4
SA22_7	344	111.101233959198	253.3630084991455	0.9989988	411.6
SA22_7	345	114.99741077423096	294.7145462036133	0.9974112	412.8
SA22_7	346	94.32979822158813	141.02555751800537	0.9694287	414.0
SA22_7	347	112.59360313415527	51.21839761734009	0.99335265	415.2
SA22_7	348	75.88385343551636	189.9287509918213	0.15782677	416.4
SA22_7	349	91.81374907493591	286.3286018371582	0.8084457	417.6
SA22_7	350	123.66957664489746	206.30175590515137	0.99605185	418.8
SA22_7	351	84.87582206726074	108.29784393310547	0.98133564	420.0
SA22_7	352	101.767897605896	69.10145044326782	0.9983707	421.2
SA22_7	353	75.51794052124023	240.55675506591797	0.9872939	422.4
SA22_7	354	114.56422805786133	261.4068603515625	0.8003141	423.6
SA22_7	355	117.30930805206299	176.24361991882324	0.99494547	424.8
SA22_7	356	98.89655113220215	98.5365343093872	0.99288553	426.0
SA22_7	357	115.54280519485474	59.53873157501221	0.9988675	427.2
SA22_7	358	67.52281785011292	210.84496021270752	0.9337326	428.4
SA22_7	359	107.64906406402588	230.7121467590332	0.8872036	429.6
SA22_7	360	132.51079320907593	219.83694076538086	0.020869069	430.8
SA22_7	361	142.63155460357666	273.5742473602295	0.9957563	432.0
SA22_7	362	153.76012325286865	395.271520614624	0.99965787	433.2
SA22_7	363	86.97442412376404	371.6406440734863	0.9940078	434.4
SA22_7	364	76.40240788459778	195.65279960632324	0.9506258	435.6
SA22_7	365	116.78965091705322	50.135990381240845	0.9992384	436.8
SA22_7	366	73.69667291641235	230.94526290893555	0.36049497	438.0
SA22_7	367	112.00730800628662	270.33124923706055	0.9662665	439.2
SA22_7	368	88.92505168914795	142.18221187591553	0.99095565	440.4
SA22_7	369	122.90644645690918	57.28621244430542	0.9969868	441.6
SA22_7	370	64.26020860671997	143.71464729309082	0.9104438	442.8
SA22_7	371	100.33292770385742	214.02926445007324	0.85722345	444.0
SA22_7	372	116.85878038406372	222.3925495147705	0.53834695	445.2
SA22_7	373	134.14018154144287	346.0820960998535	0.986904	446.4
SA22_7	374	155.47363758087158	392.3782539367676	0.99953187	447.6
SA22_7	375	117.01254844665527	286.8644428253174	0.9989498	448.8
SA22_7	376	73.1901228427887	129.64881420135498	0.99417627	450.0
SA22_7	377	115.63379764556885	45.18836259841919	0.99949384	451.2
SA22_7	378	92.54873991012573	146.81565284729004	0.15750948	452.4
SA22_7	379	96.3006854057312	250.927734375	0.07718086	453.6
SA22_7	380	117.04620122909546	265.5670166015625	0.99251795	454.8
SA22_7	381	117.65635013580322	371.52591705322266	0.9982584	456.0
SA22_7	382	132.60936737060547	226.29484176635742	0.9988925	457.2
SA22_7	383	84.995436668396	368.36963653564453	0.9987625	458.4
SA22_7	384	101.19708776473999	273.878116607666	0.99006397	459.6
SA22_7	385	113.28568458557129	93.77748727798462	0.99800533	460.8
SA22_7	386	113.32376003265381	81.41771078109741	0.99873906	462.0
SA22_7	387	121.49012088775635	54.16976451873779	0.9996766	463.2
SA22_7	388	98.98744821548462	51.0073184967041	0.99048984	464.4
SA22_7	389	110.4459285736084	153.54974269866943	0.97467685	465.6
SA22_7	390	135.2026343345642	295.01237869262695	0.99691063	466.8
SA22_7	391	71.82707190513611	275.2858543395996	0.57726735	468.0
SA22_7	392	99.84601736068726	91.28153800964355	0.9794208	469.2
SA22_7	393	118.60544681549072	73.21665287017822	0.90869814	470.4
SA22_7	394	122.46228456497192	192.46410369873047	0.9989293	471.6
SA22_7	395	112.40497827529907	216.7002010345459	0.98635036	472.8
SA22_7	396	121.75266742706299	86.03709697723389	0.99535275	474.0
SA22_7	397	118.47940683364868	65.82352638244629	0.99951696	475.2
SA22_7	398	123.77891540527344	45.25739908218384	0.99967265	476.4
SA22_7	399	74.18187856674194	177.19648361206055	0.9909985	477.6
SA22_7	400	101.77031755447388	235.56445598602295	0.0008985954	478.8
SA22_7	401	82.98077583312988	131.49915218353271	0.9902146	480.0
SA22_7	402	108.29200744628906	48.17828178405762	0.9740107	481.2
SA22_7	403	74.54644441604614	152.0844841003418	0.44886547	482.4
SA22_7	404	107.46792554855347	227.2397232055664	0.06583818	483.6
SA22_7	405	118.97183656692505	355.03878593444824	0.9976687	484.8
SA22_7	406	134.63940620422363	220.0154685974121	0.9992343	486.0
SA22_7	407	132.75786638259888	183.4403944015503	0.9979868	487.2
SA22_7	408	94.95634436607361	297.7874565124512	0.99230313	488.4
SA22_7	409	150.37038326263428	269.2994499206543	0.98864216	489.6
SA22_7	410	88.00939321517944	299.02278900146484	0.99459016	490.8
SA22_7	411	88.62184882164001	231.33775234222412	0.68110657	492.0
SA22_7	412	117.72706508636475	53.93568277359009	0.9996295	493.2
SA22_7	413	140.57844877243042	91.15605354309082	0.9994617	494.4
SA22_7	414	110.79292297363281	70.44076681137085	0.98630804	495.6
SA22_7	415	124.52484369277954	62.99821615219116	0.9981908	496.8
SA22_7	416	126.54094696044922	66.5696668624878	0.9990299	498.0
SA22_7	417	113.76497745513916	77.75587320327759	0.996351	499.2
SA22_7	418	166.5192723274231	205.7105827331543	0.99936265	500.4
SA22_7	419	176.47581100463867	314.3430519104004	0.9983759	501.6
SA22_7	420	151.70741081237793	279.5734691619873	0.9944021	502.8
SA22_7	421	138.6811375617981	94.54115867614746	0.997789	504.0
SA22_7	422	107.72199630737305	57.00133681297302	0.054924183	505.2
SA22_7	423	81.39557242393494	328.83124351501465	0.9946924	506.4
SA22_7	424	81.25120401382446	387.5522232055664	0.9824446	507.6
SA22_7	425	87.93742656707764	219.85187530517578	0.93567	508.8
SA22_7	426	110.32189130783081	78.67361068725586	0.9836578	510.0
SA22_7	427	103.98176908493042	76.22121334075928	0.94247454	511.2
SA22_7	428	112.01021671295166	65.96453189849854	0.9841218	512.4
SA22_7	429	133.23438167572021	173.8048267364502	0.9954852	513.6
SA22_7	430	123.97127151489258	315.3025245666504	0.9989329	514.8
SA22_7	431	104.79896068572998	196.1945629119873	0.9978046	516.0
SA22_7	432	105.6373119354248	78.51887941360474	0.99742365	517.2
SA22_7	433	120.11697292327881	51.22739553451538	0.9996345	518.4
SA22_7	434	123.58484268188477	61.6494083404541	0.9980661	519.6
SA22_7	435	113.26723098754883	198.40440273284912	0.99866784	520.8
SA22_7	436	120.51889896392822	326.71600341796875	0.99958533	522.0
SA22_7	437	108.17509889602661	202.13634967803955	0.99848783	523.2
SA22_7	438	103.5509467124939	75.41398286819458	0.9971341	524.4
SA22_7	439	122.01460599899292	57.10181951522827	0.99905306	525.6
SA22_7	440	126.3376235961914	43.7790048122406	0.9943504	526.8
SA22_7	441	97.85555601119995	185.8060598373413	0.95047766	528.0
SA22_7	442	104.00121212005615	331.6058921813965	0.99901175	529.2
SA22_7	443	112.95905113220215	254.45734977722168	0.95415086	530.4
SA22_7	444	99.31682348251343	108.74449253082275	0.99469936	531.6
SA22_7	445	81.87028765678406	96.2111234664917	0.2907386	532.8
SA22_7	446	98.72884154319763	212.93359279632568	0.7278908	534.0
SA22_7	447	140.39957523345947	233.73274326324463	0.9727801	535.2
SA22_7	448	150.15792846679688	375.6053924560547	0.99528885	536.4
SA22_7	449	136.4622950553894	332.6158332824707	0.9989956	537.6
SA22_7	450	142.84861087799072	247.8596019744873	0.9988764	538.8
SA22_7	451	122.74047136306763	356.4888381958008	0.99955136	540.0
SA22_7	452	77.89074778556824	291.0908889770508	0.9953786	541.2
SA22_7	453	111.06576919555664	117.44182348251343	0.996512	542.4
SA22_7	454	121.72509431838989	77.18117237091064	0.9994204	543.6
SA22_7	455	106.49949312210083	65.75779438018799	0.99100494	544.8
SA22_7	456	89.99045491218567	177.96875953674316	0.94699633	546.0
SA22_7	457	122.42817878723145	203.21943283081055	0.9771049	547.2
SA22_7	458	147.68524169921875	209.5571994781494	0.90204394	548.4
SA22_7	459	174.32467937469482	199.10439491271973	0.982531	549.6
SA22_7	460	94.98596787452698	173.51079940795898	0.29503816	550.8
SA22_7	461	60.69446802139282	316.865816116333	0.99646604	552.0
SA22_7	462	87.41493225097656	381.46119117736816	0.9947983	553.2
SA22_7	463	100.35437345504761	294.42901611328125	0.99724686	554.4
SA22_7	464	94.77590322494507	122.46555805206299	0.99808705	555.6
SA22_7	465	113.59527111053467	56.4765465259552	0.9990575	556.8
SA22_7	466	113.4385347366333	70.05426406860352	0.99921715	558.0
SA22_7	467	87.62506246566772	294.5317840576172	0.99777824	559.2
SA22_7	468	108.48289728164673	351.91463470458984	0.9989015	560.4
SA22_7	469	122.7031946182251	206.2300157546997	0.99378294	561.6
SA22_7	470	122.1116304397583	76.98170900344849	0.99886	562.8
SA22_7	471	88.21991682052612	122.02300071716309	0.7829999	564.0
SA22_7	472	100.51383972167969	179.00839805603027	0.8260308	565.2
SA22_7	473	163.98292779922485	179.36004638671875	0.99682176	566.4
SA22_7	474	107.810378074646	166.40250205993652	0.9959714	567.6
SA22_7	475	85.90974807739258	234.64324951171875	0.99183005	568.8
SA22_7	476	84.13988947868347	300.2475929260254	0.9959209	570.0
SA22_7	477	107.40773677825928	225.92585563659668	0.9486377	571.2
SA22_7	478	132.4695348739624	96.82939052581787	0.98814154	572.4
SA22_7	479	122.63493537902832	197.72838592529297	0.99919707	573.6
SA22_7	480	105.40163516998291	218.58592987060547	0.991924	574.8
SA22_7	481	113.98516893386841	78.65933418273926	0.9983765	576.0
SA22_7	482	82.44564533233643	121.12069129943848	0.9532353	577.2
SA22_7	483	125.04031658172607	186.67871475219727	0.98123187	578.4
SA22_7	484	139.15297985076904	204.0717601776123	0.94983375	579.6
SA22_7	485	139.84427452087402	318.5863494873047	0.9932721	580.8
SA22_7	486	157.99508094787598	395.0346565246582	0.99954647	582.0
SA22_7	487	97.88275957107544	352.0880126953125	0.9933429	583.2
SA22_7	488	67.467200756073	186.53620719909668	0.9775509	584.4
SA22_7	489	111.48676872253418	56.17679715156555	0.89546925	585.6
SA22_7	490	102.4370551109314	169.931902885437	0.97624785	586.8
SA22_7	491	145.5949068069458	271.0843563079834	0.9986187	588.0
SA22_7	492	148.43661785125732	367.56717681884766	0.9985416	589.2
SA22_7	493	149.6046543121338	249.31374549865723	0.99860674	590.4
SA22_7	494	139.46425914764404	365.5357074737549	0.99930084	591.6
SA22_7	495	151.47695541381836	253.97998809814453	0.9981864	592.8
SA22_7	496	137.215256690979	253.5044288635254	0.95222825	594.0
SA22_7	497	157.51888751983643	385.3549861907959	0.9983551	595.2
SA22_7	498	143.87445449829102	364.9845886230469	0.99904424	596.4
SA22_7	499	85.08709669113159	230.52108764648438	0.97095823	597.6
SA22_7	500	109.27258729934692	69.2475700378418	0.99778324	598.8
SA22_7	501	74.6461808681488	143.84905815124512	0.97651845	600.0
SA22_7	502	91.09950661659241	289.5770072937012	0.98480356	601.2
SA22_7	503	118.77278089523315	246.70695304870605	0.5125025	602.4
SA22_7	504	137.61236667633057	236.44798278808594	0.9310742	603.6
SA22_7	505	157.73992538452148	257.8359031677246	0.99606305	604.8
SA22_7	506	155.61610460281372	375.18585205078125	0.9971886	606.0
SA22_7	507	151.69461965560913	365.93250274658203	0.99849164	607.2
SA22_7	508	147.2515106201172	252.95499801635742	0.99597555	608.4
SA22_7	509	135.1649284362793	356.1166191101074	0.9994204	609.6
SA22_7	510	77.44250893592834	282.1677303314209	0.9974262	610.8
SA22_7	511	113.471519947052	83.9853286743164	0.99824417	612.0
SA22_7	512	105.84735870361328	55.672481060028076	0.99916756	613.2
SA22_7	513	109.03247594833374	54.97932314872742	0.9967296	614.4
SA22_7	514	75.69664716720581	116.5278697013855	0.78541607	615.6
SA22_7	515	117.60826110839844	203.0903434753418	0.9826294	616.8
SA22_7	516	138.4995698928833	290.58013916015625	0.99020886	618.0
SA22_7	517	156.7786693572998	402.4097728729248	0.9994924	619.2
SA22_7	518	89.51660990715027	312.8085136413574	0.9944794	620.4
SA22_7	519	73.30702543258667	123.93529415130615	0.9942058	621.6
SA22_7	520	119.72817182540894	73.98153305053711	0.85263807	622.8
SA22_7	521	106.70065879821777	179.05011177062988	0.903228	624.0
SA22_7	522	146.48070335388184	210.8760166168213	0.21742953	625.2
SA22_7	523	115.29104709625244	280.5289077758789	0.997924	626.4
SA22_7	524	75.82950592041016	273.3683967590332	0.9266612	627.6
SA22_7	525	93.2890772819519	95.16124963760376	0.9938247	628.8
SA22_7	526	81.37375712394714	119.73094940185547	0.9749181	630.0
SA22_7	527	109.45309400558472	203.4305477142334	0.982193	631.2
SA22_7	528	114.68924283981323	248.81129264831543	0.99547476	632.4
SA22_7	529	109.05972719192505	261.8954372406006	0.9979023	633.6
SA22_7	530	107.95309543609619	269.41686630249023	0.99873024	634.8
SA22_7	531	109.07565355300903	275.4851818084717	0.9964114	636.0
SA22_7	532	104.13570404052734	274.5549774169922	0.99876094	637.2
SA22_7	533	140.5179738998413	324.54076766967773	0.9989002	638.4
SA22_7	534	152.9362440109253	360.9892272949219	0.99954164	639.6
SA22_7	535	162.69633769989014	375.42906761169434	0.98641706	640.8
SA22_7	536	166.49832725524902	380.0235843658447	0.9961921	642.0
SA22_7	537	168.94720792770386	383.3228302001953	0.995769	643.2
SA22_7	538	169.0985918045044	387.50375747680664	0.99473	644.4
SA22_7	539	167.29401350021362	388.49853515625	0.9940157	645.6
SA22_7	540	166.28626585006714	391.39068603515625	0.9971711	646.8
SA22_7	541	166.45140647888184	392.70172119140625	0.9812454	648.0
SA22_7	542	165.4263138771057	395.7008171081543	0.99762803	649.2
SA22_7	543	165.90890884399414	395.7637023925781	0.9970579	650.4
SA22_7	544	163.0054473876953	395.1379680633545	0.98817164	651.6
SA22_7	545	169.01087760925293	395.79906463623047	0.9941765	652.8
SA22_7	546	165.0361180305481	398.2596015930176	0.99498594	654.0
SA22_7	547	165.68992137908936	397.53865242004395	0.9944455	655.2
SA22_7	548	167.27136373519897	399.2940330505371	0.9956625	656.4
SA22_7	549	166.6405439376831	398.74963760375977	0.99407476	657.6
SA22_7	550	166.44799709320068	399.02257919311523	0.99533737	658.8
SA22_7	551	167.9574966430664	398.5128593444824	0.99702626	660.0
SA22_7	552	165.37914276123047	399.3783760070801	0.9852718	661.2
SA22_7	553	164.40646648406982	401.059627532959	0.9867951	662.4
SA22_7	554	164.48384523391724	403.5311508178711	0.9947857	663.6
SA22_7	555	164.57593441009521	402.22761154174805	0.9958372	664.8
SA22_7	556	161.8520736694336	403.97993087768555	0.99199975	666.0
SA22_7	557	167.70269870758057	397.97704696655273	0.98177725	667.2
SA22_7	558	169.57659721374512	403.65403175354004	0.99497473	668.4
SA22_7	559	160.6971263885498	418.1728935241699	0.9996087	669.6
SA22_7	560	154.56172227859497	419.92918968200684	0.9996586	670.8
SA22_7	561	145.573091506958	417.3622798919678	0.9995352	672.0
SA22_7	562	112.63933181762695	404.8907947540283	0.9989907	673.2
SA22_7	563	111.89308166503906	405.94682693481445	0.9989754	674.4
SA22_7	564	110.75642108917236	413.0005931854248	0.99922025	675.6
SA22_7	565	97.03419208526611	415.7470893859863	0.9971118	676.8
SA22_7	566	96.63938283920288	419.1818618774414	0.9991823	678.0
SA22_7	567	88.87094259262085	411.68907165527344	0.99720097	679.2
SA22_7	568	97.25278615951538	394.14021492004395	0.9917705	680.4
SA22_7	569	107.1973443031311	389.59954261779785	0.9984332	681.6
SA22_7	570	113.6317491531372	375.6203269958496	0.9987954	682.8
SA22_7	571	121.21124267578125	345.1420211791992	0.99785906	684.0
SA22_7	572	121.1146354675293	354.3541717529297	0.99919134	685.2
SA22_7	573	124.43169355392456	383.9212703704834	0.99967635	686.4
SA22_7	574	114.36542272567749	396.16424560546875	0.9962549	687.6
SA22_7	575	103.7828803062439	373.46500396728516	0.91110486	688.8
SA22_7	576	105.06386756896973	386.5564155578613	0.26960063	690.0
SA22_7	577	114.98358249664307	331.5191459655762	0.9962243	691.2
SA22_7	578	150.01590251922607	287.11503982543945	0.99788743	692.4
SA22_7	579	122.19579219818115	329.0719413757324	0.9993333	693.6
SA22_7	580	119.8237419128418	381.2141418457031	0.99909914	694.8
SA22_7	581	103.66482734680176	280.63121795654297	0.99710196	696.0
SA22_7	582	104.88095283508301	203.128080368042	0.99562764	697.2
SA22_7	583	126.24789476394653	224.0420150756836	0.99868935	698.4
SA22_7	584	121.86686992645264	313.4226894378662	0.9993432	699.6
SA22_7	585	118.65006685256958	229.64052200317383	0.9965423	700.8
SA22_7	586	90.45228362083435	229.83778953552246	0.9631622	702.0
SA22_7	587	99.67518448829651	247.33323097229004	0.9253563	703.2
SA22_7	588	123.75907897949219	245.84312438964844	0.8441804	704.4
SA22_7	589	142.38605499267578	248.03089141845703	0.70625615	705.6
SA22_7	590	148.539936542511	258.6225128173828	0.90848994	706.8
SA22_7	591	158.59909057617188	263.76108169555664	0.9906309	708.0
SA22_7	592	172.11006879806519	268.96677017211914	0.9873603	709.2
SA22_7	593	220.4164981842041	266.1559867858887	0.99467236	710.4
SA22_7	594	296.6756820678711	265.755558013916	0.964303	711.6
SA22_7	595	289.778995513916	264.6243381500244	0.99419975	712.8
SA22_7	596	240.75608253479004	279.45751190185547	0.9989324	714.0
SA22_7	597	181.54852390289307	333.77437591552734	0.99793833	715.2
SA22_7	598	145.01067399978638	378.73812675476074	0.9997173	716.4
SA22_7	599	83.87280702590942	368.4983539581299	0.99635196	717.6
SA22_7	600	91.40934348106384	261.5849018096924	0.99291974	718.8
SA22_7	601	103.39504480361938	148.252272605896	0.9988599	720.0
SA22_7	602	89.28665518760681	185.61132431030273	0.9337617	721.2
SA22_7	603	116.51684045791626	297.23679542541504	0.9986234	722.4
SA22_7	604	98.33916425704956	150.2907657623291	0.9979473	723.6
SA22_7	605	110.99439859390259	104.22205924987793	0.9970221	724.8
SA22_7	606	114.559006690979	116.06497764587402	0.9976561	726.0
SA22_7	607	109.62603092193604	235.66168785095215	0.9995752	727.2
SA22_7	608	89.43204879760742	353.5407543182373	0.99822086	728.4
SA22_7	609	110.85660457611084	353.2749366760254	0.9986223	729.6
SA22_7	610	115.0551438331604	190.87722301483154	0.9988367	730.8
SA22_7	611	94.85545754432678	121.38796806335449	0.99917394	732.0
SA22_7	612	117.00007915496826	90.0068736076355	0.99789435	733.2
SA22_7	613	89.51106667518616	89.41352605819702	0.99664944	734.4
SA22_7	614	74.96633529663086	256.84988021850586	0.74741876	735.6
SA22_7	615	104.97691631317139	252.61505126953125	0.73684597	736.8
SA22_7	616	139.5430326461792	246.2670135498047	0.4651738	738.0
SA22_7	617	157.08539485931396	256.11165046691895	0.99557906	739.2
SA22_7	618	158.61515998840332	242.03899383544922	0.00080347323	740.4
SA22_7	619	145.6873059272766	201.7046070098877	0.99791116	741.6
SA22_7	620	61.894118785858154	259.7823715209961	0.9758388	742.8
SA22_7	621	72.7049708366394	392.7844047546387	0.99778396	744.0
SA22_7	622	94.97565627098083	383.3072090148926	0.99668944	745.2
SA22_7	623	96.51310443878174	212.3572540283203	0.98861	746.4
SA22_7	624	102.398681640625	99.4354248046875	0.9978911	747.6
SA22_7	625	117.20097064971924	163.91658782958984	0.99946314	748.8
SA22_7	626	111.26588582992554	287.00265884399414	0.9987031	750.0
SA22_7	627	102.4308443069458	316.01383209228516	0.9983475	751.2
SA22_7	628	104.41834926605225	150.782790184021	0.9985734	752.4
SA22_7	629	124.164879322052	53.25233817100525	0.9988273	753.6
SA22_7	630	71.91975712776184	141.49519443511963	0.35476413	754.8
SA22_7	631	102.61094570159912	206.27769470214844	0.47446367	756.0
SA22_7	632	132.65711069107056	214.96058464050293	0.9366338	757.2
SA22_7	633	138.99790048599243	350.46300888061523	0.91601443	758.4
SA22_7	634	155.253005027771	364.7878646850586	0.9991543	759.6
SA22_7	635	87.64669895172119	262.7797508239746	0.9557782	760.8
SA22_7	636	91.33884310722351	110.44326066970825	0.9927781	762.0
SA22_7	637	114.56496715545654	51.586174964904785	0.9990189	763.2
SA22_7	638	130.9705138206482	70.20086288452148	0.99911386	764.4
SA22_7	639	109.19454097747803	55.60078024864197	0.99485517	765.6
SA22_7	640	91.98719263076782	181.18054389953613	0.62500066	766.8
SA22_7	641	95.6157386302948	245.4056167602539	0.85921556	768.0
SA22_7	642	120.4879641532898	315.7844352722168	0.99526006	769.2
SA22_7	643	100.7860779762268	299.15279388427734	0.9990803	770.4
SA22_7	644	78.7074089050293	135.93111991882324	0.9501323	771.6
SA22_7	645	113.6351227760315	42.576870918273926	0.9977024	772.8
SA22_7	646	118.79631280899048	48.20335507392883	0.9990227	774.0
SA22_7	647	68.82244944572449	237.80354976654053	0.9709524	775.2
SA22_7	648	211.62748336791992	346.1443519592285	0.001134872	776.4
SA22_7	649	138.5650396347046	285.75164794921875	0.9971119	777.6
SA22_7	650	140.69621562957764	332.9358673095703	0.9968989	778.8
SA22_7	651	133.0011010169983	284.70577239990234	0.9987507	780.0
SA22_7	652	136.93583011627197	355.25487899780273	0.997988	781.2
SA22_7	653	137.60242462158203	303.54214668273926	0.9966403	782.4
SA22_7	654	89.8966908454895	326.1413383483887	0.99296814	783.6
SA22_7	655	80.79571723937988	168.47538471221924	0.8619688	784.8
SA22_7	656	115.47039747238159	43.76106262207031	0.9981964	786.0
SA22_7	657	103.79958152770996	121.56392097473145	0.9002517	787.2
SA22_7	658	155.18372058868408	175.34447193145752	0.94864696	788.4
SA22_7	659	172.06692695617676	200.5543327331543	0.99948174	789.6
SA22_7	660	79.91190552711487	196.39534950256348	0.9943447	790.8
SA22_7	661	86.60388588905334	103.9625358581543	0.9957883	792.0
SA22_7	662	121.35850191116333	62.9484486579895	0.9966372	793.2
SA22_7	663	100.08121728897095	160.46688079833984	0.9582689	794.4
SA22_7	664	135.39927005767822	203.17648887634277	0.98988897	795.6
SA22_7	665	161.53846979141235	183.86565685272217	0.9957991	796.8
SA22_7	666	80.06924986839294	198.8417100906372	0.49894285	798.0
SA22_7	667	85.2491021156311	365.18383026123047	0.9988418	799.2
SA22_7	668	105.56578636169434	349.8492622375488	0.9975073	800.4
SA22_7	669	87.4367356300354	170.35667896270752	0.99686795	801.6
SA22_7	670	108.10376405715942	70.49812316894531	0.99720263	802.8
SA22_7	671	115.75913429260254	84.38271045684814	0.9972127	804.0
SA22_7	672	110.19673347473145	154.52466487884521	0.9968432	805.2
SA22_7	673	121.46997451782227	316.92420959472656	0.99719393	806.4
SA22_7	674	117.09592342376709	237.1649408340454	0.8625043	807.6
SA22_7	675	119.03369426727295	166.64421558380127	0.9978397	808.8
SA22_7	676	114.61501121520996	311.80203437805176	0.9993886	810.0
SA22_7	677	111.9773268699646	186.39339923858643	0.9979906	811.2
SA22_7	678	110.06865501403809	63.36893320083618	0.9974605	812.4
SA22_7	679	74.8537003993988	148.39221954345703	0.9512224	813.6
SA22_7	680	105.23968935012817	211.47281169891357	0.5733653	814.8
SA22_7	681	147.4686861038208	265.1539707183838	0.9970599	816.0
SA22_7	682	79.87717986106873	355.3271484375	0.9937277	817.2
SA22_7	683	87.77318000793457	262.19409942626953	0.48965532	818.4
SA22_7	684	96.24840021133423	95.42647361755371	0.99804425	819.6
SA22_7	685	88.19795250892639	189.66596603393555	0.9227774	820.8
SA22_7	686	105.94947338104248	312.36162185668945	0.9982597	822.0
SA22_7	687	116.6767954826355	168.61355781555176	0.9986473	823.2
SA22_7	688	109.14711952209473	67.80614376068115	0.9984409	824.4
SA22_7	689	113.03799152374268	49.42430019378662	0.99548835	825.6
SA22_7	690	102.44905948638916	137.6967716217041	0.95455194	826.8
SA22_7	691	97.92377948760986	312.7152729034424	0.99841213	828.0
SA22_7	692	102.69526243209839	255.73408126831055	0.56215507	829.2
SA22_7	693	99.53039884567261	148.18771362304688	0.9283938	830.4
SA22_7	694	121.99530601501465	48.58368158340454	0.9995552	831.6
SA22_7	695	71.53085470199585	193.20293426513672	0.44953024	832.8
SA22_7	696	109.70532894134521	215.6099796295166	0.99093634	834.0
SA22_7	697	151.45632028579712	257.35387802124023	0.99886775	835.2
SA22_7	698	170.0120210647583	397.26473808288574	0.9994649	836.4
SA22_7	699	142.3758864402771	353.39375495910645	0.9989605	837.6
SA22_7	700	104.90624904632568	250.67825317382812	0.97674495	838.8
SA22_7	701	93.32084059715271	123.31373691558838	0.9962811	840.0
SA22_7	702	122.18574285507202	58.70530843734741	0.998887	841.2
SA22_7	703	113.84252309799194	63.78087043762207	0.9985838	842.4
SA22_7	704	80.65493106842041	300.4115867614746	0.98996556	843.6
SA22_7	705	105.93702793121338	323.17986488342285	0.99195284	844.8
SA22_7	706	103.69043350219727	161.75509929656982	0.99738866	846.0
SA22_7	707	116.9721245765686	42.872925996780396	0.9955155	847.2
SA22_7	708	66.6979193687439	189.7106695175171	0.853299	848.4
SA22_7	709	94.97342109680176	242.01250076293945	0.69067305	849.6
SA22_7	710	145.36938667297363	211.44564628601074	0.11888239	850.8
SA22_7	711	144.1619634628296	306.9554328918457	0.8906036	852.0
SA22_7	712	157.11750984191895	390.6233882904053	0.99833727	853.2
SA22_7	713	136.6948962211609	286.30311012268066	0.9978015	854.4
SA22_7	714	135.8067512512207	266.88720703125	0.9994248	855.6
SA22_7	715	69.39854621887207	227.06900596618652	0.8150599	856.8
SA22_7	716	95.639568567276	97.12836027145386	0.99474084	858.0
SA22_7	717	76.3251006603241	97.58949279785156	0.27555844	859.2
SA22_7	718	115.9135103225708	205.59788703918457	0.938063	860.4
SA22_7	719	150.4002809524536	244.31087493896484	0.99692994	861.6
SA22_7	720	169.14232969284058	400.23216247558594	0.99934894	862.8
SA22_7	721	127.84198522567749	351.94135665893555	0.99873334	864.0
SA22_7	722	86.15648150444031	244.1707992553711	0.9876616	865.2
SA22_7	723	94.67604160308838	139.12270545959473	0.99057966	866.4
SA22_7	724	103.79327535629272	88.43917608261108	0.99610907	867.6
SA22_7	725	123.39237928390503	73.86674880981445	0.9967957	868.8
SA22_7	726	142.59045124053955	57.52765417098999	0.9994722	870.0
SA22_7	727	137.23758459091187	69.74653244018555	0.99955827	871.2
SA22_7	728	99.24036264419556	61.24228477478027	0.9314411	872.4
SA22_7	729	99.12323951721191	262.6445960998535	0.9988714	873.6
SA22_7	730	103.11968326568604	347.36377716064453	0.9943053	874.8
SA22_7	731	115.5635118484497	166.847505569458	0.99889874	876.0
SA22_7	732	98.55167865753174	64.20198440551758	0.9977736	877.2
SA22_7	733	67.9569959640503	254.35976028442383	0.936433	878.4
SA22_7	734	112.23223209381104	252.75632858276367	0.97132385	879.6
SA22_7	735	103.41804027557373	147.66859531402588	0.9990501	880.8
SA22_7	736	71.78694009780884	296.7462158203125	0.9948454	882.0
SA22_7	737	96.97662591934204	389.04069900512695	0.99030393	883.2
SA22_7	738	117.33546257019043	224.78344917297363	0.9983923	884.4
SA22_7	739	118.56462955474854	56.269716024398804	0.987323	885.6
SA22_7	740	72.17324376106262	145.99170684814453	0.9906413	886.8
SA22_7	741	108.53943824768066	195.40706634521484	0.6752819	888.0
SA22_7	742	150.8629322052002	360.9055423736572	0.996086	889.2
SA22_7	743	159.11253690719604	265.1282501220703	0.99741286	890.4
SA22_7	744	140.08220434188843	225.18651008605957	0.5660625	891.6
SA22_7	745	161.75823211669922	376.0126304626465	0.99859303	892.8
SA22_7	746	161.91091537475586	399.6492290496826	0.9986142	894.0
SA22_7	747	95.38237452507019	312.3757839202881	0.99494463	895.2
SA22_7	748	70.88720202445984	159.86380577087402	0.9622597	896.4
SA22_7	749	110.6562852859497	68.614661693573	0.8897427	897.6
SA22_7	750	94.75626945495605	170.889573097229	0.68187016	898.8
SA22_7	751	128.7531852722168	206.80811405181885	0.98122597	900.0
SA22_7	752	139.26348686218262	320.8431816101074	0.99786514	901.2
SA22_7	753	159.9756956100464	399.82709884643555	0.9989692	902.4
SA22_7	754	110.49332618713379	341.7212963104248	0.9951728	903.6
SA22_7	755	75.62254071235657	187.46659755706787	0.99180615	904.8
SA22_7	756	121.28221988677979	50.39741277694702	0.99949634	906.0
SA22_7	757	119.27918195724487	74.34468984603882	0.005663613	907.2
SA22_7	758	110.91189384460449	222.88074016571045	0.99306524	908.4
SA22_7	759	114.71289396286011	318.9195442199707	0.99936193	909.6
SA22_7	760	84.20242667198181	117.25356101989746	0.9978058	910.8
SA22_7	761	117.15476512908936	76.08660936355591	0.92157024	912.0
SA22_7	762	92.98653602600098	207.79498100280762	0.61712444	913.2
SA22_7	763	133.05730819702148	212.82365798950195	0.4985747	914.4
SA22_7	764	137.36883401870728	259.4114398956299	0.99788517	915.6
SA22_7	765	79.94025945663452	361.24935150146484	0.99338055	916.8
SA22_7	766	66.05926156044006	222.9746675491333	0.015350717	918.0
SA22_7	767	101.77196264266968	72.02158212661743	0.9433662	919.2
SA22_7	768	116.1503791809082	205.26736736297607	0.99849284	920.4
SA22_7	769	103.71440649032593	299.88850593566895	0.9982693	921.6
SA22_7	770	92.86262392997742	139.60570335388184	0.9731226	922.8
SA22_7	771	115.11802673339844	68.31331729888916	0.6504795	924.0
SA22_7	772	68.66462230682373	250.46319007873535	0.98641557	925.2
SA22_7	773	91.80905222892761	382.913818359375	0.98471814	926.4
SA22_7	774	93.50343942642212	402.43666648864746	0.9910288	927.6
SA22_7	775	101.51957273483276	288.037805557251	0.99585897	928.8
SA22_7	776	86.43958568572998	108.9028000831604	0.9941174	930.0
SA22_7	777	98.85979890823364	60.325448513031006	0.9969542	931.2
SA22_7	778	67.50149726867676	207.15831756591797	0.9370546	932.4
SA22_7	779	110.08678674697876	259.24633026123047	0.96864355	933.6
SA22_7	780	130.28972148895264	373.03736686706543	0.9955812	934.8
SA22_7	781	146.14791870117188	244.65153694152832	0.99877137	936.0
SA22_7	782	75.34237504005432	188.1852149963379	0.99654347	937.2
SA22_7	783	118.27478408813477	79.57267999649048	0.9976907	938.4
SA22_7	784	84.168541431427	126.86203479766846	0.9619049	939.6
SA22_7	785	117.15352535247803	200.47436714172363	0.9212537	940.8
SA22_7	786	149.84567165374756	224.82868194580078	0.98705286	942.0
SA22_7	787	165.7815456390381	380.72081565856934	0.99846137	943.2
SA22_7	788	150.6048083305359	393.5167121887207	0.9984749	944.4
SA22_7	789	80.82019090652466	293.8945484161377	0.9829245	945.6
SA22_7	790	77.11462378501892	125.80441474914551	0.9968645	946.8
SA22_7	791	118.89315843582153	56.26717686653137	0.99956065	948.0
SA22_7	792	80.59415221214294	152.83523082733154	0.93810874	949.2
SA22_7	793	81.9717526435852	182.38560676574707	0.88789636	950.4
SA22_7	794	86.0115647315979	232.42733001708984	0.9020803	951.6
SA22_7	795	89.44120407104492	330.3233814239502	0.6428043	952.8
SA22_7	796	115.67833423614502	291.79372787475586	0.9955231	954.0
SA22_7	797	128.64285707473755	365.7737731933594	0.9991873	955.2
SA22_7	798	93.34721565246582	320.90206146240234	0.9982179	956.4
SA22_7	799	96.34637832641602	123.25611591339111	0.99595404	957.6
SA22_7	800	89.62962627410889	79.4609785079956	0.8732261	958.8
SA22_7	801	108.19222927093506	184.98075485229492	0.94445586	960.0
SA22_7	802	116.14277362823486	329.011173248291	0.9991303	961.2
SA22_7	803	89.04159665107727	356.1720657348633	0.86886215	962.4
SA22_7	804	103.16009521484375	145.19808769226074	0.9981142	963.6
SA22_7	805	118.61921548843384	81.10733270645142	0.999458	964.8
SA22_7	806	102.3134708404541	53.20494890213013	0.99091446	966.0
SA22_7	807	75.16779899597168	229.37883853912354	0.68235207	967.2
SA22_7	808	89.6719753742218	312.4825859069824	0.998365	968.4
SA22_7	809	98.45807552337646	246.4456844329834	0.6069035	969.6
SA22_7	810	110.03307104110718	105.06926536560059	0.9964234	970.8
SA22_7	811	114.86243009567261	46.75623536109924	0.9988998	972.0
SA22_7	812	115.58237075805664	52.82008767127991	0.9987632	973.2
SA22_7	813	122.01743125915527	46.643961668014526	0.98623115	974.4
SA22_7	814	116.4014458656311	124.22264099121094	0.9449957	975.6
SA22_7	815	108.50476026535034	350.37071228027344	0.99505806	976.8
SA22_7	816	124.22354221343994	167.2401523590088	0.99799275	978.0
SA22_7	817	118.21531057357788	60.02268075942993	0.99933213	979.2
SA22_7	818	79.41902279853821	204.5994472503662	0.95406795	980.4
SA22_7	819	100.67249536514282	235.4421901702881	0.6940998	981.6
SA22_7	820	102.74659395217896	233.97594451904297	0.93756115	982.8
SA22_7	821	100.44417381286621	250.41875839233398	0.9555764	984.0
SA22_7	822	150.49638748168945	308.7769889831543	0.9976152	985.2
SA22_7	823	142.64715909957886	220.85735321044922	0.99726486	986.4
SA22_7	824	147.95589447021484	94.0891170501709	0.99903935	987.6
SA22_7	825	144.31376457214355	133.38272094726562	0.7281424	988.8
SA22_7	826	131.9442629814148	285.28329849243164	0.99897563	990.0
SA22_7	827	127.56211757659912	112.19399213790894	0.99752444	991.2
SA22_7	828	130.01928329467773	217.20108032226562	0.99879044	992.4
SA22_7	829	107.84361362457275	306.9400405883789	0.9991617	993.6
SA22_7	830	104.61804866790771	147.5159454345703	0.51362306	994.8
SA22_7	831	123.23991060256958	78.05837631225586	0.9393171	996.0
SA22_7	832	92.99741983413696	187.88002967834473	0.9856548	997.2
SA22_7	833	133.03582668304443	291.0610771179199	0.9960926	998.4
SA22_7	834	73.2475996017456	345.77322006225586	0.9932051	999.6
SA22_7	835	87.32061386108398	194.9435806274414	0.9700504	1000.8
SA22_7	836	108.45776796340942	71.10228538513184	0.99899524	1002.0
SA22_7	837	67.88049936294556	217.2562551498413	0.9746122	1003.2
SA22_7	838	106.94483518600464	254.53660011291504	0.56152296	1004.4
SA22_7	839	143.78442764282227	247.01577186584473	0.9873297	1005.6
SA22_7	840	164.43395614624023	396.3717269897461	0.999213	1006.8
SA22_7	841	136.36062145233154	321.4950942993164	0.99891865	1008.0
SA22_7	842	81.31503462791443	210.77126026153564	0.9768772	1009.2
SA22_7	843	107.35177993774414	82.70028591156006	0.9986015	1010.4
SA22_7	844	105.69075345993042	121.34114742279053	0.058562323	1011.6
SA22_7	845	96.50677442550659	230.42962074279785	0.8386099	1012.8
SA22_7	846	121.27077579498291	221.5065050125122	0.9456364	1014.0
SA22_7	847	157.7193260192871	374.32600021362305	0.9977817	1015.2
SA22_7	848	148.20610284805298	334.2612361907959	0.9983424	1016.4
SA22_7	849	148.666250705719	276.91308975219727	0.99932706	1017.6
SA22_7	850	140.0850534439087	340.5702209472656	0.989198	1018.8
SA22_7	851	131.37093782424927	302.0577621459961	0.99654764	1020.0
SA22_7	852	147.8161334991455	328.4589385986328	0.99329376	1021.2
SA22_7	853	104.97410297393799	327.48287200927734	0.9975439	1022.4
SA22_7	854	76.55898332595825	310.52490234375	0.9976508	1023.6
SA22_7	855	113.53775262832642	134.25265789031982	0.9981831	1024.8
SA22_7	856	114.72238302230835	72.82782554626465	0.9839378	1026.0
SA22_7	857	116.21013879776001	153.4755277633667	0.9896588	1027.2
SA22_7	858	148.55401515960693	181.22890949249268	0.7781353	1028.4
SA22_7	859	117.35842227935791	137.4112844467163	0.9905572	1029.6
SA22_7	860	75.04289150238037	279.10755157470703	0.9987991	1030.8
SA22_7	861	88.19303512573242	364.42846298217773	0.998844	1032.0
SA22_7	862	98.1756329536438	301.09436988830566	0.9986958	1033.2
SA22_7	863	92.46665239334106	100.2324628829956	0.9796027	1034.4
SA22_7	864	111.76965236663818	72.92547225952148	0.9576192	1035.6
SA22_7	865	88.03405165672302	187.71100044250488	0.9962723	1036.8
SA22_7	866	121.48209810256958	206.07905387878418	0.9786849	1038.0
SA22_7	867	157.90016651153564	356.07776641845703	0.99874073	1039.2
SA22_7	868	149.38913583755493	305.8315944671631	0.99720746	1040.4
SA22_7	869	152.6703119277954	244.93975639343262	0.74159396	1041.6
SA22_7	870	138.7102484703064	253.87887954711914	0.97630095	1042.8
SA22_7	871	167.33603477478027	261.6793155670166	0.9862834	1044.0
SA22_7	872	187.86815404891968	218.6612033843994	0.9983884	1045.2
SA22_7	873	75.84426403045654	226.21862411499023	0.94320065	1046.4
SA22_7	874	60.35451292991638	374.8011302947998	0.9910082	1047.6
SA22_7	875	73.62536787986755	388.45544815063477	0.69148946	1048.8
SA22_7	876	112.90628910064697	219.96814727783203	0.99537164	1050.0
SA22_7	877	110.42667627334595	77.21910953521729	0.99691296	1051.2
SA22_7	878	69.40995454788208	116.43831253051758	0.44005883	1052.4
SA22_7	879	86.72519326210022	215.2585744857788	0.94849604	1053.6
SA22_7	880	122.24397659301758	239.63051319122314	0.94774526	1054.8
SA22_7	881	136.7442488670349	357.40851402282715	0.9995223	1056.0
SA22_7	882	74.83089566230774	312.98715591430664	0.7143511	1057.2
SA22_7	883	89.09158706665039	143.2550811767578	0.99397004	1058.4
SA22_7	884	119.25619840621948	49.290640354156494	0.9989435	1059.6
SA22_7	885	72.66497015953064	175.49235820770264	0.07378075	1060.8
SA22_7	886	98.90201091766357	235.1656150817871	0.79457206	1062.0
SA22_7	887	110.78265905380249	254.05214309692383	0.91762036	1063.2
SA22_7	888	153.14197540283203	357.0524597167969	0.9987363	1064.4
SA22_7	889	145.3692078590393	250.25665283203125	0.99947184	1065.6
SA22_7	890	73.08363914489746	313.81367683410645	0.9952134	1066.8
SA22_7	891	74.94688034057617	186.5962314605713	0.9815279	1068.0
SA22_7	892	111.38747930526733	49.472140073776245	0.9575635	1069.2
SA22_7	893	97.43325710296631	137.83839225769043	0.9842737	1070.4
SA22_7	894	138.81256580352783	178.03462028503418	0.9904073	1071.6
SA22_7	895	143.92766952514648	315.6616401672363	0.8994506	1072.8
SA22_7	896	148.21418523788452	360.3449249267578	0.9983681	1074.0
SA22_7	897	157.84181356430054	248.90725135803223	0.99956316	1075.2
SA22_7	898	131.69852495193481	314.0995788574219	0.99928457	1076.4
SA22_7	899	69.17752623558044	198.1106185913086	0.9236961	1077.6
SA22_7	900	113.20080757141113	62.14264154434204	0.9925351	1078.8
SA22_7	901	105.1100492477417	144.7094964981079	0.98190844	1080.0
SA22_7	902	119.7114109992981	203.61531257629395	0.9821469	1081.2
SA22_7	903	137.20145225524902	221.8018913269043	0.8451989	1082.4
SA22_7	904	173.03614616394043	187.27091789245605	0.9951283	1083.6
SA22_7	905	91.96597337722778	222.12950706481934	0.9854915	1084.8
SA22_7	906	89.38930034637451	336.5274238586426	0.9983437	1086.0
SA22_7	907	88.55975270271301	266.4568519592285	0.5303418	1087.2
SA22_7	908	109.79111194610596	98.09021472930908	0.99789906	1088.4
SA22_7	909	118.91448497772217	77.68043518066406	0.99932253	1089.6
SA22_7	910	81.57331347465515	106.38030052185059	0.8373869	1090.8
SA22_7	911	91.01600050926208	218.31265926361084	0.8825764	1092.0
SA22_7	912	122.22847938537598	209.00904178619385	0.9309846	1093.2
SA22_7	913	151.0310411453247	291.69276237487793	0.9850948	1094.4
SA22_7	914	154.03670072555542	357.7078056335449	0.9979752	1095.6
SA22_7	915	155.9089183807373	241.94655418395996	0.9969221	1096.8
SA22_7	916	141.1691188812256	299.8506546020508	0.99678975	1098.0
SA22_7	917	157.20150470733643	367.33325958251953	0.9984847	1099.2
SA22_7	918	113.38176727294922	276.80957794189453	0.9979619	1100.4
SA22_7	919	68.98461580276489	172.1898365020752	0.89806783	1101.6
SA22_7	920	115.69805145263672	53.27617406845093	0.99941635	1102.8
SA22_7	921	76.53326392173767	172.4021816253662	0.90335083	1104.0
SA22_7	922	103.92906665802002	187.4413776397705	0.0026290494	1105.2
SA22_7	923	145.25737762451172	352.66387939453125	0.99903464	1106.4
SA22_7	924	136.07158660888672	281.75336837768555	0.99828416	1107.6
SA22_7	925	91.54714345932007	329.2540740966797	0.99172795	1108.8
SA22_7	926	76.49500370025635	263.3244037628174	0.9343226	1110.0
SA22_7	927	112.56723403930664	75.13850927352905	0.995761	1111.2
SA22_7	928	139.76091146469116	74.47445869445801	0.9981523	1112.4
SA22_7	929	110.56826114654541	38.52561950683594	0.99528235	1113.6
SA22_7	930	75.38061141967773	142.2004222869873	0.9841815	1114.8
SA22_7	931	107.08492994308472	181.89868927001953	0.96115816	1116.0
SA22_7	932	126.84018611907959	277.2135543823242	0.9954716	1117.2
SA22_7	933	88.16196918487549	371.4349365234375	0.9966834	1118.4
SA22_7	934	94.72832679748535	259.25554275512695	0.988608	1119.6
SA22_7	935	109.9376916885376	155.5715560913086	0.998566	1120.8
SA22_7	936	114.55469131469727	53.02217245101929	0.99796474	1122.0
SA22_7	937	68.25559139251709	203.43878746032715	0.0114408005	1123.2
SA22_7	938	104.65033054351807	252.02665328979492	0.13357677	1124.4
SA22_7	939	130.88315725326538	315.3676128387451	0.9950819	1125.6
SA22_7	940	146.19144201278687	292.4373435974121	0.99468565	1126.8
SA22_7	941	147.65642881393433	291.64838790893555	0.9825463	1128.0
SA22_7	942	155.3194284439087	380.3342342376709	0.9991253	1129.2
SA22_7	943	122.12772369384766	332.6155185699463	0.9964851	1130.4
SA22_7	944	70.79524397850037	189.12737846374512	0.8974719	1131.6
SA22_7	945	112.38473653793335	51.22199892997742	0.9935318	1132.8
SA22_7	946	75.82049369812012	154.25874710083008	0.36531278	1134.0
SA22_7	947	112.1625304222107	191.14462852478027	0.99034953	1135.2
SA22_7	948	146.3063359260559	271.92604064941406	0.999035	1136.4
SA22_7	949	156.1461329460144	394.8149013519287	0.9990933	1137.6
SA22_7	950	120.0230360031128	323.6385154724121	0.9978951	1138.8
SA22_7	951	79.00265455245972	147.69524574279785	0.92048234	1140.0
SA22_7	952	110.10327339172363	72.8309154510498	0.8715336	1141.2
SA22_7	953	99.09514784812927	166.03365898132324	0.9833067	1142.4
SA22_7	954	121.533203125	293.44865798950195	0.9981213	1143.6
SA22_7	955	113.60287666320801	331.7659091949463	0.9973049	1144.8
SA22_7	956	142.8239345550537	195.42205810546875	0.99819416	1146.0
SA22_7	957	82.03616142272949	135.04240036010742	0.99693227	1147.2
SA22_7	958	118.14126968383789	75.40323257446289	0.9981165	1148.4
SA22_7	959	79.77873086929321	155.51260471343994	0.88185686	1149.6
SA22_7	960	112.74359226226807	191.1690616607666	0.99269146	1150.8
SA22_7	961	142.86407232284546	241.4293384552002	0.9977216	1152.0
SA22_7	962	107.5412392616272	381.27562522888184	0.99893767	1153.2
SA22_7	963	78.0340850353241	255.5471134185791	0.96026236	1154.4
SA22_7	964	125.23064613342285	54.624996185302734	0.99500376	1155.6
SA22_7	965	96.41456604003906	131.4851474761963	0.94243985	1156.8
SA22_7	966	153.51496934890747	217.4113941192627	0.99512875	1158.0
SA22_7	967	156.82461261749268	380.96500396728516	0.99727684	1159.2
SA22_7	968	167.6304578781128	244.90296363830566	0.9990575	1160.4
SA22_7	969	118.40066909790039	258.0956268310547	0.095041804	1161.6
SA22_7	970	169.9424386024475	254.71961975097656	0.008636157	1162.8
SA22_7	971	140.87460041046143	184.5410442352295	0.99686265	1164.0
SA22_7	972	69.47951912879944	255.1640224456787	0.99185866	1165.2
SA22_7	973	86.97924017906189	139.16978359222412	0.9682871	1166.4
SA22_7	974	107.7052354812622	94.33714628219604	0.35865006	1167.6
SA22_7	975	107.25092887878418	167.60923862457275	0.97096115	1168.8
SA22_7	976	144.4859266281128	196.5988826751709	0.99433386	1170.0
SA22_7	977	157.01699256896973	377.7882385253906	0.99942064	1171.2
SA22_7	978	161.7647409439087	246.55323028564453	0.9956671	1172.4
SA22_7	979	134.95161533355713	352.7849578857422	0.99931884	1173.6
SA22_7	980	69.76339221000671	301.16249084472656	0.8188174	1174.8
SA22_7	981	100.14771223068237	106.11075639724731	0.9830657	1176.0
SA22_7	982	96.68306112289429	95.9130334854126	0.97383255	1177.2
SA22_7	983	101.28178596496582	194.9185037612915	0.96687096	1178.4
SA22_7	984	147.45147228240967	246.06356620788574	0.9897507	1179.6
SA22_7	985	87.41426467895508	382.26099014282227	0.99803394	1180.8
SA22_7	986	79.24550175666809	267.74182319641113	0.9793028	1182.0
SA22_7	987	112.09884881973267	63.89965295791626	0.99663806	1183.2
SA22_7	988	95.82687616348267	142.2467851638794	0.96012235	1184.4
SA22_7	989	85.97164750099182	360.022029876709	0.99094534	1185.6
SA22_7	990	95.69460153579712	320.6027412414551	0.9962632	1186.8
SA22_7	991	116.55794382095337	153.55084419250488	0.9976508	1188.0
SA22_7	992	102.68287658691406	83.92978191375732	0.9964101	1189.2
SA22_7	993	106.4393162727356	59.15789723396301	0.996566	1190.4
SA22_7	994	75.10497570037842	196.62002563476562	0.9753262	1191.6
SA22_7	995	107.96431303024292	227.31164932250977	0.4653605	1192.8
SA22_7	996	134.44979190826416	234.94438648223877	0.96851516	1194.0
SA22_7	997	154.1759490966797	382.35225677490234	0.9958961	1195.2
SA22_7	998	154.12776470184326	250.36663055419922	0.99950063	1196.4
SA22_7	999	91.25844240188599	308.9073371887207	0.9966144	1197.6
SA22_7	1000	81.21541738510132	232.8341817855835	0.95589393	1198.8
SA22_7	1001	112.26356029510498	41.964619159698486	0.9992812	1200.0
SA22_7	1002	75.26183128356934	208.46384525299072	0.66840917	1201.2
SA22_7	1003	114.77363109588623	260.2001953125	0.9163628	1202.4
SA22_7	1004	101.81360244750977	165.502610206604	0.98213124	1203.6
SA22_7	1005	116.15122556686401	77.13430881500244	0.9947619	1204.8
SA22_7	1006	73.80647659301758	116.45392656326294	0.9614441	1206.0
SA22_7	1007	88.92211318016052	281.71817779541016	0.49925888	1207.2
SA22_7	1008	131.55946731567383	192.89470195770264	0.9980082	1208.4
SA22_7	1009	81.36268258094788	123.45328330993652	0.9938875	1209.6
SA22_7	1010	111.00947856903076	55.714659690856934	0.45974538	1210.8
SA22_7	1011	72.40079641342163	196.33931636810303	0.97197455	1212.0
SA22_7	1012	97.0800518989563	217.75812149047852	0.07102684	1213.2
SA22_7	1013	129.23320531845093	314.00121688842773	0.9974201	1214.4
SA22_7	1014	69.0872073173523	364.05381202697754	0.9733759	1215.6
SA22_7	1015	109.75353717803955	187.26648330688477	0.99279565	1216.8
SA22_7	1016	99.95853900909424	60.97515106201172	0.99714667	1218.0
SA22_7	1017	74.3667483329773	234.25329208374023	0.9238612	1219.2
SA22_7	1018	104.0459156036377	256.59496307373047	0.6103387	1220.4
SA22_7	1019	83.91163945198059	140.77609062194824	0.9554403	1221.6
SA22_7	1020	115.96517562866211	48.57007026672363	0.9984256	1222.8
SA22_7	1021	67.58225560188293	201.71781063079834	0.9886009	1224.0
SA22_7	1022	115.46962261199951	236.18788719177246	0.033923175	1225.2
SA22_7	1023	144.54808235168457	232.57686138153076	0.93924904	1226.4
SA22_7	1024	163.51470947265625	388.3824348449707	0.99896944	1227.6
SA22_7	1025	129.05884981155396	291.88673973083496	0.9986878	1228.8
SA22_7	1026	74.47277307510376	143.23858737945557	0.82670707	1230.0
SA22_7	1027	112.12891340255737	65.8619213104248	0.6600701	1231.2
SA22_7	1028	78.88694405555725	176.7466163635254	0.04914342	1232.4
SA22_7	1029	113.58963251113892	196.77472114562988	0.8997098	1233.6
SA22_7	1030	153.83158922195435	354.64691162109375	0.99883837	1234.8
SA22_7	1031	219.9997901916504	270.8953857421875	0.99170977	1236.0
SA22_7	1032	127.42640972137451	276.8012809753418	0.9986743	1237.2
SA22_7	1033	149.43819046020508	374.00081634521484	0.9968604	1238.4
SA22_7	1034	123.89838695526123	248.25505256652832	0.9977297	1239.6
SA22_7	1035	73.96687269210815	134.52781677246094	0.8293972	1240.8
SA22_7	1036	105.5473804473877	66.49018049240112	0.9396196	1242.0
SA22_7	1037	89.41088318824768	180.9810733795166	0.985302	1243.2
SA22_7	1038	122.15533256530762	185.50975799560547	0.98215204	1244.4
SA22_7	1039	157.7548861503601	356.59109115600586	0.998298	1245.6
SA22_7	1040	151.76665782928467	259.37267303466797	0.9181007	1246.8
SA22_7	1041	145.33510208129883	264.06280517578125	0.9988133	1248.0
SA22_7	1042	101.25946998596191	383.28280448913574	0.9974038	1249.2
SA22_7	1043	73.65180253982544	225.7155418395996	0.24305071	1250.4
SA22_7	1044	125.52485466003418	69.4680118560791	0.999315	1251.6
SA22_7	1045	74.82317686080933	154.6769142150879	0.987104	1252.8
SA22_7	1046	88.31978440284729	220.7501220703125	0.9159127	1254.0
SA22_7	1047	95.48869132995605	219.849271774292	0.9742843	1255.2
SA22_7	1048	126.40218734741211	271.79606437683105	0.9759275	1256.4
SA22_7	1049	112.2636079788208	358.76380920410156	0.9992223	1257.6
SA22_7	1050	71.70303463935852	242.0383071899414	0.2816358	1258.8
SA22_7	1051	102.33854055404663	92.41219997406006	0.9855941	1260.0
SA22_7	1052	126.66581869125366	52.250375747680664	0.9997397	1261.2
SA22_7	1053	143.58566999435425	71.4373254776001	0.9987552	1262.4
SA22_7	1054	149.35662746429443	229.58596229553223	0.9995183	1263.6
SA22_7	1055	113.42673301696777	141.46532535552979	0.9974759	1264.8
SA22_7	1056	135.41492223739624	244.67059135437012	0.78232485	1266.0
SA22_7	1057	128.86075973510742	336.8707752227783	0.99936825	1267.2
SA22_7	1058	123.21594953536987	223.3421516418457	0.99683553	1268.4
SA22_7	1059	93.67867112159729	93.9781379699707	0.9976694	1269.6
SA22_7	1060	134.1291308403015	72.7291202545166	0.45459157	1270.8
SA22_7	1061	111.67348623275757	167.83368587493896	0.9146809	1272.0
SA22_7	1062	147.1981644630432	208.71182441711426	0.9987307	1273.2
SA22_7	1063	195.99924087524414	236.11109733581543	0.992305	1274.4
SA22_7	1064	216.10336303710938	259.2272186279297	0.9986646	1275.6
SA22_7	1065	142.572820186615	324.0666389465332	0.99893624	1276.8
SA22_7	1066	118.28413009643555	219.86517906188965	0.9366134	1278.0
SA22_7	1067	117.50177145004272	100.70992469787598	0.9941327	1279.2
SA22_7	1068	137.76898384094238	104.09094572067261	0.99877244	1280.4
SA22_7	1069	88.97949457168579	242.82654762268066	0.99865746	1281.6
SA22_7	1070	91.73865914344788	378.99224281311035	0.997764	1282.8
SA22_7	1071	129.86364364624023	393.96846771240234	0.9996345	1284.0
SA22_7	1072	138.8727903366089	386.814022064209	0.9997842	1285.2
SA22_7	1073	144.45635080337524	387.6832580566406	0.999757	1286.4
SA22_7	1074	135.16347408294678	349.63050842285156	0.99808455	1287.6
SA22_7	1075	115.23691415786743	125.78956604003906	0.9952945	1288.8
SA22_7	1076	114.26455974578857	125.16992568969727	0.9970873	1290.0
SA22_7	1077	129.86972332000732	104.92960453033447	0.99786156	1291.2
SA22_7	1078	124.13935661315918	87.36499071121216	0.9990615	1292.4
SA22_7	1079	110.98449230194092	128.10998439788818	0.99080545	1293.6
SA22_7	1080	125.8807897567749	287.156982421875	0.9996804	1294.8
SA22_7	1081	109.58869457244873	304.91804122924805	0.99656975	1296.0
SA22_7	1082	113.7857437133789	80.43062210083008	0.98174757	1297.2
SA22_7	1083	106.17059469223022	165.74714183807373	0.99859506	1298.4
SA22_7	1084	117.73183345794678	297.62277603149414	0.99944717	1299.6
SA22_7	1085	90.4642641544342	144.06628131866455	0.966401	1300.8
SA22_7	1086	117.71985292434692	58.22627305984497	0.9985877	1302.0
SA22_7	1087	67.5129234790802	203.8670253753662	0.905051	1303.2
SA22_7	1088	107.59273767471313	254.92592811584473	0.0449639	1304.4
SA22_7	1089	102.15380191802979	353.1034469604492	0.9992843	1305.6
SA22_7	1090	84.07894372940063	255.24453163146973	0.68000513	1306.8
SA22_7	1091	102.87389755249023	83.37090969085693	0.98809844	1308.0
SA22_7	1092	119.31214332580566	211.29183769226074	0.9995369	1309.2
SA22_7	1093	111.85730695724487	242.23654747009277	0.9959722	1310.4
SA22_7	1094	96.92814350128174	93.56964826583862	0.99533033	1311.6
SA22_7	1095	85.76324582099915	105.16058921813965	0.6404718	1312.8
SA22_7	1096	89.51544761657715	227.03289985656738	0.89471585	1314.0
SA22_7	1097	108.14836025238037	234.18794631958008	0.2537732	1315.2
SA22_7	1098	142.37029552459717	344.9550247192383	0.99923134	1316.4
SA22_7	1099	120.55342197418213	246.34065628051758	0.97644717	1317.6
SA22_7	1100	75.2608597278595	118.35443258285522	0.9574681	1318.8
SA22_7	1101	98.10794591903687	82.54947423934937	0.86881566	1320.0
SA22_7	1102	82.38292336463928	210.81039905548096	0.6158708	1321.2
SA22_7	1103	115.98745584487915	198.93323421478271	0.7784714	1322.4
SA22_7	1104	151.01423263549805	251.41674041748047	0.99767107	1323.6
SA22_7	1105	152.37059593200684	357.6529312133789	0.99874085	1324.8
SA22_7	1106	150.95515251159668	235.2018928527832	0.9994752	1326.0
SA22_7	1107	102.5508165359497	372.985782623291	0.99827886	1327.2
SA22_7	1108	77.0193338394165	274.60304260253906	0.99351066	1328.4
SA22_7	1109	118.53926181793213	88.02707433700562	0.99921227	1329.6
SA22_7	1110	89.43578004837036	134.77708339691162	0.35063416	1330.8
SA22_7	1111	90.13071060180664	201.2559700012207	0.9655866	1332.0
SA22_7	1112	114.93895053863525	243.33984375	0.99508333	1333.2
SA22_7	1113	93.37288737297058	345.57809829711914	0.99908054	1334.4
SA22_7	1114	84.03276205062866	218.48889827728271	0.21860366	1335.6
SA22_7	1115	119.93666887283325	54.13717031478882	0.9892203	1336.8
SA22_7	1116	97.07808494567871	114.44962978363037	0.98576665	1338.0
SA22_7	1117	76.78027749061584	263.01655769348145	0.74782974	1339.2
SA22_7	1118	138.6291742324829	230.1144790649414	0.9986135	1340.4
SA22_7	1119	81.69445395469666	120.83394527435303	0.9913986	1341.6
SA22_7	1120	103.13770771026611	52.371203899383545	0.99454063	1342.8
SA22_7	1121	70.64664363861084	224.2444896697998	0.9458005	1344.0
SA22_7	1122	115.35286903381348	262.22694396972656	0.6449522	1345.2
SA22_7	1123	130.94054460525513	218.43538284301758	0.1914418	1346.4
SA22_7	1124	160.12117862701416	357.9311943054199	0.99857605	1347.6
SA22_7	1125	156.07163906097412	295.78874588012695	0.998738	1348.8
SA22_7	1126	141.21713638305664	245.5799961090088	0.90893286	1350.0
SA22_7	1127	143.66958141326904	262.9995059967041	0.9537896	1351.2
SA22_7	1128	178.54584455490112	202.4979829788208	0.99439526	1352.4
SA22_7	1129	107.56237506866455	202.97327041625977	0.96804285	1353.6
SA22_7	1130	72.98330068588257	286.30393981933594	0.9951698	1354.8
SA22_7	1131	101.7228364944458	195.60407638549805	0.9832435	1356.0
SA22_7	1132	112.16681003570557	79.78217124938965	0.99681723	1357.2
SA22_7	1133	125.66286325454712	81.25187873840332	0.9975084	1358.4
SA22_7	1134	108.99944305419922	70.50354480743408	0.93194115	1359.6
SA22_7	1135	117.79134273529053	209.85554695129395	0.99851555	1360.8
SA22_7	1136	131.08919858932495	292.9439163208008	0.9994678	1362.0
SA22_7	1137	105.13874292373657	280.687780380249	0.9968335	1363.2
SA22_7	1138	98.90985488891602	93.98734331130981	0.9772743	1364.4
SA22_7	1139	125.11030435562134	57.61909246444702	0.99885345	1365.6
SA22_7	1140	124.36071634292603	55.31574010848999	0.99741423	1366.8
SA22_7	1141	63.90888690948486	290.4002094268799	0.981309	1368.0
SA22_7	1142	77.12991237640381	415.4026222229004	0.99308914	1369.2
SA22_7	1143	90.25534987449646	371.61672592163086	0.9709336	1370.4
SA22_7	1144	99.62761998176575	126.40242576599121	0.9970969	1371.6
SA22_7	1145	113.39242458343506	75.49264669418335	0.994816	1372.8
SA22_7	1146	124.00715351104736	286.2289524078369	0.99954766	1374.0
SA22_7	1147	114.72115516662598	237.9224681854248	0.99870706	1375.2
SA22_7	1148	105.55615425109863	75.6448745727539	0.9952624	1376.4
SA22_7	1149	80.26584982872009	106.07383489608765	0.7497696	1377.6
SA22_7	1150	81.96049332618713	226.20338916778564	0.54146034	1378.8
SA22_7	1151	113.53708505630493	239.23885345458984	0.03239211	1380.0
SA22_7	1152	104.40071821212769	330.2266502380371	0.9994759	1381.2
SA22_7	1153	97.18266129493713	242.52685546875	0.92722607	1382.4
SA22_7	1154	123.4441876411438	65.35070657730103	0.9988759	1383.6
SA22_7	1155	72.79777526855469	125.77451705932617	0.26156282	1384.8
SA22_7	1156	73.23359847068787	269.1397762298584	0.12448995	1386.0
SA22_7	1157	138.50302696228027	227.2276210784912	0.999186	1387.2
SA22_7	1158	79.03423309326172	126.79312705993652	0.9894574	1388.4
SA22_7	1159	117.5968885421753	67.7368426322937	0.576041	1389.6
SA22_7	1160	112.30146884918213	157.6534652709961	0.9017864	1390.8
SA22_7	1161	137.5880479812622	166.9240951538086	0.94407535	1392.0
SA22_7	1162	136.93180084228516	300.5137252807617	0.99187964	1393.2
SA22_7	1163	166.7070746421814	401.5979290008545	0.99926656	1394.4
SA22_7	1164	141.18831157684326	390.0241470336914	0.9983822	1395.6
SA22_7	1165	73.68951439857483	277.41116523742676	0.9870069	1396.8
SA22_7	1166	97.87368774414062	89.68272686004639	0.9623869	1398.0
SA22_7	1167	99.89969730377197	177.56099224090576	0.9467189	1399.2
SA22_7	1168	126.35154724121094	317.268590927124	0.99947673	1400.4
SA22_7	1169	121.49207592010498	341.65188789367676	0.9992119	1401.6
SA22_7	1170	121.51548862457275	347.66693115234375	0.9992723	1402.8
SA22_7	1171	98.5238254070282	370.8153533935547	0.031673063	1404.0
SA22_7	1172	91.06399416923523	418.6739730834961	0.0046941666	1405.2
SA22_7	1173	83.07359218597412	436.3036251068115	0.9598242	1406.4
SA22_7	1174	86.73903942108154	436.0553455352783	0.9165135	1407.6
SA22_7	1175	72.89461493492126	436.5057563781738	0.0981305	1408.8
SA22_7	1176	85.19018292427063	436.4982032775879	0.5286187	1410.0
SA22_7	1177	85.82696914672852	437.9608726501465	0.8781937	1411.2
SA22_7	1178	86.91343069076538	437.7180290222168	0.3076937	1412.4
SA22_7	1179	84.71117615699768	437.07075119018555	0.5327955	1413.6
SA22_7	1180	86.33819818496704	438.0117416381836	0.4643496	1414.8
SA22_7	1181	84.3693733215332	440.77314376831055	0.47703812	1416.0
SA22_7	1182	83.75357389450073	438.8848114013672	0.078816794	1417.2
SA22_7	1183	82.35705494880676	438.2651138305664	0.06049369	1418.4
SA22_7	1184	87.35626935958862	437.4985885620117	0.07563518	1419.6
SA22_7	1185	87.83609867095947	437.89403915405273	0.079729095	1420.8
SA22_7	1186	84.97551083564758	438.59710693359375	0.096146464	1422.0
SA22_7	1187	85.48891544342041	437.86279678344727	0.07168434	1423.2
SA22_7	1188	89.09173011779785	437.7452087402344	0.093520075	1424.4
SA22_7	1189	90.2129590511322	436.2960433959961	0.01365936	1425.6
SA22_7	1190	88.34753632545471	436.70854568481445	0.0066757863	1426.8
SA22_7	1191	80.207359790802	436.0026454925537	0.19645259	1428.0
SA22_7	1192	85.24623513221741	436.9906997680664	0.1461009	1429.2
SA22_7	1193	79.67444658279419	434.0581512451172	0.038536347	1430.4
SA22_7	1194	87.0675265789032	437.70023345947266	0.11983042	1431.6
SA22_7	1195	90.20421504974365	438.2065200805664	0.012064011	1432.8
SA22_7	1196	83.37823748588562	437.57829666137695	0.038061727	1434.0
SA22_7	1197	86.50203347206116	437.5093460083008	0.061870046	1435.2
SA22_7	1198	90.21939039230347	439.0235710144043	0.35419106	1436.4
SA22_7	1199	85.75446605682373	438.31226348876953	0.014267891	1437.6
SA22_7	1200	87.59449124336243	440.35640716552734	0.28727552	1438.8
SA22_7	1201	86.96719408035278	439.43498611450195	0.1510626	1440.0
SA22_7	1202	83.37551951408386	439.4370174407959	0.08159398	1441.2
SA22_7	1203	86.38323545455933	438.766565322876	0.08431521	1442.4
SA22_7	1204	86.20421290397644	438.35357666015625	0.04525956	1443.6
SA22_7	1205	90.18574357032776	440.07811546325684	0.18744151	1444.8
SA22_7	1206	90.19395112991333	440.7136058807373	0.49441424	1446.0
SA22_7	1207	91.48109555244446	440.3038787841797	0.675245	1447.2
SA22_7	1208	88.92521262168884	439.6394920349121	0.4061334	1448.4
SA22_7	1209	92.02718734741211	440.6432247161865	0.5015709	1449.6
SA22_7	1210	90.40583968162537	439.7563934326172	0.489974	1450.8
SA22_7	1211	92.31743216514587	440.8568000793457	0.7821864	1452.0
SA22_7	1212	91.55484437942505	439.202184677124	0.5762147	1453.2
SA22_7	1213	92.75170564651489	439.77258682250977	0.5560808	1454.4
SA22_7	1214	92.53767728805542	439.65657234191895	0.5416232	1455.6
SA22_7	1215	92.22221970558167	440.976505279541	0.71848816	1456.8
SA22_7	1216	91.88142418861389	440.13919830322266	0.6694665	1458.0
SA22_7	1217	93.23562383651733	441.0471725463867	0.61585754	1459.2
SA22_7	1218	92.21850633621216	439.6981430053711	0.6988429	1460.4
SA22_7	1219	89.90699052810669	437.6942825317383	0.35193905	1461.6
SA22_7	1220	93.04020404815674	439.03438568115234	0.6253258	1462.8
SA22_7	1221	91.25741720199585	437.27757453918457	0.057521954	1464.0
SA22_7	1222	93.47647428512573	439.8948669433594	0.34772488	1465.2
SA22_7	1223	88.8420581817627	436.82361602783203	0.042657483	1466.4
SA22_7	1224	87.95031905174255	437.47873306274414	0.17060056	1467.6
SA22_7	1225	93.04252862930298	440.05102157592773	0.66839975	1468.8
SA22_7	1226	93.58000159263611	440.9890937805176	0.8651263	1470.0
SA22_7	1227	93.76246929168701	438.56494903564453	0.18761656	1471.2
SA22_7	1228	94.13950443267822	442.0964813232422	0.22953087	1472.4
SA22_7	1229	105.17385005950928	439.3797969818115	0.030856317	1473.6
SA22_7	1230	102.0672082901001	442.3520565032959	0.33134118	1474.8
SA22_7	1231	104.80709075927734	443.0239963531494	0.6546662	1476.0
SA22_7	1232	105.20970821380615	443.0252265930176	0.7505706	1477.2
SA22_7	1233	105.18425703048706	442.03951835632324	0.54586864	1478.4
SA22_7	1234	106.5874457359314	441.1783218383789	0.67158043	1479.6
SA22_7	1235	104.79952096939087	441.6581726074219	0.19142173	1480.8
SA22_7	1236	103.46214771270752	440.6867980957031	0.49242452	1482.0
SA22_7	1237	105.78244924545288	441.64953231811523	0.35576567	1483.2
SA22_7	1238	105.18916845321655	442.1252632141113	0.6091857	1484.4
SA22_7	1239	102.64685153961182	442.82249450683594	0.49355382	1485.6
SA22_7	1240	106.54841661453247	442.783842086792	0.44637987	1486.8
SA22_7	1241	103.65861654281616	443.09326171875	0.502032	1488.0
SA22_7	1242	102.59988307952881	442.86020278930664	0.5419133	1489.2
SA22_7	1243	105.53977489471436	444.733943939209	0.29173616	1490.4
SA22_7	1244	106.94243907928467	445.11274337768555	0.31762117	1491.6
SA22_7	1245	107.54098892211914	445.9277629852295	0.13128082	1492.8
SA22_7	1246	108.05984735488892	444.99223709106445	0.32078168	1494.0
SA22_7	1247	107.6358437538147	444.54809188842773	0.41404995	1495.2
SA22_7	1248	107.95421600341797	442.8128242492676	0.5859036	1496.4
SA22_7	1249	106.9618821144104	442.37674713134766	0.79795384	1497.6
SA22_7	1250	110.21291017532349	443.5734272003174	0.5315441	1498.8
SA22_7	1251	119.8082685470581	444.7592353820801	0.30888438	1500.0
SA22_7	1252	122.83002138137817	444.3519973754883	0.776422	1501.2
SA22_7	1253	121.0199236869812	445.32219886779785	0.5807621	1502.4
SA22_7	1254	123.28054904937744	445.3641700744629	0.3751015	1503.6
SA22_7	1255	123.9236831665039	444.5757293701172	0.60706514	1504.8
SA22_7	1256	123.39253425598145	444.68833923339844	0.4238659	1506.0
SA22_7	1257	123.54546785354614	444.85496520996094	0.6938931	1507.2
SA22_7	1258	124.31412935256958	443.9008140563965	0.24094757	1508.4
SA22_7	1259	124.69099760055542	444.55827713012695	0.55101746	1509.6
SA22_7	1260	126.87653303146362	443.7443447113037	0.24720436	1510.8
SA22_7	1261	127.8529167175293	444.9312973022461	0.26864186	1512.0
SA22_7	1262	126.0951280593872	444.6126651763916	0.4630377	1513.2
SA22_7	1263	127.32396125793457	444.5266342163086	0.3651246	1514.4
SA22_7	1264	125.135338306427	443.9940547943115	0.60883105	1515.6
SA22_7	1265	128.25982570648193	445.22778511047363	0.592869	1516.8
SA22_7	1266	125.33266544342041	444.37150955200195	0.6665726	1518.0
SA22_7	1267	124.92058277130127	444.4783401489258	0.68456584	1519.2
SA22_7	1268	136.73653602600098	434.30514335632324	0.99126786	1520.4
SA22_7	1269	147.36136198043823	427.84326553344727	0.9981377	1521.6
SA22_7	1270	142.97854900360107	426.18006706237793	0.9996145	1522.8
SA22_7	1271	124.54614639282227	426.9134044647217	0.9989059	1524.0
SA22_7	1272	106.49782419204712	433.88437271118164	0.98281485	1525.2
SA22_7	1273	91.86221361160278	429.59163665771484	0.99173886	1526.4
SA22_7	1274	94.26079988479614	431.7085647583008	0.89240617	1527.6
SA22_7	1275	95.42672634124756	433.4707260131836	0.89789605	1528.8
SA22_7	1276	95.36160230636597	438.1424903869629	0.9799185	1530.0
SA22_7	1277	100.94261169433594	436.76905632019043	0.9865307	1531.2
SA22_7	1278	100.1544713973999	437.614688873291	0.984073	1532.4
SA22_7	1279	100.51083564758301	439.01350021362305	0.98584914	1533.6
SA22_7	1280	100.39727687835693	442.56420135498047	0.9895075	1534.8
SA22_7	1281	102.5713324546814	444.4926452636719	0.9375103	1536.0
SA22_7	1282	99.98791217803955	443.5763168334961	0.96457577	1537.2
SA22_7	1283	97.57225513458252	444.8667526245117	0.90957725	1538.4
SA22_7	1284	98.81387948989868	444.4687271118164	0.97921354	1539.6
SA22_7	1285	98.79604578018188	445.20572662353516	0.95645756	1540.8
SA22_7	1286	102.42056846618652	446.1083793640137	0.9747951	1542.0
SA22_7	1287	97.13091850280762	445.4805564880371	0.9829249	1543.2
SA22_7	1288	100.26514530181885	445.05932807922363	0.98688287	1544.4
SA22_7	1289	101.75892114639282	446.33874893188477	0.9643762	1545.6
SA22_7	1290	95.08912563323975	446.73359870910645	0.9759888	1546.8
SA22_7	1291	95.17368078231812	448.14127922058105	0.9683431	1548.0
SA22_7	1292	94.48443651199341	447.49975204467773	0.97903854	1549.2
SA22_7	1293	96.17705345153809	447.8272247314453	0.9720661	1550.4
SA22_7	1294	96.98514938354492	447.49162673950195	0.9806568	1551.6
SA22_7	1295	99.67838525772095	447.42579460144043	0.97166103	1552.8
SA22_7	1296	97.89793491363525	446.62548065185547	0.9799068	1554.0
SA22_7	1297	98.50454330444336	447.4058532714844	0.9733791	1555.2
SA22_7	1298	95.57633996009827	446.6890525817871	0.9717245	1556.4
SA22_7	1299	96.31417393684387	447.2670078277588	0.9857458	1557.6
SA22_7	1300	98.41902256011963	447.01086044311523	0.97795814	1558.8
SA22_7	1301	101.41211748123169	447.3287773132324	0.975573	1560.0
SA22_7	1302	98.32960963249207	447.05989837646484	0.98441166	1561.2
SA22_7	1303	99.05362129211426	446.6469955444336	0.9848038	1562.4
SA22_7	1304	98.81218075752258	446.8052387237549	0.9820816	1563.6
SA22_7	1305	102.5197982788086	447.0519161224365	0.9825654	1564.8
SA22_7	1306	95.8975076675415	447.07016944885254	0.97569	1566.0
SA22_7	1307	92.43221879005432	448.8679504394531	0.9674187	1567.2
SA22_7	1308	99.26626682281494	447.4772644042969	0.98153424	1568.4
SA22_7	1309	101.5223741531372	447.0165824890137	0.9788734	1569.6
SA22_7	1310	96.38010263442993	447.5369167327881	0.96213746	1570.8
SA22_7	1311	93.42151880264282	448.1609058380127	0.95067674	1572.0
SA22_7	1312	96.87061905860901	447.21410751342773	0.97552663	1573.2
SA22_7	1313	98.7418532371521	447.304630279541	0.9764997	1574.4
SA22_7	1314	98.47960472106934	446.94677352905273	0.9815143	1575.6
SA22_7	1315	97.0349669456482	447.40482330322266	0.9825768	1576.8
SA22_7	1316	96.03997468948364	447.53697395324707	0.9671149	1578.0
SA22_7	1317	95.2963650226593	448.0169105529785	0.96461284	1579.2
SA22_7	1318	97.26659059524536	446.9206237792969	0.98155	1580.4
SA22_7	1319	93.88278722763062	449.16895866394043	0.9446369	1581.6
SA22_7	1320	92.53631234169006	449.1830062866211	0.936121	1582.8
SA22_7	1321	98.79848957061768	447.2504425048828	0.974179	1584.0
SA22_7	1322	99.51472282409668	447.5313377380371	0.97882974	1585.2
SA22_7	1323	98.35084676742554	446.98511123657227	0.9659681	1586.4
SA22_7	1324	98.88840913772583	447.33821868896484	0.96677655	1587.6
SA22_7	1325	103.74000072479248	447.20266342163086	0.98106295	1588.8
SA22_7	1326	104.38061952590942	446.2958335876465	0.97907054	1590.0
SA22_7	1327	102.50861644744873	448.7289047241211	0.9789787	1591.2
SA22_7	1328	98.85721206665039	447.32540130615234	0.97839034	1592.4
SA22_7	1329	100.37776231765747	448.5812187194824	0.9761247	1593.6
SA22_7	1330	101.81658267974854	447.9817199707031	0.98040146	1594.8
SA22_7	1331	101.10194683074951	445.1447868347168	0.9886093	1596.0
SA22_7	1332	104.92899417877197	446.28461837768555	0.98598295	1597.2
SA22_7	1333	102.11670398712158	448.51661682128906	0.989273	1598.4
SA22_7	1334	102.13772058486938	446.56548500061035	0.9799784	1599.6
SA22_7	1335	104.7948956489563	445.9016418457031	0.9820311	1600.8
SA22_7	1336	106.66888952255249	446.52957916259766	0.9864277	1602.0
SA22_7	1337	109.4028115272522	446.1433410644531	0.98769253	1603.2
SA22_7	1338	107.74310827255249	446.27223014831543	0.9743077	1604.4
SA22_7	1339	106.12881183624268	447.1575164794922	0.98409176	1605.6
SA22_7	1340	106.03371858596802	446.8539047241211	0.9869393	1606.8
SA22_7	1341	104.29973602294922	448.25300216674805	0.98521173	1608.0
SA22_7	1342	104.60776090621948	448.1823921203613	0.98618156	1609.2
SA22_7	1343	104.36687469482422	448.4033203125	0.98447037	1610.4
SA22_7	1344	103.94878387451172	448.51335525512695	0.9862255	1611.6
SA22_7	1345	103.94209623336792	449.0097427368164	0.98112625	1612.8
SA22_7	1346	105.17034530639648	448.37825775146484	0.98607314	1614.0
SA22_7	1347	104.6570897102356	449.5000648498535	0.9860088	1615.2
SA22_7	1348	105.25238513946533	448.18777084350586	0.98407906	1616.4
SA22_7	1349	105.62610626220703	446.737117767334	0.98559976	1617.6
SA22_7	1350	104.15010452270508	448.1201934814453	0.9881804	1618.8
SA22_7	1351	105.771803855896	448.2517147064209	0.98540515	1620.0
SA22_7	1352	104.72733974456787	447.4867630004883	0.98677224	1621.2
SA22_7	1353	106.45836591720581	448.2670211791992	0.9914976	1622.4
SA22_7	1354	108.5138201713562	445.7237434387207	0.9891509	1623.6
SA22_7	1355	110.1455807685852	446.0570812225342	0.99244094	1624.8
SA22_7	1356	109.44510698318481	446.030330657959	0.9905674	1626.0
SA22_7	1357	107.07374811172485	447.7935791015625	0.98328996	1627.2
SA22_7	1358	106.76898956298828	447.47265815734863	0.98700804	1628.4
SA22_7	1359	108.35757255554199	447.63771057128906	0.9895955	1629.6
SA22_7	1360	107.52558708190918	446.6631031036377	0.98897576	1630.8
SA22_7	1361	107.88253545761108	446.21323585510254	0.9891455	1632.0
SA22_7	1362	109.56097841262817	445.026798248291	0.990635	1633.2
SA22_7	1363	109.12573337554932	445.54710388183594	0.98679763	1634.4
SA22_7	1364	107.31245279312134	447.0051956176758	0.98830706	1635.6
SA22_7	1365	106.22546672821045	448.68764877319336	0.9880386	1636.8
SA22_7	1366	110.9434723854065	445.6434631347656	0.9924583	1638.0
SA22_7	1367	112.11891174316406	445.2604579925537	0.9903436	1639.2
SA22_7	1368	111.87375783920288	447.32789039611816	0.9851777	1640.4
SA22_7	1369	107.05678462982178	447.6500129699707	0.98583686	1641.6
SA22_7	1370	110.53125858306885	446.8927001953125	0.9843472	1642.8
SA22_7	1371	113.99993896484375	444.62450981140137	0.991284	1644.0
SA22_7	1372	112.60392665863037	444.1123580932617	0.9903895	1645.2
SA22_7	1373	113.62404823303223	444.8606586456299	0.99135476	1646.4
SA22_7	1374	113.26627731323242	445.283260345459	0.99139094	1647.6
SA22_7	1375	112.21108436584473	447.5215530395508	0.99169123	1648.8
SA22_7	1376	109.6732497215271	447.5038146972656	0.9903025	1650.0
SA22_7	1377	112.56661415100098	447.57585525512695	0.9862446	1651.2
SA22_7	1378	112.65487670898438	448.14313888549805	0.98433095	1652.4
SA22_7	1379	106.55885934829712	448.30504417419434	0.9903211	1653.6
SA22_7	1380	106.30061626434326	449.41308975219727	0.9874522	1654.8
SA22_7	1381	108.61461162567139	448.1934070587158	0.98869294	1656.0
SA22_7	1382	111.77685260772705	447.3215675354004	0.9863624	1657.2
SA22_7	1383	111.73083782196045	446.4960479736328	0.9834765	1658.4
SA22_7	1384	109.64815616607666	446.68965339660645	0.9893169	1659.6
SA22_7	1385	110.56207418441772	445.8868217468262	0.9942979	1660.8
SA22_7	1386	111.63102388381958	447.78393745422363	0.9895475	1662.0
SA22_7	1387	109.37701463699341	449.2160224914551	0.9781803	1663.2
SA22_7	1388	111.70731782913208	448.38658332824707	0.9906467	1664.4
SA22_7	1389	110.65435409545898	446.7045593261719	0.98919314	1665.6
SA22_7	1390	109.76583957672119	446.6705131530762	0.98950666	1666.8
SA22_7	1391	109.37711000442505	446.67537689208984	0.99344033	1668.0
SA22_7	1392	110.74154376983643	446.18465423583984	0.99292964	1669.2
SA22_7	1393	112.34405040740967	447.25616455078125	0.9900822	1670.4
SA22_7	1394	111.3429069519043	445.85363388061523	0.995743	1671.6
SA22_7	1395	108.38978290557861	448.8357353210449	0.9901994	1672.8
SA22_7	1396	112.10489273071289	445.1245880126953	0.994054	1674.0
SA22_7	1397	112.93741464614868	447.23379135131836	0.9813989	1675.2
SA22_7	1398	108.71286392211914	447.5745391845703	0.99352574	1676.4
SA22_7	1399	110.48030853271484	449.2698383331299	0.9742939	1677.6
SA22_7	1400	109.88316535949707	447.0359802246094	0.99432147	1678.8
SA22_7	1401	111.85076236724854	447.2200012207031	0.99031365	1680.0
SA22_7	1402	111.69649362564087	446.23483657836914	0.99270755	1681.2
SA22_7	1403	110.7922911643982	446.6177272796631	0.9835007	1682.4
SA22_7	1404	112.77908086776733	447.19762802124023	0.9833014	1683.6
SA22_7	1405	113.12756538391113	447.99556732177734	0.9940843	1684.8
SA22_7	1406	114.94178771972656	448.559045791626	0.99284655	1686.0
SA22_7	1407	114.63429927825928	447.3236274719238	0.994175	1687.2
SA22_7	1408	114.88075256347656	446.9381904602051	0.9890542	1688.4
SA22_7	1409	113.4389877319336	448.83373260498047	0.98582965	1689.6
SA22_7	1410	113.57519626617432	448.32292556762695	0.9882234	1690.8
SA22_7	1411	113.6587381362915	449.4810676574707	0.98942226	1692.0
SA22_7	1412	113.41707706451416	448.0414581298828	0.9901968	1693.2
SA22_7	1413	114.67927694320679	448.87521743774414	0.98662555	1694.4
SA22_7	1414	114.96560573577881	447.41065979003906	0.99180275	1695.6
SA22_7	1415	116.26431941986084	447.2222328186035	0.9867181	1696.8
SA22_7	1416	115.88821411132812	448.1224822998047	0.9933918	1698.0
SA22_7	1417	116.83462858200073	448.1371307373047	0.9906846	1699.2
SA22_7	1418	116.75091981887817	447.7031421661377	0.9940348	1700.4
SA22_7	1419	114.3862247467041	448.846435546875	0.9918888	1701.6
SA22_7	1420	114.99835252761841	448.5672855377197	0.98499656	1702.8
SA22_7	1421	114.56983089447021	448.66310119628906	0.9847973	1704.0
SA22_7	1422	115.149986743927	448.31417083740234	0.9929739	1705.2
SA22_7	1423	114.78275060653687	448.8819122314453	0.9858802	1706.4
SA22_7	1424	115.9711241722107	448.40025901794434	0.98802865	1707.6
SA22_7	1425	113.83684873580933	449.0298843383789	0.98989445	1708.8
SA22_7	1426	115.21068811416626	448.2648468017578	0.9913254	1710.0
SA22_7	1427	115.01636505126953	448.37453842163086	0.9880064	1711.2
SA22_7	1428	115.38349390029907	448.22110176086426	0.99187547	1712.4
SA22_7	1429	115.35887718200684	448.8383674621582	0.987926	1713.6
SA22_7	1430	115.14657735824585	448.73743057250977	0.99060297	1714.8
SA22_7	1431	115.29906988143921	449.0320873260498	0.9803122	1716.0
SA22_7	1432	113.20899724960327	448.28112602233887	0.9925012	1717.2
SA22_7	1433	115.1474118232727	448.2058525085449	0.98738396	1718.4
SA22_7	1434	114.60508108139038	449.13299560546875	0.99174786	1719.6
SA22_7	1435	114.51215744018555	448.8589096069336	0.98533094	1720.8
SA22_7	1436	113.7163758277893	447.5892448425293	0.99429953	1722.0
SA22_7	1437	113.89977931976318	448.33940505981445	0.99026847	1723.2
SA22_7	1438	115.07227420806885	447.480525970459	0.99246526	1724.4
SA22_7	1439	115.49183130264282	448.3331108093262	0.9899039	1725.6
SA22_7	1440	112.99209594726562	448.8753032684326	0.989451	1726.8
SA22_7	1441	114.16958570480347	448.88731956481934	0.98688996	1728.0
SA22_7	1442	115.36993980407715	448.70713233947754	0.9810166	1729.2
SA22_7	1443	115.36872386932373	448.56943130493164	0.98507524	1730.4
SA22_7	1444	114.75095748901367	449.1109085083008	0.9872364	1731.6
SA22_7	1445	113.31515312194824	450.20153045654297	0.9858024	1732.8
SA22_7	1446	114.88361358642578	447.3358154296875	0.9934186	1734.0
SA22_7	1447	116.28634929656982	447.0017623901367	0.991159	1735.2
SA22_7	1448	117.62354373931885	447.2053813934326	0.9903921	1736.4
SA22_7	1449	113.84391784667969	449.0503406524658	0.9899384	1737.6
SA22_7	1450	113.76891136169434	448.18004608154297	0.99091107	1738.8
SA22_7	1451	115.53975343704224	446.79216384887695	0.9915754	1740.0
SA22_7	1452	117.54714250564575	447.40631103515625	0.99377185	1741.2
SA22_7	1453	117.32434034347534	448.36034774780273	0.9864739	1742.4
SA22_7	1454	116.3637638092041	448.4806251525879	0.98944086	1743.6
SA22_7	1455	114.46278095245361	447.91016578674316	0.99154145	1744.8
SA22_7	1456	114.7931456565857	448.2627868652344	0.98430055	1746.0
SA22_7	1457	113.94518613815308	448.2674789428711	0.9902622	1747.2
SA22_7	1458	114.82940912246704	448.13032150268555	0.99448735	1748.4
SA22_7	1459	116.32347106933594	448.92723083496094	0.9908229	1749.6
SA22_7	1460	120.55423259735107	448.06626319885254	0.9890265	1750.8
SA22_7	1461	125.801682472229	448.4498977661133	0.9901406	1752.0
SA22_7	1462	130.0583839416504	446.9526958465576	0.8937078	1753.2
SA22_7	1463	135.5670690536499	444.5969581604004	0.9113154	1754.4
SA22_7	1464	139.2214059829712	446.02721214294434	0.99277556	1755.6
SA22_7	1465	140.48867225646973	446.27403259277344	0.9720848	1756.8
SA22_7	1466	145.5286741256714	444.65314865112305	0.98079956	1758.0
SA22_7	1467	145.92750072479248	444.1318702697754	0.96935374	1759.2
SA22_7	1468	147.9557991027832	443.10075759887695	0.9685154	1760.4
SA22_7	1469	149.75401163101196	443.8568115234375	0.97162205	1761.6
SA22_7	1470	146.52645587921143	442.7716827392578	0.97872764	1762.8
SA22_7	1471	153.15392017364502	442.5176239013672	0.9790298	1764.0
SA22_7	1472	150.8401393890381	443.0543518066406	0.9848438	1765.2
SA22_7	1473	153.08247804641724	443.66506576538086	0.9229279	1766.4
SA22_7	1474	149.4206666946411	443.75295639038086	0.93968135	1767.6
SA22_7	1475	150.7199764251709	444.57447052001953	0.9630268	1768.8
SA22_7	1476	149.83267784118652	443.54684829711914	0.9699837	1770.0
SA22_7	1477	150.35104751586914	443.66003036499023	0.9752112	1771.2
SA22_7	1478	150.69124698638916	443.16006660461426	0.9677758	1772.4
SA22_7	1479	149.72456693649292	443.74677658081055	0.9807544	1773.6
SA22_7	1480	150.15668869018555	443.4934616088867	0.9408138	1774.8
SA22_7	1481	154.2145013809204	444.44409370422363	0.9199595	1776.0
SA22_7	1482	148.85690212249756	443.91529083251953	0.95479983	1777.2
SA22_7	1483	151.77712440490723	443.8637924194336	0.982832	1778.4
SA22_7	1484	151.3079285621643	443.8502597808838	0.96800315	1779.6
SA22_7	1485	152.7966022491455	443.97377014160156	0.9402617	1780.8
SA22_7	1486	150.8405089378357	443.1159210205078	0.9640429	1782.0
SA22_7	1487	151.15983486175537	444.35726165771484	0.9815528	1783.2
SA22_7	1488	151.54000520706177	443.05538177490234	0.9686637	1784.4
SA22_7	1489	149.79475736618042	444.92886543273926	0.967286	1785.6
SA22_7	1490	152.33962535858154	443.4488868713379	0.9617342	1786.8
SA22_7	1491	152.04064846038818	445.43535232543945	0.97760916	1788.0
SA22_7	1492	153.87310981750488	443.5210990905762	0.92772746	1789.2
SA22_7	1493	154.7798991203308	444.6050262451172	0.9780397	1790.4
SA22_7	1494	153.60617637634277	444.3826675415039	0.9797335	1791.6
SA22_7	1495	153.45959663391113	444.6653366088867	0.9004561	1792.8
SA22_7	1496	152.50205993652344	444.4789695739746	0.9495777	1794.0
SA22_7	1497	152.2129774093628	444.40149307250977	0.9540994	1795.2
SA22_7	1498	152.09637880325317	444.7331142425537	0.97080684	1796.4
SA22_7	1499	153.15943956375122	444.36052322387695	0.9109734	1797.6
SA22_7	1500	152.51774787902832	443.9680767059326	0.95028836	1798.8
SA22_7	1501	152.74295806884766	444.4954776763916	0.97740424	1800.0
SA22_7	1502	152.6328206062317	443.6543655395508	0.97059447	1801.2
SA22_7	1503	153.98821830749512	444.169979095459	0.9425396	1802.4
SA22_7	1504	151.37391090393066	444.12763595581055	0.9711774	1803.6
SA22_7	1505	150.24473667144775	443.5921096801758	0.9812476	1804.8
SA22_7	1506	150.55289268493652	442.8245258331299	0.9824593	1806.0
SA22_7	1507	152.88467407226562	444.0098190307617	0.98307335	1807.2
SA22_7	1508	153.05806398391724	443.84190559387207	0.94794244	1808.4
SA22_7	1509	153.59516143798828	443.6558532714844	0.9820124	1809.6
SA22_7	1510	152.8658390045166	443.9629554748535	0.957807	1810.8
SA22_7	1511	153.18751335144043	444.88574981689453	0.89387536	1812.0
SA22_7	1512	152.7906894683838	443.4345817565918	0.97156256	1813.2
SA22_7	1513	152.85589694976807	442.17501640319824	0.988865	1814.4
SA22_7	1514	152.244770526886	443.0986976623535	0.8500806	1815.6
SA22_7	1515	151.91044807434082	444.21031951904297	0.9895997	1816.8
SA22_7	1516	148.74752759933472	442.17979431152344	0.99434495	1818.0
SA22_7	1517	149.65182542800903	442.4742794036865	0.99336797	1819.2
SA22_7	1518	150.11759996414185	441.7623996734619	0.9906358	1820.4
SA22_7	1519	150.39993524551392	444.9791622161865	0.99233454	1821.6
SA22_7	1520	153.45849990844727	443.0937194824219	0.9469422	1822.8
SA22_7	1521	153.232741355896	444.59970474243164	0.81394815	1824.0
SA22_7	1522	152.94184684753418	443.43915939331055	0.9013921	1825.2
SA22_7	1523	150.49117803573608	443.98189544677734	0.96837974	1826.4
SA22_7	1524	149.49045181274414	442.6552963256836	0.98736936	1827.6
SA22_7	1525	150.223708152771	442.9759883880615	0.99389005	1828.8
SA22_7	1526	149.24397468566895	442.2795867919922	0.99072623	1830.0
SA22_7	1527	151.28451585769653	443.084135055542	0.9894394	1831.2
SA22_7	1528	154.5462131500244	443.52710723876953	0.97410065	1832.4
SA22_7	1529	153.18769216537476	444.21627044677734	0.95348996	1833.6
SA22_7	1530	152.48479843139648	443.2017230987549	0.9547255	1834.8
SA22_7	1531	155.86097240447998	444.5171928405762	0.9223906	1836.0
SA22_7	1532	153.3933162689209	444.6588706970215	0.95711845	1837.2
SA22_7	1533	154.9465298652649	442.93238639831543	0.94111174	1838.4
SA22_7	1534	153.36464643478394	442.70164489746094	0.906171	1839.6
SA22_7	1535	155.55696487426758	444.0590000152588	0.9112928	1840.8
SA22_7	1536	151.39600038528442	442.4505615234375	0.96588266	1842.0
SA22_7	1537	151.4235019683838	443.4586429595947	0.9740139	1843.2
SA22_7	1538	154.06856536865234	443.2559108734131	0.8019001	1844.4
SA22_7	1539	155.77974319458008	443.0720901489258	0.5472633	1845.6
SA22_7	1540	152.68926620483398	443.8928031921387	0.9718678	1846.8
SA22_7	1541	152.84130573272705	444.0676689147949	0.97022444	1848.0
SA22_7	1542	148.73772859573364	443.5715675354004	0.98351604	1849.2
SA22_7	1543	156.87943696975708	440.7084274291992	0.9614048	1850.4
SA22_7	1544	150.8930802345276	434.04224395751953	0.99931514	1851.6
SA22_7	1545	138.39226961135864	436.1038112640381	0.99906534	1852.8
SA22_7	1546	118.73778104782104	440.40029525756836	0.9995024	1854.0
SA22_7	1547	122.67540693283081	439.62066650390625	0.9991322	1855.2
SA22_7	1548	117.78668165206909	434.35747146606445	0.99788123	1856.4
SA22_7	1549	102.59451866149902	430.63785552978516	0.9926934	1857.6
SA22_7	1550	86.83575987815857	385.75395584106445	0.981546	1858.8
SA22_7	1551	97.18841314315796	366.75859451293945	0.9661125	1860.0
SA22_7	1552	99.84996318817139	393.03943634033203	0.9923044	1861.2
SA22_7	1553	105.7516098022461	397.44930267333984	0.9931131	1862.4
SA22_7	1554	107.7260971069336	355.8625602722168	0.9982248	1863.6
SA22_7	1555	110.27889251708984	300.959415435791	0.99793696	1864.8
SA22_7	1556	108.03395509719849	298.06583404541016	0.99802893	1866.0
SA22_7	1557	112.92561292648315	255.75422286987305	0.99870753	1867.2
SA22_7	1558	100.12428760528564	329.174280166626	0.9561818	1868.4
SA22_7	1559	141.73645973205566	370.3356456756592	0.9984555	1869.6
SA22_7	1560	169.15448904037476	393.2527542114258	0.7172643	1870.8
SA22_7	1561	165.51005840301514	406.84953689575195	0.9886643	1872.0
SA22_7	1562	159.20222997665405	409.2388916015625	0.99884534	1873.2
SA22_7	1563	141.0793662071228	414.5479202270508	0.9986413	1874.4
SA22_7	1564	129.0116310119629	416.7330551147461	0.9981908	1875.6
SA22_7	1565	119.8540210723877	414.58568572998047	0.9988167	1876.8
SA22_7	1566	102.98389196395874	412.1202850341797	0.99851686	1878.0
SA22_7	1567	95.19716501235962	395.65006256103516	0.9983132	1879.2
SA22_7	1568	123.7659215927124	339.3554878234863	0.9993425	1880.4
SA22_7	1569	103.83918285369873	344.2682647705078	0.9445249	1881.6
SA22_7	1570	126.05631351470947	352.3349189758301	0.9974323	1882.8
SA22_7	1571	97.34225273132324	357.7174758911133	0.9984084	1884.0
SA22_7	1572	84.8170518875122	317.0020866394043	0.9915941	1885.2
SA22_7	1573	90.26833772659302	239.96844291687012	0.9250599	1886.4
SA22_7	1574	110.7378602027893	274.38735008239746	0.9985324	1887.6
SA22_7	1575	122.45254516601562	288.91565322875977	0.9988238	1888.8
SA22_7	1576	119.29453611373901	244.38709259033203	0.9972704	1890.0
SA22_7	1577	108.57441425323486	262.5086975097656	0.99939036	1891.2
SA22_7	1578	115.20112752914429	356.2441635131836	0.99851817	1892.4
SA22_7	1579	128.57046127319336	236.1470890045166	0.99851245	1893.6
SA22_7	1580	211.0105276107788	353.3045196533203	0.00062182086	1894.8
SA22_7	1581	87.06348538398743	322.9488945007324	0.98771393	1896.0
SA22_7	1582	97.02427983283997	279.1449451446533	0.9954833	1897.2
SA22_7	1583	92.75742173194885	135.9180450439453	0.98992705	1898.4
SA22_7	1584	99.84575510025024	193.87713432312012	0.9817359	1899.6
SA22_7	1585	113.26732635498047	275.6472587585449	0.99883074	1900.8
SA22_7	1586	92.52517223358154	150.82018375396729	0.9959428	1902.0
SA22_7	1587	109.69828367233276	77.06329107284546	0.9991375	1903.2
SA22_7	1588	79.31275963783264	182.55532264709473	0.8290249	1904.4
SA22_7	1589	102.8035044670105	224.28720474243164	0.9750981	1905.6
SA22_7	1590	144.37649250030518	272.56811141967773	0.9994585	1906.8
SA22_7	1591	252.44474411010742	281.7564010620117	0.99568814	1908.0
SA22_7	1592	133.26151371002197	165.66638946533203	0.9985008	1909.2
SA22_7	1593	116.24983549118042	81.69718265533447	0.9977126	1910.4
SA22_7	1594	105.01067638397217	49.213221073150635	0.29719222	1911.6
SA22_7	1595	114.79617357254028	264.9916362762451	0.99864453	1912.8
SA22_7	1596	111.08849048614502	244.67714309692383	0.9975299	1914.0
SA22_7	1597	103.30572128295898	96.80734634399414	0.94972944	1915.2
SA22_7	1598	75.98729729652405	135.89910507202148	0.6589843	1916.4
SA22_7	1599	90.80753326416016	268.01344871520996	0.98790526	1917.6
SA22_7	1600	107.8545093536377	315.0791931152344	0.9969336	1918.8
SA22_7	1601	100.1955509185791	329.7798728942871	0.99631643	1920.0
SA22_7	1602	101.88639163970947	332.09046363830566	0.9978808	1921.2
SA22_7	1603	94.38985586166382	338.23596954345703	0.99793637	1922.4
SA22_7	1604	98.61125349998474	345.32495498657227	0.9971576	1923.6
SA22_7	1605	91.17096066474915	359.3377876281738	0.985285	1924.8
SA22_7	1606	89.83757495880127	367.7793502807617	0.99656445	1926.0
SA22_7	1607	97.0823347568512	374.2949867248535	0.98258984	1927.2
SA22_7	1608	100.19466876983643	376.1286163330078	0.0817735	1928.4
SA22_7	1609	101.8349289894104	412.7361488342285	0.81343555	1929.6
SA22_7	1610	119.25837993621826	421.160945892334	0.995706	1930.8
SA22_7	1611	111.9284987449646	410.5484962463379	0.9982988	1932.0
SA22_7	1612	101.72442197799683	403.71520042419434	0.9948754	1933.2
SA22_7	1613	104.45934534072876	324.19432640075684	0.9961747	1934.4
SA22_7	1614	120.88193893432617	278.9304542541504	0.9891348	1935.6
SA22_7	1615	119.37353610992432	223.5859251022339	0.9960061	1936.8
SA22_7	1616	101.68542861938477	283.1023979187012	0.9992077	1938.0
SA22_7	1617	121.97377681732178	363.9469528198242	0.9992581	1939.2
SA22_7	1618	123.52852821350098	256.65470123291016	0.9994436	1940.4
SA22_7	1619	112.6400351524353	294.9729251861572	0.9929991	1941.6
SA22_7	1620	113.1919264793396	273.4488773345947	0.17589962	1942.8
SA22_7	1621	107.49317407608032	246.96985244750977	0.40871644	1944.0
SA22_7	1622	136.07399463653564	251.79471015930176	0.98402	1945.2
SA22_7	1623	180.8732271194458	253.77696990966797	0.99873775	1946.4
SA22_7	1624	204.95448112487793	255.52648544311523	0.99603075	1947.6
SA22_7	1625	252.09929943084717	262.55876541137695	0.039145254	1948.8
SA22_7	1626	202.18257904052734	259.8460578918457	0.99918574	1950.0
SA22_7	1627	130.84092140197754	262.6508045196533	0.9968515	1951.2
SA22_7	1628	62.72605657577515	298.74850273132324	0.98392016	1952.4
SA22_7	1629	59.767091274261475	403.1840229034424	0.98904043	1953.6
SA22_7	1630	85.10076403617859	411.2757110595703	0.9941643	1954.8
SA22_7	1631	99.36004877090454	364.79827880859375	0.9961578	1956.0
SA22_7	1632	116.08154773712158	327.57293701171875	0.99920964	1957.2
SA22_7	1633	111.10087633132935	341.05759620666504	0.99264574	1958.4
SA22_7	1634	126.48284435272217	292.1755313873291	0.99804735	1959.6
SA22_7	1635	115.60380458831787	290.09602546691895	0.9786315	1960.8
SA22_7	1636	125.02495050430298	269.52392578125	0.99955183	1962.0
SA22_7	1637	98.1751561164856	287.11941719055176	0.99760497	1963.2
SA22_7	1638	92.6513671875	141.46243572235107	0.9926853	1964.4
SA22_7	1639	118.25122833251953	97.02513456344604	0.99674255	1965.6
SA22_7	1640	108.25096368789673	144.90221500396729	0.9991684	1966.8
SA22_7	1641	106.01067543029785	297.2578525543213	0.999424	1968.0
SA22_7	1642	107.21886157989502	351.317138671875	0.99852234	1969.2
SA22_7	1643	121.10569477081299	226.38370513916016	0.9985258	1970.4
SA22_7	1644	115.19343852996826	195.8686065673828	0.99952614	1971.6
SA22_7	1645	108.56797695159912	335.7776069641113	0.9969637	1972.8
SA22_7	1646	123.07716608047485	177.27561950683594	0.99902844	1974.0
SA22_7	1647	99.52698945999146	191.19524002075195	0.5799515	1975.2
SA22_7	1648	107.65280723571777	296.48895263671875	0.9975956	1976.4
SA22_7	1649	91.16342067718506	314.12195205688477	0.99889994	1977.6
SA22_7	1650	91.08994007110596	139.25188064575195	0.9941585	1978.8
SA22_7	1651	116.2840485572815	62.11844444274902	0.9984226	1980.0
SA22_7	1652	77.0991325378418	174.60431098937988	0.8551983	1981.2
SA22_7	1653	107.25352764129639	209.45899486541748	0.8096699	1982.4
SA22_7	1654	142.0799970626831	230.87928771972656	0.9897685	1983.6
SA22_7	1655	101.29632949829102	332.32812881469727	0.998251	1984.8
SA22_7	1656	77.12375521659851	265.2268981933594	0.9746206	1986.0
SA22_7	1657	86.88889741897583	127.70328998565674	0.95356756	1987.2
SA22_7	1658	90.6557559967041	114.23638343811035	0.9891187	1988.4
SA22_7	1659	106.98342323303223	307.38924980163574	0.99813855	1989.6
SA22_7	1660	116.41103029251099	280.1858711242676	0.99311525	1990.8
SA22_7	1661	92.59085655212402	145.02352237701416	0.98758775	1992.0
SA22_7	1662	70.03399133682251	118.91532182693481	0.9671372	1993.2
SA22_7	1663	91.18606448173523	299.30188179016113	0.9593385	1994.4
SA22_7	1664	119.8276162147522	353.8812446594238	0.9972609	1995.6
SA22_7	1665	149.4089126586914	201.7084264755249	0.9984901	1996.8
SA22_7	1666	133.13220739364624	106.0559606552124	0.9978504	1998.0
SA22_7	1667	110.40523052215576	273.3111763000488	0.99934846	1999.2
SA22_7	1668	119.09512281417847	265.15777587890625	0.9949975	2000.4
SA22_7	1669	108.81025791168213	187.84565448760986	0.9933616	2001.6
SA22_7	1670	97.3454236984253	231.09748363494873	0.8121433	2002.8
SA22_7	1671	117.89860725402832	231.60924911499023	0.960092	2004.0
SA22_7	1672	135.56307554244995	311.5049743652344	0.99720925	2005.2
SA22_7	1673	72.70637154579163	315.6219005584717	0.78618056	2006.4
SA22_7	1674	72.13951349258423	243.92163276672363	0.99232775	2007.6
SA22_7	1675	83.93068313598633	126.3367223739624	0.9915929	2008.8
SA22_7	1676	115.12107849121094	83.60070705413818	0.9991455	2010.0
SA22_7	1677	78.07177305221558	197.22896575927734	0.910683	2011.2
SA22_7	1678	109.62880849838257	203.19130897521973	0.7793365	2012.4
SA22_7	1679	134.31315422058105	205.13188362121582	0.7959081	2013.6
SA22_7	1680	151.18436813354492	278.567419052124	0.9984445	2014.8
SA22_7	1681	150.02909898757935	398.0984687805176	0.9994783	2016.0
SA22_7	1682	74.18221235275269	356.5389060974121	0.9852388	2017.2
SA22_7	1683	88.52250576019287	273.3573246002197	0.9922097	2018.4
SA22_7	1684	90.46099185943604	136.12037658691406	0.83935314	2019.6
SA22_7	1685	111.74954175949097	122.48268127441406	0.99884146	2020.8
SA22_7	1686	98.69962334632874	240.50771713256836	0.99828005	2022.0
SA22_7	1687	99.60594773292542	301.7498588562012	0.99892503	2023.2
SA22_7	1688	114.77874517440796	316.0883903503418	0.9981858	2024.4
SA22_7	1689	120.14000415802002	292.85064697265625	0.9987608	2025.6
SA22_7	1690	114.19224739074707	343.18416595458984	0.9966066	2026.8
SA22_7	1691	126.77605152130127	245.61244010925293	0.9991572	2028.0
SA22_7	1692	84.8837673664093	320.5129909515381	0.999383	2029.2
SA22_7	1693	110.51465272903442	345.68470001220703	0.99776876	2030.4
SA22_7	1694	131.91066980361938	213.37324619293213	0.9995641	2031.6
SA22_7	1695	105.09660243988037	125.6293773651123	0.9978643	2032.8
SA22_7	1696	113.47548961639404	168.1271266937256	0.9996474	2034.0
SA22_7	1697	144.00441646575928	301.66173934936523	0.99899155	2035.2
SA22_7	1698	106.8744421005249	132.8459358215332	0.99204093	2036.4
SA22_7	1699	89.63865041732788	277.8167724609375	0.9944534	2037.6
SA22_7	1700	94.82936263084412	335.4393196105957	0.9968238	2038.8
SA22_7	1701	112.29199171066284	208.4458065032959	0.99580884	2040.0
SA22_7	1702	97.20320105552673	110.16777992248535	0.9937749	2041.2
SA22_7	1703	87.18358874320984	143.05543899536133	0.8528286	2042.4
SA22_7	1704	84.20844674110413	250.0308609008789	0.9536567	2043.6
SA22_7	1705	105.71204423904419	203.87157440185547	0.98813975	2044.8
SA22_7	1706	89.09112215042114	119.68242645263672	0.9968059	2046.0
SA22_7	1707	113.18767070770264	74.33627843856812	0.99933547	2047.2
SA22_7	1708	111.31691932678223	105.11024951934814	0.99019974	2048.4
SA22_7	1709	103.06754112243652	318.94174575805664	0.9904136	2049.6
SA22_7	1710	122.35418558120728	215.87707042694092	0.9970444	2050.8
SA22_7	1711	112.46275901794434	244.87524032592773	0.99902856	2052.0
SA22_7	1712	98.11704158782959	320.0071334838867	0.9977664	2053.2
SA22_7	1713	98.35677742958069	313.1448268890381	0.9964612	2054.4
SA22_7	1714	123.0902910232544	192.0567226409912	0.9992126	2055.6
SA22_7	1715	98.55958223342896	231.83049201965332	0.23371011	2056.8
SA22_7	1716	118.78628730773926	288.7204170227051	0.998838	2058.0
SA22_7	1717	78.5124123096466	315.82008361816406	0.99635303	2059.2
SA22_7	1718	81.00348711013794	141.04113578796387	0.9922328	2060.4
SA22_7	1719	112.96665668487549	65.13968467712402	0.9962245	2061.6
SA22_7	1720	73.04161787033081	207.07079887390137	0.78680605	2062.8
SA22_7	1721	110.29417514801025	217.13247299194336	0.8176827	2064.0
SA22_7	1722	131.52137994766235	216.26709938049316	0.9403158	2065.2
SA22_7	1723	150.13586282730103	228.70548248291016	0.9793713	2066.4
SA22_7	1724	151.75886154174805	376.0447883605957	0.97772413	2067.6
SA22_7	1725	156.43004179000854	406.42736434936523	0.9994373	2068.8
SA22_7	1726	101.14337205886841	393.5302734375	0.99631965	2070.0
SA22_7	1727	76.95648074150085	294.0139389038086	0.9666381	2071.2
SA22_7	1728	99.92120265960693	124.03623104095459	0.9976496	2072.4
SA22_7	1729	121.45824432373047	233.55767726898193	0.9984895	2073.6
SA22_7	1730	149.7258186340332	330.2921676635742	0.9988079	2074.8
SA22_7	1731	106.44817352294922	175.50629138946533	0.9520964	2076.0
SA22_7	1732	122.45379686355591	175.7972288131714	0.9989318	2077.2
SA22_7	1733	114.84477519989014	226.95778369903564	0.9861858	2078.4
SA22_7	1734	88.8534426689148	110.23356914520264	0.99039596	2079.6
SA22_7	1735	72.64624238014221	127.29962825775146	0.24678357	2080.8
SA22_7	1736	99.6322751045227	208.59786987304688	0.6627372	2082.0
SA22_7	1737	119.48320865631104	212.68000602722168	0.6487294	2083.2
SA22_7	1738	130.196213722229	336.59603118896484	0.99847955	2084.4
SA22_7	1739	73.95330667495728	346.9976234436035	0.0564372	2085.6
SA22_7	1740	82.60895013809204	193.81134510040283	0.7005082	2086.8
SA22_7	1741	104.06798124313354	84.14159774780273	0.99238515	2088.0
SA22_7	1742	121.55170440673828	235.72124004364014	0.99843174	2089.2
SA22_7	1743	106.72894716262817	236.5275764465332	0.9520858	2090.4
SA22_7	1744	92.22795963287354	103.60517263412476	0.9831707	2091.6
SA22_7	1745	76.11032724380493	111.1887788772583	0.06895552	2092.8
SA22_7	1746	91.94903373718262	208.5183620452881	0.9714466	2094.0
SA22_7	1747	119.64902877807617	213.87399673461914	0.9876116	2095.2
SA22_7	1748	146.92249298095703	297.46673583984375	0.9987318	2096.4
SA22_7	1749	91.51307344436646	379.17162895202637	0.99807346	2097.6
SA22_7	1750	78.0449628829956	260.22525787353516	0.8941382	2098.8
SA22_7	1751	121.29740715026855	91.35149002075195	0.9990183	2100.0
SA22_7	1752	93.56977343559265	132.82131671905518	0.87552387	2101.2
SA22_7	1753	91.73899292945862	239.63327407836914	0.3359103	2102.4
SA22_7	1754	112.47520446777344	210.32599925994873	0.9063664	2103.6
SA22_7	1755	144.38127279281616	207.65945434570312	0.60641134	2104.8
SA22_7	1756	167.67467260360718	206.46580696105957	0.99799854	2106.0
SA22_7	1757	86.64258122444153	224.61536407470703	0.5948864	2107.2
SA22_7	1758	73.41320514678955	360.4808235168457	0.9974847	2108.4
SA22_7	1759	87.80217170715332	393.5273265838623	0.96199965	2109.6
SA22_7	1760	88.66966962814331	237.4551773071289	0.9779708	2110.8
SA22_7	1761	108.80539417266846	163.6768627166748	0.9994404	2112.0
SA22_7	1762	92.90454983711243	329.7758674621582	0.9985544	2113.2
SA22_7	1763	128.0840039253235	378.8504219055176	0.99937916	2114.4
SA22_7	1764	128.6178469657898	394.87701416015625	0.999676	2115.6
SA22_7	1765	126.372230052948	414.08443450927734	0.9994954	2116.8
SA22_7	1766	122.0055103302002	420.4107856750488	0.99959034	2118.0
SA22_7	1767	108.10880661010742	367.7372932434082	0.99527836	2119.2
SA22_7	1768	119.89794969558716	240.33047676086426	0.9985832	2120.4
SA22_7	1769	105.39244413375854	158.94065380096436	0.99642843	2121.6
SA22_7	1770	116.16560220718384	63.98599147796631	0.9978264	2122.8
SA22_7	1771	84.36362743377686	172.51473426818848	0.97566575	2124.0
SA22_7	1772	123.79088401794434	178.0312728881836	0.9908125	2125.2
SA22_7	1773	150.1352071762085	213.01636219024658	0.99646986	2126.4
SA22_7	1774	161.86236143112183	388.1494903564453	0.9992706	2127.6
SA22_7	1775	147.15940952301025	306.1882209777832	0.9985512	2128.8
SA22_7	1776	131.04547262191772	281.81118965148926	0.99709094	2130.0
SA22_7	1777	87.50486373901367	382.0909023284912	0.9963528	2131.2
SA22_7	1778	84.20213460922241	266.0221481323242	0.7392061	2132.4
SA22_7	1779	118.49735975265503	82.8461766242981	0.9986835	2133.6
SA22_7	1780	96.99732065200806	121.95708274841309	0.058366146	2134.8
SA22_7	1781	89.93663787841797	240.1636791229248	0.44299096	2136.0
SA22_7	1782	119.06583309173584	212.44050979614258	0.90474504	2137.2
SA22_7	1783	155.4886817932129	205.0254249572754	0.04724701	2138.4
SA22_7	1784	115.50290584564209	267.98051834106445	0.9932296	2139.6
SA22_7	1785	83.42300653457642	249.90846633911133	0.39744434	2140.8
SA22_7	1786	97.95579314231873	153.67562770843506	0.9810492	2142.0
SA22_7	1787	89.40125703811646	245.445556640625	0.9976331	2143.2
SA22_7	1788	123.6951231956482	341.84640884399414	0.99969375	2144.4
SA22_7	1789	118.66797208786011	221.9070339202881	0.9968939	2145.6
SA22_7	1790	85.22313237190247	121.30558490753174	0.99612963	2146.8
SA22_7	1791	77.38246321678162	102.03979969024658	0.11969935	2148.0
SA22_7	1792	93.7354326248169	209.03223037719727	0.3939506	2149.2
SA22_7	1793	120.4041600227356	206.23961448669434	0.94305193	2150.4
SA22_7	1794	130.27985095977783	211.90604209899902	0.99232554	2151.6
SA22_7	1795	158.16432237625122	217.22949028015137	0.006540659	2152.8
SA22_7	1796	114.16805982589722	264.75385665893555	0.9387585	2154.0
SA22_7	1797	77.30995416641235	239.2972755432129	0.9335624	2155.2
SA22_7	1798	86.00242733955383	140.90887069702148	0.99522483	2156.4
SA22_7	1799	103.6686658859253	137.84668922424316	0.99816763	2157.6
SA22_7	1800	143.4912919998169	285.2025318145752	0.99913967	2158.8
SA22_7	1801	112.17217445373535	103.89432907104492	0.9648711	2160.0
SA22_7	1802	112.99360990524292	311.7089653015137	0.997872	2161.2
SA22_7	1803	117.43392944335938	246.20753288269043	0.99668664	2162.4
SA22_7	1804	88.3819580078125	112.10151672363281	0.9983059	2163.6
SA22_7	1805	127.5678277015686	83.29314708709717	0.9987889	2164.8
SA22_7	1806	108.6586594581604	201.48728370666504	0.9990526	2166.0
SA22_7	1807	103.93370389938354	293.6668395996094	0.9959592	2167.2
SA22_7	1808	105.67576885223389	119.50085163116455	0.7812806	2168.4
SA22_7	1809	105.64508438110352	336.57182693481445	0.99544734	2169.6
SA22_7	1810	110.8752965927124	286.109561920166	0.9985745	2170.8
SA22_7	1811	116.33878946304321	242.30106353759766	0.9974837	2172.0
SA22_7	1812	119.58929300308228	369.5814514160156	0.99946994	2173.2
SA22_7	1813	112.95982599258423	263.0552673339844	0.9954904	2174.4
SA22_7	1814	127.44767665863037	204.27145957946777	0.99876827	2175.6
SA22_7	1815	112.96013593673706	220.8918571472168	0.066248424	2176.8
SA22_7	1816	141.97320938110352	260.3305721282959	0.99570113	2178.0
SA22_7	1817	148.45035076141357	380.91379165649414	0.99847203	2179.2
SA22_7	1818	155.00307083129883	269.61204528808594	0.9992336	2180.4
SA22_7	1819	89.16510343551636	311.1895179748535	0.99232703	2181.6
SA22_7	1820	64.64920043945312	201.8682861328125	0.9267318	2182.8
SA22_7	1821	120.28094530105591	84.72281455993652	0.9978623	2184.0
SA22_7	1822	76.62069797515869	136.9658660888672	0.9585593	2185.2
SA22_7	1823	89.67224359512329	206.38775825500488	0.9409013	2186.4
SA22_7	1824	116.71254634857178	268.94439697265625	0.9975095	2187.6
SA22_7	1825	89.94145393371582	371.1470031738281	0.9984484	2188.8
SA22_7	1826	92.49982833862305	328.1905174255371	0.9969837	2190.0
SA22_7	1827	84.65207815170288	178.3219814300537	0.9962081	2191.2
SA22_7	1828	116.6073203086853	82.88230419158936	0.9989189	2192.4
SA22_7	1829	131.2570333480835	63.979246616363525	0.99960214	2193.6
SA22_7	1830	97.88047075271606	181.85494422912598	0.9972746	2194.8
SA22_7	1831	77.17486023902893	355.0668525695801	0.99697936	2196.0
SA22_7	1832	107.07583427429199	404.50793266296387	0.99953794	2197.2
SA22_7	1833	112.65408992767334	300.0515842437744	0.99508816	2198.4
SA22_7	1834	105.62275648117065	162.26852416992188	0.9978224	2199.6
SA22_7	1835	107.66736268997192	63.72908592224121	0.97747827	2200.8
SA22_7	1836	97.28315472602844	172.5387668609619	0.0049994513	2202.0
SA22_7	1837	127.70860195159912	183.13356399536133	0.9878578	2203.2
SA22_7	1838	144.84410285949707	281.6433048248291	0.99745363	2204.4
SA22_7	1839	168.37971210479736	400.9984016418457	0.9995914	2205.6
SA22_7	1840	136.55645847320557	353.23634147644043	0.9989907	2206.8
SA22_7	1841	79.54831123352051	251.10076904296875	0.9645434	2208.0
SA22_7	1842	88.07342648506165	211.25415802001953	0.9965011	2209.2
SA22_7	1843	78.43664288520813	310.44453620910645	0.99923384	2210.4
SA22_7	1844	95.77260613441467	400.7102394104004	0.9982274	2211.6
SA22_7	1845	134.4236969947815	401.0665225982666	0.9996873	2212.8
SA22_7	1846	119.69351768493652	265.9573745727539	0.9906301	2214.0
SA22_7	1847	97.2345232963562	116.84338331222534	0.98566717	2215.2
SA22_7	1848	109.58949327468872	189.45580959320068	0.99760807	2216.4
SA22_7	1849	124.15494918823242	294.09573554992676	0.9993926	2217.6
SA22_7	1850	121.49044275283813	199.1213321685791	0.99942917	2218.8
SA22_7	1851	112.0524525642395	83.13818693161011	0.99830097	2220.0
SA22_7	1852	91.26107692718506	139.99526023864746	0.3963262	2221.2
SA22_7	1853	90.34333825111389	226.7885398864746	0.10623766	2222.4
SA22_7	1854	119.75013017654419	205.79306602478027	0.91050696	2223.6
SA22_7	1855	149.97026920318604	284.8728275299072	0.9991358	2224.8
SA22_7	1856	144.57049369812012	335.6921195983887	0.9941759	2226.0
SA22_7	1857	143.5070514678955	253.01908493041992	0.9994599	2227.2
SA22_7	1858	70.49140930175781	291.35467529296875	0.99468416	2228.4
SA22_7	1859	91.30111932754517	141.93204402923584	0.99633163	2229.6
SA22_7	1860	118.43690872192383	54.40006971359253	0.9993548	2230.8
SA22_7	1861	122.23666906356812	85.77778816223145	0.9990238	2232.0
SA22_7	1862	85.08145213127136	230.70585250854492	0.99555075	2233.2
SA22_7	1863	94.305819272995	312.9291343688965	0.99913764	2234.4
SA22_7	1864	111.99833154678345	283.1989860534668	0.9981481	2235.6
SA22_7	1865	89.58869576454163	133.38129043579102	0.90796846	2236.8
SA22_7	1866	112.20406293869019	61.618523597717285	0.9988034	2238.0
SA22_7	1867	78.5383939743042	185.37786483764648	0.83876544	2239.2
SA22_7	1868	108.51991176605225	198.4581470489502	0.8937662	2240.4
SA22_7	1869	137.55782842636108	336.5295696258545	0.9986902	2241.6
SA22_7	1870	75.22976994514465	372.08155632019043	0.99307853	2242.8
SA22_7	1871	79.80349063873291	245.53619384765625	0.7310609	2244.0
SA22_7	1872	106.76870346069336	93.15845489501953	0.99898857	2245.2
SA22_7	1873	72.81737327575684	148.74037742614746	0.9806295	2246.4
SA22_7	1874	92.05118417739868	286.50684356689453	0.97268665	2247.6
SA22_7	1875	121.32773399353027	242.54948616027832	0.5476905	2248.8
SA22_7	1876	161.94868087768555	371.96436882019043	0.9988525	2250.0
SA22_7	1877	217.0330286026001	274.98621940612793	0.98897773	2251.2
SA22_7	1878	157.84132480621338	359.29226875305176	0.99851495	2252.4
SA22_7	1879	139.11514282226562	273.63916397094727	0.9986524	2253.6
SA22_7	1880	129.75091934204102	314.80276107788086	0.98882186	2254.8
SA22_7	1881	140.08066654205322	357.4233913421631	0.9966773	2256.0
SA22_7	1882	126.99412107467651	283.6453056335449	0.95587283	2257.2
SA22_7	1883	146.82217836380005	376.81838035583496	0.99930286	2258.4
SA22_7	1884	84.23479199409485	366.2848663330078	0.9973412	2259.6
SA22_7	1885	76.77087783813477	210.14180660247803	0.47896525	2260.8
SA22_7	1886	112.90481090545654	98.12374591827393	0.9991536	2262.0
SA22_7	1887	104.56712245941162	93.46657991409302	0.98560494	2263.2
SA22_7	1888	85.75248718261719	199.96386051177979	0.98712265	2264.4
SA22_7	1889	122.91555404663086	189.66814041137695	0.8786936	2265.6
SA22_7	1890	150.4093050956726	205.9211826324463	0.99831474	2266.8
SA22_7	1891	159.328031539917	221.29045486450195	0.99900216	2268.0
SA22_7	1892	160.98127365112305	229.05261039733887	0.99937904	2269.2
SA22_7	1893	175.81379413604736	235.26678085327148	0.99951196	2270.4
SA22_7	1894	206.65485858917236	244.66355323791504	0.8448879	2271.6
SA22_7	1895	222.94907569885254	330.8782768249512	0.9937179	2272.8
SA22_7	1896	160.6360673904419	375.95641136169434	0.9993187	2274.0
SA22_7	1897	128.77976894378662	333.5042667388916	0.99844885	2275.2
SA22_7	1898	136.4159107208252	176.21014595031738	0.997109	2276.4
SA22_7	1899	140.21459817886353	293.0014228820801	0.9993674	2277.6
SA22_7	1900	135.4985475540161	347.7296447753906	0.9996269	2278.8
SA22_7	1901	100.22209882736206	268.0898094177246	0.95033395	2280.0
SA22_7	1902	129.0190577507019	159.49484825134277	0.999035	2281.2
SA22_7	1903	134.2142939567566	284.745397567749	0.999556	2282.4
SA22_7	1904	100.30386447906494	285.49530029296875	0.79193217	2283.6
SA22_7	1905	116.23983383178711	114.89248752593994	0.9741158	2284.8
SA22_7	1906	130.91713190078735	280.07798194885254	0.9993327	2286.0
SA22_7	1907	130.90685606002808	343.4608268737793	0.9992716	2287.2
SA22_7	1908	133.07291269302368	354.90108489990234	0.9994629	2288.4
SA22_7	1909	130.77795505523682	370.1000690460205	0.9984267	2289.6
SA22_7	1910	131.31507635116577	385.01901626586914	0.9989882	2290.8
SA22_7	1911	119.36593055725098	385.8387851715088	0.9978669	2292.0
SA22_7	1912	112.98046112060547	388.0253219604492	0.99717027	2293.2
SA22_7	1913	115.58310985565186	389.4950580596924	0.9977729	2294.4
SA22_7	1914	109.15825366973877	395.8355140686035	0.9960024	2295.6
SA22_7	1915	108.58989953994751	392.45192527770996	0.9948068	2296.8
SA22_7	1916	113.24547529220581	394.3352222442627	0.9978219	2298.0
SA22_7	1917	113.28364610671997	392.64862060546875	0.9975924	2299.2
SA22_7	1918	109.20323133468628	388.4240913391113	0.9942796	2300.4
SA22_7	1919	115.61002731323242	389.210844039917	0.99683905	2301.6
SA22_7	1920	117.82654523849487	392.7490997314453	0.9981774	2302.8
SA22_7	1921	119.94469165802002	388.0839443206787	0.9982949	2304.0
SA22_7	1922	119.23315525054932	378.328914642334	0.99888104	2305.2
SA22_7	1923	118.27389001846313	361.3542366027832	0.9973828	2306.4
SA22_7	1924	121.02811336517334	336.9785785675049	0.99876606	2307.6
SA22_7	1925	129.82758283615112	235.6018352508545	0.99567175	2308.8
SA22_7	1926	114.55748081207275	204.95916366577148	0.9956715	2310.0
SA22_7	1927	121.56245708465576	311.0968780517578	0.9986156	2311.2
SA22_7	1928	120.15348672866821	377.9091739654541	0.9989543	2312.4
SA22_7	1929	131.77396059036255	400.9921073913574	0.99947625	2313.6
SA22_7	1930	130.8582067489624	382.2670555114746	0.99951017	2314.8
SA22_7	1931	109.85246896743774	217.2901725769043	0.99349725	2316.0
SA22_7	1932	106.91211223602295	192.16954708099365	0.9969574	2317.2
SA22_7	1933	123.47877025604248	313.0674648284912	0.9993899	2318.4
SA22_7	1934	132.9068660736084	337.0952796936035	0.99917394	2319.6
SA22_7	1935	109.55526828765869	165.5584716796875	0.9957417	2320.8
SA22_7	1936	100.07020235061646	196.81021213531494	0.9961433	2322.0
SA22_7	1937	116.00115299224854	342.10784912109375	0.9993981	2323.2
SA22_7	1938	119.34735774993896	273.84206771850586	0.9854165	2324.4
SA22_7	1939	121.16222381591797	199.39441680908203	0.99902	2325.6
SA22_7	1940	85.02670526504517	126.67559623718262	0.99510205	2326.8
SA22_7	1941	85.24903059005737	251.29712104797363	0.5371035	2328.0
SA22_7	1942	67.90971755981445	405.95861434936523	0.8597369	2329.2
SA22_7	1943	86.31979823112488	406.88355445861816	0.99444914	2330.4
SA22_7	1944	98.8499402999878	362.47206687927246	0.999413	2331.6
SA22_7	1945	119.4689393043518	364.3578243255615	0.9991689	2332.8
SA22_7	1946	115.70940017700195	386.23844146728516	0.99915016	2334.0
SA22_7	1947	132.38800764083862	281.7521095275879	0.99911314	2335.2
SA22_7	1948	104.81363534927368	316.46501541137695	0.99313545	2336.4
SA22_7	1949	131.03958368301392	293.5165214538574	0.99817264	2337.6
SA22_7	1950	119.09555196762085	286.4945983886719	0.9945504	2338.8
SA22_7	1951	105.28779029846191	365.8095073699951	0.9966132	2340.0
SA22_7	1952	94.43526268005371	393.109188079834	0.9990445	2341.2
SA22_7	1953	72.11899757385254	306.37879371643066	0.7171636	2342.4
SA22_7	1954	89.93828296661377	150.1296329498291	0.9962244	2343.6
SA22_7	1955	116.66278839111328	202.27898597717285	0.9994653	2344.8
SA22_7	1956	121.11848592758179	308.3354187011719	0.99963653	2346.0
SA22_7	1957	119.3973183631897	359.34396743774414	0.99943346	2347.2
SA22_7	1958	119.54718828201294	385.7937526702881	0.99953413	2348.4
SA22_7	1959	100.96466541290283	365.2136421203613	0.9940836	2349.6
SA22_7	1960	123.33301305770874	245.85711479187012	0.99919325	2350.8
SA22_7	1961	110.54974794387817	183.35223197937012	0.9525286	2352.0
SA22_7	1962	109.47411060333252	168.745379447937	0.9989801	2353.2
SA22_7	1963	115.2020812034607	297.599401473999	0.9993718	2354.4
SA22_7	1964	107.40467309951782	374.12269592285156	0.99837863	2355.6
SA22_7	1965	126.71927213668823	398.1961441040039	0.99918455	2356.8
SA22_7	1966	131.74437284469604	406.9433784484863	0.9995491	2358.0
SA22_7	1967	131.8858504295349	401.0152244567871	0.99975187	2359.2
SA22_7	1968	101.68576240539551	218.99989128112793	0.99052936	2360.4
SA22_7	1969	140.0848388671875	164.03161525726318	0.99820745	2361.6
SA22_7	1970	143.2628870010376	156.11326217651367	0.99917394	2362.8
SA22_7	1971	132.93840885162354	267.44882583618164	0.99955744	2364.0
SA22_7	1972	112.56327629089355	341.379976272583	0.9996588	2365.2
SA22_7	1973	130.50110340118408	369.35540199279785	0.9992112	2366.4
SA22_7	1974	108.21900367736816	250.26151657104492	0.97109264	2367.6
SA22_7	1975	112.3943567276001	178.98759841918945	0.9988104	2368.8
SA22_7	1976	127.86812782287598	309.83837127685547	0.9992544	2370.0
SA22_7	1977	92.87126064300537	265.8375549316406	0.7402239	2371.2
SA22_7	1978	119.05980110168457	144.28027153015137	0.99906534	2372.4
SA22_7	1979	120.46205997467041	288.7711715698242	0.9962288	2373.6
SA22_7	1980	96.8950867652893	135.59389114379883	0.9915405	2374.8
SA22_7	1981	121.8035101890564	142.03501224517822	0.999186	2376.0
SA22_7	1982	90.36545157432556	269.28972244262695	0.99877197	2377.2
SA22_7	1983	87.15710043907166	380.83248138427734	0.9979989	2378.4
SA22_7	1984	128.12503576278687	400.0555229187012	0.99950826	2379.6
SA22_7	1985	110.78667640686035	349.5285415649414	0.99620867	2380.8
SA22_7	1986	106.84521198272705	139.63680267333984	0.9986248	2382.0
SA22_7	1987	111.27201318740845	94.60161209106445	0.9957039	2383.2
SA22_7	1988	117.39284992218018	191.2067699432373	0.99959594	2384.4
SA22_7	1989	86.94797158241272	336.5986633300781	0.9978381	2385.6
SA22_7	1990	119.89073753356934	389.472713470459	0.9996437	2386.8
SA22_7	1991	136.64579391479492	396.60547256469727	0.9993568	2388.0
SA22_7	1992	119.76110935211182	378.20972442626953	0.998973	2389.2
SA22_7	1993	132.47079849243164	256.7680835723877	0.9972583	2390.4
SA22_7	1994	91.92569255828857	150.51323890686035	0.99747545	2391.6
SA22_7	1995	121.1281418800354	82.83037662506104	0.99947697	2392.8
SA22_7	1996	134.81794595718384	110.28765678405762	0.999041	2394.0
SA22_7	1997	111.06468439102173	227.87818908691406	0.9991078	2395.2
SA22_7	1998	101.05569362640381	349.36145782470703	0.9997298	2396.4
SA22_7	1999	135.71763038635254	376.60343170166016	0.99939144	2397.6
[truncated: 1,602 more rows]
