# Supplementary material for: Measuring inter-individual differences in behavioural types of gilthead seabreams in the laboratory using deep learning
Source: PeerJ. 2022 May 5;10:e13396. doi: 10.7717/peerj.13396 (PMC9080431; doi:10.7717/peerj.13396)
Supplement: Supplemental Information 1 [file peerj-10-13396-s001.zip › Raw validation data/d1/SA27_8.csv]

ID	sec	X	Y	%	seconds
SA27_8	1	410.2926731109619	375.72057723999023	0.7659685	0.0
SA27_8	2	342.47848987579346	380.79917907714844	0.48100722	1.2
SA27_8	3	641.2468910217285	144.1825246810913	0.4760861	2.4
SA27_8	4	642.305850982666	145.32958030700684	0.11071179	3.6
SA27_8	5	642.0042991638184	145.4756498336792	0.049403884	4.8
SA27_8	6	642.0208930969238	142.4134397506714	0.25665483	6.0
SA27_8	7	642.0373916625977	143.90742301940918	0.21993001	7.2
SA27_8	8	641.9158458709717	144.652361869812	0.28738457	8.4
SA27_8	9	641.4945125579834	145.01998901367188	0.03368233	9.6
SA27_8	10	642.0256614685059	144.35394287109375	0.35614103	10.8
SA27_8	11	641.675853729248	142.77494430541992	0.37742615	12.0
SA27_8	12	642.6904678344727	144.96241092681885	0.22856472	13.2
SA27_8	13	641.2397384643555	145.59725761413574	0.5318235	14.4
SA27_8	14	642.6189422607422	144.9556589126587	0.16185403	15.6
SA27_8	15	642.2433376312256	144.52757835388184	0.41285518	16.8
SA27_8	16	641.2683963775635	144.5136022567749	0.093251556	18.0
SA27_8	17	642.3106670379639	143.2900857925415	0.20087533	19.2
SA27_8	18	641.7168617248535	143.43708515167236	0.058053188	20.4
SA27_8	19	641.6404724121094	145.38894653320312	0.3751103	21.6
SA27_8	20	642.5585269927979	145.4093885421753	0.09156116	22.8
SA27_8	21	642.6128387451172	144.23941612243652	0.32990542	24.0
SA27_8	22	642.0443058013916	143.9791774749756	0.08598743	25.2
SA27_8	23	641.3119316101074	144.04629707336426	0.076542296	26.4
SA27_8	24	641.9479370117188	144.04868602752686	0.38149697	27.6
SA27_8	25	641.4194583892822	143.07446479797363	0.13204159	28.8
SA27_8	26	641.6913509368896	144.24219131469727	0.22910404	30.0
SA27_8	27	641.0114288330078	145.34115314483643	0.04816573	31.2
SA27_8	28	641.3923263549805	145.0270700454712	0.080728	32.4
SA27_8	29	641.5641784667969	142.1725845336914	0.4534852	33.6
SA27_8	30	642.1860218048096	142.962327003479	0.108863205	34.8
SA27_8	31	337.2897148132324	371.7572593688965	0.6795722	36.0
SA27_8	32	350.47287940979004	377.3470115661621	0.6182359	37.2
SA27_8	33	363.85254859924316	377.3521041870117	0.97196096	38.4
SA27_8	34	375.4098892211914	382.4868392944336	0.98993623	39.6
SA27_8	35	414.27507400512695	385.4570960998535	0.9975937	40.8
SA27_8	36	465.4813766479492	377.6685333251953	0.9928988	42.0
SA27_8	37	524.5161056518555	366.08665466308594	0.6144594	43.2
SA27_8	38	579.8703193664551	347.5055694580078	0.98264277	44.4
SA27_8	39	606.2709808349609	328.2172107696533	0.96755564	45.6
SA27_8	40	608.6093902587891	323.7944984436035	0.82322377	46.8
SA27_8	41	642.1802520751953	143.85772705078125	0.26992533	48.0
SA27_8	42	569.7215557098389	369.1958713531494	0.99383944	49.2
SA27_8	43	483.71171951293945	381.2273597717285	0.997686	50.4
SA27_8	44	402.6981830596924	381.69711112976074	0.9982456	51.6
SA27_8	45	353.93476486206055	379.31934356689453	0.09623551	52.8
SA27_8	46	642.6630020141602	144.74916458129883	0.22601427	54.0
SA27_8	47	641.6219711303711	143.96902084350586	0.05944256	55.2
SA27_8	48	642.0278549194336	145.89510440826416	0.13051613	56.4
SA27_8	49	642.2518730163574	144.32744979858398	0.040120747	57.6
SA27_8	50	641.4569854736328	143.69925498962402	0.13657008	58.8
SA27_8	51	642.176103591919	143.80841732025146	0.023956237	60.0
SA27_8	52	641.9939041137695	145.64639568328857	0.25437793	61.2
SA27_8	53	641.5050983428955	145.13475894927979	0.02501539	62.4
SA27_8	54	641.9130802154541	144.72986698150635	0.10822118	63.6
SA27_8	55	641.069507598877	144.65399265289307	0.14838125	64.8
SA27_8	56	641.6311264038086	145.8257818222046	0.11827426	66.0
SA27_8	57	642.6760673522949	144.2217493057251	0.14091045	67.2
SA27_8	58	643.0017948150635	145.45536518096924	0.17709723	68.4
SA27_8	59	642.3354148864746	144.58491325378418	0.21271552	69.6
SA27_8	60	642.2850608825684	143.6954641342163	0.20916347	70.8
SA27_8	61	642.2894477844238	145.40010452270508	0.22302772	72.0
SA27_8	62	642.4731731414795	145.57565689086914	0.3130809	73.2
SA27_8	63	642.2103881835938	143.83864402770996	0.25502664	74.4
SA27_8	64	642.5782203674316	145.61382293701172	0.24565807	75.6
SA27_8	65	642.3017501831055	143.72963905334473	0.39590758	76.8
SA27_8	66	643.0915355682373	145.20380973815918	0.12855113	78.0
SA27_8	67	642.8540229797363	143.17588806152344	0.38101527	79.2
SA27_8	68	642.2460556030273	143.97851943969727	0.13724327	80.4
SA27_8	69	642.0860290527344	142.8726625442505	0.08211261	81.6
SA27_8	70	642.0388221740723	145.17069339752197	0.11660394	82.8
SA27_8	71	641.8155193328857	143.93526077270508	0.14180428	84.0
SA27_8	72	642.0091152191162	145.30065536499023	0.5123839	85.2
SA27_8	73	641.9827938079834	143.1493377685547	0.1681503	86.4
SA27_8	74	642.4866676330566	143.09911251068115	0.39971516	87.6
SA27_8	75	641.0956382751465	142.56863594055176	0.6481995	88.8
SA27_8	76	642.6348686218262	143.17777633666992	0.11447136	90.0
SA27_8	77	642.4969673156738	144.89360332489014	0.31113705	91.2
SA27_8	78	641.8593406677246	142.8605318069458	0.6002469	92.4
SA27_8	79	642.4424648284912	143.78960609436035	0.21193641	93.6
SA27_8	80	641.8813228607178	144.30968284606934	0.15066761	94.8
SA27_8	81	642.8956031799316	145.81369400024414	0.64356565	96.0
SA27_8	82	641.7682647705078	143.2065725326538	0.63088304	97.2
SA27_8	83	641.9211387634277	142.5329875946045	0.25867802	98.4
SA27_8	84	642.48046875	143.2783555984497	0.4595471	99.6
SA27_8	85	640.9010410308838	141.57588958740234	0.55545586	100.8
SA27_8	86	642.6742553710938	143.78897666931152	0.33930597	102.0
SA27_8	87	642.3048973083496	144.52764987945557	0.32592258	103.2
SA27_8	88	641.1402702331543	142.7053928375244	0.76798755	104.4
SA27_8	89	641.487979888916	144.84447956085205	0.3749451	105.6
SA27_8	90	642.2406196594238	143.48347663879395	0.4197229	106.8
SA27_8	91	642.5922393798828	143.60787391662598	0.5255571	108.0
SA27_8	92	641.6739463806152	143.80825996398926	0.28437492	109.2
SA27_8	93	642.7022933959961	144.87974166870117	0.59070134	110.4
SA27_8	94	642.4274444580078	143.75982284545898	0.31813133	111.6
SA27_8	95	641.4357662200928	144.96421337127686	0.54580015	112.8
SA27_8	96	642.5936698913574	145.0221061706543	0.60155624	114.0
SA27_8	97	642.3450946807861	143.65070343017578	0.18983242	115.2
SA27_8	98	642.6700115203857	144.31270122528076	0.47129273	116.4
SA27_8	99	641.8007850646973	141.90709590911865	0.72146356	117.6
SA27_8	100	641.4749145507812	144.8209047317505	0.55536264	118.8
SA27_8	101	641.6982173919678	145.0756072998047	0.506023	120.0
SA27_8	102	642.4167156219482	143.4394884109497	0.07681419	121.2
SA27_8	103	641.7634010314941	141.75686359405518	0.41430858	122.4
SA27_8	104	642.2515869140625	140.87043285369873	0.49726838	123.6
SA27_8	105	642.2987937927246	142.31048583984375	0.57719004	124.8
SA27_8	106	642.6929473876953	142.7367925643921	0.63941336	126.0
SA27_8	107	641.4821147918701	143.31287384033203	0.42895967	127.2
SA27_8	108	642.134952545166	143.71850967407227	0.3280702	128.4
SA27_8	109	641.1561012268066	144.8176145553589	0.040136218	129.6
SA27_8	110	641.7596817016602	144.53999519348145	0.36033976	130.8
SA27_8	111	642.0061111450195	143.49323272705078	0.26901886	132.0
SA27_8	112	641.7181968688965	144.00421142578125	0.5019903	133.2
SA27_8	113	641.5977954864502	143.19429874420166	0.57496464	134.4
SA27_8	114	642.8669929504395	144.1193389892578	0.14016078	135.6
SA27_8	115	642.3064708709717	143.48682403564453	0.1697669	136.8
SA27_8	116	642.2536373138428	144.10829544067383	0.14667939	138.0
SA27_8	117	641.7764663696289	144.21360969543457	0.028132793	139.2
SA27_8	118	642.3501014709473	143.43539714813232	0.198652	140.4
SA27_8	119	641.7363166809082	143.1240177154541	0.104792185	141.6
SA27_8	120	642.3355579376221	143.38468551635742	0.2281883	142.8
SA27_8	121	642.4052238464355	144.04998779296875	0.16590287	144.0
SA27_8	122	642.5460815429688	145.01413822174072	0.10966195	145.2
SA27_8	123	641.6835784912109	143.5997200012207	0.41565165	146.4
SA27_8	124	641.6388511657715	143.05965900421143	0.10544321	147.6
SA27_8	125	642.2677993774414	144.78907585144043	0.023339614	148.8
SA27_8	126	642.0953750610352	143.37278366088867	0.045655183	150.0
SA27_8	127	641.6951179504395	144.3577766418457	0.49339178	151.2
SA27_8	128	641.8903350830078	143.99113655090332	0.16500992	152.4
SA27_8	129	641.5646553039551	143.695707321167	0.2561991	153.6
SA27_8	130	641.7265892028809	144.3998622894287	0.20726413	154.8
SA27_8	131	642.4392700195312	144.3387222290039	0.36125255	156.0
SA27_8	132	642.3521041870117	145.127534866333	0.24241444	157.2
SA27_8	133	641.7159557342529	143.9663600921631	0.10251734	158.4
SA27_8	134	642.7105903625488	144.2026662826538	0.055585716	159.6
SA27_8	135	641.4002418518066	144.08872604370117	0.05015227	160.8
SA27_8	136	642.2555923461914	144.19176578521729	0.1420797	162.0
SA27_8	137	641.5534019470215	144.8710012435913	0.46218336	163.2
SA27_8	138	641.560173034668	144.84366416931152	0.0728985	164.4
SA27_8	139	641.4723873138428	143.20026397705078	0.23917541	165.6
SA27_8	140	642.9482460021973	144.91796493530273	0.11534487	166.8
SA27_8	141	642.0442581176758	144.45449352264404	0.13541712	168.0
SA27_8	142	641.7383670806885	141.81941986083984	0.21079439	169.2
SA27_8	143	642.8812980651855	143.91456127166748	0.31772742	170.4
SA27_8	144	643.0463790893555	144.63977336883545	0.15189333	171.6
SA27_8	145	641.5194988250732	144.17179584503174	0.0633163	172.8
SA27_8	146	642.4691677093506	144.7143316268921	0.19598255	174.0
SA27_8	147	642.4459457397461	145.24266242980957	0.25239798	175.2
SA27_8	148	642.4444198608398	144.2135238647461	0.20187332	176.4
SA27_8	149	642.2312259674072	143.11463356018066	0.24924244	177.6
SA27_8	150	642.3552989959717	142.56534576416016	0.34258816	178.8
SA27_8	151	641.9895648956299	144.80322360992432	0.14898543	180.0
SA27_8	152	641.5539741516113	146.1460018157959	0.15250222	181.2
SA27_8	153	642.3006057739258	145.01538276672363	0.2329994	182.4
SA27_8	154	641.8456554412842	145.1654291152954	0.71964866	183.6
SA27_8	155	641.2566184997559	145.24194717407227	0.5671072	184.8
SA27_8	156	112.81353235244751	382.7310562133789	0.0848814	186.0
SA27_8	157	641.4044380187988	144.5802640914917	0.08743706	187.2
SA27_8	158	642.2249794006348	144.50984001159668	0.13735002	188.4
SA27_8	159	641.9024467468262	143.88293266296387	0.07405409	189.6
SA27_8	160	642.1719074249268	143.86746883392334	0.16731475	190.8
SA27_8	161	640.6763553619385	145.31400203704834	0.6341268	192.0
SA27_8	162	642.1281814575195	146.091628074646	0.12532568	193.2
SA27_8	163	641.8594360351562	144.006986618042	0.10176886	194.4
SA27_8	164	642.1104431152344	145.17242431640625	0.41391897	195.6
SA27_8	165	641.2958145141602	144.68473434448242	0.32248333	196.8
SA27_8	166	642.7602291107178	144.83367919921875	0.22613002	198.0
SA27_8	167	641.6656017303467	145.1629400253296	0.6982249	199.2
SA27_8	168	642.6987648010254	145.1149606704712	0.07313433	200.4
SA27_8	169	641.7900085449219	144.62748527526855	0.14327754	201.6
SA27_8	170	641.6857242584229	144.17826175689697	0.2788373	202.8
SA27_8	171	641.3786888122559	143.3583927154541	0.17038572	204.0
SA27_8	172	642.2659873962402	144.61689949035645	0.14000078	205.2
SA27_8	173	642.3852920532227	144.16783332824707	0.20662609	206.4
SA27_8	174	642.1696662902832	144.0779972076416	0.13562861	207.6
SA27_8	175	641.8017387390137	143.04925918579102	0.6661086	208.8
SA27_8	176	642.2213077545166	144.13862228393555	0.15406096	210.0
SA27_8	177	642.5046920776367	143.59768867492676	0.30005443	211.2
SA27_8	178	643.3370590209961	144.37691688537598	0.24609593	212.4
SA27_8	179	642.0870780944824	142.9464340209961	0.3675047	213.6
SA27_8	180	642.1776294708252	145.74674606323242	0.17123885	214.8
SA27_8	181	641.8603420257568	144.2919158935547	0.08883971	216.0
SA27_8	182	642.0582294464111	142.9499387741089	0.49729055	217.2
SA27_8	183	642.6333427429199	145.15643119812012	0.21453756	218.4
SA27_8	184	642.8706169128418	144.01215076446533	0.15577568	219.6
SA27_8	185	642.1660423278809	142.16245651245117	0.06479987	220.8
SA27_8	186	642.8454399108887	144.357647895813	0.49533543	222.0
SA27_8	187	642.577075958252	144.92088317871094	0.08521789	223.2
SA27_8	188	642.7172660827637	143.92702102661133	0.37745044	224.4
SA27_8	189	364.02220726013184	310.54627418518066	0.94970226	225.6
SA27_8	190	643.1368350982666	144.8100757598877	0.5203154	226.8
SA27_8	191	495.4795837402344	268.82832527160645	0.9776634	228.0
SA27_8	192	550.6904602050781	256.4388370513916	0.99286216	229.2
SA27_8	193	601.145076751709	242.84565925598145	0.99808204	230.4
SA27_8	194	615.4878616333008	242.960844039917	0.99555403	231.6
SA27_8	195	623.6635208129883	279.7162628173828	0.99689263	232.8
SA27_8	196	640.6918525695801	347.97460556030273	0.98357403	234.0
SA27_8	197	579.5396327972412	379.6981716156006	0.95093375	235.2
SA27_8	198	473.5146999359131	389.7629928588867	0.9893891	236.4
SA27_8	199	388.1990432739258	389.3090057373047	0.99642295	237.6
SA27_8	200	349.08437728881836	383.49557876586914	0.72541076	238.8
SA27_8	201	642.0169830322266	143.62934589385986	0.16411789	240.0
SA27_8	202	642.0431137084961	142.87919998168945	0.36824113	241.2
SA27_8	203	641.175365447998	143.0490016937256	0.3793727	242.4
SA27_8	204	641.9925689697266	144.67337608337402	0.2665031	243.6
SA27_8	205	642.581844329834	145.48649311065674	0.40912935	244.8
SA27_8	206	642.9054260253906	144.57281112670898	0.2046012	246.0
SA27_8	207	641.5611267089844	143.4356689453125	0.3807724	247.2
SA27_8	208	642.6214218139648	144.80298042297363	0.5502694	248.4
SA27_8	209	641.6826248168945	142.65388011932373	0.30813512	249.6
SA27_8	210	642.4060344696045	142.97879219055176	0.48694563	250.8
SA27_8	211	642.5060749053955	143.5778045654297	0.42267686	252.0
SA27_8	212	642.144775390625	144.88708019256592	0.28698227	253.2
SA27_8	213	642.7517890930176	143.99607181549072	0.105850264	254.4
SA27_8	214	641.9370651245117	144.33720588684082	0.660584	255.6
SA27_8	215	641.8530464172363	143.7196683883667	0.2490123	256.8
SA27_8	216	642.6208972930908	144.19019222259521	0.7521457	258.0
SA27_8	217	641.5483474731445	144.91029739379883	0.773774	259.2
SA27_8	218	642.3190116882324	145.61814308166504	0.40647948	260.4
SA27_8	219	641.7464733123779	143.37153911590576	0.82718396	261.6
SA27_8	220	642.2938346862793	143.48878383636475	0.21010995	262.8
SA27_8	221	642.2881603240967	144.45679664611816	0.29478547	264.0
SA27_8	222	642.6641464233398	144.18238162994385	0.2689371	265.2
SA27_8	223	641.352653503418	143.2484006881714	0.2342301	266.4
SA27_8	224	642.2427177429199	143.8340663909912	0.49502087	267.6
SA27_8	225	640.7557010650635	140.8750820159912	0.37097192	268.8
SA27_8	226	642.2245025634766	143.94410133361816	0.41255748	270.0
SA27_8	227	642.0953750610352	143.16006660461426	0.27164307	271.2
SA27_8	228	642.3674583435059	144.11343097686768	0.5293309	272.4
SA27_8	229	641.0226821899414	141.51502132415771	0.549754	273.6
SA27_8	230	642.3943519592285	143.28247547149658	0.15271446	274.8
SA27_8	231	641.4261817932129	144.04818534851074	0.39744255	276.0
SA27_8	232	641.9801712036133	144.57837581634521	0.37560153	277.2
SA27_8	233	642.0319557189941	143.31730842590332	0.059776366	278.4
SA27_8	234	643.1382656097412	144.3165922164917	0.54931223	279.6
SA27_8	235	642.0734405517578	144.21255111694336	0.23326218	280.8
SA27_8	236	642.1253204345703	144.32805061340332	0.034917407	282.0
SA27_8	237	642.0865058898926	143.60504150390625	0.39534009	283.2
SA27_8	238	642.2700881958008	142.91261672973633	0.261261	284.4
SA27_8	239	640.9276008605957	142.2165870666504	0.2345695	285.6
SA27_8	240	641.9357299804688	144.69507694244385	0.14002769	286.8
SA27_8	241	641.3716316223145	144.63818550109863	0.06274949	288.0
SA27_8	242	641.8709754943848	144.14493083953857	0.06073003	289.2
SA27_8	243	641.6581153869629	145.02668380737305	0.14231865	290.4
SA27_8	244	642.4710273742676	145.49145698547363	0.28444347	291.6
SA27_8	245	642.2627449035645	144.1518259048462	0.13471505	292.8
SA27_8	246	642.0095443725586	144.65746879577637	0.16158178	294.0
SA27_8	247	642.2360420227051	144.0926742553711	0.09446254	295.2
SA27_8	248	642.106819152832	144.5650291442871	0.07900953	296.4
SA27_8	249	642.6362037658691	144.4593858718872	0.2302839	297.6
SA27_8	250	642.9912567138672	144.18501377105713	0.13676581	298.8
SA27_8	251	641.9488906860352	144.8690414428711	0.22572091	300.0
SA27_8	252	642.7412033081055	143.85067462921143	0.10619681	301.2
SA27_8	253	642.2045707702637	144.98385429382324	0.04918769	302.4
SA27_8	254	642.3249244689941	144.34833526611328	0.10599144	303.6
SA27_8	255	641.3214206695557	143.7861442565918	0.48335594	304.8
SA27_8	256	642.6177501678467	143.7834119796753	0.16280492	306.0
SA27_8	257	642.0507431030273	144.40186500549316	0.25506777	307.2
SA27_8	258	642.8690910339355	144.6650791168213	0.120188385	308.4
SA27_8	259	641.2685871124268	145.06579399108887	0.82232225	309.6
SA27_8	260	641.8689250946045	145.41940212249756	0.23054864	310.8
SA27_8	261	641.8251991271973	145.0495433807373	0.022521239	312.0
SA27_8	262	642.6700592041016	144.6570110321045	0.08262677	313.2
SA27_8	263	642.1151161193848	143.82821559906006	0.01345951	314.4
SA27_8	264	642.4728393554688	142.71629333496094	0.15329471	315.6
SA27_8	265	641.5791511535645	144.1486644744873	0.21566533	316.8
SA27_8	266	642.0855522155762	143.83804321289062	0.13699898	318.0
SA27_8	267	641.5103435516357	145.63034534454346	0.028753303	319.2
SA27_8	268	641.8601989746094	144.4198179244995	0.13143608	320.4
SA27_8	269	382.3913335800171	332.5978088378906	0.95104104	321.6
SA27_8	270	428.95984649658203	314.26365852355957	0.44636083	322.8
SA27_8	271	471.01097106933594	289.17646408081055	0.8216902	324.0
SA27_8	272	518.6378479003906	272.2818374633789	0.9966941	325.2
SA27_8	273	559.9236488342285	279.1838836669922	0.99712235	326.4
SA27_8	274	587.667989730835	296.7209529876709	0.99946314	327.6
SA27_8	275	611.1186981201172	333.6789321899414	0.99699855	328.8
SA27_8	276	631.1775207519531	368.83687019348145	0.967192	330.0
SA27_8	277	629.4313430786133	384.1981601715088	0.99851435	331.2
SA27_8	278	610.2376937866211	383.5338592529297	0.99802965	332.4
SA27_8	279	605.5702209472656	389.52733039855957	0.80151814	333.6
SA27_8	280	563.5231971740723	388.65955352783203	0.9963069	334.8
SA27_8	281	466.3459300994873	382.2384452819824	0.8444585	336.0
SA27_8	282	359.96508598327637	385.19625663757324	0.993339	337.2
SA27_8	283	641.5740013122559	144.80891704559326	0.10831455	338.4
SA27_8	284	642.012882232666	144.0221357345581	0.09793352	339.6
SA27_8	285	642.1104431152344	144.38435554504395	0.4284264	340.8
SA27_8	286	641.347599029541	142.89090156555176	0.3175979	342.0
SA27_8	287	641.9279098510742	144.98913288116455	0.024072599	343.2
SA27_8	288	642.066478729248	145.32703399658203	0.13222054	344.4
SA27_8	289	642.4495697021484	144.9041748046875	0.06263061	345.6
SA27_8	290	642.8674221038818	144.97917652130127	0.4656917	346.8
SA27_8	291	642.2140121459961	145.3658151626587	0.048632056	348.0
SA27_8	292	642.1074867248535	146.14424228668213	0.1512931	349.2
SA27_8	293	642.8976058959961	145.13275623321533	0.37779436	350.4
SA27_8	294	642.2385215759277	145.6316328048706	0.04098299	351.6
SA27_8	295	641.5285110473633	141.5446901321411	0.257798	352.8
SA27_8	296	642.5986289978027	144.31819438934326	0.27514282	354.0
SA27_8	297	642.33078956604	144.38392639160156	0.10623177	355.2
SA27_8	298	112.75912523269653	386.19154930114746	0.29862377	356.4
SA27_8	299	642.4993515014648	144.39228057861328	0.5523309	357.6
SA27_8	300	641.6746139526367	143.65621089935303	0.7117238	358.8
SA27_8	301	641.5187358856201	143.95172595977783	0.13048373	360.0
SA27_8	302	642.6449775695801	144.39125061035156	0.21546401	361.2
SA27_8	303	642.3239707946777	145.14727592468262	0.6083346	362.4
SA27_8	304	642.2918319702148	144.8214340209961	0.38706252	363.6
SA27_8	305	641.8057441711426	142.9435157775879	0.15803121	364.8
SA27_8	306	642.2124862670898	144.96325492858887	0.43776876	366.0
SA27_8	307	642.4212455749512	144.83106136322021	0.20328629	367.2
SA27_8	308	641.8535232543945	144.5144748687744	0.6106629	368.4
SA27_8	309	641.4929389953613	142.01685905456543	0.7823749	369.6
SA27_8	310	641.8675422668457	143.97019386291504	0.55390775	370.8
SA27_8	311	643.658447265625	143.6821460723877	0.58434284	372.0
SA27_8	312	642.0551300048828	144.30816650390625	0.22115001	373.2
SA27_8	313	641.978645324707	143.84539604187012	0.55697393	374.4
SA27_8	314	642.1403884887695	145.7162046432495	0.28849098	375.6
SA27_8	315	642.9169178009033	144.6846055984497	0.31049645	376.8
SA27_8	316	642.7074432373047	144.84535217285156	0.24371415	378.0
SA27_8	317	642.5075054168701	142.4476718902588	0.34867966	379.2
SA27_8	318	642.7258014678955	143.10494899749756	0.24912234	380.4
SA27_8	319	642.3648834228516	144.01833057403564	0.46160895	381.6
SA27_8	320	642.9075241088867	144.70215797424316	0.1042036	382.8
SA27_8	321	642.083740234375	145.72195529937744	0.5895828	384.0
SA27_8	322	641.663646697998	144.30461883544922	0.50878036	385.2
SA27_8	323	641.9570922851562	144.76035118103027	0.5094675	386.4
SA27_8	324	642.4504280090332	144.27821159362793	0.32475147	387.6
SA27_8	325	642.470645904541	143.05684089660645	0.5046808	388.8
SA27_8	326	642.4167633056641	143.72265815734863	0.16874126	390.0
SA27_8	327	641.6861534118652	144.95367050170898	0.56006676	391.2
SA27_8	328	641.9938087463379	142.23717212677002	0.5196389	392.4
SA27_8	329	643.0248260498047	144.12477493286133	0.29607493	393.6
SA27_8	330	642.881441116333	144.4678258895874	0.11050787	394.8
SA27_8	331	642.3672199249268	144.69683647155762	0.31897864	396.0
SA27_8	332	642.1304702758789	142.0946502685547	0.31128687	397.2
SA27_8	333	641.1669254302979	143.63622665405273	0.8000813	398.4
SA27_8	334	641.3207054138184	143.0812168121338	0.5733601	399.6
SA27_8	335	642.4397945404053	145.3760290145874	0.31787178	400.8
SA27_8	336	642.7341461181641	143.08513641357422	0.70481473	402.0
SA27_8	337	642.050838470459	145.0253391265869	0.12555987	403.2
SA27_8	338	642.0193672180176	142.9292106628418	0.6483912	404.4
SA27_8	339	642.1324729919434	143.6453676223755	0.2137926	405.6
SA27_8	340	330.3199291229248	319.2673587799072	0.7882169	406.8
SA27_8	341	374.57075119018555	312.57516860961914	0.48932144	408.0
SA27_8	342	438.2181644439697	293.2568550109863	0.89126486	409.2
SA27_8	343	504.72426414489746	269.0847587585449	0.98998684	410.4
SA27_8	344	580.5167198181152	251.09736442565918	0.97779274	411.6
SA27_8	345	612.7752304077148	231.34201526641846	0.99839044	412.8
SA27_8	346	611.4655494689941	217.07083225250244	0.9986487	414.0
SA27_8	347	607.1647644042969	224.14106369018555	0.9206131	415.2
SA27_8	348	618.3314800262451	266.1782455444336	0.9969758	416.4
SA27_8	349	546.2024688720703	300.9104919433594	0.9951396	417.6
SA27_8	350	455.44958114624023	325.1323699951172	0.9965934	418.8
SA27_8	351	378.6350727081299	346.84590339660645	0.99160516	420.0
SA27_8	352	642.5202369689941	143.7729549407959	0.25904018	421.2
SA27_8	353	640.6542301177979	143.28357696533203	0.7752685	422.4
SA27_8	354	641.5560722351074	145.01752853393555	0.39361468	423.6
SA27_8	355	641.3491249084473	141.9949436187744	0.054751907	424.8
SA27_8	356	642.3849105834961	144.1717529296875	0.18506202	426.0
SA27_8	357	641.6666030883789	143.06147575378418	0.25939837	427.2
SA27_8	358	642.1035289764404	143.12959671020508	0.5827868	428.4
SA27_8	359	641.5541648864746	144.0219497680664	0.2766262	429.6
SA27_8	360	641.8026924133301	143.03438186645508	0.45592073	430.8
SA27_8	361	641.2014007568359	143.4975814819336	0.82477057	432.0
SA27_8	362	642.0864105224609	144.8809003829956	0.16797417	433.2
SA27_8	363	642.4231052398682	142.3795509338379	0.18248425	434.4
SA27_8	364	641.8143272399902	144.21257972717285	0.13078661	435.6
SA27_8	365	642.4530982971191	145.02551078796387	0.09055465	436.8
SA27_8	366	642.186164855957	145.67230224609375	0.39448568	438.0
SA27_8	367	641.5367126464844	144.52420234680176	0.27516022	439.2
SA27_8	368	642.1056747436523	142.91879653930664	0.5155035	440.4
SA27_8	369	641.2229537963867	143.6296033859253	0.2780744	441.6
SA27_8	370	641.9600486755371	143.88301849365234	0.24304396	442.8
SA27_8	371	641.5724754333496	143.56730461120605	0.056598686	444.0
SA27_8	372	642.1646595001221	144.52637672424316	0.06197271	445.2
SA27_8	373	641.4831161499023	142.0931053161621	0.9037802	446.4
SA27_8	374	641.3552284240723	144.66755390167236	0.09466288	447.6
SA27_8	375	642.0747756958008	142.40964889526367	0.32719994	448.8
SA27_8	376	641.9373512268066	144.0358829498291	0.26520118	450.0
SA27_8	377	641.6996955871582	143.03735733032227	0.16898829	451.2
SA27_8	378	642.0465469360352	145.186185836792	0.29614112	452.4
SA27_8	379	642.0431137084961	143.88723850250244	0.10579366	453.6
SA27_8	380	642.1518325805664	143.51205825805664	0.24718325	454.8
SA27_8	381	642.1422004699707	145.50026893615723	0.077964045	456.0
SA27_8	382	641.9659614562988	143.67854118347168	0.14769785	457.2
SA27_8	383	641.6175842285156	142.97847747802734	0.40973622	458.4
SA27_8	384	642.9296493530273	144.87771034240723	0.19080989	459.6
SA27_8	385	642.5693511962891	144.01708602905273	0.46177697	460.8
SA27_8	386	642.3444747924805	145.02289295196533	0.13838828	462.0
SA27_8	387	640.9215927124023	142.6973533630371	0.1329462	463.2
SA27_8	388	641.5754795074463	143.40760231018066	0.10466763	464.4
SA27_8	389	641.5938854217529	143.47479343414307	0.24575521	465.6
SA27_8	390	641.9305801391602	145.92817783355713	0.05360825	466.8
SA27_8	391	641.1789894104004	143.89680862426758	0.2954538	468.0
SA27_8	392	641.5472507476807	143.56661796569824	0.16591196	469.2
SA27_8	393	641.5299415588379	145.73744773864746	0.14543985	470.4
SA27_8	394	641.7423248291016	145.07500648498535	0.06064535	471.6
SA27_8	395	642.1246528625488	144.18522834777832	0.28850225	472.8
SA27_8	396	642.5624847412109	145.36372661590576	0.39979628	474.0
SA27_8	397	642.5697326660156	143.09258937835693	0.25174165	475.2
SA27_8	398	642.0951843261719	143.9461326599121	0.22741628	476.4
SA27_8	399	642.3091888427734	145.08994102478027	0.2311301	477.6
SA27_8	400	641.6284561157227	142.59364128112793	0.4833483	478.8
SA27_8	401	641.786003112793	143.7520694732666	0.2166375	480.0
SA27_8	402	642.4030303955078	144.95976448059082	0.20965566	481.2
SA27_8	403	641.4697647094727	144.2739486694336	0.45823553	482.4
SA27_8	404	642.4315452575684	143.36957931518555	0.22523034	483.6
SA27_8	405	642.0900344848633	145.29423236846924	0.07028631	484.8
SA27_8	406	642.9076194763184	144.32514667510986	0.065424405	486.0
SA27_8	407	641.4022445678711	144.1069507598877	0.100204244	487.2
SA27_8	408	641.9540405273438	143.8557243347168	0.044708062	488.4
SA27_8	409	641.780948638916	145.29865264892578	0.047549423	489.6
SA27_8	410	641.9612884521484	144.2739200592041	0.06771128	490.8
SA27_8	411	642.7050590515137	144.64954376220703	0.10042342	492.0
SA27_8	412	642.0902729034424	143.73626232147217	0.07201457	493.2
SA27_8	413	642.5125122070312	142.60540008544922	0.069356844	494.4
SA27_8	414	641.3356781005859	143.53508949279785	0.5257422	495.6
SA27_8	415	641.9474601745605	142.34052658081055	0.31905207	496.8
SA27_8	416	331.85839653015137	320.9242630004883	0.60552967	498.0
SA27_8	417	642.2763347625732	144.20861721038818	0.15506235	499.2
SA27_8	418	406.3786029815674	316.05488777160645	0.92640096	500.4
SA27_8	419	640.6736373901367	143.16226959228516	0.10683094	501.6
SA27_8	420	556.7769050598145	276.3065528869629	0.912796	502.8
SA27_8	421	608.6761474609375	252.61831283569336	0.99238104	504.0
SA27_8	422	612.0025634765625	237.8104305267334	0.9968713	505.2
SA27_8	423	609.6545219421387	233.7520980834961	0.99238515	506.4
SA27_8	424	621.5732574462891	271.7547798156738	0.99671656	507.6
SA27_8	425	549.7018814086914	304.815731048584	0.99546754	508.8
SA27_8	426	459.5883369445801	329.21642303466797	0.9966859	510.0
SA27_8	427	381.9354772567749	351.1439037322998	0.99590707	511.2
SA27_8	428	348.0072021484375	360.9572410583496	0.29156363	512.4
SA27_8	429	642.3783302307129	143.76391410827637	0.21481642	513.6
SA27_8	430	642.4829483032227	144.2465114593506	0.5595805	514.8
SA27_8	431	642.008113861084	142.49184608459473	0.075933665	516.0
SA27_8	432	642.3183441162109	144.40877437591553	0.09658723	517.2
SA27_8	433	641.3780212402344	141.0787296295166	0.53322315	518.4
SA27_8	434	641.6773796081543	143.7099838256836	0.3085756	519.6
SA27_8	435	641.8748378753662	143.15311431884766	0.6136085	520.8
SA27_8	436	642.2335624694824	143.2789134979248	0.59024405	522.0
SA27_8	437	641.8551445007324	143.89866828918457	0.10451367	523.2
SA27_8	438	641.9923782348633	143.99959087371826	0.6055441	524.4
SA27_8	439	641.757869720459	142.3989200592041	0.27169323	525.6
SA27_8	440	642.0825481414795	142.95348644256592	0.27358094	526.8
SA27_8	441	643.0240631103516	146.56044960021973	0.824017	528.0
SA27_8	442	642.5090312957764	145.34454345703125	0.23117778	529.2
SA27_8	443	641.6414260864258	143.39065074920654	0.40436077	530.4
SA27_8	444	643.0355072021484	143.82808685302734	0.1645448	531.6
SA27_8	445	642.2480583190918	143.23622703552246	0.4292746	532.8
SA27_8	446	642.1526908874512	143.5407257080078	0.51507384	534.0
SA27_8	447	642.2574520111084	141.38000965118408	0.14774199	535.2
SA27_8	448	641.6770935058594	142.8610324859619	0.5445471	536.4
SA27_8	449	641.5939331054688	145.05383491516113	0.86694425	537.6
SA27_8	450	642.2301292419434	143.57447147369385	0.43716016	538.8
SA27_8	451	643.0133819580078	144.22359466552734	0.42694747	540.0
SA27_8	452	642.8119659423828	144.24007415771484	0.46303308	541.2
SA27_8	453	641.2412643432617	142.52733707427979	0.6645976	542.4
SA27_8	454	642.1426773071289	143.9106845855713	0.722975	543.6
SA27_8	455	642.4921035766602	143.63408088684082	0.1684341	544.8
SA27_8	456	642.659854888916	145.0685977935791	0.22482455	546.0
SA27_8	457	641.7993545532227	145.39409637451172	0.07635838	547.2
SA27_8	458	642.1724319458008	144.71108436584473	0.30824625	548.4
SA27_8	459	643.0370807647705	144.92876529693604	0.41800395	549.6
SA27_8	460	642.1338081359863	142.48433589935303	0.15335077	550.8
SA27_8	461	643.065357208252	144.53809261322021	0.33497068	552.0
SA27_8	462	642.1794891357422	145.09222984313965	0.25932062	553.2
SA27_8	463	643.290901184082	143.68163108825684	0.080748186	554.4
SA27_8	464	642.5912380218506	143.41585636138916	0.23676126	555.6
SA27_8	465	641.8026924133301	144.11978244781494	0.08057032	556.8
SA27_8	466	642.6560401916504	145.17831802368164	0.47025734	558.0
SA27_8	467	641.3405418395996	144.83176231384277	0.7955755	559.2
SA27_8	468	642.7883148193359	144.50440406799316	0.15760998	560.4
SA27_8	469	641.8417453765869	142.03396797180176	0.2211583	561.6
SA27_8	470	642.2533988952637	143.9095973968506	0.40281907	562.8
SA27_8	471	641.7181491851807	143.61783027648926	0.10677961	564.0
SA27_8	472	642.4139499664307	143.53105545043945	0.54301614	565.2
SA27_8	473	642.2420501708984	143.46609592437744	0.3599471	566.4
SA27_8	474	641.8475151062012	143.2904577255249	0.22060268	567.6
SA27_8	475	641.4764404296875	142.9581642150879	0.7280431	568.8
SA27_8	476	643.0473327636719	143.59325408935547	0.20532408	570.0
SA27_8	477	642.0665740966797	145.22300720214844	0.30962822	571.2
SA27_8	478	642.3672676086426	143.9341163635254	0.04254274	572.4
SA27_8	479	393.745493888855	304.398250579834	0.98790926	573.6
SA27_8	480	641.6465759277344	141.9169521331787	0.6694063	574.8
SA27_8	481	510.8415126800537	252.214994430542	0.9823203	576.0
SA27_8	482	562.6876831054688	219.3105411529541	0.9967244	577.2
SA27_8	483	595.293378829956	201.220965385437	0.9969259	578.4
SA27_8	484	603.5201072692871	191.5781593322754	0.9982797	579.6
SA27_8	485	614.2681121826172	220.1216697692871	0.97013503	580.8
SA27_8	486	572.8672981262207	255.7133960723877	0.9978497	582.0
SA27_8	487	479.42047119140625	270.9700584411621	0.9985833	583.2
SA27_8	488	413.1945610046387	268.670711517334	0.9984263	584.4
SA27_8	489	401.26399993896484	265.24752616882324	0.996182	585.6
SA27_8	490	369.74754333496094	257.8176212310791	0.99922967	586.8
SA27_8	491	334.89975929260254	246.46883010864258	0.99837565	588.0
SA27_8	492	291.62750244140625	243.6880874633789	0.9993088	589.2
SA27_8	493	258.39502811431885	251.669282913208	0.9969975	590.4
SA27_8	494	260.9694242477417	249.0706443786621	0.9755297	591.6
SA27_8	495	205.421781539917	249.61589813232422	0.9992267	592.8
SA27_8	496	139.23158645629883	248.2434368133545	0.99795604	594.0
SA27_8	497	91.35429263114929	238.62463474273682	0.84338164	595.2
SA27_8	498	84.6120297908783	207.27747917175293	0.9757387	596.4
SA27_8	499	107.63208866119385	176.69703483581543	0.9968252	597.6
SA27_8	500	118.32495927810669	144.1278076171875	0.9964898	598.8
SA27_8	501	116.85947179794312	189.47094440460205	0.13470832	600.0
SA27_8	502	642.4962997436523	144.47542190551758	0.3449558	601.2
SA27_8	503	182.13584423065186	198.98935317993164	0.6422792	602.4
SA27_8	504	240.26405811309814	200.3797960281372	0.9985869	603.6
SA27_8	505	297.946834564209	206.85813903808594	0.9988489	604.8
SA27_8	506	370.67956924438477	235.33061027526855	0.9957789	606.0
SA27_8	507	401.4086723327637	298.2904815673828	0.9486694	607.2
SA27_8	508	369.9446201324463	350.7623863220215	0.96980405	608.4
SA27_8	509	344.59333419799805	371.5653419494629	0.3868065	609.6
SA27_8	510	642.0112133026123	143.63408088684082	0.0758809	610.8
SA27_8	511	641.3877487182617	144.67007160186768	0.42091307	612.0
SA27_8	512	642.4341678619385	144.5295238494873	0.17041014	613.2
SA27_8	513	641.9815540313721	144.3442440032959	0.070688404	614.4
SA27_8	514	641.7983055114746	144.58335399627686	0.06343484	615.6
SA27_8	515	641.7874336242676	144.02390956878662	0.064061254	616.8
SA27_8	516	641.6055679321289	144.10467624664307	0.09013685	618.0
SA27_8	517	642.1877861022949	143.90474796295166	0.04411052	619.2
SA27_8	518	642.812442779541	144.15274143218994	0.37209746	620.4
SA27_8	519	641.7948722839355	144.49356079101562	0.109644495	621.6
SA27_8	520	642.2716617584229	143.9067792892456	0.2169995	622.8
SA27_8	521	642.0180797576904	143.1204128265381	0.09524989	624.0
SA27_8	522	642.5745964050293	144.48798179626465	0.31419143	625.2
SA27_8	523	642.1767234802246	144.0036678314209	0.45058188	626.4
SA27_8	524	642.505931854248	145.18000602722168	0.068084456	627.6
SA27_8	525	642.2687530517578	143.93142700195312	0.14855665	628.8
SA27_8	526	642.4786567687988	144.79363918304443	0.09098585	630.0
SA27_8	527	641.4834976196289	143.5781192779541	0.22477111	631.2
SA27_8	528	642.1133518218994	145.41825771331787	0.08597458	632.4
SA27_8	529	640.9645080566406	145.44332027435303	0.05019599	633.6
SA27_8	530	642.0291423797607	145.26164531707764	0.3771163	634.8
SA27_8	531	642.3447608947754	142.29729652404785	0.19917522	636.0
SA27_8	532	642.8037643432617	144.2993688583374	0.122837365	637.2
SA27_8	533	641.4157867431641	146.10591888427734	0.117616385	638.4
SA27_8	534	642.3617362976074	144.76587295532227	0.07807469	639.6
SA27_8	535	641.7261123657227	141.49211883544922	0.18660204	640.8
SA27_8	536	642.725133895874	144.80169296264648	0.43564326	642.0
SA27_8	537	401.1940002441406	288.56523513793945	0.91646206	643.2
SA27_8	538	462.0676040649414	253.0773639678955	0.82826823	644.4
SA27_8	539	504.87165451049805	217.73606300354004	0.9966851	645.6
SA27_8	540	558.3376407623291	195.24310111999512	0.98457277	646.8
SA27_8	541	609.0253353118896	162.7373743057251	0.9975407	648.0
SA27_8	542	614.9511337280273	161.99363708496094	0.9976125	649.2
SA27_8	543	598.9577293395996	182.10176467895508	0.99312806	650.4
SA27_8	544	570.635986328125	193.0722427368164	0.9212221	651.6
SA27_8	545	547.2695350646973	216.87758445739746	0.9918582	652.8
SA27_8	546	440.7026767730713	226.29278182983398	0.9731857	654.0
SA27_8	547	338.89076709747314	211.34370803833008	0.9959014	655.2
SA27_8	548	267.2139883041382	210.55420875549316	0.99922466	656.4
SA27_8	549	202.68573760986328	215.98774909973145	0.9993711	657.6
SA27_8	550	172.31011390686035	218.98564338684082	0.98869866	658.8
SA27_8	551	166.1090612411499	199.17916774749756	0.99737597	660.0
SA27_8	552	177.84897089004517	182.68572807312012	0.9845748	661.2
SA27_8	553	190.72258472442627	169.52313423156738	0.78313994	662.4
SA27_8	554	181.91983699798584	157.2989845275879	0.9872192	663.6
SA27_8	555	642.137336730957	142.9954719543457	0.14391395	664.8
SA27_8	556	184.12961959838867	145.33979415893555	0.16892022	666.0
SA27_8	557	209.46815013885498	152.80652046203613	0.9994134	667.2
SA27_8	558	299.5862007141113	160.7490348815918	0.9837588	668.4
SA27_8	559	403.5521984100342	161.42529487609863	0.95333934	669.6
SA27_8	560	487.7270221710205	148.62536430358887	0.9971739	670.8
SA27_8	561	534.6686840057373	140.24195194244385	0.990591	672.0
SA27_8	562	559.3891143798828	156.11369132995605	0.9972064	673.2
SA27_8	563	587.0304584503174	207.1607494354248	0.994622	674.4
SA27_8	564	594.0244674682617	265.7109832763672	0.99419314	675.6
SA27_8	565	536.9955062866211	310.6361961364746	0.99691916	676.8
SA27_8	566	438.1281852722168	331.9925880432129	0.997291	678.0
SA27_8	567	357.8129291534424	355.97442626953125	0.8146745	679.2
SA27_8	568	642.149543762207	143.31291675567627	0.4122446	680.4
SA27_8	569	642.2763824462891	144.5306396484375	0.36834878	681.6
SA27_8	570	641.8310165405273	143.64576816558838	0.6121116	682.8
SA27_8	571	642.7202224731445	144.04807090759277	0.3393601	684.0
SA27_8	572	642.6286697387695	144.71162796020508	0.17842235	685.2
SA27_8	573	641.9620037078857	144.75139617919922	0.49032345	686.4
SA27_8	574	642.4721717834473	145.30357360839844	0.2542549	687.6
SA27_8	575	642.2601699829102	145.14066696166992	0.29705635	688.8
SA27_8	576	642.3031806945801	145.59458255767822	0.31575775	690.0
SA27_8	577	642.1161651611328	145.259370803833	0.14585519	691.2
SA27_8	578	642.2744750976562	143.8889980316162	0.35868946	692.4
SA27_8	579	641.3751602172852	143.11283111572266	0.44298607	693.6
SA27_8	580	640.9665107727051	141.13271713256836	0.6906925	694.8
SA27_8	581	642.7721977233887	145.90185642242432	0.18841654	696.0
SA27_8	582	642.2841548919678	144.12936687469482	0.18173525	697.2
SA27_8	583	642.8840160369873	145.33082485198975	0.7922545	698.4
SA27_8	584	642.5212860107422	143.6312484741211	0.31759188	699.6
SA27_8	585	641.1986351013184	144.63912963867188	0.12288556	700.8
SA27_8	586	641.2585258483887	142.32035636901855	0.55295825	702.0
SA27_8	587	641.840648651123	143.7193250656128	0.741096	703.2
SA27_8	588	642.5589561462402	145.49367427825928	0.5948881	704.4
SA27_8	589	641.7469501495361	142.55730628967285	0.12440503	705.6
SA27_8	590	642.0576572418213	144.66779708862305	0.10906005	706.8
SA27_8	591	641.0892486572266	143.6667537689209	0.46133086	708.0
SA27_8	592	641.5119171142578	145.25931358337402	0.40160435	709.2
SA27_8	593	642.3177719116211	143.4450387954712	0.3006818	710.4
SA27_8	594	642.0082092285156	142.70925521850586	0.13574336	711.6
SA27_8	595	642.7074432373047	143.14825057983398	0.12749657	712.8
SA27_8	596	642.3691749572754	142.98311233520508	0.22221155	714.0
SA27_8	597	641.8766021728516	142.79362678527832	0.06566905	715.2
SA27_8	598	642.1665191650391	143.66007328033447	0.288719	716.4
SA27_8	599	641.3589477539062	143.22566986083984	0.25148636	717.6
SA27_8	600	641.8041706085205	143.12745094299316	0.3389844	718.8
SA27_8	601	641.304874420166	144.07311916351318	0.1356673	720.0
SA27_8	602	642.3726081848145	143.8680124282837	0.042959265	721.2
SA27_8	603	641.429615020752	144.23882961273193	0.0855118	722.4
SA27_8	604	641.3738250732422	144.39745903015137	0.12590617	723.6
SA27_8	605	641.6041374206543	144.07442092895508	0.25165656	724.8
SA27_8	606	641.7820930480957	144.0113067626953	0.39647058	726.0
SA27_8	607	641.1829948425293	143.80117893218994	0.33495793	727.2
SA27_8	608	642.2432899475098	143.4821891784668	0.20542625	728.4
SA27_8	609	642.1735286712646	143.62539768218994	0.234843	729.6
SA27_8	610	641.0484313964844	142.38919258117676	0.5378624	730.8
SA27_8	611	464.8893356323242	266.9372749328613	0.987017	732.0
SA27_8	612	524.8371124267578	239.2906665802002	0.97363234	733.2
SA27_8	613	570.7560539245605	204.0735912322998	0.98863375	734.4
SA27_8	614	603.601884841919	187.72759437561035	0.9969427	735.6
SA27_8	615	608.3055019378662	195.16615390777588	0.998678	736.8
SA27_8	616	610.4672431945801	233.24569702148438	0.98790586	738.0
SA27_8	617	586.2491607666016	291.68827056884766	0.99703586	739.2
SA27_8	618	487.26749420166016	316.5601444244385	0.99520147	740.4
SA27_8	619	391.85471534729004	340.096378326416	0.98781455	741.6
SA27_8	620	343.2692050933838	359.09894943237305	0.79836816	742.8
SA27_8	621	642.0642852783203	143.79482746124268	0.12073188	744.0
SA27_8	622	642.4502372741699	142.81920433044434	0.24414524	745.2
SA27_8	623	641.4364814758301	144.33817863464355	0.11282868	746.4
SA27_8	624	642.4427032470703	143.90132904052734	0.17957953	747.6
SA27_8	625	641.0735130310059	143.91898155212402	0.11953509	748.8
SA27_8	626	641.1721229553223	142.0945644378662	0.55513984	750.0
SA27_8	627	641.5266036987305	139.90623950958252	0.33609036	751.2
SA27_8	628	641.4371490478516	142.53321647644043	0.036819022	752.4
SA27_8	629	642.1585083007812	143.45571041107178	0.082916774	753.6
SA27_8	630	641.5539264678955	143.22057723999023	0.47236598	754.8
SA27_8	631	642.3592567443848	144.83814239501953	0.7217204	756.0
SA27_8	632	642.3764228820801	144.62814331054688	0.44709596	757.2
SA27_8	633	642.0052528381348	143.85309219360352	0.48450014	758.4
SA27_8	634	642.3374176025391	144.61336612701416	0.07778717	759.6
SA27_8	635	641.5691375732422	142.37102508544922	0.55121017	760.8
SA27_8	636	642.0670509338379	144.6541929244995	0.15475173	762.0
SA27_8	637	641.480827331543	142.48586654663086	0.33158082	763.2
SA27_8	638	642.8132057189941	144.04296398162842	0.21569729	764.4
SA27_8	639	642.3645973205566	144.6882677078247	0.08998235	765.6
SA27_8	640	641.8983459472656	144.93043899536133	0.09699002	766.8
SA27_8	641	642.0252799987793	144.67778205871582	0.4830651	768.0
SA27_8	642	642.3673629760742	144.89893913269043	0.32475773	769.2
SA27_8	643	642.2130584716797	143.44306468963623	0.20156534	770.4
SA27_8	644	641.9875621795654	144.5456314086914	0.22214502	771.6
SA27_8	645	640.9111976623535	145.02013206481934	0.23768541	772.8
SA27_8	646	642.2662258148193	145.41953086853027	0.21633038	774.0
SA27_8	647	642.3709392547607	145.08004188537598	0.38395655	775.2
SA27_8	648	642.4107551574707	144.12531852722168	0.51577216	776.4
SA27_8	649	642.4844741821289	144.5979881286621	0.3162978	777.6
SA27_8	650	642.3802375793457	145.36067962646484	0.13833813	778.8
SA27_8	651	642.0378684997559	144.4395875930786	0.09126205	780.0
SA27_8	652	642.4965858459473	144.1171646118164	0.44656476	781.2
SA27_8	653	641.9085502624512	143.91089916229248	0.05543436	782.4
SA27_8	654	641.7765617370605	145.12441635131836	0.06513561	783.6
SA27_8	655	641.8412208557129	143.71413230895996	0.007795894	784.8
SA27_8	656	641.2559986114502	144.53627586364746	0.028416805	786.0
SA27_8	657	642.3059463500977	144.94766235351562	0.030612852	787.2
SA27_8	658	335.6902599334717	384.9693489074707	0.7329228	788.4
SA27_8	659	354.4355630874634	388.03905487060547	0.59804	789.6
SA27_8	660	397.5433826446533	393.40195655822754	0.99759537	790.8
SA27_8	661	452.0108222961426	391.44418716430664	0.995884	792.0
SA27_8	662	511.12799644470215	389.7172737121582	0.9964981	793.2
SA27_8	663	574.1433143615723	385.24423599243164	0.9937245	794.4
SA27_8	664	609.8724842071533	373.9774417877197	0.9883708	795.6
SA27_8	665	613.7368202209473	365.95293045043945	0.9798462	796.8
SA27_8	666	622.2371578216553	380.8327388763428	0.9876173	798.0
SA27_8	667	641.9498443603516	143.23994636535645	0.2530886	799.2
SA27_8	668	589.1366481781006	387.9550266265869	0.9919742	800.4
SA27_8	669	489.54830169677734	389.7817039489746	0.9983286	801.6
SA27_8	670	407.75651931762695	384.85499382019043	0.9985996	802.8
SA27_8	671	354.72097396850586	384.4869804382324	0.8635671	804.0
SA27_8	672	341.23902320861816	383.57720375061035	0.9079374	805.2
SA27_8	673	335.9929323196411	383.5351753234863	0.74501425	806.4
SA27_8	674	642.388916015625	142.56085395812988	0.12502791	807.6
SA27_8	675	641.7837142944336	144.3827247619629	0.65528893	808.8
SA27_8	676	641.425895690918	145.26323318481445	0.5835264	810.0
SA27_8	677	642.5144672393799	145.15926361083984	0.26931918	811.2
SA27_8	678	643.043327331543	145.2242374420166	0.29891896	812.4
SA27_8	679	642.2506332397461	142.8645658493042	0.44577092	813.6
SA27_8	680	641.9620037078857	144.33464527130127	0.33708355	814.8
SA27_8	681	642.6915168762207	143.80592823028564	0.027049307	816.0
SA27_8	682	642.2532081604004	144.26403522491455	0.13626572	817.2
SA27_8	683	641.3641452789307	143.87231826782227	0.23944469	818.4
SA27_8	684	641.346549987793	142.8428077697754	0.13388744	819.6
SA27_8	685	642.2564506530762	142.65808582305908	0.7257289	820.8
SA27_8	686	642.9760456085205	145.03236293792725	0.2517166	822.0
SA27_8	687	642.3183917999268	143.54265689849854	0.04417256	823.2
SA27_8	688	641.8327331542969	144.41986083984375	0.4344762	824.4
SA27_8	689	641.7466163635254	144.1223430633545	0.22427987	825.6
SA27_8	690	641.8180465698242	143.5946559906006	0.2352963	826.8
SA27_8	691	641.8820381164551	143.2500457763672	0.22156534	828.0
SA27_8	692	640.9680843353271	143.19588661193848	0.38527784	829.2
SA27_8	693	642.9127216339111	144.60651397705078	0.18944398	830.4
SA27_8	694	642.3314571380615	144.31390285491943	0.25433064	831.6
SA27_8	695	642.0724868774414	144.34727668762207	0.4050216	832.8
SA27_8	696	642.0462608337402	143.69227409362793	0.6293001	834.0
SA27_8	697	643.1343078613281	144.90064144134521	0.13014038	835.2
SA27_8	698	642.0414924621582	144.94211196899414	0.37537614	836.4
SA27_8	699	641.5488719940186	143.9317274093628	0.23345056	837.6
SA27_8	700	642.3846244812012	144.04076099395752	0.3509597	838.8
SA27_8	701	641.9230461120605	142.54016876220703	0.4544705	840.0
SA27_8	702	642.0067310333252	144.87889766693115	0.67393535	841.2
SA27_8	703	641.7762756347656	143.71686458587646	0.6560875	842.4
SA27_8	704	642.484188079834	144.27618026733398	0.39795455	843.6
SA27_8	705	642.2966957092285	145.51766395568848	0.33431444	844.8
SA27_8	706	642.3364639282227	144.97399806976318	0.4942961	846.0
SA27_8	707	642.2894954681396	144.18577194213867	0.5822794	847.2
SA27_8	708	642.363166809082	143.1033182144165	0.47816467	848.4
SA27_8	709	642.6223754882812	144.43190574645996	0.06068348	849.6
SA27_8	710	642.5361633300781	144.05611038208008	0.15196513	850.8
SA27_8	711	641.5772914886475	143.54769229888916	0.3632685	852.0
SA27_8	712	642.3151016235352	145.20950317382812	0.18236814	853.2
SA27_8	713	641.3579940795898	142.34586238861084	0.37863955	854.4
SA27_8	714	642.1406745910645	143.0229663848877	0.22469097	855.6
SA27_8	715	642.7111148834229	144.7782039642334	0.1463849	856.8
SA27_8	716	643.0941581726074	143.91743659973145	0.1074764	858.0
SA27_8	717	641.9863700866699	142.0360279083252	0.36403778	859.2
SA27_8	718	642.5749778747559	144.6709442138672	0.24485949	860.4
SA27_8	719	641.816234588623	144.51799392700195	0.07155651	861.6
SA27_8	720	642.2286033630371	144.46552276611328	0.28553173	862.8
SA27_8	721	640.8946990966797	144.2958927154541	0.26974142	864.0
SA27_8	722	641.8909549713135	144.22857284545898	0.57715935	865.2
SA27_8	723	641.0930633544922	144.86394882202148	0.13781129	866.4
SA27_8	724	641.7060375213623	144.44809913635254	0.19274603	867.6
SA27_8	725	641.5142059326172	143.8927459716797	0.19134717	868.8
SA27_8	726	642.1821117401123	143.41815948486328	0.29533595	870.0
SA27_8	727	641.3396835327148	144.61562633514404	0.29665297	871.2
SA27_8	728	641.7535781860352	144.5844268798828	0.19345957	872.4
SA27_8	729	642.9113388061523	145.3341579437256	0.057147525	873.6
SA27_8	730	642.8685188293457	144.25555229187012	0.30895564	874.8
SA27_8	731	352.2634029388428	332.58230209350586	0.7586655	876.0
SA27_8	732	400.0417709350586	327.73990631103516	0.42777485	877.2
SA27_8	733	456.475830078125	305.1274108886719	0.8312629	878.4
SA27_8	734	512.8294467926025	283.89927864074707	0.9765231	879.6
SA27_8	735	567.659854888916	261.8162155151367	0.981277	880.8
SA27_8	736	608.1457138061523	238.8718557357788	0.9983473	882.0
SA27_8	737	613.5554313659668	227.7290153503418	0.997686	883.2
SA27_8	738	607.7761650085449	227.25696086883545	0.9957228	884.4
SA27_8	739	617.9567337036133	257.285213470459	0.9945544	885.6
SA27_8	740	533.5859775543213	278.6674118041992	0.99719125	886.8
SA27_8	741	453.21311950683594	287.3011779785156	0.99772185	888.0
SA27_8	742	384.6181869506836	313.3268737792969	0.9986486	889.2
SA27_8	743	346.78611755371094	339.45728302001953	0.49079987	890.4
SA27_8	744	641.6108131408691	144.2728328704834	0.25057212	891.6
SA27_8	745	641.2968635559082	145.19062042236328	0.12846199	892.8
SA27_8	746	642.2564506530762	144.90705013275146	0.1020303	894.0
SA27_8	747	641.7078971862793	145.05964279174805	0.18747538	895.2
SA27_8	748	642.4198150634766	144.65197563171387	0.30277032	896.4
SA27_8	749	641.4325714111328	143.93940925598145	0.08922653	897.6
SA27_8	750	641.4261341094971	142.69323348999023	0.0908847	898.8
SA27_8	751	641.7332649230957	143.8963222503662	0.18813616	900.0
SA27_8	752	642.2829627990723	145.23502349853516	0.10326664	901.2
SA27_8	753	641.773271560669	146.1783742904663	0.032573808	902.4
SA27_8	754	641.9163703918457	143.9029312133789	0.07699246	903.6
SA27_8	755	642.146110534668	144.516019821167	0.16356687	904.8
SA27_8	756	642.2420501708984	144.59372520446777	0.29266557	906.0
SA27_8	757	641.8331146240234	145.00176429748535	0.54528517	907.2
SA27_8	758	641.8680191040039	143.88668060302734	0.24012835	908.4
SA27_8	759	642.3556327819824	143.23104858398438	0.070454106	909.6
SA27_8	760	641.7673587799072	143.51373195648193	0.14650926	910.8
SA27_8	761	642.0221328735352	143.83832931518555	0.16431677	912.0
SA27_8	762	642.5594329833984	143.88290405273438	0.3924366	913.2
SA27_8	763	641.2120819091797	142.01653003692627	0.7402731	914.4
SA27_8	764	641.9440269470215	144.71351623535156	0.1222465	915.6
SA27_8	765	642.564868927002	145.85503578186035	0.09938151	916.8
SA27_8	766	641.9732093811035	144.82462406158447	0.073596984	918.0
SA27_8	767	642.1696186065674	144.21692848205566	0.10438714	919.2
SA27_8	768	642.1950340270996	144.26055908203125	0.16768494	920.4
SA27_8	769	641.4434432983398	144.4742488861084	0.09239838	921.6
SA27_8	770	641.8000221252441	145.51142692565918	0.09764785	922.8
SA27_8	771	643.0034637451172	145.52405834197998	0.21951398	924.0
SA27_8	772	642.1213626861572	145.46297550201416	0.043926638	925.2
SA27_8	773	641.7569160461426	144.9001407623291	0.19185998	926.4
SA27_8	774	642.6826000213623	144.02918815612793	0.08471266	927.6
SA27_8	775	642.5980567932129	145.22955894470215	0.14747071	928.8
SA27_8	776	642.8260803222656	145.3961992263794	0.42144638	930.0
SA27_8	777	641.7666912078857	143.0243968963623	0.024304826	931.2
SA27_8	778	641.8305397033691	143.50207328796387	0.15147324	932.4
SA27_8	779	641.646671295166	145.13425827026367	0.27623403	933.6
SA27_8	780	334.54158306121826	314.5610046386719	0.44632512	934.8
SA27_8	781	363.48719596862793	315.72126388549805	0.9919825	936.0
SA27_8	782	419.30789947509766	303.7866497039795	0.98771733	937.2
SA27_8	783	480.42383193969727	287.39848136901855	0.91013855	938.4
SA27_8	784	537.5816345214844	280.86164474487305	0.9986172	939.6
SA27_8	785	584.3132972717285	274.5208740234375	0.99839646	940.8
SA27_8	786	610.4609489440918	292.01499938964844	0.9984244	942.0
SA27_8	787	635.8542442321777	346.2439727783203	0.9968844	943.2
SA27_8	788	653.6115646362305	399.62342262268066	0.9500116	944.4
SA27_8	789	649.2771625518799	403.41453552246094	0.9916294	945.6
SA27_8	790	565.6985282897949	391.12781524658203	0.99911255	946.8
SA27_8	791	474.63645935058594	392.42960929870605	0.9987148	948.0
SA27_8	792	432.85112380981445	389.4824409484863	0.99941874	949.2
SA27_8	793	361.47620677948	392.6853561401367	0.9782536	950.4
SA27_8	794	642.3905372619629	144.93699073791504	0.10070983	951.6
SA27_8	795	642.0134544372559	143.61903190612793	0.17525241	952.8
SA27_8	796	642.2240257263184	143.45300674438477	0.38142338	954.0
SA27_8	797	642.3213005065918	144.59648609161377	0.262577	955.2
SA27_8	798	642.1085834503174	144.7317123413086	0.15993123	956.4
SA27_8	799	641.9624328613281	143.83787155151367	0.37401733	957.6
SA27_8	800	641.7266368865967	142.81774520874023	0.3641499	958.8
SA27_8	801	642.3215866088867	143.48133087158203	0.1973106	960.0
SA27_8	802	641.5887355804443	142.16859340667725	0.108017355	961.2
SA27_8	803	641.8761253356934	143.63396644592285	0.11535527	962.4
SA27_8	804	642.1740055084229	142.962384223938	0.25711852	963.6
SA27_8	805	641.9552803039551	143.71853828430176	0.3549329	964.8
SA27_8	806	642.3062801361084	144.24113273620605	0.30423748	966.0
SA27_8	807	642.0070171356201	144.11388874053955	0.5587225	967.2
SA27_8	808	641.9227600097656	144.95244026184082	0.70748305	968.4
SA27_8	809	398.55732917785645	300.69302558898926	0.7904785	969.6
SA27_8	810	451.56521797180176	283.205509185791	0.9911476	970.8
SA27_8	811	506.61277770996094	257.65079498291016	0.5940575	972.0
SA27_8	812	563.3208751678467	228.48034858703613	0.9831739	973.2
SA27_8	813	602.8142929077148	202.99766063690186	0.9971916	974.4
SA27_8	814	612.3987197875977	188.38409900665283	0.9977908	975.6
SA27_8	815	616.39084815979	191.91804885864258	0.9932774	976.8
SA27_8	816	621.2475776672363	224.43923950195312	0.8947461	978.0
SA27_8	817	616.6501045227051	272.6099395751953	0.99705684	979.2
SA27_8	818	524.9749183654785	302.2576332092285	0.9954926	980.4
SA27_8	819	451.5821933746338	323.51715087890625	0.9971718	981.6
SA27_8	820	375.3399610519409	349.3195152282715	0.9918025	982.8
SA27_8	821	642.1581268310547	143.18299770355225	0.6445685	984.0
SA27_8	822	643.1203365325928	144.01938915252686	0.24858285	985.2
SA27_8	823	640.9811496734619	144.38392639160156	0.19899599	986.4
SA27_8	824	642.3819065093994	146.6097593307495	0.79592305	987.6
SA27_8	825	641.9222831726074	145.11051177978516	0.34823895	988.8
SA27_8	826	642.617654800415	144.03632640838623	0.17695579	990.0
SA27_8	827	641.8288230895996	143.18824768066406	0.65578085	991.2
SA27_8	828	642.264461517334	143.8187599182129	0.42956212	992.4
SA27_8	829	642.1154975891113	145.0886106491089	0.4616273	993.6
SA27_8	830	642.1792030334473	143.06586742401123	0.21125568	994.8
SA27_8	831	643.0726051330566	144.32124137878418	0.117554665	996.0
SA27_8	832	642.331600189209	143.32929611206055	0.38753593	997.2
SA27_8	833	641.3904190063477	144.96030807495117	0.62715095	998.4
SA27_8	834	641.6725158691406	143.91381740570068	0.072221525	999.6
SA27_8	835	641.7612075805664	143.38261127471924	0.42893857	1000.8
SA27_8	836	642.2328948974609	143.9688205718994	0.18660058	1002.0
SA27_8	837	641.749095916748	145.11723518371582	0.28180137	1003.2
SA27_8	838	641.8298721313477	145.45889854431152	0.411957	1004.4
SA27_8	839	641.7392730712891	142.47503757476807	0.45458263	1005.6
SA27_8	840	642.1826362609863	144.40326690673828	0.1642639	1006.8
SA27_8	841	641.7374610900879	143.14777851104736	0.59500575	1008.0
SA27_8	842	642.3111915588379	142.81868934631348	0.13297383	1009.2
SA27_8	843	643.1172370910645	144.74653244018555	0.05505191	1010.4
SA27_8	844	642.3479080200195	144.232177734375	0.40537986	1011.6
SA27_8	845	641.9829368591309	143.58517169952393	0.2993156	1012.8
SA27_8	846	641.5801525115967	144.13154125213623	0.039529905	1014.0
SA27_8	847	641.7231559753418	142.3246192932129	0.11637331	1015.2
SA27_8	848	642.0221328735352	142.9830551147461	0.3184854	1016.4
SA27_8	849	640.4237747192383	140.19481658935547	0.8043664	1017.6
SA27_8	850	642.3337936401367	144.3430995941162	0.41864893	1018.8
SA27_8	851	641.8463706970215	145.6371259689331	0.3003129	1020.0
SA27_8	852	641.7721748352051	143.7482500076294	0.12320094	1021.2
SA27_8	853	641.7437553405762	144.41406726837158	0.76967305	1022.4
SA27_8	854	641.7969703674316	143.95746231079102	0.009183049	1023.6
SA27_8	855	641.3359642028809	145.45118808746338	0.04572157	1024.8
SA27_8	856	641.2957668304443	146.33676052093506	0.045478746	1026.0
SA27_8	857	641.9765472412109	144.7134017944336	0.09277537	1027.2
SA27_8	858	642.3971176147461	144.03199195861816	0.29709938	1028.4
SA27_8	859	641.435432434082	144.05756950378418	0.0948966	1029.6
SA27_8	860	641.5766716003418	143.5405683517456	0.15985069	1030.8
SA27_8	861	641.7605400085449	144.23144817352295	0.15233718	1032.0
SA27_8	862	641.6321754455566	143.91061305999756	0.15798849	1033.2
SA27_8	863	641.9647216796875	145.67017078399658	0.14979315	1034.4
SA27_8	864	642.1712875366211	142.44853019714355	0.15685286	1035.6
SA27_8	865	641.932487487793	143.49347591400146	0.16858755	1036.8
SA27_8	866	642.4297332763672	143.62568378448486	0.06492913	1038.0
SA27_8	867	642.2216415405273	145.16113758087158	0.3037156	1039.2
SA27_8	868	641.9872760772705	142.75787830352783	0.283657	1040.4
SA27_8	869	641.3383483886719	144.20823097229004	0.43626523	1041.6
SA27_8	870	642.2677516937256	145.4833745956421	0.62327796	1042.8
SA27_8	871	642.7225589752197	144.6518039703369	0.14688772	1044.0
SA27_8	872	337.01345920562744	330.83404541015625	0.32735652	1045.2
SA27_8	873	367.58177280426025	331.3479423522949	0.94711286	1046.4
SA27_8	874	426.2991428375244	324.8609733581543	0.9546114	1047.6
SA27_8	875	484.8372459411621	316.6282653808594	0.9916756	1048.8
SA27_8	876	548.5371589660645	308.62186431884766	0.98640513	1050.0
SA27_8	877	594.984245300293	302.3129940032959	0.98206997	1051.2
SA27_8	878	614.7372245788574	298.2252502441406	0.99672323	1052.4
SA27_8	879	649.6737003326416	326.20479583740234	0.7156742	1053.6
SA27_8	880	650.4522800445557	375.0982475280762	0.90566033	1054.8
SA27_8	881	589.613151550293	389.4221878051758	0.9995017	1056.0
SA27_8	882	470.5721378326416	386.44609451293945	0.9993413	1057.2
SA27_8	883	378.4712314605713	385.7017707824707	0.9980083	1058.4
SA27_8	884	641.5660858154297	145.07050037384033	0.039438374	1059.6
SA27_8	885	640.936279296875	144.75010871887207	0.09075791	1060.8
SA27_8	886	641.5120124816895	143.44213485717773	0.055489693	1062.0
SA27_8	887	642.5501346588135	145.50076961517334	0.28421688	1063.2
SA27_8	888	642.1995162963867	145.0336790084839	0.12530516	1064.4
SA27_8	889	641.4283752441406	142.39149570465088	0.37330714	1065.6
SA27_8	890	642.1003818511963	142.6642370223999	0.33333787	1066.8
SA27_8	891	642.2931671142578	144.42901611328125	0.12039046	1068.0
SA27_8	892	642.0275211334229	144.68178749084473	0.16125372	1069.2
SA27_8	893	642.1371459960938	144.8141384124756	0.1128691	1070.4
SA27_8	894	641.8910503387451	145.50933837890625	0.12458218	1071.6
SA27_8	895	642.2221183776855	144.40197944641113	0.3700339	1072.8
SA27_8	896	642.1294212341309	143.31985473632812	0.10103214	1074.0
SA27_8	897	641.5019035339355	144.0928602218628	0.15460938	1075.2
SA27_8	898	340.8217191696167	357.370548248291	0.4893312	1076.4
SA27_8	899	641.6510581970215	143.11182975769043	0.6316325	1077.6
SA27_8	900	374.3223190307617	388.39948654174805	0.997832	1078.8
SA27_8	901	406.71167373657227	392.689905166626	0.9976641	1080.0
SA27_8	902	442.2118663787842	392.0814514160156	0.98810345	1081.2
SA27_8	903	497.7915287017822	386.58928871154785	0.99638593	1082.4
SA27_8	904	544.1533088684082	380.8103370666504	0.99087673	1083.6
SA27_8	905	583.5746765136719	377.97048568725586	0.9974389	1084.8
SA27_8	906	606.7135810852051	375.4808521270752	0.9976472	1086.0
SA27_8	907	620.4777240753174	384.90328788757324	0.9728162	1087.2
SA27_8	908	619.9726104736328	393.9710998535156	0.99821895	1088.4
SA27_8	909	618.9508438110352	389.3914604187012	0.9978927	1089.6
SA27_8	910	602.1288871765137	394.6929931640625	0.82500225	1090.8
SA27_8	911	607.1141242980957	396.0722351074219	0.9311766	1092.0
SA27_8	912	545.2633857727051	392.91086196899414	0.9980445	1093.2
SA27_8	913	475.2167224884033	391.9625473022461	0.99850607	1094.4
SA27_8	914	413.0875587463379	386.72155380249023	0.9981451	1095.6
SA27_8	915	348.625111579895	388.84986877441406	0.7692143	1096.8
SA27_8	916	642.3694610595703	145.99571228027344	0.357919	1098.0
SA27_8	917	642.3951148986816	143.38093757629395	0.8421708	1099.2
SA27_8	918	642.1637058258057	142.69057273864746	0.4433723	1100.4
SA27_8	919	642.1765327453613	145.47367572784424	0.9417539	1101.6
SA27_8	920	642.1648979187012	143.70720863342285	0.24045695	1102.8
SA27_8	921	641.0984992980957	140.82833290100098	0.35620648	1104.0
SA27_8	922	641.6938304901123	143.21260929107666	0.1628231	1105.2
SA27_8	923	642.4742698669434	145.31610488891602	0.8172085	1106.4
SA27_8	924	641.8948173522949	144.6287727355957	0.5710423	1107.6
SA27_8	925	642.5999641418457	144.26766872406006	0.6230298	1108.8
SA27_8	926	641.9321060180664	143.3085536956787	0.4413366	1110.0
SA27_8	927	641.3776397705078	145.57439804077148	0.10518139	1111.2
SA27_8	928	642.3382759094238	144.3378496170044	0.6991228	1112.4
SA27_8	929	642.0243263244629	144.3002986907959	0.17680727	1113.6
SA27_8	930	642.3311710357666	142.65583992004395	0.13588351	1114.8
SA27_8	931	642.1785354614258	143.46121788024902	0.3260457	1116.0
SA27_8	932	642.7789688110352	144.27098751068115	0.25527042	1117.2
SA27_8	933	641.1837100982666	142.7669906616211	0.6975935	1118.4
SA27_8	934	642.2550201416016	144.48047161102295	0.5292979	1119.6
SA27_8	935	642.6203727722168	143.49675178527832	0.15035188	1120.8
SA27_8	936	642.3089027404785	144.26682472229004	0.2612032	1122.0
SA27_8	937	642.0252323150635	142.982497215271	0.07468057	1123.2
SA27_8	938	642.1137809753418	145.17894744873047	0.23093504	1124.4
SA27_8	939	641.9496536254883	144.02040481567383	0.6337689	1125.6
SA27_8	940	642.5768852233887	143.74191284179688	0.45029682	1126.8
SA27_8	941	642.2204971313477	142.4527931213379	0.5365815	1128.0
SA27_8	942	642.4283981323242	142.53501892089844	0.3377009	1129.2
SA27_8	943	642.3696994781494	143.35002422332764	0.44068256	1130.4
SA27_8	944	642.6841735839844	144.06097412109375	0.3056325	1131.6
SA27_8	945	642.1792984008789	145.48474788665771	0.26049072	1132.8
SA27_8	946	641.9194221496582	143.86972904205322	0.6458508	1134.0
SA27_8	947	641.3708686828613	143.07615280151367	0.4858825	1135.2
SA27_8	948	642.2961235046387	143.61468315124512	0.11571755	1136.4
SA27_8	949	641.8133735656738	142.4959945678711	0.29833832	1137.6
SA27_8	950	642.252779006958	143.76427173614502	0.1007531	1138.8
SA27_8	951	642.7127838134766	143.5146188735962	0.075742975	1140.0
SA27_8	952	642.7631378173828	143.83000373840332	0.34814015	1141.2
SA27_8	953	641.9942855834961	143.5520839691162	0.25430334	1142.4
SA27_8	954	642.3266887664795	144.1871738433838	0.28772885	1143.6
SA27_8	955	640.7436847686768	144.58549976348877	0.81136316	1144.8
SA27_8	956	641.7477607727051	142.02223777770996	0.28471994	1146.0
SA27_8	957	642.1405792236328	142.86191940307617	0.2109675	1147.2
SA27_8	958	642.047643661499	143.87848377227783	0.74236006	1148.4
SA27_8	959	641.889238357544	146.15241050720215	0.7940295	1149.6
SA27_8	960	642.3382759094238	143.3774757385254	0.2346691	1150.8
SA27_8	961	641.9047355651855	143.97605895996094	0.3968638	1152.0
SA27_8	962	642.6670074462891	144.65397834777832	0.18992154	1153.2
SA27_8	963	641.3619995117188	143.88231754302979	0.80363584	1154.4
SA27_8	964	641.8368339538574	144.26586627960205	0.2006819	1155.6
SA27_8	965	641.2564277648926	143.40163707733154	0.6702016	1156.8
SA27_8	966	642.2438621520996	144.46795463562012	0.052585833	1158.0
SA27_8	967	642.1529293060303	142.61770248413086	0.20322761	1159.2
SA27_8	968	642.4336433410645	146.28828048706055	0.014673337	1160.4
SA27_8	969	641.7200565338135	144.0558385848999	0.5737518	1161.6
SA27_8	970	641.5621757507324	144.51593399047852	0.56721795	1162.8
SA27_8	971	642.1661853790283	143.391695022583	0.1909284	1164.0
SA27_8	972	642.319393157959	143.63107681274414	0.11673195	1165.2
SA27_8	973	641.4219379425049	145.9147024154663	0.5277471	1166.4
SA27_8	974	642.3562049865723	144.95896339416504	0.21820997	1167.6
SA27_8	975	641.8578147888184	143.61634254455566	0.11048865	1168.8
SA27_8	976	642.4534797668457	143.16933631896973	0.053307462	1170.0
SA27_8	977	642.2272682189941	145.8213758468628	0.20719191	1171.2
SA27_8	978	642.3835754394531	144.35518741607666	0.38092145	1172.4
SA27_8	979	641.4008617401123	143.19402694702148	0.6117089	1173.6
SA27_8	980	642.2633171081543	143.8736629486084	0.49731138	1174.8
SA27_8	981	642.121410369873	143.6325216293335	0.2768875	1176.0
SA27_8	982	642.6025867462158	143.54089736938477	0.03360424	1177.2
SA27_8	983	642.4588203430176	144.6439504623413	0.22056039	1178.4
SA27_8	984	642.0128345489502	145.33587455749512	0.082864515	1179.6
SA27_8	985	641.235876083374	143.66239070892334	0.19222838	1180.8
SA27_8	986	642.4213409423828	143.84013175964355	0.056552894	1182.0
SA27_8	987	641.9421672821045	145.04719734191895	0.06858036	1183.2
SA27_8	988	642.1977996826172	143.69101524353027	0.03902343	1184.4
SA27_8	989	641.4793014526367	144.05027389526367	0.21176265	1185.6
SA27_8	990	641.8245315551758	144.7774887084961	0.0502372	1186.8
SA27_8	991	642.3631191253662	143.80977630615234	0.18583101	1188.0
SA27_8	992	642.6222801208496	145.08630752563477	0.30361995	1189.2
SA27_8	993	642.4543380737305	143.52162837982178	0.06447522	1190.4
SA27_8	994	642.2046661376953	143.06827068328857	0.14265715	1191.6
SA27_8	995	641.5231704711914	145.61292171478271	0.31727302	1192.8
SA27_8	996	642.2160148620605	145.46856880187988	0.47381264	1194.0
SA27_8	997	641.5026664733887	142.7556610107422	0.7830403	1195.2
SA27_8	998	641.697883605957	143.81052017211914	0.37810352	1196.4
SA27_8	999	641.1258220672607	142.00982093811035	0.7714542	1197.6
SA27_8	1000	642.3393249511719	144.4493579864502	0.61680394	1198.8
SA27_8	1001	642.3799514770508	144.34311389923096	0.102973826	1200.0
SA27_8	1002	642.5121307373047	144.32464599609375	0.30804247	1201.2
SA27_8	1003	641.6219711303711	143.72124195098877	0.06890462	1202.4
SA27_8	1004	642.7311897277832	144.35940742492676	0.34349763	1203.6
SA27_8	1005	641.5948390960693	144.3956708908081	0.04892183	1204.8
SA27_8	1006	643.0120468139648	143.48316192626953	0.3528088	1206.0
SA27_8	1007	641.4000511169434	143.7685489654541	0.17807807	1207.2
SA27_8	1008	642.1812057495117	143.00156593322754	0.095202364	1208.4
SA27_8	1009	642.4432754516602	145.07328987121582	0.10712892	1209.6
SA27_8	1010	642.5087928771973	143.80343914031982	0.28009114	1210.8
SA27_8	1011	642.3287391662598	144.17040824890137	0.12951705	1212.0
SA27_8	1012	643.1057453155518	144.48413372039795	0.13130577	1213.2
SA27_8	1013	642.3815250396729	143.61127853393555	0.37573585	1214.4
SA27_8	1014	642.360782623291	144.70654964447021	0.06089386	1215.6
SA27_8	1015	641.9235229492188	143.1194257736206	0.12276847	1216.8
SA27_8	1016	641.8966293334961	144.10885334014893	0.08483105	1218.0
SA27_8	1017	641.990327835083	145.50360202789307	0.1052216	1219.2
SA27_8	1018	642.1360969543457	143.79130840301514	0.082803786	1220.4
SA27_8	1019	642.1276092529297	144.1805362701416	0.09509493	1221.6
SA27_8	1020	642.3428535461426	143.9088249206543	0.16577405	1222.8
SA27_8	1021	641.8515205383301	143.42808723449707	0.46265423	1224.0
SA27_8	1022	642.1345710754395	144.2252540588379	0.5511672	1225.2
SA27_8	1023	641.9939041137695	144.14822101593018	0.56086683	1226.4
SA27_8	1024	642.9693222045898	144.45148944854736	0.33649775	1227.6
SA27_8	1025	641.8271064758301	143.13363075256348	0.6792846	1228.8
SA27_8	1026	642.3367500305176	144.5189094543457	0.2526007	1230.0
SA27_8	1027	641.5999412536621	145.87969779968262	0.3024141	1231.2
SA27_8	1028	642.6272392272949	145.78388214111328	0.3027651	1232.4
SA27_8	1029	641.690731048584	142.5468635559082	0.8047253	1233.6
SA27_8	1030	641.6186332702637	145.02402305603027	0.19528878	1234.8
SA27_8	1031	642.7343368530273	143.135347366333	0.16864637	1236.0
SA27_8	1032	642.475175857544	144.2494297027588	0.27446094	1237.2
SA27_8	1033	642.3650741577148	145.21541118621826	0.46270928	1238.4
SA27_8	1034	642.6052093505859	144.8197889328003	0.46830377	1239.6
SA27_8	1035	641.5420532226562	143.6909294128418	0.35025838	1240.8
SA27_8	1036	642.2980308532715	143.83323669433594	0.19240929	1242.0
SA27_8	1037	642.332935333252	144.74663257598877	0.3261403	1243.2
SA27_8	1038	373.8136291503906	365.12163162231445	0.998257	1244.4
SA27_8	1039	430.71956634521484	385.97660064697266	0.9977841	1245.6
SA27_8	1040	488.1111145019531	393.8564872741699	0.9880292	1246.8
SA27_8	1041	536.7738723754883	393.19579124450684	0.99730814	1248.0
SA27_8	1042	576.954174041748	391.11010551452637	0.99386674	1249.2
SA27_8	1043	607.9850196838379	392.010498046875	0.98176426	1250.4
SA27_8	1044	610.4990482330322	393.01631927490234	0.9672618	1251.6
SA27_8	1045	620.6543922424316	384.18004989624023	0.8174619	1252.8
SA27_8	1046	624.6734142303467	385.2293014526367	0.9961987	1254.0
SA27_8	1047	621.6786861419678	386.66101455688477	0.9948644	1255.2
SA27_8	1048	622.1188545227051	386.6443347930908	0.94576025	1256.4
SA27_8	1049	625.3418922424316	398.5987186431885	0.9963548	1257.6
SA27_8	1050	626.4925956726074	400.44164657592773	0.9979327	1258.8
SA27_8	1051	628.0443668365479	402.73816108703613	0.99729	1260.0
SA27_8	1052	628.0964851379395	401.59664154052734	0.9972377	1261.2
SA27_8	1053	626.5087127685547	400.04316329956055	0.9979989	1262.4
SA27_8	1054	621.6224670410156	399.05250549316406	0.998686	1263.6
SA27_8	1055	620.4193592071533	399.3051338195801	0.9933529	1264.8
SA27_8	1056	620.2564716339111	398.2657527923584	0.99201703	1266.0
SA27_8	1057	611.1897468566895	394.9170970916748	0.96810615	1267.2
SA27_8	1058	605.1708221435547	406.77380561828613	0.97821265	1268.4
SA27_8	1059	601.1588096618652	402.9368019104004	0.9904365	1269.6
SA27_8	1060	548.7474918365479	395.0935649871826	0.9972562	1270.8
SA27_8	1061	464.0291690826416	395.83717346191406	0.9960879	1272.0
SA27_8	1062	378.0869245529175	389.9447250366211	0.9991301	1273.2
SA27_8	1063	642.6614761352539	143.578462600708	0.41259906	1274.4
SA27_8	1064	641.8360233306885	144.8115348815918	0.15992475	1275.6
SA27_8	1065	641.794490814209	143.55073928833008	0.27735245	1276.8
SA27_8	1066	642.4697875976562	144.90248680114746	0.088247	1278.0
SA27_8	1067	641.6015625	144.00189399719238	0.2596353	1279.2
SA27_8	1068	642.528247833252	143.20388317108154	0.6189562	1280.4
SA27_8	1069	640.6068801879883	140.17094135284424	0.7565582	1281.6
SA27_8	1070	641.7068481445312	144.68223094940186	0.5780525	1282.8
SA27_8	1071	642.2345161437988	144.58017826080322	0.5648038	1284.0
SA27_8	1072	642.214822769165	145.00079154968262	0.27833632	1285.2
SA27_8	1073	641.6168212890625	146.23852729797363	0.915845	1286.4
SA27_8	1074	642.0001029968262	144.87241744995117	0.4746217	1287.6
SA27_8	1075	641.8033599853516	144.02993202209473	0.14899306	1288.8
SA27_8	1076	642.5609588623047	143.57937812805176	0.24043402	1290.0
SA27_8	1077	642.628002166748	144.47603702545166	0.14483407	1291.2
SA27_8	1078	642.0897483825684	143.7951421737671	0.19144796	1292.4
SA27_8	1079	642.6980018615723	145.51021099090576	0.13052991	1293.6
SA27_8	1080	642.4871921539307	145.0070858001709	0.21699944	1294.8
SA27_8	1081	642.2757148742676	143.78530025482178	0.047982536	1296.0
SA27_8	1082	641.6971206665039	143.874249458313	0.08486131	1297.2
SA27_8	1083	641.685676574707	142.45774269104004	0.21354385	1298.4
SA27_8	1084	641.7369842529297	144.30733680725098	0.17297356	1299.6
SA27_8	1085	641.4705276489258	144.21818733215332	0.16108505	1300.8
SA27_8	1086	640.770435333252	142.8156280517578	0.43173102	1302.0
SA27_8	1087	642.1700477600098	144.2435646057129	0.3414958	1303.2
SA27_8	1088	641.7261123657227	143.83714199066162	0.2876228	1304.4
SA27_8	1089	642.0863151550293	144.15560245513916	0.5126363	1305.6
SA27_8	1090	642.0496940612793	143.7608242034912	0.485454	1306.8
SA27_8	1091	642.371940612793	144.1113567352295	0.20024414	1308.0
SA27_8	1092	642.7398681640625	144.89590644836426	0.0970741	1309.2
SA27_8	1093	642.1431541442871	144.60509777069092	0.14179301	1310.4
SA27_8	1094	642.7849769592285	144.5126724243164	0.033224158	1311.6
SA27_8	1095	642.1725749969482	144.64170455932617	0.53943634	1312.8
SA27_8	1096	642.4849033355713	145.71320056915283	0.037976637	1314.0
SA27_8	1097	641.3501739501953	143.16301345825195	0.2708379	1315.2
SA27_8	1098	641.8912410736084	143.280930519104	0.27727497	1316.4
SA27_8	1099	641.3131237030029	144.63741302490234	0.08970182	1317.6
SA27_8	1100	642.2251224517822	143.78196716308594	0.16876788	1318.8
SA27_8	1101	641.1584854125977	143.97743225097656	0.23888114	1320.0
SA27_8	1102	642.112922668457	144.8626470565796	0.18942805	1321.2
SA27_8	1103	640.7730102539062	142.9310417175293	0.11039144	1322.4
SA27_8	1104	641.1659717559814	144.18049335479736	0.25374874	1323.6
SA27_8	1105	641.5336608886719	145.25665283203125	0.25423127	1324.8
SA27_8	1106	641.5448188781738	146.46710872650146	0.14775413	1326.0
SA27_8	1107	641.1447048187256	143.83672714233398	0.19710988	1327.2
SA27_8	1108	641.8896675109863	143.49204540252686	0.24539725	1328.4
SA27_8	1109	641.5826797485352	144.5107126235962	0.22189455	1329.6
SA27_8	1110	641.9063568115234	144.23827171325684	0.24655707	1330.8
SA27_8	1111	111.05133295059204	382.36424446105957	0.0049641454	1332.0
SA27_8	1112	641.910457611084	144.32639122009277	0.28450403	1333.2
SA27_8	1113	641.6289806365967	144.62425231933594	0.43546727	1334.4
SA27_8	1114	642.3543930053711	144.31726455688477	0.15506579	1335.6
SA27_8	1115	641.0182476043701	143.7872314453125	0.12808014	1336.8
SA27_8	1116	641.4780139923096	145.3822946548462	0.3725843	1338.0
SA27_8	1117	642.4167633056641	143.2093048095703	0.15347789	1339.2
SA27_8	1118	642.722225189209	144.2446517944336	0.35715798	1340.4
SA27_8	1119	641.7866706848145	142.23183631896973	0.40822116	1341.6
SA27_8	1120	642.3095703125	142.77142524719238	0.08443442	1342.8
SA27_8	1121	641.0618782043457	147.71761894226074	0.037331425	1344.0
SA27_8	1122	642.166805267334	144.90961074829102	0.38152128	1345.2
SA27_8	1123	641.2498474121094	141.93463325500488	0.5933179	1346.4
SA27_8	1124	642.899227142334	145.52231311798096	0.26372913	1347.6
SA27_8	1125	642.1859741210938	144.27625179290771	0.42632148	1348.8
SA27_8	1126	641.8925285339355	144.88004207611084	0.58585155	1350.0
SA27_8	1127	642.4306392669678	143.2677698135376	0.03831842	1351.2
SA27_8	1128	642.465877532959	144.2585563659668	0.38396826	1352.4
SA27_8	1129	642.4056053161621	144.14308547973633	0.23811677	1353.6
SA27_8	1130	643.023157119751	144.26490783691406	0.10317465	1354.8
SA27_8	1131	642.1624183654785	142.5468635559082	0.21266462	1356.0
SA27_8	1132	642.1428680419922	143.85074615478516	0.32579896	1357.2
SA27_8	1133	641.8606758117676	145.82706928253174	0.09262588	1358.4
SA27_8	1134	351.6584873199463	316.82787895202637	0.22520718	1359.6
SA27_8	1135	379.4088125228882	323.1891059875488	0.9556748	1360.8
SA27_8	1136	417.9032802581787	318.40415954589844	0.7208804	1362.0
SA27_8	1137	467.59095191955566	317.3741912841797	0.62608933	1363.2
SA27_8	1138	525.186014175415	306.70151710510254	0.99331033	1364.4
SA27_8	1139	575.2692222595215	298.7083053588867	0.94294995	1365.6
SA27_8	1140	604.5174598693848	283.1468868255615	0.99599874	1366.8
SA27_8	1141	611.3991737365723	270.93873023986816	0.99514455	1368.0
SA27_8	1142	612.1837615966797	262.1801948547363	0.9949155	1369.2
SA27_8	1143	614.1917705535889	269.6967601776123	0.99732167	1370.4
SA27_8	1144	625.9934425354004	317.94233322143555	0.97917545	1371.6
SA27_8	1145	580.096435546875	352.35508918762207	0.9850582	1372.8
SA27_8	1146	492.36249923706055	373.38191986083984	0.997174	1374.0
SA27_8	1147	408.4179401397705	380.6484031677246	0.9981598	1375.2
SA27_8	1148	358.3519697189331	382.617130279541	0.9881273	1376.4
SA27_8	1149	642.2032356262207	144.96595859527588	0.24818338	1377.6
SA27_8	1150	642.7316665649414	143.5107135772705	0.121118255	1378.8
SA27_8	1151	642.259931564331	143.0804443359375	0.18192464	1380.0
SA27_8	1152	642.2406673431396	143.62378120422363	0.18968768	1381.2
SA27_8	1153	641.5246963500977	143.59761714935303	0.24040721	1382.4
SA27_8	1154	642.4230575561523	144.00100708007812	0.29252967	1383.6
SA27_8	1155	641.7963027954102	143.5766315460205	0.514624	1384.8
SA27_8	1156	642.080545425415	143.67024421691895	0.5048654	1386.0
SA27_8	1157	642.5000190734863	144.8076295852661	0.28870863	1387.2
SA27_8	1158	643.0107116699219	143.48170280456543	0.84539616	1388.4
SA27_8	1159	642.13547706604	143.64904403686523	0.25503355	1389.6
SA27_8	1160	642.902135848999	144.30307388305664	0.15340543	1390.8
SA27_8	1161	642.6056385040283	143.7077236175537	0.14082149	1392.0
SA27_8	1162	642.8935050964355	143.34277153015137	0.28121725	1393.2
SA27_8	1163	641.8688774108887	142.8422212600708	0.5145263	1394.4
SA27_8	1164	641.6598320007324	144.21202182769775	0.3286564	1395.6
SA27_8	1165	642.5339698791504	144.45393562316895	0.6450524	1396.8
SA27_8	1166	642.4090385437012	144.7016143798828	0.24401246	1398.0
SA27_8	1167	643.2497024536133	144.38364028930664	0.43983442	1399.2
SA27_8	1168	643.3291435241699	143.7853717803955	0.115292616	1400.4
SA27_8	1169	642.6037788391113	144.39177989959717	0.84531325	1401.6
SA27_8	1170	642.241096496582	144.41247940063477	0.3598435	1402.8
SA27_8	1171	640.8611297607422	142.82169342041016	0.5772754	1404.0
SA27_8	1172	641.9878959655762	143.26744079589844	0.20149596	1405.2
SA27_8	1173	642.382001876831	144.82011795043945	0.2344215	1406.4
SA27_8	1174	642.3528671264648	145.28027057647705	0.12718134	1407.6
SA27_8	1175	641.5250301361084	144.81798648834229	0.6592735	1408.8
SA27_8	1176	641.7121887207031	143.49589347839355	0.7527109	1410.0
SA27_8	1177	643.2153701782227	144.62894439697266	0.32591596	1411.2
SA27_8	1178	643.0357933044434	143.74392986297607	0.476432	1412.4
SA27_8	1179	642.4863815307617	145.30404567718506	0.8858109	1413.6
SA27_8	1180	642.2327041625977	142.83516883850098	0.8312684	1414.8
SA27_8	1181	640.4794692993164	140.8533239364624	0.62631583	1416.0
SA27_8	1182	642.1439170837402	144.14617538452148	0.50815254	1417.2
SA27_8	1183	642.6090240478516	143.967604637146	0.30791408	1418.4
SA27_8	1184	642.4258232116699	143.27293395996094	0.38699862	1419.6
SA27_8	1185	641.9149398803711	144.85580921173096	0.34655342	1420.8
SA27_8	1186	642.3818588256836	144.73248481750488	0.19476235	1422.0
SA27_8	1187	642.2165393829346	144.1155195236206	0.30648723	1423.2
SA27_8	1188	643.0109024047852	144.61498260498047	0.16989093	1424.4
SA27_8	1189	642.4111366271973	144.6390724182129	0.13104346	1425.6
SA27_8	1190	642.5104141235352	144.99199390411377	0.16858728	1426.8
SA27_8	1191	641.9394493103027	145.01848697662354	0.541487	1428.0
SA27_8	1192	641.8117046356201	144.73929405212402	0.61244154	1429.2
SA27_8	1193	642.3806190490723	143.381609916687	0.15811874	1430.4
SA27_8	1194	642.5702095031738	143.85204792022705	0.114897706	1431.6
SA27_8	1195	641.818904876709	142.4769401550293	0.8215987	1432.8
SA27_8	1196	642.3573970794678	143.74487400054932	0.08334502	1434.0
SA27_8	1197	641.4623260498047	143.45664024353027	0.74694324	1435.2
SA27_8	1198	642.2836780548096	144.8849630355835	0.3783152	1436.4
SA27_8	1199	641.4638519287109	144.27861213684082	0.19469662	1437.6
SA27_8	1200	642.680835723877	143.9572048187256	0.06887872	1438.8
SA27_8	1201	642.298412322998	144.31577682495117	0.1845562	1440.0
SA27_8	1202	641.7588710784912	141.69164657592773	0.50362486	1441.2
SA27_8	1203	641.3491249084473	143.0249834060669	0.64778763	1442.4
SA27_8	1204	642.2210693359375	143.68741035461426	0.23559187	1443.6
SA27_8	1205	641.6910171508789	144.96830463409424	0.6372724	1444.8
SA27_8	1206	642.3661231994629	144.77572917938232	0.12131025	1446.0
SA27_8	1207	641.4155960083008	144.66344833374023	0.17250788	1447.2
SA27_8	1208	641.5796279907227	143.50205898284912	0.20718886	1448.4
SA27_8	1209	642.3052787780762	144.25207614898682	0.23448399	1449.6
SA27_8	1210	641.9541835784912	144.36590194702148	0.26279393	1450.8
SA27_8	1211	641.6284084320068	145.07197380065918	0.15874472	1452.0
SA27_8	1212	642.7410125732422	144.81794357299805	0.2176167	1453.2
SA27_8	1213	642.1444892883301	144.28007125854492	0.29339153	1454.4
SA27_8	1214	642.4403190612793	143.46210479736328	0.09245266	1455.6
SA27_8	1215	642.654275894165	142.78076648712158	0.08298119	1456.8
SA27_8	1216	642.3732757568359	143.96930694580078	0.18491188	1458.0
SA27_8	1217	640.7866477966309	145.15655994415283	0.047415566	1459.2
SA27_8	1218	641.8889999389648	145.7450008392334	0.11157423	1460.4
SA27_8	1219	641.4551734924316	142.1843433380127	0.43090552	1461.6
SA27_8	1220	641.7407035827637	144.20308113098145	0.27484587	1462.8
SA27_8	1221	641.4504528045654	143.8740634918213	0.12632324	1464.0
SA27_8	1222	642.2703742980957	144.18999195098877	0.1332956	1465.2
SA27_8	1223	642.1237945556641	145.0239086151123	0.08533503	1466.4
SA27_8	1224	642.5929069519043	143.81229400634766	0.2591249	1467.6
SA27_8	1225	641.826057434082	146.17758750915527	0.09253988	1468.8
SA27_8	1226	642.1614646911621	142.7383804321289	0.14271101	1470.0
SA27_8	1227	641.6589736938477	142.54486083984375	0.1561579	1471.2
SA27_8	1228	642.1967506408691	144.85819816589355	0.09501098	1472.4
SA27_8	1229	641.2576675415039	143.01275253295898	0.32077488	1473.6
SA27_8	1230	641.4886951446533	142.8559398651123	0.36889985	1474.8
SA27_8	1231	641.1585807800293	144.96424198150635	0.0567725	1476.0
SA27_8	1232	641.9283866882324	144.6905279159546	0.14814977	1477.2
SA27_8	1233	641.7697906494141	145.41277885437012	0.21946955	1478.4
SA27_8	1234	641.7010307312012	144.7838544845581	0.16417061	1479.6
SA27_8	1235	642.2151565551758	143.46532344818115	0.010257815	1480.8
SA27_8	1236	641.9355869293213	143.30082893371582	0.24468344	1482.0
SA27_8	1237	642.8191661834717	145.1059055328369	0.04158016	1483.2
SA27_8	1238	642.1892166137695	144.7258186340332	0.24753624	1484.4
SA27_8	1239	641.033935546875	142.877197265625	0.68840635	1485.6
SA27_8	1240	642.4558639526367	144.06025886535645	0.07246483	1486.8
SA27_8	1241	642.3593044281006	146.57898902893066	0.05142604	1488.0
SA27_8	1242	642.3375129699707	146.276535987854	0.017824514	1489.2
SA27_8	1243	642.3251152038574	144.50107097625732	0.10551683	1490.4
SA27_8	1244	642.3761367797852	143.59743118286133	0.11680246	1491.6
SA27_8	1245	376.58348083496094	319.5318603515625	0.9887565	1492.8
SA27_8	1246	443.801212310791	304.83670234680176	0.94626224	1494.0
SA27_8	1247	508.37812423706055	286.63278579711914	0.90885675	1495.2
SA27_8	1248	562.5368118286133	264.3924808502197	0.9938228	1496.4
SA27_8	1249	600.5620956420898	240.24547576904297	0.9963458	1497.6
SA27_8	1250	612.9298210144043	223.63346099853516	0.9955519	1498.8
SA27_8	1251	613.7889385223389	210.81748008728027	0.9984517	1500.0
SA27_8	1252	619.2795753479004	209.79835510253906	0.98766625	1501.2
SA27_8	1253	634.7488403320312	264.60265159606934	0.5239513	1502.4
SA27_8	1254	586.9994163513184	307.1994209289551	0.99833494	1503.6
SA27_8	1255	513.4166240692139	341.7695617675781	0.9973303	1504.8
SA27_8	1256	424.6649742126465	360.2614974975586	0.9964366	1506.0
SA27_8	1257	360.9914302825928	370.2630615234375	0.98822	1507.2
SA27_8	1258	641.4798736572266	144.33740615844727	0.16173373	1508.4
SA27_8	1259	642.1669960021973	144.36993598937988	0.40622956	1509.6
SA27_8	1260	641.9075965881348	144.4894552230835	0.14875679	1510.8
SA27_8	1261	642.5664901733398	143.78318309783936	0.14189047	1512.0
SA27_8	1262	642.9335594177246	144.1219997406006	0.059783556	1513.2
SA27_8	1263	641.7137622833252	144.38405513763428	0.4889914	1514.4
SA27_8	1264	641.9171333312988	143.39967727661133	0.22443548	1515.6
SA27_8	1265	642.6226615905762	146.30335807800293	0.6926658	1516.8
SA27_8	1266	641.742753982544	144.73764896392822	0.46549025	1518.0
SA27_8	1267	641.8801307678223	142.94008255004883	0.5188403	1519.2
SA27_8	1268	642.2845840454102	145.9711217880249	0.40152004	1520.4
SA27_8	1269	642.2009468078613	143.92228603363037	0.25017276	1521.6
SA27_8	1270	642.6620960235596	143.7693214416504	0.18549125	1522.8
SA27_8	1271	642.4354553222656	144.11935329437256	0.028828641	1524.0
SA27_8	1272	642.3492908477783	144.899582862854	0.17857225	1525.2
SA27_8	1273	642.3460006713867	143.58102321624756	0.18662043	1526.4
SA27_8	1274	109.63577032089233	396.46968841552734	0.4716102	1527.6
SA27_8	1275	642.078447341919	144.63393688201904	0.74163574	1528.8
SA27_8	1276	642.6487922668457	143.30866813659668	0.5220853	1530.0
SA27_8	1277	642.1395778656006	143.97906303405762	0.72946686	1531.2
SA27_8	1278	642.7779197692871	145.26446342468262	0.33195204	1532.4
SA27_8	1279	642.2430515289307	143.63333702087402	0.47418922	1533.6
SA27_8	1280	642.1799182891846	143.765287399292	0.41924405	1534.8
SA27_8	1281	642.4675941467285	144.25922870635986	0.816685	1536.0
SA27_8	1282	642.4801826477051	144.79328155517578	0.5787789	1537.2
SA27_8	1283	641.3491249084473	142.43381023406982	0.1910889	1538.4
SA27_8	1284	641.6691303253174	141.89908504486084	0.632387	1539.6
SA27_8	1285	643.5577869415283	144.0244960784912	0.16099386	1540.8
SA27_8	1286	641.950273513794	145.07755279541016	0.4059368	1542.0
SA27_8	1287	642.1114921569824	141.55892372131348	0.7207975	1543.2
SA27_8	1288	641.2278175354004	141.8946361541748	0.58420134	1544.4
SA27_8	1289	641.3630485534668	144.48457717895508	0.621627	1545.6
SA27_8	1290	642.0578479766846	145.7461166381836	0.44546428	1546.8
SA27_8	1291	641.3046836853027	145.1019287109375	0.6087838	1548.0
SA27_8	1292	642.0507431030273	141.0779571533203	0.56747514	1549.2
SA27_8	1293	641.5318489074707	142.9902219772339	0.17024869	1550.4
SA27_8	1294	643.0713176727295	144.042649269104	0.24547946	1551.6
SA27_8	1295	641.1697387695312	142.8572702407837	0.45788208	1552.8
SA27_8	1296	641.8063163757324	144.24994468688965	0.2331221	1554.0
SA27_8	1297	641.0929679870605	143.2253122329712	0.47406036	1555.2
SA27_8	1298	642.1168327331543	142.737135887146	0.20371622	1556.4
SA27_8	1299	642.9234504699707	145.1828098297119	0.7729874	1557.6
SA27_8	1300	642.3764228820801	144.4954776763916	0.6794135	1558.8
SA27_8	1301	642.2588348388672	144.68514919281006	0.35509878	1560.0
SA27_8	1302	642.2457218170166	143.71627807617188	0.74657583	1561.2
SA27_8	1303	642.606258392334	144.1455602645874	0.7932016	1562.4
SA27_8	1304	642.1158790588379	144.2816162109375	0.19461882	1563.6
SA27_8	1305	642.7515029907227	143.66191864013672	0.18258613	1564.8
SA27_8	1306	642.438554763794	143.44506740570068	0.6124268	1566.0
SA27_8	1307	641.4157390594482	143.55823516845703	0.56213593	1567.2
SA27_8	1308	641.5945053100586	144.18502807617188	0.047617033	1568.4
SA27_8	1309	641.8673992156982	143.56246948242188	0.18250342	1569.6
SA27_8	1310	642.7731513977051	144.2959213256836	0.319497	1570.8
SA27_8	1311	641.265869140625	140.6082057952881	0.45771125	1572.0
SA27_8	1312	642.5834655761719	143.6505889892578	0.17373422	1573.2
SA27_8	1313	642.2574043273926	144.6117925643921	0.3391464	1574.4
SA27_8	1314	642.6187515258789	144.32842254638672	0.25093505	1575.6
SA27_8	1315	641.9346809387207	144.6428346633911	0.07257486	1576.8
SA27_8	1316	642.4737930297852	143.12134265899658	0.1557385	1578.0
SA27_8	1317	642.5348281860352	144.86738204956055	0.65469986	1579.2
SA27_8	1318	641.8422222137451	144.27728176116943	0.39317563	1580.4
SA27_8	1319	642.8366661071777	143.18777561187744	0.24466746	1581.6
SA27_8	1320	642.9657459259033	143.17598819732666	0.34569082	1582.8
SA27_8	1321	641.3970947265625	145.08061408996582	0.375897	1584.0
SA27_8	1322	641.4779186248779	143.1037187576294	0.14816235	1585.2
SA27_8	1323	642.8632736206055	144.42782878875732	0.09067547	1586.4
SA27_8	1324	642.1143531799316	144.89699363708496	0.06379973	1587.6
SA27_8	1325	641.4785385131836	144.21411037445068	0.45470077	1588.8
SA27_8	1326	642.0211791992188	143.2979965209961	0.0793157	1590.0
SA27_8	1327	641.9420719146729	143.73820781707764	0.103049815	1591.2
SA27_8	1328	642.2280311584473	143.45277786254883	0.2809047	1592.4
SA27_8	1329	642.2674655914307	143.86672496795654	0.17526376	1593.6
SA27_8	1330	641.8698310852051	143.493332862854	0.5903885	1594.8
SA27_8	1331	641.7444229125977	144.37013626098633	0.16976677	1596.0
SA27_8	1332	642.7929878234863	143.77352714538574	0.13263108	1597.2
SA27_8	1333	641.3347244262695	144.81820106506348	0.109577015	1598.4
SA27_8	1334	642.7606105804443	143.85214805603027	0.13255312	1599.6
SA27_8	1335	642.2604560852051	144.67758178710938	0.24945708	1600.8
SA27_8	1336	642.4846649169922	144.34885025024414	0.2994305	1602.0
SA27_8	1337	642.090368270874	144.48001384735107	0.10705724	1603.2
SA27_8	1338	641.6029930114746	145.22480964660645	0.15543643	1604.4
SA27_8	1339	641.7815685272217	144.63804244995117	0.6342099	1605.6
SA27_8	1340	642.3657417297363	145.15578746795654	0.2530298	1606.8
SA27_8	1341	641.3775444030762	143.86364936828613	0.019848397	1608.0
SA27_8	1342	641.4875984191895	145.10385990142822	0.03245034	1609.2
SA27_8	1343	642.1616554260254	143.67921352386475	0.22985427	1610.4
SA27_8	1344	641.6843414306641	144.81307983398438	0.09249691	1611.6
SA27_8	1345	641.0521507263184	145.6015920639038	0.09877745	1612.8
SA27_8	1346	642.2145366668701	144.220232963562	0.16886432	1614.0
SA27_8	1347	642.0301914215088	143.4904146194458	0.14986858	1615.2
SA27_8	1348	641.8621063232422	145.07071495056152	0.15717222	1616.4
SA27_8	1349	642.1677589416504	143.8730764389038	0.12602141	1617.6
SA27_8	1350	641.5667533874512	144.4567108154297	0.019400498	1618.8
SA27_8	1351	642.0680046081543	143.70184421539307	0.122035354	1620.0
SA27_8	1352	641.8680191040039	144.80016231536865	0.382041	1621.2
SA27_8	1353	641.3193702697754	144.7013282775879	0.123215415	1622.4
SA27_8	1354	642.2642707824707	144.425311088562	0.09005087	1623.6
SA27_8	1355	642.3019409179688	143.8507318496704	0.34315816	1624.8
SA27_8	1356	642.9440498352051	142.47685432434082	0.1527647	1626.0
SA27_8	1357	641.7811870574951	145.94637393951416	0.020027626	1627.2
SA27_8	1358	642.2228336334229	144.43422317504883	0.07442116	1628.4
SA27_8	1359	641.5281295776367	142.92842388153076	0.34875852	1629.6
SA27_8	1360	642.3260688781738	144.56093788146973	0.17194542	1630.8
SA27_8	1361	642.3389911651611	143.5825252532959	0.1938712	1632.0
SA27_8	1362	642.2406673431396	144.0970802307129	0.045903884	1633.2
SA27_8	1363	641.9803619384766	144.65423583984375	0.08980735	1634.4
SA27_8	1364	642.4447059631348	144.29811000823975	0.27429482	1635.6
SA27_8	1365	641.644287109375	145.2590560913086	0.028315976	1636.8
SA27_8	1366	344.0746307373047	319.010009765625	0.116098	1638.0
SA27_8	1367	374.04799461364746	325.10278701782227	0.8118316	1639.2
SA27_8	1368	417.16651916503906	316.5978527069092	0.9929255	1640.4
SA27_8	1369	458.6387634277344	302.5939750671387	0.99108595	1641.6
SA27_8	1370	505.28554916381836	283.5951232910156	0.98508054	1642.8
SA27_8	1371	542.6107406616211	263.26990127563477	0.9976164	1644.0
SA27_8	1372	578.7859916687012	243.62892150878906	0.9943402	1645.2
SA27_8	1373	602.9227256774902	227.64832019805908	0.99851185	1646.4
SA27_8	1374	610.7166767120361	217.48257637023926	0.9990638	1647.6
SA27_8	1375	607.1161270141602	218.43848705291748	0.9981887	1648.8
SA27_8	1376	614.1424179077148	244.06396865844727	0.94155675	1650.0
SA27_8	1377	558.8912010192871	261.68506622314453	0.9962465	1651.2
SA27_8	1378	482.69481658935547	265.00136375427246	0.9964078	1652.4
SA27_8	1379	420.9470748901367	250.4194736480713	0.99677414	1653.6
SA27_8	1380	351.44360065460205	240.39101600646973	0.99854517	1654.8
SA27_8	1381	281.8147659301758	231.301589012146	0.99437684	1656.0
SA27_8	1382	238.05782794952393	221.61386489868164	0.9988432	1657.2
SA27_8	1383	218.77236366271973	205.04930019378662	0.8928717	1658.4
SA27_8	1384	223.58381748199463	187.11161613464355	0.82661533	1659.6
SA27_8	1385	219.70014572143555	171.70294761657715	0.99142236	1660.8
SA27_8	1386	232.77549743652344	160.23625373840332	0.96429706	1662.0
SA27_8	1387	238.35508823394775	153.22626113891602	0.9923235	1663.2
SA27_8	1388	251.11889839172363	159.26133155822754	0.9904055	1664.4
SA27_8	1389	262.73131370544434	174.49027061462402	0.992751	1665.6
SA27_8	1390	270.9606170654297	193.29937934875488	0.9978156	1666.8
SA27_8	1391	303.48992347717285	229.27512645721436	0.99763703	1668.0
SA27_8	1392	355.3905248641968	274.6515655517578	0.97127616	1669.2
SA27_8	1393	354.84070777893066	331.48595809936523	0.996276	1670.4
SA27_8	1394	347.86596298217773	362.13735580444336	0.9170867	1671.6
SA27_8	1395	642.7611351013184	145.3829526901245	0.69845444	1672.8
SA27_8	1396	642.3888683319092	144.19162273406982	0.20620762	1674.0
SA27_8	1397	642.4079418182373	144.27921295166016	0.12093098	1675.2
SA27_8	1398	642.3110961914062	144.29853916168213	0.23695406	1676.4
SA27_8	1399	641.6903495788574	144.03282165527344	0.22540045	1677.6
SA27_8	1400	642.768669128418	144.18532848358154	0.28291714	1678.8
SA27_8	1401	642.495059967041	144.25605297088623	0.40528902	1680.0
SA27_8	1402	642.5174713134766	143.10404777526855	0.05463306	1681.2
SA27_8	1403	642.1175956726074	142.38601684570312	0.28592744	1682.4
SA27_8	1404	642.6852226257324	144.11107063293457	0.5620351	1683.6
SA27_8	1405	641.8513298034668	145.25556564331055	0.6164771	1684.8
SA27_8	1406	642.2388553619385	143.07482242584229	0.18337831	1686.0
SA27_8	1407	642.7009582519531	143.59980583190918	0.22450842	1687.2
SA27_8	1408	641.8238162994385	143.45498085021973	0.31276357	1688.4
SA27_8	1409	642.2950267791748	143.69038581848145	0.2988414	1689.6
SA27_8	1410	642.5508499145508	144.10357475280762	0.40152144	1690.8
SA27_8	1411	642.8796768188477	144.26525115966797	0.34496745	1692.0
SA27_8	1412	642.9176330566406	144.6098756790161	0.73290473	1693.2
SA27_8	1413	642.2277450561523	142.84380912780762	0.5205681	1694.4
SA27_8	1414	386.52212619781494	338.10791015625	0.9881457	1695.6
SA27_8	1415	444.53487396240234	327.57728576660156	0.9222368	1696.8
SA27_8	1416	512.1633052825928	298.80929946899414	0.9886674	1698.0
SA27_8	1417	570.41335105896	268.0458641052246	0.9330769	1699.2
SA27_8	1418	608.769416809082	232.5398826599121	0.9958116	1700.4
SA27_8	1419	615.1363372802734	213.19693565368652	0.9962787	1701.6
SA27_8	1420	611.8655681610107	208.6022186279297	0.99534225	1702.8
SA27_8	1421	641.7791366577148	145.82237720489502	0.09980756	1704.0
SA27_8	1422	550.0179290771484	258.4416389465332	0.9971897	1705.2
SA27_8	1423	475.86560249328613	263.8967514038086	0.9881549	1706.4
SA27_8	1424	418.8096523284912	261.3948726654053	0.9910579	1707.6
SA27_8	1425	376.4731168746948	256.29295349121094	0.9872836	1708.8
SA27_8	1426	317.6260471343994	247.94217109680176	0.997638	1710.0
SA27_8	1427	268.8616752624512	222.69591808319092	0.6349273	1711.2
SA27_8	1428	240.29104709625244	202.26654052734375	0.9947903	1712.4
SA27_8	1429	95.53872346878052	182.3269557952881	0.9931297	1713.6
SA27_8	1430	197.0003604888916	173.69752407073975	0.997761	1714.8
SA27_8	1431	173.6889362335205	152.90777206420898	0.99064165	1716.0
SA27_8	1432	155.7110071182251	125.9864330291748	0.98947304	1717.2
SA27_8	1433	177.20497846603394	110.80401420593262	0.92455816	1718.4
SA27_8	1434	269.1659450531006	122.28999137878418	0.99972624	1719.6
SA27_8	1435	377.9913663864136	150.71000576019287	0.99957687	1720.8
SA27_8	1436	455.084228515625	210.2135467529297	0.9987733	1722.0
SA27_8	1437	510.95800399780273	261.822509765625	0.99862933	1723.2
SA27_8	1438	557.9145431518555	311.50033950805664	0.962929	1724.4
SA27_8	1439	585.9851837158203	358.730993270874	0.9355045	1725.6
SA27_8	1440	534.4732761383057	374.5799446105957	0.99169767	1726.8
SA27_8	1441	435.430908203125	376.63524627685547	0.9331592	1728.0
SA27_8	1442	642.5989151000977	145.69616317749023	0.18052319	1729.2
SA27_8	1443	641.6123390197754	143.7363624572754	0.04797317	1730.4
SA27_8	1444	642.075252532959	144.92769241333008	0.2540649	1731.6
SA27_8	1445	642.7298545837402	143.6008358001709	0.41089767	1732.8
SA27_8	1446	642.7669048309326	144.74736213684082	0.09598391	1734.0
SA27_8	1447	641.1870956420898	142.99495697021484	0.40906957	1735.2
SA27_8	1448	641.7821884155273	142.81694412231445	0.24453738	1736.4
SA27_8	1449	642.2002792358398	144.03559684753418	0.11622986	1737.6
SA27_8	1450	641.9097900390625	143.8572120666504	0.4355488	1738.8
SA27_8	1451	642.375659942627	143.10118675231934	0.039500915	1740.0
SA27_8	1452	642.9354190826416	143.45998764038086	0.2678225	1741.2
SA27_8	1453	642.1018600463867	144.71603393554688	0.19692557	1742.4
SA27_8	1454	642.0052528381348	142.7409267425537	0.2653654	1743.6
SA27_8	1455	642.0074462890625	144.20956134796143	0.38846478	1744.8
SA27_8	1456	642.1148300170898	144.8939323425293	0.39395592	1746.0
SA27_8	1457	641.7444229125977	143.87041568756104	0.09169427	1747.2
SA27_8	1458	420.19643783569336	303.00750732421875	0.86689585	1748.4
SA27_8	1459	474.6598720550537	275.36693572998047	0.8446934	1749.6
SA27_8	1460	540.0284290313721	237.41409301757812	0.9861714	1750.8
SA27_8	1461	593.0909156799316	202.57545948028564	0.9857626	1752.0
SA27_8	1462	610.5579376220703	186.01943492889404	0.9900621	1753.2
SA27_8	1463	612.0901107788086	189.7650146484375	0.9983064	1754.4
SA27_8	1464	609.5232009887695	209.6242332458496	0.9842929	1755.6
SA27_8	1465	641.5248394012451	144.06437873840332	0.42476335	1756.8
SA27_8	1466	545.2235221862793	282.1523666381836	0.9967649	1758.0
SA27_8	1467	475.3373146057129	281.6817855834961	0.99566627	1759.2
SA27_8	1468	423.7715721130371	276.34583473205566	0.8108773	1760.4
SA27_8	1469	378.16834449768066	250.62695503234863	0.9759911	1761.6
SA27_8	1470	325.037145614624	222.0663070678711	0.95999134	1762.8
SA27_8	1471	273.86603355407715	187.57747650146484	0.98950326	1764.0
SA27_8	1472	243.10503005981445	158.74757766723633	0.9862737	1765.2
SA27_8	1473	232.75747299194336	143.47580909729004	0.9900067	1766.4
SA27_8	1474	200.27456283569336	146.16196632385254	0.99651355	1767.6
SA27_8	1475	184.3637228012085	125.14989852905273	0.9875	1768.8
SA27_8	1476	190.80846309661865	117.64523506164551	0.97432953	1770.0
SA27_8	1477	200.41799545288086	131.9027853012085	0.9991042	1771.2
SA27_8	1478	165.23284912109375	151.79396152496338	0.9497073	1772.4
SA27_8	1479	188.56143951416016	181.39171600341797	0.9986584	1773.6
SA27_8	1480	226.63729190826416	220.38934707641602	0.9992273	1774.8
SA27_8	1481	294.476318359375	247.67423629760742	0.9989907	1776.0
SA27_8	1482	349.8375654220581	293.16009521484375	0.9933436	1777.2
SA27_8	1483	641.3037300109863	141.45689964294434	0.30505285	1778.4
SA27_8	1484	642.7096366882324	144.4788408279419	0.25483593	1779.6
SA27_8	1485	641.7460441589355	144.61770057678223	0.4252493	1780.8
SA27_8	1486	641.8123245239258	144.6178436279297	0.17895661	1782.0
SA27_8	1487	642.0742511749268	145.0860357284546	0.06658636	1783.2
SA27_8	1488	641.8535232543945	144.7555160522461	0.14882222	1784.4
SA27_8	1489	642.3223972320557	144.20308113098145	0.33420846	1785.6
SA27_8	1490	642.6764011383057	144.26266193389893	0.1527813	1786.8
SA27_8	1491	642.8390979766846	144.82698440551758	0.14991452	1788.0
SA27_8	1492	641.7741775512695	146.0067844390869	0.022751883	1789.2
SA27_8	1493	643.6635971069336	145.66492080688477	0.20595442	1790.4
SA27_8	1494	394.84400749206543	326.37908935546875	0.7824153	1791.6
SA27_8	1495	466.4997100830078	305.9099578857422	0.9370816	1792.8
SA27_8	1496	541.5010929107666	271.87588691711426	0.9733426	1794.0
SA27_8	1497	602.89306640625	237.21176147460938	0.62739205	1795.2
SA27_8	1498	617.6536560058594	211.2267780303955	0.9981242	1796.4
SA27_8	1499	613.7186050415039	197.37539291381836	0.9986754	1797.6
SA27_8	1500	610.498857498169	192.06018447875977	0.99877006	1798.8
SA27_8	1501	602.8888702392578	200.70611000061035	0.99606067	1800.0
SA27_8	1502	604.4159889221191	230.09239196777344	0.99871886	1801.2
SA27_8	1503	520.2257633209229	227.89578437805176	0.9873562	1802.4
SA27_8	1504	428.0303955078125	203.87346267700195	0.9983772	1803.6
SA27_8	1505	350.04162788391113	185.54855346679688	0.9981912	1804.8
SA27_8	1506	309.98401641845703	181.07136726379395	0.99939346	1806.0
SA27_8	1507	272.74625301361084	179.88561630249023	0.9991391	1807.2
SA27_8	1508	236.05329990386963	181.03928089141846	0.99811625	1808.4
SA27_8	1509	228.25627326965332	170.4220676422119	0.83563423	1809.6
SA27_8	1510	86.34289503097534	149.5107078552246	0.93302596	1810.8
SA27_8	1511	215.3911590576172	144.6401309967041	0.93570745	1812.0
SA27_8	1512	207.2700023651123	154.12530899047852	0.99681723	1813.2
SA27_8	1513	248.20241928100586	183.17190170288086	0.99921036	1814.4
SA27_8	1514	314.2989158630371	229.8848819732666	0.9959705	1815.6
SA27_8	1515	370.0835704803467	279.55942153930664	0.9956852	1816.8
SA27_8	1516	416.7287826538086	336.295166015625	0.99845135	1818.0
SA27_8	1517	463.53254318237305	371.8464660644531	0.99690104	1819.2
SA27_8	1518	506.7477226257324	384.07270431518555	0.9969373	1820.4
SA27_8	1519	568.2703018188477	386.8663215637207	0.997166	1821.6
SA27_8	1520	614.3979072570801	370.34013748168945	0.95608646	1822.8
SA27_8	1521	614.0066146850586	357.0281410217285	0.9948643	1824.0
SA27_8	1522	614.6670341491699	346.13250732421875	0.9960901	1825.2
SA27_8	1523	615.5226707458496	356.37465476989746	0.99654263	1826.4
SA27_8	1524	642.7433967590332	144.4241237640381	0.2595449	1827.6
SA27_8	1525	551.7075538635254	356.3171195983887	0.9711737	1828.8
SA27_8	1526	452.2651195526123	341.56517028808594	0.9744685	1830.0
SA27_8	1527	369.246244430542	352.32982635498047	0.9837495	1831.2
SA27_8	1528	642.593240737915	144.80704307556152	0.36583552	1832.4
SA27_8	1529	641.700553894043	143.80745887756348	0.29513922	1833.6
SA27_8	1530	642.849063873291	144.38680171966553	0.31563738	1834.8
SA27_8	1531	641.7986869812012	143.24156284332275	0.38593915	1836.0
SA27_8	1532	642.4124240875244	145.06017208099365	0.55119056	1837.2
SA27_8	1533	641.7194366455078	142.9021453857422	0.5530113	1838.4
SA27_8	1534	641.9461727142334	144.9012279510498	0.23625438	1839.6
SA27_8	1535	641.7727947235107	141.4673137664795	0.531631	1840.8
SA27_8	1536	642.6223754882812	145.8548069000244	0.50972736	1842.0
SA27_8	1537	641.3263320922852	142.13852405548096	0.7785952	1843.2
SA27_8	1538	642.3633575439453	144.06271934509277	0.27986905	1844.4
SA27_8	1539	641.3507461547852	143.67570877075195	0.5031199	1845.6
SA27_8	1540	641.2311553955078	143.03698539733887	0.7524792	1846.8
SA27_8	1541	642.2072410583496	143.16683292388916	0.5926536	1848.0
SA27_8	1542	641.9317722320557	142.49934196472168	0.4196386	1849.2
SA27_8	1543	402.25582122802734	327.2896099090576	0.94314426	1850.4
SA27_8	1544	642.4485206604004	145.86453437805176	0.62711304	1851.6
SA27_8	1545	641.4403915405273	142.02180862426758	0.5731967	1852.8
SA27_8	1546	582.0615291595459	228.71841430664062	0.99095976	1854.0
SA27_8	1547	608.6152076721191	198.8258171081543	0.9968651	1855.2
SA27_8	1548	614.1722679138184	187.99002170562744	0.9951983	1856.4
SA27_8	1549	607.2813987731934	204.22551155090332	0.9950399	1857.6
SA27_8	1550	611.8175506591797	247.24116325378418	0.983441	1858.8
SA27_8	1551	542.6925659179688	270.2970314025879	0.99701715	1860.0
SA27_8	1552	475.0006675720215	262.8658676147461	0.9958996	1861.2
SA27_8	1553	412.1232032775879	240.57735443115234	0.8027261	1862.4
SA27_8	1554	359.1468095779419	219.5718812942505	0.95160353	1863.6
SA27_8	1555	309.2712879180908	197.40829467773438	0.98892283	1864.8
SA27_8	1556	257.24329948425293	188.18790435791016	0.9984339	1866.0
SA27_8	1557	217.96278953552246	196.5076446533203	0.9982122	1867.2
SA27_8	1558	214.72909450531006	187.40929126739502	0.9815532	1868.4
SA27_8	1559	213.67731094360352	164.62326049804688	0.9460368	1869.6
SA27_8	1560	641.9265747070312	141.95330142974854	0.3176976	1870.8
SA27_8	1561	275.2479076385498	224.2111587524414	0.99235195	1872.0
SA27_8	1562	363.36731910705566	258.3145523071289	0.99632394	1873.2
SA27_8	1563	419.0575122833252	316.875	0.99808097	1874.4
SA27_8	1564	462.3730182647705	373.21489334106445	0.9969512	1875.6
SA27_8	1565	523.3066558837891	388.6237907409668	0.99754494	1876.8
SA27_8	1566	587.923526763916	372.689151763916	0.97873425	1878.0
SA27_8	1567	614.3494606018066	348.5488700866699	0.9894041	1879.2
SA27_8	1568	599.8146057128906	337.2906303405762	0.9869897	1880.4
SA27_8	1569	603.6437034606934	353.26904296875	0.9898039	1881.6
SA27_8	1570	612.563419342041	365.8860969543457	0.991214	1882.8
SA27_8	1571	520.2606201171875	341.0855770111084	0.9656772	1884.0
SA27_8	1572	417.480993270874	324.04157638549805	0.95693696	1885.2
SA27_8	1573	641.9772148132324	146.35720252990723	0.0974868	1886.4
SA27_8	1574	642.1233654022217	144.65293407440186	0.2092202	1887.6
SA27_8	1575	642.0364379882812	143.84207725524902	0.39707574	1888.8
SA27_8	1576	642.2171592712402	143.6695146560669	0.12858512	1890.0
SA27_8	1577	641.9451713562012	145.72282791137695	0.08112839	1891.2
SA27_8	1578	641.8289184570312	143.56450080871582	0.17719358	1892.4
SA27_8	1579	641.8096542358398	143.2749080657959	0.047758006	1893.6
SA27_8	1580	641.3686752319336	143.15866470336914	0.155997	1894.8
SA27_8	1581	641.7516708374023	144.49793815612793	0.03875415	1896.0
SA27_8	1582	642.2064304351807	143.32531929016113	0.072781436	1897.2
SA27_8	1583	641.404914855957	144.74990844726562	0.09862142	1898.4
SA27_8	1584	642.0529365539551	145.96306800842285	0.19092907	1899.6
SA27_8	1585	642.1872138977051	143.90052795410156	0.14394914	1900.8
SA27_8	1586	641.7052268981934	144.69085693359375	0.108266585	1902.0
SA27_8	1587	642.400074005127	144.80887413024902	0.08164522	1903.2
SA27_8	1588	372.79701232910156	315.27331352233887	0.88243824	1904.4
SA27_8	1589	435.81600189208984	287.87195205688477	0.83556384	1905.6
SA27_8	1590	499.33037757873535	253.2418727874756	0.99325776	1906.8
SA27_8	1591	558.9306831359863	222.6829719543457	0.9670231	1908.0
SA27_8	1592	607.0233345031738	195.92556953430176	0.9955901	1909.2
SA27_8	1593	616.2199974060059	183.90438079833984	0.9936353	1910.4
SA27_8	1594	642.3580169677734	184.72978591918945	0.97431594	1911.6
SA27_8	1595	639.4228458404541	267.7133274078369	0.988494	1912.8
SA27_8	1596	560.8112335205078	291.49463653564453	0.9987924	1914.0
SA27_8	1597	476.80020332336426	313.07573318481445	0.99065346	1915.2
SA27_8	1598	413.1918430328369	334.669189453125	0.99079216	1916.4
SA27_8	1599	641.8547630310059	144.77293968200684	0.09436868	1917.6
SA27_8	1600	641.4575576782227	144.54337120056152	0.16141303	1918.8
SA27_8	1601	642.5461769104004	144.39353942871094	0.3728162	1920.0
SA27_8	1602	641.6244506835938	144.93578910827637	0.197928	1921.2
SA27_8	1603	641.848611831665	143.8568115234375	0.16637923	1922.4
SA27_8	1604	642.6461219787598	145.2742624282837	0.42149445	1923.6
SA27_8	1605	641.663932800293	142.12926864624023	0.04957709	1924.8
SA27_8	1606	642.093563079834	144.35211181640625	0.07197771	1926.0
SA27_8	1607	642.3932075500488	143.82977485656738	0.097425036	1927.2
SA27_8	1608	642.7644729614258	144.16926383972168	0.06520749	1928.4
SA27_8	1609	642.7119255065918	144.38425540924072	0.26229692	1929.6
SA27_8	1610	641.643238067627	141.81249618530273	0.1998534	1930.8
SA27_8	1611	642.0780181884766	145.36903381347656	0.2535119	1932.0
SA27_8	1612	641.883373260498	144.4019079208374	0.07532449	1933.2
SA27_8	1613	641.5884971618652	144.85558032989502	0.27130613	1934.4
SA27_8	1614	642.1356201171875	145.29587745666504	0.03001387	1935.6
SA27_8	1615	642.6304817199707	144.95033740997314	0.10741679	1936.8
SA27_8	1616	642.5589084625244	144.5044469833374	0.2878072	1938.0
SA27_8	1617	363.09242248535156	314.1991138458252	0.38117984	1939.2
SA27_8	1618	418.63574981689453	301.62022590637207	0.58055097	1940.4
SA27_8	1619	467.2097682952881	272.49632835388184	0.5728493	1941.6
SA27_8	1620	534.2724323272705	232.131929397583	0.99035066	1942.8
SA27_8	1621	585.8582496643066	204.4303035736084	0.99506456	1944.0
SA27_8	1622	604.5022964477539	192.13372707366943	0.9991742	1945.2
SA27_8	1623	603.9286613464355	206.1851692199707	0.997863	1946.4
SA27_8	1624	615.1000022888184	261.4607620239258	0.9941239	1947.6
SA27_8	1625	584.5541000366211	304.86568450927734	0.97940665	1948.8
SA27_8	1626	519.3450450897217	294.4365692138672	0.99805814	1950.0
SA27_8	1627	463.71450424194336	272.77793884277344	0.91100454	1951.2
SA27_8	1628	397.91693687438965	235.10364532470703	0.9692769	1952.4
SA27_8	1629	328.4057140350342	206.3961410522461	0.9823381	1953.6
SA27_8	1630	257.4834108352661	185.628662109375	0.99147534	1954.8
SA27_8	1631	213.29665184020996	158.51600646972656	0.9964888	1956.0
SA27_8	1632	196.0087776184082	144.3462324142456	0.9975605	1957.2
SA27_8	1633	188.73080015182495	130.69098472595215	0.99198675	1958.4
SA27_8	1634	166.11990928649902	121.54222011566162	0.9855723	1959.6
SA27_8	1635	146.72943353652954	125.44322490692139	0.95645887	1960.8
SA27_8	1636	128.28651666641235	128.09080123901367	0.97999567	1962.0
SA27_8	1637	154.03194427490234	118.72259616851807	0.9986993	1963.2
SA27_8	1638	194.94805335998535	124.7175121307373	0.9982462	1964.4
SA27_8	1639	214.5981788635254	139.5335054397583	0.99886	1965.6
SA27_8	1640	216.6884422302246	181.8898057937622	0.9940416	1966.8
SA27_8	1641	214.57724571228027	262.7000427246094	0.99898607	1968.0
SA27_8	1642	156.65762424468994	328.32655906677246	0.99963987	1969.2
SA27_8	1643	103.20819616317749	377.5151252746582	0.9975193	1970.4
SA27_8	1644	642.8473472595215	143.17794799804688	0.13739863	1971.6
SA27_8	1645	641.9972896575928	145.63583850860596	0.6608399	1972.8
SA27_8	1646	159.61905717849731	397.28227615356445	0.9992932	1974.0
SA27_8	1647	254.5309543609619	394.0643119812012	0.9982681	1975.2
SA27_8	1648	339.0411376953125	404.489049911499	0.99771	1976.4
SA27_8	1649	390.88587760925293	391.8782043457031	0.99292856	1977.6
SA27_8	1650	641.9834136962891	143.5379934310913	0.3393537	1978.8
SA27_8	1651	428.88402938842773	381.6647529602051	0.24042605	1980.0
SA27_8	1652	642.4436569213867	144.99508380889893	0.19653419	1981.2
SA27_8	1653	361.2786054611206	373.8652038574219	0.9752552	1982.4
SA27_8	1654	643.8141822814941	144.25974369049072	0.2674974	1983.6
SA27_8	1655	642.3582077026367	144.96150970458984	0.4343507	1984.8
SA27_8	1656	641.8672561645508	144.0053415298462	0.19974905	1986.0
SA27_8	1657	640.6567573547363	143.35192680358887	0.49919543	1987.2
SA27_8	1658	641.532564163208	142.81625747680664	0.5044153	1988.4
SA27_8	1659	641.8045043945312	140.9464931488037	0.06382204	1989.6
SA27_8	1660	641.6181564331055	143.32898139953613	0.21994373	1990.8
SA27_8	1661	642.5121307373047	141.91426277160645	0.17685905	1992.0
SA27_8	1662	642.78564453125	142.86312103271484	0.5037074	1993.2
SA27_8	1663	642.1736717224121	145.4759931564331	0.63444096	1994.4
SA27_8	1664	642.8989410400391	143.56215476989746	0.31384584	1995.6
SA27_8	1665	642.9263114929199	144.40418243408203	0.28232372	1996.8
SA27_8	1666	642.4106597900391	144.94537353515625	0.048211847	1998.0
SA27_8	1667	641.8962478637695	141.88629627227783	0.62271446	1999.2
SA27_8	1668	388.1260395050049	312.4888229370117	0.8333965	2000.4
SA27_8	1669	642.404842376709	141.60761833190918	0.61231965	2001.6
SA27_8	1670	520.0940608978271	261.99010848999023	0.34065586	2002.8
SA27_8	1671	591.6906356811523	222.04549312591553	0.9931727	2004.0
SA27_8	1672	614.9949073791504	201.67067527770996	0.9974821	2005.2
SA27_8	1673	615.2943134307861	215.51726818084717	0.99911064	2006.4
SA27_8	1674	617.780590057373	243.8287353515625	0.9941585	2007.6
SA27_8	1675	626.8235206604004	281.1104679107666	0.9253436	2008.8
SA27_8	1676	581.5438270568848	263.8941192626953	0.99565685	2010.0
SA27_8	1677	517.0849323272705	241.39366149902344	0.993228	2011.2
SA27_8	1678	433.59599113464355	213.19212913513184	0.9952022	2012.4
SA27_8	1679	352.54995822906494	190.26223182678223	0.9883585	2013.6
SA27_8	1680	270.866060256958	168.11948776245117	0.9604027	2014.8
SA27_8	1681	210.93640327453613	143.14095497131348	0.9947221	2016.0
SA27_8	1682	211.77875995635986	133.01961421966553	0.9499976	2017.2
SA27_8	1683	210.73031425476074	135.0289249420166	0.998486	2018.4
SA27_8	1684	192.1114444732666	129.2687702178955	0.9966618	2019.6
SA27_8	1685	214.43676948547363	131.3427972793579	0.9989492	2020.8
SA27_8	1686	219.6765899658203	141.6610336303711	0.9956655	2022.0
SA27_8	1687	210.53497791290283	173.50290298461914	0.7754667	2023.2
SA27_8	1688	259.40380096435547	223.40998649597168	0.9988362	2024.4
SA27_8	1689	346.2425947189331	262.37560272216797	0.98569804	2025.6
SA27_8	1690	404.4175624847412	307.3447608947754	0.9967788	2026.8
SA27_8	1691	462.06488609313965	361.18635177612305	0.9903762	2028.0
SA27_8	1692	531.5199851989746	370.9701347351074	0.3781782	2029.2
SA27_8	1693	591.9087409973145	351.12436294555664	0.9915172	2030.4
SA27_8	1694	616.7788505554199	333.3314895629883	0.98595005	2031.6
SA27_8	1695	612.3690605163574	326.73980712890625	0.9960377	2032.8
SA27_8	1696	622.8734970092773	363.23129653930664	0.641937	2034.0
SA27_8	1697	593.8937187194824	382.43900299072266	0.924324	2035.2
SA27_8	1698	494.75746154785156	366.87944412231445	0.97982943	2036.4
SA27_8	1699	400.7354736328125	363.70445251464844	0.8991947	2037.6
SA27_8	1700	641.984224319458	144.28058624267578	0.12985305	2038.8
SA27_8	1701	641.4694786071777	145.0821590423584	0.21821669	2040.0
SA27_8	1702	642.6517009735107	143.86736869812012	0.16847572	2041.2
SA27_8	1703	642.0793533325195	143.729510307312	0.0871754	2042.4
SA27_8	1704	642.5355911254883	143.07134628295898	0.113361895	2043.6
SA27_8	1705	641.2580490112305	143.8714599609375	0.33173424	2044.8
SA27_8	1706	641.4521217346191	144.70690727233887	0.057952743	2046.0
SA27_8	1707	641.4325714111328	143.61485481262207	0.19976382	2047.2
SA27_8	1708	641.4909362792969	142.94008255004883	0.0776817	2048.4
SA27_8	1709	640.9397125244141	144.17750358581543	0.16864054	2049.6
SA27_8	1710	401.3099670410156	304.7329330444336	0.29997045	2050.8
SA27_8	1711	461.44447326660156	267.9616069793701	0.77996963	2052.0
SA27_8	1712	511.7683410644531	232.78295516967773	0.95376444	2053.2
SA27_8	1713	563.2986545562744	203.36570262908936	0.99664414	2054.4
SA27_8	1714	605.4414749145508	185.9139633178711	0.99661785	2055.6
SA27_8	1715	612.3414993286133	185.20581722259521	0.99334973	2056.8
SA27_8	1716	602.7524948120117	203.4345245361328	0.98998755	2058.0
SA27_8	1717	592.0139789581299	204.61169242858887	0.9954299	2059.2
SA27_8	1718	506.60619735717773	190.69287300109863	0.9977441	2060.4
SA27_8	1719	419.944429397583	171.67141914367676	0.98694813	2061.6
SA27_8	1720	327.327299118042	153.20520401000977	0.99217075	2062.8
SA27_8	1721	239.67974185943604	134.77961540222168	0.99579453	2064.0
SA27_8	1722	206.10406398773193	138.38358879089355	0.9718309	2065.2
SA27_8	1723	201.6669511795044	142.3683214187622	0.9990646	2066.4
SA27_8	1724	183.20035934448242	138.31791400909424	0.997104	2067.6
SA27_8	1725	180.62636852264404	139.88718509674072	0.99359435	2068.8
SA27_8	1726	237.39159107208252	167.99205780029297	0.9962507	2070.0
SA27_8	1727	291.30399227142334	199.20659065246582	0.97371566	2071.2
SA27_8	1728	348.09489250183105	227.76174545288086	0.9917571	2072.4
SA27_8	1729	426.19171142578125	262.75537490844727	0.9934458	2073.6
SA27_8	1730	507.6594352722168	286.2381362915039	0.99314946	2074.8
SA27_8	1731	580.4417610168457	273.998966217041	0.9767269	2076.0
SA27_8	1732	610.7615947723389	253.86700630187988	0.9919878	2077.2
SA27_8	1733	614.0281200408936	238.83999824523926	0.988937	2078.4
SA27_8	1734	606.3030242919922	225.23820877075195	0.996084	2079.6
SA27_8	1735	618.0195808410645	226.78359031677246	0.32018518	2080.8
SA27_8	1736	532.7198505401611	240.68718910217285	0.99640465	2082.0
SA27_8	1737	425.144100189209	215.51573753356934	0.9948161	2083.2
SA27_8	1738	328.9788246154785	181.2435007095337	0.9913845	2084.4
SA27_8	1739	241.31202697753906	145.9987449645996	0.9907357	2085.6
SA27_8	1740	203.29220294952393	130.2211046218872	0.99201787	2086.8
SA27_8	1741	221.325421333313	134.4490098953247	0.57909894	2088.0
SA27_8	1742	219.29500102996826	111.95709228515625	0.9929698	2089.2
SA27_8	1743	217.04647541046143	126.7005729675293	0.99561775	2090.4
SA27_8	1744	213.1291389465332	132.05968379974365	0.9878781	2091.6
SA27_8	1745	203.6043643951416	103.55863094329834	0.8984741	2092.8
SA27_8	1746	193.01536083221436	98.15882205963135	0.92685914	2094.0
SA27_8	1747	200.56378841400146	124.79870796203613	0.98891747	2095.2
SA27_8	1748	240.33441543579102	170.1858901977539	0.9990126	2096.4
SA27_8	1749	295.9017038345337	217.04215049743652	0.99821055	2097.6
SA27_8	1750	367.8619623184204	255.5303192138672	0.9983865	2098.8
SA27_8	1751	435.3614330291748	305.80821990966797	0.9915039	2100.0
SA27_8	1752	505.27734756469727	339.29317474365234	0.99537486	2101.2
SA27_8	1753	558.0165863037109	358.0638027191162	0.9974252	2102.4
SA27_8	1754	598.6810684204102	365.58156967163086	0.9955426	2103.6
SA27_8	1755	612.678337097168	363.9422607421875	0.96353525	2104.8
SA27_8	1756	618.6421394348145	356.37765884399414	0.99324566	2106.0
SA27_8	1757	621.4240550994873	336.9448757171631	0.99512523	2107.2
SA27_8	1758	626.2975692749023	326.32272720336914	0.96944606	2108.4
SA27_8	1759	629.2269706726074	337.06884384155273	0.995637	2109.6
SA27_8	1760	626.4509677886963	353.9717102050781	0.996198	2110.8
SA27_8	1761	616.3918495178223	379.13949966430664	0.9595006	2112.0
SA27_8	1762	602.6125907897949	369.77977752685547	0.9841322	2113.2
SA27_8	1763	518.6847686767578	352.5577926635742	0.96312886	2114.4
SA27_8	1764	424.4393825531006	343.0217170715332	0.98064834	2115.6
SA27_8	1765	642.2015190124512	144.2556667327881	0.5412247	2116.8
SA27_8	1766	642.3895835876465	143.88729572296143	0.53461885	2118.0
SA27_8	1767	642.54150390625	144.07190322875977	0.57879347	2119.2
SA27_8	1768	642.2390460968018	145.02672672271729	0.53130263	2120.4
SA27_8	1769	642.1083450317383	143.704833984375	0.25552985	2121.6
SA27_8	1770	641.3569450378418	144.47742462158203	0.5294785	2122.8
SA27_8	1771	642.7074432373047	145.23678302764893	0.15388466	2124.0
SA27_8	1772	641.8601989746094	143.50421905517578	0.12872434	2125.2
SA27_8	1773	641.2781715393066	144.11799430847168	0.43802658	2126.4
SA27_8	1774	640.6075477600098	140.48479557037354	0.6796599	2127.6
SA27_8	1775	642.335319519043	143.72536182403564	0.35776803	2128.8
SA27_8	1776	641.4094924926758	142.86749839782715	0.36052716	2130.0
SA27_8	1777	642.6624298095703	142.79727458953857	0.10816681	2131.2
SA27_8	1778	642.3892021179199	143.65405082702637	0.20050232	2132.4
SA27_8	1779	641.5067672729492	142.35142707824707	0.63276297	2133.6
SA27_8	1780	642.4675941467285	144.31180000305176	0.5120458	2134.8
SA27_8	1781	642.6682472229004	143.09057235717773	0.49497312	2136.0
SA27_8	1782	642.788028717041	145.67919731140137	0.531036	2137.2
SA27_8	1783	642.83447265625	144.33866500854492	0.73239607	2138.4
SA27_8	1784	642.6011085510254	145.1088809967041	0.3325578	2139.6
SA27_8	1785	641.8112754821777	144.0234661102295	0.5260787	2140.8
SA27_8	1786	642.5050735473633	143.28894138336182	0.3180466	2142.0
SA27_8	1787	641.6889190673828	144.01355266571045	0.826084	2143.2
SA27_8	1788	642.7734375	144.9687910079956	0.2430129	2144.4
SA27_8	1789	642.7657604217529	143.1888198852539	0.15176795	2145.6
SA27_8	1790	642.6827907562256	144.03810024261475	0.47648445	2146.8
SA27_8	1791	642.5447463989258	143.44111919403076	0.22178166	2148.0
SA27_8	1792	642.6461219787598	142.13041305541992	0.18761954	2149.2
SA27_8	1793	371.8480110168457	314.71229553222656	0.9887671	2150.4
SA27_8	1794	642.3562049865723	144.38003540039062	0.604705	2151.6
SA27_8	1795	506.54916763305664	259.3109893798828	0.9750919	2152.8
SA27_8	1796	564.231538772583	223.2374382019043	0.9910753	2154.0
SA27_8	1797	607.972002029419	201.2856101989746	0.99682873	2155.2
SA27_8	1798	613.5378837585449	189.65852737426758	0.9980108	2156.4
SA27_8	1799	608.9693546295166	194.73423957824707	0.9979206	2157.6
SA27_8	1800	620.374584197998	227.66324043273926	0.9523574	2158.8
SA27_8	1801	575.9633541107178	255.32953262329102	0.99451005	2160.0
SA27_8	1802	530.2030086517334	255.32672882080078	0.997542	2161.2
SA27_8	1803	488.0253791809082	259.8562717437744	0.99827754	2162.4
SA27_8	1804	471.21591567993164	267.3509216308594	0.99588275	2163.6
SA27_8	1805	452.53472328186035	279.27623748779297	0.9971079	2164.8
SA27_8	1806	393.2677745819092	322.7633285522461	0.996271	2166.0
SA27_8	1807	641.8353080749512	144.9305534362793	0.46482608	2167.2
SA27_8	1808	642.613410949707	145.1168918609619	0.60859776	2168.4
SA27_8	1809	642.0946598052979	143.2075023651123	0.08938788	2169.6
SA27_8	1810	641.7409420013428	141.0074758529663	0.10085981	2170.8
SA27_8	1811	642.6326751708984	143.67236137390137	0.16040525	2172.0
SA27_8	1812	642.868185043335	145.2715301513672	0.03891226	2173.2
SA27_8	1813	641.8461799621582	143.88985633850098	0.24572934	2174.4
SA27_8	1814	642.006778717041	143.7568759918213	0.31633416	2175.6
SA27_8	1815	641.1702156066895	143.0810308456421	0.34791848	2176.8
SA27_8	1816	640.8966541290283	141.91566467285156	0.5717875	2178.0
SA27_8	1817	641.8388366699219	144.03353691101074	0.47317848	2179.2
SA27_8	1818	642.4487113952637	147.44650840759277	0.07236239	2180.4
SA27_8	1819	642.1085357666016	145.3945255279541	0.05459721	2181.6
SA27_8	1820	642.5155639648438	144.71129894256592	0.08991101	2182.8
SA27_8	1821	640.8230304718018	141.41043663024902	0.17291577	2184.0
SA27_8	1822	641.8700218200684	144.5991325378418	0.26096407	2185.2
SA27_8	1823	642.1656608581543	144.12028312683105	0.1884234	2186.4
SA27_8	1824	642.0965671539307	144.4808578491211	0.1401727	2187.6
SA27_8	1825	641.983699798584	143.87632369995117	0.25134304	2188.8
SA27_8	1826	641.3002967834473	146.85662269592285	0.014061954	2190.0
SA27_8	1827	641.3663864135742	143.51946830749512	0.060325745	2191.2
SA27_8	1828	641.893482208252	144.53370094299316	0.18694513	2192.4
SA27_8	1829	642.3182487487793	144.06273365020752	0.012923314	2193.6
SA27_8	1830	641.956615447998	144.36259746551514	0.23783423	2194.8
SA27_8	1831	641.5240287780762	143.83302211761475	0.25311482	2196.0
SA27_8	1832	641.962194442749	143.73241424560547	0.28664064	2197.2
SA27_8	1833	641.9482231140137	144.23523902893066	0.1603688	2198.4
SA27_8	1834	641.9477462768555	145.18372535705566	0.33688018	2199.6
SA27_8	1835	642.4346923828125	144.6665382385254	0.19320877	2200.8
SA27_8	1836	642.2729969024658	144.37482833862305	0.18371168	2202.0
SA27_8	1837	641.5262222290039	145.25897026062012	0.23788124	2203.2
SA27_8	1838	642.2353744506836	145.0371551513672	0.06861373	2204.4
SA27_8	1839	641.3748741149902	145.22905826568604	0.10303929	2205.6
SA27_8	1840	642.6109313964844	144.351167678833	0.06053271	2206.8
SA27_8	1841	642.1091079711914	146.0295581817627	0.076515734	2208.0
SA27_8	1842	642.0801639556885	144.30387496948242	0.11941049	2209.2
SA27_8	1843	642.1104431152344	144.9796199798584	0.18744306	2210.4
SA27_8	1844	642.846155166626	144.3449592590332	0.24647766	2211.6
SA27_8	1845	641.8278217315674	143.32207202911377	0.34068793	2212.8
SA27_8	1846	641.5127277374268	142.40027904510498	0.39154813	2214.0
SA27_8	1847	642.4286842346191	145.1217555999756	0.04275755	2215.2
SA27_8	1848	642.5516605377197	144.63775634765625	0.21647158	2216.4
SA27_8	1849	641.5782451629639	144.44758415222168	0.21632038	2217.6
SA27_8	1850	642.9706573486328	144.1769313812256	0.22482166	2218.8
SA27_8	1851	641.4907455444336	143.4014081954956	0.44415113	2220.0
SA27_8	1852	641.865062713623	144.7635269165039	0.13887896	2221.2
SA27_8	1853	641.7092323303223	144.73650455474854	0.31908518	2222.4
SA27_8	1854	642.6688194274902	145.08534908294678	0.2110787	2223.6
SA27_8	1855	642.2214031219482	145.49192905426025	0.2943698	2224.8
SA27_8	1856	642.4864768981934	144.0214490890503	0.2929874	2226.0
SA27_8	1857	643.4871673583984	144.86483573913574	0.1537903	2227.2
SA27_8	1858	642.2305107116699	145.68856716156006	0.25403178	2228.4
SA27_8	1859	642.2619819641113	145.92035293579102	0.11210945	2229.6
SA27_8	1860	641.9990062713623	143.99551391601562	0.2975814	2230.8
SA27_8	1861	641.9824600219727	144.55651760101318	0.30895364	2232.0
SA27_8	1862	642.2425270080566	143.75009536743164	0.18902221	2233.2
SA27_8	1863	642.5383567810059	144.98316764831543	0.26357535	2234.4
SA27_8	1864	643.3896064758301	144.67432022094727	0.17986163	2235.6
SA27_8	1865	642.6049709320068	144.73445892333984	0.20023371	2236.8
SA27_8	1866	642.650318145752	144.6930170059204	0.1587361	2238.0
SA27_8	1867	642.4071311950684	144.94709014892578	0.57864684	2239.2
SA27_8	1868	642.7669525146484	145.53398609161377	0.25574785	2240.4
SA27_8	1869	641.4661884307861	142.13802337646484	0.2846461	2241.6
SA27_8	1870	642.602014541626	144.6005630493164	0.44541806	2242.8
SA27_8	1871	642.4029350280762	144.12363052368164	0.13300958	2244.0
SA27_8	1872	642.1639442443848	145.30354499816895	0.021303076	2245.2
SA27_8	1873	642.440128326416	143.29010009765625	0.33250698	2246.4
SA27_8	1874	642.2666549682617	143.76803398132324	0.31722996	2247.6
SA27_8	1875	642.3815727233887	143.88683795928955	0.06840574	2248.8
SA27_8	1876	641.9376850128174	143.31822395324707	0.1876221	2250.0
SA27_8	1877	642.1387672424316	145.1196813583374	0.6459443	2251.2
SA27_8	1878	642.2106266021729	144.6306610107422	0.52047694	2252.4
SA27_8	1879	642.458438873291	144.5181941986084	0.52580434	2253.6
SA27_8	1880	641.8688297271729	143.32335948944092	0.16961285	2254.8
SA27_8	1881	641.641902923584	142.61475563049316	0.2591307	2256.0
SA27_8	1882	642.7377700805664	144.3480634689331	0.53671193	2257.2
SA27_8	1883	642.2050476074219	143.69492053985596	0.23000066	2258.4
SA27_8	1884	642.4840927124023	144.47081565856934	0.5907122	2259.6
SA27_8	1885	642.2008037567139	143.616042137146	0.18118428	2260.8
SA27_8	1886	642.3704147338867	145.6919288635254	0.3389646	2262.0
SA27_8	1887	642.3213005065918	144.07460689544678	0.20552115	2263.2
SA27_8	1888	642.4323558807373	143.61356735229492	0.15966505	2264.4
SA27_8	1889	642.4849510192871	144.99415397644043	0.492606	2265.6
SA27_8	1890	642.4083709716797	144.0505599975586	0.37108272	2266.8
SA27_8	1891	641.9404029846191	143.22737216949463	0.2519923	2268.0
SA27_8	1892	641.8652534484863	143.08201789855957	0.16809143	2269.2
SA27_8	1893	642.1008110046387	144.57178115844727	0.24221045	2270.4
SA27_8	1894	641.7651176452637	143.65127563476562	0.26885897	2271.6
SA27_8	1895	641.7549133300781	142.4590301513672	0.17568025	2272.8
SA27_8	1896	642.4378871917725	143.75279903411865	0.17482525	2274.0
SA27_8	1897	642.493486404419	144.96511459350586	0.77177936	2275.2
SA27_8	1898	642.8791046142578	143.21974754333496	0.1566164	2276.4
SA27_8	1899	641.1622047424316	141.65728569030762	0.518826	2277.6
SA27_8	1900	642.000675201416	145.67201614379883	0.48411065	2278.8
SA27_8	1901	642.1717166900635	144.2054271697998	0.17808367	2280.0
SA27_8	1902	642.222785949707	144.2737913131714	0.20512162	2281.2
SA27_8	1903	641.1179065704346	144.362154006958	0.04263367	2282.4
SA27_8	1904	642.236852645874	142.8701877593994	0.19340311	2283.6
SA27_8	1905	641.8573379516602	144.48034286499023	0.20741586	2284.8
SA27_8	1906	339.6708011627197	330.1799011230469	0.78823054	2286.0
SA27_8	1907	642.1146392822266	144.94314193725586	0.45200473	2287.2
SA27_8	1908	410.8874320983887	346.0751724243164	0.99691975	2288.4
SA27_8	1909	476.2683391571045	356.56296730041504	0.9869603	2289.6
SA27_8	1910	535.2164268493652	346.8523979187012	0.9956896	2290.8
SA27_8	1911	583.7517738342285	330.4661750793457	0.9950132	2292.0
SA27_8	1912	610.1332664489746	317.7671241760254	0.96108013	2293.2
SA27_8	1913	613.3000373840332	313.4552192687988	0.99803275	2294.4
SA27_8	1914	621.4086532592773	346.7300033569336	0.98772675	2295.6
SA27_8	1915	631.2904357910156	386.1690616607666	0.07666643	2296.8
SA27_8	1916	575.4195690155029	385.8230781555176	0.9979547	2298.0
SA27_8	1917	488.4244918823242	392.8447723388672	0.9871737	2299.2
SA27_8	1918	395.6465244293213	394.30060386657715	0.99894613	2300.4
SA27_8	1919	640.2018547058105	140.6982421875	0.71319455	2301.6
SA27_8	1920	641.9300079345703	142.83465385437012	0.24105154	2302.8
SA27_8	1921	641.2095069885254	142.56235599517822	0.28473666	2304.0
SA27_8	1922	640.585994720459	141.17277145385742	0.5594345	2305.2
SA27_8	1923	641.95237159729	145.68280220031738	0.47095665	2306.4
SA27_8	1924	642.7001953125	142.99489974975586	0.33606154	2307.6
SA27_8	1925	642.015552520752	144.01376724243164	0.29074803	2308.8
SA27_8	1926	642.8103446960449	144.4087028503418	0.08693948	2310.0
SA27_8	1927	641.3827419281006	144.695405960083	0.44710916	2311.2
SA27_8	1928	642.434024810791	143.60203742980957	0.35494146	2312.4
SA27_8	1929	642.1980857849121	143.77203941345215	0.10965395	2313.6
SA27_8	1930	642.4670696258545	143.56780529022217	0.1329887	2314.8
SA27_8	1931	642.1828269958496	144.56624507904053	0.48830497	2316.0
SA27_8	1932	642.757511138916	144.361252784729	0.14590357	2317.2
SA27_8	1933	641.1773681640625	142.57351398468018	0.3930258	2318.4
SA27_8	1934	642.3978328704834	144.55989360809326	0.060403347	2319.6
SA27_8	1935	641.7126655578613	145.48420429229736	0.12806112	2320.8
SA27_8	1936	642.1080589294434	144.57684516906738	0.2978727	2322.0
SA27_8	1937	642.2565460205078	144.88609313964844	0.1696098	2323.2
SA27_8	1938	642.5682067871094	144.5167350769043	0.2956822	2324.4
SA27_8	1939	642.0451641082764	144.81409549713135	0.4328377	2325.6
SA27_8	1940	642.6441192626953	144.13247108459473	0.20419785	2326.8
SA27_8	1941	641.6529178619385	143.65234851837158	0.1075512	2328.0
SA27_8	1942	354.36463356018066	317.7004051208496	0.3427815	2329.2
SA27_8	1943	641.9829845428467	143.70384693145752	0.036941912	2330.4
SA27_8	1944	466.09272956848145	275.05279541015625	0.54594207	2331.6
SA27_8	1945	523.8480567932129	238.41329097747803	0.9929173	2332.8
SA27_8	1946	588.4886741638184	211.62022590637207	0.9948153	2334.0
SA27_8	1947	612.3095512390137	198.5135793685913	0.99795926	2335.2
SA27_8	1948	612.3867988586426	209.04141426086426	0.99934393	2336.4
SA27_8	1949	618.574333190918	240.69208145141602	0.9913157	2337.6
SA27_8	1950	595.1059818267822	269.6920394897461	0.99180263	2338.8
SA27_8	1951	512.6725196838379	267.39681243896484	0.98977005	2340.0
SA27_8	1952	435.88361740112305	252.87242889404297	0.9961922	2341.2
SA27_8	1953	363.7795925140381	228.76298904418945	0.96903867	2342.4
SA27_8	1954	285.96787452697754	207.87458896636963	0.9963515	2343.6
SA27_8	1955	219.4556713104248	188.24754238128662	0.99594975	2344.8
SA27_8	1956	209.51151847839355	175.08038520812988	0.99402547	2346.0
SA27_8	1957	214.69440460205078	161.42160415649414	0.7758387	2347.2
SA27_8	1958	209.9616527557373	173.3631706237793	0.970901	2348.4
SA27_8	1959	224.80857372283936	207.39928722381592	0.99769187	2349.6
SA27_8	1960	258.51964950561523	242.65863418579102	0.99683607	2350.8
SA27_8	1961	334.50729846954346	271.1941909790039	0.9926474	2352.0
SA27_8	1962	372.8057861328125	302.44319915771484	0.9629558	2353.2
SA27_8	1963	641.2213325500488	144.95089530944824	0.36676708	2354.4
SA27_8	1964	361.7356777191162	385.4169273376465	0.20116954	2355.6
SA27_8	1965	642.4102783203125	143.40893268585205	0.10756892	2356.8
SA27_8	1966	642.1350479125977	144.32842254638672	0.19490539	2358.0
SA27_8	1967	641.8737411499023	143.4697151184082	0.19844787	2359.2
SA27_8	1968	642.0618534088135	145.10916709899902	0.08566959	2360.4
SA27_8	1969	641.2508010864258	142.027587890625	0.2950433	2361.6
SA27_8	1970	642.3120498657227	144.60116386413574	0.35838464	2362.8
SA27_8	1971	641.7945861816406	143.3924102783203	0.3069924	2364.0
SA27_8	1972	642.1900749206543	144.14893627166748	0.10991994	2365.2
SA27_8	1973	642.4087047576904	145.54897785186768	0.19524667	2366.4
SA27_8	1974	641.4869785308838	143.71649265289307	0.09112223	2367.6
SA27_8	1975	641.5196418762207	143.89883995056152	0.13914415	2368.8
SA27_8	1976	641.7060852050781	144.31554794311523	0.14885405	2370.0
SA27_8	1977	642.378044128418	144.36521530151367	0.16792512	2371.2
SA27_8	1978	641.2246704101562	143.28374862670898	0.48051938	2372.4
SA27_8	1979	642.0182228088379	144.19137954711914	0.16488947	2373.6
SA27_8	1980	642.2147750854492	144.67998504638672	0.17990157	2374.8
SA27_8	1981	642.6531791687012	142.19183921813965	0.12288313	2376.0
SA27_8	1982	641.7478561401367	143.82908821105957	0.30796206	2377.2
SA27_8	1983	642.4690246582031	145.46639442443848	0.017441258	2378.4
SA27_8	1984	641.4351463317871	144.24694061279297	0.14114162	2379.6
SA27_8	1985	641.8631553649902	143.38944911956787	0.13857707	2380.8
SA27_8	1986	642.423152923584	144.78887557983398	0.5708388	2382.0
SA27_8	1987	642.8876876831055	144.48989868164062	0.37648362	2383.2
SA27_8	1988	642.4993991851807	144.98740196228027	0.21296163	2384.4
SA27_8	1989	642.00439453125	143.97025108337402	0.28217772	2385.6
SA27_8	1990	641.9157981872559	143.84405136108398	0.7362097	2386.8
SA27_8	1991	642.6540851593018	143.42898845672607	0.2826781	2388.0
SA27_8	1992	642.1791076660156	144.36833381652832	0.19186632	2389.2
SA27_8	1993	641.9981002807617	144.1867733001709	0.41906458	2390.4
SA27_8	1994	642.0429229736328	143.96737575531006	0.59583807	2391.6
SA27_8	1995	642.1745777130127	144.71365928649902	0.37888435	2392.8
SA27_8	1996	642.9937839508057	144.85227584838867	0.25459635	2394.0
SA27_8	1997	642.7958488464355	144.8641061782837	0.10633991	2395.2
SA27_8	1998	642.4218654632568	143.8218641281128	0.41582996	2396.4
SA27_8	1999	642.446231842041	143.98112297058105	0.2679023	2397.6
[truncated: 1,602 more rows]
