# Supplementary material for: Measuring inter-individual differences in behavioural types of gilthead seabreams in the laboratory using deep learning
Source: PeerJ. 2022 May 5;10:e13396. doi: 10.7717/peerj.13396 (PMC9080431; doi:10.7717/peerj.13396)
Supplement: Supplemental Information 1 [file peerj-10-13396-s001.zip › Raw validation data/d1/SA27_8 hom.csv]

0	1
1	0
36	1
53	0
224	1
238	0
319	1
337	0
407	1
420	0
498	1
512	0
572	1
609	0
641	1
679	0
729	1
742	0
789	1
803	0
877	1
889	0
934	1
950	0
968	1
983	0
1046	1
1059	0
1076	1
1097	0
1243	1
1273	0
1359	1
1376	0
1491	1
1507	0
1638	1
1670	0
1694	1
1729	0
1746	1
1778	0
1790	1
1831	0
1848	1
1886	0
1903	1
1917	0
1938	1
1982	0
1999	1
2038	0
2049	1
2116	0
2149	1
2166	0
2285	1
2301	0
2328	1
2356	0
2495	1
2516	0
2574	1
2591	0
2625	1
2668	0
2802	1
2820	0
2866	1
2885	0
2988	1
3004	0
