# Supplementary material for: Measuring inter-individual differences in behavioural types of gilthead seabreams in the laboratory using deep learning
Source: PeerJ. 2022 May 5;10:e13396. doi: 10.7717/peerj.13396 (PMC9080431; doi:10.7717/peerj.13396)
Supplement: Supplemental Information 1 [file peerj-10-13396-s001.zip › Raw validation data/d1/SA29_EXP_4.csv]

ID	sec	X	Y	%	seconds
SA29_EXP_4	1	571.6943740844727	406.02991104125977	0.9984006	0.0
SA29_EXP_4	2	576.5458583831787	401.7376899719238	0.9989525	0.84
SA29_EXP_4	3	576.0027885437012	402.02030181884766	0.9984889	1.68
SA29_EXP_4	4	581.7240715026855	397.52732276916504	0.9981164	2.52
SA29_EXP_4	5	575.5614280700684	390.37004470825195	0.99830747	3.36
SA29_EXP_4	6	568.9716339111328	383.92212867736816	0.99849045	4.2
SA29_EXP_4	7	575.3271102905273	374.2177391052246	0.99863064	5.04
SA29_EXP_4	8	572.136640548706	361.84038162231445	0.9986688	5.88
SA29_EXP_4	9	583.6069107055664	354.40117835998535	0.9990798	6.72
SA29_EXP_4	10	594.76318359375	362.2965431213379	0.9991086	7.56
SA29_EXP_4	11	630.101490020752	371.91049575805664	0.99344265	8.4
SA29_EXP_4	12	629.3509483337402	376.9653511047363	0.9988102	9.24
SA29_EXP_4	13	622.0839500427246	364.5293998718262	0.999329	10.08
SA29_EXP_4	14	601.422643661499	330.5793285369873	0.9960716	10.92
SA29_EXP_4	15	597.9473114013672	297.58317947387695	0.9407524	11.76
SA29_EXP_4	16	503.00421714782715	283.3618354797363	0.99846244	12.6
SA29_EXP_4	17	419.1415309906006	291.90954208374023	0.99866927	13.44
SA29_EXP_4	18	366.9183015823364	270.8064651489258	0.9989448	14.28
SA29_EXP_4	19	297.81038761138916	270.256290435791	0.99947387	15.12
SA29_EXP_4	20	236.8429660797119	269.5404052734375	0.9991524	15.96
SA29_EXP_4	21	209.14080142974854	281.704158782959	0.9994103	16.8
SA29_EXP_4	22	203.0951738357544	281.43728256225586	0.9995122	17.64
SA29_EXP_4	23	203.302264213562	279.772424697876	0.99914205	18.48
SA29_EXP_4	24	211.9788646697998	271.85302734375	0.7162817	19.32
SA29_EXP_4	25	234.47253704071045	252.4463653564453	0.008662962	20.16
SA29_EXP_4	26	272.3215103149414	274.2316246032715	0.9991398	21.0
SA29_EXP_4	27	355.43766021728516	303.4486770629883	0.99862003	21.84
SA29_EXP_4	28	412.7988815307617	377.2693347930908	0.9989874	22.68
SA29_EXP_4	29	442.155122756958	408.09545516967773	0.999116	23.52
SA29_EXP_4	30	464.1566276550293	415.78648567199707	0.9994671	24.36
SA29_EXP_4	31	481.4105033874512	415.5970859527588	0.9964317	25.2
SA29_EXP_4	32	496.1812973022461	413.1071090698242	0.99890685	26.04
SA29_EXP_4	33	501.67036056518555	413.69768142700195	0.995093	26.88
SA29_EXP_4	34	508.1117630004883	412.9232597351074	0.99818677	27.72
SA29_EXP_4	35	512.2257232666016	412.988862991333	0.99858814	28.56
SA29_EXP_4	36	512.7390384674072	412.060604095459	0.99835	29.4
SA29_EXP_4	37	518.3393955230713	413.367919921875	0.9979372	30.24
SA29_EXP_4	38	525.4378795623779	413.0514335632324	0.9993806	31.08
SA29_EXP_4	39	533.0853939056396	413.42780113220215	0.9986137	31.92
SA29_EXP_4	40	530.5009841918945	413.95586013793945	0.9930126	32.76
SA29_EXP_4	41	537.7181529998779	414.67031478881836	0.9947627	33.6
SA29_EXP_4	42	539.5596504211426	414.06274795532227	0.99841607	34.44
SA29_EXP_4	43	547.8319644927979	412.03330993652344	0.9987649	35.28
SA29_EXP_4	44	556.2458038330078	411.1081123352051	0.99386805	36.12
SA29_EXP_4	45	565.5849933624268	412.32584953308105	0.9965699	36.96
SA29_EXP_4	46	568.2812213897705	411.84388160705566	0.99722445	37.8
SA29_EXP_4	47	569.1438674926758	410.92000007629395	0.9963715	38.64
SA29_EXP_4	48	572.3139762878418	410.7314872741699	0.99868304	39.48
SA29_EXP_4	49	576.1360168457031	410.52371978759766	0.9988181	40.32
SA29_EXP_4	50	581.9230079650879	409.211368560791	0.9984622	41.16
SA29_EXP_4	51	589.4832611083984	409.7626304626465	0.99904245	42.0
SA29_EXP_4	52	590.6610488891602	408.23387145996094	0.9987361	42.84
SA29_EXP_4	53	579.2632102966309	402.31733322143555	0.99849594	43.68
SA29_EXP_4	54	599.7045040130615	403.0114459991455	0.99902415	44.52
SA29_EXP_4	55	633.6369514465332	406.052942276001	0.9991623	45.36
SA29_EXP_4	56	637.8415107727051	409.3103313446045	0.99898833	46.2
SA29_EXP_4	57	650.0364303588867	405.5196189880371	0.99889356	47.04
SA29_EXP_4	58	660.323429107666	410.3568935394287	0.9584731	47.88
SA29_EXP_4	59	626.8431663513184	396.6078186035156	0.997964	48.72
SA29_EXP_4	60	486.7400646209717	407.0525550842285	0.9992482	49.56
SA29_EXP_4	61	386.1091136932373	414.30891036987305	0.9992843	50.4
SA29_EXP_4	62	340.3043746948242	413.4364700317383	0.025890734	51.24
SA29_EXP_4	63	326.0138511657715	106.38112306594849	0.00052122795	52.08
SA29_EXP_4	64	116.31832122802734	120.85083961486816	0.012661379	52.92
SA29_EXP_4	65	208.60528945922852	396.2485885620117	0.0010346146	53.76
SA29_EXP_4	66	110.74345111846924	380.80973625183105	0.004002393	54.6
SA29_EXP_4	67	204.01222705841064	396.0217094421387	0.0014340051	55.44
SA29_EXP_4	68	207.0847749710083	395.3930854797363	0.0010950341	56.28
SA29_EXP_4	69	210.55095195770264	395.43663024902344	0.0010861006	57.12
SA29_EXP_4	70	210.58168411254883	395.56846618652344	0.00089226215	57.96
SA29_EXP_4	71	200.96395015716553	123.9021635055542	0.020291694	58.8
SA29_EXP_4	72	110.19165515899658	124.18623447418213	0.0010750224	59.64
SA29_EXP_4	73	327.44553089141846	393.95896911621094	0.14756492	60.48
SA29_EXP_4	74	347.1827268600464	394.87449645996094	0.9446171	61.32
SA29_EXP_4	75	362.7633571624756	405.76086044311523	0.9903106	62.16
SA29_EXP_4	76	392.41793155670166	411.1517143249512	0.998982	63.0
SA29_EXP_4	77	423.760986328125	412.4545097351074	0.9988298	63.84
SA29_EXP_4	78	462.0961666107178	412.296781539917	0.99649316	64.68
SA29_EXP_4	79	471.4121341705322	412.59286880493164	0.9971214	65.52
SA29_EXP_4	80	473.5931396484375	411.0821342468262	0.9950541	66.36
SA29_EXP_4	81	479.7196388244629	410.99756240844727	0.9944739	67.2
SA29_EXP_4	82	489.24560546875	411.39049530029297	0.9968935	68.04
SA29_EXP_4	83	498.317813873291	412.388391494751	0.9979399	68.88
SA29_EXP_4	84	513.5469436645508	413.756160736084	0.9983943	69.72
SA29_EXP_4	85	527.3529052734375	412.36247062683105	0.99693775	70.56
SA29_EXP_4	86	536.5403652191162	413.1215000152588	0.98756146	71.4
SA29_EXP_4	87	543.3282852172852	407.5736904144287	0.9970794	72.24
SA29_EXP_4	88	559.584903717041	397.8676128387451	0.9985488	73.08
SA29_EXP_4	89	585.4432106018066	389.8648452758789	0.99793375	73.92
SA29_EXP_4	90	599.3453025817871	390.20055770874023	0.9991943	74.76
SA29_EXP_4	91	594.1055297851562	375.41364669799805	0.9790603	75.6
SA29_EXP_4	92	586.0371589660645	351.1531448364258	0.99881446	76.44
SA29_EXP_4	93	591.0699844360352	315.57958602905273	0.9986413	77.28
SA29_EXP_4	94	569.0130233764648	267.4258518218994	0.9915667	78.12
SA29_EXP_4	95	486.7677688598633	215.82189559936523	0.9968548	78.96
SA29_EXP_4	96	351.8307685852051	215.05195140838623	0.99916244	79.8
SA29_EXP_4	97	254.34679985046387	231.19214057922363	0.99906486	80.64
SA29_EXP_4	98	192.6556944847107	254.69541549682617	0.9991658	81.48
SA29_EXP_4	99	187.97610998153687	229.81730461120605	0.99910754	82.32
SA29_EXP_4	100	156.9034218788147	202.69829750061035	0.9838912	83.16
SA29_EXP_4	101	115.84962606430054	252.57262229919434	0.978075	84.0
SA29_EXP_4	102	91.33564829826355	326.0603713989258	0.99875104	84.84
SA29_EXP_4	103	88.32948207855225	383.21351051330566	0.9986656	85.68
SA29_EXP_4	104	96.70815467834473	394.74669456481934	0.9988416	86.52
SA29_EXP_4	105	120.91312408447266	335.51931381225586	0.99934095	87.36
SA29_EXP_4	106	102.86315679550171	261.58206939697266	0.97979134	88.2
SA29_EXP_4	107	128.75041961669922	267.98644065856934	0.05111291	89.04
SA29_EXP_4	108	189.60449695587158	199.15791034698486	0.99839145	89.88
SA29_EXP_4	109	122.88837432861328	124.32060241699219	0.9890659	90.72
SA29_EXP_4	110	88.35208415985107	75.58449268341064	0.9848015	91.56
SA29_EXP_4	111	102.71713733673096	84.05486583709717	0.9956958	92.4
SA29_EXP_4	112	113.57035636901855	79.42678213119507	0.9952899	93.24
SA29_EXP_4	113	102.04638242721558	85.8081579208374	0.99682873	94.08
SA29_EXP_4	114	128.50083112716675	165.24637699127197	0.98857844	94.92
SA29_EXP_4	115	163.60008716583252	240.76635360717773	0.9938532	95.76
SA29_EXP_4	116	179.96790409088135	230.3990364074707	0.99840623	96.6
SA29_EXP_4	117	197.75841236114502	205.37495613098145	0.99682295	97.44
SA29_EXP_4	118	215.98379611968994	184.45086479187012	0.9709764	98.28
SA29_EXP_4	119	222.72329330444336	212.62124061584473	0.99924856	99.12
SA29_EXP_4	120	297.53262996673584	284.7018527984619	0.9994012	99.96
SA29_EXP_4	121	374.20263290405273	333.11994552612305	0.9942319	100.8
SA29_EXP_4	122	433.422327041626	394.9335479736328	0.9983164	101.64
SA29_EXP_4	123	464.0972137451172	411.8623638153076	0.999206	102.48
SA29_EXP_4	124	482.2356700897217	411.681547164917	0.99709916	103.32
SA29_EXP_4	125	488.8741970062256	411.5556335449219	0.99596775	104.16
SA29_EXP_4	126	499.54981803894043	412.6898002624512	0.9951591	105.0
SA29_EXP_4	127	506.24098777770996	412.82423973083496	0.9967211	105.84
SA29_EXP_4	128	516.327428817749	413.06848526000977	0.9943897	106.68
SA29_EXP_4	129	528.2021522521973	412.14603424072266	0.9985116	107.52
SA29_EXP_4	130	537.9566192626953	413.65453720092773	0.9986797	108.36
SA29_EXP_4	131	545.6344127655029	413.9253044128418	0.9977748	109.2
SA29_EXP_4	132	544.8009490966797	410.6851387023926	0.9976871	110.04
SA29_EXP_4	133	548.865270614624	409.51332092285156	0.9978671	110.88
SA29_EXP_4	134	550.2155303955078	406.2241458892822	0.99874014	111.72
SA29_EXP_4	135	553.1891345977783	403.71660232543945	0.9980019	112.56
SA29_EXP_4	136	559.3077659606934	404.5646667480469	0.99825686	113.4
SA29_EXP_4	137	562.6872062683105	397.7640724182129	0.9983808	114.24
SA29_EXP_4	138	561.7631912231445	396.82456970214844	0.998946	115.08
SA29_EXP_4	139	571.3300704956055	398.36331367492676	0.9983113	115.92
SA29_EXP_4	140	573.9511966705322	402.6495838165283	0.9983962	116.76
SA29_EXP_4	141	576.5494346618652	402.6038932800293	0.997926	117.6
SA29_EXP_4	142	581.1857223510742	400.7409954071045	0.99844426	118.44
SA29_EXP_4	143	580.4343223571777	399.7903633117676	0.9963319	119.28
SA29_EXP_4	144	580.880880355835	399.1765022277832	0.9964683	120.12
SA29_EXP_4	145	581.6751480102539	394.66461181640625	0.88628614	120.96
SA29_EXP_4	146	554.9636840820312	371.47181510925293	0.99885464	121.8
SA29_EXP_4	147	420.9076404571533	385.3655433654785	0.9992335	122.64
SA29_EXP_4	148	352.3836135864258	400.42991638183594	0.9611301	123.48
SA29_EXP_4	149	205.24001121520996	224.29545879364014	0.0006524119	124.32
SA29_EXP_4	150	18.4481143951416	214.95014190673828	0.00055643567	125.16
SA29_EXP_4	151	207.85534381866455	395.3085422515869	0.001200134	126.0
SA29_EXP_4	152	208.14166069030762	395.8623504638672	0.0009727631	126.84
SA29_EXP_4	153	318.58367919921875	108.18373203277588	0.0005418272	127.68
SA29_EXP_4	154	209.9827766418457	395.1187992095947	0.00077245064	128.52
SA29_EXP_4	155	81.28646612167358	232.42997646331787	0.00054205966	129.36
SA29_EXP_4	156	330.49352169036865	396.89489364624023	0.4496847	130.2
SA29_EXP_4	157	354.0020942687988	393.8075351715088	0.94037104	131.04
SA29_EXP_4	158	387.83514499664307	394.982213973999	0.9987155	131.88
SA29_EXP_4	159	411.9072914123535	397.51190185546875	0.9991448	132.72
SA29_EXP_4	160	428.05328369140625	401.64751052856445	0.9987562	133.56
SA29_EXP_4	161	447.4149227142334	407.03189849853516	0.99891317	134.4
SA29_EXP_4	162	475.58250427246094	411.8819046020508	0.9986218	135.24
SA29_EXP_4	163	491.6012763977051	412.2342109680176	0.99873084	136.08
SA29_EXP_4	164	499.83158111572266	412.9892921447754	0.9972892	136.92
SA29_EXP_4	165	516.1473274230957	413.46324920654297	0.9973425	137.76
SA29_EXP_4	166	530.5788040161133	413.62850189208984	0.99625754	138.6
SA29_EXP_4	167	545.5118179321289	411.8782424926758	0.9979353	139.44
SA29_EXP_4	168	556.878662109375	405.87169647216797	0.99552274	140.28
SA29_EXP_4	169	575.3212928771973	397.42074966430664	0.99868757	141.12
SA29_EXP_4	170	583.7324142456055	387.2359371185303	0.9979582	141.96
SA29_EXP_4	171	590.2524948120117	373.2410144805908	0.99864846	142.8
SA29_EXP_4	172	585.3996276855469	356.5104675292969	0.9979703	143.64
SA29_EXP_4	173	584.2987537384033	337.4035835266113	0.99868745	144.48
SA29_EXP_4	174	585.9756469726562	306.5550899505615	0.99637336	145.32
SA29_EXP_4	175	607.1972846984863	284.01025772094727	0.99898046	146.16
SA29_EXP_4	176	641.4819717407227	271.15734100341797	0.7352555	147.0
SA29_EXP_4	177	559.2127799987793	287.78712272644043	0.99937963	147.84
SA29_EXP_4	178	380.1412582397461	330.1859378814697	0.9995623	148.68
SA29_EXP_4	179	253.5879135131836	341.40918731689453	0.9996489	149.52
SA29_EXP_4	180	158.2446813583374	325.892972946167	0.99938846	150.36
SA29_EXP_4	181	131.78119659423828	282.55313873291016	0.41439188	151.2
SA29_EXP_4	182	212.29486465454102	275.22228240966797	0.9979278	152.04
SA29_EXP_4	183	296.1317300796509	281.3759422302246	0.99947995	152.88
SA29_EXP_4	184	382.7282428741455	316.7729187011719	0.995017	153.72
SA29_EXP_4	185	425.22172927856445	372.9979419708252	0.99850047	154.56
SA29_EXP_4	186	455.7350158691406	407.44351387023926	0.9980932	155.4
SA29_EXP_4	187	470.98331451416016	412.77671813964844	0.999158	156.24
SA29_EXP_4	188	485.4362487792969	415.0476837158203	0.9991959	157.08
SA29_EXP_4	189	489.6595001220703	415.9046173095703	0.9894685	157.92
SA29_EXP_4	190	497.66387939453125	414.47399139404297	0.9972862	158.76
SA29_EXP_4	191	502.6747703552246	413.8964080810547	0.9975677	159.6
SA29_EXP_4	192	511.5316390991211	412.79863357543945	0.9987173	160.44
SA29_EXP_4	193	521.0687637329102	411.6235828399658	0.99879456	161.28
SA29_EXP_4	194	523.1308460235596	411.9145202636719	0.9959352	162.12
SA29_EXP_4	195	524.8448371887207	411.5635013580322	0.9979526	162.96
SA29_EXP_4	196	525.802755355835	411.26953125	0.9980811	163.8
SA29_EXP_4	197	526.4074325561523	411.4368438720703	0.9973749	164.64
SA29_EXP_4	198	526.7811298370361	411.88711166381836	0.99722326	165.48
SA29_EXP_4	199	532.2727203369141	412.65140533447266	0.9957766	166.32
SA29_EXP_4	200	534.026050567627	413.20366859436035	0.9932892	167.16
SA29_EXP_4	201	536.6533279418945	413.1488800048828	0.992299	168.0
SA29_EXP_4	202	538.3177757263184	413.60681533813477	0.9980919	168.84
SA29_EXP_4	203	540.6333923339844	413.75444412231445	0.9974291	169.68
SA29_EXP_4	204	544.1784858703613	412.21086502075195	0.9945496	170.52
SA29_EXP_4	205	543.9779281616211	410.71486473083496	0.99624014	171.36
SA29_EXP_4	206	548.0297565460205	411.96301460266113	0.9939757	172.2
SA29_EXP_4	207	549.3956089019775	412.01128005981445	0.9950203	173.04
SA29_EXP_4	208	554.2538642883301	410.71346282958984	0.9854359	173.88
SA29_EXP_4	209	560.0401878356934	411.3438034057617	0.9940661	174.72
SA29_EXP_4	210	567.0705318450928	412.12881088256836	0.99758804	175.56
SA29_EXP_4	211	565.6820297241211	412.14345932006836	0.99820507	176.4
SA29_EXP_4	212	568.1355476379395	412.20760345458984	0.9985631	177.24
SA29_EXP_4	213	567.6912784576416	412.4992561340332	0.9979905	178.08
SA29_EXP_4	214	572.0077991485596	412.21933364868164	0.9990018	178.92
SA29_EXP_4	215	576.1824607849121	412.0345687866211	0.998393	179.76
SA29_EXP_4	216	579.9881458282471	412.4142551422119	0.99841726	180.6
SA29_EXP_4	217	591.4746284484863	412.2948932647705	0.99740976	181.44
SA29_EXP_4	218	591.13450050354	412.2669982910156	0.9987614	182.28
SA29_EXP_4	219	590.2888298034668	407.83910751342773	0.9982982	183.12
SA29_EXP_4	220	587.8376960754395	397.4791717529297	0.998953	183.96
SA29_EXP_4	221	585.0955009460449	380.9395408630371	0.996599	184.8
SA29_EXP_4	222	589.7554874420166	370.3557586669922	0.9980196	185.64
SA29_EXP_4	223	589.0192985534668	356.94457054138184	0.99696726	186.48
SA29_EXP_4	224	591.2728786468506	345.87538719177246	0.9987986	187.32
SA29_EXP_4	225	587.9527568817139	338.7714958190918	0.9974196	188.16
SA29_EXP_4	226	577.786922454834	325.6797981262207	0.9971621	189.0
SA29_EXP_4	227	582.6380252838135	306.3115882873535	0.9960426	189.84
SA29_EXP_4	228	579.7733306884766	281.43653869628906	0.9954353	190.68
SA29_EXP_4	229	575.5760192871094	267.0656204223633	0.9892697	191.52
SA29_EXP_4	230	577.6592254638672	245.28253555297852	0.999318	192.36
SA29_EXP_4	231	445.4962730407715	271.46942138671875	0.9991786	193.2
SA29_EXP_4	232	293.48106384277344	305.31975746154785	0.9996697	194.04
SA29_EXP_4	233	177.4091124534607	339.7107410430908	0.9992505	194.88
SA29_EXP_4	234	107.7662706375122	377.96138763427734	0.99942327	195.72
SA29_EXP_4	235	100.16367435455322	407.2697639465332	0.9995307	196.56
SA29_EXP_4	236	110.11769771575928	319.17469024658203	0.99934584	197.4
SA29_EXP_4	237	116.76148176193237	218.49233150482178	0.99961627	198.24
SA29_EXP_4	238	106.85572624206543	159.4964361190796	0.9962282	199.08
SA29_EXP_4	239	100.43748617172241	148.52452754974365	0.9981248	199.92
SA29_EXP_4	240	127.02833414077759	243.8990020751953	0.982404	200.76
SA29_EXP_4	241	167.23575592041016	243.16523551940918	0.9831042	201.6
SA29_EXP_4	242	196.50821685791016	194.22314643859863	0.99857795	202.44
SA29_EXP_4	243	114.93011713027954	122.7379560470581	0.98911685	203.28
SA29_EXP_4	244	98.26228022575378	76.61191463470459	0.89224154	204.12
SA29_EXP_4	245	104.73533868789673	172.8817892074585	0.9900457	204.96
SA29_EXP_4	246	155.13644218444824	360.9099769592285	0.9732774	205.8
SA29_EXP_4	247	184.64624881744385	391.2733268737793	0.99952185	206.64
SA29_EXP_4	248	148.77245426177979	403.0436897277832	0.9997402	207.48
SA29_EXP_4	249	115.06054401397705	417.5166320800781	0.9994228	208.32
SA29_EXP_4	250	108.5442304611206	337.1268939971924	0.9995328	209.16
SA29_EXP_4	251	127.85024642944336	235.78866004943848	0.9997079	210.0
SA29_EXP_4	252	128.28384637832642	134.95226383209229	0.99971	210.84
SA29_EXP_4	253	121.19449377059937	89.07370090484619	0.9992873	211.68
SA29_EXP_4	254	140.8494472503662	92.14311361312866	0.9996037	212.52
SA29_EXP_4	255	105.23883104324341	222.74422645568848	0.9992488	213.36
SA29_EXP_4	256	90.10294079780579	394.09217834472656	0.99791473	214.2
SA29_EXP_4	257	116.66630506515503	407.06960678100586	0.9991014	215.04
SA29_EXP_4	258	119.50602531433105	321.01962089538574	0.99948186	215.88
SA29_EXP_4	259	113.51802349090576	288.2673168182373	0.99899226	216.72
SA29_EXP_4	260	99.19748902320862	248.07486534118652	0.05537871	217.56
SA29_EXP_4	261	143.78252029418945	253.77985954284668	0.94136065	218.4
SA29_EXP_4	262	191.62343740463257	186.10711097717285	0.9975319	219.24
SA29_EXP_4	263	102.35241651535034	89.64756488800049	0.9861108	220.08
SA29_EXP_4	264	99.55645799636841	82.00796842575073	0.9841611	220.92
SA29_EXP_4	265	119.64564323425293	140.37192821502686	0.9987062	221.76
SA29_EXP_4	266	118.50509643554688	312.35501289367676	0.99973863	222.6
SA29_EXP_4	267	114.20919895172119	430.6392574310303	0.99964607	223.44
SA29_EXP_4	268	129.45963144302368	426.67150497436523	0.9995721	224.28
SA29_EXP_4	269	125.17030239105225	298.36469650268555	0.99922454	225.12
SA29_EXP_4	270	107.5413465499878	224.2591381072998	0.997895	225.96
SA29_EXP_4	271	117.55164861679077	111.64571285247803	0.99978334	226.8
SA29_EXP_4	272	121.42574787139893	55.47929048538208	0.9989874	227.64
SA29_EXP_4	273	125.69750547409058	92.37729549407959	0.99923885	228.48
SA29_EXP_4	274	134.779155254364	246.78248405456543	0.99966025	229.32
SA29_EXP_4	275	120.26218175888062	368.4250259399414	0.99933416	230.16
SA29_EXP_4	276	105.10220527648926	408.60806465148926	0.99936706	231.0
SA29_EXP_4	277	120.49940824508667	379.57852363586426	0.9996	231.84
SA29_EXP_4	278	134.49071645736694	272.4469470977783	0.9993075	232.68
SA29_EXP_4	279	132.75763988494873	221.81246280670166	0.9997353	233.52
SA29_EXP_4	280	102.52760648727417	387.94166564941406	0.9993099	234.36
SA29_EXP_4	281	109.46317911148071	313.03187370300293	0.99943143	235.2
SA29_EXP_4	282	137.48199939727783	190.2451229095459	0.99954295	236.04
SA29_EXP_4	283	140.67254066467285	85.1263689994812	0.99952555	236.88
SA29_EXP_4	284	160.7630491256714	85.21435976028442	0.9942545	237.72
SA29_EXP_4	285	162.4340295791626	215.7469367980957	0.9994824	238.56
SA29_EXP_4	286	84.63048934936523	379.8358726501465	0.9989913	239.4
SA29_EXP_4	287	111.127769947052	421.37709617614746	0.9990314	240.24
SA29_EXP_4	288	119.42890882492065	300.82929611206055	0.9995925	241.08
SA29_EXP_4	289	109.71412658691406	188.61351013183594	0.9991768	241.92
SA29_EXP_4	290	126.47055387496948	92.65021562576294	0.9988055	242.76
SA29_EXP_4	291	113.64061832427979	74.11497116088867	0.9991837	243.6
SA29_EXP_4	292	128.28357219696045	151.54787063598633	0.9993799	244.44
SA29_EXP_4	293	110.86608171463013	312.49059677124023	0.9994166	245.28
SA29_EXP_4	294	116.40167236328125	349.8050308227539	0.9995704	246.12
SA29_EXP_4	295	114.73597288131714	226.87150955200195	0.9988985	246.96
SA29_EXP_4	296	123.04856777191162	93.43080282211304	0.999218	247.8
SA29_EXP_4	297	95.4180657863617	90.03280878067017	0.99817777	248.64
SA29_EXP_4	298	70.34267783164978	307.038516998291	0.9384504	249.48
SA29_EXP_4	299	106.82570934295654	377.3333930969238	0.9540455	250.32
SA29_EXP_4	300	125.48502683639526	310.6269836425781	0.9514123	251.16
SA29_EXP_4	301	151.57952308654785	275.03820419311523	0.66177946	252.0
SA29_EXP_4	302	179.90365028381348	237.2905683517456	0.9529441	252.84
SA29_EXP_4	303	102.74174213409424	126.0975980758667	0.9956787	253.68
SA29_EXP_4	304	72.271728515625	79.25668001174927	0.9757032	254.52
SA29_EXP_4	305	99.36129450798035	234.60764408111572	0.9989699	255.36
SA29_EXP_4	306	91.98827743530273	392.8138732910156	0.9952206	256.2
SA29_EXP_4	307	100.1768708229065	361.1432647705078	0.98970896	257.04
SA29_EXP_4	308	116.70137643814087	265.0806999206543	0.9968913	257.88
SA29_EXP_4	309	127.33670473098755	160.65203189849854	0.9826063	258.72
SA29_EXP_4	310	114.22549486160278	158.92191410064697	0.86625695	259.56
SA29_EXP_4	311	163.80553245544434	185.20201206207275	0.8471996	260.4
SA29_EXP_4	312	157.02133178710938	103.55940341949463	0.6942961	261.24
SA29_EXP_4	313	94.59513425827026	82.35706329345703	0.9965295	262.08
SA29_EXP_4	314	102.7551531791687	248.02133560180664	0.9996201	262.92
SA29_EXP_4	315	112.8103494644165	378.9272117614746	0.9996087	263.76
SA29_EXP_4	316	136.73511743545532	379.69762802124023	0.9996364	264.6
SA29_EXP_4	317	116.25359058380127	288.5973072052002	0.99963164	265.44
SA29_EXP_4	318	142.96303987503052	209.4898796081543	0.99964094	266.28
SA29_EXP_4	319	132.39927291870117	106.52978897094727	0.9995345	267.12
SA29_EXP_4	320	118.13054084777832	57.1125054359436	0.9972772	267.96
SA29_EXP_4	321	81.0509443283081	212.6982593536377	0.9974412	268.8
SA29_EXP_4	322	84.6664309501648	416.3741397857666	0.89682215	269.64
SA29_EXP_4	323	133.30371379852295	358.97769927978516	0.9995443	270.48
SA29_EXP_4	324	131.39482736587524	268.38523864746094	0.997905	271.32
SA29_EXP_4	325	129.85780239105225	200.61907768249512	0.98905516	272.16
SA29_EXP_4	326	133.5080623626709	169.9623441696167	0.78313935	273.0
SA29_EXP_4	327	146.99500799179077	130.70380210876465	0.9963003	273.84
SA29_EXP_4	328	250.46253204345703	266.8139934539795	0.99762136	274.68
SA29_EXP_4	329	361.94515228271484	306.0852241516113	0.9967182	275.52
SA29_EXP_4	330	414.62950706481934	393.5731029510498	0.99768174	276.36
SA29_EXP_4	331	436.9752883911133	411.79521560668945	0.9961903	277.2
SA29_EXP_4	332	464.9404048919678	408.7954902648926	0.997866	278.04
SA29_EXP_4	333	474.66888427734375	408.0988311767578	0.99881977	278.88
SA29_EXP_4	334	496.5655326843262	406.8276786804199	0.998686	279.72
SA29_EXP_4	335	510.7008457183838	408.0769443511963	0.9986093	280.56
SA29_EXP_4	336	516.8087959289551	408.5086441040039	0.9848127	281.4
SA29_EXP_4	337	523.3522415161133	410.1192283630371	0.99832934	282.24
SA29_EXP_4	338	527.206563949585	407.559814453125	0.9984359	283.08
SA29_EXP_4	339	534.1424942016602	408.3592987060547	0.99771297	283.92
SA29_EXP_4	340	537.6413345336914	410.1933288574219	0.99773055	284.76
SA29_EXP_4	341	550.0089645385742	409.63422775268555	0.99863976	285.6
SA29_EXP_4	342	558.7716579437256	410.85076332092285	0.99710876	286.44
SA29_EXP_4	343	565.4932498931885	411.27662658691406	0.9984151	287.28
SA29_EXP_4	344	570.9121704101562	411.881160736084	0.9980009	288.12
SA29_EXP_4	345	575.3368377685547	412.1854877471924	0.9986921	288.96
SA29_EXP_4	346	577.7560234069824	411.0623073577881	0.9975267	289.8
SA29_EXP_4	347	579.776668548584	411.68389320373535	0.9987161	290.64
SA29_EXP_4	348	582.3540687561035	411.6876983642578	0.9962471	291.48
SA29_EXP_4	349	582.4497222900391	411.9667625427246	0.9972952	292.32
SA29_EXP_4	350	584.924840927124	411.72595024108887	0.99866796	293.16
SA29_EXP_4	351	585.8522415161133	412.1895217895508	0.9989303	294.0
SA29_EXP_4	352	588.4587287902832	411.41870498657227	0.9991534	294.84
SA29_EXP_4	353	590.0250434875488	412.6710891723633	0.9983633	295.68
SA29_EXP_4	354	597.3179817199707	413.41466903686523	0.99900526	296.52
SA29_EXP_4	355	593.5272216796875	413.29854011535645	0.999087	297.36
SA29_EXP_4	356	600.9223937988281	412.9463481903076	0.99944395	298.2
SA29_EXP_4	357	601.3077735900879	409.74964141845703	0.99923074	299.04
SA29_EXP_4	358	616.8272972106934	410.6667709350586	0.64535797	299.88
SA29_EXP_4	359	542.9770469665527	407.08642959594727	0.9990964	300.72
SA29_EXP_4	360	381.13627433776855	416.60179138183594	0.9991086	301.56
SA29_EXP_4	361	334.3308448791504	413.4502601623535	0.14162894	302.4
SA29_EXP_4	362	217.85285472869873	233.6885118484497	0.0004548253	303.24
SA29_EXP_4	363	203.51357460021973	396.42422676086426	0.0016344889	304.08
SA29_EXP_4	364	210.42578220367432	396.56999588012695	0.0009070236	304.92
SA29_EXP_4	365	211.22450828552246	395.7833003997803	0.0011941884	305.76
SA29_EXP_4	366	205.90686798095703	395.86286544799805	0.0013388686	306.6
SA29_EXP_4	367	207.10532665252686	396.4342975616455	0.0010987028	307.44
SA29_EXP_4	368	211.09490394592285	396.42425537109375	0.00090895203	308.28
SA29_EXP_4	369	105.86944818496704	124.42684650421143	0.0013595251	309.12
SA29_EXP_4	370	316.43590927124023	111.26265048980713	0.0008201345	309.96
SA29_EXP_4	371	209.1327428817749	395.357666015625	0.0006702442	310.8
SA29_EXP_4	372	166.35069847106934	244.5589256286621	0.0007958616	311.64
SA29_EXP_4	373	208.07569026947021	227.46484279632568	0.0005821622	312.48
SA29_EXP_4	374	209.48121547698975	395.10005950927734	0.00070893596	313.32
SA29_EXP_4	375	79.36968207359314	239.58552360534668	0.000552002	314.16
SA29_EXP_4	376	323.87757301330566	108.4844970703125	0.0009927322	315.0
SA29_EXP_4	377	209.29534435272217	395.73486328125	0.0011223813	315.84
SA29_EXP_4	378	207.68370628356934	394.86087799072266	0.0008322202	316.68
SA29_EXP_4	379	209.04769897460938	395.3156089782715	0.00066872535	317.52
SA29_EXP_4	380	115.10820388793945	125.4792594909668	0.0010478167	318.36
SA29_EXP_4	381	208.05559158325195	396.73916816711426	0.0012964895	319.2
SA29_EXP_4	382	209.15205478668213	396.2525939941406	0.0009889803	320.04
SA29_EXP_4	383	78.24391722679138	242.48262405395508	0.00065080845	320.88
SA29_EXP_4	384	389.6141529083252	105.22078514099121	0.0004572048	321.72
SA29_EXP_4	385	209.93947982788086	395.60291290283203	0.00072113035	322.56
SA29_EXP_4	386	206.1811923980713	396.40520095825195	0.0010561137	323.4
SA29_EXP_4	387	216.9708013534546	231.2808609008789	0.00062358	324.24
SA29_EXP_4	388	18.39795857667923	213.72230529785156	0.000684231	325.08
SA29_EXP_4	389	104.3527603149414	125.8971118927002	0.0007984385	325.92
SA29_EXP_4	390	207.48190879821777	395.4943084716797	0.0007476103	326.76
SA29_EXP_4	391	203.7393093109131	395.7136917114258	0.0008534388	327.6
SA29_EXP_4	392	116.69821739196777	119.47569608688354	0.0013667926	328.44
SA29_EXP_4	393	209.27672386169434	396.03160858154297	0.00092372345	329.28
SA29_EXP_4	394	78.62043380737305	241.1286735534668	0.0005804058	330.12
SA29_EXP_4	395	220.04833221435547	296.2675952911377	0.00060300727	330.96
SA29_EXP_4	396	87.71299719810486	281.13595962524414	0.00048239337	331.8
SA29_EXP_4	397	107.41933584213257	123.70707035064697	0.0021037853	332.64
SA29_EXP_4	398	165.50952196121216	240.74209213256836	0.0007217808	333.48
SA29_EXP_4	399	203.64210605621338	395.81560134887695	0.0010910577	334.32
SA29_EXP_4	400	208.70866775512695	396.0491752624512	0.0008839845	335.16
SA29_EXP_4	401	339.44807052612305	104.50458526611328	0.0006060095	336.0
SA29_EXP_4	402	166.22793674468994	244.4651985168457	0.00055964076	336.84
SA29_EXP_4	403	202.79786586761475	121.35420799255371	0.016444404	337.68
SA29_EXP_4	404	205.27727603912354	122.76815414428711	0.009418349	338.52
SA29_EXP_4	405	329.44343090057373	410.09556770324707	0.38773566	339.36
SA29_EXP_4	406	334.6212863922119	409.3633460998535	0.6978696	340.2
SA29_EXP_4	407	344.75998878479004	409.60567474365234	0.8747453	341.04
SA29_EXP_4	408	357.5408458709717	418.009672164917	0.97511405	341.88
SA29_EXP_4	409	376.7329692840576	415.62870025634766	0.99741435	342.72
SA29_EXP_4	410	432.5762748718262	409.77559089660645	0.9978033	343.56
SA29_EXP_4	411	469.45276260375977	410.24868965148926	0.997781	344.4
SA29_EXP_4	412	495.623779296875	410.83826065063477	0.99271446	345.24
SA29_EXP_4	413	509.25426483154297	412.3989486694336	0.99247783	346.08
SA29_EXP_4	414	522.5841045379639	412.54920959472656	0.9979609	346.92
SA29_EXP_4	415	532.6999664306641	413.195858001709	0.9968829	347.76
SA29_EXP_4	416	540.145206451416	412.93152809143066	0.99805766	348.6
SA29_EXP_4	417	549.5078086853027	414.3727111816406	0.9989157	349.44
SA29_EXP_4	418	552.3487091064453	414.3800354003906	0.9969578	350.28
SA29_EXP_4	419	557.9381942749023	412.66971588134766	0.99792385	351.12
SA29_EXP_4	420	561.086893081665	411.88937187194824	0.99864954	351.96
SA29_EXP_4	421	567.434024810791	409.46760177612305	0.9970585	352.8
SA29_EXP_4	422	571.28586769104	410.21138191223145	0.9984037	353.64
SA29_EXP_4	423	579.3270111083984	410.7839012145996	0.9980478	354.48
SA29_EXP_4	424	582.8111171722412	413.19814682006836	0.99906796	355.32
SA29_EXP_4	425	586.9005680084229	414.78538513183594	0.9956423	356.16
SA29_EXP_4	426	587.0375633239746	414.71099853515625	0.9930615	357.0
SA29_EXP_4	427	588.2851600646973	414.4981098175049	0.9958961	357.84
SA29_EXP_4	428	591.126823425293	414.51404571533203	0.9991266	358.68
SA29_EXP_4	429	593.561840057373	415.11789321899414	0.9967367	359.52
SA29_EXP_4	430	597.1320152282715	413.8905429840088	0.9984681	360.36
SA29_EXP_4	431	600.6512641906738	413.19931983947754	0.9988111	361.2
SA29_EXP_4	432	602.0999908447266	415.77235221862793	0.9988582	362.04
SA29_EXP_4	433	614.2776012420654	412.8395462036133	0.99832696	362.88
SA29_EXP_4	434	619.4136619567871	411.19800567626953	0.9982192	363.72
SA29_EXP_4	435	607.6292991638184	408.15839767456055	0.99927264	364.56
SA29_EXP_4	436	625.6678104400635	410.017147064209	0.99926883	365.4
SA29_EXP_4	437	638.0281448364258	410.81090927124023	0.99765813	366.24
SA29_EXP_4	438	670.3139781951904	414.8905277252197	0.0015598023	367.08
SA29_EXP_4	439	603.5755634307861	408.8144302368164	0.9994105	367.92
SA29_EXP_4	440	493.6455726623535	410.3910827636719	0.9993297	368.76
SA29_EXP_4	441	392.88532733917236	411.6569137573242	0.9991648	369.6
SA29_EXP_4	442	339.251446723938	418.44088554382324	0.052018445	370.44
SA29_EXP_4	443	199.27518367767334	223.47919464111328	0.00061865145	371.28
SA29_EXP_4	444	203.08184623718262	119.4881272315979	0.073429674	372.12
SA29_EXP_4	445	205.01773357391357	241.8270778656006	0.00054612156	372.96
SA29_EXP_4	446	217.295503616333	323.3437156677246	0.00057759247	373.8
SA29_EXP_4	447	208.33721160888672	395.540714263916	0.0011914037	374.64
SA29_EXP_4	448	204.5954704284668	396.3164806365967	0.0017289772	375.48
SA29_EXP_4	449	207.58585929870605	396.3394832611084	0.001117626	376.32
SA29_EXP_4	450	203.8278102874756	122.71154880523682	0.03627239	377.16
SA29_EXP_4	451	88.18392157554626	229.4794464111328	0.00048156062	378.0
SA29_EXP_4	452	163.86339664459229	256.91697120666504	0.0005951994	378.84
SA29_EXP_4	453	111.35241985321045	120.72272300720215	0.003376224	379.68
SA29_EXP_4	454	329.953670501709	420.8455753326416	0.0005784933	380.52
SA29_EXP_4	455	336.52381896972656	415.24492263793945	0.908018	381.36
SA29_EXP_4	456	338.6280059814453	412.35440254211426	0.8584048	382.2
SA29_EXP_4	457	340.6621217727661	410.87093353271484	0.56594366	383.04
SA29_EXP_4	458	341.7825222015381	409.9572944641113	0.4396787	383.88
SA29_EXP_4	459	354.3414831161499	410.48315048217773	0.9796148	384.72
SA29_EXP_4	460	397.20606803894043	416.84337615966797	0.9980956	385.56
SA29_EXP_4	461	444.1690921783447	414.9147605895996	0.99871814	386.4
SA29_EXP_4	462	476.87740325927734	414.7891616821289	0.9978492	387.24
SA29_EXP_4	463	488.80152702331543	414.66559410095215	0.9799407	388.08
SA29_EXP_4	464	500.46520233154297	415.61442375183105	0.99660194	388.92
SA29_EXP_4	465	507.2564125061035	415.2106475830078	0.9973206	389.76
SA29_EXP_4	466	517.3725128173828	414.55392837524414	0.99772066	390.6
SA29_EXP_4	467	525.4806518554688	415.6904983520508	0.9990361	391.44
SA29_EXP_4	468	532.1435451507568	415.11531829833984	0.99831593	392.28
SA29_EXP_4	469	538.217830657959	414.85301971435547	0.99871767	393.12
SA29_EXP_4	470	541.9315338134766	413.190336227417	0.99896383	393.96
SA29_EXP_4	471	548.2404708862305	413.8461685180664	0.99869907	394.8
SA29_EXP_4	472	553.7267684936523	415.1247024536133	0.9976204	395.64
SA29_EXP_4	473	555.9181213378906	416.4511299133301	0.9953778	396.48
SA29_EXP_4	474	557.0147514343262	412.5736999511719	0.9962769	397.32
SA29_EXP_4	475	565.514087677002	412.5926399230957	0.9936308	398.16
SA29_EXP_4	476	568.9359664916992	411.7752742767334	0.99893504	399.0
SA29_EXP_4	477	576.754093170166	414.08918380737305	0.9957431	399.84
SA29_EXP_4	478	585.6857776641846	414.0216064453125	0.999131	400.68
SA29_EXP_4	479	586.789608001709	412.934045791626	0.998259	401.52
SA29_EXP_4	480	588.9789581298828	411.6811180114746	0.9989518	402.36
SA29_EXP_4	481	593.142557144165	411.67322158813477	0.99829894	403.2
SA29_EXP_4	482	595.4486846923828	412.5392532348633	0.99852604	404.04
SA29_EXP_4	483	598.7808227539062	411.22764587402344	0.9980804	404.88
SA29_EXP_4	484	599.2839813232422	411.7551326751709	0.9991885	405.72
SA29_EXP_4	485	598.5162734985352	412.4289894104004	0.9987281	406.56
SA29_EXP_4	486	598.0541229248047	411.5737724304199	0.99875784	407.4
SA29_EXP_4	487	598.3753681182861	412.3326301574707	0.99860626	408.24
SA29_EXP_4	488	598.983097076416	412.0355987548828	0.99844736	409.08
SA29_EXP_4	489	598.3297348022461	413.016414642334	0.9986034	409.92
SA29_EXP_4	490	600.5212783813477	412.86672592163086	0.9991659	410.76
SA29_EXP_4	491	601.2124061584473	413.8908576965332	0.99946874	411.6
SA29_EXP_4	492	601.0993957519531	414.79299545288086	0.998293	412.44
SA29_EXP_4	493	601.2554168701172	414.1143321990967	0.998718	413.28
SA29_EXP_4	494	601.7242908477783	415.56982040405273	0.9991253	414.12
SA29_EXP_4	495	600.475025177002	414.59787368774414	0.99867165	414.96
SA29_EXP_4	496	600.464916229248	413.3539581298828	0.996915	415.8
SA29_EXP_4	497	599.3556499481201	410.00146865844727	0.9962121	416.64
SA29_EXP_4	498	623.253583908081	399.6611022949219	0.5296277	417.48
SA29_EXP_4	499	585.8284950256348	395.3671073913574	0.9987901	418.32
SA29_EXP_4	500	464.923095703125	399.10818099975586	0.9992268	419.16
SA29_EXP_4	501	408.104944229126	391.9126224517822	0.9994043	420.0
SA29_EXP_4	502	319.4511413574219	402.2391986846924	0.9995888	420.84
SA29_EXP_4	503	225.8211374282837	398.87855529785156	0.99973375	421.68
SA29_EXP_4	504	154.89444732666016	423.2728958129883	0.9995834	422.52
SA29_EXP_4	505	152.7586817741394	427.2726631164551	0.9993975	423.36
SA29_EXP_4	506	141.72579050064087	431.1369037628174	0.9996693	424.2
SA29_EXP_4	507	122.54009246826172	442.7806091308594	0.9995895	425.04
SA29_EXP_4	508	91.30250811576843	443.79953384399414	0.9995239	425.88
SA29_EXP_4	509	106.59960508346558	429.4764518737793	0.9992042	426.72
SA29_EXP_4	510	114.73201513290405	401.7492198944092	0.99937385	427.56
SA29_EXP_4	511	113.14045190811157	436.24563217163086	0.9994873	428.4
SA29_EXP_4	512	106.65148496627808	443.45787048339844	0.99875426	429.24
SA29_EXP_4	513	117.97369718551636	422.81982421875	0.9991493	430.08
SA29_EXP_4	514	108.00273418426514	415.869197845459	0.9994431	430.92
SA29_EXP_4	515	107.2715163230896	443.00519943237305	0.99683577	431.76
SA29_EXP_4	516	91.13565683364868	428.1056213378906	0.7128929	432.6
SA29_EXP_4	517	115.08162021636963	441.2252140045166	0.75982	433.44
SA29_EXP_4	518	140.67875146865845	429.6023941040039	0.95314866	434.28
SA29_EXP_4	519	152.61439085006714	425.62007904052734	0.9750861	435.12
SA29_EXP_4	520	198.58694076538086	422.851037979126	0.99904245	435.96
SA29_EXP_4	521	210.0506067276001	422.3880386352539	0.9996307	436.8
SA29_EXP_4	522	220.26357650756836	424.9464797973633	0.99929357	437.64
SA29_EXP_4	523	220.95277309417725	430.09068489074707	0.9994597	438.48
SA29_EXP_4	524	229.10001277923584	431.2987804412842	0.99964523	439.32
SA29_EXP_4	525	245.29376029968262	430.5603218078613	0.99948704	440.16
SA29_EXP_4	526	248.8438844680786	430.0924873352051	0.999509	441.0
SA29_EXP_4	527	261.6895914077759	431.1920928955078	0.99945027	441.84
SA29_EXP_4	528	274.3971347808838	429.67620849609375	0.99949455	442.68
SA29_EXP_4	529	304.18949127197266	426.0336112976074	0.99935645	443.52
SA29_EXP_4	530	383.4049701690674	420.2292823791504	0.67475396	444.36
SA29_EXP_4	531	417.3471927642822	415.5267906188965	0.25628152	445.2
SA29_EXP_4	532	368.1626081466675	412.0818901062012	0.9913464	446.04
SA29_EXP_4	533	331.53605461120605	411.6242980957031	0.21580522	446.88
SA29_EXP_4	534	87.37092614173889	282.6323890686035	0.00045124156	447.72
SA29_EXP_4	535	78.35228443145752	242.6700782775879	0.0006964414	448.56
SA29_EXP_4	536	327.3524045944214	111.81822538375854	0.0005959089	449.4
SA29_EXP_4	537	324.1713762283325	108.37688684463501	0.0014503553	450.24
SA29_EXP_4	538	110.79734563827515	379.3702697753906	0.0036465519	451.08
SA29_EXP_4	539	201.96378231048584	394.9892807006836	0.0015710995	451.92
SA29_EXP_4	540	203.58881950378418	123.3887243270874	0.009553991	452.76
SA29_EXP_4	541	303.77228260040283	109.30232048034668	0.0008263851	453.6
SA29_EXP_4	542	323.8328218460083	108.68146419525146	0.0007682106	454.44
SA29_EXP_4	543	205.73632717132568	395.2101516723633	0.0008516828	455.28
SA29_EXP_4	544	80.72352409362793	234.388689994812	0.0006078407	456.12
SA29_EXP_4	545	112.7743124961853	121.39328956604004	0.0012689196	456.96
SA29_EXP_4	546	333.30047130584717	109.19734954833984	0.00078132923	457.8
SA29_EXP_4	547	323.5361337661743	110.91618061065674	0.00064409093	458.64
SA29_EXP_4	548	171.61014080047607	243.3559226989746	0.0007618571	459.48
SA29_EXP_4	549	206.38270378112793	396.25977516174316	0.0010725667	460.32
SA29_EXP_4	550	320.2833652496338	110.35062789916992	0.0006038038	461.16
SA29_EXP_4	551	320.56400775909424	109.98863697052002	0.00086168846	462.0
SA29_EXP_4	552	107.65657424926758	123.76433372497559	0.0013712229	462.84
SA29_EXP_4	553	319.58484649658203	107.23835706710815	0.00071541575	463.68
SA29_EXP_4	554	315.71176052093506	105.62097072601318	0.0005038535	464.52
SA29_EXP_4	555	438.73300552368164	86.22904300689697	0.0012949352	465.36
SA29_EXP_4	556	387.2694730758667	105.25192022323608	0.0005721598	466.2
SA29_EXP_4	557	444.1596031188965	84.5295238494873	0.00076198886	467.04
SA29_EXP_4	558	114.36293125152588	120.76294898986816	0.0011982602	467.88
SA29_EXP_4	559	87.65433430671692	282.5616931915283	0.0005025134	468.72
SA29_EXP_4	560	314.7165536880493	109.52715396881104	0.0009300977	469.56
SA29_EXP_4	561	437.0767593383789	84.50109243392944	0.0008041676	470.4
SA29_EXP_4	562	447.14770317077637	85.38617134094238	0.0012517144	471.24
SA29_EXP_4	563	108.41543674468994	122.08238124847412	0.0017780376	472.08
SA29_EXP_4	564	318.8176155090332	106.56507968902588	0.0007095902	472.92
SA29_EXP_4	565	307.53517150878906	109.45414066314697	0.0006520669	473.76
SA29_EXP_4	566	86.85250878334045	282.4189567565918	0.0005385639	474.6
SA29_EXP_4	567	318.9746856689453	108.18124294281006	0.00074228324	475.44
SA29_EXP_4	568	205.34236431121826	395.2383613586426	0.0009125028	476.28
SA29_EXP_4	569	120.35791873931885	120.93729972839355	0.0412712	477.12
SA29_EXP_4	570	332.97317028045654	108.02292823791504	0.0008487837	477.96
SA29_EXP_4	571	321.7205762863159	109.72458600997925	0.0006401098	478.8
SA29_EXP_4	572	79.62615489959717	241.5226936340332	0.0006111113	479.64
SA29_EXP_4	573	320.58067321777344	109.31105375289917	0.0006758943	480.48
SA29_EXP_4	574	197.77637720108032	239.36545372009277	0.0006094162	481.32
SA29_EXP_4	575	434.8308563232422	84.57389831542969	0.00072795915	482.16
SA29_EXP_4	576	117.96602010726929	122.00451850891113	0.0017836135	483.0
SA29_EXP_4	577	79.0537416934967	242.99171447753906	0.00068357337	483.84
SA29_EXP_4	578	325.3180265426636	110.05869626998901	0.0008086625	484.68
SA29_EXP_4	579	331.6514015197754	110.74464797973633	0.00053830695	485.52
SA29_EXP_4	580	330.0534725189209	107.94394969940186	0.00059736014	486.36
SA29_EXP_4	581	78.88368964195251	239.45064067840576	0.000743202	487.2
SA29_EXP_4	582	207.81989097595215	395.40733337402344	0.00082272926	488.04
SA29_EXP_4	583	167.40055084228516	241.6318130493164	0.00069592614	488.88
SA29_EXP_4	584	319.9045181274414	107.4122428894043	0.0010070552	489.72
SA29_EXP_4	585	203.78038883209229	123.76931190490723	0.010210394	490.56
SA29_EXP_4	586	313.4272575378418	109.73682403564453	0.0009297021	491.4
SA29_EXP_4	587	322.55685329437256	109.27920341491699	0.0005306056	492.24
SA29_EXP_4	588	321.72393798828125	107.01360940933228	0.0006217735	493.08
SA29_EXP_4	589	396.18961811065674	89.93157863616943	0.0009866003	493.92
SA29_EXP_4	590	202.13894844055176	125.50569534301758	0.031607717	494.76
SA29_EXP_4	591	208.89532566070557	395.0737953186035	0.00087234174	495.6
SA29_EXP_4	592	217.28520393371582	228.11365127563477	0.0007894965	496.44
SA29_EXP_4	593	206.02262020111084	396.013240814209	0.0010546653	497.28
SA29_EXP_4	594	450.8890151977539	85.3364610671997	0.0009563112	498.12
SA29_EXP_4	595	320.1127529144287	106.16053819656372	0.000813776	498.96
SA29_EXP_4	596	440.2414798736572	84.88100051879883	0.00060373155	499.8
SA29_EXP_4	597	326.1937141418457	108.71496677398682	0.000925026	500.64
SA29_EXP_4	598	101.07003450393677	123.7348222732544	0.0010503579	501.48
SA29_EXP_4	599	113.69751691818237	123.80700588226318	0.0019664743	502.32
SA29_EXP_4	600	104.98414039611816	122.84101009368896	0.0012847944	503.16
SA29_EXP_4	601	319.7735786437988	106.1052417755127	0.0007776394	504.0
SA29_EXP_4	602	444.0803050994873	84.32442426681519	0.0007404731	504.84
SA29_EXP_4	603	119.65453624725342	121.32927417755127	0.010940769	505.68
SA29_EXP_4	604	326.0319232940674	108.74085903167725	0.0006529789	506.52
SA29_EXP_4	605	324.38082695007324	109.18728590011597	0.0007556742	507.36
SA29_EXP_4	606	319.68324184417725	106.8359899520874	0.0006099429	508.2
SA29_EXP_4	607	312.65437602996826	107.21370220184326	0.0010177594	509.04
SA29_EXP_4	608	318.89076232910156	108.72488021850586	0.0004766331	509.88
SA29_EXP_4	609	321.57626152038574	107.09187269210815	0.0007469139	510.72
SA29_EXP_4	610	317.9884195327759	107.4524974822998	0.0010554896	511.56
SA29_EXP_4	611	106.65590763092041	124.75730895996094	0.0010156535	512.4
SA29_EXP_4	612	326.8167495727539	109.54936981201172	0.0006385369	513.24
SA29_EXP_4	613	321.0301399230957	107.9737901687622	0.0007638937	514.08
SA29_EXP_4	614	380.00614643096924	106.80783033370972	0.0004147949	514.92
SA29_EXP_4	615	320.7616090774536	109.51801300048828	0.0006095396	515.76
SA29_EXP_4	616	328.2237768173218	109.22841310501099	0.0005297263	516.6
SA29_EXP_4	617	387.5988006591797	91.65345668792725	0.0005897015	517.44
SA29_EXP_4	618	80.36436438560486	233.1679344177246	0.0007689614	518.28
SA29_EXP_4	619	331.22620582580566	108.55059385299683	0.00065365265	519.12
SA29_EXP_4	620	330.99987506866455	108.95183086395264	0.0007667779	519.96
SA29_EXP_4	621	115.83589315414429	119.17930126190186	0.0008909319	520.8
SA29_EXP_4	622	319.29733753204346	106.11051321029663	0.00093432056	521.64
SA29_EXP_4	623	208.3357810974121	395.91230392456055	0.0010030746	522.48
SA29_EXP_4	624	208.60764980316162	395.300874710083	0.00091671624	523.32
SA29_EXP_4	625	207.80339241027832	396.0875129699707	0.00142358	524.16
SA29_EXP_4	626	171.21403217315674	84.80912446975708	0.00066300033	525.0
SA29_EXP_4	627	106.80711269378662	121.83485984802246	0.003411156	525.84
SA29_EXP_4	628	316.9057369232178	106.52135610580444	0.00078830007	526.68
SA29_EXP_4	629	120.39111852645874	120.60336112976074	0.0017945664	527.52
SA29_EXP_4	630	209.9010944366455	395.1255226135254	0.0007196115	528.36
SA29_EXP_4	631	316.6755199432373	108.22230577468872	0.0005486544	529.2
SA29_EXP_4	632	315.41643142700195	107.75751113891602	0.00055776583	530.04
SA29_EXP_4	633	207.85589218139648	395.7033061981201	0.00068225316	530.88
SA29_EXP_4	634	319.3681001663208	108.08358192443848	0.0010789285	531.72
SA29_EXP_4	635	329.3841361999512	108.93659591674805	0.0006722218	532.56
SA29_EXP_4	636	115.21215438842773	123.82374286651611	0.007547834	533.4
SA29_EXP_4	637	111.19577884674072	125.2824354171753	0.0017756611	534.24
SA29_EXP_4	638	332.74168968200684	109.59905862808228	0.0008159823	535.08
SA29_EXP_4	639	313.28742504119873	108.41299295425415	0.0005687147	535.92
SA29_EXP_4	640	106.96156024932861	125.04983425140381	0.00088442845	536.76
SA29_EXP_4	641	210.0437879562378	395.6241703033447	0.00068944204	537.6
SA29_EXP_4	642	18.35854798555374	210.86819171905518	0.00056918454	538.44
SA29_EXP_4	643	208.85357856750488	394.92536544799805	0.00083707797	539.28
SA29_EXP_4	644	207.6317548751831	395.0699043273926	0.000716852	540.12
SA29_EXP_4	645	209.76526737213135	395.0705909729004	0.00076836656	540.96
SA29_EXP_4	646	204.33721542358398	120.52900314331055	0.009806778	541.8
SA29_EXP_4	647	319.41919326782227	108.60748529434204	0.00086073694	542.64
SA29_EXP_4	648	305.0884008407593	106.23037576675415	0.0006776268	543.48
SA29_EXP_4	649	81.29764795303345	232.5049924850464	0.0010166847	544.32
SA29_EXP_4	650	201.66242122650146	124.33314800262451	0.02922823	545.16
SA29_EXP_4	651	169.92474794387817	244.03069496154785	0.00053724926	546.0
SA29_EXP_4	652	203.64277362823486	122.11051940917969	0.007916867	546.84
SA29_EXP_4	653	77.66150236129761	241.0847282409668	0.00073533	547.68
SA29_EXP_4	654	328.8897514343262	107.70775079727173	0.0006692162	548.52
SA29_EXP_4	655	87.62881755828857	280.49351692199707	0.0006000861	549.36
SA29_EXP_4	656	334.24484729766846	109.66886043548584	0.0007213215	550.2
SA29_EXP_4	657	88.43913674354553	280.6761932373047	0.0005864182	551.04
SA29_EXP_4	658	218.5427188873291	302.6645851135254	0.0006284872	551.88
SA29_EXP_4	659	79.6474039554596	244.3502712249756	0.0004700753	552.72
SA29_EXP_4	660	668.7601089477539	93.7825870513916	0.0005900852	553.56
SA29_EXP_4	661	78.77146005630493	241.76396369934082	0.0007641879	554.4
SA29_EXP_4	662	198.23541641235352	239.31693077087402	0.0005886007	555.24
SA29_EXP_4	663	322.2510814666748	110.84383249282837	0.0006204013	556.08
SA29_EXP_4	664	210.282564163208	395.91416358947754	0.00095961883	556.92
SA29_EXP_4	665	78.05932760238647	240.84088325500488	0.00081760867	557.76
SA29_EXP_4	666	447.93171882629395	87.44470596313477	0.0010790963	558.6
SA29_EXP_4	667	118.48353147506714	119.35333728790283	0.0025308852	559.44
SA29_EXP_4	668	188.329815864563	246.13677978515625	0.0005568245	560.28
SA29_EXP_4	669	77.4722158908844	239.2421293258667	0.0005788011	561.12
SA29_EXP_4	670	316.9586420059204	109.4351077079773	0.00096452277	561.96
SA29_EXP_4	671	450.98233222961426	86.2697696685791	0.00063365034	562.8
SA29_EXP_4	672	208.2294464111328	394.9889945983887	0.00074881676	563.64
SA29_EXP_4	673	208.75744819641113	395.76098442077637	0.00080343225	564.48
SA29_EXP_4	674	447.37677574157715	87.06627130508423	0.0007795904	565.32
SA29_EXP_4	675	193.38175058364868	239.37383651733398	0.0004876537	566.16
SA29_EXP_4	676	322.2301959991455	108.56296062469482	0.0008414408	567.0
SA29_EXP_4	677	444.75836753845215	85.40888786315918	0.00069733855	567.84
SA29_EXP_4	678	332.9723834991455	108.8962984085083	0.0008428928	568.68
SA29_EXP_4	679	388.9948606491089	105.90882539749146	0.0006738157	569.52
SA29_EXP_4	680	169.57823038101196	243.22840690612793	0.00060616154	570.36
SA29_EXP_4	681	327.81221866607666	106.84465169906616	0.00077845383	571.2
SA29_EXP_4	682	334.32040214538574	108.37193012237549	0.0006546798	572.04
SA29_EXP_4	683	79.0162205696106	238.50937843322754	0.000636881	572.88
SA29_EXP_4	684	441.5372848510742	85.97361087799072	0.0010496146	573.72
SA29_EXP_4	685	205.83045482635498	121.5923023223877	0.0059738643	574.56
SA29_EXP_4	686	79.2113184928894	243.81357192993164	0.0006840553	575.4
SA29_EXP_4	687	76.95636749267578	239.93828773498535	0.0005569508	576.24
SA29_EXP_4	688	164.08990621566772	256.3524055480957	0.00058697094	577.08
SA29_EXP_4	689	389.52863216400146	90.41544198989868	0.000914869	577.92
SA29_EXP_4	690	319.183611869812	105.45910120010376	0.0006478195	578.76
SA29_EXP_4	691	202.4843692779541	124.9174690246582	0.030166782	579.6
SA29_EXP_4	692	319.0403699874878	107.84616708755493	0.0006507973	580.44
SA29_EXP_4	693	324.34675693511963	109.3627381324768	0.0006371044	581.28
SA29_EXP_4	694	205.1755666732788	124.06929016113281	0.02242517	582.12
SA29_EXP_4	695	103.18254232406616	126.42285346984863	0.000748581	582.96
SA29_EXP_4	696	108.38119983673096	123.64531517028809	0.0012697085	583.8
SA29_EXP_4	697	206.45885467529297	395.19052505493164	0.0007347885	584.64
SA29_EXP_4	698	80.58547973632812	240.22622108459473	0.00062028895	585.48
SA29_EXP_4	699	320.2889919281006	109.64977025985718	0.00076656713	586.32
SA29_EXP_4	700	323.30377101898193	108.3407735824585	0.0005326967	587.16
SA29_EXP_4	701	316.7531490325928	110.63770294189453	0.0020293603	588.0
SA29_EXP_4	702	168.93243789672852	257.1753215789795	0.000591507	588.84
SA29_EXP_4	703	386.66906356811523	104.99038696289062	0.0008103147	589.68
SA29_EXP_4	704	320.81379890441895	109.20355796813965	0.0007255908	590.52
SA29_EXP_4	705	308.26992988586426	111.4836573600769	0.0007954142	591.36
SA29_EXP_4	706	322.59819507598877	108.89798641204834	0.00083445746	592.2
SA29_EXP_4	707	331.5483570098877	108.91324996948242	0.0011181298	593.04
SA29_EXP_4	708	437.4420166015625	86.87270879745483	0.0008089107	593.88
SA29_EXP_4	709	190.1463270187378	239.63228702545166	0.0005867573	594.72
SA29_EXP_4	710	105.70656061172485	125.1223611831665	0.0011743843	595.56
SA29_EXP_4	711	77.39473581314087	240.70518493652344	0.0006024385	596.4
SA29_EXP_4	712	208.68635177612305	395.6912612915039	0.0008501735	597.24
SA29_EXP_4	713	206.48276805877686	395.22305488586426	0.00097266026	598.08
SA29_EXP_4	714	102.8935194015503	122.7564811706543	0.0014174492	598.92
SA29_EXP_4	715	214.99629020690918	244.6475601196289	0.00056742516	599.76
SA29_EXP_4	716	395.5775737762451	92.48843193054199	0.00057768443	600.6
SA29_EXP_4	717	108.98382663726807	123.47185134887695	0.0033975728	601.44
SA29_EXP_4	718	208.99429321289062	395.006046295166	0.00073868333	602.28
SA29_EXP_4	719	329.91297245025635	110.10648250579834	0.00048515535	603.12
SA29_EXP_4	720	87.20513582229614	284.0409278869629	0.00044889053	603.96
SA29_EXP_4	721	324.06134605407715	106.9742202758789	0.00091497024	604.8
SA29_EXP_4	722	118.71970891952515	122.62597560882568	0.0023519616	605.64
SA29_EXP_4	723	79.11323308944702	242.32752799987793	0.00063793437	606.48
SA29_EXP_4	724	210.88557243347168	395.91227531433105	0.0013337941	607.32
SA29_EXP_4	725	207.88111686706543	395.8678436279297	0.0010753911	608.16
SA29_EXP_4	726	114.93313312530518	120.34247875213623	0.0020185546	609.0
SA29_EXP_4	727	18.35664063692093	215.74925422668457	0.00077947637	609.84
SA29_EXP_4	728	103.16779613494873	124.79485988616943	0.0009850299	610.68
SA29_EXP_4	729	208.5224151611328	395.48023223876953	0.00071466184	611.52
SA29_EXP_4	730	328.5862922668457	110.4305362701416	0.00084349705	612.36
SA29_EXP_4	731	328.2137870788574	109.15889739990234	0.00066743465	613.2
SA29_EXP_4	732	81.35438561439514	235.2759075164795	0.0006291311	614.04
SA29_EXP_4	733	391.65234565734863	88.61830472946167	0.0005180904	614.88
SA29_EXP_4	734	123.19917678833008	120.8181381225586	0.008540038	615.72
SA29_EXP_4	735	444.6056842803955	86.80763483047485	0.00070973934	616.56
SA29_EXP_4	736	326.8698215484619	108.3086371421814	0.0007482868	617.4
SA29_EXP_4	737	443.0750370025635	84.6463680267334	0.0006125578	618.24
SA29_EXP_4	738	167.72537231445312	244.68146324157715	0.00063734275	619.08
SA29_EXP_4	739	321.64130210876465	110.33097267150879	0.0011106097	619.92
SA29_EXP_4	740	209.53748226165771	233.71108531951904	0.00060107355	620.76
SA29_EXP_4	741	78.42597365379333	242.44131088256836	0.0005986722	621.6
SA29_EXP_4	742	393.465518951416	90.45273542404175	0.00089975714	622.44
SA29_EXP_4	743	317.4886226654053	106.62674903869629	0.000689698	623.28
SA29_EXP_4	744	319.7479486465454	110.29832124710083	0.0014758208	624.12
SA29_EXP_4	745	210.19136905670166	394.9823570251465	0.0007653726	624.96
SA29_EXP_4	746	79.6994149684906	241.54678344726562	0.0006915151	625.8
SA29_EXP_4	747	327.8994083404541	105.66075325012207	0.0008919103	626.64
SA29_EXP_4	748	442.78173446655273	85.27023553848267	0.0009171592	627.48
SA29_EXP_4	749	88.33393454551697	282.6188278198242	0.0005045946	628.32
SA29_EXP_4	750	453.6892890930176	84.12310123443604	0.000717512	629.16
SA29_EXP_4	751	105.84484338760376	125.47489643096924	0.00081198046	630.0
SA29_EXP_4	752	103.3603310585022	124.10572528839111	0.0013312167	630.84
SA29_EXP_4	753	87.5711977481842	283.44374656677246	0.0005388935	631.68
SA29_EXP_4	754	77.5080680847168	237.73282527923584	0.0009350522	632.52
SA29_EXP_4	755	78.18984389305115	240.51692962646484	0.0006934723	633.36
SA29_EXP_4	756	322.45490550994873	108.25960636138916	0.0007251608	634.2
SA29_EXP_4	757	330.2232265472412	106.37919187545776	0.00095169427	635.04
SA29_EXP_4	758	323.1842517852783	106.318838596344	0.0015264098	635.88
SA29_EXP_4	759	313.83562088012695	108.0260968208313	0.0011531628	636.72
SA29_EXP_4	760	378.2576322555542	106.57440662384033	0.000596712	637.56
SA29_EXP_4	761	168.29379796981812	245.3134059906006	0.0006775515	638.4
SA29_EXP_4	762	209.35626029968262	233.0076026916504	0.0005707331	639.24
SA29_EXP_4	763	442.27867126464844	85.418221950531	0.0010051429	640.08
SA29_EXP_4	764	171.96006774902344	243.09914588928223	0.0006435457	640.92
SA29_EXP_4	765	107.27996826171875	121.34442329406738	0.0013484727	641.76
SA29_EXP_4	766	333.1307649612427	107.74315595626831	0.0011688509	642.6
SA29_EXP_4	767	202.31847763061523	125.57401657104492	0.012319791	643.44
SA29_EXP_4	768	442.7876949310303	86.67269468307495	0.000763603	644.28
SA29_EXP_4	769	333.65635871887207	108.65322589874268	0.000990751	645.12
SA29_EXP_4	770	321.23053073883057	107.58658647537231	0.0006956026	645.96
SA29_EXP_4	771	456.69407844543457	83.68198871612549	0.0008958674	646.8
SA29_EXP_4	772	87.8273069858551	281.3481044769287	0.00051754364	647.64
SA29_EXP_4	773	390.51480293273926	91.26578092575073	0.0010124461	648.48
SA29_EXP_4	774	202.854323387146	122.7641487121582	0.01099757	649.32
SA29_EXP_4	775	81.45414590835571	236.1704921722412	0.00075683196	650.16
SA29_EXP_4	776	323.4163522720337	109.7341775894165	0.00071925565	651.0
SA29_EXP_4	777	315.31403064727783	108.47356081008911	0.0009742082	651.84
SA29_EXP_4	778	381.6281795501709	105.93032598495483	0.0006218943	652.68
SA29_EXP_4	779	205.63483238220215	395.5521011352539	0.0012042301	653.52
SA29_EXP_4	780	205.0084352493286	396.9279098510742	0.0014683281	654.36
SA29_EXP_4	781	205.61246871948242	395.7524871826172	0.0010201631	655.2
SA29_EXP_4	782	204.7473669052124	395.7701110839844	0.0009466859	656.04
SA29_EXP_4	783	330.74450492858887	106.99642896652222	0.00090489234	656.88
SA29_EXP_4	784	79.38066720962524	123.68298053741455	0.009607783	657.72
SA29_EXP_4	785	204.0640115737915	122.67548561096191	0.01120548	658.56
SA29_EXP_4	786	206.13548755645752	395.8198642730713	0.00095753156	659.4
SA29_EXP_4	787	18.47747266292572	214.27329540252686	0.0005700556	660.24
SA29_EXP_4	788	116.30053520202637	121.28944873809814	0.0010306569	661.08
SA29_EXP_4	789	440.5777931213379	84.26197528839111	0.00063653814	661.92
SA29_EXP_4	790	334.68403816223145	107.30535507202148	0.00096470205	662.76
SA29_EXP_4	791	108.62586498260498	122.70343780517578	0.0013743188	663.6
SA29_EXP_4	792	313.7195587158203	107.55959272384644	0.0010889585	664.44
SA29_EXP_4	793	117.86574125289917	123.08708667755127	0.0029290717	665.28
SA29_EXP_4	794	445.59669494628906	86.15359783172607	0.00085534784	666.12
SA29_EXP_4	795	390.7249927520752	91.37365579605103	0.0006567414	666.96
SA29_EXP_4	796	218.57705116271973	298.4348773956299	0.0005889509	667.8
SA29_EXP_4	797	104.63540554046631	119.97098922729492	0.0011939626	668.64
SA29_EXP_4	798	322.8184223175049	107.47700929641724	0.00072722347	669.48
SA29_EXP_4	799	208.54105949401855	121.11117839813232	0.013590413	670.32
SA29_EXP_4	800	449.1316795349121	85.67797422409058	0.00064375735	671.16
SA29_EXP_4	801	168.78713369369507	246.66226387023926	0.00049524324	672.0
SA29_EXP_4	802	202.04968452453613	121.2209415435791	0.046076786	672.84
SA29_EXP_4	803	330.2713632583618	111.27559661865234	0.0005915155	673.68
SA29_EXP_4	804	315.6315803527832	106.93728446960449	0.0009184902	674.52
SA29_EXP_4	805	439.901065826416	86.65589332580566	0.0013257129	675.36
SA29_EXP_4	806	443.17455291748047	88.20068836212158	0.00089412177	676.2
SA29_EXP_4	807	219.35224533081055	322.59836196899414	0.0006117471	677.04
SA29_EXP_4	808	104.99165058135986	125.2437686920166	0.0010957652	677.88
SA29_EXP_4	809	444.0850257873535	85.86522817611694	0.0007914904	678.72
SA29_EXP_4	810	318.38817596435547	105.00022172927856	0.0011418272	679.56
SA29_EXP_4	811	106.57550096511841	124.03584480285645	0.001332097	680.4
SA29_EXP_4	812	326.0749340057373	105.91504096984863	0.0005434839	681.24
SA29_EXP_4	813	448.03104400634766	86.8852186203003	0.00071654574	682.08
SA29_EXP_4	814	109.05226469039917	122.01916694641113	0.0012307415	682.92
SA29_EXP_4	815	107.21820592880249	124.00400161743164	0.0007977954	683.76
SA29_EXP_4	816	312.0745658874512	106.06086730957031	0.000978338	684.6
SA29_EXP_4	817	124.88982677459717	122.74978637695312	0.004536166	685.44
SA29_EXP_4	818	321.1434841156006	106.84000253677368	0.0007788197	686.28
SA29_EXP_4	819	166.30557775497437	259.4981575012207	0.00056249165	687.12
SA29_EXP_4	820	78.18411588668823	241.6728687286377	0.0006329852	687.96
SA29_EXP_4	821	79.2816162109375	239.30042266845703	0.00055595534	688.8
SA29_EXP_4	822	326.7585277557373	108.18408250808716	0.0007171353	689.64
SA29_EXP_4	823	165.55460691452026	238.96010398864746	0.0005187814	690.48
SA29_EXP_4	824	168.78522634506226	247.36802101135254	0.00048507168	691.32
SA29_EXP_4	825	446.535587310791	84.88454103469849	0.0008340727	692.16
SA29_EXP_4	826	110.67222356796265	124.38872337341309	0.0031378758	693.0
SA29_EXP_4	827	115.22698402404785	118.0845594406128	0.0033743603	693.84
SA29_EXP_4	828	327.6862144470215	107.85390615463257	0.00063743663	694.68
SA29_EXP_4	829	452.0276069641113	85.83423614501953	0.0007107154	695.52
SA29_EXP_4	830	322.3134517669678	106.87771081924438	0.0005981299	696.36
SA29_EXP_4	831	318.37708950042725	109.15117979049683	0.00066917413	697.2
SA29_EXP_4	832	447.21765518188477	85.55989265441895	0.0006332307	698.04
SA29_EXP_4	833	320.5749034881592	108.39143514633179	0.00078099646	698.88
SA29_EXP_4	834	315.77234268188477	108.10553312301636	0.0007296229	699.72
SA29_EXP_4	835	202.39853858947754	123.81634712219238	0.034966804	700.56
SA29_EXP_4	836	441.8739318847656	86.67463302612305	0.00097015675	701.4
SA29_EXP_4	837	325.457239151001	108.50138425827026	0.0009220633	702.24
SA29_EXP_4	838	166.70089960098267	239.99805450439453	0.0006128641	703.08
SA29_EXP_4	839	329.5555353164673	104.6418285369873	0.0006971336	703.92
SA29_EXP_4	840	332.8392267227173	108.75809669494629	0.00088064774	704.76
SA29_EXP_4	841	439.2568111419678	87.84253120422363	0.0008650128	705.6
SA29_EXP_4	842	445.13049125671387	86.53498649597168	0.00081985124	706.44
SA29_EXP_4	843	105.29346466064453	122.44836330413818	0.0027920948	707.28
SA29_EXP_4	844	323.164963722229	109.42773342132568	0.00070013304	708.12
SA29_EXP_4	845	166.27295017242432	258.05554389953613	0.00059472054	708.96
SA29_EXP_4	846	318.20175647735596	107.94201850891113	0.00088884175	709.8
SA29_EXP_4	847	197.65148162841797	241.6281223297119	0.0006648292	710.64
SA29_EXP_4	848	386.95836067199707	107.19700813293457	0.00062824914	711.48
SA29_EXP_4	849	385.0301742553711	105.88329792022705	0.001171611	712.32
SA29_EXP_4	850	164.4498109817505	244.51300621032715	0.0007180619	713.16
SA29_EXP_4	851	163.5437250137329	258.67947578430176	0.0006272876	714.0
SA29_EXP_4	852	78.42543125152588	241.02962493896484	0.0006403435	714.84
SA29_EXP_4	853	394.9188232421875	106.81415319442749	0.00064617867	715.68
SA29_EXP_4	854	330.98607063293457	106.93331480026245	0.0007232084	716.52
SA29_EXP_4	855	78.57275605201721	242.2148895263672	0.0005535138	717.36
SA29_EXP_4	856	323.29769134521484	110.37169218063354	0.0007510397	718.2
SA29_EXP_4	857	209.09311771392822	394.6530532836914	0.00067783025	719.04
SA29_EXP_4	858	323.1367588043213	107.10805177688599	0.0006848586	719.88
SA29_EXP_4	859	198.4344720840454	237.81538009643555	0.0006835874	720.72
SA29_EXP_4	860	104.14009094238281	124.28306579589844	0.0008181686	721.56
SA29_EXP_4	861	166.19378328323364	246.9309139251709	0.0005865918	722.4
SA29_EXP_4	862	206.9417953491211	122.24073886871338	0.023518238	723.24
SA29_EXP_4	863	318.25690269470215	109.94792461395264	0.0011148041	724.08
SA29_EXP_4	864	320.8866834640503	107.89562702178955	0.0008887592	724.92
SA29_EXP_4	865	317.96677112579346	110.45602798461914	0.0008680496	725.76
SA29_EXP_4	866	120.82855701446533	122.13475227355957	0.015363906	726.6
SA29_EXP_4	867	207.0373296737671	394.63245391845703	0.00086104753	727.44
SA29_EXP_4	868	457.89146423339844	83.87766122817993	0.0005584701	728.28
SA29_EXP_4	869	207.04331398010254	394.6106815338135	0.00074405625	729.12
SA29_EXP_4	870	104.66163158416748	119.1221809387207	0.0016782304	729.96
SA29_EXP_4	871	332.18607902526855	109.75716590881348	0.0008730282	730.8
SA29_EXP_4	872	164.7152066230774	253.11246871948242	0.00053290033	731.64
SA29_EXP_4	873	207.96396732330322	394.572172164917	0.00069968554	732.48
SA29_EXP_4	874	179.1395902633667	88.85006904602051	0.000565159	733.32
SA29_EXP_4	875	110.94586849212646	123.14552307128906	0.007986331	734.16
SA29_EXP_4	876	220.69110870361328	229.80408668518066	0.0006792211	735.0
SA29_EXP_4	877	113.80367279052734	122.24972248077393	0.0041097365	735.84
SA29_EXP_4	878	197.03502655029297	236.40995979309082	0.00067915325	736.68
SA29_EXP_4	879	330.93481063842773	110.03221035003662	0.00077736046	737.52
SA29_EXP_4	880	208.94873142242432	395.13193130493164	0.00079920917	738.36
SA29_EXP_4	881	321.1514472961426	109.03830528259277	0.0006938715	739.2
SA29_EXP_4	882	198.86152744293213	242.57712364196777	0.00054320943	740.04
SA29_EXP_4	883	315.05730152130127	105.75618982315063	0.0008205957	740.88
SA29_EXP_4	884	206.03115558624268	395.5927848815918	0.0009953799	741.72
SA29_EXP_4	885	312.67073154449463	107.50079870223999	0.00073598337	742.56
SA29_EXP_4	886	211.27755641937256	394.86825942993164	0.00080199266	743.4
SA29_EXP_4	887	94.51525211334229	243.20640563964844	0.0004692303	744.24
SA29_EXP_4	888	205.46767711639404	395.5668640136719	0.00076643087	745.08
SA29_EXP_4	889	219.84124183654785	226.73861503601074	0.0008638112	745.92
SA29_EXP_4	890	220.89807987213135	223.6557912826538	0.0008777885	746.76
SA29_EXP_4	891	209.23190116882324	395.4573440551758	0.0009261647	747.6
SA29_EXP_4	892	116.85245037078857	123.23172569274902	0.0024571386	748.44
SA29_EXP_4	893	207.45625495910645	395.3093147277832	0.0007413395	749.28
SA29_EXP_4	894	208.8603973388672	395.25678634643555	0.0009625454	750.12
SA29_EXP_4	895	107.06363916397095	122.3117208480835	0.0030297483	750.96
SA29_EXP_4	896	318.9112424850464	109.62021589279175	0.00049833825	751.8
SA29_EXP_4	897	209.20534133911133	395.328369140625	0.00075602205	752.64
SA29_EXP_4	898	207.66329765319824	394.26286697387695	0.00070602365	753.48
SA29_EXP_4	899	317.63246059417725	106.71519756317139	0.000641991	754.32
SA29_EXP_4	900	212.13674545288086	251.1151885986328	0.0006292462	755.16
SA29_EXP_4	901	124.2060661315918	123.57795238494873	0.006772666	756.0
SA29_EXP_4	902	208.28368663787842	394.4633674621582	0.0006808674	756.84
SA29_EXP_4	903	327.24146842956543	108.35175275802612	0.0007102746	757.68
SA29_EXP_4	904	329.7518730163574	110.27980327606201	0.0007432962	758.52
SA29_EXP_4	905	396.1890697479248	91.40638589859009	0.0006801034	759.36
SA29_EXP_4	906	18.414396047592163	213.1167697906494	0.0005040997	760.2
SA29_EXP_4	907	207.5606346130371	394.909086227417	0.0007089957	761.04
SA29_EXP_4	908	207.818865776062	395.0926208496094	0.00080146705	761.88
SA29_EXP_4	909	329.632568359375	107.48416185379028	0.00078411354	762.72
SA29_EXP_4	910	312.2258186340332	106.20018482208252	0.00089152117	763.56
SA29_EXP_4	911	79.36943769454956	243.26723098754883	0.00066754466	764.4
SA29_EXP_4	912	203.51524353027344	395.20402908325195	0.0010221823	765.24
SA29_EXP_4	913	115.33944606781006	122.03978061676025	0.030290434	766.08
SA29_EXP_4	914	217.42911338806152	320.165433883667	0.0006859239	766.92
SA29_EXP_4	915	315.8385992050171	108.67285251617432	0.0009653373	767.76
SA29_EXP_4	916	117.8992748260498	125.16527652740479	0.002903292	768.6
SA29_EXP_4	917	320.3448534011841	107.45434284210205	0.00052289176	769.44
SA29_EXP_4	918	218.82522106170654	230.46233654022217	0.00054087985	770.28
SA29_EXP_4	919	207.0154905319214	394.7553062438965	0.0006660069	771.12
SA29_EXP_4	920	179.84216213226318	85.25636672973633	0.0009785766	771.96
SA29_EXP_4	921	315.8658266067505	106.08494997024536	0.001153681	772.8
SA29_EXP_4	922	77.75041460990906	237.75333881378174	0.0006752823	773.64
SA29_EXP_4	923	319.4899559020996	110.9327244758606	0.0008710631	774.48
SA29_EXP_4	924	406.5204620361328	89.2337965965271	0.0006525792	775.32
SA29_EXP_4	925	207.94317722320557	395.5165672302246	0.00082729274	776.16
SA29_EXP_4	926	452.164363861084	85.61098337173462	0.0007852195	777.0
SA29_EXP_4	927	206.13222122192383	394.9098587036133	0.0007816875	777.84
SA29_EXP_4	928	413.6334419250488	90.0328516960144	0.0006295054	778.68
SA29_EXP_4	929	334.87324714660645	111.24892473220825	0.0011812971	779.52
SA29_EXP_4	930	332.63657093048096	108.49536180496216	0.0008349359	780.36
SA29_EXP_4	931	78.03558707237244	243.8551139831543	0.00059310184	781.2
SA29_EXP_4	932	404.669713973999	90.06547451019287	0.0006461269	782.04
SA29_EXP_4	933	80.39323687553406	232.87407875061035	0.000684382	782.88
SA29_EXP_4	934	451.8543243408203	85.55532932281494	0.0008026777	783.72
SA29_EXP_4	935	167.65822172164917	257.38749504089355	0.00067671743	784.56
SA29_EXP_4	936	385.16454696655273	88.056800365448	0.0014276569	785.4
SA29_EXP_4	937	104.18374538421631	124.63504314422607	0.0012327039	786.24
SA29_EXP_4	938	208.8226318359375	393.98889541625977	0.0006870702	787.08
SA29_EXP_4	939	200.6467342376709	242.3562526702881	0.0007740644	787.92
SA29_EXP_4	940	314.0244722366333	105.48701047897339	0.00077621534	788.76
SA29_EXP_4	941	311.2609386444092	109.22623872756958	0.00069815246	789.6
SA29_EXP_4	942	18.59916001558304	214.27888870239258	0.0008051674	790.44
SA29_EXP_4	943	206.9561243057251	395.0083351135254	0.00063098245	791.28
SA29_EXP_4	944	209.4823122024536	395.4103660583496	0.0007427694	792.12
SA29_EXP_4	945	386.3920211791992	90.6896424293518	0.000576398	792.96
SA29_EXP_4	946	324.84147548675537	108.54340553283691	0.0010451528	793.8
SA29_EXP_4	947	321.95441722869873	108.25068712234497	0.0009305882	794.64
SA29_EXP_4	948	114.02218341827393	122.60071277618408	0.00365929	795.48
SA29_EXP_4	949	326.584529876709	108.98250818252563	0.00080526265	796.32
SA29_EXP_4	950	327.88476943969727	109.13217544555664	0.00052804407	797.16
SA29_EXP_4	951	332.24284648895264	110.4312515258789	0.00082056405	798.0
SA29_EXP_4	952	344.6798801422119	109.20619010925293	0.0009824702	798.84
SA29_EXP_4	953	340.838623046875	106.2510895729065	0.00080315245	799.68
SA29_EXP_4	954	330.858850479126	107.9165267944336	0.0005605659	800.52
SA29_EXP_4	955	105.24848699569702	124.40444469451904	0.0008221963	801.36
SA29_EXP_4	956	403.0149459838867	90.25307893753052	0.0009009325	802.2
SA29_EXP_4	957	331.8509817123413	108.33407163619995	0.00069131283	803.04
SA29_EXP_4	958	106.36155605316162	124.11625385284424	0.0022441554	803.88
SA29_EXP_4	959	322.65655994415283	109.36991930007935	0.0006743573	804.72
SA29_EXP_4	960	207.5390100479126	395.1064682006836	0.0007161682	805.56
SA29_EXP_4	961	330.33149242401123	110.96919536590576	0.00063465664	806.4
SA29_EXP_4	962	315.8902883529663	107.40453958511353	0.0007701523	807.24
SA29_EXP_4	963	322.24278450012207	108.67450475692749	0.0006892659	808.08
SA29_EXP_4	964	206.5546989440918	393.2585620880127	0.00072110636	808.92
SA29_EXP_4	965	336.61346435546875	109.32799100875854	0.0006911274	809.76
SA29_EXP_4	966	316.1595344543457	108.30014705657959	0.00096103887	810.6
SA29_EXP_4	967	322.9719638824463	109.69016790390015	0.0007833861	811.44
SA29_EXP_4	968	392.29235649108887	93.38570594787598	0.00071756565	812.28
SA29_EXP_4	969	197.43664264678955	240.86737632751465	0.0007168627	813.12
SA29_EXP_4	970	325.5876302719116	109.10427331924438	0.0006971147	813.96
SA29_EXP_4	971	108.87436866760254	124.80457305908203	0.0011064354	814.8
SA29_EXP_4	972	423.7393856048584	90.40056467056274	0.0004930195	815.64
SA29_EXP_4	973	396.7966556549072	87.71508693695068	0.00088025007	816.48
SA29_EXP_4	974	327.85820960998535	108.6318039894104	0.0008256823	817.32
SA29_EXP_4	975	314.40532207489014	107.11701393127441	0.000732695	818.16
SA29_EXP_4	976	207.87923336029053	394.94693756103516	0.00073584274	819.0
SA29_EXP_4	977	402.90493965148926	91.14315032958984	0.00068199413	819.84
SA29_EXP_4	978	387.83161640167236	105.79899072647095	0.000805289	820.68
SA29_EXP_4	979	327.011513710022	110.98862171173096	0.00084916025	821.52
SA29_EXP_4	980	328.46155166625977	105.53779363632202	0.00068136194	822.36
SA29_EXP_4	981	437.7328395843506	85.7306957244873	0.00089330267	823.2
SA29_EXP_4	982	210.27283668518066	395.2328109741211	0.0010208926	824.04
SA29_EXP_4	983	434.79881286621094	86.10429525375366	0.0006157515	824.88
SA29_EXP_4	984	209.42466259002686	395.52114486694336	0.0009831673	825.72
SA29_EXP_4	985	115.06567001342773	124.49136257171631	0.0016013257	826.56
SA29_EXP_4	986	205.22143840789795	226.5166425704956	0.0005061154	827.4
SA29_EXP_4	987	401.13677978515625	89.69158887863159	0.00059641915	828.24
SA29_EXP_4	988	188.79040479660034	243.72485160827637	0.00077495514	829.08
SA29_EXP_4	989	154.80574369430542	233.50858211517334	0.0005753705	829.92
SA29_EXP_4	990	316.8426036834717	108.67437601089478	0.0009564981	830.76
SA29_EXP_4	991	333.90846252441406	106.99768781661987	0.0007316204	831.6
SA29_EXP_4	992	391.45286083221436	90.24023294448853	0.0008196368	832.44
SA29_EXP_4	993	210.0954532623291	394.93309020996094	0.0006238632	833.28
SA29_EXP_4	994	450.8816719055176	86.96787357330322	0.00072644814	834.12
SA29_EXP_4	995	208.86492729187012	395.15024185180664	0.00077720487	834.96
SA29_EXP_4	996	312.22567558288574	111.42324686050415	0.0007327299	835.8
SA29_EXP_4	997	449.52664375305176	85.85649490356445	0.00095530227	836.64
SA29_EXP_4	998	454.938268661499	85.13991594314575	0.0006574772	837.48
SA29_EXP_4	999	332.08582401275635	109.36281681060791	0.0007657847	838.32
SA29_EXP_4	1000	78.79781126976013	240.54722785949707	0.0005946548	839.16
SA29_EXP_4	1001	119.32815313339233	120.22012710571289	0.0052649165	840.0
SA29_EXP_4	1002	443.473482131958	88.16699266433716	0.001200332	840.84
SA29_EXP_4	1003	79.46287989616394	243.5881519317627	0.00079396093	841.68
SA29_EXP_4	1004	322.1414566040039	106.3269567489624	0.0006669851	842.52
SA29_EXP_4	1005	314.2367124557495	107.11660623550415	0.0005265386	843.36
SA29_EXP_4	1006	316.3856506347656	108.93924951553345	0.00092445954	844.2
SA29_EXP_4	1007	212.43469715118408	394.8875427246094	0.00052793813	845.04
SA29_EXP_4	1008	78.36681008338928	238.11439990997314	0.0006387989	845.88
SA29_EXP_4	1009	79.17044162750244	237.40789890289307	0.00069308345	846.72
SA29_EXP_4	1010	207.71477222442627	396.5321731567383	0.00084204914	847.56
SA29_EXP_4	1011	321.3587760925293	106.54346466064453	0.00080166076	848.4
SA29_EXP_4	1012	106.46169185638428	121.56575202941895	0.0012479447	849.24
SA29_EXP_4	1013	113.3407711982727	125.27209281921387	0.0011725962	850.08
SA29_EXP_4	1014	317.1874761581421	109.25947666168213	0.0006945007	850.92
SA29_EXP_4	1015	206.1140537261963	395.5675792694092	0.0008456458	851.76
SA29_EXP_4	1016	392.5246000289917	91.82405948638916	0.00086095976	852.6
SA29_EXP_4	1017	319.7843313217163	106.72550439834595	0.00058595365	853.44
SA29_EXP_4	1018	322.19269275665283	110.76137065887451	0.0007314483	854.28
SA29_EXP_4	1019	126.34717226028442	122.65726089477539	0.01508165	855.12
SA29_EXP_4	1020	328.5182237625122	110.3181266784668	0.0005747512	855.96
SA29_EXP_4	1021	77.83107161521912	239.25524711608887	0.00072808366	856.8
SA29_EXP_4	1022	78.6176085472107	242.48571395874023	0.00054334203	857.64
SA29_EXP_4	1023	316.7167901992798	110.97294330596924	0.0006650343	858.48
SA29_EXP_4	1024	79.08667325973511	241.04198455810547	0.0005423082	859.32
SA29_EXP_4	1025	165.85930585861206	258.5087585449219	0.0005347515	860.16
SA29_EXP_4	1026	318.5547351837158	108.75794649124146	0.00069056544	861.0
SA29_EXP_4	1027	322.7936029434204	110.89729070663452	0.0009400666	861.84
SA29_EXP_4	1028	107.76700973510742	121.96595191955566	0.0018740178	862.68
SA29_EXP_4	1029	330.5427074432373	109.37607765197754	0.0006014981	863.52
SA29_EXP_4	1030	208.57410430908203	394.95426177978516	0.00071560097	864.36
SA29_EXP_4	1031	333.5415840148926	106.83646202087402	0.00092025526	865.2
SA29_EXP_4	1032	333.1810474395752	108.13141107559204	0.0005931499	866.04
SA29_EXP_4	1033	160.35064458847046	255.83370208740234	0.00055869535	866.88
SA29_EXP_4	1034	315.46995639801025	108.12704086303711	0.00051111606	867.72
SA29_EXP_4	1035	206.231689453125	395.54574966430664	0.0008994254	868.56
SA29_EXP_4	1036	317.2156810760498	107.43296384811401	0.0009153295	869.4
SA29_EXP_4	1037	326.3254642486572	110.4975700378418	0.0007892727	870.24
SA29_EXP_4	1038	382.7932357788086	103.51745367050171	0.00069944514	871.08
SA29_EXP_4	1039	330.7115316390991	108.33107471466064	0.00077644765	871.92
SA29_EXP_4	1040	207.82201290130615	395.7411575317383	0.0007576109	872.76
SA29_EXP_4	1041	163.54541778564453	256.9588565826416	0.00057806395	873.6
SA29_EXP_4	1042	109.29890871047974	123.65847587585449	0.0012055644	874.44
SA29_EXP_4	1043	104.58251237869263	122.71565437316895	0.0011596655	875.28
SA29_EXP_4	1044	79.97954487800598	241.77331924438477	0.000626439	876.12
SA29_EXP_4	1045	166.7814016342163	256.2117290496826	0.000652429	876.96
SA29_EXP_4	1046	315.62659740448	108.13563823699951	0.0005763936	877.8
SA29_EXP_4	1047	439.0653610229492	86.53954982757568	0.0007583676	878.64
SA29_EXP_4	1048	321.225905418396	111.78613185882568	0.00075567525	879.48
SA29_EXP_4	1049	210.1771116256714	395.72010040283203	0.0010284303	880.32
SA29_EXP_4	1050	206.22053146362305	395.8645820617676	0.00088969973	881.16
SA29_EXP_4	1051	325.75392723083496	110.19795656204224	0.0009076781	882.0
SA29_EXP_4	1052	329.8281669616699	108.06877613067627	0.0007470818	882.84
SA29_EXP_4	1053	197.12023735046387	121.46146774291992	0.0025817954	883.68
SA29_EXP_4	1054	316.85991287231445	108.87965440750122	0.00069244264	884.52
SA29_EXP_4	1055	206.8993330001831	394.846773147583	0.000817611	885.36
SA29_EXP_4	1056	331.442928314209	112.44392395019531	0.0008861307	886.2
SA29_EXP_4	1057	208.08088779449463	394.9738883972168	0.000756056	887.04
SA29_EXP_4	1058	122.03316688537598	122.97888278961182	0.0058874707	887.88
SA29_EXP_4	1059	18.617618083953857	213.59604835510254	0.0005748001	888.72
SA29_EXP_4	1060	109.56532955169678	122.31652736663818	0.0024532462	889.56
SA29_EXP_4	1061	209.74833965301514	121.98483467102051	0.007722197	890.4
SA29_EXP_4	1062	80.76842427253723	240.90062141418457	0.00050631637	891.24
SA29_EXP_4	1063	448.90332221984863	87.47255086898804	0.0007033065	892.08
SA29_EXP_4	1064	206.68761730194092	395.39855003356934	0.0009886797	892.92
SA29_EXP_4	1065	327.67629623413086	109.6308159828186	0.0009952541	893.76
SA29_EXP_4	1066	180.1605224609375	255.40128707885742	0.0006600001	894.6
SA29_EXP_4	1067	208.5167407989502	120.62885284423828	0.006227103	895.44
SA29_EXP_4	1068	205.7656764984131	395.8416938781738	0.0012032728	896.28
SA29_EXP_4	1069	207.90610313415527	396.1131191253662	0.0010415055	897.12
SA29_EXP_4	1070	121.57593965530396	120.16101837158203	0.0020964346	897.96
SA29_EXP_4	1071	208.1573724746704	396.06791496276855	0.0009107466	898.8
SA29_EXP_4	1072	208.38208198547363	395.95438957214355	0.0009902569	899.64
SA29_EXP_4	1073	436.56907081604004	86.1402940750122	0.00072303205	900.48
SA29_EXP_4	1074	207.14995861053467	395.49882888793945	0.0008349908	901.32
SA29_EXP_4	1075	117.6314115524292	125.07812976837158	0.0050037378	902.16
SA29_EXP_4	1076	18.637648224830627	214.7018337249756	0.0008460867	903.0
SA29_EXP_4	1077	327.5747776031494	108.24243307113647	0.00085266813	903.84
SA29_EXP_4	1078	318.2485103607178	106.65268421173096	0.0010366816	904.68
SA29_EXP_4	1079	325.8627414703369	107.64450073242188	0.00071191863	905.52
SA29_EXP_4	1080	164.3878698348999	258.3227348327637	0.0005960242	906.36
SA29_EXP_4	1081	164.60402011871338	252.47265815734863	0.00071649824	907.2
SA29_EXP_4	1082	382.9528570175171	105.04222869873047	0.00053103315	908.04
SA29_EXP_4	1083	169.63119506835938	245.0950813293457	0.0006073137	908.88
SA29_EXP_4	1084	114.67204093933105	123.32393646240234	0.0019820782	909.72
SA29_EXP_4	1085	317.1250104904175	108.46242427825928	0.0006452651	910.56
SA29_EXP_4	1086	453.6996841430664	85.46218156814575	0.0007292948	911.4
SA29_EXP_4	1087	447.79157638549805	87.03067302703857	0.00055377424	912.24
SA29_EXP_4	1088	326.88372135162354	107.44890689849854	0.0006140896	913.08
SA29_EXP_4	1089	445.54457664489746	86.88677787780762	0.0007792532	913.92
SA29_EXP_4	1090	208.33783149719238	395.174560546875	0.00083186344	914.76
SA29_EXP_4	1091	210.5271577835083	395.10669708251953	0.00061370735	915.6
SA29_EXP_4	1092	331.423282623291	109.89214181900024	0.00094151875	916.44
SA29_EXP_4	1093	317.72491931915283	109.09103393554688	0.00082953786	917.28
SA29_EXP_4	1094	210.46724319458008	394.7270107269287	0.00077077263	918.12
SA29_EXP_4	1095	324.4819402694702	109.02538776397705	0.0011183481	918.96
SA29_EXP_4	1096	444.8427200317383	86.10679149627686	0.00058846606	919.8
SA29_EXP_4	1097	331.53364658355713	108.06160926818848	0.00079063367	920.64
SA29_EXP_4	1098	314.6390438079834	107.42063999176025	0.00075770257	921.48
SA29_EXP_4	1099	220.53768634796143	228.10412406921387	0.0005612243	922.32
SA29_EXP_4	1100	168.841290473938	259.799280166626	0.0007208463	923.16
SA29_EXP_4	1101	113.94437551498413	122.0231580734253	0.0011405053	924.0
SA29_EXP_4	1102	202.5357723236084	126.40919208526611	0.007475934	924.84
SA29_EXP_4	1103	376.2089967727661	104.81597900390625	0.00076152396	925.68
SA29_EXP_4	1104	317.8030490875244	107.69702911376953	0.0006177203	926.52
SA29_EXP_4	1105	324.48463439941406	109.4706916809082	0.0008168906	927.36
SA29_EXP_4	1106	115.84029197692871	118.94943237304688	0.0020307957	928.2
SA29_EXP_4	1107	208.28649997711182	395.44466972351074	0.00068536267	929.04
SA29_EXP_4	1108	209.36217308044434	395.17908096313477	0.0008096549	929.88
SA29_EXP_4	1109	18.41485947370529	213.9197874069214	0.0006597208	930.72
SA29_EXP_4	1110	115.06869792938232	121.31937503814697	0.0051217894	931.56
SA29_EXP_4	1111	197.33092784881592	121.55741214752197	0.00333922	932.4
SA29_EXP_4	1112	450.9175777435303	86.84351205825806	0.0007216095	933.24
SA29_EXP_4	1113	112.63443231582642	120.49700260162354	0.003963377	934.08
SA29_EXP_4	1114	76.57670378684998	237.10610389709473	0.0006251307	934.92
SA29_EXP_4	1115	447.7612018585205	86.02764129638672	0.0010518819	935.76
SA29_EXP_4	1116	325.2565860748291	108.45065116882324	0.0007309494	936.6
SA29_EXP_4	1117	315.7134771347046	110.22152423858643	0.00052902196	937.44
SA29_EXP_4	1118	103.7816047668457	125.35789489746094	0.0009721952	938.28
SA29_EXP_4	1119	209.15648937225342	394.36214447021484	0.0006355288	939.12
SA29_EXP_4	1120	312.18268871307373	107.41599082946777	0.0008791876	939.96
SA29_EXP_4	1121	321.3817358016968	107.94018030166626	0.0009221108	940.8
SA29_EXP_4	1122	320.5641269683838	109.24561500549316	0.00061757135	941.64
SA29_EXP_4	1123	445.76120376586914	86.05324029922485	0.00077318086	942.48
SA29_EXP_4	1124	170.699942111969	244.47094917297363	0.00081922294	943.32
SA29_EXP_4	1125	333.63845348358154	110.29611110687256	0.0008335416	944.16
SA29_EXP_4	1126	167.0872926712036	242.2518539428711	0.00056946586	945.0
SA29_EXP_4	1127	321.57232761383057	107.44040966033936	0.00085708883	945.84
SA29_EXP_4	1128	167.95334815979004	256.204891204834	0.00054874254	946.68
SA29_EXP_4	1129	390.2636528015137	91.29580020904541	0.0007817664	947.52
SA29_EXP_4	1130	387.94493675231934	90.20304679870605	0.00065765396	948.36
SA29_EXP_4	1131	223.15948009490967	227.50080585479736	0.00065067166	949.2
SA29_EXP_4	1132	316.0444498062134	112.01344728469849	0.00070543983	950.04
SA29_EXP_4	1133	117.94308423995972	122.25889205932617	0.009003735	950.88
SA29_EXP_4	1134	328.2560348510742	110.34508466720581	0.0008835146	951.72
SA29_EXP_4	1135	206.53033256530762	395.1727867126465	0.0007979118	952.56
SA29_EXP_4	1136	207.0931911468506	394.9170970916748	0.0007776939	953.4
SA29_EXP_4	1137	208.1714153289795	395.8512210845947	0.0008588309	954.24
SA29_EXP_4	1138	102.77400016784668	125.31111717224121	0.0009069545	955.08
SA29_EXP_4	1139	329.16040420532227	110.96707105636597	0.00068577164	955.92
SA29_EXP_4	1140	315.30847549438477	111.41040086746216	0.0007417946	956.76
SA29_EXP_4	1141	317.7910804748535	110.05255222320557	0.0009995679	957.6
SA29_EXP_4	1142	197.308611869812	236.71188354492188	0.00059944467	958.44
SA29_EXP_4	1143	220.11573314666748	225.61469078063965	0.0008077868	959.28
SA29_EXP_4	1144	78.7551760673523	241.15605354309082	0.00060824957	960.12
SA29_EXP_4	1145	316.6240453720093	108.05836915969849	0.000593047	960.96
SA29_EXP_4	1146	450.6416320800781	86.55632257461548	0.00071883766	961.8
SA29_EXP_4	1147	313.4866714477539	105.70844650268555	0.00055680756	962.64
SA29_EXP_4	1148	165.47577381134033	246.1156940460205	0.0005983134	963.48
SA29_EXP_4	1149	207.44411945343018	395.33263206481934	0.0007579963	964.32
SA29_EXP_4	1150	317.97053813934326	109.78182077407837	0.000889871	965.16
SA29_EXP_4	1151	381.0711860656738	91.97617292404175	0.0006046169	966.0
SA29_EXP_4	1152	325.43492317199707	109.31896448135376	0.00065339566	966.84
SA29_EXP_4	1153	194.77100372314453	241.22145652770996	0.0006628958	967.68
SA29_EXP_4	1154	165.91187715530396	241.34714126586914	0.00069424126	968.52
SA29_EXP_4	1155	117.154860496521	120.67577362060547	0.0049490593	969.36
SA29_EXP_4	1156	77.21712589263916	240.75302124023438	0.0007788976	970.2
SA29_EXP_4	1157	218.7788963317871	320.6330394744873	0.0006926222	971.04
SA29_EXP_4	1158	18.367962539196014	216.45532608032227	0.0006837597	971.88
SA29_EXP_4	1159	327.9151678085327	108.9283561706543	0.00054791645	972.72
SA29_EXP_4	1160	79.7290027141571	237.7849817276001	0.00057613984	973.56
SA29_EXP_4	1161	315.8426523208618	105.83616971969604	0.00075042475	974.4
SA29_EXP_4	1162	316.81056022644043	106.39795303344727	0.0007981722	975.24
SA29_EXP_4	1163	207.70113468170166	394.8474311828613	0.00079783733	976.08
SA29_EXP_4	1164	316.5670394897461	106.51094913482666	0.00065934495	976.92
SA29_EXP_4	1165	387.01038360595703	89.87531661987305	0.000583137	977.76
SA29_EXP_4	1166	329.1280746459961	105.6437873840332	0.0006023306	978.6
SA29_EXP_4	1167	317.71416664123535	105.72575569152832	0.0006422642	979.44
SA29_EXP_4	1168	118.5443639755249	121.25843524932861	0.009557047	980.28
SA29_EXP_4	1169	331.73913955688477	110.42221069335938	0.0005432545	981.12
SA29_EXP_4	1170	205.89356422424316	395.2473735809326	0.0006545381	981.96
SA29_EXP_4	1171	449.93038177490234	84.7388505935669	0.0005336751	982.8
SA29_EXP_4	1172	80.73365688323975	230.4122257232666	0.0008756909	983.64
SA29_EXP_4	1173	210.02931594848633	395.4461860656738	0.0009309439	984.48
SA29_EXP_4	1174	125.31287670135498	125.3104305267334	0.0031757534	985.32
SA29_EXP_4	1175	121.81501388549805	125.08509635925293	0.0039442545	986.16
SA29_EXP_4	1176	319.24333572387695	109.66135025024414	0.00092758826	987.0
SA29_EXP_4	1177	446.347713470459	83.50805997848511	0.0011263636	987.84
SA29_EXP_4	1178	453.74317169189453	86.96170806884766	0.00091914594	988.68
SA29_EXP_4	1179	324.0957736968994	107.69538402557373	0.0009775568	989.52
SA29_EXP_4	1180	316.2532567977905	109.01992321014404	0.00073577825	990.36
SA29_EXP_4	1181	449.829626083374	85.51973104476929	0.0007330686	991.2
SA29_EXP_4	1182	204.16100025177002	394.76929664611816	0.0009566652	992.04
SA29_EXP_4	1183	458.7745666503906	84.80374574661255	0.0007032867	992.88
SA29_EXP_4	1184	314.80512619018555	107.65545845031738	0.00089921075	993.72
SA29_EXP_4	1185	206.40196800231934	394.30063247680664	0.00065422314	994.56
SA29_EXP_4	1186	314.0922546386719	110.66267967224121	0.0007461356	995.4
SA29_EXP_4	1187	391.2403345108032	88.62411975860596	0.00076783076	996.24
SA29_EXP_4	1188	317.0636177062988	105.41147947311401	0.00077920896	997.08
SA29_EXP_4	1189	117.23345518112183	120.33519744873047	0.0010792759	997.92
SA29_EXP_4	1190	312.6978397369385	105.12336730957031	0.0007472079	998.76
SA29_EXP_4	1191	222.9198932647705	242.5744342803955	0.0006701946	999.6
SA29_EXP_4	1192	454.0757656097412	83.4937047958374	0.00054235687	1000.44
SA29_EXP_4	1193	191.60045385360718	241.51308059692383	0.00052045076	1001.28
SA29_EXP_4	1194	204.89206314086914	123.48947525024414	0.007312058	1002.12
SA29_EXP_4	1195	76.9598126411438	242.2888469696045	0.0005020155	1002.96
SA29_EXP_4	1196	218.86897087097168	227.6499080657959	0.00068684825	1003.8
SA29_EXP_4	1197	209.17015075683594	395.5930709838867	0.0010385024	1004.64
SA29_EXP_4	1198	209.22176837921143	393.7689399719238	0.0007587785	1005.48
SA29_EXP_4	1199	312.6451253890991	105.13659238815308	0.0010595138	1006.32
SA29_EXP_4	1200	456.30717277526855	83.96660327911377	0.0006248901	1007.16
SA29_EXP_4	1201	79.94971871376038	241.14349365234375	0.0005175264	1008.0
SA29_EXP_4	1202	315.8198356628418	112.30762481689453	0.000768413	1008.84
SA29_EXP_4	1203	310.6505870819092	107.70634889602661	0.0005202021	1009.68
SA29_EXP_4	1204	449.64728355407715	87.00089693069458	0.0013770649	1010.52
SA29_EXP_4	1205	320.56102752685547	106.41757249832153	0.00078626885	1011.36
SA29_EXP_4	1206	110.5478286743164	124.21407222747803	0.0023616215	1012.2
SA29_EXP_4	1207	453.07135581970215	84.59630012512207	0.0007751484	1013.04
SA29_EXP_4	1208	455.6130886077881	84.400634765625	0.00075203594	1013.88
SA29_EXP_4	1209	314.6562337875366	104.13805961608887	0.00089296006	1014.72
SA29_EXP_4	1210	202.67064571380615	122.74048805236816	0.0062854243	1015.56
SA29_EXP_4	1211	301.6618013381958	103.81603717803955	0.00058167794	1016.4
SA29_EXP_4	1212	324.78365898132324	106.78524255752563	0.000861741	1017.24
SA29_EXP_4	1213	105.8212161064148	124.52246189117432	0.0012721331	1018.08
SA29_EXP_4	1214	464.6219253540039	85.67307472229004	0.00072227314	1018.92
SA29_EXP_4	1215	105.04436492919922	122.46926307678223	0.00084089657	1019.76
SA29_EXP_4	1216	124.31542873382568	123.74762535095215	0.0028301321	1020.6
SA29_EXP_4	1217	446.71339988708496	84.4767951965332	0.00062742986	1021.44
SA29_EXP_4	1218	319.2553520202637	107.75455713272095	0.0009880046	1022.28
SA29_EXP_4	1219	452.0920753479004	86.65340423583984	0.0005197892	1023.12
SA29_EXP_4	1220	103.07819843292236	124.7953748703003	0.0006228886	1023.96
SA29_EXP_4	1221	197.5970983505249	243.51794242858887	0.00067825156	1024.8
SA29_EXP_4	1222	211.2194061279297	224.87169742584229	0.000569616	1025.64
SA29_EXP_4	1223	450.18086433410645	86.02579593658447	0.0005764332	1026.48
SA29_EXP_4	1224	312.59214878082275	110.29895067214966	0.00065915176	1027.32
SA29_EXP_4	1225	106.15997314453125	120.81107139587402	0.004800561	1028.16
SA29_EXP_4	1226	106.06614351272583	124.44326877593994	0.000782391	1029.0
SA29_EXP_4	1227	442.0478343963623	84.98063564300537	0.0005078996	1029.84
SA29_EXP_4	1228	204.69346046447754	394.6658420562744	0.0008006011	1030.68
SA29_EXP_4	1229	168.25963258743286	242.02926635742188	0.0008338189	1031.52
SA29_EXP_4	1230	316.41836166381836	106.9644284248352	0.00063942815	1032.36
SA29_EXP_4	1231	322.26648330688477	109.76725101470947	0.0009785471	1033.2
SA29_EXP_4	1232	221.47221565246582	243.26067924499512	0.000628288	1034.04
SA29_EXP_4	1233	316.5334701538086	107.66628742218018	0.00084185903	1034.88
SA29_EXP_4	1234	315.9019708633423	109.39782857894897	0.0012414053	1035.72
SA29_EXP_4	1235	109.07604694366455	123.29652786254883	0.0011916568	1036.56
SA29_EXP_4	1236	169.2237138748169	240.19452095031738	0.00080938445	1037.4
SA29_EXP_4	1237	201.45347118377686	242.5264835357666	0.0006155699	1038.24
SA29_EXP_4	1238	323.8456726074219	108.49064826965332	0.0008169926	1039.08
SA29_EXP_4	1239	325.1966953277588	111.00571632385254	0.00057714514	1039.92
SA29_EXP_4	1240	18.47638338804245	216.6077184677124	0.00063626154	1040.76
SA29_EXP_4	1241	108.90616178512573	123.41853618621826	0.0016033944	1041.6
SA29_EXP_4	1242	218.9607858657837	228.55934143066406	0.0006471358	1042.44
SA29_EXP_4	1243	115.52345752716064	119.60664510726929	0.010088658	1043.28
SA29_EXP_4	1244	201.4129400253296	122.8787899017334	0.01355396	1044.12
SA29_EXP_4	1245	79.96528148651123	125.1763916015625	0.015745701	1044.96
SA29_EXP_4	1246	105.31076192855835	124.79687690734863	0.0006398832	1045.8
SA29_EXP_4	1247	205.95524311065674	395.36041259765625	0.001030493	1046.64
SA29_EXP_4	1248	375.37665367126465	106.73473834991455	0.00052168086	1047.48
SA29_EXP_4	1249	206.95314407348633	395.4891014099121	0.0009585625	1048.32
SA29_EXP_4	1250	322.9624032974243	110.48023223876953	0.0007818912	1049.16
SA29_EXP_4	1251	114.58132266998291	126.19626045227051	0.005066169	1050.0
SA29_EXP_4	1252	207.25977420806885	223.7465000152588	0.000696148	1050.84
SA29_EXP_4	1253	79.70749735832214	240.3559970855713	0.0007262701	1051.68
SA29_EXP_4	1254	310.36527156829834	107.13157653808594	0.0005810047	1052.52
SA29_EXP_4	1255	206.23557567596436	396.2049865722656	0.0010805019	1053.36
SA29_EXP_4	1256	311.89563274383545	108.50261449813843	0.0009220633	1054.2
SA29_EXP_4	1257	124.05980825424194	125.5530595779419	0.005943041	1055.04
SA29_EXP_4	1258	79.63852286338806	235.60076236724854	0.00078494154	1055.88
SA29_EXP_4	1259	168.43396425247192	241.91960334777832	0.00067288784	1056.72
SA29_EXP_4	1260	18.31303834915161	218.8562250137329	0.00066475384	1057.56
SA29_EXP_4	1261	77.42830514907837	241.04538917541504	0.00068872987	1058.4
SA29_EXP_4	1262	211.6858720779419	224.08164024353027	0.00050636864	1059.24
SA29_EXP_4	1263	217.74144172668457	225.65855026245117	0.00070008135	1060.08
SA29_EXP_4	1264	206.85021877288818	394.7906970977783	0.00070982793	1060.92
SA29_EXP_4	1265	198.35742712020874	237.4459934234619	0.0007543432	1061.76
SA29_EXP_4	1266	109.98996496200562	121.50979042053223	0.006180946	1062.6
SA29_EXP_4	1267	77.26046442985535	242.98616409301758	0.0006299248	1063.44
SA29_EXP_4	1268	144.08884048461914	121.1671257019043	0.0073870323	1064.28
SA29_EXP_4	1269	104.50376272201538	125.84559917449951	0.0006368333	1065.12
SA29_EXP_4	1270	107.31284618377686	120.30896186828613	0.00069078035	1065.96
SA29_EXP_4	1271	115.95090627670288	122.22408771514893	0.0029652442	1066.8
SA29_EXP_4	1272	374.01084899902344	104.33915376663208	0.0007054206	1067.64
SA29_EXP_4	1273	166.7437195777893	240.35788536071777	0.00053752656	1068.48
SA29_EXP_4	1274	313.6458396911621	106.54828548431396	0.0008401013	1069.32
SA29_EXP_4	1275	312.37967014312744	104.98406410217285	0.0009232206	1070.16
SA29_EXP_4	1276	321.28334045410156	109.82563734054565	0.0005947667	1071.0
SA29_EXP_4	1277	77.34175324440002	239.23084259033203	0.00077530305	1071.84
SA29_EXP_4	1278	315.50936698913574	110.44645071029663	0.00075727457	1072.68
SA29_EXP_4	1279	326.885986328125	110.46582698822021	0.00062927743	1073.52
SA29_EXP_4	1280	201.33819580078125	240.30266761779785	0.0005366397	1074.36
SA29_EXP_4	1281	191.82480573654175	240.75822830200195	0.00061520265	1075.2
SA29_EXP_4	1282	315.7236099243164	108.76679420471191	0.0006865125	1076.04
SA29_EXP_4	1283	320.0446128845215	107.05679655075073	0.0006537143	1076.88
SA29_EXP_4	1284	78.78320813179016	242.29339599609375	0.0005043792	1077.72
SA29_EXP_4	1285	313.06912899017334	110.121009349823	0.0007167858	1078.56
SA29_EXP_4	1286	165.5521273612976	254.32788848876953	0.0004563585	1079.4
SA29_EXP_4	1287	210.0466251373291	395.4449272155762	0.00067590014	1080.24
SA29_EXP_4	1288	169.44200992584229	242.11761474609375	0.0008043649	1081.08
SA29_EXP_4	1289	78.50419878959656	239.65091228485107	0.00057036517	1081.92
SA29_EXP_4	1290	164.05361890792847	243.46647262573242	0.00042224777	1082.76
SA29_EXP_4	1291	115.47255516052246	120.32169342041016	0.00074294844	1083.6
SA29_EXP_4	1292	308.0419063568115	110.44452667236328	0.0010283245	1084.44
SA29_EXP_4	1293	202.89034843444824	396.20447158813477	0.00084242475	1085.28
SA29_EXP_4	1294	18.526488542556763	216.71424865722656	0.0006096256	1086.12
SA29_EXP_4	1295	312.44053840637207	107.4406385421753	0.0006567501	1086.96
SA29_EXP_4	1296	18.428394198417664	212.9483985900879	0.0006235943	1087.8
SA29_EXP_4	1297	201.57711505889893	123.74410629272461	0.008163264	1088.64
SA29_EXP_4	1298	197.69229888916016	240.96759796142578	0.0005641179	1089.48
SA29_EXP_4	1299	437.7978324890137	85.73626756668091	0.0006037387	1090.32
SA29_EXP_4	1300	206.98158740997314	395.1184272766113	0.001256821	1091.16
SA29_EXP_4	1301	328.1130313873291	109.3881368637085	0.0005305234	1092.0
SA29_EXP_4	1302	442.362117767334	87.49121189117432	0.0008386916	1092.84
SA29_EXP_4	1303	323.46386909484863	112.48903512954712	0.0007351443	1093.68
SA29_EXP_4	1304	105.09538650512695	122.05229759216309	0.0021452284	1094.52
SA29_EXP_4	1305	319.80011463165283	109.09784317016602	0.00065627426	1095.36
SA29_EXP_4	1306	113.96225690841675	122.54766941070557	0.0015990379	1096.2
SA29_EXP_4	1307	317.56062507629395	108.84822607040405	0.0009978913	1097.04
SA29_EXP_4	1308	123.92948865890503	122.05143928527832	0.007129714	1097.88
SA29_EXP_4	1309	102.3384690284729	124.73961353302002	0.0010810745	1098.72
SA29_EXP_4	1310	318.1878089904785	107.8502368927002	0.00088630384	1099.56
SA29_EXP_4	1311	195.730459690094	239.37752723693848	0.00073153473	1100.4
SA29_EXP_4	1312	327.8036832809448	109.75843906402588	0.0005090672	1101.24
SA29_EXP_4	1313	205.98807334899902	396.3288402557373	0.0009895901	1102.08
SA29_EXP_4	1314	116.49683713912964	121.05545997619629	0.0015013937	1102.92
SA29_EXP_4	1315	120.46501636505127	123.69994640350342	0.0034016632	1103.76
SA29_EXP_4	1316	322.0870018005371	110.33399820327759	0.0008858664	1104.6
SA29_EXP_4	1317	166.04256629943848	255.90136528015137	0.0005721645	1105.44
SA29_EXP_4	1318	197.0439910888672	239.68900680541992	0.000553641	1106.28
SA29_EXP_4	1319	207.2199583053589	223.0012035369873	0.0005238269	1107.12
SA29_EXP_4	1320	316.6697025299072	108.51281404495239	0.0015093811	1107.96
SA29_EXP_4	1321	334.5846176147461	105.13182878494263	0.00092168036	1108.8
SA29_EXP_4	1322	208.52713584899902	395.67358016967773	0.00063027325	1109.64
SA29_EXP_4	1323	210.14535427093506	394.7877502441406	0.00077196164	1110.48
SA29_EXP_4	1324	311.5490436553955	108.35169553756714	0.00070989225	1111.32
SA29_EXP_4	1325	209.12985801696777	394.26647186279297	0.0005524442	1112.16
SA29_EXP_4	1326	107.6223611831665	123.6796760559082	0.000652949	1113.0
SA29_EXP_4	1327	214.83917236328125	123.09494018554688	0.0035725962	1113.84
SA29_EXP_4	1328	169.31965351104736	242.0510959625244	0.0007005906	1114.68
SA29_EXP_4	1329	105.73902130126953	124.45381164550781	0.0006380389	1115.52
SA29_EXP_4	1330	80.39906024932861	242.28203773498535	0.00047641803	1116.36
SA29_EXP_4	1331	201.06184482574463	229.51096057891846	0.00056511647	1117.2
SA29_EXP_4	1332	316.7912006378174	106.96987867355347	0.0008325692	1118.04
SA29_EXP_4	1333	216.68732166290283	226.1301326751709	0.0006732977	1118.88
SA29_EXP_4	1334	216.89584255218506	227.50282287597656	0.0007062726	1119.72
SA29_EXP_4	1335	311.80567741394043	109.51020956039429	0.001272055	1120.56
SA29_EXP_4	1336	317.0296907424927	109.31658983230591	0.0011197159	1121.4
SA29_EXP_4	1337	315.99721908569336	110.11284112930298	0.0011278451	1122.24
SA29_EXP_4	1338	210.98427772521973	395.88635444641113	0.00095713837	1123.08
SA29_EXP_4	1339	323.8626956939697	110.00497341156006	0.00049466005	1123.92
SA29_EXP_4	1340	321.6740846633911	110.50787687301636	0.0006684296	1124.76
SA29_EXP_4	1341	194.82944011688232	242.26910591125488	0.000535038	1125.6
SA29_EXP_4	1342	315.4623031616211	108.01302909851074	0.0006716672	1126.44
SA29_EXP_4	1343	208.23462009429932	393.7196159362793	0.00070048275	1127.28
SA29_EXP_4	1344	169.6995973587036	243.14400672912598	0.0006603159	1128.12
SA29_EXP_4	1345	205.52802085876465	395.2723503112793	0.0007492178	1128.96
SA29_EXP_4	1346	221.2493896484375	319.70973014831543	0.0007149214	1129.8
SA29_EXP_4	1347	105.18709421157837	124.31817054748535	0.0011291567	1130.64
SA29_EXP_4	1348	125.9981632232666	120.61895370483398	0.008436088	1131.48
SA29_EXP_4	1349	447.77541160583496	85.63731908798218	0.0009204263	1132.32
SA29_EXP_4	1350	202.80182361602783	121.43026828765869	0.09034537	1133.16
SA29_EXP_4	1351	313.06352615356445	109.4058609008789	0.0010053747	1134.0
SA29_EXP_4	1352	320.2615737915039	109.3491268157959	0.0006437954	1134.84
SA29_EXP_4	1353	78.6611557006836	237.87531852722168	0.0009543643	1135.68
SA29_EXP_4	1354	317.0020818710327	106.67952060699463	0.00074678723	1136.52
SA29_EXP_4	1355	119.98498439788818	124.29501056671143	0.0018978324	1137.36
SA29_EXP_4	1356	217.53339767456055	230.4689884185791	0.0006862767	1138.2
SA29_EXP_4	1357	115.15882015228271	124.59158420562744	0.0032030756	1139.04
SA29_EXP_4	1358	188.20143938064575	239.70036506652832	0.0007031819	1139.88
SA29_EXP_4	1359	385.79156398773193	103.65132093429565	0.00046799984	1140.72
SA29_EXP_4	1360	318.68433952331543	105.27732610702515	0.0005354357	1141.56
SA29_EXP_4	1361	326.37171745300293	108.5067343711853	0.0006941466	1142.4
SA29_EXP_4	1362	318.74239444732666	109.8078989982605	0.0010310024	1143.24
SA29_EXP_4	1363	318.9389228820801	105.6802225112915	0.0008247623	1144.08
SA29_EXP_4	1364	203.51245403289795	123.19384574890137	0.014073987	1144.92
SA29_EXP_4	1365	320.0276851654053	107.59854555130005	0.00061929185	1145.76
SA29_EXP_4	1366	326.81989669799805	107.72995948791504	0.00086110324	1146.6
SA29_EXP_4	1367	78.00629734992981	241.01597785949707	0.0007307241	1147.44
SA29_EXP_4	1368	458.20674896240234	83.31816673278809	0.0004679907	1148.28
SA29_EXP_4	1369	78.63355278968811	241.41560554504395	0.00050926715	1149.12
SA29_EXP_4	1370	313.2840156555176	107.66379117965698	0.0008922673	1149.96
SA29_EXP_4	1371	318.3736562728882	109.09198522567749	0.000767972	1150.8
SA29_EXP_4	1372	205.45165538787842	394.4850540161133	0.00067459344	1151.64
SA29_EXP_4	1373	312.2019290924072	108.56253862380981	0.0006240818	1152.48
SA29_EXP_4	1374	206.9413661956787	395.6521797180176	0.0007754331	1153.32
SA29_EXP_4	1375	323.77099990844727	109.46572780609131	0.00081289356	1154.16
SA29_EXP_4	1376	269.2404270172119	115.42367219924927	0.000661472	1155.0
SA29_EXP_4	1377	317.1424388885498	109.53668117523193	0.00072148535	1155.84
SA29_EXP_4	1378	388.5648727416992	91.32370948791504	0.0007806795	1156.68
SA29_EXP_4	1379	179.65364456176758	85.41244983673096	0.00092196226	1157.52
SA29_EXP_4	1380	320.8043575286865	111.93884611129761	0.00094874244	1158.36
SA29_EXP_4	1381	168.56606006622314	240.38437843322754	0.0006207255	1159.2
SA29_EXP_4	1382	76.79824829101562	243.5500144958496	0.0005866116	1160.04
SA29_EXP_4	1383	114.12369012832642	121.64487361907959	0.0011177806	1160.88
SA29_EXP_4	1384	209.08894538879395	394.7419738769531	0.00073336	1161.72
SA29_EXP_4	1385	317.81861782073975	108.2758355140686	0.00057155016	1162.56
SA29_EXP_4	1386	307.4723243713379	108.80038261413574	0.0009218007	1163.4
SA29_EXP_4	1387	642.7633285522461	91.23805046081543	0.00060612074	1164.24
SA29_EXP_4	1388	78.76085638999939	237.50414371490479	0.00065272226	1165.08
SA29_EXP_4	1389	325.75597763061523	107.11800813674927	0.0006478843	1165.92
SA29_EXP_4	1390	176.78648233413696	84.72290754318237	0.0006482349	1166.76
SA29_EXP_4	1391	313.05243968963623	111.11291170120239	0.00072660245	1167.6
SA29_EXP_4	1392	107.72137641906738	124.56836700439453	0.0008643459	1168.44
SA29_EXP_4	1393	209.42895412445068	230.7343339920044	0.00052301015	1169.28
SA29_EXP_4	1394	321.975302696228	111.02389097213745	0.0007859681	1170.12
SA29_EXP_4	1395	316.2313461303711	107.6993465423584	0.00083473587	1170.96
SA29_EXP_4	1396	324.54850673675537	108.148512840271	0.00064852246	1171.8
SA29_EXP_4	1397	207.43749141693115	395.7483100891113	0.0010795931	1172.64
SA29_EXP_4	1398	113.64054679870605	123.3429765701294	0.013620514	1173.48
SA29_EXP_4	1399	307.9583168029785	109.76654291152954	0.00070033094	1174.32
SA29_EXP_4	1400	195.7945466041565	239.2837142944336	0.00073008786	1175.16
SA29_EXP_4	1401	311.18998527526855	110.70017337799072	0.00056675874	1176.0
SA29_EXP_4	1402	165.12551307678223	254.17905807495117	0.000676173	1176.84
SA29_EXP_4	1403	326.65297985076904	113.50562810897827	0.00071225426	1177.68
SA29_EXP_4	1404	114.3442153930664	122.38649368286133	0.0037655623	1178.52
SA29_EXP_4	1405	106.22398853302002	125.1639175415039	0.0009100821	1179.36
SA29_EXP_4	1406	207.10229873657227	395.36590576171875	0.00075662386	1180.2
SA29_EXP_4	1407	386.2438440322876	90.55002450942993	0.0006164667	1181.04
SA29_EXP_4	1408	195.07083892822266	242.21949577331543	0.0006982866	1181.88
SA29_EXP_4	1409	316.5759801864624	109.1420316696167	0.0006589599	1182.72
SA29_EXP_4	1410	88.42517733573914	284.17628288269043	0.00040019277	1183.56
SA29_EXP_4	1411	85.9372079372406	238.8030481338501	0.0004618891	1184.4
SA29_EXP_4	1412	81.13827705383301	234.20034885406494	0.0005507145	1185.24
SA29_EXP_4	1413	80.09142279624939	240.97214698791504	0.00047983686	1186.08
SA29_EXP_4	1414	166.8386697769165	258.7837600708008	0.00049977814	1186.92
SA29_EXP_4	1415	176.5393853187561	258.5551929473877	0.00056600245	1187.76
SA29_EXP_4	1416	315.7470464706421	107.24162578582764	0.0006814718	1188.6
SA29_EXP_4	1417	324.3309497833252	109.82118129730225	0.0006869206	1189.44
SA29_EXP_4	1418	323.57330322265625	107.11227178573608	0.00055947196	1190.28
SA29_EXP_4	1419	195.44814825057983	241.18191719055176	0.00062450604	1191.12
SA29_EXP_4	1420	192.49651432037354	238.27344417572021	0.0005911537	1191.96
SA29_EXP_4	1421	314.375901222229	107.47243165969849	0.0005487579	1192.8
SA29_EXP_4	1422	78.4581184387207	243.7130069732666	0.0006036363	1193.64
SA29_EXP_4	1423	107.340407371521	121.87083721160889	0.0022418483	1194.48
SA29_EXP_4	1424	198.06112051010132	240.6899929046631	0.0005909833	1195.32
SA29_EXP_4	1425	327.7752876281738	107.19994068145752	0.000651943	1196.16
SA29_EXP_4	1426	321.49641513824463	107.64606714248657	0.00086445786	1197.0
SA29_EXP_4	1427	209.1874361038208	395.3429317474365	0.0011311172	1197.84
SA29_EXP_4	1428	315.13264179229736	107.4091100692749	0.0010160165	1198.68
SA29_EXP_4	1429	448.46043586730957	85.85861206054688	0.0007488243	1199.52
SA29_EXP_4	1430	443.45998764038086	85.21241426467896	0.0006409541	1200.36
SA29_EXP_4	1431	206.53598308563232	395.14031410217285	0.0006595872	1201.2
SA29_EXP_4	1432	88.71187567710876	278.558406829834	0.0005769378	1202.04
SA29_EXP_4	1433	207.1399450302124	394.51915740966797	0.00073038397	1202.88
SA29_EXP_4	1434	322.94836044311523	110.04053592681885	0.0008103318	1203.72
SA29_EXP_4	1435	127.1424651145935	127.24136352539062	0.0013389686	1204.56
SA29_EXP_4	1436	320.1006889343262	109.25313949584961	0.00096330774	1205.4
SA29_EXP_4	1437	192.90335178375244	238.55026245117188	0.0005121156	1206.24
SA29_EXP_4	1438	315.73145389556885	107.21601963043213	0.0006757299	1207.08
SA29_EXP_4	1439	207.11865425109863	395.02126693725586	0.0009867849	1207.92
SA29_EXP_4	1440	388.8112545013428	90.82875967025757	0.0006040334	1208.76
SA29_EXP_4	1441	333.42981338500977	110.08508205413818	0.0010100954	1209.6
SA29_EXP_4	1442	104.5684814453125	122.86182403564453	0.001021874	1210.44
SA29_EXP_4	1443	77.71687507629395	240.31099319458008	0.0005602554	1211.28
SA29_EXP_4	1444	112.93559074401855	121.93222045898438	0.0016001384	1212.12
SA29_EXP_4	1445	79.45801615715027	239.16967391967773	0.0006335307	1212.96
SA29_EXP_4	1446	318.3784008026123	109.66573476791382	0.0011967802	1213.8
SA29_EXP_4	1447	326.64806842803955	107.99958944320679	0.00051728106	1214.64
SA29_EXP_4	1448	167.13521480560303	257.03338623046875	0.0006057423	1215.48
SA29_EXP_4	1449	209.00514125823975	395.57355880737305	0.000885601	1216.32
SA29_EXP_4	1450	202.84419059753418	124.61165428161621	0.040239874	1217.16
SA29_EXP_4	1451	78.09603810310364	241.37503623962402	0.0006407477	1218.0
SA29_EXP_4	1452	328.71224880218506	109.79561805725098	0.0006564963	1218.84
SA29_EXP_4	1453	77.32529640197754	236.64412021636963	0.00069236086	1219.68
SA29_EXP_4	1454	322.85428047180176	106.67674541473389	0.000720667	1220.52
SA29_EXP_4	1455	320.12877464294434	108.86693000793457	0.0007741499	1221.36
SA29_EXP_4	1456	208.13214778900146	395.0083065032959	0.00082593644	1222.2
SA29_EXP_4	1457	329.96842861175537	110.0365161895752	0.0007332091	1223.04
SA29_EXP_4	1458	313.3890151977539	105.30715227127075	0.0008673353	1223.88
SA29_EXP_4	1459	321.7301845550537	107.81158447265625	0.0006852412	1224.72
SA29_EXP_4	1460	314.37363624572754	108.61035346984863	0.0005801763	1225.56
SA29_EXP_4	1461	207.50248432159424	395.2087211608887	0.00077323057	1226.4
SA29_EXP_4	1462	314.40606117248535	105.54892301559448	0.0005951217	1227.24
SA29_EXP_4	1463	328.2068967819214	107.73036003112793	0.0007904842	1228.08
SA29_EXP_4	1464	312.3589515686035	106.68811082839966	0.0006492609	1228.92
SA29_EXP_4	1465	390.00747203826904	107.4036169052124	0.000585622	1229.76
SA29_EXP_4	1466	327.50444412231445	109.34319019317627	0.0008549824	1230.6
SA29_EXP_4	1467	117.75034666061401	120.17346382141113	0.018663697	1231.44
SA29_EXP_4	1468	434.82518196105957	84.32825803756714	0.0009625124	1232.28
SA29_EXP_4	1469	321.3701009750366	106.3881254196167	0.00067839894	1233.12
SA29_EXP_4	1470	394.04940605163574	91.41583442687988	0.000606536	1233.96
SA29_EXP_4	1471	451.0537624359131	87.16370344161987	0.0007146125	1234.8
SA29_EXP_4	1472	215.69287776947021	296.7803764343262	0.0005703676	1235.64
SA29_EXP_4	1473	167.63901710510254	241.35177612304688	0.0006637903	1236.48
SA29_EXP_4	1474	209.18800830841064	394.8774719238281	0.0007101044	1237.32
SA29_EXP_4	1475	18.369603157043457	214.92563724517822	0.0006280323	1238.16
SA29_EXP_4	1476	210.2297306060791	395.0444984436035	0.0009231521	1239.0
SA29_EXP_4	1477	436.70830726623535	86.768639087677	0.0006680851	1239.84
SA29_EXP_4	1478	324.40028190612793	110.96125602722168	0.0006078384	1240.68
SA29_EXP_4	1479	329.3384313583374	109.40066814422607	0.0004945326	1241.52
SA29_EXP_4	1480	102.75325775146484	123.44628810882568	0.0016313766	1242.36
SA29_EXP_4	1481	209.2045783996582	394.52693939208984	0.00064020895	1243.2
SA29_EXP_4	1482	150.45360326766968	120.20729541778564	0.0027796265	1244.04
SA29_EXP_4	1483	171.5030074119568	242.199068069458	0.00058972236	1244.88
SA29_EXP_4	1484	78.98259162902832	241.4685344696045	0.000659846	1245.72
SA29_EXP_4	1485	317.0389652252197	107.88419008255005	0.00048290886	1246.56
SA29_EXP_4	1486	330.8934450149536	106.37141704559326	0.00096137327	1247.4
SA29_EXP_4	1487	323.25897216796875	107.51868724822998	0.00088346575	1248.24
SA29_EXP_4	1488	314.53213691711426	109.47612047195435	0.0005046124	1249.08
SA29_EXP_4	1489	316.2907600402832	109.00472402572632	0.0005479379	1249.92
SA29_EXP_4	1490	170.9072709083557	243.6569881439209	0.00066174375	1250.76
SA29_EXP_4	1491	218.82894039154053	299.4913673400879	0.00049101975	1251.6
SA29_EXP_4	1492	453.25279235839844	85.45570135116577	0.000566621	1252.44
SA29_EXP_4	1493	391.15140438079834	93.92482280731201	0.000805712	1253.28
SA29_EXP_4	1494	210.46853065490723	395.90277671813965	0.0009685913	1254.12
SA29_EXP_4	1495	206.88958168029785	395.40650367736816	0.00088884094	1254.96
SA29_EXP_4	1496	169.48662996292114	246.14447593688965	0.0006744607	1255.8
SA29_EXP_4	1497	122.95148372650146	124.02528762817383	0.0020151504	1256.64
SA29_EXP_4	1498	315.36803245544434	108.91885042190552	0.0004983071	1257.48
SA29_EXP_4	1499	448.701810836792	83.40017080307007	0.00068129186	1258.32
SA29_EXP_4	1500	163.96520137786865	243.3856201171875	0.0006469841	1259.16
SA29_EXP_4	1501	166.5518045425415	239.85048294067383	0.0006590198	1260.0
SA29_EXP_4	1502	217.55194664001465	223.72292518615723	0.000576431	1260.84
SA29_EXP_4	1503	221.0752010345459	227.30429649353027	0.00060649926	1261.68
SA29_EXP_4	1504	315.71125984191895	109.9821925163269	0.0007029822	1262.52
SA29_EXP_4	1505	18.373748660087585	211.78852558135986	0.00059095595	1263.36
SA29_EXP_4	1506	323.689341545105	109.1911768913269	0.00063377654	1264.2
SA29_EXP_4	1507	321.9964027404785	107.87402629852295	0.00082475675	1265.04
SA29_EXP_4	1508	314.59760665893555	109.58593368530273	0.0007433429	1265.88
SA29_EXP_4	1509	443.2868003845215	85.0711727142334	0.0007186589	1266.72
SA29_EXP_4	1510	218.97153854370117	232.68665313720703	0.0005221265	1267.56
SA29_EXP_4	1511	327.08287239074707	107.73536682128906	0.00064956234	1268.4
SA29_EXP_4	1512	168.12851428985596	255.76581001281738	0.0005611149	1269.24
SA29_EXP_4	1513	205.73585033416748	395.07408142089844	0.00084740337	1270.08
SA29_EXP_4	1514	208.9733600616455	394.3933868408203	0.0007486637	1270.92
SA29_EXP_4	1515	206.95176124572754	394.5819854736328	0.00081850117	1271.76
SA29_EXP_4	1516	78.28420400619507	242.02571868896484	0.00056007464	1272.6
SA29_EXP_4	1517	77.68217325210571	242.38065719604492	0.0005709183	1273.44
SA29_EXP_4	1518	318.8032388687134	109.72965002059937	0.00095377344	1274.28
SA29_EXP_4	1519	166.75901412963867	244.90716934204102	0.0006044901	1275.12
SA29_EXP_4	1520	206.79147243499756	395.13599395751953	0.0007971032	1275.96
SA29_EXP_4	1521	316.2041187286377	108.03392171859741	0.0010272572	1276.8
SA29_EXP_4	1522	313.89966011047363	105.21758079528809	0.00096541276	1277.64
SA29_EXP_4	1523	316.1916732788086	108.27566385269165	0.00068138016	1278.48
SA29_EXP_4	1524	103.7087082862854	123.9962911605835	0.0014146982	1279.32
SA29_EXP_4	1525	316.4764165878296	108.11553955078125	0.0009557187	1280.16
SA29_EXP_4	1526	319.64337825775146	109.81479406356812	0.0006855038	1281.0
SA29_EXP_4	1527	86.80908679962158	278.26194763183594	0.0006426071	1281.84
SA29_EXP_4	1528	18.53642463684082	215.58537483215332	0.0006551944	1282.68
SA29_EXP_4	1529	103.72109413146973	125.87757110595703	0.00077950425	1283.52
SA29_EXP_4	1530	199.60715770721436	244.2304229736328	0.00053651235	1284.36
SA29_EXP_4	1531	203.03866863250732	121.51256561279297	0.015627151	1285.2
SA29_EXP_4	1532	318.9002513885498	109.54843997955322	0.00067305355	1286.04
SA29_EXP_4	1533	169.05399560928345	242.07870483398438	0.0005764123	1286.88
SA29_EXP_4	1534	207.98535346984863	395.3042793273926	0.0007855926	1287.72
SA29_EXP_4	1535	199.90867376327515	237.6317310333252	0.0007005642	1288.56
SA29_EXP_4	1536	104.29091453552246	124.89300727844238	0.0010236182	1289.4
SA29_EXP_4	1537	206.31773471832275	394.5201301574707	0.0006513719	1290.24
SA29_EXP_4	1538	78.57036590576172	236.98160648345947	0.00053270994	1291.08
SA29_EXP_4	1539	208.86492729187012	395.0138568878174	0.0008405481	1291.92
SA29_EXP_4	1540	315.5918598175049	110.89977979660034	0.000669345	1292.76
SA29_EXP_4	1541	390.13218879699707	90.4088830947876	0.00073033385	1293.6
SA29_EXP_4	1542	438.4735584259033	83.07360649108887	0.0009695404	1294.44
SA29_EXP_4	1543	197.96299934387207	238.8586664199829	0.0007081017	1295.28
SA29_EXP_4	1544	219.4178581237793	297.4939155578613	0.00060312595	1296.12
SA29_EXP_4	1545	371.0558891296387	106.35392904281616	0.000675172	1296.96
SA29_EXP_4	1546	207.0539951324463	394.7592258453369	0.0006949989	1297.8
SA29_EXP_4	1547	206.3960313796997	395.0045871734619	0.0007884233	1298.64
SA29_EXP_4	1548	86.7997407913208	283.72281074523926	0.0004422267	1299.48
SA29_EXP_4	1549	87.00194358825684	280.59797286987305	0.0005638924	1300.32
SA29_EXP_4	1550	207.35037326812744	395.6450843811035	0.0006321695	1301.16
SA29_EXP_4	1551	326.6479730606079	111.87405824661255	0.0009691641	1302.0
SA29_EXP_4	1552	384.20262336730957	91.62927389144897	0.0005985416	1302.84
SA29_EXP_4	1553	393.7887907028198	92.15531587600708	0.0006841808	1303.68
SA29_EXP_4	1554	377.5840759277344	106.84186220169067	0.00076037535	1304.52
SA29_EXP_4	1555	110.55237054824829	122.47235298156738	0.0019150579	1305.36
SA29_EXP_4	1556	380.20637035369873	89.2102575302124	0.000878658	1306.2
SA29_EXP_4	1557	204.3720245361328	394.64258193969727	0.0006438985	1307.04
SA29_EXP_4	1558	382.0523262023926	106.45869255065918	0.0006345701	1307.88
SA29_EXP_4	1559	168.12591552734375	242.09195137023926	0.0006315649	1308.72
SA29_EXP_4	1560	78.96771430969238	239.8757028579712	0.0008326248	1309.56
SA29_EXP_4	1561	313.94262313842773	107.79521226882935	0.00091657386	1310.4
SA29_EXP_4	1562	375.88250637054443	90.16905069351196	0.0007654772	1311.24
SA29_EXP_4	1563	386.36462688446045	90.87636709213257	0.0010692048	1312.08
SA29_EXP_4	1564	310.2468013763428	108.36635828018188	0.0010174802	1312.92
SA29_EXP_4	1565	323.7703800201416	107.87617921829224	0.00084346574	1313.76
SA29_EXP_4	1566	310.45548915863037	110.05403280258179	0.0007508268	1314.6
SA29_EXP_4	1567	104.60772514343262	122.96555042266846	0.0013865232	1315.44
SA29_EXP_4	1568	445.31145095825195	85.55540084838867	0.00044121905	1316.28
SA29_EXP_4	1569	387.40062713623047	91.40717267990112	0.00079759705	1317.12
SA29_EXP_4	1570	309.21740531921387	105.9721326828003	0.00080113375	1317.96
SA29_EXP_4	1571	106.13863468170166	122.31764316558838	0.0015438794	1318.8
SA29_EXP_4	1572	322.236704826355	110.35301685333252	0.00092419446	1319.64
SA29_EXP_4	1573	208.5038661956787	395.584659576416	0.0008877102	1320.48
SA29_EXP_4	1574	207.2300910949707	395.6502342224121	0.0007577583	1321.32
SA29_EXP_4	1575	167.34306812286377	247.52883911132812	0.00053349015	1322.16
SA29_EXP_4	1576	217.41795539855957	298.1184482574463	0.0005036218	1323.0
SA29_EXP_4	1577	217.91133880615234	225.48460006713867	0.0009896198	1323.84
SA29_EXP_4	1578	162.13159561157227	257.12682723999023	0.0005459436	1324.68
SA29_EXP_4	1579	314.41330909729004	107.06846237182617	0.0012487734	1325.52
SA29_EXP_4	1580	208.9017391204834	396.06943130493164	0.0009623433	1326.36
SA29_EXP_4	1581	314.38541412353516	109.29741382598877	0.0006584536	1327.2
SA29_EXP_4	1582	329.7375440597534	108.66533517837524	0.00080731197	1328.04
SA29_EXP_4	1583	220.9192991256714	226.15716934204102	0.0005931742	1328.88
SA29_EXP_4	1584	314.2659902572632	105.21111488342285	0.0006427991	1329.72
SA29_EXP_4	1585	324.4731903076172	108.05798292160034	0.000711611	1330.56
SA29_EXP_4	1586	87.84509897232056	227.87381172180176	0.00083398214	1331.4
SA29_EXP_4	1587	385.8473777770996	90.17040252685547	0.0008097405	1332.24
SA29_EXP_4	1588	319.98088359832764	108.91663312911987	0.0006758493	1333.08
SA29_EXP_4	1589	312.78069019317627	108.69751453399658	0.0007524926	1333.92
SA29_EXP_4	1590	206.21647834777832	394.44780349731445	0.0006168507	1334.76
SA29_EXP_4	1591	324.54748153686523	109.21139717102051	0.0007969376	1335.6
SA29_EXP_4	1592	206.62405490875244	394.8335838317871	0.0007993997	1336.44
SA29_EXP_4	1593	166.7364478111267	254.83454704284668	0.0007529944	1337.28
SA29_EXP_4	1594	389.6059513092041	92.31927394866943	0.00083679013	1338.12
SA29_EXP_4	1595	442.05312728881836	85.46395540237427	0.00064793683	1338.96
SA29_EXP_4	1596	319.7134494781494	110.32806158065796	0.0006723868	1339.8
SA29_EXP_4	1597	18.57842206954956	215.08801460266113	0.0005576417	1340.64
SA29_EXP_4	1598	105.48076629638672	122.9128646850586	0.00071317964	1341.48
SA29_EXP_4	1599	311.5694761276245	106.34665489196777	0.0007457652	1342.32
SA29_EXP_4	1600	452.97484397888184	84.57477807998657	0.00063127594	1343.16
SA29_EXP_4	1601	81.22891187667847	245.60480117797852	0.00059161615	1344.0
SA29_EXP_4	1602	309.3358516693115	108.59047651290894	0.0007269699	1344.84
SA29_EXP_4	1603	319.45013999938965	108.47200870513916	0.0008798061	1345.68
SA29_EXP_4	1604	318.1858539581299	104.80687379837036	0.0007045016	1346.52
SA29_EXP_4	1605	316.0205602645874	105.41356086730957	0.0005572812	1347.36
SA29_EXP_4	1606	382.342529296875	88.8920545578003	0.0006690249	1348.2
SA29_EXP_4	1607	87.00804710388184	278.9758586883545	0.0005881983	1349.04
SA29_EXP_4	1608	392.7538871765137	91.6045618057251	0.0010124366	1349.88
SA29_EXP_4	1609	443.0278778076172	86.34208917617798	0.00067693164	1350.72
SA29_EXP_4	1610	209.88051891326904	394.63305473327637	0.0007093857	1351.56
SA29_EXP_4	1611	77.68917083740234	236.79868698120117	0.000879851	1352.4
SA29_EXP_4	1612	170.22963762283325	244.3036937713623	0.000795238	1353.24
SA29_EXP_4	1613	87.80214786529541	281.2815856933594	0.0004893575	1354.08
SA29_EXP_4	1614	210.5243444442749	395.835599899292	0.00083774753	1354.92
SA29_EXP_4	1615	449.09300804138184	87.18592643737793	0.00084076874	1355.76
SA29_EXP_4	1616	312.7290725708008	107.13183403015137	0.0006938771	1356.6
SA29_EXP_4	1617	312.9824638366699	111.15743637084961	0.00061282935	1357.44
SA29_EXP_4	1618	78.85233759880066	241.7911720275879	0.0005775352	1358.28
SA29_EXP_4	1619	78.31047773361206	240.6786346435547	0.0005550079	1359.12
SA29_EXP_4	1620	310.27588844299316	111.43896102905273	0.00077064265	1359.96
SA29_EXP_4	1621	455.71603775024414	84.35279846191406	0.0006942988	1360.8
SA29_EXP_4	1622	328.6325931549072	108.6758279800415	0.0005626887	1361.64
SA29_EXP_4	1623	317.68641471862793	109.0323543548584	0.000828809	1362.48
SA29_EXP_4	1624	317.65918731689453	110.08460998535156	0.00070670317	1363.32
SA29_EXP_4	1625	380.36580085754395	89.74238634109497	0.0006234742	1364.16
SA29_EXP_4	1626	451.7909049987793	85.59255123138428	0.0009447568	1365.0
SA29_EXP_4	1627	166.8869972229004	257.69482612609863	0.0006918925	1365.84
SA29_EXP_4	1628	449.67241287231445	87.01797723770142	0.0006463419	1366.68
SA29_EXP_4	1629	445.2768802642822	86.87676429748535	0.0010313375	1367.52
SA29_EXP_4	1630	204.77404594421387	395.0111961364746	0.00076957745	1368.36
SA29_EXP_4	1631	329.50291633605957	106.71323776245117	0.0007731325	1369.2
SA29_EXP_4	1632	311.51413917541504	107.3979377746582	0.0005729448	1370.04
SA29_EXP_4	1633	316.11170768737793	110.84369659423828	0.0008351953	1370.88
SA29_EXP_4	1634	206.5397024154663	395.04435539245605	0.0008891463	1371.72
SA29_EXP_4	1635	211.45687103271484	223.478364944458	0.00069647713	1372.56
SA29_EXP_4	1636	370.95909118652344	91.37326955795288	0.0018245584	1373.4
SA29_EXP_4	1637	81.33009672164917	238.63234519958496	0.0005255578	1374.24
SA29_EXP_4	1638	327.5749444961548	111.33725881576538	0.0007157466	1375.08
SA29_EXP_4	1639	327.737021446228	109.87685680389404	0.0007291777	1375.92
SA29_EXP_4	1640	80.07469773292542	239.4298267364502	0.0005277938	1376.76
SA29_EXP_4	1641	78.49091291427612	242.5839328765869	0.0004932329	1377.6
SA29_EXP_4	1642	87.53693103790283	284.4022750854492	0.00051109947	1378.44
SA29_EXP_4	1643	165.12043476104736	256.8632984161377	0.0005390404	1379.28
SA29_EXP_4	1644	217.85850524902344	298.4905242919922	0.00058127084	1380.12
SA29_EXP_4	1645	218.8969612121582	299.694242477417	0.00060669385	1380.96
SA29_EXP_4	1646	166.92895889282227	256.1399745941162	0.00050358695	1381.8
SA29_EXP_4	1647	315.22438526153564	108.84443521499634	0.0006963255	1382.64
SA29_EXP_4	1648	314.0132665634155	107.72788524627686	0.0006695448	1383.48
SA29_EXP_4	1649	165.4468059539795	243.91757011413574	0.00054465124	1384.32
SA29_EXP_4	1650	327.3393392562866	109.01265621185303	0.00095287286	1385.16
SA29_EXP_4	1651	211.33532524108887	395.3233337402344	0.00078618835	1386.0
SA29_EXP_4	1652	310.5052947998047	110.62477111816406	0.0007508111	1386.84
SA29_EXP_4	1653	300.1070976257324	108.10083389282227	0.0009048364	1387.68
SA29_EXP_4	1654	207.78231620788574	395.64903259277344	0.0010861488	1388.52
SA29_EXP_4	1655	309.4163656234741	107.65286922454834	0.00079444796	1389.36
SA29_EXP_4	1656	443.46375465393066	85.9235143661499	0.0004939768	1390.2
SA29_EXP_4	1657	320.97082138061523	107.31248617172241	0.00073525147	1391.04
SA29_EXP_4	1658	307.616662979126	109.2035436630249	0.0007521359	1391.88
SA29_EXP_4	1659	209.01477336883545	395.59226989746094	0.00080675184	1392.72
SA29_EXP_4	1660	209.14876461029053	395.2466869354248	0.0008596939	1393.56
SA29_EXP_4	1661	208.46917629241943	395.54088592529297	0.00070438447	1394.4
SA29_EXP_4	1662	208.2446575164795	394.7860336303711	0.00075311743	1395.24
SA29_EXP_4	1663	219.3741798400879	227.0439863204956	0.0007181308	1396.08
SA29_EXP_4	1664	310.4138374328613	107.632577419281	0.0009592897	1396.92
SA29_EXP_4	1665	451.145076751709	85.99644899368286	0.000714952	1397.76
SA29_EXP_4	1666	215.9792184829712	243.2940673828125	0.0007806963	1398.6
SA29_EXP_4	1667	444.70810890197754	84.48216676712036	0.00051721575	1399.44
SA29_EXP_4	1668	114.45116996765137	121.02880954742432	0.0027736574	1400.28
SA29_EXP_4	1669	217.8309679031372	319.70775604248047	0.00067941286	1401.12
SA29_EXP_4	1670	201.35433673858643	127.36554622650146	0.014729318	1401.96
SA29_EXP_4	1671	88.4820282459259	281.793794631958	0.00048358785	1402.8
SA29_EXP_4	1672	315.4326915740967	107.98048496246338	0.00047988878	1403.64
SA29_EXP_4	1673	203.78646850585938	122.39544868469238	0.017597785	1404.48
SA29_EXP_4	1674	324.87785816192627	107.1999192237854	0.0006930401	1405.32
SA29_EXP_4	1675	220.86784839630127	226.9328212738037	0.00068383856	1406.16
SA29_EXP_4	1676	308.4029197692871	108.44120264053345	0.0012901543	1407.0
SA29_EXP_4	1677	321.2989330291748	108.43300580978394	0.0007475188	1407.84
SA29_EXP_4	1678	319.55127716064453	106.79848909378052	0.0006550748	1408.68
SA29_EXP_4	1679	207.1446180343628	395.55891036987305	0.0007754416	1409.52
SA29_EXP_4	1680	208.82973670959473	394.370641708374	0.000775762	1410.36
SA29_EXP_4	1681	206.70406818389893	395.4531669616699	0.0009116833	1411.2
SA29_EXP_4	1682	215.4547929763794	296.8164825439453	0.00053286663	1412.04
SA29_EXP_4	1683	452.32691764831543	85.70380926132202	0.00067203474	1412.88
SA29_EXP_4	1684	76.85708403587341	242.16748237609863	0.0005893032	1413.72
SA29_EXP_4	1685	449.37915802001953	85.26241779327393	0.00054466474	1414.56
SA29_EXP_4	1686	452.3238182067871	87.17245101928711	0.0007373649	1415.4
SA29_EXP_4	1687	78.94495129585266	240.4899787902832	0.0006553465	1416.24
SA29_EXP_4	1688	79.28191423416138	244.79312896728516	0.0005754462	1417.08
SA29_EXP_4	1689	165.89150428771973	242.12862968444824	0.00077269645	1417.92
SA29_EXP_4	1690	167.69717931747437	243.71718406677246	0.0006018921	1418.76
SA29_EXP_4	1691	326.97551250457764	108.39516878128052	0.0008680331	1419.6
SA29_EXP_4	1692	207.46052265167236	394.97411727905273	0.00074525265	1420.44
SA29_EXP_4	1693	209.00437831878662	396.19468688964844	0.00085988245	1421.28
SA29_EXP_4	1694	81.04321360588074	236.7919635772705	0.00078329584	1422.12
SA29_EXP_4	1695	168.87125968933105	242.90568351745605	0.00077766937	1422.96
SA29_EXP_4	1696	204.02748584747314	122.46099472045898	0.021303963	1423.8
SA29_EXP_4	1697	115.69252014160156	121.6102123260498	0.003979338	1424.64
SA29_EXP_4	1698	210.3337526321411	394.7727584838867	0.0005738343	1425.48
SA29_EXP_4	1699	208.39059352874756	394.5509147644043	0.0006251182	1426.32
SA29_EXP_4	1700	208.80331993103027	395.13427734375	0.00068582495	1427.16
SA29_EXP_4	1701	209.2944622039795	395.09596824645996	0.0008115102	1428.0
SA29_EXP_4	1702	115.82169532775879	125.2294921875	0.0048762895	1428.84
SA29_EXP_4	1703	77.92948484420776	242.63322830200195	0.00067056646	1429.68
SA29_EXP_4	1704	381.60338401794434	88.06306600570679	0.0005273339	1430.52
SA29_EXP_4	1705	451.60412788391113	85.34486532211304	0.00068618875	1431.36
SA29_EXP_4	1706	310.5572462081909	106.96409225463867	0.0006014981	1432.2
SA29_EXP_4	1707	207.1887969970703	395.4224681854248	0.0006330569	1433.04
SA29_EXP_4	1708	107.33075141906738	125.93181610107422	0.00077244843	1433.88
SA29_EXP_4	1709	207.83352851867676	395.6451988220215	0.00082103367	1434.72
SA29_EXP_4	1710	169.30291652679443	243.25026512145996	0.00073791464	1435.56
SA29_EXP_4	1711	169.76511478424072	241.95236206054688	0.00070553727	1436.4
SA29_EXP_4	1712	316.3553476333618	109.62107419967651	0.00076269865	1437.24
SA29_EXP_4	1713	79.48537468910217	243.95307540893555	0.00050378585	1438.08
SA29_EXP_4	1714	204.83074188232422	120.33390998840332	0.09900481	1438.92
SA29_EXP_4	1715	441.6193962097168	87.95796632766724	0.0010026089	1439.76
SA29_EXP_4	1716	312.46819496154785	105.91891050338745	0.0005776745	1440.6
SA29_EXP_4	1717	453.4736633300781	86.99383020401001	0.0009342529	1441.44
SA29_EXP_4	1718	384.19506549835205	105.99025011062622	0.00060984114	1442.28
SA29_EXP_4	1719	331.72903060913086	110.84641456604004	0.0006136496	1443.12
SA29_EXP_4	1720	328.77233028411865	112.37426519393921	0.0008713578	1443.96
SA29_EXP_4	1721	206.0918092727661	396.3992214202881	0.00094942783	1444.8
SA29_EXP_4	1722	316.2503719329834	110.37589073181152	0.0008203189	1445.64
SA29_EXP_4	1723	326.47712230682373	110.82226753234863	0.0008824924	1446.48
SA29_EXP_4	1724	322.2764253616333	106.03857278823853	0.0010158974	1447.32
SA29_EXP_4	1725	327.61785984039307	105.30715227127075	0.00096293713	1448.16
SA29_EXP_4	1726	322.19176292419434	107.94153928756714	0.0007664565	1449.0
SA29_EXP_4	1727	207.32924938201904	394.8438549041748	0.0008413401	1449.84
SA29_EXP_4	1728	317.67823696136475	109.61603164672852	0.0010299324	1450.68
SA29_EXP_4	1729	168.43277215957642	243.2761287689209	0.0005198526	1451.52
SA29_EXP_4	1730	194.46380138397217	239.72817420959473	0.00062809046	1452.36
SA29_EXP_4	1731	167.90289878845215	250.8200454711914	0.0005400114	1453.2
SA29_EXP_4	1732	100.23941993713379	124.61930751800537	0.0016269617	1454.04
SA29_EXP_4	1733	208.99176597595215	394.58252906799316	0.0007783463	1454.88
SA29_EXP_4	1734	384.5536231994629	89.8575496673584	0.00058820815	1455.72
SA29_EXP_4	1735	321.5827941894531	109.49496030807495	0.00067614403	1456.56
SA29_EXP_4	1736	81.3400149345398	234.11982536315918	0.00057804544	1457.4
SA29_EXP_4	1737	302.9510974884033	84.60472583770752	0.0008493881	1458.24
SA29_EXP_4	1738	207.5697660446167	395.23487091064453	0.0006292666	1459.08
SA29_EXP_4	1739	165.48380851745605	241.1217498779297	0.00066817354	1459.92
SA29_EXP_4	1740	317.4125671386719	109.49779987335205	0.0006147414	1460.76
SA29_EXP_4	1741	18.585671484470367	213.11143398284912	0.00045890463	1461.6
SA29_EXP_4	1742	207.09915161132812	396.05077743530273	0.0008969971	1462.44
SA29_EXP_4	1743	208.88233184814453	395.21907806396484	0.00086417503	1463.28
SA29_EXP_4	1744	327.6942729949951	108.80467414855957	0.00065289275	1464.12
SA29_EXP_4	1745	318.45197677612305	111.46622657775879	0.0008905737	1464.96
SA29_EXP_4	1746	317.2220468521118	109.34938430786133	0.0007438921	1465.8
SA29_EXP_4	1747	79.92090582847595	245.88449478149414	0.00039619865	1466.64
SA29_EXP_4	1748	327.01849937438965	104.40163135528564	0.0006404949	1467.48
SA29_EXP_4	1749	212.20297813415527	395.1822280883789	0.0008187707	1468.32
SA29_EXP_4	1750	87.58806586265564	282.05409049987793	0.0004308063	1469.16
SA29_EXP_4	1751	209.97464656829834	395.3224182128906	0.0006999222	1470.0
SA29_EXP_4	1752	316.28878116607666	107.49534130096436	0.0005756985	1470.84
SA29_EXP_4	1753	164.096999168396	259.9943447113037	0.00046634948	1471.68
SA29_EXP_4	1754	186.85736656188965	244.2704200744629	0.00078275637	1472.52
SA29_EXP_4	1755	194.60896253585815	242.94679641723633	0.0006528666	1473.36
SA29_EXP_4	1756	209.62235927581787	394.2802619934082	0.0006837122	1474.2
SA29_EXP_4	1757	162.66322135925293	236.21293544769287	0.0005392997	1475.04
SA29_EXP_4	1758	443.42737197875977	85.90428113937378	0.0006578288	1475.88
SA29_EXP_4	1759	327.58381366729736	106.69474124908447	0.00046100235	1476.72
SA29_EXP_4	1760	211.22899055480957	394.29691314697266	0.00068897597	1477.56
SA29_EXP_4	1761	449.7013568878174	85.31734228134155	0.0005500627	1478.4
SA29_EXP_4	1762	88.81558179855347	280.40382385253906	0.00051263033	1479.24
SA29_EXP_4	1763	210.81163883209229	228.44505786895752	0.0005527033	1480.08
SA29_EXP_4	1764	209.20372009277344	395.9100151062012	0.00073829165	1480.92
SA29_EXP_4	1765	80.47479391098022	234.17776107788086	0.0007162501	1481.76
SA29_EXP_4	1766	219.71118450164795	341.3134574890137	0.00047733786	1482.6
SA29_EXP_4	1767	316.6689157485962	109.61416482925415	0.00047812655	1483.44
SA29_EXP_4	1768	208.27326774597168	395.63730239868164	0.0008725799	1484.28
SA29_EXP_4	1769	115.06738662719727	123.09388160705566	0.0019357954	1485.12
SA29_EXP_4	1770	204.07817363739014	395.23120880126953	0.0009857604	1485.96
SA29_EXP_4	1771	210.07444858551025	394.58041191101074	0.00073078845	1486.8
SA29_EXP_4	1772	119.13149356842041	122.5828742980957	0.0016053529	1487.64
SA29_EXP_4	1773	87.18419075012207	284.21725273132324	0.00050598074	1488.48
SA29_EXP_4	1774	320.59922218322754	106.96904182434082	0.0006576715	1489.32
SA29_EXP_4	1775	453.8595199584961	86.060950756073	0.00061170285	1490.16
SA29_EXP_4	1776	204.14631366729736	123.97109985351562	0.014671593	1491.0
SA29_EXP_4	1777	170.5683708190918	242.58562088012695	0.0007498901	1491.84
SA29_EXP_4	1778	325.01189708709717	111.28528118133545	0.00053165917	1492.68
SA29_EXP_4	1779	166.51427745819092	251.06992721557617	0.0005512433	1493.52
SA29_EXP_4	1780	447.7132797241211	85.1848840713501	0.00079313293	1494.36
SA29_EXP_4	1781	77.50533819198608	241.9951343536377	0.0007064036	1495.2
SA29_EXP_4	1782	191.60728454589844	240.24882316589355	0.0005708435	1496.04
SA29_EXP_4	1783	105.13101816177368	122.82631874084473	0.0017455957	1496.88
SA29_EXP_4	1784	453.07765007019043	84.32424545288086	0.000737242	1497.72
SA29_EXP_4	1785	77.40479707717896	238.50450038909912	0.0007580804	1498.56
SA29_EXP_4	1786	118.78727674484253	120.93794345855713	0.011670455	1499.4
SA29_EXP_4	1787	439.45794105529785	87.72380590438843	0.0008594601	1500.24
SA29_EXP_4	1788	204.4158935546875	395.3671073913574	0.0011802157	1501.08
SA29_EXP_4	1789	444.97690200805664	85.65854072570801	0.0005994236	1501.92
SA29_EXP_4	1790	102.42387056350708	124.0799331665039	0.00097268115	1502.76
SA29_EXP_4	1791	18.551526963710785	213.45766067504883	0.00054765696	1503.6
SA29_EXP_4	1792	18.514998257160187	214.18928146362305	0.0005495009	1504.44
SA29_EXP_4	1793	432.8390121459961	85.34443616867065	0.0005299614	1505.28
SA29_EXP_4	1794	205.35922050476074	394.21088218688965	0.00072327594	1506.12
SA29_EXP_4	1795	380.50947189331055	105.83385229110718	0.0007407138	1506.96
SA29_EXP_4	1796	194.05533075332642	244.63743209838867	0.0005700491	1507.8
SA29_EXP_4	1797	314.888334274292	106.6122579574585	0.00069229625	1508.64
SA29_EXP_4	1798	86.83983087539673	281.02163314819336	0.0005090963	1509.48
SA29_EXP_4	1799	319.59803104400635	108.40383052825928	0.00091979024	1510.32
SA29_EXP_4	1800	166.40920639038086	253.99869918823242	0.00056888297	1511.16
SA29_EXP_4	1801	170.10990381240845	245.8058738708496	0.0005497668	1512.0
SA29_EXP_4	1802	88.17963004112244	285.96805572509766	0.0004326979	1512.84
SA29_EXP_4	1803	318.8138961791992	107.55759716033936	0.0007070113	1513.68
SA29_EXP_4	1804	318.058180809021	107.98827409744263	0.000641269	1514.52
SA29_EXP_4	1805	299.5840787887573	105.31376123428345	0.00071007153	1515.36
SA29_EXP_4	1806	317.0696973800659	105.67129611968994	0.0005346969	1516.2
SA29_EXP_4	1807	453.43265533447266	85.82533121109009	0.00066827034	1517.04
SA29_EXP_4	1808	458.6708068847656	87.01815605163574	0.0007584019	1517.88
SA29_EXP_4	1809	446.9743251800537	84.63734865188599	0.0006585132	1518.72
SA29_EXP_4	1810	205.7204008102417	395.94005584716797	0.0010336107	1519.56
SA29_EXP_4	1811	392.1830177307129	90.42285203933716	0.0011668997	1520.4
SA29_EXP_4	1812	194.31078433990479	240.18668174743652	0.0005450169	1521.24
SA29_EXP_4	1813	443.46275329589844	85.57462692260742	0.0009207289	1522.08
SA29_EXP_4	1814	446.5792655944824	82.71089315414429	0.00056230294	1522.92
SA29_EXP_4	1815	398.3292579650879	89.7067666053772	0.00066732493	1523.76
SA29_EXP_4	1816	451.9868850708008	85.37527799606323	0.000567111	1524.6
SA29_EXP_4	1817	18.514052033424377	215.3064250946045	0.0007468911	1525.44
SA29_EXP_4	1818	104.33094501495361	124.26455497741699	0.0010746978	1526.28
SA29_EXP_4	1819	311.7008447647095	110.20812034606934	0.0006420093	1527.12
SA29_EXP_4	1820	18.649719655513763	213.3066987991333	0.00062296697	1527.96
SA29_EXP_4	1821	458.69178771972656	83.97798299789429	0.0005972002	1528.8
SA29_EXP_4	1822	195.10431289672852	241.5475559234619	0.0006332205	1529.64
SA29_EXP_4	1823	163.501238822937	253.67128372192383	0.00048265117	1530.48
SA29_EXP_4	1824	329.31041717529297	112.12094306945801	0.00069160375	1531.32
SA29_EXP_4	1825	325.085973739624	112.85106897354126	0.0006400451	1532.16
SA29_EXP_4	1826	113.94133567810059	117.91840553283691	0.003930349	1533.0
SA29_EXP_4	1827	118.38463544845581	118.3006238937378	0.0007724624	1533.84
SA29_EXP_4	1828	316.10989570617676	107.1092677116394	0.00082887016	1534.68
SA29_EXP_4	1829	171.09366655349731	244.6977710723877	0.0006232271	1535.52
SA29_EXP_4	1830	88.61420750617981	232.3763608932495	0.0005098196	1536.36
SA29_EXP_4	1831	327.2540807723999	109.07869577407837	0.0006195705	1537.2
SA29_EXP_4	1832	210.2600336074829	394.3172264099121	0.0007686998	1538.04
SA29_EXP_4	1833	208.06593894958496	395.8488178253174	0.0008805454	1538.88
SA29_EXP_4	1834	452.89058685302734	86.18292331695557	0.0006205134	1539.72
SA29_EXP_4	1835	314.13559913635254	109.82193946838379	0.00057371537	1540.56
SA29_EXP_4	1836	78.99088263511658	239.00048732757568	0.00065022754	1541.4
SA29_EXP_4	1837	318.00830364227295	106.21094226837158	0.0007553423	1542.24
SA29_EXP_4	1838	311.15546226501465	106.39394760131836	0.00064010796	1543.08
SA29_EXP_4	1839	330.71484565734863	111.22218132019043	0.0005063523	1543.92
SA29_EXP_4	1840	327.71496772766113	109.52150344848633	0.0009035377	1544.76
SA29_EXP_4	1841	443.2493209838867	84.08358335494995	0.0007431495	1545.6
SA29_EXP_4	1842	452.606201171875	84.90410327911377	0.00068185176	1546.44
SA29_EXP_4	1843	316.7841911315918	107.13092565536499	0.0005489222	1547.28
SA29_EXP_4	1844	219.71673965454102	232.50972747802734	0.0005512218	1548.12
SA29_EXP_4	1845	457.8218460083008	84.8267126083374	0.000588353	1548.96
SA29_EXP_4	1846	319.22197341918945	108.36081504821777	0.0005221189	1549.8
SA29_EXP_4	1847	18.407990038394928	214.2967128753662	0.00045036708	1550.64
SA29_EXP_4	1848	79.95676398277283	243.96183013916016	0.0004281856	1551.48
SA29_EXP_4	1849	330.11507987976074	110.42965650558472	0.00046090918	1552.32
SA29_EXP_4	1850	221.797513961792	318.8755989074707	0.0005689489	1553.16
SA29_EXP_4	1851	213.03675174713135	394.9380683898926	0.0007196599	1554.0
SA29_EXP_4	1852	332.29312896728516	107.58841753005981	0.00053676043	1554.84
SA29_EXP_4	1853	316.56460762023926	108.48549127578735	0.0010645863	1555.68
SA29_EXP_4	1854	331.7039489746094	109.46735858917236	0.00073346135	1556.52
SA29_EXP_4	1855	221.16174697875977	319.6739959716797	0.0004961298	1557.36
SA29_EXP_4	1856	118.3861494064331	124.23188209533691	0.005038474	1558.2
SA29_EXP_4	1857	333.69669914245605	106.07073783874512	0.0010406653	1559.04
SA29_EXP_4	1858	166.39187335968018	259.564790725708	0.0006651049	1559.88
SA29_EXP_4	1859	316.6435480117798	107.50906705856323	0.00065023935	1560.72
SA29_EXP_4	1860	315.1966094970703	107.09942579269409	0.000752957	1561.56
SA29_EXP_4	1861	199.21070337295532	241.3904571533203	0.0006759833	1562.4
SA29_EXP_4	1862	197.0737338066101	244.7669219970703	0.0005626456	1563.24
SA29_EXP_4	1863	436.2546443939209	85.86633682250977	0.0007198364	1564.08
SA29_EXP_4	1864	166.94549322128296	257.2400951385498	0.00050869153	1564.92
SA29_EXP_4	1865	77.58097052574158	240.09026527404785	0.0007293171	1565.76
SA29_EXP_4	1866	326.89459323883057	106.5634274482727	0.00058815646	1566.6
SA29_EXP_4	1867	197.02543020248413	242.30295181274414	0.0006533434	1567.44
SA29_EXP_4	1868	77.53129005432129	241.1264705657959	0.0007690097	1568.28
SA29_EXP_4	1869	325.70109367370605	110.01950740814209	0.00075472926	1569.12
SA29_EXP_4	1870	328.56078147888184	109.7807765007019	0.0005878522	1569.96
SA29_EXP_4	1871	391.88036918640137	91.13705635070801	0.0005012545	1570.8
SA29_EXP_4	1872	208.50603580474854	395.05897521972656	0.00061895023	1571.64
SA29_EXP_4	1873	87.63074278831482	280.9104537963867	0.00049417326	1572.48
SA29_EXP_4	1874	87.3158872127533	280.45337677001953	0.0005255568	1573.32
SA29_EXP_4	1875	169.64315176010132	243.10057640075684	0.0009237023	1574.16
SA29_EXP_4	1876	18.249301612377167	214.11043167114258	0.0006793966	1575.0
SA29_EXP_4	1877	201.1861801147461	243.18254470825195	0.0004529296	1575.84
SA29_EXP_4	1878	208.49473476409912	395.3526306152344	0.0009145671	1576.68
SA29_EXP_4	1879	166.74671173095703	259.96490478515625	0.0006910187	1577.52
SA29_EXP_4	1880	194.5085644721985	242.1196746826172	0.0005641327	1578.36
SA29_EXP_4	1881	107.16660022735596	124.2458724975586	0.0013641671	1579.2
SA29_EXP_4	1882	211.20717525482178	395.5741596221924	0.00068899954	1580.04
SA29_EXP_4	1883	192.6841139793396	239.23569202423096	0.00060345454	1580.88
SA29_EXP_4	1884	169.225811958313	244.46619987487793	0.00081508595	1581.72
SA29_EXP_4	1885	185.9452247619629	245.08832931518555	0.00060859224	1582.56
SA29_EXP_4	1886	204.36983108520508	395.33409118652344	0.00068975025	1583.4
SA29_EXP_4	1887	327.68046855926514	110.2678370475769	0.00062822935	1584.24
SA29_EXP_4	1888	78.34243774414062	238.63812446594238	0.00047394194	1585.08
SA29_EXP_4	1889	313.73918056488037	107.04804182052612	0.0006008319	1585.92
SA29_EXP_4	1890	115.89646339416504	125.70456504821777	0.0038407755	1586.76
SA29_EXP_4	1891	77.84835696220398	239.9989414215088	0.00059077796	1587.6
SA29_EXP_4	1892	107.12848901748657	124.78330135345459	0.00140304	1588.44
SA29_EXP_4	1893	79.0789246559143	239.40590858459473	0.00053144	1589.28
SA29_EXP_4	1894	187.1344804763794	239.81110095977783	0.00067067385	1590.12
SA29_EXP_4	1895	317.63761043548584	110.2939510345459	0.0007104919	1590.96
SA29_EXP_4	1896	207.72790908813477	395.33732414245605	0.00077938393	1591.8
SA29_EXP_4	1897	206.21418952941895	395.83497047424316	0.00092666683	1592.64
SA29_EXP_4	1898	205.99279403686523	395.05680084228516	0.0007266184	1593.48
SA29_EXP_4	1899	208.17043781280518	394.9368381500244	0.00074833236	1594.32
SA29_EXP_4	1900	207.05361366271973	395.17839431762695	0.0007941183	1595.16
SA29_EXP_4	1901	316.1436080932617	109.80373620986938	0.00063494337	1596.0
SA29_EXP_4	1902	443.1661605834961	85.53491592407227	0.0007172118	1596.84
SA29_EXP_4	1903	201.71973705291748	125.97116947174072	0.023589408	1597.68
SA29_EXP_4	1904	207.54637718200684	394.7359085083008	0.0008355858	1598.52
SA29_EXP_4	1905	165.29254913330078	255.68567276000977	0.0006536224	1599.36
SA29_EXP_4	1906	320.53937911987305	108.53774785995483	0.0006088017	1600.2
SA29_EXP_4	1907	166.0388946533203	256.4312267303467	0.0005598264	1601.04
SA29_EXP_4	1908	209.2782974243164	395.6213092803955	0.0008456353	1601.88
SA29_EXP_4	1909	163.8646364212036	251.21910095214844	0.00064215524	1602.72
SA29_EXP_4	1910	166.0925030708313	258.3416748046875	0.0005706028	1603.56
SA29_EXP_4	1911	208.85648727416992	394.77087020874023	0.000531416	1604.4
SA29_EXP_4	1912	210.408616065979	394.8159599304199	0.0008537242	1605.24
SA29_EXP_4	1913	314.4991874694824	109.93844747543335	0.0005227406	1606.08
SA29_EXP_4	1914	80.16127943992615	235.123929977417	0.00070581574	1606.92
SA29_EXP_4	1915	208.57813358306885	395.4410934448242	0.00075069297	1607.76
SA29_EXP_4	1916	209.62483882904053	395.18714904785156	0.00075894635	1608.6
SA29_EXP_4	1917	207.79314041137695	395.108642578125	0.0006663126	1609.44
SA29_EXP_4	1918	339.946985244751	106.91111326217651	0.0007690427	1610.28
SA29_EXP_4	1919	208.47227573394775	230.8562135696411	0.00051659247	1611.12
SA29_EXP_4	1920	204.93247509002686	395.91633796691895	0.0008634334	1611.96
SA29_EXP_4	1921	218.20547580718994	225.63677787780762	0.00060109183	1612.8
SA29_EXP_4	1922	208.81152153015137	394.26916122436523	0.00068083295	1613.64
SA29_EXP_4	1923	385.63714027404785	104.2306137084961	0.00047210773	1614.48
SA29_EXP_4	1924	208.36269855499268	221.9470453262329	0.00057849986	1615.32
SA29_EXP_4	1925	314.5786762237549	107.71700620651245	0.0010703002	1616.16
SA29_EXP_4	1926	165.24473428726196	256.0696506500244	0.00043547733	1617.0
SA29_EXP_4	1927	195.2351450920105	241.39131546020508	0.000517786	1617.84
SA29_EXP_4	1928	192.057466506958	240.7236385345459	0.0006795469	1618.68
SA29_EXP_4	1929	445.9019660949707	85.32334327697754	0.0004960938	1619.52
SA29_EXP_4	1930	441.74351692199707	86.3563585281372	0.0006056089	1620.36
SA29_EXP_4	1931	319.9458599090576	107.58044958114624	0.0011324537	1621.2
SA29_EXP_4	1932	317.7186965942383	108.05682420730591	0.00055915746	1622.04
SA29_EXP_4	1933	207.09059238433838	395.4152584075928	0.00083901605	1622.88
SA29_EXP_4	1934	324.3412971496582	109.91774082183838	0.0007034574	1623.72
SA29_EXP_4	1935	383.9613676071167	105.6708025932312	0.00072583085	1624.56
SA29_EXP_4	1936	84.77650284767151	227.9677963256836	0.0010301896	1625.4
SA29_EXP_4	1937	439.824914932251	85.48901796340942	0.000822418	1626.24
SA29_EXP_4	1938	319.136381149292	108.26097249984741	0.0006214672	1627.08
SA29_EXP_4	1939	315.3348684310913	108.83544445037842	0.00095490954	1627.92
SA29_EXP_4	1940	190.21645784378052	239.29492950439453	0.0006120259	1628.76
SA29_EXP_4	1941	209.58614349365234	394.2078495025635	0.00074195646	1629.6
SA29_EXP_4	1942	316.5069580078125	110.77126979827881	0.0011637162	1630.44
SA29_EXP_4	1943	167.67200231552124	260.24065017700195	0.0007018689	1631.28
SA29_EXP_4	1944	80.64999580383301	236.4632749557495	0.0007949633	1632.12
SA29_EXP_4	1945	195.62246799468994	242.96178817749023	0.0005438684	1632.96
SA29_EXP_4	1946	328.9231300354004	110.23236751556396	0.000644047	1633.8
SA29_EXP_4	1947	316.2785530090332	106.43630504608154	0.00078031915	1634.64
SA29_EXP_4	1948	211.47828102111816	225.51863193511963	0.0006450416	1635.48
SA29_EXP_4	1949	208.1165313720703	395.4656982421875	0.000680857	1636.32
SA29_EXP_4	1950	209.09037590026855	394.79312896728516	0.0009762001	1637.16
SA29_EXP_4	1951	210.4865312576294	394.2355155944824	0.00089093443	1638.0
SA29_EXP_4	1952	453.2493591308594	86.81052446365356	0.00060533214	1638.84
SA29_EXP_4	1953	208.14862251281738	395.046443939209	0.0008091211	1639.68
SA29_EXP_4	1954	315.6198501586914	106.98723077774048	0.0009920606	1640.52
SA29_EXP_4	1955	75.61109662055969	238.24285984039307	0.00081820955	1641.36
SA29_EXP_4	1956	447.83501625061035	87.23662376403809	0.00068122376	1642.2
SA29_EXP_4	1957	78.43770384788513	236.62233352661133	0.0005969475	1643.04
SA29_EXP_4	1958	220.32883167266846	299.1863536834717	0.0005132388	1643.88
SA29_EXP_4	1959	207.0981740951538	395.2427673339844	0.00071482593	1644.72
SA29_EXP_4	1960	78.57656478881836	237.78818607330322	0.00066974387	1645.56
SA29_EXP_4	1961	87.46713995933533	282.03088760375977	0.0005507685	1646.4
SA29_EXP_4	1962	329.6933650970459	108.9128565788269	0.00063016446	1647.24
SA29_EXP_4	1963	120.72714567184448	121.83719158172607	0.0021148024	1648.08
SA29_EXP_4	1964	168.86447668075562	245.00739097595215	0.00054503186	1648.92
SA29_EXP_4	1965	116.22599363327026	125.94715118408203	0.0022879697	1649.76
SA29_EXP_4	1966	208.48627090454102	124.24315452575684	0.03359556	1650.6
SA29_EXP_4	1967	103.44595909118652	123.74048709869385	0.0010960798	1651.44
SA29_EXP_4	1968	316.6128635406494	109.73359823226929	0.0006889074	1652.28
SA29_EXP_4	1969	437.3003959655762	87.9578447341919	0.0007283013	1653.12
SA29_EXP_4	1970	77.21819877624512	237.76702880859375	0.0005601974	1653.96
SA29_EXP_4	1971	77.80676484107971	243.18059921264648	0.00047566363	1654.8
SA29_EXP_4	1972	323.55220317840576	109.25034999847412	0.0007432218	1655.64
SA29_EXP_4	1973	220.4972505569458	228.90875816345215	0.00060400314	1656.48
SA29_EXP_4	1974	77.86564826965332	241.56174659729004	0.00077835895	1657.32
SA29_EXP_4	1975	205.94453811645508	394.69611167907715	0.0008138272	1658.16
SA29_EXP_4	1976	171.58093452453613	245.15562057495117	0.00067731395	1659.0
SA29_EXP_4	1977	208.45599174499512	395.112247467041	0.0007086722	1659.84
SA29_EXP_4	1978	208.46951007843018	393.7969493865967	0.0005622832	1660.68
SA29_EXP_4	1979	108.81532430648804	125.44315338134766	0.0022399162	1661.52
SA29_EXP_4	1980	319.97900009155273	108.88102054595947	0.0006797314	1662.36
SA29_EXP_4	1981	167.6146149635315	255.66887855529785	0.00050962216	1663.2
SA29_EXP_4	1982	87.89181113243103	281.7752265930176	0.00053044636	1664.04
SA29_EXP_4	1983	123.7574577331543	121.15141868591309	0.0025821317	1664.88
SA29_EXP_4	1984	205.45854568481445	394.19677734375	0.000640316	1665.72
SA29_EXP_4	1985	329.58812713623047	106.59057855606079	0.0006890466	1666.56
SA29_EXP_4	1986	204.71913814544678	395.0819206237793	0.00075619936	1667.4
SA29_EXP_4	1987	332.63559341430664	108.34610939025879	0.000871354	1668.24
SA29_EXP_4	1988	207.63516426086426	394.3070983886719	0.0007231241	1669.08
SA29_EXP_4	1989	203.92765998840332	122.2014570236206	0.03110527	1669.92
SA29_EXP_4	1990	206.51233196258545	395.79686164855957	0.0009338484	1670.76
SA29_EXP_4	1991	317.4558162689209	108.5242223739624	0.00082448876	1671.6
SA29_EXP_4	1992	211.31834983825684	394.56939697265625	0.0008880075	1672.44
SA29_EXP_4	1993	331.0152530670166	109.87779378890991	0.0007858213	1673.28
SA29_EXP_4	1994	210.06393432617188	395.23876190185547	0.00074085646	1674.12
SA29_EXP_4	1995	164.6311640739441	258.9312744140625	0.000581602	1674.96
SA29_EXP_4	1996	206.54590129852295	395.2606201171875	0.0008307627	1675.8
SA29_EXP_4	1997	317.526650428772	107.88595676422119	0.0011001187	1676.64
SA29_EXP_4	1998	18.199171125888824	210.9894847869873	0.0005328791	1677.48
SA29_EXP_4	1999	210.4377031326294	395.61824798583984	0.0008131442	1678.32
[truncated: 1,656 more rows]
