# Supplementary material for: Measuring inter-individual differences in behavioural types of gilthead seabreams in the laboratory using deep learning
Source: PeerJ. 2022 May 5;10:e13396. doi: 10.7717/peerj.13396 (PMC9080431; doi:10.7717/peerj.13396)
Supplement: Supplemental Information 1 [file peerj-10-13396-s001.zip › Raw validation data/d1/SA29_EXP_4 hom.csv]

0	1
50	0
61	1
124	0
130	1
302	0
340	1
370	0
381	1
446	0
2465	1
2492	0
2536	1
2559	0
2562	1
2661	0
2766	1
2777	0
2802	1
2853	0
2923	1
2930	0
2949	1
