# Supplementary material for: Measuring inter-individual differences in behavioural types of gilthead seabreams in the laboratory using deep learning
Source: PeerJ. 2022 May 5;10:e13396. doi: 10.7717/peerj.13396 (PMC9080431; doi:10.7717/peerj.13396)
Supplement: Supplemental Information 1 [file peerj-10-13396-s001.zip › Raw validation data/d1/SA35_2.csv]

ID	sec	X	Y	%	seconds
SA35_2	1	120.6226110458374	438.69409561157227	0.9991835	0.0
SA35_2	2	110.6428861618042	442.8765106201172	0.9991074	0.52
SA35_2	3	109.00658369064331	441.70918464660645	0.99867225	1.04
SA35_2	4	106.3042163848877	440.6370735168457	0.99906224	1.56
SA35_2	5	111.38663291931152	439.6971130371094	0.9994746	2.08
SA35_2	6	114.00306224822998	440.0006675720215	0.99931324	2.6
SA35_2	7	116.99519157409668	438.8404941558838	0.99916756	3.12
SA35_2	8	111.00313663482666	445.3222846984863	0.9987795	3.64
SA35_2	9	108.29579830169678	439.3501281738281	0.9985318	4.16
SA35_2	10	106.77422285079956	431.89722061157227	0.9990871	4.68
SA35_2	11	114.98758792877197	436.2054634094238	0.9992654	5.2
SA35_2	12	119.92852687835693	443.5564613342285	0.9990404	5.72
SA35_2	13	118.3059573173523	444.92088317871094	0.998995	6.24
SA35_2	14	111.70032024383545	445.4292869567871	0.99859506	6.76
SA35_2	15	113.46306800842285	439.3275833129883	0.9994215	7.28
SA35_2	16	113.74423503875732	441.2271308898926	0.9994287	7.8
SA35_2	17	113.64903450012207	441.7306709289551	0.99917287	8.32
SA35_2	18	110.37794351577759	446.4558219909668	0.9989993	8.84
SA35_2	19	108.51643085479736	448.408899307251	0.99837154	9.36
SA35_2	20	109.05168056488037	447.72605895996094	0.99833304	9.88
SA35_2	21	111.90975904464722	448.2565498352051	0.9986993	10.4
SA35_2	22	110.79256534576416	441.9170951843262	0.9993406	10.92
SA35_2	23	109.60577726364136	446.2654781341553	0.9991984	11.44
SA35_2	24	111.55019998550415	447.7456283569336	0.9990221	11.96
SA35_2	25	115.00346660614014	446.16050720214844	0.99923563	12.48
SA35_2	26	116.436767578125	440.0731086730957	0.99915993	13.0
SA35_2	27	116.5753722190857	440.2540397644043	0.99902916	13.52
SA35_2	28	122.76232242584229	442.83823013305664	0.99807596	14.04
SA35_2	29	118.98277997970581	441.6170310974121	0.9988417	14.56
SA35_2	30	118.57211589813232	440.63650131225586	0.9992199	15.08
SA35_2	31	120.35181522369385	443.6309051513672	0.9988932	15.6
SA35_2	32	120.6369161605835	442.86752700805664	0.99909914	16.12
SA35_2	33	121.05000019073486	441.65493965148926	0.9990414	16.64
SA35_2	34	117.32324361801147	442.29146003723145	0.9990577	17.16
SA35_2	35	120.73147296905518	440.57164192199707	0.99927884	17.68
SA35_2	36	123.23346138000488	440.74493408203125	0.99944335	18.2
SA35_2	37	125.63763856887817	439.01973724365234	0.9991147	18.72
SA35_2	38	127.6213526725769	439.8731231689453	0.9989837	19.24
SA35_2	39	125.28523206710815	440.5502986907959	0.99740183	19.76
SA35_2	40	120.87565660476685	438.8459014892578	0.99831176	20.28
SA35_2	41	117.99839735031128	436.0887336730957	0.99881446	20.8
SA35_2	42	114.72092866897583	437.62707710266113	0.9988186	21.32
SA35_2	43	114.89236354827881	439.3981075286865	0.9986865	21.84
SA35_2	44	121.67199850082397	439.4803047180176	0.99945134	22.36
SA35_2	45	123.87523651123047	441.5420150756836	0.99933285	22.88
SA35_2	46	121.37773036956787	444.75317001342773	0.9993649	23.4
SA35_2	47	119.52050924301147	442.4806308746338	0.99935347	23.92
SA35_2	48	140.5020236968994	414.28479194641113	0.9996363	24.44
SA35_2	49	136.879563331604	414.9399948120117	0.9994055	24.96
SA35_2	50	131.79056644439697	426.19680404663086	0.99950933	25.48
SA35_2	51	131.50426149368286	429.5153045654297	0.9995726	26.0
SA35_2	52	122.82990217208862	438.6679458618164	0.9994752	26.52
SA35_2	53	121.42256498336792	441.37842178344727	0.9991493	27.04
SA35_2	54	120.92106342315674	438.19679260253906	0.9994531	27.56
SA35_2	55	140.53140878677368	388.72535705566406	0.99930334	28.08
SA35_2	56	163.0786895751953	335.37022590637207	0.9995572	28.6
SA35_2	57	182.78669118881226	349.6156597137451	0.9994437	29.12
SA35_2	58	169.71478462219238	411.0256004333496	0.99913496	29.64
SA35_2	59	138.55851888656616	443.43506813049316	0.9976031	30.16
SA35_2	60	124.72330331802368	446.6136932373047	0.9994703	30.68
SA35_2	61	117.17820167541504	443.2145118713379	0.9981218	31.2
SA35_2	62	110.95573902130127	447.8509712219238	0.9989034	31.72
SA35_2	63	111.85722351074219	447.05183029174805	0.9981521	32.24
SA35_2	64	111.26501560211182	446.3315963745117	0.99902534	32.76
SA35_2	65	111.35268211364746	446.9625663757324	0.9982293	33.28
SA35_2	66	109.28514003753662	448.529748916626	0.99905914	33.8
SA35_2	67	111.75596714019775	448.2928276062012	0.9991078	34.32
SA35_2	68	112.92228698730469	446.7682456970215	0.9993105	34.84
SA35_2	69	117.08544492721558	442.4841499328613	0.9989778	35.36
SA35_2	70	118.22553873062134	434.5254135131836	0.9992125	35.88
SA35_2	71	120.90655565261841	435.2768325805664	0.9995766	36.4
SA35_2	72	122.36595153808594	439.0265464782715	0.99947625	36.92
SA35_2	73	120.75899839401245	441.07921600341797	0.9992306	37.44
SA35_2	74	121.11729383468628	441.7169952392578	0.99909353	37.96
SA35_2	75	121.8858003616333	445.0591278076172	0.9991191	38.48
SA35_2	76	116.62033796310425	445.50456047058105	0.9991755	39.0
SA35_2	77	110.10855436325073	441.49560928344727	0.99913317	39.52
SA35_2	78	108.16125869750977	441.94507598876953	0.99917644	40.04
SA35_2	79	108.01478624343872	443.0419921875	0.998604	40.56
SA35_2	80	111.29697561264038	443.858585357666	0.9991861	41.08
SA35_2	81	114.05448913574219	441.23205184936523	0.9992816	41.6
SA35_2	82	119.8784589767456	434.3412780761719	0.99956244	42.12
SA35_2	83	118.04497241973877	432.1720504760742	0.9986986	42.64
SA35_2	84	116.58632755279541	438.5360527038574	0.99921036	43.16
SA35_2	85	115.65669775009155	442.77099609375	0.9983918	43.68
SA35_2	86	117.30614900588989	440.3822135925293	0.99874216	44.2
SA35_2	87	120.1206922531128	442.7962875366211	0.9986268	44.72
SA35_2	88	116.26183986663818	444.102258682251	0.99900454	45.24
SA35_2	89	117.29099750518799	441.7609119415283	0.9990138	45.76
SA35_2	90	124.9487042427063	435.36675453186035	0.99920386	46.28
SA35_2	91	119.19386386871338	438.29678535461426	0.99904317	46.8
SA35_2	92	109.0153694152832	441.4172172546387	0.99906904	47.32
SA35_2	93	108.54326486587524	441.8209648132324	0.99910307	47.84
SA35_2	94	114.11726474761963	445.6903266906738	0.9992888	48.36
SA35_2	95	115.42212963104248	444.1053771972656	0.9993419	48.88
SA35_2	96	120.10766267776489	441.24996185302734	0.9993135	49.4
SA35_2	97	118.3125376701355	444.9286651611328	0.99948883	49.92
SA35_2	98	114.55070972442627	446.61749839782715	0.9992932	50.44
SA35_2	99	110.96582412719727	448.0725288391113	0.99889994	50.96
SA35_2	100	112.39790916442871	445.4916000366211	0.99920964	51.48
SA35_2	101	116.9928789138794	439.44196701049805	0.9991462	52.0
SA35_2	102	122.46042490005493	441.23748779296875	0.9993331	52.52
SA35_2	103	129.38653230667114	434.3705749511719	0.9995185	53.04
SA35_2	104	129.9569010734558	419.3173599243164	0.9995382	53.56
SA35_2	105	121.20938301086426	422.96064376831055	0.999503	54.08
SA35_2	106	117.33531951904297	433.37162017822266	0.99913603	54.6
SA35_2	107	113.69640827178955	435.8112144470215	0.9993357	55.12
SA35_2	108	107.79567956924438	441.293363571167	0.998934	55.64
SA35_2	109	109.65981483459473	441.02725982666016	0.99868363	56.16
SA35_2	110	113.15363645553589	438.0619239807129	0.99832124	56.68
SA35_2	111	109.61635112762451	437.93824195861816	0.9990414	57.2
SA35_2	112	112.40798234939575	430.01352310180664	0.99938715	57.72
SA35_2	113	112.35041618347168	432.7949810028076	0.9990202	58.24
SA35_2	114	111.03836297988892	441.5467643737793	0.99842876	58.76
SA35_2	115	112.26952075958252	444.0834045410156	0.99877554	59.28
SA35_2	116	107.6489806175232	444.7947406768799	0.9992711	59.8
SA35_2	117	109.29311513900757	438.9034652709961	0.99933964	60.32
SA35_2	118	109.56060886383057	439.95718002319336	0.9992132	60.84
SA35_2	119	110.60209274291992	438.4357452392578	0.9991442	61.36
SA35_2	120	110.72039604187012	446.32633209228516	0.9988925	61.88
SA35_2	121	108.34344625473022	446.7193794250488	0.99877924	62.4
SA35_2	122	108.64458084106445	445.7878875732422	0.9993017	62.92
SA35_2	123	110.4074239730835	446.97046279907227	0.99920326	63.44
SA35_2	124	117.75773763656616	440.0218963623047	0.9992157	63.96
SA35_2	125	121.48101329803467	429.5610809326172	0.9992482	64.48
SA35_2	126	119.44928169250488	427.6896572113037	0.99931276	65.0
SA35_2	127	113.6367917060852	439.8097801208496	0.99921346	65.52
SA35_2	128	114.46282863616943	442.3600673675537	0.9987276	66.04
SA35_2	129	108.46192836761475	443.2463836669922	0.997519	66.56
SA35_2	130	114.98522758483887	443.7692642211914	0.99920064	67.08
SA35_2	131	123.34281206130981	443.65631103515625	0.99925715	67.6
SA35_2	132	120.44978141784668	441.9594955444336	0.9994697	68.12
SA35_2	133	116.0820484161377	443.4107208251953	0.99943024	68.64
SA35_2	134	116.66899919509888	440.59372901916504	0.9993611	69.16
SA35_2	135	123.52162599563599	439.7493553161621	0.99934596	69.68
SA35_2	136	121.8529224395752	445.2901268005371	0.99929595	70.2
SA35_2	137	121.57571315765381	444.46277618408203	0.99919933	70.72
SA35_2	138	119.11282539367676	439.7998523712158	0.9991335	71.24
SA35_2	139	114.09932374954224	441.38580322265625	0.9992724	71.76
SA35_2	140	113.28691244125366	441.2319087982178	0.9995654	72.28
SA35_2	141	115.27680158615112	443.06671142578125	0.9991605	72.8
SA35_2	142	118.93330812454224	445.4340362548828	0.99912244	73.32
SA35_2	143	116.83943271636963	444.7847270965576	0.99916804	73.84
SA35_2	144	117.95547008514404	443.2829475402832	0.99960405	74.36
SA35_2	145	117.10014343261719	445.7940673828125	0.9992072	74.88
SA35_2	146	122.34382629394531	438.5515022277832	0.99938107	75.4
SA35_2	147	118.14721822738647	444.9726676940918	0.99927324	75.92
SA35_2	148	112.03166246414185	446.6305732727051	0.9987153	76.44
SA35_2	149	109.77069139480591	444.8299026489258	0.9980862	76.96
SA35_2	150	116.88982248306274	445.17208099365234	0.99936706	77.48
SA35_2	151	125.47142505645752	435.73556900024414	0.999212	78.0
SA35_2	152	122.46009111404419	423.1150817871094	0.99970156	78.52
SA35_2	153	123.54617118835449	418.0718994140625	0.99952674	79.04
SA35_2	154	125.20751953125	427.25406646728516	0.9992156	79.56
SA35_2	155	120.45435905456543	436.8848419189453	0.99938416	80.08
SA35_2	156	115.9437894821167	440.31460762023926	0.99882954	80.6
SA35_2	157	118.3071494102478	440.97301483154297	0.9991622	81.12
SA35_2	158	121.8809962272644	439.07461166381836	0.99922574	81.64
SA35_2	159	122.08482027053833	438.0610942840576	0.9989698	82.16
SA35_2	160	122.92640209197998	437.2079086303711	0.99923587	82.68
SA35_2	161	121.56736850738525	441.4003086090088	0.99906105	83.2
SA35_2	162	117.75482892990112	444.7112274169922	0.998588	83.72
SA35_2	163	118.4760332107544	444.0856647491455	0.9988906	84.24
SA35_2	164	116.8902039527893	444.2387866973877	0.9985911	84.76
SA35_2	165	118.28196048736572	443.6484432220459	0.99867034	85.28
SA35_2	166	114.4005537033081	443.83432388305664	0.99857104	85.8
SA35_2	167	113.31937313079834	446.48889541625977	0.99862623	86.32
SA35_2	168	109.53559875488281	446.02749824523926	0.9988243	86.84
SA35_2	169	110.12868881225586	443.7091827392578	0.99867874	87.36
SA35_2	170	113.56948614120483	441.97214126586914	0.99890137	87.88
SA35_2	171	110.49121618270874	438.4316825866699	0.998691	88.4
SA35_2	172	111.88706159591675	436.8581485748291	0.99935025	88.92
SA35_2	173	108.22147130966187	441.54041290283203	0.9992931	89.44
SA35_2	174	116.02141857147217	446.48534774780273	0.9990356	89.96
SA35_2	175	112.99816370010376	446.8715286254883	0.9991567	90.48
SA35_2	176	108.79597663879395	446.5880012512207	0.99876595	91.0
SA35_2	177	112.80064582824707	446.1137294769287	0.9994492	91.52
SA35_2	178	114.65884447097778	441.1445617675781	0.99890816	92.04
SA35_2	179	117.5407886505127	441.7533874511719	0.9987375	92.56
SA35_2	180	116.2598967552185	443.18246841430664	0.9980604	93.08
SA35_2	181	115.99427461624146	444.52091217041016	0.9986093	93.6
SA35_2	182	119.93825435638428	436.90338134765625	0.9986106	94.12
SA35_2	183	141.9204831123352	409.3592834472656	0.9994735	94.64
SA35_2	184	131.44311904907227	331.7148971557617	0.9996131	95.16
SA35_2	185	143.60575675964355	227.66808986663818	0.99734014	95.68
SA35_2	186	155.49452304840088	125.72678089141846	0.9980755	96.2
SA35_2	187	185.47143936157227	138.20700645446777	0.9984484	96.72
SA35_2	188	165.25650024414062	248.97062301635742	0.9996655	97.24
SA35_2	189	114.87414836883545	370.0234794616699	0.99922514	97.76
SA35_2	190	112.62977123260498	430.3378486633301	0.99921644	98.28
SA35_2	191	113.45906257629395	443.6564826965332	0.9991835	98.8
SA35_2	192	113.35899829864502	441.9026184082031	0.9990656	99.32
SA35_2	193	112.51692771911621	439.20138359069824	0.998689	99.84
SA35_2	194	112.49302625656128	443.0411624908447	0.9990575	100.36
SA35_2	195	112.77526617050171	446.0042953491211	0.99857974	100.88
SA35_2	196	115.77086448669434	445.52101135253906	0.9989434	101.4
SA35_2	197	115.05788564682007	440.40836334228516	0.99921703	101.92
SA35_2	198	112.88189888000488	442.85977363586426	0.9983485	102.44
SA35_2	199	117.15055704116821	444.97066497802734	0.99918133	102.96
SA35_2	200	115.67966938018799	444.7111415863037	0.9988582	103.48
SA35_2	201	112.6936674118042	445.98352432250977	0.9990632	104.0
SA35_2	202	111.21779680252075	441.53783798217773	0.9992482	104.52
SA35_2	203	113.78966569900513	442.51152992248535	0.99931085	105.04
SA35_2	204	107.28847980499268	446.8938159942627	0.9989397	105.56
SA35_2	205	113.76711130142212	441.1171531677246	0.99872667	106.08
SA35_2	206	125.3186821937561	435.0648880004883	0.99927133	106.6
SA35_2	207	128.7386178970337	430.7303237915039	0.9993685	107.12
SA35_2	208	132.69819021224976	428.99219512939453	0.99927944	107.64
SA35_2	209	131.98354244232178	429.55867767333984	0.99960655	108.16
SA35_2	210	123.76985549926758	438.90478134155273	0.999493	108.68
SA35_2	211	120.67176103591919	438.4997749328613	0.9994499	109.2
SA35_2	212	111.52675151824951	436.0177230834961	0.9984522	109.72
SA35_2	213	112.67914772033691	421.6124725341797	0.9995617	110.24
SA35_2	214	115.47448635101318	425.7499694824219	0.9993899	110.76
SA35_2	215	112.58350610733032	441.85821533203125	0.99927396	111.28
SA35_2	216	121.67614698410034	439.9013328552246	0.9994734	111.8
SA35_2	217	144.19018030166626	412.954044342041	0.999461	112.32
SA35_2	218	163.72830867767334	411.9647026062012	0.99948347	112.84
SA35_2	219	130.1550030708313	431.0519027709961	0.99869555	113.36
SA35_2	220	123.73204231262207	385.63276290893555	0.9992889	113.88
SA35_2	221	143.01273822784424	294.12391662597656	0.9988619	114.4
SA35_2	222	151.97542905807495	229.4309663772583	0.9990445	114.92
SA35_2	223	138.36265802383423	228.67926120758057	0.9985831	115.44
SA35_2	224	132.68598318099976	333.5640335083008	0.99880195	115.96
SA35_2	225	121.15532159805298	420.54548263549805	0.9994553	116.48
SA35_2	226	112.5647783279419	440.37431716918945	0.9992636	117.0
SA35_2	227	109.40706729888916	442.8496742248535	0.9991455	117.52
SA35_2	228	111.99917793273926	444.7634696960449	0.99891543	118.04
SA35_2	229	113.10532093048096	443.2548522949219	0.9987446	118.56
SA35_2	230	117.22480058670044	439.78219985961914	0.999146	119.08
SA35_2	231	118.83324384689331	437.2760581970215	0.99909854	119.6
SA35_2	232	121.53223752975464	438.8220405578613	0.9983563	120.12
SA35_2	233	124.69379901885986	440.35792350769043	0.99846065	120.64
SA35_2	234	124.00107383728027	438.75123023986816	0.9992291	121.16
SA35_2	235	125.2245306968689	438.57436180114746	0.99909174	121.68
SA35_2	236	120.65683603286743	440.0756549835205	0.99751854	122.2
SA35_2	237	113.4206771850586	440.68559646606445	0.9985807	122.72
SA35_2	238	123.94241094589233	438.25544357299805	0.9992786	123.24
SA35_2	239	120.56331634521484	438.78278732299805	0.99918646	123.76
SA35_2	240	119.57083940505981	442.5830268859863	0.99868375	124.28
SA35_2	241	117.9930329322815	440.36853790283203	0.9992956	124.8
SA35_2	242	114.96104001998901	441.1013603210449	0.999546	125.32
SA35_2	243	120.65984010696411	437.1137809753418	0.99941957	125.84
SA35_2	244	115.30156135559082	438.6540412902832	0.9992204	126.36
SA35_2	245	117.1427845954895	442.0664978027344	0.9994578	126.88
SA35_2	246	116.87679290771484	443.71376037597656	0.99945897	127.4
SA35_2	247	116.89915657043457	444.0128517150879	0.9994703	127.92
SA35_2	248	120.41503190994263	439.3301582336426	0.9991019	128.44
SA35_2	249	121.16398811340332	432.6550483703613	0.99940693	128.96
SA35_2	250	117.42724180221558	433.29365730285645	0.9992331	129.48
SA35_2	251	111.72661781311035	437.0993900299072	0.9986778	130.0
SA35_2	252	106.85018301010132	445.6303596496582	0.9974585	130.52
SA35_2	253	106.95432424545288	445.60020446777344	0.99779713	131.04
SA35_2	254	115.36434888839722	441.87360763549805	0.99864894	131.56
SA35_2	255	117.73619651794434	444.5265769958496	0.9991062	132.08
SA35_2	256	116.2122130393982	443.3312129974365	0.9975696	132.6
SA35_2	257	112.961745262146	443.6012077331543	0.9991054	133.12
SA35_2	258	116.00289344787598	441.5255641937256	0.99922407	133.64
SA35_2	259	114.25390243530273	444.1599655151367	0.99925333	134.16
SA35_2	260	118.52483749389648	441.3193702697754	0.9992085	134.68
SA35_2	261	122.28202819824219	436.4087104797363	0.99944454	135.2
SA35_2	262	121.73057794570923	440.0166320800781	0.99920624	135.72
SA35_2	263	114.885413646698	440.72290420532227	0.9991487	136.24
SA35_2	264	115.33972024917603	441.5445327758789	0.9988433	136.76
SA35_2	265	119.02302503585815	441.3735008239746	0.99801946	137.28
SA35_2	266	122.60044813156128	443.4495162963867	0.9988895	137.8
SA35_2	267	118.05272102355957	442.2692012786865	0.9990079	138.32
SA35_2	268	115.35953283309937	439.5548915863037	0.99918836	138.84
SA35_2	269	119.90293264389038	432.2639465332031	0.9992136	139.36
SA35_2	270	118.71005296707153	434.81346130371094	0.9995277	139.88
SA35_2	271	121.2489128112793	433.22113037109375	0.9990151	140.4
SA35_2	272	116.49496555328369	437.79247283935547	0.9993894	140.92
SA35_2	273	116.61279201507568	441.27184867858887	0.999116	141.44
SA35_2	274	120.6305980682373	438.2643699645996	0.9994288	141.96
SA35_2	275	124.09273386001587	438.1454658508301	0.99934274	142.48
SA35_2	276	126.19720697402954	432.01160430908203	0.9994288	143.0
SA35_2	277	127.4700403213501	430.04528045654297	0.99945754	143.52
SA35_2	278	128.64755392074585	433.78509521484375	0.9992667	144.04
SA35_2	279	128.76665592193604	421.88581466674805	0.99966955	144.56
SA35_2	280	128.03274393081665	408.42495918273926	0.99943167	145.08
SA35_2	281	122.95111417770386	426.5419578552246	0.99904746	145.6
SA35_2	282	112.9680871963501	441.6415786743164	0.9989944	146.12
SA35_2	283	111.81743144989014	442.80346870422363	0.999033	146.64
SA35_2	284	111.5652322769165	443.68263244628906	0.9985896	147.16
SA35_2	285	117.48090982437134	440.5169677734375	0.9989343	147.68
SA35_2	286	120.05753517150879	437.1847915649414	0.9991604	148.2
SA35_2	287	118.14138889312744	439.65322494506836	0.99922156	148.72
SA35_2	288	115.60238599777222	441.6060733795166	0.99875474	149.24
SA35_2	289	112.8265380859375	445.58956146240234	0.99905807	149.76
SA35_2	290	112.51842975616455	446.47324562072754	0.9988889	150.28
SA35_2	291	108.9210033416748	444.2168426513672	0.9979873	150.8
SA35_2	292	117.12304353713989	441.0171890258789	0.9993155	151.32
SA35_2	293	123.97065162658691	439.65319633483887	0.9992747	151.84
SA35_2	294	121.80800437927246	439.8397636413574	0.9994692	152.36
SA35_2	295	118.01837682723999	442.9574775695801	0.99928683	152.88
SA35_2	296	117.1775221824646	442.8531074523926	0.9991215	153.4
SA35_2	297	119.72280740737915	443.5622978210449	0.9992705	153.92
SA35_2	298	117.58718490600586	443.1221866607666	0.99884284	154.44
SA35_2	299	113.9562726020813	443.45343589782715	0.99904376	154.96
SA35_2	300	113.35723400115967	443.19751739501953	0.9976866	155.48
SA35_2	301	116.77806377410889	436.3411331176758	0.9989215	156.0
SA35_2	302	119.94919776916504	435.6142044067383	0.9988456	156.52
SA35_2	303	119.30215358734131	436.0531425476074	0.99925965	157.04
SA35_2	304	117.94019937515259	435.94676971435547	0.9994141	157.56
SA35_2	305	116.75703525543213	427.60748863220215	0.9993357	158.08
SA35_2	306	123.11794757843018	429.89562034606934	0.99945337	158.6
SA35_2	307	115.43487310409546	437.0547866821289	0.99926215	159.12
SA35_2	308	112.04500198364258	441.5426445007324	0.9992519	159.64
SA35_2	309	119.29354667663574	445.9747123718262	0.9992848	160.16
SA35_2	310	117.18525886535645	444.85264778137207	0.9991646	160.68
SA35_2	311	119.47548389434814	442.7699375152588	0.99909115	161.2
SA35_2	312	118.26608180999756	444.7723960876465	0.9989526	161.72
SA35_2	313	113.09926509857178	443.00293922424316	0.9988223	162.24
SA35_2	314	117.94424057006836	441.75167083740234	0.9989629	162.76
SA35_2	315	118.90712976455688	440.0318241119385	0.99879444	163.28
SA35_2	316	117.0289158821106	442.01488494873047	0.9989477	163.8
SA35_2	317	110.48730611801147	441.42168045043945	0.99888307	164.32
SA35_2	318	110.43329238891602	441.47449493408203	0.9988783	164.84
SA35_2	319	111.30492687225342	441.65788650512695	0.99921584	165.36
SA35_2	320	109.39573049545288	445.38122177124023	0.9986261	165.88
SA35_2	321	109.46805477142334	447.3445415496826	0.9990134	166.4
SA35_2	322	110.62724590301514	444.09244537353516	0.99875283	166.92
SA35_2	323	110.3214979171753	441.4714050292969	0.99831104	167.44
SA35_2	324	111.0532283782959	445.67785263061523	0.99873155	167.96
SA35_2	325	113.2537841796875	444.75311279296875	0.99921894	168.48
SA35_2	326	112.46706247329712	440.43033599853516	0.999064	169.0
SA35_2	327	111.89000606536865	438.863582611084	0.99894434	169.52
SA35_2	328	114.69075679779053	436.39062881469727	0.9993925	170.04
SA35_2	329	119.30724382400513	443.42891693115234	0.99909806	170.56
SA35_2	330	120.23630142211914	442.13768005371094	0.9989298	171.08
SA35_2	331	120.81302404403687	437.72583961486816	0.9992478	171.6
SA35_2	332	115.5093789100647	432.1835517883301	0.99899834	172.12
SA35_2	333	112.74212598800659	435.16845703125	0.999153	172.64
SA35_2	334	105.2935242652893	432.1182632446289	0.99939764	173.16
SA35_2	335	107.94765949249268	433.3513927459717	0.999037	173.68
SA35_2	336	108.74236822128296	444.37960624694824	0.9993319	174.2
SA35_2	337	109.33730602264404	446.2825298309326	0.9991505	174.72
SA35_2	338	114.59531784057617	441.63660049438477	0.99874926	175.24
SA35_2	339	117.2179102897644	442.71984100341797	0.99898225	175.76
SA35_2	340	117.37655401229858	440.4103660583496	0.9991591	176.28
SA35_2	341	114.86515998840332	442.9987907409668	0.99913126	176.8
SA35_2	342	114.73078727722168	443.99868965148926	0.99941516	177.32
SA35_2	343	116.48846864700317	444.9019718170166	0.99900156	177.84
SA35_2	344	112.75039911270142	443.8301467895508	0.99932027	178.36
SA35_2	345	118.04015636444092	446.06420516967773	0.9993781	178.88
SA35_2	346	111.96516752243042	446.24361991882324	0.9989084	179.4
SA35_2	347	117.99073219299316	445.3337287902832	0.99901664	179.92
SA35_2	348	113.30301761627197	444.1098403930664	0.998548	180.44
SA35_2	349	114.56094980239868	442.49645233154297	0.99902284	180.96
SA35_2	350	115.68843126296997	442.7588939666748	0.9992349	181.48
SA35_2	351	106.20795488357544	448.3384323120117	0.9983569	182.0
SA35_2	352	110.14772653579712	447.30932235717773	0.9985954	182.52
SA35_2	353	118.96289587020874	440.7197570800781	0.9989592	183.04
SA35_2	354	113.60684633255005	443.29699516296387	0.9983729	183.56
SA35_2	355	118.91731023788452	433.9629936218262	0.9981425	184.08
SA35_2	356	111.40506267547607	429.75494384765625	0.99919254	184.6
SA35_2	357	119.11948919296265	438.8401222229004	0.9991289	185.12
SA35_2	358	118.58528852462769	442.80632972717285	0.99918586	185.64
SA35_2	359	127.90296077728271	433.0203151702881	0.99938595	186.16
SA35_2	360	125.98069906234741	420.73808670043945	0.99926823	186.68
SA35_2	361	135.56504249572754	357.5254440307617	0.9994407	187.2
SA35_2	362	140.07878303527832	261.39564514160156	0.99921465	187.72
SA35_2	363	138.80268335342407	181.3143825531006	0.9983329	188.24
SA35_2	364	162.42107152938843	148.72581481933594	0.99911386	188.76
SA35_2	365	151.4286756515503	240.37227630615234	0.99969196	189.28
SA35_2	366	114.25201892852783	387.6028633117676	0.99885714	189.8
SA35_2	367	110.71434020996094	432.44839668273926	0.9992199	190.32
SA35_2	368	111.73455715179443	433.8753318786621	0.9991295	190.84
SA35_2	369	118.69891881942749	434.1533088684082	0.99947757	191.36
SA35_2	370	121.11091613769531	433.613977432251	0.9990301	191.88
SA35_2	371	119.76698637008667	442.8836917877197	0.99920136	192.4
SA35_2	372	120.92176675796509	443.4074306488037	0.9991078	192.92
SA35_2	373	120.84803581237793	439.8335266113281	0.99953985	193.44
SA35_2	374	118.83282661437988	440.35011291503906	0.9992249	193.96
SA35_2	375	120.57502269744873	443.7037181854248	0.9992804	194.48
SA35_2	376	109.95380878448486	442.5161361694336	0.99798334	195.0
SA35_2	377	107.11970329284668	443.85669708251953	0.99880564	195.52
SA35_2	378	119.19372081756592	437.0082092285156	0.99929583	196.04
SA35_2	379	120.57309150695801	431.00186347961426	0.9993168	196.56
SA35_2	380	117.15922355651855	432.73218154907227	0.9993932	197.08
SA35_2	381	110.01671552658081	439.0099239349365	0.99941635	197.6
SA35_2	382	109.21868085861206	441.7603397369385	0.99911016	198.12
SA35_2	383	109.41406488418579	442.3931121826172	0.9989471	198.64
SA35_2	384	110.09931564331055	442.20468521118164	0.9991025	199.16
SA35_2	385	113.35450410842896	445.0282859802246	0.9986167	199.68
SA35_2	386	114.17585611343384	444.23638343811035	0.99891174	200.2
SA35_2	387	115.54923057556152	442.2897720336914	0.9990395	200.72
SA35_2	388	136.9939088821411	426.62893295288086	0.9871885	201.24
SA35_2	389	169.13199424743652	378.2021713256836	0.99757534	201.76
SA35_2	390	171.8958854675293	377.5514602661133	0.98760766	202.28
SA35_2	391	182.10790157318115	369.5357322692871	0.98673356	202.8
SA35_2	392	185.71624755859375	361.23830795288086	0.993547	203.32
SA35_2	393	197.81475067138672	383.52453231811523	0.9968959	203.84
SA35_2	394	240.90845584869385	395.87379455566406	0.9937995	204.36
SA35_2	395	227.42938995361328	404.7937488555908	0.99964154	204.88
SA35_2	396	171.0871458053589	425.54346084594727	0.99942696	205.4
SA35_2	397	145.08627653121948	442.88683891296387	0.999316	205.92
SA35_2	398	137.65453100204468	441.9276523590088	0.9991881	206.44
SA35_2	399	137.35156059265137	441.99560165405273	0.9980568	206.96
SA35_2	400	131.04698657989502	445.51551818847656	0.9993449	207.48
SA35_2	401	132.46272802352905	440.4136848449707	0.99858826	208.0
SA35_2	402	125.33966302871704	429.7076225280762	0.998106	208.52
SA35_2	403	126.12159252166748	427.1015739440918	0.99912924	209.04
SA35_2	404	125.34846067428589	426.05332374572754	0.99939954	209.56
SA35_2	405	133.12896490097046	418.9080619812012	0.99967134	210.08
SA35_2	406	135.04594564437866	423.38172912597656	0.99963164	210.6
SA35_2	407	135.88756322860718	430.9380340576172	0.9995059	211.12
SA35_2	408	134.77648496627808	433.0858898162842	0.9993605	211.64
SA35_2	409	129.99582290649414	436.3721466064453	0.99953234	212.16
SA35_2	410	127.68282890319824	436.75549507141113	0.99929357	212.68
SA35_2	411	125.99819898605347	435.69273948669434	0.9995932	213.2
SA35_2	412	119.7683572769165	438.3417320251465	0.9991702	213.72
SA35_2	413	118.98765563964844	437.909517288208	0.99929976	214.24
SA35_2	414	118.17307472229004	439.6006965637207	0.99916744	214.76
SA35_2	415	115.20729064941406	434.32777404785156	0.9991524	215.28
SA35_2	416	113.83340358734131	434.78015899658203	0.99923944	215.8
SA35_2	417	116.85583591461182	433.3078193664551	0.9993568	216.32
SA35_2	418	116.91486835479736	434.1372299194336	0.9992312	216.84
SA35_2	419	122.40005731582642	436.2389945983887	0.9991875	217.36
SA35_2	420	117.43824481964111	440.5381393432617	0.9984819	217.88
SA35_2	421	119.47479248046875	442.9289245605469	0.9978714	218.4
SA35_2	422	122.4254846572876	441.49755477905273	0.99810046	218.92
SA35_2	423	126.60540342330933	436.80198669433594	0.9988576	219.44
SA35_2	424	121.05854749679565	427.42481231689453	0.99923944	219.96
SA35_2	425	127.35817432403564	426.65502548217773	0.9996044	220.48
SA35_2	426	124.18653964996338	434.4205856323242	0.99939656	221.0
SA35_2	427	119.19369697570801	440.6704902648926	0.99922836	221.52
SA35_2	428	116.28189086914062	440.4513931274414	0.99925584	222.04
SA35_2	429	113.1204605102539	437.96828269958496	0.99901867	222.56
SA35_2	430	114.24480676651001	440.4349708557129	0.9990853	223.08
SA35_2	431	115.2165174484253	442.25818634033203	0.9982492	223.6
SA35_2	432	117.67944097518921	439.05158042907715	0.99924695	224.12
SA35_2	433	118.5395359992981	438.84799003601074	0.999091	224.64
SA35_2	434	118.5659408569336	440.5088424682617	0.999316	225.16
SA35_2	435	116.0376787185669	440.1016044616699	0.9991365	225.68
SA35_2	436	115.20955562591553	439.92939949035645	0.99907494	226.2
SA35_2	437	118.61293315887451	439.2967700958252	0.9994091	226.72
SA35_2	438	123.60278367996216	427.24199295043945	0.9991978	227.24
SA35_2	439	136.51649951934814	397.79425621032715	0.9991442	227.76
SA35_2	440	131.3793659210205	415.1685905456543	0.99937695	228.28
SA35_2	441	124.53588247299194	430.7252311706543	0.9995067	228.8
SA35_2	442	124.77724552154541	433.1772994995117	0.99935013	229.32
SA35_2	443	119.46041584014893	434.1537380218506	0.99873835	229.84
SA35_2	444	118.41962337493896	427.1272945404053	0.99791723	230.36
SA35_2	445	153.01263332366943	416.1808776855469	0.9993315	230.88
SA35_2	446	157.0865511894226	409.01209831237793	0.9993168	231.4
SA35_2	447	154.93130683898926	414.38395500183105	0.9995468	231.92
SA35_2	448	151.46348476409912	416.47862434387207	0.999408	232.44
SA35_2	449	142.70555973052979	418.25294494628906	0.99971396	232.96
SA35_2	450	122.36322164535522	426.92490577697754	0.9993771	233.48
SA35_2	451	119.71851587295532	435.97140312194824	0.99943227	234.0
SA35_2	452	119.99237537384033	438.9690971374512	0.99931014	234.52
SA35_2	453	118.62311363220215	439.82276916503906	0.99942744	235.04
SA35_2	454	127.52358913421631	425.67541122436523	0.9995702	235.56
SA35_2	455	178.81561517715454	408.7402153015137	0.9996234	236.08
SA35_2	456	171.56574726104736	422.77281761169434	0.99969506	236.6
SA35_2	457	137.06605434417725	430.3788757324219	0.9992067	237.12
SA35_2	458	131.76119327545166	389.03743743896484	0.9992706	237.64
SA35_2	459	135.98369359970093	292.9419422149658	0.9994246	238.16
SA35_2	460	126.63654088973999	277.19661712646484	0.999691	238.68
SA35_2	461	111.7316484451294	355.9446430206299	0.9984528	239.2
SA35_2	462	104.17896509170532	422.73253440856934	0.99856144	239.72
SA35_2	463	108.8287353515625	435.1049995422363	0.9993475	240.24
SA35_2	464	112.81230449676514	436.01489067077637	0.9991548	240.76
SA35_2	465	118.28323602676392	435.5771827697754	0.99950194	241.28
SA35_2	466	121.61630392074585	436.8566608428955	0.99953306	241.8
SA35_2	467	120.92002630233765	438.4774589538574	0.99878937	242.32
SA35_2	468	120.48894166946411	438.34075927734375	0.99900454	242.84
SA35_2	469	121.91981077194214	438.4585475921631	0.999079	243.36
SA35_2	470	120.16410827636719	441.4587593078613	0.99898607	243.88
SA35_2	471	115.72202444076538	440.8546829223633	0.9983119	244.4
SA35_2	472	114.25595283508301	440.73506355285645	0.9990671	244.92
SA35_2	473	116.9532060623169	440.2719497680664	0.997603	245.44
SA35_2	474	125.08907318115234	435.7166004180908	0.9991898	245.96
SA35_2	475	127.15657949447632	431.6999816894531	0.9993375	246.48
SA35_2	476	120.87928056716919	435.2482223510742	0.9995677	247.0
SA35_2	477	120.0542688369751	441.4361572265625	0.999003	247.52
SA35_2	478	114.40200805664062	437.94568061828613	0.9995485	248.04
SA35_2	479	115.51855802536011	434.75186347961426	0.9993906	248.56
SA35_2	480	117.47860908508301	435.12213706970215	0.9994454	249.08
SA35_2	481	117.35495328903198	443.8250541687012	0.99916875	249.6
SA35_2	482	119.89368200302124	440.1862049102783	0.99902177	250.12
SA35_2	483	110.29052734375	441.6014099121094	0.99907243	250.64
SA35_2	484	112.05525398254395	440.94715118408203	0.99862075	251.16
SA35_2	485	118.83361339569092	443.15574645996094	0.9990056	251.68
SA35_2	486	119.71800327301025	443.2261276245117	0.9991835	252.2
SA35_2	487	121.62361145019531	439.3300724029541	0.99936575	252.72
SA35_2	488	113.68449926376343	442.66530990600586	0.99866676	253.24
SA35_2	489	112.16601133346558	443.82190704345703	0.99924266	253.76
SA35_2	490	117.11132526397705	440.1503562927246	0.99918145	254.28
SA35_2	491	120.51327228546143	433.4889793395996	0.99907035	254.8
SA35_2	492	121.37857675552368	426.3878059387207	0.99938047	255.32
SA35_2	493	116.64053201675415	427.9646301269531	0.9994161	255.84
SA35_2	494	116.63055419921875	432.56675720214844	0.9993299	256.36
SA35_2	495	115.58600664138794	441.09975814819336	0.99884784	256.88
SA35_2	496	121.10757827758789	443.9999771118164	0.9993612	257.4
SA35_2	497	123.24445247650146	442.9109001159668	0.9992385	257.92
SA35_2	498	119.09464597702026	437.6432132720947	0.9991984	258.44
SA35_2	499	115.45606851577759	438.5551071166992	0.99759966	258.96
SA35_2	500	116.78686141967773	440.20036697387695	0.9968381	259.48
SA35_2	501	116.43545627593994	439.1743469238281	0.9979348	260.0
SA35_2	502	121.19266986846924	435.29428482055664	0.9962088	260.52
SA35_2	503	108.41046571731567	426.12281799316406	0.9985336	261.04
SA35_2	504	121.08447551727295	401.4180278778076	0.99748105	261.56
SA35_2	505	120.98791599273682	369.83470916748047	0.998114	262.08
SA35_2	506	626.1337280273438	144.83004570007324	0.9824058	262.6
SA35_2	507	626.0793685913086	144.37544345855713	0.9693077	263.12
SA35_2	508	157.11908340454102	286.75068855285645	0.99143654	263.64
SA35_2	509	175.60555934906006	276.2511348724365	0.9772107	264.16
SA35_2	510	626.6360282897949	143.74866485595703	0.9648899	264.68
SA35_2	511	218.63598823547363	256.29807472229004	0.9993467	265.2
SA35_2	512	207.10573196411133	254.04779434204102	0.99905306	265.72
SA35_2	513	201.3920545578003	253.3787727355957	0.9988053	266.24
SA35_2	514	196.12747430801392	256.2919235229492	0.9992331	266.76
SA35_2	515	181.75032138824463	258.18843841552734	0.99727744	267.28
SA35_2	516	162.44611740112305	276.0384464263916	0.9908399	267.8
SA35_2	517	155.454421043396	330.1366424560547	0.99942505	268.32
SA35_2	518	142.94506311416626	401.6579532623291	0.99951875	268.84
SA35_2	519	133.518385887146	423.4910202026367	0.9992085	269.36
SA35_2	520	124.94122982025146	432.4390697479248	0.9996124	269.88
SA35_2	521	114.39604759216309	439.1576957702637	0.99940693	270.4
SA35_2	522	111.64418458938599	437.64060974121094	0.9989833	270.92
SA35_2	523	115.06301164627075	433.5672855377197	0.9993405	271.44
SA35_2	524	116.95187091827393	434.59410667419434	0.99947315	271.96
SA35_2	525	118.3454155921936	436.09806060791016	0.9994216	272.48
SA35_2	526	117.025625705719	440.3671073913574	0.9994985	273.0
SA35_2	527	119.71999406814575	439.1227912902832	0.9993383	273.52
SA35_2	528	119.24968957901001	438.5031223297119	0.9992937	274.04
SA35_2	529	120.34902572631836	438.16720962524414	0.9994822	274.56
SA35_2	530	122.57035970687866	437.6733112335205	0.9993038	275.08
SA35_2	531	120.75064182281494	433.81545066833496	0.9993418	275.6
SA35_2	532	118.73291730880737	440.67941665649414	0.99942374	276.12
SA35_2	533	118.3624267578125	435.32432556152344	0.9994155	276.64
SA35_2	534	118.52102279663086	434.0893077850342	0.99942124	277.16
SA35_2	535	113.32271099090576	434.72368240356445	0.99934226	277.68
SA35_2	536	116.3702130317688	435.5682563781738	0.99941623	278.2
SA35_2	537	117.61237382888794	440.8161163330078	0.999042	278.72
SA35_2	538	116.17612838745117	440.76945304870605	0.9991709	279.24
SA35_2	539	114.79229927062988	441.2533378601074	0.998064	279.76
SA35_2	540	117.46774911880493	437.88122177124023	0.99897635	280.28
SA35_2	541	114.28161859512329	443.58489990234375	0.9985868	280.8
SA35_2	542	121.27991914749146	445.1934814453125	0.99871206	281.32
SA35_2	543	120.73673009872437	441.23013496398926	0.9942725	281.84
SA35_2	544	123.32577705383301	442.439661026001	0.99942976	282.36
SA35_2	545	122.99302816390991	441.8990707397461	0.9988192	282.88
SA35_2	546	122.17376232147217	442.38412857055664	0.9978992	283.4
SA35_2	547	121.2106466293335	444.2498588562012	0.99847347	283.92
SA35_2	548	119.01273727416992	441.49681091308594	0.9991959	284.44
SA35_2	549	120.71683406829834	441.93105697631836	0.9986941	284.96
SA35_2	550	120.8949089050293	442.4594306945801	0.9985891	285.48
SA35_2	551	119.28730010986328	446.48094177246094	0.9989748	286.0
SA35_2	552	124.16987419128418	443.3309555053711	0.99900204	286.52
SA35_2	553	119.90318298339844	443.0045700073242	0.9979292	287.04
SA35_2	554	120.59848308563232	441.4347839355469	0.99923503	287.56
SA35_2	555	119.95371580123901	439.05372619628906	0.99908614	288.08
SA35_2	556	122.33726978302002	430.9452438354492	0.9992805	288.6
SA35_2	557	128.30194234848022	423.70777130126953	0.999699	289.12
SA35_2	558	129.9910068511963	420.82237243652344	0.9996107	289.64
SA35_2	559	129.41879034042358	420.9020233154297	0.9995777	290.16
SA35_2	560	125.89415311813354	427.78472900390625	0.9993506	290.68
SA35_2	561	123.18580150604248	433.6006450653076	0.99934345	291.2
SA35_2	562	120.84918022155762	438.6074638366699	0.998993	291.72
SA35_2	563	119.36277151107788	439.27906036376953	0.99923635	292.24
SA35_2	564	119.47221755981445	438.1585121154785	0.9992137	292.76
SA35_2	565	118.84269714355469	441.3276958465576	0.99870574	293.28
SA35_2	566	119.10862922668457	441.30191802978516	0.99898475	293.8
SA35_2	567	117.80394315719604	444.4065284729004	0.9994912	294.32
SA35_2	568	114.47862386703491	445.3803062438965	0.999035	294.84
SA35_2	569	109.97819900512695	445.0605583190918	0.999089	295.36
SA35_2	570	110.34630537033081	441.104793548584	0.99921656	295.88
SA35_2	571	108.90239477157593	438.850679397583	0.9992618	296.4
SA35_2	572	110.22464036941528	440.8404064178467	0.99921596	296.92
SA35_2	573	112.31176853179932	437.6979732513428	0.99915326	297.44
SA35_2	574	110.03516912460327	439.3592834472656	0.99952435	297.96
SA35_2	575	109.84957218170166	442.1179962158203	0.9984384	298.48
SA35_2	576	110.11232137680054	442.33898162841797	0.99881685	299.0
SA35_2	577	117.48063564300537	442.3308563232422	0.9986351	299.52
SA35_2	578	118.78646612167358	446.11101150512695	0.9991812	300.04
SA35_2	579	123.54527711868286	439.6718215942383	0.9990664	300.56
SA35_2	580	121.60521745681763	437.82629013061523	0.99917054	301.08
SA35_2	581	121.34127616882324	439.90304946899414	0.9991048	301.6
SA35_2	582	122.09919691085815	442.7391815185547	0.9974941	302.12
SA35_2	583	123.95358085632324	437.9769229888916	0.99926	302.64
SA35_2	584	121.61855697631836	438.3735466003418	0.9992211	303.16
SA35_2	585	115.32466411590576	444.4390296936035	0.99925977	303.68
SA35_2	586	117.06492900848389	446.5799331665039	0.9989792	304.2
SA35_2	587	116.78900718688965	444.91859436035156	0.998936	304.72
SA35_2	588	116.4413571357727	442.99601554870605	0.9988103	305.24
SA35_2	589	119.83339786529541	442.88549423217773	0.99906176	305.76
SA35_2	590	118.46773624420166	440.7404136657715	0.99897814	306.28
SA35_2	591	120.37942409515381	439.32369232177734	0.99876106	306.8
SA35_2	592	122.02798128128052	440.30762672424316	0.9992854	307.32
SA35_2	593	122.25172519683838	437.9846477508545	0.99929905	307.84
SA35_2	594	120.94039916992188	440.70390701293945	0.99941826	308.36
SA35_2	595	119.55392360687256	445.57416915893555	0.99880385	308.88
SA35_2	596	116.36288166046143	442.08778381347656	0.99917006	309.4
SA35_2	597	112.18932867050171	439.6138000488281	0.9992649	309.92
SA35_2	598	112.02787160873413	435.81095695495605	0.99927205	310.44
SA35_2	599	116.38473272323608	438.12875747680664	0.9992975	310.96
SA35_2	600	117.08085536956787	441.7892646789551	0.9987709	311.48
SA35_2	601	116.38803482055664	440.1251220703125	0.999003	312.0
SA35_2	602	120.81888914108276	434.7399616241455	0.9994925	312.52
SA35_2	603	118.99915933609009	437.90528297424316	0.99917233	313.04
SA35_2	604	117.21183061599731	441.3842582702637	0.99926096	313.56
SA35_2	605	116.7969822883606	447.1826362609863	0.9991037	314.08
SA35_2	606	118.62626075744629	447.0783805847168	0.99887055	314.6
SA35_2	607	121.3811993598938	446.9208526611328	0.99925417	315.12
SA35_2	608	123.7031102180481	440.8184623718262	0.9991567	315.64
SA35_2	609	119.1870927810669	442.59361267089844	0.99894434	316.16
SA35_2	610	115.68597555160522	442.0886421203613	0.9988059	316.68
SA35_2	611	115.70509672164917	438.7506294250488	0.99839634	317.2
SA35_2	612	119.05374526977539	436.9790840148926	0.99912447	317.72
SA35_2	613	116.59495830535889	441.60670280456543	0.99904114	318.24
SA35_2	614	117.14837551116943	443.8502311706543	0.9993839	318.76
SA35_2	615	115.66874980926514	444.8936462402344	0.99888617	319.28
SA35_2	616	110.58228015899658	444.12981033325195	0.99837697	319.8
SA35_2	617	115.2405858039856	444.8246097564697	0.9994123	320.32
SA35_2	618	116.79606437683105	441.31842613220215	0.9989837	320.84
SA35_2	619	120.28928995132446	441.55025482177734	0.9992176	321.36
SA35_2	620	118.5335636138916	441.3870620727539	0.9988446	321.88
SA35_2	621	115.47966003417969	443.7337875366211	0.9987382	322.4
SA35_2	622	113.28537464141846	445.37281036376953	0.9992754	322.92
SA35_2	623	109.0883731842041	448.4493827819824	0.9990029	323.44
SA35_2	624	106.12300634384155	449.296817779541	0.99918896	323.96
SA35_2	625	107.43098258972168	446.78993225097656	0.9988397	324.48
SA35_2	626	110.33463478088379	444.85015869140625	0.9987453	325.0
SA35_2	627	113.93697261810303	445.92533111572266	0.9987796	325.52
SA35_2	628	115.4832124710083	443.24463844299316	0.99808806	326.04
SA35_2	629	112.29580640792847	444.944543838501	0.9978822	326.56
SA35_2	630	112.63513565063477	441.8590450286865	0.9990139	327.08
SA35_2	631	113.59307765960693	441.3563346862793	0.9992411	327.6
SA35_2	632	122.3318338394165	445.01644134521484	0.9993255	328.12
SA35_2	633	117.54673719406128	441.0905456542969	0.9988275	328.64
SA35_2	634	116.4391279220581	442.32221603393555	0.9987004	329.16
SA35_2	635	120.74868679046631	439.7293281555176	0.99880886	329.68
SA35_2	636	120.36657333374023	444.0361976623535	0.9993819	330.2
SA35_2	637	119.62685585021973	441.67256355285645	0.9991129	330.72
SA35_2	638	117.01099872589111	440.27355194091797	0.999042	331.24
SA35_2	639	115.34959077835083	439.3754768371582	0.99921644	331.76
SA35_2	640	119.79947090148926	434.77789878845215	0.99927765	332.28
SA35_2	641	117.70782470703125	441.4937210083008	0.9989349	332.8
SA35_2	642	116.06082916259766	440.60505867004395	0.99819547	333.32
SA35_2	643	117.57137775421143	439.85424041748047	0.9991511	333.84
SA35_2	644	117.76944398880005	443.4367847442627	0.9983621	334.36
SA35_2	645	120.12630701065063	444.9224281311035	0.99911886	334.88
SA35_2	646	119.82477903366089	441.1661911010742	0.99850595	335.4
SA35_2	647	118.67387294769287	443.2609176635742	0.99902225	335.92
SA35_2	648	120.26693820953369	443.24063301086426	0.99936813	336.44
SA35_2	649	125.52757263183594	426.0871696472168	0.99947625	336.96
SA35_2	650	130.08912801742554	419.9695014953613	0.99960977	337.48
SA35_2	651	128.86887788772583	430.14238357543945	0.9993643	338.0
SA35_2	652	120.4129695892334	440.1207733154297	0.99883884	338.52
SA35_2	653	120.85703611373901	445.56318283081055	0.99862766	339.04
SA35_2	654	120.90146541595459	444.26164627075195	0.9977781	339.56
SA35_2	655	120.20769119262695	443.239803314209	0.99864477	340.08
SA35_2	656	118.42174530029297	436.6600227355957	0.99836415	340.6
SA35_2	657	123.26425313949585	435.7796287536621	0.99891984	341.12
SA35_2	658	124.5879054069519	439.4289779663086	0.9993098	341.64
SA35_2	659	125.10108947753906	441.8217372894287	0.99938977	342.16
SA35_2	660	122.72968292236328	443.32345962524414	0.998754	342.68
SA35_2	661	123.94150495529175	438.6332702636719	0.99923027	343.2
SA35_2	662	126.22380256652832	432.1322250366211	0.99955934	343.72
SA35_2	663	117.88954734802246	420.7061576843262	0.9995906	344.24
SA35_2	664	134.65834856033325	394.79393005371094	0.99920326	344.76
SA35_2	665	136.3189935684204	348.3329772949219	0.99969614	345.28
SA35_2	666	121.6796875	377.34466552734375	0.9995227	345.8
SA35_2	667	128.15394401550293	409.76820945739746	0.99963987	346.32
SA35_2	668	119.39657926559448	430.0439929962158	0.9994048	346.84
SA35_2	669	119.4034218788147	435.44872283935547	0.99941456	347.36
SA35_2	670	116.1507248878479	442.0353126525879	0.99791855	347.88
SA35_2	671	114.51388597488403	441.93726539611816	0.9976413	348.4
SA35_2	672	108.93131494522095	445.0439643859863	0.9977945	348.92
SA35_2	673	109.42788124084473	440.211238861084	0.99918526	349.44
SA35_2	674	111.01486682891846	439.6698188781738	0.9993298	349.96
SA35_2	675	117.6671028137207	438.6466312408447	0.9989575	350.48
SA35_2	676	120.99586725234985	441.785831451416	0.99893683	351.0
SA35_2	677	118.27410459518433	440.4901313781738	0.99912673	351.52
SA35_2	678	115.34593105316162	445.1960563659668	0.9987147	352.04
SA35_2	679	111.88784837722778	444.4398593902588	0.99927336	352.56
SA35_2	680	116.14115238189697	440.76624870300293	0.9989827	353.08
SA35_2	681	119.58471536636353	437.8212547302246	0.9991253	353.6
SA35_2	682	121.7336654663086	437.01587677001953	0.9992617	354.12
SA35_2	683	121.8451738357544	439.8329257965088	0.99942577	354.64
SA35_2	684	119.73648071289062	437.78883934020996	0.99939346	355.16
SA35_2	685	119.81830596923828	436.44847869873047	0.99954045	355.68
SA35_2	686	118.04324388504028	439.49689865112305	0.9994141	356.2
SA35_2	687	116.01976156234741	441.7316436767578	0.99834013	356.72
SA35_2	688	115.65216779708862	443.6517333984375	0.99893886	357.24
SA35_2	689	113.6844277381897	443.2891845703125	0.9979114	357.76
SA35_2	690	117.85964965820312	443.26927185058594	0.9985234	358.28
SA35_2	691	113.35045099258423	442.9702949523926	0.99911314	358.8
SA35_2	692	115.9023642539978	445.34337043762207	0.999356	359.32
SA35_2	693	122.18643426895142	442.6064872741699	0.9991198	359.84
SA35_2	694	121.652090549469	445.0360679626465	0.99932003	360.36
SA35_2	695	118.46270561218262	444.4908142089844	0.99867225	360.88
SA35_2	696	116.32070541381836	443.45226287841797	0.9988356	361.4
SA35_2	697	119.90313529968262	444.8152542114258	0.9991991	361.92
SA35_2	698	113.80337476730347	444.4699287414551	0.9991252	362.44
SA35_2	699	114.10475969314575	445.5015277862549	0.99886274	362.96
SA35_2	700	112.92502880096436	446.1616516113281	0.9990969	363.48
SA35_2	701	113.15958499908447	445.9959125518799	0.9988445	364.0
SA35_2	702	116.50363206863403	441.4254570007324	0.9993218	364.52
SA35_2	703	120.42872905731201	440.80610275268555	0.99961793	365.04
SA35_2	704	123.0661153793335	436.4270782470703	0.9991875	365.56
SA35_2	705	120.44217586517334	438.12867164611816	0.99941885	366.08
SA35_2	706	113.48046064376831	439.5102882385254	0.99928254	366.6
SA35_2	707	110.50159931182861	437.332820892334	0.99910814	367.12
SA35_2	708	108.49475860595703	442.5948715209961	0.9990645	367.64
SA35_2	709	109.66012477874756	443.22343826293945	0.9991196	368.16
SA35_2	710	112.75789737701416	436.59833908081055	0.9990785	368.68
SA35_2	711	111.17321252822876	437.16373443603516	0.999315	369.2
SA35_2	712	113.69539499282837	442.9859161376953	0.99940896	369.72
SA35_2	713	114.91791009902954	442.7127456665039	0.9979329	370.24
SA35_2	714	109.95630025863647	440.4814910888672	0.99902964	370.76
SA35_2	715	112.10134029388428	439.51669692993164	0.99912435	371.28
SA35_2	716	117.85153150558472	438.4633255004883	0.999246	371.8
SA35_2	717	113.0174994468689	441.1445617675781	0.999046	372.32
SA35_2	718	110.76599359512329	441.56304359436035	0.9985996	372.84
SA35_2	719	117.66921281814575	442.5718688964844	0.9993036	373.36
SA35_2	720	115.58146476745605	442.21890449523926	0.99938047	373.88
SA35_2	721	117.95529127120972	436.6980743408203	0.99947625	374.4
SA35_2	722	115.47127962112427	440.3788661956787	0.999156	374.92
SA35_2	723	118.74613761901855	441.2141990661621	0.9990429	375.44
SA35_2	724	118.54665279388428	438.4637260437012	0.9994266	375.96
SA35_2	725	124.40556287765503	434.5463562011719	0.99947375	376.48
SA35_2	726	125.4806637763977	435.25074005126953	0.99945897	377.0
SA35_2	727	127.7940034866333	438.2014846801758	0.99896157	377.52
SA35_2	728	126.23651027679443	439.48116302490234	0.998988	378.04
SA35_2	729	120.885169506073	440.1200294494629	0.9992094	378.56
SA35_2	730	115.23563861846924	439.51086044311523	0.9992768	379.08
SA35_2	731	112.83947229385376	441.8218803405762	0.9990382	379.6
SA35_2	732	116.21472835540771	444.4020080566406	0.9987363	380.12
SA35_2	733	115.46553373336792	439.13835525512695	0.99921215	380.64
SA35_2	734	114.25925493240356	444.4302177429199	0.9991722	381.16
SA35_2	735	120.50169706344604	443.36451530456543	0.9973572	381.68
SA35_2	736	115.45901298522949	437.4822807312012	0.9985697	382.2
SA35_2	737	118.06906461715698	434.8223304748535	0.9993261	382.72
SA35_2	738	123.51140975952148	443.7972164154053	0.9993498	383.24
SA35_2	739	123.72452020645142	440.33068656921387	0.9994894	383.76
SA35_2	740	123.8241195678711	436.28814697265625	0.9994741	384.28
SA35_2	741	122.2841739654541	434.2149066925049	0.99943966	384.8
SA35_2	742	123.88250827789307	426.2687587738037	0.99939156	385.32
SA35_2	743	122.22752571105957	422.76515007019043	0.9993332	385.84
SA35_2	744	119.14117336273193	435.8869171142578	0.998825	386.36
SA35_2	745	110.8138918876648	444.25867080688477	0.9992085	386.88
SA35_2	746	112.72882223129272	443.9410400390625	0.9990753	387.4
SA35_2	747	120.440673828125	440.3661346435547	0.9990996	387.92
SA35_2	748	120.76989412307739	440.9469795227051	0.99947745	388.44
SA35_2	749	123.67808818817139	431.86577796936035	0.999238	388.96
SA35_2	750	116.40070676803589	438.07411193847656	0.99883443	389.48
SA35_2	751	111.6267204284668	443.2675838470459	0.9988809	390.0
SA35_2	752	118.01214218139648	445.2062129974365	0.9988354	390.52
SA35_2	753	117.55571365356445	436.3162422180176	0.999097	391.04
SA35_2	754	121.04371786117554	421.64886474609375	0.9996551	391.56
SA35_2	755	116.5621280670166	413.4311771392822	0.99971217	392.08
SA35_2	756	117.15502738952637	417.54584312438965	0.99915063	392.6
SA35_2	757	113.56709003448486	426.2677001953125	0.9991868	393.12
SA35_2	758	117.55592823028564	437.7307319641113	0.99802446	393.64
SA35_2	759	112.19348907470703	443.28166007995605	0.9988607	394.16
SA35_2	760	110.1912260055542	446.08177185058594	0.99848914	394.68
SA35_2	761	109.51263904571533	445.91328620910645	0.9989083	395.2
SA35_2	762	110.01031398773193	445.47346115112305	0.99898714	395.72
SA35_2	763	113.32734823226929	442.20245361328125	0.99893075	396.24
SA35_2	764	115.5964732170105	435.5507469177246	0.9994796	396.76
SA35_2	765	117.7501916885376	431.8063545227051	0.9991472	397.28
SA35_2	766	109.77914333343506	442.50460624694824	0.999108	397.8
SA35_2	767	112.1435284614563	445.125675201416	0.9990369	398.32
SA35_2	768	117.54505634307861	442.73157119750977	0.99893135	398.84
SA35_2	769	122.2500205039978	440.81528663635254	0.99867344	399.36
SA35_2	770	114.76938724517822	442.09702491760254	0.99849236	399.88
SA35_2	771	114.19119834899902	443.2313919067383	0.9981744	400.4
SA35_2	772	114.7634744644165	440.1153373718262	0.99897337	400.92
SA35_2	773	118.27696561813354	439.5995807647705	0.99890935	401.44
SA35_2	774	119.80043649673462	442.6176452636719	0.9971246	401.96
SA35_2	775	113.50747346878052	442.2440528869629	0.99767333	402.48
SA35_2	776	118.6929702758789	442.81946182250977	0.99866414	403.0
SA35_2	777	119.73413228988647	440.8367729187012	0.99884415	403.52
SA35_2	778	110.72787046432495	435.15767097473145	0.99931014	404.04
SA35_2	779	110.88340282440186	433.50783348083496	0.9988489	404.56
SA35_2	780	114.00142908096313	441.26901626586914	0.9983871	405.08
SA35_2	781	111.78339719772339	443.2372570037842	0.9989213	405.6
SA35_2	782	109.16314125061035	446.6228485107422	0.9980227	406.12
SA35_2	783	108.76758098602295	447.81094551086426	0.99888784	406.64
SA35_2	784	107.62076377868652	448.4424877166748	0.99834216	407.16
SA35_2	785	112.83711194992065	442.1187114715576	0.9986443	407.68
SA35_2	786	117.91105270385742	438.29418182373047	0.9992893	408.2
SA35_2	787	120.72180509567261	435.4021453857422	0.99950075	408.72
SA35_2	788	120.40995359420776	436.33758544921875	0.9994628	409.24
SA35_2	789	119.73384618759155	428.72961044311523	0.99948955	409.76
SA35_2	790	118.3022141456604	432.86304473876953	0.9991524	410.28
SA35_2	791	121.48786783218384	437.52010345458984	0.99930704	410.8
SA35_2	792	117.73638725280762	442.1733570098877	0.999366	411.32
SA35_2	793	120.90448141098022	444.3040180206299	0.9988518	411.84
SA35_2	794	118.36440563201904	443.01990509033203	0.99871755	412.36
SA35_2	795	122.37136363983154	442.6652526855469	0.9983688	412.88
SA35_2	796	117.24509000778198	444.33849334716797	0.99917465	413.4
SA35_2	797	115.92177152633667	443.45005989074707	0.99896646	413.92
SA35_2	798	115.87918996810913	443.2466411590576	0.9986833	414.44
SA35_2	799	115.14008045196533	446.6234493255615	0.99898165	414.96
SA35_2	800	114.59680795669556	445.77930450439453	0.9987357	415.48
SA35_2	801	112.69299983978271	447.56418228149414	0.9987857	416.0
SA35_2	802	115.93952178955078	439.7538471221924	0.9988531	416.52
SA35_2	803	117.53044128417969	433.6636161804199	0.99946505	417.04
SA35_2	804	117.21374988555908	436.0719680786133	0.9990841	417.56
SA35_2	805	117.60637760162354	437.39965438842773	0.99948275	418.08
SA35_2	806	117.89247989654541	438.47774505615234	0.99927014	418.6
SA35_2	807	119.39557790756226	440.90972900390625	0.9991611	419.12
SA35_2	808	121.15496397018433	441.37882232666016	0.9986357	419.64
SA35_2	809	119.13000345230103	439.4915199279785	0.99912864	420.16
SA35_2	810	117.81235933303833	442.6427364349365	0.9989911	420.68
SA35_2	811	115.07328748703003	442.19512939453125	0.99936074	421.2
SA35_2	812	116.39800071716309	440.3323745727539	0.99844736	421.72
SA35_2	813	111.6797924041748	436.4820671081543	0.9992617	422.24
SA35_2	814	111.22653484344482	439.53454971313477	0.9995005	422.76
SA35_2	815	114.20948505401611	442.0397186279297	0.99808526	423.28
SA35_2	816	113.24807405471802	443.28208923339844	0.998882	423.8
SA35_2	817	115.90228080749512	442.81147956848145	0.99923885	424.32
SA35_2	818	115.60001373291016	436.43829345703125	0.99933714	424.84
SA35_2	819	116.10236167907715	425.19232749938965	0.9994648	425.36
SA35_2	820	112.37679719924927	439.1206741333008	0.9989254	425.88
SA35_2	821	122.28745222091675	441.2541103363037	0.9987545	426.4
SA35_2	822	112.01844215393066	442.91513442993164	0.99693525	426.92
SA35_2	823	113.85369300842285	441.11217498779297	0.9988003	427.44
SA35_2	824	118.76696348190308	440.2030849456787	0.99898845	427.96
SA35_2	825	113.48235607147217	436.71558380126953	0.99927896	428.48
SA35_2	826	115.39952754974365	441.2483596801758	0.99932253	429.0
SA35_2	827	113.65025043487549	443.1719970703125	0.99898475	429.52
SA35_2	828	114.35791254043579	445.246524810791	0.9991116	430.04
SA35_2	829	121.9965934753418	443.0973243713379	0.99936265	430.56
SA35_2	830	119.75555419921875	443.16890716552734	0.9993987	431.08
SA35_2	831	118.72832775115967	441.6954231262207	0.99876934	431.6
SA35_2	832	121.13600969314575	446.6520023345947	0.999108	432.12
SA35_2	833	116.81462526321411	446.002893447876	0.9988826	432.64
SA35_2	834	117.65203475952148	446.0913276672363	0.99919647	433.16
SA35_2	835	120.85968255996704	442.81368255615234	0.9987759	433.68
SA35_2	836	119.57038640975952	444.2747497558594	0.9994019	434.2
SA35_2	837	119.27993297576904	440.2873420715332	0.9984145	434.72
SA35_2	838	113.97205591201782	435.6002140045166	0.99818486	435.24
SA35_2	839	116.70010089874268	441.69668197631836	0.99796677	435.76
SA35_2	840	120.19718885421753	443.441104888916	0.9991873	436.28
SA35_2	841	115.45306444168091	442.4329948425293	0.9983901	436.8
SA35_2	842	114.19192552566528	442.269287109375	0.99836403	437.32
SA35_2	843	112.05018758773804	441.78245544433594	0.99925715	437.84
SA35_2	844	111.09365224838257	433.571834564209	0.9993506	438.36
SA35_2	845	110.92842817306519	436.95751190185547	0.9992816	438.88
SA35_2	846	115.4126763343811	443.04765701293945	0.9985032	439.4
SA35_2	847	113.87590169906616	442.0811176300049	0.99910057	439.92
SA35_2	848	117.27073192596436	439.72472190856934	0.9991153	440.44
SA35_2	849	115.51662683486938	442.73926734924316	0.9989384	440.96
SA35_2	850	118.95473003387451	443.498010635376	0.99900466	441.48
SA35_2	851	115.96212387084961	441.7158508300781	0.9992244	442.0
SA35_2	852	126.42725706100464	434.943208694458	0.9990012	442.52
SA35_2	853	121.47613763809204	432.53780364990234	0.9991856	443.04
SA35_2	854	117.76617765426636	432.76187896728516	0.99800044	443.56
SA35_2	855	112.05509901046753	436.01640701293945	0.99822146	444.08
SA35_2	856	115.69926738739014	439.8284339904785	0.9981224	444.6
SA35_2	857	125.51803588867188	431.6550922393799	0.99877316	445.12
SA35_2	858	131.14571571350098	415.2388572692871	0.9995419	445.64
SA35_2	859	132.41846561431885	394.3930435180664	0.9993574	446.16
SA35_2	860	133.33895206451416	396.45792961120605	0.99951077	446.68
SA35_2	861	131.91301822662354	407.4412536621094	0.99965835	447.2
SA35_2	862	118.4400200843811	422.30066299438477	0.99928755	447.72
SA35_2	863	124.01963472366333	408.645715713501	0.99934465	448.24
SA35_2	864	124.54328536987305	370.7507514953613	0.998953	448.76
SA35_2	865	121.87665700912476	340.118465423584	0.9994931	449.28
SA35_2	866	123.61268997192383	313.7687301635742	0.9993243	449.8
SA35_2	867	129.36822175979614	290.152587890625	0.99966156	450.32
SA35_2	868	137.52124309539795	203.44521045684814	0.99891675	450.84
SA35_2	869	148.799467086792	193.7838077545166	0.99959546	451.36
SA35_2	870	116.82963371276855	294.06755447387695	0.9993135	451.88
SA35_2	871	109.90991592407227	395.72227478027344	0.9986278	452.4
SA35_2	872	119.68858242034912	430.3795051574707	0.9994961	452.92
SA35_2	873	121.48745059967041	430.6652069091797	0.9994154	453.44
SA35_2	874	123.02693128585815	429.11338806152344	0.9993918	453.96
SA35_2	875	120.75461149215698	431.5534973144531	0.99930453	454.48
SA35_2	876	120.47439813613892	433.51710319519043	0.99959403	455.0
SA35_2	877	124.17138814926147	430.0748634338379	0.9987888	455.52
SA35_2	878	135.09234189987183	418.8907241821289	0.99911815	456.04
SA35_2	879	131.67883157730103	391.0986042022705	0.9994423	456.56
SA35_2	880	146.9171643257141	349.5253372192383	0.99939215	457.08
SA35_2	881	153.54862213134766	369.73414421081543	0.99909353	457.6
SA35_2	882	151.36306285858154	416.1918067932129	0.99968064	458.12
SA35_2	883	134.5260500907898	413.83981704711914	0.99949265	458.64
SA35_2	884	134.2017650604248	372.5690746307373	0.99956363	459.16
SA35_2	885	140.14694690704346	282.69890785217285	0.99905497	459.68
SA35_2	886	149.41214323043823	262.9918384552002	0.99818844	460.2
SA35_2	887	148.6039638519287	338.5286235809326	0.9988649	460.72
SA35_2	888	161.2863302230835	408.58139991760254	0.9996319	461.24
SA35_2	889	131.50802850723267	436.85840606689453	0.9996799	461.76
SA35_2	890	122.82840013504028	438.6920928955078	0.99949205	462.28
SA35_2	891	118.04344654083252	445.10942459106445	0.9992918	462.8
SA35_2	892	116.56891107559204	443.0002212524414	0.99713445	463.32
SA35_2	893	111.51708364486694	442.0817184448242	0.99013513	463.84
SA35_2	894	117.60629415512085	442.4116516113281	0.99849355	464.36
SA35_2	895	119.48767900466919	440.37511825561523	0.9992624	464.88
SA35_2	896	117.5400972366333	440.1294708251953	0.99935395	465.4
SA35_2	897	117.29025840759277	441.2980270385742	0.99922323	465.92
SA35_2	898	115.19509553909302	441.4456558227539	0.99884856	466.44
SA35_2	899	112.98202276229858	440.96689224243164	0.99881256	466.96
SA35_2	900	111.08502149581909	443.18166732788086	0.9983119	467.48
SA35_2	901	112.49390840530396	441.4204788208008	0.9990814	468.0
SA35_2	902	110.62567234039307	444.98379707336426	0.9991841	468.52
SA35_2	903	115.440833568573	441.39092445373535	0.9986266	469.04
SA35_2	904	120.2807068824768	434.1471862792969	0.9994753	469.56
SA35_2	905	120.29613256454468	438.51099014282227	0.99923134	470.08
SA35_2	906	119.29409503936768	441.25288009643555	0.9989592	470.6
SA35_2	907	118.55148077011108	437.5941467285156	0.99936587	471.12
SA35_2	908	117.836594581604	433.6956024169922	0.9993507	471.64
SA35_2	909	114.47969675064087	434.43872451782227	0.99940014	472.16
SA35_2	910	107.68274068832397	438.95782470703125	0.9989409	472.68
SA35_2	911	112.91847229003906	437.07441329956055	0.99860567	473.2
SA35_2	912	116.2760853767395	434.6652317047119	0.9980896	473.72
SA35_2	913	119.79442834854126	432.83369064331055	0.99851364	474.24
SA35_2	914	115.39431810379028	430.41629791259766	0.993632	474.76
SA35_2	915	118.1200385093689	389.80384826660156	0.98912734	475.28
SA35_2	916	105.21552562713623	323.85446548461914	0.99236465	475.8
SA35_2	917	626.5261650085449	144.65702533721924	0.9619443	476.32
SA35_2	918	159.2604398727417	281.8548774719238	0.9806949	476.84
SA35_2	919	626.4434337615967	143.74969482421875	0.9712871	477.36
SA35_2	920	204.54058647155762	272.48559951782227	0.9979044	477.88
SA35_2	921	197.09627628326416	265.1744270324707	0.9986045	478.4
SA35_2	922	179.3604612350464	268.2653045654297	0.9969121	478.92
SA35_2	923	153.43165397644043	283.70896339416504	0.9965103	479.44
SA35_2	924	144.75384950637817	341.8285274505615	0.998931	479.96
SA35_2	925	131.00095987319946	418.8728713989258	0.9989484	480.48
SA35_2	926	132.5783371925354	427.58989334106445	0.99934155	481.0
SA35_2	927	134.4209909439087	429.00495529174805	0.99950576	481.52
SA35_2	928	133.02966356277466	429.1073799133301	0.9996051	482.04
SA35_2	929	140.59429168701172	425.3470802307129	0.99937695	482.56
SA35_2	930	139.16053771972656	432.52676010131836	0.999335	483.08
SA35_2	931	131.44500255584717	434.8341178894043	0.9995758	483.6
SA35_2	932	120.20770311355591	433.3858108520508	0.9994261	484.12
SA35_2	933	121.14486694335938	437.4136734008789	0.9994087	484.64
SA35_2	934	119.94855403900146	435.739803314209	0.9996099	485.16
SA35_2	935	121.23193740844727	437.12903022766113	0.9994307	485.68
SA35_2	936	121.78853750228882	433.26982498168945	0.9995382	486.2
SA35_2	937	126.69850587844849	436.2362480163574	0.9991804	486.72
SA35_2	938	126.333749294281	435.65425872802734	0.9995388	487.24
SA35_2	939	126.41675472259521	438.2595920562744	0.99959046	487.76
SA35_2	940	124.57993030548096	435.5130386352539	0.99946874	488.28
SA35_2	941	123.08930158615112	435.89229583740234	0.9995962	488.8
SA35_2	942	126.64659023284912	435.90585708618164	0.9994815	489.32
SA35_2	943	122.21753597259521	435.31368255615234	0.9992316	489.84
SA35_2	944	120.92674970626831	436.95287704467773	0.9993048	490.36
SA35_2	945	122.99201488494873	435.1238250732422	0.9992673	490.88
SA35_2	946	115.74229001998901	441.70188903808594	0.99846387	491.4
SA35_2	947	109.47827100753784	441.1241912841797	0.9985079	491.92
SA35_2	948	111.92710399627686	438.0544853210449	0.99888414	492.44
SA35_2	949	122.74799346923828	428.4551525115967	0.9993747	492.96
SA35_2	950	115.40594100952148	428.06817054748535	0.9992755	493.48
SA35_2	951	118.54344606399536	430.5337142944336	0.998063	494.0
SA35_2	952	116.49163961410522	432.1153450012207	0.99610245	494.52
SA35_2	953	118.56639385223389	425.0474166870117	0.9988508	495.04
SA35_2	954	123.39155673980713	418.28086853027344	0.9986181	495.56
SA35_2	955	122.4800705909729	380.3939437866211	0.9985354	496.08
SA35_2	956	103.86919975280762	305.87456703186035	0.9662478	496.6
SA35_2	957	627.2183895111084	145.9579038619995	0.9839933	497.12
SA35_2	958	626.425838470459	145.04968643188477	0.9560639	497.64
SA35_2	959	626.0854721069336	144.22422409057617	0.9821461	498.16
SA35_2	960	218.7478542327881	270.4442024230957	0.9986368	498.68
SA35_2	961	218.10202598571777	271.51926040649414	0.999121	499.2
SA35_2	962	209.54201221466064	271.48738861083984	0.99954885	499.72
SA35_2	963	202.30145454406738	269.90209579467773	0.9994048	500.24
SA35_2	964	194.2082166671753	266.1609935760498	0.9986706	500.76
SA35_2	965	194.67597007751465	257.53907203674316	0.9988575	501.28
SA35_2	966	178.6304235458374	258.20343017578125	0.99821633	501.8
SA35_2	967	123.2404351234436	310.7665729522705	0.99801433	502.32
SA35_2	968	97.31342196464539	435.5122947692871	0.9981205	502.84
SA35_2	969	112.98205852508545	441.2592029571533	0.9987777	503.36
SA35_2	970	121.06467485427856	440.96872329711914	0.99920636	503.88
SA35_2	971	123.11925888061523	439.2418670654297	0.9989851	504.4
SA35_2	972	119.96209621429443	439.31854248046875	0.99934	504.92
SA35_2	973	116.80150032043457	442.3612403869629	0.99860793	505.44
SA35_2	974	111.74230575561523	444.49604988098145	0.99922276	505.96
SA35_2	975	109.76417064666748	436.78625106811523	0.99910635	506.48
SA35_2	976	115.3696060180664	435.69854736328125	0.99959356	507.0
SA35_2	977	117.5494909286499	434.99908447265625	0.9992194	507.52
SA35_2	978	116.54353141784668	430.5758285522461	0.9991961	508.04
SA35_2	979	118.33291053771973	431.3151741027832	0.99917185	508.56
SA35_2	980	117.19917058944702	427.10655212402344	0.99960893	509.08
SA35_2	981	114.0190839767456	436.0397243499756	0.99908674	509.6
SA35_2	982	113.55818510055542	436.93370819091797	0.99917775	510.12
SA35_2	983	118.40130090713501	436.63307189941406	0.99914086	510.64
SA35_2	984	116.8858528137207	437.8179359436035	0.99926466	511.16
SA35_2	985	118.55170726776123	440.1826858520508	0.9986873	511.68
SA35_2	986	119.85230445861816	439.4310665130615	0.9987966	512.2
SA35_2	987	115.76884984970093	439.2173767089844	0.99897873	512.72
SA35_2	988	117.92298555374146	437.4520683288574	0.9991722	513.24
SA35_2	989	116.54869318008423	442.012939453125	0.9983669	513.76
SA35_2	990	118.62561702728271	443.6174011230469	0.99884844	514.28
SA35_2	991	119.94742155075073	442.1809387207031	0.99884725	514.8
SA35_2	992	120.12180089950562	437.93246269226074	0.9994394	515.32
SA35_2	993	115.21835327148438	425.4327392578125	0.99878365	515.84
SA35_2	994	110.58857440948486	362.6031303405762	0.9922569	516.36
SA35_2	995	108.88067483901978	307.01791763305664	0.9889313	516.88
SA35_2	996	627.3021697998047	143.67962837219238	0.98449755	517.4
SA35_2	997	626.2006759643555	144.74448680877686	0.96212035	517.92
SA35_2	998	626.413106918335	143.21577072143555	0.96223736	518.44
SA35_2	999	217.0666217803955	268.643217086792	0.99819946	518.96
SA35_2	1000	202.20160484313965	262.29183197021484	0.9989316	519.48
SA35_2	1001	187.19167709350586	264.08297538757324	0.9985561	520.0
SA35_2	1002	147.05268144607544	295.85826873779297	0.996591	520.52
SA35_2	1003	119.5604681968689	404.701623916626	0.9987463	521.04
SA35_2	1004	105.0523042678833	440.1145362854004	0.9989742	521.56
SA35_2	1005	109.6246600151062	439.7558784484863	0.9984275	522.08
SA35_2	1006	109.89396572113037	439.7051239013672	0.9979639	522.6
SA35_2	1007	119.35914754867554	430.9002685546875	0.99926597	523.12
SA35_2	1008	123.21169376373291	419.95370864868164	0.9994487	523.64
SA35_2	1009	121.09534740447998	417.76737213134766	0.99936765	524.16
SA35_2	1010	120.67757844924927	420.2740287780762	0.9996904	524.68
SA35_2	1011	122.40033149719238	419.2342758178711	0.9995852	525.2
SA35_2	1012	118.1894063949585	419.15462493896484	0.999458	525.72
SA35_2	1013	115.71661233901978	433.3744812011719	0.999332	526.24
SA35_2	1014	115.28158187866211	439.529972076416	0.9988927	526.76
SA35_2	1015	120.95587253570557	431.6428756713867	0.99935025	527.28
SA35_2	1016	115.86008071899414	428.8304328918457	0.99901164	527.8
SA35_2	1017	116.60704612731934	429.4046974182129	0.99952435	528.32
SA35_2	1018	119.56828832626343	429.00564193725586	0.99937767	528.84
SA35_2	1019	115.85197448730469	430.1970863342285	0.9993062	529.36
SA35_2	1020	118.23493242263794	434.3310070037842	0.99953604	529.88
SA35_2	1021	123.19813966751099	434.22889709472656	0.999443	530.4
SA35_2	1022	122.94117212295532	428.6619186401367	0.99901724	530.92
SA35_2	1023	127.11611986160278	416.24101638793945	0.99971396	531.44
SA35_2	1024	125.43632984161377	376.38330459594727	0.99900454	531.96
SA35_2	1025	626.878833770752	144.23429489135742	0.97913605	532.48
SA35_2	1026	626.4134407043457	144.8926591873169	0.9878036	533.0
SA35_2	1027	626.7412185668945	145.71534633636475	0.977017	533.52
SA35_2	1028	626.1418342590332	144.52720642089844	0.96697414	534.04
SA35_2	1029	211.23652458190918	264.07304763793945	0.99737227	534.56
SA35_2	1030	172.19696044921875	274.1063117980957	0.9954678	535.08
SA35_2	1031	125.37878751754761	368.23522567749023	0.99684334	535.6
SA35_2	1032	112.02372312545776	424.2308235168457	0.99952185	536.12
SA35_2	1033	117.84604787826538	431.01362228393555	0.9995734	536.64
SA35_2	1034	120.4748272895813	431.2097454071045	0.9989477	537.16
SA35_2	1035	122.36042022705078	436.9910717010498	0.9992878	537.68
SA35_2	1036	121.70708179473877	438.07823181152344	0.999332	538.2
SA35_2	1037	118.64627599716187	436.93702697753906	0.9992268	538.72
SA35_2	1038	123.75346422195435	432.19508171081543	0.99947053	539.24
SA35_2	1039	122.30005264282227	428.91005516052246	0.99957377	539.76
SA35_2	1040	121.79751396179199	432.6350212097168	0.99962187	540.28
SA35_2	1041	118.17538738250732	433.75508308410645	0.9993011	540.8
SA35_2	1042	115.06808996200562	436.67444229125977	0.99914634	541.32
SA35_2	1043	121.30500078201294	433.9134979248047	0.9992137	541.84
SA35_2	1044	114.26370143890381	431.91224098205566	0.99762267	542.36
SA35_2	1045	109.30118560791016	431.32272720336914	0.9984353	542.88
SA35_2	1046	119.4453239440918	430.82945823669434	0.99863535	543.4
SA35_2	1047	124.68945980072021	428.06007385253906	0.9994579	543.92
SA35_2	1048	129.28224802017212	427.5113296508789	0.99941015	544.44
SA35_2	1049	125.14439821243286	427.24754333496094	0.99962556	544.96
SA35_2	1050	121.98606729507446	432.5521945953369	0.9992244	545.48
SA35_2	1051	118.4605598449707	432.0673084259033	0.99926645	546.0
SA35_2	1052	115.46326875686646	436.00616455078125	0.9991423	546.52
SA35_2	1053	113.45051527023315	430.24423599243164	0.99901783	547.04
SA35_2	1054	118.5755968093872	426.86596870422363	0.99922276	547.56
SA35_2	1055	114.89095687866211	424.01573181152344	0.9996506	548.08
SA35_2	1056	117.00156927108765	427.9991340637207	0.999382	548.6
SA35_2	1057	121.73676490783691	429.23418045043945	0.9995604	549.12
SA35_2	1058	127.03211307525635	420.4675769805908	0.9997156	549.64
SA35_2	1059	127.35898494720459	420.3775405883789	0.9995289	550.16
SA35_2	1060	128.03345918655396	416.00586891174316	0.99938166	550.68
SA35_2	1061	125.55849552154541	416.83244705200195	0.99943334	551.2
SA35_2	1062	121.91168069839478	419.5868396759033	0.9994704	551.72
SA35_2	1063	120.9416389465332	419.0464210510254	0.9995447	552.24
SA35_2	1064	124.07910823822021	431.7428970336914	0.999571	552.76
SA35_2	1065	122.17692136764526	432.45580673217773	0.9991327	553.28
SA35_2	1066	131.18293285369873	411.7518424987793	0.9994374	553.8
SA35_2	1067	141.7352318763733	393.1937313079834	0.9994843	554.32
SA35_2	1068	131.309175491333	408.09765815734863	0.9996629	554.84
SA35_2	1069	122.79801368713379	427.12520599365234	0.99961406	555.36
SA35_2	1070	119.6873664855957	436.8329429626465	0.99948597	555.88
SA35_2	1071	114.68441486358643	440.71380615234375	0.9992095	556.4
SA35_2	1072	114.19806480407715	441.40085220336914	0.99897766	556.92
SA35_2	1073	125.52876472473145	425.8689308166504	0.9994073	557.44
SA35_2	1074	126.46067142486572	422.5421905517578	0.9995664	557.96
SA35_2	1075	132.2595715522766	402.86773681640625	0.99926525	558.48
SA35_2	1076	138.42899799346924	354.2695426940918	0.99967504	559.0
SA35_2	1077	133.30446481704712	381.4076042175293	0.9993911	559.52
SA35_2	1078	113.81319761276245	428.09203147888184	0.99929297	560.04
SA35_2	1079	110.67239046096802	440.07359504699707	0.9990717	560.56
SA35_2	1080	110.2288007736206	444.59263801574707	0.9989208	561.08
SA35_2	1081	111.70989274978638	442.61012077331543	0.9989318	561.6
SA35_2	1082	119.4689154624939	435.6767463684082	0.9993492	562.12
SA35_2	1083	124.51872825622559	435.4790782928467	0.99947613	562.64
SA35_2	1084	124.42609071731567	435.2223873138428	0.99953544	563.16
SA35_2	1085	118.95005702972412	437.95188903808594	0.999398	563.68
SA35_2	1086	119.48549747467041	437.3921012878418	0.9992262	564.2
SA35_2	1087	118.06230545043945	437.7645206451416	0.9995047	564.72
SA35_2	1088	115.31076431274414	435.72715759277344	0.9991961	565.24
SA35_2	1089	117.06668138504028	438.5801124572754	0.99879265	565.76
SA35_2	1090	118.33494901657104	438.2124710083008	0.99924314	566.28
SA35_2	1091	122.31391668319702	433.1886291503906	0.9995566	566.8
SA35_2	1092	116.16315841674805	436.8716812133789	0.9993913	567.32
SA35_2	1093	120.01320123672485	440.56031227111816	0.9993081	567.84
SA35_2	1094	123.79662990570068	438.6742973327637	0.99915147	568.36
SA35_2	1095	125.8520245552063	439.799280166626	0.9993911	568.88
SA35_2	1096	127.74277925491333	437.1093463897705	0.99947625	569.4
SA35_2	1097	125.0641942024231	441.73095703125	0.99945337	569.92
SA35_2	1098	135.72319746017456	437.6173782348633	0.99943715	570.44
SA35_2	1099	136.07406616210938	438.5826873779297	0.9987225	570.96
SA35_2	1100	138.1792426109314	438.1978225708008	0.99915206	571.48
SA35_2	1101	139.3213987350464	436.230525970459	0.99932027	572.0
SA35_2	1102	134.76821184158325	434.4238758087158	0.9993543	572.52
SA35_2	1103	125.6324052810669	437.5880527496338	0.9989831	573.04
SA35_2	1104	117.47502088546753	438.5287284851074	0.99857163	573.56
SA35_2	1105	117.4237608909607	442.4512481689453	0.9989962	574.08
SA35_2	1106	126.53924226760864	441.8404769897461	0.999017	574.6
SA35_2	1107	128.30510139465332	443.16598892211914	0.9989862	575.12
SA35_2	1108	127.82630920410156	441.01701736450195	0.9989773	575.64
SA35_2	1109	123.14008474349976	443.4276866912842	0.9987263	576.16
SA35_2	1110	121.77298069000244	441.07964515686035	0.9987962	576.68
SA35_2	1111	127.32641696929932	436.6275215148926	0.9989667	577.2
SA35_2	1112	122.52225875854492	440.6132125854492	0.9990695	577.72
SA35_2	1113	123.8182783126831	440.43405532836914	0.99913365	578.24
SA35_2	1114	122.51482009887695	441.71356201171875	0.9991456	578.76
SA35_2	1115	122.31848239898682	444.6668529510498	0.99909806	579.28
SA35_2	1116	122.89780378341675	443.87014389038086	0.99960834	579.8
SA35_2	1117	121.15941047668457	441.9883918762207	0.99901056	580.32
SA35_2	1118	120.37391662597656	444.1579055786133	0.998938	580.84
SA35_2	1119	121.85015678405762	443.84382247924805	0.99735886	581.36
SA35_2	1120	121.61844968795776	441.2172031402588	0.9992176	581.88
SA35_2	1121	123.55583906173706	439.9724006652832	0.9988457	582.4
SA35_2	1122	123.00076484680176	440.72404861450195	0.9992536	582.92
SA35_2	1123	124.2727518081665	444.1512393951416	0.99918395	583.44
SA35_2	1124	119.60439682006836	444.5724678039551	0.9992011	583.96
SA35_2	1125	119.65482234954834	444.6526336669922	0.99937564	584.48
SA35_2	1126	119.02414560317993	444.40558433532715	0.99869895	585.0
SA35_2	1127	119.33536529541016	443.20735931396484	0.99900514	585.52
SA35_2	1128	121.5697169303894	440.27429580688477	0.9993394	586.04
SA35_2	1129	122.05119132995605	437.0056629180908	0.99885345	586.56
SA35_2	1130	129.5751690864563	425.11613845825195	0.9994785	587.08
SA35_2	1131	135.62028408050537	386.1596488952637	0.99926144	587.6
SA35_2	1132	132.61382579803467	326.1938667297363	0.9995679	588.12
SA35_2	1133	117.77044534683228	336.024112701416	0.99957377	588.64
SA35_2	1134	122.91040420532227	381.4547538757324	0.9995289	589.16
SA35_2	1135	128.5832405090332	408.31841468811035	0.99945444	589.68
SA35_2	1136	117.23603010177612	428.6136245727539	0.9993855	590.2
SA35_2	1137	116.69121980667114	429.82043266296387	0.9992962	590.72
SA35_2	1138	111.98294162750244	426.2194347381592	0.99945754	591.24
SA35_2	1139	125.30179023742676	419.90896224975586	0.9996056	591.76
SA35_2	1140	124.37074184417725	415.82141876220703	0.9996257	592.28
SA35_2	1141	128.58474254608154	382.000207901001	0.9990196	592.8
SA35_2	1142	115.20040035247803	326.9626522064209	0.9974058	593.32
SA35_2	1143	626.908540725708	143.88224601745605	0.97712326	593.84
SA35_2	1144	626.8425941467285	143.63021850585938	0.97633857	594.36
SA35_2	1145	626.869010925293	145.3606367111206	0.9803529	594.88
SA35_2	1146	201.60188674926758	251.7659568786621	0.99861264	595.4
SA35_2	1147	170.92504501342773	263.56401443481445	0.98043734	595.92
SA35_2	1148	151.87458992004395	298.24951171875	0.9947471	596.44
SA35_2	1149	142.7830457687378	395.6768989562988	0.99894553	596.96
SA35_2	1150	126.8423080444336	426.78568840026855	0.9996556	597.48
SA35_2	1151	117.48294830322266	437.05970764160156	0.9992501	598.0
SA35_2	1152	116.36930704116821	435.0845146179199	0.9992483	598.52
SA35_2	1153	111.61845922470093	431.5623092651367	0.99923646	599.04
SA35_2	1154	112.92939186096191	419.33738708496094	0.99939597	599.56
SA35_2	1155	120.16820907592773	428.7078666687012	0.99926335	600.08
SA35_2	1156	121.68036699295044	436.00805282592773	0.9995427	600.6
SA35_2	1157	125.79003572463989	433.1637668609619	0.99937207	601.12
SA35_2	1158	123.34026098251343	427.5857734680176	0.9996275	601.64
SA35_2	1159	126.85661315917969	424.8976135253906	0.9996197	602.16
SA35_2	1160	128.47179174423218	427.7443313598633	0.9995266	602.68
SA35_2	1161	127.95038223266602	433.94811630249023	0.99936515	603.2
SA35_2	1162	122.03832864761353	435.73843002319336	0.9994204	603.72
SA35_2	1163	116.64102077484131	435.79959869384766	0.99933165	604.24
SA35_2	1164	118.58863830566406	418.9430236816406	0.99937695	604.76
SA35_2	1165	137.54220008850098	356.97509765625	0.99954516	605.28
SA35_2	1166	133.82501602172852	321.9220161437988	0.99967515	605.8
SA35_2	1167	135.0593090057373	243.61659049987793	0.99856585	606.32
SA35_2	1168	160.31765937805176	170.2490758895874	0.99890375	606.84
SA35_2	1169	164.21244144439697	222.33643054962158	0.98772544	607.36
SA35_2	1170	173.15547466278076	331.36353492736816	0.99964356	607.88
SA35_2	1171	112.67015933990479	390.11149406433105	0.9993374	608.4
SA35_2	1172	114.5266056060791	428.2464408874512	0.9996049	608.92
SA35_2	1173	121.71801328659058	438.4234428405762	0.99941134	609.44
SA35_2	1174	120.92911005020142	439.8819923400879	0.9992619	609.96
SA35_2	1175	120.14411687850952	442.62213706970215	0.9991825	610.48
SA35_2	1176	133.29100608825684	441.2194633483887	0.99938154	611.0
SA35_2	1177	144.00969743728638	441.9298553466797	0.99884737	611.52
SA35_2	1178	139.4812822341919	439.2673873901367	0.9981047	612.04
SA35_2	1179	129.10178899765015	433.2674789428711	0.99817574	612.56
SA35_2	1180	123.289954662323	430.0261688232422	0.9988619	613.08
SA35_2	1181	121.65628671646118	414.9782180786133	0.99900776	613.6
SA35_2	1182	129.16765213012695	345.8837127685547	0.99961734	614.12
SA35_2	1183	146.76570892333984	267.20973014831543	0.9989605	614.64
SA35_2	1184	155.94297647476196	275.35855293273926	0.99948657	615.16
SA35_2	1185	136.9135856628418	346.5077018737793	0.9996012	615.68
SA35_2	1186	118.87850761413574	410.30324935913086	0.9995073	616.2
SA35_2	1187	118.5892105102539	434.1107940673828	0.99944025	616.72
SA35_2	1188	116.4491057395935	438.0677032470703	0.99855226	617.24
SA35_2	1189	120.58849334716797	437.14651107788086	0.9987921	617.76
SA35_2	1190	121.67937755584717	430.73856353759766	0.99945396	618.28
SA35_2	1191	117.90351867675781	431.7600631713867	0.9985991	618.8
SA35_2	1192	119.93623971939087	424.45775985717773	0.99948394	619.32
SA35_2	1193	125.31068325042725	418.3429527282715	0.9992144	619.84
SA35_2	1194	129.60635423660278	411.15509033203125	0.9996296	620.36
SA35_2	1195	126.7616868019104	413.83721351623535	0.999461	620.88
SA35_2	1196	131.00643157958984	371.79365158081055	0.99948525	621.4
SA35_2	1197	124.58199262619019	351.6313362121582	0.9991947	621.92
SA35_2	1198	124.08552169799805	401.18762969970703	0.9994431	622.44
SA35_2	1199	109.80033874511719	435.5719184875488	0.9994198	622.96
SA35_2	1200	113.01982402801514	434.40333366394043	0.9991493	623.48
SA35_2	1201	117.61114597320557	422.28939056396484	0.99966586	624.0
SA35_2	1202	126.47603750228882	422.1463966369629	0.9997265	624.52
SA35_2	1203	117.69651174545288	427.393856048584	0.9995377	625.04
SA35_2	1204	121.46933078765869	432.49523162841797	0.99947613	625.56
SA35_2	1205	119.01402473449707	429.219446182251	0.99931324	626.08
SA35_2	1206	117.79253482818604	440.6386184692383	0.99879646	626.6
SA35_2	1207	120.50580978393555	437.9835319519043	0.9994999	627.12
SA35_2	1208	121.35621309280396	435.7961082458496	0.99960023	627.64
SA35_2	1209	122.29366302490234	430.76019287109375	0.99724835	628.16
SA35_2	1210	120.50124406814575	411.0766410827637	0.9989801	628.68
SA35_2	1211	125.99303722381592	383.34506034851074	0.99943537	629.2
SA35_2	1212	121.99894189834595	395.7247066497803	0.9993268	629.72
SA35_2	1213	116.39065742492676	426.42539978027344	0.9993364	630.24
SA35_2	1214	121.89217805862427	426.55540466308594	0.9994474	630.76
SA35_2	1215	133.72766971588135	409.2375183105469	0.99930453	631.28
SA35_2	1216	122.5391149520874	351.8235969543457	0.9991314	631.8
SA35_2	1217	626.2021064758301	144.88261699676514	0.983567	632.32
SA35_2	1218	626.518726348877	143.62162113189697	0.95892954	632.84
SA35_2	1219	627.5415897369385	145.1392364501953	0.98358226	633.36
SA35_2	1220	189.013671875	245.13605117797852	0.99809855	633.88
SA35_2	1221	155.51564693450928	281.00080490112305	0.9937807	634.4
SA35_2	1222	143.69961023330688	384.1336727142334	0.99917704	634.92
SA35_2	1223	123.66803884506226	421.4495086669922	0.9995766	635.44
SA35_2	1224	113.05228471755981	434.2504119873047	0.9995202	635.96
SA35_2	1225	112.95444965362549	435.3797149658203	0.99916494	636.48
SA35_2	1226	112.45952844619751	439.5725154876709	0.99903834	637.0
SA35_2	1227	116.90486669540405	440.6242561340332	0.9991302	637.52
SA35_2	1228	119.94506120681763	441.928768157959	0.99789315	638.04
SA35_2	1229	118.860924243927	442.44189262390137	0.9985991	638.56
SA35_2	1230	116.05937480926514	443.69104385375977	0.99771345	639.08
SA35_2	1231	115.6714677810669	439.56613540649414	0.9984908	639.6
SA35_2	1232	120.73994874954224	436.08704566955566	0.99937147	640.12
SA35_2	1233	126.95788145065308	427.0041561126709	0.99940574	640.64
SA35_2	1234	132.32226371765137	422.44171142578125	0.9997738	641.16
SA35_2	1235	133.64901542663574	415.6918144226074	0.9997371	641.68
SA35_2	1236	143.7716007232666	391.5501594543457	0.99952674	642.2
SA35_2	1237	130.4741382598877	368.7495803833008	0.9992975	642.72
SA35_2	1238	117.28284358978271	402.7246856689453	0.99916005	643.24
SA35_2	1239	117.8804874420166	422.9698848724365	0.9993292	643.76
SA35_2	1240	120.0546383857727	429.7737693786621	0.999592	644.28
SA35_2	1241	121.47403955459595	431.6960620880127	0.9994072	644.8
SA35_2	1242	121.67081832885742	428.5923385620117	0.99966097	645.32
SA35_2	1243	119.91736888885498	427.0232963562012	0.9994992	645.84
SA35_2	1244	123.41704368591309	423.6252021789551	0.9996681	646.36
SA35_2	1245	131.76822662353516	402.53820419311523	0.99929845	646.88
SA35_2	1246	141.01370573043823	363.6539840698242	0.99965143	647.4
SA35_2	1247	137.46033906936646	351.6536521911621	0.999602	647.92
SA35_2	1248	124.35929775238037	393.04080963134766	0.9993932	648.44
SA35_2	1249	114.20450210571289	420.7946491241455	0.9993881	648.96
SA35_2	1250	112.09070682525635	430.7742691040039	0.9991423	649.48
SA35_2	1251	120.37978172302246	413.6769676208496	0.9985575	650.0
SA35_2	1252	106.575608253479	344.6617126464844	0.98016846	650.52
SA35_2	1253	626.8688678741455	144.84436511993408	0.9615673	651.04
SA35_2	1254	626.6985893249512	145.18707275390625	0.93040025	651.56
SA35_2	1255	626.7466068267822	143.72710704803467	0.97533196	652.08
SA35_2	1256	194.2392349243164	259.2674160003662	0.99921584	652.6
SA35_2	1257	626.5619277954102	143.79758834838867	0.97896636	653.12
SA35_2	1258	98.19532632827759	426.85707092285156	0.9969863	653.64
SA35_2	1259	101.55521631240845	437.57057189941406	0.9989041	654.16
SA35_2	1260	112.49016523361206	437.28389739990234	0.9989802	654.68
SA35_2	1261	112.39970922470093	433.7196350097656	0.99936825	655.2
SA35_2	1262	110.9018325805664	431.9575881958008	0.9991339	655.72
SA35_2	1263	110.99114418029785	435.99992752075195	0.9994863	656.24
SA35_2	1264	114.80495929718018	443.0870819091797	0.9991441	656.76
SA35_2	1265	120.08082866668701	442.300443649292	0.9991296	657.28
SA35_2	1266	119.96541023254395	438.37263107299805	0.9994649	657.8
SA35_2	1267	120.42770385742188	431.8865776062012	0.99916196	658.32
SA35_2	1268	122.08168506622314	436.25152587890625	0.99950194	658.84
SA35_2	1269	122.00393676757812	437.90966033935547	0.99926716	659.36
SA35_2	1270	121.13595008850098	437.17111587524414	0.99938464	659.88
SA35_2	1271	119.42751407623291	441.4789581298828	0.9989785	660.4
SA35_2	1272	113.4626030921936	441.21007919311523	0.9994024	660.92
SA35_2	1273	111.78426742553711	439.72137451171875	0.99862444	661.44
SA35_2	1274	113.24416399002075	440.07699966430664	0.99824154	661.96
SA35_2	1275	113.75420093536377	439.5223045349121	0.99822956	662.48
SA35_2	1276	120.70287466049194	442.11679458618164	0.99818075	663.0
SA35_2	1277	121.77815437316895	442.36364364624023	0.99882525	663.52
SA35_2	1278	120.00459432601929	442.79648780822754	0.99894685	664.04
SA35_2	1279	124.93999004364014	439.7042942047119	0.9990324	664.56
SA35_2	1280	118.41039657592773	444.0516471862793	0.99906605	665.08
SA35_2	1281	119.16617155075073	444.2024803161621	0.99937314	665.6
SA35_2	1282	119.6277379989624	443.25831413269043	0.998686	666.12
SA35_2	1283	117.06850528717041	437.42883682250977	0.99900913	666.64
SA35_2	1284	116.91341400146484	432.1579170227051	0.99926573	667.16
SA35_2	1285	121.9014048576355	433.9847946166992	0.99890256	667.68
SA35_2	1286	115.16790390014648	438.9894104003906	0.99908435	668.2
SA35_2	1287	118.43990087509155	441.47335052490234	0.9993279	668.72
SA35_2	1288	118.09805631637573	442.972412109375	0.9986859	669.24
SA35_2	1289	115.8805251121521	441.70509338378906	0.9986443	669.76
SA35_2	1290	115.61877727508545	432.88126945495605	0.9993849	670.28
SA35_2	1291	117.03637838363647	425.5648612976074	0.99954045	670.8
SA35_2	1292	116.03126525878906	424.8936653137207	0.99959666	671.32
SA35_2	1293	114.61813449859619	427.88028717041016	0.9992506	671.84
SA35_2	1294	113.54537010192871	429.3540573120117	0.99945563	672.36
SA35_2	1295	114.58388566970825	434.88075256347656	0.9989793	672.88
SA35_2	1296	115.46260118484497	436.4945983886719	0.99926573	673.4
SA35_2	1297	122.5407600402832	435.0552177429199	0.99939024	673.92
SA35_2	1298	125.68596601486206	435.29199600219727	0.9994742	674.44
SA35_2	1299	122.624671459198	435.97646713256836	0.99939764	674.96
SA35_2	1300	121.37465476989746	437.5884819030762	0.9992304	675.48
SA35_2	1301	116.36024713516235	441.4116382598877	0.9987581	676.0
SA35_2	1302	113.03157806396484	436.8844413757324	0.9990061	676.52
SA35_2	1303	116.06435775756836	437.5304889678955	0.998718	677.04
SA35_2	1304	114.82443809509277	441.4910888671875	0.99899966	677.56
SA35_2	1305	114.29812908172607	443.4320068359375	0.99886703	678.08
SA35_2	1306	116.61989688873291	444.4670104980469	0.9989556	678.6
SA35_2	1307	118.96729469299316	436.32104873657227	0.9992601	679.12
SA35_2	1308	122.91617393493652	434.57316398620605	0.99946326	679.64
SA35_2	1309	118.20635795593262	436.2206840515137	0.99927145	680.16
SA35_2	1310	117.63324737548828	434.952392578125	0.9995747	680.68
SA35_2	1311	112.02739477157593	436.90853118896484	0.999303	681.2
SA35_2	1312	114.44389820098877	438.02392959594727	0.99914825	681.72
SA35_2	1313	115.04553556442261	443.38788986206055	0.9992686	682.24
SA35_2	1314	117.89734363555908	443.9911079406738	0.999298	682.76
SA35_2	1315	120.57301998138428	434.90610122680664	0.9994236	683.28
SA35_2	1316	122.84054756164551	426.1923408508301	0.9995701	683.8
SA35_2	1317	119.81849670410156	427.1613121032715	0.99947387	684.32
SA35_2	1318	114.56260681152344	436.8725395202637	0.9990914	684.84
SA35_2	1319	113.87829780578613	441.5401268005371	0.9990839	685.36
SA35_2	1320	114.3591046333313	442.5753593444824	0.9986926	685.88
SA35_2	1321	111.69592142105103	442.6304626464844	0.9989967	686.4
SA35_2	1322	113.6783242225647	443.4459686279297	0.9990722	686.92
SA35_2	1323	114.59808349609375	442.47888565063477	0.99918956	687.44
SA35_2	1324	113.12084197998047	442.1096420288086	0.9989048	687.96
SA35_2	1325	115.48694372177124	441.5195846557617	0.9991053	688.48
SA35_2	1326	120.99791765213013	439.2732238769531	0.9993795	689.0
SA35_2	1327	119.625723361969	437.4310111999512	0.99946874	689.52
SA35_2	1328	118.2374119758606	440.4396629333496	0.9992112	690.04
SA35_2	1329	116.15661382675171	442.104434967041	0.9988274	690.56
SA35_2	1330	113.64611387252808	441.8181324005127	0.9987859	691.08
SA35_2	1331	116.32833480834961	441.34703636169434	0.9992798	691.6
SA35_2	1332	119.96139287948608	433.9720916748047	0.9995715	692.12
SA35_2	1333	114.85146284103394	437.7589416503906	0.9991003	692.64
SA35_2	1334	112.67580986022949	439.0730667114258	0.999258	693.16
SA35_2	1335	115.24481773376465	435.57003021240234	0.9989016	693.68
SA35_2	1336	110.66160202026367	438.57038497924805	0.9992132	694.2
SA35_2	1337	117.18418598175049	436.523494720459	0.9984439	694.72
SA35_2	1338	121.35622501373291	435.9617042541504	0.99896896	695.24
SA35_2	1339	124.717116355896	437.55592346191406	0.99943537	695.76
SA35_2	1340	127.3613452911377	435.37776947021484	0.99947804	696.28
SA35_2	1341	125.9439468383789	427.94629096984863	0.99938023	696.8
SA35_2	1342	117.5201416015625	430.21416664123535	0.9995383	697.32
SA35_2	1343	117.39526987075806	436.756010055542	0.9994123	697.84
SA35_2	1344	118.48925352096558	434.47505950927734	0.99957854	698.36
SA35_2	1345	119.57381963729858	431.8107032775879	0.99907243	698.88
SA35_2	1346	116.5471076965332	431.6239356994629	0.9993844	699.4
SA35_2	1347	116.52243137359619	438.56480598449707	0.99906176	699.92
SA35_2	1348	113.12114000320435	441.01043701171875	0.99924004	700.44
SA35_2	1349	118.8921332359314	441.6995429992676	0.9989704	700.96
SA35_2	1350	121.53518199920654	440.9311866760254	0.99932003	701.48
SA35_2	1351	121.74865007400513	443.6931610107422	0.9991093	702.0
SA35_2	1352	118.59118938446045	442.3671340942383	0.9989434	702.52
SA35_2	1353	118.0912971496582	443.34978103637695	0.99912757	703.04
SA35_2	1354	118.13220977783203	441.7701816558838	0.998752	703.56
SA35_2	1355	116.70634746551514	442.04644203186035	0.99868995	704.08
SA35_2	1356	116.39747619628906	442.4182319641113	0.9984836	704.6
SA35_2	1357	107.3058009147644	442.7867889404297	0.99760157	705.12
SA35_2	1358	103.53195667266846	427.3239326477051	0.97699195	705.64
SA35_2	1359	124.39075708389282	368.38428497314453	0.9890099	706.16
SA35_2	1360	626.2125968933105	144.15510177612305	0.935135	706.68
SA35_2	1361	626.5155792236328	144.59449768066406	0.94882274	707.2
SA35_2	1362	626.4245986938477	143.91119956970215	0.9669311	707.72
SA35_2	1363	626.3617992401123	143.85014533996582	0.97425056	708.24
SA35_2	1364	206.0899257659912	268.6783504486084	0.99901986	708.76
SA35_2	1365	196.6777801513672	263.26809883117676	0.9987074	709.28
SA35_2	1366	190.38273096084595	265.1891899108887	0.9990349	709.8
SA35_2	1367	174.966561794281	272.6378345489502	0.9970483	710.32
SA35_2	1368	165.83447456359863	290.0309944152832	0.9930775	710.84
SA35_2	1369	173.80805015563965	342.01735496520996	0.9970421	711.36
SA35_2	1370	162.2400403022766	385.9464740753174	0.99921834	711.88
SA35_2	1371	132.7167272567749	406.4216995239258	0.99943155	712.4
SA35_2	1372	132.47003555297852	425.66076278686523	0.9991906	712.92
SA35_2	1373	128.76057624816895	436.64880752563477	0.9992323	713.44
SA35_2	1374	124.49941635131836	433.6291694641113	0.9995408	713.96
SA35_2	1375	127.14980840682983	434.57573890686035	0.9992242	714.48
SA35_2	1376	130.17663955688477	424.6093940734863	0.99959093	715.0
SA35_2	1377	136.98067665100098	424.89429473876953	0.99958247	715.52
SA35_2	1378	138.2506251335144	428.8821029663086	0.99956995	716.04
SA35_2	1379	134.83966588974	436.9614601135254	0.99948287	716.56
SA35_2	1380	126.95677280426025	435.67468643188477	0.9993767	717.08
SA35_2	1381	122.59024381637573	434.39995765686035	0.9996282	717.6
SA35_2	1382	124.9523401260376	436.18048667907715	0.99942374	718.12
SA35_2	1383	126.51617527008057	441.04230880737305	0.9993104	718.64
SA35_2	1384	126.90060138702393	443.2650947570801	0.99905354	719.16
SA35_2	1385	126.82653665542603	444.21993255615234	0.9989643	719.68
SA35_2	1386	125.19810199737549	432.37120628356934	0.9988061	720.2
SA35_2	1387	121.42709493637085	426.7573356628418	0.99915814	720.72
SA35_2	1388	125.01823902130127	425.41866302490234	0.99936503	721.24
SA35_2	1389	116.71501398086548	425.65587043762207	0.99928963	721.76
SA35_2	1390	127.26377248764038	422.7682113647461	0.99955064	722.28
SA35_2	1391	132.4660301208496	417.81532287597656	0.99960214	722.8
SA35_2	1392	127.62705087661743	406.36387825012207	0.999488	723.32
SA35_2	1393	130.6058645248413	410.3635311126709	0.9997509	723.84
SA35_2	1394	123.22196960449219	421.6578483581543	0.9996203	724.36
SA35_2	1395	128.71826887130737	427.3272514343262	0.99934226	724.88
SA35_2	1396	132.7659010887146	426.21445655822754	0.9995388	725.4
SA35_2	1397	135.11323928833008	425.76501846313477	0.99943405	725.92
SA35_2	1398	141.17134809494019	433.96236419677734	0.99961275	726.44
SA35_2	1399	134.97390747070312	435.0216865539551	0.99943274	726.96
SA35_2	1400	134.74149703979492	433.7562561035156	0.9995968	727.48
SA35_2	1401	123.65976572036743	436.75177574157715	0.9993975	728.0
SA35_2	1402	122.53755331039429	438.36047172546387	0.9994056	728.52
SA35_2	1403	122.4672794342041	441.93995475769043	0.99914074	729.04
SA35_2	1404	122.07701206207275	441.34263038635254	0.99927753	729.56
SA35_2	1405	121.9034194946289	438.50523948669434	0.9992101	730.08
SA35_2	1406	120.592200756073	437.18653678894043	0.99918336	730.6
SA35_2	1407	120.17860412597656	438.83514404296875	0.9992625	731.12
SA35_2	1408	114.98377323150635	439.77344512939453	0.99870527	731.64
SA35_2	1409	110.552978515625	437.1840763092041	0.9989536	732.16
SA35_2	1410	119.54714059829712	435.15172004699707	0.9994943	732.68
SA35_2	1411	121.88292741775513	435.27488708496094	0.9995442	733.2
SA35_2	1412	120.65935134887695	436.0165214538574	0.9995572	733.72
SA35_2	1413	121.99282646179199	435.45361518859863	0.9992248	734.24
SA35_2	1414	112.58697509765625	440.6513214111328	0.99926966	734.76
SA35_2	1415	115.99159240722656	439.48554039001465	0.99873024	735.28
SA35_2	1416	119.7760820388794	443.45598220825195	0.99931943	735.8
SA35_2	1417	117.80568361282349	440.99032402038574	0.9991473	736.32
SA35_2	1418	118.13045740127563	440.60279846191406	0.9979944	736.84
SA35_2	1419	117.39965677261353	437.5481414794922	0.99941206	737.36
SA35_2	1420	121.95173501968384	434.3368148803711	0.99950385	737.88
SA35_2	1421	122.75799512863159	438.3697700500488	0.99952185	738.4
SA35_2	1422	120.92604637145996	439.6980285644531	0.99938214	738.92
SA35_2	1423	123.86819124221802	430.6959629058838	0.99951816	739.44
SA35_2	1424	130.11209964752197	421.0970878601074	0.9995995	739.96
SA35_2	1425	129.54156398773193	421.8094253540039	0.99962366	740.48
SA35_2	1426	128.53678464889526	421.70777320861816	0.9995359	741.0
SA35_2	1427	126.67869329452515	423.50621223449707	0.9993876	741.52
SA35_2	1428	127.46288776397705	426.6339111328125	0.9993563	742.04
SA35_2	1429	122.85667657852173	433.9768981933594	0.9993444	742.56
SA35_2	1430	120.97635269165039	426.4961814880371	0.9991709	743.08
SA35_2	1431	119.92455720901489	424.0616226196289	0.9993357	743.6
SA35_2	1432	119.24225091934204	432.5446128845215	0.9992725	744.12
SA35_2	1433	119.66261863708496	436.71878814697266	0.9991642	744.64
SA35_2	1434	116.92441701889038	436.19293212890625	0.9993333	745.16
SA35_2	1435	112.05618381500244	442.0224380493164	0.9989411	745.68
SA35_2	1436	114.7968053817749	440.99398612976074	0.9987841	746.2
SA35_2	1437	119.07308101654053	435.5035400390625	0.9992581	746.72
SA35_2	1438	121.00534439086914	430.61262130737305	0.9996506	747.24
SA35_2	1439	117.1241283416748	428.20255279541016	0.9993074	747.76
SA35_2	1440	119.58001852035522	429.75010871887207	0.9995307	748.28
SA35_2	1441	115.9921407699585	437.5645637512207	0.99904627	748.8
SA35_2	1442	112.62900829315186	441.86290740966797	0.9991773	749.32
SA35_2	1443	113.90525102615356	443.45054626464844	0.99837804	749.84
SA35_2	1444	115.48845767974854	443.1222152709961	0.9994273	750.36
SA35_2	1445	123.41629266738892	433.2025909423828	0.99939346	750.88
SA35_2	1446	117.57392883300781	431.7743682861328	0.99937683	751.4
SA35_2	1447	121.38640880584717	435.9528923034668	0.9995709	751.92
SA35_2	1448	123.52273464202881	431.59412384033203	0.9992705	752.44
SA35_2	1449	122.37597703933716	437.00008392333984	0.9990471	752.96
SA35_2	1450	126.56457424163818	431.75079345703125	0.99934	753.48
SA35_2	1451	125.9503960609436	435.30344009399414	0.99907124	754.0
SA35_2	1452	123.52941036224365	436.8087100982666	0.99943084	754.52
SA35_2	1453	120.7445740699768	435.3672981262207	0.99939585	755.04
SA35_2	1454	123.24728965759277	434.28791999816895	0.9993382	755.56
SA35_2	1455	123.70471954345703	436.7776393890381	0.9994691	756.08
SA35_2	1456	127.96181440353394	433.2597827911377	0.9991954	756.6
SA35_2	1457	121.68190479278564	439.57712173461914	0.9993017	757.12
SA35_2	1458	115.4376745223999	444.7334289550781	0.99917406	757.64
SA35_2	1459	121.77836894989014	444.86074447631836	0.9991357	758.16
SA35_2	1460	118.22532415390015	443.2730484008789	0.999387	758.68
SA35_2	1461	118.18948984146118	438.7020206451416	0.99925274	759.2
SA35_2	1462	120.37482261657715	439.81226921081543	0.99915695	759.72
SA35_2	1463	118.29274892807007	435.8418560028076	0.9991259	760.24
SA35_2	1464	120.48709392547607	428.28638076782227	0.9994518	760.76
SA35_2	1465	116.32101535797119	432.6430892944336	0.99893934	761.28
SA35_2	1466	114.94152545928955	437.18287467956543	0.998662	761.8
SA35_2	1467	114.0573501586914	440.1969337463379	0.9987833	762.32
SA35_2	1468	114.49525356292725	443.1002998352051	0.9991511	762.84
SA35_2	1469	118.00005435943604	440.2658271789551	0.9993906	763.36
SA35_2	1470	115.8600926399231	441.00093841552734	0.99941266	763.88
SA35_2	1471	115.75915813446045	438.61095428466797	0.9990582	764.4
SA35_2	1472	120.19495964050293	439.9303436279297	0.9988613	764.92
SA35_2	1473	117.78429746627808	441.7345333099365	0.9973104	765.44
SA35_2	1474	115.91979265213013	442.8899574279785	0.99917114	765.96
SA35_2	1475	119.91201639175415	444.0501022338867	0.9988545	766.48
SA35_2	1476	118.49634647369385	444.18766021728516	0.9991117	767.0
SA35_2	1477	136.56325340270996	392.9762077331543	0.9994405	767.52
SA35_2	1478	138.16698789596558	328.2608985900879	0.9993339	768.04
SA35_2	1479	164.0670895576477	267.85892486572266	0.9995716	768.56
SA35_2	1480	159.44021940231323	235.00539779663086	0.99959713	769.08
SA35_2	1481	149.31787252426147	156.69606685638428	0.9996301	769.6
SA35_2	1482	122.44312763214111	103.45961093902588	0.99316686	770.12
SA35_2	1483	161.98294162750244	152.59343147277832	0.9974975	770.64
SA35_2	1484	222.0616579055786	215.1758623123169	0.9994091	771.16
SA35_2	1485	230.30409812927246	255.14488220214844	0.9950722	771.68
SA35_2	1486	249.2619752883911	309.1212272644043	0.99331903	772.2
SA35_2	1487	234.3057632446289	370.85643768310547	0.9994709	772.72
SA35_2	1488	180.67680597305298	420.5942630767822	0.9995902	773.24
SA35_2	1489	156.54454231262207	426.7060089111328	0.99967086	773.76
SA35_2	1490	155.0001621246338	422.2397804260254	0.99975854	774.28
SA35_2	1491	149.68328475952148	381.4241409301758	0.99947995	774.8
SA35_2	1492	136.83453798294067	351.69344902038574	0.9994804	775.32
SA35_2	1493	129.54683303833008	373.75219345092773	0.99961567	775.84
SA35_2	1494	118.65795850753784	411.0245704650879	0.99942964	776.36
SA35_2	1495	117.01537370681763	427.48912811279297	0.99945337	776.88
SA35_2	1496	114.40962553024292	433.56602668762207	0.99901724	777.4
SA35_2	1497	119.83733177185059	434.1324806213379	0.99951386	777.92
SA35_2	1498	125.30834674835205	434.48753356933594	0.9993759	778.44
SA35_2	1499	126.22237205505371	434.9303913116455	0.99945635	778.96
SA35_2	1500	121.8599796295166	433.2443332672119	0.99944276	779.48
SA35_2	1501	113.88716697692871	428.92662048339844	0.99933773	780.0
SA35_2	1502	116.0096287727356	432.6228332519531	0.99918467	780.52
SA35_2	1503	117.55270957946777	435.1745796203613	0.9994235	781.04
SA35_2	1504	118.81263256072998	436.5011787414551	0.99946696	781.56
SA35_2	1505	120.98500728607178	435.433988571167	0.9994197	782.08
SA35_2	1506	125.76736211776733	438.5200881958008	0.9990902	782.6
SA35_2	1507	123.90185594558716	436.1080741882324	0.9992519	783.12
SA35_2	1508	122.05649614334106	435.5463981628418	0.9995383	783.64
SA35_2	1509	129.80639934539795	432.4620723724365	0.9994092	784.16
SA35_2	1510	146.94573879241943	428.49446296691895	0.99957293	784.68
SA35_2	1511	143.57647895812988	424.98727798461914	0.99943584	785.2
SA35_2	1512	138.0453586578369	423.32207679748535	0.9994168	785.72
SA35_2	1513	133.9989185333252	425.89771270751953	0.9996476	786.24
SA35_2	1514	130.69318532943726	430.62503814697266	0.99923813	786.76
SA35_2	1515	127.81085968017578	434.23776626586914	0.9994659	787.28
SA35_2	1516	123.4563946723938	436.33752822875977	0.9993857	787.8
SA35_2	1517	123.70866537094116	437.2053337097168	0.99946684	788.32
SA35_2	1518	118.52412223815918	433.6299705505371	0.9992034	788.84
SA35_2	1519	121.42013311386108	432.8130912780762	0.9990777	789.36
SA35_2	1520	119.47065591812134	435.7594871520996	0.99947745	789.88
SA35_2	1521	119.80955600738525	439.41341400146484	0.99929976	790.4
SA35_2	1522	118.88082027435303	440.6502056121826	0.9993011	790.92
SA35_2	1523	113.6792540550232	439.04714584350586	0.99906605	791.44
SA35_2	1524	114.24243450164795	436.78258895874023	0.9991906	791.96
SA35_2	1525	116.51586294174194	438.317813873291	0.99835	792.48
SA35_2	1526	116.38739109039307	438.3350944519043	0.99937755	793.0
SA35_2	1527	115.4294490814209	437.22856521606445	0.9994166	793.52
SA35_2	1528	120.95046043395996	435.2575492858887	0.99923825	794.04
SA35_2	1529	120.79910039901733	435.94093322753906	0.9992873	794.56
SA35_2	1530	125.24824142456055	431.06895446777344	0.9994407	795.08
SA35_2	1531	123.79744052886963	432.7090644836426	0.9983152	795.6
SA35_2	1532	122.77973890304565	435.68944931030273	0.99843675	796.12
SA35_2	1533	119.00345087051392	438.087100982666	0.9982162	796.64
SA35_2	1534	119.38951015472412	443.07223320007324	0.99824464	797.16
SA35_2	1535	123.54896068572998	439.7929000854492	0.99900466	797.68
SA35_2	1536	128.6314845085144	433.8522148132324	0.9995815	798.2
SA35_2	1537	127.94488668441772	430.25413513183594	0.99926907	798.72
SA35_2	1538	130.6238055229187	431.9831657409668	0.999395	799.24
SA35_2	1539	128.0127763748169	432.52495765686035	0.9995504	799.76
SA35_2	1540	127.89947986602783	427.5527000427246	0.9995427	800.28
SA35_2	1541	125.0995397567749	427.73194313049316	0.99958104	800.8
SA35_2	1542	128.55336666107178	427.59098052978516	0.99955255	801.32
SA35_2	1543	123.1336236000061	427.65003204345703	0.9993205	801.84
SA35_2	1544	120.31576633453369	431.7796039581299	0.9986797	802.36
SA35_2	1545	118.17926168441772	436.4080238342285	0.9989361	802.88
SA35_2	1546	118.2896375656128	435.1256275177002	0.9980883	803.4
SA35_2	1547	120.11619806289673	427.835111618042	0.99915004	803.92
SA35_2	1548	127.22070217132568	438.29126358032227	0.9992872	804.44
SA35_2	1549	126.88490152359009	440.13628005981445	0.99923134	804.96
SA35_2	1550	129.85774278640747	433.2297134399414	0.99928963	805.48
SA35_2	1551	131.45074844360352	432.5199508666992	0.9994912	806.0
SA35_2	1552	125.44081211090088	427.91759490966797	0.99939835	806.52
SA35_2	1553	124.79729652404785	428.35338592529297	0.9992654	807.04
SA35_2	1554	128.52954864501953	435.61652183532715	0.9995677	807.56
SA35_2	1555	122.97353744506836	437.7496147155762	0.99926823	808.08
SA35_2	1556	122.8508710861206	437.1035099029541	0.99928397	808.6
SA35_2	1557	121.59556150436401	436.6907501220703	0.9994777	809.12
SA35_2	1558	116.97555780410767	435.6200981140137	0.99947554	809.64
SA35_2	1559	116.09199047088623	438.19055557250977	0.9989635	810.16
SA35_2	1560	118.16215515136719	437.80714988708496	0.99923575	810.68
SA35_2	1561	118.6901330947876	439.5731735229492	0.9991836	811.2
SA35_2	1562	119.29483413696289	440.6484603881836	0.99913496	811.72
SA35_2	1563	117.71037578582764	438.2824230194092	0.99914515	812.24
SA35_2	1564	120.53505182266235	436.94366455078125	0.99925107	812.76
SA35_2	1565	124.93102550506592	431.6604995727539	0.99940956	813.28
SA35_2	1566	119.71596479415894	437.9153823852539	0.9993086	813.8
SA35_2	1567	116.12226963043213	439.7135925292969	0.99913496	814.32
SA35_2	1568	115.30846357345581	442.64745712280273	0.99900144	814.84
SA35_2	1569	116.84329509735107	442.91255950927734	0.99924856	815.36
SA35_2	1570	118.88706684112549	441.35684967041016	0.9985531	815.88
SA35_2	1571	117.0972228050232	441.6708755493164	0.99918264	816.4
SA35_2	1572	120.435631275177	438.20960998535156	0.99932015	816.92
SA35_2	1573	125.21713972091675	432.3050308227539	0.99927	817.44
SA35_2	1574	118.22848320007324	434.17287826538086	0.9982723	817.96
SA35_2	1575	115.61247110366821	439.4663143157959	0.9991146	818.48
SA35_2	1576	125.73578357696533	439.95838165283203	0.99929607	819.0
SA35_2	1577	118.79172325134277	434.34648513793945	0.9992557	819.52
SA35_2	1578	119.15806531906128	433.70710372924805	0.999286	820.04
SA35_2	1579	116.45578145980835	437.0456027984619	0.99919385	820.56
SA35_2	1580	114.3551230430603	440.2825355529785	0.99883693	821.08
SA35_2	1581	115.76483249664307	440.12340545654297	0.99913824	821.6
SA35_2	1582	123.12085628509521	434.96801376342773	0.9991579	822.12
SA35_2	1583	123.16099405288696	430.724458694458	0.99909997	822.64
SA35_2	1584	123.91692399978638	423.29132080078125	0.999686	823.16
SA35_2	1585	121.35753631591797	426.4321804046631	0.999571	823.68
SA35_2	1586	123.52749109268188	424.89818572998047	0.99952435	824.2
SA35_2	1587	120.32575607299805	433.7713623046875	0.99941146	824.72
SA35_2	1588	111.09174489974976	435.74575424194336	0.9993292	825.24
SA35_2	1589	115.70162773132324	438.16237449645996	0.99912685	825.76
SA35_2	1590	119.45503950119019	440.37325859069824	0.9992248	826.28
SA35_2	1591	123.63243103027344	431.982364654541	0.99937063	826.8
SA35_2	1592	122.97788858413696	428.48819732666016	0.99950886	827.32
SA35_2	1593	126.61925554275513	430.28486251831055	0.99947876	827.84
SA35_2	1594	125.55211782455444	426.8144989013672	0.99940133	828.36
SA35_2	1595	129.12545204162598	415.9559726715088	0.9997023	828.88
SA35_2	1596	136.7335081100464	401.97315216064453	0.9992964	829.4
SA35_2	1597	130.95927238464355	402.1486186981201	0.99933726	829.92
SA35_2	1598	124.62440729141235	418.7262725830078	0.99945515	830.44
SA35_2	1599	122.06676006317139	427.0916175842285	0.99951816	830.96
SA35_2	1600	124.70160722732544	424.7018623352051	0.99958485	831.48
SA35_2	1601	121.17149829864502	425.1071262359619	0.99952924	832.0
SA35_2	1602	118.1204080581665	431.09561920166016	0.9993799	832.52
SA35_2	1603	122.61816263198853	433.663387298584	0.9995492	833.04
SA35_2	1604	122.47564792633057	434.74822998046875	0.9993961	833.56
SA35_2	1605	117.22302436828613	435.50079345703125	0.9989655	834.08
SA35_2	1606	115.10049104690552	435.8576774597168	0.9994025	834.6
SA35_2	1607	120.1941967010498	430.84693908691406	0.9975018	835.12
SA35_2	1608	126.48229598999023	430.0512886047363	0.9992836	835.64
SA35_2	1609	125.64760446548462	427.78106689453125	0.9992705	836.16
SA35_2	1610	127.09041833877563	424.26795959472656	0.999474	836.68
SA35_2	1611	126.83119773864746	422.50728607177734	0.9993857	837.2
SA35_2	1612	119.75077390670776	429.2764091491699	0.9990859	837.72
SA35_2	1613	120.1306700706482	435.6623840332031	0.9994312	838.24
SA35_2	1614	119.0822958946228	438.6291790008545	0.9992887	838.76
SA35_2	1615	118.20535659790039	439.77524757385254	0.9991893	839.28
SA35_2	1616	118.2127833366394	440.01697540283203	0.99895227	839.8
SA35_2	1617	114.09200429916382	441.41407012939453	0.9990833	840.32
SA35_2	1618	115.5458927154541	438.2267761230469	0.9992925	840.84
SA35_2	1619	117.54701137542725	438.14586639404297	0.9989888	841.36
SA35_2	1620	118.92921924591064	435.7438659667969	0.9995684	841.88
SA35_2	1621	119.50910091400146	435.95048904418945	0.9995944	842.4
SA35_2	1622	117.90324449539185	436.9193458557129	0.9995591	842.92
SA35_2	1623	115.12298583984375	440.01216888427734	0.999119	843.44
SA35_2	1624	113.30636739730835	442.5295829772949	0.99882025	843.96
SA35_2	1625	119.1210150718689	439.9467658996582	0.9988292	844.48
SA35_2	1626	131.95616006851196	438.0153465270996	0.999374	845.0
SA35_2	1627	127.65377759933472	436.65255546569824	0.99888164	845.52
SA35_2	1628	127.74384021759033	434.608097076416	0.99937063	846.04
SA35_2	1629	119.54896450042725	432.33707427978516	0.9955798	846.56
SA35_2	1630	118.3228611946106	432.9536819458008	0.99820197	847.08
SA35_2	1631	121.33786678314209	434.5901298522949	0.9990728	847.6
SA35_2	1632	119.454824924469	439.14135932922363	0.99931526	848.12
SA35_2	1633	120.4878568649292	434.82622146606445	0.99945194	848.64
SA35_2	1634	120.75684070587158	433.8793659210205	0.9992017	849.16
SA35_2	1635	121.1862325668335	431.67245864868164	0.9992613	849.68
SA35_2	1636	122.49230146408081	435.0424575805664	0.9994369	850.2
SA35_2	1637	120.74800729751587	439.4451141357422	0.9992508	850.72
SA35_2	1638	117.51095056533813	429.4735908508301	0.99935097	851.24
SA35_2	1639	116.49287939071655	429.6368980407715	0.9994055	851.76
SA35_2	1640	120.99547386169434	434.0920829772949	0.9993111	852.28
SA35_2	1641	120.43081521987915	438.36708068847656	0.9994386	852.8
SA35_2	1642	117.89857149124146	438.645658493042	0.9993005	853.32
SA35_2	1643	123.9203929901123	431.5858840942383	0.9994324	853.84
SA35_2	1644	123.86292219161987	433.93818855285645	0.9994727	854.36
SA35_2	1645	124.0889310836792	437.156982421875	0.99944896	854.88
SA35_2	1646	117.10165739059448	439.885311126709	0.99889755	855.4
SA35_2	1647	116.14203453063965	441.97792053222656	0.9983683	855.92
SA35_2	1648	112.85277605056763	443.0855369567871	0.9987225	856.44
SA35_2	1649	112.64481544494629	440.92546463012695	0.99897194	856.96
SA35_2	1650	119.70592737197876	438.3681106567383	0.999241	857.48
SA35_2	1651	115.77876806259155	442.15444564819336	0.9979044	858.0
SA35_2	1652	108.54138135910034	439.06285285949707	0.99917704	858.52
SA35_2	1653	117.18239784240723	438.098087310791	0.9993175	859.04
SA35_2	1654	118.86143684387207	441.8173027038574	0.99883693	859.56
SA35_2	1655	121.58591747283936	440.62780380249023	0.99931324	860.08
SA35_2	1656	122.46377468109131	442.21667289733887	0.9992424	860.6
SA35_2	1657	120.52308320999146	439.5184135437012	0.9991985	861.12
SA35_2	1658	115.8313512802124	440.7319736480713	0.9991227	861.64
SA35_2	1659	118.99980306625366	443.07775497436523	0.99859446	862.16
SA35_2	1660	117.11026430130005	443.80903244018555	0.9992446	862.68
SA35_2	1661	119.20726299285889	437.94445037841797	0.99905056	863.2
SA35_2	1662	123.46347570419312	432.96335220336914	0.99910283	863.72
SA35_2	1663	124.30253028869629	434.27473068237305	0.999268	864.24
SA35_2	1664	120.1850414276123	434.3467712402344	0.99851567	864.76
SA35_2	1665	118.07528734207153	437.72666931152344	0.99871445	865.28
SA35_2	1666	118.8955545425415	444.22645568847656	0.9991831	865.8
SA35_2	1667	116.7413592338562	445.0056266784668	0.9995999	866.32
SA35_2	1668	116.28056764602661	441.58753395080566	0.99885714	866.84
SA35_2	1669	116.17920398712158	436.66242599487305	0.99944466	867.36
SA35_2	1670	116.6717529296875	434.4873046875	0.99940145	867.88
SA35_2	1671	117.17605590820312	434.62002754211426	0.9992231	868.4
SA35_2	1672	116.14319086074829	440.1056098937988	0.9989974	868.92
SA35_2	1673	119.60257291793823	438.6112403869629	0.99927455	869.44
SA35_2	1674	118.23530197143555	441.1863040924072	0.9992132	869.96
SA35_2	1675	117.92981624603271	441.46968841552734	0.9991129	870.48
SA35_2	1676	118.98609399795532	438.9422035217285	0.9993388	871.0
SA35_2	1677	115.06826877593994	439.72286224365234	0.99926525	871.52
SA35_2	1678	117.11734533309937	433.762264251709	0.9995357	872.04
SA35_2	1679	117.16700792312622	435.46929359436035	0.9992168	872.56
SA35_2	1680	114.36194181442261	438.08223724365234	0.99854314	873.08
SA35_2	1681	115.46777486801147	440.55230140686035	0.9987967	873.6
SA35_2	1682	115.31288623809814	441.8740653991699	0.9987219	874.12
SA35_2	1683	116.58635139465332	440.2409362792969	0.9992661	874.64
SA35_2	1684	116.93992614746094	442.155818939209	0.99932814	875.16
SA35_2	1685	114.58560228347778	437.1243095397949	0.99896467	875.68
SA35_2	1686	112.92340755462646	437.7772521972656	0.9995258	876.2
SA35_2	1687	110.73384284973145	438.88824462890625	0.99917704	876.72
SA35_2	1688	110.53651571273804	441.89157485961914	0.9983542	877.24
SA35_2	1689	112.09781169891357	440.11219024658203	0.9986909	877.76
SA35_2	1690	118.23477745056152	437.37356185913086	0.99926585	878.28
SA35_2	1691	125.62062740325928	440.78015327453613	0.9991124	878.8
SA35_2	1692	121.56236171722412	440.9907531738281	0.9975349	879.32
SA35_2	1693	117.48833656311035	444.67111587524414	0.99775094	879.84
SA35_2	1694	122.06262350082397	444.45533752441406	0.9992724	880.36
SA35_2	1695	123.0077862739563	443.52012634277344	0.9988508	880.88
SA35_2	1696	123.66663217544556	442.1736717224121	0.9987173	881.4
SA35_2	1697	127.12934017181396	428.1074523925781	0.9993729	881.92
SA35_2	1698	126.13641023635864	423.5684394836426	0.99954945	882.44
SA35_2	1699	123.72479438781738	420.53810119628906	0.9995047	882.96
SA35_2	1700	112.61277198791504	430.8009338378906	0.99928015	883.48
SA35_2	1701	109.82484817504883	440.96546173095703	0.9991425	884.0
SA35_2	1702	107.13889598846436	440.62525749206543	0.99826485	884.52
SA35_2	1703	110.8710765838623	432.89560317993164	0.998114	885.04
SA35_2	1704	114.86685276031494	431.93063735961914	0.9985794	885.56
SA35_2	1705	121.05728387832642	434.8699378967285	0.9995578	886.08
SA35_2	1706	128.42161655426025	431.44500732421875	0.99957293	886.6
SA35_2	1707	122.54184484481812	435.838680267334	0.998869	887.12
SA35_2	1708	123.89049530029297	438.52832794189453	0.99883455	887.64
SA35_2	1709	128.33608388900757	438.6431694030762	0.9989951	888.16
SA35_2	1710	126.6762375831604	439.6347713470459	0.999252	888.68
SA35_2	1711	129.20711040496826	436.3816452026367	0.99952745	889.2
SA35_2	1712	120.29526233673096	430.99313735961914	0.9989023	889.72
SA35_2	1713	117.41493940353394	434.9180603027344	0.9991943	890.24
SA35_2	1714	119.69467401504517	434.7476291656494	0.9993337	890.76
SA35_2	1715	122.71168231964111	431.75929069519043	0.99931645	891.28
SA35_2	1716	120.0675368309021	432.54077911376953	0.9991578	891.8
SA35_2	1717	114.80395793914795	436.2729549407959	0.99869746	892.32
SA35_2	1718	110.43065786361694	436.2728691101074	0.99845576	892.84
SA35_2	1719	116.24962091445923	435.44337272644043	0.999443	893.36
SA35_2	1720	118.28923225402832	436.1878967285156	0.9989849	893.88
SA35_2	1721	122.04433679580688	440.44944763183594	0.9994037	894.4
SA35_2	1722	120.49484252929688	439.43201065063477	0.9993333	894.92
SA35_2	1723	126.87640190124512	432.3976135253906	0.9995771	895.44
SA35_2	1724	120.14496326446533	434.2511558532715	0.9988978	895.96
SA35_2	1725	121.35429382324219	436.5119934082031	0.9991755	896.48
SA35_2	1726	121.05921506881714	440.3016471862793	0.99929214	897.0
SA35_2	1727	119.87236738204956	437.6338005065918	0.99918073	897.52
SA35_2	1728	123.92271757125854	436.11056327819824	0.99943775	898.04
SA35_2	1729	120.55635452270508	437.78188705444336	0.99903715	898.56
SA35_2	1730	119.2926287651062	441.24401092529297	0.99859446	899.08
SA35_2	1731	118.04263591766357	441.19131088256836	0.99909115	899.6
SA35_2	1732	117.9682731628418	442.85470962524414	0.99824774	900.12
SA35_2	1733	115.44513702392578	444.221248626709	0.99887305	900.64
SA35_2	1734	118.42633485794067	440.2774143218994	0.9991105	901.16
SA35_2	1735	123.61956834793091	434.9110221862793	0.9993105	901.68
SA35_2	1736	123.10301065444946	433.6490821838379	0.9993592	902.2
SA35_2	1737	121.78494930267334	440.1499557495117	0.99903107	902.72
SA35_2	1738	121.05003595352173	443.7649154663086	0.99923193	903.24
SA35_2	1739	119.55955028533936	442.9021167755127	0.9993943	903.76
SA35_2	1740	118.14993619918823	441.9282817840576	0.9987483	904.28
SA35_2	1741	117.59015321731567	439.6776580810547	0.999009	904.8
SA35_2	1742	120.66483497619629	440.7418727874756	0.9990773	905.32
SA35_2	1743	115.36141633987427	442.41262435913086	0.9985947	905.84
SA35_2	1744	117.02837944030762	438.8240718841553	0.9987508	906.36
SA35_2	1745	119.2164421081543	442.5655460357666	0.9993649	906.88
SA35_2	1746	116.22029542922974	438.04741859436035	0.99799335	907.4
SA35_2	1747	116.64832830429077	438.18552017211914	0.9987779	907.92
SA35_2	1748	117.40272045135498	440.60105323791504	0.9982356	908.44
SA35_2	1749	122.65759706497192	437.1984100341797	0.9990563	908.96
SA35_2	1750	124.20594692230225	435.47258377075195	0.9993049	909.48
SA35_2	1751	119.9224591255188	435.9078311920166	0.99938595	910.0
SA35_2	1752	112.54152059555054	430.56060791015625	0.99951565	910.52
SA35_2	1753	121.63070440292358	430.433406829834	0.99948883	911.04
SA35_2	1754	121.53815031051636	425.6813049316406	0.999428	911.56
SA35_2	1755	118.94155740737915	429.72862243652344	0.9989355	912.08
SA35_2	1756	119.2418098449707	439.3349361419678	0.99929714	912.6
SA35_2	1757	117.29508638381958	442.474308013916	0.9991278	913.12
SA35_2	1758	115.19582271575928	440.4082202911377	0.9988182	913.64
SA35_2	1759	114.63840007781982	437.5188446044922	0.999218	914.16
SA35_2	1760	116.88156127929688	439.93700981140137	0.99811316	914.68
SA35_2	1761	116.34011268615723	441.602840423584	0.99895144	915.2
SA35_2	1762	114.82487916946411	439.2341995239258	0.99910885	915.72
SA35_2	1763	116.54958724975586	439.85034942626953	0.99879575	916.24
SA35_2	1764	118.46263408660889	441.3765621185303	0.99914837	916.76
SA35_2	1765	114.98456001281738	443.4370708465576	0.99891424	917.28
SA35_2	1766	114.3181562423706	444.63335037231445	0.9995491	917.8
SA35_2	1767	114.65609073638916	442.168607711792	0.99881136	918.32
SA35_2	1768	115.78919887542725	444.9803352355957	0.9988808	918.84
SA35_2	1769	112.93336153030396	444.7312545776367	0.99853826	919.36
SA35_2	1770	116.8919324874878	442.50268936157227	0.99853027	919.88
SA35_2	1771	112.41238117218018	442.1609115600586	0.9965501	920.4
SA35_2	1772	112.4100923538208	442.1872615814209	0.9981121	920.92
SA35_2	1773	118.10791492462158	440.6942081451416	0.99770975	921.44
SA35_2	1774	113.6272668838501	437.1137237548828	0.9985954	921.96
SA35_2	1775	116.19004011154175	433.9335823059082	0.998847	922.48
SA35_2	1776	122.15521335601807	435.52940368652344	0.9992495	923.0
SA35_2	1777	122.83709049224854	429.69449043273926	0.9994306	923.52
SA35_2	1778	114.9899959564209	435.4577350616455	0.9977849	924.04
SA35_2	1779	115.31968116760254	438.7924003601074	0.99685764	924.56
SA35_2	1780	111.42052412033081	442.62691497802734	0.99855477	925.08
SA35_2	1781	113.32755088806152	433.5820770263672	0.9981812	925.6
SA35_2	1782	117.01681613922119	427.8842067718506	0.9991184	926.12
SA35_2	1783	123.20715188980103	429.92383003234863	0.9993082	926.64
SA35_2	1784	124.14000034332275	432.4845886230469	0.9993673	927.16
SA35_2	1785	120.37965059280396	429.31694984436035	0.9992853	927.68
SA35_2	1786	119.63757276535034	428.46665382385254	0.99955064	928.2
SA35_2	1787	115.20551443099976	435.66272735595703	0.99934417	928.72
SA35_2	1788	117.05902814865112	438.64434242248535	0.99875	929.24
SA35_2	1789	116.97863340377808	437.6729965209961	0.9992567	929.76
SA35_2	1790	116.99063777923584	442.181453704834	0.9990958	930.28
SA35_2	1791	113.4528636932373	441.10605239868164	0.9982906	930.8
SA35_2	1792	113.33575248718262	441.1117172241211	0.9985251	931.32
SA35_2	1793	114.35109376907349	439.5586109161377	0.9989949	931.84
SA35_2	1794	124.93829727172852	435.4269790649414	0.9992538	932.36
SA35_2	1795	150.71247816085815	437.72918701171875	0.9993311	932.88
SA35_2	1796	193.7598705291748	421.31275177001953	0.9994648	933.4
SA35_2	1797	201.12602710723877	417.5778007507324	0.9996159	933.92
SA35_2	1798	149.64895248413086	404.1049289703369	0.99926394	934.44
SA35_2	1799	124.83952045440674	365.7231903076172	0.9996357	934.96
SA35_2	1800	150.12272596359253	294.671630859375	0.9986823	935.48
SA35_2	1801	165.28795957565308	287.6451015472412	0.9961196	936.0
SA35_2	1802	182.52758979797363	365.90972900390625	0.9968406	936.52
SA35_2	1803	185.04879474639893	405.44700622558594	0.9997173	937.04
SA35_2	1804	134.89365577697754	425.4313087463379	0.9996063	937.56
SA35_2	1805	115.29301404953003	442.6615905761719	0.9963282	938.08
SA35_2	1806	115.97293615341187	442.3283386230469	0.9959628	938.6
SA35_2	1807	120.87830305099487	442.4461555480957	0.9989661	939.12
SA35_2	1808	125.86407661437988	432.7048873901367	0.9994436	939.64
SA35_2	1809	121.6025710105896	425.37220001220703	0.9991129	940.16
SA35_2	1810	121.31441831588745	420.8342742919922	0.99958473	940.68
SA35_2	1811	124.97841119766235	424.8976707458496	0.9993766	941.2
SA35_2	1812	117.24207401275635	431.07112884521484	0.99833137	941.72
SA35_2	1813	119.01018619537354	431.04723930358887	0.99929905	942.24
SA35_2	1814	127.04719305038452	437.157039642334	0.9989478	942.76
SA35_2	1815	120.3923225402832	439.17348861694336	0.999057	943.28
SA35_2	1816	120.98937034606934	437.6539421081543	0.9992612	943.8
SA35_2	1817	119.74682807922363	437.352991104126	0.9993005	944.32
SA35_2	1818	116.0961389541626	436.84741973876953	0.9995388	944.84
SA35_2	1819	117.1756386756897	439.04199600219727	0.9992224	945.36
SA35_2	1820	120.03766298294067	437.9526901245117	0.9992173	945.88
SA35_2	1821	122.10415601730347	435.22828102111816	0.99782515	946.4
SA35_2	1822	116.33591651916504	428.5699939727783	0.99882644	946.92
SA35_2	1823	118.16333532333374	425.3462505340576	0.9994997	947.44
SA35_2	1824	121.83310985565186	424.61153984069824	0.99969983	947.96
SA35_2	1825	118.14756393432617	422.1810722351074	0.99942386	948.48
SA35_2	1826	121.1930513381958	404.60254669189453	0.99862075	949.0
SA35_2	1827	116.13788604736328	349.34011459350586	0.99643916	949.52
SA35_2	1828	626.4667510986328	144.10181522369385	0.9749292	950.04
SA35_2	1829	159.08992290496826	278.82665634155273	0.97987914	950.56
SA35_2	1830	626.447868347168	143.1596803665161	0.9655196	951.08
SA35_2	1831	192.68440008163452	266.7554569244385	0.9900449	951.6
SA35_2	1832	205.4333209991455	243.09310913085938	0.9893273	952.12
SA35_2	1833	191.02065563201904	235.85391998291016	0.99572206	952.64
SA35_2	1834	146.47774696350098	276.33739471435547	0.9765801	953.16
SA35_2	1835	129.52016592025757	356.3769721984863	0.99850535	953.68
SA35_2	1836	107.44434595108032	421.4487075805664	0.9991768	954.2
SA35_2	1837	108.30177068710327	435.0865173339844	0.9991285	954.72
SA35_2	1838	113.12886476516724	437.97603607177734	0.999099	955.24
SA35_2	1839	114.84895944595337	434.4019889831543	0.99938107	955.76
SA35_2	1840	117.74787902832031	432.8942012786865	0.99948835	956.28
SA35_2	1841	117.98553466796875	437.93506622314453	0.9994999	956.8
SA35_2	1842	117.94298887252808	440.5645179748535	0.99914217	957.32
SA35_2	1843	117.30921268463135	444.11230087280273	0.99899393	957.84
SA35_2	1844	114.96061086654663	442.4702453613281	0.99929893	958.36
SA35_2	1845	117.90326833724976	438.44472885131836	0.999215	958.88
SA35_2	1846	122.11414575576782	435.63806533813477	0.99925023	959.4
SA35_2	1847	118.74967813491821	439.2755126953125	0.99938834	959.92
SA35_2	1848	118.16709041595459	434.7348690032959	0.99950707	960.44
SA35_2	1849	117.90429353713989	434.58086013793945	0.9992487	960.96
SA35_2	1850	121.9275712966919	439.8651123046875	0.9992532	961.48
SA35_2	1851	118.32602024078369	441.03687286376953	0.9991986	962.0
SA35_2	1852	114.22622203826904	441.3571357727051	0.99885666	962.52
SA35_2	1853	118.07373762130737	442.9050922393799	0.998497	963.04
SA35_2	1854	119.9941873550415	443.31061363220215	0.9989397	963.56
SA35_2	1855	116.84813499450684	442.8977966308594	0.998941	964.08
SA35_2	1856	114.0134334564209	442.66897201538086	0.99850404	964.6
SA35_2	1857	118.34249496459961	440.3846740722656	0.999461	965.12
SA35_2	1858	125.47327280044556	430.4871940612793	0.9992994	965.64
SA35_2	1859	123.4254240989685	435.0835418701172	0.99945515	966.16
SA35_2	1860	123.98929595947266	438.45025062561035	0.9990288	966.68
SA35_2	1861	119.72699165344238	441.9024467468262	0.99885416	967.2
SA35_2	1862	124.43705797195435	440.70611000061035	0.9989593	967.72
SA35_2	1863	121.05269432067871	442.78907775878906	0.99825567	968.24
SA35_2	1864	121.64781093597412	442.33572006225586	0.9992268	968.76
SA35_2	1865	121.51663303375244	441.1772918701172	0.9991787	969.28
SA35_2	1866	127.8213381767273	433.531551361084	0.9995239	969.8
SA35_2	1867	124.18460845947266	438.64763259887695	0.99916387	970.32
SA35_2	1868	121.73925638198853	440.41208267211914	0.9990109	970.84
SA35_2	1869	119.49584484100342	440.9893798828125	0.99892527	971.36
SA35_2	1870	124.65181350708008	438.2522392272949	0.9990889	971.88
SA35_2	1871	121.74581289291382	440.4205513000488	0.9991974	972.4
SA35_2	1872	114.57598209381104	437.41247177124023	0.99912363	972.92
SA35_2	1873	116.01099967956543	431.02386474609375	0.9994442	973.44
SA35_2	1874	114.54311609268188	437.1504020690918	0.9992644	973.96
SA35_2	1875	116.50789976119995	439.53203201293945	0.9991666	974.48
SA35_2	1876	115.85355997085571	442.80489921569824	0.999376	975.0
SA35_2	1877	119.39511299133301	441.8276023864746	0.9991823	975.52
SA35_2	1878	115.73978662490845	437.89363861083984	0.99875426	976.04
SA35_2	1879	115.08622169494629	442.3406410217285	0.9988035	976.56
SA35_2	1880	114.35948610305786	444.54766273498535	0.99907494	977.08
SA35_2	1881	111.62118911743164	441.84619903564453	0.99892634	977.6
SA35_2	1882	114.50419425964355	444.210147857666	0.99836487	978.12
SA35_2	1883	120.98362445831299	446.0152816772461	0.99899	978.64
SA35_2	1884	117.53495931625366	441.2190628051758	0.99818796	979.16
SA35_2	1885	119.8965072631836	435.41221618652344	0.99909306	979.68
SA35_2	1886	113.96619081497192	438.39171409606934	0.99889827	980.2
SA35_2	1887	109.71169471740723	438.7540626525879	0.99885225	980.72
SA35_2	1888	110.83002090454102	439.0902614593506	0.99893874	981.24
SA35_2	1889	117.21926927566528	440.9267807006836	0.9991021	981.76
SA35_2	1890	120.43278217315674	443.61485481262207	0.9989272	982.28
SA35_2	1891	119.41219568252563	441.7330741882324	0.9990693	982.8
SA35_2	1892	124.28637742996216	437.98521995544434	0.99924964	983.32
SA35_2	1893	119.57312822341919	437.7410316467285	0.9985669	983.84
SA35_2	1894	123.8993763923645	437.58739471435547	0.9991943	984.36
SA35_2	1895	123.90710115432739	436.51514053344727	0.99927324	984.88
SA35_2	1896	120.91407775878906	438.6810493469238	0.99917245	985.4
SA35_2	1897	113.40982913970947	440.8066749572754	0.99849486	985.92
SA35_2	1898	111.40115261077881	443.6132526397705	0.9989961	986.44
SA35_2	1899	111.2325668334961	439.9745178222656	0.9990381	986.96
SA35_2	1900	108.23807716369629	439.4797897338867	0.9988605	987.48
SA35_2	1901	112.23371028900146	439.3234920501709	0.9991499	988.0
SA35_2	1902	112.9727840423584	442.2721767425537	0.9989681	988.52
SA35_2	1903	112.80142068862915	443.52819442749023	0.9984971	989.04
SA35_2	1904	111.44042015075684	445.0024223327637	0.99860376	989.56
SA35_2	1905	110.30111312866211	440.41797637939453	0.99895906	990.08
SA35_2	1906	108.2798957824707	440.59261322021484	0.9992304	990.6
SA35_2	1907	110.69779396057129	438.5328769683838	0.9995096	991.12
SA35_2	1908	119.66050863265991	433.35851669311523	0.9992735	991.64
SA35_2	1909	125.93605518341064	433.02417755126953	0.9992022	992.16
SA35_2	1910	126.15077495574951	435.28919219970703	0.99899143	992.68
SA35_2	1911	120.62264680862427	443.5549736022949	0.99845576	993.2
SA35_2	1912	112.8208875656128	442.67852783203125	0.9985813	993.72
SA35_2	1913	116.66668653488159	439.0880012512207	0.9994363	994.24
SA35_2	1914	115.8405065536499	429.09284591674805	0.9992725	994.76
SA35_2	1915	113.22907209396362	432.51477241516113	0.9991757	995.28
SA35_2	1916	119.51708793640137	437.3138236999512	0.99903715	995.8
SA35_2	1917	121.57652378082275	435.0450897216797	0.99928373	996.32
SA35_2	1918	122.07344770431519	437.0468330383301	0.9993561	996.84
SA35_2	1919	121.89081907272339	437.84448623657227	0.9991874	997.36
SA35_2	1920	119.71882581710815	433.5399627685547	0.9993431	997.88
SA35_2	1921	124.09900426864624	430.8233642578125	0.9994343	998.4
SA35_2	1922	118.18912029266357	432.78018951416016	0.99915504	998.92
SA35_2	1923	123.10011386871338	436.19659423828125	0.9993616	999.44
SA35_2	1924	120.90264558792114	433.12992095947266	0.99950325	999.96
SA35_2	1925	116.83614253997803	436.3542366027832	0.9988613	1000.48
SA35_2	1926	119.85615491867065	438.97865295410156	0.9979857	1001.0
SA35_2	1927	118.50342750549316	442.2612190246582	0.99792	1001.52
SA35_2	1928	116.28960371017456	440.47648429870605	0.99890924	1002.04
SA35_2	1929	115.93893766403198	435.47447204589844	0.9990683	1002.56
SA35_2	1930	112.917959690094	431.5990447998047	0.99941874	1003.08
SA35_2	1931	113.31430673599243	431.773738861084	0.9990772	1003.6
SA35_2	1932	114.74144458770752	438.2069778442383	0.99899775	1004.12
SA35_2	1933	111.00473403930664	436.131649017334	0.998909	1004.64
SA35_2	1934	112.18301057815552	434.92956161499023	0.9990996	1005.16
SA35_2	1935	110.75664758682251	442.0389175415039	0.99901104	1005.68
SA35_2	1936	111.18433475494385	442.69174575805664	0.9981293	1006.2
SA35_2	1937	116.45742654800415	445.3831100463867	0.9991522	1006.72
SA35_2	1938	109.62457656860352	442.4560546875	0.9990067	1007.24
SA35_2	1939	108.78862142562866	438.71286392211914	0.9989517	1007.76
SA35_2	1940	110.65423488616943	437.12568283081055	0.9993319	1008.28
SA35_2	1941	116.15928411483765	439.19703483581543	0.9993979	1008.8
SA35_2	1942	116.64267778396606	439.4231414794922	0.9994293	1009.32
SA35_2	1943	114.72759246826172	441.2317657470703	0.99908304	1009.84
SA35_2	1944	113.47932815551758	445.09068489074707	0.9994204	1010.36
SA35_2	1945	115.377676486969	445.7342720031738	0.99929404	1010.88
SA35_2	1946	119.02890205383301	437.9096031188965	0.9991906	1011.4
SA35_2	1947	122.09510803222656	439.1772651672363	0.9993155	1011.92
SA35_2	1948	121.14667892456055	440.5714416503906	0.99854577	1012.44
SA35_2	1949	122.75727987289429	439.3604564666748	0.99928457	1012.96
SA35_2	1950	124.39234256744385	438.3797836303711	0.99895346	1013.48
SA35_2	1951	124.15204048156738	439.7673225402832	0.9986595	1014.0
SA35_2	1952	126.75304412841797	438.8790035247803	0.99911016	1014.52
SA35_2	1953	125.43816566467285	439.213342666626	0.9993154	1015.04
SA35_2	1954	122.00798988342285	439.4314956665039	0.9995147	1015.56
SA35_2	1955	120.709228515625	440.01357078552246	0.9991762	1016.08
SA35_2	1956	123.93044233322144	441.1306571960449	0.99940145	1016.6
SA35_2	1957	121.55822515487671	438.4234428405762	0.9992428	1017.12
SA35_2	1958	125.40913820266724	433.2241630554199	0.99953616	1017.64
SA35_2	1959	123.0870008468628	437.06231117248535	0.999331	1018.16
SA35_2	1960	122.55328893661499	439.96559143066406	0.9989999	1018.68
SA35_2	1961	119.64651346206665	442.1898078918457	0.9989115	1019.2
SA35_2	1962	118.73482465744019	439.07750129699707	0.9993667	1019.72
SA35_2	1963	116.7546033859253	429.7053337097168	0.99910456	1020.24
SA35_2	1964	123.01416397094727	424.97920989990234	0.99965453	1020.76
SA35_2	1965	126.8056869506836	422.5019073486328	0.9997224	1021.28
SA35_2	1966	122.45757579803467	418.8823699951172	0.99954873	1021.8
SA35_2	1967	121.39976024627686	426.3076972961426	0.9993273	1022.32
SA35_2	1968	122.45087623596191	433.14428329467773	0.99923027	1022.84
SA35_2	1969	124.79190826416016	435.7701301574707	0.9991049	1023.36
SA35_2	1970	126.9756555557251	436.85614585876465	0.998923	1023.88
SA35_2	1971	131.67873620986938	437.1390151977539	0.99931955	1024.4
SA35_2	1972	124.77055788040161	435.2183532714844	0.99916506	1024.92
SA35_2	1973	126.78207159042358	442.3504829406738	0.9991972	1025.44
SA35_2	1974	125.95752477645874	441.0542106628418	0.99916005	1025.96
SA35_2	1975	123.86653423309326	443.0973815917969	0.99914086	1026.48
SA35_2	1976	123.31321239471436	442.99495697021484	0.9988832	1027.0
SA35_2	1977	121.48405313491821	444.6379566192627	0.9991985	1027.52
SA35_2	1978	121.33138179779053	442.65870094299316	0.99899083	1028.04
SA35_2	1979	122.2510576248169	440.7150936126709	0.9984767	1028.56
SA35_2	1980	117.38564968109131	441.12178802490234	0.9991142	1029.08
SA35_2	1981	120.50188779830933	445.9098243713379	0.99911493	1029.6
SA35_2	1982	120.76386213302612	442.6625633239746	0.99875176	1030.12
SA35_2	1983	118.11261177062988	439.71479415893555	0.9989023	1030.64
SA35_2	1984	111.67335510253906	436.3491439819336	0.9990313	1031.16
SA35_2	1985	114.64618444442749	441.9551753997803	0.99925894	1031.68
SA35_2	1986	119.18085813522339	441.1509704589844	0.99924016	1032.2
SA35_2	1987	117.50385761260986	435.8615970611572	0.99939215	1032.72
SA35_2	1988	116.24627113342285	427.79577255249023	0.9990814	1033.24
SA35_2	1989	118.7288761138916	422.88843154907227	0.9995633	1033.76
SA35_2	1990	114.27896022796631	431.0276412963867	0.99921787	1034.28
SA35_2	1991	108.43651294708252	441.13131523132324	0.9980849	1034.8
SA35_2	1992	110.56116819381714	445.7123565673828	0.998735	1035.32
SA35_2	1993	113.30822706222534	443.80760192871094	0.99760276	1035.84
SA35_2	1994	107.669198513031	443.20215225219727	0.99744153	1036.36
SA35_2	1995	108.32825899124146	440.83539962768555	0.9979011	1036.88
SA35_2	1996	112.5893235206604	440.16191482543945	0.9988619	1037.4
SA35_2	1997	116.40061140060425	439.7636032104492	0.999236	1037.92
SA35_2	1998	115.94949960708618	436.6871166229248	0.99910337	1038.44
SA35_2	1999	121.16318941116333	438.07640075683594	0.99941635	1038.96
[truncated: 1,687 more rows]
