# Supplementary material for: Measuring inter-individual differences in behavioural types of gilthead seabreams in the laboratory using deep learning
Source: PeerJ. 2022 May 5;10:e13396. doi: 10.7717/peerj.13396 (PMC9080431; doi:10.7717/peerj.13396)
Supplement: Supplemental Information 1 [file peerj-10-13396-s001.zip › Raw validation data/d1/SA38_29.csv]

ID	sec	X	Y	%	seconds
SA38_29	1	676.3141632080078	385.0316047668457	0.043158114	0.0
SA38_29	2	96.75485491752625	394.9310302734375	0.061677586	0.56
SA38_29	3	94.40463781356812	395.57607650756836	0.02628262	1.12
SA38_29	4	99.91304874420166	394.57194328308105	0.038312763	1.68
SA38_29	5	95.65049409866333	396.7265510559082	0.020008214	2.24
SA38_29	6	94.07359957695007	395.8201789855957	0.010258289	2.8
SA38_29	7	95.23268938064575	397.2220802307129	0.012944516	3.36
SA38_29	8	94.96712684631348	395.8103370666504	0.022144793	3.92
SA38_29	9	671.1764335632324	348.9339065551758	0.033329632	4.48
SA38_29	10	100.06122589111328	394.6227550506592	0.018577486	5.04
SA38_29	11	96.0796058177948	396.5089988708496	0.052008446	5.6
SA38_29	12	672.0736980438232	351.43152236938477	0.01363291	6.16
SA38_29	13	171.89030647277832	83.4762167930603	0.0016015025	6.72
SA38_29	14	96.57977819442749	399.69752311706543	0.0020760086	7.28
SA38_29	15	668.9074516296387	352.5570487976074	0.004721886	7.84
SA38_29	16	671.258544921875	351.07935905456543	0.03721449	8.4
SA38_29	17	669.1127777099609	353.74608993530273	0.012976712	8.96
SA38_29	18	95.03830671310425	398.2452964782715	0.0022651537	9.52
SA38_29	19	94.94922757148743	398.4950065612793	0.029798603	10.08
SA38_29	20	669.9118614196777	346.21347427368164	0.0063550645	10.64
SA38_29	21	671.4879035949707	351.52173042297363	0.06452585	11.2
SA38_29	22	670.7198619842529	354.10243034362793	0.037105612	11.76
SA38_29	23	438.17734718322754	74.2772912979126	0.0026767128	12.32
SA38_29	24	95.85582613945007	399.8137664794922	0.009223844	12.88
SA38_29	25	95.40291428565979	398.7458324432373	0.0072664297	13.44
SA38_29	26	671.10915184021	354.794282913208	0.03524373	14.0
SA38_29	27	100.26373863220215	396.42786026000977	0.027453745	14.56
SA38_29	28	95.58749198913574	396.94141387939453	0.04741834	15.12
SA38_29	29	94.0644919872284	398.4461975097656	0.024847105	15.68
SA38_29	30	91.18000864982605	407.4399662017822	0.011794044	16.24
SA38_29	31	672.5934982299805	353.29341888427734	0.22989199	16.8
SA38_29	32	670.9615707397461	349.5878219604492	0.027099246	17.36
SA38_29	33	94.52838897705078	394.79610443115234	0.0043277587	17.92
SA38_29	34	669.6488380432129	352.8851509094238	0.0022209533	18.48
SA38_29	35	95.48147916793823	398.2649517059326	0.006472367	19.04
SA38_29	36	669.7211265563965	350.16408920288086	0.014857198	19.6
SA38_29	37	669.4857597351074	354.2778968811035	0.0054128673	20.16
SA38_29	38	94.03996467590332	398.92873764038086	0.013570931	20.72
SA38_29	39	95.0607180595398	396.9854164123535	0.005247237	21.28
SA38_29	40	94.99759078025818	395.7480525970459	0.011747701	21.84
SA38_29	41	93.94896030426025	397.01751708984375	0.019130602	22.4
SA38_29	42	95.40822505950928	397.71886825561523	0.0055551277	22.96
SA38_29	43	94.87914443016052	397.7879047393799	0.01579965	23.52
SA38_29	44	94.76885795593262	395.6073188781738	0.010423014	24.08
SA38_29	45	94.95832920074463	406.7955493927002	0.020990672	24.64
SA38_29	46	676.9606590270996	355.69433212280273	0.009080488	25.2
SA38_29	47	94.63229775428772	397.46209144592285	0.0073288092	25.76
SA38_29	48	94.86702680587769	398.2328796386719	0.035250794	26.32
SA38_29	49	670.2106952667236	352.4530220031738	0.0371196	26.88
SA38_29	50	95.3029990196228	398.4415054321289	0.03557831	27.44
SA38_29	51	95.05535960197449	397.8786849975586	0.045918807	28.0
SA38_29	52	95.6240177154541	398.07769775390625	0.047524635	28.56
SA38_29	53	95.282381772995	396.5119457244873	0.02513271	29.12
SA38_29	54	95.12656927108765	398.25565338134766	0.018184662	29.68
SA38_29	55	95.48051357269287	397.5504684448242	0.023513097	30.24
SA38_29	56	671.9526290893555	354.3043899536133	0.08154668	30.8
SA38_29	57	669.7789192199707	350.7781791687012	0.0045286207	31.36
SA38_29	58	426.77769660949707	72.3176121711731	0.0012440764	31.92
SA38_29	59	668.6687469482422	349.2256736755371	0.0025860057	32.48
SA38_29	60	669.9570655822754	354.58173751831055	0.026469687	33.04
SA38_29	61	672.0989227294922	352.5344753265381	0.075805984	33.6
SA38_29	62	671.6339588165283	352.9463195800781	0.06415305	34.16
SA38_29	63	95.30090093612671	394.88256454467773	0.024539324	34.72
SA38_29	64	93.90227794647217	396.09975814819336	0.0389986	35.28
SA38_29	65	95.63446640968323	396.40528678894043	0.033320706	35.84
SA38_29	66	94.48240995407104	395.4817771911621	0.018850684	36.4
SA38_29	67	94.98980045318604	396.4069175720215	0.021542374	36.96
SA38_29	68	94.80465650558472	396.79515838623047	0.012239165	37.52
SA38_29	69	670.7404613494873	346.7840766906738	0.018853283	38.08
SA38_29	70	670.5353736877441	346.4278793334961	0.016340649	38.64
SA38_29	71	675.640869140625	351.4632225036621	0.03997571	39.2
SA38_29	72	94.71273422241211	395.24219512939453	0.026984701	39.76
SA38_29	73	94.90164518356323	395.5752182006836	0.032684576	40.32
SA38_29	74	96.2456464767456	397.61444091796875	0.06369497	40.88
SA38_29	75	96.50346040725708	397.26213455200195	0.12352495	41.44
SA38_29	76	99.41490888595581	394.81810569763184	0.026538812	42.0
SA38_29	77	99.20514225959778	394.5468235015869	0.037888426	42.56
SA38_29	78	94.69126462936401	396.7770195007324	0.029719286	43.12
SA38_29	79	94.10296082496643	396.13168716430664	0.030120293	43.68
SA38_29	80	100.25876760482788	393.5921001434326	0.031243868	44.24
SA38_29	81	95.83543539047241	398.26257705688477	0.05593509	44.8
SA38_29	82	96.43630385398865	397.7764892578125	0.025357043	45.36
SA38_29	83	96.77586555480957	399.3215560913086	0.03444793	45.92
SA38_29	84	95.00271081924438	398.49437713623047	0.023230009	46.48
SA38_29	85	676.4629364013672	354.12546157836914	0.037780546	47.04
SA38_29	86	670.155143737793	351.9771194458008	0.056052577	47.6
SA38_29	87	95.41622400283813	399.73849296569824	0.009035414	48.16
SA38_29	88	670.8498001098633	349.07575607299805	0.025508394	48.72
SA38_29	89	674.9242782592773	353.8666820526123	0.044636093	49.28
SA38_29	90	95.10788917541504	403.9570426940918	0.015190705	49.84
SA38_29	91	95.02146244049072	405.52745819091797	0.017259268	50.4
SA38_29	92	94.12785172462463	406.115083694458	0.007595511	50.96
SA38_29	93	95.06482481956482	404.75303649902344	0.025663847	51.52
SA38_29	94	94.85780000686646	404.6605682373047	0.03209843	52.08
SA38_29	95	94.89549398422241	399.2017936706543	0.010797079	52.64
SA38_29	96	95.11976838111877	399.70298767089844	0.033984948	53.2
SA38_29	97	94.56819295883179	398.20037841796875	0.026331956	53.76
SA38_29	98	95.5780029296875	399.11149978637695	0.024774538	54.32
SA38_29	99	95.56126594543457	398.1658458709717	0.017123463	54.88
SA38_29	100	95.45896053314209	404.05099868774414	0.014177689	55.44
SA38_29	101	670.5525398254395	349.9639320373535	0.0061494005	56.0
SA38_29	102	670.361852645874	352.3069381713867	0.010333915	56.56
SA38_29	103	87.54470348358154	70.7859992980957	0.0024798054	57.12
SA38_29	104	393.9943313598633	39.839712381362915	0.004809472	57.68
SA38_29	105	96.17844223976135	398.5762596130371	0.009810701	58.24
SA38_29	106	670.3863620758057	353.8570976257324	0.0026005916	58.8
SA38_29	107	669.4235801696777	347.6828384399414	0.0031170156	59.36
SA38_29	108	675.9961605072021	352.10506439208984	0.01634153	59.92
SA38_29	109	670.4820156097412	348.2507514953613	0.012842318	60.48
SA38_29	110	170.36970853805542	81.94038391113281	0.0017603138	61.04
SA38_29	111	90.7676637172699	411.05764389038086	0.0539236	61.6
SA38_29	112	671.3284969329834	352.9552459716797	0.12704775	62.16
SA38_29	113	94.24013495445251	399.73886489868164	0.022153229	62.72
SA38_29	114	670.0015068054199	353.477840423584	0.024438737	63.28
SA38_29	115	94.33330297470093	403.35628509521484	0.028146166	63.84
SA38_29	116	94.2572832107544	403.8658905029297	0.028270671	64.4
SA38_29	117	93.50260496139526	404.9366569519043	0.020280663	64.96
SA38_29	118	672.528076171875	354.5240020751953	0.07055734	65.52
SA38_29	119	94.55844759941101	398.67902755737305	0.009199984	66.08
SA38_29	120	94.31341290473938	403.19292068481445	0.022464812	66.64
SA38_29	121	675.7177352905273	348.98998260498047	0.11505893	67.2
SA38_29	122	94.96675729751587	403.3820915222168	0.020043552	67.76
SA38_29	123	94.70003843307495	397.4648666381836	0.016029697	68.32
SA38_29	124	95.44217586517334	395.2068328857422	0.027342334	68.88
SA38_29	125	95.55683135986328	395.9468078613281	0.067161225	69.44
SA38_29	126	95.08506059646606	395.71197509765625	0.025817644	70.0
SA38_29	127	94.74495053291321	394.37496185302734	0.021608785	70.56
SA38_29	128	94.83330249786377	395.6700897216797	0.074688405	71.12
SA38_29	129	670.2912330627441	351.0545825958252	0.01632996	71.68
SA38_29	130	671.5011596679688	350.10595321655273	0.009680834	72.24
SA38_29	131	670.7368850708008	351.28429412841797	0.008182142	72.8
SA38_29	132	671.9147682189941	351.690673828125	0.051932357	73.36
SA38_29	133	93.75699162483215	403.9741516113281	0.015502198	73.92
SA38_29	134	95.79022526741028	397.2462844848633	0.016182339	74.48
SA38_29	135	95.90887427330017	399.73114013671875	0.0033951036	75.04
SA38_29	136	96.0810899734497	403.47381591796875	0.033190817	75.6
SA38_29	137	95.86268067359924	403.6805248260498	0.034556665	76.16
SA38_29	138	669.0199851989746	353.91197204589844	0.0033790716	76.72
SA38_29	139	670.6964492797852	351.33753776550293	0.013785726	77.28
SA38_29	140	95.24858593940735	404.83019828796387	0.092971	77.84
SA38_29	141	95.82657814025879	397.70851135253906	0.016858503	78.4
SA38_29	142	669.0363883972168	353.9022731781006	0.030235581	78.96
SA38_29	143	95.66771388053894	398.31756591796875	0.07039724	79.52
SA38_29	144	95.52499651908875	397.4420356750488	0.03087106	80.08
SA38_29	145	94.87002491950989	396.4496326446533	0.028206855	80.64
SA38_29	146	95.0556755065918	397.3839855194092	0.046356898	81.2
SA38_29	147	95.6047773361206	397.7197265625	0.027706517	81.76
SA38_29	148	90.41846990585327	77.10300207138062	0.0017833173	82.32
SA38_29	149	96.26232385635376	397.88941383361816	0.027591532	82.88
SA38_29	150	95.803701877594	402.8390121459961	0.045315515	83.44
SA38_29	151	95.14007568359375	402.2472953796387	0.04396851	84.0
SA38_29	152	100.75424909591675	394.3755626678467	0.021728516	84.56
SA38_29	153	96.04932069778442	398.15540313720703	0.13457967	85.12
SA38_29	154	96.01277112960815	396.8822193145752	0.06778951	85.68
SA38_29	155	95.5547571182251	395.86215019226074	0.037001148	86.24
SA38_29	156	672.3063468933105	354.83848571777344	0.17108501	86.8
SA38_29	157	95.02497911453247	396.36425971984863	0.015762582	87.36
SA38_29	158	94.97358202934265	396.96001052856445	0.028625395	87.92
SA38_29	159	93.10275316238403	405.4183101654053	0.011290335	88.48
SA38_29	160	670.481014251709	348.5021209716797	0.012479653	89.04
SA38_29	161	671.1505889892578	348.71246337890625	0.07965499	89.6
SA38_29	162	670.3659534454346	351.6774845123291	0.050605915	90.16
SA38_29	163	669.1961288452148	348.25873374938965	0.002421735	90.72
SA38_29	164	669.8221206665039	343.2407569885254	0.0015285391	91.28
SA38_29	165	89.13506865501404	416.8098449707031	0.075724445	91.84
SA38_29	166	89.66406583786011	418.61486434936523	0.21224536	92.4
SA38_29	167	669.0961360931396	348.65461349487305	0.0040557305	92.96
SA38_29	168	671.1837768554688	350.73246002197266	0.0076955273	93.52
SA38_29	169	670.7234382629395	351.9034767150879	0.008664985	94.08
SA38_29	170	432.91406631469727	72.88761377334595	0.0012776635	94.64
SA38_29	171	404.6093463897705	41.75896167755127	0.0062097176	95.2
SA38_29	172	669.8131084442139	350.1167964935303	0.0054554935	95.76
SA38_29	173	669.8412895202637	344.2877197265625	0.0034555458	96.32
SA38_29	174	668.8991546630859	349.03100967407227	0.0033491212	96.88
SA38_29	175	392.6892280578613	41.60741686820984	0.0014901195	97.44
SA38_29	176	93.70834827423096	396.3606548309326	0.00992871	98.0
SA38_29	177	670.5634593963623	349.2245864868164	0.04208492	98.56
SA38_29	178	668.805742263794	344.35237884521484	0.003446212	99.12
SA38_29	179	387.1307611465454	40.20372748374939	0.0037597083	99.68
SA38_29	180	91.7288601398468	408.41835021972656	0.044718865	100.24
SA38_29	181	93.58443021774292	397.8269577026367	0.010320395	100.8
SA38_29	182	403.28731536865234	40.55574059486389	0.008597328	101.36
SA38_29	183	93.8541054725647	394.17792320251465	0.009343245	101.92
SA38_29	184	94.34083700180054	395.24067878723145	0.004925992	102.48
SA38_29	185	671.0505485534668	355.73753356933594	0.071064755	103.04
SA38_29	186	675.5354404449463	355.82067489624023	0.03764008	103.6
SA38_29	187	94.98603343963623	405.1731777191162	0.020324329	104.16
SA38_29	188	96.18754386901855	397.4535942077637	0.022964923	104.72
SA38_29	189	99.48387145996094	397.28336334228516	0.019893795	105.28
SA38_29	190	671.5554237365723	351.6627502441406	0.013286316	105.84
SA38_29	191	95.49802541732788	396.0070610046387	0.0039167427	106.4
SA38_29	192	95.3080952167511	395.9695243835449	0.041376814	106.96
SA38_29	193	670.816707611084	350.88769912719727	0.028123973	107.52
SA38_29	194	94.6519136428833	397.09845542907715	0.013781325	108.08
SA38_29	195	94.62358951568604	397.80858993530273	0.034716323	108.64
SA38_29	196	95.5209732055664	396.5090847015381	0.020444179	109.2
SA38_29	197	96.20176553726196	397.05310821533203	0.027017195	109.76
SA38_29	198	674.5485782623291	347.9636764526367	0.007811701	110.32
SA38_29	199	95.78664302825928	397.9240608215332	0.002861319	110.88
SA38_29	200	670.7306385040283	352.72396087646484	0.021291237	111.44
SA38_29	201	670.838737487793	351.81936264038086	0.028567478	112.0
SA38_29	202	675.7998466491699	352.5468635559082	0.01874079	112.56
SA38_29	203	94.98075246810913	402.85597801208496	0.021550315	113.12
SA38_29	204	671.4032173156738	349.58104133605957	0.0145781655	113.68
SA38_29	205	672.8845596313477	356.5743827819824	0.15513228	114.24
SA38_29	206	669.614315032959	351.7826843261719	0.0030602762	114.8
SA38_29	207	403.8888931274414	39.77647304534912	0.0031750423	115.36
SA38_29	208	91.56131148338318	417.87686347961426	0.123871624	115.92
SA38_29	209	95.6069827079773	404.70800399780273	0.011581816	116.48
SA38_29	210	96.58408164978027	408.0366325378418	0.053388946	117.04
SA38_29	211	97.29262590408325	408.1465530395508	0.13393684	117.6
SA38_29	212	96.39003276824951	408.4859275817871	0.17112766	118.16
SA38_29	213	96.4156985282898	407.99571990966797	0.0083194515	118.72
SA38_29	214	91.195809841156	418.1128120422363	0.18594879	119.28
SA38_29	215	90.01356959342957	417.3622512817383	0.21611781	119.84
SA38_29	216	217.63606071472168	340.0444221496582	0.0014383278	120.4
SA38_29	217	94.28267478942871	408.9370536804199	0.006539429	120.96
SA38_29	218	92.90701746940613	409.9450492858887	0.016853057	121.52
SA38_29	219	91.71150922775269	417.74173736572266	0.1482549	122.08
SA38_29	220	93.62062215805054	414.9752998352051	0.20065808	122.64
SA38_29	221	94.05003786087036	413.59485626220703	0.08324304	123.2
SA38_29	222	93.71622204780579	411.9868755340576	0.056205504	123.76
SA38_29	223	93.12175512313843	412.63355255126953	0.08782189	124.32
SA38_29	224	92.91081428527832	413.4260559082031	0.044188086	124.88
SA38_29	225	90.2417004108429	417.050142288208	0.6405336	125.44
SA38_29	226	90.39278030395508	417.25284576416016	0.5045567	126.0
SA38_29	227	91.18666648864746	416.63818359375	0.7367184	126.56
SA38_29	228	91.86626672744751	416.6765785217285	0.09740324	127.12
SA38_29	229	94.3286657333374	411.170654296875	0.033457097	127.68
SA38_29	230	94.0089464187622	412.65323638916016	0.017530158	128.24
SA38_29	231	393.76604557037354	42.299219369888306	0.0050726724	128.8
SA38_29	232	399.8228073120117	38.03142786026001	0.0014052584	129.36
SA38_29	233	670.5402374267578	346.516056060791	0.0086558405	129.92
SA38_29	234	95.41139602661133	410.65667152404785	0.006765094	130.48
SA38_29	235	95.49643397331238	403.0733013153076	0.018004665	131.04
SA38_29	236	94.73338723182678	405.6851005554199	0.100292414	131.6
SA38_29	237	95.66550254821777	398.4027671813965	0.06835457	132.16
SA38_29	238	95.57037353515625	398.9502239227295	0.07426239	132.72
SA38_29	239	95.5312728881836	395.8798313140869	0.029620867	133.28
SA38_29	240	94.79499459266663	403.9225959777832	0.035213098	133.84
SA38_29	241	94.23677921295166	398.0075454711914	0.030406594	134.4
SA38_29	242	94.69248056411743	397.9662322998047	0.008713196	134.96
SA38_29	243	94.44710612297058	400.3193664550781	0.008893377	135.52
SA38_29	244	669.8028087615967	351.090030670166	0.010184923	136.08
SA38_29	245	94.22688484191895	409.43138122558594	0.0034436288	136.64
SA38_29	246	158.71564149856567	88.33741664886475	0.0019172034	137.2
SA38_29	247	95.52748203277588	404.66543197631836	0.046798736	137.76
SA38_29	248	95.11287808418274	406.56028747558594	0.019605817	138.32
SA38_29	249	93.69304180145264	412.4806594848633	0.1262473	138.88
SA38_29	250	95.60750722885132	406.1329650878906	0.03307637	139.44
SA38_29	251	94.92976665496826	411.62195205688477	0.13684897	140.0
SA38_29	252	674.8410224914551	351.4537239074707	0.018251449	140.56
SA38_29	253	94.87100839614868	407.95804023742676	0.05823736	141.12
SA38_29	254	94.95747685432434	409.65688705444336	0.08356397	141.68
SA38_29	255	95.0893759727478	409.7064399719238	0.082149066	142.24
SA38_29	256	95.90860605239868	406.387939453125	0.035445847	142.8
SA38_29	257	94.70859169960022	413.0559539794922	0.16767038	143.36
SA38_29	258	670.5077171325684	348.20960998535156	0.020132164	143.92
SA38_29	259	94.1537618637085	409.2679023742676	0.043191932	144.48
SA38_29	260	96.23075723648071	405.6294250488281	0.049319766	145.04
SA38_29	261	94.5833683013916	415.29991149902344	0.17343032	145.6
SA38_29	262	102.02969312667847	392.41161346435547	0.005515404	146.16
SA38_29	263	403.76806259155273	41.24332666397095	0.0085916845	146.72
SA38_29	264	91.24555587768555	408.6643409729004	0.026665313	147.28
SA38_29	265	91.73873662948608	408.1156539916992	0.018072639	147.84
SA38_29	266	668.5482025146484	349.34412002563477	0.004098078	148.4
SA38_29	267	666.5112972259521	352.9016876220703	0.0022383183	148.96
SA38_29	268	668.622350692749	352.62800216674805	0.0028437385	149.52
SA38_29	269	669.7136878967285	352.34533309936523	0.014409932	150.08
SA38_29	270	426.20038986206055	73.79652500152588	0.0013666976	150.64
SA38_29	271	669.6377754211426	351.23597145080566	0.011834566	151.2
SA38_29	272	85.51981449127197	93.04758310317993	0.0021982861	151.76
SA38_29	273	91.3872241973877	416.63904190063477	0.5277432	152.32
SA38_29	274	668.7403678894043	350.665225982666	0.006354336	152.88
SA38_29	275	99.5035707950592	402.73664474487305	0.095540196	153.44
SA38_29	276	674.9838829040527	353.6151123046875	0.0653903	154.0
SA38_29	277	671.8317031860352	353.2705020904541	0.16275173	154.56
SA38_29	278	100.5011796951294	407.5652503967285	0.10949004	155.12
SA38_29	279	408.06474685668945	38.014347553253174	0.0014904211	155.68
SA38_29	280	95.30810117721558	405.8639717102051	0.02065243	156.24
SA38_29	281	670.340633392334	347.92943000793457	0.0076056495	156.8
SA38_29	282	88.75911235809326	420.38503646850586	0.0667135	157.36
SA38_29	283	100.37554502487183	407.9831314086914	0.040467426	157.92
SA38_29	284	427.3014545440674	75.23097038269043	0.0016490654	158.48
SA38_29	285	94.7921633720398	409.05115127563477	0.06069298	159.04
SA38_29	286	398.5948085784912	75.5579423904419	0.0022481263	159.6
SA38_29	287	671.1942672729492	351.4373016357422	0.034748897	160.16
SA38_29	288	671.1678981781006	351.7437171936035	0.071745254	160.72
SA38_29	289	96.86148166656494	398.7260913848877	0.20091684	161.28
SA38_29	290	94.93368864059448	398.6985969543457	0.036693364	161.84
SA38_29	291	95.7559585571289	404.8008155822754	0.019630596	162.4
SA38_29	292	95.01632452011108	405.2501678466797	0.025188519	162.96
SA38_29	293	94.94239091873169	405.45175552368164	0.018649073	163.52
SA38_29	294	94.33821439743042	407.1119499206543	0.01091516	164.08
SA38_29	295	95.05152702331543	405.36930084228516	0.010386971	164.64
SA38_29	296	667.3261165618896	350.18531799316406	0.001885918	165.2
SA38_29	297	671.0709571838379	345.1452827453613	0.011815821	165.76
SA38_29	298	676.8806457519531	354.77763175964355	0.010287718	166.32
SA38_29	299	94.67211961746216	410.07883071899414	0.041404773	166.88
SA38_29	300	95.52561640739441	408.6859130859375	0.029571198	167.44
SA38_29	301	95.80804109573364	404.7516632080078	0.01886243	168.0
SA38_29	302	96.59692049026489	408.5749626159668	0.014987572	168.56
SA38_29	303	95.72975635528564	408.0347728729248	0.07408068	169.12
SA38_29	304	96.21528387069702	406.74625396728516	0.043525837	169.68
SA38_29	305	670.9700584411621	349.41518783569336	0.05941498	170.24
SA38_29	306	96.39201164245605	404.5817756652832	0.09130053	170.8
SA38_29	307	93.89886260032654	405.624475479126	0.07401446	171.36
SA38_29	308	101.13728046417236	397.1619987487793	0.016820673	171.92
SA38_29	309	93.49100589752197	411.4603900909424	0.15307534	172.48
SA38_29	310	92.73031949996948	407.2540283203125	0.046319444	173.04
SA38_29	311	94.90855932235718	406.2872886657715	0.04565429	173.6
SA38_29	312	669.7470664978027	348.41943740844727	0.0053529325	174.16
SA38_29	313	92.30756163597107	412.2304344177246	0.058618087	174.72
SA38_29	314	90.89707136154175	416.09487533569336	0.3237445	175.28
SA38_29	315	92.91229844093323	414.0970802307129	0.15167785	175.84
SA38_29	316	150.67874193191528	14.218733310699463	0.012952757	176.4
SA38_29	317	668.8531875610352	349.0774154663086	0.0025746075	176.96
SA38_29	318	670.1224327087402	349.8532962799072	0.0069998167	177.52
SA38_29	319	379.65734004974365	41.669912338256836	0.0044855457	178.08
SA38_29	320	92.13550090789795	74.57581043243408	0.0036832236	178.64
SA38_29	321	669.485330581665	348.7177848815918	0.007889827	179.2
SA38_29	322	389.2554759979248	39.15314197540283	0.0013630787	179.76
SA38_29	323	87.39012479782104	417.5343990325928	0.00871327	180.32
SA38_29	324	429.29935455322266	73.87237071990967	0.0017431612	180.88
SA38_29	325	92.9423451423645	408.57913970947266	0.0079085035	181.44
SA38_29	326	92.98473596572876	408.7287139892578	0.014082602	182.0
SA38_29	327	93.95358562469482	407.4381637573242	0.0070099463	182.56
SA38_29	328	90.51451683044434	419.5121383666992	0.05147424	183.12
SA38_29	329	90.71226119995117	417.7740955352783	0.27684388	183.68
SA38_29	330	95.44897079467773	408.48907470703125	0.041652884	184.24
SA38_29	331	669.5542812347412	351.26020431518555	0.030253131	184.8
SA38_29	332	669.5425510406494	353.4349822998047	0.04036012	185.36
SA38_29	333	402.73194313049316	39.03490662574768	0.0024743301	185.92
SA38_29	334	95.23874521255493	410.91419219970703	0.017735003	186.48
SA38_29	335	669.6737289428711	345.4515552520752	0.0031642083	187.04
SA38_29	336	669.528341293335	349.96925354003906	0.0033855878	187.6
SA38_29	337	95.64054012298584	404.66468811035156	0.040501546	188.16
SA38_29	338	670.7520484924316	343.5647964477539	0.008670197	188.72
SA38_29	339	96.34881019592285	404.87823486328125	0.14215282	189.28
SA38_29	340	102.0421028137207	395.0259590148926	0.0051541408	189.84
SA38_29	341	670.5089569091797	352.77777671813965	0.07011189	190.4
SA38_29	342	670.7919120788574	350.53725242614746	0.035304002	190.96
SA38_29	343	670.201587677002	352.77379989624023	0.024597846	191.52
SA38_29	344	96.05987071990967	397.33325958251953	0.021237563	192.08
SA38_29	345	670.9380626678467	352.75182723999023	0.018552108	192.64
SA38_29	346	96.0155725479126	396.1187267303467	0.043355394	193.2
SA38_29	347	99.93094205856323	394.81149673461914	0.038517732	193.76
SA38_29	348	670.5674648284912	346.41119956970215	0.021457829	194.32
SA38_29	349	95.70934772491455	396.9125175476074	0.064600706	194.88
SA38_29	350	95.7479476928711	397.3045349121094	0.021246161	195.44
SA38_29	351	670.5852508544922	347.07624435424805	0.007111099	196.0
SA38_29	352	670.9841728210449	355.0213050842285	0.015516376	196.56
SA38_29	353	95.18207907676697	396.1508274078369	0.03122958	197.12
SA38_29	354	93.93811225891113	396.80253982543945	0.023264939	197.68
SA38_29	355	94.00547742843628	396.1618423461914	0.039010644	198.24
SA38_29	356	93.43615770339966	395.74499130249023	0.04189548	198.8
SA38_29	357	95.37454843521118	395.4994583129883	0.016686168	199.36
SA38_29	358	93.28518509864807	394.9149513244629	0.027448509	199.92
SA38_29	359	94.90355849266052	396.39387130737305	0.018497145	200.48
SA38_29	360	95.13962864875793	397.35191345214844	0.013038199	201.04
SA38_29	361	94.81832981109619	397.01459884643555	0.015838835	201.6
SA38_29	362	94.59905624389648	404.9772834777832	0.03047082	202.16
SA38_29	363	95.40619850158691	397.05373764038086	0.015361664	202.72
SA38_29	364	95.20096182823181	397.15673446655273	0.03572083	203.28
SA38_29	365	95.3291654586792	396.6475296020508	0.0093849795	203.84
SA38_29	366	96.1952805519104	396.54650688171387	0.024531534	204.4
SA38_29	367	95.6580102443695	402.2757339477539	0.06733691	204.96
SA38_29	368	95.32826542854309	397.8226089477539	0.061673332	205.52
SA38_29	369	672.3624229431152	353.0562973022461	0.0861448	206.08
SA38_29	370	95.6572413444519	398.70203018188477	0.089144684	206.64
SA38_29	371	675.829029083252	353.5631561279297	0.06720437	207.2
SA38_29	372	95.72786092758179	397.72533416748047	0.046271633	207.76
SA38_29	373	100.4578948020935	396.87357902526855	0.029483953	208.32
SA38_29	374	100.5706787109375	395.77122688293457	0.021278007	208.88
SA38_29	375	671.820068359375	351.800537109375	0.02808115	209.44
SA38_29	376	435.2438449859619	73.46027612686157	0.0016186684	210.0
SA38_29	377	91.15914106369019	415.433406829834	0.08262382	210.56
SA38_29	378	95.14008164405823	407.88548469543457	0.061958686	211.12
SA38_29	379	433.0696105957031	77.79655694961548	0.0020739215	211.68
SA38_29	380	95.21002769470215	398.28060150146484	0.035395965	212.24
SA38_29	381	95.57439088821411	398.5481357574463	0.028840434	212.8
SA38_29	382	95.0232446193695	397.5310707092285	0.021165362	213.36
SA38_29	383	670.9943771362305	352.3746585845947	0.03538278	213.92
SA38_29	384	95.18576860427856	397.084264755249	0.01255132	214.48
SA38_29	385	95.02422213554382	397.60534286499023	0.019898687	215.04
SA38_29	386	95.026034116745	397.7886772155762	0.0053723566	215.6
SA38_29	387	95.70003747940063	405.7481575012207	0.02654978	216.16
SA38_29	388	96.24907374382019	404.30113792419434	0.04196941	216.72
SA38_29	389	670.7150459289551	349.932804107666	0.0069740876	217.28
SA38_29	390	670.643424987793	350.81308364868164	0.017146105	217.84
SA38_29	391	101.63618326187134	397.84223556518555	0.010442435	218.4
SA38_29	392	96.52764797210693	398.1789207458496	0.12525578	218.96
SA38_29	393	95.86572647094727	398.0046558380127	0.014283049	219.52
SA38_29	394	670.908260345459	353.52258682250977	0.030943943	220.08
SA38_29	395	674.6505737304688	353.8058567047119	0.13869181	220.64
SA38_29	396	671.0532188415527	351.1000442504883	0.049466584	221.2
SA38_29	397	99.22860860824585	396.58281326293945	0.042446446	221.76
SA38_29	398	99.81431365013123	396.88276290893555	0.022536842	222.32
SA38_29	399	670.9896087646484	351.6939353942871	0.056545436	222.88
SA38_29	400	96.74144983291626	397.5201988220215	0.005149656	223.44
SA38_29	401	671.1793899536133	349.2138862609863	0.05989748	224.0
SA38_29	402	96.23889923095703	396.26895904541016	0.009816532	224.56
SA38_29	403	100.00739097595215	395.7210159301758	0.019171374	225.12
SA38_29	404	96.76066040992737	395.5450630187988	0.05944619	225.68
SA38_29	405	96.63429856300354	396.1527156829834	0.028514944	226.24
SA38_29	406	100.31119585037231	394.3838882446289	0.024027497	226.8
SA38_29	407	670.0312614440918	354.2443656921387	0.0022187785	227.36
SA38_29	408	670.8898544311523	345.7350254058838	0.008728423	227.92
SA38_29	409	672.4313735961914	355.3298091888428	0.0465656	228.48
SA38_29	410	95.27666568756104	397.15261459350586	0.012280307	229.04
SA38_29	411	225.27828216552734	315.93360900878906	0.0017896957	229.6
SA38_29	412	94.12490129470825	402.51248359680176	0.03173295	230.16
SA38_29	413	670.4347610473633	350.92254638671875	0.027270671	230.72
SA38_29	414	95.17331123352051	398.04725646972656	0.008185199	231.28
SA38_29	415	94.65817213058472	397.7978324890137	0.032870397	231.84
SA38_29	416	95.35995721817017	397.2757816314697	0.018900529	232.4
SA38_29	417	390.41337966918945	42.69437313079834	0.018082017	232.96
SA38_29	418	94.70434188842773	397.25366592407227	0.011194349	233.52
SA38_29	419	670.9197044372559	346.0214424133301	0.018234996	234.08
SA38_29	420	94.8004424571991	399.4635200500488	0.015262855	234.64
SA38_29	421	96.0766077041626	398.1323719024658	0.018541332	235.2
SA38_29	422	95.22392749786377	403.1960105895996	0.026642445	235.76
SA38_29	423	671.370792388916	349.78214263916016	0.06973213	236.32
SA38_29	424	95.36576867103577	403.5475730895996	0.03139553	236.88
SA38_29	425	95.81854343414307	402.8473377227783	0.05327738	237.44
SA38_29	426	95.768141746521	399.7196674346924	0.009507225	238.0
SA38_29	427	672.0929145812988	355.36794662475586	0.028841449	238.56
SA38_29	428	95.64861059188843	402.97496795654297	0.03819822	239.12
SA38_29	429	669.5675849914551	351.1656188964844	0.019401414	239.68
SA38_29	430	669.5135593414307	347.581729888916	0.006859089	240.24
SA38_29	431	670.7530975341797	348.9323616027832	0.083277926	240.8
SA38_29	432	143.92046928405762	64.79347229003906	0.019879326	241.36
SA38_29	433	96.44545316696167	397.85757064819336	0.0111791175	241.92
SA38_29	434	669.8977470397949	350.1200580596924	0.008367047	242.48
SA38_29	435	100.76525211334229	400.3779602050781	0.003785929	243.04
SA38_29	436	402.59881019592285	72.6349925994873	0.0018764472	243.6
SA38_29	437	395.784854888916	40.33414006233215	0.0026161491	244.16
SA38_29	438	669.7558879852295	348.43008041381836	0.014671477	244.72
SA38_29	439	669.9331760406494	352.3255920410156	0.013107041	245.28
SA38_29	440	405.44419288635254	42.11069583892822	0.017976956	245.84
SA38_29	441	671.326494216919	354.0797424316406	0.02065388	246.4
SA38_29	442	93.6321496963501	404.47975158691406	0.012176644	246.96
SA38_29	443	670.3662872314453	351.41876220703125	0.032488946	247.52
SA38_29	444	95.51951885223389	396.2266445159912	0.018682558	248.08
SA38_29	445	670.3876495361328	349.9801254272461	0.010672424	248.64
SA38_29	446	100.03523826599121	396.0125255584717	0.06036812	249.2
SA38_29	447	100.58715343475342	396.3403129577637	0.052811112	249.76
SA38_29	448	674.9464988708496	355.84221839904785	0.13229367	250.32
SA38_29	449	672.6078033447266	355.8686828613281	0.10376044	250.88
SA38_29	450	95.75017094612122	393.5514450073242	0.013994556	251.44
SA38_29	451	96.5883731842041	394.5267105102539	0.023389209	252.0
SA38_29	452	100.51212310791016	395.51342010498047	0.019244507	252.56
SA38_29	453	671.6316223144531	354.73182678222656	0.06913673	253.12
SA38_29	454	670.909595489502	350.69443702697754	0.004502826	253.68
SA38_29	455	95.50656080245972	392.90096282958984	0.01856997	254.24
SA38_29	456	671.1097717285156	349.97483253479004	0.031166917	254.8
SA38_29	457	670.3011989593506	353.1558609008789	0.0070724157	255.36
SA38_29	458	94.46683526039124	394.99528884887695	0.010465292	255.92
SA38_29	459	675.047492980957	353.95477294921875	0.01771575	256.48
SA38_29	460	671.5046882629395	351.4423084259033	0.030309923	257.04
SA38_29	461	670.7403659820557	354.74355697631836	0.010272432	257.6
SA38_29	462	671.1883544921875	352.60894775390625	0.0074305143	258.16
SA38_29	463	97.15520143508911	396.0801601409912	0.0052395146	258.72
SA38_29	464	100.80928802490234	398.0166435241699	0.011031999	259.28
SA38_29	465	96.71611189842224	396.70177459716797	0.03403065	259.84
SA38_29	466	96.89242243766785	396.7096424102783	0.046844278	260.4
SA38_29	467	95.2005684375763	397.1076965332031	0.023356456	260.96
SA38_29	468	92.24659204483032	407.2565460205078	0.020056657	261.52
SA38_29	469	671.0241317749023	351.6239261627197	0.009537851	262.08
SA38_29	470	675.7448196411133	343.6952590942383	0.0026042627	262.64
SA38_29	471	89.38149809837341	413.17182540893555	0.037697118	263.2
SA38_29	472	93.57781410217285	412.59252548217773	0.019240314	263.76
SA38_29	473	99.94388222694397	405.6532287597656	0.011823362	264.32
SA38_29	474	94.317626953125	404.2781352996826	0.014331754	264.88
SA38_29	475	96.31125926971436	397.3851013183594	0.0031655577	265.44
SA38_29	476	670.7343101501465	348.60843658447266	0.021729812	266.0
SA38_29	477	96.46546840667725	397.44861602783203	0.13366361	266.56
SA38_29	478	95.5742359161377	397.4684143066406	0.054640952	267.12
SA38_29	479	95.67463397979736	397.5014877319336	0.015912961	267.68
SA38_29	480	672.0039367675781	352.7350330352783	0.05512051	268.24
SA38_29	481	670.8353042602539	350.9845733642578	0.021700315	268.8
SA38_29	482	100.35234689712524	395.6513500213623	0.024130113	269.36
SA38_29	483	100.01029968261719	394.25371170043945	0.031780075	269.92
SA38_29	484	95.3946053981781	394.3922996520996	0.018579636	270.48
SA38_29	485	95.44682502746582	395.7069396972656	0.030825825	271.04
SA38_29	486	95.41754722595215	395.5789375305176	0.07698974	271.6
SA38_29	487	95.74505686759949	396.35765075683594	0.046094503	272.16
SA38_29	488	95.63607573509216	398.168306350708	0.03325556	272.72
SA38_29	489	94.54505443572998	405.29754638671875	0.0147188045	273.28
SA38_29	490	670.7110404968262	349.9342346191406	0.11067248	273.84
SA38_29	491	95.30625343322754	403.43939781188965	0.039592497	274.4
SA38_29	492	380.69493770599365	41.349921226501465	0.0145351915	274.96
SA38_29	493	100.95317363739014	395.6675720214844	0.0043324605	275.52
SA38_29	494	100.85514783859253	396.9062805175781	0.0093880445	276.08
SA38_29	495	97.42351770401001	400.08201599121094	0.08487033	276.64
SA38_29	496	96.303391456604	402.7160167694092	0.041703258	277.2
SA38_29	497	95.33240795135498	403.44886779785156	0.03517302	277.76
SA38_29	498	95.94431519508362	398.1797218322754	0.07076081	278.32
SA38_29	499	96.91755771636963	398.68228912353516	0.07743286	278.88
SA38_29	500	100.77115297317505	395.9850311279297	0.013364802	279.44
SA38_29	501	99.72443580627441	394.95861053466797	0.0117540015	280.0
SA38_29	502	96.68750762939453	396.8671989440918	0.022979567	280.56
SA38_29	503	96.6526746749878	397.01574325561523	0.10908719	281.12
SA38_29	504	95.41119933128357	403.76163482666016	0.10488143	281.68
SA38_29	505	94.20410394668579	406.88097953796387	0.13223965	282.24
SA38_29	506	96.23901844024658	402.91863441467285	0.03235496	282.8
SA38_29	507	675.5610466003418	349.594202041626	0.05537467	283.36
SA38_29	508	93.78663897514343	411.00932121276855	0.4925443	283.92
SA38_29	509	94.32535171508789	411.3797378540039	0.06335835	284.48
SA38_29	510	670.5516338348389	348.2489204406738	0.010588407	285.04
SA38_29	511	94.80469226837158	411.514949798584	0.10231456	285.6
SA38_29	512	671.1140632629395	353.34320068359375	0.063525245	286.16
SA38_29	513	94.72768306732178	411.41836166381836	0.021975916	286.72
SA38_29	514	668.7006950378418	343.24974060058594	0.0019589076	287.28
SA38_29	515	95.89892625808716	402.76662826538086	0.0121097835	287.84
SA38_29	516	95.5946683883667	405.06168365478516	0.031095508	288.4
SA38_29	517	401.0190010070801	71.62075996398926	0.002098103	288.96
SA38_29	518	667.9452896118164	358.35988998413086	0.0037161575	289.52
SA38_29	519	425.8151054382324	73.1303071975708	0.0012804875	290.08
SA38_29	520	227.1338939666748	339.0046691894531	0.0011304945	290.64
SA38_29	521	94.95601654052734	403.656063079834	0.017038608	291.2
SA38_29	522	95.97199559211731	401.9249153137207	0.023160197	291.76
SA38_29	523	97.30424284934998	398.2462692260742	0.03413417	292.32
SA38_29	524	99.69145059585571	395.77537536621094	0.040818155	292.88
SA38_29	525	670.697021484375	352.2462844848633	0.06017726	293.44
SA38_29	526	96.07135057449341	397.4959087371826	0.03206693	294.0
SA38_29	527	95.62047719955444	399.0680122375488	0.04069664	294.56
SA38_29	528	95.95192670822144	397.79788970947266	0.005679737	295.12
SA38_29	529	95.9169328212738	398.4837341308594	0.0050990777	295.68
SA38_29	530	101.47732496261597	399.18004989624023	0.005747126	296.24
SA38_29	531	670.2038764953613	353.2222366333008	0.014838541	296.8
SA38_29	532	94.60546970367432	399.4899845123291	0.0069291685	297.36
SA38_29	533	671.4197158813477	344.09631729125977	0.0035659804	297.92
SA38_29	534	95.01283168792725	397.89636611938477	0.009794511	298.48
SA38_29	535	672.4963188171387	355.28523445129395	0.20265982	299.04
SA38_29	536	670.3453540802002	354.64147567749023	0.011205276	299.6
SA38_29	537	669.9814796447754	354.1702651977539	0.0043628477	300.16
SA38_29	538	677.2248268127441	352.0360565185547	0.008687243	300.72
SA38_29	539	669.8421478271484	351.1870765686035	0.009617543	301.28
SA38_29	540	671.6798782348633	356.37219429016113	0.082352616	301.84
SA38_29	541	675.6769180297852	354.0579414367676	0.026952382	302.4
SA38_29	542	669.8085308074951	350.59513092041016	0.0037575604	302.96
SA38_29	543	671.4424133300781	356.67028427124023	0.06216278	303.52
SA38_29	544	91.41799211502075	411.95162773132324	0.022722151	304.08
SA38_29	545	675.9002685546875	350.38281440734863	0.10485388	304.64
SA38_29	546	670.3324317932129	350.53401947021484	0.008773617	305.2
SA38_29	547	672.0383644104004	351.8876552581787	0.020619212	305.76
SA38_29	548	671.7776775360107	352.8248977661133	0.04352659	306.32
SA38_29	549	666.9623374938965	151.65734767913818	0.5563547	306.88
SA38_29	550	670.6551551818848	349.0644836425781	0.0031281344	307.44
SA38_29	551	90.5860185623169	410.7802963256836	0.0037739791	308.0
SA38_29	552	669.2225933074951	350.6455421447754	0.0022427314	308.56
SA38_29	553	87.45508193969727	79.85640048980713	0.002904954	309.12
SA38_29	554	90.73868989944458	408.9595413208008	0.009353942	309.68
SA38_29	555	670.9202766418457	351.1604118347168	0.074192025	310.24
SA38_29	556	670.0989723205566	350.90206146240234	0.012019547	310.8
SA38_29	557	670.3246116638184	348.6833953857422	0.0042848377	311.36
SA38_29	558	670.4920291900635	345.2798080444336	0.0075917626	311.92
SA38_29	559	670.3281402587891	347.8409957885742	0.0037904833	312.48
SA38_29	560	669.9959754943848	352.57447242736816	0.010214125	313.04
SA38_29	561	670.9487915039062	351.1893081665039	0.009163746	313.6
SA38_29	562	670.592212677002	351.08774185180664	0.0040495656	314.16
SA38_29	563	670.4656600952148	354.4340229034424	0.008291143	314.72
SA38_29	564	670.8410263061523	351.58905029296875	0.012931655	315.28
SA38_29	565	442.641544342041	74.0577507019043	0.0022183657	315.84
SA38_29	566	669.7275161743164	349.6446990966797	0.0057175355	316.4
SA38_29	567	670.1336860656738	349.8493766784668	0.007668022	316.96
SA38_29	568	670.043134689331	352.8050994873047	0.032838047	317.52
SA38_29	569	94.45711970329285	397.1451473236084	0.011376641	318.08
SA38_29	570	669.204568862915	348.8345718383789	0.008521707	318.64
SA38_29	571	91.20166301727295	409.1843891143799	0.05439842	319.2
SA38_29	572	90.16808271408081	415.6626319885254	0.390788	319.76
SA38_29	573	91.92664623260498	415.98798751831055	0.38220832	320.32
SA38_29	574	88.9631986618042	94.40427303314209	0.0019019969	320.88
SA38_29	575	91.67941212654114	408.9052391052246	0.012514719	321.44
SA38_29	576	670.0809478759766	346.99745178222656	0.0119576445	322.0
SA38_29	577	92.01672077178955	414.7214126586914	0.2521966	322.56
SA38_29	578	676.4963150024414	348.7233352661133	0.012467982	323.12
SA38_29	579	91.86955690383911	408.86298179626465	0.05137601	323.68
SA38_29	580	92.65487790107727	405.8908939361572	0.012098141	324.24
SA38_29	581	668.6982154846191	350.8178901672363	0.008961827	324.8
SA38_29	582	675.5964279174805	338.5604667663574	0.0027304578	325.36
SA38_29	583	92.85997748374939	412.4878978729248	0.059680782	325.92
SA38_29	584	92.33847856521606	408.38064193725586	0.019275226	326.48
SA38_29	585	674.3544578552246	349.7175693511963	0.0332373	327.04
SA38_29	586	92.06407070159912	411.7226028442383	0.14854673	327.6
SA38_29	587	160.91748476028442	83.94337892532349	0.0022583231	328.16
SA38_29	588	93.25176477432251	408.62091064453125	0.010339755	328.72
SA38_29	589	670.7912921905518	353.5459899902344	0.04756352	329.28
SA38_29	590	433.01753997802734	71.3372540473938	0.0018147548	329.84
SA38_29	591	671.312427520752	345.7412338256836	0.013916939	330.4
SA38_29	592	92.12165474891663	408.5258674621582	0.006429108	330.96
SA38_29	593	671.5036392211914	350.0240135192871	0.045239817	331.52
SA38_29	594	92.33481884002686	409.5784378051758	0.01504928	332.08
SA38_29	595	669.4911003112793	350.5652618408203	0.010525689	332.64
SA38_29	596	670.0138092041016	351.3713550567627	0.011838168	333.2
SA38_29	597	89.97045755386353	413.30114364624023	0.059297226	333.76
SA38_29	598	87.93901205062866	417.4113464355469	0.2592429	334.32
SA38_29	599	90.39745330810547	413.2059574127197	0.04211546	334.88
SA38_29	600	92.80918836593628	407.44205474853516	0.0070357067	335.44
SA38_29	601	671.1086750030518	354.16234016418457	0.0753065	336.0
SA38_29	602	93.05232763290405	405.53672790527344	0.007645024	336.56
SA38_29	603	91.14716053009033	406.9002342224121	0.0090471115	337.12
SA38_29	604	669.1483497619629	352.00618743896484	0.022674942	337.68
SA38_29	605	91.23455286026001	408.51367950439453	0.010146673	338.24
SA38_29	606	146.89301252365112	72.24936962127686	0.018598584	338.8
SA38_29	607	670.013952255249	347.9911708831787	0.0029907054	339.36
SA38_29	608	93.96279454231262	404.6110725402832	0.0114167305	339.92
SA38_29	609	668.9136028289795	349.3470096588135	0.0074293506	340.48
SA38_29	610	93.29344630241394	404.71080780029297	0.011994347	341.04
SA38_29	611	93.80728006362915	405.7788848876953	0.020711519	341.6
SA38_29	612	671.0768699645996	351.6584587097168	0.00799182	342.16
SA38_29	613	670.2344417572021	343.5798454284668	0.002392962	342.72
SA38_29	614	670.7521915435791	351.2388610839844	0.008840254	343.28
SA38_29	615	670.6583976745605	346.5234375	0.003199004	343.84
SA38_29	616	671.1039543151855	352.9672050476074	0.021725995	344.4
SA38_29	617	94.86552476882935	396.27957344055176	0.014944783	344.96
SA38_29	618	93.58774423599243	405.6800079345703	0.017178595	345.52
SA38_29	619	93.59344244003296	403.9992141723633	0.010317888	346.08
SA38_29	620	94.28144693374634	397.91141510009766	0.011936385	346.64
SA38_29	621	670.8521366119385	349.2274475097656	0.0033936128	347.2
SA38_29	622	671.4509010314941	352.96892166137695	0.012000129	347.76
SA38_29	623	94.6451187133789	399.1147041320801	0.009233008	348.32
SA38_29	624	94.60610151290894	398.1437873840332	0.008447155	348.88
SA38_29	625	675.717306137085	353.4734344482422	0.0122681605	349.44
SA38_29	626	94.5192039012909	396.57222747802734	0.0065322616	350.0
SA38_29	627	670.1358795166016	345.1929759979248	0.002617123	350.56
SA38_29	628	670.7737922668457	349.12259101867676	0.029253783	351.12
SA38_29	629	93.60181093215942	403.7512493133545	0.022096878	351.68
SA38_29	630	671.6728210449219	353.34754943847656	0.022087485	352.24
SA38_29	631	676.2746334075928	355.20349502563477	0.051181618	352.8
SA38_29	632	671.3133811950684	350.2401924133301	0.033080358	353.36
SA38_29	633	671.0708618164062	353.02019119262695	0.040563446	353.92
SA38_29	634	94.85177993774414	404.3035411834717	0.034765974	354.48
SA38_29	635	94.91394758224487	398.12822341918945	0.030210298	355.04
SA38_29	636	94.17189359664917	406.2216567993164	0.030739246	355.6
SA38_29	637	94.46005821228027	403.1770133972168	0.018794902	356.16
SA38_29	638	94.72007751464844	397.62914657592773	0.015847212	356.72
SA38_29	639	94.7481632232666	397.32839584350586	0.013381286	357.28
SA38_29	640	95.21507024765015	397.1882629394531	0.011365491	357.84
SA38_29	641	95.41625380516052	397.5413703918457	0.007068419	358.4
SA38_29	642	671.6349601745605	353.6009216308594	0.04842001	358.96
SA38_29	643	95.48243284225464	398.30955505371094	0.020813387	359.52
SA38_29	644	675.4814147949219	346.6851997375488	0.0039089597	360.08
SA38_29	645	670.1058387756348	348.6801338195801	0.005443899	360.64
SA38_29	646	669.7915077209473	352.8756809234619	0.018880744	361.2
SA38_29	647	96.37138843536377	399.69014167785645	0.025244772	361.76
SA38_29	648	95.87621688842773	403.18273544311523	0.033633586	362.32
SA38_29	649	100.1140832901001	396.5317726135254	0.02587895	362.88
SA38_29	650	671.3081359863281	351.2288761138916	0.023936711	363.44
SA38_29	651	94.70845460891724	398.9892768859863	0.020726942	364.0
SA38_29	652	94.85780000686646	398.3573341369629	0.04718017	364.56
SA38_29	653	676.2315273284912	350.826416015625	0.0029068827	365.12
SA38_29	654	94.97309923171997	397.45473861694336	0.0050955187	365.68
SA38_29	655	94.67031955718994	397.39946365356445	0.029883582	366.24
SA38_29	656	94.82769966125488	399.3838119506836	0.04993143	366.8
SA38_29	657	95.48010230064392	398.5465908050537	0.014135997	367.36
SA38_29	658	669.8887348175049	354.785099029541	0.02237914	367.92
SA38_29	659	95.19989490509033	403.6691379547119	0.017992856	368.48
SA38_29	660	95.42605876922607	404.1009521484375	0.029889494	369.04
SA38_29	661	95.65548896789551	398.86545181274414	0.009857854	369.6
SA38_29	662	94.82618570327759	404.22306060791016	0.034841646	370.16
SA38_29	663	95.31652331352234	399.73474502563477	0.028188648	370.72
SA38_29	664	94.86140608787537	404.3330383300781	0.045189474	371.28
SA38_29	665	95.38170099258423	397.48769760131836	0.010061493	371.84
SA38_29	666	94.6192741394043	397.8361701965332	0.017086167	372.4
SA38_29	667	94.65982913970947	397.9288673400879	0.013463904	372.96
SA38_29	668	95.43206691741943	398.1899356842041	0.04448523	373.52
SA38_29	669	94.34343576431274	400.22008895874023	0.049325474	374.08
SA38_29	670	95.21021246910095	397.4513626098633	0.015006218	374.64
SA38_29	671	95.33963203430176	397.6165008544922	0.030230088	375.2
SA38_29	672	95.22064924240112	398.30217361450195	0.0076064775	375.76
SA38_29	673	95.7074522972107	398.9351177215576	0.060166366	376.32
SA38_29	674	217.9027795791626	340.2659225463867	0.0013207626	376.88
SA38_29	675	676.366138458252	355.42036056518555	0.023242813	377.44
SA38_29	676	95.73100805282593	399.4289016723633	0.011145412	378.0
SA38_29	677	95.41174173355103	398.8574695587158	0.03249828	378.56
SA38_29	678	671.6469764709473	352.97839164733887	0.051264465	379.12
SA38_29	679	675.8094787597656	355.03429412841797	0.14035217	379.68
SA38_29	680	670.7881927490234	350.2268600463867	0.013900529	380.24
SA38_29	681	95.51950097084045	399.5076084136963	0.030780898	380.8
SA38_29	682	95.3933835029602	398.08799743652344	0.006075627	381.36
SA38_29	683	95.86430788040161	399.3017578125	0.0068403655	381.92
SA38_29	684	94.87029314041138	398.68640899658203	0.009514474	382.48
SA38_29	685	670.7502841949463	356.00555419921875	0.038476348	383.04
SA38_29	686	94.8552668094635	398.11866760253906	0.02045772	383.6
SA38_29	687	95.06118893623352	397.1161651611328	0.007775134	384.16
SA38_29	688	94.92896795272827	396.55529022216797	0.027230602	384.72
SA38_29	689	95.30636072158813	397.05820083618164	0.029058909	385.28
SA38_29	690	95.77649235725403	398.44167709350586	0.013137779	385.84
SA38_29	691	95.45049667358398	397.38229751586914	0.046749033	386.4
SA38_29	692	95.53858041763306	398.81086349487305	0.019506736	386.96
SA38_29	693	94.73837614059448	406.7242240905762	0.04561346	387.52
SA38_29	694	93.16437840461731	395.8732795715332	0.028243084	388.08
SA38_29	695	95.31242251396179	395.1592826843262	0.030523865	388.64
SA38_29	696	93.69738101959229	395.3953742980957	0.018554177	389.2
SA38_29	697	94.61667537689209	396.9841003417969	0.07124105	389.76
SA38_29	698	94.96700763702393	396.4556694030762	0.023307072	390.32
SA38_29	699	95.10499835014343	397.35042572021484	0.0076899687	390.88
SA38_29	700	671.256160736084	353.6023807525635	0.039647225	391.44
SA38_29	701	100.45369863510132	397.196044921875	0.017868219	392.0
SA38_29	702	96.0950493812561	397.8178024291992	0.0022194784	392.56
SA38_29	703	669.3220138549805	349.9754333496094	0.016414976	393.12
SA38_29	704	94.46167349815369	402.9139995574951	0.016830122	393.68
SA38_29	705	671.0599899291992	355.2966785430908	0.016118731	394.24
SA38_29	706	671.5532302856445	354.29494857788086	0.087150685	394.8
SA38_29	707	94.6796178817749	396.5654754638672	0.020313187	395.36
SA38_29	708	671.7790603637695	357.01735496520996	0.041466642	395.92
SA38_29	709	671.0989952087402	353.9654731750488	0.07479904	396.48
SA38_29	710	94.48949098587036	397.15633392333984	0.03542671	397.04
SA38_29	711	675.6471633911133	356.4115619659424	0.04785386	397.6
SA38_29	712	94.76608037948608	398.79475593566895	0.005586936	398.16
SA38_29	713	671.2080955505371	355.2143383026123	0.031777196	398.72
SA38_29	714	95.55038213729858	398.26375007629395	0.0034138414	399.28
SA38_29	715	670.8575248718262	348.7041664123535	0.0061242264	399.84
SA38_29	716	675.8756160736084	350.7725143432617	0.008364982	400.4
SA38_29	717	676.5028953552246	354.38063621520996	0.006588998	400.96
SA38_29	718	670.6350803375244	349.16985511779785	0.001963777	401.52
SA38_29	719	670.0381278991699	347.2599792480469	0.0071155247	402.08
SA38_29	720	96.21992111206055	403.0628299713135	0.031772107	402.64
SA38_29	721	671.0836410522461	352.56348609924316	0.006725703	403.2
SA38_29	722	671.5466022491455	351.7901802062988	0.036988504	403.76
SA38_29	723	100.74150562286377	397.58153915405273	0.008653328	404.32
SA38_29	724	453.35144996643066	73.12678098678589	0.0016080897	404.88
SA38_29	725	100.33775568008423	398.0064868927002	0.013905231	405.44
SA38_29	726	101.98731422424316	396.80843353271484	0.0026507035	406.0
SA38_29	727	675.2511024475098	344.5535087585449	0.0018647147	406.56
SA38_29	728	101.43784284591675	397.763729095459	0.004464301	407.12
SA38_29	729	101.10697746276855	397.5480365753174	0.0076493337	407.68
SA38_29	730	670.4038619995117	350.5690383911133	0.0022044207	408.24
SA38_29	731	396.0806369781494	41.453633308410645	0.009259156	408.8
SA38_29	732	100.91716051101685	397.84772872924805	0.022714179	409.36
SA38_29	733	94.83269453048706	403.9680290222168	0.038495727	409.92
SA38_29	734	96.24546766281128	399.202938079834	0.03639275	410.48
SA38_29	735	95.14010548591614	403.6453628540039	0.012092863	411.04
SA38_29	736	96.18456363677979	399.9465751647949	0.018824149	411.6
SA38_29	737	669.7764873504639	353.7106704711914	0.015142208	412.16
SA38_29	738	100.96385478973389	396.23165130615234	0.018327717	412.72
SA38_29	739	100.50539970397949	397.6901435852051	0.01019041	413.28
SA38_29	740	100.21735429763794	398.66844177246094	0.03281717	413.84
SA38_29	741	100.92729330062866	398.7216567993164	0.025412401	414.4
SA38_29	742	673.9855289459229	354.60994720458984	0.13101906	414.96
SA38_29	743	95.99572420120239	399.70739364624023	0.015330247	415.52
SA38_29	744	96.27693295478821	398.10193061828613	0.0058566527	416.08
SA38_29	745	97.00659513473511	400.2960777282715	0.14023443	416.64
SA38_29	746	94.02309656143188	404.09923553466797	0.022930754	417.2
SA38_29	747	96.084463596344	403.93667221069336	0.1005309	417.76
SA38_29	748	100.3835678100586	399.6563529968262	0.035544764	418.32
SA38_29	749	101.31220817565918	395.9973335266113	0.007164637	418.88
SA38_29	750	101.00985765457153	398.43037605285645	0.025188183	419.44
SA38_29	751	100.2914309501648	397.5589942932129	0.026914364	420.0
SA38_29	752	95.3460156917572	399.9096965789795	0.09081869	420.56
SA38_29	753	96.00743055343628	397.4432373046875	0.018415635	421.12
SA38_29	754	95.31586766242981	398.4566116333008	0.009742047	421.68
SA38_29	755	95.29547691345215	396.9206428527832	0.016586691	422.24
SA38_29	756	95.53120136260986	397.8274154663086	0.038920134	422.8
SA38_29	757	95.22722959518433	398.0937194824219	0.02885575	423.36
SA38_29	758	96.20234966278076	399.2519760131836	0.060768772	423.92
SA38_29	759	671.1709976196289	348.30116271972656	0.011292907	424.48
SA38_29	760	96.5082049369812	400.39031982421875	0.04809972	425.04
SA38_29	761	100.499427318573	395.57933807373047	0.025107883	425.6
SA38_29	762	95.53998112678528	396.8990707397461	0.052590746	426.16
SA38_29	763	94.06212568283081	402.77515411376953	0.012635196	426.72
SA38_29	764	93.9451515674591	411.3988494873047	0.115509614	427.28
SA38_29	765	95.47396302223206	398.2301330566406	0.055785	427.84
SA38_29	766	92.88756847381592	405.7675552368164	0.016549652	428.4
SA38_29	767	94.2113995552063	399.0069007873535	0.019542472	428.96
SA38_29	768	675.0699520111084	353.73244285583496	0.029880473	429.52
SA38_29	769	95.90574502944946	397.760066986084	0.028922237	430.08
SA38_29	770	94.83985304832458	398.4132385253906	0.010134128	430.64
SA38_29	771	94.9108362197876	404.2116165161133	0.028289132	431.2
SA38_29	772	670.1570987701416	352.324275970459	0.0651321	431.76
SA38_29	773	669.8892593383789	349.52945709228516	0.01936843	432.32
SA38_29	774	670.4798698425293	351.4058303833008	0.035303794	432.88
SA38_29	775	96.35941982269287	398.62732887268066	0.020748448	433.44
SA38_29	776	671.587085723877	354.8928451538086	0.281219	434.0
SA38_29	777	670.4795360565186	345.59160232543945	0.008971249	434.56
SA38_29	778	676.2667179107666	352.1814823150635	0.011919975	435.12
SA38_29	779	96.93983197212219	396.53526306152344	0.023221841	435.68
SA38_29	780	101.05068683624268	395.3731441497803	0.008618142	436.24
SA38_29	781	96.82783484458923	399.41356658935547	0.08283714	436.8
SA38_29	782	99.63417053222656	397.45182037353516	0.050572325	437.36
SA38_29	783	96.33243083953857	397.54191398620605	0.022628281	437.92
SA38_29	784	95.41528224945068	397.3948287963867	0.057710413	438.48
SA38_29	785	95.48293352127075	398.3280372619629	0.012313265	439.04
SA38_29	786	95.42161226272583	396.17600440979004	0.024472846	439.6
SA38_29	787	94.94636058807373	397.38332748413086	0.022318823	440.16
SA38_29	788	99.99889135360718	396.62132263183594	0.016949717	440.72
SA38_29	789	95.68735957145691	397.49101638793945	0.0048024617	441.28
SA38_29	790	95.9302306175232	398.12204360961914	0.015979525	441.84
SA38_29	791	96.43385410308838	396.6166877746582	0.036942165	442.4
SA38_29	792	94.48460936546326	398.1991767883301	0.07719428	442.96
SA38_29	793	672.285270690918	352.69864082336426	0.029564932	443.52
SA38_29	794	670.8737373352051	351.1992073059082	0.023926964	444.08
SA38_29	795	93.20592880249023	394.2886734008789	0.02353104	444.64
SA38_29	796	93.47440004348755	396.84059143066406	0.01227201	445.2
SA38_29	797	670.7646369934082	352.4575996398926	0.06774178	445.76
SA38_29	798	94.42640542984009	396.67917251586914	0.039209522	446.32
SA38_29	799	94.69964504241943	396.82302474975586	0.042348895	446.88
SA38_29	800	93.97057294845581	397.1527862548828	0.027985489	447.44
SA38_29	801	93.8590407371521	396.3123035430908	0.02949749	448.0
SA38_29	802	93.7688946723938	396.2249565124512	0.03012195	448.56
SA38_29	803	94.81538534164429	397.0591449737549	0.01672483	449.12
SA38_29	804	671.7262268066406	351.67737007141113	0.029382102	449.68
SA38_29	805	91.2049412727356	416.8937873840332	0.094825186	450.24
SA38_29	806	92.8807020187378	411.87761306762695	0.055094384	450.8
SA38_29	807	95.4156756401062	399.913330078125	0.0024455613	451.36
SA38_29	808	95.84245681762695	404.27684783935547	0.018546352	451.92
SA38_29	809	435.4496955871582	74.83753681182861	0.0029576805	452.48
SA38_29	810	670.1525688171387	353.6766815185547	0.004505302	453.04
SA38_29	811	95.42778730392456	399.54700469970703	0.0152574815	453.6
SA38_29	812	94.90572214126587	397.9789352416992	0.027031276	454.16
SA38_29	813	95.68091630935669	397.7667045593262	0.023538329	454.72
SA38_29	814	676.4519691467285	355.39306640625	0.019531796	455.28
SA38_29	815	672.3843574523926	355.49280166625977	0.5025027	455.84
SA38_29	816	94.3455159664154	396.9201850891113	0.016703637	456.4
SA38_29	817	94.98863220214844	395.7756042480469	0.014640649	456.96
SA38_29	818	671.051836013794	352.61441230773926	0.01856209	457.52
SA38_29	819	676.3241767883301	356.5525817871094	0.070857525	458.08
SA38_29	820	414.07227516174316	74.15163516998291	0.0028482636	458.64
SA38_29	821	670.3153610229492	348.8624668121338	0.0074252165	459.2
SA38_29	822	667.6743984222412	350.97238540649414	0.0030635246	459.76
SA38_29	823	669.6518421173096	349.1477108001709	0.023461396	460.32
SA38_29	824	670.4487323760986	354.5218849182129	0.023963219	460.88
SA38_29	825	668.7084197998047	350.8491325378418	0.0039398135	461.44
SA38_29	826	668.7641143798828	350.3379821777344	0.005031647	462.0
SA38_29	827	671.8046188354492	351.9528579711914	0.050605662	462.56
SA38_29	828	670.3893661499023	348.21990966796875	0.009919203	463.12
SA38_29	829	674.5020389556885	351.1399269104004	0.01189279	463.68
SA38_29	830	669.2058086395264	352.4149417877197	0.005182254	464.24
SA38_29	831	675.5892276763916	353.5917663574219	0.058266852	464.8
SA38_29	832	403.2352924346924	39.03262495994568	0.0019170811	465.36
SA38_29	833	668.4000015258789	350.1536464691162	0.0017998941	465.92
SA38_29	834	669.5638656616211	349.48963165283203	0.018099798	466.48
SA38_29	835	175.6882667541504	83.84915828704834	0.0023836715	467.04
SA38_29	836	86.86636090278625	73.0620002746582	0.008420771	467.6
SA38_29	837	390.9477233886719	40.9911847114563	0.0019586978	468.16
SA38_29	838	399.98531341552734	41.08273386955261	0.003270888	468.72
SA38_29	839	670.0315475463867	351.2390613555908	0.0069298153	469.28
SA38_29	840	671.253776550293	351.00932121276855	0.06589491	469.84
SA38_29	841	671.0875988006592	352.25744247436523	0.053508718	470.4
SA38_29	842	670.5952644348145	347.8995895385742	0.004678564	470.96
SA38_29	843	670.4751014709473	349.8679447174072	0.010485855	471.52
SA38_29	844	171.32985591888428	79.50865745544434	0.0012658493	472.08
SA38_29	845	92.30064153671265	409.4007682800293	0.03272459	472.64
SA38_29	846	94.17728781700134	404.33664321899414	0.021622153	473.2
SA38_29	847	94.94062662124634	405.1980400085449	0.02216011	473.76
SA38_29	848	96.12897634506226	399.82526779174805	0.004786512	474.32
SA38_29	849	96.13865613937378	399.7002410888672	0.01972279	474.88
SA38_29	850	96.19195461273193	399.59595680236816	0.02459392	475.44
SA38_29	851	96.07614874839783	396.91898345947266	0.006448026	476.0
SA38_29	852	95.5778956413269	397.94468879699707	0.042858742	476.56
SA38_29	853	95.43346166610718	396.95886611938477	0.0031605526	477.12
SA38_29	854	95.34659385681152	401.7763137817383	0.018734103	477.68
SA38_29	855	96.11508846282959	397.584285736084	0.01146371	478.24
SA38_29	856	100.61979293823242	397.3164939880371	0.014384959	478.8
SA38_29	857	670.4750061035156	350.80284118652344	0.018424938	479.36
SA38_29	858	670.469331741333	350.47983169555664	0.043241877	479.92
SA38_29	859	95.88584303855896	403.9057731628418	0.025139572	480.48
SA38_29	860	95.34833431243896	403.31706047058105	0.027168317	481.04
SA38_29	861	670.2425003051758	348.1790542602539	0.011723258	481.6
SA38_29	862	669.349193572998	351.6109085083008	0.009627222	482.16
SA38_29	863	95.67492008209229	402.8141498565674	0.037654135	482.72
SA38_29	864	101.9501805305481	396.0237121582031	0.008311332	483.28
SA38_29	865	101.35989189147949	396.4720344543457	0.012738783	483.84
SA38_29	866	223.39909076690674	339.4339370727539	0.0011688699	484.4
SA38_29	867	433.7045192718506	74.97479438781738	0.0012531899	484.96
SA38_29	868	164.20862674713135	85.44007301330566	0.0019642247	485.52
SA38_29	869	408.9164733886719	40.02316117286682	0.0039873854	486.08
SA38_29	870	96.2231993675232	398.46078872680664	0.0075010364	486.64
SA38_29	871	671.2900161743164	349.8878288269043	0.0025980056	487.2
SA38_29	872	95.32808065414429	398.2733345031738	0.0123193795	487.76
SA38_29	873	95.99043130874634	399.0824604034424	0.01639518	488.32
SA38_29	874	94.28310990333557	406.331148147583	0.07315508	488.88
SA38_29	875	94.84752416610718	405.71542739868164	0.04148284	489.44
SA38_29	876	676.2292385101318	352.2674560546875	0.06256214	490.0
SA38_29	877	670.5899715423584	353.0537223815918	0.01439477	490.56
SA38_29	878	101.07085704803467	397.7095127105713	0.018338375	491.12
SA38_29	879	671.2297439575195	354.00561332702637	0.069439456	491.68
SA38_29	880	671.0202217102051	354.3790054321289	0.03392323	492.24
SA38_29	881	675.9799957275391	356.834077835083	0.023239315	492.8
SA38_29	882	670.7526206970215	353.8124942779541	0.021867126	493.36
SA38_29	883	94.64495778083801	398.09563636779785	0.073214404	493.92
SA38_29	884	671.6081619262695	354.13158416748047	0.032934513	494.48
SA38_29	885	670.5127239227295	352.1444320678711	0.041887254	495.04
SA38_29	886	671.165943145752	351.5433597564697	0.03460879	495.6
SA38_29	887	677.606201171875	352.69360542297363	0.009859851	496.16
SA38_29	888	100.8246898651123	397.62977600097656	0.012313916	496.72
SA38_29	889	99.8222291469574	397.17607498168945	0.04168078	497.28
SA38_29	890	96.02395296096802	402.7529525756836	0.028505407	497.84
SA38_29	891	95.62468528747559	402.28074073791504	0.04202301	498.4
SA38_29	892	100.42967796325684	397.0224666595459	0.0049339593	498.96
SA38_29	893	100.71631669998169	394.96273040771484	0.026900545	499.52
SA38_29	894	100.72236061096191	397.4110794067383	0.031850535	500.08
SA38_29	895	96.11378908157349	402.79003143310547	0.028092498	500.64
SA38_29	896	95.13581395149231	403.3488464355469	0.030464614	501.2
SA38_29	897	95.44031023979187	398.6546230316162	0.017747784	501.76
SA38_29	898	95.54855823516846	397.6670265197754	0.006543073	502.32
SA38_29	899	668.944263458252	349.3388271331787	0.0020684102	502.88
SA38_29	900	96.5312659740448	399.35983657836914	0.016970031	503.44
SA38_29	901	96.34456634521484	400.0396156311035	0.0063179145	504.0
SA38_29	902	95.69923877716064	403.46363067626953	0.037146054	504.56
SA38_29	903	95.71199417114258	403.0971336364746	0.029293472	505.12
SA38_29	904	670.9844589233398	354.0867805480957	0.115782104	505.68
SA38_29	905	95.42241096496582	403.4568786621094	0.041413087	506.24
SA38_29	906	668.5502052307129	347.5998115539551	0.0012764236	506.8
SA38_29	907	439.32623863220215	73.35007667541504	0.0018958929	507.36
SA38_29	908	670.0448036193848	350.80827713012695	0.03161475	507.92
SA38_29	909	100.09356737136841	398.3330726623535	0.023988636	508.48
SA38_29	910	669.3027019500732	350.2911186218262	0.0087309815	509.04
SA38_29	911	675.4505157470703	353.0833053588867	0.04376875	509.6
SA38_29	912	670.9846019744873	350.5362796783447	0.042043824	510.16
SA38_29	913	669.8478698730469	354.01336669921875	0.009723974	510.72
SA38_29	914	97.33562469482422	399.3152618408203	0.021744773	511.28
SA38_29	915	95.9399938583374	403.4385395050049	0.055070218	511.84
SA38_29	916	669.3233489990234	351.3533306121826	0.0038865842	512.4
SA38_29	917	671.0572242736816	350.5055809020996	0.008032174	512.96
SA38_29	918	176.42067670822144	82.12689399719238	0.001591654	513.52
SA38_29	919	100.04274845123291	401.0750484466553	0.015664192	514.08
SA38_29	920	99.26934242248535	402.29867935180664	0.026697455	514.64
SA38_29	921	100.22430419921875	398.1259346008301	0.0038986832	515.2
SA38_29	922	99.55247640609741	399.0551948547363	0.06598359	515.76
SA38_29	923	96.15331888198853	400.2770805358887	0.036167193	516.32
SA38_29	924	97.4566102027893	397.51556396484375	0.0512445	516.88
SA38_29	925	94.92693543434143	393.1299304962158	0.014108513	517.44
SA38_29	926	95.28051614761353	394.6574020385742	0.05410562	518.0
SA38_29	927	282.34100341796875	75.35821437835693	0.0023388334	518.56
SA38_29	928	670.0461387634277	348.08735847473145	0.0030586368	519.12
SA38_29	929	673.4180450439453	348.0036163330078	0.0112221	519.68
SA38_29	930	669.3094253540039	350.39448738098145	0.007887214	520.24
SA38_29	931	669.6881294250488	348.9602279663086	0.0056690825	520.8
SA38_29	932	94.62934136390686	396.963586807251	0.0066598617	521.36
SA38_29	933	92.38234758377075	409.85904693603516	0.024721555	521.92
SA38_29	934	407.96656608581543	39.420483112335205	0.002860466	522.48
SA38_29	935	434.35373306274414	70.79373836517334	0.0017129747	523.04
SA38_29	936	670.5859184265137	352.2889995574951	0.025265777	523.6
SA38_29	937	94.58311796188354	410.5935287475586	0.040031046	524.16
SA38_29	938	669.8337554931641	347.6159477233887	0.04656446	524.72
SA38_29	939	670.561408996582	348.67549896240234	0.019625181	525.28
SA38_29	940	222.5208044052124	338.6543083190918	0.0014449252	525.84
SA38_29	941	676.276969909668	351.2687301635742	0.006277171	526.4
SA38_29	942	99.51549768447876	394.4725799560547	0.032713756	526.96
SA38_29	943	100.29745101928711	395.24359703063965	0.029902348	527.52
SA38_29	944	670.057201385498	346.2773036956787	0.0057514845	528.08
SA38_29	945	671.0304260253906	349.7492980957031	0.024209097	528.64
SA38_29	946	101.14266872406006	395.82590103149414	0.005242048	529.2
SA38_29	947	96.14864587783813	398.4258270263672	0.00619478	529.76
SA38_29	948	94.98190879821777	399.37339782714844	0.013011528	530.32
SA38_29	949	101.25629901885986	396.818904876709	0.0046854145	530.88
SA38_29	950	96.6894268989563	398.01321029663086	0.022630032	531.44
SA38_29	951	669.3235397338867	350.4465866088867	0.014056839	532.0
SA38_29	952	669.432783126831	355.0154685974121	0.011020206	532.56
SA38_29	953	94.4970965385437	398.38788986206055	0.02361368	533.12
SA38_29	954	95.21176815032959	397.8068733215332	0.026906705	533.68
SA38_29	955	96.01144790649414	397.5918960571289	0.005277117	534.24
SA38_29	956	669.435977935791	352.8408622741699	0.003996344	534.8
SA38_29	957	100.71465969085693	395.5734443664551	0.01596405	535.36
SA38_29	958	672.7842330932617	355.6028652191162	0.20447068	535.92
SA38_29	959	95.70447206497192	397.6289176940918	0.037598573	536.48
SA38_29	960	95.55062055587769	399.53041076660156	0.01375337	537.04
SA38_29	961	96.15978002548218	399.38180923461914	0.018326698	537.6
SA38_29	962	671.1616516113281	351.94347381591797	0.050097812	538.16
SA38_29	963	670.8050727844238	347.4082374572754	0.024270829	538.72
SA38_29	964	94.24580335617065	403.2373809814453	0.33536363	539.28
SA38_29	965	95.43670415878296	404.71421241760254	0.40739983	539.84
SA38_29	966	96.4611291885376	399.4573974609375	0.03022838	540.4
SA38_29	967	96.60005569458008	398.3010005950928	0.012472462	540.96
SA38_29	968	100.69727897644043	396.2640380859375	0.012927218	541.52
SA38_29	969	96.35841846466064	397.7192687988281	0.0070502562	542.08
SA38_29	970	671.9936847686768	354.5730400085449	0.07619394	542.64
SA38_29	971	675.5128383636475	354.39971923828125	0.09309665	543.2
SA38_29	972	94.92884874343872	397.31125831604004	0.021864852	543.76
SA38_29	973	94.99760866165161	404.90564346313477	0.025337068	544.32
SA38_29	974	95.58961987495422	404.2884063720703	0.012760197	544.88
SA38_29	975	94.16875839233398	405.3003787994385	0.036728397	545.44
SA38_29	976	94.80947256088257	398.2247257232666	0.010607096	546.0
SA38_29	977	94.52617168426514	398.3705806732178	0.036546618	546.56
SA38_29	978	93.72947216033936	398.4052562713623	0.033310913	547.12
SA38_29	979	94.5094347000122	397.7128601074219	0.011635477	547.68
SA38_29	980	94.308602809906	398.7088680267334	0.0046924646	548.24
SA38_29	981	95.48382759094238	400.0071716308594	0.024351932	548.8
SA38_29	982	94.90512609481812	397.43391036987305	0.03390163	549.36
SA38_29	983	95.00477313995361	396.36895179748535	0.0069290567	549.92
SA38_29	984	95.10252475738525	395.51350593566895	0.004351345	550.48
SA38_29	985	94.84207034111023	402.3185920715332	0.040213805	551.04
SA38_29	986	94.97624635696411	397.4843502044678	0.029903289	551.6
SA38_29	987	98.51437211036682	395.30076026916504	0.087152205	552.16
SA38_29	988	95.13765573501587	397.14826583862305	0.009807642	552.72
SA38_29	989	671.271276473999	351.0546112060547	0.05185613	553.28
SA38_29	990	674.7616767883301	353.3687496185303	0.06328332	553.84
SA38_29	991	101.19889974594116	395.12017250061035	0.0060633477	554.4
SA38_29	992	100.5858063697815	396.6790294647217	0.015466065	554.96
SA38_29	993	674.9043464660645	355.73598861694336	0.037702654	555.52
SA38_29	994	99.32752251625061	394.6819496154785	0.07286563	556.08
SA38_29	995	670.6843376159668	348.9509582519531	0.016767964	556.64
SA38_29	996	100.23748874664307	393.9759635925293	0.024233993	557.2
SA38_29	997	676.0235786437988	351.4518070220947	0.026197188	557.76
SA38_29	998	95.61201333999634	395.5781650543213	0.010636893	558.32
SA38_29	999	95.64549922943115	397.41222381591797	0.016149122	558.88
SA38_29	1000	96.20879292488098	397.20611572265625	0.012830216	559.44
SA38_29	1001	96.54088020324707	397.21750259399414	0.012173094	560.0
SA38_29	1002	96.16661667823792	395.34029960632324	0.015784776	560.56
SA38_29	1003	95.83503007888794	396.7616271972656	0.015232848	561.12
SA38_29	1004	99.72141981124878	395.4313087463379	0.041366525	561.68
SA38_29	1005	96.05343341827393	396.7220878601074	0.047372736	562.24
SA38_29	1006	95.41909694671631	396.04053497314453	0.016572075	562.8
SA38_29	1007	95.24470567703247	396.3369941711426	0.021378562	563.36
SA38_29	1008	94.97358202934265	402.67001152038574	0.011903715	563.92
SA38_29	1009	95.20911574363708	398.16919326782227	0.044981852	564.48
SA38_29	1010	95.65260410308838	397.60376930236816	0.030424848	565.04
SA38_29	1011	94.87776756286621	399.1670036315918	0.03107471	565.6
SA38_29	1012	95.50448656082153	396.50259017944336	0.019394884	566.16
SA38_29	1013	670.2408790588379	352.7240180969238	0.020442149	566.72
SA38_29	1014	95.1900839805603	398.3184814453125	0.025017714	567.28
SA38_29	1015	95.18899321556091	397.4843215942383	0.018688573	567.84
SA38_29	1016	95.68988680839539	398.4173583984375	0.028583873	568.4
SA38_29	1017	676.6786575317383	354.558048248291	0.012651772	568.96
SA38_29	1018	100.46360492706299	394.931058883667	0.007901825	569.52
SA38_29	1019	675.6659507751465	351.89669609069824	0.028916422	570.08
SA38_29	1020	97.14207053184509	397.82684326171875	0.036810145	570.64
SA38_29	1021	95.71775197982788	398.27173233032227	0.039160997	571.2
SA38_29	1022	94.90923881530762	397.78146743774414	0.02010899	571.76
SA38_29	1023	94.91457939147949	394.7915267944336	0.025760932	572.32
SA38_29	1024	95.83069086074829	396.7716407775879	0.01612526	572.88
SA38_29	1025	95.71282863616943	395.14732360839844	0.017258527	573.44
SA38_29	1026	99.77519512176514	396.23056411743164	0.016668962	574.0
SA38_29	1027	671.0943698883057	350.8242416381836	0.0068641324	574.56
SA38_29	1028	100.22321939468384	392.48743057250977	0.012173077	575.12
SA38_29	1029	96.07867002487183	394.3472099304199	0.010358058	575.68
SA38_29	1030	100.22467374801636	394.30383682250977	0.026296368	576.24
SA38_29	1031	99.921715259552	394.9109172821045	0.049969025	576.8
SA38_29	1032	669.8925018310547	350.4298210144043	0.048077952	577.36
SA38_29	1033	93.7842607498169	402.2035217285156	0.019118832	577.92
SA38_29	1034	94.74403858184814	397.2783851623535	0.036471725	578.48
SA38_29	1035	94.33286190032959	398.04954528808594	0.03450055	579.04
SA38_29	1036	94.8128879070282	403.4147071838379	0.022663554	579.6
SA38_29	1037	94.54001784324646	399.693603515625	0.00447591	580.16
SA38_29	1038	144.53203678131104	61.863484382629395	0.07969968	580.72
SA38_29	1039	95.73686718940735	403.9613342285156	0.020028543	581.28
SA38_29	1040	95.22989988327026	403.7028121948242	0.03913407	581.84
SA38_29	1041	94.52062845230103	406.1327075958252	0.037487295	582.4
SA38_29	1042	94.45409774780273	405.9287166595459	0.028324984	582.96
SA38_29	1043	94.53957080841064	402.32934951782227	0.015517315	583.52
SA38_29	1044	87.75404095649719	71.33130311965942	0.0076725953	584.08
SA38_29	1045	94.27695274353027	399.9184799194336	0.013939244	584.64
SA38_29	1046	94.96030807495117	396.1190986633301	0.013105356	585.2
SA38_29	1047	94.63063478469849	394.23428535461426	0.00693624	585.76
SA38_29	1048	93.64091157913208	395.328426361084	0.021356765	586.32
SA38_29	1049	94.72795128822327	396.25585556030273	0.018613493	586.88
SA38_29	1050	671.0216522216797	351.84179306030273	0.021927403	587.44
SA38_29	1051	676.7880439758301	356.3956832885742	0.031980004	588.0
SA38_29	1052	676.0237693786621	355.7958984375	0.039230958	588.56
SA38_29	1053	94.56624984741211	396.8601608276367	0.014900854	589.12
SA38_29	1054	95.8364188671112	398.67095947265625	0.01123951	589.68
SA38_29	1055	671.0734367370605	347.9614448547363	0.027356852	590.24
SA38_29	1056	675.7918834686279	355.4259967803955	0.08123009	590.8
SA38_29	1057	675.9284019470215	351.4936637878418	0.0035428538	591.36
SA38_29	1058	96.03285193443298	403.52548599243164	0.19494812	591.92
SA38_29	1059	96.30659818649292	398.90281677246094	0.049799513	592.48
SA38_29	1060	95.75996398925781	399.4321060180664	0.09022703	593.04
SA38_29	1061	670.8834648132324	353.03627014160156	0.016585842	593.6
SA38_29	1062	672.4258422851562	351.1322021484375	0.023254257	594.16
SA38_29	1063	96.43569588661194	399.04781341552734	0.010872857	594.72
SA38_29	1064	96.09020948410034	399.9399948120117	0.018291384	595.28
SA38_29	1065	96.0551381111145	398.9915657043457	0.030077863	595.84
SA38_29	1066	96.81909084320068	399.5126724243164	0.016466714	596.4
SA38_29	1067	95.62609195709229	403.06031227111816	0.11814444	596.96
SA38_29	1068	99.83500242233276	394.8692321777344	0.029256968	597.52
SA38_29	1069	95.57876586914062	398.2991695404053	0.04482007	598.08
SA38_29	1070	95.81434726715088	397.0781135559082	0.009196535	598.64
SA38_29	1071	94.96853351593018	403.0686378479004	0.02926836	599.2
SA38_29	1072	94.85864639282227	398.33518981933594	0.008579067	599.76
SA38_29	1073	86.75126433372498	87.06414699554443	0.0021924525	600.32
SA38_29	1074	669.6452140808105	347.7745056152344	0.013783854	600.88
SA38_29	1075	671.173095703125	348.17956924438477	0.039271988	601.44
SA38_29	1076	96.28918766975403	398.60876083374023	0.043245487	602.0
SA38_29	1077	676.4305114746094	353.25565338134766	0.056671053	602.56
SA38_29	1078	95.35554647445679	396.7755603790283	0.04095866	603.12
SA38_29	1079	669.4177150726318	350.1881504058838	0.011684935	603.68
SA38_29	1080	674.6368885040283	352.2686576843262	0.05944845	604.24
SA38_29	1081	94.74362134933472	405.4223442077637	0.01044866	604.8
SA38_29	1082	669.6877956390381	354.06457901000977	0.023088403	605.36
SA38_29	1083	95.98442316055298	399.47662353515625	0.010717322	605.92
SA38_29	1084	96.39025926589966	398.9699363708496	0.028715132	606.48
SA38_29	1085	101.26330852508545	398.05895805358887	0.020281117	607.04
SA38_29	1086	100.55580139160156	397.9047203063965	0.043749884	607.6
SA38_29	1087	95.9014892578125	400.0165271759033	0.02792778	608.16
SA38_29	1088	96.66845798492432	404.1184616088867	0.03109746	608.72
SA38_29	1089	95.69951295852661	404.0141201019287	0.07335853	609.28
SA38_29	1090	669.3235397338867	350.3415870666504	0.010398825	609.84
SA38_29	1091	99.97609257698059	396.63219451904297	0.037768517	610.4
SA38_29	1092	95.17577886581421	401.56994819641113	0.056697264	610.96
SA38_29	1093	96.66414260864258	396.5207862854004	0.061286528	611.52
SA38_29	1094	96.08062505722046	403.059139251709	0.029862631	612.08
SA38_29	1095	96.55311703681946	397.47854232788086	0.0349516	612.64
SA38_29	1096	100.92959403991699	396.34695053100586	0.032618146	613.2
SA38_29	1097	100.41322708129883	398.118896484375	0.052223083	613.76
SA38_29	1098	95.06170153617859	402.9075050354004	0.07744816	614.32
SA38_29	1099	100.71718692779541	397.34716415405273	0.02016032	614.88
SA38_29	1100	94.9403166770935	398.190221786499	0.029045027	615.44
SA38_29	1101	96.3760256767273	398.01836013793945	0.03530708	616.0
SA38_29	1102	96.88889384269714	398.44568252563477	0.058526438	616.56
SA38_29	1103	95.82959413528442	399.4358825683594	0.014021084	617.12
SA38_29	1104	670.2576637268066	348.4135437011719	0.019979605	617.68
SA38_29	1105	670.2151298522949	349.7343921661377	0.044903435	618.24
SA38_29	1106	216.00050926208496	338.7333869934082	0.0012773972	618.8
SA38_29	1107	217.32182502746582	338.40399742126465	0.0013508345	619.36
SA38_29	1108	674.7171878814697	352.39036560058594	0.12322213	619.92
SA38_29	1109	674.6293067932129	345.8262062072754	0.008607154	620.48
SA38_29	1110	670.686149597168	346.3384437561035	0.008047696	621.04
SA38_29	1111	670.8010673522949	343.9295768737793	0.019482512	621.6
SA38_29	1112	670.0786590576172	349.0480041503906	0.008105656	622.16
SA38_29	1113	669.394588470459	352.06249237060547	0.00843307	622.72
SA38_29	1114	669.4725036621094	348.9949607849121	0.006190678	623.28
SA38_29	1115	96.43247127532959	399.68244552612305	0.019605523	623.84
SA38_29	1116	669.7731018066406	351.5570068359375	0.028861107	624.4
SA38_29	1117	96.17200493812561	403.46357345581055	0.087283164	624.96
SA38_29	1118	671.5073585510254	352.7489948272705	0.03993223	625.52
SA38_29	1119	670.1930046081543	350.46046257019043	0.014461446	626.08
SA38_29	1120	93.36130619049072	402.27624893188477	0.12871478	626.64
SA38_29	1121	100.36871433258057	395.96214294433594	0.020121735	627.2
SA38_29	1122	100.17111301422119	398.0331802368164	0.02125605	627.76
SA38_29	1123	669.788408279419	351.3317012786865	0.0201391	628.32
SA38_29	1124	670.8301544189453	350.45823097229004	0.030791143	628.88
SA38_29	1125	99.96486902236938	396.8921184539795	0.026354691	629.44
SA38_29	1126	93.74852776527405	404.3632221221924	0.096976005	630.0
SA38_29	1127	669.4412231445312	341.9605350494385	0.0015877851	630.56
SA38_29	1128	94.98535394668579	404.02353286743164	0.018005203	631.12
SA38_29	1129	671.0700511932373	351.5694808959961	0.03378541	631.68
SA38_29	1130	96.3388442993164	399.1765594482422	0.010560404	632.24
SA38_29	1131	86.35894656181335	92.44052410125732	0.002522842	632.8
SA38_29	1132	676.1916160583496	352.9694938659668	0.006612347	633.36
SA38_29	1133	95.80046534538269	404.4705390930176	0.023732709	633.92
SA38_29	1134	676.8796920776367	354.39308166503906	0.006440049	634.48
SA38_29	1135	675.5832672119141	353.9413547515869	0.015186168	635.04
SA38_29	1136	96.58975601196289	398.8759231567383	0.036443282	635.6
SA38_29	1137	93.10870170593262	402.3309803009033	0.13029893	636.16
SA38_29	1138	670.9298133850098	344.1562843322754	0.004856583	636.72
SA38_29	1139	670.0775146484375	350.28419494628906	0.0065157884	637.28
SA38_29	1140	670.4224586486816	350.9718704223633	0.008203305	637.84
SA38_29	1141	99.17236566543579	395.2250862121582	0.020021036	638.4
SA38_29	1142	95.41961550712585	393.5719299316406	0.015244283	638.96
SA38_29	1143	100.6401777267456	393.4691619873047	0.011907193	639.52
SA38_29	1144	672.8268623352051	354.03539657592773	0.100603275	640.08
SA38_29	1145	100.47926902770996	395.18568992614746	0.025733238	640.64
SA38_29	1146	100.22574663162231	395.28061866760254	0.033729367	641.2
SA38_29	1147	100.79500675201416	395.8854675292969	0.010038622	641.76
SA38_29	1148	96.5311348438263	397.3292541503906	0.012321944	642.32
SA38_29	1149	99.84851479530334	399.3957710266113	0.03787607	642.88
SA38_29	1150	100.8216381072998	396.8474292755127	0.023829782	643.44
SA38_29	1151	95.87886929512024	403.359375	0.04958194	644.0
SA38_29	1152	95.4642653465271	397.93004035949707	0.004385694	644.56
SA38_29	1153	96.41506671905518	399.09393310546875	0.012271073	645.12
SA38_29	1154	96.57578468322754	399.7283363342285	0.038693793	645.68
SA38_29	1155	100.1651406288147	396.44654273986816	0.03362643	646.24
SA38_29	1156	99.6231198310852	393.50269317626953	0.018229598	646.8
SA38_29	1157	95.51030993461609	392.893009185791	0.009573903	647.36
SA38_29	1158	99.74365830421448	393.73437881469727	0.05421028	647.92
SA38_29	1159	670.6596851348877	354.3370056152344	0.023311738	648.48
SA38_29	1160	99.48676228523254	395.042667388916	0.04963716	649.04
SA38_29	1161	100.39136409759521	394.66163635253906	0.026993854	649.6
SA38_29	1162	100.09474754333496	395.05059242248535	0.05787322	650.16
SA38_29	1163	101.08416080474854	395.7758903503418	0.020286733	650.72
SA38_29	1164	670.3478336334229	350.8036994934082	0.0039698067	651.28
SA38_29	1165	96.3308334350586	398.44093322753906	0.03494683	651.84
SA38_29	1166	95.5748438835144	397.7106285095215	0.038952667	652.4
SA38_29	1167	95.76354026794434	397.8324508666992	0.023931386	652.96
SA38_29	1168	96.9234824180603	398.9674186706543	0.0135092465	653.52
SA38_29	1169	86.8140161037445	95.37759304046631	0.001720326	654.08
SA38_29	1170	298.36928844451904	78.74178171157837	0.0014426742	654.64
SA38_29	1171	95.30305862426758	404.21607971191406	0.010761979	655.2
SA38_29	1172	95.28923034667969	399.9660015106201	0.057426155	655.76
SA38_29	1173	95.2860951423645	398.2863235473633	0.031065093	656.32
SA38_29	1174	217.90213584899902	339.5346450805664	0.0016112669	656.88
SA38_29	1175	669.0688133239746	345.08299827575684	0.0019443211	657.44
SA38_29	1176	95.18364667892456	398.6813163757324	0.0093889525	658.0
SA38_29	1177	95.49710154533386	398.37178230285645	0.0055037593	658.56
SA38_29	1178	86.4899218082428	69.31554794311523	0.0018023667	659.12
SA38_29	1179	94.84806656837463	398.29193115234375	0.010141195	659.68
SA38_29	1180	675.0852584838867	351.2570571899414	0.1272812	660.24
SA38_29	1181	667.9494857788086	351.2845802307129	0.001354261	660.8
SA38_29	1182	450.038480758667	73.95151376724243	0.0018982061	661.36
SA38_29	1183	92.56980419158936	405.732364654541	0.02803878	661.92
SA38_29	1184	92.42740869522095	407.6137161254883	0.010972626	662.48
SA38_29	1185	670.4900741577148	347.6707363128662	0.0040877536	663.04
SA38_29	1186	85.53707003593445	71.55639410018921	0.0049290974	663.6
SA38_29	1187	670.3112125396729	347.4674606323242	0.0045366315	664.16
SA38_29	1188	93.29179525375366	404.14215087890625	0.0075508244	664.72
SA38_29	1189	95.22134065628052	402.6192855834961	0.020556351	665.28
SA38_29	1190	94.80321407318115	399.2714023590088	0.004251461	665.84
SA38_29	1191	95.32129168510437	403.96350860595703	0.024126098	666.4
SA38_29	1192	670.2351570129395	351.16235733032227	0.02943242	666.96
SA38_29	1193	671.0338115692139	354.94640350341797	0.018852834	667.52
SA38_29	1194	669.463062286377	354.10715103149414	0.013552227	668.08
SA38_29	1195	95.12830972671509	398.8776969909668	0.026616916	668.64
SA38_29	1196	676.4111995697021	351.28870010375977	0.015616797	669.2
SA38_29	1197	95.91555595397949	399.19172286987305	0.0030152663	669.76
SA38_29	1198	669.9834823608398	352.1860599517822	0.042426687	670.32
SA38_29	1199	670.9023952484131	350.6161308288574	0.111600175	670.88
SA38_29	1200	95.42474150657654	404.3623352050781	0.04558057	671.44
SA38_29	1201	671.3705539703369	349.6773147583008	0.17543858	672.0
SA38_29	1202	95.11531591415405	401.9830513000488	0.0098124305	672.56
SA38_29	1203	669.825029373169	348.6964416503906	0.023688182	673.12
SA38_29	1204	668.7228202819824	351.86668395996094	0.011413001	673.68
SA38_29	1205	670.0677871704102	351.46385192871094	0.015855933	674.24
SA38_29	1206	96.4199423789978	399.41554069519043	0.0067480886	674.8
SA38_29	1207	96.62671685218811	399.58394050598145	0.013403837	675.36
SA38_29	1208	407.8751564025879	40.647979974746704	0.009370504	675.92
SA38_29	1209	95.70790529251099	402.89451599121094	0.028490214	676.48
SA38_29	1210	96.5473473072052	401.1482334136963	0.010266939	677.04
SA38_29	1211	96.68546915054321	403.308162689209	0.025524667	677.6
SA38_29	1212	95.77755928039551	399.78349685668945	0.023809737	678.16
SA38_29	1213	95.04612684249878	402.8689670562744	0.010708043	678.72
SA38_29	1214	95.32108306884766	399.4387149810791	0.044825092	679.28
SA38_29	1215	94.74588632583618	399.5380210876465	0.008533818	679.84
SA38_29	1216	94.76790428161621	399.7819519042969	0.006772833	680.4
SA38_29	1217	95.28818130493164	403.99972915649414	0.026280547	680.96
SA38_29	1218	96.14245891571045	400.6395149230957	0.016511599	681.52
SA38_29	1219	95.42807340621948	404.09560203552246	0.034473557	682.08
SA38_29	1220	670.5245018005371	348.4228706359863	0.0055025644	682.64
SA38_29	1221	676.4763832092285	353.6796283721924	0.010639302	683.2
SA38_29	1222	98.77839088439941	395.5111885070801	0.028045867	683.76
SA38_29	1223	95.56136131286621	396.2828063964844	0.047928434	684.32
SA38_29	1224	670.9508895874023	354.6290588378906	0.02043654	684.88
SA38_29	1225	671.300220489502	352.8176021575928	0.015616268	685.44
SA38_29	1226	671.125316619873	353.97022247314453	0.02271186	686.0
SA38_29	1227	393.08767318725586	40.91379761695862	0.005888349	686.56
SA38_29	1228	676.873779296875	355.4030227661133	0.0030913667	687.12
SA38_29	1229	95.42155265808105	403.9675998687744	0.042323798	687.68
SA38_29	1230	393.47519874572754	40.53275942802429	0.0015709506	688.24
SA38_29	1231	96.66368961334229	400.3073501586914	0.0075967982	688.8
SA38_29	1232	95.53226232528687	402.5924491882324	0.04963871	689.36
SA38_29	1233	95.95979452133179	398.9200973510742	0.03886843	689.92
SA38_29	1234	95.52364945411682	401.71634674072266	0.2384737	690.48
SA38_29	1235	95.43733596801758	402.9773712158203	0.013944305	691.04
SA38_29	1236	95.60542702674866	397.2322368621826	0.005551554	691.6
SA38_29	1237	99.56096410751343	394.96192932128906	0.020402636	692.16
SA38_29	1238	99.28791522979736	395.1345634460449	0.060745526	692.72
SA38_29	1239	99.63821768760681	397.17641830444336	0.073151104	693.28
SA38_29	1240	677.0298004150391	353.4516906738281	0.036569875	693.84
SA38_29	1241	95.9351658821106	402.7489471435547	0.014324152	694.4
SA38_29	1242	675.1826286315918	355.711669921875	0.02736009	694.96
SA38_29	1243	101.09325647354126	396.4587593078613	0.010964726	695.52
SA38_29	1244	670.6244468688965	352.40275382995605	0.012694905	696.08
SA38_29	1245	672.7431774139404	354.7266483306885	0.055078886	696.64
SA38_29	1246	395.27339935302734	41.05876922607422	0.0042818687	697.2
SA38_29	1247	670.142936706543	348.1469535827637	0.012472815	697.76
SA38_29	1248	411.3509178161621	37.59488582611084	0.0030441645	698.32
SA38_29	1249	96.1152732372284	399.1337013244629	0.019484919	698.88
SA38_29	1250	96.62451148033142	398.56184005737305	0.051478457	699.44
SA38_29	1251	95.7262635231018	403.123197555542	0.014510608	700.0
SA38_29	1252	95.91044783592224	397.0594024658203	0.057551365	700.56
SA38_29	1253	95.66652178764343	398.9864158630371	0.041884016	701.12
SA38_29	1254	671.373701095581	351.5255069732666	0.048523184	701.68
SA38_29	1255	99.00174140930176	395.4606056213379	0.11777051	702.24
SA38_29	1256	95.82560062408447	404.4817543029785	0.012951123	702.8
SA38_29	1257	100.8113145828247	395.81897735595703	0.008704004	703.36
SA38_29	1258	100.48425197601318	396.8954658508301	0.032624055	703.92
SA38_29	1259	96.81613445281982	400.38665771484375	0.14298336	704.48
SA38_29	1260	95.4322338104248	403.8322448730469	0.039873976	705.04
SA38_29	1261	88.33924531936646	71.15952730178833	0.0024315675	705.6
SA38_29	1262	95.81115245819092	398.1910800933838	0.14894685	706.16
SA38_29	1263	97.04838395118713	397.79285430908203	0.15032275	706.72
SA38_29	1264	99.63056445121765	393.6759567260742	0.05866236	707.28
SA38_29	1265	447.8823661804199	72.36144304275513	0.0018264854	707.84
SA38_29	1266	98.69297742843628	392.6664161682129	0.043488964	708.4
SA38_29	1267	95.48531174659729	394.5229911804199	0.0063428935	708.96
SA38_29	1268	95.84346413612366	396.42133712768555	0.03636099	709.52
SA38_29	1269	94.44138407707214	397.26107597351074	0.028146464	710.08
SA38_29	1270	95.45749425888062	395.31286239624023	0.042035528	710.64
SA38_29	1271	95.5032467842102	395.8971405029297	0.020481218	711.2
SA38_29	1272	95.79284191131592	396.0043430328369	0.011882406	711.76
SA38_29	1273	95.34883499145508	397.9064655303955	0.028336016	712.32
SA38_29	1274	675.6613731384277	356.0023498535156	0.030757574	712.88
SA38_29	1275	671.0996627807617	353.1054496765137	0.013088623	713.44
SA38_29	1276	96.04234099388123	399.11333084106445	0.014700105	714.0
SA38_29	1277	96.02134227752686	400.2574825286865	0.018444836	714.56
SA38_29	1278	96.36257886886597	400.9576892852783	0.0036458517	715.12
SA38_29	1279	668.7562942504883	358.5343551635742	0.002608172	715.68
SA38_29	1280	96.82928919792175	398.29811096191406	0.010444519	716.24
SA38_29	1281	668.9759254455566	348.85053634643555	0.0031821418	716.8
SA38_29	1282	670.684003829956	350.5488109588623	0.10166468	717.36
SA38_29	1283	100.55124759674072	396.5914535522461	0.027661113	717.92
SA38_29	1284	144.26681995391846	74.01977062225342	0.011045841	718.48
SA38_29	1285	669.8226451873779	345.3503608703613	0.012864255	719.04
SA38_29	1286	95.33246755599976	404.28577423095703	0.022353716	719.6
SA38_29	1287	94.97852921485901	406.012659072876	0.23876631	720.16
SA38_29	1288	99.84008073806763	400.0968360900879	0.0328533	720.72
SA38_29	1289	100.83529949188232	399.5493793487549	0.0075204438	721.28
SA38_29	1290	101.06838941574097	397.86266326904297	0.005153657	721.84
SA38_29	1291	100.1064658164978	398.35049629211426	0.022717798	722.4
SA38_29	1292	100.56688785552979	397.26874351501465	0.009961082	722.96
SA38_29	1293	671.4062690734863	347.01830863952637	0.010091116	723.52
SA38_29	1294	671.2769508361816	348.8024425506592	0.012293946	724.08
SA38_29	1295	100.97354650497437	395.35348892211914	0.0032512567	724.64
SA38_29	1296	95.31574249267578	398.36256980895996	0.008545761	725.2
SA38_29	1297	96.63560390472412	398.1949996948242	0.0037580621	725.76
SA38_29	1298	95.40010690689087	403.15744400024414	0.014939308	726.32
SA38_29	1299	96.33660316467285	398.6084461212158	0.017676204	726.88
SA38_29	1300	96.54231071472168	403.4088134765625	0.039710563	727.44
SA38_29	1301	95.20937204360962	402.6961326599121	0.022063509	728.0
SA38_29	1302	100.4385232925415	395.63215255737305	0.011428657	728.56
SA38_29	1303	100.44233798980713	396.4713764190674	0.018376784	729.12
SA38_29	1304	100.00324249267578	398.0173873901367	0.028136926	729.68
SA38_29	1305	99.97919797897339	398.07260513305664	0.02841542	730.24
SA38_29	1306	669.6366310119629	344.879150390625	0.006670476	730.8
SA38_29	1307	100.96733570098877	396.5536880493164	0.008585737	731.36
SA38_29	1308	99.88195896148682	395.09777069091797	0.10645251	731.92
SA38_29	1309	672.4898815155029	356.35276794433594	0.06544132	732.48
SA38_29	1310	96.20835781097412	398.0647087097168	0.05260619	733.04
SA38_29	1311	96.21715545654297	397.84841537475586	0.027288245	733.6
SA38_29	1312	95.83140015602112	399.11115646362305	0.0729295	734.16
SA38_29	1313	95.83263397216797	397.79285430908203	0.011972769	734.72
SA38_29	1314	671.3430881500244	353.84791374206543	0.0620549	735.28
SA38_29	1315	96.08020782470703	396.5034484863281	0.062519185	735.84
SA38_29	1316	100.28315782546997	394.4890022277832	0.03186924	736.4
SA38_29	1317	94.51751708984375	401.4610290527344	0.024277352	736.96
SA38_29	1318	95.33413648605347	403.9603614807129	0.12886332	737.52
SA38_29	1319	94.46419477462769	403.3911895751953	0.047805805	738.08
SA38_29	1320	100.26772022247314	397.7288246154785	0.008746356	738.64
SA38_29	1321	670.0271606445312	352.3861885070801	0.01644256	739.2
SA38_29	1322	670.0523376464844	350.86292266845703	0.0058299783	739.76
SA38_29	1323	99.97203350067139	400.58584213256836	0.010309978	740.32
SA38_29	1324	100.24598836898804	397.672176361084	0.008585193	740.88
SA38_29	1325	99.06312823295593	394.8536968231201	0.06995158	741.44
SA38_29	1326	95.62742710113525	394.2931938171387	0.029658815	742.0
SA38_29	1327	99.50753450393677	393.8789176940918	0.014284935	742.56
SA38_29	1328	99.8553991317749	395.013370513916	0.016128529	743.12
SA38_29	1329	100.11426210403442	395.0951957702637	0.04785603	743.68
SA38_29	1330	99.9658465385437	394.6196937561035	0.068321116	744.24
SA38_29	1331	100.49514770507812	394.6333408355713	0.057332803	744.8
SA38_29	1332	95.6386387348175	396.8605041503906	0.03657364	745.36
SA38_29	1333	100.12776851654053	395.6348705291748	0.0696852	745.92
SA38_29	1334	100.17596483230591	395.68347930908203	0.017108133	746.48
SA38_29	1335	670.144510269165	348.5224914550781	0.010353386	747.04
SA38_29	1336	99.50364232063293	397.1179389953613	0.088840015	747.6
SA38_29	1337	100.6089448928833	397.8420639038086	0.04374736	748.16
SA38_29	1338	96.09801769256592	397.0117378234863	0.01950052	748.72
SA38_29	1339	100.26347637176514	395.5338764190674	0.016709778	749.28
SA38_29	1340	96.30801677703857	398.0943202972412	0.06902049	749.84
SA38_29	1341	96.34850025177002	400.0337219238281	0.09297017	750.4
SA38_29	1342	96.03582620620728	397.7313995361328	0.021416036	750.96
SA38_29	1343	95.6896424293518	397.8654384613037	0.03701965	751.52
SA38_29	1344	95.68465948104858	396.60847663879395	0.037587162	752.08
SA38_29	1345	95.88894248008728	398.1163215637207	0.042972628	752.64
SA38_29	1346	94.12932395935059	397.4407482147217	0.04043182	753.2
SA38_29	1347	95.66628932952881	396.82456970214844	0.025008412	753.76
SA38_29	1348	95.8381712436676	396.0524368286133	0.03212169	754.32
SA38_29	1349	95.23854851722717	396.9062805175781	0.046518523	754.88
SA38_29	1350	95.06981372833252	396.7041778564453	0.044796415	755.44
SA38_29	1351	95.65443992614746	397.97667503356934	0.028561901	756.0
SA38_29	1352	94.73445415496826	397.30030059814453	0.021684924	756.56
SA38_29	1353	95.60658931732178	396.54953956604004	0.015366806	757.12
SA38_29	1354	95.49488425254822	397.1260643005371	0.011954687	757.68
SA38_29	1355	94.92816925048828	398.1689643859863	0.016682036	758.24
SA38_29	1356	95.0074315071106	398.52962493896484	0.01514526	758.8
SA38_29	1357	94.64659690856934	397.24170684814453	0.019135641	759.36
SA38_29	1358	95.99224328994751	397.73303031921387	0.020015677	759.92
SA38_29	1359	95.28396129608154	397.4380588531494	0.0078062615	760.48
SA38_29	1360	95.58363556861877	397.7131748199463	0.039820522	761.04
SA38_29	1361	95.52441239356995	398.0903434753418	0.014546463	761.6
SA38_29	1362	94.52308416366577	403.96820068359375	0.029430933	762.16
SA38_29	1363	670.5541610717773	355.4850769042969	0.09183985	762.72
SA38_29	1364	95.98948955535889	400.1459312438965	0.018638603	763.28
SA38_29	1365	670.7563400268555	351.5233039855957	0.010806418	763.84
SA38_29	1366	96.2375283241272	401.1602783203125	0.04182222	764.4
SA38_29	1367	99.95145797729492	397.68476486206055	0.01879418	764.96
SA38_29	1368	94.96888518333435	401.76137924194336	0.0380675	765.52
SA38_29	1369	95.61920166015625	397.92016983032227	0.006904498	766.08
SA38_29	1370	668.8674926757812	350.3862190246582	0.013765826	766.64
SA38_29	1371	94.62214708328247	399.04672622680664	0.019282697	767.2
SA38_29	1372	670.7724571228027	347.4034881591797	0.05016759	767.76
SA38_29	1373	669.3347930908203	350.09636878967285	0.17896052	768.32
SA38_29	1374	95.43678164482117	398.4002494812012	0.027755976	768.88
SA38_29	1375	95.24065256118774	397.97996520996094	0.006062054	769.44
SA38_29	1376	667.2687530517578	355.0126075744629	0.026561156	770.0
SA38_29	1377	94.56791281700134	403.00097465515137	0.01934648	770.56
SA38_29	1378	96.04418277740479	398.74646186828613	0.033491693	771.12
SA38_29	1379	95.83209753036499	397.5999641418457	0.02617868	771.68
SA38_29	1380	219.0204381942749	339.4845199584961	0.0016400433	772.24
SA38_29	1381	94.70489025115967	397.91393280029297	0.015347359	772.8
SA38_29	1382	94.49772834777832	397.3904800415039	0.017133456	773.36
SA38_29	1383	94.91382837295532	398.74277114868164	0.020696195	773.92
SA38_29	1384	95.51359415054321	398.9827537536621	0.0089982785	774.48
SA38_29	1385	95.39644122123718	403.4578227996826	0.031044463	775.04
SA38_29	1386	94.38174962997437	403.21237564086914	0.037871417	775.6
SA38_29	1387	96.50172591209412	399.15221214294434	0.06094851	776.16
SA38_29	1388	96.36069536209106	397.4564552307129	0.026657235	776.72
SA38_29	1389	96.98370695114136	396.6570854187012	0.004394566	777.28
SA38_29	1390	101.18286609649658	395.7261085510254	0.010679823	777.84
SA38_29	1391	95.80770134925842	397.8674125671387	0.027659753	778.4
SA38_29	1392	676.6535758972168	353.5905075073242	0.006968935	778.96
SA38_29	1393	674.7677803039551	352.95827865600586	0.02967217	779.52
SA38_29	1394	675.6450653076172	354.91759300231934	0.017085982	780.08
SA38_29	1395	93.18296909332275	394.7218322753906	0.01866096	780.64
SA38_29	1396	99.43939447402954	392.8916931152344	0.1010871	781.2
SA38_29	1397	94.96933221817017	393.35546493530273	0.048605055	781.76
SA38_29	1398	676.3812065124512	352.9728698730469	0.0096890675	782.32
SA38_29	1399	675.5072593688965	353.0624771118164	0.052159958	782.88
SA38_29	1400	101.01797580718994	394.78734970092773	0.027940197	783.44
SA38_29	1401	100.59387683868408	397.0252990722656	0.023440128	784.0
SA38_29	1402	100.62344074249268	395.39514541625977	0.0113643715	784.56
SA38_29	1403	100.91938972473145	396.329927444458	0.019378504	785.12
SA38_29	1404	96.9350814819336	399.7129440307617	0.0445761	785.68
SA38_29	1405	94.13309097290039	402.3727512359619	0.046534006	786.24
SA38_29	1406	95.49502730369568	397.63858795166016	0.026301395	786.8
SA38_29	1407	95.10152339935303	397.14941024780273	0.02722354	787.36
SA38_29	1408	99.24116134643555	395.8580017089844	0.061078113	787.92
SA38_29	1409	96.01503610610962	399.79116439819336	0.055801768	788.48
SA38_29	1410	96.30053043365479	402.28652000427246	0.026590768	789.04
SA38_29	1411	670.4005241394043	351.73479080200195	0.010772493	789.6
SA38_29	1412	96.527761220932	397.69392013549805	0.008836966	790.16
SA38_29	1413	96.01742625236511	398.79146575927734	0.012551905	790.72
SA38_29	1414	670.3822612762451	350.9395980834961	0.0153167425	791.28
SA38_29	1415	671.3912963867188	354.3265914916992	0.046010334	791.84
SA38_29	1416	670.8995342254639	346.69715881347656	0.008075043	792.4
SA38_29	1417	100.10191202163696	394.394588470459	0.018823272	792.96
SA38_29	1418	100.81113576889038	397.2569274902344	0.009029	793.52
SA38_29	1419	671.6672897338867	353.093204498291	0.0815884	794.08
SA38_29	1420	670.1339244842529	352.4831485748291	0.0052882573	794.64
SA38_29	1421	95.74673175811768	404.8310852050781	0.037524898	795.2
SA38_29	1422	96.40631079673767	402.82339096069336	0.22700326	795.76
SA38_29	1423	99.68799352645874	396.15875244140625	0.0340184	796.32
SA38_29	1424	96.0160493850708	399.4046401977539	0.019231185	796.88
SA38_29	1425	671.6152191162109	354.59858894348145	0.10969355	797.44
SA38_29	1426	95.70560455322266	400.31564712524414	0.00960232	798.0
SA38_29	1427	676.009464263916	352.27784156799316	0.017192293	798.56
SA38_29	1428	95.51664590835571	398.5059356689453	0.032291528	799.12
SA38_29	1429	95.90712785720825	403.63025665283203	0.09698185	799.68
SA38_29	1430	95.84834575653076	404.69186782836914	0.11187729	800.24
SA38_29	1431	96.04647159576416	399.81019020080566	0.048224244	800.8
SA38_29	1432	95.88907957077026	402.80221939086914	0.048262335	801.36
SA38_29	1433	95.32694816589355	403.1040573120117	0.020022778	801.92
SA38_29	1434	95.37699222564697	402.6870918273926	0.041778475	802.48
SA38_29	1435	101.0324239730835	397.1783638000488	0.0077767237	803.04
SA38_29	1436	669.8617935180664	344.73283767700195	0.0064849444	803.6
SA38_29	1437	95.50620317459106	398.67136001586914	0.05572606	804.16
SA38_29	1438	95.683753490448	399.6160125732422	0.04267181	804.72
SA38_29	1439	95.49217820167542	404.6787357330322	0.045275908	805.28
SA38_29	1440	94.50324773788452	403.56539726257324	0.040223543	805.84
SA38_29	1441	95.4493522644043	405.1579284667969	0.03399346	806.4
SA38_29	1442	95.45007944107056	406.15596771240234	0.03882906	806.96
SA38_29	1443	93.4486448764801	410.5140781402588	0.10541206	807.52
SA38_29	1444	95.98404169082642	405.1307773590088	0.021997578	808.08
SA38_29	1445	670.3273296356201	351.56092643737793	0.009792278	808.64
SA38_29	1446	94.9532151222229	409.7347068786621	0.023449898	809.2
SA38_29	1447	94.15232539176941	413.3199691772461	0.20268922	809.76
SA38_29	1448	95.54234743118286	410.66943168640137	0.022795448	810.32
SA38_29	1449	676.8315315246582	353.1580924987793	0.005929256	810.88
SA38_29	1450	669.6520328521729	345.1116943359375	0.008586386	811.44
SA38_29	1451	671.4194774627686	349.3482971191406	0.02956296	812.0
SA38_29	1452	99.76348280906677	395.73617935180664	0.06437489	812.56
SA38_29	1453	99.81334209442139	394.5889377593994	0.06530534	813.12
SA38_29	1454	94.99838352203369	398.9068794250488	0.05736146	813.68
SA38_29	1455	95.7487940788269	396.6563415527344	0.008574728	814.24
SA38_29	1456	675.4148483276367	356.30590438842773	0.018402316	814.8
SA38_29	1457	100.37906169891357	397.3293113708496	0.030578041	815.36
SA38_29	1458	94.78769302368164	403.6551761627197	0.024616517	815.92
SA38_29	1459	100.61959028244019	396.11440658569336	0.011993719	816.48
SA38_29	1460	94.32196617126465	402.85898208618164	0.022263486	817.04
SA38_29	1461	96.4651346206665	398.7221145629883	0.09893349	817.6
SA38_29	1462	99.06516075134277	397.60826110839844	0.17145453	818.16
SA38_29	1463	98.9068865776062	396.92453384399414	0.06855002	818.72
SA38_29	1464	96.44097089767456	399.21186447143555	0.044899162	819.28
SA38_29	1465	95.78279256820679	404.10181045532227	0.023223573	819.84
SA38_29	1466	672.3314762115479	357.2065544128418	0.15838423	820.4
SA38_29	1467	675.0448226928711	355.9408378601074	0.20649299	820.96
SA38_29	1468	100.23369789123535	396.8331813812256	0.0065529556	821.52
SA38_29	1469	400.9419918060303	56.19648456573486	0.0148526	822.08
SA38_29	1470	96.33586406707764	399.18262481689453	0.008507003	822.64
SA38_29	1471	96.59720659255981	398.78992080688477	0.019832017	823.2
SA38_29	1472	166.53205156326294	82.2826623916626	0.0025840225	823.76
SA38_29	1473	670.2725410461426	352.29869842529297	0.017856482	824.32
SA38_29	1474	668.4542655944824	344.7652244567871	0.0035230517	824.88
SA38_29	1475	675.8955478668213	356.2744903564453	0.124064	825.44
SA38_29	1476	670.7160472869873	353.8272285461426	0.0045780586	826.0
SA38_29	1477	673.0106353759766	356.8252944946289	0.26005238	826.56
SA38_29	1478	671.4465618133545	354.5236873626709	0.02840021	827.12
SA38_29	1479	100.39832592010498	398.6065864562988	0.013770701	827.68
SA38_29	1480	96.13701105117798	404.63218688964844	0.10857874	828.24
SA38_29	1481	101.17080211639404	400.28443336486816	0.0046014492	828.8
SA38_29	1482	405.57050704956055	38.35927963256836	0.008897531	829.36
SA38_29	1483	95.71007490158081	399.4537353515625	0.043035015	829.92
SA38_29	1484	95.02185583114624	398.2537078857422	0.052711997	830.48
SA38_29	1485	675.538444519043	355.1491641998291	0.19765164	831.04
SA38_29	1486	671.1911201477051	353.16341400146484	0.063382134	831.6
SA38_29	1487	95.72693109512329	406.32848739624023	0.23876771	832.16
SA38_29	1488	95.55612802505493	406.7351531982422	0.35575894	832.72
SA38_29	1489	100.68521499633789	397.3714256286621	0.021673065	833.28
SA38_29	1490	95.65494656562805	408.10486793518066	0.1801451	833.84
SA38_29	1491	95.3868567943573	403.5454559326172	0.045702014	834.4
SA38_29	1492	671.614933013916	350.4788017272949	0.04177467	834.96
SA38_29	1493	97.317636013031	397.57447242736816	0.009652049	835.52
SA38_29	1494	96.33002281188965	402.7299499511719	0.2000128	836.08
SA38_29	1495	672.2291469573975	353.89766693115234	0.03747002	836.64
SA38_29	1496	670.1981544494629	351.56959533691406	0.0106180115	837.2
SA38_29	1497	95.39850950241089	400.8646488189697	0.012961367	837.76
SA38_29	1498	97.16358184814453	399.05324935913086	0.015650537	838.32
SA38_29	1499	96.1164116859436	399.1246032714844	0.018199127	838.88
SA38_29	1500	100.43478012084961	394.90888595581055	0.03876999	839.44
SA38_29	1501	100.3724455833435	396.72718048095703	0.054321308	840.0
SA38_29	1502	670.5127239227295	351.62012100219727	0.08726551	840.56
SA38_29	1503	95.89211344718933	399.47659492492676	0.010070815	841.12
SA38_29	1504	671.0672378540039	353.12381744384766	0.01578294	841.68
SA38_29	1505	670.3416347503662	353.3967590332031	0.013388421	842.24
SA38_29	1506	96.52262330055237	399.40990447998047	0.005146038	842.8
SA38_29	1507	670.2058792114258	350.6282615661621	0.010079276	843.36
SA38_29	1508	671.1070537567139	353.07580947875977	0.055573244	843.92
SA38_29	1509	95.82847356796265	401.00807189941406	0.010956921	844.48
SA38_29	1510	669.5610046386719	341.7117118835449	0.0017595373	845.04
SA38_29	1511	401.41797065734863	40.92225193977356	0.0020032285	845.6
SA38_29	1512	669.5742607116699	347.39782333374023	0.0030631486	846.16
SA38_29	1513	670.2754020690918	352.11999893188477	0.027861455	846.72
SA38_29	1514	672.1225261688232	353.6085891723633	0.1819153	847.28
SA38_29	1515	668.9957618713379	348.2457160949707	0.0019684217	847.84
SA38_29	1516	93.34390163421631	404.9058151245117	0.16834627	848.4
SA38_29	1517	96.11389636993408	397.1257209777832	0.0128117185	848.96
SA38_29	1518	453.3975601196289	74.33578491210938	0.0011684017	849.52
SA38_29	1519	96.6572642326355	397.71586418151855	0.017334094	850.08
SA38_29	1520	671.2117671966553	352.46068954467773	0.037854426	850.64
SA38_29	1521	100.42469501495361	393.97759437561035	0.030283576	851.2
SA38_29	1522	95.72824239730835	397.01385498046875	0.0058813975	851.76
SA38_29	1523	676.146936416626	353.65161895751953	0.07287246	852.32
SA38_29	1524	670.3372478485107	352.48111724853516	0.032888543	852.88
SA38_29	1525	95.6828236579895	396.6130828857422	0.025755772	853.44
SA38_29	1526	675.2750396728516	346.9430923461914	0.008986472	854.0
SA38_29	1527	94.98733282089233	396.9247627258301	0.01146283	854.56
SA38_29	1528	669.7802066802979	354.32833671569824	0.007988773	855.12
SA38_29	1529	670.2823162078857	351.0552978515625	0.003163563	855.68
SA38_29	1530	669.7044372558594	349.1997241973877	0.0037116567	856.24
SA38_29	1531	94.73463296890259	397.2652816772461	0.0054551316	856.8
SA38_29	1532	670.8700180053711	345.7539939880371	0.004739524	857.36
SA38_29	1533	415.15703201293945	41.95296049118042	0.0032509014	857.92
SA38_29	1534	94.70888376235962	395.4422378540039	0.016244257	858.48
SA38_29	1535	94.92231607437134	396.34740829467773	0.0461067	859.04
SA38_29	1536	669.6965217590332	350.9835433959961	0.0077879983	859.6
SA38_29	1537	671.6028690338135	354.3119716644287	0.12711851	860.16
SA38_29	1538	94.66352462768555	397.21638679504395	0.025237814	860.72
SA38_29	1539	94.53785419464111	396.63402557373047	0.033899847	861.28
SA38_29	1540	95.41072845458984	398.40728759765625	0.01785857	861.84
SA38_29	1541	94.91248726844788	397.4938774108887	0.012190411	862.4
SA38_29	1542	96.09537124633789	402.56635665893555	0.054183014	862.96
SA38_29	1543	95.99776268005371	398.345947265625	0.0138231525	863.52
SA38_29	1544	95.17741203308105	397.33471870422363	0.011927997	864.08
SA38_29	1545	95.01925706863403	397.7093982696533	0.023970446	864.64
SA38_29	1546	669.8960304260254	352.47310638427734	0.025352689	865.2
SA38_29	1547	94.55334544181824	402.48207092285156	0.015127601	865.76
SA38_29	1548	95.33766508102417	403.2208728790283	0.012185837	866.32
SA38_29	1549	96.49946689605713	398.7088394165039	0.020563552	866.88
SA38_29	1550	675.2985954284668	353.52745056152344	0.049032252	867.44
SA38_29	1551	96.29725813865662	404.0177822113037	0.20466919	868.0
SA38_29	1552	671.341609954834	347.6029586791992	0.014611317	868.56
SA38_29	1553	676.5460014343262	352.55730628967285	0.029398957	869.12
SA38_29	1554	99.98912811279297	396.67957305908203	0.03142753	869.68
SA38_29	1555	95.83381414413452	402.6880073547363	0.09693354	870.24
SA38_29	1556	99.65615272521973	398.06565284729004	0.10246115	870.8
SA38_29	1557	95.38633227348328	401.6492557525635	0.041651122	871.36
SA38_29	1558	94.92446780204773	402.62672424316406	0.026677717	871.92
SA38_29	1559	96.03641629219055	401.6330909729004	0.0028232706	872.48
SA38_29	1560	96.38609886169434	400.3909492492676	0.0035630711	873.04
SA38_29	1561	393.4751033782959	43.505544662475586	0.006226099	873.6
SA38_29	1562	670.5635070800781	351.3439178466797	0.0064008217	874.16
SA38_29	1563	671.4105606079102	352.49542236328125	0.019225858	874.72
SA38_29	1564	669.9058532714844	350.8887004852295	0.004885805	875.28
SA38_29	1565	671.8322277069092	347.69800186157227	0.05948415	875.84
SA38_29	1566	96.33723497390747	398.715763092041	0.004531866	876.4
SA38_29	1567	95.80616354942322	403.80054473876953	0.03021172	876.96
SA38_29	1568	100.42760372161865	393.78024101257324	0.012176868	877.52
SA38_29	1569	99.90099668502808	393.56188774108887	0.011227948	878.08
SA38_29	1570	671.3541507720947	355.0894260406494	0.03008211	878.64
SA38_29	1571	100.74014663696289	395.43582916259766	0.027154073	879.2
SA38_29	1572	99.73647594451904	397.94260025024414	0.069864474	879.76
SA38_29	1573	96.87532186508179	398.80534172058105	0.12750196	880.32
SA38_29	1574	98.93767833709717	398.4571838378906	0.033255924	880.88
SA38_29	1575	100.81934928894043	398.3404541015625	0.02489669	881.44
SA38_29	1576	100.72935819625854	398.78774642944336	0.034671307	882.0
SA38_29	1577	99.32867288589478	396.02880477905273	0.08439543	882.56
SA38_29	1578	101.67292356491089	394.8764419555664	0.00349605	883.12
SA38_29	1579	99.97424483299255	395.0470161437988	0.022830209	883.68
SA38_29	1580	95.74635624885559	394.9734878540039	0.02063052	884.24
SA38_29	1581	397.81975746154785	38.37239384651184	0.0013750284	884.8
SA38_29	1582	225.9342908859253	313.1048011779785	0.0013273566	885.36
SA38_29	1583	94.27933692932129	397.7320861816406	0.04433895	885.92
SA38_29	1584	99.2992639541626	396.0546112060547	0.03597735	886.48
SA38_29	1585	100.57406425476074	395.7085990905762	0.023158925	887.04
SA38_29	1586	672.0624923706055	353.8490295410156	0.034102302	887.6
SA38_29	1587	100.4737377166748	395.1001739501953	0.027615752	888.16
SA38_29	1588	99.8888373374939	394.76720809936523	0.060689956	888.72
SA38_29	1589	95.81246376037598	396.0171890258789	0.048305593	889.28
SA38_29	1590	95.2161431312561	395.7513427734375	0.025108479	889.84
SA38_29	1591	669.8583602905273	351.1527442932129	0.07337307	890.4
SA38_29	1592	671.560525894165	351.5042209625244	0.029804405	890.96
SA38_29	1593	93.78531575202942	396.76488876342773	0.03634856	891.52
SA38_29	1594	94.01342272758484	396.95119857788086	0.016388606	892.08
SA38_29	1595	94.91541385650635	394.9874210357666	0.016793054	892.64
SA38_29	1596	95.21705508232117	396.6702175140381	0.038656607	893.2
SA38_29	1597	100.11129379272461	395.6213092803955	0.04115813	893.76
SA38_29	1598	96.8348741531372	397.03325271606445	0.028105369	894.32
SA38_29	1599	96.80472612380981	395.78739166259766	0.08127305	894.88
SA38_29	1600	100.5723237991333	395.5562496185303	0.06241008	895.44
SA38_29	1601	94.89026069641113	403.9430809020996	0.05622304	896.0
SA38_29	1602	95.72378993034363	403.826208114624	0.025419816	896.56
SA38_29	1603	99.31073188781738	395.2799892425537	0.021362286	897.12
SA38_29	1604	96.95414304733276	396.3567638397217	0.080037914	897.68
SA38_29	1605	96.80911898612976	397.90892601013184	0.074188486	898.24
SA38_29	1606	96.39158844947815	394.8829936981201	0.06656357	898.8
SA38_29	1607	96.07733488082886	396.0982131958008	0.10951943	899.36
SA38_29	1608	393.1793212890625	42.2911262512207	0.03451121	899.92
SA38_29	1609	670.9139823913574	351.84425354003906	0.058507096	900.48
SA38_29	1610	671.0708618164062	352.4528503417969	0.04638816	901.04
SA38_29	1611	95.86395025253296	397.6395034790039	0.025824564	901.6
SA38_29	1612	95.54064273834229	396.5182113647461	0.027235059	902.16
SA38_29	1613	95.94338536262512	396.91391944885254	0.039494257	902.72
SA38_29	1614	95.87048292160034	398.2613182067871	0.05700282	903.28
SA38_29	1615	94.87054944038391	403.1195068359375	0.0479618	903.84
SA38_29	1616	101.24461650848389	396.17122650146484	0.01088164	904.4
SA38_29	1617	95.31025290489197	402.9038715362549	0.030842213	904.96
SA38_29	1618	94.68344449996948	398.3477783203125	0.02748904	905.52
SA38_29	1619	95.29885053634644	397.7518844604492	0.051758	906.08
SA38_29	1620	95.43651342391968	399.3742275238037	0.02673415	906.64
SA38_29	1621	95.45584917068481	398.6743927001953	0.056900162	907.2
SA38_29	1622	670.0254440307617	349.6479034423828	0.0072635133	907.76
SA38_29	1623	96.10249996185303	398.4844493865967	0.01176045	908.32
SA38_29	1624	670.5920219421387	353.6341953277588	0.08072984	908.88
SA38_29	1625	96.34069204330444	397.8302192687988	0.019049047	909.44
SA38_29	1626	100.0639796257019	395.5645179748535	0.060301133	910.0
SA38_29	1627	96.4519739151001	396.1361503601074	0.061718464	910.56
SA38_29	1628	99.2532730102539	396.090030670166	0.017773548	911.12
SA38_29	1629	100.21955966949463	395.0620651245117	0.03436775	911.68
SA38_29	1630	99.75169897079468	394.1038513183594	0.0850842	912.24
SA38_29	1631	100.98780393600464	394.9924850463867	0.02570651	912.8
SA38_29	1632	95.37537097930908	396.9718551635742	0.021706535	913.36
SA38_29	1633	100.3555178642273	395.65881729125977	0.019779373	913.92
SA38_29	1634	99.84732866287231	395.0160026550293	0.02135813	914.48
SA38_29	1635	99.79091882705688	396.08988761901855	0.025063243	915.04
SA38_29	1636	670.0512886047363	351.44886016845703	0.0213242	915.6
SA38_29	1637	99.95896816253662	395.2342987060547	0.05203404	916.16
SA38_29	1638	99.63935613632202	393.47185134887695	0.025873711	916.72
SA38_29	1639	96.4113175868988	395.1724433898926	0.08314866	917.28
SA38_29	1640	95.34698724746704	399.06758308410645	0.045935605	917.84
SA38_29	1641	96.52161598205566	397.1283531188965	0.058494378	918.4
SA38_29	1642	95.30438184738159	397.63172149658203	0.022025846	918.96
SA38_29	1643	95.87857723236084	399.580078125	0.06306942	919.52
SA38_29	1644	96.41649723052979	396.66486740112305	0.026589422	920.08
SA38_29	1645	96.92568778991699	397.23581314086914	0.042308427	920.64
SA38_29	1646	675.449800491333	352.48143196105957	0.053988174	921.2
SA38_29	1647	675.1526832580566	350.9062957763672	0.13726716	921.76
SA38_29	1648	674.4211196899414	353.20043563842773	0.034310527	922.32
SA38_29	1649	671.292781829834	347.7931022644043	0.015619729	922.88
SA38_29	1650	94.41918134689331	394.78071212768555	0.015003891	923.44
SA38_29	1651	94.52096223831177	395.57098388671875	0.02413763	924.0
SA38_29	1652	94.30949687957764	397.23169326782227	0.02076566	924.56
SA38_29	1653	672.8317737579346	355.9083938598633	0.07231523	925.12
SA38_29	1654	672.6309299468994	353.44136238098145	0.05994045	925.68
SA38_29	1655	676.2141227722168	354.30490493774414	0.0644177	926.24
SA38_29	1656	95.40612697601318	397.1670627593994	0.031587783	926.8
SA38_29	1657	95.16939520835876	398.7512397766113	0.03997152	927.36
SA38_29	1658	95.07443904876709	403.9716053009033	0.023165535	927.92
SA38_29	1659	96.11390233039856	399.38873291015625	0.013222586	928.48
SA38_29	1660	95.67900896072388	398.3613109588623	0.019218415	929.04
SA38_29	1661	95.26160955429077	403.1340980529785	0.020175654	929.6
SA38_29	1662	95.4998791217804	399.0534210205078	0.009580546	930.16
SA38_29	1663	670.4898834228516	352.40306854248047	0.010997487	930.72
SA38_29	1664	95.65457105636597	399.30627822875977	0.06655795	931.28
SA38_29	1665	672.5415229797363	355.6518745422363	0.08466634	931.84
SA38_29	1666	95.71987390518188	397.73789405822754	0.011358186	932.4
SA38_29	1667	671.8857288360596	353.95073890686035	0.068706416	932.96
SA38_29	1668	670.2396392822266	350.70982933044434	0.0036316398	933.52
SA38_29	1669	96.62699103355408	399.4057273864746	0.00477353	934.08
SA38_29	1670	416.9106960296631	73.38844299316406	0.0028485914	934.64
SA38_29	1671	669.049596786499	349.4793891906738	0.0069294507	935.2
SA38_29	1672	95.89740037918091	402.8671073913574	0.08864135	935.76
SA38_29	1673	95.44306993484497	403.2833003997803	0.036023922	936.32
SA38_29	1674	97.2672164440155	398.0112648010254	0.04145623	936.88
SA38_29	1675	99.39898252487183	397.49499320983887	0.05043071	937.44
SA38_29	1676	675.3131866455078	351.6079616546631	0.037613124	938.0
SA38_29	1677	99.68003034591675	397.23690032958984	0.01985974	938.56
SA38_29	1678	94.43614482879639	404.139347076416	0.012712895	939.12
SA38_29	1679	100.51606893539429	399.22834396362305	0.017389242	939.68
SA38_29	1680	676.2496948242188	353.43366622924805	0.0053360984	940.24
SA38_29	1681	96.49384617805481	402.5017833709717	0.06672443	940.8
SA38_29	1682	96.71347141265869	397.43980407714844	0.02336462	941.36
SA38_29	1683	672.1199989318848	352.94116973876953	0.03990911	941.92
SA38_29	1684	671.7629432678223	351.6906452178955	0.050573308	942.48
SA38_29	1685	94.88551616668701	402.8013324737549	0.05803817	943.04
SA38_29	1686	99.91700649261475	403.9969825744629	0.017950786	943.6
SA38_29	1687	99.85144138336182	398.62232208251953	0.085211374	944.16
SA38_29	1688	94.15909051895142	402.21736907958984	0.04810067	944.72
SA38_29	1689	674.5744705200195	355.20386695861816	0.12225616	945.28
SA38_29	1690	95.39834260940552	401.325159072876	0.054845277	945.84
SA38_29	1691	96.15637063980103	398.719482421875	0.101982	946.4
SA38_29	1692	100.10415315628052	396.7420291900635	0.05031465	946.96
SA38_29	1693	100.77612400054932	394.61769104003906	0.0096323695	947.52
SA38_29	1694	96.55309319496155	397.1448040008545	0.009553713	948.08
SA38_29	1695	100.9983777999878	395.9521293640137	0.02001931	948.64
SA38_29	1696	101.25846862792969	396.663236618042	0.018995699	949.2
SA38_29	1697	89.72787857055664	68.6052417755127	0.0018079826	949.76
SA38_29	1698	100.81487894058228	398.5042190551758	0.005918409	950.32
SA38_29	1699	101.78103446960449	397.67749786376953	0.0076162387	950.88
SA38_29	1700	669.6553230285645	350.9065246582031	0.0044393186	951.44
SA38_29	1701	669.1438674926758	349.73167419433594	0.0031782903	952.0
SA38_29	1702	670.2012062072754	351.2599754333496	0.007561445	952.56
SA38_29	1703	669.166088104248	352.13327407836914	0.005145185	953.12
SA38_29	1704	675.502872467041	353.7074947357178	0.07038521	953.68
SA38_29	1705	95.72304487228394	403.4029197692871	0.24405469	954.24
SA38_29	1706	96.4351236820221	397.25086212158203	0.0042532375	954.8
SA38_29	1707	96.08699083328247	397.50926971435547	0.03105505	955.36
SA38_29	1708	100.3679633140564	397.7346611022949	0.07520814	955.92
SA38_29	1709	669.9624061584473	350.6009101867676	0.034567244	956.48
SA38_29	1710	100.3959059715271	395.6044864654541	0.009589578	957.04
SA38_29	1711	670.9932327270508	353.29113006591797	0.1632136	957.6
SA38_29	1712	674.7271537780762	344.00776863098145	0.002215427	958.16
SA38_29	1713	669.1856861114502	352.50755310058594	0.032886196	958.72
SA38_29	1714	669.9841976165771	350.15172958374023	0.019679584	959.28
SA38_29	1715	669.5574760437012	349.4468879699707	0.005891826	959.84
SA38_29	1716	93.35283041000366	403.13690185546875	0.029285446	960.4
SA38_29	1717	99.69116449356079	394.2584037780762	0.008981252	960.96
SA38_29	1718	99.62595105171204	394.54413414001465	0.025511116	961.52
SA38_29	1719	670.6172943115234	348.0753707885742	0.01628147	962.08
SA38_29	1720	94.58162188529968	395.58568954467773	0.016517242	962.64
SA38_29	1721	671.0975646972656	354.2968940734863	0.07842368	963.2
SA38_29	1722	95.44609785079956	398.0768394470215	0.026280195	963.76
SA38_29	1723	94.46579217910767	401.76029205322266	0.037100013	964.32
SA38_29	1724	95.13242840766907	397.90964126586914	0.028661927	964.88
SA38_29	1725	96.27110958099365	397.3956871032715	0.021871125	965.44
SA38_29	1726	96.38680219650269	397.71697998046875	0.030649127	966.0
SA38_29	1727	95.38865089416504	403.15773010253906	0.02329443	966.56
SA38_29	1728	94.00296807289124	403.2686233520508	0.15525803	967.12
SA38_29	1729	96.58572673797607	399.2864799499512	0.020085178	967.68
SA38_29	1730	671.6279983520508	355.6410026550293	0.048244413	968.24
SA38_29	1731	671.22802734375	352.8466987609863	0.06667887	968.8
SA38_29	1732	96.8328595161438	398.39412689208984	0.20015948	969.36
SA38_29	1733	98.13532829284668	398.5359191894531	0.08602686	969.92
SA38_29	1734	96.94138765335083	395.62588691711426	0.013046087	970.48
SA38_29	1735	99.91763830184937	394.60012435913086	0.0230118	971.04
SA38_29	1736	96.8271017074585	395.05794525146484	0.0135976765	971.6
SA38_29	1737	98.72965812683105	398.5796356201172	0.044710964	972.16
SA38_29	1738	94.17288899421692	403.27646255493164	0.11052268	972.72
SA38_29	1739	672.4833965301514	354.0551948547363	0.27381593	973.28
SA38_29	1740	101.0944128036499	397.6604747772217	0.007957409	973.84
SA38_29	1741	99.87934827804565	399.5537567138672	0.043194164	974.4
SA38_29	1742	99.71784353256226	397.8836917877197	0.024174169	974.96
SA38_29	1743	99.5908260345459	395.55347442626953	0.031720866	975.52
SA38_29	1744	100.15079975128174	393.8330268859863	0.016277157	976.08
SA38_29	1745	99.6335506439209	395.03625869750977	0.08773401	976.64
SA38_29	1746	99.89156126976013	395.01917839050293	0.050406333	977.2
SA38_29	1747	227.596116065979	338.75885009765625	0.0011418359	977.76
SA38_29	1748	101.40688419342041	394.70043182373047	0.022116363	978.32
SA38_29	1749	96.91964387893677	395.9332466125488	0.020417212	978.88
SA38_29	1750	96.68421745300293	397.63647079467773	0.009763451	979.44
SA38_29	1751	99.9429702758789	395.9612274169922	0.008359239	980.0
SA38_29	1752	673.1019973754883	351.77249908447266	0.019490145	980.56
SA38_29	1753	671.9968795776367	353.1280517578125	0.046949055	981.12
SA38_29	1754	431.203556060791	76.46877765655518	0.0033135437	981.68
SA38_29	1755	94.9081301689148	402.89334297180176	0.054385267	982.24
SA38_29	1756	100.40148496627808	398.1382656097412	0.04250394	982.8
SA38_29	1757	100.04992485046387	396.1260223388672	0.016582295	983.36
SA38_29	1758	98.71336221694946	397.4858093261719	0.09685397	983.92
SA38_29	1759	100.44217109680176	394.79736328125	0.021530341	984.48
SA38_29	1760	99.5898187160492	396.5789794921875	0.07121922	985.04
SA38_29	1761	100.80375671386719	396.38108253479004	0.019138891	985.6
SA38_29	1762	671.5569496154785	352.7084255218506	0.07297259	986.16
SA38_29	1763	97.63673543930054	398.37109565734863	0.04148329	986.72
SA38_29	1764	97.59819507598877	399.3779182434082	0.044244904	987.28
SA38_29	1765	427.07486152648926	73.91300439834595	0.0023298296	987.84
SA38_29	1766	100.78510046005249	397.2739791870117	0.020080296	988.4
SA38_29	1767	95.82127332687378	398.81378173828125	0.060057733	988.96
SA38_29	1768	94.65620517730713	397.89390563964844	0.019033885	989.52
SA38_29	1769	94.7540283203125	403.4388256072998	0.04809547	990.08
SA38_29	1770	96.14725112915039	405.7130241394043	0.05967942	990.64
SA38_29	1771	94.46554780006409	409.06654357910156	0.22596037	991.2
SA38_29	1772	96.4514970779419	396.4694595336914	0.014969569	991.76
SA38_29	1773	99.97518062591553	396.4768123626709	0.009648007	992.32
SA38_29	1774	96.52013778686523	400.28491973876953	0.061626043	992.88
SA38_29	1775	95.55150270462036	403.48548889160156	0.092790835	993.44
SA38_29	1776	99.92167949676514	396.2793731689453	0.032687016	994.0
SA38_29	1777	100.80848932266235	395.9381675720215	0.027130824	994.56
SA38_29	1778	100.44602155685425	394.43467140197754	0.011458655	995.12
SA38_29	1779	100.40304660797119	394.9944877624512	0.009633288	995.68
SA38_29	1780	100.89168548583984	393.91748428344727	0.004504555	996.24
SA38_29	1781	97.18502759933472	396.2361717224121	0.04775469	996.8
SA38_29	1782	100.26897192001343	396.7778778076172	0.01951016	997.36
SA38_29	1783	96.81283235549927	398.0812454223633	0.08802948	997.92
SA38_29	1784	100.10619163513184	397.3069095611572	0.09676466	998.48
SA38_29	1785	100.33215284347534	395.9278106689453	0.038965266	999.04
SA38_29	1786	100.1013994216919	396.26014709472656	0.041534003	999.6
SA38_29	1787	101.33167505264282	397.1403980255127	0.012842754	1000.16
SA38_29	1788	669.7175979614258	350.8179473876953	0.0070088706	1000.72
SA38_29	1789	100.79648494720459	398.28643798828125	0.07484301	1001.28
SA38_29	1790	100.05108118057251	396.9338035583496	0.040222496	1001.84
SA38_29	1791	101.15969181060791	395.1922416687012	0.0054579624	1002.4
SA38_29	1792	669.1529750823975	346.9034671783447	0.018590074	1002.96
SA38_29	1793	95.87627649307251	397.53564834594727	0.01645935	1003.52
SA38_29	1794	98.57828617095947	396.968994140625	0.02022191	1004.08
SA38_29	1795	96.57185673713684	396.2284755706787	0.13502613	1004.64
SA38_29	1796	100.38611888885498	394.98682022094727	0.008937381	1005.2
SA38_29	1797	93.84703636169434	402.5468444824219	0.037294757	1005.76
SA38_29	1798	95.13410925865173	402.26160049438477	0.048844066	1006.32
SA38_29	1799	670.6653594970703	349.9998092651367	0.06122183	1006.88
SA38_29	1800	95.75738906860352	403.7332534790039	0.028712463	1007.44
SA38_29	1801	96.29216194152832	398.9348316192627	0.0077226725	1008.0
SA38_29	1802	95.41431069374084	402.7198791503906	0.0085114	1008.56
SA38_29	1803	670.6534385681152	349.9102592468262	0.031679455	1009.12
SA38_29	1804	100.14982223510742	397.88326263427734	0.048153576	1009.68
SA38_29	1805	99.1673469543457	394.5600700378418	0.03205472	1010.24
SA38_29	1806	93.84257793426514	397.4670696258545	0.05530086	1010.8
SA38_29	1807	95.28722763061523	397.5907516479492	0.008718561	1011.36
SA38_29	1808	670.3917503356934	348.292179107666	0.013889691	1011.92
SA38_29	1809	670.4426765441895	342.50484466552734	0.0072790678	1012.48
SA38_29	1810	95.09356021881104	398.5828399658203	0.05598829	1013.04
SA38_29	1811	670.598316192627	353.0756950378418	0.023103705	1013.6
SA38_29	1812	95.54594159126282	395.90134620666504	0.0144031225	1014.16
SA38_29	1813	96.28866910934448	396.7861747741699	0.033364892	1014.72
SA38_29	1814	100.88382959365845	395.55198669433594	0.007669761	1015.28
SA38_29	1815	94.71087455749512	401.99509620666504	0.027991416	1015.84
SA38_29	1816	670.3581809997559	354.65641021728516	0.031128827	1016.4
SA38_29	1817	95.22814750671387	403.61000061035156	0.034092367	1016.96
SA38_29	1818	95.24601697921753	398.51417541503906	0.052506775	1017.52
SA38_29	1819	95.90827822685242	397.01788902282715	0.1164944	1018.08
SA38_29	1820	675.6229400634766	354.18731689453125	0.0688197	1018.64
SA38_29	1821	670.3529357910156	353.3470344543457	0.085902944	1019.2
SA38_29	1822	674.7409820556641	354.0762233734131	0.042618535	1019.76
SA38_29	1823	95.72855234146118	397.0931625366211	0.025758931	1020.32
SA38_29	1824	670.7374572753906	352.1381092071533	0.009127609	1020.88
SA38_29	1825	96.29393219947815	398.36774826049805	0.022884652	1021.44
SA38_29	1826	100.90811252593994	396.8213653564453	0.013650812	1022.0
SA38_29	1827	671.9541549682617	349.06883239746094	0.03084847	1022.56
SA38_29	1828	95.6368625164032	403.91552925109863	0.030691162	1023.12
SA38_29	1829	100.92343091964722	396.2049865722656	0.02757894	1023.68
SA38_29	1830	100.36530494689941	397.1209716796875	0.030071054	1024.24
SA38_29	1831	99.42020177841187	397.1876335144043	0.053860627	1024.8
SA38_29	1832	100.51504373550415	394.7666645050049	0.03186262	1025.36
SA38_29	1833	100.35555362701416	394.90116119384766	0.057670195	1025.92
SA38_29	1834	100.21207332611084	396.86373710632324	0.027280321	1026.48
SA38_29	1835	96.35669589042664	398.00662994384766	0.044388533	1027.04
SA38_29	1836	96.68745398521423	394.0461730957031	0.033671796	1027.6
SA38_29	1837	100.02027750015259	394.7622299194336	0.009876833	1028.16
SA38_29	1838	100.56905746459961	395.621280670166	0.027131163	1028.72
SA38_29	1839	94.23187375068665	395.58886528015137	0.0063605057	1029.28
SA38_29	1840	95.10619640350342	395.54935455322266	0.025848404	1029.84
SA38_29	1841	94.80745792388916	396.1245918273926	0.038233303	1030.4
SA38_29	1842	95.81483006477356	395.2383613586426	0.03325962	1030.96
SA38_29	1843	91.66072010993958	407.92508125305176	0.019980608	1031.52
SA38_29	1844	95.72755098342896	398.31281661987305	0.05339927	1032.08
SA38_29	1845	95.22520899772644	408.12360763549805	0.30275345	1032.64
SA38_29	1846	94.11489963531494	411.0266876220703	0.42331818	1033.2
SA38_29	1847	95.3115165233612	397.03697204589844	0.016283043	1033.76
SA38_29	1848	95.76759338378906	396.9580364227295	0.01853911	1034.32
SA38_29	1849	95.48749923706055	396.3482093811035	0.022650484	1034.88
SA38_29	1850	95.47917246818542	395.2643394470215	0.019572884	1035.44
SA38_29	1851	94.92361545562744	396.37516021728516	0.02005246	1036.0
SA38_29	1852	94.8948860168457	395.9069538116455	0.017793143	1036.56
SA38_29	1853	669.6836471557617	353.13159942626953	0.03535406	1037.12
SA38_29	1854	95.33250331878662	397.5226020812988	0.07487144	1037.68
SA38_29	1855	96.17865681648254	396.3859176635742	0.01618404	1038.24
SA38_29	1856	100.68001747131348	395.8378601074219	0.021918818	1038.8
SA38_29	1857	100.35467147827148	397.7742004394531	0.049181692	1039.36
SA38_29	1858	96.24725580215454	397.6440238952637	0.040456206	1039.92
SA38_29	1859	95.79371213912964	403.64004135131836	0.042846967	1040.48
SA38_29	1860	670.4271793365479	343.482141494751	0.007249732	1041.04
SA38_29	1861	94.1035270690918	403.81665229797363	0.029022848	1041.6
SA38_29	1862	99.89564418792725	398.082332611084	0.016495423	1042.16
SA38_29	1863	96.44488096237183	398.704891204834	0.0067005996	1042.72
SA38_29	1864	96.86650037765503	398.73355865478516	0.011139653	1043.28
SA38_29	1865	388.29522132873535	42.50650763511658	0.0028047066	1043.84
SA38_29	1866	424.7069835662842	74.37532424926758	0.0013000941	1044.4
SA38_29	1867	100.48878192901611	395.72994232177734	0.042161074	1044.96
SA38_29	1868	100.78088045120239	395.0799751281738	0.01766945	1045.52
SA38_29	1869	100.28245449066162	397.2787284851074	0.04499994	1046.08
SA38_29	1870	100.66165924072266	393.1146812438965	0.011411972	1046.64
SA38_29	1871	99.54917430877686	393.53158950805664	0.029071515	1047.2
SA38_29	1872	97.05178737640381	395.7810401916504	0.060079962	1047.76
SA38_29	1873	96.94812297821045	395.64868927001953	0.07861111	1048.32
SA38_29	1874	93.66576671600342	397.1055507659912	0.026278766	1048.88
SA38_29	1875	94.75613832473755	396.58447265625	0.014092284	1049.44
SA38_29	1876	93.98136138916016	403.17787170410156	0.024879739	1050.0
SA38_29	1877	94.59408521652222	397.08789825439453	0.010605991	1050.56
SA38_29	1878	95.38074731826782	397.6141834259033	0.024493266	1051.12
SA38_29	1879	95.2771782875061	396.1361503601074	0.015632896	1051.68
SA38_29	1880	669.7812080383301	353.4027671813965	0.01996981	1052.24
SA38_29	1881	669.9820518493652	348.7343215942383	0.010575417	1052.8
SA38_29	1882	94.46633458137512	396.3237762451172	0.032699108	1053.36
SA38_29	1883	95.14856338500977	393.63115310668945	0.022121696	1053.92
SA38_29	1884	98.39886426925659	393.42138290405273	0.030802667	1054.48
SA38_29	1885	94.20849680900574	394.857702255249	0.012994223	1055.04
SA38_29	1886	93.00034046173096	395.1613426208496	0.03340905	1055.6
SA38_29	1887	94.55052614212036	393.64614486694336	0.022432644	1056.16
SA38_29	1888	93.30046772956848	395.03302574157715	0.043475006	1056.72
SA38_29	1889	675.034236907959	354.6250534057617	0.041718993	1057.28
SA38_29	1890	94.35021877288818	396.7247200012207	0.029738246	1057.84
SA38_29	1891	669.3784713745117	351.77209854125977	0.014771918	1058.4
SA38_29	1892	95.6329882144928	398.1961441040039	0.014488239	1058.96
SA38_29	1893	95.12403011322021	403.7072467803955	0.030176006	1059.52
SA38_29	1894	96.13819718360901	397.49765396118164	0.013348552	1060.08
SA38_29	1895	95.54520845413208	397.57847785949707	0.0064944536	1060.64
SA38_29	1896	96.07014656066895	402.9287338256836	0.03569028	1061.2
SA38_29	1897	96.67702913284302	399.7206115722656	0.028578378	1061.76
SA38_29	1898	95.17889022827148	397.4438667297363	0.04089162	1062.32
SA38_29	1899	94.6340024471283	398.39630126953125	0.1186991	1062.88
SA38_29	1900	94.22513246536255	397.61183738708496	0.01656651	1063.44
SA38_29	1901	93.65620017051697	400.5344867706299	0.062115356	1064.0
SA38_29	1902	95.62288522720337	404.70754623413086	0.10859716	1064.56
SA38_29	1903	95.40250897407532	398.1544876098633	0.0152161755	1065.12
SA38_29	1904	95.59147357940674	396.1857318878174	0.018634511	1065.68
SA38_29	1905	94.70303058624268	397.52726554870605	0.02847243	1066.24
SA38_29	1906	671.9001770019531	355.42882919311523	0.07711128	1066.8
SA38_29	1907	674.2080688476562	353.60212326049805	0.14550291	1067.36
SA38_29	1908	95.10541558265686	404.39014434814453	0.02616843	1067.92
SA38_29	1909	676.0200023651123	356.49152755737305	0.046269625	1068.48
SA38_29	1910	672.6786136627197	358.4865474700928	0.13406	1069.04
SA38_29	1911	95.68604826927185	398.3390522003174	0.014552159	1069.6
SA38_29	1912	94.97931003570557	398.15317153930664	0.0692447	1070.16
SA38_29	1913	99.51814413070679	397.88792610168457	0.049620606	1070.72
SA38_29	1914	671.6492652893066	349.61814880371094	0.021630988	1071.28
SA38_29	1915	95.40079236030579	398.28369140625	0.0680083	1071.84
SA38_29	1916	95.5895185470581	398.133487701416	0.058852307	1072.4
SA38_29	1917	94.55840587615967	403.3858108520508	0.03201195	1072.96
SA38_29	1918	95.05804777145386	398.4617042541504	0.036899507	1073.52
SA38_29	1919	96.06788158416748	398.4754943847656	0.024819156	1074.08
SA38_29	1920	672.1137523651123	353.1313705444336	0.035667527	1074.64
SA38_29	1921	95.20716667175293	396.5365219116211	0.044207763	1075.2
SA38_29	1922	675.860595703125	353.9388084411621	0.09124107	1075.76
SA38_29	1923	676.0111808776855	354.5841407775879	0.037446138	1076.32
SA38_29	1924	95.84287405014038	395.6331253051758	0.043005217	1076.88
SA38_29	1925	96.16690874099731	395.7967472076416	0.027033033	1077.44
SA38_29	1926	94.76796388626099	394.6519088745117	0.023437008	1078.0
SA38_29	1927	94.59276795387268	397.0653247833252	0.061734412	1078.56
SA38_29	1928	94.14514303207397	396.6788578033447	0.026668109	1079.12
SA38_29	1929	100.4662275314331	395.93276023864746	0.03431946	1079.68
SA38_29	1930	94.53709125518799	397.6571273803711	0.047017496	1080.24
SA38_29	1931	95.26145458221436	395.2911186218262	0.015221658	1080.8
SA38_29	1932	95.55354118347168	397.35998153686523	0.03505043	1081.36
SA38_29	1933	94.88464593887329	398.1017875671387	0.028856112	1081.92
SA38_29	1934	95.2061653137207	397.3083972930908	0.035077065	1082.48
SA38_29	1935	670.6173896789551	352.85473823547363	0.03415559	1083.04
SA38_29	1936	671.3565826416016	356.1932945251465	0.10146108	1083.6
SA38_29	1937	670.403003692627	353.1581497192383	0.018368023	1084.16
SA38_29	1938	93.8369631767273	397.1122169494629	0.023114208	1084.72
SA38_29	1939	671.2428569793701	355.20752906799316	0.16361582	1085.28
SA38_29	1940	95.65533399581909	398.45563888549805	0.042201895	1085.84
SA38_29	1941	99.60060119628906	394.0470027923584	0.028910067	1086.4
SA38_29	1942	95.65961360931396	393.7228775024414	0.0191843	1086.96
SA38_29	1943	96.28002047538757	396.2593746185303	0.018697152	1087.52
SA38_29	1944	99.63575601577759	395.68016052246094	0.03987383	1088.08
SA38_29	1945	100.10544061660767	395.38235664367676	0.022422003	1088.64
SA38_29	1946	96.86682224273682	396.9756317138672	0.034357462	1089.2
SA38_29	1947	669.9027061462402	349.46934700012207	0.010118231	1089.76
SA38_29	1948	100.10026693344116	396.0634231567383	0.009247841	1090.32
SA38_29	1949	99.46550130844116	396.29098892211914	0.032498617	1090.88
SA38_29	1950	92.41620302200317	401.2848472595215	0.12748851	1091.44
SA38_29	1951	100.22718906402588	396.313419342041	0.01503825	1092.0
SA38_29	1952	100.31121969223022	395.59741973876953	0.035937812	1092.56
SA38_29	1953	675.7551193237305	351.4888000488281	0.03828523	1093.12
SA38_29	1954	99.86228346824646	395.8530807495117	0.0396776	1093.68
SA38_29	1955	99.47285652160645	396.4823913574219	0.03086608	1094.24
SA38_29	1956	100.1209020614624	395.4246997833252	0.025048358	1094.8
SA38_29	1957	99.92648363113403	395.9443473815918	0.027062573	1095.36
SA38_29	1958	99.19648170471191	395.8099937438965	0.08819212	1095.92
SA38_29	1959	99.0482747554779	396.8579864501953	0.03764498	1096.48
SA38_29	1960	99.25682544708252	395.8736515045166	0.045965973	1097.04
SA38_29	1961	100.09008646011353	392.5810718536377	0.01940861	1097.6
SA38_29	1962	96.52833938598633	397.0223808288574	0.11629501	1098.16
SA38_29	1963	100.20105838775635	395.5528736114502	0.020768095	1098.72
SA38_29	1964	675.7457256317139	350.623254776001	0.12900782	1099.28
SA38_29	1965	670.2681064605713	353.5721683502197	0.06458564	1099.84
SA38_29	1966	100.56376457214355	392.6689338684082	0.026411802	1100.4
SA38_29	1967	96.2359070777893	394.35916900634766	0.024207272	1100.96
SA38_29	1968	670.1328277587891	348.3197021484375	0.03467508	1101.52
SA38_29	1969	190.26951789855957	76.96086645126343	0.13338396	1102.08
SA38_29	1970	96.55318260192871	393.988037109375	0.022776416	1102.64
SA38_29	1971	96.57225608825684	395.0746536254883	0.043067567	1103.2
SA38_29	1972	96.579110622406	395.72330474853516	0.023797402	1103.76
SA38_29	1973	95.96884250640869	396.90613746643066	0.08193222	1104.32
SA38_29	1974	94.56877708435059	397.55802154541016	0.05260916	1104.88
SA38_29	1975	95.64883708953857	396.0959815979004	0.06368681	1105.44
SA38_29	1976	95.26335000991821	395.0881004333496	0.019356158	1106.0
SA38_29	1977	94.67524290084839	394.93154525756836	0.027102161	1106.56
SA38_29	1978	669.7935104370117	353.1895637512207	0.020493856	1107.12
SA38_29	1979	95.0015664100647	396.34883880615234	0.008519701	1107.68
SA38_29	1980	95.44715285301208	397.27320671081543	0.0049984935	1108.24
SA38_29	1981	96.30181789398193	395.5527877807617	0.008032929	1108.8
SA38_29	1982	670.2766418457031	349.84554290771484	0.00873463	1109.36
SA38_29	1983	96.74566984176636	398.3072090148926	0.016223801	1109.92
SA38_29	1984	671.417236328125	351.50556564331055	0.024141984	1110.48
SA38_29	1985	94.2348301410675	404.9832344055176	0.02859734	1111.04
SA38_29	1986	99.65600371360779	395.3548336029053	0.034197826	1111.6
SA38_29	1987	96.24674916267395	396.57182693481445	0.03563497	1112.16
SA38_29	1988	94.55912113189697	395.68050384521484	0.017304635	1112.72
SA38_29	1989	672.3390102386475	352.55395889282227	0.1626738	1113.28
SA38_29	1990	96.80237770080566	397.0655822753906	0.07458372	1113.84
SA38_29	1991	96.13547921180725	396.44371032714844	0.04147736	1114.4
SA38_29	1992	99.8519241809845	394.3242073059082	0.04849133	1114.96
SA38_29	1993	674.5078086853027	358.6896800994873	0.15460871	1115.52
SA38_29	1994	95.08639574050903	396.3086414337158	0.033921365	1116.08
SA38_29	1995	96.16616368293762	396.4210796356201	0.012850434	1116.64
SA38_29	1996	676.2148857116699	353.8244819641113	0.0071225516	1117.2
SA38_29	1997	96.5548038482666	398.59731674194336	0.007028964	1117.76
SA38_29	1998	231.02967739105225	312.83878326416016	0.0014851763	1118.32
SA38_29	1999	670.3943729400635	351.0215091705322	0.010583673	1118.88
[truncated: 1,519 more rows]
