# Supplementary material for: Measuring inter-individual differences in behavioural types of gilthead seabreams in the laboratory using deep learning
Source: PeerJ. 2022 May 5;10:e13396. doi: 10.7717/peerj.13396 (PMC9080431; doi:10.7717/peerj.13396)
Supplement: Supplemental Information 1 [file peerj-10-13396-s001.zip › Raw validation data/d1/SA38_EXP_1.csv]

ID	sec	X	Y	%	seconds
SA38_EXP_1	1	668.5952186584473	347.13117599487305	0.0100685535	0.0
SA38_EXP_1	2	193.99001598358154	299.7703742980957	0.0010737389	0.72
SA38_EXP_1	3	463.0361080169678	69.16740417480469	0.001223736	1.44
SA38_EXP_1	4	671.4598655700684	350.463924407959	0.048457578	2.16
SA38_EXP_1	5	669.4890975952148	345.0973892211914	0.005040497	2.88
SA38_EXP_1	6	671.0969924926758	350.9571933746338	0.11072796	3.6
SA38_EXP_1	7	671.3354110717773	346.9141674041748	0.054323386	4.32
SA38_EXP_1	8	674.9721050262451	350.0704765319824	0.014667182	5.04
SA38_EXP_1	9	668.6651229858398	347.3956489562988	0.0033961344	5.76
SA38_EXP_1	10	669.9175834655762	351.95852279663086	0.04577594	6.48
SA38_EXP_1	11	670.3624725341797	345.4102420806885	0.007968012	7.2
SA38_EXP_1	12	668.6514854431152	343.50537300109863	0.0026842693	7.92
SA38_EXP_1	13	668.4718608856201	341.85791015625	0.0036655767	8.64
SA38_EXP_1	14	670.3492164611816	344.7506904602051	0.016339209	9.36
SA38_EXP_1	15	669.7559356689453	320.79952239990234	0.0022697686	10.08
SA38_EXP_1	16	669.1035270690918	349.0177345275879	0.010091192	10.8
SA38_EXP_1	17	668.7236785888672	346.1557960510254	0.0036696661	11.52
SA38_EXP_1	18	385.60025691986084	38.6026132106781	0.011589395	12.24
SA38_EXP_1	19	668.6625480651855	341.74487113952637	0.010503592	12.96
SA38_EXP_1	20	668.8538551330566	347.91297912597656	0.116073884	13.68
SA38_EXP_1	21	225.0310182571411	329.4825839996338	0.0012644015	14.4
SA38_EXP_1	22	203.59632968902588	288.71498107910156	0.0006958615	15.12
SA38_EXP_1	23	670.1969146728516	349.27350997924805	0.35047072	15.84
SA38_EXP_1	24	671.3800430297852	351.4274024963379	0.043047242	16.56
SA38_EXP_1	25	669.138765335083	345.5552673339844	0.004136195	17.28
SA38_EXP_1	26	670.7965850830078	347.49767303466797	0.014553649	18.0
SA38_EXP_1	27	668.3647155761719	344.6439456939697	0.0032839628	18.72
SA38_EXP_1	28	668.7615394592285	349.4982147216797	0.0025119104	19.44
SA38_EXP_1	29	670.8022117614746	349.4722366333008	0.011927041	20.16
SA38_EXP_1	30	671.533727645874	346.7896842956543	0.032046765	20.88
SA38_EXP_1	31	667.5127029418945	349.8347282409668	0.0009948153	21.6
SA38_EXP_1	32	669.1281318664551	346.4369773864746	0.0028336828	22.32
SA38_EXP_1	33	670.4380989074707	349.10247802734375	0.007107451	23.04
SA38_EXP_1	34	669.6689605712891	349.1451930999756	0.025267625	23.76
SA38_EXP_1	35	671.1627006530762	351.87744140625	0.67855597	24.48
SA38_EXP_1	36	669.7073936462402	348.0636978149414	0.008230838	25.2
SA38_EXP_1	37	670.8524703979492	349.9188423156738	0.034957584	25.92
SA38_EXP_1	38	671.1254119873047	352.24599838256836	0.065150246	26.64
SA38_EXP_1	39	670.1354026794434	347.6818084716797	0.0075760153	27.36
SA38_EXP_1	40	671.9265937805176	349.18931007385254	0.10802709	28.08
SA38_EXP_1	41	668.114185333252	346.6717529296875	0.003003138	28.8
SA38_EXP_1	42	668.1727409362793	349.5094585418701	0.0019771662	29.52
SA38_EXP_1	43	672.7839469909668	351.7396545410156	0.19408946	30.24
SA38_EXP_1	44	672.0284461975098	350.273380279541	0.16855802	30.96
SA38_EXP_1	45	672.3756790161133	350.989408493042	0.15089479	31.68
SA38_EXP_1	46	669.8586463928223	351.2288475036621	0.009866235	32.4
SA38_EXP_1	47	668.9427375793457	343.3535957336426	0.0015208742	33.12
SA38_EXP_1	48	669.2353248596191	343.93884658813477	0.014881542	33.84
SA38_EXP_1	49	671.4373588562012	349.61697578430176	0.021138132	34.56
SA38_EXP_1	50	670.2412605285645	348.52206230163574	0.0026743182	35.28
SA38_EXP_1	51	671.343183517456	348.45102310180664	0.06357535	36.0
SA38_EXP_1	52	227.20263004302979	286.43056869506836	0.00078088406	36.72
SA38_EXP_1	53	670.5940246582031	345.08545875549316	0.02472726	37.44
SA38_EXP_1	54	669.1373348236084	348.4710502624512	0.0028269778	38.16
SA38_EXP_1	55	234.0576410293579	330.0248050689697	0.0010057105	38.88
SA38_EXP_1	56	669.8699474334717	351.6365432739258	0.009902593	39.6
SA38_EXP_1	57	384.83119010925293	40.61034679412842	0.0044374564	40.32
SA38_EXP_1	58	672.3612308502197	352.53089904785156	0.18322355	41.04
SA38_EXP_1	59	671.4478492736816	351.1712837219238	0.09434411	41.76
SA38_EXP_1	60	668.814754486084	347.92287826538086	0.0021251168	42.48
SA38_EXP_1	61	671.3662624359131	354.10669326782227	0.03680933	43.2
SA38_EXP_1	62	670.7852840423584	352.2212791442871	0.15407602	43.92
SA38_EXP_1	63	671.3464260101318	349.9980926513672	0.354803	44.64
SA38_EXP_1	64	670.7249641418457	353.1362056732178	0.037431568	45.36
SA38_EXP_1	65	669.126033782959	345.7953929901123	0.0036208322	46.08
SA38_EXP_1	66	670.5628395080566	352.3622417449951	0.121042766	46.8
SA38_EXP_1	67	671.8413829803467	354.3408393859863	0.07316716	47.52
SA38_EXP_1	68	676.5017986297607	351.2688159942627	0.0029491757	48.24
SA38_EXP_1	69	671.6102600097656	354.1391944885254	0.20908113	48.96
SA38_EXP_1	70	671.4364051818848	352.9126167297363	0.2929571	49.68
SA38_EXP_1	71	669.6760177612305	349.57740783691406	0.004669866	50.4
SA38_EXP_1	72	668.780517578125	349.36657905578613	0.0049437126	51.12
SA38_EXP_1	73	671.507740020752	350.9248352050781	0.4594313	51.84
SA38_EXP_1	74	412.2636318206787	43.29343914985657	0.0039301286	52.56
SA38_EXP_1	75	669.7861671447754	344.92326736450195	0.0143293105	53.28
SA38_EXP_1	76	670.3832626342773	346.2212562561035	0.011480047	54.0
SA38_EXP_1	77	669.6167945861816	346.60789489746094	0.00375908	54.72
SA38_EXP_1	78	669.4469451904297	346.5420341491699	0.008733235	55.44
SA38_EXP_1	79	669.8686599731445	351.31067276000977	0.030412586	56.16
SA38_EXP_1	80	670.8111763000488	348.91422271728516	0.10642394	56.88
SA38_EXP_1	81	670.2187538146973	348.37961196899414	0.013435325	57.6
SA38_EXP_1	82	670.4118728637695	344.7779846191406	0.0073607443	58.32
SA38_EXP_1	83	669.8651313781738	350.22302627563477	0.01568106	59.04
SA38_EXP_1	84	671.6572761535645	348.13716888427734	0.37213632	59.76
SA38_EXP_1	85	670.4287528991699	347.5202178955078	0.0030665202	60.48
SA38_EXP_1	86	668.4067726135254	347.81272888183594	0.010955526	61.2
SA38_EXP_1	87	670.0984001159668	346.03065490722656	0.004115376	61.92
SA38_EXP_1	88	670.2219009399414	335.9788513183594	0.007344109	62.64
SA38_EXP_1	89	599.0617752075195	204.86570835113525	0.073316775	63.36
SA38_EXP_1	90	603.6211967468262	251.42678260803223	0.055317003	64.08
SA38_EXP_1	91	613.5420799255371	253.13329696655273	0.046521477	64.8
SA38_EXP_1	92	666.7460441589355	193.77575397491455	0.0014072433	65.52
SA38_EXP_1	93	668.6676025390625	345.6602668762207	0.024523018	66.24
SA38_EXP_1	94	669.3656921386719	348.2541847229004	0.0044927676	66.96
SA38_EXP_1	95	670.4389572143555	346.19945526123047	0.022574125	67.68
SA38_EXP_1	96	668.4429168701172	346.18017196655273	0.0021715062	68.4
SA38_EXP_1	97	224.80876445770264	317.8220558166504	0.00082855433	69.12
SA38_EXP_1	98	382.7849864959717	39.91209268569946	0.003309804	69.84
SA38_EXP_1	99	389.3829822540283	40.12409806251526	0.00075989	70.56
SA38_EXP_1	100	669.4969177246094	351.1973762512207	0.04089585	71.28
SA38_EXP_1	101	668.7966346740723	346.882266998291	0.0045862515	72.0
SA38_EXP_1	102	667.8982257843018	342.33203887939453	0.002571927	72.72
SA38_EXP_1	103	668.2344436645508	347.5988960266113	0.003373416	73.44
SA38_EXP_1	104	669.542407989502	346.4062786102295	0.015752641	74.16
SA38_EXP_1	105	668.9807415008545	346.3710594177246	0.010887878	74.88
SA38_EXP_1	106	669.0704822540283	348.16349029541016	0.05710874	75.6
SA38_EXP_1	107	389.3493413925171	41.24908804893494	0.007263335	76.32
SA38_EXP_1	108	669.0910339355469	344.33618545532227	0.0012602829	77.04
SA38_EXP_1	109	668.8373565673828	345.0446605682373	0.004004371	77.76
SA38_EXP_1	110	668.2492256164551	347.82222747802734	0.016671192	78.48
SA38_EXP_1	111	668.2797431945801	336.1831855773926	0.001054802	79.2
SA38_EXP_1	112	668.9938545227051	342.7105236053467	0.02897792	79.92
SA38_EXP_1	113	379.9290418624878	40.54149627685547	0.001319788	80.64
SA38_EXP_1	114	669.7365760803223	349.6223831176758	0.03466486	81.36
SA38_EXP_1	115	669.0754890441895	347.3060989379883	0.026854934	82.08
SA38_EXP_1	116	670.4553127288818	325.5960273742676	0.0020817553	82.8
SA38_EXP_1	117	668.7769412994385	322.99304008483887	0.0028450843	83.52
SA38_EXP_1	118	668.7661170959473	338.70832443237305	0.0029329697	84.24
SA38_EXP_1	119	669.5775032043457	348.9335060119629	0.014407617	84.96
SA38_EXP_1	120	674.2782592773438	348.81677627563477	0.16753228	85.68
SA38_EXP_1	121	669.345235824585	344.8686218261719	0.01111309	86.4
SA38_EXP_1	122	669.4110870361328	348.4254455566406	0.010519448	87.12
SA38_EXP_1	123	670.3961849212646	348.801212310791	0.082711704	87.84
SA38_EXP_1	124	669.6441650390625	345.8169364929199	0.039403778	88.56
SA38_EXP_1	125	671.1661338806152	348.34582328796387	0.1445723	89.28
SA38_EXP_1	126	670.5957889556885	352.38962173461914	0.046159793	90.0
SA38_EXP_1	127	670.588207244873	350.05388259887695	0.0408784	90.72
SA38_EXP_1	128	674.6242523193359	353.0862808227539	0.36405993	91.44
SA38_EXP_1	129	672.12233543396	351.7268371582031	0.07183759	92.16
SA38_EXP_1	130	670.1578140258789	351.5672206878662	0.018991517	92.88
SA38_EXP_1	131	675.5245208740234	350.83288192749023	0.017630236	93.6
SA38_EXP_1	132	669.4893836975098	350.25157928466797	0.010501086	94.32
SA38_EXP_1	133	670.0374603271484	349.2524528503418	0.090400234	95.04
SA38_EXP_1	134	671.5554237365723	354.99292373657227	0.1363431	95.76
SA38_EXP_1	135	670.9450721740723	351.17300033569336	0.20439938	96.48
SA38_EXP_1	136	669.8976993560791	352.92860984802246	0.013440863	97.2
SA38_EXP_1	137	668.0476188659668	349.87558364868164	0.0019124909	97.92
SA38_EXP_1	138	668.7532424926758	350.972900390625	0.004249423	98.64
SA38_EXP_1	139	671.1872100830078	350.2793884277344	0.023179581	99.36
SA38_EXP_1	140	668.7556266784668	349.0766143798828	0.00624246	100.08
SA38_EXP_1	141	670.4794883728027	352.02881813049316	0.011566755	100.8
SA38_EXP_1	142	670.2815055847168	348.1725883483887	0.013175854	101.52
SA38_EXP_1	143	225.88679790496826	330.8470344543457	0.0010192057	102.24
SA38_EXP_1	144	193.62415075302124	296.0900688171387	0.0010585786	102.96
SA38_EXP_1	145	229.67908382415771	333.2926082611084	0.0009890406	103.68
SA38_EXP_1	146	671.3440895080566	352.3410415649414	0.041270986	104.4
SA38_EXP_1	147	669.6739196777344	346.4880180358887	0.0026832838	105.12
SA38_EXP_1	148	671.1864471435547	347.34326362609863	0.07313237	105.84
SA38_EXP_1	149	672.04909324646	351.4193916320801	0.03546894	106.56
SA38_EXP_1	150	400.5958080291748	49.24864053726196	0.029015861	107.28
SA38_EXP_1	151	669.0532684326172	349.8259449005127	0.033947162	108.0
SA38_EXP_1	152	668.6030387878418	349.9921131134033	0.0019545953	108.72
SA38_EXP_1	153	670.6845283508301	350.7799530029297	0.043904636	109.44
SA38_EXP_1	154	671.2790966033936	350.92077255249023	0.013471273	110.16
SA38_EXP_1	155	669.8256492614746	350.5158805847168	0.01263661	110.88
SA38_EXP_1	156	676.5957832336426	347.9303169250488	0.0018217693	111.6
SA38_EXP_1	157	669.968843460083	343.3571147918701	0.0040112687	112.32
SA38_EXP_1	158	670.2169418334961	347.6809787750244	0.0060264436	113.04
SA38_EXP_1	159	669.7000503540039	344.199743270874	0.005641157	113.76
SA38_EXP_1	160	671.2674617767334	354.2637634277344	0.04950885	114.48
SA38_EXP_1	161	676.5915870666504	349.57640647888184	0.0028005498	115.2
SA38_EXP_1	162	670.896053314209	350.95959663391113	0.009184572	115.92
SA38_EXP_1	163	668.8119411468506	346.37529373168945	0.0025852458	116.64
SA38_EXP_1	164	669.4962501525879	351.5592098236084	0.009119749	117.36
SA38_EXP_1	165	668.8341617584229	345.57472229003906	0.0017932891	118.08
SA38_EXP_1	166	193.53071451187134	293.7417411804199	0.0008082827	118.8
SA38_EXP_1	167	676.9278049468994	380.57799339294434	0.011083605	119.52
SA38_EXP_1	168	668.6771392822266	350.22600173950195	0.0011950043	120.24
SA38_EXP_1	169	669.5656776428223	343.1619071960449	0.004393118	120.96
SA38_EXP_1	170	668.5264587402344	355.4252815246582	0.0020846385	121.68
SA38_EXP_1	171	669.6566581726074	348.9070701599121	0.0016918322	122.4
SA38_EXP_1	172	669.033145904541	345.31834602355957	0.0043695145	123.12
SA38_EXP_1	173	669.7319030761719	350.11024475097656	0.0057159285	123.84
SA38_EXP_1	174	676.3308525085449	352.22070693969727	0.017623335	124.56
SA38_EXP_1	175	670.1292991638184	347.0849418640137	0.009613506	125.28
SA38_EXP_1	176	670.8003044128418	350.3390121459961	0.0064078546	126.0
SA38_EXP_1	177	670.69993019104	350.39663314819336	0.08889599	126.72
SA38_EXP_1	178	382.0880174636841	39.74063158035278	0.0012866711	127.44
SA38_EXP_1	179	669.3535804748535	348.99587631225586	0.0011766809	128.16
SA38_EXP_1	180	675.3172874450684	351.2222099304199	0.120825835	128.88
SA38_EXP_1	181	670.3524589538574	351.14770889282227	0.016076235	129.6
SA38_EXP_1	182	669.7724342346191	347.9930877685547	0.0073068063	130.32
SA38_EXP_1	183	670.2004432678223	341.6788673400879	0.0020697825	131.04
SA38_EXP_1	184	670.6411838531494	345.85693359375	0.0114354035	131.76
SA38_EXP_1	185	671.7062950134277	351.5511131286621	0.04513669	132.48
SA38_EXP_1	186	669.7532653808594	345.8419132232666	0.016798329	133.2
SA38_EXP_1	187	669.5318222045898	349.62578773498535	0.005838889	133.92
SA38_EXP_1	188	669.4295883178711	346.86415672302246	0.00855137	134.64
SA38_EXP_1	189	670.0864791870117	340.7161045074463	0.005294602	135.36
SA38_EXP_1	190	670.8717346191406	345.998010635376	0.003021892	136.08
SA38_EXP_1	191	669.0486431121826	345.9765815734863	0.0043060477	136.8
SA38_EXP_1	192	673.8451957702637	354.0567684173584	0.17048699	137.52
SA38_EXP_1	193	671.311092376709	353.1962585449219	0.47761908	138.24
SA38_EXP_1	194	669.1883087158203	348.40847969055176	0.015906839	138.96
SA38_EXP_1	195	669.1699981689453	346.7823028564453	0.0045798696	139.68
SA38_EXP_1	196	670.3168392181396	352.5319004058838	0.049248	140.4
SA38_EXP_1	197	407.77883529663086	49.36592102050781	0.054422826	141.12
SA38_EXP_1	198	670.4432487487793	351.23565673828125	0.0127382055	141.84
SA38_EXP_1	199	671.2114334106445	350.9553050994873	0.03766513	142.56
SA38_EXP_1	200	670.5440521240234	350.79723358154297	0.08024351	143.28
SA38_EXP_1	201	668.8592910766602	347.7543640136719	0.0024203553	144.0
SA38_EXP_1	202	670.9914207458496	347.2830390930176	0.075763464	144.72
SA38_EXP_1	203	386.27095222473145	41.68012976646423	0.004185781	145.44
SA38_EXP_1	204	185.45383214950562	228.95825386047363	0.00055670267	146.16
SA38_EXP_1	205	670.3813552856445	344.7524642944336	0.008512133	146.88
SA38_EXP_1	206	670.2968597412109	349.1560935974121	0.01957341	147.6
SA38_EXP_1	207	670.1925277709961	353.0910873413086	0.0878897	148.32
SA38_EXP_1	208	669.1840171813965	348.5360527038574	0.006904969	149.04
SA38_EXP_1	209	386.8029594421387	40.45057654380798	0.006792132	149.76
SA38_EXP_1	210	669.2630290985107	346.6571617126465	0.0054555405	150.48
SA38_EXP_1	211	669.0524101257324	350.79729080200195	0.0040613334	151.2
SA38_EXP_1	212	669.8169708251953	350.45087814331055	0.008841027	151.92
SA38_EXP_1	213	669.8258399963379	351.92456245422363	0.036413766	152.64
SA38_EXP_1	214	671.1750984191895	346.7211627960205	0.0110206725	153.36
SA38_EXP_1	215	671.6876983642578	351.0467720031738	0.037861913	154.08
SA38_EXP_1	216	667.0753479003906	346.4505100250244	0.001038088	154.8
SA38_EXP_1	217	668.4082984924316	350.5415725708008	0.00725232	155.52
SA38_EXP_1	218	672.0568180084229	351.2812614440918	0.086673506	156.24
SA38_EXP_1	219	669.9883460998535	351.70403480529785	0.11450103	156.96
SA38_EXP_1	220	669.5984363555908	349.8071479797363	0.0025049094	157.68
SA38_EXP_1	221	668.1868553161621	347.858190536499	0.0024181402	158.4
SA38_EXP_1	222	671.4944839477539	349.7296142578125	0.17780448	159.12
SA38_EXP_1	223	672.7285385131836	352.44163513183594	0.07774199	159.84
SA38_EXP_1	224	670.5062866210938	346.51193618774414	0.005162806	160.56
SA38_EXP_1	225	670.8589553833008	351.35132789611816	0.17046273	161.28
SA38_EXP_1	226	668.0741310119629	352.12257385253906	0.0023466886	162.0
SA38_EXP_1	227	213.9049768447876	327.24257469177246	0.0010506761	162.72
SA38_EXP_1	228	671.6257095336914	349.7497272491455	0.09524901	163.44
SA38_EXP_1	229	671.6981887817383	350.9564781188965	0.07498832	164.16
SA38_EXP_1	230	669.5267677307129	349.1257953643799	0.005640804	164.88
SA38_EXP_1	231	670.0602531433105	350.158109664917	0.0054445965	165.6
SA38_EXP_1	232	401.9818305969238	48.670878410339355	0.020094875	166.32
SA38_EXP_1	233	668.8061714172363	343.1198501586914	0.0013336734	167.04
SA38_EXP_1	234	668.4296131134033	350.8850955963135	0.0017255602	167.76
SA38_EXP_1	235	194.70114707946777	294.2801284790039	0.0010237177	168.48
SA38_EXP_1	236	669.1444396972656	349.4432830810547	0.0016962433	169.2
SA38_EXP_1	237	670.8347320556641	349.0158462524414	0.0074223345	169.92
SA38_EXP_1	238	670.8771705627441	344.9077033996582	0.0043726065	170.64
SA38_EXP_1	239	458.4554195404053	67.85583972930908	0.00069947646	171.36
SA38_EXP_1	240	199.27446842193604	81.58945798873901	0.0011677325	172.08
SA38_EXP_1	241	669.6457862854004	354.11333084106445	0.003952808	172.8
SA38_EXP_1	242	674.9789237976074	352.52140045166016	0.10051724	173.52
SA38_EXP_1	243	670.5417633056641	350.70791244506836	0.0978595	174.24
SA38_EXP_1	244	670.7564830780029	350.78304290771484	0.04478538	174.96
SA38_EXP_1	245	670.8266258239746	351.9778347015381	0.043817896	175.68
SA38_EXP_1	246	670.3074932098389	349.3037796020508	0.0059380457	176.4
SA38_EXP_1	247	671.4057922363281	352.670373916626	0.01844066	177.12
SA38_EXP_1	248	671.579122543335	352.13109970092773	0.053904537	177.84
SA38_EXP_1	249	675.4860401153564	352.7805519104004	0.048008375	178.56
SA38_EXP_1	250	670.2855110168457	349.4506072998047	0.0337987	179.28
SA38_EXP_1	251	670.6881523132324	350.74270248413086	0.029801654	180.0
SA38_EXP_1	252	668.8560485839844	351.77550315856934	0.005983551	180.72
SA38_EXP_1	253	387.0145320892334	40.91558218002319	0.003381758	181.44
SA38_EXP_1	254	387.1246337890625	40.15966057777405	0.0020536303	182.16
SA38_EXP_1	255	670.1903343200684	349.4828510284424	0.027465627	182.88
SA38_EXP_1	256	668.4041976928711	349.03146743774414	0.002094224	183.6
SA38_EXP_1	257	669.1650390625	344.0233612060547	0.0014198391	184.32
SA38_EXP_1	258	210.79156398773193	329.40725326538086	0.0010965832	185.04
SA38_EXP_1	259	669.1065311431885	348.51685523986816	0.0014984844	185.76
SA38_EXP_1	260	669.3343162536621	351.85020446777344	0.0019480305	186.48
SA38_EXP_1	261	671.8111991882324	355.2762508392334	0.034494054	187.2
SA38_EXP_1	262	671.3278293609619	347.62813568115234	0.050924085	187.92
SA38_EXP_1	263	669.8825359344482	350.650691986084	0.0048913253	188.64
SA38_EXP_1	264	670.3840255737305	347.5327777862549	0.0057162726	189.36
SA38_EXP_1	265	669.8671817779541	348.00084114074707	0.0072748167	190.08
SA38_EXP_1	266	676.0917663574219	351.8913459777832	0.002258966	190.8
SA38_EXP_1	267	671.4226245880127	346.1473274230957	0.017542949	191.52
SA38_EXP_1	268	670.1735496520996	349.13354873657227	0.0090294555	192.24
SA38_EXP_1	269	670.8839416503906	352.13916778564453	0.035021193	192.96
SA38_EXP_1	270	671.0072994232178	346.0213851928711	0.0031122628	193.68
SA38_EXP_1	271	671.6926574707031	351.98163986206055	0.021413937	194.4
SA38_EXP_1	272	669.5274829864502	343.3294486999512	0.003417971	195.12
SA38_EXP_1	273	670.7180500030518	345.910120010376	0.0012625332	195.84
SA38_EXP_1	274	669.660234451294	342.8194999694824	0.002447868	196.56
SA38_EXP_1	275	669.5174694061279	351.4157295227051	0.0059800353	197.28
SA38_EXP_1	276	671.3386058807373	352.3523139953613	0.34083942	198.0
SA38_EXP_1	277	668.9109802246094	351.7701816558838	0.004403559	198.72
SA38_EXP_1	278	194.2544460296631	293.61928939819336	0.000996999	199.44
SA38_EXP_1	279	670.1696395874023	349.15552139282227	0.02340357	200.16
SA38_EXP_1	280	670.7410335540771	346.0550880432129	0.022982156	200.88
SA38_EXP_1	281	669.3920135498047	349.068660736084	0.0036979953	201.6
SA38_EXP_1	282	668.8724994659424	350.70719718933105	0.00085718767	202.32
SA38_EXP_1	283	668.2411193847656	349.32844161987305	0.0012478323	203.04
SA38_EXP_1	284	392.51623153686523	42.182021141052246	0.0037893727	203.76
SA38_EXP_1	285	669.013500213623	344.9015235900879	0.0044947984	204.48
SA38_EXP_1	286	670.7756042480469	349.2693042755127	0.030304458	205.2
SA38_EXP_1	287	669.9991226196289	346.03803634643555	0.013177913	205.92
SA38_EXP_1	288	670.318078994751	349.11088943481445	0.036936007	206.64
SA38_EXP_1	289	674.4002342224121	347.9378128051758	0.13683598	207.36
SA38_EXP_1	290	382.5056791305542	40.47621130943298	0.003986246	208.08
SA38_EXP_1	291	388.46702575683594	41.693047285079956	0.0036222567	208.8
SA38_EXP_1	292	667.7211761474609	344.8245620727539	0.0012735872	209.52
SA38_EXP_1	293	460.8804225921631	66.95648431777954	0.001175976	210.24
SA38_EXP_1	294	669.1411972045898	346.89708709716797	0.007759442	210.96
SA38_EXP_1	295	670.90163230896	345.9693145751953	0.020292573	211.68
SA38_EXP_1	296	671.5224266052246	349.7145652770996	0.05574745	212.4
SA38_EXP_1	297	670.7452774047852	343.7544822692871	0.0038075964	213.12
SA38_EXP_1	298	669.1978454589844	348.0988883972168	0.0009675988	213.84
SA38_EXP_1	299	676.1263370513916	349.1766357421875	0.007667492	214.56
SA38_EXP_1	300	400.09450912475586	39.577428102493286	0.0018026653	215.28
SA38_EXP_1	301	385.9168767929077	40.089755058288574	0.0022356256	216.0
SA38_EXP_1	302	669.202995300293	348.8225841522217	0.0028117625	216.72
SA38_EXP_1	303	670.5629825592041	351.6972255706787	0.0062253443	217.44
SA38_EXP_1	304	670.5278396606445	351.0113525390625	0.059773564	218.16
SA38_EXP_1	305	671.7615127563477	351.63557052612305	0.099045195	218.88
SA38_EXP_1	306	668.7347412109375	350.33738136291504	0.012509624	219.6
SA38_EXP_1	307	669.1708564758301	347.3715019226074	0.0019179573	220.32
SA38_EXP_1	308	670.5270290374756	348.7873649597168	0.011370887	221.04
SA38_EXP_1	309	669.8230743408203	350.9087562561035	0.005154495	221.76
SA38_EXP_1	310	668.6307430267334	349.88797187805176	0.004492353	222.48
SA38_EXP_1	311	674.6471405029297	344.5143127441406	0.041737393	223.2
SA38_EXP_1	312	669.9089050292969	352.32839584350586	0.018067367	223.92
SA38_EXP_1	313	670.1536178588867	354.0541648864746	0.03534655	224.64
SA38_EXP_1	314	669.8134422302246	349.8518371582031	0.009887093	225.36
SA38_EXP_1	315	669.9810028076172	346.48884773254395	0.011165368	226.08
SA38_EXP_1	316	669.5718765258789	343.3806610107422	0.006548589	226.8
SA38_EXP_1	317	668.3823108673096	347.7165985107422	0.0016166237	227.52
SA38_EXP_1	318	204.5525312423706	320.0017833709717	0.00073913886	228.24
SA38_EXP_1	319	185.18049716949463	230.71240425109863	0.0008322289	228.96
SA38_EXP_1	320	672.1195220947266	349.45444107055664	0.013500029	229.68
SA38_EXP_1	321	670.9395885467529	339.2379856109619	0.0040205875	230.4
SA38_EXP_1	322	670.0198173522949	351.0889720916748	0.039227255	231.12
SA38_EXP_1	323	670.661211013794	347.94055938720703	0.0062152105	231.84
SA38_EXP_1	324	669.6744441986084	347.7524757385254	0.003949565	232.56
SA38_EXP_1	325	671.1954116821289	348.9811706542969	0.056520388	233.28
SA38_EXP_1	326	668.505859375	341.23738288879395	0.0013521817	234.0
SA38_EXP_1	327	671.0711479187012	348.0731391906738	0.011430644	234.72
SA38_EXP_1	328	670.8856105804443	347.9601860046387	0.004632134	235.44
SA38_EXP_1	329	669.9376106262207	347.0715522766113	0.007676201	236.16
SA38_EXP_1	330	676.4612197875977	351.52782440185547	0.003608256	236.88
SA38_EXP_1	331	669.9594497680664	334.3524169921875	0.00255407	237.6
SA38_EXP_1	332	428.4921169281006	46.4650297164917	0.0032325967	238.32
SA38_EXP_1	333	669.9193000793457	348.26050758361816	0.0032053785	239.04
SA38_EXP_1	334	670.021915435791	352.9970169067383	0.015741602	239.76
SA38_EXP_1	335	669.5478439331055	353.411808013916	0.010111823	240.48
SA38_EXP_1	336	670.9980010986328	352.4198913574219	0.010028221	241.2
SA38_EXP_1	337	669.0354347229004	346.1030960083008	0.003460658	241.92
SA38_EXP_1	338	671.0155963897705	341.6703414916992	0.004251031	242.64
SA38_EXP_1	339	670.0349807739258	343.5787010192871	0.005850795	243.36
SA38_EXP_1	340	670.8575248718262	347.61500358581543	0.024942424	244.08
SA38_EXP_1	341	668.9923286437988	348.1193733215332	0.0045955274	244.8
SA38_EXP_1	342	669.6398735046387	347.01759338378906	0.0091548655	245.52
SA38_EXP_1	343	675.2248764038086	347.3715591430664	0.014226811	246.24
SA38_EXP_1	344	669.5528030395508	349.1806411743164	0.004643241	246.96
SA38_EXP_1	345	669.1062927246094	348.6532974243164	0.0038058353	247.68
SA38_EXP_1	346	668.9062118530273	351.7478084564209	0.004923158	248.4
SA38_EXP_1	347	668.9677715301514	347.09858894348145	0.0024494263	249.12
SA38_EXP_1	348	676.9832611083984	381.01266860961914	0.003600863	249.84
SA38_EXP_1	349	672.2447395324707	353.2819175720215	0.097207166	250.56
SA38_EXP_1	350	670.2763080596924	173.09306144714355	0.0009462103	251.28
SA38_EXP_1	351	211.8835687637329	326.6751480102539	0.0010454092	252.0
SA38_EXP_1	352	667.3008918762207	353.2650089263916	0.00074036303	252.72
SA38_EXP_1	353	668.9644813537598	343.71545791625977	0.003935661	253.44
SA38_EXP_1	354	211.6265058517456	328.24424743652344	0.0012407913	254.16
SA38_EXP_1	355	191.6114330291748	288.1462097167969	0.0010027781	254.88
SA38_EXP_1	356	669.6828842163086	347.6407814025879	0.0040762564	255.6
SA38_EXP_1	357	669.218635559082	345.5177879333496	0.0022335334	256.32
SA38_EXP_1	358	669.459342956543	345.9583854675293	0.0023848396	257.04
SA38_EXP_1	359	671.7530727386475	352.0755100250244	0.03514972	257.76
SA38_EXP_1	360	669.5523738861084	349.7311305999756	0.010220017	258.48
SA38_EXP_1	361	667.7145481109619	358.96345138549805	0.0008739288	259.2
SA38_EXP_1	362	194.6277141571045	294.87104415893555	0.0010176896	259.92
SA38_EXP_1	363	668.8563346862793	351.8422508239746	0.0023686555	260.64
SA38_EXP_1	364	459.71789360046387	68.23128461837769	0.0012563242	261.36
SA38_EXP_1	365	671.4206695556641	349.9836730957031	0.009142279	262.08
SA38_EXP_1	366	672.0560073852539	350.87791442871094	0.02824341	262.8
SA38_EXP_1	367	669.9944496154785	344.77060317993164	0.01128553	263.52
SA38_EXP_1	368	670.1955795288086	350.1043510437012	0.006612347	264.24
SA38_EXP_1	369	670.923376083374	350.80867767333984	0.016085554	264.96
SA38_EXP_1	370	669.9105739593506	343.0532455444336	0.009520031	265.68
SA38_EXP_1	371	671.9545364379883	350.4319953918457	0.034791328	266.4
SA38_EXP_1	372	671.3665962219238	347.55374908447266	0.016781477	267.12
SA38_EXP_1	373	667.988920211792	350.04429817199707	0.0008939446	267.84
SA38_EXP_1	374	669.4109916687012	346.46281242370605	0.0015037702	268.56
SA38_EXP_1	375	669.3642616271973	350.6806182861328	0.008199892	269.28
SA38_EXP_1	376	669.875955581665	349.4391059875488	0.025815437	270.0
SA38_EXP_1	377	670.3173160552979	349.73682403564453	0.022323871	270.72
SA38_EXP_1	378	668.2291030883789	349.80162620544434	0.0021369723	271.44
SA38_EXP_1	379	669.5293426513672	348.21664810180664	0.006182094	272.16
SA38_EXP_1	380	669.342041015625	340.8006477355957	0.004663843	272.88
SA38_EXP_1	381	669.704532623291	348.7001609802246	0.008805697	273.6
SA38_EXP_1	382	213.16053867340088	326.86906814575195	0.0012898226	274.32
SA38_EXP_1	383	387.76936531066895	38.69664430618286	0.0008191203	275.04
SA38_EXP_1	384	669.0129280090332	353.07952880859375	0.0034646892	275.76
SA38_EXP_1	385	668.5967922210693	349.625244140625	0.001848463	276.48
SA38_EXP_1	386	668.7456130981445	351.6232681274414	0.009190784	277.2
SA38_EXP_1	387	668.9671516418457	352.0236110687256	0.0060303006	277.92
SA38_EXP_1	388	670.6296920776367	350.5228328704834	0.052892283	278.64
SA38_EXP_1	389	378.017520904541	40.64299821853638	0.0015970235	279.36
SA38_EXP_1	390	673.6966609954834	354.29975509643555	0.20739812	280.08
SA38_EXP_1	391	387.4673366546631	39.21762228012085	0.0021981795	280.8
SA38_EXP_1	392	668.7534332275391	351.1069393157959	0.0076021273	281.52
SA38_EXP_1	393	386.38548851013184	39.11494016647339	0.0019598596	282.24
SA38_EXP_1	394	670.0299263000488	347.69153594970703	0.003398955	282.96
SA38_EXP_1	395	671.3401794433594	349.6013832092285	0.06872894	283.68
SA38_EXP_1	396	670.4402923583984	348.7874221801758	0.021579964	284.4
SA38_EXP_1	397	669.5339202880859	347.1885681152344	0.004547502	285.12
SA38_EXP_1	398	668.7843322753906	349.10167694091797	0.0015443321	285.84
SA38_EXP_1	399	668.6191558837891	344.53906059265137	0.0030893867	286.56
SA38_EXP_1	400	669.3273544311523	351.39822006225586	0.0046166135	287.28
SA38_EXP_1	401	670.0632572174072	349.54004287719727	0.016083032	288.0
SA38_EXP_1	402	671.5175628662109	352.8747367858887	0.30257937	288.72
SA38_EXP_1	403	669.8161125183105	350.504150390625	0.02348629	289.44
SA38_EXP_1	404	675.2334594726562	354.4222640991211	0.064596936	290.16
SA38_EXP_1	405	669.5618629455566	353.0607032775879	0.0084391525	290.88
SA38_EXP_1	406	675.5885124206543	349.4237995147705	0.009747033	291.6
SA38_EXP_1	407	670.174503326416	353.26626777648926	0.016614722	292.32
SA38_EXP_1	408	669.8797225952148	352.45960235595703	0.014707564	293.04
SA38_EXP_1	409	671.0311889648438	350.2510070800781	0.041247316	293.76
SA38_EXP_1	410	668.699312210083	349.53088760375977	0.0032122172	294.48
SA38_EXP_1	411	676.607608795166	352.9453182220459	0.0041833147	295.2
SA38_EXP_1	412	667.8783893585205	352.0524787902832	0.004356597	295.92
SA38_EXP_1	413	671.4141368865967	351.1976623535156	0.023968956	296.64
SA38_EXP_1	414	670.0839519500732	346.7721748352051	0.003498408	297.36
SA38_EXP_1	415	670.9418296813965	347.9817008972168	0.014470888	298.08
SA38_EXP_1	416	670.036792755127	343.0240058898926	0.0014155208	298.8
SA38_EXP_1	417	667.3977375030518	342.7173614501953	0.0014810171	299.52
SA38_EXP_1	418	670.5142021179199	349.9570369720459	0.01123358	300.24
SA38_EXP_1	419	671.2302207946777	350.7563781738281	0.029316008	300.96
SA38_EXP_1	420	669.3868637084961	349.1009330749512	0.004538363	301.68
SA38_EXP_1	421	668.6602592468262	349.9302864074707	0.0029580968	302.4
SA38_EXP_1	422	672.2500324249268	354.5083808898926	0.10150307	303.12
SA38_EXP_1	423	671.6527938842773	354.6631050109863	0.07662754	303.84
SA38_EXP_1	424	676.0681629180908	353.4247398376465	0.031373553	304.56
SA38_EXP_1	425	672.0952987670898	352.5058650970459	0.06036356	305.28
SA38_EXP_1	426	670.1568603515625	350.051851272583	0.0043795994	306.0
SA38_EXP_1	427	669.1576957702637	349.3730163574219	0.0017645326	306.72
SA38_EXP_1	428	670.438289642334	352.54849433898926	0.00951763	307.44
SA38_EXP_1	429	670.6390380859375	349.918270111084	0.0059456164	308.16
SA38_EXP_1	430	670.3158855438232	351.2504196166992	0.012840669	308.88
SA38_EXP_1	431	670.6586837768555	352.29286193847656	0.2985283	309.6
SA38_EXP_1	432	671.340274810791	351.61611557006836	0.30937272	310.32
SA38_EXP_1	433	668.6396598815918	352.80272483825684	0.007727984	311.04
SA38_EXP_1	434	669.7115421295166	350.4144287109375	0.017834986	311.76
SA38_EXP_1	435	674.6365070343018	352.0509338378906	0.048772693	312.48
SA38_EXP_1	436	204.529070854187	323.05795669555664	0.0009953475	313.2
SA38_EXP_1	437	401.5575885772705	40.19588828086853	0.0059909155	313.92
SA38_EXP_1	438	218.08784008026123	294.3673324584961	0.00084863364	314.64
SA38_EXP_1	439	669.7835922241211	351.1145782470703	0.00550318	315.36
SA38_EXP_1	440	669.6810722351074	351.95013999938965	0.013096324	316.08
SA38_EXP_1	441	669.8648452758789	347.8017997741699	0.0019124282	316.8
SA38_EXP_1	442	401.4275074005127	45.042622089385986	0.0038722944	317.52
SA38_EXP_1	443	670.6204414367676	349.1663360595703	0.026848419	318.24
SA38_EXP_1	444	191.02766513824463	289.08602714538574	0.0006841022	318.96
SA38_EXP_1	445	406.8734645843506	43.23820352554321	0.0009044528	319.68
SA38_EXP_1	446	669.7891235351562	345.6485652923584	0.010168352	320.4
SA38_EXP_1	447	670.8388328552246	351.24186515808105	0.036149163	321.12
SA38_EXP_1	448	671.5842247009277	352.4391746520996	0.08942281	321.84
SA38_EXP_1	449	668.9372062683105	352.45067596435547	0.0028138221	322.56
SA38_EXP_1	450	206.8291187286377	321.3408851623535	0.00066726806	323.28
SA38_EXP_1	451	670.0249195098877	348.4174346923828	0.005444132	324.0
SA38_EXP_1	452	671.1857795715332	345.9467124938965	0.012038066	324.72
SA38_EXP_1	453	668.8544750213623	345.5115222930908	0.0013591528	325.44
SA38_EXP_1	454	668.4531688690186	348.3743476867676	0.002029247	326.16
SA38_EXP_1	455	672.128963470459	348.40624809265137	0.053323455	326.88
SA38_EXP_1	456	670.8556175231934	346.74705505371094	0.00654271	327.6
SA38_EXP_1	457	669.8894500732422	347.32555389404297	0.008039113	328.32
SA38_EXP_1	458	669.5508003234863	351.679630279541	0.0049437126	329.04
SA38_EXP_1	459	669.8093414306641	344.44908142089844	0.0039288444	329.76
SA38_EXP_1	460	671.2390899658203	353.51099967956543	0.07282724	330.48
SA38_EXP_1	461	669.9067115783691	345.37914276123047	0.0073868087	331.2
SA38_EXP_1	462	668.6392784118652	349.60973739624023	0.0016144087	331.92
SA38_EXP_1	463	670.0138568878174	347.2455596923828	0.02440317	332.64
SA38_EXP_1	464	672.3140239715576	350.6246566772461	0.07132423	333.36
SA38_EXP_1	465	670.1821327209473	346.29329681396484	0.008194898	334.08
SA38_EXP_1	466	669.8384284973145	344.6748161315918	0.030424833	334.8
SA38_EXP_1	467	671.0980415344238	349.7995376586914	0.031535055	335.52
SA38_EXP_1	468	669.8369979858398	352.03393936157227	0.14213648	336.24
SA38_EXP_1	469	670.0552463531494	351.3208866119385	0.015042234	336.96
SA38_EXP_1	470	670.1594352722168	349.6259307861328	0.007369728	337.68
SA38_EXP_1	471	670.0854778289795	343.7292766571045	0.006706324	338.4
SA38_EXP_1	472	102.98559665679932	66.46513223648071	0.0015604495	339.12
SA38_EXP_1	473	194.3670630455017	295.13986587524414	0.0010574543	339.84
SA38_EXP_1	474	671.5681552886963	352.25481033325195	0.04559906	340.56
SA38_EXP_1	475	673.5195159912109	350.7886219024658	0.052314125	341.28
SA38_EXP_1	476	387.25571632385254	40.35777568817139	0.004992473	342.0
SA38_EXP_1	477	668.2765483856201	346.87365531921387	0.0023553697	342.72
SA38_EXP_1	478	670.9480285644531	349.65436935424805	0.023028444	343.44
SA38_EXP_1	479	385.004186630249	42.37784028053284	0.008830229	344.16
SA38_EXP_1	480	670.7461357116699	350.27689933776855	0.12000614	344.88
SA38_EXP_1	481	671.9799041748047	352.0396614074707	0.057531737	345.6
SA38_EXP_1	482	671.9540596008301	350.1327896118164	0.064112365	346.32
SA38_EXP_1	483	670.4629898071289	349.61995124816895	0.019934615	347.04
SA38_EXP_1	484	669.7714805603027	349.0382766723633	0.08758369	347.76
SA38_EXP_1	485	669.0472602844238	348.64723205566406	0.007949647	348.48
SA38_EXP_1	486	669.5697784423828	347.88482666015625	0.0016722771	349.2
SA38_EXP_1	487	671.0890769958496	347.958984375	0.015028364	349.92
SA38_EXP_1	488	669.6674346923828	344.35378074645996	0.00498149	350.64
SA38_EXP_1	489	670.8317756652832	347.48499870300293	0.14284305	351.36
SA38_EXP_1	490	669.5584297180176	346.63970947265625	0.007079482	352.08
SA38_EXP_1	491	670.3083992004395	348.9682388305664	0.01706754	352.8
SA38_EXP_1	492	668.531608581543	348.8621234893799	0.003244051	353.52
SA38_EXP_1	493	669.8190212249756	350.17810821533203	0.016448207	354.24
SA38_EXP_1	494	670.9686279296875	349.26361083984375	0.11660335	354.96
SA38_EXP_1	495	670.608377456665	349.1556930541992	0.046657655	355.68
SA38_EXP_1	496	670.1431274414062	347.19852447509766	0.034847762	356.4
SA38_EXP_1	497	669.9519157409668	338.8619041442871	0.0019426153	357.12
SA38_EXP_1	498	670.0920104980469	350.3085994720459	0.011367549	357.84
SA38_EXP_1	499	671.2392807006836	353.4829616546631	0.19071922	358.56
SA38_EXP_1	500	671.3970184326172	352.974214553833	0.03903426	359.28
SA38_EXP_1	501	669.7283744812012	351.1255073547363	0.017609602	360.0
SA38_EXP_1	502	668.6697959899902	351.34480476379395	0.005261062	360.72
SA38_EXP_1	503	675.0161170959473	348.15479278564453	0.08326749	361.44
SA38_EXP_1	504	671.4507102966309	349.3132209777832	0.10588324	362.16
SA38_EXP_1	505	669.6136951446533	347.46877670288086	0.0010079709	362.88
SA38_EXP_1	506	400.9757995605469	50.615540742874146	0.009157505	363.6
SA38_EXP_1	507	668.0269718170166	348.3456516265869	0.0015180787	364.32
SA38_EXP_1	508	670.4972267150879	350.002498626709	0.026997464	365.04
SA38_EXP_1	509	671.2764739990234	341.7212677001953	0.036991395	365.76
SA38_EXP_1	510	224.49002265930176	296.40143394470215	0.0008237765	366.48
SA38_EXP_1	511	668.5107231140137	343.055362701416	0.0010383505	367.2
SA38_EXP_1	512	669.0187454223633	350.8856391906738	0.004485147	367.92
SA38_EXP_1	513	229.19013500213623	294.2556667327881	0.0008453489	368.64
SA38_EXP_1	514	676.4551162719727	351.23748779296875	0.0073951064	369.36
SA38_EXP_1	515	669.9179649353027	349.07827377319336	0.0038163138	370.08
SA38_EXP_1	516	675.7707595825195	349.9555778503418	0.08575312	370.8
SA38_EXP_1	517	668.8272476196289	343.7505340576172	0.0018978392	371.52
SA38_EXP_1	518	670.0507640838623	347.3626899719238	0.004616846	372.24
SA38_EXP_1	519	670.4300880432129	352.38853454589844	0.014610678	372.96
SA38_EXP_1	520	675.6729125976562	351.9606399536133	0.013266764	373.68
SA38_EXP_1	521	668.830394744873	351.6720771789551	0.004250379	374.4
SA38_EXP_1	522	669.0229892730713	351.9533443450928	0.004755692	375.12
SA38_EXP_1	523	671.3974952697754	351.49083137512207	0.030706372	375.84
SA38_EXP_1	524	669.6947574615479	352.77013778686523	0.011209413	376.56
SA38_EXP_1	525	675.5050182342529	352.0660972595215	0.06288269	377.28
SA38_EXP_1	526	669.8343276977539	346.66934967041016	0.00479796	378.0
SA38_EXP_1	527	214.7758960723877	329.0427589416504	0.0009792396	378.72
SA38_EXP_1	528	668.4470176696777	350.51891326904297	0.0032663203	379.44
SA38_EXP_1	529	668.8838005065918	350.031795501709	0.011952784	380.16
SA38_EXP_1	530	671.6545104980469	351.9631862640381	0.12915316	380.88
SA38_EXP_1	531	670.2966690063477	346.29329681396484	0.02111691	381.6
SA38_EXP_1	532	670.3373432159424	349.6120262145996	0.01572563	382.32
SA38_EXP_1	533	668.5305118560791	345.53189277648926	0.0034736453	383.04
SA38_EXP_1	534	667.6514625549316	349.0608215332031	0.0017729789	383.76
SA38_EXP_1	535	668.9423084259033	352.7160930633545	0.0070507703	384.48
SA38_EXP_1	536	671.9095230102539	351.7954444885254	0.17480843	385.2
SA38_EXP_1	537	668.0112838745117	342.5771141052246	0.001284579	385.92
SA38_EXP_1	538	669.2674160003662	348.80699157714844	0.0104423715	386.64
SA38_EXP_1	539	671.6681480407715	355.4787826538086	0.08630245	387.36
SA38_EXP_1	540	672.4052429199219	351.87792778015137	0.096805535	388.08
SA38_EXP_1	541	668.7171936035156	338.65516662597656	0.0016661873	388.8
SA38_EXP_1	542	228.18517684936523	327.2815704345703	0.0012325442	389.52
SA38_EXP_1	543	675.0910758972168	351.6900157928467	0.18312381	390.24
SA38_EXP_1	544	670.690107345581	345.5834484100342	0.009131999	390.96
SA38_EXP_1	545	672.0290660858154	354.62533950805664	0.17621322	391.68
SA38_EXP_1	546	671.6423988342285	355.99308013916016	0.020436188	392.4
SA38_EXP_1	547	668.7519550323486	349.4765567779541	0.001967064	393.12
SA38_EXP_1	548	671.2980270385742	350.02344131469727	0.047352992	393.84
SA38_EXP_1	549	670.4508781433105	350.90166091918945	0.03866804	394.56
SA38_EXP_1	550	670.1373100280762	343.7930488586426	0.0017332911	395.28
SA38_EXP_1	551	668.9731597900391	350.64125061035156	0.0027016604	396.0
SA38_EXP_1	552	193.18264722824097	291.3824272155762	0.000852489	396.72
SA38_EXP_1	553	670.4820156097412	351.2701892852783	0.019960623	397.44
SA38_EXP_1	554	669.5771217346191	348.52094650268555	0.0037698166	398.16
SA38_EXP_1	555	668.2723045349121	349.1480827331543	0.0013041352	398.88
SA38_EXP_1	556	669.8820114135742	350.7036781311035	0.005062872	399.6
SA38_EXP_1	557	670.8287239074707	351.2135982513428	0.005615665	400.32
SA38_EXP_1	558	195.64688205718994	295.0913715362549	0.0008947788	401.04
SA38_EXP_1	559	671.2984085083008	345.6049346923828	0.017046835	401.76
SA38_EXP_1	560	671.2894916534424	348.8949394226074	0.1367859	402.48
SA38_EXP_1	561	669.3580627441406	349.5227909088135	0.010835816	403.2
SA38_EXP_1	562	668.5007095336914	348.0483341217041	0.0015095221	403.92
SA38_EXP_1	563	668.9370155334473	350.4103660583496	0.0037581373	404.64
SA38_EXP_1	564	667.3430919647217	350.4798889160156	0.00085935084	405.36
SA38_EXP_1	565	388.1739616394043	42.66224384307861	0.002419919	406.08
SA38_EXP_1	566	670.290470123291	350.0086784362793	0.014187437	406.8
SA38_EXP_1	567	670.4638957977295	350.3451919555664	0.027108839	407.52
SA38_EXP_1	568	669.6914672851562	345.49818992614746	0.005939588	408.24
SA38_EXP_1	569	220.67348957061768	291.86768531799316	0.0008224714	408.96
SA38_EXP_1	570	668.2885646820068	347.3656368255615	0.0026119456	409.68
SA38_EXP_1	571	670.0322151184082	348.131160736084	0.004540824	410.4
SA38_EXP_1	572	670.955753326416	351.9319438934326	0.02768682	411.12
SA38_EXP_1	573	670.0563430786133	352.7139472961426	0.028419426	411.84
SA38_EXP_1	574	669.602108001709	349.4195365905762	0.035287075	412.56
SA38_EXP_1	575	670.1101303100586	347.9347229003906	0.0101049775	413.28
SA38_EXP_1	576	671.0028171539307	348.30448150634766	0.02025041	414.0
SA38_EXP_1	577	668.2665348052979	344.86684799194336	0.001873843	414.72
SA38_EXP_1	578	670.6762313842773	347.9621887207031	0.023179395	415.44
SA38_EXP_1	579	669.8686599731445	347.6571464538574	0.014519639	416.16
SA38_EXP_1	580	667.8935050964355	341.575984954834	0.0012039102	416.88
SA38_EXP_1	581	668.7045574188232	344.1479301452637	0.0021026186	417.6
SA38_EXP_1	582	674.044942855835	351.65639877319336	0.05638897	418.32
SA38_EXP_1	583	674.6939659118652	348.1431198120117	0.029512279	419.04
SA38_EXP_1	584	675.2335548400879	349.84851837158203	0.11481936	419.76
SA38_EXP_1	585	668.3652877807617	351.4980125427246	0.001308491	420.48
SA38_EXP_1	586	668.487548828125	350.7704830169678	0.0013290814	421.2
SA38_EXP_1	587	671.5403079986572	350.06160736083984	0.045118168	421.92
SA38_EXP_1	588	669.0072536468506	351.1403560638428	0.0067354157	422.64
SA38_EXP_1	589	670.8985328674316	351.7376518249512	0.10415227	423.36
SA38_EXP_1	590	670.5700874328613	353.3233165740967	0.057986997	424.08
SA38_EXP_1	591	669.3960666656494	352.3267078399658	0.007626582	424.8
SA38_EXP_1	592	670.923376083374	349.06877517700195	0.009110981	425.52
SA38_EXP_1	593	669.021463394165	348.4668445587158	0.0036697637	426.24
SA38_EXP_1	594	671.5238571166992	347.9283142089844	0.04565616	426.96
SA38_EXP_1	595	674.6945381164551	352.14237213134766	0.14896978	427.68
SA38_EXP_1	596	669.1029071807861	348.8372611999512	0.0038204328	428.4
SA38_EXP_1	597	670.4062461853027	352.7355766296387	0.011988868	429.12
SA38_EXP_1	598	670.6394195556641	346.28299713134766	0.009095084	429.84
SA38_EXP_1	599	670.6425189971924	348.90289306640625	0.020276139	430.56
SA38_EXP_1	600	671.4829444885254	347.57314682006836	0.22468686	431.28
SA38_EXP_1	601	674.756908416748	350.7582664489746	0.08522629	432.0
SA38_EXP_1	602	671.7155456542969	350.9997081756592	0.01675675	432.72
SA38_EXP_1	603	400.04539489746094	40.958054065704346	0.006752571	433.44
SA38_EXP_1	604	669.7538375854492	347.32309341430664	0.006128285	434.16
SA38_EXP_1	605	672.0222473144531	352.5622844696045	0.022932455	434.88
SA38_EXP_1	606	671.2431907653809	350.3930854797363	0.013115962	435.6
SA38_EXP_1	607	671.1178779602051	350.04698753356934	0.033243675	436.32
SA38_EXP_1	608	675.9500503540039	353.32079887390137	0.023525232	437.04
SA38_EXP_1	609	671.0495948791504	346.66500091552734	0.00623632	437.76
SA38_EXP_1	610	670.5533504486084	348.37703704833984	0.016548576	438.48
SA38_EXP_1	611	671.3150978088379	351.8601608276367	0.041004162	439.2
SA38_EXP_1	612	670.2554702758789	349.63929176330566	0.009466396	439.92
SA38_EXP_1	613	671.6561794281006	350.8051872253418	0.040102143	440.64
SA38_EXP_1	614	668.5081481933594	350.3454780578613	0.006340388	441.36
SA38_EXP_1	615	669.5802688598633	350.5209159851074	0.006219907	442.08
SA38_EXP_1	616	670.257043838501	350.3993225097656	0.007652056	442.8
SA38_EXP_1	617	669.081974029541	348.2943820953369	0.0035950372	443.52
SA38_EXP_1	618	670.1806545257568	349.5930290222168	0.011259978	444.24
SA38_EXP_1	619	668.8305377960205	351.63814544677734	0.0023197345	444.96
SA38_EXP_1	620	676.0415077209473	353.212366104126	0.010072841	445.68
SA38_EXP_1	621	668.7763214111328	346.5743064880371	0.0020256583	446.4
SA38_EXP_1	622	675.1293182373047	353.5615539550781	0.16277014	447.12
SA38_EXP_1	623	669.9719905853271	348.74267578125	0.008086709	447.84
SA38_EXP_1	624	400.7826805114746	41.09955668449402	0.007299159	448.56
SA38_EXP_1	625	668.732500076294	350.0950241088867	0.0055969744	449.28
SA38_EXP_1	626	192.87246465682983	293.7424850463867	0.000891052	450.0
SA38_EXP_1	627	670.3891754150391	343.39107513427734	0.0055374303	450.72
SA38_EXP_1	628	383.9955806732178	39.67482805252075	0.002675837	451.44
SA38_EXP_1	629	671.408748626709	345.7785415649414	0.016651558	452.16
SA38_EXP_1	630	222.56183624267578	329.98703956604004	0.0012591766	452.88
SA38_EXP_1	631	670.3227043151855	351.7455196380615	0.014961401	453.6
SA38_EXP_1	632	672.0869064331055	351.7147922515869	0.02285154	454.32
SA38_EXP_1	633	669.8594570159912	348.6518383026123	0.0047809407	455.04
SA38_EXP_1	634	668.9317226409912	346.556396484375	0.003733953	455.76
SA38_EXP_1	635	668.9515113830566	344.1357135772705	0.0015663458	456.48
SA38_EXP_1	636	668.0270195007324	344.54429626464844	0.001171708	457.2
SA38_EXP_1	637	669.5425987243652	347.1283435821533	0.003296208	457.92
SA38_EXP_1	638	669.7789192199707	345.183048248291	0.008544755	458.64
SA38_EXP_1	639	669.846248626709	351.59271240234375	0.020904865	459.36
SA38_EXP_1	640	669.6174621582031	351.683406829834	0.0041268463	460.08
SA38_EXP_1	641	671.7581748962402	344.7348976135254	0.012819681	460.8
SA38_EXP_1	642	670.4881191253662	350.1116752624512	0.06003362	461.52
SA38_EXP_1	643	670.2877998352051	349.93809700012207	0.012856738	462.24
SA38_EXP_1	644	669.0921783447266	348.57625007629395	0.007659272	462.96
SA38_EXP_1	645	676.0979175567627	353.1114864349365	0.017140409	463.68
SA38_EXP_1	646	671.2180137634277	350.6884002685547	0.046927165	464.4
SA38_EXP_1	647	668.7525749206543	350.6437397003174	0.049348276	465.12
SA38_EXP_1	648	669.6149826049805	348.9745903015137	0.0037389796	465.84
SA38_EXP_1	649	672.4372863769531	353.3474349975586	0.1301746	466.56
SA38_EXP_1	650	675.7116317749023	347.2404384613037	0.006459106	467.28
SA38_EXP_1	651	670.3648567199707	351.29754066467285	0.048647586	468.0
SA38_EXP_1	652	669.3879127502441	349.2305374145508	0.0039265743	468.72
SA38_EXP_1	653	381.320858001709	43.427395820617676	0.0021317909	469.44
SA38_EXP_1	654	670.9979057312012	349.9899387359619	0.03789686	470.16
SA38_EXP_1	655	669.6677207946777	351.7470359802246	0.02405047	470.88
SA38_EXP_1	656	669.4598197937012	343.85902404785156	0.00940891	471.6
SA38_EXP_1	657	668.7200546264648	349.4039726257324	0.0020163858	472.32
SA38_EXP_1	658	383.4637641906738	41.627047061920166	0.001396068	473.04
SA38_EXP_1	659	670.168924331665	346.596736907959	0.019503107	473.76
SA38_EXP_1	660	669.8792457580566	349.79716300964355	0.012194489	474.48
SA38_EXP_1	661	668.6189651489258	350.8360004425049	0.0026968468	475.2
SA38_EXP_1	662	667.8743839263916	343.50866317749023	0.0013423644	475.92
SA38_EXP_1	663	669.3984985351562	344.1905879974365	0.0041331397	476.64
SA38_EXP_1	664	669.2119598388672	347.0643997192383	0.012592584	477.36
SA38_EXP_1	665	670.4962730407715	346.951904296875	0.016622763	478.08
SA38_EXP_1	666	670.1326370239258	345.616979598999	0.0026488754	478.8
SA38_EXP_1	667	669.1366195678711	347.8413963317871	0.008038452	479.52
SA38_EXP_1	668	669.1096305847168	346.3381862640381	0.013642558	480.24
SA38_EXP_1	669	669.4185256958008	347.19117164611816	0.0076121166	480.96
SA38_EXP_1	670	669.8331832885742	343.0084419250488	0.004830336	481.68
SA38_EXP_1	671	668.6702728271484	345.2467918395996	0.0024248222	482.4
SA38_EXP_1	672	670.2533721923828	344.93350982666016	0.010945089	483.12
SA38_EXP_1	673	227.72400379180908	326.25277519226074	0.0012214129	483.84
SA38_EXP_1	674	670.3413009643555	349.8958969116211	0.038633455	484.56
SA38_EXP_1	675	670.7001209259033	347.2369194030762	0.026974106	485.28
SA38_EXP_1	676	669.663143157959	345.9942626953125	0.0031150496	486.0
SA38_EXP_1	677	671.3300704956055	351.35141372680664	0.07093603	486.72
SA38_EXP_1	678	670.6496238708496	347.64015197753906	0.039337352	487.44
SA38_EXP_1	679	670.8621978759766	352.5033473968506	0.024544748	488.16
SA38_EXP_1	680	669.7870254516602	352.3374938964844	0.031627044	488.88
SA38_EXP_1	681	675.6714820861816	352.6420211791992	0.05672344	489.6
SA38_EXP_1	682	411.35315895080566	43.37347984313965	0.004436342	490.32
SA38_EXP_1	683	668.6819076538086	350.39634704589844	0.005246498	491.04
SA38_EXP_1	684	671.0721492767334	348.6738395690918	0.015355353	491.76
SA38_EXP_1	685	670.3312873840332	354.12549018859863	0.022496758	492.48
SA38_EXP_1	686	671.2508678436279	352.470645904541	0.03421243	493.2
SA38_EXP_1	687	670.6521987915039	351.1530590057373	0.04858345	493.92
SA38_EXP_1	688	228.6379337310791	327.7978706359863	0.0009407655	494.64
SA38_EXP_1	689	671.4835166931152	351.8385314941406	0.03853991	495.36
SA38_EXP_1	690	671.3016033172607	350.98926544189453	0.0630476	496.08
SA38_EXP_1	691	669.244909286499	345.45352935791016	0.009265295	496.8
SA38_EXP_1	692	670.4843521118164	345.80068588256836	0.0075408393	497.52
SA38_EXP_1	693	669.5993900299072	347.4028015136719	0.0037772954	498.24
SA38_EXP_1	694	671.1527824401855	352.24531173706055	0.031467102	498.96
SA38_EXP_1	695	671.8596458435059	339.2560386657715	0.008470356	499.68
SA38_EXP_1	696	214.96477127075195	329.5300483703613	0.0012211547	500.4
SA38_EXP_1	697	397.4095344543457	40.343148708343506	0.0011161169	501.12
SA38_EXP_1	698	229.64000701904297	294.33897972106934	0.00082995923	501.84
SA38_EXP_1	699	328.60352993011475	336.69342041015625	0.22355998	502.56
SA38_EXP_1	700	334.09600257873535	335.1155376434326	0.5833986	503.28
SA38_EXP_1	701	350.80223083496094	346.22875213623047	0.2510574	504.0
SA38_EXP_1	702	379.90565299987793	366.9891357421875	0.9976761	504.72
SA38_EXP_1	703	280.54590225219727	391.81726455688477	0.9993679	505.44
SA38_EXP_1	704	117.1635389328003	337.4345397949219	0.99890566	506.16
SA38_EXP_1	705	90.28269052505493	152.61680603027344	0.9783312	506.88
SA38_EXP_1	706	87.22179532051086	97.85545349121094	0.9981987	507.6
SA38_EXP_1	707	670.5532550811768	350.833683013916	0.042494744	508.32
SA38_EXP_1	708	71.69740200042725	236.94528579711914	0.9962127	509.04
SA38_EXP_1	709	100.0959038734436	360.08517265319824	0.9993113	509.76
SA38_EXP_1	710	98.10953140258789	339.2732620239258	0.99929583	510.48
SA38_EXP_1	711	121.0780143737793	252.86745071411133	0.99829584	511.2
SA38_EXP_1	712	121.82824611663818	242.0123291015625	0.99979943	511.92
SA38_EXP_1	713	105.98949193954468	312.4211883544922	0.9985997	512.64
SA38_EXP_1	714	118.85489225387573	354.28287506103516	0.99972516	513.36
SA38_EXP_1	715	105.2443265914917	262.94660568237305	0.9985858	514.08
SA38_EXP_1	716	111.21399402618408	223.42058658599854	0.994323	514.8
SA38_EXP_1	717	128.0505895614624	218.37395668029785	0.99941397	515.52
SA38_EXP_1	718	144.57716941833496	176.86298847198486	0.99900275	516.24
SA38_EXP_1	719	130.06997108459473	106.37640953063965	0.995827	516.96
SA38_EXP_1	720	112.94795274734497	107.56369113922119	0.9933221	517.68
SA38_EXP_1	721	79.88892197608948	217.07636833190918	0.9917135	518.4
SA38_EXP_1	722	73.10349345207214	315.9950065612793	0.99723035	519.12
SA38_EXP_1	723	82.50507116317749	302.64198303222656	0.9986577	519.84
SA38_EXP_1	724	64.30213451385498	99.43427324295044	0.98441875	520.56
SA38_EXP_1	725	86.02727055549622	76.92624092102051	0.96544147	521.28
SA38_EXP_1	726	95.70000767707825	204.94123935699463	0.9795791	522.0
SA38_EXP_1	727	106.44080638885498	351.1739158630371	0.99972695	522.72
SA38_EXP_1	728	90.38928747177124	282.94898986816406	0.99853635	523.44
SA38_EXP_1	729	95.15237212181091	219.64977264404297	0.994087	524.16
SA38_EXP_1	730	107.23376274108887	283.2190132141113	0.99961865	524.88
SA38_EXP_1	731	105.44686317443848	349.07981872558594	0.9990238	525.6
SA38_EXP_1	732	119.48816776275635	222.38452434539795	0.9989938	526.32
SA38_EXP_1	733	109.34091806411743	272.9604721069336	0.99967647	527.04
SA38_EXP_1	734	99.26009178161621	275.035400390625	0.99879104	527.76
SA38_EXP_1	735	124.85486268997192	209.14549827575684	0.9987552	528.48
SA38_EXP_1	736	98.85796308517456	154.29265022277832	0.9979317	529.2
SA38_EXP_1	737	80.22079467773438	85.45015811920166	0.9919619	529.92
SA38_EXP_1	738	87.03125715255737	104.51727390289307	0.960652	530.64
SA38_EXP_1	739	88.8540267944336	203.04097652435303	0.99743146	531.36
SA38_EXP_1	740	107.75396823883057	342.07706451416016	0.99962246	532.08
SA38_EXP_1	741	50.88082551956177	170.2672004699707	0.6701693	532.8
SA38_EXP_1	742	82.84270167350769	63.747239112854004	0.9709852	533.52
SA38_EXP_1	743	114.94938135147095	210.8349323272705	0.99944836	534.24
SA38_EXP_1	744	107.83796310424805	354.6122932434082	0.99957746	534.96
SA38_EXP_1	745	92.65912175178528	264.0630626678467	0.9972893	535.68
SA38_EXP_1	746	103.86300086975098	236.93902015686035	0.99958235	536.4
SA38_EXP_1	747	87.31271028518677	334.86851692199707	0.99682295	537.12
SA38_EXP_1	748	111.22860908508301	188.03120613098145	0.9993036	537.84
SA38_EXP_1	749	115.71621894836426	64.4293999671936	0.04233072	538.56
SA38_EXP_1	750	83.89099836349487	73.16686391830444	0.9837338	539.28
SA38_EXP_1	751	99.04139637947083	194.02689456939697	0.9990571	540.0
SA38_EXP_1	752	117.99074411392212	355.7046318054199	0.9996177	540.72
SA38_EXP_1	753	108.6714506149292	235.0648069381714	0.9880949	541.44
SA38_EXP_1	754	98.77564907073975	180.84825038909912	0.99795616	542.16
SA38_EXP_1	755	116.53685569763184	70.66279649734497	0.38011765	542.88
SA38_EXP_1	756	84.65389609336853	135.41348934173584	0.18001312	543.6
SA38_EXP_1	757	84.74438190460205	273.614559173584	0.9615375	544.32
SA38_EXP_1	758	89.33877944946289	311.1467170715332	0.9988311	545.04
SA38_EXP_1	759	65.77579975128174	134.03411865234375	0.92593163	545.76
SA38_EXP_1	760	100.42343139648438	61.79557800292969	0.99771106	546.48
SA38_EXP_1	761	91.61640405654907	117.98076152801514	0.99714595	547.2
SA38_EXP_1	762	75.57856440544128	302.76294708251953	0.99829274	547.92
SA38_EXP_1	763	107.06665515899658	354.39502716064453	0.9996686	548.64
SA38_EXP_1	764	89.48538303375244	271.25304222106934	0.9051547	549.36
SA38_EXP_1	765	194.11110877990723	205.7637119293213	0.9981133	550.08
SA38_EXP_1	766	391.52843952178955	238.30415725708008	0.99906224	550.8
SA38_EXP_1	767	419.98467445373535	252.6834011077881	0.9976025	551.52
SA38_EXP_1	768	235.75396537780762	208.9770269393921	0.9980946	552.24
SA38_EXP_1	769	215.6446933746338	193.3656120300293	0.9803726	552.96
SA38_EXP_1	770	543.2682037353516	261.1399841308594	0.998865	553.68
SA38_EXP_1	771	625.7973670959473	265.44971466064453	0.9986676	554.4
SA38_EXP_1	772	634.42063331604	229.36311721801758	0.99755496	555.12
SA38_EXP_1	773	637.1323585510254	211.86983585357666	0.9992291	555.84
SA38_EXP_1	774	638.9654636383057	211.5420913696289	0.99927646	556.56
SA38_EXP_1	775	632.9301834106445	249.39923286437988	0.9994276	557.28
SA38_EXP_1	776	645.2582836151123	264.8431205749512	0.23997447	558.0
SA38_EXP_1	777	513.8569831848145	295.22735595703125	0.9989791	558.72
SA38_EXP_1	778	356.201696395874	361.3996124267578	0.61982137	559.44
SA38_EXP_1	779	669.007682800293	349.7785949707031	0.0026815159	560.16
SA38_EXP_1	780	670.9007263183594	350.73512077331543	0.02459963	560.88
SA38_EXP_1	781	669.5135116577148	348.81643295288086	0.006462881	561.6
SA38_EXP_1	782	670.1282024383545	350.9085273742676	0.008817604	562.32
SA38_EXP_1	783	670.6292152404785	349.4614505767822	0.009244723	563.04
SA38_EXP_1	784	671.042537689209	349.8661422729492	0.03814273	563.76
SA38_EXP_1	785	671.4898109436035	346.53757095336914	0.009511312	564.48
SA38_EXP_1	786	675.521993637085	351.13969802856445	0.035809357	565.2
SA38_EXP_1	787	671.3409423828125	350.9524726867676	0.029200992	565.92
SA38_EXP_1	788	670.3678607940674	349.24830436706543	0.035320595	566.64
SA38_EXP_1	789	401.18722915649414	48.38645339012146	0.017654022	567.36
SA38_EXP_1	790	668.8162803649902	349.87117767333984	0.023888968	568.08
SA38_EXP_1	791	670.9304809570312	352.0791435241699	0.07061788	568.8
SA38_EXP_1	792	669.6175575256348	352.19109535217285	0.008037555	569.52
SA38_EXP_1	793	670.304012298584	350.13662338256836	0.0036446361	570.24
SA38_EXP_1	794	669.8884963989258	348.36021423339844	0.055526327	570.96
SA38_EXP_1	795	669.2942142486572	345.41748046875	0.019578503	571.68
SA38_EXP_1	796	669.0526962280273	343.3012104034424	0.0036087998	572.4
SA38_EXP_1	797	669.7165489196777	347.32017517089844	0.0026702082	573.12
SA38_EXP_1	798	670.1888084411621	350.1019477844238	0.008713616	573.84
SA38_EXP_1	799	669.9740409851074	350.67420959472656	0.006874014	574.56
SA38_EXP_1	800	669.0954208374023	349.24638748168945	0.010409708	575.28
SA38_EXP_1	801	668.7726497650146	350.9369087219238	0.011426739	576.0
SA38_EXP_1	802	394.6122169494629	40.65343737602234	0.040825248	576.72
SA38_EXP_1	803	368.3645009994507	42.86173939704895	0.0068394197	577.44
SA38_EXP_1	804	669.1964149475098	348.092565536499	0.0031173162	578.16
SA38_EXP_1	805	667.8163051605225	347.24435806274414	0.0019303308	578.88
SA38_EXP_1	806	670.935583114624	346.09771728515625	0.0116490405	579.6
SA38_EXP_1	807	416.24755859375	54.92580056190491	0.0010211291	580.32
SA38_EXP_1	808	215.42670726776123	326.2800121307373	0.0013703783	581.04
SA38_EXP_1	809	672.7032661437988	355.2754783630371	0.14356594	581.76
SA38_EXP_1	810	672.1451759338379	355.54229736328125	0.35046497	582.48
SA38_EXP_1	811	671.9118118286133	351.7591381072998	0.12046994	583.2
SA38_EXP_1	812	668.8545227050781	349.7779655456543	0.003910698	583.92
SA38_EXP_1	813	668.5237884521484	346.7035388946533	0.0044587306	584.64
SA38_EXP_1	814	675.275182723999	347.01255798339844	0.019321937	585.36
SA38_EXP_1	815	669.6696281433105	344.952449798584	0.0034571027	586.08
SA38_EXP_1	816	670.1109886169434	349.0532970428467	0.011091203	586.8
SA38_EXP_1	817	671.1936950683594	352.54420280456543	0.062026758	587.52
SA38_EXP_1	818	671.9737529754639	350.66213607788086	0.05540033	588.24
SA38_EXP_1	819	670.1698780059814	348.3621025085449	0.04466984	588.96
SA38_EXP_1	820	671.2210178375244	344.91262435913086	0.028702583	589.68
SA38_EXP_1	821	670.4761981964111	344.1456413269043	0.0066385833	590.4
SA38_EXP_1	822	670.2358722686768	349.9027633666992	0.009809521	591.12
SA38_EXP_1	823	670.5718994140625	350.8490753173828	0.008306393	591.84
SA38_EXP_1	824	671.6499328613281	356.45524978637695	0.18172513	592.56
SA38_EXP_1	825	675.425910949707	350.9549903869629	0.026072524	593.28
SA38_EXP_1	826	669.6101665496826	348.2490348815918	0.008459651	594.0
SA38_EXP_1	827	668.9644813537598	348.2073211669922	0.0030479422	594.72
SA38_EXP_1	828	389.0851020812988	42.28236436843872	0.0027604902	595.44
SA38_EXP_1	829	669.5916652679443	345.59011459350586	0.00882118	596.16
SA38_EXP_1	830	670.6607818603516	348.56380462646484	0.021192547	596.88
SA38_EXP_1	831	669.0761566162109	345.7199478149414	0.007218978	597.6
SA38_EXP_1	832	667.6939010620117	349.0972423553467	0.0009856458	598.32
SA38_EXP_1	833	399.6915340423584	40.62601089477539	0.012162754	599.04
SA38_EXP_1	834	670.0990676879883	349.0506649017334	0.0055885124	599.76
SA38_EXP_1	835	380.5717468261719	41.259952783584595	0.005075236	600.48
SA38_EXP_1	836	463.5841369628906	66.60863399505615	0.0011336835	601.2
SA38_EXP_1	837	668.9075946807861	348.77872467041016	0.006895307	601.92
SA38_EXP_1	838	670.0475692749023	347.28893280029297	0.02841699	602.64
SA38_EXP_1	839	671.8765735626221	350.381441116333	0.14533734	603.36
SA38_EXP_1	840	671.4681625366211	352.5508689880371	0.14311403	604.08
SA38_EXP_1	841	672.318696975708	352.28851318359375	0.09522874	604.8
SA38_EXP_1	842	669.3696022033691	348.15728187561035	0.02663758	605.52
SA38_EXP_1	843	669.5759773254395	348.6738109588623	0.022693457	606.24
SA38_EXP_1	844	670.2462673187256	351.03418350219727	0.022184651	606.96
SA38_EXP_1	845	371.73352241516113	41.240501403808594	0.0008630563	607.68
SA38_EXP_1	846	671.0377216339111	349.6556854248047	0.016089628	608.4
SA38_EXP_1	847	670.3004360198975	343.00769805908203	0.0038459254	609.12
SA38_EXP_1	848	676.3129234313965	346.49940490722656	0.0014855928	609.84
SA38_EXP_1	849	667.7459716796875	346.5264129638672	0.0028858217	610.56
SA38_EXP_1	850	666.8411254882812	350.3409004211426	0.0009803907	611.28
SA38_EXP_1	851	670.417308807373	346.7104911804199	0.015213327	612.0
SA38_EXP_1	852	672.7250099182129	351.8159866333008	0.47878072	612.72
SA38_EXP_1	853	671.647834777832	348.9979362487793	0.0808697	613.44
SA38_EXP_1	854	670.719051361084	349.99454498291016	0.030247185	614.16
SA38_EXP_1	855	675.8377075195312	347.8889465332031	0.016798431	614.88
SA38_EXP_1	856	668.2234764099121	351.0460567474365	0.002063139	615.6
SA38_EXP_1	857	206.96508884429932	321.39049530029297	0.00074317853	616.32
SA38_EXP_1	858	670.2685832977295	347.84374237060547	0.08943459	617.04
SA38_EXP_1	859	669.6779727935791	348.2054901123047	0.0049163015	617.76
SA38_EXP_1	860	669.6192741394043	349.0093803405762	0.006304	618.48
SA38_EXP_1	861	372.32654094696045	41.200257539749146	0.0009568243	619.2
SA38_EXP_1	862	460.5134963989258	66.45124912261963	0.0018766902	619.92
SA38_EXP_1	863	388.6718988418579	42.12060570716858	0.011315018	620.64
SA38_EXP_1	864	667.928409576416	341.5271186828613	0.0014476726	621.36
SA38_EXP_1	865	668.0508613586426	349.33462142944336	0.0039205397	622.08
SA38_EXP_1	866	226.5723705291748	327.52824783325195	0.0010548282	622.8
SA38_EXP_1	867	669.8419570922852	346.3140106201172	0.0037817624	623.52
SA38_EXP_1	868	669.7211265563965	339.42358016967773	0.0054247356	624.24
SA38_EXP_1	869	672.3477363586426	353.5174369812012	0.05993758	624.96
SA38_EXP_1	870	668.7329292297363	352.3849296569824	0.0020798964	625.68
SA38_EXP_1	871	669.3733215332031	352.68213272094727	0.005362467	626.4
SA38_EXP_1	872	669.2849159240723	349.7578811645508	0.003939759	627.12
SA38_EXP_1	873	671.159553527832	351.34037017822266	0.029419754	627.84
SA38_EXP_1	874	671.5105056762695	350.2928924560547	0.11965131	628.56
SA38_EXP_1	875	671.3783264160156	351.48582458496094	0.09787794	629.28
SA38_EXP_1	876	671.5923309326172	352.93012619018555	0.049186483	630.0
SA38_EXP_1	877	672.5035667419434	354.2391586303711	0.0435362	630.72
SA38_EXP_1	878	670.0906753540039	349.7805976867676	0.020595826	631.44
SA38_EXP_1	879	677.3969650268555	352.3091697692871	0.006054104	632.16
SA38_EXP_1	880	670.7072257995605	350.8150863647461	0.324641	632.88
SA38_EXP_1	881	671.273136138916	351.26566886901855	0.134441	633.6
SA38_EXP_1	882	670.0407981872559	351.4393615722656	0.01623491	634.32
SA38_EXP_1	883	669.4692134857178	345.96153259277344	0.005271268	635.04
SA38_EXP_1	884	669.6027755737305	349.98387336730957	0.03107192	635.76
SA38_EXP_1	885	670.114803314209	348.0271339416504	0.019421108	636.48
SA38_EXP_1	886	669.3798065185547	338.06711196899414	0.006887941	637.2
SA38_EXP_1	887	670.7325458526611	343.1751823425293	0.006508792	637.92
SA38_EXP_1	888	668.4442520141602	350.6173324584961	0.012910467	638.64
SA38_EXP_1	889	669.62571144104	346.62220001220703	0.011670637	639.36
SA38_EXP_1	890	670.1042175292969	352.9939842224121	0.0038540855	640.08
SA38_EXP_1	891	669.4993019104004	350.31311988830566	0.003045848	640.8
SA38_EXP_1	892	670.1450347900391	347.76466369628906	0.016958103	641.52
SA38_EXP_1	893	669.0632820129395	347.402400970459	0.0070626214	642.24
SA38_EXP_1	894	668.7572002410889	350.0951671600342	0.008329726	642.96
SA38_EXP_1	895	669.0971374511719	346.62320137023926	0.0056845564	643.68
SA38_EXP_1	896	668.580150604248	342.84902572631836	0.0016448034	644.4
SA38_EXP_1	897	403.3773422241211	44.64122772216797	0.01509011	645.12
SA38_EXP_1	898	675.3785133361816	348.36161613464355	0.015720913	645.84
SA38_EXP_1	899	670.8117008209229	349.81658935546875	0.04214425	646.56
SA38_EXP_1	900	670.3330993652344	349.3278408050537	0.023727704	647.28
SA38_EXP_1	901	670.3969478607178	346.7182445526123	0.18555321	648.0
SA38_EXP_1	902	671.375322341919	351.67768478393555	0.05689258	648.72
SA38_EXP_1	903	675.0197410583496	350.4723930358887	0.09292923	649.44
SA38_EXP_1	904	671.7865467071533	353.3389091491699	0.021514107	650.16
SA38_EXP_1	905	671.7164516448975	349.9577522277832	0.02146008	650.88
SA38_EXP_1	906	668.7638282775879	350.9387969970703	0.009362456	651.6
SA38_EXP_1	907	674.5394706726074	352.36435890197754	0.1661953	652.32
SA38_EXP_1	908	670.4254150390625	348.8696765899658	0.04790101	653.04
SA38_EXP_1	909	672.1909523010254	345.0616264343262	0.053613722	653.76
SA38_EXP_1	910	670.2505588531494	339.5071506500244	0.0032526967	654.48
SA38_EXP_1	911	668.8251495361328	344.18166160583496	0.0057930825	655.2
SA38_EXP_1	912	670.5947875976562	349.64183807373047	0.015473611	655.92
SA38_EXP_1	913	671.0785865783691	349.36946868896484	0.54718715	656.64
SA38_EXP_1	914	668.604564666748	345.5600166320801	0.005854044	657.36
SA38_EXP_1	915	670.245361328125	349.78589057922363	0.025730012	658.08
SA38_EXP_1	916	669.9799537658691	348.19911003112793	0.020043382	658.8
SA38_EXP_1	917	669.9557304382324	350.35411834716797	0.010301258	659.52
SA38_EXP_1	918	668.3645248413086	347.4751853942871	0.0020022362	660.24
SA38_EXP_1	919	413.6213779449463	47.65761852264404	0.0050114538	660.96
SA38_EXP_1	920	669.8419570922852	346.631555557251	0.0054475153	661.68
SA38_EXP_1	921	669.1753387451172	351.82600021362305	0.0028816178	662.4
SA38_EXP_1	922	669.3464279174805	348.31661224365234	0.009110283	663.12
SA38_EXP_1	923	669.3781852722168	351.9414710998535	0.0064048623	663.84
SA38_EXP_1	924	669.1919803619385	352.32770919799805	0.011035693	664.56
SA38_EXP_1	925	672.3564624786377	349.8702335357666	0.21574123	665.28
SA38_EXP_1	926	671.0630416870117	349.1038513183594	0.046575546	666.0
SA38_EXP_1	927	670.8778381347656	338.72666358947754	0.009532834	666.72
SA38_EXP_1	928	193.2950735092163	294.7484493255615	0.0009682296	667.44
SA38_EXP_1	929	669.2289352416992	347.0825386047363	0.0027717627	668.16
SA38_EXP_1	930	671.6508865356445	351.8151569366455	0.18107644	668.88
SA38_EXP_1	931	669.2569732666016	350.56589126586914	0.010844556	669.6
SA38_EXP_1	932	672.5685119628906	352.87556648254395	0.049931914	670.32
SA38_EXP_1	933	670.7293510437012	351.309814453125	0.26666823	671.04
SA38_EXP_1	934	670.3735828399658	349.8858833312988	0.013717932	671.76
SA38_EXP_1	935	667.2096252441406	343.8655471801758	0.0010640961	672.48
SA38_EXP_1	936	675.689697265625	346.4568328857422	0.0102841165	673.2
SA38_EXP_1	937	669.8009490966797	342.8594970703125	0.0052333428	673.92
SA38_EXP_1	938	675.4101753234863	349.35985565185547	0.005653013	674.64
SA38_EXP_1	939	669.3002223968506	350.7344627380371	0.018576447	675.36
SA38_EXP_1	940	669.4391250610352	354.06389236450195	0.02102227	676.08
SA38_EXP_1	941	669.156551361084	346.30725860595703	0.007077943	676.8
SA38_EXP_1	942	668.3963775634766	345.91569900512695	0.002006101	677.52
SA38_EXP_1	943	671.803092956543	350.2543830871582	0.25687572	678.24
SA38_EXP_1	944	671.8927383422852	351.23422622680664	0.5396228	678.96
SA38_EXP_1	945	670.5244541168213	350.99172592163086	0.043447137	679.68
SA38_EXP_1	946	670.9384918212891	355.59794425964355	0.07931398	680.4
SA38_EXP_1	947	670.1139450073242	352.1067810058594	0.017624252	681.12
SA38_EXP_1	948	672.1385955810547	350.4122543334961	0.030349398	681.84
SA38_EXP_1	949	668.2292461395264	348.52100372314453	0.0031518885	682.56
SA38_EXP_1	950	454.6909809112549	67.97078132629395	0.0011599819	683.28
SA38_EXP_1	951	669.1360473632812	349.78260040283203	0.0042266417	684.0
SA38_EXP_1	952	669.1633701324463	352.6282596588135	0.004848961	684.72
SA38_EXP_1	953	671.3812828063965	353.51832389831543	0.026435483	685.44
SA38_EXP_1	954	669.4135665893555	342.49938011169434	0.0030233904	686.16
SA38_EXP_1	955	670.2253818511963	344.5521926879883	0.0026115603	686.88
SA38_EXP_1	956	671.7138290405273	350.075740814209	0.07833922	687.6
SA38_EXP_1	957	670.5738067626953	344.60864067077637	0.0073288293	688.32
SA38_EXP_1	958	674.3432521820068	346.95568084716797	0.045316722	689.04
SA38_EXP_1	959	372.58708477020264	39.64205861091614	0.0017604285	689.76
SA38_EXP_1	960	675.7143020629883	354.2116355895996	0.084409855	690.48
SA38_EXP_1	961	669.6778297424316	350.37500381469727	0.0077112336	691.2
SA38_EXP_1	962	668.8982963562012	343.258695602417	0.0020932169	691.92
SA38_EXP_1	963	671.247386932373	350.7813835144043	0.07300696	692.64
SA38_EXP_1	964	668.6110496520996	350.5635452270508	0.0025866663	693.36
SA38_EXP_1	965	670.0679779052734	346.58552169799805	0.0045030634	694.08
SA38_EXP_1	966	668.7662124633789	347.398738861084	0.003192843	694.8
SA38_EXP_1	967	670.2724456787109	349.65070724487305	0.045751806	695.52
SA38_EXP_1	968	669.4952011108398	348.6991024017334	0.025337515	696.24
SA38_EXP_1	969	671.165657043457	356.57690048217773	0.072608575	696.96
SA38_EXP_1	970	670.4014301300049	351.1425590515137	0.053805664	697.68
SA38_EXP_1	971	670.5466747283936	341.5451431274414	0.0075560217	698.4
SA38_EXP_1	972	669.6877479553223	340.5399799346924	0.0043391855	699.12
SA38_EXP_1	973	669.1211223602295	349.5643615722656	0.005700515	699.84
SA38_EXP_1	974	669.8324203491211	348.67329597473145	0.00850276	700.56
SA38_EXP_1	975	670.6018447875977	351.7607116699219	0.046143305	701.28
SA38_EXP_1	976	670.2282905578613	352.0452404022217	0.0097151445	702.0
SA38_EXP_1	977	670.0605392456055	351.1266231536865	0.025365446	702.72
SA38_EXP_1	978	668.2415962219238	347.3345375061035	0.0017729806	703.44
SA38_EXP_1	979	669.4498062133789	346.59679412841797	0.0046250448	704.16
SA38_EXP_1	980	668.6366081237793	343.0604839324951	0.0012036344	704.88
SA38_EXP_1	981	668.5298919677734	349.4344139099121	0.0010957123	705.6
SA38_EXP_1	982	391.2721633911133	40.72892904281616	0.0027948588	706.32
SA38_EXP_1	983	670.5755710601807	350.969295501709	0.029578546	707.04
SA38_EXP_1	984	669.2266941070557	348.7141799926758	0.0094184065	707.76
SA38_EXP_1	985	672.397518157959	353.4452819824219	0.12298116	708.48
SA38_EXP_1	986	670.0701713562012	348.02913665771484	0.007830805	709.2
SA38_EXP_1	987	670.2862739562988	348.7235641479492	0.0037763554	709.92
SA38_EXP_1	988	669.5219039916992	346.81102752685547	0.019386014	710.64
SA38_EXP_1	989	671.6855049133301	349.6553421020508	0.03675134	711.36
SA38_EXP_1	990	668.6872482299805	345.22727966308594	0.001859079	712.08
SA38_EXP_1	991	669.1571235656738	344.7909736633301	0.005283148	712.8
SA38_EXP_1	992	670.7685470581055	352.0765686035156	0.00923327	713.52
SA38_EXP_1	993	670.6493377685547	350.2280616760254	0.032892715	714.24
SA38_EXP_1	994	670.8753108978271	348.0615234375	0.032784194	714.96
SA38_EXP_1	995	672.0362663269043	351.7914390563965	0.044227462	715.68
SA38_EXP_1	996	670.1257228851318	348.1432056427002	0.0021944228	716.4
SA38_EXP_1	997	671.1852073669434	348.0608654022217	0.014033846	717.12
SA38_EXP_1	998	675.4043579101562	347.31273651123047	0.08770022	717.84
SA38_EXP_1	999	671.1915969848633	348.10752868652344	0.015746972	718.56
SA38_EXP_1	1000	675.7522583007812	348.1326198577881	0.004902041	719.28
SA38_EXP_1	1001	670.0343608856201	347.06385612487793	0.004869797	720.0
SA38_EXP_1	1002	670.9813117980957	348.1087589263916	0.017579354	720.72
SA38_EXP_1	1003	668.9803600311279	347.99463272094727	0.0017694143	721.44
SA38_EXP_1	1004	669.5893287658691	348.9759922027588	0.012303974	722.16
SA38_EXP_1	1005	675.1381874084473	352.7347469329834	0.1278147	722.88
SA38_EXP_1	1006	672.0717430114746	348.0700492858887	0.15652755	723.6
SA38_EXP_1	1007	670.8879470825195	342.30774879455566	0.0032520602	724.32
SA38_EXP_1	1008	668.3938026428223	348.6397647857666	0.0024184403	725.04
SA38_EXP_1	1009	671.3000774383545	351.6338539123535	0.034067895	725.76
SA38_EXP_1	1010	668.7727451324463	348.8803482055664	0.004911042	726.48
SA38_EXP_1	1011	225.26390552520752	330.40294647216797	0.0012083517	727.2
SA38_EXP_1	1012	669.1924095153809	350.8158874511719	0.007989098	727.92
SA38_EXP_1	1013	670.6061840057373	352.3440170288086	0.027537726	728.64
SA38_EXP_1	1014	674.2989540100098	347.8038024902344	0.013234592	729.36
SA38_EXP_1	1015	669.4846153259277	343.95641326904297	0.001139477	730.08
SA38_EXP_1	1016	669.8302268981934	348.0765151977539	0.019578228	730.8
SA38_EXP_1	1017	669.4931030273438	348.1983947753906	0.01098141	731.52
SA38_EXP_1	1018	669.6969032287598	345.78683853149414	0.004143579	732.24
SA38_EXP_1	1019	670.0333595275879	350.11353492736816	0.0029411567	732.96
SA38_EXP_1	1020	670.9290981292725	352.4263572692871	0.22232795	733.68
SA38_EXP_1	1021	674.8041152954102	354.1403388977051	0.034426514	734.4
SA38_EXP_1	1022	670.2080726623535	346.66894912719727	0.0018639269	735.12
SA38_EXP_1	1023	671.6989517211914	349.65943336486816	0.10051754	735.84
SA38_EXP_1	1024	670.2455997467041	340.73673248291016	0.0069355043	736.56
SA38_EXP_1	1025	670.4022884368896	352.72573471069336	0.05183293	737.28
SA38_EXP_1	1026	670.8782196044922	351.1644172668457	0.06159136	738.0
SA38_EXP_1	1027	670.8539485931396	351.6145133972168	0.035599656	738.72
SA38_EXP_1	1028	668.6825752258301	344.8809242248535	0.0016592962	739.44
SA38_EXP_1	1029	667.2576904296875	350.7836723327637	0.0012722883	740.16
SA38_EXP_1	1030	400.6819248199463	49.7385048866272	0.011235415	740.88
SA38_EXP_1	1031	671.0469722747803	349.73928451538086	0.012249395	741.6
SA38_EXP_1	1032	673.1963157653809	349.46242332458496	0.17744344	742.32
SA38_EXP_1	1033	669.066333770752	351.364803314209	0.023594527	743.04
SA38_EXP_1	1034	670.037841796875	352.81145095825195	0.032035243	743.76
SA38_EXP_1	1035	399.214506149292	40.647218227386475	0.0047573196	744.48
SA38_EXP_1	1036	671.1749076843262	355.0216770172119	0.06976197	745.2
SA38_EXP_1	1037	670.4268455505371	347.7325916290283	0.0139434645	745.92
SA38_EXP_1	1038	672.3209381103516	351.0443687438965	0.12646502	746.64
SA38_EXP_1	1039	671.878719329834	350.88415145874023	0.36775795	747.36
SA38_EXP_1	1040	670.9654808044434	350.3940010070801	0.035428684	748.08
SA38_EXP_1	1041	673.82493019104	348.4062194824219	0.04967923	748.8
SA38_EXP_1	1042	669.447135925293	350.7902526855469	0.019481197	749.52
SA38_EXP_1	1043	668.9127445220947	347.3303031921387	0.0065595126	750.24
SA38_EXP_1	1044	668.6738967895508	346.5275001525879	0.0039216946	750.96
SA38_EXP_1	1045	669.6240425109863	348.9609718322754	0.00472045	751.68
SA38_EXP_1	1046	670.3029632568359	345.51506996154785	0.0024032563	752.4
SA38_EXP_1	1047	669.3643569946289	348.9727020263672	0.0031265884	753.12
SA38_EXP_1	1048	669.2952156066895	350.38782119750977	0.009825503	753.84
SA38_EXP_1	1049	671.2693691253662	350.74384689331055	0.014734144	754.56
SA38_EXP_1	1050	374.069881439209	42.01749801635742	0.002371957	755.28
SA38_EXP_1	1051	671.4786052703857	350.2250576019287	0.2199196	756.0
SA38_EXP_1	1052	671.1096286773682	348.8191795349121	0.014146892	756.72
SA38_EXP_1	1053	671.3094711303711	350.27698516845703	0.005968807	757.44
SA38_EXP_1	1054	670.908784866333	350.5784511566162	0.02604478	758.16
SA38_EXP_1	1055	673.3529567718506	354.72264289855957	0.11601218	758.88
SA38_EXP_1	1056	672.2496509552002	354.5321273803711	0.17453535	759.6
SA38_EXP_1	1057	670.2200889587402	353.53546142578125	0.026905425	760.32
SA38_EXP_1	1058	675.4161834716797	352.9287528991699	0.050203923	761.04
SA38_EXP_1	1059	671.6845512390137	346.4164638519287	0.014057401	761.76
SA38_EXP_1	1060	671.8440055847168	352.6326370239258	0.035053167	762.48
SA38_EXP_1	1061	675.8077621459961	349.71845626831055	0.027055984	763.2
SA38_EXP_1	1062	669.6891784667969	351.7169952392578	0.008465856	763.92
SA38_EXP_1	1063	667.6644802093506	346.981143951416	0.0012190592	764.64
SA38_EXP_1	1064	667.910623550415	349.4810485839844	0.0017151696	765.36
SA38_EXP_1	1065	669.5405006408691	349.1835308074951	0.0027375927	766.08
SA38_EXP_1	1066	670.9407806396484	350.1016330718994	0.063054115	766.8
SA38_EXP_1	1067	668.7277793884277	349.2602348327637	0.0020064227	767.52
SA38_EXP_1	1068	675.0607490539551	348.4658718109131	0.075223	768.24
SA38_EXP_1	1069	674.5855808258057	347.2661018371582	0.035321325	768.96
SA38_EXP_1	1070	388.1007671356201	41.53658866882324	0.0067499843	769.68
SA38_EXP_1	1071	668.5984134674072	347.5152111053467	0.0016222966	770.4
SA38_EXP_1	1072	669.3868637084961	346.68725967407227	0.0057468805	771.12
SA38_EXP_1	1073	668.9224243164062	349.7888374328613	0.0016283147	771.84
SA38_EXP_1	1074	207.95984268188477	320.6133842468262	0.00070097094	772.56
SA38_EXP_1	1075	669.3172454833984	348.753662109375	0.004044626	773.28
SA38_EXP_1	1076	669.3238735198975	352.0236110687256	0.005857109	774.0
SA38_EXP_1	1077	668.8909530639648	344.4458484649658	0.0019968154	774.72
SA38_EXP_1	1078	201.69403553009033	285.3476142883301	0.0005521207	775.44
SA38_EXP_1	1079	668.9834594726562	346.3226509094238	0.0031547006	776.16
SA38_EXP_1	1080	670.3877449035645	349.8296928405762	0.04401175	776.88
SA38_EXP_1	1081	670.939826965332	349.85469818115234	0.035265964	777.6
SA38_EXP_1	1082	671.7360496520996	352.2409915924072	0.020962961	778.32
SA38_EXP_1	1083	411.2966537475586	41.9863486289978	0.0028665152	779.04
SA38_EXP_1	1084	669.0573692321777	349.64924812316895	0.0019350279	779.76
SA38_EXP_1	1085	670.3878402709961	347.0840835571289	0.0017896523	780.48
SA38_EXP_1	1086	669.7924137115479	353.45375061035156	0.0061933193	781.2
SA38_EXP_1	1087	669.322681427002	345.80663681030273	0.004643982	781.92
SA38_EXP_1	1088	671.4144706726074	347.21531867980957	0.06522039	782.64
SA38_EXP_1	1089	671.0865020751953	347.2127437591553	0.014567059	783.36
SA38_EXP_1	1090	669.1307067871094	347.37499237060547	0.0011753646	784.08
SA38_EXP_1	1091	676.1258125305176	352.21927642822266	0.00688161	784.8
SA38_EXP_1	1092	670.7781791687012	349.0121841430664	0.01399936	785.52
SA38_EXP_1	1093	671.065616607666	347.29588508605957	0.014658103	786.24
SA38_EXP_1	1094	674.6518135070801	354.0586566925049	0.06135727	786.96
SA38_EXP_1	1095	675.6037712097168	347.1702575683594	0.012442018	787.68
SA38_EXP_1	1096	671.4644432067871	350.50764083862305	0.034194063	788.4
SA38_EXP_1	1097	670.525598526001	347.3228645324707	0.075188465	789.12
SA38_EXP_1	1098	669.6106910705566	345.7606029510498	0.010476919	789.84
SA38_EXP_1	1099	670.6206798553467	348.89476776123047	0.0025811521	790.56
SA38_EXP_1	1100	670.4246520996094	347.8000831604004	0.021885352	791.28
SA38_EXP_1	1101	670.2083587646484	349.91987228393555	0.016918005	792.0
SA38_EXP_1	1102	670.062255859375	348.2747554779053	0.011265377	792.72
SA38_EXP_1	1103	670.1463222503662	349.75948333740234	0.023075696	793.44
SA38_EXP_1	1104	668.9657211303711	349.9697685241699	0.0045318184	794.16
SA38_EXP_1	1105	670.1492309570312	346.28628730773926	0.009165382	794.88
SA38_EXP_1	1106	670.5765724182129	348.1743621826172	0.014112771	795.6
SA38_EXP_1	1107	674.5651245117188	349.5508575439453	0.03144852	796.32
SA38_EXP_1	1108	672.2835540771484	351.8474006652832	0.056477048	797.04
SA38_EXP_1	1109	669.5615768432617	347.7337646484375	0.00279636	797.76
SA38_EXP_1	1110	669.6452140808105	349.3230628967285	0.0025494192	798.48
SA38_EXP_1	1111	670.4893112182617	351.8558406829834	0.009046992	799.2
SA38_EXP_1	1112	380.9781551361084	40.876193046569824	0.0034659326	799.92
SA38_EXP_1	1113	672.0962524414062	347.7809143066406	0.020973962	800.64
SA38_EXP_1	1114	672.2419738769531	353.6503028869629	0.23464347	801.36
SA38_EXP_1	1115	670.5096244812012	348.87574195861816	0.011816523	802.08
SA38_EXP_1	1116	669.8455333709717	350.6367874145508	0.008098685	802.8
SA38_EXP_1	1117	669.0690040588379	344.0746307373047	0.0061298567	803.52
SA38_EXP_1	1118	675.5453109741211	346.92758560180664	0.004792703	804.24
SA38_EXP_1	1119	670.7935810089111	328.1235122680664	0.008433306	804.96
SA38_EXP_1	1120	667.890214920044	343.18336486816406	0.0010573465	805.68
SA38_EXP_1	1121	667.5262451171875	344.2466640472412	0.00082303304	806.4
SA38_EXP_1	1122	673.9243984222412	355.2772808074951	0.30517957	807.12
SA38_EXP_1	1123	671.56982421875	352.4777412414551	0.054920007	807.84
SA38_EXP_1	1124	669.1035270690918	349.48991775512695	0.003766507	808.56
SA38_EXP_1	1125	670.0732231140137	349.26252365112305	0.015340257	809.28
SA38_EXP_1	1126	670.5843925476074	345.81132888793945	0.00787851	810.0
SA38_EXP_1	1127	670.7168579101562	350.7671356201172	0.05725158	810.72
SA38_EXP_1	1128	669.3607807159424	350.028076171875	0.005790732	811.44
SA38_EXP_1	1129	670.8520412445068	346.08927726745605	0.028773176	812.16
SA38_EXP_1	1130	670.2883720397949	341.29955291748047	0.004466272	812.88
SA38_EXP_1	1131	395.60399055480957	40.61392664909363	0.009945975	813.6
SA38_EXP_1	1132	670.7433700561523	337.55032539367676	0.0043915794	814.32
SA38_EXP_1	1133	400.06446838378906	48.53918194770813	0.011317829	815.04
SA38_EXP_1	1134	667.5205230712891	343.0052375793457	0.00089412864	815.76
SA38_EXP_1	1135	670.551586151123	342.4488830566406	0.00798974	816.48
SA38_EXP_1	1136	669.1339492797852	349.1384983062744	0.0016554324	817.2
SA38_EXP_1	1137	669.2341804504395	346.55176162719727	0.0016028853	817.92
SA38_EXP_1	1138	669.8907852172852	351.0603332519531	0.007774134	818.64
SA38_EXP_1	1139	670.6235885620117	348.8020992279053	0.014833912	819.36
SA38_EXP_1	1140	671.0385322570801	352.0682144165039	0.038715385	820.08
SA38_EXP_1	1141	668.3076858520508	346.8036460876465	0.0018590931	820.8
SA38_EXP_1	1142	670.1353073120117	350.14869689941406	0.0040925043	821.52
SA38_EXP_1	1143	383.86878967285156	41.14451766014099	0.0084839	822.24
SA38_EXP_1	1144	392.17987060546875	43.82338285446167	0.021125004	822.96
SA38_EXP_1	1145	670.6317901611328	348.2915782928467	0.0030414248	823.68
SA38_EXP_1	1146	672.1940040588379	353.10659408569336	0.05093513	824.4
SA38_EXP_1	1147	668.6153411865234	345.59231758117676	0.0020793185	825.12
SA38_EXP_1	1148	670.3921318054199	350.0302791595459	0.010258368	825.84
SA38_EXP_1	1149	670.2069282531738	347.4831962585449	0.0050406577	826.56
SA38_EXP_1	1150	672.2657203674316	352.5941276550293	0.20568115	827.28
SA38_EXP_1	1151	671.4418411254883	347.1086311340332	0.13351479	828.0
SA38_EXP_1	1152	669.8512077331543	350.2353286743164	0.00907695	828.72
SA38_EXP_1	1153	670.3561305999756	346.2539863586426	0.0014394055	829.44
SA38_EXP_1	1154	669.3627834320068	351.185359954834	0.0033210292	830.16
SA38_EXP_1	1155	386.8492603302002	41.6623055934906	0.002682466	830.88
SA38_EXP_1	1156	670.2386856079102	350.7144069671631	0.00535611	831.6
SA38_EXP_1	1157	670.6033706665039	353.2094192504883	0.029317154	832.32
SA38_EXP_1	1158	670.1617240905762	348.97759437561035	0.010706301	833.04
SA38_EXP_1	1159	669.6296691894531	350.6861400604248	0.007191506	833.76
SA38_EXP_1	1160	669.5061683654785	346.97553634643555	0.0016928199	834.48
SA38_EXP_1	1161	669.1318035125732	351.4882278442383	0.0024638555	835.2
SA38_EXP_1	1162	671.9047546386719	349.32469367980957	0.051861055	835.92
SA38_EXP_1	1163	670.7064628601074	351.39967918395996	0.031750128	836.64
SA38_EXP_1	1164	669.4172859191895	348.8785171508789	0.004176562	837.36
SA38_EXP_1	1165	184.99513864517212	227.8597927093506	0.0007359928	838.08
SA38_EXP_1	1166	669.6057796478271	347.5832748413086	0.0014463098	838.8
SA38_EXP_1	1167	670.1977729797363	350.2105522155762	0.005811429	839.52
SA38_EXP_1	1168	457.454776763916	68.10452699661255	0.0009129977	840.24
SA38_EXP_1	1169	413.8058662414551	44.6884560585022	0.0037373144	840.96
SA38_EXP_1	1170	670.1810359954834	349.0055751800537	0.010742154	841.68
SA38_EXP_1	1171	670.900821685791	348.32754135131836	0.00976696	842.4
SA38_EXP_1	1172	669.8111057281494	347.75668144226074	0.0030442367	843.12
SA38_EXP_1	1173	670.032787322998	348.5731887817383	0.0022664648	843.84
SA38_EXP_1	1174	389.55771923065186	42.65338897705078	0.025862204	844.56
SA38_EXP_1	1175	667.7968978881836	349.1622734069824	0.0011333812	845.28
SA38_EXP_1	1176	670.9136009216309	350.29601097106934	0.014200908	846.0
SA38_EXP_1	1177	669.1266059875488	352.00538635253906	0.020399433	846.72
SA38_EXP_1	1178	669.668436050415	348.6870002746582	0.009936147	847.44
SA38_EXP_1	1179	668.9665794372559	347.3880386352539	0.0013533521	848.16
SA38_EXP_1	1180	670.9218978881836	345.17749786376953	0.008829192	848.88
SA38_EXP_1	1181	670.3982353210449	339.07562255859375	0.0066354843	849.6
SA38_EXP_1	1182	671.2637901306152	345.62753677368164	0.015930705	850.32
SA38_EXP_1	1183	668.4995651245117	344.6111869812012	0.0019510401	851.04
SA38_EXP_1	1184	669.2479133605957	349.8233413696289	0.011274511	851.76
SA38_EXP_1	1185	671.2428092956543	349.0927505493164	0.0454422	852.48
SA38_EXP_1	1186	670.999813079834	350.40687561035156	0.025273772	853.2
SA38_EXP_1	1187	670.8559036254883	346.1103057861328	0.01544524	853.92
SA38_EXP_1	1188	670.8209991455078	349.8486614227295	0.11172075	854.64
SA38_EXP_1	1189	675.0360488891602	350.08535385131836	0.45954376	855.36
SA38_EXP_1	1190	670.2579498291016	351.0696601867676	0.008777279	856.08
SA38_EXP_1	1191	670.4670429229736	347.1727180480957	0.014098554	856.8
SA38_EXP_1	1192	670.3147888183594	346.99499130249023	0.010044551	857.52
SA38_EXP_1	1193	667.8662776947021	351.0676860809326	0.0011781455	858.24
SA38_EXP_1	1194	669.7638988494873	343.3490753173828	0.008901534	858.96
SA38_EXP_1	1195	670.6537246704102	351.7151069641113	0.15146597	859.68
SA38_EXP_1	1196	669.6981430053711	346.78470611572266	0.08701584	860.4
SA38_EXP_1	1197	669.6528434753418	343.8124752044678	0.014377044	861.12
SA38_EXP_1	1198	670.8883285522461	348.83474349975586	0.08807683	861.84
SA38_EXP_1	1199	670.8042144775391	351.3138771057129	0.03490589	862.56
SA38_EXP_1	1200	671.226167678833	348.519344329834	0.022448	863.28
SA38_EXP_1	1201	668.8294410705566	347.32561111450195	0.0061984393	864.0
SA38_EXP_1	1202	670.8389282226562	348.9180564880371	0.022673348	864.72
SA38_EXP_1	1203	671.4065551757812	351.8071174621582	0.037025895	865.44
SA38_EXP_1	1204	671.8316078186035	351.5235900878906	0.033302635	866.16
SA38_EXP_1	1205	670.2370643615723	351.24627113342285	0.028777722	866.88
SA38_EXP_1	1206	670.2830791473389	348.8378047943115	0.022929462	867.6
SA38_EXP_1	1207	669.1610336303711	346.3560676574707	0.011996297	868.32
SA38_EXP_1	1208	669.7279453277588	352.985258102417	0.013068563	869.04
SA38_EXP_1	1209	670.4483985900879	350.088415145874	0.038939312	869.76
SA38_EXP_1	1210	668.5224533081055	350.0107955932617	0.0021652018	870.48
SA38_EXP_1	1211	670.4307556152344	346.2308406829834	0.0026057519	871.2
SA38_EXP_1	1212	669.5671558380127	351.22535705566406	0.011699917	871.92
SA38_EXP_1	1213	670.9418296813965	350.3386688232422	0.04309715	872.64
SA38_EXP_1	1214	677.3728847503662	351.20349884033203	0.005089319	873.36
SA38_EXP_1	1215	669.1267013549805	349.09595489501953	0.0017814382	874.08
SA38_EXP_1	1216	670.0412273406982	343.4131050109863	0.016221955	874.8
SA38_EXP_1	1217	670.6215858459473	348.8978576660156	0.012745364	875.52
SA38_EXP_1	1218	670.5641746520996	351.5254211425781	0.018764427	876.24
SA38_EXP_1	1219	670.0785636901855	351.22472763061523	0.047476217	876.96
SA38_EXP_1	1220	669.7876930236816	349.00245666503906	0.018739274	877.68
SA38_EXP_1	1221	669.6203231811523	349.33027267456055	0.012706169	878.4
SA38_EXP_1	1222	670.1676368713379	350.8278465270996	0.034810774	879.12
SA38_EXP_1	1223	675.469970703125	354.0885543823242	0.053960048	879.84
SA38_EXP_1	1224	668.8633918762207	349.2780303955078	0.006608865	880.56
SA38_EXP_1	1225	671.3823318481445	346.8518829345703	0.035686884	881.28
SA38_EXP_1	1226	671.1989402770996	345.33782958984375	0.0113543095	882.0
SA38_EXP_1	1227	668.3705806732178	342.1318817138672	0.001031647	882.72
SA38_EXP_1	1228	670.7761764526367	350.50652503967285	0.023627205	883.44
SA38_EXP_1	1229	669.5058345794678	343.0415153503418	0.0072957054	884.16
SA38_EXP_1	1230	668.5918807983398	349.21674728393555	0.0017028953	884.88
SA38_EXP_1	1231	669.9996948242188	346.2118721008301	0.0016599139	885.6
SA38_EXP_1	1232	670.4781532287598	339.7990894317627	0.059002984	886.32
SA38_EXP_1	1233	669.8568344116211	340.83340644836426	0.0036955767	887.04
SA38_EXP_1	1234	403.3092975616455	47.374727725982666	0.003523013	887.76
SA38_EXP_1	1235	668.5948371887207	349.6361446380615	0.004448392	888.48
SA38_EXP_1	1236	674.8652458190918	350.36121368408203	0.034572724	889.2
SA38_EXP_1	1237	669.3333625793457	352.0912456512451	0.014662595	889.92
SA38_EXP_1	1238	670.7327842712402	353.7205982208252	0.01065705	890.64
SA38_EXP_1	1239	670.3534126281738	348.20714950561523	0.0107449	891.36
SA38_EXP_1	1240	669.3516731262207	350.5011463165283	0.002125548	892.08
SA38_EXP_1	1241	670.6427097320557	346.6282081604004	0.023634987	892.8
SA38_EXP_1	1242	675.0956535339355	352.3989772796631	0.1322845	893.52
SA38_EXP_1	1243	669.7128295898438	347.57643699645996	0.02763537	894.24
SA38_EXP_1	1244	670.06516456604	352.2964668273926	0.03907839	894.96
SA38_EXP_1	1245	670.7411766052246	347.5509738922119	0.03833184	895.68
SA38_EXP_1	1246	671.9137191772461	350.4432678222656	0.25274885	896.4
SA38_EXP_1	1247	670.7603454589844	352.9223442077637	0.18919523	897.12
SA38_EXP_1	1248	669.6233749389648	343.82503509521484	0.012807828	897.84
SA38_EXP_1	1249	668.2722091674805	349.09440994262695	0.0013287631	898.56
SA38_EXP_1	1250	667.6823616027832	344.1143989562988	0.0016142506	899.28
SA38_EXP_1	1251	670.7704544067383	347.90136337280273	0.012827436	900.0
SA38_EXP_1	1252	670.2832221984863	344.7125816345215	0.005508216	900.72
SA38_EXP_1	1253	671.6350555419922	351.5329170227051	0.27618724	901.44
SA38_EXP_1	1254	670.871639251709	349.69579696655273	0.08402039	902.16
SA38_EXP_1	1255	669.0970420837402	350.30364990234375	0.0022948594	902.88
SA38_EXP_1	1256	382.5526714324951	40.23160457611084	0.004249174	903.6
SA38_EXP_1	1257	669.7943687438965	334.0316963195801	0.005392933	904.32
SA38_EXP_1	1258	194.80472803115845	296.69036865234375	0.00083301193	905.04
SA38_EXP_1	1259	669.6610450744629	343.6656188964844	0.0009639468	905.76
SA38_EXP_1	1260	669.7443008422852	345.12657165527344	0.0019116419	906.48
SA38_EXP_1	1261	671.1823463439941	352.03125	0.14372846	907.2
SA38_EXP_1	1262	669.8876857757568	351.05077743530273	0.007807891	907.92
SA38_EXP_1	1263	669.788932800293	349.67591285705566	0.009154892	908.64
SA38_EXP_1	1264	671.1735725402832	351.20012283325195	0.043027855	909.36
SA38_EXP_1	1265	670.1259613037109	346.6231155395508	0.007006777	910.08
SA38_EXP_1	1266	670.2228546142578	351.05798721313477	0.0049670083	910.8
SA38_EXP_1	1267	403.1648635864258	48.94848346710205	0.0017023277	911.52
SA38_EXP_1	1268	668.9969539642334	349.42291259765625	0.003719411	912.24
SA38_EXP_1	1269	670.2020645141602	345.9207344055176	0.0014903275	912.96
SA38_EXP_1	1270	670.927906036377	352.2388458251953	0.041483827	913.68
SA38_EXP_1	1271	671.4146137237549	353.4397888183594	0.021853432	914.4
SA38_EXP_1	1272	670.894718170166	350.6062316894531	0.1934458	915.12
SA38_EXP_1	1273	670.6968307495117	343.71591567993164	0.007923296	915.84
SA38_EXP_1	1274	669.3671703338623	347.78117179870605	0.0043474673	916.56
SA38_EXP_1	1275	223.3487367630005	328.49287033081055	0.00100797	917.28
SA38_EXP_1	1276	671.3682174682617	347.9565238952637	0.01059221	918.0
SA38_EXP_1	1277	671.0205078125	350.127010345459	0.58048373	918.72
SA38_EXP_1	1278	670.4635143280029	349.74268913269043	0.19104727	919.44
SA38_EXP_1	1279	669.4455146789551	343.28819274902344	0.002869283	920.16
SA38_EXP_1	1280	192.98418760299683	299.2262077331543	0.0007254317	920.88
SA38_EXP_1	1281	670.985221862793	350.3451347351074	0.06860821	921.6
SA38_EXP_1	1282	669.5414543151855	350.1973342895508	0.0131699545	922.32
SA38_EXP_1	1283	670.3643798828125	349.7285842895508	0.12684152	923.04
SA38_EXP_1	1284	677.949047088623	379.44414138793945	0.0023021575	923.76
SA38_EXP_1	1285	670.0767517089844	349.88433837890625	0.042023394	924.48
SA38_EXP_1	1286	669.0171241760254	345.0980758666992	0.0063982746	925.2
SA38_EXP_1	1287	669.5158958435059	350.81231117248535	0.0041727894	925.92
SA38_EXP_1	1288	669.2176818847656	350.2140998840332	0.013710057	926.64
SA38_EXP_1	1289	671.5699195861816	350.76513290405273	0.040626086	927.36
SA38_EXP_1	1290	404.2346954345703	49.457294940948486	0.009633711	928.08
SA38_EXP_1	1291	669.8753356933594	346.8438720703125	0.0066920235	928.8
SA38_EXP_1	1292	675.4664421081543	352.87668228149414	0.05799107	929.52
SA38_EXP_1	1293	669.606876373291	348.7151527404785	0.011513466	930.24
SA38_EXP_1	1294	671.4390754699707	349.95423316955566	0.023099259	930.96
SA38_EXP_1	1295	669.2956924438477	341.65672302246094	0.0052145966	931.68
SA38_EXP_1	1296	669.3385601043701	348.5745906829834	0.00609346	932.4
SA38_EXP_1	1297	668.2035446166992	343.49172592163086	0.0019120931	933.12
SA38_EXP_1	1298	668.2958602905273	351.0949516296387	0.0038205434	933.84
SA38_EXP_1	1299	669.2397117614746	351.34984016418457	0.003972151	934.56
SA38_EXP_1	1300	669.5276737213135	351.5384101867676	0.002272002	935.28
SA38_EXP_1	1301	670.3123092651367	348.6863136291504	0.0047431216	936.0
SA38_EXP_1	1302	672.2808361053467	353.2833480834961	0.17857428	936.72
SA38_EXP_1	1303	669.8688507080078	351.7163944244385	0.025479708	937.44
SA38_EXP_1	1304	670.542049407959	351.5554618835449	0.03543209	938.16
SA38_EXP_1	1305	669.5994853973389	350.11104583740234	0.011367378	938.88
SA38_EXP_1	1306	403.5387992858887	43.94400358200073	0.0037228102	939.6
SA38_EXP_1	1307	670.0132369995117	345.82926750183105	0.006240692	940.32
SA38_EXP_1	1308	670.518970489502	350.99618911743164	0.047678452	941.04
SA38_EXP_1	1309	668.3943748474121	350.80750465393066	0.0020660944	941.76
SA38_EXP_1	1310	669.7415828704834	347.44245529174805	0.0056156307	942.48
SA38_EXP_1	1311	670.0745105743408	345.38434982299805	0.003362401	943.2
SA38_EXP_1	1312	669.9782371520996	350.6348419189453	0.009744695	943.92
SA38_EXP_1	1313	667.7623748779297	349.60962295532227	0.0017397591	944.64
SA38_EXP_1	1314	670.258617401123	350.48303604125977	0.015977878	945.36
SA38_EXP_1	1315	676.5124320983887	351.2489891052246	0.0041248263	946.08
SA38_EXP_1	1316	671.3200092315674	351.43343925476074	0.024286162	946.8
SA38_EXP_1	1317	674.2621898651123	351.96041107177734	0.04073873	947.52
SA38_EXP_1	1318	670.1181888580322	349.8445701599121	0.016066752	948.24
SA38_EXP_1	1319	670.5867767333984	349.57056999206543	0.015491381	948.96
SA38_EXP_1	1320	231.4002275466919	329.0419006347656	0.000871886	949.68
SA38_EXP_1	1321	671.5699195861816	350.74936866760254	0.11689415	950.4
SA38_EXP_1	1322	668.8162326812744	350.5681800842285	0.0031830901	951.12
SA38_EXP_1	1323	667.9301261901855	350.7143783569336	0.0016573074	951.84
SA38_EXP_1	1324	215.9536838531494	327.62460708618164	0.0010294557	952.56
SA38_EXP_1	1325	213.71092796325684	325.1390075683594	0.0009811494	953.28
SA38_EXP_1	1326	671.6809272766113	351.9039058685303	0.15272123	954.0
SA38_EXP_1	1327	669.3252563476562	350.55593490600586	0.002128353	954.72
SA38_EXP_1	1328	399.29118156433105	44.89706039428711	0.027908029	955.44
SA38_EXP_1	1329	670.3298568725586	351.5983772277832	0.010725713	956.16
SA38_EXP_1	1330	675.8525848388672	346.7116928100586	0.025748571	956.88
SA38_EXP_1	1331	670.9650993347168	347.24246978759766	0.05446547	957.6
SA38_EXP_1	1332	668.7271118164062	349.9490547180176	0.004615904	958.32
SA38_EXP_1	1333	425.3102779388428	41.16218447685242	0.013367558	959.04
SA38_EXP_1	1334	669.7534561157227	343.7010669708252	0.0026549704	959.76
SA38_EXP_1	1335	670.9011554718018	346.17238998413086	0.009860865	960.48
SA38_EXP_1	1336	670.197057723999	347.5799560546875	0.0055788904	961.2
SA38_EXP_1	1337	676.0113716125488	348.24889183044434	0.009016189	961.92
SA38_EXP_1	1338	670.3182220458984	351.1130905151367	0.012161638	962.64
SA38_EXP_1	1339	672.0466613769531	351.96547508239746	0.05578546	963.36
SA38_EXP_1	1340	669.2588806152344	350.79846382141113	0.011979665	964.08
SA38_EXP_1	1341	672.2295761108398	354.7405815124512	0.11781806	964.8
SA38_EXP_1	1342	670.0817108154297	342.16358184814453	0.00994913	965.52
SA38_EXP_1	1343	670.6930160522461	351.6673278808594	0.027706137	966.24
SA38_EXP_1	1344	670.3134536743164	351.18438720703125	0.0073987716	966.96
SA38_EXP_1	1345	669.3295478820801	349.5315742492676	0.0022855895	967.68
SA38_EXP_1	1346	668.9267158508301	349.80194091796875	0.006526508	968.4
SA38_EXP_1	1347	668.4066772460938	345.8580780029297	0.0026596515	969.12
SA38_EXP_1	1348	194.72872018814087	294.9253177642822	0.00080491696	969.84
SA38_EXP_1	1349	669.6737289428711	344.51794624328613	0.0010858286	970.56
SA38_EXP_1	1350	675.0982284545898	348.217077255249	0.07183119	971.28
SA38_EXP_1	1351	670.9251403808594	348.21189880371094	0.03495561	972.0
SA38_EXP_1	1352	670.494556427002	351.4115524291992	0.020825278	972.72
SA38_EXP_1	1353	670.7165718078613	344.06049728393555	0.019979568	973.44
SA38_EXP_1	1354	669.9455261230469	349.43395614624023	0.00247462	974.16
SA38_EXP_1	1355	671.647834777832	351.4350700378418	0.019442298	974.88
SA38_EXP_1	1356	670.391845703125	346.4440155029297	0.00520902	975.6
SA38_EXP_1	1357	670.0997829437256	343.2546615600586	0.0038557078	976.32
SA38_EXP_1	1358	670.5008506774902	350.06375312805176	0.008751772	977.04
SA38_EXP_1	1359	672.4198341369629	350.87894439697266	0.21141511	977.76
SA38_EXP_1	1360	669.3897724151611	349.6903610229492	0.010028429	978.48
SA38_EXP_1	1361	669.7266578674316	341.5557289123535	0.0050740154	979.2
SA38_EXP_1	1362	672.0050811767578	351.28870010375977	0.03694471	979.92
SA38_EXP_1	1363	670.5517768859863	350.67867279052734	0.017464349	980.64
SA38_EXP_1	1364	672.3416805267334	353.7849998474121	0.097741514	981.36
SA38_EXP_1	1365	327.34625339508057	365.9846591949463	0.08230003	982.08
SA38_EXP_1	1366	336.2469673156738	357.00679779052734	0.7493597	982.8
SA38_EXP_1	1367	342.9250717163086	353.23991775512695	0.51817405	983.52
SA38_EXP_1	1368	342.7713394165039	353.87306213378906	0.660332	984.24
SA38_EXP_1	1369	348.83809089660645	349.93417739868164	0.8969096	984.96
SA38_EXP_1	1370	352.2509574890137	388.5458564758301	0.9813446	985.68
SA38_EXP_1	1371	339.6885633468628	393.74173164367676	0.96017253	986.4
SA38_EXP_1	1372	331.26347064971924	397.2045135498047	0.9903565	987.12
SA38_EXP_1	1373	328.4284830093384	398.7499523162842	0.8709064	987.84
SA38_EXP_1	1374	327.30345726013184	397.58617401123047	0.92089766	988.56
SA38_EXP_1	1375	323.9820718765259	397.6194763183594	0.20583016	989.28
SA38_EXP_1	1376	322.9375123977661	396.9678783416748	0.42917436	990.0
SA38_EXP_1	1377	673.8166809082031	350.49556732177734	0.16700263	990.72
SA38_EXP_1	1378	669.9668884277344	344.73647117614746	0.0046651093	991.44
SA38_EXP_1	1379	322.66461849212646	395.84009170532227	0.0568695	992.16
SA38_EXP_1	1380	670.5796241760254	354.5831108093262	0.032842346	992.88
SA38_EXP_1	1381	668.5050010681152	352.0022964477539	0.0029948712	993.6
SA38_EXP_1	1382	669.3530559539795	348.6540985107422	0.007867981	994.32
SA38_EXP_1	1383	669.9819564819336	350.86034774780273	0.060754705	995.04
SA38_EXP_1	1384	669.7543144226074	342.560977935791	0.003314114	995.76
SA38_EXP_1	1385	670.1491355895996	344.12312507629395	0.0030434176	996.48
SA38_EXP_1	1386	670.8158016204834	348.4065628051758	0.018665353	997.2
SA38_EXP_1	1387	671.6044425964355	349.11815643310547	0.035340417	997.92
SA38_EXP_1	1388	672.4391460418701	352.1765899658203	0.077621125	998.64
SA38_EXP_1	1389	675.1334190368652	353.83975982666016	0.06255243	999.36
SA38_EXP_1	1390	668.7265396118164	349.1942024230957	0.0013472467	1000.08
SA38_EXP_1	1391	670.4582691192627	346.45442962646484	0.010569965	1000.8
SA38_EXP_1	1392	669.7428703308105	350.4187774658203	0.028507562	1001.52
SA38_EXP_1	1393	670.4529762268066	346.8688201904297	0.015157278	1002.24
SA38_EXP_1	1394	670.6978797912598	349.1646194458008	0.024241086	1002.96
SA38_EXP_1	1395	671.2644577026367	350.33374786376953	0.2228502	1003.68
SA38_EXP_1	1396	671.0757255554199	350.3910255432129	0.17146991	1004.4
SA38_EXP_1	1397	229.0017604827881	325.5304527282715	0.0011447214	1005.12
SA38_EXP_1	1398	670.1907157897949	349.83816146850586	0.0047722952	1005.84
SA38_EXP_1	1399	670.8170413970947	348.8935089111328	0.045904096	1006.56
SA38_EXP_1	1400	672.5110054016113	351.90361976623535	0.21002322	1007.28
SA38_EXP_1	1401	391.7602777481079	43.2809579372406	0.00986018	1008.0
SA38_EXP_1	1402	671.7497825622559	347.97926902770996	0.035502333	1008.72
SA38_EXP_1	1403	670.8622932434082	350.286283493042	0.08206887	1009.44
SA38_EXP_1	1404	675.2812385559082	353.39818954467773	0.05493967	1010.16
SA38_EXP_1	1405	674.8953342437744	351.37882232666016	0.10226867	1010.88
SA38_EXP_1	1406	672.2367286682129	350.70390701293945	0.14145154	1011.6
SA38_EXP_1	1407	669.1696643829346	349.4498348236084	0.0093420185	1012.32
SA38_EXP_1	1408	670.3789710998535	351.1000442504883	0.020815793	1013.04
SA38_EXP_1	1409	670.4669952392578	349.7365379333496	0.01985575	1013.76
SA38_EXP_1	1410	671.7386245727539	354.6752071380615	0.04731557	1014.48
SA38_EXP_1	1411	675.2565860748291	348.8173484802246	0.006304167	1015.2
SA38_EXP_1	1412	668.5392379760742	352.46801376342773	0.0048081665	1015.92
SA38_EXP_1	1413	669.9305057525635	346.4643859863281	0.007385333	1016.64
SA38_EXP_1	1414	406.8727493286133	43.91250729560852	0.16378564	1017.36
SA38_EXP_1	1415	669.1388607025146	346.886043548584	0.010518456	1018.08
SA38_EXP_1	1416	669.8246002197266	348.0881881713867	0.0052831178	1018.8
SA38_EXP_1	1417	675.1090049743652	348.88904571533203	0.016736234	1019.52
SA38_EXP_1	1418	671.8486309051514	351.88719749450684	0.04978132	1020.24
SA38_EXP_1	1419	671.3418960571289	349.40025329589844	0.07213509	1020.96
SA38_EXP_1	1420	671.15478515625	347.8076362609863	0.032594312	1021.68
SA38_EXP_1	1421	669.5963859558105	349.0671157836914	0.006801319	1022.4
SA38_EXP_1	1422	216.85807704925537	329.031343460083	0.001084247	1023.12
SA38_EXP_1	1423	670.2447891235352	352.97621726989746	0.007671165	1023.84
SA38_EXP_1	1424	671.7794418334961	352.1371078491211	0.049159937	1024.56
SA38_EXP_1	1425	404.3600082397461	49.464147090911865	0.0020175693	1025.28
SA38_EXP_1	1426	674.3939876556396	354.81642723083496	0.24910998	1026.0
SA38_EXP_1	1427	671.0899829864502	353.1855583190918	0.057814725	1026.72
SA38_EXP_1	1428	669.766902923584	349.1114902496338	0.10157652	1027.44
SA38_EXP_1	1429	671.1800575256348	351.8174743652344	0.01324606	1028.16
SA38_EXP_1	1430	670.8544731140137	352.1897506713867	0.030017909	1028.88
SA38_EXP_1	1431	383.81896018981934	43.01186442375183	0.02236846	1029.6
SA38_EXP_1	1432	667.8450584411621	350.6590461730957	0.0012846164	1030.32
SA38_EXP_1	1433	670.0606346130371	347.95984268188477	0.020832367	1031.04
SA38_EXP_1	1434	385.9938383102417	41.431031227111816	0.0035978702	1031.76
SA38_EXP_1	1435	671.4181900024414	350.61203956604004	0.08678862	1032.48
SA38_EXP_1	1436	676.4072418212891	350.9385681152344	0.013674947	1033.2
SA38_EXP_1	1437	670.7676887512207	350.1019477844238	0.006364828	1033.92
SA38_EXP_1	1438	670.4171180725098	345.70695877075195	0.00308011	1034.64
SA38_EXP_1	1439	669.4667339324951	343.21460723876953	0.0027995117	1035.36
SA38_EXP_1	1440	668.9216613769531	349.1137504577637	0.0015241579	1036.08
SA38_EXP_1	1441	669.3656921386719	348.7123489379883	0.0043648165	1036.8
SA38_EXP_1	1442	669.9148654937744	346.3649368286133	0.009435844	1037.52
SA38_EXP_1	1443	669.650936126709	350.7172393798828	0.051345926	1038.24
SA38_EXP_1	1444	383.6068630218506	41.67388200759888	0.011238762	1038.96
SA38_EXP_1	1445	669.0569877624512	344.8329162597656	0.005471457	1039.68
SA38_EXP_1	1446	674.769401550293	349.48877334594727	0.017984081	1040.4
SA38_EXP_1	1447	671.0717678070068	345.98682403564453	0.06556041	1041.12
SA38_EXP_1	1448	672.4494934082031	352.5544738769531	0.5765956	1041.84
SA38_EXP_1	1449	672.6359844207764	351.6749954223633	0.030157158	1042.56
SA38_EXP_1	1450	672.0615386962891	354.59532737731934	0.062159415	1043.28
SA38_EXP_1	1451	676.4877796173096	350.0159454345703	0.024859224	1044.0
SA38_EXP_1	1452	409.3341827392578	43.49338173866272	0.0077766716	1044.72
SA38_EXP_1	1453	668.531084060669	349.2580032348633	0.009688316	1045.44
SA38_EXP_1	1454	676.2526512145996	351.6167449951172	0.026261989	1046.16
SA38_EXP_1	1455	675.7073402404785	350.72181701660156	0.204096	1046.88
SA38_EXP_1	1456	672.5876808166504	354.0209484100342	0.20960885	1047.6
SA38_EXP_1	1457	671.7387676239014	349.98327255249023	0.08167461	1048.32
SA38_EXP_1	1458	671.3149070739746	348.95524978637695	0.02140939	1049.04
SA38_EXP_1	1459	670.6292152404785	344.62778091430664	0.023258625	1049.76
SA38_EXP_1	1460	673.5649108886719	352.9808235168457	0.20183745	1050.48
SA38_EXP_1	1461	669.7745323181152	347.46256828308105	0.016355602	1051.2
SA38_EXP_1	1462	668.922233581543	348.4095096588135	0.04466035	1051.92
SA38_EXP_1	1463	671.0301399230957	350.00813484191895	0.34959617	1052.64
SA38_EXP_1	1464	669.8342323303223	349.50279235839844	0.007577847	1053.36
SA38_EXP_1	1465	670.2274322509766	345.3675842285156	0.0068499288	1054.08
SA38_EXP_1	1466	526.7305850982666	287.8234004974365	0.39782295	1054.8
SA38_EXP_1	1467	406.9441318511963	278.29599380493164	0.049050566	1055.52
SA38_EXP_1	1468	569.9899196624756	362.40325927734375	0.024660109	1056.24
SA38_EXP_1	1469	716.719913482666	192.9415798187256	0.65632653	1056.96
SA38_EXP_1	1470	697.122049331665	123.99799346923828	0.8928403	1057.68
SA38_EXP_1	1471	196.0730791091919	299.22337532043457	0.0011664007	1058.4
SA38_EXP_1	1472	691.0788536071777	386.7768859863281	0.7815667	1059.12
SA38_EXP_1	1473	720.3774452209473	438.34081649780273	0.9956773	1059.84
SA38_EXP_1	1474	717.5533294677734	438.21916580200195	0.9980622	1060.56
SA38_EXP_1	1475	717.9537773132324	438.17049980163574	0.9975667	1061.28
SA38_EXP_1	1476	717.7805423736572	437.986536026001	0.99724066	1062.0
SA38_EXP_1	1477	718.5812473297119	438.8323974609375	0.997686	1062.72
SA38_EXP_1	1478	719.6370124816895	439.1853904724121	0.99640024	1063.44
SA38_EXP_1	1479	720.2692985534668	439.0732955932617	0.9970583	1064.16
SA38_EXP_1	1480	718.3521270751953	438.1310749053955	0.99699545	1064.88
SA38_EXP_1	1481	717.8582191467285	437.96067237854004	0.9973628	1065.6
SA38_EXP_1	1482	717.6150798797607	438.321475982666	0.99814	1066.32
SA38_EXP_1	1483	720.6708908081055	438.5731029510498	0.99701834	1067.04
SA38_EXP_1	1484	720.4327583312988	438.0457019805908	0.9968347	1067.76
SA38_EXP_1	1485	718.1717872619629	438.0310249328613	0.9974892	1068.48
SA38_EXP_1	1486	718.2658672332764	437.46328353881836	0.9970084	1069.2
SA38_EXP_1	1487	719.930362701416	439.1038513183594	0.99617887	1069.92
SA38_EXP_1	1488	720.5531597137451	438.5823726654053	0.9968546	1070.64
SA38_EXP_1	1489	720.5039978027344	436.96529388427734	0.9975458	1071.36
SA38_EXP_1	1490	718.0464267730713	438.1507873535156	0.9972861	1072.08
SA38_EXP_1	1491	720.4935073852539	438.62491607666016	0.9965618	1072.8
SA38_EXP_1	1492	721.0095405578613	439.35811042785645	0.9965054	1073.52
SA38_EXP_1	1493	720.8883285522461	438.64537239074707	0.9949444	1074.24
SA38_EXP_1	1494	718.1597709655762	437.80317306518555	0.996283	1074.96
SA38_EXP_1	1495	716.7673587799072	438.67624282836914	0.99787295	1075.68
SA38_EXP_1	1496	720.8325862884521	437.0904350280762	0.99727976	1076.4
SA38_EXP_1	1497	720.5114364624023	438.61836433410645	0.9963793	1077.12
SA38_EXP_1	1498	720.3446388244629	437.44531631469727	0.9974292	1077.84
SA38_EXP_1	1499	716.8400287628174	436.8831253051758	0.99767405	1078.56
SA38_EXP_1	1500	718.0896759033203	437.4258613586426	0.99669576	1079.28
SA38_EXP_1	1501	717.3962593078613	437.850923538208	0.99725324	1080.0
SA38_EXP_1	1502	717.4097061157227	438.43603134155273	0.99761426	1080.72
SA38_EXP_1	1503	717.4631118774414	437.84351348876953	0.99632335	1081.44
SA38_EXP_1	1504	717.5463676452637	438.47519874572754	0.9922254	1082.16
SA38_EXP_1	1505	717.9638385772705	439.17577743530273	0.9916019	1082.88
SA38_EXP_1	1506	717.2897338867188	438.67578506469727	0.99786645	1083.6
SA38_EXP_1	1507	717.7150726318359	438.43963623046875	0.9965191	1084.32
SA38_EXP_1	1508	717.9245948791504	439.31705474853516	0.99644464	1085.04
SA38_EXP_1	1509	716.7483806610107	438.8228416442871	0.995011	1085.76
SA38_EXP_1	1510	718.5534477233887	437.1269702911377	0.9975236	1086.48
SA38_EXP_1	1511	720.680046081543	436.9940185546875	0.9964386	1087.2
SA38_EXP_1	1512	718.081521987915	437.99981117248535	0.9977598	1087.92
SA38_EXP_1	1513	717.5899505615234	439.89938735961914	0.99182606	1088.64
SA38_EXP_1	1514	717.9265975952148	437.98922538757324	0.9949646	1089.36
SA38_EXP_1	1515	717.9046630859375	437.97082901000977	0.99720407	1090.08
SA38_EXP_1	1516	718.239688873291	438.38438987731934	0.99412715	1090.8
SA38_EXP_1	1517	718.1709289550781	438.46195220947266	0.9967334	1091.52
SA38_EXP_1	1518	717.3322200775146	438.8328266143799	0.9965172	1092.24
SA38_EXP_1	1519	717.827320098877	437.5721740722656	0.9968568	1092.96
SA38_EXP_1	1520	717.3084259033203	437.5880813598633	0.9975502	1093.68
SA38_EXP_1	1521	717.6127433776855	437.5399589538574	0.9974038	1094.4
SA38_EXP_1	1522	720.181941986084	439.68984603881836	0.995142	1095.12
SA38_EXP_1	1523	720.6705093383789	438.10781478881836	0.9963129	1095.84
SA38_EXP_1	1524	721.817684173584	437.9421043395996	0.99760085	1096.56
SA38_EXP_1	1525	717.2377586364746	437.25133895874023	0.99687815	1097.28
SA38_EXP_1	1526	718.3116912841797	437.54167556762695	0.9959293	1098.0
SA38_EXP_1	1527	718.4116363525391	439.1104316711426	0.9966235	1098.72
SA38_EXP_1	1528	717.0196056365967	437.91924476623535	0.9968227	1099.44
SA38_EXP_1	1529	717.7109241485596	437.36263275146484	0.9976374	1100.16
SA38_EXP_1	1530	717.8929328918457	439.0005397796631	0.9973386	1100.88
SA38_EXP_1	1531	717.9904937744141	438.2098388671875	0.9975924	1101.6
SA38_EXP_1	1532	717.2579765319824	438.12217712402344	0.99792296	1102.32
SA38_EXP_1	1533	717.1659469604492	438.03794860839844	0.9971462	1103.04
SA38_EXP_1	1534	720.563554763794	438.4449863433838	0.99659926	1103.76
SA38_EXP_1	1535	717.808723449707	439.35047149658203	0.9971631	1104.48
SA38_EXP_1	1536	717.9594993591309	437.7124214172363	0.9976426	1105.2
SA38_EXP_1	1537	718.8251495361328	439.4684600830078	0.9902734	1105.92
SA38_EXP_1	1538	721.3316440582275	439.32146072387695	0.99553525	1106.64
SA38_EXP_1	1539	720.5745697021484	439.0030860900879	0.9955621	1107.36
SA38_EXP_1	1540	718.3095932006836	437.23663330078125	0.9950348	1108.08
SA38_EXP_1	1541	718.8345909118652	440.211124420166	0.99545586	1108.8
SA38_EXP_1	1542	717.7890777587891	439.1408157348633	0.99756974	1109.52
SA38_EXP_1	1543	717.377758026123	438.5650634765625	0.9974254	1110.24
SA38_EXP_1	1544	720.8228588104248	439.367094039917	0.996007	1110.96
SA38_EXP_1	1545	717.4704074859619	438.30310821533203	0.99621767	1111.68
SA38_EXP_1	1546	721.2845802307129	438.7052536010742	0.996252	1112.4
SA38_EXP_1	1547	721.3931083679199	438.8716506958008	0.9966138	1113.12
SA38_EXP_1	1548	717.914867401123	437.58931159973145	0.9970112	1113.84
SA38_EXP_1	1549	717.8065299987793	438.70840072631836	0.9977585	1114.56
SA38_EXP_1	1550	717.4412727355957	438.35689544677734	0.99740535	1115.28
SA38_EXP_1	1551	717.3078060150146	438.7817573547363	0.9957147	1116.0
SA38_EXP_1	1552	720.8239555358887	438.654727935791	0.9956201	1116.72
SA38_EXP_1	1553	721.3015556335449	438.6283779144287	0.99744105	1117.44
SA38_EXP_1	1554	717.875862121582	437.6534843444824	0.99769443	1118.16
SA38_EXP_1	1555	721.2694644927979	437.60979652404785	0.9975079	1118.88
SA38_EXP_1	1556	717.7155017852783	439.67525482177734	0.99706656	1119.6
SA38_EXP_1	1557	717.9108142852783	439.2891311645508	0.99706656	1120.32
SA38_EXP_1	1558	717.6235675811768	437.22567558288574	0.99679166	1121.04
SA38_EXP_1	1559	716.940450668335	438.1662654876709	0.9980666	1121.76
SA38_EXP_1	1560	717.6074504852295	439.74781036376953	0.9969981	1122.48
SA38_EXP_1	1561	719.4703102111816	440.0589179992676	0.9970048	1123.2
SA38_EXP_1	1562	717.3770904541016	438.51988792419434	0.9980178	1123.92
SA38_EXP_1	1563	720.2434062957764	439.46033477783203	0.99704593	1124.64
SA38_EXP_1	1564	717.3576354980469	438.8192939758301	0.99761766	1125.36
SA38_EXP_1	1565	719.413948059082	439.2223262786865	0.99464417	1126.08
SA38_EXP_1	1566	721.0466384887695	438.3932876586914	0.9973266	1126.8
SA38_EXP_1	1567	722.0036029815674	436.6383934020996	0.99685174	1127.52
SA38_EXP_1	1568	717.8606033325195	438.6228275299072	0.9977684	1128.24
SA38_EXP_1	1569	720.9108352661133	438.72456550598145	0.9939136	1128.96
SA38_EXP_1	1570	719.768238067627	438.1296730041504	0.9975828	1129.68
SA38_EXP_1	1571	717.4093246459961	437.71900177001953	0.9965773	1130.4
SA38_EXP_1	1572	719.7043418884277	438.7653923034668	0.99509037	1131.12
SA38_EXP_1	1573	717.9014205932617	437.9312324523926	0.9966337	1131.84
SA38_EXP_1	1574	717.650318145752	438.09614181518555	0.99715734	1132.56
SA38_EXP_1	1575	718.0603981018066	439.91186141967773	0.99624544	1133.28
SA38_EXP_1	1576	718.6264991760254	438.0555725097656	0.99503654	1134.0
SA38_EXP_1	1577	720.5065727233887	438.59710693359375	0.9920831	1134.72
SA38_EXP_1	1578	720.3277587890625	438.8914203643799	0.99661547	1135.44
SA38_EXP_1	1579	717.8279876708984	438.42384338378906	0.99523747	1136.16
SA38_EXP_1	1580	717.2269344329834	437.92036056518555	0.9962998	1136.88
SA38_EXP_1	1581	721.1937427520752	439.07140731811523	0.9949049	1137.6
SA38_EXP_1	1582	721.2371826171875	439.46720123291016	0.9961739	1138.32
SA38_EXP_1	1583	718.7529563903809	440.3434753417969	0.9879045	1139.04
SA38_EXP_1	1584	718.5560703277588	438.017578125	0.9973911	1139.76
SA38_EXP_1	1585	717.8173065185547	438.24520111083984	0.99750394	1140.48
SA38_EXP_1	1586	717.2777652740479	437.90093421936035	0.99673814	1141.2
SA38_EXP_1	1587	717.5300598144531	438.44839096069336	0.997684	1141.92
SA38_EXP_1	1588	717.283821105957	438.24806213378906	0.9971312	1142.64
SA38_EXP_1	1589	717.7717685699463	439.83057975769043	0.9847307	1143.36
SA38_EXP_1	1590	717.1916007995605	439.60710525512695	0.9959882	1144.08
SA38_EXP_1	1591	717.4838066101074	439.5766067504883	0.99684626	1144.8
SA38_EXP_1	1592	717.2908782958984	437.99242973327637	0.9972197	1145.52
SA38_EXP_1	1593	717.9966926574707	437.29814529418945	0.9960033	1146.24
SA38_EXP_1	1594	716.8094158172607	438.3563232421875	0.99738246	1146.96
SA38_EXP_1	1595	717.9695129394531	439.65328216552734	0.99461454	1147.68
SA38_EXP_1	1596	717.3685073852539	439.9895668029785	0.9949056	1148.4
SA38_EXP_1	1597	718.4626579284668	438.7269115447998	0.9968618	1149.12
SA38_EXP_1	1598	717.6964282989502	437.5487422943115	0.9944829	1149.84
SA38_EXP_1	1599	717.4648284912109	438.1637191772461	0.9967906	1150.56
SA38_EXP_1	1600	720.4987049102783	438.9288139343262	0.99574125	1151.28
SA38_EXP_1	1601	717.5287246704102	438.31180572509766	0.99733716	1152.0
SA38_EXP_1	1602	717.2752380371094	438.94062995910645	0.9969524	1152.72
SA38_EXP_1	1603	717.3488616943359	439.4601631164551	0.9970701	1153.44
SA38_EXP_1	1604	718.0566787719727	439.42514419555664	0.99568933	1154.16
SA38_EXP_1	1605	719.9689388275146	438.31398010253906	0.99654263	1154.88
SA38_EXP_1	1606	719.5641994476318	438.5279846191406	0.99521965	1155.6
SA38_EXP_1	1607	717.0076370239258	439.1406726837158	0.9956102	1156.32
SA38_EXP_1	1608	717.8171157836914	437.827205657959	0.9958045	1157.04
SA38_EXP_1	1609	717.8400039672852	438.5302734375	0.99763286	1157.76
SA38_EXP_1	1610	717.6692962646484	438.0513381958008	0.99730873	1158.48
SA38_EXP_1	1611	721.2244033813477	440.40358543395996	0.9938105	1159.2
SA38_EXP_1	1612	717.0755386352539	436.6687774658203	0.99717796	1159.92
SA38_EXP_1	1613	721.3744163513184	438.05036544799805	0.9962064	1160.64
SA38_EXP_1	1614	717.5543308258057	437.7956199645996	0.9974955	1161.36
SA38_EXP_1	1615	717.1860694885254	437.14656829833984	0.9969404	1162.08
SA38_EXP_1	1616	717.1008110046387	438.72462272644043	0.99743	1162.8
SA38_EXP_1	1617	720.1251983642578	439.8087501525879	0.99547946	1163.52
SA38_EXP_1	1618	717.1267509460449	438.5036087036133	0.9964772	1164.24
SA38_EXP_1	1619	717.145824432373	438.50561141967773	0.9963804	1164.96
SA38_EXP_1	1620	717.8178787231445	438.1779098510742	0.99681026	1165.68
SA38_EXP_1	1621	717.549991607666	438.69495391845703	0.9963349	1166.4
SA38_EXP_1	1622	716.8687343597412	437.50694274902344	0.99709606	1167.12
SA38_EXP_1	1623	718.4122085571289	439.04494285583496	0.99702674	1167.84
SA38_EXP_1	1624	718.2980537414551	438.7156677246094	0.9973373	1168.56
SA38_EXP_1	1625	718.4784889221191	439.0513229370117	0.991959	1169.28
SA38_EXP_1	1626	719.5945262908936	437.9638195037842	0.99701345	1170.0
SA38_EXP_1	1627	720.6068992614746	441.89741134643555	0.98964185	1170.72
SA38_EXP_1	1628	717.7783966064453	438.4196376800537	0.9968863	1171.44
SA38_EXP_1	1629	717.5843715667725	437.65966415405273	0.9971107	1172.16
SA38_EXP_1	1630	721.8928337097168	437.3392868041992	0.9973031	1172.88
SA38_EXP_1	1631	721.8302726745605	437.68306732177734	0.9967643	1173.6
SA38_EXP_1	1632	721.2604522705078	437.9396152496338	0.9966736	1174.32
SA38_EXP_1	1633	720.9990501403809	439.011926651001	0.9956189	1175.04
SA38_EXP_1	1634	718.2559967041016	441.0502624511719	0.99467885	1175.76
SA38_EXP_1	1635	717.9642677307129	439.06768798828125	0.99572986	1176.48
SA38_EXP_1	1636	720.1910018920898	439.1179847717285	0.99632025	1177.2
SA38_EXP_1	1637	721.1840629577637	437.7897262573242	0.99600095	1177.92
SA38_EXP_1	1638	718.2597160339355	438.46238136291504	0.9964457	1178.64
SA38_EXP_1	1639	717.8762912750244	438.68865966796875	0.99672514	1179.36
SA38_EXP_1	1640	721.0824489593506	438.5826301574707	0.9972727	1180.08
SA38_EXP_1	1641	721.2783336639404	439.63454246520996	0.99297285	1180.8
SA38_EXP_1	1642	718.6526775360107	438.6752700805664	0.9970817	1181.52
SA38_EXP_1	1643	717.8466796875	438.4368896484375	0.99593604	1182.24
SA38_EXP_1	1644	718.1092739105225	438.6222839355469	0.9971258	1182.96
SA38_EXP_1	1645	717.3331260681152	438.087100982666	0.99819404	1183.68
SA38_EXP_1	1646	719.849157333374	439.0315246582031	0.99630535	1184.4
SA38_EXP_1	1647	719.6047782897949	439.5275688171387	0.995433	1185.12
SA38_EXP_1	1648	720.6212043762207	439.0770149230957	0.9948767	1185.84
SA38_EXP_1	1649	717.8760528564453	437.73176193237305	0.99655956	1186.56
SA38_EXP_1	1650	717.1840667724609	439.1239356994629	0.9887494	1187.28
SA38_EXP_1	1651	717.1510696411133	439.13063049316406	0.99658656	1188.0
SA38_EXP_1	1652	717.9865837097168	440.80063819885254	0.99598324	1188.72
SA38_EXP_1	1653	717.7751541137695	439.107141494751	0.99518186	1189.44
SA38_EXP_1	1654	717.9094314575195	437.8847408294678	0.9971967	1190.16
SA38_EXP_1	1655	718.3348655700684	439.7950744628906	0.9963336	1190.88
SA38_EXP_1	1656	718.1283473968506	437.73433685302734	0.99565977	1191.6
SA38_EXP_1	1657	717.9240226745605	437.8384208679199	0.9965611	1192.32
SA38_EXP_1	1658	719.7754859924316	439.58619117736816	0.99657047	1193.04
SA38_EXP_1	1659	717.3714637756348	438.57662200927734	0.9969959	1193.76
SA38_EXP_1	1660	718.1664943695068	439.2560291290283	0.99713945	1194.48
SA38_EXP_1	1661	717.4110412597656	438.50561141967773	0.99716526	1195.2
SA38_EXP_1	1662	721.3644027709961	439.0326118469238	0.99338454	1195.92
SA38_EXP_1	1663	717.8511142730713	438.11702728271484	0.9975177	1196.64
SA38_EXP_1	1664	718.3368682861328	438.6546993255615	0.99726784	1197.36
SA38_EXP_1	1665	718.0281162261963	439.01418685913086	0.99662113	1198.08
SA38_EXP_1	1666	717.7854537963867	438.6684036254883	0.9973291	1198.8
SA38_EXP_1	1667	719.2860126495361	440.7259941101074	0.9915165	1199.52
SA38_EXP_1	1668	716.617488861084	438.43860626220703	0.9978137	1200.24
SA38_EXP_1	1669	718.1967735290527	439.6780014038086	0.99574137	1200.96
SA38_EXP_1	1670	717.9638385772705	439.25920486450195	0.9965545	1201.68
SA38_EXP_1	1671	717.693042755127	437.75416374206543	0.9960381	1202.4
SA38_EXP_1	1672	717.4981117248535	438.6522674560547	0.99590486	1203.12
SA38_EXP_1	1673	718.4344291687012	439.156494140625	0.99540484	1203.84
SA38_EXP_1	1674	717.9421424865723	437.41241455078125	0.9974685	1204.56
SA38_EXP_1	1675	717.4173355102539	438.52746963500977	0.9977633	1205.28
SA38_EXP_1	1676	717.6094055175781	437.9007911682129	0.9974432	1206.0
SA38_EXP_1	1677	717.6509857177734	438.6861991882324	0.9964528	1206.72
SA38_EXP_1	1678	717.7498817443848	438.92271995544434	0.9973845	1207.44
SA38_EXP_1	1679	717.25754737854	436.82138442993164	0.99658006	1208.16
SA38_EXP_1	1680	717.7371978759766	438.2333564758301	0.9968623	1208.88
SA38_EXP_1	1681	718.7070846557617	437.79032707214355	0.9953851	1209.6
SA38_EXP_1	1682	718.2620048522949	437.80308723449707	0.996693	1210.32
SA38_EXP_1	1683	719.6822166442871	438.0640125274658	0.99650466	1211.04
SA38_EXP_1	1684	717.4765586853027	438.54509353637695	0.99576914	1211.76
SA38_EXP_1	1685	720.2659606933594	438.86446952819824	0.9931324	1212.48
SA38_EXP_1	1686	717.2282218933105	439.45953369140625	0.9968849	1213.2
SA38_EXP_1	1687	720.6709861755371	438.8733959197998	0.99623907	1213.92
SA38_EXP_1	1688	719.5971488952637	440.5572509765625	0.9954094	1214.64
SA38_EXP_1	1689	717.4300670623779	437.67133712768555	0.9970003	1215.36
SA38_EXP_1	1690	720.4422950744629	438.18909645080566	0.9965109	1216.08
SA38_EXP_1	1691	717.5199031829834	437.9200744628906	0.99666864	1216.8
SA38_EXP_1	1692	717.45924949646	438.21690559387207	0.99460703	1217.52
SA38_EXP_1	1693	718.5741424560547	437.22787857055664	0.9974256	1218.24
SA38_EXP_1	1694	718.1387901306152	437.73213386535645	0.9969729	1218.96
SA38_EXP_1	1695	717.4486637115479	438.29538345336914	0.9956878	1219.68
SA38_EXP_1	1696	717.4283027648926	439.0455436706543	0.9979253	1220.4
SA38_EXP_1	1697	717.7379608154297	438.53708267211914	0.9976801	1221.12
SA38_EXP_1	1698	717.8219795227051	436.5336513519287	0.99633527	1221.84
SA38_EXP_1	1699	717.4235343933105	437.77416229248047	0.99680847	1222.56
SA38_EXP_1	1700	717.5882339477539	439.04388427734375	0.99692374	1223.28
SA38_EXP_1	1701	717.7380561828613	438.6698913574219	0.99642414	1224.0
SA38_EXP_1	1702	718.3484077453613	437.4136734008789	0.99647385	1224.72
SA38_EXP_1	1703	717.9491996765137	439.2776298522949	0.99664706	1225.44
SA38_EXP_1	1704	718.8309669494629	438.0087089538574	0.99704295	1226.16
SA38_EXP_1	1705	718.1424617767334	437.52445220947266	0.99549025	1226.88
SA38_EXP_1	1706	720.9292888641357	439.1773509979248	0.9946219	1227.6
SA38_EXP_1	1707	720.8202362060547	439.95723724365234	0.990217	1228.32
SA38_EXP_1	1708	717.2490119934082	439.76932525634766	0.99263245	1229.04
SA38_EXP_1	1709	720.5212593078613	438.09502601623535	0.9964864	1229.76
SA38_EXP_1	1710	717.1657562255859	438.24371337890625	0.99473083	1230.48
SA38_EXP_1	1711	718.1292057037354	439.5359516143799	0.99680686	1231.2
SA38_EXP_1	1712	717.1041488647461	436.7135810852051	0.99751127	1231.92
SA38_EXP_1	1713	717.982292175293	437.85655975341797	0.99614596	1232.64
SA38_EXP_1	1714	717.6955223083496	438.00464630126953	0.99572843	1233.36
SA38_EXP_1	1715	720.6163883209229	440.21289825439453	0.9964868	1234.08
SA38_EXP_1	1716	720.196533203125	439.95140075683594	0.9937225	1234.8
SA38_EXP_1	1717	720.9297180175781	440.13453483581543	0.9972042	1235.52
SA38_EXP_1	1718	717.5442695617676	438.8302803039551	0.9967338	1236.24
SA38_EXP_1	1719	717.7964687347412	436.96277618408203	0.9982034	1236.96
SA38_EXP_1	1720	717.2568321228027	437.78600692749023	0.9959706	1237.68
SA38_EXP_1	1721	717.8858757019043	438.70259284973145	0.99536574	1238.4
SA38_EXP_1	1722	720.9855079650879	438.4559726715088	0.99214643	1239.12
SA38_EXP_1	1723	717.8720474243164	438.4628963470459	0.99781525	1239.84
SA38_EXP_1	1724	717.9448127746582	438.29566955566406	0.99804354	1240.56
SA38_EXP_1	1725	716.860294342041	438.33194732666016	0.99783784	1241.28
SA38_EXP_1	1726	721.483325958252	436.3043403625488	0.99730885	1242.0
SA38_EXP_1	1727	717.6313400268555	438.3720016479492	0.99698514	1242.72
SA38_EXP_1	1728	718.0362701416016	438.73623847961426	0.9965978	1243.44
SA38_EXP_1	1729	718.051290512085	438.60371589660645	0.99653107	1244.16
SA38_EXP_1	1730	721.123218536377	438.2238006591797	0.9954269	1244.88
SA38_EXP_1	1731	717.2635078430176	437.56250381469727	0.99712026	1245.6
SA38_EXP_1	1732	720.8421230316162	438.72802734375	0.996396	1246.32
SA38_EXP_1	1733	717.528486251831	438.7833023071289	0.99736977	1247.04
SA38_EXP_1	1734	718.4887886047363	438.9317035675049	0.99765825	1247.76
SA38_EXP_1	1735	721.2374687194824	439.1923141479492	0.9965988	1248.48
SA38_EXP_1	1736	720.4622268676758	441.6525077819824	0.9861944	1249.2
SA38_EXP_1	1737	717.1961784362793	440.10847091674805	0.9973953	1249.92
SA38_EXP_1	1738	720.2861785888672	441.12653732299805	0.9905572	1250.64
SA38_EXP_1	1739	720.6305027008057	439.0767574310303	0.9958539	1251.36
SA38_EXP_1	1740	720.626163482666	438.7704277038574	0.99580586	1252.08
SA38_EXP_1	1741	720.2993392944336	439.6330261230469	0.99542624	1252.8
SA38_EXP_1	1742	719.7155952453613	440.63395500183105	0.99584085	1253.52
SA38_EXP_1	1743	720.7582950592041	440.8846664428711	0.9949709	1254.24
SA38_EXP_1	1744	720.9837913513184	440.40318489074707	0.99202216	1254.96
SA38_EXP_1	1745	718.315315246582	440.85216522216797	0.99410903	1255.68
SA38_EXP_1	1746	718.2679176330566	441.0403347015381	0.9941103	1256.4
SA38_EXP_1	1747	720.3230857849121	439.4567584991455	0.9937261	1257.12
SA38_EXP_1	1748	717.1131134033203	438.3368396759033	0.9974287	1257.84
SA38_EXP_1	1749	717.8150177001953	438.068904876709	0.99693954	1258.56
SA38_EXP_1	1750	718.2847499847412	437.9362106323242	0.9967173	1259.28
SA38_EXP_1	1751	720.8171367645264	439.19334411621094	0.99481285	1260.0
SA38_EXP_1	1752	717.203426361084	437.04700469970703	0.9970366	1260.72
SA38_EXP_1	1753	717.2255516052246	437.59191513061523	0.9971629	1261.44
SA38_EXP_1	1754	720.661211013794	439.30283546447754	0.99316883	1262.16
SA38_EXP_1	1755	717.7400588989258	437.08176612854004	0.996849	1262.88
SA38_EXP_1	1756	719.2586898803711	437.6719093322754	0.9957748	1263.6
SA38_EXP_1	1757	718.0607318878174	438.4386348724365	0.9971814	1264.32
SA38_EXP_1	1758	720.8683013916016	439.7729301452637	0.99465513	1265.04
SA38_EXP_1	1759	718.2878494262695	439.5402717590332	0.99466765	1265.76
SA38_EXP_1	1760	717.3669338226318	438.0552864074707	0.99714607	1266.48
SA38_EXP_1	1761	717.5054550170898	438.1629753112793	0.9954461	1267.2
SA38_EXP_1	1762	717.7058219909668	438.6602783203125	0.9970462	1267.92
SA38_EXP_1	1763	717.452335357666	438.92446517944336	0.99747735	1268.64
SA38_EXP_1	1764	717.0768737792969	438.4951972961426	0.99769706	1269.36
SA38_EXP_1	1765	717.497444152832	438.84098052978516	0.9969971	1270.08
SA38_EXP_1	1766	717.1004295349121	438.0501365661621	0.99557793	1270.8
SA38_EXP_1	1767	719.9874877929688	439.5949459075928	0.99029607	1271.52
SA38_EXP_1	1768	717.8332328796387	438.5825729370117	0.9962238	1272.24
SA38_EXP_1	1769	717.7751541137695	438.29029083251953	0.9969529	1272.96
SA38_EXP_1	1770	718.1023597717285	438.43711853027344	0.9953668	1273.68
SA38_EXP_1	1771	717.8298950195312	437.2253608703613	0.99616325	1274.4
SA38_EXP_1	1772	717.597484588623	437.5780391693115	0.99647254	1275.12
SA38_EXP_1	1773	717.2869682312012	439.4256019592285	0.99542123	1275.84
SA38_EXP_1	1774	717.2479629516602	438.79446029663086	0.99660033	1276.56
SA38_EXP_1	1775	717.7957534790039	438.2076358795166	0.9966273	1277.28
SA38_EXP_1	1776	717.3798561096191	438.98860931396484	0.99630666	1278.0
SA38_EXP_1	1777	717.7548408508301	437.99022674560547	0.99678254	1278.72
SA38_EXP_1	1778	720.0101375579834	439.3806838989258	0.99367946	1279.44
SA38_EXP_1	1779	717.3635005950928	439.20610427856445	0.9966853	1280.16
SA38_EXP_1	1780	717.4483776092529	438.5961055755615	0.996959	1280.88
SA38_EXP_1	1781	717.5868511199951	437.5960063934326	0.9974705	1281.6
SA38_EXP_1	1782	721.0504055023193	439.11272048950195	0.9923981	1282.32
SA38_EXP_1	1783	717.9883003234863	438.56008529663086	0.99765575	1283.04
SA38_EXP_1	1784	720.8612442016602	439.35705184936523	0.99609405	1283.76
SA38_EXP_1	1785	718.1751251220703	437.53761291503906	0.99707377	1284.48
SA38_EXP_1	1786	718.0351734161377	438.6043167114258	0.9970222	1285.2
SA38_EXP_1	1787	718.1008338928223	438.57805252075195	0.98890615	1285.92
SA38_EXP_1	1788	717.1546936035156	437.6133441925049	0.99767023	1286.64
SA38_EXP_1	1789	720.3349113464355	439.21926498413086	0.9954276	1287.36
SA38_EXP_1	1790	721.3390350341797	438.24079513549805	0.9968971	1288.08
SA38_EXP_1	1791	721.7985153198242	436.09482765197754	0.99813604	1288.8
SA38_EXP_1	1792	718.4659004211426	436.7947769165039	0.9971967	1289.52
SA38_EXP_1	1793	717.6352500915527	439.47864532470703	0.9974004	1290.24
SA38_EXP_1	1794	717.8741455078125	441.6056728363037	0.9948354	1290.96
SA38_EXP_1	1795	717.9342269897461	439.6255588531494	0.99616444	1291.68
SA38_EXP_1	1796	720.7633972167969	439.876127243042	0.9954276	1292.4
SA38_EXP_1	1797	720.9325790405273	438.2910346984863	0.9970304	1293.12
SA38_EXP_1	1798	717.5246238708496	438.94274711608887	0.9966487	1293.84
SA38_EXP_1	1799	717.611026763916	437.5207042694092	0.9962057	1294.56
SA38_EXP_1	1800	721.2323188781738	437.6520538330078	0.9974462	1295.28
SA38_EXP_1	1801	720.6717491149902	439.81000900268555	0.9957295	1296.0
SA38_EXP_1	1802	720.4776763916016	439.1682243347168	0.9965293	1296.72
SA38_EXP_1	1803	718.2847499847412	439.21603202819824	0.9960077	1297.44
SA38_EXP_1	1804	717.4429893493652	439.16067123413086	0.9963981	1298.16
SA38_EXP_1	1805	720.3061103820801	437.5930595397949	0.9976769	1298.88
SA38_EXP_1	1806	718.4064865112305	440.6059741973877	0.9933013	1299.6
SA38_EXP_1	1807	718.0874824523926	439.1414165496826	0.99774665	1300.32
SA38_EXP_1	1808	721.1344242095947	439.5102882385254	0.9954716	1301.04
SA38_EXP_1	1809	720.7475662231445	439.83999252319336	0.99574786	1301.76
SA38_EXP_1	1810	720.0829982757568	439.17972564697266	0.9917509	1302.48
SA38_EXP_1	1811	718.120002746582	438.33641052246094	0.9956273	1303.2
SA38_EXP_1	1812	718.8238143920898	438.2756996154785	0.99712175	1303.92
SA38_EXP_1	1813	717.4576759338379	438.4530258178711	0.9978403	1304.64
SA38_EXP_1	1814	718.8597679138184	438.40267181396484	0.997077	1305.36
SA38_EXP_1	1815	719.8017120361328	438.2255744934082	0.9960187	1306.08
SA38_EXP_1	1816	717.4197196960449	437.83395767211914	0.9972229	1306.8
SA38_EXP_1	1817	718.0906295776367	438.76916885375977	0.99728024	1307.52
SA38_EXP_1	1818	719.3606376647949	439.0879440307617	0.9973248	1308.24
SA38_EXP_1	1819	718.2931423187256	438.2794761657715	0.99719054	1308.96
SA38_EXP_1	1820	719.807243347168	438.80184173583984	0.99747616	1309.68
SA38_EXP_1	1821	720.964527130127	438.9286994934082	0.9964498	1310.4
SA38_EXP_1	1822	716.5622711181641	438.0439567565918	0.9972721	1311.12
SA38_EXP_1	1823	719.7658061981201	439.2711639404297	0.9960412	1311.84
SA38_EXP_1	1824	717.7250385284424	437.87784576416016	0.99768364	1312.56
SA38_EXP_1	1825	717.989444732666	437.57795333862305	0.99723595	1313.28
SA38_EXP_1	1826	718.043041229248	437.55048751831055	0.998019	1314.0
SA38_EXP_1	1827	720.0596809387207	438.53044509887695	0.9976332	1314.72
SA38_EXP_1	1828	720.1519966125488	438.9024353027344	0.9951533	1315.44
SA38_EXP_1	1829	719.5034503936768	439.2795753479004	0.9966274	1316.16
SA38_EXP_1	1830	717.9328441619873	436.88982009887695	0.9967848	1316.88
SA38_EXP_1	1831	719.6450233459473	439.09326553344727	0.9963038	1317.6
SA38_EXP_1	1832	719.9183464050293	438.6452865600586	0.9962716	1318.32
SA38_EXP_1	1833	720.0264930725098	438.30079078674316	0.99692565	1319.04
SA38_EXP_1	1834	720.0815200805664	438.4222984313965	0.99652463	1319.76
SA38_EXP_1	1835	720.1477527618408	438.112735748291	0.9955628	1320.48
SA38_EXP_1	1836	717.8861141204834	438.0341148376465	0.9966677	1321.2
SA38_EXP_1	1837	721.1878776550293	438.6863708496094	0.9953667	1321.92
SA38_EXP_1	1838	720.078182220459	438.24337005615234	0.99783957	1322.64
SA38_EXP_1	1839	720.0932502746582	438.05774688720703	0.99774796	1323.36
SA38_EXP_1	1840	717.6720142364502	438.05402755737305	0.99703646	1324.08
SA38_EXP_1	1841	717.8412914276123	437.5437641143799	0.9975079	1324.8
SA38_EXP_1	1842	718.2756423950195	437.76586532592773	0.9975229	1325.52
SA38_EXP_1	1843	717.8627014160156	437.2071647644043	0.99784815	1326.24
SA38_EXP_1	1844	717.7296161651611	438.40587615966797	0.9956073	1326.96
SA38_EXP_1	1845	719.8139190673828	437.92430877685547	0.9965229	1327.68
SA38_EXP_1	1846	720.5487728118896	438.1599712371826	0.99657285	1328.4
SA38_EXP_1	1847	720.8982467651367	438.9876079559326	0.99536633	1329.12
SA38_EXP_1	1848	719.7508335113525	439.01166915893555	0.9960264	1329.84
SA38_EXP_1	1849	717.9381370544434	437.7824878692627	0.9965348	1330.56
SA38_EXP_1	1850	718.303394317627	438.1007194519043	0.9972621	1331.28
SA38_EXP_1	1851	717.7901744842529	439.2051887512207	0.9981019	1332.0
SA38_EXP_1	1852	718.2873725891113	438.98677825927734	0.9941817	1332.72
SA38_EXP_1	1853	717.1024799346924	437.9513740539551	0.9977944	1333.44
SA38_EXP_1	1854	719.9862480163574	439.2248725891113	0.9966595	1334.16
SA38_EXP_1	1855	720.2672004699707	438.88235092163086	0.9964616	1334.88
SA38_EXP_1	1856	719.5311546325684	438.51173400878906	0.9960077	1335.6
SA38_EXP_1	1857	718.3968544006348	438.02953720092773	0.9973469	1336.32
SA38_EXP_1	1858	721.7318534851074	438.8312530517578	0.99596137	1337.04
SA38_EXP_1	1859	719.9507236480713	439.8600769042969	0.9953993	1337.76
SA38_EXP_1	1860	720.1323509216309	437.9200744628906	0.99542505	1338.48
SA38_EXP_1	1861	717.6938056945801	438.0511665344238	0.9959078	1339.2
SA38_EXP_1	1862	717.7296161651611	437.3724174499512	0.99776554	1339.92
SA38_EXP_1	1863	720.7332611083984	438.60116958618164	0.99635977	1340.64
SA38_EXP_1	1864	720.6874847412109	438.4505081176758	0.9953171	1341.36
SA38_EXP_1	1865	717.506217956543	437.4998474121094	0.996619	1342.08
SA38_EXP_1	1866	717.0933246612549	437.8494071960449	0.99634475	1342.8
SA38_EXP_1	1867	717.0454025268555	437.1555805206299	0.9974782	1343.52
SA38_EXP_1	1868	717.1363830566406	437.219181060791	0.9972439	1344.24
SA38_EXP_1	1869	720.5471515655518	438.09900283813477	0.9965994	1344.96
SA38_EXP_1	1870	717.3181533813477	439.2089653015137	0.9967654	1345.68
SA38_EXP_1	1871	720.4721927642822	438.56451988220215	0.9959726	1346.4
SA38_EXP_1	1872	717.0573234558105	439.1370391845703	0.997695	1347.12
SA38_EXP_1	1873	719.8292255401611	438.69152069091797	0.99635077	1347.84
SA38_EXP_1	1874	717.2450065612793	438.4442138671875	0.9958525	1348.56
SA38_EXP_1	1875	721.2379455566406	438.5302734375	0.9974119	1349.28
SA38_EXP_1	1876	718.4920310974121	438.107385635376	0.99735534	1350.0
SA38_EXP_1	1877	717.3201560974121	437.6298522949219	0.99704236	1350.72
SA38_EXP_1	1878	720.1244831085205	438.74439239501953	0.9963379	1351.44
SA38_EXP_1	1879	718.5145854949951	437.3403739929199	0.9974171	1352.16
SA38_EXP_1	1880	719.9762344360352	437.40989685058594	0.9982535	1352.88
SA38_EXP_1	1881	717.9793357849121	438.1031799316406	0.9969236	1353.6
SA38_EXP_1	1882	719.4881439208984	439.20650482177734	0.9922035	1354.32
SA38_EXP_1	1883	720.8843231201172	438.1867218017578	0.99818677	1355.04
SA38_EXP_1	1884	718.5893535614014	437.9197883605957	0.9967623	1355.76
SA38_EXP_1	1885	719.8019027709961	438.6068916320801	0.99768174	1356.48
SA38_EXP_1	1886	717.3322200775146	438.391170501709	0.9980141	1357.2
SA38_EXP_1	1887	719.9568748474121	438.96397590637207	0.99654895	1357.92
SA38_EXP_1	1888	717.5131797790527	438.18700790405273	0.9976306	1358.64
SA38_EXP_1	1889	719.741153717041	438.4453582763672	0.99489224	1359.36
SA38_EXP_1	1890	718.7024116516113	438.70659828186035	0.99704283	1360.08
SA38_EXP_1	1891	719.5833206176758	439.03693199157715	0.99532866	1360.8
SA38_EXP_1	1892	717.3590183258057	437.9396724700928	0.99750143	1361.52
SA38_EXP_1	1893	717.8740501403809	437.87132263183594	0.996709	1362.24
SA38_EXP_1	1894	721.1161613464355	438.10386657714844	0.9969463	1362.96
SA38_EXP_1	1895	720.348596572876	439.3282127380371	0.99634874	1363.68
SA38_EXP_1	1896	719.7754859924316	437.86365509033203	0.9978933	1364.4
SA38_EXP_1	1897	720.8730697631836	437.70910263061523	0.99816966	1365.12
SA38_EXP_1	1898	717.510175704956	437.0464324951172	0.99724954	1365.84
SA38_EXP_1	1899	718.1399822235107	437.5124931335449	0.9977323	1366.56
SA38_EXP_1	1900	720.5828666687012	439.1342353820801	0.9969989	1367.28
SA38_EXP_1	1901	717.6163673400879	437.6424980163574	0.99694026	1368.0
SA38_EXP_1	1902	720.106840133667	437.8879737854004	0.9970114	1368.72
SA38_EXP_1	1903	720.1581954956055	438.8610649108887	0.9971318	1369.44
SA38_EXP_1	1904	719.859790802002	440.9901809692383	0.99479336	1370.16
SA38_EXP_1	1905	719.52223777771	439.0664291381836	0.9957884	1370.88
SA38_EXP_1	1906	718.537187576294	437.5942611694336	0.99674135	1371.6
SA38_EXP_1	1907	720.0109481811523	438.4848690032959	0.9973373	1372.32
SA38_EXP_1	1908	718.4954643249512	437.8289794921875	0.9974068	1373.04
SA38_EXP_1	1909	717.2154426574707	437.2008419036865	0.9972452	1373.76
SA38_EXP_1	1910	720.1671600341797	438.783016204834	0.9976782	1374.48
SA38_EXP_1	1911	720.2122688293457	438.52941513061523	0.9972813	1375.2
SA38_EXP_1	1912	720.5444812774658	438.0428409576416	0.99689627	1375.92
SA38_EXP_1	1913	719.9922561645508	438.3277702331543	0.99648064	1376.64
SA38_EXP_1	1914	720.4341888427734	439.6460151672363	0.9956216	1377.36
SA38_EXP_1	1915	719.0108299255371	438.09033393859863	0.99729365	1378.08
SA38_EXP_1	1916	720.4926490783691	438.4637260437012	0.9972134	1378.8
SA38_EXP_1	1917	719.7464942932129	438.8009262084961	0.99651426	1379.52
SA38_EXP_1	1918	720.8444595336914	438.9434051513672	0.99591666	1380.24
SA38_EXP_1	1919	720.2569961547852	438.95527839660645	0.9962204	1380.96
SA38_EXP_1	1920	719.9053764343262	438.5175132751465	0.99533695	1381.68
SA38_EXP_1	1921	720.632266998291	439.2783737182617	0.9961564	1382.4
SA38_EXP_1	1922	717.1721458435059	438.2899475097656	0.9975319	1383.12
SA38_EXP_1	1923	719.5917129516602	438.9672660827637	0.997326	1383.84
SA38_EXP_1	1924	720.1078414916992	440.02017974853516	0.99385023	1384.56
SA38_EXP_1	1925	720.0492858886719	439.65253829956055	0.996876	1385.28
SA38_EXP_1	1926	717.7068710327148	437.7873229980469	0.99759537	1386.0
SA38_EXP_1	1927	718.2353973388672	436.6478633880615	0.997332	1386.72
SA38_EXP_1	1928	718.2080745697021	437.7941608428955	0.99784625	1387.44
SA38_EXP_1	1929	719.6606636047363	439.555721282959	0.9962658	1388.16
SA38_EXP_1	1930	718.5663223266602	438.13304901123047	0.9956701	1388.88
SA38_EXP_1	1931	720.8776473999023	438.57876777648926	0.99606246	1389.6
SA38_EXP_1	1932	716.9816017150879	437.59042739868164	0.99756384	1390.32
SA38_EXP_1	1933	716.3191795349121	437.2935676574707	0.9971103	1391.04
SA38_EXP_1	1934	718.3902263641357	438.08218002319336	0.9968966	1391.76
SA38_EXP_1	1935	719.8160648345947	439.55114364624023	0.99505615	1392.48
SA38_EXP_1	1936	719.5864677429199	440.734920501709	0.9911561	1393.2
SA38_EXP_1	1937	720.7365036010742	439.00689125061035	0.9935034	1393.92
SA38_EXP_1	1938	720.1266765594482	438.797550201416	0.99565566	1394.64
SA38_EXP_1	1939	719.7173595428467	438.42204093933105	0.9962335	1395.36
SA38_EXP_1	1940	719.6000099182129	439.1722297668457	0.99692875	1396.08
SA38_EXP_1	1941	720.3639507293701	438.77257347106934	0.9970168	1396.8
SA38_EXP_1	1942	719.4670677185059	439.61514472961426	0.9941327	1397.52
SA38_EXP_1	1943	719.6831703186035	440.62153816223145	0.994319	1398.24
SA38_EXP_1	1944	719.7463035583496	439.1239356994629	0.99517727	1398.96
SA38_EXP_1	1945	717.8607940673828	438.7488555908203	0.9977816	1399.68
SA38_EXP_1	1946	720.1066970825195	438.35357666015625	0.99676406	1400.4
SA38_EXP_1	1947	717.8318977355957	437.7656364440918	0.9969959	1401.12
SA38_EXP_1	1948	717.490816116333	437.5286865234375	0.9975056	1401.84
SA38_EXP_1	1949	720.166015625	438.6001396179199	0.99556524	1402.56
SA38_EXP_1	1950	720.1650142669678	437.5165557861328	0.9966252	1403.28
SA38_EXP_1	1951	720.0930595397949	437.8625965118408	0.9976802	1404.0
SA38_EXP_1	1952	717.3303604125977	438.38613510131836	0.9977016	1404.72
SA38_EXP_1	1953	718.7572956085205	438.3207893371582	0.9959139	1405.44
SA38_EXP_1	1954	720.1335906982422	440.02269744873047	0.99385333	1406.16
SA38_EXP_1	1955	717.7190780639648	438.2677459716797	0.9975048	1406.88
SA38_EXP_1	1956	718.105411529541	438.00719261169434	0.99596345	1407.6
SA38_EXP_1	1957	720.0541496276855	438.40599060058594	0.99696964	1408.32
SA38_EXP_1	1958	716.816520690918	438.80435943603516	0.9966151	1409.04
SA38_EXP_1	1959	719.5535659790039	439.5065689086914	0.9955966	1409.76
SA38_EXP_1	1960	717.152214050293	438.2610511779785	0.99749917	1410.48
SA38_EXP_1	1961	721.6477394104004	437.99068450927734	0.9975684	1411.2
SA38_EXP_1	1962	720.5820083618164	437.60839462280273	0.99599874	1411.92
SA38_EXP_1	1963	718.2753562927246	437.34020233154297	0.9980003	1412.64
SA38_EXP_1	1964	720.1251029968262	438.98780822753906	0.9957224	1413.36
SA38_EXP_1	1965	719.6141242980957	438.9081573486328	0.994437	1414.08
SA38_EXP_1	1966	720.925760269165	438.4340286254883	0.9957908	1414.8
SA38_EXP_1	1967	718.8908576965332	437.6378059387207	0.99701715	1415.52
SA38_EXP_1	1968	717.4221038818359	437.7915573120117	0.9977004	1416.24
SA38_EXP_1	1969	720.1826095581055	439.36612129211426	0.99728215	1416.96
SA38_EXP_1	1970	718.2435989379883	437.74658203125	0.996974	1417.68
SA38_EXP_1	1971	720.5794334411621	438.39237213134766	0.9950563	1418.4
SA38_EXP_1	1972	717.8568840026855	437.50582695007324	0.9970163	1419.12
SA38_EXP_1	1973	719.907283782959	438.8990306854248	0.99603736	1419.84
SA38_EXP_1	1974	718.2140350341797	437.9638481140137	0.996424	1420.56
SA38_EXP_1	1975	717.3353672027588	437.7646064758301	0.9971752	1421.28
SA38_EXP_1	1976	717.8635120391846	436.60998344421387	0.99743015	1422.0
SA38_EXP_1	1977	719.8970794677734	438.48901748657227	0.9958182	1422.72
SA38_EXP_1	1978	720.3105926513672	438.87070655822754	0.99688464	1423.44
SA38_EXP_1	1979	719.3254470825195	438.66525650024414	0.9946021	1424.16
SA38_EXP_1	1980	721.1474895477295	436.1605453491211	0.99813324	1424.88
SA38_EXP_1	1981	720.3545570373535	436.6033172607422	0.9976053	1425.6
SA38_EXP_1	1982	720.6818103790283	439.54999923706055	0.99541265	1426.32
SA38_EXP_1	1983	720.5789566040039	438.80029678344727	0.9966325	1427.04
SA38_EXP_1	1984	720.5742835998535	438.59996795654297	0.9938559	1427.76
SA38_EXP_1	1985	719.9972152709961	438.75709533691406	0.9969131	1428.48
SA38_EXP_1	1986	717.768144607544	437.10514068603516	0.9976325	1429.2
SA38_EXP_1	1987	719.8540687561035	437.99543380737305	0.9962722	1429.92
SA38_EXP_1	1988	720.8192825317383	437.9702568054199	0.9970061	1430.64
SA38_EXP_1	1989	718.061637878418	438.68531227111816	0.9979377	1431.36
SA38_EXP_1	1990	721.3685035705566	438.11264991760254	0.99717426	1432.08
SA38_EXP_1	1991	720.6511974334717	438.21956634521484	0.9977118	1432.8
SA38_EXP_1	1992	717.5904750823975	438.0838680267334	0.9969079	1433.52
SA38_EXP_1	1993	719.9480056762695	439.27062034606934	0.9969157	1434.24
SA38_EXP_1	1994	720.8601951599121	438.92635345458984	0.9953413	1434.96
SA38_EXP_1	1995	720.9249973297119	439.2525100708008	0.9957562	1435.68
SA38_EXP_1	1996	720.5121040344238	439.27717208862305	0.99606127	1436.4
SA38_EXP_1	1997	720.1931476593018	439.2309379577637	0.99637246	1437.12
SA38_EXP_1	1998	720.7174301147461	439.1334915161133	0.99615085	1437.84
SA38_EXP_1	1999	720.2432632446289	439.92027282714844	0.99247426	1438.56
[truncated: 1,606 more rows]
