# Supplementary material for: Measuring inter-individual differences in behavioural types of gilthead seabreams in the laboratory using deep learning
Source: PeerJ. 2022 May 5;10:e13396. doi: 10.7717/peerj.13396 (PMC9080431; doi:10.7717/peerj.13396)
Supplement: Supplemental Information 1 [file peerj-10-13396-s001.zip › Raw validation data/d1/SA38_EXP_4.csv]

ID	sec	X	Y	%	seconds
SA38_EXP_4	1	434.33423042297363	418.1948947906494	0.9872268	0.0
SA38_EXP_4	2	433.5843086242676	418.4666061401367	0.98275834	0.72
SA38_EXP_4	3	433.1547260284424	418.0104160308838	0.98748195	1.44
SA38_EXP_4	4	434.2560291290283	420.1321220397949	0.9923804	2.16
SA38_EXP_4	5	435.9283447265625	419.1242980957031	0.98989254	2.88
SA38_EXP_4	6	432.2194576263428	417.40931510925293	0.95930344	3.6
SA38_EXP_4	7	436.39636039733887	419.3636226654053	0.9587696	4.32
SA38_EXP_4	8	435.05964279174805	418.53638648986816	0.99073994	5.04
SA38_EXP_4	9	434.42931175231934	418.86749267578125	0.9810713	5.76
SA38_EXP_4	10	434.1644763946533	420.13938903808594	0.9841777	6.48
SA38_EXP_4	11	433.9271545410156	418.19921493530273	0.9755086	7.2
SA38_EXP_4	12	437.44869232177734	418.6875057220459	0.97040683	7.92
SA38_EXP_4	13	437.9302501678467	419.5263862609863	0.9876928	8.64
SA38_EXP_4	14	435.2804183959961	419.0999221801758	0.9802422	9.36
SA38_EXP_4	15	436.13905906677246	418.32143783569336	0.988155	10.08
SA38_EXP_4	16	435.88290214538574	420.5540084838867	0.9945478	10.8
SA38_EXP_4	17	435.23149490356445	419.1794013977051	0.9909759	11.52
SA38_EXP_4	18	435.2663993835449	419.72803115844727	0.991569	12.24
SA38_EXP_4	19	435.8301639556885	420.74498176574707	0.9879952	12.96
SA38_EXP_4	20	435.89491844177246	419.60254669189453	0.98730904	13.68
SA38_EXP_4	21	434.22226905822754	418.3685874938965	0.9909514	14.4
SA38_EXP_4	22	435.6128215789795	419.3503189086914	0.9918264	15.12
SA38_EXP_4	23	433.61759185791016	419.02135848999023	0.9878342	15.84
SA38_EXP_4	24	435.7565402984619	419.9348258972168	0.98916376	16.56
SA38_EXP_4	25	434.91201400756836	419.4822120666504	0.9854095	17.28
SA38_EXP_4	26	436.07096672058105	418.82131576538086	0.97576255	18.0
SA38_EXP_4	27	435.0049018859863	418.56204986572266	0.9770866	18.72
SA38_EXP_4	28	435.8466625213623	419.26156997680664	0.973125	19.44
SA38_EXP_4	29	436.05055809020996	419.14830207824707	0.97367406	20.16
SA38_EXP_4	30	434.2984676361084	419.09448623657227	0.9907506	20.88
SA38_EXP_4	31	434.28945541381836	419.3800735473633	0.99161243	21.6
SA38_EXP_4	32	434.4281196594238	420.2936553955078	0.99392724	22.32
SA38_EXP_4	33	433.73661041259766	418.1362724304199	0.9840687	23.04
SA38_EXP_4	34	433.6710453033447	418.18445205688477	0.98748046	23.76
SA38_EXP_4	35	435.46133041381836	420.5526351928711	0.9938798	24.48
SA38_EXP_4	36	432.8810691833496	417.81320571899414	0.9679185	25.2
SA38_EXP_4	37	436.3612174987793	420.1362991333008	0.9891101	25.92
SA38_EXP_4	38	435.92700958251953	419.3284606933594	0.97554576	26.64
SA38_EXP_4	39	433.5467338562012	418.1096649169922	0.98340744	27.36
SA38_EXP_4	40	435.6595993041992	418.30638885498047	0.9891957	28.08
SA38_EXP_4	41	435.8438491821289	420.34046173095703	0.98559976	28.8
SA38_EXP_4	42	433.96921157836914	418.692684173584	0.98260605	29.52
SA38_EXP_4	43	434.65209007263184	419.6692085266113	0.9908029	30.24
SA38_EXP_4	44	434.3727111816406	419.6388244628906	0.9900322	30.96
SA38_EXP_4	45	433.2845211029053	417.88092613220215	0.973306	31.68
SA38_EXP_4	46	435.51974296569824	419.0960884094238	0.9881116	32.4
SA38_EXP_4	47	433.09473991394043	419.01721000671387	0.9865181	33.12
SA38_EXP_4	48	433.88819694519043	418.0308151245117	0.98546207	33.84
SA38_EXP_4	49	435.1658821105957	418.87184143066406	0.9869969	34.56
SA38_EXP_4	50	436.73200607299805	420.36787033081055	0.99260396	35.28
SA38_EXP_4	51	436.5242004394531	420.2947425842285	0.99492717	36.0
SA38_EXP_4	52	434.7503185272217	419.8451614379883	0.9933838	36.72
SA38_EXP_4	53	435.71510314941406	420.6752586364746	0.99062014	37.44
SA38_EXP_4	54	435.23731231689453	420.6236457824707	0.9897704	38.16
SA38_EXP_4	55	434.79461669921875	420.3226375579834	0.9913617	38.88
SA38_EXP_4	56	434.26265716552734	418.6588668823242	0.98468035	39.6
SA38_EXP_4	57	435.711669921875	420.27268409729004	0.9954282	40.32
SA38_EXP_4	58	434.53636169433594	420.0553321838379	0.99274534	41.04
SA38_EXP_4	59	435.45970916748047	419.55845832824707	0.99401987	41.76
SA38_EXP_4	60	434.7461700439453	420.3940773010254	0.9900984	42.48
SA38_EXP_4	61	434.73119735717773	419.93974685668945	0.9882504	43.2
SA38_EXP_4	62	434.0867042541504	420.07776260375977	0.99402857	43.92
SA38_EXP_4	63	435.9321594238281	420.60301780700684	0.99427444	44.64
SA38_EXP_4	64	435.4413032531738	420.20934104919434	0.99364233	45.36
SA38_EXP_4	65	435.2205276489258	420.8722686767578	0.99259233	46.08
SA38_EXP_4	66	435.597562789917	419.75698471069336	0.992121	46.8
SA38_EXP_4	67	435.3929042816162	419.15133476257324	0.99361247	47.52
SA38_EXP_4	68	435.7424736022949	420.28913497924805	0.9947313	48.24
SA38_EXP_4	69	435.25218963623047	420.72083473205566	0.9929103	48.96
SA38_EXP_4	70	434.879207611084	418.37634086608887	0.98553574	49.68
SA38_EXP_4	71	433.255672454834	418.68653297424316	0.972322	50.4
SA38_EXP_4	72	433.6531162261963	417.8708553314209	0.97832584	51.12
SA38_EXP_4	73	434.64484214782715	419.35855865478516	0.9866383	51.84
SA38_EXP_4	74	435.51716804504395	419.29738998413086	0.98045564	52.56
SA38_EXP_4	75	435.522985458374	420.26939392089844	0.996259	53.28
SA38_EXP_4	76	435.109806060791	418.63025665283203	0.9905351	54.0
SA38_EXP_4	77	433.7519645690918	418.10434341430664	0.98362446	54.72
SA38_EXP_4	78	435.8518600463867	418.9629077911377	0.988655	55.44
SA38_EXP_4	79	434.527587890625	419.1074752807617	0.9938014	56.16
SA38_EXP_4	80	433.9843273162842	418.3733367919922	0.991863	56.88
SA38_EXP_4	81	435.51998138427734	419.663143157959	0.9928692	57.6
SA38_EXP_4	82	434.348201751709	418.4696388244629	0.9808739	58.32
SA38_EXP_4	83	434.3258857727051	419.57977294921875	0.9931037	59.04
SA38_EXP_4	84	434.1895580291748	419.09706115722656	0.98942626	59.76
SA38_EXP_4	85	434.9357604980469	418.96519660949707	0.9912327	60.48
SA38_EXP_4	86	436.0877990722656	418.5377311706543	0.9905934	61.2
SA38_EXP_4	87	436.0234260559082	419.68786239624023	0.993666	61.92
SA38_EXP_4	88	436.09142303466797	420.212345123291	0.9807834	62.64
SA38_EXP_4	89	435.6175899505615	418.7304210662842	0.98944116	63.36
SA38_EXP_4	90	435.49909591674805	418.9826774597168	0.9839924	64.08
SA38_EXP_4	91	433.8942050933838	418.4934425354004	0.9869442	64.8
SA38_EXP_4	92	435.0747585296631	420.0193977355957	0.9920581	65.52
SA38_EXP_4	93	434.4775199890137	419.03812408447266	0.9826371	66.24
SA38_EXP_4	94	434.36779975891113	419.5251274108887	0.9924941	66.96
SA38_EXP_4	95	437.07408905029297	420.5449104309082	0.9926333	67.68
SA38_EXP_4	96	435.9429359436035	420.23712158203125	0.9941315	68.4
SA38_EXP_4	97	434.31010246276855	417.98595428466797	0.98652875	69.12
SA38_EXP_4	98	434.676456451416	419.40685272216797	0.989714	69.84
SA38_EXP_4	99	435.72516441345215	420.37445068359375	0.99309325	70.56
SA38_EXP_4	100	434.8557949066162	420.243558883667	0.991619	71.28
SA38_EXP_4	101	434.6277713775635	419.22821044921875	0.98920983	72.0
SA38_EXP_4	102	433.60486030578613	418.5024833679199	0.98498386	72.72
SA38_EXP_4	103	435.07041931152344	419.73838806152344	0.99188834	73.44
SA38_EXP_4	104	435.0900650024414	419.6481227874756	0.99228716	74.16
SA38_EXP_4	105	435.5224609375	419.78259086608887	0.98840827	74.88
SA38_EXP_4	106	434.6010684967041	420.50371170043945	0.9852482	75.6
SA38_EXP_4	107	433.4787845611572	418.12305450439453	0.9822036	76.32
SA38_EXP_4	108	437.8070831298828	420.13609886169434	0.9883273	77.04
SA38_EXP_4	109	434.99865531921387	419.65078353881836	0.9885731	77.76
SA38_EXP_4	110	436.8695259094238	419.9985980987549	0.98874086	78.48
SA38_EXP_4	111	434.88354682922363	419.9261283874512	0.9879507	79.2
SA38_EXP_4	112	433.61949920654297	418.21678161621094	0.9917135	79.92
SA38_EXP_4	113	435.45942306518555	421.0174369812012	0.9915086	80.64
SA38_EXP_4	114	434.7391605377197	418.51192474365234	0.98965245	81.36
SA38_EXP_4	115	435.63127517700195	419.71158027648926	0.9915025	82.08
SA38_EXP_4	116	434.54809188842773	418.33422660827637	0.99538225	82.8
SA38_EXP_4	117	433.8972568511963	417.806396484375	0.9859919	83.52
SA38_EXP_4	118	434.4890594482422	419.3914031982422	0.99377984	84.24
SA38_EXP_4	119	434.8876476287842	419.89025115966797	0.99168056	84.96
SA38_EXP_4	120	435.03565788269043	419.70142364501953	0.99397933	85.68
SA38_EXP_4	121	434.8854064941406	419.8128318786621	0.99055475	86.4
SA38_EXP_4	122	436.7135524749756	419.9261283874512	0.9887877	87.12
SA38_EXP_4	123	436.05098724365234	419.3488883972168	0.9896605	87.84
SA38_EXP_4	124	435.92138290405273	420.43593406677246	0.98568845	88.56
SA38_EXP_4	125	434.9337577819824	419.9755096435547	0.9948114	89.28
SA38_EXP_4	126	433.2448482513428	417.9883861541748	0.9804361	90.0
SA38_EXP_4	127	434.8257541656494	419.8556900024414	0.9860778	90.72
SA38_EXP_4	128	436.3412380218506	420.37407875061035	0.98742014	91.44
SA38_EXP_4	129	436.50035858154297	420.3592014312744	0.9931558	92.16
SA38_EXP_4	130	435.5298042297363	420.88428497314453	0.99582845	92.88
SA38_EXP_4	131	435.63151359558105	419.64863777160645	0.993113	93.6
SA38_EXP_4	132	435.21575927734375	420.4156494140625	0.99509674	94.32
SA38_EXP_4	133	435.14041900634766	420.2589225769043	0.9896281	95.04
SA38_EXP_4	134	434.5738410949707	420.9576416015625	0.9939374	95.76
SA38_EXP_4	135	434.35707092285156	419.56624031066895	0.9939505	96.48
SA38_EXP_4	136	434.48047637939453	419.64832305908203	0.9942878	97.2
SA38_EXP_4	137	435.8744144439697	419.12564277648926	0.9921067	97.92
SA38_EXP_4	138	434.9327087402344	420.5299186706543	0.99519426	98.64
SA38_EXP_4	139	435.3041648864746	420.6448173522949	0.9894164	99.36
SA38_EXP_4	140	434.7870349884033	420.11850357055664	0.98913026	100.08
SA38_EXP_4	141	434.49769020080566	420.3944206237793	0.99578875	100.8
SA38_EXP_4	142	434.8092555999756	419.99977111816406	0.99583095	101.52
SA38_EXP_4	143	434.376859664917	419.7711181640625	0.9935455	102.24
SA38_EXP_4	144	435.56971549987793	421.23687744140625	0.9900226	102.96
SA38_EXP_4	145	436.06252670288086	421.16838455200195	0.9925989	103.68
SA38_EXP_4	146	433.1240653991699	418.11192512512207	0.98291516	104.4
SA38_EXP_4	147	434.36717987060547	418.1538391113281	0.9768832	105.12
SA38_EXP_4	148	434.0130805969238	418.9459991455078	0.9843381	105.84
SA38_EXP_4	149	434.1719627380371	418.9236259460449	0.979009	106.56
SA38_EXP_4	150	435.4523181915283	419.79286193847656	0.98410577	107.28
SA38_EXP_4	151	435.25538444519043	419.72076416015625	0.9896992	108.0
SA38_EXP_4	152	436.0081672668457	419.4568061828613	0.98807085	108.72
SA38_EXP_4	153	434.6923351287842	420.20971298217773	0.99495894	109.44
SA38_EXP_4	154	435.01877784729004	419.76396560668945	0.99206066	110.16
SA38_EXP_4	155	435.85758209228516	420.19432067871094	0.9923003	110.88
SA38_EXP_4	156	434.6341133117676	419.9654960632324	0.9926434	111.6
SA38_EXP_4	157	435.6975555419922	420.10860443115234	0.99410313	112.32
SA38_EXP_4	158	434.3050956726074	420.76709747314453	0.9950027	113.04
SA38_EXP_4	159	436.91158294677734	420.6913948059082	0.99222916	113.76
SA38_EXP_4	160	435.65945625305176	420.1105499267578	0.99219257	114.48
SA38_EXP_4	161	435.6701850891113	419.9526786804199	0.99338526	115.2
SA38_EXP_4	162	435.141658782959	419.01618003845215	0.98676205	115.92
SA38_EXP_4	163	434.4442367553711	419.98437881469727	0.99031574	116.64
SA38_EXP_4	164	435.8293056488037	419.49883460998535	0.9880044	117.36
SA38_EXP_4	165	434.99441146850586	419.3914031982422	0.9908687	118.08
SA38_EXP_4	166	434.9027633666992	418.8504409790039	0.9891066	118.8
SA38_EXP_4	167	434.06381607055664	419.3066883087158	0.9902007	119.52
SA38_EXP_4	168	435.3778839111328	420.51910400390625	0.99329364	120.24
SA38_EXP_4	169	433.4784984588623	417.55165100097656	0.9494847	120.96
SA38_EXP_4	170	434.3817710876465	418.4878349304199	0.98629504	121.68
SA38_EXP_4	171	435.39085388183594	419.7477722167969	0.99102753	122.4
SA38_EXP_4	172	435.2614402770996	419.7916030883789	0.99393964	123.12
SA38_EXP_4	173	435.3747844696045	420.8407402038574	0.9935743	123.84
SA38_EXP_4	174	435.0046634674072	420.1621627807617	0.9930599	124.56
SA38_EXP_4	175	437.2387886047363	419.6678638458252	0.973041	125.28
SA38_EXP_4	176	437.62035369873047	418.75436782836914	0.95313436	126.0
SA38_EXP_4	177	435.8673572540283	418.89089584350586	0.9897423	126.72
SA38_EXP_4	178	435.52403450012207	419.34170722961426	0.9903464	127.44
SA38_EXP_4	179	435.210657119751	419.6396541595459	0.99503195	128.16
SA38_EXP_4	180	435.5581283569336	419.04212951660156	0.98726624	128.88
SA38_EXP_4	181	435.4780673980713	419.884729385376	0.995821	129.6
SA38_EXP_4	182	435.5355739593506	419.8886775970459	0.9873054	130.32
SA38_EXP_4	183	434.6526622772217	418.0943298339844	0.9864298	131.04
SA38_EXP_4	184	433.48302841186523	418.72057914733887	0.9878248	131.76
SA38_EXP_4	185	433.1623077392578	417.81715393066406	0.98254585	132.48
SA38_EXP_4	186	436.7061138153076	419.8853302001953	0.99361825	133.2
SA38_EXP_4	187	435.68105697631836	417.7591323852539	0.9914613	133.92
SA38_EXP_4	188	435.36157608032227	418.80443572998047	0.99137187	134.64
SA38_EXP_4	189	434.2118263244629	418.57933044433594	0.98963517	135.36
SA38_EXP_4	190	434.7434997558594	418.7811470031738	0.9879269	136.08
SA38_EXP_4	191	435.1665496826172	419.0365505218506	0.9927071	136.8
SA38_EXP_4	192	435.82963943481445	418.8597106933594	0.995184	137.52
SA38_EXP_4	193	435.1541996002197	419.44501876831055	0.9807607	138.24
SA38_EXP_4	194	434.9322319030762	419.05311584472656	0.98986536	138.96
SA38_EXP_4	195	435.60376167297363	419.96715545654297	0.9948059	139.68
SA38_EXP_4	196	434.2236518859863	418.02074432373047	0.9958889	140.4
SA38_EXP_4	197	436.1873149871826	420.3723907470703	0.99177563	141.12
SA38_EXP_4	198	434.15327072143555	418.77410888671875	0.9937489	141.84
SA38_EXP_4	199	435.4999542236328	419.6927833557129	0.99422294	142.56
SA38_EXP_4	200	435.35594940185547	419.7102355957031	0.9917207	143.28
SA38_EXP_4	201	435.622501373291	418.86016845703125	0.9906833	144.0
SA38_EXP_4	202	435.0355625152588	420.08912086486816	0.9910415	144.72
SA38_EXP_4	203	435.0656032562256	419.14318084716797	0.9888737	145.44
SA38_EXP_4	204	435.47630310058594	419.6842575073242	0.99037325	146.16
SA38_EXP_4	205	435.06059646606445	420.6258773803711	0.99294996	146.88
SA38_EXP_4	206	435.18214225769043	419.4227600097656	0.99202615	147.6
SA38_EXP_4	207	435.49137115478516	418.81153106689453	0.9854982	148.32
SA38_EXP_4	208	434.696102142334	418.70595932006836	0.99379337	149.04
SA38_EXP_4	209	434.44433212280273	418.7569999694824	0.99584657	149.76
SA38_EXP_4	210	434.8052978515625	420.0469207763672	0.9951015	150.48
SA38_EXP_4	211	435.1909637451172	420.955810546875	0.9964281	151.2
SA38_EXP_4	212	435.0632667541504	419.5108222961426	0.9923247	151.92
SA38_EXP_4	213	434.7299575805664	419.50066566467285	0.98920375	152.64
SA38_EXP_4	214	434.37132835388184	418.32984924316406	0.979902	153.36
SA38_EXP_4	215	434.04998779296875	418.4735298156738	0.9799398	154.08
SA38_EXP_4	216	434.9702835083008	419.8199272155762	0.9886495	154.8
SA38_EXP_4	217	433.9977264404297	418.81693840026855	0.98539376	155.52
SA38_EXP_4	218	435.27493476867676	421.11021995544434	0.9924751	156.24
SA38_EXP_4	219	434.0446949005127	419.58898544311523	0.9953755	156.96
SA38_EXP_4	220	436.64350509643555	420.3537654876709	0.99656516	157.68
SA38_EXP_4	221	435.49766540527344	420.5560111999512	0.9940381	158.4
SA38_EXP_4	222	436.6440773010254	420.45141220092773	0.9945321	159.12
SA38_EXP_4	223	437.0204448699951	421.1593437194824	0.99562484	159.84
SA38_EXP_4	224	435.62583923339844	420.2475070953369	0.99408346	160.56
SA38_EXP_4	225	436.1396789550781	419.8857021331787	0.9838208	161.28
SA38_EXP_4	226	434.7384452819824	420.0791072845459	0.99292	162.0
SA38_EXP_4	227	434.8653793334961	419.2953872680664	0.9827155	162.72
SA38_EXP_4	228	434.8221778869629	420.5178451538086	0.99604696	163.44
SA38_EXP_4	229	434.8641872406006	420.0208282470703	0.99136204	164.16
SA38_EXP_4	230	435.13989448547363	420.56224822998047	0.9842578	164.88
SA38_EXP_4	231	434.2028617858887	419.2122173309326	0.99032354	165.6
SA38_EXP_4	232	435.8234405517578	419.82625007629395	0.99168384	166.32
SA38_EXP_4	233	435.412073135376	420.1758670806885	0.9891818	167.04
SA38_EXP_4	234	437.75129318237305	419.6843433380127	0.99311125	167.76
SA38_EXP_4	235	434.81435775756836	418.65406036376953	0.99569774	168.48
SA38_EXP_4	236	435.3177547454834	420.177698135376	0.9911459	169.2
SA38_EXP_4	237	435.4525566101074	420.7914161682129	0.9922868	169.92
SA38_EXP_4	238	435.30893325805664	419.11216735839844	0.9931075	170.64
SA38_EXP_4	239	435.5098247528076	419.2315864562988	0.98524207	171.36
SA38_EXP_4	240	435.1055145263672	421.3322067260742	0.9938413	172.08
SA38_EXP_4	241	434.27467346191406	419.6309280395508	0.9921085	172.8
SA38_EXP_4	242	435.418176651001	420.5379867553711	0.99146956	173.52
SA38_EXP_4	243	434.44128036499023	418.9613914489746	0.99517643	174.24
SA38_EXP_4	244	433.56618881225586	418.3992004394531	0.9908907	174.96
SA38_EXP_4	245	437.90812492370605	419.8187255859375	0.9853786	175.68
SA38_EXP_4	246	435.518741607666	419.2705249786377	0.98796976	176.4
SA38_EXP_4	247	434.62305068969727	420.1662540435791	0.9898705	177.12
SA38_EXP_4	248	435.83545684814453	419.73609924316406	0.98927003	177.84
SA38_EXP_4	249	435.69135665893555	420.56344985961914	0.99151057	178.56
SA38_EXP_4	250	434.7598075866699	420.6218433380127	0.9914187	179.28
SA38_EXP_4	251	433.0141544342041	418.14674377441406	0.97528356	180.0
SA38_EXP_4	252	436.01293563842773	419.7615337371826	0.9837378	180.72
SA38_EXP_4	253	435.186767578125	419.70545768737793	0.98241055	181.44
SA38_EXP_4	254	434.05823707580566	418.45951080322266	0.9890644	182.16
SA38_EXP_4	255	435.8224868774414	419.754695892334	0.990712	182.88
SA38_EXP_4	256	432.75065422058105	418.7545967102051	0.969654	183.6
SA38_EXP_4	257	432.8953742980957	417.88707733154297	0.9660758	184.32
SA38_EXP_4	258	435.61882972717285	420.1185607910156	0.9924759	185.04
SA38_EXP_4	259	436.3361358642578	420.5938911437988	0.9924304	185.76
SA38_EXP_4	260	432.8376770019531	417.11769104003906	0.97642857	186.48
SA38_EXP_4	261	435.38618087768555	418.81582260131836	0.99009424	187.2
SA38_EXP_4	262	435.89534759521484	419.67166900634766	0.9936372	187.92
SA38_EXP_4	263	435.260009765625	419.0858459472656	0.9901614	188.64
SA38_EXP_4	264	435.70032119750977	418.79905700683594	0.9915963	189.36
SA38_EXP_4	265	433.4569454193115	417.93110847473145	0.9655479	190.08
SA38_EXP_4	266	434.30328369140625	417.84687995910645	0.9750011	190.8
SA38_EXP_4	267	436.81039810180664	419.7539520263672	0.9788342	191.52
SA38_EXP_4	268	434.8720073699951	418.9866828918457	0.9914307	192.24
SA38_EXP_4	269	434.7302436828613	419.5886993408203	0.99076056	192.96
SA38_EXP_4	270	435.9046936035156	419.9614906311035	0.9932768	193.68
SA38_EXP_4	271	435.06298065185547	418.9918899536133	0.9943165	194.4
SA38_EXP_4	272	433.9261531829834	418.04205894470215	0.98558027	195.12
SA38_EXP_4	273	434.59110260009766	418.55615615844727	0.98889554	195.84
SA38_EXP_4	274	434.6080780029297	419.2503833770752	0.9889113	196.56
SA38_EXP_4	275	434.9930763244629	419.5733070373535	0.99143535	197.28
SA38_EXP_4	276	434.58261489868164	420.3658962249756	0.9905703	198.0
SA38_EXP_4	277	433.8216304779053	418.6153793334961	0.98324525	198.72
SA38_EXP_4	278	434.18164253234863	418.6507987976074	0.98050874	199.44
SA38_EXP_4	279	435.9673500061035	418.7160015106201	0.98169655	200.16
SA38_EXP_4	280	434.87019538879395	419.3247985839844	0.98901445	200.88
SA38_EXP_4	281	434.30538177490234	419.03223037719727	0.995802	201.6
SA38_EXP_4	282	435.8250141143799	420.1439094543457	0.9871946	202.32
SA38_EXP_4	283	434.857177734375	419.7791862487793	0.9832606	203.04
SA38_EXP_4	284	435.12187004089355	419.4576072692871	0.99006516	203.76
SA38_EXP_4	285	435.2721691131592	419.37100410461426	0.9911307	204.48
SA38_EXP_4	286	435.71839332580566	419.9721336364746	0.9929032	205.2
SA38_EXP_4	287	435.4511260986328	419.5975112915039	0.99122435	205.92
SA38_EXP_4	288	436.1527919769287	419.3359565734863	0.98953444	206.64
SA38_EXP_4	289	435.3047847747803	419.79909896850586	0.9853688	207.36
SA38_EXP_4	290	434.04011726379395	419.6535873413086	0.98742396	208.08
SA38_EXP_4	291	433.50677490234375	419.98220443725586	0.9944648	208.8
SA38_EXP_4	292	432.5254440307617	418.23137283325195	0.96852016	209.52
SA38_EXP_4	293	435.52188873291016	419.5396041870117	0.9629982	210.24
SA38_EXP_4	294	434.34486389160156	420.1168441772461	0.99558794	210.96
SA38_EXP_4	295	432.35769271850586	418.00466537475586	0.9864007	211.68
SA38_EXP_4	296	434.8605155944824	419.4326591491699	0.9923839	212.4
SA38_EXP_4	297	434.89675521850586	419.6611976623535	0.9904565	213.12
SA38_EXP_4	298	436.8067264556885	419.30036544799805	0.9932201	213.84
SA38_EXP_4	299	435.3632926940918	418.9456558227539	0.9866349	214.56
SA38_EXP_4	300	434.6810817718506	418.9003086090088	0.99179745	215.28
SA38_EXP_4	301	434.2423915863037	420.45021057128906	0.9948814	216.0
SA38_EXP_4	302	434.98239517211914	420.6294822692871	0.9951598	216.72
SA38_EXP_4	303	434.5939636230469	419.89831924438477	0.9944042	217.44
SA38_EXP_4	304	434.4683647155762	419.48452949523926	0.9910986	218.16
SA38_EXP_4	305	435.1513862609863	419.8667335510254	0.9962126	218.88
SA38_EXP_4	306	435.37282943725586	420.29279708862305	0.9962172	219.6
SA38_EXP_4	307	434.1647148132324	418.5142707824707	0.9818808	220.32
SA38_EXP_4	308	435.26415824890137	419.7901439666748	0.98052955	221.04
SA38_EXP_4	309	435.677433013916	420.3134536743164	0.990137	221.76
SA38_EXP_4	310	435.3339672088623	420.10082244873047	0.9914444	222.48
SA38_EXP_4	311	435.5059623718262	420.2544593811035	0.9913709	223.2
SA38_EXP_4	312	435.74838638305664	420.5429935455322	0.987783	223.92
SA38_EXP_4	313	435.16736030578613	419.5192337036133	0.99064356	224.64
SA38_EXP_4	314	434.51900482177734	419.9510192871094	0.9838657	225.36
SA38_EXP_4	315	435.6407165527344	420.5028247833252	0.9944613	226.08
SA38_EXP_4	316	435.59160232543945	420.14516830444336	0.98896295	226.8
SA38_EXP_4	317	434.2656135559082	420.1926612854004	0.985159	227.52
SA38_EXP_4	318	435.04438400268555	420.77364921569824	0.99429154	228.24
SA38_EXP_4	319	435.83383560180664	419.2400550842285	0.9916127	228.96
SA38_EXP_4	320	435.7706069946289	419.5876407623291	0.9898357	229.68
SA38_EXP_4	321	435.8384609222412	420.1881408691406	0.99282527	230.4
SA38_EXP_4	322	436.0919952392578	420.8393669128418	0.99516475	231.12
SA38_EXP_4	323	435.11056900024414	420.955867767334	0.9958111	231.84
SA38_EXP_4	324	435.0722312927246	418.70595932006836	0.99401444	232.56
SA38_EXP_4	325	435.4158878326416	420.51910400390625	0.99326456	233.28
SA38_EXP_4	326	434.89341735839844	419.77792739868164	0.9917312	234.0
SA38_EXP_4	327	437.0160102844238	420.5188179016113	0.98837286	234.72
SA38_EXP_4	328	434.7411632537842	418.8496398925781	0.98805004	235.44
SA38_EXP_4	329	435.01806259155273	421.14094734191895	0.9893169	236.16
SA38_EXP_4	330	436.13853454589844	420.1022529602051	0.99219406	236.88
SA38_EXP_4	331	435.05821228027344	419.3422508239746	0.99253756	237.6
SA38_EXP_4	332	435.32233238220215	419.36553955078125	0.9872521	238.32
SA38_EXP_4	333	434.49230194091797	420.3878116607666	0.9898906	239.04
SA38_EXP_4	334	436.0221862792969	419.70239639282227	0.99221545	239.76
SA38_EXP_4	335	435.0842475891113	419.0093421936035	0.991763	240.48
SA38_EXP_4	336	435.6224060058594	418.57898712158203	0.98640835	241.2
SA38_EXP_4	337	434.6142768859863	419.7480583190918	0.9898986	241.92
SA38_EXP_4	338	433.73403549194336	417.67066955566406	0.98152614	242.64
SA38_EXP_4	339	434.75284576416016	419.17076110839844	0.990867	243.36
SA38_EXP_4	340	434.3644142150879	418.192834854126	0.9876872	244.08
SA38_EXP_4	341	433.9649200439453	417.53122329711914	0.9890891	244.8
SA38_EXP_4	342	434.4303607940674	419.0152931213379	0.9875924	245.52
SA38_EXP_4	343	434.3707084655762	417.99121856689453	0.9763787	246.24
SA38_EXP_4	344	434.329891204834	418.2162666320801	0.99117213	246.96
SA38_EXP_4	345	433.98470878601074	419.4591522216797	0.995139	247.68
SA38_EXP_4	346	436.45477294921875	419.49259757995605	0.98102313	248.4
SA38_EXP_4	347	433.61730575561523	417.0281410217285	0.9739725	249.12
SA38_EXP_4	348	434.60373878479004	418.49246978759766	0.99261624	249.84
SA38_EXP_4	349	435.16597747802734	420.4537582397461	0.99632436	250.56
SA38_EXP_4	350	434.3157768249512	418.0173969268799	0.9858473	251.28
SA38_EXP_4	351	434.4390392303467	418.0290699005127	0.98147684	252.0
SA38_EXP_4	352	433.88729095458984	418.0077838897705	0.98516047	252.72
SA38_EXP_4	353	435.66112518310547	419.630126953125	0.99363387	253.44
SA38_EXP_4	354	434.5538139343262	419.6300411224365	0.9917041	254.16
SA38_EXP_4	355	434.2336177825928	419.37841415405273	0.99117434	254.88
SA38_EXP_4	356	434.0893745422363	417.5299644470215	0.97456133	255.6
SA38_EXP_4	357	434.6343517303467	419.43328857421875	0.9946161	256.32
SA38_EXP_4	358	434.06219482421875	417.7868843078613	0.9707912	257.04
SA38_EXP_4	359	435.21571159362793	420.05627632141113	0.9939215	257.76
SA38_EXP_4	360	434.2510223388672	418.20940017700195	0.98639035	258.48
SA38_EXP_4	361	434.4789981842041	419.79663848876953	0.99519026	259.2
SA38_EXP_4	362	435.11481285095215	418.33831787109375	0.980756	259.92
SA38_EXP_4	363	435.4870796203613	418.80406379699707	0.9836145	260.64
SA38_EXP_4	364	434.90333557128906	419.4448471069336	0.98290575	261.36
SA38_EXP_4	365	434.42673683166504	420.2914524078369	0.99172056	262.08
SA38_EXP_4	366	434.9629878997803	419.23267364501953	0.9793219	262.8
SA38_EXP_4	367	434.0075492858887	418.7582015991211	0.98947257	263.52
SA38_EXP_4	368	435.5443000793457	419.15788650512695	0.9863067	264.24
SA38_EXP_4	369	434.7933292388916	419.3766975402832	0.98943686	264.96
SA38_EXP_4	370	435.86483001708984	419.47465896606445	0.98876894	265.68
SA38_EXP_4	371	433.17956924438477	417.57957458496094	0.98847455	266.4
SA38_EXP_4	372	435.3971481323242	419.0622138977051	0.99261135	267.12
SA38_EXP_4	373	434.9203109741211	419.1705894470215	0.99515015	267.84
SA38_EXP_4	374	434.14835929870605	419.05242919921875	0.9930779	268.56
SA38_EXP_4	375	437.2184753417969	419.8963165283203	0.9756918	269.28
SA38_EXP_4	376	432.4061870574951	417.54364013671875	0.9714575	270.0
SA38_EXP_4	377	434.0015411376953	419.07251358032227	0.98447305	270.72
SA38_EXP_4	378	434.2228889465332	419.19633865356445	0.9860405	271.44
SA38_EXP_4	379	434.96904373168945	419.57422256469727	0.98996735	272.16
SA38_EXP_4	380	434.59672927856445	419.194393157959	0.99276733	272.88
SA38_EXP_4	381	434.5049858093262	419.91891860961914	0.9939306	273.6
SA38_EXP_4	382	435.04953384399414	420.05126953125	0.9906722	274.32
SA38_EXP_4	383	434.72890853881836	420.48912048339844	0.992415	275.04
SA38_EXP_4	384	433.3070755004883	418.51232528686523	0.9669155	275.76
SA38_EXP_4	385	432.7930450439453	417.6178550720215	0.9555462	276.48
SA38_EXP_4	386	434.23266410827637	418.3037281036377	0.98938316	277.2
SA38_EXP_4	387	433.5679054260254	419.6143341064453	0.98981935	277.92
SA38_EXP_4	388	435.2748394012451	418.93341064453125	0.98599887	278.64
SA38_EXP_4	389	435.1910591125488	419.2302131652832	0.9924947	279.36
SA38_EXP_4	390	436.23199462890625	419.1287040710449	0.9881662	280.08
SA38_EXP_4	391	435.4527950286865	419.9552536010742	0.98254436	280.8
SA38_EXP_4	392	435.6241703033447	419.30225372314453	0.98482656	281.52
SA38_EXP_4	393	435.9988212585449	419.567813873291	0.98879135	282.24
SA38_EXP_4	394	435.90431213378906	419.01329040527344	0.9882941	282.96
SA38_EXP_4	395	435.2959632873535	420.1399040222168	0.9942918	283.68
SA38_EXP_4	396	435.0346565246582	419.8634147644043	0.99259007	284.4
SA38_EXP_4	397	433.6543083190918	418.2633876800537	0.97086126	285.12
SA38_EXP_4	398	434.2362403869629	417.36682891845703	0.9754066	285.84
SA38_EXP_4	399	434.23094749450684	419.04699325561523	0.98899335	286.56
SA38_EXP_4	400	434.86900329589844	419.7411060333252	0.9790146	287.28
SA38_EXP_4	401	434.2696189880371	419.2096710205078	0.9887673	288.0
SA38_EXP_4	402	435.6481075286865	420.3972816467285	0.9908145	288.72
SA38_EXP_4	403	434.40160751342773	420.5119514465332	0.99378103	289.44
SA38_EXP_4	404	433.05463790893555	418.4168529510498	0.978639	290.16
SA38_EXP_4	405	434.98358726501465	420.6331157684326	0.9929963	290.88
SA38_EXP_4	406	434.4646453857422	419.7586441040039	0.99566627	291.6
SA38_EXP_4	407	434.96532440185547	419.7332954406738	0.9973099	292.32
SA38_EXP_4	408	435.01877784729004	418.8383102416992	0.9869379	293.04
SA38_EXP_4	409	434.50021743774414	418.58219146728516	0.9844849	293.76
SA38_EXP_4	410	436.43646240234375	419.97419357299805	0.99407625	294.48
SA38_EXP_4	411	434.8470687866211	419.2474937438965	0.99174386	295.2
SA38_EXP_4	412	433.6426258087158	418.18081855773926	0.9807283	295.92
SA38_EXP_4	413	435.1388931274414	420.75084686279297	0.9953732	296.64
SA38_EXP_4	414	435.3506565093994	419.09093856811523	0.99050903	297.36
SA38_EXP_4	415	435.1895809173584	419.66732025146484	0.9932619	298.08
SA38_EXP_4	416	436.24048233032227	420.10863304138184	0.9895426	298.8
SA38_EXP_4	417	434.78989601135254	420.01007080078125	0.98789084	299.52
SA38_EXP_4	418	436.25617027282715	420.0889778137207	0.99452233	300.24
SA38_EXP_4	419	433.9848518371582	417.498779296875	0.96846616	300.96
SA38_EXP_4	420	434.40423011779785	419.8689079284668	0.99137855	301.68
SA38_EXP_4	421	436.06295585632324	420.04486083984375	0.9896375	302.4
SA38_EXP_4	422	434.45239067077637	418.78034591674805	0.9867272	303.12
SA38_EXP_4	423	434.3580722808838	418.9164733886719	0.98947424	303.84
SA38_EXP_4	424	433.26683044433594	417.44141578674316	0.9836928	304.56
SA38_EXP_4	425	435.25123596191406	420.9826469421387	0.9887552	305.28
SA38_EXP_4	426	436.86885833740234	420.9766101837158	0.99546754	306.0
SA38_EXP_4	427	435.4665756225586	419.4687080383301	0.98740596	306.72
SA38_EXP_4	428	434.3663692474365	418.99317741394043	0.99461925	307.44
SA38_EXP_4	429	434.74812507629395	419.1460990905762	0.98491466	308.16
SA38_EXP_4	430	435.6205463409424	419.7879409790039	0.98657167	308.88
SA38_EXP_4	431	435.17303466796875	418.0887222290039	0.9869214	309.6
SA38_EXP_4	432	435.13126373291016	420.21915435791016	0.99296135	310.32
SA38_EXP_4	433	435.3017330169678	419.820556640625	0.9926549	311.04
SA38_EXP_4	434	434.4803810119629	420.7169723510742	0.99536395	311.76
SA38_EXP_4	435	435.6149196624756	420.73225021362305	0.9905923	312.48
SA38_EXP_4	436	433.9914798736572	421.02893829345703	0.9955122	313.2
SA38_EXP_4	437	434.8979949951172	421.01863861083984	0.99205655	313.92
SA38_EXP_4	438	435.54859161376953	420.35327911376953	0.9870934	314.64
SA38_EXP_4	439	435.95738410949707	420.1639938354492	0.99333763	315.36
SA38_EXP_4	440	435.28003692626953	420.33273696899414	0.9916142	316.08
SA38_EXP_4	441	437.59312629699707	420.0259780883789	0.98809075	316.8
SA38_EXP_4	442	435.6719970703125	420.4595375061035	0.9890065	317.52
SA38_EXP_4	443	434.13610458374023	418.9680576324463	0.9743225	318.24
SA38_EXP_4	444	434.45472717285156	418.33723068237305	0.98360866	318.96
SA38_EXP_4	445	435.8424663543701	419.9008083343506	0.99585307	319.68
SA38_EXP_4	446	436.0708713531494	419.9553680419922	0.9914051	320.4
SA38_EXP_4	447	434.9975109100342	419.20034408569336	0.9896416	321.12
SA38_EXP_4	448	434.9883556365967	419.80319023132324	0.9950045	321.84
SA38_EXP_4	449	436.21506690979004	419.81706619262695	0.9953092	322.56
SA38_EXP_4	450	433.49695205688477	417.81200408935547	0.9852213	323.28
SA38_EXP_4	451	434.8123550415039	419.1397476196289	0.98912394	324.0
SA38_EXP_4	452	435.3020668029785	420.2076530456543	0.99598676	324.72
SA38_EXP_4	453	434.18970108032227	420.32569885253906	0.99419606	325.44
SA38_EXP_4	454	434.57069396972656	418.9316940307617	0.9875585	326.16
SA38_EXP_4	455	433.80579948425293	417.7433967590332	0.9845153	326.88
SA38_EXP_4	456	436.04536056518555	420.41542053222656	0.9929476	327.6
SA38_EXP_4	457	434.4265937805176	417.7475166320801	0.9835126	328.32
SA38_EXP_4	458	434.5390796661377	417.70777702331543	0.97905934	329.04
SA38_EXP_4	459	436.0394477844238	419.64637756347656	0.9907534	329.76
SA38_EXP_4	460	434.4439506530762	418.7103080749512	0.991931	330.48
SA38_EXP_4	461	435.0547790527344	418.9431667327881	0.9921783	331.2
SA38_EXP_4	462	434.7620964050293	419.96904373168945	0.99482405	331.92
SA38_EXP_4	463	434.9275588989258	418.8742160797119	0.98400545	332.64
SA38_EXP_4	464	434.9629878997803	419.88086700439453	0.985179	333.36
SA38_EXP_4	465	436.3405227661133	418.92974853515625	0.99313194	334.08
SA38_EXP_4	466	434.0069770812988	416.976957321167	0.9847888	334.8
SA38_EXP_4	467	436.14091873168945	420.01954078674316	0.9906729	335.52
SA38_EXP_4	468	435.3389263153076	419.0596389770508	0.9901025	336.24
SA38_EXP_4	469	434.43760871887207	419.2283248901367	0.98815084	336.96
SA38_EXP_4	470	431.9563865661621	417.4032211303711	0.97921276	337.68
SA38_EXP_4	471	435.05334854125977	419.5155143737793	0.98226744	338.4
SA38_EXP_4	472	435.1984977722168	419.58229064941406	0.99439514	339.12
SA38_EXP_4	473	434.5399856567383	418.88906478881836	0.991161	339.84
SA38_EXP_4	474	433.16798210144043	418.0384826660156	0.9845317	340.56
SA38_EXP_4	475	433.92858505249023	417.81203269958496	0.98770756	341.28
SA38_EXP_4	476	433.90398025512695	418.5112953186035	0.98560184	342.0
SA38_EXP_4	477	434.8355293273926	418.5724639892578	0.9959577	342.72
SA38_EXP_4	478	433.229923248291	417.6258373260498	0.98310536	343.44
SA38_EXP_4	479	433.8212013244629	417.95848846435547	0.9902739	344.16
SA38_EXP_4	480	435.38265228271484	420.14636993408203	0.99011326	344.88
SA38_EXP_4	481	435.4360580444336	418.8571357727051	0.99253815	345.6
SA38_EXP_4	482	434.3047618865967	419.0765190124512	0.9932948	346.32
SA38_EXP_4	483	433.8347911834717	419.02587890625	0.98590964	347.04
SA38_EXP_4	484	434.8302364349365	420.2659320831299	0.9856043	347.76
SA38_EXP_4	485	434.8451614379883	419.5415782928467	0.98352414	348.48
SA38_EXP_4	486	435.10093688964844	419.8593521118164	0.99128085	349.2
SA38_EXP_4	487	434.55562591552734	419.47471618652344	0.98973924	349.92
SA38_EXP_4	488	437.2185230255127	419.091739654541	0.9832266	350.64
SA38_EXP_4	489	435.9510898590088	419.9212074279785	0.99137443	351.36
SA38_EXP_4	490	435.0486755371094	419.71484184265137	0.9875551	352.08
SA38_EXP_4	491	436.0374450683594	419.1368293762207	0.9938285	352.8
SA38_EXP_4	492	435.6943130493164	420.12682914733887	0.9952956	353.52
SA38_EXP_4	493	434.51457023620605	418.21303367614746	0.99507844	354.24
SA38_EXP_4	494	434.46216583251953	418.4592533111572	0.99526536	354.96
SA38_EXP_4	495	433.92462730407715	418.1169319152832	0.97730744	355.68
SA38_EXP_4	496	435.34064292907715	420.1761817932129	0.9851151	356.4
SA38_EXP_4	497	435.0412845611572	420.96920013427734	0.9928417	357.12
SA38_EXP_4	498	435.8088493347168	420.15724182128906	0.9795505	357.84
SA38_EXP_4	499	434.7332954406738	419.5184898376465	0.9880691	358.56
SA38_EXP_4	500	434.48638916015625	418.0752754211426	0.9830684	359.28
SA38_EXP_4	501	435.0930690765381	419.2118740081787	0.98616934	360.0
SA38_EXP_4	502	433.7189197540283	421.0601806640625	0.99286216	360.72
SA38_EXP_4	503	434.35325622558594	420.18805503845215	0.98945355	361.44
SA38_EXP_4	504	434.93499755859375	419.92366790771484	0.9939528	362.16
SA38_EXP_4	505	435.8800411224365	419.71899032592773	0.98799706	362.88
SA38_EXP_4	506	435.36295890808105	419.55591201782227	0.99196225	363.6
SA38_EXP_4	507	434.61523056030273	420.6298828125	0.9943381	364.32
SA38_EXP_4	508	435.17894744873047	420.52350997924805	0.9961235	365.04
SA38_EXP_4	509	434.13844108581543	420.2595806121826	0.994352	365.76
SA38_EXP_4	510	434.58313941955566	419.6257495880127	0.9866599	366.48
SA38_EXP_4	511	436.1532211303711	419.849796295166	0.9934382	367.2
SA38_EXP_4	512	434.3731880187988	418.4058666229248	0.98771024	367.92
SA38_EXP_4	513	435.556697845459	420.3591728210449	0.9849712	368.64
SA38_EXP_4	514	437.176513671875	420.14448165893555	0.9794526	369.36
SA38_EXP_4	515	435.1449489593506	420.28175354003906	0.9877545	370.08
SA38_EXP_4	516	433.3678722381592	419.2162799835205	0.9873754	370.8
SA38_EXP_4	517	434.5027446746826	419.6967315673828	0.9855117	371.52
SA38_EXP_4	518	434.250545501709	418.10874938964844	0.9769761	372.24
SA38_EXP_4	519	435.503625869751	421.1523628234863	0.9957345	372.96
SA38_EXP_4	520	434.9902629852295	419.29344177246094	0.99000657	373.68
SA38_EXP_4	521	433.5439682006836	419.060754776001	0.980977	374.4
SA38_EXP_4	522	434.8234176635742	419.7542095184326	0.9936894	375.12
SA38_EXP_4	523	435.08949279785156	419.8785209655762	0.99159664	375.84
SA38_EXP_4	524	434.1693878173828	418.56310844421387	0.9903476	376.56
SA38_EXP_4	525	434.43546295166016	418.76538276672363	0.9929569	377.28
SA38_EXP_4	526	434.9339485168457	420.54914474487305	0.99468	378.0
SA38_EXP_4	527	433.54740142822266	419.0797233581543	0.98640025	378.72
SA38_EXP_4	528	435.9515190124512	419.4737434387207	0.99152815	379.44
SA38_EXP_4	529	435.25428771972656	418.9391326904297	0.99043536	380.16
SA38_EXP_4	530	433.46943855285645	418.4787082672119	0.9639164	380.88
SA38_EXP_4	531	433.60705375671387	417.8459644317627	0.97460735	381.6
SA38_EXP_4	532	434.90662574768066	418.7066459655762	0.9865905	382.32
SA38_EXP_4	533	435.9320640563965	420.26378631591797	0.9945201	383.04
SA38_EXP_4	534	436.12680435180664	418.82457733154297	0.9900034	383.76
SA38_EXP_4	535	435.8011245727539	419.04687881469727	0.9904054	384.48
SA38_EXP_4	536	434.9010467529297	419.6718406677246	0.9912512	385.2
SA38_EXP_4	537	435.1842403411865	417.66880989074707	0.98766845	385.92
SA38_EXP_4	538	435.1257801055908	419.1885566711426	0.9925487	386.64
SA38_EXP_4	539	435.95595359802246	419.2378520965576	0.9867209	387.36
SA38_EXP_4	540	432.6226234436035	417.2619438171387	0.97923934	388.08
SA38_EXP_4	541	433.6742877960205	418.2081127166748	0.9788493	388.8
SA38_EXP_4	542	433.3298683166504	418.1011962890625	0.97952616	389.52
SA38_EXP_4	543	432.73816108703613	418.3801746368408	0.9797579	390.24
SA38_EXP_4	544	434.8663330078125	419.9640369415283	0.9947436	390.96
SA38_EXP_4	545	435.7426643371582	419.31901931762695	0.99207026	391.68
SA38_EXP_4	546	433.7244510650635	418.28195571899414	0.9883245	392.4
SA38_EXP_4	547	434.3177795410156	418.2847595214844	0.9873291	393.12
SA38_EXP_4	548	435.0184440612793	419.2244052886963	0.99450433	393.84
SA38_EXP_4	549	435.0546360015869	419.83180046081543	0.9945471	394.56
SA38_EXP_4	550	435.2144241333008	419.7442817687988	0.99034846	395.28
SA38_EXP_4	551	434.62414741516113	419.1166305541992	0.99378127	396.0
SA38_EXP_4	552	434.28988456726074	420.21886825561523	0.9957718	396.72
SA38_EXP_4	553	434.90257263183594	419.81480598449707	0.99457765	397.44
SA38_EXP_4	554	434.6376895904541	419.8450469970703	0.9946877	398.16
SA38_EXP_4	555	435.365629196167	419.8146057128906	0.9944378	398.88
SA38_EXP_4	556	434.95874404907227	418.13624382019043	0.99250895	399.6
SA38_EXP_4	557	434.78236198425293	418.9215087890625	0.98753697	400.32
SA38_EXP_4	558	436.24258041381836	418.89942169189453	0.9935915	401.04
SA38_EXP_4	559	435.6442928314209	420.2588081359863	0.9917936	401.76
SA38_EXP_4	560	434.63072776794434	418.81470680236816	0.99581605	402.48
SA38_EXP_4	561	434.71126556396484	419.5462131500244	0.99283266	403.2
SA38_EXP_4	562	435.68482398986816	419.5269584655762	0.9911	403.92
SA38_EXP_4	563	434.18426513671875	418.47930908203125	0.98415357	404.64
SA38_EXP_4	564	433.3449363708496	418.1096935272217	0.98041546	405.36
SA38_EXP_4	565	435.10704040527344	419.0434169769287	0.991147	406.08
SA38_EXP_4	566	433.9822769165039	418.2725143432617	0.99174327	406.8
SA38_EXP_4	567	435.53404808044434	419.82407569885254	0.9958897	407.52
SA38_EXP_4	568	435.394287109375	419.9673557281494	0.9930139	408.24
SA38_EXP_4	569	435.040283203125	420.49638748168945	0.99471503	408.96
SA38_EXP_4	570	433.8674545288086	418.4978485107422	0.9950836	409.68
SA38_EXP_4	571	434.0054512023926	419.40479278564453	0.98985016	410.4
SA38_EXP_4	572	435.217809677124	420.1362419128418	0.9882379	411.12
SA38_EXP_4	573	433.2908630371094	417.9313659667969	0.9878334	411.84
SA38_EXP_4	574	434.90867614746094	418.68513107299805	0.99166495	412.56
SA38_EXP_4	575	435.49795150756836	419.6151924133301	0.9943772	413.28
SA38_EXP_4	576	435.3361129760742	419.6235466003418	0.9933789	414.0
SA38_EXP_4	577	434.7353935241699	419.9975109100342	0.985629	414.72
SA38_EXP_4	578	435.2936267852783	420.79922676086426	0.9917739	415.44
SA38_EXP_4	579	435.33825874328613	420.08697509765625	0.9919411	416.16
SA38_EXP_4	580	435.65454483032227	420.0337600708008	0.98966765	416.88
SA38_EXP_4	581	434.5787048339844	419.8809814453125	0.98915684	417.6
SA38_EXP_4	582	435.176420211792	420.0285816192627	0.9960102	418.32
SA38_EXP_4	583	434.4189167022705	419.0999507904053	0.99135536	419.04
SA38_EXP_4	584	434.5738410949707	420.5181312561035	0.9941711	419.76
SA38_EXP_4	585	435.7691764831543	419.7000503540039	0.9889704	420.48
SA38_EXP_4	586	436.02495193481445	419.895658493042	0.9915023	421.2
SA38_EXP_4	587	435.1318359375	420.56087493896484	0.9928647	421.92
SA38_EXP_4	588	434.71078872680664	418.68885040283203	0.9836542	422.64
SA38_EXP_4	589	435.3916645050049	420.48357009887695	0.9890049	423.36
SA38_EXP_4	590	435.26620864868164	419.3536949157715	0.9886811	424.08
SA38_EXP_4	591	435.40172576904297	420.31511306762695	0.9946173	424.8
SA38_EXP_4	592	436.1734390258789	420.03315925598145	0.98656136	425.52
SA38_EXP_4	593	436.30666732788086	420.47962188720703	0.99228585	426.24
SA38_EXP_4	594	433.38260650634766	418.6368942260742	0.9828613	426.96
SA38_EXP_4	595	434.1066360473633	418.5396480560303	0.9877985	427.68
SA38_EXP_4	596	434.95731353759766	421.3235378265381	0.9917209	428.4
SA38_EXP_4	597	436.1828804016113	420.8044624328613	0.99336207	429.12
SA38_EXP_4	598	435.32071113586426	420.5211067199707	0.9933323	429.84
SA38_EXP_4	599	433.1315040588379	418.1217384338379	0.97897106	430.56
SA38_EXP_4	600	435.7699394226074	418.32080841064453	0.9876115	431.28
SA38_EXP_4	601	433.7307929992676	418.4417724609375	0.9840305	432.0
SA38_EXP_4	602	435.18056869506836	419.43921089172363	0.9893323	432.72
SA38_EXP_4	603	435.17675399780273	420.6781768798828	0.9958151	433.44
SA38_EXP_4	604	436.64331436157227	420.152063369751	0.9935128	434.16
SA38_EXP_4	605	433.2158088684082	418.39874267578125	0.98158765	434.88
SA38_EXP_4	606	433.62278938293457	418.01173210144043	0.98229194	435.6
SA38_EXP_4	607	434.94911193847656	419.93024826049805	0.9899843	436.32
SA38_EXP_4	608	435.26668548583984	419.63951110839844	0.9861529	437.04
SA38_EXP_4	609	435.369348526001	419.974422454834	0.989674	437.76
SA38_EXP_4	610	434.36670303344727	419.00699615478516	0.984697	438.48
SA38_EXP_4	611	435.06641387939453	419.89694595336914	0.9914894	439.2
SA38_EXP_4	612	433.5987091064453	418.7075614929199	0.9893237	439.92
SA38_EXP_4	613	434.44156646728516	417.9947090148926	0.9849776	440.64
SA38_EXP_4	614	434.5602035522461	418.608455657959	0.9881086	441.36
SA38_EXP_4	615	437.982177734375	420.1784133911133	0.9891038	442.08
SA38_EXP_4	616	437.800931930542	419.6111869812012	0.9815988	442.8
SA38_EXP_4	617	434.1700077056885	418.6971187591553	0.98367554	443.52
SA38_EXP_4	618	434.9623680114746	419.25745010375977	0.9886595	444.24
SA38_EXP_4	619	435.27445793151855	420.43155670166016	0.99398744	444.96
SA38_EXP_4	620	434.8991870880127	420.40014266967773	0.9887094	445.68
SA38_EXP_4	621	435.1402759552002	419.69518661499023	0.9948427	446.4
SA38_EXP_4	622	436.4805221557617	419.859037399292	0.99044657	447.12
SA38_EXP_4	623	434.46788787841797	419.4394111633301	0.98814887	447.84
SA38_EXP_4	624	434.58499908447266	418.2230472564697	0.99022585	448.56
SA38_EXP_4	625	434.2742443084717	419.56214904785156	0.99313945	449.28
SA38_EXP_4	626	435.924768447876	419.1071319580078	0.98246264	450.0
SA38_EXP_4	627	434.7160816192627	419.1462993621826	0.98807436	450.72
SA38_EXP_4	628	435.6370449066162	420.7389450073242	0.9872493	451.44
SA38_EXP_4	629	432.96546936035156	418.1551265716553	0.9790421	452.16
SA38_EXP_4	630	433.6316108703613	418.5417938232422	0.97744465	452.88
SA38_EXP_4	631	434.6554756164551	419.0437602996826	0.9766824	453.6
SA38_EXP_4	632	433.7839126586914	417.665433883667	0.9819505	454.32
SA38_EXP_4	633	432.940149307251	417.29455947875977	0.98105145	455.04
SA38_EXP_4	634	433.11195373535156	418.3180618286133	0.9805628	455.76
SA38_EXP_4	635	435.31408309936523	420.85418701171875	0.9921435	456.48
SA38_EXP_4	636	433.2258701324463	417.82301902770996	0.97815484	457.2
SA38_EXP_4	637	435.2351665496826	420.0227165222168	0.9872873	457.92
SA38_EXP_4	638	435.57472229003906	418.80274772644043	0.9718435	458.64
SA38_EXP_4	639	436.53783798217773	419.87268447875977	0.9608979	459.36
SA38_EXP_4	640	435.0166320800781	419.46990966796875	0.986105	460.08
SA38_EXP_4	641	433.8478088378906	417.0242500305176	0.9852203	460.8
SA38_EXP_4	642	436.2760066986084	418.97369384765625	0.99122334	461.52
SA38_EXP_4	643	435.3943347930908	418.7724208831787	0.99005824	462.24
SA38_EXP_4	644	433.6855888366699	417.5814914703369	0.9830209	462.96
SA38_EXP_4	645	433.7658405303955	417.80651092529297	0.987428	463.68
SA38_EXP_4	646	435.19325256347656	420.8573341369629	0.9926443	464.4
SA38_EXP_4	647	434.24410820007324	419.8363494873047	0.9925954	465.12
SA38_EXP_4	648	435.55707931518555	419.65084075927734	0.9872962	465.84
SA38_EXP_4	649	432.5737953186035	418.2857036590576	0.98092604	466.56
SA38_EXP_4	650	436.322021484375	419.84607696533203	0.986618	467.28
SA38_EXP_4	651	433.8353157043457	419.38167572021484	0.98833627	468.0
SA38_EXP_4	652	435.4569435119629	420.0628852844238	0.9960563	468.72
SA38_EXP_4	653	435.61487197875977	419.8494815826416	0.98889226	469.44
SA38_EXP_4	654	434.4986915588379	419.0207290649414	0.9828324	470.16
SA38_EXP_4	655	435.1040840148926	419.8579788208008	0.98468834	470.88
SA38_EXP_4	656	433.6385726928711	419.6135902404785	0.9943693	471.6
SA38_EXP_4	657	434.3554496765137	420.0784206390381	0.9905646	472.32
SA38_EXP_4	658	432.5045585632324	418.27091217041016	0.97517097	473.04
SA38_EXP_4	659	435.04395484924316	420.00314712524414	0.9927101	473.76
SA38_EXP_4	660	436.06653213500977	419.8565483093262	0.99252146	474.48
SA38_EXP_4	661	435.2198600769043	419.8358917236328	0.9938089	475.2
SA38_EXP_4	662	435.4702949523926	419.56180572509766	0.9885234	475.92
SA38_EXP_4	663	435.26926040649414	419.79884147644043	0.9929321	476.64
SA38_EXP_4	664	434.7920894622803	419.5668411254883	0.993845	477.36
SA38_EXP_4	665	434.4085216522217	419.03629302978516	0.9913816	478.08
SA38_EXP_4	666	436.0541343688965	419.4844722747803	0.98563796	478.8
SA38_EXP_4	667	434.81431007385254	417.99259185791016	0.97480583	479.52
SA38_EXP_4	668	435.7571601867676	419.8512268066406	0.9845013	480.24
SA38_EXP_4	669	434.65328216552734	420.3692436218262	0.99368393	480.96
SA38_EXP_4	670	434.7206115722656	419.18066024780273	0.9924505	481.68
SA38_EXP_4	671	434.8353385925293	419.3316650390625	0.99364	482.4
SA38_EXP_4	672	435.7088565826416	419.89694595336914	0.9880903	483.12
SA38_EXP_4	673	435.2613925933838	420.62315940856934	0.992174	483.84
SA38_EXP_4	674	434.32512283325195	420.2474784851074	0.9877796	484.56
SA38_EXP_4	675	433.52808952331543	418.2080554962158	0.97342527	485.28
SA38_EXP_4	676	435.68572998046875	420.1768970489502	0.9861097	486.0
SA38_EXP_4	677	435.36787033081055	420.4197692871094	0.988915	486.72
SA38_EXP_4	678	435.66389083862305	420.3892135620117	0.98809993	487.44
SA38_EXP_4	679	435.6513023376465	419.41417694091797	0.9916127	488.16
SA38_EXP_4	680	434.73830223083496	420.1531791687012	0.99237883	488.88
SA38_EXP_4	681	436.59276962280273	419.8428726196289	0.9934977	489.6
SA38_EXP_4	682	435.36157608032227	419.79649543762207	0.98285884	490.32
SA38_EXP_4	683	434.536075592041	418.9798164367676	0.98993814	491.04
SA38_EXP_4	684	436.0042095184326	420.33159255981445	0.9895655	491.76
SA38_EXP_4	685	435.86812019348145	418.7817192077637	0.9920797	492.48
SA38_EXP_4	686	434.6022129058838	418.522424697876	0.98732996	493.2
SA38_EXP_4	687	434.8471164703369	418.78292083740234	0.9884376	493.92
SA38_EXP_4	688	434.24739837646484	418.9675712585449	0.9877315	494.64
SA38_EXP_4	689	434.26480293273926	419.6996784210205	0.9860125	495.36
SA38_EXP_4	690	435.25214195251465	419.99399185180664	0.9916448	496.08
SA38_EXP_4	691	434.91601943969727	418.25185775756836	0.98657924	496.8
SA38_EXP_4	692	436.09232902526855	420.05184173583984	0.99477875	497.52
SA38_EXP_4	693	434.7930431365967	419.31278228759766	0.9863012	498.24
SA38_EXP_4	694	433.6252689361572	417.9103088378906	0.9833972	498.96
SA38_EXP_4	695	433.3299160003662	418.82497787475586	0.9855429	499.68
SA38_EXP_4	696	434.85422134399414	418.0169105529785	0.98245203	500.4
SA38_EXP_4	697	435.33191680908203	419.70245361328125	0.9920339	501.12
SA38_EXP_4	698	435.18028259277344	421.09994888305664	0.99063134	501.84
SA38_EXP_4	699	437.49918937683105	420.8229446411133	0.9823262	502.56
SA38_EXP_4	700	434.21669006347656	418.11964988708496	0.9865433	503.28
SA38_EXP_4	701	433.42323303222656	417.6877784729004	0.9834065	504.0
SA38_EXP_4	702	435.1914405822754	419.9871826171875	0.988203	504.72
SA38_EXP_4	703	434.14154052734375	418.5527229309082	0.9886518	505.44
SA38_EXP_4	704	436.07826232910156	419.37915802001953	0.98398143	506.16
SA38_EXP_4	705	435.86931228637695	420.30189514160156	0.9944395	506.88
SA38_EXP_4	706	436.0982894897461	419.787540435791	0.9901578	507.6
SA38_EXP_4	707	435.4734420776367	419.91119384765625	0.9940831	508.32
SA38_EXP_4	708	435.5818748474121	418.9166450500488	0.98832196	509.04
SA38_EXP_4	709	435.0698947906494	417.2918701171875	0.97833556	509.76
SA38_EXP_4	710	432.9180717468262	418.1754684448242	0.979734	510.48
SA38_EXP_4	711	435.1964473724365	420.2192974090576	0.99106616	511.2
SA38_EXP_4	712	436.77830696105957	419.2078971862793	0.98237807	511.92
SA38_EXP_4	713	436.4398002624512	420.2296257019043	0.99293643	512.64
SA38_EXP_4	714	434.73548889160156	418.5952663421631	0.98644096	513.36
SA38_EXP_4	715	434.28955078125	420.8335876464844	0.99318963	514.08
SA38_EXP_4	716	435.1681709289551	419.7711181640625	0.9917419	514.8
SA38_EXP_4	717	434.06758308410645	419.172306060791	0.99177915	515.52
SA38_EXP_4	718	433.77933502197266	418.86600494384766	0.9809459	516.24
SA38_EXP_4	719	436.4356994628906	420.2701950073242	0.9892793	516.96
SA38_EXP_4	720	435.08596420288086	419.5755958557129	0.9743842	517.68
SA38_EXP_4	721	433.92796516418457	419.4291114807129	0.99145013	518.4
SA38_EXP_4	722	433.3346366882324	418.04311752319336	0.9884675	519.12
SA38_EXP_4	723	433.67300033569336	417.81723976135254	0.98991245	519.84
SA38_EXP_4	724	433.9878559112549	417.9690456390381	0.98645115	520.56
SA38_EXP_4	725	433.9421272277832	418.21818351745605	0.9889115	521.28
SA38_EXP_4	726	435.129976272583	420.42978286743164	0.98765695	522.0
SA38_EXP_4	727	434.8416328430176	420.3732490539551	0.9895873	522.72
SA38_EXP_4	728	434.27510261535645	418.1403350830078	0.9931855	523.44
SA38_EXP_4	729	433.2347869873047	417.2527313232422	0.98456347	524.16
SA38_EXP_4	730	433.5348606109619	417.4913692474365	0.98093194	524.88
SA38_EXP_4	731	434.2541694641113	418.88288497924805	0.9867725	525.6
SA38_EXP_4	732	434.72633361816406	418.60118865966797	0.98496383	526.32
SA38_EXP_4	733	435.2567672729492	420.16204833984375	0.99635786	527.04
SA38_EXP_4	734	434.29527282714844	418.7251853942871	0.9885621	527.76
SA38_EXP_4	735	435.24203300476074	419.25859451293945	0.9828378	528.48
SA38_EXP_4	736	435.5360507965088	418.6042785644531	0.9803783	529.2
SA38_EXP_4	737	433.2526683807373	417.89414405822754	0.9829338	529.92
SA38_EXP_4	738	435.26415824890137	420.18550872802734	0.9907515	530.64
SA38_EXP_4	739	435.7933521270752	418.81696701049805	0.99064565	531.36
SA38_EXP_4	740	437.00761795043945	419.9402046203613	0.99049115	532.08
SA38_EXP_4	741	435.1086139678955	419.95410919189453	0.99418396	532.8
SA38_EXP_4	742	435.83693504333496	419.98952865600586	0.9920393	533.52
SA38_EXP_4	743	434.98401641845703	420.09243965148926	0.9877578	534.24
SA38_EXP_4	744	434.08422470092773	420.5881404876709	0.9940001	534.96
SA38_EXP_4	745	434.9376678466797	420.58605194091797	0.9950531	535.68
SA38_EXP_4	746	435.23802757263184	419.859094619751	0.9842609	536.4
SA38_EXP_4	747	433.77647399902344	418.6072540283203	0.9845828	537.12
SA38_EXP_4	748	435.1515769958496	420.0652027130127	0.9961371	537.84
SA38_EXP_4	749	435.43171882629395	419.76070404052734	0.99570125	538.56
SA38_EXP_4	750	434.93590354919434	420.2625846862793	0.9902547	539.28
SA38_EXP_4	751	434.2029571533203	418.52771759033203	0.9913783	540.0
SA38_EXP_4	752	435.99281311035156	419.86790657043457	0.9906893	540.72
SA38_EXP_4	753	433.4155082702637	418.2847309112549	0.9760548	541.44
SA38_EXP_4	754	436.2152099609375	418.4263229370117	0.9904648	542.16
SA38_EXP_4	755	434.7320556640625	420.76623916625977	0.99379706	542.88
SA38_EXP_4	756	434.4456672668457	419.90100860595703	0.99727243	543.6
SA38_EXP_4	757	436.1614227294922	420.11003494262695	0.9883718	544.32
SA38_EXP_4	758	435.12415885925293	419.58600997924805	0.98869264	545.04
SA38_EXP_4	759	434.27743911743164	418.4167671203613	0.98251545	545.76
SA38_EXP_4	760	435.4005813598633	421.4289093017578	0.9943269	546.48
SA38_EXP_4	761	435.3601932525635	419.7064018249512	0.9911152	547.2
SA38_EXP_4	762	434.5123767852783	420.2009582519531	0.99265903	547.92
SA38_EXP_4	763	434.625244140625	419.3309783935547	0.99342304	548.64
SA38_EXP_4	764	434.0130805969238	418.5669136047363	0.98563933	549.36
SA38_EXP_4	765	434.8956108093262	418.9842224121094	0.98345745	550.08
SA38_EXP_4	766	435.0255012512207	418.4305000305176	0.98070097	550.8
SA38_EXP_4	767	435.0712776184082	419.22122955322266	0.9843699	551.52
SA38_EXP_4	768	434.14554595947266	418.56310844421387	0.98547447	552.24
SA38_EXP_4	769	434.1616630554199	421.36974334716797	0.99264526	552.96
SA38_EXP_4	770	434.7019672393799	421.41998291015625	0.9959266	553.68
SA38_EXP_4	771	434.80234146118164	418.82755279541016	0.9827535	554.4
SA38_EXP_4	772	435.70194244384766	418.88511657714844	0.98832893	555.12
SA38_EXP_4	773	435.8401298522949	420.75965881347656	0.99222636	555.84
SA38_EXP_4	774	436.84277534484863	419.94775772094727	0.9814554	556.56
SA38_EXP_4	775	435.0396156311035	420.3491020202637	0.99440247	557.28
SA38_EXP_4	776	436.22331619262695	420.44328689575195	0.9924238	558.0
SA38_EXP_4	777	434.70773696899414	417.2361946105957	0.9718422	558.72
SA38_EXP_4	778	434.13147926330566	418.2060241699219	0.983951	559.44
SA38_EXP_4	779	435.79015731811523	420.18702507019043	0.99280435	560.16
SA38_EXP_4	780	434.9123001098633	418.62802505493164	0.9918767	560.88
SA38_EXP_4	781	433.72864723205566	419.1735076904297	0.98727787	561.6
SA38_EXP_4	782	433.87041091918945	418.51558685302734	0.9838013	562.32
SA38_EXP_4	783	435.41951179504395	419.24723625183105	0.98621935	563.04
SA38_EXP_4	784	434.50117111206055	419.49331283569336	0.9824415	563.76
SA38_EXP_4	785	436.56506538391113	420.41221618652344	0.98143274	564.48
SA38_EXP_4	786	434.26408767700195	419.5575141906738	0.9753234	565.2
SA38_EXP_4	787	436.3435745239258	418.35222244262695	0.9701294	565.92
SA38_EXP_4	788	433.5375785827637	418.4151077270508	0.97583157	566.64
SA38_EXP_4	789	435.3564262390137	419.83546257019043	0.99106896	567.36
SA38_EXP_4	790	434.3352794647217	419.3441963195801	0.98744386	568.08
SA38_EXP_4	791	434.66296195983887	418.4178829193115	0.9860524	568.8
SA38_EXP_4	792	434.6867561340332	420.1516056060791	0.99390644	569.52
SA38_EXP_4	793	434.48266983032227	419.6880340576172	0.9924314	570.24
SA38_EXP_4	794	434.7276210784912	420.0486946105957	0.992827	570.96
SA38_EXP_4	795	436.36884689331055	419.45849418640137	0.98720795	571.68
SA38_EXP_4	796	434.76977348327637	418.4925842285156	0.9908825	572.4
SA38_EXP_4	797	435.8506202697754	419.075345993042	0.99211454	573.12
SA38_EXP_4	798	435.16459465026855	420.1512336730957	0.9921375	573.84
SA38_EXP_4	799	434.6438407897949	419.7231960296631	0.9942819	574.56
SA38_EXP_4	800	435.2893829345703	420.1864242553711	0.9927406	575.28
SA38_EXP_4	801	435.30025482177734	420.75788497924805	0.99342793	576.0
SA38_EXP_4	802	434.5778465270996	419.8347473144531	0.98871523	576.72
SA38_EXP_4	803	434.4398498535156	418.4937000274658	0.98614186	577.44
SA38_EXP_4	804	433.9138984680176	418.3718776702881	0.98656404	578.16
SA38_EXP_4	805	433.15792083740234	418.42700958251953	0.98741	578.88
SA38_EXP_4	806	435.98103523254395	420.3892135620117	0.99493587	579.6
SA38_EXP_4	807	435.39204597473145	419.8629856109619	0.9940771	580.32
SA38_EXP_4	808	434.5475196838379	419.2288112640381	0.98961055	581.04
SA38_EXP_4	809	435.0094795227051	417.6479244232178	0.9808156	581.76
SA38_EXP_4	810	434.06543731689453	418.66856575012207	0.980491	582.48
SA38_EXP_4	811	435.6493949890137	419.30477142333984	0.98391217	583.2
SA38_EXP_4	812	435.18567085266113	418.8859176635742	0.980925	583.92
SA38_EXP_4	813	435.92529296875	420.1317501068115	0.9944349	584.64
SA38_EXP_4	814	433.4925174713135	418.4937286376953	0.9819536	585.36
SA38_EXP_4	815	433.69598388671875	417.808313369751	0.9825331	586.08
SA38_EXP_4	816	435.58788299560547	419.1933059692383	0.99099874	586.8
SA38_EXP_4	817	433.6461544036865	416.93653106689453	0.9719234	587.52
SA38_EXP_4	818	435.8921527862549	419.82730865478516	0.9857597	588.24
SA38_EXP_4	819	434.7858428955078	419.39558029174805	0.98668796	588.96
SA38_EXP_4	820	435.7074737548828	419.7355842590332	0.9873467	589.68
SA38_EXP_4	821	434.3043327331543	419.13734436035156	0.99582326	590.4
SA38_EXP_4	822	435.05401611328125	419.999942779541	0.9900107	591.12
SA38_EXP_4	823	435.0409507751465	419.8400402069092	0.9954739	591.84
SA38_EXP_4	824	434.53450202941895	420.2758026123047	0.99635965	592.56
SA38_EXP_4	825	434.00440216064453	419.9644088745117	0.99033326	593.28
SA38_EXP_4	826	434.6468925476074	420.12548446655273	0.9919389	594.0
SA38_EXP_4	827	434.94534492492676	419.2962455749512	0.98639464	594.72
SA38_EXP_4	828	433.2324504852295	419.827880859375	0.9940597	595.44
SA38_EXP_4	829	433.18238258361816	416.8996810913086	0.97903216	596.16
SA38_EXP_4	830	432.9710006713867	418.2378387451172	0.967415	596.88
SA38_EXP_4	831	433.4151268005371	418.6507987976074	0.9846807	597.6
SA38_EXP_4	832	433.3582401275635	417.45203018188477	0.9678843	598.32
SA38_EXP_4	833	434.28025245666504	417.90332794189453	0.9815227	599.04
SA38_EXP_4	834	433.79344940185547	418.29803466796875	0.9944036	599.76
SA38_EXP_4	835	435.0954055786133	418.5464286804199	0.9902546	600.48
SA38_EXP_4	836	434.6436023712158	420.15801429748535	0.99533	601.2
SA38_EXP_4	837	433.583927154541	418.4853744506836	0.9855304	601.92
SA38_EXP_4	838	431.634521484375	418.5361862182617	0.97436744	602.64
SA38_EXP_4	839	435.2815628051758	419.8872184753418	0.9954893	603.36
SA38_EXP_4	840	435.02330780029297	420.53051948547363	0.9895163	604.08
SA38_EXP_4	841	435.9117031097412	419.42264556884766	0.9866475	604.8
SA38_EXP_4	842	437.6140594482422	418.93415451049805	0.9831441	605.52
SA38_EXP_4	843	435.9206199645996	419.8597812652588	0.9928484	606.24
SA38_EXP_4	844	436.8522644042969	419.17985916137695	0.9825252	606.96
SA38_EXP_4	845	435.654354095459	419.47654724121094	0.9852266	607.68
SA38_EXP_4	846	433.663272857666	418.39468002319336	0.9790187	608.4
SA38_EXP_4	847	434.24997329711914	417.7052307128906	0.98378885	609.12
SA38_EXP_4	848	435.75730323791504	420.7540798187256	0.9926105	609.84
SA38_EXP_4	849	435.0557327270508	420.36340713500977	0.9920242	610.56
SA38_EXP_4	850	434.9296569824219	420.3024101257324	0.9892909	611.28
SA38_EXP_4	851	434.48896408081055	420.3702735900879	0.99373513	612.0
SA38_EXP_4	852	433.22811126708984	418.03979873657227	0.9846867	612.72
SA38_EXP_4	853	434.307336807251	419.2844009399414	0.98149616	613.44
SA38_EXP_4	854	435.63289642333984	420.4269218444824	0.9940398	614.16
SA38_EXP_4	855	435.26954650878906	420.5505180358887	0.9930205	614.88
SA38_EXP_4	856	435.1444721221924	419.92578506469727	0.9924158	615.6
SA38_EXP_4	857	435.64467430114746	420.47658920288086	0.9953927	616.32
SA38_EXP_4	858	435.46433448791504	420.2641296386719	0.99196035	617.04
SA38_EXP_4	859	433.93640518188477	418.7498474121094	0.97811	617.76
SA38_EXP_4	860	435.8501434326172	419.3928337097168	0.9900143	618.48
SA38_EXP_4	861	435.46104431152344	419.9189758300781	0.9861491	619.2
SA38_EXP_4	862	435.8487606048584	419.72476959228516	0.99359953	619.92
SA38_EXP_4	863	435.6508255004883	419.8644733428955	0.9947708	620.64
SA38_EXP_4	864	435.60853004455566	420.21002769470215	0.99061626	621.36
SA38_EXP_4	865	434.1454029083252	420.4611396789551	0.99247676	622.08
SA38_EXP_4	866	434.21077728271484	418.99781227111816	0.9902631	622.8
SA38_EXP_4	867	434.7175121307373	420.19134521484375	0.99170965	623.52
SA38_EXP_4	868	434.8505973815918	419.66285705566406	0.9887151	624.24
SA38_EXP_4	869	434.06152725219727	419.8272514343262	0.9910517	624.96
SA38_EXP_4	870	436.2907409667969	419.80424880981445	0.98977345	625.68
SA38_EXP_4	871	433.0367088317871	418.72472763061523	0.97738487	626.4
SA38_EXP_4	872	435.7819080352783	420.8137607574463	0.99087137	627.12
SA38_EXP_4	873	435.6987953186035	420.7646942138672	0.9940743	627.84
SA38_EXP_4	874	435.6429100036621	419.7385883331299	0.9929248	628.56
SA38_EXP_4	875	435.5254650115967	420.9601593017578	0.9945592	629.28
SA38_EXP_4	876	435.1754665374756	419.88698959350586	0.99550265	630.0
SA38_EXP_4	877	435.28223037719727	419.8462200164795	0.99367946	630.72
SA38_EXP_4	878	432.2603702545166	416.2434768676758	0.91942805	631.44
SA38_EXP_4	879	432.99407958984375	417.5545406341553	0.9797227	632.16
SA38_EXP_4	880	434.6527576446533	420.8539009094238	0.99249166	632.88
SA38_EXP_4	881	434.1636657714844	419.81740951538086	0.9960129	633.6
SA38_EXP_4	882	434.58452224731445	420.0106430053711	0.9954035	634.32
SA38_EXP_4	883	435.3202819824219	419.0606689453125	0.9922645	635.04
SA38_EXP_4	884	434.87186431884766	420.30924797058105	0.9870106	635.76
SA38_EXP_4	885	434.5980167388916	417.96146392822266	0.98553026	636.48
SA38_EXP_4	886	433.8773727416992	418.26061248779297	0.9797631	637.2
SA38_EXP_4	887	435.93783378601074	419.7297191619873	0.9909213	637.92
SA38_EXP_4	888	434.87939834594727	418.27789306640625	0.987412	638.64
SA38_EXP_4	889	436.43407821655273	420.3343391418457	0.9916352	639.36
SA38_EXP_4	890	435.66598892211914	420.0094413757324	0.994212	640.08
SA38_EXP_4	891	434.2116355895996	419.74966049194336	0.98304003	640.8
SA38_EXP_4	892	434.6972465515137	420.4537010192871	0.98766077	641.52
SA38_EXP_4	893	434.37771797180176	419.38024520874023	0.99044025	642.24
SA38_EXP_4	894	434.37108993530273	417.4596977233887	0.9801728	642.96
SA38_EXP_4	895	435.01739501953125	419.2396545410156	0.9841011	643.68
SA38_EXP_4	896	434.8309516906738	420.33159255981445	0.99164844	644.4
SA38_EXP_4	897	434.62181091308594	420.2076530456543	0.9935952	645.12
SA38_EXP_4	898	434.7166061401367	418.2651901245117	0.9881711	645.84
SA38_EXP_4	899	436.0282897949219	420.320405960083	0.99345124	646.56
SA38_EXP_4	900	435.4083061218262	418.38292121887207	0.98867434	647.28
SA38_EXP_4	901	435.6390953063965	419.43368911743164	0.9871567	648.0
SA38_EXP_4	902	435.9995365142822	420.7331371307373	0.9952099	648.72
SA38_EXP_4	903	436.2811088562012	420.9773826599121	0.9931345	649.44
SA38_EXP_4	904	434.97419357299805	419.3353271484375	0.98712474	650.16
SA38_EXP_4	905	434.7900867462158	419.053373336792	0.99531186	650.88
SA38_EXP_4	906	435.44960021972656	420.06128311157227	0.992679	651.6
SA38_EXP_4	907	435.9325408935547	419.2353057861328	0.97944164	652.32
SA38_EXP_4	908	434.9518299102783	419.8409843444824	0.98753303	653.04
SA38_EXP_4	909	434.09972190856934	419.54458236694336	0.99137044	653.76
SA38_EXP_4	910	434.59105491638184	419.30548667907715	0.9889493	654.48
SA38_EXP_4	911	433.54053497314453	418.0905818939209	0.98292327	655.2
SA38_EXP_4	912	434.7637176513672	420.6489944458008	0.99305624	655.92
SA38_EXP_4	913	434.42749977111816	419.65232849121094	0.9863914	656.64
SA38_EXP_4	914	435.02283096313477	419.0682792663574	0.9916243	657.36
SA38_EXP_4	915	435.5156421661377	420.26390075683594	0.9888554	658.08
SA38_EXP_4	916	434.20214653015137	418.4347915649414	0.9927725	658.8
SA38_EXP_4	917	434.80677604675293	419.27653312683105	0.9875053	659.52
SA38_EXP_4	918	434.9088668823242	419.35744285583496	0.98984516	660.24
SA38_EXP_4	919	434.88192558288574	419.0980339050293	0.99320906	660.96
SA38_EXP_4	920	434.99064445495605	420.55463790893555	0.9926122	661.68
SA38_EXP_4	921	435.19182205200195	420.36163330078125	0.9889925	662.4
SA38_EXP_4	922	435.831356048584	419.99719619750977	0.99488527	663.12
SA38_EXP_4	923	434.85798835754395	419.4280242919922	0.9828567	663.84
SA38_EXP_4	924	433.5803508758545	418.4154796600342	0.9855274	664.56
SA38_EXP_4	925	435.28714179992676	420.2743721008301	0.9910062	665.28
SA38_EXP_4	926	434.5390796661377	419.6769905090332	0.9937962	666.0
SA38_EXP_4	927	433.9685916900635	418.31193923950195	0.98320985	666.72
SA38_EXP_4	928	433.6787700653076	419.3470287322998	0.99049145	667.44
SA38_EXP_4	929	435.3630542755127	420.174036026001	0.9795476	668.16
SA38_EXP_4	930	435.512638092041	420.362606048584	0.98240143	668.88
SA38_EXP_4	931	435.49671173095703	421.2890338897705	0.9968958	669.6
SA38_EXP_4	932	436.59496307373047	420.5413627624512	0.99491334	670.32
SA38_EXP_4	933	435.7755661010742	420.8888912200928	0.99323684	671.04
SA38_EXP_4	934	437.1335029602051	419.2920398712158	0.99459547	671.76
SA38_EXP_4	935	435.71934700012207	419.4624137878418	0.9945728	672.48
SA38_EXP_4	936	434.0664863586426	419.2184829711914	0.98741305	673.2
SA38_EXP_4	937	434.59362983703613	419.31358337402344	0.987748	673.92
SA38_EXP_4	938	435.5719566345215	420.410213470459	0.99501026	674.64
SA38_EXP_4	939	434.27038192749023	419.3539524078369	0.98933196	675.36
SA38_EXP_4	940	436.5936756134033	419.70537185668945	0.9892168	676.08
SA38_EXP_4	941	435.9248161315918	420.1486587524414	0.99274373	676.8
SA38_EXP_4	942	436.07850074768066	420.13635635375977	0.9943744	677.52
SA38_EXP_4	943	435.0227355957031	420.2910804748535	0.99227303	678.24
SA38_EXP_4	944	435.4447364807129	419.9439239501953	0.99159336	678.96
SA38_EXP_4	945	435.4489803314209	419.91308212280273	0.9775097	679.68
SA38_EXP_4	946	435.056734085083	419.862756729126	0.9923098	680.4
SA38_EXP_4	947	434.20066833496094	420.8474922180176	0.9931873	681.12
SA38_EXP_4	948	436.2107753753662	420.5929756164551	0.9935423	681.84
SA38_EXP_4	949	436.0311508178711	420.56739807128906	0.9949464	682.56
SA38_EXP_4	950	435.77442169189453	420.4417133331299	0.9937981	683.28
SA38_EXP_4	951	434.7338676452637	419.98297691345215	0.9909731	684.0
SA38_EXP_4	952	435.25519371032715	420.1801300048828	0.9948251	684.72
SA38_EXP_4	953	436.37022972106934	419.46985244750977	0.9840624	685.44
SA38_EXP_4	954	436.5094184875488	419.8282241821289	0.98802084	686.16
SA38_EXP_4	955	434.608793258667	420.5303764343262	0.9920598	686.88
SA38_EXP_4	956	434.5457077026367	419.9499320983887	0.9960592	687.6
SA38_EXP_4	957	434.98778343200684	420.5243110656738	0.9926803	688.32
SA38_EXP_4	958	435.0964069366455	419.7992706298828	0.9904599	689.04
SA38_EXP_4	959	435.3589057922363	419.12707328796387	0.9907963	689.76
SA38_EXP_4	960	433.33778381347656	418.69937896728516	0.98597777	690.48
SA38_EXP_4	961	436.4047050476074	419.84716415405273	0.98781306	691.2
SA38_EXP_4	962	435.52865982055664	419.7872829437256	0.98905295	691.92
SA38_EXP_4	963	433.7799549102783	419.1493606567383	0.9868313	692.64
SA38_EXP_4	964	435.2099418640137	420.3990840911865	0.98907673	693.36
SA38_EXP_4	965	433.8019371032715	417.5016403198242	0.98185366	694.08
SA38_EXP_4	966	432.5993537902832	417.03429222106934	0.977376	694.8
SA38_EXP_4	967	432.2524070739746	417.3904609680176	0.9812781	695.52
SA38_EXP_4	968	437.0515823364258	419.7645378112793	0.96885365	696.24
SA38_EXP_4	969	434.5550537109375	419.28857803344727	0.9952809	696.96
SA38_EXP_4	970	434.2904567718506	420.34509658813477	0.9936551	697.68
SA38_EXP_4	971	437.49217987060547	419.7334098815918	0.9888594	698.4
SA38_EXP_4	972	435.4013442993164	419.61962699890137	0.9903094	699.12
SA38_EXP_4	973	433.9465618133545	419.0306282043457	0.9866919	699.84
SA38_EXP_4	974	434.7020626068115	419.36628341674805	0.9912754	700.56
SA38_EXP_4	975	434.2964172363281	419.36187744140625	0.9878434	701.28
SA38_EXP_4	976	435.34789085388184	419.8842430114746	0.99574333	702.0
SA38_EXP_4	977	437.7459526062012	419.56552505493164	0.9805319	702.72
SA38_EXP_4	978	433.8616371154785	418.2084560394287	0.9919498	703.44
SA38_EXP_4	979	434.17224884033203	418.6877918243408	0.98342705	704.16
SA38_EXP_4	980	433.28537940979004	418.8478946685791	0.98848534	704.88
SA38_EXP_4	981	435.13031005859375	420.22315979003906	0.9907832	705.6
SA38_EXP_4	982	435.43529510498047	418.7489891052246	0.9818495	706.32
SA38_EXP_4	983	435.6794834136963	419.16446685791016	0.984364	707.04
SA38_EXP_4	984	434.4862937927246	419.46144104003906	0.9955252	707.76
SA38_EXP_4	985	434.8905086517334	421.00101470947266	0.9954235	708.48
SA38_EXP_4	986	433.607816696167	418.7241554260254	0.98126465	709.2
SA38_EXP_4	987	437.4366760253906	419.7527503967285	0.9863237	709.92
SA38_EXP_4	988	435.54959297180176	419.6562194824219	0.99399674	710.64
SA38_EXP_4	989	435.17370223999023	419.7461986541748	0.99189866	711.36
SA38_EXP_4	990	434.8121166229248	419.08613204956055	0.9923907	712.08
SA38_EXP_4	991	435.1686954498291	419.69547271728516	0.9913715	712.8
SA38_EXP_4	992	432.98473358154297	418.4300708770752	0.99217355	713.52
SA38_EXP_4	993	432.8792095184326	417.2830009460449	0.96482784	714.24
SA38_EXP_4	994	435.3029251098633	418.79276275634766	0.9890618	714.96
SA38_EXP_4	995	434.58147048950195	419.5166873931885	0.99404496	715.68
SA38_EXP_4	996	435.3663921356201	420.16568183898926	0.99680495	716.4
SA38_EXP_4	997	434.075927734375	416.9611930847168	0.97246504	717.12
SA38_EXP_4	998	433.4430694580078	416.8849754333496	0.9653939	717.84
SA38_EXP_4	999	435.1511001586914	420.2493095397949	0.98139626	718.56
SA38_EXP_4	1000	433.935546875	417.3919486999512	0.9807695	719.28
SA38_EXP_4	1001	433.8946342468262	419.1511917114258	0.98494524	720.0
SA38_EXP_4	1002	435.8954429626465	419.0607261657715	0.96985537	720.72
SA38_EXP_4	1003	433.93397331237793	418.429012298584	0.9871774	721.44
SA38_EXP_4	1004	432.5138568878174	417.80333518981934	0.9749503	722.16
SA38_EXP_4	1005	434.0986728668213	418.4762191772461	0.983649	722.88
SA38_EXP_4	1006	433.5101127624512	418.5617923736572	0.9821185	723.6
SA38_EXP_4	1007	435.162353515625	419.40759658813477	0.9790659	724.32
SA38_EXP_4	1008	433.2582473754883	417.92853355407715	0.9831097	725.04
SA38_EXP_4	1009	433.24108123779297	418.9774703979492	0.9920053	725.76
SA38_EXP_4	1010	433.6618900299072	418.040771484375	0.98218936	726.48
SA38_EXP_4	1011	434.24901962280273	418.2677364349365	0.989302	727.2
SA38_EXP_4	1012	434.55214500427246	420.58135986328125	0.993582	727.92
SA38_EXP_4	1013	435.36996841430664	420.03161430358887	0.99305433	728.64
SA38_EXP_4	1014	435.33172607421875	419.90635871887207	0.991503	729.36
SA38_EXP_4	1015	434.96694564819336	418.8597106933594	0.99427587	730.08
SA38_EXP_4	1016	434.8388671875	418.381404876709	0.99166906	730.8
SA38_EXP_4	1017	435.127592086792	420.14488220214844	0.99328953	731.52
SA38_EXP_4	1018	435.117244720459	419.51459884643555	0.993658	732.24
SA38_EXP_4	1019	435.5876922607422	421.1765670776367	0.9958204	732.96
SA38_EXP_4	1020	435.49418449401855	419.83471870422363	0.9948021	733.68
SA38_EXP_4	1021	434.76033210754395	419.58849906921387	0.9878176	734.4
SA38_EXP_4	1022	434.73100662231445	419.7340965270996	0.9800688	735.12
SA38_EXP_4	1023	435.042667388916	419.9472427368164	0.9957722	735.84
SA38_EXP_4	1024	435.0872993469238	419.55113410949707	0.98979443	736.56
SA38_EXP_4	1025	432.7785015106201	418.5222816467285	0.991102	737.28
SA38_EXP_4	1026	434.6667766571045	420.2154350280762	0.9943184	738.0
SA38_EXP_4	1027	435.2111339569092	420.3822326660156	0.98919815	738.72
SA38_EXP_4	1028	433.8298797607422	418.6178684234619	0.9682385	739.44
SA38_EXP_4	1029	435.2667808532715	419.8044204711914	0.98935574	740.16
SA38_EXP_4	1030	435.32214164733887	420.4104423522949	0.9940566	740.88
SA38_EXP_4	1031	434.57884788513184	418.31417083740234	0.9770204	741.6
SA38_EXP_4	1032	433.83326530456543	417.92341232299805	0.9885821	742.32
SA38_EXP_4	1033	434.11388397216797	417.8473663330078	0.987761	743.04
SA38_EXP_4	1034	434.7630500793457	419.6531867980957	0.98913	743.76
SA38_EXP_4	1035	435.0320816040039	418.6713123321533	0.99272585	744.48
SA38_EXP_4	1036	434.85212326049805	420.6438446044922	0.99377936	745.2
SA38_EXP_4	1037	435.7874393463135	420.50883293151855	0.99414104	745.92
SA38_EXP_4	1038	434.8667621612549	418.9604187011719	0.9910964	746.64
SA38_EXP_4	1039	435.70337295532227	419.8964023590088	0.9953631	747.36
SA38_EXP_4	1040	434.47961807250977	419.7902297973633	0.98928225	748.08
SA38_EXP_4	1041	434.52186584472656	418.60384941101074	0.9863733	748.8
SA38_EXP_4	1042	435.68811416625977	419.8486518859863	0.9923299	749.52
SA38_EXP_4	1043	435.5734348297119	419.24792289733887	0.98766786	750.24
SA38_EXP_4	1044	434.2696189880371	419.51534271240234	0.99420315	750.96
SA38_EXP_4	1045	432.4686050415039	418.18819999694824	0.97368884	751.68
SA38_EXP_4	1046	434.91082191467285	418.9056587219238	0.987094	752.4
SA38_EXP_4	1047	434.4823360443115	418.7442970275879	0.9794779	753.12
SA38_EXP_4	1048	435.71810722351074	420.84800720214844	0.99456066	753.84
SA38_EXP_4	1049	435.3996276855469	420.36523818969727	0.99116266	754.56
SA38_EXP_4	1050	435.616397857666	419.536828994751	0.99180025	755.28
SA38_EXP_4	1051	434.0662956237793	418.3231544494629	0.9955995	756.0
SA38_EXP_4	1052	434.1358184814453	418.3078193664551	0.9857033	756.72
SA38_EXP_4	1053	433.7730407714844	418.09804916381836	0.9845574	757.44
SA38_EXP_4	1054	434.66200828552246	419.85551834106445	0.9812494	758.16
SA38_EXP_4	1055	434.6087455749512	420.29711723327637	0.9943178	758.88
SA38_EXP_4	1056	435.5365753173828	419.45634841918945	0.991015	759.6
SA38_EXP_4	1057	435.23006439208984	419.3210506439209	0.9881734	760.32
SA38_EXP_4	1058	433.19382667541504	418.84546279907227	0.9733987	761.04
SA38_EXP_4	1059	434.08851623535156	419.9720764160156	0.98910344	761.76
SA38_EXP_4	1060	435.4992866516113	420.5767822265625	0.9915059	762.48
SA38_EXP_4	1061	435.0064754486084	419.7088050842285	0.9943283	763.2
SA38_EXP_4	1062	435.2646827697754	419.63759422302246	0.98951143	763.92
SA38_EXP_4	1063	434.9461555480957	419.3982696533203	0.9946951	764.64
SA38_EXP_4	1064	435.479736328125	419.89831924438477	0.99584997	765.36
SA38_EXP_4	1065	435.37917137145996	419.77892875671387	0.99150085	766.08
SA38_EXP_4	1066	435.69164276123047	420.5514335632324	0.99215114	766.8
SA38_EXP_4	1067	435.90378761291504	420.09069442749023	0.99178606	767.52
SA38_EXP_4	1068	435.113000869751	418.57275009155273	0.9860482	768.24
SA38_EXP_4	1069	433.6348056793213	417.7416801452637	0.978231	768.96
SA38_EXP_4	1070	434.6957206726074	420.34624099731445	0.9915399	769.68
SA38_EXP_4	1071	435.7752323150635	420.51867485046387	0.99505347	770.4
SA38_EXP_4	1072	435.2804183959961	418.6161231994629	0.9847557	771.12
SA38_EXP_4	1073	434.93380546569824	418.74595642089844	0.9912203	771.84
SA38_EXP_4	1074	434.54980850219727	420.5508613586426	0.992172	772.56
SA38_EXP_4	1075	435.10351181030273	419.930477142334	0.98900455	773.28
SA38_EXP_4	1076	435.0162982940674	418.97695541381836	0.9880755	774.0
SA38_EXP_4	1077	434.3295097351074	418.1527519226074	0.9858329	774.72
SA38_EXP_4	1078	435.01429557800293	418.8613700866699	0.98455596	775.44
SA38_EXP_4	1079	434.6534252166748	419.68849182128906	0.9922436	776.16
SA38_EXP_4	1080	433.742094039917	418.2089424133301	0.98245597	776.88
SA38_EXP_4	1081	433.8401794433594	418.2161521911621	0.9929878	777.6
SA38_EXP_4	1082	435.68639755249023	420.0292682647705	0.99281836	778.32
SA38_EXP_4	1083	435.32466888427734	420.45862197875977	0.9915392	779.04
SA38_EXP_4	1084	433.94994735717773	418.2410717010498	0.98339635	779.76
SA38_EXP_4	1085	434.0904235839844	419.47022438049316	0.99511224	780.48
SA38_EXP_4	1086	434.66925621032715	419.641170501709	0.9931197	781.2
SA38_EXP_4	1087	435.08830070495605	419.5082473754883	0.9929489	781.92
SA38_EXP_4	1088	434.56621170043945	420.45135498046875	0.9922496	782.64
SA38_EXP_4	1089	433.21704864501953	420.10974884033203	0.9928221	783.36
SA38_EXP_4	1090	433.7876796722412	418.76752853393555	0.98518735	784.08
SA38_EXP_4	1091	434.5259189605713	418.656063079834	0.9893721	784.8
SA38_EXP_4	1092	437.424373626709	419.39443588256836	0.9815438	785.52
SA38_EXP_4	1093	434.2672348022461	418.1842803955078	0.98642135	786.24
SA38_EXP_4	1094	435.4450225830078	420.8156204223633	0.99481875	786.96
SA38_EXP_4	1095	435.1828098297119	420.45212745666504	0.99186146	787.68
SA38_EXP_4	1096	435.3210926055908	419.7202491760254	0.98680425	788.4
SA38_EXP_4	1097	435.7224464416504	418.6050796508789	0.9916755	789.12
SA38_EXP_4	1098	434.5170021057129	419.7988986968994	0.9935354	789.84
SA38_EXP_4	1099	435.1742744445801	421.1052417755127	0.99541664	790.56
SA38_EXP_4	1100	434.4071388244629	419.46988105773926	0.9948933	791.28
SA38_EXP_4	1101	434.6950054168701	420.4801940917969	0.9948767	792.0
SA38_EXP_4	1102	434.0986728668213	420.5368709564209	0.98802257	792.72
SA38_EXP_4	1103	434.68804359436035	418.7244987487793	0.97552526	793.44
SA38_EXP_4	1104	436.000919342041	419.1840934753418	0.98372954	794.16
SA38_EXP_4	1105	434.7735404968262	419.2222023010254	0.9926045	794.88
SA38_EXP_4	1106	435.2067470550537	419.87388610839844	0.99094427	795.6
SA38_EXP_4	1107	434.767484664917	419.0997791290283	0.99103856	796.32
SA38_EXP_4	1108	434.1239929199219	418.9701747894287	0.9931444	797.04
SA38_EXP_4	1109	435.26744842529297	420.0439453125	0.9925948	797.76
SA38_EXP_4	1110	434.5097064971924	420.2592372894287	0.9927897	798.48
SA38_EXP_4	1111	435.888671875	419.13488388061523	0.9903902	799.2
SA38_EXP_4	1112	434.43026542663574	418.63451957702637	0.9701028	799.92
SA38_EXP_4	1113	435.71133613586426	419.60615158081055	0.9920014	800.64
SA38_EXP_4	1114	435.60471534729004	419.2854881286621	0.9852446	801.36
SA38_EXP_4	1115	435.4529857635498	420.0160789489746	0.9861156	802.08
SA38_EXP_4	1116	434.1069221496582	420.7411766052246	0.99317485	802.8
SA38_EXP_4	1117	434.5022201538086	419.6308135986328	0.98897725	803.52
SA38_EXP_4	1118	435.00537872314453	419.86581802368164	0.99194956	804.24
SA38_EXP_4	1119	434.30585861206055	419.82690811157227	0.9924229	804.96
SA38_EXP_4	1120	433.8989734649658	418.79204750061035	0.99267983	805.68
SA38_EXP_4	1121	435.5227470397949	419.139461517334	0.98432344	806.4
SA38_EXP_4	1122	436.1442565917969	419.6529006958008	0.988832	807.12
SA38_EXP_4	1123	434.9215507507324	418.99457931518555	0.9905036	807.84
SA38_EXP_4	1124	435.36458015441895	419.8486804962158	0.9922769	808.56
SA38_EXP_4	1125	434.12909507751465	417.9150867462158	0.9844816	809.28
SA38_EXP_4	1126	434.8167419433594	421.2246608734131	0.9937152	810.0
SA38_EXP_4	1127	435.9030246734619	419.34362411499023	0.99137974	810.72
SA38_EXP_4	1128	434.1754913330078	417.9751968383789	0.99141484	811.44
SA38_EXP_4	1129	435.837459564209	420.32240867614746	0.9927717	812.16
SA38_EXP_4	1130	434.7318649291992	418.0397129058838	0.98939335	812.88
SA38_EXP_4	1131	435.6232166290283	420.10746002197266	0.98352826	813.6
SA38_EXP_4	1132	435.63599586486816	420.4874610900879	0.9916352	814.32
SA38_EXP_4	1133	433.61167907714844	417.4607563018799	0.9627652	815.04
SA38_EXP_4	1134	436.66110038757324	419.6133327484131	0.9839569	815.76
SA38_EXP_4	1135	433.72888565063477	418.991060256958	0.9889458	816.48
SA38_EXP_4	1136	437.3331546783447	420.03862380981445	0.9812856	817.2
SA38_EXP_4	1137	435.45923233032227	420.3575134277344	0.9936752	817.92
SA38_EXP_4	1138	435.12282371520996	418.90156745910645	0.99064237	818.64
SA38_EXP_4	1139	435.7354164123535	419.37901496887207	0.9914613	819.36
SA38_EXP_4	1140	435.5215072631836	420.59680938720703	0.9942503	820.08
SA38_EXP_4	1141	435.1142883300781	420.12139320373535	0.9867258	820.8
SA38_EXP_4	1142	433.8082790374756	419.43554878234863	0.9934737	821.52
SA38_EXP_4	1143	434.2212200164795	418.864688873291	0.9896554	822.24
SA38_EXP_4	1144	434.6689701080322	418.29394340515137	0.9870042	822.96
SA38_EXP_4	1145	435.64019203186035	419.5685005187988	0.9945346	823.68
SA38_EXP_4	1146	434.5649719238281	420.39527893066406	0.99387133	824.4
SA38_EXP_4	1147	434.61551666259766	419.7835350036621	0.9914852	825.12
SA38_EXP_4	1148	433.5897445678711	418.1913757324219	0.9815654	825.84
SA38_EXP_4	1149	436.4854335784912	420.05069732666016	0.99276453	826.56
SA38_EXP_4	1150	435.4351997375488	419.3542957305908	0.9846245	827.28
SA38_EXP_4	1151	435.7058048248291	419.37028884887695	0.9805468	828.0
SA38_EXP_4	1152	435.90335845947266	420.2952003479004	0.99136263	828.72
SA38_EXP_4	1153	434.07578468322754	418.17898750305176	0.9761286	829.44
SA38_EXP_4	1154	435.1370334625244	419.17070388793945	0.9856996	830.16
SA38_EXP_4	1155	436.3842964172363	420.05470275878906	0.9948133	830.88
SA38_EXP_4	1156	435.49952507019043	419.1287612915039	0.98843634	831.6
SA38_EXP_4	1157	433.5721015930176	418.4678077697754	0.98060626	832.32
SA38_EXP_4	1158	433.93235206604004	418.82789611816406	0.9911506	833.04
SA38_EXP_4	1159	435.32915115356445	419.3250274658203	0.99230766	833.76
SA38_EXP_4	1160	434.4466209411621	418.72867584228516	0.9849761	834.48
SA38_EXP_4	1161	433.96663665771484	419.12266731262207	0.9870008	835.2
SA38_EXP_4	1162	436.92736625671387	420.0726127624512	0.992282	835.92
SA38_EXP_4	1163	435.62488555908203	419.8081970214844	0.9922645	836.64
SA38_EXP_4	1164	433.97326469421387	418.8529586791992	0.98523545	837.36
SA38_EXP_4	1165	434.3029975891113	418.4025192260742	0.9939516	838.08
SA38_EXP_4	1166	434.680700302124	418.28736305236816	0.98654985	838.8
SA38_EXP_4	1167	433.7834358215332	418.3168029785156	0.98408335	839.52
SA38_EXP_4	1168	435.1084232330322	418.3765697479248	0.9950488	840.24
SA38_EXP_4	1169	435.16788482666016	419.54538345336914	0.98847884	840.96
SA38_EXP_4	1170	433.966064453125	419.3053436279297	0.9904236	841.68
SA38_EXP_4	1171	434.3325614929199	418.66856575012207	0.99409133	842.4
SA38_EXP_4	1172	434.0623378753662	418.64965438842773	0.9862412	843.12
SA38_EXP_4	1173	435.82563400268555	420.0465488433838	0.98807085	843.84
SA38_EXP_4	1174	433.8609218597412	417.775182723999	0.98207057	844.56
SA38_EXP_4	1175	435.02469062805176	419.96532440185547	0.99282235	845.28
SA38_EXP_4	1176	435.3188991546631	418.66052627563477	0.991135	846.0
SA38_EXP_4	1177	435.36953926086426	419.23547744750977	0.9861406	846.72
SA38_EXP_4	1178	435.45002937316895	419.5015525817871	0.9861752	847.44
SA38_EXP_4	1179	433.4662437438965	418.48883628845215	0.9888192	848.16
SA38_EXP_4	1180	433.7613105773926	418.9410209655762	0.9882058	848.88
SA38_EXP_4	1181	434.19079780578613	420.6142044067383	0.9923725	849.6
SA38_EXP_4	1182	433.5495948791504	417.4427890777588	0.9581315	850.32
SA38_EXP_4	1183	434.2511177062988	419.2120170593262	0.9855592	851.04
SA38_EXP_4	1184	432.88426399230957	417.7233695983887	0.9678532	851.76
SA38_EXP_4	1185	434.6334934234619	418.84117126464844	0.986893	852.48
SA38_EXP_4	1186	434.60965156555176	419.69438552856445	0.9941566	853.2
SA38_EXP_4	1187	433.8340759277344	419.9099349975586	0.99317706	853.92
SA38_EXP_4	1188	434.55820083618164	418.0060386657715	0.973556	854.64
SA38_EXP_4	1189	434.67445373535156	420.13389587402344	0.9904951	855.36
SA38_EXP_4	1190	435.52894592285156	419.24217224121094	0.98302644	856.08
SA38_EXP_4	1191	435.9562873840332	420.0435447692871	0.9919132	856.8
SA38_EXP_4	1192	434.9325180053711	418.72169494628906	0.9924446	857.52
SA38_EXP_4	1193	435.52684783935547	419.9812602996826	0.99116373	858.24
SA38_EXP_4	1194	434.3231678009033	418.21343421936035	0.99095154	858.96
SA38_EXP_4	1195	434.1090679168701	419.6446895599365	0.99661875	859.68
SA38_EXP_4	1196	434.2212677001953	418.7597465515137	0.99414885	860.4
SA38_EXP_4	1197	435.37707328796387	419.7909736633301	0.99609154	861.12
SA38_EXP_4	1198	435.5633735656738	419.5696449279785	0.9900607	861.84
SA38_EXP_4	1199	436.27586364746094	420.2331733703613	0.9948059	862.56
SA38_EXP_4	1200	435.76436042785645	420.8227729797363	0.9943224	863.28
SA38_EXP_4	1201	436.58084869384766	419.6927547454834	0.99060446	864.0
SA38_EXP_4	1202	435.2993965148926	419.91748809814453	0.99298894	864.72
SA38_EXP_4	1203	434.4744682312012	419.5172882080078	0.9955831	865.44
SA38_EXP_4	1204	433.0038070678711	418.8954162597656	0.9861122	866.16
SA38_EXP_4	1205	435.13593673706055	418.4479522705078	0.9837066	866.88
SA38_EXP_4	1206	436.9326591491699	419.9608612060547	0.9935913	867.6
SA38_EXP_4	1207	435.4103088378906	420.44694900512695	0.9884162	868.32
SA38_EXP_4	1208	434.8763942718506	420.2145195007324	0.9881853	869.04
SA38_EXP_4	1209	433.9742660522461	419.9593162536621	0.9919363	869.76
SA38_EXP_4	1210	435.1419448852539	419.4729423522949	0.995093	870.48
SA38_EXP_4	1211	434.90447998046875	420.1871109008789	0.99566674	871.2
SA38_EXP_4	1212	433.9454650878906	419.17545318603516	0.99120295	871.92
SA38_EXP_4	1213	434.86061096191406	419.56329345703125	0.99109274	872.64
SA38_EXP_4	1214	434.228515625	419.1713047027588	0.9947102	873.36
SA38_EXP_4	1215	434.9118709564209	419.6377658843994	0.99523145	874.08
SA38_EXP_4	1216	433.9466094970703	418.8522148132324	0.9853792	874.8
SA38_EXP_4	1217	434.1667175292969	418.6711120605469	0.9933908	875.52
SA38_EXP_4	1218	435.8693599700928	419.21985626220703	0.9895173	876.24
SA38_EXP_4	1219	435.6766700744629	420.7147407531738	0.99367625	876.96
SA38_EXP_4	1220	435.78076362609863	420.5064010620117	0.99140054	877.68
SA38_EXP_4	1221	435.4881286621094	419.63184356689453	0.9853135	878.4
SA38_EXP_4	1222	435.2688789367676	419.63464736938477	0.9930581	879.12
SA38_EXP_4	1223	434.7710609436035	419.5796012878418	0.9905876	879.84
SA38_EXP_4	1224	434.8541259765625	420.1630210876465	0.99401504	880.56
SA38_EXP_4	1225	435.23597717285156	420.7298469543457	0.9938992	881.28
SA38_EXP_4	1226	434.42015647888184	420.11621475219727	0.9913726	882.0
SA38_EXP_4	1227	435.5679988861084	419.83800888061523	0.9884774	882.72
SA38_EXP_4	1228	433.49599838256836	419.18907165527344	0.98533154	883.44
SA38_EXP_4	1229	433.39548110961914	418.8324165344238	0.9847777	884.16
SA38_EXP_4	1230	436.63597106933594	419.6802520751953	0.9856843	884.88
SA38_EXP_4	1231	433.59737396240234	417.95528411865234	0.98563343	885.6
SA38_EXP_4	1232	435.05892753601074	420.6511688232422	0.99364763	886.32
SA38_EXP_4	1233	434.8221778869629	418.9759826660156	0.97862214	887.04
SA38_EXP_4	1234	436.55948638916016	419.21422004699707	0.9841308	887.76
SA38_EXP_4	1235	434.3973636627197	419.6114730834961	0.98813313	888.48
SA38_EXP_4	1236	433.7475299835205	417.38213539123535	0.98083085	889.2
SA38_EXP_4	1237	433.1746578216553	418.1455421447754	0.985107	889.92
SA38_EXP_4	1238	435.68124771118164	418.41630935668945	0.98219705	890.64
SA38_EXP_4	1239	434.3235492706299	418.44045639038086	0.98009527	891.36
SA38_EXP_4	1240	434.8599433898926	419.35781478881836	0.989296	892.08
SA38_EXP_4	1241	433.8322639465332	417.4434471130371	0.9859183	892.8
SA38_EXP_4	1242	433.5223197937012	417.3547554016113	0.9862729	893.52
SA38_EXP_4	1243	434.18636322021484	418.15195083618164	0.9914076	894.24
SA38_EXP_4	1244	435.73217391967773	419.0097999572754	0.988177	894.96
SA38_EXP_4	1245	434.8048210144043	419.66760635375977	0.98914415	895.68
SA38_EXP_4	1246	435.1328372955322	419.6128463745117	0.99014366	896.4
SA38_EXP_4	1247	435.6544017791748	419.03263092041016	0.99065864	897.12
SA38_EXP_4	1248	434.2535972595215	418.8090133666992	0.98727185	897.84
SA38_EXP_4	1249	434.74602699279785	420.11192321777344	0.9902991	898.56
SA38_EXP_4	1250	434.6224784851074	418.20716857910156	0.98853254	899.28
SA38_EXP_4	1251	435.9413146972656	419.49986457824707	0.9887093	900.0
SA38_EXP_4	1252	435.0527763366699	419.2994785308838	0.98686033	900.72
SA38_EXP_4	1253	434.9342346191406	420.5556106567383	0.9938314	901.44
SA38_EXP_4	1254	434.1481685638428	419.2148780822754	0.99253005	902.16
SA38_EXP_4	1255	435.61739921569824	419.9567413330078	0.99159944	902.88
SA38_EXP_4	1256	433.54201316833496	416.964168548584	0.96467376	903.6
SA38_EXP_4	1257	436.16909980773926	419.2865180969238	0.98078626	904.32
SA38_EXP_4	1258	437.5340938568115	420.3943634033203	0.97795904	905.04
SA38_EXP_4	1259	435.2093696594238	418.5527515411377	0.97705644	905.76
SA38_EXP_4	1260	434.8299026489258	420.6891632080078	0.9935743	906.48
SA38_EXP_4	1261	434.2127323150635	420.34180641174316	0.99357384	907.2
SA38_EXP_4	1262	434.3438148498535	418.2579803466797	0.98757344	907.92
SA38_EXP_4	1263	434.0297222137451	419.69518661499023	0.9943347	908.64
SA38_EXP_4	1264	432.2964668273926	416.35645866394043	0.98006266	909.36
SA38_EXP_4	1265	436.25574111938477	419.20726776123047	0.9839941	910.08
SA38_EXP_4	1266	434.1048240661621	416.9157314300537	0.9865165	910.8
SA38_EXP_4	1267	432.72690773010254	419.1763114929199	0.985593	911.52
SA38_EXP_4	1268	434.043025970459	419.6404838562012	0.99253654	912.24
SA38_EXP_4	1269	434.0932846069336	418.94917488098145	0.98667115	912.96
SA38_EXP_4	1270	434.73987579345703	419.6822261810303	0.9875043	913.68
SA38_EXP_4	1271	434.64813232421875	419.95622634887695	0.99492526	914.4
SA38_EXP_4	1272	433.8020324707031	419.13923263549805	0.9934449	915.12
SA38_EXP_4	1273	434.84368324279785	420.32678604125977	0.99426067	915.84
SA38_EXP_4	1274	435.0733280181885	420.0890350341797	0.995904	916.56
SA38_EXP_4	1275	434.4734191894531	419.3008232116699	0.9885577	917.28
SA38_EXP_4	1276	434.40704345703125	419.98701095581055	0.99288505	918.0
SA38_EXP_4	1277	436.14959716796875	420.1813316345215	0.9934382	918.72
SA38_EXP_4	1278	435.54487228393555	421.0652160644531	0.9929836	919.44
SA38_EXP_4	1279	436.32240295410156	420.0783920288086	0.9927751	920.16
SA38_EXP_4	1280	433.26921463012695	418.5890579223633	0.97568274	920.88
SA38_EXP_4	1281	435.09440422058105	419.91886138916016	0.9916666	921.6
SA38_EXP_4	1282	433.49456787109375	417.83546447753906	0.9776487	922.32
SA38_EXP_4	1283	435.63146591186523	418.7713050842285	0.98429364	923.04
SA38_EXP_4	1284	435.65988540649414	420.0381088256836	0.98989224	923.76
SA38_EXP_4	1285	434.92140769958496	420.84388732910156	0.9922552	924.48
SA38_EXP_4	1286	435.00471115112305	420.2533149719238	0.991819	925.2
SA38_EXP_4	1287	434.1145992279053	417.1354293823242	0.98085976	925.92
SA38_EXP_4	1288	435.988712310791	418.2691955566406	0.9878036	926.64
SA38_EXP_4	1289	434.1165065765381	420.42858123779297	0.99314874	927.36
SA38_EXP_4	1290	434.3756675720215	420.8270072937012	0.98694164	928.08
SA38_EXP_4	1291	435.53614616394043	419.8047351837158	0.9903313	928.8
SA38_EXP_4	1292	434.02061462402344	418.0957317352295	0.9787425	929.52
SA38_EXP_4	1293	435.1231098175049	420.0231170654297	0.98399127	930.24
SA38_EXP_4	1294	435.4156017303467	419.56006050109863	0.98380303	930.96
SA38_EXP_4	1295	435.06669998168945	420.3266143798828	0.98927283	931.68
SA38_EXP_4	1296	435.6455326080322	420.3190612792969	0.9871934	932.4
SA38_EXP_4	1297	435.0656509399414	421.19070053100586	0.99498427	933.12
SA38_EXP_4	1298	433.4897994995117	418.40795516967773	0.9882487	933.84
SA38_EXP_4	1299	434.6179008483887	420.1736068725586	0.98792946	934.56
SA38_EXP_4	1300	436.2597465515137	421.5978813171387	0.9913322	935.28
SA38_EXP_4	1301	436.578369140625	420.6435012817383	0.9950539	936.0
SA38_EXP_4	1302	436.46202087402344	419.5320510864258	0.99045724	936.72
SA38_EXP_4	1303	434.9743843078613	420.5991268157959	0.99632806	937.44
SA38_EXP_4	1304	435.79273223876953	421.01451873779297	0.9938589	938.16
SA38_EXP_4	1305	434.271240234375	418.85098457336426	0.99371594	938.88
SA38_EXP_4	1306	435.0316047668457	420.6892776489258	0.9975732	939.6
SA38_EXP_4	1307	434.85684394836426	420.0555896759033	0.99488646	940.32
SA38_EXP_4	1308	433.3310604095459	419.38648223876953	0.98136216	941.04
SA38_EXP_4	1309	434.6158027648926	421.3747501373291	0.9920587	941.76
SA38_EXP_4	1310	434.38334465026855	421.16615295410156	0.9939746	942.48
SA38_EXP_4	1311	435.35075187683105	420.552978515625	0.9941071	943.2
SA38_EXP_4	1312	435.587215423584	418.4165954589844	0.9775907	943.92
SA38_EXP_4	1313	433.8551998138428	418.78286361694336	0.98257256	944.64
SA38_EXP_4	1314	434.685754776001	419.0020751953125	0.98390955	945.36
SA38_EXP_4	1315	434.84363555908203	418.8710689544678	0.9903009	946.08
SA38_EXP_4	1316	435.0118160247803	419.91811752319336	0.99628913	946.8
SA38_EXP_4	1317	436.780309677124	420.76369285583496	0.9952384	947.52
SA38_EXP_4	1318	435.8935832977295	419.4659614562988	0.9904608	948.24
SA38_EXP_4	1319	434.67979431152344	419.88624572753906	0.995207	948.96
SA38_EXP_4	1320	434.9550247192383	419.4855308532715	0.99107563	949.68
SA38_EXP_4	1321	433.5785388946533	418.58224868774414	0.9928804	950.4
SA38_EXP_4	1322	435.32776832580566	419.8025894165039	0.9946906	951.12
SA38_EXP_4	1323	435.0498676300049	420.0102996826172	0.9925464	951.84
SA38_EXP_4	1324	434.3174457550049	419.5897579193115	0.9872067	952.56
SA38_EXP_4	1325	432.91802406311035	416.8975639343262	0.9733629	953.28
SA38_EXP_4	1326	435.65731048583984	419.7484588623047	0.9932673	954.0
SA38_EXP_4	1327	434.28454399108887	418.62585067749023	0.98580235	954.72
SA38_EXP_4	1328	433.87646675109863	417.17994689941406	0.9799326	955.44
SA38_EXP_4	1329	436.36441230773926	418.8127899169922	0.97728217	956.16
SA38_EXP_4	1330	435.1908206939697	418.9840507507324	0.99089867	956.88
SA38_EXP_4	1331	433.22649002075195	417.315673828125	0.9729198	957.6
SA38_EXP_4	1332	435.34464836120605	418.3601760864258	0.99109066	958.32
SA38_EXP_4	1333	434.27491188049316	418.13833236694336	0.99008054	959.04
SA38_EXP_4	1334	435.08853912353516	420.32103538513184	0.9936348	959.76
SA38_EXP_4	1335	433.9032173156738	417.93405532836914	0.98487145	960.48
SA38_EXP_4	1336	434.7531795501709	418.683557510376	0.9869104	961.2
SA38_EXP_4	1337	435.03804206848145	418.5967540740967	0.9867754	961.92
SA38_EXP_4	1338	434.4311714172363	419.0400695800781	0.9893729	962.64
SA38_EXP_4	1339	434.31992530822754	417.12987899780273	0.95382214	963.36
SA38_EXP_4	1340	435.60638427734375	419.9223232269287	0.98301584	964.08
SA38_EXP_4	1341	434.07745361328125	419.6180534362793	0.99345374	964.8
SA38_EXP_4	1342	433.5620403289795	418.11927795410156	0.98778176	965.52
SA38_EXP_4	1343	433.37879180908203	418.06812286376953	0.9845769	966.24
SA38_EXP_4	1344	435.3116512298584	418.92866134643555	0.980427	966.96
SA38_EXP_4	1345	434.38196182250977	420.12943267822266	0.9911219	967.68
SA38_EXP_4	1346	435.2430820465088	419.38385009765625	0.98516476	968.4
SA38_EXP_4	1347	435.6578826904297	419.19673919677734	0.9900327	969.12
SA38_EXP_4	1348	435.9250068664551	420.4661750793457	0.99467933	969.84
SA38_EXP_4	1349	434.9932670593262	419.8439025878906	0.9884272	970.56
SA38_EXP_4	1350	437.9058837890625	419.76099014282227	0.9914215	971.28
SA38_EXP_4	1351	434.6982955932617	418.4702682495117	0.9914488	972.0
SA38_EXP_4	1352	435.1343631744385	419.2372512817383	0.9918019	972.72
SA38_EXP_4	1353	433.77490043640137	418.3129692077637	0.99021965	973.44
SA38_EXP_4	1354	433.26802253723145	418.231201171875	0.98500025	974.16
SA38_EXP_4	1355	434.10801887512207	419.1902160644531	0.9890448	974.88
SA38_EXP_4	1356	434.12766456604004	420.4276657104492	0.9907481	975.6
SA38_EXP_4	1357	434.1786861419678	418.56611251831055	0.99125516	976.32
SA38_EXP_4	1358	435.63828468322754	419.5463562011719	0.9937814	977.04
SA38_EXP_4	1359	433.9861869812012	418.56679916381836	0.9873602	977.76
SA38_EXP_4	1360	433.1483840942383	418.48445892333984	0.9882808	978.48
SA38_EXP_4	1361	435.0412368774414	419.9029541015625	0.9929056	979.2
SA38_EXP_4	1362	435.0951671600342	420.04594802856445	0.99139774	979.92
SA38_EXP_4	1363	432.91759490966797	417.75864601135254	0.98686695	980.64
SA38_EXP_4	1364	434.19198989868164	420.1568126678467	0.9934856	981.36
SA38_EXP_4	1365	434.0280532836914	419.8611259460449	0.98949707	982.08
SA38_EXP_4	1366	433.90350341796875	418.8395118713379	0.98774916	982.8
SA38_EXP_4	1367	434.29880142211914	420.34767150878906	0.9940195	983.52
SA38_EXP_4	1368	434.36312675476074	420.1357841491699	0.9940585	984.24
SA38_EXP_4	1369	434.20867919921875	419.9993705749512	0.9948155	984.96
SA38_EXP_4	1370	434.83242988586426	420.6087112426758	0.9929636	985.68
SA38_EXP_4	1371	434.7694396972656	420.3028392791748	0.9920676	986.4
SA38_EXP_4	1372	433.76989364624023	418.29626083374023	0.9646239	987.12
SA38_EXP_4	1373	435.2276802062988	419.77091789245605	0.9870531	987.84
SA38_EXP_4	1374	435.32772064208984	420.50004959106445	0.9954485	988.56
SA38_EXP_4	1375	434.2053413391113	420.56224822998047	0.9933988	989.28
SA38_EXP_4	1376	434.18970108032227	419.5850086212158	0.98881733	990.0
SA38_EXP_4	1377	434.8422050476074	420.22290229797363	0.9922466	990.72
SA38_EXP_4	1378	435.196590423584	419.67166900634766	0.99429095	991.44
SA38_EXP_4	1379	434.8109245300293	420.16639709472656	0.9939913	992.16
SA38_EXP_4	1380	436.5748882293701	419.06232833862305	0.98934513	992.88
SA38_EXP_4	1381	435.32629013061523	420.06683349609375	0.99208766	993.6
SA38_EXP_4	1382	434.6919059753418	420.5698013305664	0.993648	994.32
SA38_EXP_4	1383	434.81054306030273	420.2076244354248	0.9906845	995.04
SA38_EXP_4	1384	434.29155349731445	419.6158790588379	0.9888049	995.76
SA38_EXP_4	1385	435.7774257659912	420.5398178100586	0.98834187	996.48
SA38_EXP_4	1386	434.7991466522217	420.16845703125	0.99166626	997.2
SA38_EXP_4	1387	435.9295845031738	421.2622261047363	0.99143785	997.92
SA38_EXP_4	1388	435.43314933776855	419.5099353790283	0.9941121	998.64
SA38_EXP_4	1389	435.28385162353516	418.6772060394287	0.9916039	999.36
SA38_EXP_4	1390	433.64553451538086	418.5413932800293	0.9841404	1000.08
SA38_EXP_4	1391	435.8445644378662	420.3521919250488	0.9903713	1000.8
SA38_EXP_4	1392	434.27066802978516	418.5178470611572	0.98817384	1001.52
SA38_EXP_4	1393	435.695743560791	419.80127334594727	0.99547833	1002.24
SA38_EXP_4	1394	436.22260093688965	420.36097526550293	0.9935268	1002.96
SA38_EXP_4	1395	435.14862060546875	420.6624984741211	0.9939029	1003.68
SA38_EXP_4	1396	436.71741485595703	420.05916595458984	0.9917007	1004.4
SA38_EXP_4	1397	435.86764335632324	419.87016677856445	0.99227	1005.12
SA38_EXP_4	1398	435.25118827819824	420.2131462097168	0.99321645	1005.84
SA38_EXP_4	1399	434.7874164581299	418.6080265045166	0.9909083	1006.56
SA38_EXP_4	1400	434.4649314880371	419.95113372802734	0.9925258	1007.28
SA38_EXP_4	1401	434.7683906555176	420.58788299560547	0.99532676	1008.0
SA38_EXP_4	1402	434.8552703857422	420.25978088378906	0.9931433	1008.72
SA38_EXP_4	1403	433.4766387939453	419.09234046936035	0.98915815	1009.44
SA38_EXP_4	1404	435.2948188781738	419.4162940979004	0.9894945	1010.16
SA38_EXP_4	1405	435.84609031677246	419.61999893188477	0.992716	1010.88
SA38_EXP_4	1406	435.6954574584961	419.1537094116211	0.99060786	1011.6
SA38_EXP_4	1407	436.35501861572266	420.06723403930664	0.9903584	1012.32
SA38_EXP_4	1408	434.92956161499023	419.5794868469238	0.99372685	1013.04
SA38_EXP_4	1409	434.7597599029541	420.75794219970703	0.99437886	1013.76
SA38_EXP_4	1410	433.3500862121582	418.2659339904785	0.9897827	1014.48
SA38_EXP_4	1411	435.9389305114746	418.75207901000977	0.9823108	1015.2
SA38_EXP_4	1412	434.0764045715332	418.7983703613281	0.9914472	1015.92
SA38_EXP_4	1413	433.9756965637207	419.749174118042	0.99473023	1016.64
SA38_EXP_4	1414	435.07890701293945	420.0977897644043	0.9872859	1017.36
SA38_EXP_4	1415	434.54432487487793	419.3107223510742	0.99480057	1018.08
SA38_EXP_4	1416	434.4540596008301	419.8805236816406	0.9926225	1018.8
SA38_EXP_4	1417	435.42628288269043	419.14361000061035	0.9904571	1019.52
SA38_EXP_4	1418	434.08451080322266	418.0172538757324	0.98569876	1020.24
SA38_EXP_4	1419	433.992862701416	417.48144149780273	0.9860632	1020.96
SA38_EXP_4	1420	434.9797248840332	419.7652244567871	0.9912382	1021.68
SA38_EXP_4	1421	434.61413383483887	418.56393814086914	0.98406696	1022.4
SA38_EXP_4	1422	434.5904350280762	418.460168838501	0.97548044	1023.12
SA38_EXP_4	1423	435.2505683898926	419.42267417907715	0.9923807	1023.84
SA38_EXP_4	1424	526.0212898254395	313.82080078125	0.97545683	1024.56
SA38_EXP_4	1425	133.60216617584229	140.60038089752197	0.89561045	1025.28
SA38_EXP_4	1426	436.7321014404297	419.41563606262207	0.98426163	1026.0
SA38_EXP_4	1427	436.51061058044434	419.28096771240234	0.96227455	1026.72
SA38_EXP_4	1428	432.06329345703125	417.6152229309082	0.93466604	1027.44
SA38_EXP_4	1429	131.65078163146973	143.14727783203125	0.97734857	1028.16
SA38_EXP_4	1430	130.0424337387085	141.18169784545898	0.96504086	1028.88
SA38_EXP_4	1431	130.91108798980713	142.55684852600098	0.9421426	1029.6
SA38_EXP_4	1432	131.46958351135254	144.25824165344238	0.9586722	1030.32
SA38_EXP_4	1433	131.31442070007324	142.85844326019287	0.95854545	1031.04
SA38_EXP_4	1434	130.01651763916016	143.44785690307617	0.95963115	1031.76
SA38_EXP_4	1435	130.8962106704712	142.1201992034912	0.9560958	1032.48
SA38_EXP_4	1436	128.16760540008545	142.97195434570312	0.9734138	1033.2
SA38_EXP_4	1437	131.0347318649292	142.644681930542	0.9579838	1033.92
SA38_EXP_4	1438	130.0644040107727	142.22983360290527	0.97415787	1034.64
SA38_EXP_4	1439	436.9147300720215	419.5302200317383	0.9679204	1035.36
SA38_EXP_4	1440	129.38883304595947	142.13393211364746	0.9478188	1036.08
SA38_EXP_4	1441	129.63266372680664	143.07356357574463	0.9675509	1036.8
SA38_EXP_4	1442	434.1470718383789	421.7017936706543	0.9509579	1037.52
SA38_EXP_4	1443	435.0799560546875	413.9638137817383	0.9864085	1038.24
SA38_EXP_4	1444	130.70045709609985	142.1762466430664	0.9653167	1038.96
SA38_EXP_4	1445	127.03877687454224	142.28429317474365	0.9635677	1039.68
SA38_EXP_4	1446	130.15055656433105	141.93629264831543	0.94326514	1040.4
SA38_EXP_4	1447	130.6529402732849	141.8236541748047	0.9490913	1041.12
SA38_EXP_4	1448	131.97662830352783	142.56171226501465	0.9424125	1041.84
SA38_EXP_4	1449	125.83563327789307	141.76772117614746	0.98258543	1042.56
SA38_EXP_4	1450	128.71490716934204	142.96321392059326	0.94727385	1043.28
SA38_EXP_4	1451	132.75253772735596	143.7100124359131	0.92808884	1044.0
SA38_EXP_4	1452	132.01642036437988	143.7594223022461	0.94722676	1044.72
SA38_EXP_4	1453	670.5988883972168	334.8248291015625	0.0037410837	1045.44
SA38_EXP_4	1454	672.4566459655762	349.06402587890625	0.14615808	1046.16
SA38_EXP_4	1455	670.5750465393066	349.62913513183594	0.010410245	1046.88
SA38_EXP_4	1456	669.6167945861816	349.0038871765137	0.007111031	1047.6
SA38_EXP_4	1457	233.20136070251465	318.1834602355957	0.0011830104	1048.32
SA38_EXP_4	1458	99.19437170028687	406.6435432434082	0.03476551	1049.04
SA38_EXP_4	1459	96.41108512878418	408.89379501342773	0.30503303	1049.76
SA38_EXP_4	1460	98.20177555084229	406.8040466308594	0.424846	1050.48
SA38_EXP_4	1461	98.05152416229248	408.1434631347656	0.18284594	1051.2
SA38_EXP_4	1462	98.12276363372803	406.8075370788574	0.059445847	1051.92
SA38_EXP_4	1463	98.93855452537537	407.9601287841797	0.26959413	1052.64
SA38_EXP_4	1464	98.88277053833008	406.0653591156006	0.06803932	1053.36
SA38_EXP_4	1465	97.42844700813293	406.5853786468506	0.24248832	1054.08
SA38_EXP_4	1466	97.87542819976807	406.3387870788574	0.75242764	1054.8
SA38_EXP_4	1467	98.9078164100647	407.1430778503418	0.19833696	1055.52
SA38_EXP_4	1468	98.22863340377808	403.66756439208984	0.24993551	1056.24
SA38_EXP_4	1469	97.90530204772949	405.25915145874023	0.57812417	1056.96
SA38_EXP_4	1470	99.29231405258179	405.41439056396484	0.08826437	1057.68
SA38_EXP_4	1471	98.9744782447815	407.2492218017578	0.18982497	1058.4
SA38_EXP_4	1472	98.7811803817749	407.64867782592773	0.057837874	1059.12
SA38_EXP_4	1473	93.97079944610596	408.515682220459	0.01362211	1059.84
SA38_EXP_4	1474	95.48020362854004	409.34560775756836	0.06184552	1060.56
SA38_EXP_4	1475	95.80976366996765	407.5550651550293	0.031975366	1061.28
SA38_EXP_4	1476	671.631669998169	352.4582004547119	0.04080741	1062.0
SA38_EXP_4	1477	99.20202493667603	407.99059867858887	0.04316422	1062.72
SA38_EXP_4	1478	99.21608567237854	409.03870582580566	0.07555258	1063.44
SA38_EXP_4	1479	99.26012754440308	408.1929016113281	0.11421347	1064.16
SA38_EXP_4	1480	96.54275178909302	407.65119552612305	0.032741565	1064.88
SA38_EXP_4	1481	99.59629774093628	409.3252372741699	0.2930101	1065.6
SA38_EXP_4	1482	99.48151111602783	408.9848327636719	0.18043031	1066.32
SA38_EXP_4	1483	99.03285503387451	406.6945266723633	0.06970449	1067.04
SA38_EXP_4	1484	668.3998107910156	346.15230560302734	0.0019527802	1067.76
SA38_EXP_4	1485	669.5688247680664	351.09025955200195	0.012497106	1068.48
SA38_EXP_4	1486	100.16885995864868	407.17841148376465	0.017497707	1069.2
SA38_EXP_4	1487	95.81789970397949	407.3308753967285	0.00411414	1069.92
SA38_EXP_4	1488	94.91194486618042	407.70615577697754	0.01873962	1070.64
SA38_EXP_4	1489	95.91867327690125	408.1130790710449	0.024652	1071.36
SA38_EXP_4	1490	96.0518479347229	407.0638847351074	0.023789434	1072.08
SA38_EXP_4	1491	99.59628582000732	406.8882751464844	0.016050566	1072.8
SA38_EXP_4	1492	100.21352767944336	408.55276107788086	0.027857792	1073.52
SA38_EXP_4	1493	95.6178069114685	407.99354553222656	0.011521425	1074.24
SA38_EXP_4	1494	99.09129738807678	407.3817443847656	0.046604056	1074.96
SA38_EXP_4	1495	97.98294305801392	408.2219696044922	0.0953281	1075.68
SA38_EXP_4	1496	671.085262298584	350.17330169677734	0.02363405	1076.4
SA38_EXP_4	1497	99.81229901313782	408.9404296875	0.08048335	1077.12
SA38_EXP_4	1498	99.09934997558594	410.4039001464844	0.20117514	1077.84
SA38_EXP_4	1499	98.78039360046387	409.024715423584	0.20258586	1078.56
SA38_EXP_4	1500	99.14746284484863	408.8198661804199	0.20134553	1079.28
SA38_EXP_4	1501	98.80378842353821	408.92964363098145	0.175461	1080.0
SA38_EXP_4	1502	98.89018535614014	410.20228385925293	0.21514775	1080.72
SA38_EXP_4	1503	99.39274191856384	409.8665714263916	0.26646233	1081.44
SA38_EXP_4	1504	99.54222440719604	408.39680671691895	0.1629206	1082.16
SA38_EXP_4	1505	98.62467646598816	406.35229110717773	0.07411276	1082.88
SA38_EXP_4	1506	95.91645002365112	408.77617835998535	0.1502366	1083.6
SA38_EXP_4	1507	94.41847801208496	409.0631103515625	0.16678578	1084.32
SA38_EXP_4	1508	96.15256786346436	408.18952560424805	0.18249203	1085.04
SA38_EXP_4	1509	96.01614475250244	406.93302154541016	0.07564399	1085.76
SA38_EXP_4	1510	99.03838634490967	407.89172172546387	0.07602733	1086.48
SA38_EXP_4	1511	96.2009608745575	408.88057708740234	0.3953595	1087.2
SA38_EXP_4	1512	97.0869243144989	408.29830169677734	0.45308882	1087.92
SA38_EXP_4	1513	97.19327688217163	407.77788162231445	0.36561254	1088.64
SA38_EXP_4	1514	95.32997012138367	407.9462242126465	0.15253267	1089.36
SA38_EXP_4	1515	96.54831886291504	407.71751403808594	0.15443787	1090.08
SA38_EXP_4	1516	95.62100768089294	409.3996238708496	0.6432231	1090.8
SA38_EXP_4	1517	96.0020899772644	408.0110549926758	0.238598	1091.52
SA38_EXP_4	1518	675.3830432891846	353.3079528808594	0.058840558	1092.24
SA38_EXP_4	1519	99.18289184570312	408.5232353210449	0.08443745	1092.96
SA38_EXP_4	1520	98.66801500320435	408.2617950439453	0.17018753	1093.68
SA38_EXP_4	1521	99.12775754928589	407.9823875427246	0.118633434	1094.4
SA38_EXP_4	1522	99.23152923583984	407.74280548095703	0.09249834	1095.12
SA38_EXP_4	1523	95.9516167640686	408.0285358428955	0.02469214	1095.84
SA38_EXP_4	1524	98.51148128509521	409.3392562866211	0.07464623	1096.56
SA38_EXP_4	1525	98.726886510849	408.39168548583984	0.08160616	1097.28
SA38_EXP_4	1526	98.2040524482727	407.9594421386719	0.17500654	1098.0
SA38_EXP_4	1527	98.25624227523804	406.6613960266113	0.34631112	1098.72
SA38_EXP_4	1528	96.42481803894043	407.9780960083008	0.6696288	1099.44
SA38_EXP_4	1529	96.1235761642456	406.7577266693115	0.4104241	1100.16
SA38_EXP_4	1530	95.74161767959595	406.9551658630371	0.15804863	1100.88
SA38_EXP_4	1531	96.784108877182	406.8005561828613	0.2114079	1101.6
SA38_EXP_4	1532	96.45156860351562	407.4254035949707	0.2921402	1102.32
SA38_EXP_4	1533	95.58688402175903	406.2838840484619	0.15727152	1103.04
SA38_EXP_4	1534	96.83496952056885	406.52217864990234	0.45644343	1103.76
SA38_EXP_4	1535	96.2896466255188	407.0163345336914	0.35042152	1104.48
SA38_EXP_4	1536	96.47438526153564	407.0474052429199	0.18577245	1105.2
SA38_EXP_4	1537	96.46316766738892	407.9039669036865	0.23844604	1105.92
SA38_EXP_4	1538	99.21038150787354	404.83031272888184	0.06753599	1106.64
SA38_EXP_4	1539	95.88353633880615	407.1272850036621	0.106901646	1107.36
SA38_EXP_4	1540	95.96093893051147	406.468505859375	0.1575615	1108.08
SA38_EXP_4	1541	95.69711685180664	407.4130439758301	0.44447064	1108.8
SA38_EXP_4	1542	96.9685435295105	406.5608024597168	0.29229876	1109.52
SA38_EXP_4	1543	97.32871055603027	407.4191379547119	0.40036747	1110.24
SA38_EXP_4	1544	95.27862071990967	407.74603843688965	0.23576179	1110.96
SA38_EXP_4	1545	97.03866243362427	408.0545997619629	0.080079265	1111.68
SA38_EXP_4	1546	380.18434047698975	40.16842603683472	0.0018395546	1112.4
SA38_EXP_4	1547	100.99533796310425	409.00025367736816	0.030753227	1113.12
SA38_EXP_4	1548	100.83935260772705	407.9933166503906	0.020594979	1113.84
SA38_EXP_4	1549	95.94849348068237	407.41687774658203	0.013422274	1114.56
SA38_EXP_4	1550	95.14418840408325	407.57823944091797	0.013467211	1115.28
SA38_EXP_4	1551	100.03197193145752	407.4487495422363	0.03843571	1116.0
SA38_EXP_4	1552	88.30930590629578	407.7781677246094	0.010147243	1116.72
SA38_EXP_4	1553	99.44218397140503	409.03284072875977	0.014401315	1117.44
SA38_EXP_4	1554	95.77536582946777	407.83867835998535	0.018081095	1118.16
SA38_EXP_4	1555	100.8284330368042	407.7044105529785	0.10934103	1118.88
SA38_EXP_4	1556	99.57045316696167	405.08628845214844	0.29486287	1119.6
SA38_EXP_4	1557	97.66824841499329	408.3119201660156	0.6416313	1120.32
SA38_EXP_4	1558	676.5003204345703	357.799072265625	0.07848074	1121.04
SA38_EXP_4	1559	669.7467803955078	348.11662673950195	0.0032876953	1121.76
SA38_EXP_4	1560	669.9868202209473	350.5879497528076	0.002058187	1122.48
SA38_EXP_4	1561	671.1062431335449	351.17011070251465	0.047677923	1123.2
SA38_EXP_4	1562	671.2772846221924	351.73009872436523	0.024148704	1123.92
SA38_EXP_4	1563	671.5005874633789	350.47290802001953	0.028004587	1124.64
SA38_EXP_4	1564	667.8745746612549	352.8402042388916	0.00083703734	1125.36
SA38_EXP_4	1565	668.1089401245117	349.8179626464844	0.0018357673	1126.08
SA38_EXP_4	1566	670.6604957580566	350.61716079711914	0.0016394266	1126.8
SA38_EXP_4	1567	670.7525253295898	350.82118034362793	0.0029837254	1127.52
SA38_EXP_4	1568	669.5967674255371	351.72348976135254	0.006062069	1128.24
SA38_EXP_4	1569	671.838903427124	351.6107654571533	0.0145718455	1128.96
SA38_EXP_4	1570	668.3919906616211	348.2797336578369	0.0020893635	1129.68
SA38_EXP_4	1571	669.109582901001	351.05844497680664	0.0048536668	1130.4
SA38_EXP_4	1572	671.6227531433105	349.7562789916992	0.14645007	1131.12
SA38_EXP_4	1573	669.3912506103516	351.65393829345703	0.0031845793	1131.84
SA38_EXP_4	1574	670.703935623169	349.4297218322754	0.010141616	1132.56
SA38_EXP_4	1575	671.823787689209	354.40881729125977	0.023730189	1133.28
SA38_EXP_4	1576	670.1360702514648	351.6565418243408	0.0023343428	1134.0
SA38_EXP_4	1577	669.2568778991699	346.87231063842773	0.0020547172	1134.72
SA38_EXP_4	1578	191.63780212402344	233.85210514068604	0.0007540018	1135.44
SA38_EXP_4	1579	229.32100296020508	316.05926513671875	0.0010449372	1136.16
SA38_EXP_4	1580	670.4285621643066	347.9479694366455	0.008835211	1136.88
SA38_EXP_4	1581	669.4080829620361	348.30665588378906	0.0055155945	1137.6
SA38_EXP_4	1582	669.3634033203125	353.23591232299805	0.0053745606	1138.32
SA38_EXP_4	1583	230.44722080230713	284.4427013397217	0.00075674645	1139.04
SA38_EXP_4	1584	671.1005210876465	348.72522354125977	0.0076565864	1139.76
SA38_EXP_4	1585	672.0735549926758	352.9918670654297	0.00983383	1140.48
SA38_EXP_4	1586	462.94641494750977	68.92991781234741	0.00088150747	1141.2
SA38_EXP_4	1587	671.8364715576172	356.0811996459961	0.050932188	1141.92
SA38_EXP_4	1588	671.8805313110352	357.10676193237305	0.025530681	1142.64
SA38_EXP_4	1589	669.578218460083	350.8257293701172	0.0026838302	1143.36
SA38_EXP_4	1590	237.98983097076416	238.8255214691162	0.00083472906	1144.08
SA38_EXP_4	1591	669.1022872924805	352.0561695098877	0.0046254992	1144.8
SA38_EXP_4	1592	668.6651229858398	345.21812438964844	0.0021044782	1145.52
SA38_EXP_4	1593	671.0892677307129	352.17169761657715	0.019650098	1146.24
SA38_EXP_4	1594	671.498966217041	348.0202102661133	0.006115036	1146.96
SA38_EXP_4	1595	675.6300926208496	355.6688117980957	0.09841484	1147.68
SA38_EXP_4	1596	669.4550514221191	349.4904327392578	0.0036506564	1148.4
SA38_EXP_4	1597	669.4421291351318	349.44087982177734	0.0036686969	1149.12
SA38_EXP_4	1598	670.7030773162842	351.24074935913086	0.020725263	1149.84
SA38_EXP_4	1599	672.2262382507324	356.2324333190918	0.07721909	1150.56
SA38_EXP_4	1600	670.2943801879883	350.81883430480957	0.004011657	1151.28
SA38_EXP_4	1601	669.657039642334	352.05333709716797	0.0023526105	1152.0
SA38_EXP_4	1602	671.6670036315918	345.1149559020996	0.019138988	1152.72
SA38_EXP_4	1603	675.6490707397461	353.3950996398926	0.026841056	1153.44
SA38_EXP_4	1604	676.0176181793213	355.20177841186523	0.056291707	1154.16
SA38_EXP_4	1605	672.2757339477539	354.54626083374023	0.058009975	1154.88
SA38_EXP_4	1606	675.8110046386719	356.2964057922363	0.24438557	1155.6
SA38_EXP_4	1607	677.0086765289307	355.8529758453369	0.006539739	1156.32
SA38_EXP_4	1608	669.68994140625	351.33893966674805	0.003968734	1157.04
SA38_EXP_4	1609	670.6854820251465	348.76379013061523	0.004610743	1157.76
SA38_EXP_4	1610	671.6305732727051	350.3104591369629	0.007868011	1158.48
SA38_EXP_4	1611	670.0628757476807	349.72509384155273	0.0025796918	1159.2
SA38_EXP_4	1612	218.61140727996826	285.4475784301758	0.0010893409	1159.92
SA38_EXP_4	1613	670.5182075500488	350.61973571777344	0.006332647	1160.64
SA38_EXP_4	1614	670.932674407959	353.6712455749512	0.008647422	1161.36
SA38_EXP_4	1615	671.4495658874512	354.3098545074463	0.037452377	1162.08
SA38_EXP_4	1616	669.5484161376953	350.62780380249023	0.003235465	1162.8
SA38_EXP_4	1617	670.9515571594238	350.4101371765137	0.008786453	1163.52
SA38_EXP_4	1618	668.9061164855957	345.8599662780762	0.0018356224	1164.24
SA38_EXP_4	1619	669.8025703430176	345.30564308166504	0.0024275824	1164.96
SA38_EXP_4	1620	381.7784309387207	40.558165311813354	0.0021280372	1165.68
SA38_EXP_4	1621	668.7482833862305	344.4980049133301	0.0011419164	1166.4
SA38_EXP_4	1622	668.7710285186768	347.57755279541016	0.0018377571	1167.12
SA38_EXP_4	1623	380.54232597351074	41.411157846450806	0.0017133288	1167.84
SA38_EXP_4	1624	669.1336631774902	352.82209396362305	0.0022236046	1168.56
SA38_EXP_4	1625	671.4476585388184	350.40218353271484	0.011484144	1169.28
SA38_EXP_4	1626	670.4216003417969	353.8666820526123	0.00930148	1170.0
SA38_EXP_4	1627	670.4818248748779	350.1038360595703	0.03472968	1170.72
SA38_EXP_4	1628	672.486686706543	350.24359703063965	0.02044037	1171.44
SA38_EXP_4	1629	673.233699798584	353.6981391906738	0.16009974	1172.16
SA38_EXP_4	1630	670.2208518981934	348.7697982788086	0.0036038242	1172.88
SA38_EXP_4	1631	232.48231410980225	283.9127540588379	0.00082129386	1173.6
SA38_EXP_4	1632	671.6709136962891	352.8090190887451	0.03449469	1174.32
SA38_EXP_4	1633	670.4925060272217	346.1260414123535	0.00781506	1175.04
SA38_EXP_4	1634	671.5677261352539	351.4217948913574	0.08445705	1175.76
SA38_EXP_4	1635	673.2363224029541	353.69361877441406	0.034680214	1176.48
SA38_EXP_4	1636	671.0483551025391	344.0620422363281	0.09604444	1177.2
SA38_EXP_4	1637	670.8357810974121	345.7488441467285	0.0009817217	1177.92
SA38_EXP_4	1638	376.73425674438477	39.045671224594116	0.0015542139	1178.64
SA38_EXP_4	1639	667.5949096679688	346.38696670532227	0.001703195	1179.36
SA38_EXP_4	1640	670.6969261169434	351.4182472229004	0.0034485462	1180.08
SA38_EXP_4	1641	672.8480339050293	352.7637577056885	0.033815093	1180.8
SA38_EXP_4	1642	667.475175857544	350.7794952392578	0.0009552476	1181.52
SA38_EXP_4	1643	668.9784526824951	348.0241012573242	0.002857713	1182.24
SA38_EXP_4	1644	382.6093912124634	40.57260990142822	0.00096617185	1182.96
SA38_EXP_4	1645	668.3764457702637	346.18560791015625	0.0017387103	1183.68
SA38_EXP_4	1646	219.8045253753662	342.85162925720215	0.00096925686	1184.4
SA38_EXP_4	1647	669.9018955230713	351.3408851623535	0.007930836	1185.12
SA38_EXP_4	1648	672.1905708312988	354.4339656829834	0.02266577	1185.84
SA38_EXP_4	1649	672.9096412658691	353.2228374481201	0.085225426	1186.56
SA38_EXP_4	1650	669.7213172912598	348.23452949523926	0.0044435295	1187.28
SA38_EXP_4	1651	404.3288230895996	49.4022274017334	0.003073765	1188.0
SA38_EXP_4	1652	671.3403701782227	351.37149810791016	0.035584927	1188.72
SA38_EXP_4	1653	675.9096145629883	355.01644134521484	0.098729044	1189.44
SA38_EXP_4	1654	380.2293300628662	39.57133412361145	0.0011775286	1190.16
SA38_EXP_4	1655	670.7668304443359	345.85344314575195	0.0012856752	1190.88
SA38_EXP_4	1656	670.2027320861816	345.770902633667	0.003737733	1191.6
SA38_EXP_4	1657	671.3895797729492	353.8645935058594	0.04502404	1192.32
SA38_EXP_4	1658	668.9995765686035	345.86585998535156	0.0013051939	1193.04
SA38_EXP_4	1659	672.894287109375	352.4198341369629	0.015225045	1193.76
SA38_EXP_4	1660	669.4988250732422	349.4190788269043	0.0012561334	1194.48
SA38_EXP_4	1661	677.492618560791	380.69066047668457	0.002205428	1195.2
SA38_EXP_4	1662	671.0820198059082	352.22476959228516	0.017995501	1195.92
SA38_EXP_4	1663	669.5768356323242	352.9906940460205	0.007354698	1196.64
SA38_EXP_4	1664	671.4532852172852	351.34918212890625	0.011707941	1197.36
SA38_EXP_4	1665	670.4206466674805	348.0277633666992	0.012181801	1198.08
SA38_EXP_4	1666	672.1829414367676	359.94495391845703	0.21829244	1198.8
SA38_EXP_4	1667	670.9554672241211	354.4157409667969	0.016025342	1199.52
SA38_EXP_4	1668	671.7779636383057	355.2421760559082	0.1827283	1200.24
SA38_EXP_4	1669	669.8792457580566	349.9943161010742	0.005833132	1200.96
SA38_EXP_4	1670	391.4477825164795	50.94475865364075	0.033577576	1201.68
SA38_EXP_4	1671	671.3644981384277	354.70293045043945	0.062231533	1202.4
SA38_EXP_4	1672	670.1404571533203	349.8805046081543	0.019185305	1203.12
SA38_EXP_4	1673	670.2868461608887	352.5941276550293	0.011433069	1203.84
SA38_EXP_4	1674	669.2580223083496	351.50630950927734	0.0033210765	1204.56
SA38_EXP_4	1675	670.4697608947754	347.66072273254395	0.0063211056	1205.28
SA38_EXP_4	1676	669.867992401123	349.96118545532227	0.0038537013	1206.0
SA38_EXP_4	1677	669.8429107666016	349.6266174316406	0.0067837825	1206.72
SA38_EXP_4	1678	670.1449871063232	347.42088317871094	0.009276696	1207.44
SA38_EXP_4	1679	672.2952365875244	350.83099365234375	0.038778562	1208.16
SA38_EXP_4	1680	670.2577590942383	352.61804580688477	0.0063933018	1208.88
SA38_EXP_4	1681	668.9803600311279	349.9426460266113	0.0013525718	1209.6
SA38_EXP_4	1682	670.8199501037598	347.4564456939697	0.013187536	1210.32
SA38_EXP_4	1683	218.84188652038574	242.72483825683594	0.0009456091	1211.04
SA38_EXP_4	1684	220.36027908325195	288.2168483734131	0.000774734	1211.76
SA38_EXP_4	1685	670.8717346191406	346.66829109191895	0.014886386	1212.48
SA38_EXP_4	1686	675.9594440460205	350.22605895996094	0.011473035	1213.2
SA38_EXP_4	1687	671.4700222015381	352.6824760437012	0.07497826	1213.92
SA38_EXP_4	1688	670.9737777709961	350.68897247314453	0.01827194	1214.64
SA38_EXP_4	1689	670.6087112426758	352.2424507141113	0.0072575123	1215.36
SA38_EXP_4	1690	670.863151550293	346.69532775878906	0.005778534	1216.08
SA38_EXP_4	1691	670.8195686340332	347.95263290405273	0.010456398	1216.8
SA38_EXP_4	1692	672.6889133453369	353.43915939331055	0.34333616	1217.52
SA38_EXP_4	1693	675.4082202911377	354.1673755645752	0.024182592	1218.24
SA38_EXP_4	1694	671.949052810669	352.966833114624	0.3291059	1218.96
SA38_EXP_4	1695	672.1613883972168	355.12587547302246	0.6361922	1219.68
SA38_EXP_4	1696	672.000789642334	355.50244331359863	0.03248426	1220.4
SA38_EXP_4	1697	675.5039691925049	356.4744186401367	0.1743486	1221.12
SA38_EXP_4	1698	669.4821357727051	350.5381393432617	0.002407923	1221.84
SA38_EXP_4	1699	672.5296020507812	354.0890121459961	0.025706349	1222.56
SA38_EXP_4	1700	677.189302444458	353.0371284484863	0.004948223	1223.28
SA38_EXP_4	1701	672.3316192626953	354.50846672058105	0.10859284	1224.0
SA38_EXP_4	1702	670.0468063354492	349.8212242126465	0.04146521	1224.72
SA38_EXP_4	1703	671.0027694702148	350.57971000671387	0.011941487	1225.44
SA38_EXP_4	1704	670.712947845459	350.1075553894043	0.0062736683	1226.16
SA38_EXP_4	1705	378.6369800567627	40.637104511260986	0.0009914852	1226.88
SA38_EXP_4	1706	670.0686931610107	352.92577743530273	0.012035327	1227.6
SA38_EXP_4	1707	670.8956241607666	348.77689361572266	0.001133866	1228.32
SA38_EXP_4	1708	217.84415245056152	286.0791492462158	0.0010548573	1229.04
SA38_EXP_4	1709	670.0925827026367	351.65900230407715	0.0038878694	1229.76
SA38_EXP_4	1710	672.3593711853027	349.70449447631836	0.030138308	1230.48
SA38_EXP_4	1711	670.1663970947266	347.0815086364746	0.006460386	1231.2
SA38_EXP_4	1712	668.5540199279785	344.4313144683838	0.0014041534	1231.92
SA38_EXP_4	1713	671.2090492248535	350.9454345703125	0.020071076	1232.64
SA38_EXP_4	1714	670.3258514404297	351.57772064208984	0.022607705	1233.36
SA38_EXP_4	1715	381.7476272583008	39.732009172439575	0.0041938676	1234.08
SA38_EXP_4	1716	670.5190658569336	349.4142723083496	0.0034925432	1234.8
SA38_EXP_4	1717	670.6418037414551	351.2991142272949	0.0052288836	1235.52
SA38_EXP_4	1718	671.0639476776123	352.571439743042	0.040879354	1236.24
SA38_EXP_4	1719	670.7467555999756	351.4349555969238	0.016534068	1236.96
SA38_EXP_4	1720	677.0636558532715	351.45655632019043	0.0018316181	1237.68
SA38_EXP_4	1721	669.4192886352539	350.00885009765625	0.0015794369	1238.4
SA38_EXP_4	1722	668.9464092254639	347.90462493896484	0.0010689425	1239.12
SA38_EXP_4	1723	668.2042121887207	351.11738204956055	0.0017757642	1239.84
SA38_EXP_4	1724	670.7087516784668	352.35071182250977	0.002541522	1240.56
SA38_EXP_4	1725	670.2943325042725	350.5026340484619	0.007866951	1241.28
SA38_EXP_4	1726	671.6245651245117	353.3035469055176	0.087191775	1242.0
SA38_EXP_4	1727	671.2497711181641	352.50572204589844	0.09276677	1242.72
SA38_EXP_4	1728	669.6075439453125	348.429651260376	0.0059086797	1243.44
SA38_EXP_4	1729	671.7635154724121	351.1039352416992	0.025816206	1244.16
SA38_EXP_4	1730	669.1407203674316	349.42834854125977	0.004287328	1244.88
SA38_EXP_4	1731	216.74118041992188	237.70992279052734	0.0008807627	1245.6
SA38_EXP_4	1732	671.1239814758301	347.8670597076416	0.00849017	1246.32
SA38_EXP_4	1733	670.9283828735352	351.4347267150879	0.023030065	1247.04
SA38_EXP_4	1734	670.0220108032227	350.61567306518555	0.02202354	1247.76
SA38_EXP_4	1735	409.16337966918945	50.3422737121582	0.00362554	1248.48
SA38_EXP_4	1736	220.73750495910645	344.95473861694336	0.0009930473	1249.2
SA38_EXP_4	1737	669.716739654541	348.3675956726074	0.0048680273	1249.92
SA38_EXP_4	1738	669.4733619689941	349.2161750793457	0.0034235385	1250.64
SA38_EXP_4	1739	667.6002502441406	349.7578811645508	0.0018513501	1251.36
SA38_EXP_4	1740	226.47974491119385	344.5993709564209	0.0008757404	1252.08
SA38_EXP_4	1741	670.0837135314941	351.08702659606934	0.010264852	1252.8
SA38_EXP_4	1742	670.215654373169	351.1775207519531	0.01176753	1253.52
SA38_EXP_4	1743	668.5593128204346	358.91984939575195	0.0014373522	1254.24
SA38_EXP_4	1744	670.1329231262207	347.8330421447754	0.0048061954	1254.96
SA38_EXP_4	1745	669.6327209472656	353.9455032348633	0.0011549267	1255.68
SA38_EXP_4	1746	673.5370635986328	357.15614318847656	0.22395585	1256.4
SA38_EXP_4	1747	672.4477767944336	351.6497039794922	0.103191815	1257.12
SA38_EXP_4	1748	671.0420608520508	349.80603218078613	0.06336413	1257.84
SA38_EXP_4	1749	675.4363059997559	350.690975189209	0.03171481	1258.56
SA38_EXP_4	1750	671.2964057922363	350.38018226623535	0.0032996153	1259.28
SA38_EXP_4	1751	669.1632270812988	351.76300048828125	0.0055743665	1260.0
SA38_EXP_4	1752	671.0115909576416	350.515193939209	0.015541218	1260.72
SA38_EXP_4	1753	231.03365898132324	318.84241104125977	0.0009997804	1261.44
SA38_EXP_4	1754	671.4995861053467	348.36278915405273	0.040908683	1262.16
SA38_EXP_4	1755	671.8740463256836	351.9667053222656	0.03914571	1262.88
SA38_EXP_4	1756	670.97487449646	351.9044494628906	0.00737306	1263.6
SA38_EXP_4	1757	670.857048034668	347.4064064025879	0.0063448353	1264.32
SA38_EXP_4	1758	218.4823989868164	287.52562522888184	0.00084652135	1265.04
SA38_EXP_4	1759	669.9492931365967	349.16069984436035	0.26270938	1265.76
SA38_EXP_4	1760	669.6157455444336	345.67039489746094	0.005428688	1266.48
SA38_EXP_4	1761	671.750020980835	351.697998046875	0.070913546	1267.2
SA38_EXP_4	1762	672.0133781433105	351.8800735473633	0.11994146	1267.92
SA38_EXP_4	1763	668.8910961151123	345.5688285827637	0.010098888	1268.64
SA38_EXP_4	1764	670.3457832336426	349.51300621032715	0.008569931	1269.36
SA38_EXP_4	1765	668.8829898834229	346.3619613647461	0.00639379	1270.08
SA38_EXP_4	1766	672.1693515777588	355.9669303894043	0.023934737	1270.8
SA38_EXP_4	1767	218.86465549468994	287.1089744567871	0.0009153365	1271.52
SA38_EXP_4	1768	670.5307960510254	353.4433364868164	0.005559858	1272.24
SA38_EXP_4	1769	675.6936073303223	350.6571578979492	0.019435987	1272.96
SA38_EXP_4	1770	669.635009765625	352.36026763916016	0.002648758	1273.68
SA38_EXP_4	1771	671.3119983673096	351.3651752471924	0.1207641	1274.4
SA38_EXP_4	1772	672.6882934570312	356.7531967163086	0.18262346	1275.12
SA38_EXP_4	1773	668.8028335571289	349.3571662902832	0.0022038973	1275.84
SA38_EXP_4	1774	672.147274017334	354.5788764953613	0.020574588	1276.56
SA38_EXP_4	1775	670.5536842346191	352.99421310424805	0.005723496	1277.28
SA38_EXP_4	1776	215.76910018920898	286.913480758667	0.0010708683	1278.0
SA38_EXP_4	1777	672.7726459503174	352.8662109375	0.04069722	1278.72
SA38_EXP_4	1778	669.896125793457	350.26588439941406	0.0022265413	1279.44
SA38_EXP_4	1779	670.9803581237793	348.1691551208496	0.020708192	1280.16
SA38_EXP_4	1780	670.6106662750244	353.15537452697754	0.010849504	1280.88
SA38_EXP_4	1781	390.3249263763428	44.0801739692688	0.0056310287	1281.6
SA38_EXP_4	1782	669.2296028137207	351.0528373718262	0.0020924304	1282.32
SA38_EXP_4	1783	669.8208808898926	351.6709327697754	0.007719249	1283.04
SA38_EXP_4	1784	674.2478370666504	354.5576477050781	0.2896862	1283.76
SA38_EXP_4	1785	671.7199325561523	352.9830265045166	0.079418585	1284.48
SA38_EXP_4	1786	669.617509841919	351.2632369995117	0.009492843	1285.2
SA38_EXP_4	1787	674.6418952941895	355.94987869262695	0.27052978	1285.92
SA38_EXP_4	1788	674.6868133544922	355.99199295043945	0.41844192	1286.64
SA38_EXP_4	1789	671.2465286254883	350.6498908996582	0.016119411	1287.36
SA38_EXP_4	1790	667.6854133605957	352.14712142944336	0.0011435372	1288.08
SA38_EXP_4	1791	671.4807510375977	354.5559310913086	0.03538275	1288.8
SA38_EXP_4	1792	671.268367767334	353.15388679504395	0.017862689	1289.52
SA38_EXP_4	1793	673.8405227661133	354.2622184753418	0.21101071	1290.24
SA38_EXP_4	1794	192.2215223312378	234.06944274902344	0.0010930665	1290.96
SA38_EXP_4	1795	667.8460121154785	344.79114532470703	0.0013041552	1291.68
SA38_EXP_4	1796	672.397518157959	351.5079689025879	0.008866556	1292.4
SA38_EXP_4	1797	671.7374801635742	353.69516372680664	0.015816469	1293.12
SA38_EXP_4	1798	671.5219497680664	350.29747009277344	0.008145065	1293.84
SA38_EXP_4	1799	678.3583641052246	380.5342483520508	0.0012931592	1294.56
SA38_EXP_4	1800	671.1892127990723	348.8645553588867	0.014989811	1295.28
SA38_EXP_4	1801	228.46543788909912	316.7972660064697	0.0009478074	1296.0
SA38_EXP_4	1802	677.7554035186768	378.98460388183594	0.006653411	1296.72
SA38_EXP_4	1803	671.1269855499268	346.3066864013672	0.008005637	1297.44
SA38_EXP_4	1804	670.5559730529785	351.64109230041504	0.009310177	1298.16
SA38_EXP_4	1805	669.5052146911621	348.76413345336914	0.002719313	1298.88
SA38_EXP_4	1806	670.1284885406494	348.57982635498047	0.0021518038	1299.6
SA38_EXP_4	1807	671.3879585266113	352.58731842041016	0.01287622	1300.32
SA38_EXP_4	1808	671.2813377380371	354.15727615356445	0.01026135	1301.04
SA38_EXP_4	1809	675.8281707763672	347.46883392333984	0.051358983	1301.76
SA38_EXP_4	1810	218.2258129119873	287.97380447387695	0.0010683435	1302.48
SA38_EXP_4	1811	670.719051361084	347.8461456298828	0.0030294505	1303.2
SA38_EXP_4	1812	669.8485374450684	350.15573501586914	0.004982915	1303.92
SA38_EXP_4	1813	670.7882881164551	354.5380210876465	0.029053587	1304.64
SA38_EXP_4	1814	672.0381736755371	351.18913650512695	0.09302962	1305.36
SA38_EXP_4	1815	670.185661315918	347.6289367675781	0.007205246	1306.08
SA38_EXP_4	1816	670.8693981170654	349.42440032958984	0.022258066	1306.8
SA38_EXP_4	1817	668.6996459960938	351.5089416503906	0.001333737	1307.52
SA38_EXP_4	1818	670.1944351196289	347.061767578125	0.0060816742	1308.24
SA38_EXP_4	1819	671.6818809509277	352.5145626068115	0.06931859	1308.96
SA38_EXP_4	1820	669.1239356994629	348.7584686279297	0.0014320905	1309.68
SA38_EXP_4	1821	669.4179058074951	351.75561904907227	0.0018380336	1310.4
SA38_EXP_4	1822	670.0521469116211	350.7089424133301	0.0046059988	1311.12
SA38_EXP_4	1823	668.5572624206543	349.354190826416	0.0013641143	1311.84
SA38_EXP_4	1824	667.2040462493896	345.95300674438477	0.00092144764	1312.56
SA38_EXP_4	1825	668.0736064910889	345.972204208374	0.0024855672	1313.28
SA38_EXP_4	1826	669.2229747772217	346.9460678100586	0.0025949774	1314.0
SA38_EXP_4	1827	670.578670501709	347.8216552734375	0.030526713	1314.72
SA38_EXP_4	1828	669.9845314025879	347.5404739379883	0.008125831	1315.44
SA38_EXP_4	1829	672.5224494934082	355.40608406066895	0.037185427	1316.16
SA38_EXP_4	1830	668.5910224914551	350.989351272583	0.0014862416	1316.88
SA38_EXP_4	1831	670.2291488647461	351.9188117980957	0.017100105	1317.6
SA38_EXP_4	1832	671.5624809265137	351.9935989379883	0.008525838	1318.32
SA38_EXP_4	1833	228.87656688690186	286.1285877227783	0.00077437796	1319.04
SA38_EXP_4	1834	671.713924407959	349.61334228515625	0.06632776	1319.76
SA38_EXP_4	1835	671.3476181030273	352.0747375488281	0.039046574	1320.48
SA38_EXP_4	1836	672.1744060516357	356.6968059539795	0.14122283	1321.2
SA38_EXP_4	1837	670.4325675964355	352.15630531311035	0.014490248	1321.92
SA38_EXP_4	1838	669.9461936950684	350.4873847961426	0.002331372	1322.64
SA38_EXP_4	1839	671.6891288757324	353.276424407959	0.025570624	1323.36
SA38_EXP_4	1840	676.1910438537598	358.0685234069824	0.17864485	1324.08
SA38_EXP_4	1841	670.1220512390137	347.13586807250977	0.027899398	1324.8
SA38_EXP_4	1842	671.5621471405029	349.6633529663086	0.009896364	1325.52
SA38_EXP_4	1843	669.9469566345215	340.83598136901855	0.0019021146	1326.24
SA38_EXP_4	1844	670.5244064331055	346.80750846862793	0.0046499646	1326.96
SA38_EXP_4	1845	668.6697959899902	350.82326889038086	0.0013669735	1327.68
SA38_EXP_4	1846	669.5082664489746	351.3192844390869	0.0032470962	1328.4
SA38_EXP_4	1847	669.0046310424805	349.3307304382324	0.0020942378	1329.12
SA38_EXP_4	1848	670.6426620483398	354.03565406799316	0.016265484	1329.84
SA38_EXP_4	1849	669.2623138427734	352.16657638549805	0.0022294628	1330.56
SA38_EXP_4	1850	670.432186126709	350.86252212524414	0.02156531	1331.28
SA38_EXP_4	1851	671.8239784240723	351.93663597106934	0.020758506	1332.0
SA38_EXP_4	1852	669.8546409606934	351.8009948730469	0.0072273696	1332.72
SA38_EXP_4	1853	668.7305450439453	351.2866973876953	0.001598458	1333.44
SA38_EXP_4	1854	671.6333389282227	354.5196533203125	0.14129974	1334.16
SA38_EXP_4	1855	669.9827194213867	351.45429611206055	0.0072083585	1334.88
SA38_EXP_4	1856	668.9321994781494	351.67579650878906	0.0014337061	1335.6
SA38_EXP_4	1857	670.5772399902344	351.85961723327637	0.04679486	1336.32
SA38_EXP_4	1858	668.574333190918	351.4811897277832	0.01315457	1337.04
SA38_EXP_4	1859	671.8127727508545	350.02721786499023	0.045658592	1337.76
SA38_EXP_4	1860	671.5482234954834	353.40436935424805	0.015237757	1338.48
SA38_EXP_4	1861	670.3603267669678	351.4038848876953	0.014267011	1339.2
SA38_EXP_4	1862	671.1760520935059	347.2250175476074	0.013439966	1339.92
SA38_EXP_4	1863	669.2972183227539	346.6208839416504	0.0024486505	1340.64
SA38_EXP_4	1864	670.6920623779297	351.45944595336914	0.0024549132	1341.36
SA38_EXP_4	1865	227.26364135742188	319.0524101257324	0.0011846089	1342.08
SA38_EXP_4	1866	670.4419136047363	352.56946563720703	0.01695772	1342.8
SA38_EXP_4	1867	668.1673526763916	346.69246673583984	0.001671338	1343.52
SA38_EXP_4	1868	670.7524299621582	344.6441459655762	0.0054367115	1344.24
SA38_EXP_4	1869	669.617748260498	347.4884033203125	0.0036594605	1344.96
SA38_EXP_4	1870	672.6528167724609	350.8501625061035	0.3270962	1345.68
SA38_EXP_4	1871	670.352029800415	352.70848274230957	0.008693359	1346.4
SA38_EXP_4	1872	672.2591400146484	353.23880195617676	0.06372163	1347.12
SA38_EXP_4	1873	667.9739952087402	349.2015266418457	0.0010238206	1347.84
SA38_EXP_4	1874	669.2950248718262	354.17781829833984	0.002820555	1348.56
SA38_EXP_4	1875	672.8567123413086	353.9557456970215	0.0853183	1349.28
SA38_EXP_4	1876	672.2180843353271	353.4151840209961	0.028853888	1350.0
SA38_EXP_4	1877	672.277307510376	352.7797508239746	0.031559918	1350.72
SA38_EXP_4	1878	672.1714973449707	350.6768989562988	0.034711853	1351.44
SA38_EXP_4	1879	672.7541923522949	354.3504238128662	0.15693426	1352.16
SA38_EXP_4	1880	674.3337631225586	355.3297805786133	0.1811621	1352.88
SA38_EXP_4	1881	671.2550163269043	354.49195861816406	0.009557449	1353.6
SA38_EXP_4	1882	670.5617427825928	346.85171127319336	0.0025810318	1354.32
SA38_EXP_4	1883	673.358154296875	354.0555953979492	0.12215646	1355.04
SA38_EXP_4	1884	674.9447822570801	352.8120517730713	0.16277403	1355.76
SA38_EXP_4	1885	670.9793090820312	354.06063079833984	0.092015356	1356.48
SA38_EXP_4	1886	669.3805694580078	351.6339111328125	0.002975509	1357.2
SA38_EXP_4	1887	670.2176094055176	347.69359588623047	0.007267864	1357.92
SA38_EXP_4	1888	195.43277025222778	230.96660614013672	0.0009635363	1358.64
SA38_EXP_4	1889	676.175594329834	349.6879005432129	0.014336721	1359.36
SA38_EXP_4	1890	677.9119491577148	380.1812553405762	0.001224873	1360.08
SA38_EXP_4	1891	670.9884643554688	353.7336730957031	0.016413977	1360.8
SA38_EXP_4	1892	668.1911468505859	347.3123359680176	0.0011903505	1361.52
SA38_EXP_4	1893	670.3971862792969	351.06279373168945	0.0222835	1362.24
SA38_EXP_4	1894	670.5379486083984	348.48947525024414	0.008971339	1362.96
SA38_EXP_4	1895	671.3935852050781	353.80725860595703	0.00677653	1363.68
SA38_EXP_4	1896	673.1126308441162	355.11672019958496	0.039180543	1364.4
SA38_EXP_4	1897	671.0553646087646	353.1891345977783	0.0056199674	1365.12
SA38_EXP_4	1898	671.1110591888428	352.5299835205078	0.008416251	1365.84
SA38_EXP_4	1899	670.9227561950684	354.0886116027832	0.011854601	1366.56
SA38_EXP_4	1900	387.39633560180664	40.96642255783081	0.0011801325	1367.28
SA38_EXP_4	1901	668.7836647033691	352.4912452697754	0.004986257	1368.0
SA38_EXP_4	1902	669.2440986633301	346.94589614868164	0.001520224	1368.72
SA38_EXP_4	1903	670.569896697998	350.8820915222168	0.00709407	1369.44
SA38_EXP_4	1904	670.2622413635254	352.4713897705078	0.0063631423	1370.16
SA38_EXP_4	1905	671.3606834411621	353.2097625732422	0.014108048	1370.88
SA38_EXP_4	1906	672.553539276123	354.88271713256836	0.13803189	1371.6
SA38_EXP_4	1907	672.008228302002	354.9469757080078	0.029951254	1372.32
SA38_EXP_4	1908	670.203447341919	347.8766441345215	0.005824135	1373.04
SA38_EXP_4	1909	219.88813877105713	285.34595489501953	0.0008857728	1373.76
SA38_EXP_4	1910	669.1797733306885	350.9847164154053	0.0033095148	1374.48
SA38_EXP_4	1911	670.8540439605713	350.3511428833008	0.0044673067	1375.2
SA38_EXP_4	1912	671.0103988647461	352.9203987121582	0.012286844	1375.92
SA38_EXP_4	1913	668.476152420044	349.65906143188477	0.002019825	1376.64
SA38_EXP_4	1914	669.9366569519043	351.99405670166016	0.0034957211	1377.36
SA38_EXP_4	1915	671.3846683502197	351.9430160522461	0.047562096	1378.08
SA38_EXP_4	1916	668.5727119445801	342.67736434936523	0.0010467651	1378.8
SA38_EXP_4	1917	669.2863464355469	345.25651931762695	0.0010172232	1379.52
SA38_EXP_4	1918	676.6099452972412	351.0222816467285	0.0009135755	1380.24
SA38_EXP_4	1919	668.7535285949707	350.2352714538574	0.0019101396	1380.96
SA38_EXP_4	1920	668.6761856079102	346.68992042541504	0.0008892259	1381.68
SA38_EXP_4	1921	668.9263343811035	350.61635971069336	0.0010051754	1382.4
SA38_EXP_4	1922	382.48534202575684	39.155380725860596	0.00094160705	1383.12
SA38_EXP_4	1923	676.385498046875	381.54255867004395	0.010988554	1383.84
SA38_EXP_4	1924	670.7958221435547	349.6487617492676	0.0034855802	1384.56
SA38_EXP_4	1925	668.9582347869873	351.94933891296387	0.0012565881	1385.28
SA38_EXP_4	1926	669.1338539123535	348.8767433166504	0.0027553549	1386.0
SA38_EXP_4	1927	670.3835010528564	350.09965896606445	0.010982084	1386.72
SA38_EXP_4	1928	670.3632354736328	345.49859046936035	0.0031861693	1387.44
SA38_EXP_4	1929	671.3779449462891	346.7947196960449	0.01140238	1388.16
SA38_EXP_4	1930	671.6614246368408	351.9796371459961	0.04081914	1388.88
SA38_EXP_4	1931	670.0527191162109	351.09140396118164	0.0075378465	1389.6
SA38_EXP_4	1932	670.374584197998	354.46414947509766	0.00846761	1390.32
SA38_EXP_4	1933	669.052791595459	348.1996822357178	0.0023411568	1391.04
SA38_EXP_4	1934	670.0472831726074	346.7222213745117	0.0019798034	1391.76
SA38_EXP_4	1935	671.4269638061523	352.82535552978516	0.02102641	1392.48
SA38_EXP_4	1936	670.2508926391602	345.21031379699707	0.0021767076	1393.2
SA38_EXP_4	1937	671.5775489807129	350.4022407531738	0.0057704803	1393.92
SA38_EXP_4	1938	671.4289665222168	352.0868110656738	0.31664896	1394.64
SA38_EXP_4	1939	675.5658149719238	355.92641830444336	0.06799399	1395.36
SA38_EXP_4	1940	670.7337379455566	347.6681900024414	0.005247972	1396.08
SA38_EXP_4	1941	671.8283653259277	353.53763580322266	0.029085647	1396.8
SA38_EXP_4	1942	670.0342178344727	349.9084281921387	0.007174694	1397.52
SA38_EXP_4	1943	670.1920509338379	350.89756965637207	0.011805448	1398.24
SA38_EXP_4	1944	670.4921722412109	351.40308380126953	0.03355731	1398.96
SA38_EXP_4	1945	670.8531379699707	350.29043197631836	0.034543548	1399.68
SA38_EXP_4	1946	671.3495254516602	353.60060691833496	0.17764641	1400.4
SA38_EXP_4	1947	228.97703647613525	318.89451026916504	0.0009273942	1401.12
SA38_EXP_4	1948	669.3248748779297	349.40088272094727	0.0023053796	1401.84
SA38_EXP_4	1949	670.5039978027344	346.0993480682373	0.020764466	1402.56
SA38_EXP_4	1950	671.1837768554688	351.9445037841797	0.10051431	1403.28
SA38_EXP_4	1951	372.603964805603	41.3594126701355	0.0033445214	1404.0
SA38_EXP_4	1952	670.6331253051758	348.1753921508789	0.0013151041	1404.72
SA38_EXP_4	1953	670.1543807983398	351.3450622558594	0.011279732	1405.44
SA38_EXP_4	1954	670.9907054901123	352.37829208374023	0.020450942	1406.16
SA38_EXP_4	1955	668.8429832458496	344.5337677001953	0.00550224	1406.88
SA38_EXP_4	1956	462.6667022705078	67.08413600921631	0.0009978632	1407.6
SA38_EXP_4	1957	672.8882789611816	348.6920928955078	0.031737126	1408.32
SA38_EXP_4	1958	667.8890228271484	340.0425910949707	0.0017138908	1409.04
SA38_EXP_4	1959	672.2970008850098	352.36438751220703	0.052960027	1409.76
SA38_EXP_4	1960	671.756649017334	352.5229740142822	0.028470319	1410.48
SA38_EXP_4	1961	670.0138092041016	353.3097267150879	0.014642333	1411.2
SA38_EXP_4	1962	668.3141708374023	351.7068672180176	0.0017030889	1411.92
SA38_EXP_4	1963	672.8697776794434	353.51892471313477	0.022666302	1412.64
SA38_EXP_4	1964	230.64887523651123	282.48355865478516	0.0010602777	1413.36
SA38_EXP_4	1965	228.708815574646	318.25172424316406	0.0011947147	1414.08
SA38_EXP_4	1966	669.2172050476074	351.110258102417	0.0011745582	1414.8
SA38_EXP_4	1967	671.204662322998	350.5462646484375	0.016368166	1415.52
SA38_EXP_4	1968	669.8753356933594	347.9784965515137	0.0074360454	1416.24
SA38_EXP_4	1969	670.9324836730957	349.54859733581543	0.0078509925	1416.96
SA38_EXP_4	1970	669.1616535186768	353.47131729125977	0.002319867	1417.68
SA38_EXP_4	1971	673.2294082641602	352.3465347290039	0.045948666	1418.4
SA38_EXP_4	1972	672.733211517334	355.9450149536133	0.2500926	1419.12
SA38_EXP_4	1973	671.6385841369629	345.54182052612305	0.034003057	1419.84
SA38_EXP_4	1974	671.6000556945801	351.8460273742676	0.10819368	1420.56
SA38_EXP_4	1975	672.5069999694824	352.04752922058105	0.5858126	1421.28
SA38_EXP_4	1976	671.3234901428223	349.84216690063477	0.015556041	1422.0
SA38_EXP_4	1977	670.521068572998	350.52188873291016	0.0074569373	1422.72
SA38_EXP_4	1978	230.12032508850098	317.1709442138672	0.0011198119	1423.44
SA38_EXP_4	1979	670.1595306396484	351.97534561157227	0.007665508	1424.16
SA38_EXP_4	1980	677.5221824645996	354.72601890563965	0.00777003	1424.88
SA38_EXP_4	1981	671.6536998748779	354.81459617614746	0.019615468	1425.6
SA38_EXP_4	1982	228.5104751586914	285.880708694458	0.0008531318	1426.32
SA38_EXP_4	1983	668.7315940856934	349.6281909942627	0.0022174688	1427.04
SA38_EXP_4	1984	228.556227684021	318.6760711669922	0.0011416347	1427.76
SA38_EXP_4	1985	670.362377166748	348.3717441558838	0.002324089	1428.48
SA38_EXP_4	1986	216.26567840576172	288.32645416259766	0.0010535015	1429.2
SA38_EXP_4	1987	669.480037689209	350.0018119812012	0.0016792495	1429.92
SA38_EXP_4	1988	231.10241889953613	283.917932510376	0.00083897525	1430.64
SA38_EXP_4	1989	678.5603523254395	382.29583740234375	0.0014984537	1431.36
SA38_EXP_4	1990	670.8315849304199	349.01172637939453	0.0029097465	1432.08
SA38_EXP_4	1991	671.2807655334473	353.1347465515137	0.010897839	1432.8
SA38_EXP_4	1992	670.3233242034912	351.88711166381836	0.015231855	1433.52
SA38_EXP_4	1993	670.6581115722656	350.7919120788574	0.0075863115	1434.24
SA38_EXP_4	1994	671.7121124267578	352.5743865966797	0.010040498	1434.96
SA38_EXP_4	1995	670.5125331878662	349.7123336791992	0.0044292216	1435.68
SA38_EXP_4	1996	670.9967613220215	351.9608688354492	0.05929597	1436.4
SA38_EXP_4	1997	669.7443008422852	350.9002876281738	0.0048479973	1437.12
SA38_EXP_4	1998	671.5076446533203	352.4839210510254	0.011961601	1437.84
SA38_EXP_4	1999	672.3385810852051	355.2728462219238	0.10601258	1438.56
[truncated: 1,673 more rows]
