# Supplementary material for: Measuring inter-individual differences in behavioural types of gilthead seabreams in the laboratory using deep learning
Source: PeerJ. 2022 May 5;10:e13396. doi: 10.7717/peerj.13396 (PMC9080431; doi:10.7717/peerj.13396)
Supplement: Supplemental Information 1 [file peerj-10-13396-s001.zip › Raw validation data/d1/SA38_EXP_7.csv]

ID	sec	X	Y	%	seconds
SA38_EXP_7	1	712.0036125183105	177.22002983093262	0.99949265	0.0
SA38_EXP_7	2	723.0720043182373	253.22233200073242	0.99749243	0.84
SA38_EXP_7	3	726.5737533569336	292.6017665863037	0.9979101	1.68
SA38_EXP_7	4	722.5053787231445	146.24836921691895	0.59530467	2.52
SA38_EXP_7	5	725.5810737609863	170.80793380737305	0.9937962	3.36
SA38_EXP_7	6	725.465202331543	279.3013572692871	0.9975	4.2
SA38_EXP_7	7	741.6507720947266	146.36328220367432	0.0041905814	5.04
SA38_EXP_7	8	725.1903533935547	142.5305986404419	0.99236745	5.88
SA38_EXP_7	9	755.2140235900879	270.897274017334	0.98487365	6.72
SA38_EXP_7	10	718.1849479675293	309.0557670593262	0.99670416	7.56
SA38_EXP_7	11	740.6101703643799	177.67215728759766	0.9287728	8.4
SA38_EXP_7	12	710.5732917785645	165.37776947021484	0.99942136	9.24
SA38_EXP_7	13	726.1442184448242	257.8508949279785	0.9800877	10.08
SA38_EXP_7	14	740.2008056640625	181.6691493988037	0.9199749	10.92
SA38_EXP_7	15	704.7122478485107	80.27621984481812	0.9858248	11.76
SA38_EXP_7	16	758.1770896911621	187.2059440612793	0.4684069	12.6
SA38_EXP_7	17	670.5286979675293	349.86571311950684	0.002625773	13.44
SA38_EXP_7	18	677.6984214782715	333.56014251708984	0.03357847	14.28
SA38_EXP_7	19	667.7635192871094	263.99577140808105	0.91856205	15.12
SA38_EXP_7	20	641.6613101959229	280.68992614746094	0.8868849	15.96
SA38_EXP_7	21	629.4681549072266	185.03198146820068	0.9981542	16.8
SA38_EXP_7	22	661.9363784790039	241.60995483398438	0.99374974	17.64
SA38_EXP_7	23	646.7486381530762	295.1447296142578	0.99905056	18.48
SA38_EXP_7	24	659.8492622375488	315.9671974182129	0.9286312	19.32
SA38_EXP_7	25	751.3712406158447	185.42352676391602	0.25828424	20.16
SA38_EXP_7	26	750.9161949157715	123.57925415039062	0.25573713	21.0
SA38_EXP_7	27	714.5736694335938	54.593456983566284	0.618201	21.84
SA38_EXP_7	28	670.6545352935791	349.51558113098145	0.023259956	22.68
SA38_EXP_7	29	680.5517196655273	207.44104385375977	0.0152525315	23.52
SA38_EXP_7	30	689.5797252655029	265.8840751647949	0.6784862	24.36
SA38_EXP_7	31	647.986888885498	270.3317642211914	0.58122045	25.2
SA38_EXP_7	32	633.1984043121338	161.8210744857788	0.98584265	26.04
SA38_EXP_7	33	638.9997482299805	234.98950481414795	0.9986474	26.88
SA38_EXP_7	34	639.9312019348145	241.24883651733398	0.94343203	27.72
SA38_EXP_7	35	645.7703590393066	217.10183143615723	0.9978041	28.56
SA38_EXP_7	36	644.4018840789795	290.8472442626953	0.9971897	29.4
SA38_EXP_7	37	648.2647895812988	318.7160110473633	0.9981823	30.24
SA38_EXP_7	38	646.6653823852539	267.4818420410156	0.20744282	31.08
SA38_EXP_7	39	653.715705871582	256.6694641113281	0.99284524	31.92
SA38_EXP_7	40	648.3515739440918	314.94998931884766	0.99660254	32.76
SA38_EXP_7	41	674.866247177124	335.8918762207031	0.5692212	33.6
SA38_EXP_7	42	629.7438621520996	174.79735851287842	0.98798984	34.44
SA38_EXP_7	43	651.2916564941406	201.5763759613037	0.9728123	35.28
SA38_EXP_7	44	639.4691467285156	229.90367889404297	0.972785	36.12
SA38_EXP_7	45	627.9711246490479	142.82456874847412	0.99837035	36.96
SA38_EXP_7	46	631.1178207397461	165.99746704101562	0.9307613	37.8
SA38_EXP_7	47	633.0370903015137	144.92769241333008	0.99494755	38.64
SA38_EXP_7	48	643.3038711547852	235.40130615234375	0.9984849	39.48
SA38_EXP_7	49	646.9226360321045	289.54965591430664	0.9975535	40.32
SA38_EXP_7	50	652.196741104126	325.1084518432617	0.79590017	41.16
SA38_EXP_7	51	660.1054191589355	243.16583633422852	0.8083375	42.0
SA38_EXP_7	52	657.8080177307129	180.6441593170166	0.15408745	42.84
SA38_EXP_7	53	633.668041229248	161.3616943359375	0.99297583	43.68
SA38_EXP_7	54	638.9406204223633	235.86486339569092	0.99827206	44.52
SA38_EXP_7	55	645.876407623291	282.71318435668945	0.9985234	45.36
SA38_EXP_7	56	640.8795356750488	291.0530662536621	0.9971752	46.2
SA38_EXP_7	57	641.3506507873535	294.8078727722168	0.998401	47.04
SA38_EXP_7	58	646.0430145263672	303.1377410888672	0.9958187	47.88
SA38_EXP_7	59	648.4310150146484	307.4315071105957	0.997589	48.72
SA38_EXP_7	60	653.3994674682617	321.10897064208984	0.9970392	49.56
SA38_EXP_7	61	661.3498687744141	344.10484313964844	0.9960401	50.4
SA38_EXP_7	62	737.8098964691162	337.4801445007324	0.05104886	51.24
SA38_EXP_7	63	758.6211204528809	254.08344268798828	0.91938967	52.08
SA38_EXP_7	64	741.723108291626	189.41405296325684	0.929696	52.92
SA38_EXP_7	65	730.1339149475098	92.88205146789551	0.38570535	53.76
SA38_EXP_7	66	671.0810661315918	349.74082946777344	0.011704858	54.6
SA38_EXP_7	67	667.1356201171875	228.27080726623535	0.38326627	55.44
SA38_EXP_7	68	646.826171875	231.13165855407715	0.22014788	56.28
SA38_EXP_7	69	625.5874633789062	163.9643669128418	0.99768996	57.12
SA38_EXP_7	70	639.3270492553711	232.23443984985352	0.99890614	57.96
SA38_EXP_7	71	641.3867473602295	292.5042915344238	0.6735289	58.8
SA38_EXP_7	72	641.2562847137451	202.38341331481934	0.9170244	59.64
SA38_EXP_7	73	641.1374092102051	187.9125738143921	0.99594915	60.48
SA38_EXP_7	74	639.5538806915283	273.6672019958496	0.99849534	61.32
SA38_EXP_7	75	655.3603172302246	255.29056549072266	0.96074766	62.16
SA38_EXP_7	76	643.8677787780762	171.57943725585938	0.96466756	63.0
SA38_EXP_7	77	634.8273754119873	278.5476493835449	0.9992613	63.84
SA38_EXP_7	78	662.5710487365723	313.3765983581543	0.9967721	64.68
SA38_EXP_7	79	757.4617385864258	210.00703811645508	0.5223518	65.52
SA38_EXP_7	80	749.1257190704346	146.48797988891602	0.16798401	66.36
SA38_EXP_7	81	723.5391616821289	150.29635906219482	0.96910447	67.2
SA38_EXP_7	82	749.1504192352295	259.9615287780762	0.76194906	68.04
SA38_EXP_7	83	739.5052909851074	202.95606136322021	0.85550183	68.88
SA38_EXP_7	84	712.456226348877	144.55269813537598	0.9943177	69.72
SA38_EXP_7	85	742.0489311218262	224.7832202911377	0.85219365	70.56
SA38_EXP_7	86	721.5887069702148	272.7180290222168	0.9988589	71.4
SA38_EXP_7	87	722.93381690979	152.5491428375244	0.99711776	72.24
SA38_EXP_7	88	719.7515964508057	96.48110389709473	0.88572943	73.08
SA38_EXP_7	89	745.0270652770996	250.39280891418457	0.78927684	73.92
SA38_EXP_7	90	726.6094207763672	295.05088806152344	0.9942339	74.76
SA38_EXP_7	91	738.2455825805664	149.51555728912354	0.86462116	75.6
SA38_EXP_7	92	730.7555198669434	141.20068073272705	0.7475243	76.44
SA38_EXP_7	93	752.0011901855469	273.1724739074707	0.87982845	77.28
SA38_EXP_7	94	675.4787445068359	353.44099044799805	0.03784439	78.12
SA38_EXP_7	95	672.1797943115234	331.1036682128906	0.14372833	78.96
SA38_EXP_7	96	667.6872253417969	245.13330459594727	0.9799555	79.8
SA38_EXP_7	97	640.6643867492676	217.62502670288086	0.9601587	80.64
SA38_EXP_7	98	640.9938812255859	175.3029727935791	0.9963946	81.48
SA38_EXP_7	99	639.1972541809082	257.25894927978516	0.9990515	82.32
SA38_EXP_7	100	646.4980125427246	290.1675224304199	0.9979201	83.16
SA38_EXP_7	101	662.8201484680176	318.6665725708008	0.6776305	84.0
SA38_EXP_7	102	651.6020774841309	200.7088279724121	0.9986106	84.84
SA38_EXP_7	103	656.1014175415039	299.44507598876953	0.9919762	85.68
SA38_EXP_7	104	669.3246364593506	325.07463455200195	0.0773641	86.52
SA38_EXP_7	105	631.6061019897461	154.88316535949707	0.9978465	87.36
SA38_EXP_7	106	652.147102355957	190.98376750946045	0.99920577	88.2
SA38_EXP_7	107	643.782901763916	258.96214485168457	0.99851376	89.04
SA38_EXP_7	108	669.8525428771973	353.48084449768066	0.021091426	89.88
SA38_EXP_7	109	637.6434326171875	161.2933874130249	0.9880926	90.72
SA38_EXP_7	110	641.1562442779541	251.8092155456543	0.9980963	91.56
SA38_EXP_7	111	641.5399551391602	279.4228935241699	0.99768245	92.4
SA38_EXP_7	112	635.9448432922363	192.51116752624512	0.97659147	93.24
SA38_EXP_7	113	644.7779178619385	173.69938373565674	0.99937195	94.08
SA38_EXP_7	114	646.015453338623	268.74732971191406	0.99802965	94.92
SA38_EXP_7	115	648.4230995178223	287.6214408874512	0.83942765	95.76
SA38_EXP_7	116	632.1290016174316	166.43285751342773	0.99291366	96.6
SA38_EXP_7	117	643.7709808349609	194.91037845611572	0.99840075	97.44
SA38_EXP_7	118	645.9301471710205	244.4926643371582	0.9587078	98.28
SA38_EXP_7	119	630.4054260253906	181.30642890930176	0.9958878	99.12
SA38_EXP_7	120	640.0928974151611	209.97201919555664	0.99721754	99.96
SA38_EXP_7	121	635.9956741333008	282.4671936035156	0.9979825	100.8
SA38_EXP_7	122	649.0291595458984	236.19123458862305	0.97632545	101.64
SA38_EXP_7	123	648.102855682373	181.48561477661133	0.9969897	102.48
SA38_EXP_7	124	645.6173896789551	266.46989822387695	0.9974837	103.32
SA38_EXP_7	125	655.7469367980957	270.6569480895996	0.9100053	104.16
SA38_EXP_7	126	652.6118278503418	223.77473831176758	0.9340721	105.0
SA38_EXP_7	127	663.4304523468018	192.33226776123047	0.9942239	105.84
SA38_EXP_7	128	705.3484916687012	242.6747989654541	0.2669061	106.68
SA38_EXP_7	129	754.8060894012451	153.87288093566895	0.41546217	107.52
SA38_EXP_7	130	741.2505626678467	140.2903175354004	0.98182446	108.36
SA38_EXP_7	131	721.1263656616211	218.79482746124268	0.99896455	109.2
SA38_EXP_7	132	725.4772186279297	282.4635314941406	0.99918693	110.04
SA38_EXP_7	133	711.1423492431641	308.2559394836426	0.99919826	110.88
SA38_EXP_7	134	726.3455867767334	299.4247055053711	0.65665394	111.72
SA38_EXP_7	135	712.4006748199463	280.84593772888184	0.9957354	112.56
SA38_EXP_7	136	713.8381958007812	298.23137283325195	0.9969426	113.4
SA38_EXP_7	137	703.8232803344727	319.68621253967285	0.99899346	114.24
SA38_EXP_7	138	725.9244441986084	338.90607833862305	0.9936207	115.08
SA38_EXP_7	139	746.3534355163574	183.86286735534668	0.75500584	115.92
SA38_EXP_7	140	741.8880462646484	213.53147506713867	0.95365363	116.76
SA38_EXP_7	141	750.7260322570801	302.6783752441406	0.9444474	117.6
SA38_EXP_7	142	734.9676132202148	268.09255599975586	0.99316686	118.44
SA38_EXP_7	143	720.6872463226318	163.01117420196533	0.97180027	119.28
SA38_EXP_7	144	717.4829959869385	114.31588411331177	0.9824356	120.12
SA38_EXP_7	145	752.6737213134766	147.96578407287598	0.5289527	120.96
SA38_EXP_7	146	670.4460144042969	348.0894470214844	0.0065157083	121.8
SA38_EXP_7	147	669.5090293884277	337.29875564575195	0.16471082	122.64
SA38_EXP_7	148	644.7511672973633	209.12575721740723	0.980449	123.48
SA38_EXP_7	149	650.1790046691895	162.97256469726562	0.91529346	124.32
SA38_EXP_7	150	651.3648986816406	209.79111671447754	0.9967244	125.16
SA38_EXP_7	151	709.4526767730713	223.52617263793945	0.059772883	126.0
SA38_EXP_7	152	666.3227081298828	67.28628158569336	0.10266036	126.84
SA38_EXP_7	153	767.7038192749023	146.03814125061035	0.010630707	127.68
SA38_EXP_7	154	753.0864715576172	229.62873458862305	0.68040675	128.52
SA38_EXP_7	155	724.9444961547852	302.8517818450928	0.9991848	129.36
SA38_EXP_7	156	720.3511238098145	347.84199714660645	0.9966832	130.2
SA38_EXP_7	157	723.2172966003418	151.83663368225098	0.9944872	131.04
SA38_EXP_7	158	712.4329566955566	83.54870796203613	0.98699653	131.88
SA38_EXP_7	159	691.120719909668	70.04932880401611	0.039392393	132.72
SA38_EXP_7	160	693.2435035705566	123.04605960845947	0.97003853	133.56
SA38_EXP_7	161	717.8818225860596	224.88789081573486	0.9890454	134.4
SA38_EXP_7	162	713.7316703796387	294.75202560424805	0.99606943	135.24
SA38_EXP_7	163	753.969669342041	161.78582668304443	0.5071124	136.08
SA38_EXP_7	164	719.666576385498	174.1263198852539	0.9977847	136.92
SA38_EXP_7	165	715.0873184204102	241.5468978881836	0.99866116	137.76
SA38_EXP_7	166	742.6729202270508	137.7989673614502	0.9843911	138.6
SA38_EXP_7	167	712.7352714538574	68.5049057006836	0.9078465	139.44
SA38_EXP_7	168	670.7417488098145	348.85342597961426	0.009008804	140.28
SA38_EXP_7	169	690.4701232910156	200.97639083862305	0.1091469	141.12
SA38_EXP_7	170	659.61594581604	204.8470973968506	0.009773963	141.96
SA38_EXP_7	171	631.2333106994629	144.77645874023438	0.98441166	142.8
SA38_EXP_7	172	653.1003952026367	197.79374599456787	0.9988009	143.64
SA38_EXP_7	173	640.8462524414062	263.93320083618164	0.9984692	144.48
SA38_EXP_7	174	644.697093963623	295.83460807800293	0.9984151	145.32
SA38_EXP_7	175	649.1355895996094	287.41284370422363	0.975244	146.16
SA38_EXP_7	176	634.0989112854004	184.04940605163574	0.997532	147.0
SA38_EXP_7	177	645.5644607543945	261.45938873291016	0.99665725	147.84
SA38_EXP_7	178	659.8220825195312	247.5754737854004	0.5209624	148.68
SA38_EXP_7	179	634.6034049987793	146.31134033203125	0.99606967	149.52
SA38_EXP_7	180	647.0250129699707	258.8028144836426	0.9959772	150.36
SA38_EXP_7	181	646.0063934326172	288.2057762145996	0.9983742	151.2
SA38_EXP_7	182	656.9355964660645	323.7894916534424	0.9986507	152.04
SA38_EXP_7	183	666.1661148071289	340.46350479125977	0.22310725	152.88
SA38_EXP_7	184	671.756649017334	332.8791904449463	0.44518712	153.72
SA38_EXP_7	185	638.5738372802734	151.87929153442383	0.9958859	154.56
SA38_EXP_7	186	672.7885246276855	192.59353637695312	0.99734527	155.4
SA38_EXP_7	187	747.087574005127	176.14771842956543	0.0013799281	156.24
SA38_EXP_7	188	669.4413185119629	349.21860694885254	0.007473677	157.08
SA38_EXP_7	189	744.6505069732666	238.35330963134766	0.98107177	157.92
SA38_EXP_7	190	737.5143051147461	278.26847076416016	0.9937168	158.76
SA38_EXP_7	191	735.9485626220703	167.5038242340088	0.98480517	159.6
SA38_EXP_7	192	712.4105453491211	89.4118595123291	0.9941857	160.44
SA38_EXP_7	193	706.9062232971191	106.83121919631958	0.9964669	161.28
SA38_EXP_7	194	720.1686859130859	145.31596183776855	0.8593356	162.12
SA38_EXP_7	195	717.566967010498	278.64938735961914	0.99184895	162.96
SA38_EXP_7	196	741.007137298584	147.4263095855713	0.5258653	163.8
SA38_EXP_7	197	714.493989944458	59.45182800292969	0.93595487	164.64
SA38_EXP_7	198	724.7862339019775	61.8034029006958	0.83270454	165.48
SA38_EXP_7	199	668.4627532958984	346.3707447052002	0.004633046	166.32
SA38_EXP_7	200	665.822696685791	218.3843994140625	0.88276196	167.16
SA38_EXP_7	201	657.0258617401123	204.68756675720215	0.47294345	168.0
SA38_EXP_7	202	646.5943336486816	247.9482364654541	0.99151355	168.84
SA38_EXP_7	203	639.6322250366211	304.2509937286377	0.9959623	169.68
SA38_EXP_7	204	639.1513824462891	181.8525266647339	0.9907967	170.52
SA38_EXP_7	205	646.1710929870605	166.26986503601074	0.95532334	171.36
SA38_EXP_7	206	646.992301940918	270.88276863098145	0.9985928	172.2
SA38_EXP_7	207	654.7805786132812	278.6141109466553	0.9802849	173.04
SA38_EXP_7	208	635.5840682983398	138.92938613891602	0.9905185	173.88
SA38_EXP_7	209	668.3485984802246	178.1019115447998	0.9959585	174.72
SA38_EXP_7	210	707.443904876709	226.4932107925415	0.9858139	175.56
SA38_EXP_7	211	740.8328056335449	263.7044620513916	0.039339397	176.4
SA38_EXP_7	212	760.1971626281738	203.32557678222656	0.92482984	177.24
SA38_EXP_7	213	734.7412586212158	184.5531177520752	0.96441245	178.08
SA38_EXP_7	214	710.6759548187256	103.95062685012817	0.99493575	178.92
SA38_EXP_7	215	692.2097206115723	94.47800159454346	0.9992853	179.76
SA38_EXP_7	216	740.5490875244141	191.46291732788086	0.98641914	180.6
SA38_EXP_7	217	723.5780715942383	263.9476776123047	0.99395424	181.44
SA38_EXP_7	218	745.450496673584	185.91204643249512	0.90606356	182.28
SA38_EXP_7	219	715.4998779296875	68.0089545249939	0.99529654	183.12
SA38_EXP_7	220	711.9500160217285	84.80266571044922	0.9436514	183.96
SA38_EXP_7	221	734.3906879425049	202.34374523162842	0.9656574	184.8
SA38_EXP_7	222	710.2224349975586	253.38194847106934	0.99898356	185.64
SA38_EXP_7	223	720.4251766204834	127.91353225708008	0.12809487	186.48
SA38_EXP_7	224	719.5949554443359	89.00164604187012	0.97000575	187.32
SA38_EXP_7	225	738.6562347412109	123.78473281860352	0.2601745	188.16
SA38_EXP_7	226	745.6972599029541	260.6864833831787	0.8772296	189.0
SA38_EXP_7	227	672.1994400024414	350.58271408081055	0.029387433	189.84
SA38_EXP_7	228	675.2047538757324	331.4194107055664	0.6902443	190.68
SA38_EXP_7	229	643.9162254333496	170.30997276306152	0.9759991	191.52
SA38_EXP_7	230	642.2991752624512	144.67655181884766	0.9968477	192.36
SA38_EXP_7	231	653.2773017883301	239.00814056396484	0.99938285	193.2
SA38_EXP_7	232	692.0024871826172	257.0559883117676	0.9618525	194.04
SA38_EXP_7	233	757.0735931396484	154.40856456756592	0.2606832	194.88
SA38_EXP_7	234	754.5606136322021	152.9160976409912	0.89521706	195.72
SA38_EXP_7	235	727.4755001068115	237.54507064819336	0.99891424	196.56
SA38_EXP_7	236	727.3175239562988	287.25975036621094	0.99856204	197.4
SA38_EXP_7	237	717.3862457275391	103.86603355407715	0.97062945	198.24
SA38_EXP_7	238	149.24159049987793	75.43359518051147	0.011224728	199.08
SA38_EXP_7	239	675.0302314758301	352.3228454589844	0.058066856	199.92
SA38_EXP_7	240	669.1118240356445	326.2526321411133	0.01546859	200.76
SA38_EXP_7	241	639.3639087677002	171.3194990158081	0.99193716	201.6
SA38_EXP_7	242	648.0568885803223	182.91146278381348	0.99092156	202.44
SA38_EXP_7	243	660.5120658874512	244.7915267944336	0.988698	203.28
SA38_EXP_7	244	656.9016933441162	306.72889709472656	0.99792373	204.12
SA38_EXP_7	245	657.0764541625977	270.07524490356445	0.95898914	204.96
SA38_EXP_7	246	657.854175567627	197.80853748321533	0.99517244	205.8
SA38_EXP_7	247	664.8928642272949	254.87740516662598	0.9915523	206.64
SA38_EXP_7	248	661.7677688598633	298.8973617553711	0.9973671	207.48
SA38_EXP_7	249	669.7796821594238	294.94457244873047	0.97963583	208.32
SA38_EXP_7	250	652.0091533660889	202.25003242492676	0.99814713	209.16
SA38_EXP_7	251	660.1373672485352	246.17883682250977	0.9965862	210.0
SA38_EXP_7	252	670.7878112792969	337.82066345214844	0.5460269	210.84
SA38_EXP_7	253	663.0344390869141	218.4961223602295	0.23033823	211.68
SA38_EXP_7	254	668.2858467102051	266.55713081359863	0.9704288	212.52
SA38_EXP_7	255	658.5176944732666	320.665283203125	0.9984825	213.36
SA38_EXP_7	256	664.7721290588379	324.4342231750488	0.85995376	214.2
SA38_EXP_7	257	674.2197036743164	338.87678146362305	0.10399887	215.04
SA38_EXP_7	258	636.6368293762207	168.32067489624023	0.98887163	215.88
SA38_EXP_7	259	655.9951305389404	163.94100666046143	0.99635017	216.72
SA38_EXP_7	260	670.3555107116699	347.31422424316406	0.0034526638	217.56
SA38_EXP_7	261	755.4473876953125	191.45685195922852	0.37876615	218.4
SA38_EXP_7	262	734.9105358123779	168.367338180542	0.8482705	219.24
SA38_EXP_7	263	735.014533996582	226.83570384979248	0.99034697	220.08
SA38_EXP_7	264	734.1007232666016	305.01028060913086	0.22933824	220.92
SA38_EXP_7	265	720.0076103210449	305.4858112335205	0.9932341	221.76
SA38_EXP_7	266	702.4150848388672	155.2712059020996	0.9989115	222.6
SA38_EXP_7	267	744.266414642334	217.1969747543335	0.9826606	223.44
SA38_EXP_7	268	718.7092781066895	260.28642654418945	0.21635737	224.28
SA38_EXP_7	269	726.4626502990723	187.0671558380127	0.9982278	225.12
SA38_EXP_7	270	734.4348907470703	165.75655460357666	0.9587113	225.96
SA38_EXP_7	271	722.7827072143555	220.7962417602539	0.9991035	226.8
SA38_EXP_7	272	728.9914131164551	265.5820083618164	0.98979515	227.64
SA38_EXP_7	273	716.9167518615723	112.44180679321289	0.9262288	228.48
SA38_EXP_7	274	707.3084831237793	78.2468318939209	0.99471843	229.32
SA38_EXP_7	275	745.7516670227051	183.14406394958496	0.8235225	230.16
SA38_EXP_7	276	752.1044731140137	260.85668563842773	0.20424122	231.0
SA38_EXP_7	277	670.73974609375	346.07065200805664	0.009547569	231.84
SA38_EXP_7	278	666.8152809143066	239.94664192199707	0.5474699	232.68
SA38_EXP_7	279	671.029806137085	217.13722229003906	0.96935385	233.52
SA38_EXP_7	280	678.3968448638916	78.71434450149536	0.0042119464	234.36
SA38_EXP_7	281	650.2201080322266	300.1679992675781	0.99924755	235.2
SA38_EXP_7	282	665.5160427093506	315.42016983032227	0.99728286	236.04
SA38_EXP_7	283	662.143611907959	244.05412673950195	0.9935261	236.88
SA38_EXP_7	284	678.4546852111816	242.78729438781738	0.5119336	237.72
SA38_EXP_7	285	656.7246913909912	214.60372924804688	0.7287404	238.56
SA38_EXP_7	286	646.5044021606445	152.71227836608887	0.9984604	239.4
SA38_EXP_7	287	172.19732999801636	81.48623943328857	0.0006479946	240.24
SA38_EXP_7	288	755.7326793670654	197.8071928024292	0.4377733	241.08
SA38_EXP_7	289	719.9935913085938	209.19241905212402	0.9961261	241.92
SA38_EXP_7	290	718.5163021087646	260.8271026611328	0.9984736	242.76
SA38_EXP_7	291	727.5873184204102	245.26911735534668	0.9933391	243.6
SA38_EXP_7	292	703.0473709106445	106.78643703460693	0.9979972	244.44
SA38_EXP_7	293	737.0122909545898	185.63358306884766	0.8252801	245.28
SA38_EXP_7	294	716.0439491271973	278.1186103820801	0.9950117	246.12
SA38_EXP_7	295	668.319034576416	70.27721643447876	0.012031653	246.96
SA38_EXP_7	296	666.0070419311523	233.91966819763184	0.94323206	247.8
SA38_EXP_7	297	645.460033416748	182.6374912261963	0.8016856	248.64
SA38_EXP_7	298	655.8164596557617	153.02169799804688	0.99499905	249.48
SA38_EXP_7	299	706.4370155334473	205.50241470336914	0.098139636	250.32
SA38_EXP_7	300	746.1342811584473	230.985689163208	0.9081973	251.16
SA38_EXP_7	301	750.9171009063721	215.51912784576416	0.5418061	252.0
SA38_EXP_7	302	724.7917175292969	205.86739540100098	0.9893215	252.84
SA38_EXP_7	303	712.982177734375	245.01771926879883	0.9994628	253.68
SA38_EXP_7	304	730.6543350219727	247.06286430358887	0.9912888	254.52
SA38_EXP_7	305	710.7606410980225	73.7231969833374	0.38698384	255.36
SA38_EXP_7	306	716.5898323059082	72.51961469650269	0.9605944	256.2
SA38_EXP_7	307	738.8800621032715	206.89796447753906	0.9658392	257.04
SA38_EXP_7	308	712.7121925354004	247.08558082580566	0.99806875	257.88
SA38_EXP_7	309	718.0777549743652	163.00970077514648	0.99818254	258.72
SA38_EXP_7	310	706.0945510864258	132.280855178833	0.9978454	259.56
SA38_EXP_7	311	736.9457721710205	210.61602115631104	0.8554167	260.4
SA38_EXP_7	312	718.3335304260254	285.60951232910156	0.99766785	261.24
SA38_EXP_7	313	738.7533187866211	152.49195098876953	0.81113744	262.08
SA38_EXP_7	314	707.5850486755371	114.75960731506348	0.9965154	262.92
SA38_EXP_7	315	746.5087890625	241.0158348083496	0.8101271	263.76
SA38_EXP_7	316	744.6661949157715	279.28625106811523	0.8778826	264.6
SA38_EXP_7	317	726.5798568725586	184.42644596099854	0.9685103	265.44
SA38_EXP_7	318	719.3076610565186	209.957914352417	0.9966595	266.28
SA38_EXP_7	319	719.1354274749756	278.0556106567383	0.998181	267.12
SA38_EXP_7	320	723.3636856079102	134.49615955352783	0.31866488	267.96
SA38_EXP_7	321	711.9917869567871	59.28730130195618	0.97253674	268.8
SA38_EXP_7	322	711.3574028015137	59.199010133743286	0.9702269	269.64
SA38_EXP_7	323	745.2207565307617	183.93043041229248	0.7724775	270.48
SA38_EXP_7	324	669.962215423584	350.23040771484375	0.009530621	271.32
SA38_EXP_7	325	664.1945838928223	227.9569387435913	0.05233188	272.16
SA38_EXP_7	326	635.9601974487305	137.83421516418457	0.9933744	273.0
SA38_EXP_7	327	669.0948486328125	153.42268466949463	0.98327106	273.84
SA38_EXP_7	328	672.1993923187256	350.94079971313477	0.11504167	274.68
SA38_EXP_7	329	747.1303939819336	216.9792079925537	0.79639417	275.52
SA38_EXP_7	330	720.8742618560791	137.17719554901123	0.48538026	276.36
SA38_EXP_7	331	720.3032493591309	148.00678253173828	0.99617517	277.2
SA38_EXP_7	332	748.7307548522949	278.3122444152832	0.9032018	278.04
SA38_EXP_7	333	757.312536239624	228.1473684310913	0.8325366	278.88
SA38_EXP_7	334	725.6932258605957	148.74524116516113	0.5760801	279.72
SA38_EXP_7	335	716.2979125976562	105.8712387084961	0.9909961	280.56
SA38_EXP_7	336	751.9509315490723	135.37819862365723	0.3281879	281.4
SA38_EXP_7	337	731.0793399810791	258.9800262451172	0.8338165	282.24
SA38_EXP_7	338	744.6260452270508	201.05931758880615	0.30879015	283.08
SA38_EXP_7	339	719.9201107025146	151.53143405914307	0.9918217	283.92
SA38_EXP_7	340	721.1147308349609	163.17435264587402	0.9980957	284.76
SA38_EXP_7	341	729.7782897949219	275.5448627471924	0.99826705	285.6
SA38_EXP_7	342	766.7168140411377	171.36812210083008	0.9805886	286.44
SA38_EXP_7	343	706.6305160522461	136.0383653640747	0.9989586	287.28
SA38_EXP_7	344	749.4768142700195	197.39386081695557	0.7390752	288.12
SA38_EXP_7	345	726.1444091796875	289.2498207092285	0.99806994	288.96
SA38_EXP_7	346	743.4573173522949	145.55853366851807	0.67035913	289.8
SA38_EXP_7	347	746.2847709655762	179.7264289855957	0.91208607	290.64
SA38_EXP_7	348	743.6644554138184	300.673770904541	0.9625357	291.48
SA38_EXP_7	349	745.1467990875244	226.9024658203125	0.97995466	292.32
SA38_EXP_7	350	739.7444248199463	190.12800693511963	0.08153318	293.16
SA38_EXP_7	351	725.2862453460693	227.9642915725708	0.9991966	294.0
SA38_EXP_7	352	726.818037033081	301.4156913757324	0.9869868	294.84
SA38_EXP_7	353	750.1439571380615	162.19602584838867	0.50988936	295.68
SA38_EXP_7	354	720.7721710205078	177.93939113616943	0.99952054	296.52
SA38_EXP_7	355	725.1480102539062	269.5363998413086	0.9835079	297.36
SA38_EXP_7	356	736.7294788360596	155.93396186828613	0.9904821	298.2
SA38_EXP_7	357	704.4613838195801	68.29203128814697	0.4228474	299.04
SA38_EXP_7	358	670.5037117004395	347.7384567260742	0.039076	299.88
SA38_EXP_7	359	676.9850730895996	233.6792278289795	0.6984822	300.72
SA38_EXP_7	360	639.1405582427979	195.49967765808105	0.9582149	301.56
SA38_EXP_7	361	642.9497241973877	160.92026710510254	0.99873585	302.4
SA38_EXP_7	362	664.7492408752441	253.92282485961914	0.7195339	303.24
SA38_EXP_7	363	742.0788764953613	209.18399333953857	0.0084047355	304.08
SA38_EXP_7	364	747.8682041168213	162.56548404693604	0.6783729	304.92
SA38_EXP_7	365	741.1422729492188	203.93640518188477	0.99778974	305.76
SA38_EXP_7	366	721.2480545043945	273.6839962005615	0.9986803	306.6
SA38_EXP_7	367	723.7018585205078	316.43102645874023	0.99511826	307.44
SA38_EXP_7	368	736.533260345459	129.75999355316162	0.9370823	308.28
SA38_EXP_7	369	149.80990886688232	72.83769607543945	0.004630309	309.12
SA38_EXP_7	370	704.9884796142578	132.46572017669678	0.81673646	309.96
SA38_EXP_7	371	650.6607055664062	195.17048835754395	0.66570187	310.8
SA38_EXP_7	372	635.2062225341797	139.61312770843506	0.9750529	311.64
SA38_EXP_7	373	671.6481685638428	170.10191917419434	0.99051267	312.48
SA38_EXP_7	374	447.467565536499	70.8673882484436	0.0010601323	313.32
SA38_EXP_7	375	752.8962135314941	247.2623634338379	0.74929035	314.16
SA38_EXP_7	376	748.0927467346191	191.7539405822754	0.6532536	315.0
SA38_EXP_7	377	706.845760345459	62.55188226699829	0.87118894	315.84
SA38_EXP_7	378	670.9192276000977	351.28223419189453	0.022730999	316.68
SA38_EXP_7	379	657.5515747070312	195.04998207092285	0.9637635	317.52
SA38_EXP_7	380	650.1921653747559	181.63514614105225	0.28797847	318.36
SA38_EXP_7	381	639.7936820983887	136.3326644897461	0.97049594	319.2
SA38_EXP_7	382	681.4614295959473	183.46824645996094	0.9476226	320.04
SA38_EXP_7	383	747.428560256958	210.42224407196045	0.60150546	320.88
SA38_EXP_7	384	752.287769317627	166.1953353881836	0.8496646	321.72
SA38_EXP_7	385	724.4518280029297	196.377911567688	0.9988607	322.56
SA38_EXP_7	386	718.4755325317383	258.26931953430176	0.99812585	323.4
SA38_EXP_7	387	669.5954322814941	349.9734592437744	0.02887021	324.24
SA38_EXP_7	388	673.0501174926758	215.320143699646	0.675391	325.08
SA38_EXP_7	389	671.2861061096191	353.2397747039795	0.18832037	325.92
SA38_EXP_7	390	636.1352920532227	145.1387357711792	0.96535146	326.76
SA38_EXP_7	391	675.873613357544	207.214937210083	0.9110815	327.6
SA38_EXP_7	392	708.3975791931152	204.09132957458496	0.011826867	328.44
SA38_EXP_7	393	670.7221984863281	352.2209930419922	0.049887665	329.28
SA38_EXP_7	394	767.9927825927734	132.28754997253418	0.0100122765	330.12
SA38_EXP_7	395	764.4164085388184	265.4758644104004	0.14297397	330.96
SA38_EXP_7	396	742.2773361206055	327.86367416381836	0.0709298	331.8
SA38_EXP_7	397	741.2258625030518	237.9035997390747	0.84087366	332.64
SA38_EXP_7	398	716.689395904541	63.55037212371826	0.9803929	333.48
SA38_EXP_7	399	732.3200225830078	81.27340793609619	0.6745519	334.32
SA38_EXP_7	400	742.6867008209229	195.17908573150635	0.9655294	335.16
SA38_EXP_7	401	749.626350402832	177.9799461364746	0.84585196	336.0
SA38_EXP_7	402	712.0758056640625	60.620620250701904	0.36264125	336.84
SA38_EXP_7	403	714.5606994628906	85.57878971099854	0.37891263	337.68
SA38_EXP_7	404	670.053243637085	348.85900497436523	0.008464607	338.52
SA38_EXP_7	405	657.1281909942627	200.38138389587402	0.38164043	339.36
SA38_EXP_7	406	643.692684173584	173.2432508468628	0.8791144	340.2
SA38_EXP_7	407	649.2201805114746	150.90176582336426	0.99618393	341.04
SA38_EXP_7	408	670.8132266998291	208.91736030578613	0.98825395	341.88
SA38_EXP_7	409	749.5266437530518	147.56624221801758	0.09673201	342.72
SA38_EXP_7	410	763.5848999023438	137.0954132080078	0.63426656	343.56
SA38_EXP_7	411	730.2634239196777	236.77682876586914	0.9975752	344.4
SA38_EXP_7	412	725.103759765625	297.5402355194092	0.9986319	345.24
SA38_EXP_7	413	722.8391647338867	95.10461568832397	0.9856619	346.08
SA38_EXP_7	414	709.5649242401123	66.2482237815857	0.04456335	346.92
SA38_EXP_7	415	671.5643882751465	348.5376262664795	0.018403657	347.76
SA38_EXP_7	416	670.7319259643555	328.0445194244385	0.020432418	348.6
SA38_EXP_7	417	670.1846122741699	346.8086242675781	0.023354022	349.44
SA38_EXP_7	418	637.258243560791	149.85455989837646	0.9979631	350.28
SA38_EXP_7	419	649.2775917053223	212.852783203125	0.9987447	351.12
SA38_EXP_7	420	655.5440902709961	289.64077949523926	0.99905676	351.96
SA38_EXP_7	421	722.0272064208984	270.4836845397949	0.86856395	352.8
SA38_EXP_7	422	753.953742980957	162.98237800598145	0.3555291	353.64
SA38_EXP_7	423	749.2558479309082	184.7462797164917	0.9239308	354.48
SA38_EXP_7	424	725.2130508422852	257.31611251831055	0.99920243	355.32
SA38_EXP_7	425	669.2897319793701	344.00041580200195	0.007379707	356.16
SA38_EXP_7	426	679.149341583252	200.1443910598755	0.47010997	357.0
SA38_EXP_7	427	655.7415962219238	190.19883155822754	0.89468867	357.84
SA38_EXP_7	428	639.9210453033447	135.72333812713623	0.983226	358.68
SA38_EXP_7	429	637.4192237854004	216.758451461792	0.9991617	359.52
SA38_EXP_7	430	647.0654487609863	269.3521499633789	0.99894327	360.36
SA38_EXP_7	431	662.0214462280273	311.79327964782715	0.9978198	361.2
SA38_EXP_7	432	743.1661605834961	244.5076847076416	0.9699753	362.04
SA38_EXP_7	433	766.4116859436035	171.62595748901367	0.3300579	362.88
SA38_EXP_7	434	668.9196109771729	351.544246673584	0.0026195715	363.72
SA38_EXP_7	435	744.5268630981445	273.6774158477783	0.982165	364.56
SA38_EXP_7	436	719.0812110900879	106.2828254699707	0.99438864	365.4
SA38_EXP_7	437	707.5562477111816	61.93936586380005	0.082784556	366.24
SA38_EXP_7	438	714.3837928771973	99.11920309066772	0.0016231153	367.08
SA38_EXP_7	439	657.9380989074707	180.11632919311523	0.88490105	367.92
SA38_EXP_7	440	641.3687229156494	141.08436584472656	0.99387556	368.76
SA38_EXP_7	441	675.738525390625	163.66048336029053	0.52710265	369.6
SA38_EXP_7	442	675.8675575256348	350.5301856994629	0.028431252	370.44
SA38_EXP_7	443	756.3184261322021	194.24692153930664	0.77266616	371.28
SA38_EXP_7	444	760.2527141571045	184.8838233947754	0.15825905	372.12
SA38_EXP_7	445	727.5758743286133	260.2602481842041	0.99856395	372.96
SA38_EXP_7	446	722.9190826416016	305.0254154205322	0.9977429	373.8
SA38_EXP_7	447	706.3920021057129	190.20752906799316	0.99294806	374.64
SA38_EXP_7	448	724.4559288024902	176.07391834259033	0.9996124	375.48
SA38_EXP_7	449	727.1306991577148	241.8101692199707	0.9979944	376.32
SA38_EXP_7	450	723.7013816833496	99.31057691574097	0.42221573	377.16
SA38_EXP_7	451	714.1706466674805	54.34875726699829	0.485105	378.0
SA38_EXP_7	452	718.0696964263916	85.72271347045898	0.29496697	378.84
SA38_EXP_7	453	740.4081344604492	213.0399227142334	0.95043904	379.68
SA38_EXP_7	454	716.3851737976074	245.4800319671631	0.9978417	380.52
SA38_EXP_7	455	747.4479675292969	226.07359886169434	0.31408298	381.36
SA38_EXP_7	456	718.7682628631592	113.64755630493164	0.2908401	382.2
SA38_EXP_7	457	708.9007377624512	59.209163188934326	0.08344247	383.04
SA38_EXP_7	458	720.3390598297119	129.57773208618164	0.52626103	383.88
SA38_EXP_7	459	710.4990005493164	246.42577171325684	0.99936765	384.72
SA38_EXP_7	460	726.5542984008789	97.5914740562439	0.10226114	385.56
SA38_EXP_7	461	712.0547294616699	98.31002712249756	0.99759275	386.4
SA38_EXP_7	462	756.1137199401855	231.57176971435547	0.8709855	387.24
SA38_EXP_7	463	720.2592849731445	268.59729766845703	0.99871755	388.08
SA38_EXP_7	464	739.4289970397949	136.44424438476562	0.007373179	388.92
SA38_EXP_7	465	716.6275024414062	61.880600452423096	0.9813867	389.76
SA38_EXP_7	466	718.3710098266602	87.94863939285278	0.007985358	390.6
SA38_EXP_7	467	744.5781707763672	226.11007690429688	0.97854716	391.44
SA38_EXP_7	468	718.9099311828613	281.720552444458	0.9951728	392.28
SA38_EXP_7	469	725.4368782043457	163.80653858184814	0.9921484	393.12
SA38_EXP_7	470	735.0287914276123	186.96770668029785	0.98156494	393.96
SA38_EXP_7	471	748.1297492980957	298.8738441467285	0.8129822	394.8
SA38_EXP_7	472	753.0723571777344	232.9480791091919	0.7835572	395.64
SA38_EXP_7	473	716.7473793029785	86.3753342628479	0.9965412	396.48
SA38_EXP_7	474	756.0770034790039	138.4061622619629	0.024279408	397.32
SA38_EXP_7	475	668.5003280639648	68.37073802947998	0.010218793	398.16
SA38_EXP_7	476	187.29712963104248	233.84931564331055	0.0006561893	399.0
SA38_EXP_7	477	663.7518882751465	325.16106605529785	0.9785855	399.84
SA38_EXP_7	478	653.5473823547363	335.264368057251	0.981616	400.68
SA38_EXP_7	479	671.1952209472656	350.33363342285156	0.015484756	401.52
SA38_EXP_7	480	761.9930744171143	218.38631629943848	0.42891106	402.36
SA38_EXP_7	481	747.3804473876953	302.61486053466797	0.90850145	403.2
SA38_EXP_7	482	726.203441619873	282.68463134765625	0.9800598	404.04
SA38_EXP_7	483	717.2041893005371	80.7471227645874	0.9571602	404.88
SA38_EXP_7	484	741.3656234741211	123.80003929138184	0.3610035	405.72
SA38_EXP_7	485	747.7083206176758	250.2853775024414	0.96829635	406.56
SA38_EXP_7	486	724.0318298339844	295.91511726379395	0.98615927	407.4
SA38_EXP_7	487	738.9800071716309	198.71455192565918	0.703807	408.24
SA38_EXP_7	488	720.2305793762207	65.5148720741272	0.92318994	409.08
SA38_EXP_7	489	716.1275386810303	76.70043468475342	0.013137656	409.92
SA38_EXP_7	490	676.2848377227783	220.68294525146484	0.3655694	410.76
SA38_EXP_7	491	659.2430114746094	209.3487310409546	0.8085466	411.6
SA38_EXP_7	492	653.9284706115723	127.33433246612549	0.16825214	412.44
SA38_EXP_7	493	708.5386276245117	208.5194492340088	0.035658065	413.28
SA38_EXP_7	494	756.3971519470215	229.5219612121582	0.043326933	414.12
SA38_EXP_7	495	235.5271577835083	285.0773334503174	0.00073331426	414.96
SA38_EXP_7	496	738.2514953613281	319.9811553955078	0.990442	415.8
SA38_EXP_7	497	714.8975372314453	343.9673137664795	0.99801457	416.64
SA38_EXP_7	498	714.4794464111328	364.7036933898926	0.9976821	417.48
SA38_EXP_7	499	707.0103645324707	376.4154052734375	0.9985806	418.32
SA38_EXP_7	500	761.5402698516846	313.45361709594727	0.47836044	419.16
SA38_EXP_7	501	728.7952899932861	118.86431694030762	0.98990345	420.0
SA38_EXP_7	502	714.7027015686035	74.85884428024292	0.99407613	420.84
SA38_EXP_7	503	748.6164093017578	216.44888877868652	0.96520174	421.68
SA38_EXP_7	504	731.1563014984131	272.99365997314453	0.64218724	422.52
SA38_EXP_7	505	737.8977298736572	158.45303535461426	0.434025	423.36
SA38_EXP_7	506	715.3657913208008	67.75360107421875	0.9882003	424.2
SA38_EXP_7	507	670.7680702209473	349.12184715270996	0.11260739	425.04
SA38_EXP_7	508	678.629207611084	224.44619178771973	0.10728197	425.88
SA38_EXP_7	509	662.9673957824707	209.28196907043457	0.9006024	426.72
SA38_EXP_7	510	631.5726280212402	115.33332824707031	0.9939546	427.56
SA38_EXP_7	511	650.507926940918	225.57692527770996	0.99458873	428.4
SA38_EXP_7	512	651.361894607544	294.04998779296875	0.99877447	429.24
SA38_EXP_7	513	670.609188079834	271.5981101989746	0.7850895	430.08
SA38_EXP_7	514	640.5526638031006	148.87842178344727	0.9899805	430.92
SA38_EXP_7	515	666.6214942932129	187.0594596862793	0.99617517	431.76
SA38_EXP_7	516	668.7511920928955	351.3713264465332	0.0054263873	432.6
SA38_EXP_7	517	755.876350402832	229.71744060516357	0.46172157	433.44
SA38_EXP_7	518	742.3341751098633	291.8195915222168	0.9852593	434.28
SA38_EXP_7	519	737.8087997436523	317.9209327697754	0.9183424	435.12
SA38_EXP_7	520	719.7793006896973	126.72337532043457	0.9956742	435.96
SA38_EXP_7	521	706.2652587890625	69.76424217224121	0.9959229	436.8
SA38_EXP_7	522	710.5244636535645	84.82954502105713	0.9979589	437.64
SA38_EXP_7	523	732.1856021881104	180.711407661438	0.8684442	438.48
SA38_EXP_7	524	722.5387573242188	276.94175720214844	0.9982101	439.32
SA38_EXP_7	525	730.5328369140625	123.49617004394531	0.99574065	440.16
SA38_EXP_7	526	715.2256011962891	83.680100440979	0.95860064	441.0
SA38_EXP_7	527	669.6001529693604	349.3918704986572	0.018680146	441.84
SA38_EXP_7	528	679.6608924865723	237.45237350463867	0.018421523	442.68
SA38_EXP_7	529	659.3594074249268	190.0399875640869	0.53782064	443.52
SA38_EXP_7	530	629.6329498291016	115.97329616546631	0.033362743	444.36
SA38_EXP_7	531	650.3942489624023	197.70509719848633	0.9988147	445.2
SA38_EXP_7	532	667.8205490112305	249.27151679992676	0.9947856	446.04
SA38_EXP_7	533	739.9374008178711	265.72723388671875	0.1290394	446.88
SA38_EXP_7	534	763.2409572601318	211.38519287109375	0.7483987	447.72
SA38_EXP_7	535	736.4368438720703	250.46579360961914	0.99692243	448.56
SA38_EXP_7	536	727.6077270507812	300.86483001708984	0.9992867	449.4
SA38_EXP_7	537	726.1868953704834	122.49399662017822	0.9916863	450.24
SA38_EXP_7	538	714.0367031097412	77.89389610290527	0.9985928	451.08
SA38_EXP_7	539	746.5260028839111	218.91400337219238	0.97580475	451.92
SA38_EXP_7	540	714.3120765686035	272.08605766296387	0.9931999	452.76
SA38_EXP_7	541	735.4156970977783	116.62201881408691	0.15697868	453.6
SA38_EXP_7	542	708.3051681518555	85.66738843917847	0.9976451	454.44
SA38_EXP_7	543	752.3913383483887	231.87500953674316	0.75459325	455.28
SA38_EXP_7	544	670.22385597229	344.98043060302734	0.005576069	456.12
SA38_EXP_7	545	148.7720012664795	76.75278425216675	0.0012849622	456.96
SA38_EXP_7	546	709.6275806427002	250.27853965759277	0.001621949	457.8
SA38_EXP_7	547	666.2542343139648	200.08307933807373	0.8596707	458.64
SA38_EXP_7	548	639.6753787994385	121.9434642791748	0.69817096	459.48
SA38_EXP_7	549	690.8243179321289	183.24467182159424	0.8963207	460.32
SA38_EXP_7	550	749.7317790985107	203.71426105499268	0.569527	461.16
SA38_EXP_7	551	757.652759552002	216.3830280303955	0.880349	462.0
SA38_EXP_7	552	718.5436248779297	59.972920417785645	0.9431448	462.84
SA38_EXP_7	553	726.3180732727051	61.90899610519409	0.22265747	463.68
SA38_EXP_7	554	746.9412326812744	209.29080963134766	0.9463331	464.52
SA38_EXP_7	555	716.7532920837402	249.43387985229492	0.9989003	465.36
SA38_EXP_7	556	733.1686496734619	116.27358913421631	0.9773441	466.2
SA38_EXP_7	557	713.5297298431396	63.95348310470581	0.98290586	467.04
SA38_EXP_7	558	669.3490505218506	345.02655029296875	0.006305312	467.88
SA38_EXP_7	559	673.7651824951172	207.9905605316162	0.046883464	468.72
SA38_EXP_7	560	654.7211170196533	160.94043731689453	0.963381	469.56
SA38_EXP_7	561	644.763994216919	128.01398277282715	0.9934589	470.4
SA38_EXP_7	562	654.9867630004883	236.17172241210938	0.9989936	471.24
SA38_EXP_7	563	667.9350852966309	284.98772621154785	0.9889703	472.08
SA38_EXP_7	564	671.6569900512695	351.57617568969727	0.039098557	472.92
SA38_EXP_7	565	758.730411529541	249.8492431640625	0.026312318	473.76
SA38_EXP_7	566	732.472562789917	290.13195991516113	0.9990689	474.6
SA38_EXP_7	567	760.6693267822266	256.51671409606934	0.0025836243	475.44
SA38_EXP_7	568	730.4948329925537	99.95645999908447	0.67418146	476.28
SA38_EXP_7	569	711.0692977905273	51.98673963546753	0.98687625	477.12
SA38_EXP_7	570	747.5701332092285	100.86288928985596	0.038002428	477.96
SA38_EXP_7	571	714.209794998169	159.90596294403076	0.9723451	478.8
SA38_EXP_7	572	733.9457511901855	108.3329701423645	0.3336479	479.64
SA38_EXP_7	573	741.2961959838867	84.89386081695557	0.48801914	480.48
SA38_EXP_7	574	731.5476417541504	83.20067167282104	0.92710507	481.32
SA38_EXP_7	575	670.7869529724121	349.54078674316406	0.016491562	482.16
SA38_EXP_7	576	755.3421974182129	277.4365997314453	0.12006216	483.0
SA38_EXP_7	577	717.6776885986328	103.77285718917847	0.98239535	483.84
SA38_EXP_7	578	721.1285591125488	68.2051134109497	0.6634335	484.68
SA38_EXP_7	579	739.2662525177002	195.0461769104004	0.96483105	485.52
SA38_EXP_7	580	742.8544044494629	228.04161071777344	0.9781316	486.36
SA38_EXP_7	581	721.217679977417	135.90994834899902	0.40460455	487.2
SA38_EXP_7	582	746.2434768676758	181.05156898498535	0.66874486	488.04
SA38_EXP_7	583	724.241304397583	286.8343162536621	0.99836844	488.88
SA38_EXP_7	584	739.314603805542	158.4907865524292	0.78292817	489.72
SA38_EXP_7	585	714.6568298339844	159.57919120788574	0.9943944	490.56
SA38_EXP_7	586	747.1538543701172	284.91631507873535	0.8072268	491.4
SA38_EXP_7	587	727.8440475463867	301.02307319641113	0.999201	492.24
SA38_EXP_7	588	724.230432510376	174.22812938690186	0.99139386	493.08
SA38_EXP_7	589	716.7574882507324	182.36626625061035	0.99959284	493.92
SA38_EXP_7	590	723.389482498169	251.74564361572266	0.99773645	494.76
SA38_EXP_7	591	720.2346801757812	277.9287815093994	0.9991757	495.6
SA38_EXP_7	592	733.0255508422852	141.98357105255127	0.9292975	496.44
SA38_EXP_7	593	711.383581161499	63.68392467498779	0.001085738	497.28
SA38_EXP_7	594	671.2071418762207	351.73147201538086	0.008223608	498.12
SA38_EXP_7	595	665.3177738189697	169.15449142456055	0.9003922	498.96
SA38_EXP_7	596	644.7944164276123	194.80017185211182	0.982625	499.8
SA38_EXP_7	597	642.6906108856201	284.2899513244629	0.9989606	500.64
SA38_EXP_7	598	643.0398941040039	318.76110076904297	0.9959007	501.48
SA38_EXP_7	599	691.8746471405029	310.04542350769043	0.7145278	502.32
SA38_EXP_7	600	750.7625579833984	230.70347785949707	0.745144	503.16
SA38_EXP_7	601	728.146505355835	83.10266017913818	0.18588866	504.0
SA38_EXP_7	602	732.9856872558594	56.50980591773987	0.25976473	504.84
SA38_EXP_7	603	752.519416809082	176.91108226776123	0.8013624	505.68
SA38_EXP_7	604	676.5679359436035	350.6557273864746	0.0019546396	506.52
SA38_EXP_7	605	662.531328201294	192.31897830963135	0.9134851	507.36
SA38_EXP_7	606	670.4159736633301	354.3353748321533	0.13424715	508.2
SA38_EXP_7	607	641.5628433227539	128.69895458221436	0.57570446	509.04
SA38_EXP_7	608	642.42262840271	226.42078399658203	0.99906784	509.88
SA38_EXP_7	609	645.1925277709961	287.6883316040039	0.9991517	510.72
SA38_EXP_7	610	657.4797630310059	279.9976444244385	0.9731748	511.56
SA38_EXP_7	611	633.6680889129639	145.24656772613525	0.993586	512.4
SA38_EXP_7	612	695.8504676818848	189.8111343383789	0.60546345	513.24
SA38_EXP_7	613	670.4794883728027	345.7114791870117	0.014138203	514.08
SA38_EXP_7	614	756.8982124328613	260.8308792114258	0.01169635	514.92
SA38_EXP_7	615	727.537727355957	316.8106269836426	0.9987124	515.76
SA38_EXP_7	616	755.2014350891113	271.5098190307617	0.20171314	516.6
SA38_EXP_7	617	721.0115432739258	131.90232753753662	0.9960598	517.44
SA38_EXP_7	618	734.7196102142334	137.5901699066162	0.86066896	518.28
SA38_EXP_7	619	755.7118892669678	243.06941986083984	0.014096048	519.12
SA38_EXP_7	620	669.6085929870605	348.193359375	0.0025641446	519.96
SA38_EXP_7	621	660.5771064758301	190.80059051513672	0.92934316	520.8
SA38_EXP_7	622	642.4120903015137	129.26639556884766	0.908218	521.64
SA38_EXP_7	623	667.1356678009033	112.38013029098511	0.035580937	522.48
SA38_EXP_7	624	715.9247875213623	234.31031227111816	0.35969034	523.32
SA38_EXP_7	625	670.5964088439941	349.46428298950195	0.017368175	524.16
SA38_EXP_7	626	767.4264907836914	208.21778297424316	0.93776625	525.0
SA38_EXP_7	627	720.5459594726562	85.29200792312622	0.92889756	525.84
SA38_EXP_7	628	713.1223678588867	96.1934494972229	0.78659534	526.68
SA38_EXP_7	629	740.0482177734375	205.4077434539795	0.9569742	527.52
SA38_EXP_7	630	712.4631881713867	233.81223678588867	0.99768543	528.36
SA38_EXP_7	631	714.9013519287109	279.0772819519043	0.9980856	529.2
SA38_EXP_7	632	712.8663063049316	337.0433521270752	0.9975044	530.04
SA38_EXP_7	633	670.2032089233398	344.9307918548584	0.006709578	530.88
SA38_EXP_7	634	667.9301261901855	347.4313259124756	0.0012620138	531.72
SA38_EXP_7	635	675.3876686096191	199.6621799468994	0.8205018	532.56
SA38_EXP_7	636	640.5997276306152	121.43630504608154	0.8763916	533.4
SA38_EXP_7	637	667.816972732544	201.54796600341797	0.9976604	534.24
SA38_EXP_7	638	668.7141418457031	352.82532691955566	0.0022737235	535.08
SA38_EXP_7	639	761.691951751709	260.5862331390381	0.77145547	535.92
SA38_EXP_7	640	747.5663661956787	306.2211799621582	0.21277897	536.76
SA38_EXP_7	641	725.9328842163086	300.0454902648926	0.93355876	537.6
SA38_EXP_7	642	714.2019748687744	126.72842502593994	0.9975789	538.44
SA38_EXP_7	643	711.1371994018555	103.39542388916016	0.9799431	539.28
SA38_EXP_7	644	714.9291038513184	103.7558126449585	0.9493827	540.12
SA38_EXP_7	645	736.8426322937012	239.50066566467285	0.44130528	540.96
SA38_EXP_7	646	727.9664516448975	282.77106285095215	0.16837808	541.8
SA38_EXP_7	647	716.571855545044	326.8966484069824	0.9987852	542.64
SA38_EXP_7	648	680.0126075744629	77.63980150222778	0.0010663032	543.48
SA38_EXP_7	649	671.9780921936035	325.6014060974121	0.016275039	544.32
SA38_EXP_7	650	663.3118152618408	178.68115425109863	0.10487894	545.16
SA38_EXP_7	651	641.5920734405518	125.84592819213867	0.8755795	546.0
SA38_EXP_7	652	668.5009002685547	200.3063678741455	0.9948737	546.84
SA38_EXP_7	653	705.909252166748	283.0586528778076	0.66570556	547.68
SA38_EXP_7	654	755.3777694702148	308.69001388549805	0.21585785	548.52
SA38_EXP_7	655	752.1486759185791	307.53353118896484	0.84001714	549.36
SA38_EXP_7	656	732.2033882141113	172.50311851501465	0.9922388	550.2
SA38_EXP_7	657	716.0079002380371	75.70919036865234	0.9965609	551.04
SA38_EXP_7	658	737.0052337646484	111.6527795791626	0.03091809	551.88
SA38_EXP_7	659	677.5023460388184	350.1459789276123	0.0013194889	552.72
SA38_EXP_7	660	673.5177993774414	175.72181224822998	0.41956517	553.56
SA38_EXP_7	661	666.901683807373	173.37913513183594	0.54088086	554.4
SA38_EXP_7	662	658.6414337158203	183.92313480377197	0.9592743	555.24
SA38_EXP_7	663	665.371561050415	322.2210502624512	0.6439422	556.08
SA38_EXP_7	664	637.6562118530273	180.45724868774414	0.97440976	556.92
SA38_EXP_7	665	673.2912063598633	165.9817600250244	0.67750573	557.76
SA38_EXP_7	666	677.8038024902344	203.14908027648926	0.973294	558.6
SA38_EXP_7	667	668.138837814331	64.97020483016968	0.03993408	559.44
SA38_EXP_7	668	753.6544799804688	262.4621772766113	0.25417033	560.28
SA38_EXP_7	669	725.8149147033691	314.40141677856445	0.99921966	561.12
SA38_EXP_7	670	735.6179714202881	146.29775047302246	0.99227846	561.96
SA38_EXP_7	671	706.8920135498047	92.5230073928833	0.9329794	562.8
SA38_EXP_7	672	743.7484741210938	198.7342929840088	0.5370195	563.64
SA38_EXP_7	673	456.7955493927002	72.50871419906616	0.0007773249	564.48
SA38_EXP_7	674	664.6068572998047	187.72642135620117	0.11390161	565.32
SA38_EXP_7	675	657.7719688415527	155.9937858581543	0.39075235	566.16
SA38_EXP_7	676	646.9987869262695	139.37288761138916	0.9189361	567.0
SA38_EXP_7	677	661.6915702819824	229.58252906799316	0.8240908	567.84
SA38_EXP_7	678	693.1993007659912	261.5112018585205	0.98634726	568.68
SA38_EXP_7	679	748.8205909729004	233.1646728515625	0.83647156	569.52
SA38_EXP_7	680	741.4994716644287	189.18158054351807	0.86265105	570.36
SA38_EXP_7	681	728.9525508880615	221.45134449005127	0.9991179	571.2
SA38_EXP_7	682	727.060604095459	235.14853477478027	0.99457765	572.04
SA38_EXP_7	683	717.6447868347168	90.22077083587646	0.99175596	572.88
SA38_EXP_7	684	699.3746757507324	74.17739868164062	0.99843806	573.72
SA38_EXP_7	685	748.3726024627686	184.3299150466919	0.96601874	574.56
SA38_EXP_7	686	722.7210998535156	250.0078582763672	0.9971546	575.4
SA38_EXP_7	687	675.7538795471191	354.2654514312744	0.0035558292	576.24
SA38_EXP_7	688	673.1680870056152	333.0169486999512	0.0869146	577.08
SA38_EXP_7	689	640.3088092803955	129.36890602111816	0.97049284	577.92
SA38_EXP_7	690	677.8475761413574	150.35203456878662	0.9832549	578.76
SA38_EXP_7	691	672.335958480835	351.5939712524414	0.03440729	579.6
SA38_EXP_7	692	734.9588394165039	213.33276271820068	0.8841567	580.44
SA38_EXP_7	693	749.8461246490479	246.90939903259277	0.7011043	581.28
SA38_EXP_7	694	719.7582244873047	83.87128829956055	0.98890173	582.12
SA38_EXP_7	695	731.3557624816895	132.35860347747803	0.02385579	582.96
SA38_EXP_7	696	669.6051120758057	347.916784286499	0.0024146105	583.8
SA38_EXP_7	697	668.3688163757324	349.8035430908203	0.0016484201	584.64
SA38_EXP_7	698	639.2886161804199	124.0061616897583	0.97781885	585.48
SA38_EXP_7	699	645.1977729797363	190.49534797668457	0.98504966	586.32
SA38_EXP_7	700	649.3995666503906	249.87250328063965	0.997163	587.16
SA38_EXP_7	701	654.5088291168213	304.6395206451416	0.99780756	588.0
SA38_EXP_7	702	666.861629486084	319.8519515991211	0.9958568	588.84
SA38_EXP_7	703	653.2655239105225	197.3049259185791	0.99040586	589.68
SA38_EXP_7	704	677.9319763183594	231.77438735961914	0.34844777	590.52
SA38_EXP_7	705	667.0156955718994	66.97543144226074	0.0056815846	591.36
SA38_EXP_7	706	660.258960723877	111.70798301696777	0.3204254	592.2
SA38_EXP_7	707	718.3272361755371	191.36066436767578	0.059721753	593.04
SA38_EXP_7	708	668.6858177185059	68.53281497955322	0.016787238	593.88
SA38_EXP_7	709	744.2364692687988	229.7668218612671	0.31876534	594.72
SA38_EXP_7	710	728.8478374481201	255.33350944519043	0.9755047	595.56
SA38_EXP_7	711	707.2108268737793	281.9021987915039	0.9993772	596.4
SA38_EXP_7	712	709.7210884094238	322.7090835571289	0.9671409	597.24
SA38_EXP_7	713	693.6173439025879	252.7734375	0.99833053	598.08
SA38_EXP_7	714	699.6455192565918	202.3802947998047	0.9968917	598.92
SA38_EXP_7	715	735.6758117675781	263.4689140319824	0.09141176	599.76
SA38_EXP_7	716	692.1939849853516	213.0117416381836	0.89731014	600.6
SA38_EXP_7	717	695.5358028411865	183.87737274169922	0.8698484	601.44
SA38_EXP_7	718	675.5807876586914	346.32986068725586	0.015269035	602.28
SA38_EXP_7	719	646.3571548461914	145.0041103363037	0.9762908	603.12
SA38_EXP_7	720	674.4712352752686	146.67503356933594	0.042117458	603.96
SA38_EXP_7	721	710.2545261383057	205.36096572875977	0.51961976	604.8
SA38_EXP_7	722	749.8860836029053	214.0279769897461	0.73697376	605.64
SA38_EXP_7	723	746.8837738037109	211.75947189331055	0.9054629	606.48
SA38_EXP_7	724	727.1783351898193	240.21812438964844	0.99920315	607.32
SA38_EXP_7	725	716.7697906494141	285.13423919677734	0.99864	608.16
SA38_EXP_7	726	729.5194625854492	212.03289985656738	0.2364737	609.0
SA38_EXP_7	727	668.5382843017578	61.52658462524414	0.0038017516	609.84
SA38_EXP_7	728	663.3386611938477	171.21285438537598	0.21706785	610.68
SA38_EXP_7	729	634.9894523620605	138.4445571899414	0.87117803	611.52
SA38_EXP_7	730	647.5955963134766	204.10423278808594	0.99846494	612.36
SA38_EXP_7	731	633.6137771606445	278.71376037597656	0.99862313	613.2
SA38_EXP_7	732	638.5719299316406	320.0793170928955	0.99858737	614.04
SA38_EXP_7	733	663.7776374816895	331.8738842010498	0.9795949	614.88
SA38_EXP_7	734	662.729549407959	369.54760551452637	0.99766856	615.72
SA38_EXP_7	735	654.6502590179443	306.0758113861084	0.9969278	616.56
SA38_EXP_7	736	647.3850727081299	226.28143787384033	0.9829716	617.4
SA38_EXP_7	737	647.0612525939941	308.6975383758545	0.9972747	618.24
SA38_EXP_7	738	653.9146423339844	242.8337574005127	0.44162416	619.08
SA38_EXP_7	739	644.2487716674805	181.47557258605957	0.99589705	619.92
SA38_EXP_7	740	634.736156463623	263.4441947937012	0.9992938	620.76
SA38_EXP_7	741	649.3492126464844	271.5052127838135	0.9775684	621.6
SA38_EXP_7	742	670.2964305877686	349.52688217163086	0.038026717	622.44
SA38_EXP_7	743	642.535400390625	251.19635581970215	0.99145573	623.28
SA38_EXP_7	744	651.782751083374	296.0313034057617	0.99570847	624.12
SA38_EXP_7	745	656.3178539276123	291.7833137512207	0.95595855	624.96
SA38_EXP_7	746	633.3132743835449	179.12794589996338	0.9747754	625.8
SA38_EXP_7	747	651.3645172119141	228.9682960510254	0.99569184	626.64
SA38_EXP_7	748	662.0191097259521	301.03769302368164	0.90445447	627.48
SA38_EXP_7	749	640.1820182800293	141.10829830169678	0.9597687	628.32
SA38_EXP_7	750	675.5152225494385	169.59959506988525	0.9883873	629.16
SA38_EXP_7	751	668.7051773071289	348.88904571533203	0.008167342	630.0
SA38_EXP_7	752	754.2823791503906	244.0587615966797	0.07115698	630.84
SA38_EXP_7	753	748.2236385345459	267.8701114654541	0.9746363	631.68
SA38_EXP_7	754	724.7355461120605	318.8096809387207	0.9991924	632.52
SA38_EXP_7	755	720.3253269195557	351.7334175109863	0.9983359	633.36
SA38_EXP_7	756	717.9533004760742	150.88778972625732	0.9941995	634.2
SA38_EXP_7	757	710.8824729919434	132.39652633666992	0.8701122	635.04
SA38_EXP_7	758	744.7319984436035	260.4172897338867	0.14221516	635.88
SA38_EXP_7	759	167.42243766784668	85.63326358795166	0.0008344067	636.72
SA38_EXP_7	760	665.835428237915	194.59808349609375	0.9800647	637.56
SA38_EXP_7	761	648.2567310333252	153.934907913208	0.56503344	638.4
SA38_EXP_7	762	641.3102149963379	173.2411766052246	0.99808145	639.24
SA38_EXP_7	763	641.1307334899902	259.56298828125	0.99866545	640.08
SA38_EXP_7	764	638.9739990234375	306.5646171569824	0.99922013	640.92
SA38_EXP_7	765	648.1908798217773	190.34098148345947	0.37232596	641.76
SA38_EXP_7	766	648.8274574279785	174.43181991577148	0.99901545	642.6
SA38_EXP_7	767	648.6470222473145	264.4104766845703	0.99850696	643.44
SA38_EXP_7	768	645.2202796936035	221.10082626342773	0.9915656	644.28
SA38_EXP_7	769	652.5422096252441	141.30146026611328	0.9966853	645.12
SA38_EXP_7	770	644.1975593566895	243.25292587280273	0.99758697	645.96
SA38_EXP_7	771	648.6055850982666	295.08373260498047	0.9966434	646.8
SA38_EXP_7	772	647.7851390838623	197.10322380065918	0.6949841	647.64
SA38_EXP_7	773	643.4961318969727	189.33292865753174	0.9954491	648.48
SA38_EXP_7	774	647.0928192138672	285.86033821105957	0.9955876	649.32
SA38_EXP_7	775	723.5959529876709	234.8043966293335	0.613895	650.16
SA38_EXP_7	776	649.6543884277344	145.60890197753906	0.9565121	651.0
SA38_EXP_7	777	667.3718452453613	240.97394943237305	0.90905315	651.84
SA38_EXP_7	778	657.5878143310547	254.90266799926758	0.73988104	652.68
SA38_EXP_7	779	653.579044342041	283.4773635864258	0.99154764	653.52
SA38_EXP_7	780	654.9023628234863	239.1983127593994	0.95882004	654.36
SA38_EXP_7	781	635.3675842285156	148.06291580200195	0.9982805	655.2
SA38_EXP_7	782	646.4498996734619	274.8877143859863	0.99518883	656.04
SA38_EXP_7	783	651.4413356781006	294.5775032043457	0.92515767	656.88
SA38_EXP_7	784	650.4184246063232	169.0934658050537	0.6069788	657.72
SA38_EXP_7	785	660.4034423828125	161.74999237060547	0.9071998	658.56
SA38_EXP_7	786	668.4633731842041	347.39782333374023	0.0020617582	659.4
SA38_EXP_7	787	754.9927711486816	229.26379680633545	0.65106374	660.24
SA38_EXP_7	788	757.5840950012207	282.9755115509033	0.03876552	661.08
SA38_EXP_7	789	745.1547622680664	316.96492195129395	0.93717253	661.92
SA38_EXP_7	790	719.4833278656006	326.90342903137207	0.99289036	662.76
SA38_EXP_7	791	733.0235004425049	205.46839714050293	0.07686896	663.6
SA38_EXP_7	792	668.4197425842285	353.27539443969727	0.0024341377	664.44
SA38_EXP_7	793	684.5690250396729	170.1055383682251	0.5694096	665.28
SA38_EXP_7	794	649.933671951294	119.05933856964111	0.87330973	666.12
SA38_EXP_7	795	672.6311683654785	209.15559768676758	0.9962314	666.96
SA38_EXP_7	796	711.258602142334	273.7858200073242	0.78070366	667.8
SA38_EXP_7	797	749.2995262145996	319.41959381103516	0.10462071	668.64
SA38_EXP_7	798	751.5028953552246	367.07868576049805	0.24361081	669.48
SA38_EXP_7	799	675.0027656555176	353.7997341156006	0.15211156	670.32
SA38_EXP_7	800	736.1785411834717	417.559289932251	0.3033719	671.16
SA38_EXP_7	801	730.4562568664551	414.5977020263672	0.99511635	672.0
SA38_EXP_7	802	703.799295425415	396.4551258087158	0.99650735	672.84
SA38_EXP_7	803	708.9885711669922	377.8693199157715	0.00687022	673.68
SA38_EXP_7	804	702.6152610778809	354.98754501342773	0.998706	674.52
SA38_EXP_7	805	721.7951774597168	260.08169174194336	0.7817238	675.36
SA38_EXP_7	806	752.1016120910645	233.43326568603516	0.065595865	676.2
SA38_EXP_7	807	728.6144733428955	271.9016647338867	0.9991849	677.04
SA38_EXP_7	808	737.9905700683594	169.6853542327881	0.99013865	677.88
SA38_EXP_7	809	706.4140319824219	82.51779556274414	0.9962953	678.72
SA38_EXP_7	810	740.2758598327637	135.1383876800537	0.37731203	679.56
SA38_EXP_7	811	739.2306327819824	239.8985195159912	0.82030594	680.4
SA38_EXP_7	812	742.7635192871094	295.3986167907715	0.19999324	681.24
SA38_EXP_7	813	744.1782474517822	335.562744140625	0.01973675	682.08
SA38_EXP_7	814	740.3209686279297	323.19416999816895	0.1455973	682.92
SA38_EXP_7	815	688.9262199401855	201.65863037109375	0.99949014	683.76
SA38_EXP_7	816	711.5935802459717	266.42847061157227	0.978053	684.6
SA38_EXP_7	817	701.8368721008301	323.1207847595215	0.96492165	685.44
SA38_EXP_7	818	670.5226421356201	351.9934272766113	0.012686087	686.28
SA38_EXP_7	819	666.7264938354492	173.1201696395874	0.9499972	687.12
SA38_EXP_7	820	661.1160278320312	88.25654983520508	0.7182715	687.96
SA38_EXP_7	821	661.3976955413818	185.6399917602539	0.9963805	688.8
SA38_EXP_7	822	690.4782295227051	243.5046100616455	0.9851248	689.64
SA38_EXP_7	823	756.6533088684082	259.1366386413574	0.11500365	690.48
SA38_EXP_7	824	749.608325958252	169.4538402557373	0.9329492	691.32
SA38_EXP_7	825	726.1210441589355	75.67691087722778	0.11820768	692.16
SA38_EXP_7	826	671.0578441619873	346.7629623413086	0.008195867	693.0
SA38_EXP_7	827	673.1614112854004	189.53968048095703	0.58883667	693.84
SA38_EXP_7	828	646.0713386535645	159.13976669311523	0.937955	694.68
SA38_EXP_7	829	639.2308235168457	134.4841718673706	0.99738604	695.52
SA38_EXP_7	830	642.7529335021973	260.4635238647461	0.99814546	696.36
SA38_EXP_7	831	644.2061901092529	298.50494384765625	0.9986896	697.2
SA38_EXP_7	832	652.3061752319336	178.41047286987305	0.61415875	698.04
SA38_EXP_7	833	638.616943359375	170.00733375549316	0.99763036	698.88
SA38_EXP_7	834	643.950366973877	259.0609931945801	0.9973367	699.72
SA38_EXP_7	835	659.2711448669434	318.54589462280273	0.9967771	700.56
SA38_EXP_7	836	739.5125865936279	287.2115707397461	0.04136115	701.4
SA38_EXP_7	837	761.3722324371338	278.65882873535156	0.056377955	702.24
SA38_EXP_7	838	757.8003883361816	305.5392265319824	0.43778804	703.08
SA38_EXP_7	839	721.8191146850586	128.92361640930176	0.9970933	703.92
SA38_EXP_7	840	711.5391731262207	100.23287773132324	0.9180798	704.76
SA38_EXP_7	841	748.2833862304688	202.30952739715576	0.79411715	705.6
SA38_EXP_7	842	729.8935890197754	281.43628120422363	0.009003531	706.44
SA38_EXP_7	843	670.672607421875	347.8780174255371	0.003106224	707.28
SA38_EXP_7	844	669.538688659668	177.96469688415527	0.021379985	708.12
SA38_EXP_7	845	646.3144779205322	138.15542221069336	0.86597484	708.96
SA38_EXP_7	846	660.4483604431152	168.47731590270996	0.996813	709.8
SA38_EXP_7	847	231.9535732269287	318.8057041168213	0.0008078223	710.64
SA38_EXP_7	848	750.7858753204346	213.44268321990967	0.65303105	711.48
SA38_EXP_7	849	720.2810287475586	104.75264310836792	0.9947389	712.32
SA38_EXP_7	850	717.7765369415283	81.49726867675781	0.9821004	713.16
SA38_EXP_7	851	747.340202331543	211.12661361694336	0.9829722	714.0
SA38_EXP_7	852	740.9744262695312	276.27410888671875	0.90696	714.84
SA38_EXP_7	853	715.5918121337891	329.9931335449219	0.99650204	715.68
SA38_EXP_7	854	709.2142105102539	379.7390556335449	0.9964671	716.52
SA38_EXP_7	855	693.9361095428467	264.6218776702881	0.99719363	717.36
SA38_EXP_7	856	722.589635848999	277.23644256591797	0.17870551	718.2
SA38_EXP_7	857	696.3639259338379	327.73990631103516	0.9965513	719.04
SA38_EXP_7	858	747.8574752807617	259.36323165893555	0.31235468	719.88
SA38_EXP_7	859	749.6931552886963	146.065034866333	0.80669856	720.72
SA38_EXP_7	860	716.9411659240723	54.23608660697937	0.5056389	721.56
SA38_EXP_7	861	669.3940162658691	347.17689514160156	0.002467802	722.4
SA38_EXP_7	862	678.0692100524902	176.85213088989258	0.041954644	723.24
SA38_EXP_7	863	643.9305305480957	145.2286148071289	0.9730285	724.08
SA38_EXP_7	864	639.1794204711914	149.05288696289062	0.9978028	724.92
SA38_EXP_7	865	634.3324661254883	279.0392303466797	0.9991364	725.76
SA38_EXP_7	866	641.532039642334	209.98319149017334	0.99084985	726.6
SA38_EXP_7	867	652.2340774536133	202.1590805053711	0.9898957	727.44
SA38_EXP_7	868	648.9297866821289	284.8999500274658	0.998175	728.28
SA38_EXP_7	869	684.3898773193359	312.9283046722412	0.99641526	729.12
SA38_EXP_7	870	755.185604095459	243.30556869506836	0.5703239	729.96
SA38_EXP_7	871	722.325611114502	122.69731521606445	0.9799249	730.8
SA38_EXP_7	872	718.7865734100342	64.76309537887573	0.007637828	731.64
SA38_EXP_7	873	670.7880020141602	347.24327087402344	0.11253665	732.48
SA38_EXP_7	874	668.8413619995117	175.92761993408203	0.44490346	733.32
SA38_EXP_7	875	647.3109245300293	131.23080253601074	0.7025075	734.16
SA38_EXP_7	876	668.8076972961426	154.27392482757568	0.9839897	735.0
SA38_EXP_7	877	668.5458183288574	351.0509490966797	0.0029555243	735.84
SA38_EXP_7	878	759.4191551208496	227.91123390197754	0.12742612	736.68
SA38_EXP_7	879	748.9452362060547	278.9871597290039	0.8715762	737.52
SA38_EXP_7	880	746.0752487182617	246.9485378265381	0.97857124	738.36
SA38_EXP_7	881	708.7626457214355	92.5439715385437	0.9978751	739.2
SA38_EXP_7	882	730.6113243103027	131.76522731781006	0.7466231	740.04
SA38_EXP_7	883	751.2131690979004	265.7659149169922	0.8028769	740.88
SA38_EXP_7	884	738.8143539428711	340.9628677368164	0.07927016	741.72
SA38_EXP_7	885	447.68662452697754	69.01589155197144	0.0010915627	742.56
SA38_EXP_7	886	660.9987258911133	192.82376289367676	0.82352024	743.4
SA38_EXP_7	887	645.4267501831055	137.4657154083252	0.5977539	744.24
SA38_EXP_7	888	656.9289207458496	167.61786460876465	0.99797183	745.08
SA38_EXP_7	889	686.2480163574219	235.56241035461426	0.98885554	745.92
SA38_EXP_7	890	756.8297386169434	255.70558547973633	0.017643379	746.76
SA38_EXP_7	891	756.0444831848145	280.3234004974365	0.031504225	747.6
SA38_EXP_7	892	747.2880363464355	257.37719535827637	0.96529627	748.44
SA38_EXP_7	893	700.5273818969727	72.16495513916016	0.9972089	749.28
SA38_EXP_7	894	723.2208251953125	110.26057720184326	0.1317213	750.12
SA38_EXP_7	895	668.0209636688232	349.207763671875	0.0014785301	750.96
SA38_EXP_7	896	670.2219009399414	351.3205146789551	0.0073439428	751.8
SA38_EXP_7	897	636.0177516937256	114.94791269302368	0.8001863	752.64
SA38_EXP_7	898	642.5230026245117	225.07458686828613	0.9985557	753.48
SA38_EXP_7	899	650.6039619445801	280.84519386291504	0.99894136	754.32
SA38_EXP_7	900	654.2463302612305	216.36154174804688	0.98377085	755.16
SA38_EXP_7	901	667.9854393005371	198.44796180725098	0.23603739	756.0
SA38_EXP_7	902	686.0793113708496	228.3358383178711	0.1726592	756.84
SA38_EXP_7	903	674.3706226348877	81.86893701553345	0.06176244	757.68
SA38_EXP_7	904	673.4513282775879	182.40623474121094	0.9867458	758.52
SA38_EXP_7	905	148.2560396194458	71.85694456100464	0.011025435	759.36
SA38_EXP_7	906	670.3725814819336	351.3197135925293	0.008077305	760.2
SA38_EXP_7	907	755.9759140014648	284.2100143432617	0.042386662	761.04
SA38_EXP_7	908	716.2858009338379	122.96819686889648	0.991452	761.88
SA38_EXP_7	909	726.308536529541	111.83967590332031	0.69079477	762.72
SA38_EXP_7	910	743.3632850646973	220.93770503997803	0.9440728	763.56
SA38_EXP_7	911	709.5281600952148	287.0866584777832	0.99898726	764.4
SA38_EXP_7	912	714.1776084899902	248.4276294708252	0.35245112	765.24
SA38_EXP_7	913	724.5728492736816	198.059720993042	0.7162322	766.08
SA38_EXP_7	914	668.6555862426758	347.1427917480469	0.0019177173	766.92
SA38_EXP_7	915	672.1762657165527	174.3076515197754	0.4460219	767.76
SA38_EXP_7	916	651.2317657470703	123.89634132385254	0.8169973	768.6
SA38_EXP_7	917	666.9177055358887	198.6229133605957	0.99634665	769.44
SA38_EXP_7	918	668.2512283325195	348.7579536437988	0.0028860027	770.28
SA38_EXP_7	919	761.3131999969482	252.1281909942627	0.069806166	771.12
SA38_EXP_7	920	757.5142860412598	308.23516845703125	0.1339043	771.96
SA38_EXP_7	921	739.5581245422363	330.1348686218262	0.99503064	772.8
SA38_EXP_7	922	737.6194000244141	175.3227138519287	0.9948731	773.64
SA38_EXP_7	923	716.0912036895752	78.17831039428711	0.9964797	774.48
SA38_EXP_7	924	720.7418441772461	100.46872615814209	0.95840377	775.32
SA38_EXP_7	925	734.1774463653564	226.7223072052002	0.91654617	776.16
SA38_EXP_7	926	720.7130432128906	299.00779724121094	0.99632025	777.0
SA38_EXP_7	927	669.3771362304688	353.12816619873047	0.005303066	777.84
SA38_EXP_7	928	673.6423492431641	199.4205093383789	0.8718357	778.68
SA38_EXP_7	929	646.7674255371094	120.46065330505371	0.87499875	779.52
SA38_EXP_7	930	669.6660041809082	351.44474029541016	0.039722793	780.36
SA38_EXP_7	931	750.1094818115234	255.23760795593262	0.8451748	781.2
SA38_EXP_7	932	754.1182518005371	304.7970771789551	0.030031158	782.04
SA38_EXP_7	933	727.0651340484619	133.8383960723877	0.9885274	782.88
SA38_EXP_7	934	706.5573692321777	77.72517442703247	0.9978277	783.72
SA38_EXP_7	935	738.107967376709	212.68057823181152	0.90725404	784.56
SA38_EXP_7	936	734.2910766601562	273.8071060180664	0.95438087	785.4
SA38_EXP_7	937	722.748851776123	274.37973976135254	0.009870233	786.24
SA38_EXP_7	938	664.4371032714844	200.73248863220215	0.9832028	787.08
SA38_EXP_7	939	637.812328338623	124.29044723510742	0.9862401	787.92
SA38_EXP_7	940	637.9904747009277	196.20763778686523	0.996997	788.76
SA38_EXP_7	941	641.3130760192871	285.6672477722168	0.9985833	789.6
SA38_EXP_7	942	660.5762481689453	264.6138381958008	0.9759799	790.44
SA38_EXP_7	943	639.854621887207	150.1815891265869	0.9255363	791.28
SA38_EXP_7	944	638.4560585021973	256.30534172058105	0.99867415	792.12
SA38_EXP_7	945	656.2137603759766	235.46008586883545	0.983595	792.96
SA38_EXP_7	946	636.2575531005859	137.22281455993652	0.99188566	793.8
SA38_EXP_7	947	644.6256637573242	268.8965606689453	0.9985158	794.64
SA38_EXP_7	948	655.6024551391602	291.34071350097656	0.97326463	795.48
SA38_EXP_7	949	632.4979305267334	137.04020977020264	0.0122531345	796.32
SA38_EXP_7	950	637.6222133636475	239.77166175842285	0.9974814	797.16
SA38_EXP_7	951	653.5769462585449	189.52397346496582	0.91433555	798.0
SA38_EXP_7	952	664.9810791015625	151.45927906036377	0.9921996	798.84
SA38_EXP_7	953	702.2704124450684	222.49591827392578	0.26350525	799.68
SA38_EXP_7	954	758.0728530883789	247.11610794067383	0.687635	800.52
SA38_EXP_7	955	754.832935333252	273.6534118652344	0.5990422	801.36
SA38_EXP_7	956	722.2280979156494	300.07673263549805	0.9989458	802.2
SA38_EXP_7	957	718.6041355133057	176.7625379562378	0.5415756	803.04
SA38_EXP_7	958	708.3558082580566	214.09984588623047	0.9972652	803.88
SA38_EXP_7	959	710.4611396789551	301.7665672302246	0.99772555	804.72
SA38_EXP_7	960	722.0348834991455	267.81389236450195	0.10594515	805.56
SA38_EXP_7	961	693.2697772979736	201.99654579162598	0.9994469	806.4
SA38_EXP_7	962	707.1029663085938	267.81349182128906	0.9984475	807.24
SA38_EXP_7	963	753.5701751708984	148.8650608062744	0.00422114	808.08
SA38_EXP_7	964	706.128740310669	138.43897819519043	0.9974292	808.92
SA38_EXP_7	965	745.5953598022461	281.6686534881592	0.15541896	809.76
SA38_EXP_7	966	739.5114898681641	342.27375984191895	0.018428182	810.6
SA38_EXP_7	967	670.4820156097412	349.9214172363281	0.0072942344	811.44
SA38_EXP_7	968	675.5928993225098	210.9903860092163	0.052081518	812.28
SA38_EXP_7	969	647.7307319641113	154.5569372177124	0.97768366	813.12
SA38_EXP_7	970	653.6568641662598	145.46293258666992	0.9681594	813.96
SA38_EXP_7	971	686.2751960754395	240.1731777191162	0.9814563	814.8
SA38_EXP_7	972	675.3658294677734	351.08656883239746	0.009379072	815.64
SA38_EXP_7	973	762.2233390808105	274.4887161254883	0.010016932	816.48
SA38_EXP_7	974	743.8418865203857	316.9805717468262	0.9785	817.32
SA38_EXP_7	975	733.9388847351074	153.80494594573975	0.99172956	818.16
SA38_EXP_7	976	180.46756982803345	90.26013851165771	0.0010114089	819.0
SA38_EXP_7	977	669.4276809692383	350.0693893432617	0.0057698344	819.84
SA38_EXP_7	978	656.2894821166992	151.63723468780518	0.16341043	820.68
SA38_EXP_7	979	638.5921478271484	168.1028938293457	0.9966344	821.52
SA38_EXP_7	980	642.2146797180176	261.8928050994873	0.9984084	822.36
SA38_EXP_7	981	656.834888458252	262.0652675628662	0.93026596	823.2
SA38_EXP_7	982	634.0911865234375	133.85009765625	0.9937589	824.04
SA38_EXP_7	983	660.5486869812012	214.51955795288086	0.9939428	824.88
SA38_EXP_7	984	649.1188049316406	280.0257110595703	0.98150116	825.72
SA38_EXP_7	985	659.7352504730225	186.0724925994873	0.027646823	826.56
SA38_EXP_7	986	640.841007232666	168.8968849182129	0.99589515	827.4
SA38_EXP_7	987	631.0150623321533	237.0307731628418	0.9893504	828.24
SA38_EXP_7	988	633.2970142364502	132.99071788787842	0.98732376	829.08
SA38_EXP_7	989	643.4297561645508	220.59505462646484	0.99860364	829.92
SA38_EXP_7	990	641.2942886352539	272.38131523132324	0.9492367	830.76
SA38_EXP_7	991	634.382438659668	127.74950981140137	0.5113154	831.6
SA38_EXP_7	992	667.8775787353516	191.30590438842773	0.9981548	832.44
SA38_EXP_7	993	707.2952270507812	272.9773235321045	0.9409547	833.28
SA38_EXP_7	994	746.1344718933105	306.1337471008301	0.7989969	834.12
SA38_EXP_7	995	754.9702644348145	308.60979080200195	0.0010746272	834.96
SA38_EXP_7	996	738.8644695281982	269.22191619873047	0.9024895	835.8
SA38_EXP_7	997	711.3849639892578	106.3642144203186	0.969442	836.64
SA38_EXP_7	998	675.501298904419	350.32527923583984	0.01490798	837.48
SA38_EXP_7	999	665.1396751403809	175.6959056854248	0.54200053	838.32
SA38_EXP_7	1000	638.87939453125	128.39073657989502	0.49028322	839.16
SA38_EXP_7	1001	668.2979583740234	165.7093334197998	0.8892481	840.0
SA38_EXP_7	1002	721.8815803527832	256.0129737854004	0.2737251	840.84
SA38_EXP_7	1003	741.1444664001465	305.99690437316895	0.8196469	841.68
SA38_EXP_7	1004	748.6217498779297	355.3883171081543	0.0056836107	842.52
SA38_EXP_7	1005	739.5846843719482	360.7617473602295	0.030121101	843.36
SA38_EXP_7	1006	742.2826766967773	223.0894947052002	0.8571193	844.2
SA38_EXP_7	1007	705.854320526123	158.18839073181152	0.99646795	845.04
SA38_EXP_7	1008	740.8707618713379	265.08190155029297	0.34467426	845.88
SA38_EXP_7	1009	708.0629825592041	325.2074432373047	0.9816335	846.72
SA38_EXP_7	1010	725.0069618225098	156.37194156646729	0.9861243	847.56
SA38_EXP_7	1011	722.5297927856445	176.0646915435791	0.99020255	848.4
SA38_EXP_7	1012	736.9304656982422	284.9253845214844	0.8482175	849.24
SA38_EXP_7	1013	748.9407062530518	185.94317436218262	0.12147932	850.08
SA38_EXP_7	1014	706.6055297851562	173.74268531799316	0.9995036	850.92
SA38_EXP_7	1015	736.5415573120117	289.07066345214844	0.9000863	851.76
SA38_EXP_7	1016	731.6808223724365	275.71603775024414	0.9648314	852.6
SA38_EXP_7	1017	717.921257019043	109.17343139648438	0.9843997	853.44
SA38_EXP_7	1018	746.1503982543945	189.25397872924805	0.8853603	854.28
SA38_EXP_7	1019	668.2598114013672	349.2535400390625	0.0041740467	855.12
SA38_EXP_7	1020	672.9783058166504	168.83511543273926	0.07233382	855.96
SA38_EXP_7	1021	646.1582183837891	152.9469394683838	0.9848867	856.8
SA38_EXP_7	1022	664.2375946044922	194.27410125732422	0.9950059	857.64
SA38_EXP_7	1023	677.8721809387207	353.7993621826172	0.0010903873	858.48
SA38_EXP_7	1024	759.4923973083496	248.06842803955078	0.01186901	859.32
SA38_EXP_7	1025	751.1503219604492	296.99950218200684	0.9718623	860.16
SA38_EXP_7	1026	749.8748779296875	228.00856590270996	0.48848656	861.0
SA38_EXP_7	1027	716.7939186096191	87.79710531234741	0.9819581	861.84
SA38_EXP_7	1028	727.2246360778809	95.1573657989502	0.9772264	862.68
SA38_EXP_7	1029	741.7603015899658	222.67444610595703	0.9108694	863.52
SA38_EXP_7	1030	730.9534072875977	243.48976135253906	0.9904516	864.36
SA38_EXP_7	1031	712.381649017334	88.93375396728516	0.99520856	865.2
SA38_EXP_7	1032	735.4092597961426	149.00911331176758	0.8825945	866.04
SA38_EXP_7	1033	737.9212856292725	263.336763381958	0.6845251	866.88
SA38_EXP_7	1034	726.7099380493164	264.18405532836914	0.9933258	867.72
SA38_EXP_7	1035	749.52392578125	158.51763725280762	0.5239401	868.56
SA38_EXP_7	1036	710.2870464324951	59.44819450378418	0.85531586	869.4
SA38_EXP_7	1037	227.9505729675293	322.81588554382324	0.0008383663	870.24
SA38_EXP_7	1038	668.3223724365234	352.88909912109375	0.002543279	871.08
SA38_EXP_7	1039	675.1591205596924	350.8285617828369	0.0083537875	871.92
SA38_EXP_7	1040	646.4017391204834	126.75709247589111	0.13971017	872.76
SA38_EXP_7	1041	687.9081726074219	198.45831871032715	0.99384344	873.6
SA38_EXP_7	1042	724.4626998901367	270.7480716705322	0.21705563	874.44
SA38_EXP_7	1043	739.0543937683105	343.0257511138916	0.98402196	875.28
SA38_EXP_7	1044	733.8868618011475	375.5288887023926	0.9953187	876.12
SA38_EXP_7	1045	750.4146099090576	346.67341232299805	0.501929	876.96
SA38_EXP_7	1046	755.6369304656982	364.7965908050537	0.26247194	877.8
SA38_EXP_7	1047	752.0912170410156	373.5716915130615	0.4368011	878.64
SA38_EXP_7	1048	731.942081451416	199.57022666931152	0.9803091	879.48
SA38_EXP_7	1049	731.350040435791	135.32222270965576	0.00747286	880.32
SA38_EXP_7	1050	667.8033828735352	341.057825088501	0.0021915138	881.16
SA38_EXP_7	1051	666.881513595581	170.3690528869629	0.09903143	882.0
SA38_EXP_7	1052	635.0601673126221	147.54395484924316	0.9902256	882.84
SA38_EXP_7	1053	667.1547889709473	204.8051118850708	0.9950269	883.68
SA38_EXP_7	1054	725.9821891784668	296.2228202819824	0.08173911	884.52
SA38_EXP_7	1055	760.6253147125244	325.78256607055664	0.6602204	885.36
SA38_EXP_7	1056	739.9049758911133	173.1386661529541	0.90807235	886.2
SA38_EXP_7	1057	712.544059753418	67.79719591140747	0.97765607	887.04
SA38_EXP_7	1058	732.6045036315918	137.74312019348145	0.93391913	887.88
SA38_EXP_7	1059	739.9970531463623	246.7924976348877	0.57311285	888.72
SA38_EXP_7	1060	715.5328750610352	299.15642738342285	0.9976191	889.56
SA38_EXP_7	1061	727.1663665771484	171.09174728393555	0.995074	890.4
SA38_EXP_7	1062	712.9426956176758	171.48914337158203	0.99936646	891.24
SA38_EXP_7	1063	717.9292678833008	266.8840026855469	0.99821115	892.08
SA38_EXP_7	1064	742.1782970428467	173.37740421295166	0.90260726	892.92
SA38_EXP_7	1065	715.730094909668	77.3523759841919	0.97146183	893.76
SA38_EXP_7	1066	739.7426128387451	213.45806121826172	0.9761296	894.6
SA38_EXP_7	1067	720.2079772949219	288.7818431854248	0.99729425	895.44
SA38_EXP_7	1068	721.2873458862305	151.02035522460938	0.9922741	896.28
SA38_EXP_7	1069	756.7997932434082	208.2792091369629	0.6497275	897.12
SA38_EXP_7	1070	744.5613861083984	333.23781967163086	0.13362962	897.96
SA38_EXP_7	1071	728.4876823425293	294.82372283935547	0.9879326	898.8
SA38_EXP_7	1072	743.875789642334	196.37784004211426	0.89723825	899.64
SA38_EXP_7	1073	701.6974449157715	137.6006841659546	0.91263086	900.48
SA38_EXP_7	1074	758.9662551879883	246.1757469177246	0.9752687	901.32
SA38_EXP_7	1075	736.4438056945801	301.19433403015137	0.95710206	902.16
SA38_EXP_7	1076	751.0106086730957	202.0286464691162	0.3820372	903.0
SA38_EXP_7	1077	709.1400146484375	169.22764778137207	0.99935895	903.84
SA38_EXP_7	1078	750.932502746582	269.0342617034912	0.9518576	904.68
SA38_EXP_7	1079	724.4648933410645	325.3256034851074	0.9953177	905.52
SA38_EXP_7	1080	747.2633361816406	205.84065914154053	0.79167736	906.36
SA38_EXP_7	1081	721.8283176422119	82.51986980438232	0.99623626	907.2
SA38_EXP_7	1082	675.7564544677734	352.2631072998047	0.005388374	908.04
SA38_EXP_7	1083	670.4061508178711	352.75059700012207	0.007113766	908.88
SA38_EXP_7	1084	658.1021785736084	190.5491065979004	0.9799564	909.72
SA38_EXP_7	1085	652.7646064758301	230.59776306152344	0.989717	910.56
SA38_EXP_7	1086	642.1127796173096	295.21642684936523	0.9759787	911.4
SA38_EXP_7	1087	641.5281295776367	182.32641220092773	0.22231361	912.24
SA38_EXP_7	1088	638.6663436889648	214.92181777954102	0.9991804	913.08
SA38_EXP_7	1089	652.1390914916992	194.75764274597168	0.95991325	913.92
SA38_EXP_7	1090	669.9782371520996	185.8761692047119	0.18987434	914.76
SA38_EXP_7	1091	677.9672622680664	263.7941551208496	0.32823423	915.6
SA38_EXP_7	1092	675.9175777435303	283.56639862060547	0.31535825	916.44
SA38_EXP_7	1093	634.439754486084	156.0274314880371	0.9429342	917.28
SA38_EXP_7	1094	668.7695503234863	193.0221462249756	0.9962548	918.12
SA38_EXP_7	1095	719.5596694946289	263.1013298034668	0.3604357	918.96
SA38_EXP_7	1096	736.2898349761963	323.9645576477051	0.04516025	919.8
SA38_EXP_7	1097	760.880184173584	256.01091384887695	0.7530378	920.64
SA38_EXP_7	1098	736.3259315490723	157.08483695983887	0.9067525	921.48
SA38_EXP_7	1099	714.247989654541	65.85615634918213	0.82001716	922.32
SA38_EXP_7	1100	672.0998287200928	352.11015701293945	0.048823755	923.16
SA38_EXP_7	1101	675.2707481384277	172.76996612548828	0.29949537	924.0
SA38_EXP_7	1102	649.4929313659668	113.72915983200073	0.029758116	924.84
SA38_EXP_7	1103	679.3208122253418	183.9177417755127	0.82769406	925.68
SA38_EXP_7	1104	740.7371520996094	267.1727657318115	0.009409043	926.52
SA38_EXP_7	1105	760.9260082244873	314.1951370239258	0.045891386	927.36
SA38_EXP_7	1106	746.5696334838867	342.2738456726074	0.9698982	928.2
SA38_EXP_7	1107	743.1636810302734	225.92556953430176	0.95670885	929.04
SA38_EXP_7	1108	713.8786315917969	123.14967155456543	0.98793215	929.88
SA38_EXP_7	1109	710.0420951843262	77.8753137588501	0.95199883	930.72
SA38_EXP_7	1110	714.8248672485352	145.92763423919678	0.52075154	931.56
SA38_EXP_7	1111	699.409008026123	265.82722663879395	0.9990939	932.4
SA38_EXP_7	1112	744.4468975067139	160.85608005523682	0.3973857	933.24
SA38_EXP_7	1113	709.9214553833008	56.31955146789551	0.9919973	934.08
SA38_EXP_7	1114	145.60166597366333	70.22302150726318	0.042412892	934.92
SA38_EXP_7	1115	679.7541618347168	195.20819664001465	0.0107768085	935.76
SA38_EXP_7	1116	647.1145629882812	157.53504753112793	0.7313981	936.6
SA38_EXP_7	1117	672.3808288574219	142.95166969299316	0.6044291	937.44
SA38_EXP_7	1118	720.4954147338867	248.3199691772461	0.60190403	938.28
SA38_EXP_7	1119	744.8522567749023	323.0123233795166	0.8040475	939.12
SA38_EXP_7	1120	669.9717044830322	341.3330268859863	0.0065144	939.96
SA38_EXP_7	1121	748.268461227417	402.4650478363037	0.008744703	940.8
SA38_EXP_7	1122	670.5301284790039	350.77096939086914	0.036548566	941.64
SA38_EXP_7	1123	671.4544296264648	354.99512672424316	0.014717133	942.48
SA38_EXP_7	1124	661.304235458374	361.50135040283203	0.058742143	943.32
SA38_EXP_7	1125	657.0566177368164	382.1620559692383	0.5577292	944.16
SA38_EXP_7	1126	680.384635925293	338.97560119628906	0.9972898	945.0
SA38_EXP_7	1127	733.7922096252441	199.7435760498047	0.389352	945.84
SA38_EXP_7	1128	749.252986907959	147.7547264099121	0.0033918172	946.68
SA38_EXP_7	1129	722.137975692749	131.51448726654053	0.99496824	947.52
SA38_EXP_7	1130	749.6912956237793	274.5191287994385	0.9286846	948.36
SA38_EXP_7	1131	285.45005321502686	75.7079815864563	0.0012205685	949.2
SA38_EXP_7	1132	197.98465967178345	98.8571548461914	0.000950035	950.04
SA38_EXP_7	1133	662.0294570922852	236.0482406616211	0.99365366	950.88
SA38_EXP_7	1134	622.9135513305664	267.87220001220703	0.030857554	951.72
SA38_EXP_7	1135	708.6970329284668	304.2563724517822	0.9900932	952.56
SA38_EXP_7	1136	761.409330368042	307.5325012207031	0.7894773	953.4
SA38_EXP_7	1137	670.3466415405273	352.1187973022461	0.035770316	954.24
SA38_EXP_7	1138	712.6630783081055	128.15468788146973	0.99805427	955.08
SA38_EXP_7	1139	758.3511352539062	255.2530860900879	0.22130555	955.92
SA38_EXP_7	1140	669.1113471984863	348.2483196258545	0.0026279367	956.76
SA38_EXP_7	1141	665.9852504730225	192.8680944442749	0.9554768	957.6
SA38_EXP_7	1142	641.6648387908936	118.6248779296875	0.013514267	958.44
SA38_EXP_7	1143	671.9225883483887	179.94204998016357	0.9922178	959.28
SA38_EXP_7	1144	716.4967060089111	256.65721893310547	0.31596577	960.12
SA38_EXP_7	1145	754.8301696777344	293.7008285522461	0.013536593	960.96
SA38_EXP_7	1146	754.8266410827637	315.4516410827637	0.49879166	961.8
SA38_EXP_7	1147	736.2128257751465	162.42087364196777	0.99461454	962.64
SA38_EXP_7	1148	707.6727390289307	64.04568672180176	0.9886459	963.48
SA38_EXP_7	1149	728.1782627105713	133.6098575592041	0.62184864	964.32
SA38_EXP_7	1150	736.255931854248	263.4477424621582	0.9383412	965.16
SA38_EXP_7	1151	730.4567337036133	291.0175037384033	0.6239769	966.0
SA38_EXP_7	1152	689.1678333282471	188.81558418273926	0.14716452	966.84
SA38_EXP_7	1153	644.3532466888428	153.4211540222168	0.991601	967.68
SA38_EXP_7	1154	652.4567604064941	187.80012130737305	0.99839765	968.52
SA38_EXP_7	1155	661.6609573364258	263.8669967651367	0.9974064	969.36
SA38_EXP_7	1156	683.3292007446289	319.2586898803711	0.9899603	970.2
SA38_EXP_7	1157	760.1445198059082	306.3677501678467	0.03511827	971.04
SA38_EXP_7	1158	755.8984756469727	296.43550872802734	0.030741943	971.88
SA38_EXP_7	1159	718.4541702270508	103.06544065475464	0.99560416	972.72
SA38_EXP_7	1160	731.5735816955566	69.96656656265259	0.92762476	973.56
SA38_EXP_7	1161	741.4746284484863	217.66573905944824	0.95602804	974.4
SA38_EXP_7	1162	720.5401420593262	260.7340335845947	0.997334	975.24
SA38_EXP_7	1163	713.7675285339355	82.28204727172852	0.99806875	976.08
SA38_EXP_7	1164	726.0786533355713	94.31937217712402	0.90083015	976.92
SA38_EXP_7	1165	721.5150833129883	232.5175952911377	0.99752027	977.76
SA38_EXP_7	1166	725.112247467041	233.46333503723145	0.9972519	978.6
SA38_EXP_7	1167	710.0932121276855	66.18274211883545	0.99292046	979.44
SA38_EXP_7	1168	743.2909965515137	130.3035593032837	0.003513259	980.28
SA38_EXP_7	1169	671.5658187866211	351.9573211669922	0.05992253	981.12
SA38_EXP_7	1170	727.2634506225586	229.03615951538086	0.28746983	981.96
SA38_EXP_7	1171	680.7372093200684	295.75687408447266	0.82719624	982.8
SA38_EXP_7	1172	672.2103118896484	342.227840423584	0.65421695	983.64
SA38_EXP_7	1173	688.2869720458984	333.09459686279297	0.9966755	984.48
SA38_EXP_7	1174	758.4636688232422	243.4867000579834	0.26449564	985.32
SA38_EXP_7	1175	724.016284942627	88.07091951370239	0.9946239	986.16
SA38_EXP_7	1176	708.5511207580566	74.33563470840454	0.015875876	987.0
SA38_EXP_7	1177	670.2010631561279	345.1530933380127	0.0055300877	987.84
SA38_EXP_7	1178	670.6533908843994	62.47986316680908	0.0030488046	988.68
SA38_EXP_7	1179	639.7499084472656	128.8498878479004	0.43774605	989.52
SA38_EXP_7	1180	657.3263168334961	210.87972164154053	0.9917727	990.36
SA38_EXP_7	1181	653.891658782959	265.2527046203613	0.9113455	991.2
SA38_EXP_7	1182	630.4908752441406	139.3443489074707	0.48224732	992.04
SA38_EXP_7	1183	637.5974655151367	212.74160385131836	0.9976877	992.88
SA38_EXP_7	1184	656.535005569458	203.81536960601807	0.9433546	993.72
SA38_EXP_7	1185	657.6523303985596	142.4033260345459	0.9961882	994.56
SA38_EXP_7	1186	680.3648948669434	259.1883373260498	0.99317086	995.4
SA38_EXP_7	1187	197.91338443756104	97.16081142425537	0.0009399224	996.24
SA38_EXP_7	1188	754.3681621551514	281.7030143737793	0.24773434	997.08
SA38_EXP_7	1189	746.7392921447754	289.0199661254883	0.986587	997.92
SA38_EXP_7	1190	725.4444599151611	281.24067306518555	0.98986316	998.76
SA38_EXP_7	1191	719.0980911254883	83.91364574432373	0.99102837	999.6
SA38_EXP_7	1192	730.3677082061768	90.87044477462769	0.7586921	1000.44
SA38_EXP_7	1193	742.8220272064209	234.21472549438477	0.9218534	1001.28
SA38_EXP_7	1194	753.5921096801758	160.2170705795288	0.009015767	1002.12
SA38_EXP_7	1195	706.502628326416	57.41674304008484	0.98427397	1002.96
SA38_EXP_7	1196	723.3796119689941	141.33028507232666	0.24224995	1003.8
SA38_EXP_7	1197	669.7171688079834	354.01219367980957	0.01985057	1004.64
SA38_EXP_7	1198	710.1813793182373	198.22677612304688	0.99583024	1005.48
SA38_EXP_7	1199	732.6674938201904	135.65261363983154	0.99073654	1006.32
SA38_EXP_7	1200	724.0245342254639	196.12738609313965	0.99935335	1007.16
SA38_EXP_7	1201	742.9300308227539	274.8743534088135	0.858296	1008.0
SA38_EXP_7	1202	728.768253326416	239.55100536346436	0.99856657	1008.84
SA38_EXP_7	1203	709.2910766601562	58.272446393966675	0.9944701	1009.68
SA38_EXP_7	1204	729.0830612182617	69.28274631500244	0.90650064	1010.52
SA38_EXP_7	1205	735.7712268829346	228.34914207458496	0.98189354	1011.36
SA38_EXP_7	1206	724.7531890869141	216.9054079055786	0.9963313	1012.2
SA38_EXP_7	1207	717.6105499267578	62.038278579711914	0.9793195	1013.04
SA38_EXP_7	1208	727.1392822265625	72.74408340454102	0.9715172	1013.88
SA38_EXP_7	1209	736.8246078491211	233.07118892669678	0.96429205	1014.72
SA38_EXP_7	1210	723.5751152038574	256.7347812652588	0.95105255	1015.56
SA38_EXP_7	1211	717.453670501709	206.24676704406738	0.996808	1016.4
SA38_EXP_7	1212	750.6161212921143	191.49069786071777	0.50738806	1017.24
SA38_EXP_7	1213	717.5608158111572	247.82329559326172	0.99904484	1018.08
SA38_EXP_7	1214	743.785285949707	302.8956985473633	0.4294259	1018.92
SA38_EXP_7	1215	714.3094539642334	257.0632553100586	0.984023	1019.76
SA38_EXP_7	1216	721.0381507873535	208.11110973358154	0.9982705	1020.6
SA38_EXP_7	1217	720.2587127685547	279.9957275390625	0.93175167	1021.44
SA38_EXP_7	1218	670.5442428588867	350.74974060058594	0.0061449525	1022.28
SA38_EXP_7	1219	667.9674625396729	67.01766014099121	0.015720218	1023.12
SA38_EXP_7	1220	640.8822536468506	124.38029766082764	0.9063641	1023.96
SA38_EXP_7	1221	666.5745735168457	205.40047645568848	0.99796	1024.8
SA38_EXP_7	1222	723.4323501586914	294.6452808380127	0.007943584	1025.64
SA38_EXP_7	1223	670.0216293334961	348.1505584716797	0.025768086	1026.48
SA38_EXP_7	1224	758.4839820861816	165.58695316314697	0.7851544	1027.32
SA38_EXP_7	1225	709.7700119018555	60.23759365081787	0.31210712	1028.16
SA38_EXP_7	1226	713.9755725860596	90.02280235290527	0.18303466	1029.0
SA38_EXP_7	1227	670.6706523895264	348.57699394226074	0.03854173	1029.84
SA38_EXP_7	1228	676.276159286499	174.83299255371094	0.9290606	1030.68
SA38_EXP_7	1229	643.7905311584473	124.24904823303223	0.96167827	1031.52
SA38_EXP_7	1230	667.8279876708984	186.2728786468506	0.99532926	1032.36
SA38_EXP_7	1231	716.6425704956055	280.8163261413574	0.27897522	1033.2
SA38_EXP_7	1232	755.8744430541992	314.7747802734375	0.66951936	1034.04
SA38_EXP_7	1233	761.1196994781494	208.6447048187256	0.5514447	1034.88
SA38_EXP_7	1234	724.5426177978516	121.83714866638184	0.9954236	1035.72
SA38_EXP_7	1235	724.6607780456543	61.814889907836914	0.57492495	1036.56
SA38_EXP_7	1236	732.8564643859863	145.14172554016113	0.96596587	1037.4
SA38_EXP_7	1237	719.0113067626953	219.16059494018555	0.98820055	1038.24
SA38_EXP_7	1238	722.7418899536133	117.83967018127441	0.8400748	1039.08
SA38_EXP_7	1239	741.1481857299805	182.94482231140137	0.90760165	1039.92
SA38_EXP_7	1240	143.41824054718018	74.7236680984497	0.0012498504	1040.76
SA38_EXP_7	1241	678.9365768432617	167.27880477905273	0.9091633	1041.6
SA38_EXP_7	1242	655.6856155395508	110.00823497772217	0.43856737	1042.44
SA38_EXP_7	1243	716.8236255645752	234.09632205963135	0.105310455	1043.28
SA38_EXP_7	1244	755.7094573974609	261.5067672729492	0.2042056	1044.12
SA38_EXP_7	1245	736.8155479431152	143.3654022216797	0.92077506	1044.96
SA38_EXP_7	1246	718.1697845458984	73.61326932907104	0.12694778	1045.8
SA38_EXP_7	1247	670.5758571624756	345.970401763916	0.004932384	1046.64
SA38_EXP_7	1248	678.0929088592529	152.17224597930908	0.048885774	1047.48
SA38_EXP_7	1249	645.9572792053223	125.98850727081299	0.9836437	1048.32
SA38_EXP_7	1250	650.9478569030762	246.36792182922363	0.99805766	1049.16
SA38_EXP_7	1251	660.0008964538574	252.16647148132324	0.8910278	1050.0
SA38_EXP_7	1252	639.316463470459	132.20932960510254	0.9808397	1050.84
SA38_EXP_7	1253	692.0292377471924	212.4282932281494	0.9469278	1051.68
SA38_EXP_7	1254	659.6614837646484	281.2404441833496	0.99685717	1052.52
SA38_EXP_7	1255	671.0287094116211	295.7178783416748	0.94424015	1053.36
SA38_EXP_7	1256	631.1137199401855	141.32168769836426	0.99751943	1054.2
SA38_EXP_7	1257	674.1354942321777	190.35561561584473	0.99649626	1055.04
SA38_EXP_7	1258	728.08837890625	274.6403503417969	0.007729754	1055.88
SA38_EXP_7	1259	754.1214466094971	278.21943283081055	0.014337777	1056.72
SA38_EXP_7	1260	743.3856964111328	166.7878532409668	0.9865248	1057.56
SA38_EXP_7	1261	717.6624774932861	66.32377624511719	0.6244766	1058.4
SA38_EXP_7	1262	736.9369983673096	190.17000675201416	0.84873164	1059.24
SA38_EXP_7	1263	737.5227928161621	264.21627044677734	0.8896276	1060.08
SA38_EXP_7	1264	732.9151153564453	214.95972633361816	0.29130536	1060.92
SA38_EXP_7	1265	677.6998519897461	177.8029203414917	0.08341831	1061.76
SA38_EXP_7	1266	642.5889492034912	144.70699310302734	0.057656866	1062.6
SA38_EXP_7	1267	662.9542350769043	182.12908744812012	0.99138534	1063.44
SA38_EXP_7	1268	704.931640625	297.86865234375	0.97883135	1064.28
SA38_EXP_7	1269	724.6933937072754	350.78229904174805	0.012932642	1065.12
SA38_EXP_7	1270	747.3766326904297	246.37670516967773	0.028987186	1065.96
SA38_EXP_7	1271	713.8570785522461	189.25686836242676	0.9975101	1066.8
SA38_EXP_7	1272	724.2770195007324	229.95068550109863	0.99525625	1067.64
SA38_EXP_7	1273	756.2464237213135	198.07422637939453	0.0068688793	1068.48
SA38_EXP_7	1274	703.6282539367676	66.28926515579224	0.9921801	1069.32
SA38_EXP_7	1275	738.5086059570312	158.6835765838623	0.812949	1070.16
SA38_EXP_7	1276	720.9638118743896	267.28363037109375	0.9976872	1071.0
SA38_EXP_7	1277	726.1763572692871	132.15067863464355	0.9936334	1071.84
SA38_EXP_7	1278	745.7584381103516	118.5263729095459	0.05425844	1072.68
SA38_EXP_7	1279	746.0809707641602	224.6370506286621	0.8745643	1073.52
SA38_EXP_7	1280	729.0132522583008	274.8401641845703	0.93369883	1074.36
SA38_EXP_7	1281	726.8801212310791	264.6116065979004	0.98974717	1075.2
SA38_EXP_7	1282	714.1602516174316	110.007483959198	0.98486114	1076.04
SA38_EXP_7	1283	733.0634117126465	150.50804615020752	0.15753473	1076.88
SA38_EXP_7	1284	670.4009056091309	351.0282897949219	0.0067838505	1077.72
SA38_EXP_7	1285	664.2385482788086	165.55840015411377	0.28788805	1078.56
SA38_EXP_7	1286	657.4030876159668	157.37976551055908	0.8208833	1079.4
SA38_EXP_7	1287	690.0699138641357	264.43928718566895	0.9939739	1080.24
SA38_EXP_7	1288	226.74825191497803	318.8788032531738	0.00075096847	1081.08
SA38_EXP_7	1289	753.4950256347656	358.67300033569336	0.053117424	1081.92
SA38_EXP_7	1290	756.0910224914551	294.0128231048584	0.75851893	1082.76
SA38_EXP_7	1291	723.0788230895996	103.62301826477051	0.9964748	1083.6
SA38_EXP_7	1292	706.5720081329346	67.02667951583862	0.0348993	1084.44
SA38_EXP_7	1293	668.3218002319336	341.1149597167969	0.001697264	1085.28
SA38_EXP_7	1294	676.8217086791992	166.08601570129395	0.088034496	1086.12
SA38_EXP_7	1295	650.6877899169922	146.22459411621094	0.0114032505	1086.96
SA38_EXP_7	1296	666.4020538330078	205.4294729232788	0.9941963	1087.8
SA38_EXP_7	1297	694.3818092346191	279.94397163391113	0.97766906	1088.64
SA38_EXP_7	1298	733.9754104614258	303.1615734100342	0.26691505	1089.48
SA38_EXP_7	1299	762.0115280151367	197.53512382507324	0.032087818	1090.32
SA38_EXP_7	1300	709.4443798065186	55.369834899902344	0.9890505	1091.16
SA38_EXP_7	1301	724.7241973876953	117.22362041473389	0.99145085	1092.0
SA38_EXP_7	1302	714.1683578491211	265.7320976257324	0.99885905	1092.84
SA38_EXP_7	1303	738.160514831543	142.44492530822754	0.9710886	1093.68
SA38_EXP_7	1304	713.776969909668	93.18137168884277	0.99650264	1094.52
SA38_EXP_7	1305	739.8861885070801	228.51837158203125	0.9419747	1095.36
SA38_EXP_7	1306	706.3136100769043	286.3636779785156	0.9981269	1096.2
SA38_EXP_7	1307	725.3227233886719	174.9031162261963	0.9263104	1097.04
SA38_EXP_7	1308	706.9502353668213	100.57010650634766	0.9747927	1097.88
SA38_EXP_7	1309	734.2778205871582	203.6427354812622	0.6552747	1098.72
SA38_EXP_7	1310	670.1541900634766	349.0345573425293	0.4408418	1099.56
SA38_EXP_7	1311	674.1244316101074	348.82129669189453	0.037610047	1100.4
SA38_EXP_7	1312	658.5858821868896	156.62678718566895	0.91188174	1101.24
SA38_EXP_7	1313	690.6834602355957	250.4659080505371	0.9877815	1102.08
SA38_EXP_7	1314	671.2592601776123	354.4017505645752	0.017384736	1102.92
SA38_EXP_7	1315	751.5627861022949	280.14015197753906	0.8323702	1103.76
SA38_EXP_7	1316	675.1120567321777	353.11946868896484	0.0865375	1104.6
SA38_EXP_7	1317	721.7137336730957	136.30255222320557	0.97841346	1105.44
SA38_EXP_7	1318	758.587646484375	266.49587631225586	0.90589565	1106.28
SA38_EXP_7	1319	726.9450187683105	298.5289192199707	0.98882115	1107.12
SA38_EXP_7	1320	722.551441192627	211.35509490966797	0.99759114	1107.96
SA38_EXP_7	1321	712.7232551574707	103.06583404541016	0.9887982	1108.8
SA38_EXP_7	1322	731.3172817230225	203.35676193237305	0.83194846	1109.64
SA38_EXP_7	1323	708.5867881774902	270.86514472961426	0.9937597	1110.48
SA38_EXP_7	1324	697.1365928649902	201.01049423217773	0.99835473	1111.32
SA38_EXP_7	1325	705.0175666809082	197.00135707855225	0.9911391	1112.16
SA38_EXP_7	1326	712.8315925598145	234.80971813201904	0.9893344	1113.0
SA38_EXP_7	1327	707.1768760681152	136.73380851745605	0.9962275	1113.84
SA38_EXP_7	1328	713.0773544311523	122.4528980255127	0.97957873	1114.68
SA38_EXP_7	1329	669.1697120666504	346.24199867248535	0.0046823113	1115.52
SA38_EXP_7	1330	690.2199745178223	203.30158710479736	0.74658144	1116.36
SA38_EXP_7	1331	645.6156730651855	141.7803955078125	0.69644696	1117.2
SA38_EXP_7	1332	672.1415519714355	161.953125	0.84485996	1118.04
SA38_EXP_7	1333	705.8959007263184	257.48851776123047	0.90195817	1118.88
SA38_EXP_7	1334	740.2398109436035	326.7487621307373	0.6896808	1119.72
SA38_EXP_7	1335	749.9422073364258	327.3251152038574	0.8945467	1120.56
SA38_EXP_7	1336	669.2089080810547	350.23962020874023	0.0079332795	1121.4
SA38_EXP_7	1337	717.6217555999756	65.51107406616211	0.966309	1122.24
SA38_EXP_7	1338	710.5270862579346	86.27976894378662	0.07435359	1123.08
SA38_EXP_7	1339	185.85989475250244	234.7611951828003	0.00078616245	1123.92
SA38_EXP_7	1340	677.2248268127441	151.95181846618652	0.01757835	1124.76
SA38_EXP_7	1341	644.1275596618652	138.28205108642578	0.6262313	1125.6
SA38_EXP_7	1342	685.3617668151855	236.6636037826538	0.97832507	1126.44
SA38_EXP_7	1343	718.7751770019531	316.2030029296875	0.8449855	1127.28
SA38_EXP_7	1344	704.0506362915039	354.16419982910156	0.7184655	1128.12
SA38_EXP_7	1345	727.2030830383301	404.9967384338379	0.36939862	1128.96
SA38_EXP_7	1346	726.5597343444824	414.2611026763916	0.07106087	1129.8
SA38_EXP_7	1347	729.5304298400879	388.2311153411865	0.99153495	1130.64
SA38_EXP_7	1348	708.9736938476562	253.1447696685791	0.9711303	1131.48
SA38_EXP_7	1349	719.9917316436768	219.89948272705078	0.59493005	1132.32
SA38_EXP_7	1350	708.326244354248	287.2013282775879	0.9974457	1133.16
SA38_EXP_7	1351	753.638744354248	167.56925582885742	0.032065835	1134.0
SA38_EXP_7	1352	712.63108253479	67.15760707855225	0.08412907	1134.84
SA38_EXP_7	1353	721.0180282592773	118.82938385009766	0.95668125	1135.68
SA38_EXP_7	1354	740.9916400909424	251.66204452514648	0.5708216	1136.52
SA38_EXP_7	1355	732.7383518218994	330.2006721496582	0.15149057	1137.36
SA38_EXP_7	1356	718.5161590576172	283.0887508392334	0.9322913	1138.2
SA38_EXP_7	1357	709.0620517730713	201.1157512664795	0.9986773	1139.04
SA38_EXP_7	1358	714.314079284668	291.35218620300293	0.9979075	1139.88
SA38_EXP_7	1359	726.3410568237305	227.5502872467041	0.0015300165	1140.72
SA38_EXP_7	1360	667.2067642211914	181.22732162475586	0.60111123	1141.56
SA38_EXP_7	1361	632.0359230041504	136.39524936676025	0.20165916	1142.4
SA38_EXP_7	1362	653.7841796875	229.43045139312744	0.99081004	1143.24
SA38_EXP_7	1363	664.6191596984863	297.14630126953125	0.9957741	1144.08
SA38_EXP_7	1364	710.2507591247559	329.7861671447754	0.013239308	1144.92
SA38_EXP_7	1365	757.4446678161621	274.4300365447998	0.7660835	1145.76
SA38_EXP_7	1366	758.0705642700195	164.86473083496094	0.6294126	1146.6
SA38_EXP_7	1367	716.6777610778809	120.15499591827393	0.9443989	1147.44
SA38_EXP_7	1368	746.5120315551758	215.92300415039062	0.9759253	1148.28
SA38_EXP_7	1369	724.5672702789307	293.1083679199219	0.9988399	1149.12
SA38_EXP_7	1370	733.6662769317627	135.88829040527344	0.9934609	1149.96
SA38_EXP_7	1371	711.9242668151855	88.09885025024414	0.95865685	1150.8
SA38_EXP_7	1372	740.9259796142578	238.73723030090332	0.91384745	1151.64
SA38_EXP_7	1373	719.5274353027344	258.3801555633545	0.9950905	1152.48
SA38_EXP_7	1374	714.501142501831	126.4577579498291	0.96634156	1153.32
SA38_EXP_7	1375	716.0393714904785	113.77413511276245	0.9847018	1154.16
SA38_EXP_7	1376	731.8710327148438	185.8678436279297	0.9622054	1155.0
SA38_EXP_7	1377	718.2361602783203	263.51160049438477	0.9978842	1155.84
SA38_EXP_7	1378	724.8456954956055	143.01801681518555	0.9930535	1156.68
SA38_EXP_7	1379	710.8433723449707	78.55096578598022	0.9963458	1157.52
SA38_EXP_7	1380	670.1022148132324	350.80392837524414	0.0071642604	1158.36
SA38_EXP_7	1381	668.6779975891113	350.8587169647217	0.0060092444	1159.2
SA38_EXP_7	1382	674.8427391052246	157.00990676879883	0.53741825	1160.04
SA38_EXP_7	1383	645.2721118927002	142.747220993042	0.96692735	1160.88
SA38_EXP_7	1384	677.2909164428711	205.3614377975464	0.9685892	1161.72
SA38_EXP_7	1385	746.0783004760742	307.9858589172363	0.0016728942	1162.56
SA38_EXP_7	1386	766.4214134216309	234.5097541809082	0.046961077	1163.4
SA38_EXP_7	1387	730.923318862915	89.8632001876831	0.98680836	1164.24
SA38_EXP_7	1388	707.7251434326172	59.606791734695435	0.16691855	1165.08
SA38_EXP_7	1389	669.5478916168213	345.269136428833	0.01315291	1165.92
SA38_EXP_7	1390	669.1288948059082	147.2088861465454	0.9588746	1166.76
SA38_EXP_7	1391	644.8019981384277	149.27115440368652	0.9835104	1167.6
SA38_EXP_7	1392	631.6440582275391	232.56704807281494	0.9975473	1168.44
SA38_EXP_7	1393	649.627685546875	271.51073455810547	0.99726486	1169.28
SA38_EXP_7	1394	651.1422157287598	247.19112396240234	0.97390807	1170.12
SA38_EXP_7	1395	639.9350166320801	153.73921394348145	0.9954289	1170.96
SA38_EXP_7	1396	638.6148452758789	225.15921592712402	0.998466	1171.8
SA38_EXP_7	1397	639.073371887207	144.11829471588135	0.6608794	1172.64
SA38_EXP_7	1398	658.6188793182373	177.02942848205566	0.8836225	1173.48
SA38_EXP_7	1399	645.2221870422363	246.4577579498291	0.979162	1174.32
SA38_EXP_7	1400	737.3281002044678	208.87398719787598	0.07011148	1175.16
SA38_EXP_7	1401	650.6618499755859	270.1102924346924	0.99754816	1176.0
SA38_EXP_7	1402	659.4396591186523	229.0109395980835	0.93759626	1176.84
SA38_EXP_7	1403	640.7512664794922	146.32784843444824	0.82714325	1177.68
SA38_EXP_7	1404	647.3353862762451	237.20669746398926	0.9960967	1178.52
SA38_EXP_7	1405	707.6523780822754	188.87163162231445	0.86225444	1179.36
SA38_EXP_7	1406	659.286642074585	144.7817087173462	0.89340836	1180.2
SA38_EXP_7	1407	710.8420848846436	254.01952743530273	0.29136857	1181.04
SA38_EXP_7	1408	754.3010711669922	298.2172107696533	0.078186795	1181.88
SA38_EXP_7	1409	752.6440143585205	191.5384340286255	0.011075523	1182.72
SA38_EXP_7	1410	721.1796760559082	75.64021825790405	0.9862888	1183.56
SA38_EXP_7	1411	649.6959686279297	215.25076389312744	0.37798452	1184.4
SA38_EXP_7	1412	649.6706962585449	273.7962341308594	0.9976739	1185.24
SA38_EXP_7	1413	647.7643013000488	291.6909599304199	0.999271	1186.08
SA38_EXP_7	1414	662.5868797302246	306.381254196167	0.9904841	1186.92
SA38_EXP_7	1415	676.1508941650391	345.120906829834	0.23242629	1187.76
SA38_EXP_7	1416	641.1520957946777	273.0919075012207	0.97278804	1188.6
SA38_EXP_7	1417	666.9543266296387	71.61455154418945	0.0021009392	1189.44
SA38_EXP_7	1418	644.2695140838623	299.820613861084	0.98592204	1190.28
SA38_EXP_7	1419	648.8566398620605	303.91210556030273	0.20839804	1191.12
SA38_EXP_7	1420	660.6090545654297	294.22828674316406	0.34909528	1191.96
SA38_EXP_7	1421	637.2867584228516	277.7337455749512	0.9836701	1192.8
SA38_EXP_7	1422	633.2913875579834	206.2697696685791	0.99497616	1193.64
SA38_EXP_7	1423	641.1735534667969	222.8900671005249	0.9970788	1194.48
SA38_EXP_7	1424	639.7539138793945	242.88991928100586	0.8981245	1195.32
SA38_EXP_7	1425	645.5920219421387	210.06932258605957	0.93858266	1196.16
SA38_EXP_7	1426	632.9878807067871	177.42547988891602	0.8476756	1197.0
SA38_EXP_7	1427	626.2218475341797	181.8820095062256	0.58118695	1197.84
SA38_EXP_7	1428	638.4256839752197	251.36704444885254	0.9951285	1198.68
SA38_EXP_7	1429	633.4665298461914	197.70715713500977	0.9880135	1199.52
SA38_EXP_7	1430	632.0586204528809	235.01064777374268	0.99708986	1200.36
SA38_EXP_7	1431	635.8818054199219	179.86435890197754	0.99003524	1201.2
SA38_EXP_7	1432	631.7905426025391	193.58171939849854	0.50348735	1202.04
SA38_EXP_7	1433	630.3911209106445	227.7531909942627	0.9899502	1202.88
SA38_EXP_7	1434	641.7428493499756	203.10625076293945	0.99734193	1203.72
SA38_EXP_7	1435	634.5595359802246	198.36419105529785	0.99313474	1204.56
SA38_EXP_7	1436	642.047929763794	189.28851127624512	0.9929576	1205.4
SA38_EXP_7	1437	634.0381145477295	212.4856424331665	0.62505203	1206.24
SA38_EXP_7	1438	721.5901374816895	230.36218643188477	0.0010659735	1207.08
SA38_EXP_7	1439	636.231279373169	238.8438320159912	0.99549294	1207.92
SA38_EXP_7	1440	645.2243804931641	222.9920482635498	0.83490413	1208.76
SA38_EXP_7	1441	646.8813896179199	179.41177368164062	0.8675057	1209.6
SA38_EXP_7	1442	648.0585098266602	236.43234729766846	0.8187194	1210.44
SA38_EXP_7	1443	643.0634498596191	147.02045917510986	0.9817993	1211.28
SA38_EXP_7	1444	646.3501930236816	223.77522468566895	0.7982526	1212.12
SA38_EXP_7	1445	626.3160705566406	169.38746452331543	0.28390902	1212.96
SA38_EXP_7	1446	629.5894622802734	218.35408687591553	0.52955276	1213.8
SA38_EXP_7	1447	636.6837501525879	285.703067779541	0.9972965	1214.64
SA38_EXP_7	1448	640.7107353210449	241.39886856079102	0.95465124	1215.48
SA38_EXP_7	1449	630.2058219909668	175.81260681152344	0.9957047	1216.32
SA38_EXP_7	1450	637.896728515625	216.66086196899414	0.96527815	1217.16
SA38_EXP_7	1451	640.1462554931641	146.71674728393555	0.9923692	1218.0
SA38_EXP_7	1452	639.847469329834	195.7455825805664	0.9632229	1218.84
SA38_EXP_7	1453	651.9780158996582	195.1670265197754	0.94880307	1219.68
SA38_EXP_7	1454	633.4251880645752	150.95017433166504	0.9941248	1220.52
SA38_EXP_7	1455	670.4641342163086	190.68408966064453	0.9968453	1221.36
SA38_EXP_7	1456	707.0953369140625	273.433198928833	0.2666889	1222.2
SA38_EXP_7	1457	726.1014938354492	286.81652069091797	0.062514275	1223.04
SA38_EXP_7	1458	662.9950046539307	354.0810012817383	0.9527731	1223.88
SA38_EXP_7	1459	671.0887908935547	305.55456161499023	0.9509163	1224.72
SA38_EXP_7	1460	672.8184223175049	350.5767345428467	0.09449626	1225.56
SA38_EXP_7	1461	651.39479637146	289.7043514251709	0.6871961	1226.4
SA38_EXP_7	1462	651.5914440155029	294.85673904418945	0.21808633	1227.24
SA38_EXP_7	1463	628.3051490783691	207.72146701812744	0.9953408	1228.08
SA38_EXP_7	1464	646.3797569274902	281.40363693237305	0.99715155	1228.92
SA38_EXP_7	1465	638.2419586181641	201.0450553894043	0.9730419	1229.76
SA38_EXP_7	1466	649.6196746826172	201.37850761413574	0.9882735	1230.6
SA38_EXP_7	1467	642.1195030212402	187.35533237457275	0.8462523	1231.44
SA38_EXP_7	1468	642.8937911987305	169.7815990447998	0.9862358	1232.28
SA38_EXP_7	1469	622.3082542419434	210.95558166503906	0.9655231	1233.12
SA38_EXP_7	1470	632.963752746582	219.1325855255127	0.975114	1233.96
SA38_EXP_7	1471	631.3750267028809	276.4171028137207	0.769286	1234.8
SA38_EXP_7	1472	631.281042098999	158.5343885421753	0.9941004	1235.64
SA38_EXP_7	1473	682.8617095947266	247.0755672454834	0.98797697	1236.48
SA38_EXP_7	1474	708.0180168151855	330.38623809814453	0.9573502	1237.32
SA38_EXP_7	1475	718.6646461486816	328.9134407043457	0.24376768	1238.16
SA38_EXP_7	1476	736.4986419677734	220.46793937683105	0.3422682	1239.0
SA38_EXP_7	1477	746.9042301177979	237.4288272857666	0.9852246	1239.84
SA38_EXP_7	1478	746.8537330627441	264.5510673522949	0.89371544	1240.68
SA38_EXP_7	1479	706.838321685791	286.08226776123047	0.99825627	1241.52
SA38_EXP_7	1480	720.90163230896	309.5855140686035	0.0014159393	1242.36
SA38_EXP_7	1481	668.8830375671387	346.65727615356445	0.009720669	1243.2
SA38_EXP_7	1482	675.3024101257324	325.0553512573242	0.15417972	1244.04
SA38_EXP_7	1483	660.7409000396729	206.7945098876953	0.97239506	1244.88
SA38_EXP_7	1484	652.1811485290527	214.8224687576294	0.95350945	1245.72
SA38_EXP_7	1485	631.0544967651367	185.68928718566895	0.9804993	1246.56
SA38_EXP_7	1486	682.6665878295898	231.8675708770752	0.99104136	1247.4
SA38_EXP_7	1487	679.1725158691406	276.96144104003906	0.9974396	1248.24
SA38_EXP_7	1488	672.3894119262695	352.58666038513184	0.3494154	1249.08
SA38_EXP_7	1489	633.7707042694092	272.2149467468262	0.96238583	1249.92
SA38_EXP_7	1490	647.5972175598145	273.3780097961426	0.019655649	1250.76
SA38_EXP_7	1491	679.1794300079346	78.841073513031	0.0019429298	1251.6
SA38_EXP_7	1492	634.211015701294	234.13304328918457	0.960085	1252.44
SA38_EXP_7	1493	670.5955505371094	356.019229888916	0.050199904	1253.28
SA38_EXP_7	1494	269.3430423736572	308.36225509643555	0.52680635	1254.12
SA38_EXP_7	1495	679.8684120178223	353.1493377685547	0.93123037	1254.96
SA38_EXP_7	1496	674.8956680297852	319.4637966156006	0.0069013378	1255.8
SA38_EXP_7	1497	223.44279289245605	333.20789337158203	0.0059428723	1256.64
SA38_EXP_7	1498	652.5861740112305	251.16514205932617	0.08641971	1257.48
SA38_EXP_7	1499	222.94626235961914	333.4287357330322	0.0077232327	1258.32
SA38_EXP_7	1500	450.20594596862793	338.77452850341797	0.006426924	1259.16
SA38_EXP_7	1501	494.6554183959961	278.5752010345459	0.021706725	1260.0
SA38_EXP_7	1502	495.19243240356445	278.7546730041504	0.025704281	1260.84
SA38_EXP_7	1503	222.87967205047607	333.6928939819336	0.0066779274	1261.68
SA38_EXP_7	1504	222.06158638000488	333.38756561279297	0.009015209	1262.52
SA38_EXP_7	1505	222.10912704467773	333.3049964904785	0.006455741	1263.36
SA38_EXP_7	1506	222.20311164855957	333.24551582336426	0.009925714	1264.2
SA38_EXP_7	1507	487.7584457397461	277.4132537841797	0.009648891	1265.04
SA38_EXP_7	1508	222.33867645263672	333.65681648254395	0.010677305	1265.88
SA38_EXP_7	1509	456.6719055175781	339.3325424194336	0.00751355	1266.72
SA38_EXP_7	1510	487.23649978637695	277.2159004211426	0.0062611885	1267.56
SA38_EXP_7	1511	222.50909805297852	333.5949897766113	0.0065770363	1268.4
SA38_EXP_7	1512	458.9762210845947	339.8493003845215	0.007272655	1269.24
SA38_EXP_7	1513	487.6426696777344	277.4044418334961	0.010040779	1270.08
SA38_EXP_7	1514	495.41454315185547	278.61568450927734	0.038914125	1270.92
SA38_EXP_7	1515	222.71039485931396	333.4126281738281	0.0077191833	1271.76
SA38_EXP_7	1516	222.89037704467773	333.2734680175781	0.007152721	1272.6
SA38_EXP_7	1517	222.63598442077637	333.2288646697998	0.005772138	1273.44
SA38_EXP_7	1518	369.73938941955566	304.6343421936035	0.0054912455	1274.28
SA38_EXP_7	1519	495.58067321777344	278.6952781677246	0.04456479	1275.12
SA38_EXP_7	1520	222.40426540374756	333.2399368286133	0.009146175	1275.96
SA38_EXP_7	1521	222.4982738494873	333.4907054901123	0.009034254	1276.8
SA38_EXP_7	1522	486.8356227874756	277.2751522064209	0.0061009554	1277.64
SA38_EXP_7	1523	221.59528732299805	333.1428909301758	0.006566616	1278.48
SA38_EXP_7	1524	487.0242118835449	277.34350204467773	0.0063749813	1279.32
SA38_EXP_7	1525	222.58400917053223	333.3679962158203	0.005688981	1280.16
SA38_EXP_7	1526	222.7917194366455	333.1790542602539	0.0041912296	1281.0
SA38_EXP_7	1527	486.5265369415283	277.0726203918457	0.0061778678	1281.84
SA38_EXP_7	1528	222.60115146636963	333.3694267272949	0.0071190693	1282.68
SA38_EXP_7	1529	222.37844467163086	333.143949508667	0.008632009	1283.52
SA38_EXP_7	1530	222.0982789993286	333.04922103881836	0.009194128	1284.36
SA38_EXP_7	1531	666.6116714477539	62.93290615081787	0.01543023	1285.2
SA38_EXP_7	1532	221.86532020568848	333.40307235717773	0.012111317	1286.04
SA38_EXP_7	1533	487.4034881591797	277.4465560913086	0.012935443	1286.88
SA38_EXP_7	1534	375.5160331726074	304.65694427490234	0.0046911687	1287.72
SA38_EXP_7	1535	222.1390962600708	333.0447578430176	0.0046785753	1288.56
SA38_EXP_7	1536	221.27947807312012	333.72053146362305	0.0062832776	1289.4
SA38_EXP_7	1537	672.9678153991699	348.5332202911377	0.06563783	1290.24
SA38_EXP_7	1538	670.0726509094238	347.84889221191406	0.007713799	1291.08
SA38_EXP_7	1539	670.54443359375	351.5254211425781	0.015608231	1291.92
SA38_EXP_7	1540	670.2724456787109	346.668062210083	0.0034069903	1292.76
SA38_EXP_7	1541	669.5592880249023	349.8932075500488	0.012358697	1293.6
SA38_EXP_7	1542	674.7747898101807	348.89267921447754	0.006133588	1294.44
SA38_EXP_7	1543	670.3288078308105	351.3874912261963	0.030843109	1295.28
SA38_EXP_7	1544	668.7939167022705	349.77338790893555	0.0016818446	1296.12
SA38_EXP_7	1545	219.70243453979492	349.31382179260254	0.0012714093	1296.96
SA38_EXP_7	1546	676.4994621276855	352.61329650878906	0.020012094	1297.8
SA38_EXP_7	1547	188.09866905212402	238.093843460083	0.00086364447	1298.64
SA38_EXP_7	1548	668.6130046844482	342.75569915771484	0.001399479	1299.48
SA38_EXP_7	1549	149.33104515075684	72.18989610671997	0.001654113	1300.32
SA38_EXP_7	1550	414.61167335510254	37.271904945373535	0.0011513031	1301.16
SA38_EXP_7	1551	232.12504386901855	325.37964820861816	0.00083351694	1302.0
SA38_EXP_7	1552	670.1404571533203	350.2082633972168	0.007770515	1302.84
SA38_EXP_7	1553	669.5835113525391	348.64585876464844	0.0017343294	1303.68
SA38_EXP_7	1554	675.9630680084229	352.3912239074707	0.004321195	1304.52
SA38_EXP_7	1555	669.6917533874512	345.95272064208984	0.0012177994	1305.36
SA38_EXP_7	1556	207.96122550964355	338.8795852661133	0.0012218503	1306.2
SA38_EXP_7	1557	671.0968017578125	350.1153373718262	0.016441213	1307.04
SA38_EXP_7	1558	669.059419631958	350.6355285644531	0.004377488	1307.88
SA38_EXP_7	1559	675.6736755371094	351.81610107421875	0.023459041	1308.72
SA38_EXP_7	1560	217.23628044128418	340.8534336090088	0.0010500861	1309.56
SA38_EXP_7	1561	215.01264572143555	340.3711795806885	0.001086614	1310.4
SA38_EXP_7	1562	669.2677974700928	349.58950996398926	0.0065840776	1311.24
SA38_EXP_7	1563	670.350170135498	344.3978691101074	0.007269716	1312.08
SA38_EXP_7	1564	668.7024593353271	343.9222526550293	0.0027440942	1312.92
SA38_EXP_7	1565	231.71870708465576	323.49520683288574	0.00091886136	1313.76
SA38_EXP_7	1566	670.194149017334	349.44488525390625	0.004484526	1314.6
SA38_EXP_7	1567	670.5960273742676	348.6123847961426	0.010461398	1315.44
SA38_EXP_7	1568	218.0710792541504	340.8807563781738	0.0013525416	1316.28
SA38_EXP_7	1569	670.3939437866211	352.5447463989258	0.008276375	1317.12
SA38_EXP_7	1570	666.9225692749023	65.76119899749756	0.030053062	1317.96
SA38_EXP_7	1571	674.9900817871094	353.78442764282227	0.18137197	1318.8
SA38_EXP_7	1572	674.8288154602051	348.83262634277344	0.0055976696	1319.64
SA38_EXP_7	1573	671.7850685119629	351.1269950866699	0.026292095	1320.48
SA38_EXP_7	1574	669.3882942199707	345.35362243652344	0.00286987	1321.32
SA38_EXP_7	1575	668.085765838623	349.2158031463623	0.001788466	1322.16
SA38_EXP_7	1576	667.5053119659424	351.96109771728516	0.005630895	1323.0
SA38_EXP_7	1577	670.6271171569824	350.7996082305908	0.025680026	1323.84
SA38_EXP_7	1578	233.55214595794678	325.3124713897705	0.0008295734	1324.68
SA38_EXP_7	1579	671.5174674987793	351.11663818359375	0.024415476	1325.52
SA38_EXP_7	1580	209.14411544799805	341.36112213134766	0.0009041565	1326.36
SA38_EXP_7	1581	669.062089920044	350.73251724243164	0.0043418836	1327.2
SA38_EXP_7	1582	670.4814434051514	345.01413345336914	0.0023803012	1328.04
SA38_EXP_7	1583	674.4998931884766	347.9711723327637	0.019641455	1328.88
SA38_EXP_7	1584	669.8622703552246	354.3959426879883	0.02162206	1329.72
SA38_EXP_7	1585	668.5531616210938	347.59809494018555	0.002613444	1330.56
SA38_EXP_7	1586	676.5281200408936	353.25940132141113	0.01023273	1331.4
SA38_EXP_7	1587	669.6263313293457	350.866641998291	0.0025318204	1332.24
SA38_EXP_7	1588	668.92991065979	346.7080879211426	0.0045656916	1333.08
SA38_EXP_7	1589	669.9016571044922	350.4855537414551	0.007486336	1333.92
SA38_EXP_7	1590	671.6679096221924	350.5859184265137	0.008827666	1334.76
SA38_EXP_7	1591	669.6335315704346	351.6244697570801	0.007089987	1335.6
SA38_EXP_7	1592	672.304630279541	355.88141441345215	0.11926659	1336.44
SA38_EXP_7	1593	483.567476272583	92.96839714050293	0.0008004966	1337.28
SA38_EXP_7	1594	669.5003509521484	344.98111724853516	0.004013628	1338.12
SA38_EXP_7	1595	175.46517848968506	85.24533748626709	0.0012295359	1338.96
SA38_EXP_7	1596	677.4655342102051	353.36915016174316	0.0023469948	1339.8
SA38_EXP_7	1597	670.5544471740723	354.14525985717773	0.023107454	1340.64
SA38_EXP_7	1598	146.0677146911621	73.90037298202515	0.0025134424	1341.48
SA38_EXP_7	1599	671.2862014770508	349.3666076660156	0.022497535	1342.32
SA38_EXP_7	1600	148.73929023742676	76.6278862953186	0.0019179009	1343.16
SA38_EXP_7	1601	230.92446327209473	320.16820907592773	0.0007415401	1344.0
SA38_EXP_7	1602	670.4458236694336	345.74872970581055	0.008251528	1344.84
SA38_EXP_7	1603	669.8791980743408	345.7558822631836	0.006288958	1345.68
SA38_EXP_7	1604	669.5214748382568	347.74460792541504	0.005876421	1346.52
SA38_EXP_7	1605	670.3813552856445	345.46531677246094	0.002694719	1347.36
SA38_EXP_7	1606	229.74250316619873	319.50791358947754	0.00081109884	1348.2
SA38_EXP_7	1607	668.6487674713135	349.37232971191406	0.006484091	1349.04
SA38_EXP_7	1608	229.3600082397461	318.67584228515625	0.00074930897	1349.88
SA38_EXP_7	1609	246.7151403427124	357.48181343078613	0.00096541	1350.72
SA38_EXP_7	1610	412.6164436340332	72.36571311950684	0.000670028	1351.56
SA38_EXP_7	1611	670.553731918335	351.2479591369629	0.018992672	1352.4
SA38_EXP_7	1612	669.2105770111084	348.8222122192383	0.0037053037	1353.24
SA38_EXP_7	1613	668.8145637512207	351.3613700866699	0.013424617	1354.08
SA38_EXP_7	1614	675.9546279907227	349.5637321472168	0.0017987243	1354.92
SA38_EXP_7	1615	671.0235595703125	353.5958003997803	0.058028217	1355.76
SA38_EXP_7	1616	671.4613914489746	354.5730972290039	0.036907673	1356.6
SA38_EXP_7	1617	671.2936401367188	348.55579376220703	0.015625142	1357.44
SA38_EXP_7	1618	674.7897624969482	354.536075592041	0.07977685	1358.28
SA38_EXP_7	1619	675.6767272949219	350.6584167480469	0.00795713	1359.12
SA38_EXP_7	1620	670.6183910369873	346.9677543640137	0.019730072	1359.96
SA38_EXP_7	1621	670.6753730773926	349.7985649108887	0.020304978	1360.8
SA38_EXP_7	1622	669.5072174072266	348.92895698547363	0.0032030195	1361.64
SA38_EXP_7	1623	668.6744689941406	351.4073181152344	0.007428443	1362.48
SA38_EXP_7	1624	670.1526165008545	350.9824848175049	0.014158228	1363.32
SA38_EXP_7	1625	670.8288192749023	349.8134994506836	0.015788976	1364.16
SA38_EXP_7	1626	670.2357769012451	348.93653869628906	0.005707098	1365.0
SA38_EXP_7	1627	671.6459274291992	350.26416778564453	0.04922111	1365.84
SA38_EXP_7	1628	670.8916664123535	350.9259223937988	0.046327315	1366.68
SA38_EXP_7	1629	665.0219440460205	68.14264297485352	0.03873046	1367.52
SA38_EXP_7	1630	168.08342933654785	84.39592838287354	0.0009626775	1368.36
SA38_EXP_7	1631	228.5468578338623	321.4503479003906	0.00081635447	1369.2
SA38_EXP_7	1632	675.3144264221191	349.08270835876465	0.0014458293	1370.04
SA38_EXP_7	1633	668.5783386230469	346.4750289916992	0.0017017411	1370.88
SA38_EXP_7	1634	192.99869537353516	86.44374132156372	0.0009953784	1371.72
SA38_EXP_7	1635	230.09169101715088	319.3444633483887	0.00084649184	1372.56
SA38_EXP_7	1636	675.4994869232178	350.386962890625	0.011284392	1373.4
SA38_EXP_7	1637	668.3974266052246	352.38999366760254	0.0038159313	1374.24
SA38_EXP_7	1638	669.4387435913086	352.17573165893555	0.0066122976	1375.08
SA38_EXP_7	1639	174.86603260040283	81.38474464416504	0.0009031249	1375.92
SA38_EXP_7	1640	670.6003189086914	350.1321029663086	0.015012075	1376.76
SA38_EXP_7	1641	669.879961013794	352.03330993652344	0.0042066816	1377.6
SA38_EXP_7	1642	670.1446056365967	350.69807052612305	0.01678549	1378.44
SA38_EXP_7	1643	667.606258392334	349.2172622680664	0.001198577	1379.28
SA38_EXP_7	1644	668.7715530395508	346.6579055786133	0.0039496445	1380.12
SA38_EXP_7	1645	675.1267910003662	345.1348114013672	0.027572738	1380.96
SA38_EXP_7	1646	670.0101852416992	341.9289493560791	0.008951185	1381.8
SA38_EXP_7	1647	670.5114364624023	344.747371673584	0.0065660845	1382.64
SA38_EXP_7	1648	670.8056926727295	352.48183250427246	0.008236616	1383.48
SA38_EXP_7	1649	187.0047092437744	231.65974617004395	0.00060856354	1384.32
SA38_EXP_7	1650	298.94938468933105	74.04099225997925	0.00082533184	1385.16
SA38_EXP_7	1651	660.590648651123	68.9353609085083	0.0036532904	1386.0
SA38_EXP_7	1652	668.9703464508057	341.1158752441406	0.0015133158	1386.84
SA38_EXP_7	1653	669.6979522705078	350.570068359375	0.0061106523	1387.68
SA38_EXP_7	1654	670.5232620239258	348.08183670043945	0.0047092373	1388.52
SA38_EXP_7	1655	670.4751968383789	349.12622451782227	0.008279038	1389.36
SA38_EXP_7	1656	670.2058792114258	346.16698265075684	0.019914838	1390.2
SA38_EXP_7	1657	671.161937713623	348.09608459472656	0.009362442	1391.04
SA38_EXP_7	1658	670.0480461120605	349.0968704223633	0.0018851068	1391.88
SA38_EXP_7	1659	196.19057178497314	93.630530834198	0.0036275648	1392.72
SA38_EXP_7	1660	669.8441505432129	346.8760871887207	0.009440681	1393.56
SA38_EXP_7	1661	669.287109375	345.5086326599121	0.0064853253	1394.4
SA38_EXP_7	1662	669.3642139434814	353.48012924194336	0.0014754484	1395.24
SA38_EXP_7	1663	669.2058563232422	348.5880947113037	0.0021658414	1396.08
SA38_EXP_7	1664	668.8202857971191	343.6033058166504	0.0028555614	1396.92
SA38_EXP_7	1665	196.171236038208	97.6829195022583	0.00086503424	1397.76
SA38_EXP_7	1666	671.9293594360352	349.3037796020508	0.01779551	1398.6
SA38_EXP_7	1667	669.2503929138184	346.36985778808594	0.0030061074	1399.44
SA38_EXP_7	1668	670.3097343444824	345.5734062194824	0.00766566	1400.28
SA38_EXP_7	1669	240.05393981933594	307.66791343688965	0.00062212313	1401.12
SA38_EXP_7	1670	670.5872058868408	349.42548751831055	0.021316346	1401.96
SA38_EXP_7	1671	669.765567779541	346.5222930908203	0.0070670363	1402.8
SA38_EXP_7	1672	670.5414772033691	346.80599212646484	0.005991193	1403.64
SA38_EXP_7	1673	674.0342140197754	356.0178852081299	0.5111249	1404.48
SA38_EXP_7	1674	670.9339618682861	346.60346031188965	0.0030105754	1405.32
SA38_EXP_7	1675	668.1530952453613	346.2626266479492	0.0031037575	1406.16
SA38_EXP_7	1676	180.7053565979004	85.12138366699219	0.0011400041	1407.0
SA38_EXP_7	1677	670.4037666320801	349.7222900390625	0.0070193587	1407.84
SA38_EXP_7	1678	653.7787437438965	77.75194644927979	0.0007536519	1408.68
SA38_EXP_7	1679	669.6004867553711	348.98420333862305	0.0028579507	1409.52
SA38_EXP_7	1680	669.9228763580322	349.4713497161865	0.0025860446	1410.36
SA38_EXP_7	1681	670.5685615539551	348.84364128112793	0.0032088202	1411.2
SA38_EXP_7	1682	671.0423469543457	353.09343338012695	0.01947209	1412.04
SA38_EXP_7	1683	670.4651355743408	348.89453887939453	0.0052872193	1412.88
SA38_EXP_7	1684	670.4599380493164	354.3519401550293	0.0065435627	1413.72
SA38_EXP_7	1685	669.7643280029297	353.6305046081543	0.010491328	1414.56
SA38_EXP_7	1686	669.9319839477539	346.7794418334961	0.0035382274	1415.4
SA38_EXP_7	1687	670.4588890075684	350.37105560302734	0.003853635	1416.24
SA38_EXP_7	1688	671.0277557373047	349.7373390197754	0.0047234823	1417.08
SA38_EXP_7	1689	230.82427978515625	325.4729461669922	0.0013190247	1417.92
SA38_EXP_7	1690	676.9871711730957	353.20301055908203	0.03735915	1418.76
SA38_EXP_7	1691	670.0615882873535	352.67406463623047	0.0047992305	1419.6
SA38_EXP_7	1692	196.1403727531433	91.37829780578613	0.0014263632	1420.44
SA38_EXP_7	1693	670.4056739807129	347.3741340637207	0.0034759655	1421.28
SA38_EXP_7	1694	668.9776420593262	347.0888328552246	0.0024989806	1422.12
SA38_EXP_7	1695	229.9429416656494	321.81283950805664	0.0008983651	1422.96
SA38_EXP_7	1696	671.1206436157227	347.44680404663086	0.00342533	1423.8
SA38_EXP_7	1697	241.27867221832275	308.69879722595215	0.0007589723	1424.64
SA38_EXP_7	1698	660.0139617919922	67.05028295516968	0.002849022	1425.48
SA38_EXP_7	1699	237.8962516784668	311.5254878997803	0.0010998622	1426.32
SA38_EXP_7	1700	227.3524284362793	322.6766109466553	0.0009894667	1427.16
SA38_EXP_7	1701	668.1278705596924	346.5296173095703	0.0012128132	1428.0
SA38_EXP_7	1702	175.43400526046753	77.9273772239685	0.0008902827	1428.84
SA38_EXP_7	1703	671.4456558227539	352.5644302368164	0.029921014	1429.68
SA38_EXP_7	1704	676.1917114257812	352.73889541625977	0.0021294043	1430.52
SA38_EXP_7	1705	671.497392654419	351.729040145874	0.010943596	1431.36
SA38_EXP_7	1706	220.69218158721924	343.01490783691406	0.0010607727	1432.2
SA38_EXP_7	1707	230.48934936523438	326.9113254547119	0.0013831806	1433.04
SA38_EXP_7	1708	669.8249340057373	347.8146171569824	0.0050237235	1433.88
SA38_EXP_7	1709	669.5605278015137	352.9727554321289	0.0045827827	1434.72
SA38_EXP_7	1710	669.8674201965332	348.6276912689209	0.0029862442	1435.56
SA38_EXP_7	1711	670.7006454467773	350.89542388916016	0.016288737	1436.4
SA38_EXP_7	1712	668.6908721923828	346.88650131225586	0.0044203694	1437.24
SA38_EXP_7	1713	671.8856811523438	349.33350563049316	0.087800294	1438.08
SA38_EXP_7	1714	669.9831008911133	352.9730415344238	0.012992216	1438.92
SA38_EXP_7	1715	671.3447093963623	351.002254486084	0.0104146665	1439.76
SA38_EXP_7	1716	671.2199211120605	350.8168601989746	0.22454104	1440.6
SA38_EXP_7	1717	183.68979692459106	229.69682693481445	0.00076018693	1441.44
SA38_EXP_7	1718	674.4285583496094	351.97949409484863	0.008712167	1442.28
SA38_EXP_7	1719	670.3134059906006	345.0398826599121	0.0025535831	1443.12
SA38_EXP_7	1720	669.658088684082	346.7559814453125	0.0037923418	1443.96
SA38_EXP_7	1721	430.1279067993164	73.0012321472168	0.0010654	1444.8
SA38_EXP_7	1722	167.1233892440796	83.5640001296997	0.0007569679	1445.64
SA38_EXP_7	1723	148.7291693687439	69.22956705093384	0.025687696	1446.48
SA38_EXP_7	1724	669.6608066558838	343.5885429382324	0.003230434	1447.32
SA38_EXP_7	1725	228.55498790740967	314.19482231140137	0.0009405244	1448.16
SA38_EXP_7	1726	668.5795307159424	350.3975486755371	0.0050016986	1449.0
SA38_EXP_7	1727	233.8409423828125	322.9023742675781	0.0007408885	1449.84
SA38_EXP_7	1728	670.7981109619141	348.32056045532227	0.0047349106	1450.68
SA38_EXP_7	1729	669.5587158203125	347.18250274658203	0.0040918356	1451.52
SA38_EXP_7	1730	670.0668811798096	344.67676162719727	0.0024938036	1452.36
SA38_EXP_7	1731	671.1654663085938	351.23640060424805	0.06580802	1453.2
SA38_EXP_7	1732	191.8043851852417	88.84317398071289	0.001203533	1454.04
SA38_EXP_7	1733	670.5946922302246	348.0750846862793	0.00518454	1454.88
SA38_EXP_7	1734	670.5167293548584	347.2861862182617	0.0032182427	1455.72
SA38_EXP_7	1735	669.7617530822754	350.56142807006836	0.0018504929	1456.56
SA38_EXP_7	1736	670.7520961761475	350.5238914489746	0.014799778	1457.4
SA38_EXP_7	1737	671.1886882781982	346.63639068603516	0.0033531263	1458.24
SA38_EXP_7	1738	670.4067707061768	351.9730567932129	0.0062740156	1459.08
SA38_EXP_7	1739	670.7226276397705	350.8074188232422	0.03069687	1459.92
SA38_EXP_7	1740	183.67598056793213	237.5963544845581	0.0008903026	1460.76
SA38_EXP_7	1741	186.85176372528076	237.78006076812744	0.001113838	1461.6
SA38_EXP_7	1742	669.739818572998	347.9161834716797	0.004630364	1462.44
SA38_EXP_7	1743	670.1915264129639	349.0838813781738	0.015280059	1463.28
SA38_EXP_7	1744	670.4488754272461	353.6081886291504	0.045061063	1464.12
SA38_EXP_7	1745	670.7775115966797	347.0317840576172	0.008165527	1464.96
SA38_EXP_7	1746	670.7884788513184	349.8728084564209	0.037324302	1465.8
SA38_EXP_7	1747	669.6498870849609	350.7809257507324	0.0065795844	1466.64
SA38_EXP_7	1748	669.8219299316406	343.04277420043945	0.004033811	1467.48
SA38_EXP_7	1749	667.8766250610352	349.6988582611084	0.0016989699	1468.32
SA38_EXP_7	1750	670.2807426452637	338.26709747314453	0.0009149366	1469.16
SA38_EXP_7	1751	669.8860168457031	349.9955177307129	0.008084275	1470.0
SA38_EXP_7	1752	670.5430030822754	344.9007511138916	0.0027010683	1470.84
SA38_EXP_7	1753	669.945240020752	347.90897369384766	0.0039966125	1471.68
SA38_EXP_7	1754	670.653486251831	346.50856018066406	0.016116757	1472.52
SA38_EXP_7	1755	230.28583526611328	324.46678161621094	0.0010147551	1473.36
SA38_EXP_7	1756	669.4465160369873	346.2574768066406	0.007920406	1474.2
SA38_EXP_7	1757	671.0877418518066	347.16590881347656	0.009530413	1475.04
SA38_EXP_7	1758	668.5287952423096	346.0019874572754	0.004498914	1475.88
SA38_EXP_7	1759	676.706075668335	352.09035873413086	0.002986758	1476.72
SA38_EXP_7	1760	149.13407564163208	73.4782862663269	0.0018637478	1477.56
SA38_EXP_7	1761	670.5711841583252	346.68920516967773	0.007302132	1478.4
SA38_EXP_7	1762	672.3091125488281	350.1171398162842	0.024729768	1479.24
SA38_EXP_7	1763	230.40904998779297	318.15216064453125	0.00062398956	1480.08
SA38_EXP_7	1764	670.6907272338867	346.07168197631836	0.0035395757	1480.92
SA38_EXP_7	1765	678.2151222229004	379.76531982421875	0.00094358146	1481.76
SA38_EXP_7	1766	671.1196899414062	349.0770435333252	0.018593928	1482.6
SA38_EXP_7	1767	672.2028732299805	352.3451042175293	0.09469854	1483.44
SA38_EXP_7	1768	671.4133262634277	351.7558479309082	0.019687528	1484.28
SA38_EXP_7	1769	671.0400581359863	350.9440612792969	0.023430252	1485.12
SA38_EXP_7	1770	670.023775100708	351.97099685668945	0.0052337125	1485.96
SA38_EXP_7	1771	674.3973255157471	350.60025215148926	0.039706767	1486.8
SA38_EXP_7	1772	669.7924613952637	347.8098678588867	0.009575142	1487.64
SA38_EXP_7	1773	675.8298873901367	351.78869247436523	0.0068768864	1488.48
SA38_EXP_7	1774	669.6759223937988	351.47329330444336	0.0015543218	1489.32
SA38_EXP_7	1775	228.2275915145874	318.7195873260498	0.0008177925	1490.16
SA38_EXP_7	1776	670.8407402038574	348.6592483520508	0.024080759	1491.0
SA38_EXP_7	1777	146.6188669204712	59.77952241897583	0.0011821217	1491.84
SA38_EXP_7	1778	670.8947658538818	348.82264137268066	0.014971799	1492.68
SA38_EXP_7	1779	676.3055801391602	355.47998428344727	0.04516312	1493.52
SA38_EXP_7	1780	672.2021102905273	351.62455558776855	0.043137655	1494.36
SA38_EXP_7	1781	665.5536651611328	73.82968425750732	0.052207	1495.2
SA38_EXP_7	1782	670.9193229675293	347.4310111999512	0.013699144	1496.04
SA38_EXP_7	1783	670.2306747436523	345.02514839172363	0.0023447582	1496.88
SA38_EXP_7	1784	669.6928977966309	347.7103042602539	0.0019079908	1497.72
SA38_EXP_7	1785	670.6002235412598	350.4642677307129	0.005826425	1498.56
SA38_EXP_7	1786	672.0720291137695	348.852596282959	0.04229944	1499.4
SA38_EXP_7	1787	670.9228515625	349.32332038879395	0.008695319	1500.24
SA38_EXP_7	1788	671.8773365020752	349.71107482910156	0.009268941	1501.08
SA38_EXP_7	1789	538.5787487030029	360.63365936279297	0.001142825	1501.92
SA38_EXP_7	1790	544.2782402038574	360.12033462524414	0.0011881306	1502.76
SA38_EXP_7	1791	670.4500198364258	349.1677665710449	0.0035958092	1503.6
SA38_EXP_7	1792	147.42894172668457	57.172361612319946	0.0011131188	1504.44
SA38_EXP_7	1793	665.6073570251465	67.46844291687012	0.3902403	1505.28
SA38_EXP_7	1794	669.3291664123535	349.0363025665283	0.002185379	1506.12
SA38_EXP_7	1795	668.0293083190918	345.03662109375	0.002381178	1506.96
SA38_EXP_7	1796	671.2819576263428	350.355920791626	0.0061812038	1507.8
SA38_EXP_7	1797	668.7889099121094	345.40660858154297	0.001992191	1508.64
SA38_EXP_7	1798	677.2237777709961	351.77873611450195	0.0014551427	1509.48
SA38_EXP_7	1799	228.37622165679932	292.7632141113281	0.001114392	1510.32
SA38_EXP_7	1800	668.8471794128418	347.6191806793213	0.0025350822	1511.16
SA38_EXP_7	1801	670.0442314147949	350.9989356994629	0.025666438	1512.0
SA38_EXP_7	1802	671.6695308685303	351.1196994781494	0.10337862	1512.84
SA38_EXP_7	1803	670.9861278533936	353.16115379333496	0.06435413	1513.68
SA38_EXP_7	1804	669.9784278869629	346.13147735595703	0.0040644244	1514.52
SA38_EXP_7	1805	231.14521503448486	323.50502014160156	0.0009228649	1515.36
SA38_EXP_7	1806	671.4138507843018	349.8863983154297	0.0073287534	1516.2
SA38_EXP_7	1807	668.8092708587646	343.89533042907715	0.004750184	1517.04
SA38_EXP_7	1808	670.3794479370117	346.9800567626953	0.007925893	1517.88
SA38_EXP_7	1809	676.0435104370117	383.83212089538574	0.19127712	1518.72
SA38_EXP_7	1810	669.3047523498535	348.51914405822754	0.011156905	1519.56
SA38_EXP_7	1811	667.5764083862305	346.1789131164551	0.0016508468	1520.4
SA38_EXP_7	1812	669.3204402923584	350.3748893737793	0.0061666276	1521.24
SA38_EXP_7	1813	670.9810256958008	350.07408142089844	0.028983546	1522.08
SA38_EXP_7	1814	676.9271850585938	352.3483085632324	0.013786609	1522.92
SA38_EXP_7	1815	676.6325950622559	346.2776756286621	0.009027282	1523.76
SA38_EXP_7	1816	668.3541774749756	347.122278213501	0.003251252	1524.6
SA38_EXP_7	1817	669.6080207824707	347.51901626586914	0.0051988047	1525.44
SA38_EXP_7	1818	676.7823696136475	347.05244064331055	0.010416372	1526.28
SA38_EXP_7	1819	676.8527984619141	352.8867244720459	0.007023205	1527.12
SA38_EXP_7	1820	671.1400032043457	350.0054740905762	0.022970907	1527.96
SA38_EXP_7	1821	668.312931060791	348.01663398742676	0.0027157716	1528.8
SA38_EXP_7	1822	670.8264827728271	348.0418395996094	0.012613893	1529.64
SA38_EXP_7	1823	676.0929107666016	347.94276237487793	0.00175555	1530.48
SA38_EXP_7	1824	668.8544750213623	352.47350692749023	0.00084289524	1531.32
SA38_EXP_7	1825	668.1628227233887	344.9098491668701	0.003345882	1532.16
SA38_EXP_7	1826	668.8950538635254	344.0573501586914	0.0021430464	1533.0
SA38_EXP_7	1827	670.5147743225098	351.1925983428955	0.031308085	1533.84
SA38_EXP_7	1828	669.4955825805664	346.8625545501709	0.0016721437	1534.68
SA38_EXP_7	1829	671.0521697998047	350.6604766845703	0.015225033	1535.52
SA38_EXP_7	1830	669.392204284668	349.12410736083984	0.0027449855	1536.36
SA38_EXP_7	1831	671.2311744689941	346.4605522155762	0.010429021	1537.2
SA38_EXP_7	1832	671.0397243499756	345.2505683898926	0.014890911	1538.04
SA38_EXP_7	1833	670.4580783843994	334.98867988586426	0.011504885	1538.88
SA38_EXP_7	1834	675.6261825561523	354.05073165893555	0.104706235	1539.72
SA38_EXP_7	1835	675.8113861083984	354.0537643432617	0.03735908	1540.56
SA38_EXP_7	1836	670.6998825073242	347.5591564178467	0.0063419053	1541.4
SA38_EXP_7	1837	671.6009140014648	350.58849334716797	0.07014229	1542.24
SA38_EXP_7	1838	669.1460609436035	352.4352836608887	0.013543005	1543.08
SA38_EXP_7	1839	669.3780422210693	348.7360954284668	0.005392787	1543.92
SA38_EXP_7	1840	147.38306999206543	68.62234354019165	0.0016003593	1544.76
SA38_EXP_7	1841	669.8456764221191	343.97592544555664	0.010413606	1545.6
SA38_EXP_7	1842	670.6189155578613	347.67027854919434	0.0068668434	1546.44
SA38_EXP_7	1843	671.2185859680176	347.8326988220215	0.005769692	1547.28
SA38_EXP_7	1844	670.7337379455566	349.58919525146484	0.021388194	1548.12
SA38_EXP_7	1845	666.5567398071289	74.99135971069336	0.014079544	1548.96
SA38_EXP_7	1846	673.1966972351074	354.3445587158203	0.21048287	1549.8
SA38_EXP_7	1847	667.7606582641602	347.21546173095703	0.0016178217	1550.64
SA38_EXP_7	1848	670.3282356262207	349.0916347503662	0.003998889	1551.48
SA38_EXP_7	1849	672.5873947143555	354.4464111328125	0.06010655	1552.32
SA38_EXP_7	1850	669.5014476776123	344.153995513916	0.0038502065	1553.16
SA38_EXP_7	1851	670.8217620849609	351.5632438659668	0.0122201685	1554.0
SA38_EXP_7	1852	670.8953857421875	350.2334976196289	0.021352021	1554.84
SA38_EXP_7	1853	671.0752487182617	350.0211238861084	0.005824442	1555.68
SA38_EXP_7	1854	227.307391166687	322.7117443084717	0.0013838178	1556.52
SA38_EXP_7	1855	670.2387809753418	349.08971786499023	0.003592836	1557.36
SA38_EXP_7	1856	217.76669025421143	341.7926502227783	0.0011502688	1558.2
SA38_EXP_7	1857	669.9061870574951	346.20763778686523	0.0031380132	1559.04
SA38_EXP_7	1858	669.2721366882324	343.8965034484863	0.0022590843	1559.88
SA38_EXP_7	1859	670.8807945251465	346.241455078125	0.0070487773	1560.72
SA38_EXP_7	1860	675.0523567199707	353.18424224853516	0.17058128	1561.56
SA38_EXP_7	1861	677.0276546478271	380.08143424987793	0.0067576193	1562.4
SA38_EXP_7	1862	672.3390579223633	349.57637786865234	0.018571876	1563.24
SA38_EXP_7	1863	672.2833633422852	350.42713165283203	0.020757256	1564.08
SA38_EXP_7	1864	675.4478454589844	353.203182220459	0.14203438	1564.92
SA38_EXP_7	1865	670.6729888916016	349.1389274597168	0.0058258115	1565.76
SA38_EXP_7	1866	669.0786838531494	346.19836807250977	0.003074132	1566.6
SA38_EXP_7	1867	669.446325302124	347.768611907959	0.0012417117	1567.44
SA38_EXP_7	1868	671.9667434692383	345.530948638916	0.014493844	1568.28
SA38_EXP_7	1869	668.3939456939697	351.4969825744629	0.001279834	1569.12
SA38_EXP_7	1870	669.0079689025879	348.61066818237305	0.0029617415	1569.96
SA38_EXP_7	1871	669.9817180633545	342.8525161743164	0.0022224465	1570.8
SA38_EXP_7	1872	671.7372417449951	351.35430335998535	0.030419163	1571.64
SA38_EXP_7	1873	669.353199005127	345.3758239746094	0.00134934	1572.48
SA38_EXP_7	1874	669.8025703430176	345.0813674926758	0.0018358199	1573.32
SA38_EXP_7	1875	667.1098709106445	64.33779001235962	0.0080007315	1574.16
SA38_EXP_7	1876	669.586706161499	348.0520248413086	0.0013918863	1575.0
SA38_EXP_7	1877	149.89105463027954	73.6520791053772	0.0024604942	1575.84
SA38_EXP_7	1878	179.36904430389404	86.99928760528564	0.00088260556	1576.68
SA38_EXP_7	1879	670.2814102172852	346.16100311279297	0.003728288	1577.52
SA38_EXP_7	1880	671.0153579711914	346.0209846496582	0.004218672	1578.36
SA38_EXP_7	1881	228.9038896560669	320.19784927368164	0.0007887712	1579.2
SA38_EXP_7	1882	667.1138763427734	343.79281997680664	0.0009430423	1580.04
SA38_EXP_7	1883	229.5513153076172	317.41390228271484	0.000844908	1580.88
SA38_EXP_7	1884	671.4203834533691	348.59164237976074	0.0061447714	1581.72
SA38_EXP_7	1885	671.0222244262695	351.49855613708496	0.006156165	1582.56
SA38_EXP_7	1886	669.3435668945312	348.0735397338867	0.0023073119	1583.4
SA38_EXP_7	1887	670.8844184875488	352.00953483581543	0.020604214	1584.24
SA38_EXP_7	1888	149.37021732330322	75.97372055053711	0.004959456	1585.08
SA38_EXP_7	1889	668.8844680786133	351.81140899658203	0.002208392	1585.92
SA38_EXP_7	1890	668.5885429382324	354.11813735961914	0.0012781152	1586.76
SA38_EXP_7	1891	235.52324771881104	318.53851318359375	0.0007915512	1587.6
SA38_EXP_7	1892	667.037296295166	351.38580322265625	0.0011244634	1588.44
SA38_EXP_7	1893	671.8930244445801	351.5068244934082	0.046851985	1589.28
SA38_EXP_7	1894	669.2400932312012	348.7130641937256	0.0037822833	1590.12
SA38_EXP_7	1895	674.918270111084	352.9607963562012	0.021314697	1590.96
SA38_EXP_7	1896	675.5853652954102	348.4042167663574	0.020844229	1591.8
SA38_EXP_7	1897	670.8331108093262	346.0096836090088	0.0023102665	1592.64
SA38_EXP_7	1898	676.3400077819824	352.6512908935547	0.0124003	1593.48
SA38_EXP_7	1899	677.703857421875	355.03217697143555	0.01150317	1594.32
SA38_EXP_7	1900	670.1216220855713	346.00610733032227	0.0043442002	1595.16
SA38_EXP_7	1901	227.55095958709717	317.2891044616699	0.00081672677	1596.0
SA38_EXP_7	1902	676.4498710632324	346.37746810913086	0.006649057	1596.84
SA38_EXP_7	1903	668.5857772827148	345.8101272583008	0.0022696047	1597.68
SA38_EXP_7	1904	211.23409271240234	278.2305335998535	0.0007254636	1598.52
SA38_EXP_7	1905	669.5720672607422	350.42452812194824	0.0022479766	1599.36
SA38_EXP_7	1906	671.2855339050293	354.17384147644043	0.08107753	1600.2
SA38_EXP_7	1907	389.26892280578613	37.173861265182495	0.0009939224	1601.04
SA38_EXP_7	1908	178.31107378005981	236.75687313079834	0.0006065192	1601.88
SA38_EXP_7	1909	669.6069240570068	345.6010437011719	0.0042516505	1602.72
SA38_EXP_7	1910	670.3985214233398	350.7956600189209	0.002471759	1603.56
SA38_EXP_7	1911	199.04520511627197	99.81918096542358	0.0006587674	1604.4
SA38_EXP_7	1912	671.0160255432129	351.0285472869873	0.017576026	1605.24
SA38_EXP_7	1913	669.1693305969238	349.6187210083008	0.00894809	1606.08
SA38_EXP_7	1914	670.3273773193359	347.733678817749	0.003267069	1606.92
SA38_EXP_7	1915	670.1952934265137	346.7747497558594	0.0019004651	1607.76
SA38_EXP_7	1916	668.3015823364258	345.6961441040039	0.0032339215	1608.6
SA38_EXP_7	1917	670.6064224243164	346.4105415344238	0.022927474	1609.44
SA38_EXP_7	1918	670.408296585083	351.39012336730957	0.005772803	1610.28
SA38_EXP_7	1919	670.2206611633301	344.5005798339844	0.0012587479	1611.12
SA38_EXP_7	1920	670.249080657959	338.7528419494629	0.0042089834	1611.96
SA38_EXP_7	1921	670.8113670349121	347.29516983032227	0.0113533875	1612.8
SA38_EXP_7	1922	668.2720184326172	72.62702465057373	0.0062855757	1613.64
SA38_EXP_7	1923	674.5627880096436	352.90185928344727	0.025963254	1614.48
SA38_EXP_7	1924	674.1300582885742	350.0695610046387	0.0048476406	1615.32
SA38_EXP_7	1925	674.9735832214355	352.40673065185547	0.30058601	1616.16
SA38_EXP_7	1926	670.6198692321777	344.88512992858887	0.005074617	1617.0
SA38_EXP_7	1927	670.2738285064697	352.2062301635742	0.00740843	1617.84
SA38_EXP_7	1928	675.5940437316895	353.31653594970703	0.02979268	1618.68
SA38_EXP_7	1929	670.4633712768555	346.4845275878906	0.00771123	1619.52
SA38_EXP_7	1930	185.39831638336182	237.0950746536255	0.0011338467	1620.36
SA38_EXP_7	1931	670.5783843994141	350.3389549255371	0.014367649	1621.2
SA38_EXP_7	1932	669.5635795593262	349.34969902038574	0.002734426	1622.04
SA38_EXP_7	1933	667.8133010864258	344.31461334228516	0.0029688748	1622.88
SA38_EXP_7	1934	670.205020904541	350.7791805267334	0.0037783578	1623.72
SA38_EXP_7	1935	675.2526760101318	351.66337966918945	0.004895151	1624.56
SA38_EXP_7	1936	148.85886907577515	76.17663860321045	0.0034044322	1625.4
SA38_EXP_7	1937	677.7860641479492	378.4395217895508	0.024384398	1626.24
SA38_EXP_7	1938	671.084451675415	347.95220375061035	0.005592666	1627.08
SA38_EXP_7	1939	151.01420879364014	74.65057611465454	0.0016857401	1627.92
SA38_EXP_7	1940	670.3587532043457	351.9561195373535	0.012304912	1628.76
SA38_EXP_7	1941	676.0147094726562	354.6042823791504	0.17744884	1629.6
SA38_EXP_7	1942	668.8528060913086	345.8645439147949	0.00229642	1630.44
SA38_EXP_7	1943	668.183183670044	343.68656158447266	0.002037347	1631.28
SA38_EXP_7	1944	671.4688301086426	349.5557498931885	0.015070321	1632.12
SA38_EXP_7	1945	665.0385856628418	72.41676092147827	0.23761839	1632.96
SA38_EXP_7	1946	218.77007484436035	271.9269275665283	0.0008304964	1633.8
SA38_EXP_7	1947	670.4730033874512	349.2089080810547	0.004079118	1634.64
SA38_EXP_7	1948	668.7943458557129	345.7181739807129	0.0015432077	1635.48
SA38_EXP_7	1949	411.8609428405762	70.34757614135742	0.0013924643	1636.32
SA38_EXP_7	1950	669.9732303619385	351.8249702453613	0.0039872513	1637.16
SA38_EXP_7	1951	671.2301254272461	350.650634765625	0.03533813	1638.0
SA38_EXP_7	1952	670.274829864502	347.81006813049316	0.0065602204	1638.84
SA38_EXP_7	1953	669.7824954986572	352.9345893859863	0.015604136	1639.68
SA38_EXP_7	1954	669.7461605072021	352.40575790405273	0.0041729836	1640.52
SA38_EXP_7	1955	667.0563697814941	71.81748390197754	0.10751441	1641.36
SA38_EXP_7	1956	230.76269626617432	286.47605895996094	0.000888206	1642.2
SA38_EXP_7	1957	671.0047721862793	349.18922424316406	0.015610633	1643.04
SA38_EXP_7	1958	676.8167495727539	354.14820671081543	0.012684492	1643.88
SA38_EXP_7	1959	669.9454307556152	351.40005111694336	0.0023012704	1644.72
SA38_EXP_7	1960	671.0123062133789	347.8688335418701	0.010176879	1645.56
SA38_EXP_7	1961	670.7426071166992	346.73784255981445	0.0049226694	1646.4
SA38_EXP_7	1962	671.0469245910645	345.2725124359131	0.007970587	1647.24
SA38_EXP_7	1963	670.4226970672607	352.23730087280273	0.0041341325	1648.08
SA38_EXP_7	1964	217.2027587890625	342.11477279663086	0.0009074031	1648.92
SA38_EXP_7	1965	670.4831123352051	350.9493827819824	0.0038456316	1649.76
SA38_EXP_7	1966	670.069169998169	347.65600204467773	0.002156833	1650.6
SA38_EXP_7	1967	227.9684066772461	325.08856773376465	0.0013881364	1651.44
SA38_EXP_7	1968	668.2435989379883	346.66428565979004	0.0020761252	1652.28
SA38_EXP_7	1969	233.57691764831543	286.4552593231201	0.001061074	1653.12
SA38_EXP_7	1970	220.70412635803223	346.4846420288086	0.0016920399	1653.96
SA38_EXP_7	1971	220.69454193115234	347.8256607055664	0.0011591967	1654.8
SA38_EXP_7	1972	665.9218788146973	75.87857007980347	0.03037551	1655.64
SA38_EXP_7	1973	671.133279800415	348.65495681762695	0.01479232	1656.48
SA38_EXP_7	1974	669.6811676025391	344.9403762817383	0.009501071	1657.32
SA38_EXP_7	1975	668.4807777404785	345.5027961730957	0.0020236736	1658.16
SA38_EXP_7	1976	670.1552867889404	352.92165756225586	0.012708911	1659.0
SA38_EXP_7	1977	677.2412776947021	352.45433807373047	0.012700537	1659.84
SA38_EXP_7	1978	229.86135482788086	320.9548759460449	0.0009796512	1660.68
SA38_EXP_7	1979	670.9364891052246	351.4911460876465	0.004077514	1661.52
SA38_EXP_7	1980	670.1470375061035	346.2403678894043	0.0028381704	1662.36
SA38_EXP_7	1981	669.9285984039307	348.1262397766113	0.0045725703	1663.2
SA38_EXP_7	1982	676.3801574707031	351.5957450866699	0.008886168	1664.04
SA38_EXP_7	1983	677.0010471343994	350.9256362915039	0.004422263	1664.88
SA38_EXP_7	1984	668.5115814208984	348.185977935791	0.002352915	1665.72
SA38_EXP_7	1985	671.4828491210938	349.67668533325195	0.007875461	1666.56
SA38_EXP_7	1986	670.157527923584	350.28016090393066	0.0056634736	1667.4
SA38_EXP_7	1987	412.7270698547363	71.71054601669312	0.0011644729	1668.24
SA38_EXP_7	1988	222.93853759765625	347.1310615539551	0.001291532	1669.08
SA38_EXP_7	1989	670.2556610107422	336.02439880371094	0.0056745713	1669.92
SA38_EXP_7	1990	671.2667465209961	351.53160095214844	0.0128474515	1670.76
SA38_EXP_7	1991	669.5082664489746	350.5432319641113	0.0075240354	1671.6
SA38_EXP_7	1992	671.5646266937256	350.4129409790039	0.029700473	1672.44
SA38_EXP_7	1993	669.793701171875	343.2868766784668	0.0015252635	1673.28
SA38_EXP_7	1994	231.9547176361084	324.16314125061035	0.0012009792	1674.12
SA38_EXP_7	1995	96.91683650016785	407.3935890197754	0.08162556	1674.96
SA38_EXP_7	1996	230.6182861328125	318.0194091796875	0.00068776537	1675.8
SA38_EXP_7	1997	668.4041023254395	348.8232707977295	0.002070957	1676.64
SA38_EXP_7	1998	675.9726524353027	350.70470809936523	0.000885702	1677.48
SA38_EXP_7	1999	229.93569374084473	317.1470260620117	0.0006462818	1678.32
[truncated: 1,619 more rows]
