# Supplementary material for: Measuring inter-individual differences in behavioural types of gilthead seabreams in the laboratory using deep learning
Source: PeerJ. 2022 May 5;10:e13396. doi: 10.7717/peerj.13396 (PMC9080431; doi:10.7717/peerj.13396)
Supplement: Supplemental Information 1 [file peerj-10-13396-s001.zip › Raw validation data/d1/SA40_18.csv]

ID	sec	X	Y	%	seconds
SA40_18	1	280.6774139404297	273.49236488342285	0.99909997	0.0
SA40_18	2	363.3471965789795	312.8334903717041	0.9986765	0.72
SA40_18	3	663.2937431335449	124.77682113647461	0.9325921	1.44
SA40_18	4	663.5113716125488	124.4966983795166	0.90450144	2.16
SA40_18	5	666.0441875457764	126.5271806716919	0.9715366	2.88
SA40_18	6	663.5574340820312	126.48056030273438	0.77751213	3.6
SA40_18	7	662.7547740936279	116.35507822036743	0.63556045	4.32
SA40_18	8	665.4290199279785	121.75621032714844	0.9563341	5.04
SA40_18	9	664.15696144104	120.82132816314697	0.7521839	5.76
SA40_18	10	665.2034759521484	123.46434116363525	0.9111085	6.48
SA40_18	11	665.601921081543	125.67953109741211	0.9172579	7.2
SA40_18	12	670.3763008117676	120.46897888183594	0.9841059	7.92
SA40_18	13	665.3279304504395	123.18597793579102	0.9865464	8.64
SA40_18	14	663.8694763183594	124.33955669403076	0.8529211	9.36
SA40_18	15	666.0543918609619	124.18444633483887	0.89080155	10.08
SA40_18	16	665.3814792633057	125.80684661865234	0.96436447	10.8
SA40_18	17	665.8672332763672	119.0128755569458	0.9441761	11.52
SA40_18	18	664.5561218261719	119.63473320007324	0.3960915	12.24
SA40_18	19	665.9626960754395	127.19035148620605	0.97561556	12.96
SA40_18	20	666.3379192352295	126.67659759521484	0.9639595	13.68
SA40_18	21	666.7720794677734	125.08004665374756	0.9535901	14.4
SA40_18	22	665.945291519165	127.54039764404297	0.93980926	15.12
SA40_18	23	663.5828018188477	122.96419143676758	0.83556235	15.84
SA40_18	24	661.9214057922363	117.93808937072754	0.85730934	16.56
SA40_18	25	666.0188674926758	124.29430961608887	0.9772465	17.28
SA40_18	26	664.0420913696289	123.43462944030762	0.8406372	18.0
SA40_18	27	664.954423904419	123.83222579956055	0.6296535	18.72
SA40_18	28	664.3209457397461	122.83032417297363	0.93134236	19.44
SA40_18	29	664.2359733581543	125.4063606262207	0.9186404	20.16
SA40_18	30	665.888500213623	127.28649616241455	0.96870136	20.88
SA40_18	31	665.7167434692383	125.43698787689209	0.9544357	21.6
SA40_18	32	665.9393310546875	123.45510005950928	0.98466176	22.32
SA40_18	33	666.3972854614258	123.5547924041748	0.9724922	23.04
SA40_18	34	664.5519256591797	122.38612174987793	0.87172765	23.76
SA40_18	35	662.0267868041992	123.3729887008667	0.8226398	24.48
SA40_18	36	664.6358489990234	126.0364580154419	0.93726593	25.2
SA40_18	37	664.8243427276611	125.86043357849121	0.93883604	25.92
SA40_18	38	663.7485504150391	125.51642417907715	0.9002892	26.64
SA40_18	39	395.62840461730957	272.517786026001	0.9943598	27.36
SA40_18	40	231.08491897583008	180.2218723297119	0.9997336	28.08
SA40_18	41	143.05710792541504	174.89456176757812	0.99948597	28.8
SA40_18	42	113.68693113327026	302.91921615600586	0.9979467	29.52
SA40_18	43	121.2549090385437	299.43700790405273	0.999156	30.24
SA40_18	44	125.71824789047241	209.74920272827148	0.9994698	30.96
SA40_18	45	114.51178789138794	142.11853981018066	0.9988655	31.68
SA40_18	46	116.42005443572998	62.90202856063843	0.99890745	32.4
SA40_18	47	82.55183696746826	152.38168716430664	0.9970585	33.12
SA40_18	48	665.3897285461426	124.77549076080322	0.96236503	33.84
SA40_18	49	111.7017149925232	344.7872543334961	0.9988148	34.56
SA40_18	50	135.40679216384888	261.4075183868408	0.9997707	35.28
SA40_18	51	117.54862070083618	196.5263271331787	0.9996226	36.0
SA40_18	52	122.00261354446411	100.04543781280518	0.99964714	36.72
SA40_18	53	156.08845949172974	53.2062828540802	0.99749017	37.44
SA40_18	54	125.51329135894775	65.35212993621826	0.9985128	38.16
SA40_18	55	154.61796522140503	44.23219084739685	0.9960199	38.88
SA40_18	56	169.25640106201172	126.76054000854492	0.9995191	39.6
SA40_18	57	85.59410572052002	294.6679973602295	0.9961641	40.32
SA40_18	58	105.04028797149658	351.9667053222656	0.9913959	41.04
SA40_18	59	111.97941303253174	244.7197723388672	0.99848133	41.76
SA40_18	60	133.47491025924683	236.5195655822754	0.9994741	42.48
SA40_18	61	101.47361755371094	227.88418292999268	0.9989679	43.2
SA40_18	62	109.03213024139404	255.65351486206055	0.9948409	43.92
SA40_18	63	666.7434692382812	120.23773670196533	0.97696245	44.64
SA40_18	64	102.89578437805176	200.7194709777832	0.98656344	45.36
SA40_18	65	126.8079161643982	171.37930870056152	0.9997609	46.08
SA40_18	66	99.68702793121338	270.8895492553711	0.9963152	46.8
SA40_18	67	127.9470443725586	205.4499864578247	0.9996873	47.52
SA40_18	68	102.26027965545654	181.9557523727417	0.9772554	48.24
SA40_18	69	667.9534912109375	118.93095016479492	0.977777	48.96
SA40_18	70	664.8130416870117	126.22784614562988	0.9543673	49.68
SA40_18	71	200.06709098815918	145.03134727478027	0.9975145	50.4
SA40_18	72	143.5655117034912	161.21164798736572	0.99096	51.12
SA40_18	73	666.0368919372559	121.93147659301758	0.9753	51.84
SA40_18	74	97.2586452960968	343.4245491027832	0.9449175	52.56
SA40_18	75	119.01745796203613	351.0219383239746	0.9994261	53.28
SA40_18	76	124.72107410430908	297.20166206359863	0.99911076	54.0
SA40_18	77	117.15859174728394	242.96868324279785	0.9995334	54.72
SA40_18	78	118.26910972595215	186.30183219909668	0.9997706	55.44
SA40_18	79	664.949893951416	126.0007381439209	0.9793256	56.16
SA40_18	80	664.6421432495117	124.5794677734375	0.9462122	56.88
SA40_18	81	133.56547355651855	173.8304042816162	0.9758364	57.6
SA40_18	82	129.88393306732178	118.53179454803467	0.99953675	58.32
SA40_18	83	102.38445997238159	239.31856155395508	0.9974165	59.04
SA40_18	84	95.1896071434021	304.202356338501	0.9780121	59.76
SA40_18	85	664.1581535339355	126.15423202514648	0.96755636	60.48
SA40_18	86	664.720869064331	121.39798164367676	0.9694238	61.2
SA40_18	87	201.2791872024536	158.3468770980835	0.9992411	61.92
SA40_18	88	172.53425121307373	211.6538143157959	0.998195	62.64
SA40_18	89	103.80854606628418	296.77419662475586	0.9913687	63.36
SA40_18	90	87.23625540733337	356.6499710083008	0.99385405	64.08
SA40_18	91	125.09610652923584	377.2994613647461	0.9995012	64.8
SA40_18	92	118.4990406036377	347.0463752746582	0.99395293	65.52
SA40_18	93	123.9638090133667	298.62839698791504	0.99856335	66.24
SA40_18	94	128.63991260528564	264.0036392211914	0.9976412	66.96
SA40_18	95	665.8449172973633	125.86699962615967	0.9820503	67.68
SA40_18	96	665.5437469482422	123.98058414459229	0.9388304	68.4
SA40_18	97	147.54935503005981	256.83202743530273	0.9432511	69.12
SA40_18	98	232.43813514709473	272.27474212646484	0.9994392	69.84
SA40_18	99	666.3717269897461	121.51268005371094	0.95097464	70.56
SA40_18	100	324.91698265075684	327.740535736084	0.99962556	71.28
SA40_18	101	179.4506072998047	292.0073890686035	0.99966633	72.0
SA40_18	102	147.92407751083374	258.6836528778076	0.99670154	72.72
SA40_18	103	130.5189609527588	249.63346481323242	0.94464415	73.44
SA40_18	104	172.85081148147583	213.1617307662964	0.9259774	74.16
SA40_18	105	196.15882635116577	171.46041870117188	0.99955684	74.88
SA40_18	106	156.59385919570923	258.07416915893555	0.99762124	75.6
SA40_18	107	83.35492610931396	341.58302307128906	0.99202406	76.32
SA40_18	108	114.45820331573486	383.97900581359863	0.99780554	77.04
SA40_18	109	104.2681097984314	334.0532684326172	0.9940608	77.76
SA40_18	110	121.52903079986572	305.12234687805176	0.9984231	78.48
SA40_18	111	120.31890153884888	342.0754051208496	0.9975157	79.2
SA40_18	112	122.96757698059082	285.5129814147949	0.9939348	79.92
SA40_18	113	121.69541120529175	309.8272705078125	0.9987356	80.64
SA40_18	114	137.33913898468018	387.7939224243164	0.99891937	81.36
SA40_18	115	129.77416515350342	283.1854248046875	0.98965704	82.08
SA40_18	116	143.63983869552612	233.29981327056885	0.99851745	82.8
SA40_18	117	93.85912418365479	283.60013008117676	0.9987006	83.52
SA40_18	118	120.21737098693848	349.66609954833984	0.9991554	84.24
SA40_18	119	131.50274753570557	306.08036041259766	0.9989869	84.96
SA40_18	120	130.36794662475586	261.7563056945801	0.998304	85.68
SA40_18	121	112.37807273864746	277.16285705566406	0.96967524	86.4
SA40_18	122	97.28531837463379	341.94053649902344	0.9770772	87.12
SA40_18	123	663.1312370300293	120.06946563720703	0.9261966	87.84
SA40_18	124	142.1937346458435	337.6487731933594	0.9963154	88.56
SA40_18	125	169.31103467941284	141.3589382171631	0.99371403	89.28
SA40_18	126	165.49322605133057	134.06716346740723	0.98123163	90.0
SA40_18	127	91.31726622581482	292.6365852355957	0.9949005	90.72
SA40_18	128	124.10664558410645	358.2337188720703	0.9991903	91.44
SA40_18	129	122.78622388839722	376.8009567260742	0.9947389	92.16
SA40_18	130	134.46966409683228	306.76812171936035	0.99086845	92.88
SA40_18	131	667.1830177307129	125.70965766906738	0.977187	93.6
SA40_18	132	170.18996477127075	236.8256664276123	0.9752926	94.32
SA40_18	133	220.56269645690918	274.27937507629395	0.999645	95.04
SA40_18	134	329.94985580444336	287.52050399780273	0.9978955	95.76
SA40_18	135	663.1787300109863	123.23179721832275	0.83622825	96.48
SA40_18	136	665.4853343963623	124.46900367736816	0.95419675	97.2
SA40_18	137	663.9026641845703	126.52985572814941	0.8183215	97.92
SA40_18	138	663.7068271636963	120.15525341033936	0.97272134	98.64
SA40_18	139	664.7537231445312	121.95779800415039	0.9719862	99.36
SA40_18	140	665.5091285705566	127.28711128234863	0.88450265	100.08
SA40_18	141	665.7281875610352	121.1217212677002	0.9601609	100.8
SA40_18	142	664.2585277557373	122.72466659545898	0.93169975	101.52
SA40_18	143	664.0429019927979	126.40644550323486	0.9622463	102.24
SA40_18	144	663.1840705871582	123.81388664245605	0.9316148	102.96
SA40_18	145	665.7745361328125	126.35717868804932	0.84012306	103.68
SA40_18	146	664.6857261657715	126.2991714477539	0.9838216	104.4
SA40_18	147	665.439510345459	124.37104225158691	0.9861493	105.12
SA40_18	148	667.4800872802734	124.22859191894531	0.9912407	105.84
SA40_18	149	663.94362449646	120.82354545593262	0.943892	106.56
SA40_18	150	663.7314796447754	126.09795570373535	0.9560174	107.28
SA40_18	151	664.150333404541	126.59083843231201	0.9789878	108.0
SA40_18	152	668.1216239929199	123.89283657073975	0.8705961	108.72
SA40_18	153	666.2663459777832	123.45259666442871	0.9661589	109.44
SA40_18	154	665.140438079834	124.5669937133789	0.93213755	110.16
SA40_18	155	666.331958770752	121.81962490081787	0.9643519	110.88
SA40_18	156	664.0545845031738	121.27046585083008	0.86892223	111.6
SA40_18	157	666.0579681396484	123.32847118377686	0.97885054	112.32
SA40_18	158	666.4188861846924	124.4071626663208	0.97645694	113.04
SA40_18	159	664.5196914672852	126.60394191741943	0.9222135	113.76
SA40_18	160	664.5793914794922	125.10862827301025	0.9327201	114.48
SA40_18	161	665.1772499084473	124.18139934539795	0.97164696	115.2
SA40_18	162	666.4644241333008	126.49196147918701	0.9003488	115.92
SA40_18	163	664.7178649902344	126.47701263427734	0.91466755	116.64
SA40_18	164	665.5677795410156	125.72743892669678	0.94340634	117.36
SA40_18	165	661.6408824920654	117.51141786575317	0.5483832	118.08
SA40_18	166	664.9295330047607	126.51586532592773	0.9050087	118.8
SA40_18	167	664.1335487365723	124.38295841217041	0.7476879	119.52
SA40_18	168	664.4252777099609	119.95360851287842	0.67859936	120.24
SA40_18	169	664.3248558044434	129.1008710861206	0.96363837	120.96
SA40_18	170	665.2651786804199	124.4944953918457	0.81598127	121.68
SA40_18	171	665.5881881713867	126.35859489440918	0.8593613	122.4
SA40_18	172	663.2627487182617	124.2509937286377	0.81647176	123.12
SA40_18	173	665.1869773864746	121.53325080871582	0.5695356	123.84
SA40_18	174	376.32436752319336	330.06832122802734	0.91305095	124.56
SA40_18	175	666.706371307373	124.83492851257324	0.98901564	125.28
SA40_18	176	297.58222103118896	231.61943435668945	0.99884796	126.0
SA40_18	177	167.24296808242798	200.61211109161377	0.99963474	126.72
SA40_18	178	87.08779215812683	208.22324752807617	0.992246	127.44
SA40_18	179	91.76183342933655	310.66503524780273	0.99638724	128.16
SA40_18	180	113.46125602722168	319.61451530456543	0.9980994	128.88
SA40_18	181	118.3645486831665	282.84436225891113	0.99888927	129.6
SA40_18	182	126.8028974533081	241.62202835083008	0.9995715	130.32
SA40_18	183	665.3070449829102	127.3586654663086	0.9244554	131.04
SA40_18	184	144.0853238105774	199.2381477355957	0.9992823	131.76
SA40_18	185	133.16302299499512	311.1221694946289	0.9994266	132.48
SA40_18	186	130.48256635665894	322.72862434387207	0.9956923	133.2
SA40_18	187	164.7680640220642	204.7895908355713	0.9964845	133.92
SA40_18	188	154.43389415740967	121.64176940917969	0.99930835	134.64
SA40_18	189	85.61203479766846	219.12405967712402	0.99910647	135.36
SA40_18	190	110.12719869613647	309.7554588317871	0.9986298	136.08
SA40_18	191	112.25994825363159	319.9237060546875	0.9985434	136.8
SA40_18	192	665.1435852050781	126.93377494812012	0.97255355	137.52
SA40_18	193	126.88417434692383	248.4433937072754	0.97424793	138.24
SA40_18	194	141.81618690490723	216.04817390441895	0.99924445	138.96
SA40_18	195	107.85363912582397	223.45780849456787	0.97771317	139.68
SA40_18	196	665.3956413269043	125.41783332824707	0.9489189	140.4
SA40_18	197	201.2216567993164	125.93326091766357	0.9948696	141.12
SA40_18	198	181.83449506759644	181.3762378692627	0.99805486	141.84
SA40_18	199	104.92448806762695	302.1477699279785	0.9669799	142.56
SA40_18	200	87.85572052001953	363.2160758972168	0.9985116	143.28
SA40_18	201	126.0210633277893	383.1815528869629	0.99912447	144.0
SA40_18	202	130.93109130859375	315.6196975708008	0.99942315	144.72
SA40_18	203	120.55631875991821	275.7821273803711	0.99564135	145.44
SA40_18	204	116.60326719284058	339.4983100891113	0.9939183	146.16
SA40_18	205	124.16080236434937	289.05117988586426	0.9787821	146.88
SA40_18	206	132.5218677520752	231.1215877532959	0.9879562	147.6
SA40_18	207	139.17219638824463	309.4543647766113	0.9992735	148.32
SA40_18	208	122.32508659362793	324.9400520324707	0.9856412	149.04
SA40_18	209	158.63343477249146	204.03925895690918	0.9989505	149.76
SA40_18	210	153.66426706314087	125.26947498321533	0.9993585	150.48
SA40_18	211	78.19399237632751	220.28067111968994	0.9988224	151.2
SA40_18	212	106.24333620071411	315.4617691040039	0.9990621	151.92
SA40_18	213	101.73386335372925	351.8404769897461	0.9950848	152.64
SA40_18	214	122.35543727874756	296.70644760131836	0.9988091	153.36
SA40_18	215	665.8978939056396	127.42990493774414	0.9817571	154.08
SA40_18	216	126.8604040145874	269.0679931640625	0.99132115	154.8
SA40_18	217	665.8065795898438	126.58058166503906	0.9806552	155.52
SA40_18	218	146.48218154907227	346.8342876434326	0.9991923	156.24
SA40_18	219	667.7066802978516	123.83613109588623	0.9885669	156.96
SA40_18	220	163.8319969177246	211.83501720428467	0.99915767	157.68
SA40_18	221	133.48369598388672	142.30798244476318	0.99678445	158.4
SA40_18	222	664.6653652191162	124.26678657531738	0.9388079	159.12
SA40_18	223	87.41981983184814	342.053918838501	0.9981622	159.84
SA40_18	224	104.76140975952148	365.4261016845703	0.99812216	160.56
SA40_18	225	122.88048267364502	286.10135078430176	0.9990521	161.28
SA40_18	226	665.9010887145996	121.8510389328003	0.80780894	162.0
SA40_18	227	666.5211200714111	126.71964168548584	0.98268694	162.72
SA40_18	228	138.8388991355896	238.19106101989746	0.99770314	163.44
SA40_18	229	122.99520969390869	293.81043434143066	0.9904615	164.16
SA40_18	230	148.386549949646	356.1269760131836	0.9990151	164.88
SA40_18	231	141.61264896392822	335.47536849975586	0.99852425	165.6
SA40_18	232	138.0885124206543	292.269344329834	0.9993973	166.32
SA40_18	233	666.4405822753906	123.3470106124878	0.98133427	167.04
SA40_18	234	665.6743049621582	121.60401821136475	0.96159375	167.76
SA40_18	235	665.5946731567383	122.8315544128418	0.93792677	168.48
SA40_18	236	111.66532039642334	282.548189163208	0.9785246	169.2
SA40_18	237	208.34321975708008	284.5414924621582	0.9978842	169.92
SA40_18	238	323.2180118560791	288.56082916259766	0.9986014	170.64
SA40_18	239	666.3103103637695	123.78107070922852	0.90132594	171.36
SA40_18	240	666.1366939544678	121.95623874664307	0.9080297	172.08
SA40_18	241	665.837574005127	124.33070182800293	0.9696769	172.8
SA40_18	242	662.6087188720703	118.95761489868164	0.91650057	173.52
SA40_18	243	662.5565528869629	117.01487302780151	0.9271693	174.24
SA40_18	244	663.5456085205078	125.11808395385742	0.93537974	174.96
SA40_18	245	665.3802394866943	125.45711517333984	0.8692883	175.68
SA40_18	246	663.8270854949951	122.94882774353027	0.967229	176.4
SA40_18	247	663.7372493743896	119.46925163269043	0.81599873	177.12
SA40_18	248	666.9954299926758	120.46078205108643	0.90722847	177.84
SA40_18	249	665.4016971588135	125.72596549987793	0.8406612	178.56
SA40_18	250	662.9083633422852	118.20379257202148	0.9271519	179.28
SA40_18	251	664.3406867980957	123.18111419677734	0.9675152	180.0
SA40_18	252	662.6764297485352	119.05712127685547	0.8106242	180.72
SA40_18	253	667.4933433532715	126.10639572143555	0.988379	181.44
SA40_18	254	664.072322845459	127.35424518585205	0.96253973	182.16
SA40_18	255	663.6658668518066	126.68778419494629	0.962106	182.88
SA40_18	256	667.1163558959961	125.21661758422852	0.9775538	183.6
SA40_18	257	664.771842956543	121.80180072784424	0.9125569	184.32
SA40_18	258	665.2716636657715	125.23491382598877	0.9742967	185.04
SA40_18	259	664.3777847290039	120.6013298034668	0.92801636	185.76
SA40_18	260	665.3146743774414	127.82162189483643	0.9753493	186.48
SA40_18	261	665.0455951690674	124.16728019714355	0.9571429	187.2
SA40_18	262	663.9081478118896	124.94080066680908	0.9161354	187.92
SA40_18	263	666.0135269165039	130.00408172607422	0.70364887	188.64
SA40_18	264	665.9730911254883	123.25575828552246	0.9818573	189.36
SA40_18	265	663.9133453369141	121.06578826904297	0.9428646	190.08
SA40_18	266	667.0685291290283	125.52314758300781	0.90937155	190.8
SA40_18	267	666.5159225463867	123.49621295928955	0.9080221	191.52
SA40_18	268	665.1348114013672	127.94320106506348	0.9650846	192.24
SA40_18	269	662.8677368164062	125.00945091247559	0.861016	192.96
SA40_18	270	663.3510112762451	131.174054145813	0.9687893	193.68
SA40_18	271	663.1125450134277	125.3162956237793	0.97170997	194.4
SA40_18	272	660.9744071960449	119.18382167816162	0.52920616	195.12
SA40_18	273	665.5064582824707	126.31901264190674	0.9418635	195.84
SA40_18	274	664.7042274475098	120.7831335067749	0.98801976	196.56
SA40_18	275	653.864860534668	367.81030654907227	0.9991535	197.28
SA40_18	276	695.6465721130371	388.1960105895996	0.7956369	198.0
SA40_18	277	663.9858722686768	128.21402549743652	0.9692609	198.72
SA40_18	278	664.9425029754639	126.76300048828125	0.8216751	199.44
SA40_18	279	624.9239921569824	422.22933769226074	0.99506503	200.16
SA40_18	280	586.1218929290771	416.80872917175293	0.9993894	200.88
SA40_18	281	483.57763290405273	415.84190368652344	0.9995074	201.6
SA40_18	282	437.72120475769043	396.69447898864746	0.95933497	202.32
SA40_18	283	410.01129150390625	391.9981384277344	0.997649	203.04
SA40_18	284	375.187349319458	386.4587116241455	0.9979013	203.76
SA40_18	285	506.4455986022949	366.9760322570801	0.99122554	204.48
SA40_18	286	640.3424263000488	377.66429901123047	0.9992086	205.2
SA40_18	287	666.0179615020752	128.1862449645996	0.6352534	205.92
SA40_18	288	666.9007301330566	122.63999462127686	0.9504736	206.64
SA40_18	289	421.112585067749	399.80432510375977	0.98885053	207.36
SA40_18	290	172.43285179138184	354.6936893463135	0.99930465	208.08
SA40_18	291	115.15052318572998	273.23965072631836	0.99091786	208.8
SA40_18	292	135.37945747375488	222.52740383148193	0.99917823	209.52
SA40_18	293	132.2454810142517	352.5570487976074	0.9986393	210.24
SA40_18	294	152.00417041778564	257.6558589935303	0.99789727	210.96
SA40_18	295	131.92336559295654	226.9405746459961	0.9874802	211.68
SA40_18	296	106.54562711715698	164.11840438842773	0.9951402	212.4
SA40_18	297	80.64371943473816	242.53870010375977	0.9985366	213.12
SA40_18	298	99.05575513839722	349.98247146606445	0.93973315	213.84
SA40_18	299	131.97792768478394	268.1162738800049	0.9991542	214.56
SA40_18	300	127.25143432617188	263.08095932006836	0.9979461	215.28
SA40_18	301	118.23275089263916	314.9325370788574	0.996405	216.0
SA40_18	302	144.84552145004272	210.1297903060913	0.9995072	216.72
SA40_18	303	121.0515022277832	266.5694332122803	0.9979797	217.44
SA40_18	304	124.8910903930664	286.228723526001	0.99862885	218.16
SA40_18	305	665.5695915222168	120.93124866485596	0.9287979	218.88
SA40_18	306	122.1285343170166	241.50421142578125	0.99964976	219.6
SA40_18	307	110.03272533416748	332.64163970947266	0.99513197	220.32
SA40_18	308	666.9179916381836	123.86984825134277	0.9598507	221.04
SA40_18	309	124.68934059143066	195.61457633972168	0.99730635	221.76
SA40_18	310	130.9109330177307	326.96176528930664	0.9995492	222.48
SA40_18	311	130.6240439414978	273.4906482696533	0.99972445	223.2
SA40_18	312	126.57158374786377	226.7383575439453	0.99564314	223.92
SA40_18	313	94.94670629501343	254.41646575927734	0.99727434	224.64
SA40_18	314	109.90620851516724	344.3632507324219	0.9973725	225.36
SA40_18	315	121.00247144699097	247.08186149597168	0.9991673	226.08
SA40_18	316	665.4911518096924	122.42603302001953	0.94237375	226.8
SA40_18	317	122.62799739837646	308.8622188568115	0.99895465	227.52
SA40_18	318	666.2336826324463	124.76211547851562	0.99000007	228.24
SA40_18	319	665.0096416473389	125.09579658508301	0.9863702	228.96
SA40_18	320	664.0534400939941	125.46797275543213	0.9760962	229.68
SA40_18	321	193.78690719604492	129.66453552246094	0.9853974	230.4
SA40_18	322	151.1209487915039	214.35416221618652	0.923093	231.12
SA40_18	323	94.82495784759521	318.6079788208008	0.99735224	231.84
SA40_18	324	120.68746089935303	364.7526168823242	0.998475	232.56
SA40_18	325	121.79954051971436	361.3454818725586	0.9990465	233.28
SA40_18	326	121.55221700668335	304.3850612640381	0.99547297	234.0
SA40_18	327	142.59334802627563	266.5323257446289	0.99939966	234.72
SA40_18	328	111.98840141296387	321.89855575561523	0.9991001	235.44
SA40_18	329	118.74213218688965	297.33017921447754	0.99913365	236.16
SA40_18	330	99.50724840164185	336.7561340332031	0.9203318	236.88
SA40_18	331	666.6396141052246	123.1701135635376	0.9630212	237.6
SA40_18	332	664.8489952087402	125.3345775604248	0.8988002	238.32
SA40_18	333	666.8988227844238	120.94183444976807	0.95464915	239.04
SA40_18	334	204.02939319610596	162.0644760131836	0.99802846	239.76
SA40_18	335	197.74177074432373	220.84622383117676	0.9981762	240.48
SA40_18	336	135.91622114181519	249.57378387451172	0.94575983	241.2
SA40_18	337	99.33700561523438	323.8635063171387	0.997865	241.92
SA40_18	338	117.39850044250488	376.01160049438477	0.9974559	242.64
SA40_18	339	108.10410976409912	371.48706436157227	0.9964898	243.36
SA40_18	340	128.77881526947021	303.05325508117676	0.9787562	244.08
SA40_18	341	663.8545036315918	122.81620502471924	0.92122394	244.8
SA40_18	342	141.40005111694336	310.9837532043457	0.9994437	245.52
SA40_18	343	150.6769061088562	374.5741367340088	0.9995796	246.24
SA40_18	344	138.0185604095459	326.0361099243164	0.9926797	246.96
SA40_18	345	664.8503303527832	122.95633792877197	0.93952507	247.68
SA40_18	346	219.4192886352539	284.4024467468262	0.9978586	248.4
SA40_18	347	668.1665420532227	122.39456176757812	0.9790958	249.12
SA40_18	348	363.031005859375	336.6638946533203	0.97803444	249.84
SA40_18	349	666.803789138794	127.0296049118042	0.89106256	250.56
SA40_18	350	666.2436008453369	128.5167360305786	0.980856	251.28
SA40_18	351	666.3750648498535	125.3368091583252	0.8202557	252.0
SA40_18	352	662.5585556030273	126.48968696594238	0.7819965	252.72
SA40_18	353	662.7924919128418	129.95132446289062	0.90080976	253.44
SA40_18	354	664.9562358856201	125.17669200897217	0.9459024	254.16
SA40_18	355	665.5317783355713	126.61219596862793	0.9483844	254.88
SA40_18	356	663.8834953308105	120.0096845626831	0.9261963	255.6
SA40_18	357	664.0079498291016	123.9199447631836	0.900064	256.32
SA40_18	358	663.1185531616211	119.04280185699463	0.97169816	257.04
SA40_18	359	666.0941123962402	120.1576566696167	0.8504338	257.76
SA40_18	360	665.5930995941162	121.83013916015625	0.9338221	258.48
SA40_18	361	662.391471862793	120.47435760498047	0.83953446	259.2
SA40_18	362	664.533281326294	125.19493103027344	0.7791955	259.92
SA40_18	363	662.0887756347656	122.00709342956543	0.54458016	260.64
SA40_18	364	667.4092292785645	122.26969242095947	0.72079635	261.36
SA40_18	365	662.0423316955566	120.67291259765625	0.8959791	262.08
SA40_18	366	663.7906551361084	123.922119140625	0.8279594	262.8
SA40_18	367	276.95865631103516	268.1457996368408	0.99521893	263.52
SA40_18	368	196.46025896072388	242.48602867126465	0.9990068	264.24
SA40_18	369	138.41075897216797	197.6842975616455	0.980457	264.96
SA40_18	370	90.0999903678894	249.589262008667	0.9427324	265.68
SA40_18	371	115.34661054611206	336.397762298584	0.9991003	266.4
SA40_18	372	106.66131973266602	300.38612365722656	0.9964277	267.12
SA40_18	373	663.3731365203857	119.3874979019165	0.95901227	267.84
SA40_18	374	102.498459815979	225.3583574295044	0.98022217	268.56
SA40_18	375	115.87470769882202	232.57261276245117	0.9981963	269.28
SA40_18	376	667.4331665039062	124.81985092163086	0.93293935	270.0
SA40_18	377	109.24072265625	197.3130226135254	0.994786	270.72
SA40_18	378	664.4575595855713	125.84896087646484	0.98062575	271.44
SA40_18	379	664.8213386535645	125.07338047027588	0.9671235	272.16
SA40_18	380	664.9673461914062	121.17254734039307	0.937793	272.88
SA40_18	381	184.60253477096558	224.60662364959717	0.9887601	273.6
SA40_18	382	190.8702254295349	248.67719650268555	0.9987104	274.32
SA40_18	383	122.21541404724121	262.4966526031494	0.9840804	275.04
SA40_18	384	94.03091669082642	349.4107246398926	0.9978116	275.76
SA40_18	385	122.59939908981323	388.8981628417969	0.99865997	276.48
SA40_18	386	120.84622383117676	342.0200729370117	0.99871373	277.2
SA40_18	387	111.61140203475952	296.2471389770508	0.9975591	277.92
SA40_18	388	119.56214904785156	273.609037399292	0.99712974	278.64
SA40_18	389	115.34465551376343	258.858118057251	0.92634314	279.36
SA40_18	390	665.6722068786621	126.77793502807617	0.9271687	280.08
SA40_18	391	118.61324310302734	343.21635246276855	0.99792576	280.8
SA40_18	392	128.2477617263794	319.2264461517334	0.9974643	281.52
SA40_18	393	157.2801113128662	233.45552444458008	0.9990946	282.24
SA40_18	394	138.39969635009766	218.87151718139648	0.9996147	282.96
SA40_18	395	108.4904432296753	338.4275436401367	0.99461514	283.68
SA40_18	396	107.36911296844482	370.2693557739258	0.9929958	284.4
SA40_18	397	124.5337963104248	290.3969192504883	0.99781644	285.12
SA40_18	398	122.95877933502197	287.715368270874	0.99807715	285.84
SA40_18	399	146.7412829399109	245.85296630859375	0.9991258	286.56
SA40_18	400	138.93141746520996	210.8902072906494	0.9956345	287.28
SA40_18	401	665.843391418457	123.74407768249512	0.97873324	288.0
SA40_18	402	184.01260375976562	148.03529262542725	0.98593324	288.72
SA40_18	403	194.32557821273804	183.04673194885254	0.99911433	289.44
SA40_18	404	664.2014980316162	122.44451522827148	0.9465248	290.16
SA40_18	405	78.71934175491333	347.1320343017578	0.99104613	290.88
SA40_18	406	116.7049765586853	387.82155990600586	0.9990652	291.6
SA40_18	407	116.48591756820679	350.7974052429199	0.99930084	292.32
SA40_18	408	118.3972954750061	315.36346435546875	0.99921584	293.04
SA40_18	409	109.24563407897949	374.0596389770508	0.9891902	293.76
SA40_18	410	663.7152671813965	126.78548812866211	0.9597497	294.48
SA40_18	411	130.94241619110107	232.58899211883545	0.99960333	295.2
SA40_18	412	112.94573545455933	316.2428855895996	0.99840754	295.92
SA40_18	413	111.33458614349365	307.71080017089844	0.99782014	296.64
SA40_18	414	121.12182378768921	287.64495849609375	0.99972945	297.36
SA40_18	415	103.70614528656006	321.80042266845703	0.81742066	298.08
SA40_18	416	119.47587728500366	251.09845161437988	0.9974727	298.8
SA40_18	417	130.17038106918335	233.57428550720215	0.99574727	299.52
SA40_18	418	666.360330581665	122.74821281433105	0.9784742	300.24
SA40_18	419	118.00057888031006	310.7430839538574	0.99070764	300.96
SA40_18	420	143.14817190170288	248.9637565612793	0.9982095	301.68
SA40_18	421	127.3297667503357	279.1087532043457	0.9973335	302.4
SA40_18	422	663.9357566833496	126.38751983642578	0.7524548	303.12
SA40_18	423	128.55496406555176	394.1538619995117	0.989571	303.84
SA40_18	424	666.1705017089844	124.70829963684082	0.92003727	304.56
SA40_18	425	151.85635089874268	280.726318359375	0.9878413	305.28
SA40_18	426	213.4462833404541	282.87797927856445	0.9994573	306.0
SA40_18	427	665.6783103942871	123.93110275268555	0.92301786	306.72
SA40_18	428	667.141056060791	123.73412132263184	0.96347815	307.44
SA40_18	429	665.8020973205566	123.15585136413574	0.95194644	308.16
SA40_18	430	665.9538745880127	122.9966926574707	0.88993627	308.88
SA40_18	431	665.2108192443848	125.25926113128662	0.9246646	309.6
SA40_18	432	663.3318901062012	126.86179161071777	0.8833933	310.32
SA40_18	433	662.3129844665527	118.89279842376709	0.8128678	311.04
SA40_18	434	664.0552997589111	118.79213333129883	0.9495931	311.76
SA40_18	435	666.2831783294678	117.68577575683594	0.9857389	312.48
SA40_18	436	666.2753105163574	122.55859851837158	0.95941067	313.2
SA40_18	437	664.732551574707	122.79596328735352	0.8373814	313.92
SA40_18	438	664.0828132629395	124.76702213287354	0.9637353	314.64
SA40_18	439	664.0826225280762	126.04376792907715	0.85666573	315.36
SA40_18	440	665.9135818481445	120.94156265258789	0.9747993	316.08
SA40_18	441	665.2511119842529	124.98008251190186	0.96782494	316.8
SA40_18	442	664.4596099853516	123.55181694030762	0.9376778	317.52
SA40_18	443	662.701940536499	119.21715259552002	0.8118153	318.24
SA40_18	444	666.7707443237305	124.78607654571533	0.96408504	318.96
SA40_18	445	664.9492263793945	125.0910472869873	0.9873146	319.68
SA40_18	446	665.7724857330322	128.8295030593872	0.9738637	320.4
SA40_18	447	664.8900985717773	124.95110034942627	0.95022017	321.12
SA40_18	448	664.9744510650635	127.27249145507812	0.9617041	321.84
SA40_18	449	663.463306427002	120.22307395935059	0.8461648	322.56
SA40_18	450	666.6986465454102	116.64742469787598	0.4506637	323.28
SA40_18	451	664.6313667297363	128.1734848022461	0.9771788	324.0
SA40_18	452	664.2992973327637	125.20444393157959	0.9558831	324.72
SA40_18	453	665.6698226928711	125.12248992919922	0.9582393	325.44
SA40_18	454	663.9578819274902	118.37064743041992	0.8752065	326.16
SA40_18	455	664.280891418457	123.56912612915039	0.95146656	326.88
SA40_18	456	664.9995803833008	126.5978193283081	0.95076025	327.6
SA40_18	457	667.6087379455566	125.44561386108398	0.9873986	328.32
SA40_18	458	665.2690887451172	122.23526000976562	0.95565784	329.04
SA40_18	459	663.5467529296875	121.13860130310059	0.9674575	329.76
SA40_18	460	667.2972679138184	122.4158763885498	0.9118409	330.48
SA40_18	461	662.9948616027832	119.48568820953369	0.97166306	331.2
SA40_18	462	665.2449607849121	127.88416385650635	0.9640867	331.92
SA40_18	463	664.58740234375	124.08094882965088	0.974462	332.64
SA40_18	464	664.7430419921875	127.84598350524902	0.9743397	333.36
SA40_18	465	663.5766506195068	126.67592525482178	0.89688724	334.08
SA40_18	466	665.0300025939941	125.21784782409668	0.9861368	334.8
SA40_18	467	664.6264553070068	126.99607372283936	0.9585614	335.52
SA40_18	468	664.1214370727539	120.08760452270508	0.9461871	336.24
SA40_18	469	665.8867359161377	123.43048095703125	0.97669333	336.96
SA40_18	470	664.566707611084	123.83543014526367	0.9638956	337.68
SA40_18	471	666.1614418029785	122.10669994354248	0.97470254	338.4
SA40_18	472	664.8902893066406	120.23589134216309	0.9324313	339.12
SA40_18	473	667.0126914978027	124.61307048797607	0.9868932	339.84
SA40_18	474	664.7821426391602	125.4609489440918	0.96992	340.56
SA40_18	475	663.3983135223389	126.46685600280762	0.90772176	341.28
SA40_18	476	664.8422718048096	126.0835075378418	0.9080769	342.0
SA40_18	477	664.453935623169	119.99619483947754	0.9795955	342.72
SA40_18	478	666.740894317627	126.87004566192627	0.9607598	343.44
SA40_18	479	664.0855312347412	125.31417846679688	0.9573507	344.16
SA40_18	480	664.6586418151855	125.18248558044434	0.9587536	344.88
SA40_18	481	663.4847640991211	119.12496328353882	0.6846937	345.6
SA40_18	482	663.323974609375	121.4113712310791	0.7957007	346.32
SA40_18	483	667.7745819091797	123.5714864730835	0.9271226	347.04
SA40_18	484	357.5986862182617	337.7626132965088	0.95622337	347.76
SA40_18	485	665.7495498657227	124.41653251647949	0.94920963	348.48
SA40_18	486	124.55039024353027	219.8741626739502	0.9997292	349.2
SA40_18	487	118.70146989822388	118.19526672363281	0.99974054	349.92
SA40_18	488	124.5184063911438	61.888346672058105	0.99046785	350.64
SA40_18	489	169.9871063232422	66.39973640441895	0.99840766	351.36
SA40_18	490	109.47954654693604	239.57645416259766	0.9971917	352.08
SA40_18	491	125.08639097213745	351.2150573730469	0.9993075	352.8
SA40_18	492	121.73875570297241	233.2463264465332	0.9997588	353.52
SA40_18	493	119.65752840042114	176.66944026947021	0.9996555	354.24
SA40_18	494	120.37906646728516	65.63984870910645	0.99303573	354.96
SA40_18	495	666.120195388794	122.70067691802979	0.9324617	355.68
SA40_18	496	665.4187202453613	119.04261589050293	0.98195297	356.4
SA40_18	497	116.851806640625	229.34523582458496	0.9979195	357.12
SA40_18	498	123.24575185775757	321.566162109375	0.9995066	357.84
SA40_18	499	125.43051242828369	260.5044937133789	0.99919945	358.56
SA40_18	500	665.9360885620117	117.5128698348999	0.9892541	359.28
SA40_18	501	662.8854274749756	119.87038135528564	0.9063332	360.0
SA40_18	502	155.8874011039734	190.7006549835205	0.99937683	360.72
SA40_18	503	144.2879319190979	189.7580623626709	0.5819543	361.44
SA40_18	504	178.79092693328857	140.66402435302734	0.98966926	362.16
SA40_18	505	666.9771194458008	124.22239780426025	0.98553675	362.88
SA40_18	506	97.6047933101654	322.98937797546387	0.99632215	363.6
SA40_18	507	111.76409721374512	334.94836807250977	0.9984004	364.32
SA40_18	508	112.4211311340332	286.70708656311035	0.9967854	365.04
SA40_18	509	663.7345314025879	127.72014141082764	0.9737028	365.76
SA40_18	510	123.01386594772339	282.10378646850586	0.9983473	366.48
SA40_18	511	144.53133344650269	232.55833625793457	0.99945015	367.2
SA40_18	512	666.0828590393066	127.51612186431885	0.95449173	367.92
SA40_18	513	143.65406036376953	130.6730031967163	0.9975962	368.64
SA40_18	514	116.95362329483032	101.06753826141357	0.99775666	369.36
SA40_18	515	105.07283210754395	317.6479911804199	0.9954888	370.08
SA40_18	516	120.51675319671631	262.1503257751465	0.9921027	370.8
SA40_18	517	105.26750087738037	287.33007431030273	0.9975852	371.52
SA40_18	518	129.5410394668579	270.4657745361328	0.997542	372.24
SA40_18	519	107.5690507888794	294.206600189209	0.9882437	372.96
SA40_18	520	666.1693572998047	126.42604351043701	0.95049554	373.68
SA40_18	521	133.31586122512817	292.0505619049072	0.9853204	374.4
SA40_18	522	160.49504280090332	214.4443702697754	0.99953866	375.12
SA40_18	523	121.00973129272461	228.711576461792	0.999617	375.84
SA40_18	524	112.15698719024658	354.6504592895508	0.99319273	376.56
SA40_18	525	121.84637784957886	280.3411102294922	0.9812819	377.28
SA40_18	526	666.3420677185059	126.08104705810547	0.94459724	378.0
SA40_18	527	139.04626369476318	337.0623779296875	0.9993199	378.72
SA40_18	528	665.3918266296387	123.47753047943115	0.9538757	379.44
SA40_18	529	150.76673030853271	241.39151573181152	0.9984742	380.16
SA40_18	530	159.97949838638306	242.86531448364258	0.9995222	380.88
SA40_18	531	665.1595592498779	123.6262321472168	0.859499	381.6
SA40_18	532	664.945650100708	122.45993614196777	0.9297233	382.32
SA40_18	533	249.50931072235107	274.98802185058594	0.9992466	383.04
SA40_18	534	372.13406562805176	316.11305236816406	0.88984215	383.76
SA40_18	535	662.6067161560059	123.45092296600342	0.23816046	384.48
SA40_18	536	663.3923053741455	129.1904640197754	0.8562355	385.2
SA40_18	537	664.7442817687988	126.708984375	0.90944356	385.92
SA40_18	538	664.4994735717773	119.77891445159912	0.9219339	386.64
SA40_18	539	662.5542640686035	124.52967166900635	0.7135598	387.36
SA40_18	540	662.308406829834	123.22749137878418	0.80925214	388.08
SA40_18	541	662.711238861084	121.11413955688477	0.9553674	388.8
SA40_18	542	667.1273708343506	124.83937740325928	0.97653025	389.52
SA40_18	543	663.9976024627686	119.30673122406006	0.7844675	390.24
SA40_18	544	664.9527549743652	119.07970905303955	0.95809233	390.96
SA40_18	545	665.4679298400879	123.02480220794678	0.9729335	391.68
SA40_18	546	666.5011405944824	121.73350811004639	0.98213494	392.4
SA40_18	547	667.5559520721436	122.55319118499756	0.96452487	393.12
SA40_18	548	664.6296501159668	122.65349864959717	0.95561016	393.84
SA40_18	549	663.8782501220703	119.89222526550293	0.92908037	394.56
SA40_18	550	667.4407958984375	119.7170877456665	0.98524034	395.28
SA40_18	551	665.4293060302734	129.4596290588379	0.9696778	396.0
SA40_18	552	666.6902542114258	126.68262004852295	0.97006726	396.72
SA40_18	553	664.6550178527832	120.39908409118652	0.9457844	397.44
SA40_18	554	663.6798858642578	124.68481063842773	0.91919416	398.16
SA40_18	555	662.0635986328125	123.22896480560303	0.86906046	398.88
SA40_18	556	665.0409698486328	126.56583309173584	0.9732146	399.6
SA40_18	557	664.5987033843994	126.67718410491943	0.7507642	400.32
SA40_18	558	665.8350467681885	130.2800416946411	0.9814667	401.04
SA40_18	559	666.2188529968262	128.11859607696533	0.988458	401.76
SA40_18	560	664.3023490905762	126.41066551208496	0.7814328	402.48
SA40_18	561	664.6912574768066	126.87807083129883	0.7017415	403.2
SA40_18	562	663.5406494140625	125.52477836608887	0.90032035	403.92
SA40_18	563	663.4591102600098	120.06228446960449	0.9393839	404.64
SA40_18	564	665.0957107543945	122.4950122833252	0.98124355	405.36
SA40_18	565	665.0999546051025	127.90496349334717	0.92312115	406.08
SA40_18	566	663.7494087219238	122.05744743347168	0.96838826	406.8
SA40_18	567	664.8843765258789	129.8096466064453	0.9135911	407.52
SA40_18	568	665.680980682373	119.69255447387695	0.9827753	408.24
SA40_18	569	665.0403022766113	126.18278503417969	0.9610943	408.96
SA40_18	570	665.8229827880859	118.96373748779297	0.8867847	409.68
SA40_18	571	665.3419494628906	124.84448432922363	0.9784687	410.4
SA40_18	572	666.0393714904785	127.18458652496338	0.7436199	411.12
SA40_18	573	663.4265899658203	124.3564510345459	0.85366374	411.84
SA40_18	574	665.4939651489258	126.38759136199951	0.97624844	412.56
SA40_18	575	667.1056747436523	122.94851303100586	0.95397526	413.28
SA40_18	576	666.0634994506836	121.06161117553711	0.97302836	414.0
SA40_18	577	664.0748977661133	119.90558624267578	0.97681004	414.72
SA40_18	578	662.4715328216553	121.42101287841797	0.9476232	415.44
SA40_18	579	663.6484146118164	122.70644187927246	0.9170645	416.16
SA40_18	580	662.3489379882812	125.28802871704102	0.86899954	416.88
SA40_18	581	664.515209197998	125.93399047851562	0.92107606	417.6
SA40_18	582	425.1218795776367	346.24168395996094	0.9988011	418.32
SA40_18	583	509.01641845703125	305.8198356628418	0.996828	419.04
SA40_18	584	402.0500183105469	253.92608642578125	0.96552634	419.76
SA40_18	585	236.07070446014404	254.88816261291504	0.9984396	420.48
SA40_18	586	199.93696212768555	181.50815963745117	0.9993837	421.2
SA40_18	587	199.82893466949463	170.18155574798584	0.99437135	421.92
SA40_18	588	189.70754146575928	192.63971328735352	0.9988411	422.64
SA40_18	589	113.65262269973755	281.2833023071289	0.9964629	423.36
SA40_18	590	98.7093985080719	349.31711196899414	0.9982571	424.08
SA40_18	591	110.6975793838501	380.91416358947754	0.997813	424.8
SA40_18	592	134.07593965530396	279.1090679168701	0.9993942	425.52
SA40_18	593	108.41772556304932	337.77151107788086	0.98968387	426.24
SA40_18	594	667.9905891418457	122.6799201965332	0.9742526	426.96
SA40_18	595	133.5453987121582	285.8730125427246	0.9979261	427.68
SA40_18	596	126.44920349121094	271.53860092163086	0.9931826	428.4
SA40_18	597	665.135669708252	116.53444290161133	0.96120906	429.12
SA40_18	598	662.613582611084	127.86031723022461	0.78105474	429.84
SA40_18	599	154.77254390716553	151.47377014160156	0.9994823	430.56
SA40_18	600	99.26598072052002	138.9506435394287	0.9990639	431.28
SA40_18	601	105.64132928848267	299.45159912109375	0.9977488	432.0
SA40_18	602	111.82396411895752	339.3713665008545	0.99778265	432.72
SA40_18	603	119.30931806564331	283.6809539794922	0.9993955	433.44
SA40_18	604	109.97049808502197	288.69123458862305	0.99629396	434.16
SA40_18	605	128.0059576034546	238.6550760269165	0.9977443	434.88
SA40_18	606	665.4356956481934	124.15105819702148	0.96986365	435.6
SA40_18	607	662.9498481750488	129.3570613861084	0.6325205	436.32
SA40_18	608	148.8569736480713	199.36426162719727	0.98699343	437.04
SA40_18	609	165.78257083892822	144.22905921936035	0.99640685	437.76
SA40_18	610	160.68907976150513	170.32608032226562	0.96538794	438.48
SA40_18	611	156.7177653312683	215.32151699066162	0.9965546	439.2
SA40_18	612	264.5892143249512	271.78948402404785	0.99929154	439.92
SA40_18	613	357.55457878112793	313.06257247924805	0.99657	440.64
SA40_18	614	666.131591796875	123.9761209487915	0.90885735	441.36
SA40_18	615	664.2574310302734	125.33077239990234	0.762776	442.08
SA40_18	616	663.8826370239258	120.73760032653809	0.972259	442.8
SA40_18	617	664.9775505065918	123.12276363372803	0.92833793	443.52
SA40_18	618	666.36962890625	119.65847969055176	0.9536755	444.24
SA40_18	619	668.1300640106201	124.23701763153076	0.9799256	444.96
SA40_18	620	664.8444652557373	123.5495138168335	0.95105827	445.68
SA40_18	621	664.6176338195801	117.30415105819702	0.9280113	446.4
SA40_18	622	662.1510982513428	121.39108657836914	0.8689143	447.12
SA40_18	623	663.5663986206055	122.73699760437012	0.8939627	447.84
SA40_18	624	664.8215293884277	125.87722778320312	0.9345495	448.56
SA40_18	625	662.9391670227051	118.72620105743408	0.2911089	449.28
SA40_18	626	663.4353637695312	124.92951393127441	0.88237864	450.0
SA40_18	627	662.1865272521973	121.77271842956543	0.83546245	450.72
SA40_18	628	664.5997047424316	124.07452583312988	0.95416635	451.44
SA40_18	629	286.40432357788086	271.4067077636719	0.8898453	452.16
SA40_18	630	104.26896810531616	232.33069896697998	0.9992567	452.88
SA40_18	631	111.12141609191895	325.37487030029297	0.99468166	453.6
SA40_18	632	112.95043230056763	234.73431587219238	0.9992099	454.32
SA40_18	633	118.85683536529541	326.36072158813477	0.9995073	455.04
SA40_18	634	121.16035223007202	238.7178897857666	0.99895334	455.76
SA40_18	635	109.33338403701782	264.7989749908447	0.9966863	456.48
SA40_18	636	118.10265779495239	222.92754650115967	0.9988875	457.2
SA40_18	637	107.84391164779663	238.253173828125	0.9991757	457.92
SA40_18	638	112.94125318527222	286.8149757385254	0.9972427	458.64
SA40_18	639	104.57772016525269	206.09135627746582	0.9925942	459.36
SA40_18	640	666.9203758239746	129.0273141860962	0.98755044	460.08
SA40_18	641	123.83761405944824	212.42035388946533	0.99946624	460.8
SA40_18	642	100.6869912147522	330.42829513549805	0.98788434	461.52
SA40_18	643	136.5992784500122	242.99901008605957	0.9994153	462.24
SA40_18	644	135.2034091949463	218.66568088531494	0.99953043	462.96
SA40_18	645	102.98494100570679	321.0304641723633	0.9924119	463.68
SA40_18	646	135.53577661514282	243.00799369812012	0.9980837	464.4
SA40_18	647	125.81126689910889	229.32881355285645	0.9926432	465.12
SA40_18	648	132.3782205581665	204.85698223114014	0.9945374	465.84
SA40_18	649	137.34253644943237	319.5519161224365	0.99963033	466.56
SA40_18	650	145.90730667114258	279.477481842041	0.9987226	467.28
SA40_18	651	163.0394697189331	230.82404136657715	0.99952114	468.0
SA40_18	652	120.42088508605957	318.2564163208008	0.99946004	468.72
SA40_18	653	131.84858560562134	305.753116607666	0.99939585	469.44
SA40_18	654	144.03592348098755	279.33191299438477	0.999524	470.16
SA40_18	655	139.76672887802124	315.9532070159912	0.9993462	470.88
SA40_18	656	88.11260461807251	358.374080657959	0.9977202	471.6
SA40_18	657	120.98710536956787	345.44179916381836	0.999178	472.32
SA40_18	658	110.19573211669922	336.64146423339844	0.9981158	473.04
SA40_18	659	125.20380020141602	292.4274158477783	0.9963509	473.76
SA40_18	660	131.06427192687988	326.3800048828125	0.98956865	474.48
SA40_18	661	136.17244958877563	358.1547546386719	0.99830085	475.2
SA40_18	662	149.8751401901245	284.23038482666016	0.99775594	475.92
SA40_18	663	139.42912817001343	245.54609298706055	0.9784737	476.64
SA40_18	664	116.52388572692871	222.8257942199707	0.999337	477.36
SA40_18	665	86.97220087051392	322.82907485961914	0.9981244	478.08
SA40_18	666	113.68708610534668	380.3096294403076	0.9978528	478.8
SA40_18	667	126.61329507827759	329.0673065185547	0.9985091	479.52
SA40_18	668	113.11731338500977	298.03579330444336	0.9748775	480.24
SA40_18	669	116.665518283844	278.77933502197266	0.97301215	480.96
SA40_18	670	125.66182613372803	293.0801296234131	0.9964569	481.68
SA40_18	671	132.49313831329346	372.25401878356934	0.9989229	482.4
SA40_18	672	149.4778037071228	365.03442764282227	0.998898	483.12
SA40_18	673	164.604651927948	197.2243595123291	0.9963331	483.84
SA40_18	674	664.4618511199951	129.4499158859253	0.951127	484.56
SA40_18	675	176.16024017333984	236.498122215271	0.9973176	485.28
SA40_18	676	276.6674757003784	284.5796585083008	0.99821645	486.0
SA40_18	677	360.47797203063965	315.6037902832031	0.9957184	486.72
SA40_18	678	664.9269104003906	122.89615631103516	0.9380449	487.44
SA40_18	679	664.9086952209473	125.68611145019531	0.9143548	488.16
SA40_18	680	663.9336585998535	119.84095573425293	0.86883384	488.88
SA40_18	681	666.9086456298828	121.12162113189697	0.9886136	489.6
SA40_18	682	667.4594879150391	121.0352611541748	0.98234946	490.32
SA40_18	683	664.3192291259766	124.20318603515625	0.97823197	491.04
SA40_18	684	664.9267196655273	121.67251110076904	0.93998915	491.76
SA40_18	685	667.1931266784668	125.83937644958496	0.99062246	492.48
SA40_18	686	666.7686939239502	122.12350845336914	0.9842276	493.2
SA40_18	687	665.2935981750488	128.17633152008057	0.7945021	493.92
SA40_18	688	662.5741958618164	123.66475582122803	0.9505735	494.64
SA40_18	689	663.6043548583984	128.3543586730957	0.8699136	495.36
SA40_18	690	664.4810676574707	124.04092311859131	0.8833558	496.08
SA40_18	691	662.9668712615967	121.41087055206299	0.91580987	496.8
SA40_18	692	665.56396484375	123.41986656188965	0.94497836	497.52
SA40_18	693	349.00031089782715	345.8598518371582	0.98090726	498.24
SA40_18	694	186.48245334625244	286.34350776672363	0.99966073	498.96
SA40_18	695	100.85877180099487	327.2456359863281	0.99640685	499.68
SA40_18	696	115.72304964065552	337.8354263305664	0.9988418	500.4
SA40_18	697	105.7553768157959	307.6183319091797	0.9983412	501.12
SA40_18	698	129.12425994873047	344.52735900878906	0.9980592	501.84
SA40_18	699	103.38282585144043	302.27256774902344	0.99805164	502.56
SA40_18	700	116.72581434249878	275.725679397583	0.99106556	503.28
SA40_18	701	98.09103012084961	291.4474296569824	0.98684514	504.0
SA40_18	702	665.7112121582031	121.25125408172607	0.968631	504.72
SA40_18	703	144.33562755584717	261.0747241973877	0.99971455	505.44
SA40_18	704	135.15582084655762	341.29491806030273	0.9993674	506.16
SA40_18	705	138.6070966720581	313.97294998168945	0.9993794	506.88
SA40_18	706	139.09502029418945	287.47753143310547	0.9997917	507.6
SA40_18	707	126.44217014312744	327.00273513793945	0.99872893	508.32
SA40_18	708	108.39996337890625	303.29858779907227	0.9995908	509.04
SA40_18	709	663.2946491241455	122.37781047821045	0.8006638	509.76
SA40_18	710	117.57650375366211	247.95330047607422	0.9996805	510.48
SA40_18	711	117.92813539505005	196.97393417358398	0.99938667	511.2
SA40_18	712	119.1673755645752	65.94410419464111	0.9989831	511.92
SA40_18	713	99.59661960601807	77.24326372146606	0.9962813	512.64
SA40_18	714	87.90985345840454	207.1514368057251	0.95809	513.36
SA40_18	715	117.38382577896118	180.7188606262207	0.998705	514.08
SA40_18	716	104.81544733047485	321.50341987609863	0.997689	514.8
SA40_18	717	114.95521068572998	292.02000617980957	0.99810445	515.52
SA40_18	718	106.76376819610596	321.0217094421387	0.99619627	516.24
SA40_18	719	112.86200284957886	292.95055389404297	0.9973193	516.96
SA40_18	720	120.19723653793335	236.64406299591064	0.99981755	517.68
SA40_18	721	110.01908779144287	305.2236557006836	0.9972161	518.4
SA40_18	722	127.36550569534302	250.08007049560547	0.9991879	519.12
SA40_18	723	666.5148258209229	122.09439754486084	0.9405567	519.84
SA40_18	724	110.8294129371643	309.4855785369873	0.9981187	520.56
SA40_18	725	665.9420013427734	123.81773471832275	0.9440691	521.28
SA40_18	726	114.49389457702637	263.801794052124	0.99963367	522.0
SA40_18	727	93.4008002281189	315.31665802001953	0.980802	522.72
SA40_18	728	115.2738094329834	285.4028606414795	0.9997125	523.44
SA40_18	729	99.6963381767273	309.06177520751953	0.99563867	524.16
SA40_18	730	95.94762921333313	231.01813316345215	0.9844615	524.88
SA40_18	731	94.04538869857788	208.1732940673828	0.9625222	525.6
SA40_18	732	663.5004043579102	125.88679790496826	0.96132946	526.32
SA40_18	733	663.2704734802246	123.19896697998047	0.9359718	527.04
SA40_18	734	108.6692214012146	285.1608467102051	0.9822629	527.76
SA40_18	735	665.6432151794434	126.50941371917725	0.9458167	528.48
SA40_18	736	107.06119537353516	313.0642318725586	0.9699524	529.2
SA40_18	737	120.436692237854	263.67536544799805	0.99156076	529.92
SA40_18	738	132.1873664855957	335.19052505493164	0.9982583	530.64
SA40_18	739	126.22002363204956	297.4882507324219	0.99109507	531.36
SA40_18	740	148.08123111724854	239.54566955566406	0.99825925	532.08
SA40_18	741	664.1046524047852	120.40507793426514	0.88686746	532.8
SA40_18	742	128.80308628082275	209.81932640075684	0.9994722	533.52
SA40_18	743	81.37203454971313	300.2087688446045	0.99867815	534.24
SA40_18	744	115.2077317237854	362.79951095581055	0.99951804	534.96
SA40_18	745	119.42468881607056	355.27539253234863	0.99852896	535.68
SA40_18	746	115.50452709197998	294.5442581176758	0.9935967	536.4
SA40_18	747	664.7505760192871	121.25244140625	0.91655165	537.12
SA40_18	748	138.75069618225098	248.24389457702637	0.9995542	537.84
SA40_18	749	118.41707229614258	314.31507110595703	0.99016273	538.56
SA40_18	750	142.38916635513306	255.47080993652344	0.9998228	539.28
SA40_18	751	139.75121974945068	346.18191719055176	0.998992	540.0
SA40_18	752	132.79731273651123	317.56948471069336	0.99475175	540.72
SA40_18	753	159.81919765472412	245.05502700805664	0.998963	541.44
SA40_18	754	100.47599077224731	320.9729862213135	0.9977457	542.16
SA40_18	755	106.05753660202026	363.1600570678711	0.99755895	542.88
SA40_18	756	119.49098110198975	366.7629146575928	0.99743396	543.6
SA40_18	757	667.0785427093506	124.37456130981445	0.97680014	544.32
SA40_18	758	663.0124092102051	119.91478443145752	0.92507887	545.04
SA40_18	759	134.45171117782593	317.06703186035156	0.9848683	545.76
SA40_18	760	666.7847156524658	124.11706924438477	0.9805002	546.48
SA40_18	761	179.95362281799316	274.3435478210449	0.9969734	547.2
SA40_18	762	283.8632583618164	286.5551948547363	0.9992561	547.92
SA40_18	763	364.2488479614258	328.76209259033203	0.9962921	548.64
SA40_18	764	667.427921295166	119.90592241287231	0.9842892	549.36
SA40_18	765	664.124584197998	120.50093650817871	0.6055363	550.08
SA40_18	766	665.099048614502	120.71057796478271	0.79719645	550.8
SA40_18	767	663.074779510498	117.39904403686523	0.6323847	551.52
SA40_18	768	664.4776344299316	117.21659660339355	0.84312034	552.24
SA40_18	769	665.4535293579102	127.17816352844238	0.979734	552.96
SA40_18	770	667.1426773071289	125.10110378265381	0.98946583	553.68
SA40_18	771	667.1358108520508	122.9253101348877	0.9884682	554.4
SA40_18	772	665.4513359069824	126.58400058746338	0.834186	555.12
SA40_18	773	666.1415100097656	125.30231952667236	0.981556	555.84
SA40_18	774	667.9123878479004	122.47811794281006	0.9915035	556.56
SA40_18	775	664.5166873931885	125.49505233764648	0.80173063	557.28
SA40_18	776	663.4848594665527	124.95165824890137	0.72452027	558.0
SA40_18	777	662.518835067749	125.32516479492188	0.8379752	558.72
SA40_18	778	663.4883880615234	125.33354759216309	0.9273043	559.44
SA40_18	779	664.1556739807129	123.4953260421753	0.92176944	560.16
SA40_18	780	666.3494110107422	126.14403247833252	0.9827603	560.88
SA40_18	781	667.7690505981445	124.51638221740723	0.9175878	561.6
SA40_18	782	663.5824203491211	118.04181575775146	0.93318945	562.32
SA40_18	783	663.7156963348389	123.30854415893555	0.84124297	563.04
SA40_18	784	665.9649848937988	121.84186935424805	0.9456432	563.76
SA40_18	785	664.5644187927246	123.81639003753662	0.9101839	564.48
SA40_18	786	663.6092185974121	122.69435405731201	0.95057416	565.2
SA40_18	787	662.8829479217529	126.02474212646484	0.80713785	565.92
SA40_18	788	665.8876419067383	125.33712387084961	0.95185375	566.64
SA40_18	789	663.1584167480469	117.70700454711914	0.4132581	567.36
SA40_18	790	664.044189453125	122.27077960968018	0.8819499	568.08
SA40_18	791	663.7070655822754	120.10989189147949	0.85712266	568.8
SA40_18	792	662.7140998840332	117.58486747741699	0.7775767	569.52
SA40_18	793	666.4981365203857	119.53155755996704	0.9688339	570.24
SA40_18	794	666.3047790527344	123.94327640533447	0.95467573	570.96
SA40_18	795	664.2378330230713	122.4058485031128	0.9742425	571.68
SA40_18	796	270.15435695648193	280.18077850341797	0.9958834	572.4
SA40_18	797	105.4339051246643	260.187406539917	0.99937195	573.12
SA40_18	798	100.60938596725464	343.1264877319336	0.95905733	573.84
SA40_18	799	112.17509508132935	264.2006492614746	0.99932873	574.56
SA40_18	800	100.00418424606323	248.75699043273926	0.9772439	575.28
SA40_18	801	123.91555309295654	177.54668712615967	0.99970275	576.0
SA40_18	802	121.18239402770996	71.2773585319519	0.9990087	576.72
SA40_18	803	117.30872392654419	54.26759362220764	0.89984125	577.44
SA40_18	804	664.5116806030273	126.57949447631836	0.95364636	578.16
SA40_18	805	123.01931381225586	249.42907333374023	0.99856913	578.88
SA40_18	806	108.22583436965942	304.67556953430176	0.9974698	579.6
SA40_18	807	666.013240814209	125.43963432312012	0.6724395	580.32
SA40_18	808	127.80944108963013	218.35023880004883	0.9995937	581.04
SA40_18	809	666.0228729248047	126.99102401733398	0.977499	581.76
SA40_18	810	146.26010656356812	239.5262575149536	0.99967194	582.48
SA40_18	811	126.30307674407959	248.32592010498047	0.9948472	583.2
SA40_18	812	132.22464323043823	339.22059059143066	0.9995308	583.92
SA40_18	813	664.5474433898926	122.62813568115234	0.95610684	584.64
SA40_18	814	666.562557220459	126.03315353393555	0.9822057	585.36
SA40_18	815	73.91846179962158	272.01945304870605	0.99656713	586.08
SA40_18	816	106.5259575843811	368.50696563720703	0.9902334	586.8
SA40_18	817	125.11554956436157	304.2290210723877	0.9990565	587.52
SA40_18	818	112.03229427337646	253.83899688720703	0.99457717	588.24
SA40_18	819	665.5580520629883	120.73718547821045	0.9282889	588.96
SA40_18	820	128.80423069000244	327.2904682159424	0.99801517	589.68
SA40_18	821	148.06243181228638	272.57577896118164	0.9992423	590.4
SA40_18	822	137.18817234039307	308.15563201904297	0.99974304	591.12
SA40_18	823	115.24695158004761	294.993896484375	0.9992525	591.84
SA40_18	824	125.93824863433838	333.9478397369385	0.99914837	592.56
SA40_18	825	133.94062519073486	354.4327926635742	0.99850947	593.28
SA40_18	826	133.67972373962402	305.2283763885498	0.9934323	594.0
SA40_18	827	141.08513593673706	269.3140983581543	0.99898297	594.72
SA40_18	828	140.46003818511963	301.21015548706055	0.999567	595.44
SA40_18	829	99.06036853790283	340.246639251709	0.99901664	596.16
SA40_18	830	119.83219385147095	348.0951118469238	0.9983461	596.88
SA40_18	831	123.63647222518921	377.17726707458496	0.9991146	597.6
SA40_18	832	114.12904262542725	328.7984561920166	0.9989183	598.32
SA40_18	833	121.61206007003784	273.967924118042	0.99823135	599.04
SA40_18	834	118.95956993103027	294.80767250061035	0.9974739	599.76
SA40_18	835	662.761402130127	121.04910850524902	0.93451506	600.48
SA40_18	836	664.4515037536621	124.41641807556152	0.95562327	601.2
SA40_18	837	185.32283306121826	211.13516807556152	0.99911195	601.92
SA40_18	838	128.39131355285645	214.05524253845215	0.9930408	602.64
SA40_18	839	81.02269768714905	312.87174224853516	0.9954983	603.36
SA40_18	840	114.22244310379028	367.745418548584	0.9990414	604.08
SA40_18	841	104.48105335235596	324.48108673095703	0.9963229	604.8
SA40_18	842	105.67595958709717	292.1136474609375	0.9934174	605.52
SA40_18	843	665.9262657165527	123.07600021362305	0.91697466	606.24
SA40_18	844	115.07081985473633	310.1605224609375	0.99143046	606.96
SA40_18	845	145.7585573196411	243.81305694580078	0.9960376	607.68
SA40_18	846	147.15662002563477	253.8427448272705	0.9996557	608.4
SA40_18	847	100.33292770385742	343.55438232421875	0.99777776	609.12
SA40_18	848	112.5024676322937	378.2339286804199	0.9985355	609.84
SA40_18	849	666.2752151489258	122.00367450714111	0.9550206	610.56
SA40_18	850	126.66606903076172	289.8727226257324	0.9996288	611.28
SA40_18	851	103.87610197067261	361.57050132751465	0.99341005	612.0
SA40_18	852	134.84209775924683	281.7210102081299	0.9997639	612.72
SA40_18	853	114.00721073150635	342.94867515563965	0.991702	613.44
SA40_18	854	123.89947175979614	276.694393157959	0.99952614	614.16
SA40_18	855	121.35705947875977	234.9749994277954	0.9996897	614.88
SA40_18	856	102.64947414398193	324.41768646240234	0.88700914	615.6
SA40_18	857	144.47898864746094	248.43955993652344	0.9992974	616.32
SA40_18	858	134.3854308128357	254.55488204956055	0.99595	617.04
SA40_18	859	144.23449039459229	338.8311195373535	0.9989115	617.76
SA40_18	860	131.99381828308105	321.6085910797119	0.99077725	618.48
SA40_18	861	116.59536361694336	282.2134208679199	0.99362373	619.2
SA40_18	862	178.873872756958	276.5638732910156	0.9297758	619.92
SA40_18	863	243.00241470336914	280.8196449279785	0.9989857	620.64
SA40_18	864	363.90321254730225	307.3059368133545	0.9945385	621.36
SA40_18	865	662.5814437866211	124.05160903930664	0.8757067	622.08
SA40_18	866	665.3648376464844	127.43791580200195	0.9696872	622.8
SA40_18	867	664.0806198120117	126.76322937011719	0.905998	623.52
SA40_18	868	664.7603988647461	119.29975032806396	0.8200331	624.24
SA40_18	869	664.9890422821045	123.86979103088379	0.937135	624.96
SA40_18	870	667.2256469726562	121.99187278747559	0.96652526	625.68
SA40_18	871	666.2806510925293	124.96822357177734	0.9750939	626.4
SA40_18	872	662.7530574798584	122.34829902648926	0.82317924	627.12
SA40_18	873	663.2390022277832	123.40454578399658	0.8057368	627.84
SA40_18	874	667.2805786132812	123.98411750793457	0.9752858	628.56
SA40_18	875	665.5634880065918	122.45943546295166	0.97190297	629.28
SA40_18	876	667.0289039611816	120.71365356445312	0.95771825	630.0
SA40_18	877	665.4794216156006	125.36510467529297	0.9601598	630.72
SA40_18	878	667.3829555511475	125.98212718963623	0.89141744	631.44
SA40_18	879	664.3986225128174	127.84300804138184	0.9358101	632.16
SA40_18	880	665.4925346374512	123.14629554748535	0.866934	632.88
SA40_18	881	666.8632984161377	125.88149070739746	0.85942364	633.6
SA40_18	882	665.4143333435059	127.53982543945312	0.9719153	634.32
SA40_18	883	664.9584293365479	120.1115369796753	0.87841374	635.04
SA40_18	884	664.7582054138184	125.34514904022217	0.9281948	635.76
SA40_18	885	663.7083053588867	129.33457374572754	0.9653545	636.48
SA40_18	886	665.2134895324707	122.73971557617188	0.8317028	637.2
SA40_18	887	664.7595405578613	123.88824462890625	0.9384565	637.92
SA40_18	888	663.0226135253906	123.65158081054688	0.881783	638.64
SA40_18	889	665.5482292175293	123.39404582977295	0.97444326	639.36
SA40_18	890	664.0525817871094	120.59228897094727	0.9761101	640.08
SA40_18	891	667.0594215393066	122.58280277252197	0.98718494	640.8
SA40_18	892	665.1149749755859	119.96535301208496	0.82914543	641.52
SA40_18	893	667.0110702514648	123.53968620300293	0.8887176	642.24
SA40_18	894	665.2719020843506	127.74553298950195	0.91420054	642.96
SA40_18	895	378.78098487854004	317.61199951171875	0.9852604	643.68
SA40_18	896	353.94511222839355	232.62994766235352	0.99736565	644.4
SA40_18	897	195.24494409561157	213.8721227645874	0.99830997	645.12
SA40_18	898	204.24442291259766	156.89372062683105	0.99947315	645.84
SA40_18	899	179.01307344436646	155.87050437927246	0.9915304	646.56
SA40_18	900	666.9625282287598	127.0246696472168	0.9787799	647.28
SA40_18	901	105.96020221710205	346.67263984680176	0.99718213	648.0
SA40_18	902	105.28349876403809	308.2672691345215	0.9978161	648.72
SA40_18	903	665.0761604309082	124.97529029846191	0.9835892	649.44
SA40_18	904	116.69378280639648	284.74239349365234	0.9940019	650.16
SA40_18	905	137.3644232749939	357.46971130371094	0.99903023	650.88
SA40_18	906	137.75838613510132	307.2652244567871	0.98599446	651.6
SA40_18	907	665.2667045593262	127.09376335144043	0.88507944	652.32
SA40_18	908	190.2918577194214	192.7154302597046	0.99677545	653.04
SA40_18	909	161.55970096588135	172.12619304656982	0.9917705	653.76
SA40_18	910	100.71382522583008	277.3602104187012	0.9968598	654.48
SA40_18	911	109.43945646286011	352.30247497558594	0.99848384	655.2
SA40_18	912	123.68093729019165	346.9127082824707	0.9932881	655.92
SA40_18	913	131.55171871185303	287.15243339538574	0.99818254	656.64
SA40_18	914	151.61056518554688	238.11676025390625	0.9988759	657.36
SA40_18	915	142.07890033721924	222.41108894348145	0.9977623	658.08
SA40_18	916	664.0641212463379	129.84488010406494	0.87613153	658.8
SA40_18	917	199.3699073791504	138.00559043884277	0.99594057	659.52
SA40_18	918	169.09854412078857	195.41172981262207	0.9979538	660.24
SA40_18	919	99.33671951293945	291.83730125427246	0.99587965	660.96
SA40_18	920	81.43605589866638	357.64360427856445	0.99680567	661.68
SA40_18	921	121.16700410842896	328.84037017822266	0.9985367	662.4
SA40_18	922	116.07346534729004	323.8773536682129	0.9893071	663.12
SA40_18	923	144.1487431526184	252.24263191223145	0.99928147	663.84
SA40_18	924	131.3133955001831	335.3251075744629	0.99945706	664.56
SA40_18	925	104.33657169342041	329.84418869018555	0.9988539	665.28
SA40_18	926	118.06219816207886	353.675537109375	0.99675864	666.0
SA40_18	927	124.97880458831787	301.5681266784668	0.9996076	666.72
SA40_18	928	115.07450342178345	300.6338882446289	0.9915063	667.44
SA40_18	929	148.80748987197876	225.5321216583252	0.99911934	668.16
SA40_18	930	144.53916549682617	247.7644157409668	0.9992669	668.88
SA40_18	931	101.3040542602539	326.97961807250977	0.9987349	669.6
SA40_18	932	107.63345956802368	329.56775665283203	0.9959722	670.32
SA40_18	933	128.99210453033447	305.74456214904785	0.99834275	671.04
SA40_18	934	122.59883880615234	262.75074005126953	0.99906975	671.76
SA40_18	935	118.17182302474976	281.59398078918457	0.9674906	672.48
SA40_18	936	121.36907577514648	283.4201717376709	0.99862516	673.2
SA40_18	937	125.70453882217407	366.70074462890625	0.99873334	673.92
SA40_18	938	141.60534143447876	258.6979007720947	0.99954885	674.64
SA40_18	939	113.14975023269653	216.36054039001465	0.9995566	675.36
SA40_18	940	104.75685596466064	303.87436866760254	0.99341875	676.08
SA40_18	941	110.42779684066772	251.50408744812012	0.9931859	676.8
SA40_18	942	102.33926773071289	237.29936599731445	0.98120475	677.52
SA40_18	943	665.8605575561523	121.01187229156494	0.9482325	678.24
SA40_18	944	664.9936676025391	119.66375827789307	0.9734148	678.96
SA40_18	945	134.04529094696045	229.2227268218994	0.9997992	679.68
SA40_18	946	662.2281551361084	121.97636604309082	0.92535174	680.4
SA40_18	947	111.54040098190308	239.4605255126953	0.99910563	681.12
SA40_18	948	93.85881423950195	315.1585006713867	0.9939731	681.84
SA40_18	949	128.09484004974365	214.87812995910645	0.9998336	682.56
SA40_18	950	103.81497144699097	218.68316173553467	0.8919702	683.28
SA40_18	951	123.84963035583496	219.5595359802246	0.9997975	684.0
SA40_18	952	97.27323055267334	289.6724510192871	0.9944489	684.72
SA40_18	953	665.4181480407715	124.6571159362793	0.8816805	685.44
SA40_18	954	667.5949573516846	123.12623977661133	0.9586391	686.16
SA40_18	955	136.10906600952148	267.5177764892578	0.9374351	686.88
SA40_18	956	170.75703144073486	108.10036182403564	0.99886763	687.6
SA40_18	957	138.49904537200928	184.12522315979004	0.99791795	688.32
SA40_18	958	664.8684501647949	124.5036506652832	0.97903836	689.04
SA40_18	959	122.0568060874939	331.7611885070801	0.99483216	689.76
SA40_18	960	664.0865325927734	123.66771697998047	0.93634206	690.48
SA40_18	961	136.9940996170044	278.1918525695801	0.997029	691.2
SA40_18	962	211.46326065063477	282.7606201171875	0.9979784	691.92
SA40_18	963	340.3883695602417	298.02955627441406	0.98193824	692.64
SA40_18	964	668.1563854217529	124.25408363342285	0.97156155	693.36
SA40_18	965	663.2589340209961	119.16513204574585	0.46187684	694.08
SA40_18	966	663.9396667480469	118.31848382949829	0.7120525	694.8
SA40_18	967	662.4442100524902	119.23949718475342	0.8606847	695.52
SA40_18	968	664.6561622619629	117.13191032409668	0.66598463	696.24
SA40_18	969	665.0155067443848	124.75367546081543	0.6323627	696.96
SA40_18	970	666.4335250854492	121.86780452728271	0.9430649	697.68
SA40_18	971	666.190242767334	124.80700492858887	0.94141847	698.4
SA40_18	972	663.5286331176758	118.96807193756104	0.9460364	699.12
SA40_18	973	664.8763656616211	124.41866397857666	0.9363541	699.84
SA40_18	974	667.2876834869385	124.35941219329834	0.9754549	700.56
SA40_18	975	666.9459819793701	123.2735538482666	0.96443087	701.28
SA40_18	976	666.1224842071533	124.39809322357178	0.96830696	702.0
SA40_18	977	664.1242980957031	119.51130867004395	0.87349904	702.72
SA40_18	978	665.1432037353516	121.2841272354126	0.9100642	703.44
SA40_18	979	661.1785411834717	121.7565107345581	0.8985297	704.16
SA40_18	980	663.4663581848145	119.58606719970703	0.8698166	704.88
SA40_18	981	664.7433757781982	124.48519706726074	0.9410663	705.6
SA40_18	982	664.5725250244141	122.37107276916504	0.8680256	706.32
SA40_18	983	666.1231994628906	123.01365852355957	0.96139127	707.04
SA40_18	984	663.7971878051758	123.59866619110107	0.7695629	707.76
SA40_18	985	663.2665634155273	125.32351970672607	0.5939669	708.48
SA40_18	986	665.5711650848389	123.21307182312012	0.9526226	709.2
SA40_18	987	666.6833877563477	121.66907787322998	0.9875751	709.92
SA40_18	988	667.6952362060547	120.32916069030762	0.9827388	710.64
SA40_18	989	666.5572643280029	124.1521167755127	0.9892005	711.36
SA40_18	990	664.8883819580078	122.09445476531982	0.96883225	712.08
SA40_18	991	664.7737503051758	124.87385272979736	0.84812224	712.8
SA40_18	992	665.9924983978271	123.79314422607422	0.97091335	713.52
SA40_18	993	666.6460990905762	121.12735748291016	0.97682995	714.24
SA40_18	994	666.9190406799316	121.98935508728027	0.98082316	714.96
SA40_18	995	362.94803619384766	323.51795196533203	0.9854438	715.68
SA40_18	996	664.04709815979	123.53473663330078	0.9477789	716.4
SA40_18	997	193.47728490829468	216.18227005004883	0.99936944	717.12
SA40_18	998	200.8357286453247	163.50591659545898	0.9991732	717.84
SA40_18	999	663.8550758361816	120.88552951812744	0.8262867	718.56
SA40_18	1000	92.6745355129242	313.1832790374756	0.9938146	719.28
SA40_18	1001	113.05663585662842	358.7636375427246	0.9983089	720.0
SA40_18	1002	115.72818756103516	273.8785171508789	0.99961936	720.72
SA40_18	1003	663.1663799285889	120.64829349517822	0.92256004	721.44
SA40_18	1004	665.4129981994629	122.91735649108887	0.9606204	722.16
SA40_18	1005	108.10718536376953	284.32960510253906	0.9989613	722.88
SA40_18	1006	111.707603931427	269.92361068725586	0.98602134	723.6
SA40_18	1007	117.66331195831299	214.54689502716064	0.99970883	724.32
SA40_18	1008	666.0451889038086	123.35389137268066	0.9808327	725.04
SA40_18	1009	116.6792631149292	322.10460662841797	0.9995647	725.76
SA40_18	1010	133.98990631103516	273.6964416503906	0.99906975	726.48
SA40_18	1011	117.20618009567261	190.37283897399902	0.9979621	727.2
SA40_18	1012	121.10034227371216	278.1358051300049	0.999521	727.92
SA40_18	1013	109.66048240661621	267.6903820037842	0.99715495	728.64
SA40_18	1014	117.64230728149414	221.284818649292	0.997416	729.36
SA40_18	1015	664.0428066253662	126.74517631530762	0.85921395	730.08
SA40_18	1016	99.72801208496094	246.1625576019287	0.9751624	730.8
SA40_18	1017	114.4892930984497	257.13478088378906	0.99859244	731.52
SA40_18	1018	113.73066902160645	281.7893314361572	0.996985	732.24
SA40_18	1019	112.42334842681885	248.6220645904541	0.9990663	732.96
SA40_18	1020	97.24435210227966	290.2927780151367	0.9765297	733.68
SA40_18	1021	129.19121980667114	234.98538494110107	0.9997919	734.4
SA40_18	1022	116.96950197219849	224.9851655960083	0.9983047	735.12
SA40_18	1023	125.67275762557983	182.1459674835205	0.9984346	735.84
SA40_18	1024	114.04874324798584	190.5253028869629	0.99586785	736.56
SA40_18	1025	666.0258769989014	129.45653915405273	0.9634842	737.28
SA40_18	1026	200.29489994049072	161.6256809234619	0.9992441	738.0
SA40_18	1027	187.81347274780273	189.17176723480225	0.99769527	738.72
SA40_18	1028	666.8539047241211	125.21524429321289	0.9852201	739.44
SA40_18	1029	101.53627395629883	352.20677375793457	0.99322915	740.16
SA40_18	1030	127.15802192687988	328.7856101989746	0.9986118	740.88
SA40_18	1031	119.67990398406982	290.6100654602051	0.9993482	741.6
SA40_18	1032	103.56221199035645	260.3148078918457	0.99504036	742.32
SA40_18	1033	99.0817666053772	366.914119720459	0.94652647	743.04
SA40_18	1034	135.10112762451172	274.995059967041	0.9996375	743.76
SA40_18	1035	108.81490707397461	322.2054862976074	0.9994825	744.48
SA40_18	1036	116.30785465240479	360.1610469818115	0.9983176	745.2
SA40_18	1037	105.93646764755249	269.6567916870117	0.99923146	745.92
SA40_18	1038	122.05754518508911	274.2382335662842	0.9995291	746.64
SA40_18	1039	99.22008514404297	217.19369888305664	0.9834517	747.36
SA40_18	1040	100.76174736022949	287.68484115600586	0.98688054	748.08
SA40_18	1041	121.81438207626343	372.9320526123047	0.9990282	748.8
SA40_18	1042	121.59425020217896	305.41500091552734	0.9936978	749.52
SA40_18	1043	131.29010200500488	249.12254333496094	0.9993825	750.24
SA40_18	1044	97.4135160446167	356.4333915710449	0.9993327	750.96
SA40_18	1045	113.65853548049927	316.3106918334961	0.99937636	751.68
SA40_18	1046	105.07285594940186	290.1902961730957	0.99675435	752.4
SA40_18	1047	113.6665940284729	363.889217376709	0.98087364	753.12
SA40_18	1048	130.88576793670654	294.3691921234131	0.9851976	753.84
SA40_18	1049	153.72110605239868	252.3482894897461	0.99870396	754.56
SA40_18	1050	163.9859914779663	219.94056701660156	0.99952745	755.28
SA40_18	1051	147.86982536315918	204.38680171966553	0.9904997	756.0
SA40_18	1052	77.25979685783386	165.51112174987793	0.9976349	756.72
SA40_18	1053	106.63660764694214	274.66758728027344	0.999345	757.44
SA40_18	1054	105.93278408050537	332.8509521484375	0.9867866	758.16
SA40_18	1055	125.31147003173828	275.8905029296875	0.9988192	758.88
SA40_18	1056	111.14344596862793	299.03923988342285	0.9961514	759.6
SA40_18	1057	128.83001565933228	252.5738525390625	0.99929214	760.32
SA40_18	1058	101.18361711502075	252.2226333618164	0.98448944	761.04
SA40_18	1059	663.590669631958	122.91719913482666	0.8920961	761.76
SA40_18	1060	127.29247808456421	234.36573028564453	0.999796	762.48
SA40_18	1061	105.03652095794678	267.97027587890625	0.95147943	763.2
SA40_18	1062	120.06614208221436	254.4711399078369	0.9965519	763.92
SA40_18	1063	117.24294424057007	246.88067436218262	0.99602145	764.64
SA40_18	1064	125.12282133102417	232.18588829040527	0.99978346	765.36
SA40_18	1065	104.67880964279175	308.5568046569824	0.9934043	766.08
SA40_18	1066	124.54707622528076	226.42523288726807	0.99975973	766.8
SA40_18	1067	96.50771617889404	253.2857894897461	0.99112517	767.52
SA40_18	1068	116.9143557548523	217.00697422027588	0.9969584	768.24
SA40_18	1069	117.13206768035889	181.33545398712158	0.999428	768.96
SA40_18	1070	107.17446804046631	349.9983215332031	0.9989231	769.68
SA40_18	1071	113.58089447021484	271.3850784301758	0.9988098	770.4
SA40_18	1072	114.87696170806885	229.63379859924316	0.9986621	771.12
SA40_18	1073	116.87320470809937	130.4312038421631	0.9993979	771.84
SA40_18	1074	119.72908973693848	56.53608441352844	0.9988901	772.56
SA40_18	1075	140.77272415161133	83.59634399414062	0.9970024	773.28
SA40_18	1076	109.31088924407959	225.8434295654297	0.99923766	774.0
SA40_18	1077	104.31350469589233	366.688928604126	0.9972045	774.72
SA40_18	1078	109.70735549926758	316.76716804504395	0.9952226	775.44
SA40_18	1079	114.9817705154419	233.8029670715332	0.9995358	776.16
SA40_18	1080	101.96306705474854	223.3572006225586	0.9911267	776.88
SA40_18	1081	102.59449481964111	292.16434478759766	0.9788672	777.6
SA40_18	1082	665.8239364624023	124.72865581512451	0.9507905	778.32
SA40_18	1083	137.16230392456055	226.7588996887207	0.99967146	779.04
SA40_18	1084	122.59417772293091	359.04104232788086	0.9991418	779.76
SA40_18	1085	127.17987298965454	327.27991104125977	0.99915373	780.48
SA40_18	1086	124.9319076538086	250.74960708618164	0.998845	781.2
SA40_18	1087	107.90469646453857	183.0635690689087	0.9988091	781.92
SA40_18	1088	117.91074275970459	77.18016386032104	0.99910116	782.64
SA40_18	1089	148.62672090530396	98.52003335952759	0.9996475	783.36
SA40_18	1090	102.64334678649902	285.67663192749023	0.99717844	784.08
SA40_18	1091	118.01279783248901	356.0427188873291	0.9990024	784.8
SA40_18	1092	121.55299186706543	261.2820053100586	0.9995708	785.52
SA40_18	1093	116.55734777450562	198.37018489837646	0.99961424	786.24
SA40_18	1094	112.95063495635986	77.05833435058594	0.9968995	786.96
SA40_18	1095	127.07090377807617	52.2189724445343	0.9997023	787.68
SA40_18	1096	136.15615367889404	66.60298347473145	0.99959487	788.4
SA40_18	1097	123.3647346496582	39.19206619262695	0.99312675	789.12
SA40_18	1098	125.38005113601685	73.2682728767395	0.99947125	789.84
SA40_18	1099	80.6329071521759	309.5935249328613	0.99461824	790.56
SA40_18	1100	111.03055477142334	335.14331817626953	0.99354	791.28
SA40_18	1101	115.64390659332275	235.1949119567871	0.999038	792.0
SA40_18	1102	105.13958930969238	335.9809112548828	0.9984303	792.72
SA40_18	1103	107.16673135757446	316.0295104980469	0.9972453	793.44
SA40_18	1104	663.5562419891357	123.71131896972656	0.8365427	794.16
SA40_18	1105	110.51712036132812	276.47698402404785	0.9983779	794.88
SA40_18	1106	116.9926643371582	349.57703590393066	0.9980167	795.6
SA40_18	1107	114.98247385025024	255.38509368896484	0.9987735	796.32
SA40_18	1108	117.77467727661133	173.59562873840332	0.99951124	797.04
SA40_18	1109	666.0487174987793	123.60846519470215	0.977657	797.76
SA40_18	1110	662.4356269836426	125.30716896057129	0.9247518	798.48
SA40_18	1111	665.8083915710449	124.99978065490723	0.96649086	799.2
SA40_18	1112	163.85080814361572	225.24112701416016	0.89797014	799.92
SA40_18	1113	201.06127262115479	161.32574558258057	0.9995382	800.64
SA40_18	1114	177.26333141326904	216.1457920074463	0.9986847	801.36
SA40_18	1115	108.17807912826538	293.70311737060547	0.98426855	802.08
SA40_18	1116	82.28526711463928	376.97839736938477	0.9933943	802.8
SA40_18	1117	118.9889669418335	355.27198791503906	0.99910694	803.52
SA40_18	1118	113.23884725570679	309.0284729003906	0.99834275	804.24
SA40_18	1119	111.14746332168579	364.6721076965332	0.9965816	804.96
SA40_18	1120	111.01088523864746	342.7859115600586	0.9937989	805.68
SA40_18	1121	662.4051570892334	123.7000036239624	0.8255663	806.4
SA40_18	1122	665.6177520751953	124.37214374542236	0.9672268	807.12
SA40_18	1123	185.1213812828064	282.8348636627197	0.9982961	807.84
SA40_18	1124	308.71851444244385	290.75448989868164	0.99644995	808.56
SA40_18	1125	356.36985301971436	325.95059394836426	0.99034625	809.28
SA40_18	1126	664.2577171325684	122.10897445678711	0.88922846	810.0
SA40_18	1127	666.4349555969238	121.7462968826294	0.9709282	810.72
SA40_18	1128	666.1177635192871	127.50021457672119	0.919401	811.44
SA40_18	1129	663.6213779449463	127.17547416687012	0.7155316	812.16
SA40_18	1130	666.8826580047607	128.23147773742676	0.98645014	812.88
SA40_18	1131	663.532829284668	124.5628023147583	0.89925164	813.6
SA40_18	1132	665.8383369445801	126.63979053497314	0.9570645	814.32
SA40_18	1133	666.4958953857422	122.46820449829102	0.96528363	815.04
SA40_18	1134	664.7211074829102	122.25565910339355	0.8913195	815.76
SA40_18	1135	667.5394058227539	127.28480815887451	0.98660976	816.48
SA40_18	1136	663.8519763946533	124.98878002166748	0.9251783	817.2
SA40_18	1137	666.2066459655762	124.68069076538086	0.97826296	817.92
SA40_18	1138	665.6323432922363	122.40416049957275	0.97295296	818.64
SA40_18	1139	665.4929161071777	123.52302074432373	0.98670226	819.36
SA40_18	1140	665.6191825866699	125.44695854187012	0.89268523	820.08
SA40_18	1141	664.592456817627	121.73116207122803	0.95559525	820.8
SA40_18	1142	664.4866466522217	124.50941562652588	0.90859294	821.52
SA40_18	1143	662.9256725311279	121.70162200927734	0.91506386	822.24
SA40_18	1144	664.3795013427734	125.69738388061523	0.95503485	822.96
SA40_18	1145	662.8666400909424	120.06217002868652	0.9013137	823.68
SA40_18	1146	459.6912384033203	323.54135513305664	0.9969157	824.4
SA40_18	1147	664.8639678955078	124.87328052520752	0.9752136	825.12
SA40_18	1148	666.4938449859619	119.1873836517334	0.9742586	825.84
SA40_18	1149	597.1616744995117	402.98203468322754	0.9931003	826.56
SA40_18	1150	583.6109161376953	410.7440185546875	0.9974101	827.28
SA40_18	1151	445.05443572998047	411.3244915008545	0.99812144	828.0
SA40_18	1152	281.59308433532715	405.0868034362793	0.99968183	828.72
SA40_18	1153	126.51926279067993	332.3275566101074	0.9994899	829.44
SA40_18	1154	102.04572677612305	296.75004959106445	0.9970072	830.16
SA40_18	1155	106.5133810043335	375.2849578857422	0.9924638	830.88
SA40_18	1156	120.1972484588623	305.4375457763672	0.99833196	831.6
SA40_18	1157	112.74882555007935	295.1734256744385	0.99922633	832.32
SA40_18	1158	114.30917978286743	330.9239387512207	0.9992095	833.04
SA40_18	1159	114.85704183578491	239.62716579437256	0.99927527	833.76
SA40_18	1160	101.8815279006958	346.1846923828125	0.9886164	834.48
SA40_18	1161	106.35621547698975	298.6918544769287	0.99680436	835.2
SA40_18	1162	118.89986991882324	247.19326972961426	0.9980217	835.92
SA40_18	1163	120.03374099731445	219.18949127197266	0.9996927	836.64
SA40_18	1164	112.17026710510254	322.5787353515625	0.9985727	837.36
SA40_18	1165	132.03662633895874	248.30011367797852	0.9995003	838.08
SA40_18	1166	110.72444915771484	188.72328758239746	0.9984767	838.8
SA40_18	1167	114.72558975219727	67.63165712356567	0.99807405	839.52
SA40_18	1168	157.85996913909912	49.23315167427063	0.99926215	840.24
SA40_18	1169	87.06659078598022	230.00009536743164	0.9963372	840.96
SA40_18	1170	103.1390905380249	350.44429779052734	0.998408	841.68
SA40_18	1171	103.6339521408081	265.60598373413086	0.9682764	842.4
SA40_18	1172	113.89055252075195	256.3548946380615	0.9990503	843.12
SA40_18	1173	109.9234938621521	216.655912399292	0.99954444	843.84
SA40_18	1174	95.48568725585938	289.1661071777344	0.989767	844.56
SA40_18	1175	113.72759342193604	216.94712162017822	0.9996822	845.28
SA40_18	1176	86.949223279953	254.27730560302734	0.9911577	846.0
SA40_18	1177	123.95385503768921	188.44714164733887	0.99939454	846.72
SA40_18	1178	664.9798393249512	119.67031002044678	0.95444006	847.44
SA40_18	1179	95.56248188018799	223.34195137023926	0.97695917	848.16
SA40_18	1180	107.58264064788818	232.18829154968262	0.99690574	848.88
SA40_18	1181	117.13104248046875	232.19339847564697	0.9924493	849.6
SA40_18	1182	113.95430564880371	215.35739421844482	0.9994074	850.32
SA40_18	1183	664.5559310913086	119.42238807678223	0.9844009	851.04
SA40_18	1184	132.80493021011353	199.93206024169922	0.99945813	851.76
SA40_18	1185	663.8246536254883	125.737624168396	0.95400685	852.48
SA40_18	1186	666.704273223877	127.18259811401367	0.9749188	853.2
SA40_18	1187	194.77694034576416	279.8572540283203	0.9954554	853.92
SA40_18	1188	271.73171043395996	276.6376304626465	0.9987356	854.64
SA40_18	1189	367.0351982116699	304.62793350219727	0.943571	855.36
SA40_18	1190	664.4883632659912	121.53452396392822	0.8142747	856.08
SA40_18	1191	668.4001922607422	126.94207191467285	0.94147444	856.8
SA40_18	1192	661.5740776062012	118.74335289001465	0.61316526	857.52
SA40_18	1193	664.4264221191406	121.17925643920898	0.93708503	858.24
SA40_18	1194	666.3037300109863	122.43782043457031	0.9134079	858.96
SA40_18	1195	664.9472236633301	124.12565231323242	0.9705859	859.68
SA40_18	1196	665.1158809661865	122.52938747406006	0.59274447	860.4
SA40_18	1197	663.6709690093994	121.94764137268066	0.6954194	861.12
SA40_18	1198	665.5760765075684	123.6978006362915	0.8789752	861.84
SA40_18	1199	663.0214691162109	122.72757053375244	0.88765407	862.56
SA40_18	1200	665.5169486999512	121.61458969116211	0.96209234	863.28
SA40_18	1201	663.8979434967041	125.59776306152344	0.8777256	864.0
SA40_18	1202	666.2131309509277	118.20659637451172	0.9497985	864.72
SA40_18	1203	665.4675960540771	121.47358417510986	0.98380846	865.44
SA40_18	1204	666.0684585571289	117.26902484893799	0.99124104	866.16
SA40_18	1205	665.2263641357422	123.2215690612793	0.97227997	866.88
SA40_18	1206	664.2477035522461	122.48813152313232	0.96764404	867.6
SA40_18	1207	665.2079582214355	121.61584854125977	0.9624461	868.32
SA40_18	1208	664.8245811462402	122.05879211425781	0.9500043	869.04
SA40_18	1209	663.9154434204102	119.60472106933594	0.7880417	869.76
SA40_18	1210	668.2628631591797	125.04459857940674	0.97394025	870.48
SA40_18	1211	663.7689590454102	126.29872798919678	0.85258347	871.2
SA40_18	1212	663.0954742431641	121.94229125976562	0.9238287	871.92
SA40_18	1213	664.160680770874	121.91954612731934	0.95382094	872.64
SA40_18	1214	663.1931304931641	118.90694618225098	0.977128	873.36
SA40_18	1215	665.2056694030762	122.47384071350098	0.94985616	874.08
SA40_18	1216	665.2488708496094	122.44661808013916	0.9202277	874.8
SA40_18	1217	663.2237434387207	121.22420310974121	0.84465855	875.52
SA40_18	1218	667.662525177002	124.51605319976807	0.9133707	876.24
SA40_18	1219	665.215015411377	121.71545505523682	0.91160744	876.96
SA40_18	1220	664.0283584594727	121.90977573394775	0.8871257	877.68
SA40_18	1221	664.6138191223145	120.63068389892578	0.9130173	878.4
SA40_18	1222	667.1987056732178	124.85658645629883	0.9761254	879.12
SA40_18	1223	664.6904945373535	120.0871467590332	0.9615276	879.84
SA40_18	1224	666.9671058654785	125.55237293243408	0.83335483	880.56
SA40_18	1225	665.872859954834	116.43795490264893	0.93396485	881.28
SA40_18	1226	665.009355545044	120.74648380279541	0.9734702	882.0
SA40_18	1227	665.6441688537598	126.36561870574951	0.9263091	882.72
SA40_18	1228	663.9857292175293	121.17955684661865	0.8821489	883.44
SA40_18	1229	664.0397071838379	127.19797611236572	0.94133353	884.16
SA40_18	1230	662.5214099884033	119.53765869140625	0.70984834	884.88
SA40_18	1231	664.1713619232178	122.16776847839355	0.7695492	885.6
SA40_18	1232	666.1868572235107	117.25035667419434	0.85407007	886.32
SA40_18	1233	663.861608505249	124.76398944854736	0.9113336	887.04
SA40_18	1234	665.5779838562012	128.7555170059204	0.9174072	887.76
SA40_18	1235	665.0828838348389	126.23385429382324	0.95994425	888.48
SA40_18	1236	663.7709617614746	118.92354011535645	0.84459084	889.2
SA40_18	1237	665.1762008666992	121.8949842453003	0.9257407	889.92
SA40_18	1238	664.2831802368164	123.24151039123535	0.98663425	890.64
SA40_18	1239	663.0618572235107	122.04744815826416	0.85990065	891.36
SA40_18	1240	664.7670745849609	122.69119262695312	0.97044307	892.08
SA40_18	1241	664.9889945983887	125.38269996643066	0.92980677	892.8
SA40_18	1242	663.8655662536621	122.96291828155518	0.9410792	893.52
SA40_18	1243	664.5749092102051	123.59004020690918	0.9648462	894.24
SA40_18	1244	666.1394119262695	123.05481433868408	0.9843172	894.96
SA40_18	1245	665.1172637939453	116.60375118255615	0.95363647	895.68
SA40_18	1246	667.1759605407715	124.24252510070801	0.97020245	896.4
SA40_18	1247	664.6017074584961	124.42324161529541	0.9639164	897.12
SA40_18	1248	661.9093894958496	128.8344669342041	0.8166378	897.84
SA40_18	1249	663.6767387390137	123.39866638183594	0.886947	898.56
SA40_18	1250	662.8677368164062	121.3861083984375	0.70921004	899.28
SA40_18	1251	664.4747734069824	125.16902446746826	0.9731737	900.0
SA40_18	1252	664.6323204040527	127.11605072021484	0.9763823	900.72
SA40_18	1253	663.470983505249	122.52618312835693	0.89333534	901.44
SA40_18	1254	664.0191078186035	119.74854469299316	0.97876155	902.16
SA40_18	1255	664.252758026123	121.23381614685059	0.93982613	902.88
SA40_18	1256	665.5818939208984	117.98170566558838	0.9298162	903.6
SA40_18	1257	664.7604942321777	129.94128227233887	0.92541146	904.32
SA40_18	1258	664.8812770843506	126.75158500671387	0.94268525	905.04
SA40_18	1259	665.5121803283691	128.40654373168945	0.8734682	905.76
SA40_18	1260	667.0093536376953	122.81295776367188	0.9663026	906.48
SA40_18	1261	666.9212341308594	128.28718185424805	0.9057681	907.2
SA40_18	1262	665.1998519897461	118.54636430740356	0.9555436	907.92
SA40_18	1263	440.2088165283203	339.38501358032227	0.99776626	908.64
SA40_18	1264	551.9155502319336	345.29136657714844	0.9988877	909.36
SA40_18	1265	636.9778156280518	376.61916732788086	0.998874	910.08
SA40_18	1266	660.8417510986328	119.91641521453857	0.6750102	910.8
SA40_18	1267	695.1879501342773	412.9168510437012	0.98851854	911.52
SA40_18	1268	689.3728733062744	411.2537384033203	0.94357	912.24
SA40_18	1269	575.4824161529541	419.59545135498047	0.997232	912.96
SA40_18	1270	369.069766998291	414.7056484222412	0.9986462	913.68
SA40_18	1271	201.5314817428589	373.16619873046875	0.9993297	914.4
SA40_18	1272	130.39956092834473	305.94494819641113	0.99886787	915.12
SA40_18	1273	664.3860816955566	121.51485443115234	0.97080165	915.84
SA40_18	1274	663.5432243347168	119.2629861831665	0.9595847	916.56
SA40_18	1275	190.82118272781372	178.46543312072754	0.9991003	917.28
SA40_18	1276	121.45061492919922	221.59475326538086	0.9801462	918.0
SA40_18	1277	77.9040277004242	338.6348533630371	0.9974063	918.72
SA40_18	1278	118.07868480682373	364.835786819458	0.99925774	919.44
SA40_18	1279	666.3159370422363	123.77304553985596	0.9852895	920.16
SA40_18	1280	147.8067398071289	279.0922164916992	0.97163683	920.88
SA40_18	1281	205.6086540222168	277.25154876708984	0.9986737	921.6
SA40_18	1282	313.91046047210693	286.9804000854492	0.98853767	922.32
SA40_18	1283	365.1575565338135	342.22721099853516	0.99912757	923.04
SA40_18	1284	664.9418830871582	129.05656814575195	0.97629535	923.76
SA40_18	1285	663.8586044311523	125.67854404449463	0.89107144	924.48
SA40_18	1286	662.7867698669434	122.81418800354004	0.87670994	925.2
SA40_18	1287	664.2396926879883	124.05738830566406	0.95684046	925.92
SA40_18	1288	664.5113468170166	120.03873825073242	0.9495898	926.64
SA40_18	1289	664.2355918884277	118.75360250473022	0.8695704	927.36
SA40_18	1290	664.0067100524902	124.06328201293945	0.94447184	928.08
SA40_18	1291	665.6455993652344	121.31948947906494	0.9781827	928.8
SA40_18	1292	665.5243873596191	120.45889377593994	0.8610407	929.52
SA40_18	1293	666.6357040405273	126.12464904785156	0.9757445	930.24
SA40_18	1294	365.7425880432129	282.5801467895508	0.9901652	930.96
SA40_18	1295	232.53631591796875	272.9834175109863	0.99874264	931.68
SA40_18	1296	195.78181505203247	207.10370063781738	0.99882096	932.4
SA40_18	1297	214.65539932250977	169.0462589263916	0.99804354	933.12
SA40_18	1298	665.0150299072266	126.3063097000122	0.9614143	933.84
SA40_18	1299	198.2091188430786	177.94145107269287	0.9987589	934.56
SA40_18	1300	199.06835556030273	164.37382221221924	0.99613523	935.28
SA40_18	1301	173.0923891067505	213.5391139984131	0.9984768	936.0
SA40_18	1302	94.57574486732483	321.18175506591797	0.9957728	936.72
SA40_18	1303	101.46117210388184	375.4681205749512	0.986578	937.44
SA40_18	1304	118.60182285308838	364.9139213562012	0.99795425	938.16
SA40_18	1305	131.86869621276855	306.0068893432617	0.99938524	938.88
SA40_18	1306	664.1634941101074	125.36081314086914	0.96864116	939.6
SA40_18	1307	129.3343186378479	222.95903205871582	0.99933296	940.32
SA40_18	1308	127.22159624099731	353.375244140625	0.9988049	941.04
SA40_18	1309	113.7643575668335	275.0262451171875	0.974178	941.76
SA40_18	1310	664.7487163543701	121.49868965148926	0.9678563	942.48
SA40_18	1311	126.94528102874756	269.92183685302734	0.99921465	943.2
SA40_18	1312	108.12867879867554	323.66626739501953	0.99374086	943.92
SA40_18	1313	666.5254592895508	125.04841804504395	0.98564273	944.64
SA40_18	1314	187.13302612304688	210.39894104003906	0.9923779	945.36
SA40_18	1315	203.15661430358887	164.34698581695557	0.9994822	946.08
SA40_18	1316	141.50091409683228	230.0804615020752	0.9721947	946.8
SA40_18	1317	86.06175780296326	318.76121520996094	0.9961991	947.52
SA40_18	1318	121.2166428565979	347.4070930480957	0.99801934	948.24
SA40_18	1319	664.4521236419678	119.10201072692871	0.9583639	948.96
SA40_18	1320	125.08513927459717	268.83679389953613	0.893021	949.68
SA40_18	1321	142.738938331604	226.2039613723755	0.99832934	950.4
SA40_18	1322	83.6812674999237	256.7884826660156	0.99377644	951.12
SA40_18	1323	106.80254697799683	343.69279861450195	0.9952657	951.84
SA40_18	1324	117.94110536575317	292.06661224365234	0.9995499	952.56
SA40_18	1325	113.01358938217163	258.73632431030273	0.99525994	953.28
SA40_18	1326	106.79645538330078	364.52178955078125	0.99537367	954.0
SA40_18	1327	123.18103313446045	328.2327461242676	0.9695246	954.72
SA40_18	1328	155.67690134048462	219.35478687286377	0.9988527	955.44
SA40_18	1329	114.57704305648804	240.9356689453125	0.99916303	956.16
SA40_18	1330	96.0881769657135	349.6599769592285	0.9982963	956.88
SA40_18	1331	121.53568267822266	383.2079887390137	0.99501294	957.6
SA40_18	1332	130.68206310272217	290.39597511291504	0.9993094	958.32
SA40_18	1333	666.4229869842529	119.24453973770142	0.9725271	959.04
SA40_18	1334	665.7024383544922	124.68499660491943	0.802564	959.76
SA40_18	1335	151.14357471466064	208.31193923950195	0.943726	960.48
SA40_18	1336	200.69680213928223	133.69215488433838	0.99426585	961.2
SA40_18	1337	163.16958665847778	224.84416007995605	0.9923034	961.92
SA40_18	1338	94.3238377571106	320.2793312072754	0.99554646	962.64
SA40_18	1339	118.52622032165527	369.56457138061523	0.9973122	963.36
SA40_18	1340	113.15515041351318	383.4516906738281	0.99201787	964.08
SA40_18	1341	665.4354095458984	126.78673267364502	0.96759105	964.8
SA40_18	1342	142.97277927398682	320.39737701416016	0.99920964	965.52
SA40_18	1343	143.37623119354248	361.849308013916	0.999508	966.24
SA40_18	1344	666.2875175476074	124.1284704208374	0.9827293	966.96
SA40_18	1345	665.9692764282227	123.12227725982666	0.9789488	967.68
SA40_18	1346	180.3178071975708	206.21615409851074	0.9926716	968.4
SA40_18	1347	188.20374011993408	167.90539741516113	0.9991524	969.12
SA40_18	1348	664.5626068115234	121.11305236816406	0.93545264	969.84
SA40_18	1349	80.90028166770935	345.767297744751	0.99701047	970.56
SA40_18	1350	103.61332893371582	356.23912811279297	0.98558456	971.28
SA40_18	1351	102.6624083518982	384.17518615722656	0.910271	972.0
SA40_18	1352	665.71946144104	120.27234077453613	0.9636342	972.72
SA40_18	1353	128.80429029464722	336.1802673339844	0.99097836	973.44
SA40_18	1354	665.8017158508301	124.12734031677246	0.97155666	974.16
SA40_18	1355	170.3784465789795	280.0766944885254	0.99275804	974.88
SA40_18	1356	251.3202428817749	280.4748344421387	0.99859804	975.6
SA40_18	1357	360.6586456298828	300.6341743469238	0.9768942	976.32
SA40_18	1358	665.277910232544	126.34208679199219	0.9470211	977.04
SA40_18	1359	664.9148941040039	125.58887958526611	0.93860453	977.76
SA40_18	1360	664.2401218414307	124.94636535644531	0.9633606	978.48
SA40_18	1361	667.3964500427246	123.0840253829956	0.9652997	979.2
SA40_18	1362	663.3876800537109	119.2255425453186	0.9002559	979.92
SA40_18	1363	665.7694339752197	119.83057022094727	0.8371278	980.64
SA40_18	1364	664.6242141723633	124.38199996948242	0.94408864	981.36
SA40_18	1365	663.9461517333984	122.97304630279541	0.9399107	982.08
SA40_18	1366	665.9912109375	126.09496593475342	0.9285716	982.8
SA40_18	1367	661.8577003479004	124.28346633911133	0.6834398	983.52
SA40_18	1368	664.3354892730713	126.67103290557861	0.8939548	984.24
SA40_18	1369	665.3567790985107	123.22028160095215	0.9538568	984.96
SA40_18	1370	666.2731170654297	125.82624435424805	0.9525047	985.68
SA40_18	1371	665.2361869812012	119.88000869750977	0.94203913	986.4
SA40_18	1372	666.9945240020752	126.83156490325928	0.90694153	987.12
SA40_18	1373	664.9828433990479	125.70513725280762	0.9690112	987.84
SA40_18	1374	664.4350051879883	122.21543312072754	0.95050097	988.56
SA40_18	1375	665.7567024230957	126.91991329193115	0.9741683	989.28
SA40_18	1376	668.0891036987305	126.881103515625	0.9155856	990.0
SA40_18	1377	258.21118354797363	262.8651523590088	0.99287206	990.72
SA40_18	1378	196.34582996368408	227.6295518875122	0.9994392	991.44
SA40_18	1379	666.3166999816895	124.02314186096191	0.97877014	992.16
SA40_18	1380	107.79231786727905	290.0111389160156	0.99893504	992.88
SA40_18	1381	120.31456232070923	341.9509506225586	0.99802315	993.6
SA40_18	1382	124.48468208312988	257.6364040374756	0.9989341	994.32
SA40_18	1383	123.00738096237183	231.36494636535645	0.9992574	995.04
SA40_18	1384	127.2641658782959	348.3640766143799	0.99947006	995.76
SA40_18	1385	125.94144344329834	271.9269847869873	0.9995809	996.48
SA40_18	1386	116.98654890060425	173.25201988220215	0.9995171	997.2
SA40_18	1387	119.31407451629639	234.32862281799316	0.9967134	997.92
SA40_18	1388	119.24338340759277	311.7616653442383	0.9976253	998.64
SA40_18	1389	146.6435670852661	211.23590469360352	0.9987858	999.36
SA40_18	1390	110.20095348358154	250.48839569091797	0.9991424	1000.08
SA40_18	1391	95.53184509277344	323.2855796813965	0.99185807	1000.8
SA40_18	1392	116.29352569580078	250.01312255859375	0.9992181	1001.52
SA40_18	1393	119.25393342971802	272.2785472869873	0.9982311	1002.24
SA40_18	1394	664.8404121398926	122.05690383911133	0.95460093	1002.96
SA40_18	1395	121.08590602874756	346.39546394348145	0.99533325	1003.68
SA40_18	1396	122.64833450317383	337.12080001831055	0.98909914	1004.4
SA40_18	1397	666.0674571990967	118.33133697509766	0.98267245	1005.12
SA40_18	1398	201.26760005950928	176.75575733184814	0.9984756	1005.84
SA40_18	1399	189.66448307037354	212.30722904205322	0.9717209	1006.56
SA40_18	1400	666.7288780212402	125.68180561065674	0.9721728	1007.28
SA40_18	1401	317.24932193756104	287.783145904541	0.9982212	1008.0
SA40_18	1402	361.6737365722656	339.0699577331543	0.99854314	1008.72
SA40_18	1403	667.1736717224121	123.03036689758301	0.966243	1009.44
SA40_18	1404	664.8818969726562	121.76599502563477	0.955374	1010.16
SA40_18	1405	664.0231132507324	126.97854995727539	0.79766417	1010.88
SA40_18	1406	661.1599922180176	118.72092247009277	0.6587909	1011.6
SA40_18	1407	663.0191802978516	117.60244846343994	0.5486051	1012.32
SA40_18	1408	665.8158302307129	127.8235387802124	0.9773323	1013.04
SA40_18	1409	664.6054267883301	126.34373188018799	0.9070702	1013.76
SA40_18	1410	664.3895626068115	127.15364456176758	0.94597304	1014.48
SA40_18	1411	666.3148880004883	123.81906509399414	0.76733774	1015.2
SA40_18	1412	664.5124435424805	120.84835052490234	0.89375174	1015.92
SA40_18	1413	665.4473304748535	121.68854713439941	0.9765395	1016.64
SA40_18	1414	666.9056415557861	123.30382347106934	0.9590717	1017.36
SA40_18	1415	666.8036937713623	124.09850120544434	0.968315	1018.08
SA40_18	1416	663.2018089294434	120.66749095916748	0.81116486	1018.8
SA40_18	1417	665.8170700073242	123.97015571594238	0.9537928	1019.52
SA40_18	1418	663.8008117675781	128.02589893341064	0.9229982	1020.24
SA40_18	1419	667.1258926391602	126.24070644378662	0.98110723	1020.96
SA40_18	1420	665.5698776245117	123.7649917602539	0.93954784	1021.68
SA40_18	1421	665.6682014465332	124.03557300567627	0.9506283	1022.4
SA40_18	1422	663.9841079711914	124.6706771850586	0.89803386	1023.12
SA40_18	1423	663.916015625	120.56639671325684	0.9587652	1023.84
SA40_18	1424	664.8050308227539	122.003173828125	0.9597266	1024.56
SA40_18	1425	667.8201675415039	121.78137302398682	0.97942334	1025.28
SA40_18	1426	660.837459564209	118.7836503982544	0.80977374	1026.0
SA40_18	1427	664.3021583557129	120.42779445648193	0.9420145	1026.72
SA40_18	1428	665.5191421508789	122.77009963989258	0.9606511	1027.44
SA40_18	1429	666.3271903991699	124.00401592254639	0.9795908	1028.16
SA40_18	1430	664.0321731567383	124.61797714233398	0.9404507	1028.88
SA40_18	1431	665.0221824645996	119.72707271575928	0.9775972	1029.6
SA40_18	1432	666.8397426605225	119.93247270584106	0.9546803	1030.32
SA40_18	1433	667.3251152038574	121.74553871154785	0.97888374	1031.04
SA40_18	1434	661.9810104370117	129.06001567840576	0.89475983	1031.76
SA40_18	1435	665.1854515075684	126.13338947296143	0.9545313	1032.48
SA40_18	1436	662.7333164215088	123.39408874511719	0.5823435	1033.2
SA40_18	1437	665.376091003418	126.47463798522949	0.91147226	1033.92
SA40_18	1438	664.2578601837158	126.35989665985107	0.96833014	1034.64
SA40_18	1439	664.4393920898438	127.10327625274658	0.9742465	1035.36
SA40_18	1440	664.6031379699707	127.62898921966553	0.918938	1036.08
SA40_18	1441	661.9955062866211	123.02478790283203	0.8474941	1036.8
SA40_18	1442	664.7793292999268	119.47719097137451	0.92639136	1037.52
SA40_18	1443	663.408613204956	122.46980667114258	0.8507778	1038.24
SA40_18	1444	664.7051811218262	125.32257556915283	0.94693005	1038.96
SA40_18	1445	662.6934051513672	118.97077560424805	0.9165001	1039.68
SA40_18	1446	665.9419059753418	122.8677749633789	0.8736582	1040.4
SA40_18	1447	665.7588958740234	122.05784797668457	0.9336418	1041.12
SA40_18	1448	668.0295944213867	122.75238990783691	0.9602432	1041.84
SA40_18	1449	665.1269912719727	129.07007217407227	0.9527991	1042.56
SA40_18	1450	661.8110656738281	120.24301528930664	0.9519998	1043.28
SA40_18	1451	664.7353172302246	122.63068199157715	0.98434997	1044.0
SA40_18	1452	666.439151763916	127.39524364471436	0.9748581	1044.72
SA40_18	1453	667.4422264099121	124.55283164978027	0.98991245	1045.44
SA40_18	1454	665.1800155639648	122.3750638961792	0.95957613	1046.16
SA40_18	1455	664.242696762085	120.96106052398682	0.9370109	1046.88
SA40_18	1456	663.2796764373779	121.42138481140137	0.8588322	1047.6
SA40_18	1457	663.8944149017334	126.31523609161377	0.959344	1048.32
SA40_18	1458	663.5716915130615	124.63966369628906	0.7901408	1049.04
SA40_18	1459	666.015625	119.81921911239624	0.909932	1049.76
SA40_18	1460	663.1128787994385	119.49448585510254	0.97192985	1050.48
SA40_18	1461	666.069507598877	126.25823020935059	0.9641631	1051.2
SA40_18	1462	663.7984275817871	122.79069900512695	0.7480229	1051.92
SA40_18	1463	667.0619010925293	126.45106315612793	0.9343564	1052.64
SA40_18	1464	665.647029876709	120.96193313598633	0.97084963	1053.36
SA40_18	1465	664.7112846374512	122.38509178161621	0.9707785	1054.08
SA40_18	1466	663.0086898803711	123.15188884735107	0.9090254	1054.8
SA40_18	1467	664.6257400512695	120.47435760498047	0.98159444	1055.52
SA40_18	1468	665.4754638671875	122.47990608215332	0.8663125	1056.24
SA40_18	1469	664.9888038635254	119.98420715332031	0.96419984	1056.96
SA40_18	1470	664.0542030334473	118.61274003982544	0.9484852	1057.68
SA40_18	1471	663.8733863830566	121.69947624206543	0.9470194	1058.4
SA40_18	1472	664.2481327056885	120.19988536834717	0.6160388	1059.12
SA40_18	1473	666.1852836608887	124.72892761230469	0.9747772	1059.84
SA40_18	1474	662.4995708465576	130.46035766601562	0.95678604	1060.56
SA40_18	1475	667.0845031738281	122.52571105957031	0.98288834	1061.28
SA40_18	1476	667.2171592712402	124.83040809631348	0.98000884	1062.0
SA40_18	1477	665.7815456390381	123.31742763519287	0.96608734	1062.72
SA40_18	1478	664.5494937896729	120.7206916809082	0.9624131	1063.44
SA40_18	1479	663.6223793029785	122.49767303466797	0.8196061	1064.16
SA40_18	1480	665.382194519043	123.50212097167969	0.4209136	1064.88
SA40_18	1481	664.4228935241699	121.9242525100708	0.788323	1065.6
SA40_18	1482	662.8077030181885	126.1728286743164	0.88536674	1066.32
SA40_18	1483	665.167236328125	124.91096019744873	0.7807784	1067.04
SA40_18	1484	666.466236114502	123.97334575653076	0.96454406	1067.76
SA40_18	1485	664.7269248962402	118.24667930603027	0.92072254	1068.48
SA40_18	1486	663.9724731445312	122.03973770141602	0.7275087	1069.2
SA40_18	1487	664.4643783569336	125.82404136657715	0.9303487	1069.92
SA40_18	1488	664.127254486084	127.05621242523193	0.9572048	1070.64
SA40_18	1489	665.7951354980469	119.52438354492188	0.9635238	1071.36
SA40_18	1490	663.8568878173828	117.99780607223511	0.90812033	1072.08
SA40_18	1491	666.2754058837891	125.8633804321289	0.96883684	1072.8
SA40_18	1492	665.2764320373535	120.17768383026123	0.9075386	1073.52
SA40_18	1493	666.2814140319824	121.3244104385376	0.9132799	1074.24
SA40_18	1494	667.3521041870117	125.23119449615479	0.9838194	1074.96
SA40_18	1495	666.1563396453857	121.37975692749023	0.98145825	1075.68
SA40_18	1496	664.0299797058105	121.7805290222168	0.87301207	1076.4
SA40_18	1497	664.7117614746094	120.75865745544434	0.9436528	1077.12
SA40_18	1498	665.8167839050293	124.71302032470703	0.95615786	1077.84
SA40_18	1499	665.9119129180908	120.0913953781128	0.88402826	1078.56
SA40_18	1500	664.0140533447266	120.45604705810547	0.8738694	1079.28
SA40_18	1501	664.9758338928223	122.00005531311035	0.96359444	1080.0
SA40_18	1502	665.4670715332031	126.26904487609863	0.92065704	1080.72
SA40_18	1503	665.6440258026123	122.10582733154297	0.9289857	1081.44
SA40_18	1504	666.730260848999	117.67662048339844	0.95817584	1082.16
SA40_18	1505	665.0466918945312	124.68451023101807	0.97296685	1082.88
SA40_18	1506	664.3270492553711	122.04670429229736	0.9731074	1083.6
SA40_18	1507	662.9974842071533	122.50074863433838	0.7606722	1084.32
SA40_18	1508	663.6284828186035	121.9114351272583	0.94796866	1085.04
SA40_18	1509	665.3924942016602	125.11453628540039	0.9437014	1085.76
SA40_18	1510	667.3864364624023	126.34191513061523	0.9770319	1086.48
SA40_18	1511	662.9390716552734	119.79867696762085	0.7719602	1087.2
SA40_18	1512	667.5534248352051	121.36778354644775	0.9098257	1087.92
SA40_18	1513	667.2268867492676	120.08467197418213	0.9461728	1088.64
SA40_18	1514	664.5534515380859	124.06734466552734	0.769397	1089.36
SA40_18	1515	665.782356262207	124.3724012374878	0.98366493	1090.08
SA40_18	1516	253.70988845825195	344.7770690917969	0.9993424	1090.8
SA40_18	1517	120.66186666488647	302.06050872802734	0.9995369	1091.52
SA40_18	1518	105.31736612319946	251.0896110534668	0.9784425	1092.24
SA40_18	1519	663.7471199035645	128.39378356933594	0.97983015	1092.96
SA40_18	1520	666.6025161743164	123.06514263153076	0.9534627	1093.68
SA40_18	1521	666.5248870849609	124.86860275268555	0.9658117	1094.4
SA40_18	1522	665.0166511535645	123.83391380310059	0.9474506	1095.12
SA40_18	1523	144.91736888885498	185.45125007629395	0.992105	1095.84
SA40_18	1524	104.92751598358154	248.83575439453125	0.99729866	1096.56
SA40_18	1525	118.84372234344482	367.0831489562988	0.9965894	1097.28
SA40_18	1526	123.33439588546753	315.04371643066406	0.9984168	1098.0
SA40_18	1527	663.8206481933594	122.6689338684082	0.8787462	1098.72
SA40_18	1528	662.20703125	119.75815773010254	0.679159	1099.44
SA40_18	1529	666.1964416503906	124.83447074890137	0.9462069	1100.16
SA40_18	1530	190.06834030151367	284.09276962280273	0.9987097	1100.88
SA40_18	1531	296.5313911437988	290.6056880950928	0.9979771	1101.6
SA40_18	1532	353.65872383117676	325.5556011199951	0.97522235	1102.32
SA40_18	1533	664.1082763671875	126.0802173614502	0.9559047	1103.04
SA40_18	1534	665.1292324066162	123.97058486938477	0.9312375	1103.76
SA40_18	1535	663.9292240142822	123.49978923797607	0.88527924	1104.48
SA40_18	1536	665.9945011138916	126.94270133972168	0.9505337	1105.2
SA40_18	1537	659.3554973602295	120.67660331726074	0.8422774	1105.92
SA40_18	1538	665.4059886932373	124.78370189666748	0.9826423	1106.64
SA40_18	1539	666.3625717163086	125.89625358581543	0.97891366	1107.36
SA40_18	1540	664.9110794067383	123.96852493286133	0.7875798	1108.08
SA40_18	1541	664.8221492767334	123.18453311920166	0.9435165	1108.8
SA40_18	1542	665.5017375946045	129.28832530975342	0.96877676	1109.52
SA40_18	1543	665.3404235839844	127.15720653533936	0.95955795	1110.24
SA40_18	1544	667.5694465637207	125.54391860961914	0.9844381	1110.96
SA40_18	1545	664.2379760742188	124.89865779876709	0.9554399	1111.68
SA40_18	1546	664.0175819396973	124.5833158493042	0.9125011	1112.4
SA40_18	1547	665.8378601074219	124.29342269897461	0.9359437	1113.12
SA40_18	1548	664.4350528717041	121.60886764526367	0.96422565	1113.84
SA40_18	1549	664.7923469543457	125.65857410430908	0.9717854	1114.56
SA40_18	1550	665.1650428771973	126.42959117889404	0.9441204	1115.28
SA40_18	1551	664.9482727050781	122.36992835998535	0.8756357	1116.0
SA40_18	1552	662.4171257019043	119.8701810836792	0.9336192	1116.72
SA40_18	1553	665.1121139526367	121.07491493225098	0.98019654	1117.44
SA40_18	1554	664.8311614990234	126.44449710845947	0.9626302	1118.16
SA40_18	1555	239.62888717651367	270.5539798736572	0.9989334	1118.88
SA40_18	1556	182.76724815368652	195.35468101501465	0.99857557	1119.6
SA40_18	1557	102.86407470703125	197.6495361328125	0.9907526	1120.32
SA40_18	1558	91.6772723197937	285.38354873657227	0.9916082	1121.04
SA40_18	1559	106.75393342971802	289.5132064819336	0.99675816	1121.76
SA40_18	1560	119.23375129699707	233.74669075012207	0.99961096	1122.48
SA40_18	1561	104.22755479812622	303.63736152648926	0.99606305	1123.2
SA40_18	1562	127.47055292129517	217.30399131774902	0.9990903	1123.92
SA40_18	1563	666.8405532836914	125.05622863769531	0.9868355	1124.64
SA40_18	1564	107.48151540756226	284.4495964050293	0.98399657	1125.36
SA40_18	1565	126.8226146697998	224.6737003326416	0.9982503	1126.08
SA40_18	1566	664.6529197692871	124.15520668029785	0.7108742	1126.8
SA40_18	1567	146.81322574615479	175.38920402526855	0.98611814	1127.52
SA40_18	1568	664.0988349914551	123.00796508789062	0.9524541	1128.24
SA40_18	1569	94.91952061653137	191.19120597839355	0.98213035	1128.96
SA40_18	1570	112.54537105560303	294.04297828674316	0.99909234	1129.68
SA40_18	1571	93.72977614402771	287.50393867492676	0.9877279	1130.4
SA40_18	1572	666.675853729248	122.93336391448975	0.9713398	1131.12
SA40_18	1573	116.10519886016846	278.3354187011719	0.99878985	1131.84
SA40_18	1574	113.47795724868774	288.24296951293945	0.99535596	1132.56
SA40_18	1575	139.1789674758911	193.24670791625977	0.99814546	1133.28
SA40_18	1576	132.31407403945923	104.64831590652466	0.99955183	1134.0
SA40_18	1577	118.65845918655396	70.57588577270508	0.99944574	1134.72
SA40_18	1578	130.74523210525513	46.06893539428711	0.99887675	1135.44
SA40_18	1579	67.72579550743103	229.39753532409668	0.96975446	1136.16
SA40_18	1580	90.60481786727905	297.3339557647705	0.9496259	1136.88
SA40_18	1581	115.87681770324707	275.05502700805664	0.98073477	1137.6
SA40_18	1582	197.74529933929443	180.53956031799316	0.9992841	1138.32
SA40_18	1583	214.7876739501953	182.98413276672363	0.9967415	1139.04
SA40_18	1584	189.76726531982422	245.28765678405762	0.98704785	1139.76
SA40_18	1585	239.44995403289795	279.8085308074951	0.9989035	1140.48
SA40_18	1586	339.80677127838135	297.63115882873535	0.984385	1141.2
SA40_18	1587	666.5905952453613	125.12439250946045	0.9861449	1141.92
SA40_18	1588	662.868595123291	121.92466735839844	0.5982002	1142.64
SA40_18	1589	665.3016090393066	122.94402122497559	0.27134666	1143.36
SA40_18	1590	661.4611148834229	122.03760623931885	0.7098357	1144.08
SA40_18	1591	663.7501239776611	123.12532424926758	0.75692534	1144.8
SA40_18	1592	667.8350448608398	124.48616981506348	0.8957011	1145.52
SA40_18	1593	663.0751609802246	117.25032806396484	0.6919772	1146.24
SA40_18	1594	665.8524513244629	125.13484954833984	0.923374	1146.96
SA40_18	1595	663.5587692260742	123.19703578948975	0.9266068	1147.68
SA40_18	1596	665.7785892486572	125.10868549346924	0.97211015	1148.4
SA40_18	1597	664.5156860351562	128.55916500091553	0.9665031	1149.12
SA40_18	1598	664.9658203125	122.93672561645508	0.96873873	1149.84
SA40_18	1599	666.6951179504395	121.49517059326172	0.92253643	1150.56
SA40_18	1600	663.1730079650879	127.11264610290527	0.8689683	1151.28
SA40_18	1601	665.5057430267334	125.46365261077881	0.87983924	1152.0
SA40_18	1602	664.5703315734863	125.99814891815186	0.89663255	1152.72
SA40_18	1603	664.6152973175049	126.49429321289062	0.9811291	1153.44
SA40_18	1604	665.8425331115723	127.47618198394775	0.97508234	1154.16
SA40_18	1605	665.0803089141846	127.7094554901123	0.9607312	1154.88
SA40_18	1606	662.200927734375	121.77366256713867	0.77995014	1155.6
SA40_18	1607	662.3383522033691	123.15231800079346	0.8193445	1156.32
SA40_18	1608	662.729549407959	125.32556533813477	0.90686685	1157.04
SA40_18	1609	662.5284194946289	120.71454048156738	0.8082951	1157.76
SA40_18	1610	664.3054485321045	124.06040668487549	0.93473226	1158.48
SA40_18	1611	664.7600173950195	121.24405860900879	0.9602888	1159.2
SA40_18	1612	664.3009662628174	119.49266910552979	0.8487944	1159.92
SA40_18	1613	665.159797668457	123.76120090484619	0.96858764	1160.64
SA40_18	1614	666.5205955505371	127.48579502105713	0.9642303	1161.36
SA40_18	1615	662.956428527832	121.81530475616455	0.62738025	1162.08
SA40_18	1616	667.0574188232422	121.63809299468994	0.9529506	1162.8
SA40_18	1617	665.990161895752	124.30789947509766	0.8411543	1163.52
SA40_18	1618	666.0543918609619	125.85688591003418	0.8574767	1164.24
SA40_18	1619	665.1559352874756	128.2906723022461	0.9587363	1164.96
SA40_18	1620	665.6511306762695	124.37559127807617	0.76638204	1165.68
SA40_18	1621	663.9693260192871	125.48762798309326	0.93666536	1166.4
SA40_18	1622	663.5875225067139	123.32924365997314	0.94742423	1167.12
SA40_18	1623	664.6363258361816	123.52832794189453	0.9450773	1167.84
SA40_18	1624	665.817928314209	125.3307294845581	0.9726279	1168.56
SA40_18	1625	662.7565383911133	122.80242919921875	0.915906	1169.28
SA40_18	1626	665.6405448913574	124.02480125427246	0.9841086	1170.0
SA40_18	1627	664.6260261535645	120.98816871643066	0.97094065	1170.72
SA40_18	1628	666.307258605957	124.79052543640137	0.891066	1171.44
SA40_18	1629	662.9082202911377	119.14222955703735	0.6165522	1172.16
SA40_18	1630	665.535831451416	125.26554107666016	0.9770134	1172.88
SA40_18	1631	663.4130477905273	124.15374755859375	0.96112734	1173.6
SA40_18	1632	665.1371955871582	120.64348697662354	0.93505716	1174.32
SA40_18	1633	666.9082641601562	125.19065380096436	0.9781839	1175.04
SA40_18	1634	663.8275146484375	122.05382823944092	0.8251757	1175.76
SA40_18	1635	663.2261276245117	119.73794460296631	0.74814355	1176.48
SA40_18	1636	666.2466049194336	124.31274890899658	0.9515212	1177.2
SA40_18	1637	662.7060890197754	119.80712413787842	0.9503842	1177.92
SA40_18	1638	666.6646003723145	124.19611930847168	0.98047787	1178.64
SA40_18	1639	663.491678237915	120.83614826202393	0.89165723	1179.36
SA40_18	1640	664.8797035217285	128.8690710067749	0.9829941	1180.08
SA40_18	1641	666.0140037536621	122.49652862548828	0.9583673	1180.8
SA40_18	1642	662.2943878173828	120.4099988937378	0.8191438	1181.52
SA40_18	1643	665.0672912597656	120.9462833404541	0.9616863	1182.24
SA40_18	1644	665.1345252990723	118.69131088256836	0.9777559	1182.96
SA40_18	1645	664.1932487487793	126.95643424987793	0.94650525	1183.68
SA40_18	1646	664.9222373962402	124.35421943664551	0.8929637	1184.4
SA40_18	1647	666.4943218231201	125.4422664642334	0.78730404	1185.12
SA40_18	1648	665.5718803405762	126.07456684112549	0.8838024	1185.84
SA40_18	1649	663.6706829071045	119.83300924301147	0.6813684	1186.56
SA40_18	1650	664.5254135131836	120.75006008148193	0.947283	1187.28
SA40_18	1651	666.7468547821045	125.1985502243042	0.95265204	1188.0
SA40_18	1652	664.78590965271	126.12436294555664	0.72205865	1188.72
SA40_18	1653	662.5784873962402	119.05916690826416	0.9536097	1189.44
SA40_18	1654	664.3237590789795	122.42892265319824	0.817053	1190.16
SA40_18	1655	335.10632514953613	331.1824321746826	0.9940627	1190.88
SA40_18	1656	161.4751100540161	276.1453628540039	0.99963653	1191.6
SA40_18	1657	116.77281856536865	259.4121837615967	0.9995807	1192.32
SA40_18	1658	107.1110725402832	277.10094451904297	0.9945338	1193.04
SA40_18	1659	663.5621070861816	123.62734794616699	0.96811664	1193.76
SA40_18	1660	111.84066534042358	313.2447338104248	0.9983241	1194.48
SA40_18	1661	111.66893243789673	289.22739028930664	0.9970974	1195.2
SA40_18	1662	117.43297576904297	263.5760307312012	0.9996247	1195.92
SA40_18	1663	103.63383293151855	285.80806732177734	0.97785825	1196.64
SA40_18	1664	107.59018659591675	225.4405689239502	0.9982868	1197.36
SA40_18	1665	112.86500692367554	251.37262344360352	0.9949051	1198.08
SA40_18	1666	121.60229682922363	210.93815803527832	0.9979001	1198.8
SA40_18	1667	662.8486156463623	125.44093608856201	0.9238209	1199.52
SA40_18	1668	127.94067859649658	239.57651138305664	0.98179203	1200.24
SA40_18	1669	124.59088563919067	321.1820697784424	0.99819344	1200.96
SA40_18	1670	664.2609596252441	122.5607442855835	0.9045278	1201.68
SA40_18	1671	665.7180786132812	124.1334342956543	0.9760237	1202.4
SA40_18	1672	182.165789604187	194.75416660308838	0.9991353	1203.12
SA40_18	1673	99.2339015007019	222.14735984802246	0.9677031	1203.84
SA40_18	1674	86.1198365688324	309.47004318237305	0.999084	1204.56
SA40_18	1675	667.2778129577637	124.07455444335938	0.98094326	1205.28
SA40_18	1676	107.62139558792114	293.76474380493164	0.9966799	1206.0
SA40_18	1677	663.7597560882568	129.17901992797852	0.8734831	1206.72
SA40_18	1678	665.6831741333008	122.74506568908691	0.9706279	1207.44
SA40_18	1679	194.55130100250244	188.92244338989258	0.99937755	1208.16
SA40_18	1680	192.6211714744568	218.61968994140625	0.9995454	1208.88
SA40_18	1681	113.98230791091919	277.7674198150635	0.99199873	1209.6
SA40_18	1682	87.30860948562622	359.0928554534912	0.997929	1210.32
SA40_18	1683	124.62060451507568	364.50084686279297	0.99861526	1211.04
SA40_18	1684	114.27092552185059	322.3011016845703	0.9886989	1211.76
SA40_18	1685	133.76857042312622	289.99168395996094	0.9954857	1212.48
SA40_18	1686	113.64326477050781	323.32128524780273	0.9803859	1213.2
SA40_18	1687	664.0451908111572	121.80991172790527	0.9190946	1213.92
SA40_18	1688	665.3068542480469	124.88131999969482	0.9664146	1214.64
SA40_18	1689	665.8310413360596	123.92030239105225	0.9412341	1215.36
SA40_18	1690	140.13738632202148	287.69811630249023	0.98000324	1216.08
SA40_18	1691	207.87818431854248	281.67274475097656	0.99903345	1216.8
SA40_18	1692	306.4248561859131	290.2024269104004	0.99713266	1217.52
SA40_18	1693	358.51898193359375	333.5402297973633	0.9682378	1218.24
SA40_18	1694	667.1319007873535	128.4250545501709	0.98492694	1218.96
SA40_18	1695	664.172887802124	122.33452320098877	0.9325987	1219.68
SA40_18	1696	664.8908615112305	124.52735424041748	0.96084726	1220.4
SA40_18	1697	663.3403778076172	121.18134498596191	0.9449326	1221.12
SA40_18	1698	665.6405448913574	122.92051792144775	0.7984551	1221.84
SA40_18	1699	666.2888050079346	124.65369701385498	0.9803027	1222.56
SA40_18	1700	665.505313873291	125.2064323425293	0.9176888	1223.28
SA40_18	1701	664.6795749664307	127.17895030975342	0.93907744	1224.0
SA40_18	1702	667.3694610595703	123.92825603485107	0.96510214	1224.72
SA40_18	1703	663.8853073120117	120.74758529663086	0.8638489	1225.44
SA40_18	1704	663.9777183532715	123.07684421539307	0.7057136	1226.16
SA40_18	1705	663.9743804931641	126.371169090271	0.9290033	1226.88
SA40_18	1706	667.6601886749268	122.00182914733887	0.99057883	1227.6
SA40_18	1707	664.903450012207	128.2600736618042	0.8785569	1228.32
SA40_18	1708	662.6123428344727	127.13776588439941	0.90564215	1229.04
SA40_18	1709	666.1015033721924	126.02036476135254	0.90996414	1229.76
SA40_18	1710	666.7193412780762	123.16326141357422	0.98477226	1230.48
SA40_18	1711	662.4083518981934	116.82878494262695	0.8400234	1231.2
SA40_18	1712	664.460039138794	123.37539196014404	0.86212283	1231.92
SA40_18	1713	666.9465065002441	122.06849098205566	0.96145284	1232.64
SA40_18	1714	663.6566162109375	124.02108192443848	0.81600195	1233.36
SA40_18	1715	665.8023834228516	127.33943939208984	0.93457365	1234.08
SA40_18	1716	663.570499420166	125.08259296417236	0.756033	1234.8
SA40_18	1717	666.2187576293945	123.8171911239624	0.9499534	1235.52
SA40_18	1718	666.0728931427002	122.23019599914551	0.8482686	1236.24
SA40_18	1719	397.3893165588379	345.93652725219727	0.9941158	1236.96
SA40_18	1720	525.2570152282715	343.85799407958984	0.9952956	1237.68
SA40_18	1721	665.9858703613281	127.98421382904053	0.95825595	1238.4
SA40_18	1722	487.41350173950195	364.6449851989746	0.9852683	1239.12
SA40_18	1723	226.6493797302246	346.71841621398926	0.9985404	1239.84
SA40_18	1724	118.55142116546631	286.2985610961914	0.99843735	1240.56
SA40_18	1725	96.90537452697754	277.9602527618408	0.98870766	1241.28
SA40_18	1726	116.06754064559937	235.0352954864502	0.9997986	1242.0
SA40_18	1727	667.1285629272461	122.9225206375122	0.9718302	1242.72
SA40_18	1728	110.99886894226074	234.87110137939453	0.9993412	1243.44
SA40_18	1729	665.7389640808105	119.12132978439331	0.9770635	1244.16
SA40_18	1730	112.68336772918701	244.86328125	0.98960483	1244.88
SA40_18	1731	667.8545951843262	117.99758434295654	0.95336664	1245.6
SA40_18	1732	665.7631874084473	122.17826843261719	0.9346071	1246.32
SA40_18	1733	197.11281061172485	133.09650421142578	0.9943855	1247.04
SA40_18	1734	206.0636281967163	156.52512073516846	0.9992656	1247.76
SA40_18	1735	132.89376497268677	238.13023567199707	0.8194487	1248.48
SA40_18	1736	82.59872198104858	335.64313888549805	0.9898548	1249.2
SA40_18	1737	119.07283067703247	380.2158451080322	0.9972396	1249.92
SA40_18	1738	118.83336305618286	340.63716888427734	0.9984156	1250.64
SA40_18	1739	119.49069499969482	282.56744384765625	0.9988273	1251.36
SA40_18	1740	109.28092002868652	295.8239936828613	0.99805105	1252.08
SA40_18	1741	666.1537170410156	125.29074668884277	0.9642749	1252.8
SA40_18	1742	125.7102370262146	328.89421463012695	0.9954666	1253.52
SA40_18	1743	108.54662656784058	284.18578147888184	0.9917217	1254.24
SA40_18	1744	138.73164653778076	283.9365863800049	0.99185294	1254.96
SA40_18	1745	253.56016159057617	280.3457736968994	0.99912065	1255.68
SA40_18	1746	371.2188243865967	305.48635482788086	0.9743465	1256.4
SA40_18	1747	664.4996643066406	128.5499382019043	0.9719872	1257.12
SA40_18	1748	666.1469459533691	124.581298828125	0.9766357	1257.84
SA40_18	1749	665.9132480621338	123.98066997528076	0.96710354	1258.56
SA40_18	1750	665.7733917236328	123.43661785125732	0.9602427	1259.28
SA40_18	1751	665.1068210601807	121.51459693908691	0.9843945	1260.0
SA40_18	1752	663.841724395752	120.08505821228027	0.9088952	1260.72
SA40_18	1753	662.9469871520996	120.08862018585205	0.8713981	1261.44
SA40_18	1754	665.0838851928711	127.83514022827148	0.8763981	1262.16
SA40_18	1755	665.3802871704102	126.53965473175049	0.9550476	1262.88
SA40_18	1756	666.4939880371094	124.21860694885254	0.96073306	1263.6
SA40_18	1757	665.8202171325684	123.41021060943604	0.9694448	1264.32
SA40_18	1758	663.6290550231934	115.50335884094238	0.59376544	1265.04
SA40_18	1759	664.5172595977783	122.81692028045654	0.8286951	1265.76
SA40_18	1760	662.9441261291504	117.58192777633667	0.78775775	1266.48
SA40_18	1761	666.4768218994141	122.35754013061523	0.909429	1267.2
SA40_18	1762	666.4251327514648	124.61650371551514	0.9311269	1267.92
SA40_18	1763	665.1188850402832	126.5050220489502	0.9378124	1268.64
SA40_18	1764	664.7035598754883	128.3125877380371	0.9558349	1269.36
SA40_18	1765	662.340259552002	122.11283683776855	0.8762409	1270.08
SA40_18	1766	663.099479675293	122.97364711761475	0.51803875	1270.8
SA40_18	1767	667.6525115966797	124.060378074646	0.9806802	1271.52
SA40_18	1768	666.0531044006348	121.5699291229248	0.9580972	1272.24
SA40_18	1769	665.170955657959	123.55633735656738	0.9648698	1272.96
SA40_18	1770	664.6468162536621	120.82795143127441	0.8843086	1273.68
SA40_18	1771	665.6589031219482	122.51442432403564	0.97532946	1274.4
SA40_18	1772	664.6870613098145	128.90580654144287	0.71020705	1275.12
SA40_18	1773	666.2121772766113	126.80960655212402	0.9892384	1275.84
SA40_18	1774	664.8866653442383	123.6033582687378	0.9667941	1276.56
SA40_18	1775	666.8500423431396	124.20945167541504	0.7664885	1277.28
SA40_18	1776	662.7038955688477	119.36011791229248	0.8873433	1278.0
SA40_18	1777	665.4077529907227	122.55153179168701	0.95633507	1278.72
SA40_18	1778	666.7378425598145	126.83571338653564	0.9706487	1279.44
SA40_18	1779	663.3866310119629	126.46801471710205	0.8784994	1280.16
SA40_18	1780	665.9730911254883	122.47870445251465	0.96906	1280.88
SA40_18	1781	663.960075378418	121.9477128982544	0.9335561	1281.6
SA40_18	1782	664.8077964782715	120.89950561523438	0.69728535	1282.32
SA40_18	1783	392.26882457733154	296.0514450073242	0.991892	1283.04
SA40_18	1784	321.164608001709	219.51674938201904	0.9844372	1283.76
SA40_18	1785	201.29659175872803	180.19864082336426	0.99923706	1284.48
SA40_18	1786	176.70564651489258	153.46487045288086	0.99214536	1285.2
SA40_18	1787	119.37112808227539	202.95945167541504	0.8943569	1285.92
SA40_18	1788	89.06776905059814	275.27724266052246	0.9983695	1286.64
SA40_18	1789	118.41309070587158	362.85558700561523	0.99881315	1287.36
SA40_18	1790	115.65505266189575	300.48803329467773	0.9965743	1288.08
SA40_18	1791	663.2107734680176	122.01979637145996	0.8238651	1288.8
SA40_18	1792	133.64522457122803	214.4021701812744	0.9981415	1289.52
SA40_18	1793	122.42919206619263	319.3145942687988	0.9986927	1290.24
SA40_18	1794	125.69561004638672	276.5400981903076	0.9789822	1290.96
SA40_18	1795	146.87964916229248	217.06183433532715	0.99852425	1291.68
SA40_18	1796	131.96932077407837	291.59153938293457	0.9994418	1292.4
SA40_18	1797	135.63610315322876	294.42498207092285	0.9983582	1293.12
SA40_18	1798	148.45060110092163	228.9662504196167	0.9992507	1293.84
SA40_18	1799	131.8821668624878	297.7598190307617	0.9997061	1294.56
SA40_18	1800	137.89137601852417	283.73860359191895	0.99885035	1295.28
SA40_18	1801	666.7346000671387	129.10888195037842	0.89309114	1296.0
SA40_18	1802	665.0166988372803	124.28584098815918	0.9255869	1296.72
SA40_18	1803	667.6795959472656	121.05460166931152	0.98407537	1297.44
SA40_18	1804	137.82135248184204	314.285888671875	0.7049226	1298.16
SA40_18	1805	192.64695644378662	206.20123386383057	0.9588644	1298.88
SA40_18	1806	246.94952964782715	234.95221138000488	0.9974292	1299.6
SA40_18	1807	271.5672969818115	257.88665771484375	0.99584806	1300.32
SA40_18	1808	181.6391944885254	246.6217803955078	0.9987276	1301.04
SA40_18	1809	665.5065536499023	126.16169929504395	0.9776577	1301.76
SA40_18	1810	191.99190139770508	172.5998067855835	0.9965186	1302.48
SA40_18	1811	204.0227174758911	152.72526741027832	0.9991897	1303.2
SA40_18	1812	127.21812725067139	229.0572166442871	0.84279954	1303.92
SA40_18	1813	101.98713541030884	325.93053817749023	0.99613816	1304.64
SA40_18	1814	109.69758033752441	361.7677116394043	0.9965668	1305.36
SA40_18	1815	117.52053499221802	390.463228225708	0.977773	1306.08
SA40_18	1816	663.0352973937988	120.3513765335083	0.88108456	1306.8
SA40_18	1817	147.49982357025146	351.43890380859375	0.99720985	1307.52
SA40_18	1818	145.771324634552	252.18295097351074	0.9961868	1308.24
SA40_18	1819	145.07527351379395	239.3517780303955	0.98209053	1308.96
SA40_18	1820	151.7439603805542	155.87576866149902	0.9967169	1309.68
SA40_18	1821	87.09169626235962	235.76411247253418	0.9940806	1310.4
SA40_18	1822	107.34952688217163	346.0696792602539	0.99843603	1311.12
SA40_18	1823	109.27087068557739	363.768253326416	0.9968972	1311.84
SA40_18	1824	665.9317016601562	126.39055252075195	0.9828143	1312.56
SA40_18	1825	125.86586475372314	280.49068450927734	0.99821126	1313.28
SA40_18	1826	662.7853393554688	122.76565074920654	0.8323418	1314.0
SA40_18	1827	119.23325061798096	287.44503021240234	0.99187475	1314.72
SA40_18	1828	202.92134284973145	285.845890045166	0.9935343	1315.44
SA40_18	1829	318.13859939575195	289.4768714904785	0.99867094	1316.16
SA40_18	1830	384.7336530685425	282.62752532958984	0.99830985	1316.88
SA40_18	1831	425.47521591186523	290.5049800872803	0.99856204	1317.6
SA40_18	1832	362.54162788391113	279.6345806121826	0.9996164	1318.32
SA40_18	1833	255.87821006774902	251.8600559234619	0.9993586	1319.04
SA40_18	1834	206.87077045440674	246.98884963989258	0.9946339	1319.76
SA40_18	1835	184.08372402191162	271.7665672302246	0.813731	1320.48
SA40_18	1836	206.7535400390625	278.06302070617676	0.9989146	1321.2
SA40_18	1837	293.9995765686035	285.4391098022461	0.99953103	1321.92
SA40_18	1838	363.16077709198	323.84084701538086	0.99196273	1322.64
SA40_18	1839	666.0427093505859	118.96026134490967	0.9581907	1323.36
SA40_18	1840	667.1918869018555	124.56234455108643	0.82263005	1324.08
SA40_18	1841	665.9355163574219	123.53729724884033	0.8372133	1324.8
SA40_18	1842	663.654375076294	121.65301322937012	0.9499738	1325.52
SA40_18	1843	665.8733367919922	126.43471240997314	0.9136713	1326.24
SA40_18	1844	665.4314041137695	122.72160530090332	0.8831865	1326.96
SA40_18	1845	665.3534889221191	124.31671142578125	0.92157716	1327.68
SA40_18	1846	664.434814453125	117.63742446899414	0.91460687	1328.4
SA40_18	1847	663.9247894287109	128.39239597320557	0.9050871	1329.12
SA40_18	1848	663.9477729797363	124.23866271972656	0.91501236	1329.84
SA40_18	1849	665.870475769043	129.60014820098877	0.98869205	1330.56
SA40_18	1850	664.4988059997559	126.14062786102295	0.9344531	1331.28
SA40_18	1851	662.9673480987549	126.84607028961182	0.9242926	1332.0
SA40_18	1852	665.0148391723633	126.88538074493408	0.94123447	1332.72
SA40_18	1853	665.5828475952148	121.30581378936768	0.8162227	1333.44
SA40_18	1854	665.0678634643555	132.31450080871582	0.9251138	1334.16
SA40_18	1855	665.4966354370117	125.43610095977783	0.9430426	1334.88
SA40_18	1856	664.7561073303223	123.22139739990234	0.95754945	1335.6
SA40_18	1857	665.6413555145264	127.71411895751953	0.9751363	1336.32
SA40_18	1858	665.6414985656738	126.84326648712158	0.94924134	1337.04
SA40_18	1859	663.8659477233887	125.03660202026367	0.93789804	1337.76
SA40_18	1860	665.0125503540039	125.42088031768799	0.9431258	1338.48
SA40_18	1861	663.3987426757812	121.94761276245117	0.8665914	1339.2
SA40_18	1862	663.4159088134766	124.32921409606934	0.9467909	1339.92
SA40_18	1863	662.3642921447754	118.94526958465576	0.10804424	1340.64
SA40_18	1864	664.6702766418457	120.5412483215332	0.91155195	1341.36
SA40_18	1865	664.6988868713379	119.733567237854	0.5815437	1342.08
SA40_18	1866	666.0515785217285	124.16141510009766	0.9460002	1342.8
SA40_18	1867	665.7094955444336	126.06353759765625	0.956168	1343.52
SA40_18	1868	661.6607189178467	121.30711555480957	0.4596382	1344.24
SA40_18	1869	665.9173965454102	121.80896759033203	0.95211226	1344.96
SA40_18	1870	664.4017219543457	125.74998378753662	0.9532238	1345.68
SA40_18	1871	249.70965385437012	240.35247802734375	0.99890256	1346.4
SA40_18	1872	102.95648574829102	256.00756645202637	0.9987888	1347.12
SA40_18	1873	117.79516935348511	359.29776191711426	0.99900335	1347.84
SA40_18	1874	121.34767770767212	265.5618667602539	0.9990996	1348.56
SA40_18	1875	118.27318668365479	210.04144191741943	0.9992949	1349.28
SA40_18	1876	112.09315061569214	206.17853164672852	0.99963486	1350.0
SA40_18	1877	122.79641628265381	96.37108325958252	0.99954695	1350.72
SA40_18	1878	130.64873218536377	41.077033281326294	0.99922204	1351.44
SA40_18	1879	75.94932317733765	219.07024383544922	0.98180723	1352.16
SA40_18	1880	664.3872261047363	115.8528470993042	0.93276256	1352.88
SA40_18	1881	117.99181699752808	223.19944381713867	0.9990109	1353.6
SA40_18	1882	667.7087783813477	121.53573989868164	0.9843811	1354.32
SA40_18	1883	125.14654397964478	252.77864456176758	0.9989322	1355.04
SA40_18	1884	122.83549308776855	213.17344665527344	0.997869	1355.76
SA40_18	1885	664.8836612701416	124.29104804992676	0.9577284	1356.48
SA40_18	1886	139.7264003753662	134.6453619003296	0.99964535	1357.2
SA40_18	1887	124.64778423309326	75.14858722686768	0.9994381	1357.92
SA40_18	1888	152.44380235671997	44.91208791732788	0.99906236	1358.64
SA40_18	1889	83.93521308898926	202.04143524169922	0.98413336	1359.36
SA40_18	1890	666.5111541748047	122.28378295898438	0.98033017	1360.08
SA40_18	1891	112.25556135177612	203.26366424560547	0.95999366	1360.8
SA40_18	1892	665.6356811523438	123.06035041809082	0.9463609	1361.52
SA40_18	1893	665.3861999511719	122.2657585144043	0.9492859	1362.24
SA40_18	1894	137.38757371902466	202.41548538208008	0.9995741	1362.96
SA40_18	1895	663.5149002075195	121.4322280883789	0.94966334	1363.68
SA40_18	1896	195.48115730285645	143.9677333831787	0.99878675	1364.4
SA40_18	1897	175.40152072906494	165.78912734985352	0.9977227	1365.12
SA40_18	1898	111.48332357406616	278.79581451416016	0.99088645	1365.84
SA40_18	1899	97.5062608718872	360.2603530883789	0.9980572	1366.56
SA40_18	1900	124.50430393218994	384.8151397705078	0.9981177	1367.28
SA40_18	1901	125.9076476097107	311.8959617614746	0.99673694	1368.0
SA40_18	1902	132.20653533935547	278.8187026977539	0.9888349	1368.72
SA40_18	1903	115.65229892730713	363.72018814086914	0.9547273	1369.44
SA40_18	1904	139.18311595916748	365.51164627075195	0.9941842	1370.16
SA40_18	1905	147.9109525680542	256.0147762298584	0.97002745	1370.88
SA40_18	1906	663.126277923584	119.41453456878662	0.8772386	1371.6
SA40_18	1907	190.2592420578003	147.97828674316406	0.99666554	1372.32
SA40_18	1908	136.03363037109375	158.17111015319824	0.94806695	1373.04
SA40_18	1909	102.32242345809937	274.7039794921875	0.99665856	1373.76
SA40_18	1910	82.33587741851807	359.11548614501953	0.99605715	1374.48
SA40_18	1911	115.7501220703125	362.2437572479248	0.99835664	1375.2
SA40_18	1912	125.33564567565918	309.84203338623047	0.99887913	1375.92
SA40_18	1913	119.43652629852295	290.79877853393555	0.99648654	1376.64
SA40_18	1914	105.71266412734985	374.2921829223633	0.95974654	1377.36
SA40_18	1915	117.9336667060852	372.7328109741211	0.997491	1378.08
SA40_18	1916	150.02892017364502	273.2717514038086	0.99916303	1378.8
SA40_18	1917	137.41681575775146	321.0845947265625	0.9993813	1379.52
SA40_18	1918	136.797297000885	303.90003204345703	0.9954922	1380.24
SA40_18	1919	665.467357635498	120.97615242004395	0.98458004	1380.96
SA40_18	1920	158.96387100219727	271.62463188171387	0.9898144	1381.68
SA40_18	1921	225.7580280303955	281.40357971191406	0.99875283	1382.4
SA40_18	1922	667.3904418945312	122.57635116577148	0.97360986	1383.12
SA40_18	1923	664.4971370697021	121.2983751296997	0.96298957	1383.84
SA40_18	1924	662.4828815460205	121.4187240600586	0.8798299	1384.56
SA40_18	1925	665.6112670898438	122.59716510772705	0.9639924	1385.28
SA40_18	1926	666.645336151123	128.0335521697998	0.981042	1386.0
SA40_18	1927	663.6814117431641	122.71347999572754	0.9507374	1386.72
SA40_18	1928	662.8023147583008	120.40268898010254	0.8411929	1387.44
SA40_18	1929	664.974308013916	125.30774116516113	0.9744489	1388.16
SA40_18	1930	662.6068592071533	124.8847246170044	0.8012284	1388.88
SA40_18	1931	663.6060237884521	128.41803073883057	0.91184187	1389.6
SA40_18	1932	664.0754222869873	127.55734920501709	0.8946969	1390.32
SA40_18	1933	663.0550384521484	122.66385555267334	0.82867634	1391.04
SA40_18	1934	664.8969173431396	127.73117065429688	0.9533328	1391.76
SA40_18	1935	663.7919425964355	121.96156024932861	0.9089522	1392.48
SA40_18	1936	665.4676914215088	126.99819087982178	0.8683158	1393.2
SA40_18	1937	664.7425651550293	121.98004245758057	0.8308163	1393.92
SA40_18	1938	664.5673751831055	125.63611507415771	0.8618376	1394.64
SA40_18	1939	665.2035713195801	122.64125347137451	0.7845989	1395.36
SA40_18	1940	665.7339096069336	127.97308444976807	0.7494217	1396.08
SA40_18	1941	663.8022899627686	123.0289363861084	0.85215664	1396.8
SA40_18	1942	664.8187637329102	121.06319904327393	0.83310413	1397.52
SA40_18	1943	665.7217025756836	125.27346611022949	0.9583635	1398.24
SA40_18	1944	661.7931365966797	117.53683090209961	0.75530374	1398.96
SA40_18	1945	666.1817073822021	122.13010311126709	0.9708455	1399.68
SA40_18	1946	666.4777755737305	122.83733367919922	0.85905844	1400.4
SA40_18	1947	664.2393112182617	118.86993885040283	0.92585087	1401.12
SA40_18	1948	664.7165775299072	121.31855964660645	0.90555847	1401.84
SA40_18	1949	663.8554573059082	126.47210597991943	0.9124198	1402.56
SA40_18	1950	663.2238388061523	123.88102054595947	0.9129647	1403.28
SA40_18	1951	664.8199081420898	118.61854076385498	0.7588254	1404.0
SA40_18	1952	666.6242599487305	119.39946413040161	0.97052056	1404.72
SA40_18	1953	663.0915641784668	118.7184476852417	0.9419352	1405.44
SA40_18	1954	663.9997005462646	121.16277694702148	0.6994843	1406.16
SA40_18	1955	664.6914958953857	121.4899206161499	0.934823	1406.88
SA40_18	1956	664.1692638397217	123.3272123336792	0.8741348	1407.6
SA40_18	1957	664.7055625915527	127.26579666137695	0.96256936	1408.32
SA40_18	1958	663.0477428436279	121.50791645050049	0.7502977	1409.04
SA40_18	1959	667.494010925293	124.65548515319824	0.99090904	1409.76
SA40_18	1960	662.8780364990234	119.57194805145264	0.87099564	1410.48
SA40_18	1961	666.7667388916016	120.40789604187012	0.97848254	1411.2
SA40_18	1962	663.8259887695312	122.27914810180664	0.9588404	1411.92
SA40_18	1963	415.6341552734375	285.36060333251953	0.997247	1412.64
SA40_18	1964	345.20792961120605	223.33843231201172	0.9982595	1413.36
SA40_18	1965	206.83202743530273	218.57831954956055	0.9994098	1414.08
SA40_18	1966	211.69662475585938	166.9145393371582	0.99911815	1414.8
SA40_18	1967	189.52633142471313	222.85746574401855	0.99908066	1415.52
SA40_18	1968	114.43464756011963	268.0624008178711	0.8588279	1416.24
SA40_18	1969	86.44095063209534	349.6870708465576	0.9933975	1416.96
SA40_18	1970	107.9477071762085	362.1120071411133	0.9929268	1417.68
SA40_18	1971	661.8339538574219	124.77155685424805	0.7960698	1418.4
SA40_18	1972	665.1139259338379	121.04009628295898	0.87572896	1419.12
SA40_18	1973	663.6037826538086	120.39025783538818	0.74571973	1419.84
SA40_18	1974	114.13612365722656	290.92031478881836	0.997056	1420.56
SA40_18	1975	135.53466796875	236.88783645629883	0.998976	1421.28
SA40_18	1976	124.41569566726685	202.13730812072754	0.9992275	1422.0
SA40_18	1977	110.09364128112793	326.832218170166	0.9862883	1422.72
SA40_18	1978	148.26762676239014	221.93052291870117	0.99905616	1423.44
SA40_18	1979	666.4101600646973	117.18175649642944	0.9756374	1424.16
SA40_18	1980	142.03206300735474	130.57073593139648	0.99934393	1424.88
SA40_18	1981	127.3613452911377	312.60778427124023	0.99961615	1425.6
SA40_18	1982	109.57117080688477	322.91296005249023	0.9953643	1426.32
SA40_18	1983	129.16702032089233	258.9177703857422	0.9995808	1427.04
SA40_18	1984	124.87860918045044	336.8836498260498	0.99924386	1427.76
SA40_18	1985	135.54675579071045	254.5803737640381	0.99941456	1428.48
SA40_18	1986	124.0440845489502	243.30236434936523	0.98787063	1429.2
SA40_18	1987	126.43978595733643	312.40156173706055	0.99959785	1429.92
SA40_18	1988	664.5827770233154	118.27142715454102	0.46001443	1430.64
SA40_18	1989	165.1332974433899	199.5937156677246	0.99962294	1431.36
SA40_18	1990	124.0252137184143	242.04108238220215	0.9991775	1432.08
SA40_18	1991	102.05390453338623	331.47119522094727	0.9972928	1432.8
SA40_18	1992	130.83345890045166	288.51651191711426	0.99945253	1433.52
SA40_18	1993	667.8263664245605	119.615957736969	0.96108824	1434.24
SA40_18	1994	664.867115020752	119.87405776977539	0.94267964	1434.96
SA40_18	1995	134.81144905090332	117.45723009109497	0.9989666	1435.68
SA40_18	1996	91.36187434196472	185.01259803771973	0.9982091	1436.4
SA40_18	1997	88.51165771484375	300.74289321899414	0.97193885	1437.12
SA40_18	1998	112.0623230934143	300.41364669799805	0.9519228	1437.84
SA40_18	1999	110.60870885848999	308.3557891845703	0.97738284	1438.56
[truncated: 1,693 more rows]
