# Supplementary material for: Measuring inter-individual differences in behavioural types of gilthead seabreams in the laboratory using deep learning
Source: PeerJ. 2022 May 5;10:e13396. doi: 10.7717/peerj.13396 (PMC9080431; doi:10.7717/peerj.13396)
Supplement: Supplemental Information 1 [file peerj-10-13396-s001.zip › Raw validation data/d1/SA40_18 hom.csv]

0	1
1	0
13	1
14	0
26	1
96	0
124	1
172	0
195	1
250	0
262	1
307	0
347	1
384	0
417	1
441	0
451	1
486	0
497	1
548	0
571	1
621	0
643	1
693	0
715	1
809	0
823	1
856	0
907	1
923	0
930	1
976	0
989	1
1009	0
1088	1
1102	0
1117	1
1141	0
1189	1
1218	0
1236	1
1257	0
1282	1
1323	0
1334	1
1335	0
1345	1
1383	0
1411	1
1442	0
1466	1
1467	0
1476	1
1481	0
1794	1
1796	0
1803	1
1810	0
1816	1
1924	0
