# Supplementary material for: Measuring inter-individual differences in behavioural types of gilthead seabreams in the laboratory using deep learning
Source: PeerJ. 2022 May 5;10:e13396. doi: 10.7717/peerj.13396 (PMC9080431; doi:10.7717/peerj.13396)
Supplement: Supplemental Information 1 [file peerj-10-13396-s001.zip › Raw validation data/d1/SA40_26.csv]

ID	sec	X	Y	%	seconds
SA40_26	1	180.53263425827026	433.6152648925781	0.99698836	0.0
SA40_26	2	180.17277717590332	434.2407417297363	0.99849236	0.52
SA40_26	3	184.40279960632324	431.91627502441406	0.9983543	1.04
SA40_26	4	185.69135665893555	430.76786041259766	0.99813557	1.56
SA40_26	5	188.3714199066162	431.2255668640137	0.9969885	2.08
SA40_26	6	192.6468849182129	428.6715888977051	0.9980798	2.6
SA40_26	7	184.43803787231445	430.3070068359375	0.99468577	3.12
SA40_26	8	164.30472135543823	432.3720359802246	0.997297	3.64
SA40_26	9	161.01173162460327	435.22504806518555	0.99869424	4.16
SA40_26	10	157.62007236480713	437.39264488220215	0.998982	4.68
SA40_26	11	162.08399534225464	436.77148818969727	0.99889815	5.2
SA40_26	12	161.75978183746338	436.92529678344727	0.99909616	5.72
SA40_26	13	160.8664631843567	436.8789482116699	0.99794644	6.24
SA40_26	14	168.55685710906982	436.5551948547363	0.9986816	6.76
SA40_26	15	180.9835910797119	432.69641876220703	0.99739695	7.28
SA40_26	16	185.101318359375	432.13611602783203	0.99691904	7.8
SA40_26	17	194.69835758209229	429.2390727996826	0.9974903	8.32
SA40_26	18	195.93876600265503	428.75879287719727	0.99063814	8.84
SA40_26	19	197.0633625984192	429.27663803100586	0.9974936	9.36
SA40_26	20	193.83342266082764	428.85046005249023	0.99648774	9.88
SA40_26	21	180.86661100387573	429.9392509460449	0.99741083	10.4
SA40_26	22	172.07707166671753	435.5700874328613	0.99793977	10.92
SA40_26	23	180.66110610961914	433.49687576293945	0.99546885	11.44
SA40_26	24	184.15400981903076	434.8249053955078	0.99660647	11.96
SA40_26	25	182.00147151947021	433.89235496520996	0.9979265	12.48
SA40_26	26	184.41331386566162	433.0119323730469	0.9979411	13.0
SA40_26	27	184.67719554901123	429.3581199645996	0.99716175	13.52
SA40_26	28	182.58960247039795	429.9257469177246	0.9977469	14.04
SA40_26	29	190.80044031143188	429.1421699523926	0.9962204	14.56
SA40_26	30	189.52093124389648	431.1686897277832	0.99838316	15.08
SA40_26	31	196.30823135375977	432.44773864746094	0.9963928	15.6
SA40_26	32	198.63786697387695	428.87011528015137	0.99845326	16.12
SA40_26	33	199.36444759368896	427.30831146240234	0.9980704	16.64
SA40_26	34	196.64121866226196	428.0723190307617	0.9974819	17.16
SA40_26	35	173.692524433136	430.27238845825195	0.9875394	17.68
SA40_26	36	152.39170789718628	430.7066059112549	0.9970926	18.2
SA40_26	37	146.43455743789673	432.0526313781738	0.9957087	18.72
SA40_26	38	139.7018313407898	440.6316947937012	0.99898154	19.24
SA40_26	39	134.89309549331665	442.5889205932617	0.9958287	19.76
SA40_26	40	125.30502080917358	442.5292110443115	0.9961391	20.28
SA40_26	41	152.80481576919556	443.46877098083496	0.9766732	20.8
SA40_26	42	661.0814094543457	127.4577283859253	0.71872765	21.32
SA40_26	43	165.36641120910645	443.75736236572266	0.95593035	21.84
SA40_26	44	166.54328107833862	440.55559158325195	0.9917337	22.36
SA40_26	45	188.99022340774536	437.4817085266113	0.9938744	22.88
SA40_26	46	180.70484399795532	438.79777908325195	0.996657	23.4
SA40_26	47	174.3009328842163	437.99571990966797	0.9980421	23.92
SA40_26	48	186.70203685760498	437.9982662200928	0.9905882	24.44
SA40_26	49	183.05416107177734	436.9790267944336	0.9944095	24.96
SA40_26	50	183.69916677474976	433.38552474975586	0.9977028	25.48
SA40_26	51	170.8905577659607	436.2557315826416	0.99786276	26.0
SA40_26	52	167.55069494247437	436.04644775390625	0.9980457	26.52
SA40_26	53	164.41704034805298	436.04381561279297	0.9988815	27.04
SA40_26	54	164.1470193862915	437.07990646362305	0.9988133	27.56
SA40_26	55	158.94150733947754	436.7087173461914	0.9976736	28.08
SA40_26	56	161.62339448928833	436.0002136230469	0.9984723	28.6
SA40_26	57	172.23631143569946	435.24370193481445	0.9931766	29.12
SA40_26	58	159.87142324447632	436.4607810974121	0.9984445	29.64
SA40_26	59	165.95489978790283	436.57456398010254	0.9982924	30.16
SA40_26	60	162.69121170043945	436.2729263305664	0.9971917	30.68
SA40_26	61	162.05251216888428	436.10827445983887	0.9985316	31.2
SA40_26	62	163.6679768562317	435.64247131347656	0.9978854	31.72
SA40_26	63	173.73162508010864	433.83376121520996	0.9974941	32.24
SA40_26	64	165.7695770263672	434.97021675109863	0.9955503	32.76
SA40_26	65	176.89098119735718	435.6569480895996	0.99462986	33.28
SA40_26	66	175.93674659729004	434.59951400756836	0.9965978	33.8
SA40_26	67	172.04935550689697	434.02278900146484	0.996363	34.32
SA40_26	68	184.2406153678894	433.75980377197266	0.99484974	34.84
SA40_26	69	192.93172359466553	432.82665252685547	0.99390113	35.36
SA40_26	70	185.4548692703247	429.1903495788574	0.9973604	35.88
SA40_26	71	181.13902807235718	430.85912704467773	0.9944331	36.4
SA40_26	72	187.76918649673462	431.4683532714844	0.99629444	36.92
SA40_26	73	190.53583145141602	429.79808807373047	0.9986089	37.44
SA40_26	74	190.27074575424194	429.09135818481445	0.99154085	37.96
SA40_26	75	191.06934070587158	426.94507598876953	0.9806605	38.48
SA40_26	76	180.41788339614868	430.5948829650879	0.978388	39.0
SA40_26	77	181.54757022857666	430.466365814209	0.9889135	39.52
SA40_26	78	156.76103830337524	437.53984451293945	0.99685234	40.04
SA40_26	79	155.37712574005127	438.2489776611328	0.99792385	40.56
SA40_26	80	149.33984279632568	439.15700912475586	0.9969829	41.08
SA40_26	81	157.07207918167114	435.53272247314453	0.9903694	41.6
SA40_26	82	151.43088102340698	434.031457901001	0.99615365	42.12
SA40_26	83	152.89363861083984	436.4915657043457	0.99750227	42.64
SA40_26	84	155.76093196868896	437.27797508239746	0.9983346	43.16
SA40_26	85	158.97843837738037	437.0273780822754	0.9983997	43.68
SA40_26	86	162.7987027168274	435.289249420166	0.99858886	44.2
SA40_26	87	185.57536602020264	432.1640110015869	0.996512	44.72
SA40_26	88	184.32090282440186	428.74792098999023	0.97593373	45.24
SA40_26	89	181.3049554824829	427.4259567260742	0.9891338	45.76
SA40_26	90	180.26922941207886	426.2101364135742	0.9918503	46.28
SA40_26	91	191.00418090820312	425.0965118408203	0.9869278	46.8
SA40_26	92	158.3152413368225	432.5351142883301	0.99647033	47.32
SA40_26	93	156.48177862167358	436.06470108032227	0.9925956	47.84
SA40_26	94	154.4466733932495	436.54629707336426	0.98879725	48.36
SA40_26	95	157.75318145751953	434.54532623291016	0.9959602	48.88
SA40_26	96	155.7957887649536	436.5478706359863	0.9966871	49.4
SA40_26	97	156.65671825408936	437.63623237609863	0.99772984	49.92
SA40_26	98	161.9407296180725	437.26049423217773	0.9973694	50.44
SA40_26	99	167.51588582992554	437.95323371887207	0.997373	50.96
SA40_26	100	170.0815200805664	435.8668899536133	0.9979107	51.48
SA40_26	101	174.63546991348267	432.94137954711914	0.995827	52.0
SA40_26	102	169.8819637298584	432.67662048339844	0.99659306	52.52
SA40_26	103	177.71624326705933	431.8975067138672	0.99558	53.04
SA40_26	104	179.05900478363037	434.0031909942627	0.9970643	53.56
SA40_26	105	187.6232147216797	431.0233497619629	0.9979759	54.08
SA40_26	106	182.5922727584839	432.82261848449707	0.99671113	54.6
SA40_26	107	189.7999405860901	430.67630767822266	0.9968721	55.12
SA40_26	108	193.93949508666992	430.1031303405762	0.99633634	55.64
SA40_26	109	196.06657028198242	428.5538578033447	0.9971113	56.16
SA40_26	110	204.64012622833252	426.3099002838135	0.9968546	56.68
SA40_26	111	209.52653884887695	425.2748394012451	0.99379057	57.2
SA40_26	112	215.19126892089844	425.4337692260742	0.9946239	57.72
SA40_26	113	227.1528720855713	426.0542392730713	0.99653167	58.24
SA40_26	114	225.7157325744629	427.6391315460205	0.9963051	58.76
SA40_26	115	222.2611904144287	428.92004013061523	0.9946242	59.28
SA40_26	116	222.00167179107666	431.22156143188477	0.9989724	59.8
SA40_26	117	215.86263179779053	429.85857009887695	0.99696857	60.32
SA40_26	118	206.66630268096924	430.2472686767578	0.99861264	60.84
SA40_26	119	198.8084077835083	430.1584053039551	0.99820757	61.36
SA40_26	120	187.68651485443115	431.2883949279785	0.99619293	61.88
SA40_26	121	186.8384599685669	432.07923889160156	0.9950106	62.4
SA40_26	122	186.98842525482178	432.1161460876465	0.99577385	62.92
SA40_26	123	167.6300048828125	434.4242763519287	0.9972692	63.44
SA40_26	124	163.1556272506714	435.5159568786621	0.99875474	63.96
SA40_26	125	161.1487627029419	436.1256408691406	0.99815065	64.48
SA40_26	126	161.67031526565552	436.4501953125	0.99882287	65.0
SA40_26	127	164.05376195907593	434.457950592041	0.99827933	65.52
SA40_26	128	173.01886081695557	432.681884765625	0.99744475	66.04
SA40_26	129	182.36377239227295	432.3732376098633	0.9982008	66.56
SA40_26	130	180.43397665023804	433.2966899871826	0.99713147	67.08
SA40_26	131	194.6843147277832	428.6773109436035	0.99441975	67.6
SA40_26	132	195.20671367645264	428.0756378173828	0.99192303	68.12
SA40_26	133	190.25187492370605	428.1184387207031	0.99547535	68.64
SA40_26	134	197.5632905960083	428.21539878845215	0.9974268	69.16
SA40_26	135	203.90186309814453	429.1464900970459	0.99399096	69.68
SA40_26	136	202.49388217926025	428.78173828125	0.9917584	70.2
SA40_26	137	211.62397861480713	426.66704177856445	0.99738234	70.72
SA40_26	138	211.11483573913574	427.35011100769043	0.9965485	71.24
SA40_26	139	212.24327087402344	427.2904872894287	0.99375486	71.76
SA40_26	140	214.4230842590332	426.62896156311035	0.9940608	72.28
SA40_26	141	199.34754371643066	427.2968101501465	0.99618953	72.8
SA40_26	142	196.08769416809082	427.9350471496582	0.99367285	73.32
SA40_26	143	183.69970321655273	432.6402282714844	0.9971903	73.84
SA40_26	144	174.48925971984863	433.44457626342773	0.997248	74.36
SA40_26	145	185.77609062194824	432.1597194671631	0.99683434	74.88
SA40_26	146	190.7520294189453	432.8934574127197	0.9977817	75.4
SA40_26	147	191.82686805725098	430.162296295166	0.99632096	75.92
SA40_26	148	197.99675941467285	428.08679580688477	0.9796699	76.44
SA40_26	149	189.482319355011	428.23076248168945	0.9978974	76.96
SA40_26	150	181.52176141738892	429.23011779785156	0.9951816	77.48
SA40_26	151	167.41235256195068	432.16758728027344	0.9964257	78.0
SA40_26	152	170.06772756576538	431.1504077911377	0.99778795	78.52
SA40_26	153	171.31842374801636	430.823392868042	0.9947535	79.04
SA40_26	154	168.11025142669678	432.4060821533203	0.995243	79.56
SA40_26	155	191.94765090942383	430.0040531158447	0.9968972	80.08
SA40_26	156	184.9201202392578	431.5543556213379	0.99171406	80.6
SA40_26	157	195.71948051452637	434.0887928009033	0.9935347	81.12
SA40_26	158	170.62784433364868	432.5140571594238	0.99381244	81.64
SA40_26	159	168.03503036499023	434.09671783447266	0.99731916	82.16
SA40_26	160	169.65808868408203	431.7648696899414	0.9969049	82.68
SA40_26	161	173.06896448135376	430.74254035949707	0.9955486	83.2
SA40_26	162	175.37047863006592	428.00451278686523	0.9942111	83.72
SA40_26	163	166.099214553833	428.2246398925781	0.99804556	84.24
SA40_26	164	153.55243682861328	432.1760845184326	0.9975222	84.76
SA40_26	165	153.26154232025146	435.64473152160645	0.9973658	85.28
SA40_26	166	159.19601917266846	439.6065616607666	0.995624	85.8
SA40_26	167	184.61474180221558	434.1790580749512	0.99838054	86.32
SA40_26	168	179.4367551803589	434.0712833404541	0.9977991	86.84
SA40_26	169	180.6222915649414	430.6632900238037	0.99729294	87.36
SA40_26	170	178.71111631393433	432.87654876708984	0.99770564	87.88
SA40_26	171	186.75849437713623	431.2433624267578	0.9934542	88.4
SA40_26	172	191.2485122680664	428.32008361816406	0.99419606	88.92
SA40_26	173	179.5985460281372	430.35375595092773	0.9963988	89.44
SA40_26	174	195.01370191574097	429.1135025024414	0.9886579	89.96
SA40_26	175	174.66063499450684	432.5910186767578	0.99680614	90.48
SA40_26	176	172.90719747543335	436.56131744384766	0.9907156	91.0
SA40_26	177	172.66273498535156	436.9038963317871	0.9979924	91.52
SA40_26	178	170.55442333221436	436.49394035339355	0.9985226	92.04
SA40_26	179	179.8289656639099	432.16466903686523	0.9959929	92.56
SA40_26	180	179.7706127166748	429.96665954589844	0.9963785	93.08
SA40_26	181	165.9015655517578	431.50068283081055	0.99822086	93.6
SA40_26	182	166.72277450561523	433.05195808410645	0.9970906	94.12
SA40_26	183	164.20804262161255	433.54557037353516	0.99771225	94.64
SA40_26	184	172.0882773399353	433.50568771362305	0.9970746	95.16
SA40_26	185	192.28510856628418	429.8233222961426	0.994351	95.68
SA40_26	186	188.55199813842773	429.6291160583496	0.99794537	96.2
SA40_26	187	188.97839784622192	428.92873764038086	0.99599636	96.72
SA40_26	188	196.3387966156006	428.76731872558594	0.9962166	97.24
SA40_26	189	194.96934413909912	428.3770179748535	0.9975593	97.76
SA40_26	190	194.03787851333618	427.35998153686523	0.99443793	98.28
SA40_26	191	190.37989377975464	426.30746841430664	0.97794604	98.8
SA40_26	192	175.65008401870728	423.6153030395508	0.99791986	99.32
SA40_26	193	165.78818559646606	432.1136283874512	0.99755436	99.84
SA40_26	194	155.51636219024658	435.00821113586426	0.99787724	100.36
SA40_26	195	158.93137454986572	431.6426467895508	0.9969959	100.88
SA40_26	196	159.5371127128601	430.2462387084961	0.9978898	101.4
SA40_26	197	164.2488956451416	430.74889183044434	0.99781334	101.92
SA40_26	198	167.84658432006836	430.9384346008301	0.9984047	102.44
SA40_26	199	190.74859619140625	428.2609176635742	0.994273	102.96
SA40_26	200	178.34891080856323	431.335973739624	0.9975017	103.48
SA40_26	201	181.64182901382446	429.3419551849365	0.9950577	104.0
SA40_26	202	175.36202669143677	431.25972747802734	0.9971855	104.52
SA40_26	203	192.3389196395874	427.9900932312012	0.99711716	105.04
SA40_26	204	191.2700653076172	429.2430782318115	0.9978726	105.56
SA40_26	205	196.48337364196777	427.2041130065918	0.99672157	106.08
SA40_26	206	198.24068546295166	427.7493095397949	0.99757546	106.6
SA40_26	207	201.5603542327881	428.7631416320801	0.9959318	107.12
SA40_26	208	197.87349700927734	430.13508796691895	0.9987147	107.64
SA40_26	209	199.51034784317017	430.25447845458984	0.9971451	108.16
SA40_26	210	200.1060962677002	428.86327743530273	0.9965617	108.68
SA40_26	211	198.46714735031128	427.01282501220703	0.99847454	109.2
SA40_26	212	199.18501377105713	427.90114402770996	0.9970974	109.72
SA40_26	213	199.63312149047852	428.48052978515625	0.99786395	110.24
SA40_26	214	199.25062656402588	428.9125156402588	0.9981358	110.76
SA40_26	215	197.42547273635864	429.257869720459	0.9981786	111.28
SA40_26	216	195.98381519317627	429.58102226257324	0.9971162	111.8
SA40_26	217	196.44169807434082	428.8582420349121	0.9957196	112.32
SA40_26	218	196.24638557434082	428.55085372924805	0.99651754	112.84
SA40_26	219	191.40485525131226	428.36588859558105	0.9960452	113.36
SA40_26	220	190.2343988418579	430.2188301086426	0.9968736	113.88
SA40_26	221	190.3275489807129	428.87895584106445	0.9974566	114.4
SA40_26	222	193.46983432769775	429.1912078857422	0.993568	114.92
SA40_26	223	190.50631523132324	433.03951263427734	0.99647444	115.44
SA40_26	224	196.8632936477661	430.73086738586426	0.99739957	115.96
SA40_26	225	187.12111711502075	431.22828483581543	0.9977775	116.48
SA40_26	226	186.77499294281006	431.67760848999023	0.9958241	117.0
SA40_26	227	178.40893268585205	430.8281707763672	0.9933606	117.52
SA40_26	228	192.9992914199829	429.36498641967773	0.99649566	118.04
SA40_26	229	191.44814014434814	428.33547592163086	0.9975694	118.56
SA40_26	230	192.64270067214966	428.3595371246338	0.9954556	119.08
SA40_26	231	187.48843669891357	429.6795845031738	0.9960206	119.6
SA40_26	232	189.80040550231934	433.03173065185547	0.99760973	120.12
SA40_26	233	192.38742589950562	429.7334861755371	0.9987783	120.64
SA40_26	234	195.86951732635498	429.21581268310547	0.99755365	121.16
SA40_26	235	197.8496551513672	428.5696792602539	0.9968279	121.68
SA40_26	236	200.08437633514404	428.09234619140625	0.99543375	122.2
SA40_26	237	197.76175022125244	427.6406478881836	0.9968413	122.72
SA40_26	238	200.58472156524658	427.8636360168457	0.99217355	123.24
SA40_26	239	206.55720233917236	427.07468032836914	0.9947725	123.76
SA40_26	240	197.13115692138672	427.7423286437988	0.99263614	124.28
SA40_26	241	189.01556730270386	425.5008316040039	0.9808631	124.8
SA40_26	242	185.28845310211182	425.83539962768555	0.98656124	125.32
SA40_26	243	143.65417957305908	436.57276153564453	0.9982936	125.84
SA40_26	244	152.70891189575195	437.73536682128906	0.99662507	126.36
SA40_26	245	165.12116193771362	435.3640365600586	0.99876815	126.88
SA40_26	246	179.13211584091187	432.15356826782227	0.9977754	127.4
SA40_26	247	188.4311079978943	430.05786895751953	0.9985336	127.92
SA40_26	248	191.1665439605713	430.0517463684082	0.9966066	128.44
SA40_26	249	198.68900775909424	426.7298698425293	0.99680674	128.96
SA40_26	250	198.83196353912354	426.5637016296387	0.9982286	129.48
SA40_26	251	202.07669734954834	426.426944732666	0.9962843	130.0
SA40_26	252	198.20281267166138	425.4173469543457	0.99711597	130.52
SA40_26	253	200.97064971923828	426.3607406616211	0.99759597	131.04
SA40_26	254	180.19278049468994	427.63867378234863	0.97633004	131.56
SA40_26	255	165.86999893188477	428.5311985015869	0.99483716	132.08
SA40_26	256	155.90366125106812	427.51121520996094	0.9973793	132.6
SA40_26	257	148.53088855743408	426.3563060760498	0.99530005	133.12
SA40_26	258	154.12259101867676	430.9266471862793	0.9883364	133.64
SA40_26	259	156.75228834152222	433.56719970703125	0.9976344	134.16
SA40_26	260	166.357421875	432.9232978820801	0.9987883	134.68
SA40_26	261	167.2492504119873	435.79370498657227	0.99795	135.2
SA40_26	262	194.91112232208252	430.940637588501	0.9960828	135.72
SA40_26	263	195.12004852294922	428.45409393310547	0.9950977	136.24
SA40_26	264	189.2420530319214	430.66466331481934	0.99731004	136.76
SA40_26	265	193.37596893310547	429.3042755126953	0.9967468	137.28
SA40_26	266	190.89568853378296	430.9137439727783	0.9969542	137.8
SA40_26	267	197.45826721191406	429.14051055908203	0.9958347	138.32
SA40_26	268	198.64611625671387	429.07193183898926	0.9978763	138.84
SA40_26	269	198.25592041015625	428.53654861450195	0.99587834	139.36
SA40_26	270	196.0967779159546	427.78026580810547	0.99566036	139.88
SA40_26	271	200.89666843414307	428.6873531341553	0.9949005	140.4
SA40_26	272	203.13551425933838	427.7657890319824	0.9881639	140.92
SA40_26	273	207.7789545059204	427.2030830383301	0.9957879	141.44
SA40_26	274	203.67298126220703	428.3551025390625	0.9955189	141.96
SA40_26	275	203.4750461578369	428.55528831481934	0.9969785	142.48
SA40_26	276	198.51455688476562	428.0155277252197	0.99357045	143.0
SA40_26	277	200.03125667572021	429.02063369750977	0.99716395	143.52
SA40_26	278	199.1424322128296	427.8884696960449	0.9972229	144.04
SA40_26	279	197.5142478942871	426.86445236206055	0.9963703	144.56
SA40_26	280	201.8523931503296	426.4688301086426	0.9979874	145.08
SA40_26	281	193.8188076019287	427.60419845581055	0.9895159	145.6
SA40_26	282	203.38475704193115	426.6939067840576	0.98957366	146.12
SA40_26	283	197.67910242080688	429.52136993408203	0.99378294	146.64
SA40_26	284	177.55987644195557	426.3688659667969	0.98549217	147.16
SA40_26	285	187.13440895080566	425.18754959106445	0.9911842	147.68
SA40_26	286	163.75877857208252	424.1908264160156	0.9932714	148.2
SA40_26	287	123.89333248138428	419.32777404785156	0.9955621	148.72
SA40_26	288	121.95823192596436	418.96739959716797	0.99102134	149.24
SA40_26	289	104.30681705474854	342.7536678314209	0.99489415	149.76
SA40_26	290	111.90018653869629	156.85519695281982	0.9985972	150.28
SA40_26	291	107.85536766052246	105.95959424972534	0.99671847	150.8
SA40_26	292	94.58272457122803	101.57863855361938	0.9975908	151.32
SA40_26	293	114.20367956161499	119.70402002334595	0.9993556	151.84
SA40_26	294	170.2409029006958	147.23131656646729	0.9997218	152.36
SA40_26	295	195.78583240509033	147.6375675201416	0.999215	152.88
SA40_26	296	203.98106575012207	154.64158058166504	0.9988109	153.4
SA40_26	297	245.23718357086182	230.80527305603027	0.9988682	153.92
SA40_26	298	299.39558506011963	269.6728992462158	0.99957055	154.44
SA40_26	299	486.0804080963135	292.44335174560547	0.99951935	154.96
SA40_26	300	643.9396858215332	236.04466438293457	0.9991841	155.48
SA40_26	301	660.3048801422119	136.52812957763672	0.99850523	156.0
SA40_26	302	653.4543991088867	111.89507246017456	0.9971132	156.52
SA40_26	303	671.9793319702148	129.61711406707764	0.99557686	157.04
SA40_26	304	668.9982414245605	278.5154914855957	0.99770087	157.56
SA40_26	305	576.3646125793457	364.929256439209	0.9991468	158.08
SA40_26	306	465.70091247558594	410.9465789794922	0.9982503	158.6
SA40_26	307	422.88966178894043	408.20343017578125	0.99895835	159.12
SA40_26	308	309.72604751586914	407.0899772644043	0.9967302	159.64
SA40_26	309	204.93545532226562	432.321252822876	0.99875486	160.16
SA40_26	310	133.02847146987915	434.4293403625488	0.998095	160.68
SA40_26	311	108.06307792663574	288.78787994384766	0.99462306	161.2
SA40_26	312	103.76956462860107	108.53501558303833	0.9981591	161.72
SA40_26	313	115.37905931472778	85.57079315185547	0.9985592	162.24
SA40_26	314	119.08131837844849	127.9180383682251	0.99656445	162.76
SA40_26	315	124.4674801826477	281.42887115478516	0.9981669	163.28
SA40_26	316	657.126522064209	127.0750379562378	0.9810945	163.8
SA40_26	317	103.16123962402344	129.39167976379395	0.9970886	164.32
SA40_26	318	103.81450653076172	94.01910066604614	0.988675	164.84
SA40_26	319	108.44875574111938	221.73279762268066	0.990987	165.36
SA40_26	320	100.80726146697998	363.2270336151123	0.9969024	165.88
SA40_26	321	111.22299432754517	401.8311882019043	0.9981791	166.4
SA40_26	322	133.7863564491272	427.7736282348633	0.9992138	166.92
SA40_26	323	138.0335807800293	429.3094253540039	0.98901784	167.44
SA40_26	324	138.0221128463745	426.9367790222168	0.9864456	167.96
SA40_26	325	132.91946649551392	395.27137756347656	0.9821161	168.48
SA40_26	326	659.3915939331055	126.52276039123535	0.950141	169.0
SA40_26	327	100.7264494895935	131.05024337768555	0.9957218	169.52
SA40_26	328	98.72844815254211	87.16293811798096	0.9891375	170.04
SA40_26	329	114.15555477142334	150.90173721313477	0.9993498	170.56
SA40_26	330	127.99023389816284	280.50673484802246	0.99965906	171.08
SA40_26	331	146.8825340270996	307.957763671875	0.99893886	171.6
SA40_26	332	107.40894079208374	142.79284000396729	0.9987851	172.12
SA40_26	333	109.5375657081604	88.03424835205078	0.99545515	172.64
SA40_26	334	83.90902280807495	110.45608520507812	0.9938623	173.16
SA40_26	335	110.45666933059692	240.91421127319336	0.9879341	173.68
SA40_26	336	122.83306121826172	347.98190116882324	0.9813721	174.2
SA40_26	337	164.26866054534912	414.86045837402344	0.96256703	174.72
SA40_26	338	114.67604637145996	253.1242275238037	0.9786604	175.24
SA40_26	339	117.46160984039307	109.19620513916016	0.9845478	175.76
SA40_26	340	123.19754362106323	89.95957374572754	0.9969778	176.28
SA40_26	341	102.30761766433716	173.6290740966797	0.9947221	176.8
SA40_26	342	127.67020463943481	340.0586986541748	0.9988267	177.32
SA40_26	343	129.1458249092102	362.31136322021484	0.99824667	177.84
SA40_26	344	99.24856424331665	144.66642379760742	0.9948324	178.36
SA40_26	345	104.77838516235352	87.1384048461914	0.99583375	178.88
SA40_26	346	110.69402694702148	103.46182823181152	0.99125516	179.4
SA40_26	347	123.07686805725098	300.1648807525635	0.99546707	179.92
SA40_26	348	131.50832653045654	391.9204616546631	0.9942425	180.44
SA40_26	349	657.667350769043	124.84438419342041	0.92893004	180.96
SA40_26	350	115.95649719238281	109.50508117675781	0.99781287	181.48
SA40_26	351	114.90319967269897	88.1189489364624	0.996655	182.0
SA40_26	352	101.1831521987915	239.05938148498535	0.9930809	182.52
SA40_26	353	116.42848253250122	330.477876663208	0.9988593	183.04
SA40_26	354	109.28887128829956	414.316349029541	0.99463624	183.56
SA40_26	355	127.18603610992432	426.4849662780762	0.9860399	184.08
SA40_26	356	125.93286037445068	390.9914302825928	0.8932245	184.6
SA40_26	357	123.41227531433105	323.17540168762207	0.9994605	185.12
SA40_26	358	110.23664474487305	422.1504592895508	0.95923424	185.64
SA40_26	359	102.17726230621338	429.2054843902588	0.871656	186.16
SA40_26	360	656.122875213623	126.47475242614746	0.921351	186.68
SA40_26	361	184.98846292495728	420.355167388916	0.9937184	187.2
SA40_26	362	656.6324234008789	126.01847648620605	0.96648717	187.72
SA40_26	363	132.81205892562866	431.80649757385254	0.99897087	188.24
SA40_26	364	105.98134994506836	423.20308685302734	0.98919475	188.76
SA40_26	365	96.35553359985352	305.7816982269287	0.96979773	189.28
SA40_26	366	92.09109544754028	328.06983947753906	0.9961366	189.8
SA40_26	367	97.26157188415527	421.22692108154297	0.98327845	190.32
SA40_26	368	110.7980728149414	358.12005043029785	0.99628496	190.84
SA40_26	369	660.5177879333496	123.71744155883789	0.50403666	191.36
SA40_26	370	144.6377396583557	363.5438919067383	0.998767	191.88
SA40_26	371	139.62016105651855	420.9561538696289	0.9990396	192.4
SA40_26	372	142.5419807434082	427.7156066894531	0.9975783	192.92
SA40_26	373	147.47992753982544	420.18402099609375	0.9839811	193.44
SA40_26	374	661.566972732544	124.1887092590332	0.82801944	193.96
SA40_26	375	155.36401271820068	403.57995986938477	0.99587244	194.48
SA40_26	376	182.85069465637207	424.41741943359375	0.99114007	195.0
SA40_26	377	174.07870292663574	427.00870513916016	0.9926408	195.52
SA40_26	378	148.31101894378662	433.5377883911133	0.99925214	196.04
SA40_26	379	99.17864203453064	441.8163299560547	0.92443645	196.56
SA40_26	380	178.96490097045898	431.3821220397949	0.94288296	197.08
SA40_26	381	154.49225902557373	425.78041076660156	0.9854101	197.6
SA40_26	382	162.56238222122192	431.6407871246338	0.99812657	198.12
SA40_26	383	130.43522834777832	436.40676498413086	0.99068964	198.64
SA40_26	384	119.15785074234009	436.6410827636719	0.9963387	199.16
SA40_26	385	657.3868751525879	125.74606418609619	0.9169823	199.68
SA40_26	386	102.08446979522705	445.0619316101074	0.9828274	200.2
SA40_26	387	124.61655139923096	440.4996871948242	0.94611454	200.72
SA40_26	388	658.6098670959473	122.44204044342041	0.8330789	201.24
SA40_26	389	165.52622318267822	417.96255111694336	0.99972993	201.76
SA40_26	390	217.1182632446289	415.05738258361816	0.95523626	202.28
SA40_26	391	205.9586524963379	415.25774002075195	0.9980089	202.8
SA40_26	392	197.78589010238647	416.1569881439209	0.9952551	203.32
SA40_26	393	184.33942794799805	402.2842597961426	0.99619246	203.84
SA40_26	394	656.0735702514648	126.05156421661377	0.9826003	204.36
SA40_26	395	219.39878463745117	424.76314544677734	0.9976375	204.88
SA40_26	396	210.8600616455078	427.4962520599365	0.99892443	205.4
SA40_26	397	191.61405563354492	431.839656829834	0.99742365	205.92
SA40_26	398	183.2135796546936	432.7067756652832	0.99626887	206.44
SA40_26	399	169.10619735717773	441.0178470611572	0.9936888	206.96
SA40_26	400	167.14046001434326	439.87226486206055	0.9841	207.48
SA40_26	401	172.8318214416504	443.375186920166	0.9336394	208.0
SA40_26	402	176.70164108276367	435.6035327911377	0.998331	208.52
SA40_26	403	173.41766357421875	438.1022071838379	0.98390675	209.04
SA40_26	404	186.66348457336426	439.49363708496094	0.9916106	209.56
SA40_26	405	212.77055740356445	435.0322723388672	0.9984769	210.08
SA40_26	406	205.19683361053467	439.2612648010254	0.97169554	210.6
SA40_26	407	202.48003005981445	435.3160572052002	0.9928116	211.12
SA40_26	408	155.05648851394653	425.74968338012695	0.9908923	211.64
SA40_26	409	193.7613010406494	435.31625747680664	0.96646345	212.16
SA40_26	410	174.0658164024353	436.2739562988281	0.9940475	212.68
SA40_26	411	138.22767734527588	433.4927272796631	0.9970601	213.2
SA40_26	412	145.1197385787964	430.9273052215576	0.9967147	213.72
SA40_26	413	200.43573379516602	438.0065631866455	0.9512304	214.24
SA40_26	414	150.1781463623047	436.11865997314453	0.99822	214.76
SA40_26	415	123.33265542984009	445.1766586303711	0.9963695	215.28
SA40_26	416	115.04563093185425	449.6345329284668	0.99305713	215.8
SA40_26	417	656.1631202697754	123.36496353149414	0.80221844	216.32
SA40_26	418	657.4489116668701	126.7750883102417	0.8927052	216.84
SA40_26	419	659.6567630767822	125.96730709075928	0.7605646	217.36
SA40_26	420	659.5727920532227	124.1048526763916	0.44637325	217.88
SA40_26	421	659.6155166625977	124.90608215332031	0.26279786	218.4
SA40_26	422	663.2471084594727	120.33382415771484	0.6539447	218.92
SA40_26	423	658.5733413696289	124.66169357299805	0.8925574	219.44
SA40_26	424	657.0264339447021	127.9658031463623	0.9463311	219.96
SA40_26	425	657.0114612579346	125.85391044616699	0.9731939	220.48
SA40_26	426	157.50675201416016	91.30263805389404	0.9517718	221.0
SA40_26	427	656.5069675445557	127.10585117340088	0.94337344	221.52
SA40_26	428	158.80472660064697	433.10460090637207	0.75908476	222.04
SA40_26	429	153.0583381652832	435.2771186828613	0.97505933	222.56
SA40_26	430	117.39448308944702	427.84584045410156	0.9935144	223.08
SA40_26	431	150.24089813232422	427.49101638793945	0.999281	223.6
SA40_26	432	174.5352029800415	431.2526321411133	0.9931986	224.12
SA40_26	433	180.59426546096802	426.85747146606445	0.94110805	224.64
SA40_26	434	186.35168075561523	428.6968231201172	0.95934623	225.16
SA40_26	435	657.0486068725586	127.33657836914062	0.76560736	225.68
SA40_26	436	190.5085563659668	426.13489151000977	0.9571362	226.2
SA40_26	437	658.0987930297852	125.00593185424805	0.8950219	226.72
SA40_26	438	658.1808567047119	125.30801296234131	0.95247996	227.24
SA40_26	439	193.8398838043213	424.4607353210449	0.97758704	227.76
SA40_26	440	228.02603244781494	421.67006492614746	0.9874204	228.28
SA40_26	441	248.877215385437	407.0686340332031	0.90250665	228.8
SA40_26	442	350.66847801208496	379.2834663391113	0.8962621	229.32
SA40_26	443	660.0260734558105	124.18490409851074	0.9071898	229.84
SA40_26	444	663.5426044464111	122.55459308624268	0.8044924	230.36
SA40_26	445	656.1720848083496	127.05257892608643	0.8571348	230.88
SA40_26	446	657.5550079345703	127.01747417449951	0.8426165	231.4
SA40_26	447	657.4466705322266	124.87358093261719	0.95089936	231.92
SA40_26	448	657.125186920166	128.9720106124878	0.96305406	232.44
SA40_26	449	659.7261428833008	123.75600814819336	0.588628	232.96
SA40_26	450	660.0552082061768	125.59184074401855	0.48691773	233.48
SA40_26	451	655.924129486084	126.04441165924072	0.90360296	234.0
SA40_26	452	402.93383598327637	406.3812732696533	0.9459132	234.52
SA40_26	453	404.9062728881836	412.7680206298828	0.9917916	235.04
SA40_26	454	424.40176010131836	417.0717430114746	0.9510841	235.56
SA40_26	455	434.4841957092285	414.3039608001709	0.98733854	236.08
SA40_26	456	534.3803405761719	391.113224029541	0.99794835	236.6
SA40_26	457	625.8327007293701	297.64437675476074	0.99869305	237.12
SA40_26	458	701.7959594726562	159.83945846557617	0.991215	237.64
SA40_26	459	671.0588455200195	138.99248600006104	0.99500966	238.16
SA40_26	460	597.8772163391113	89.30421352386475	0.998473	238.68
SA40_26	461	375.7080554962158	122.00165748596191	0.9996865	239.2
SA40_26	462	232.11193084716797	192.79415130615234	0.99942315	239.72
SA40_26	463	180.29348850250244	298.7289619445801	0.99934584	240.24
SA40_26	464	117.7017092704773	427.31231689453125	0.997652	240.76
SA40_26	465	115.02513885498047	438.3566093444824	0.9900692	241.28
SA40_26	466	140.46040773391724	431.28859519958496	0.9988851	241.8
SA40_26	467	194.31312084197998	419.05900955200195	0.9908627	242.32
SA40_26	468	172.32279777526855	430.79320907592773	0.98824406	242.84
SA40_26	469	161.84632778167725	431.74816131591797	0.99809355	243.36
SA40_26	470	656.0181617736816	126.00056648254395	0.95674247	243.88
SA40_26	471	101.19813680648804	444.3884468078613	0.93558705	244.4
SA40_26	472	104.23474311828613	447.0619297027588	0.95865536	244.92
SA40_26	473	109.12245512008667	450.3798294067383	0.98272955	245.44
SA40_26	474	105.59667348861694	449.91926193237305	0.962847	245.96
SA40_26	475	109.1065526008606	451.0047912597656	0.9870652	246.48
SA40_26	476	115.31484127044678	451.8206977844238	0.99219257	247.0
SA40_26	477	122.43431806564331	452.0924949645996	0.99514246	247.52
SA40_26	478	121.17763757705688	450.7870101928711	0.99484056	248.04
SA40_26	479	121.3038682937622	450.3987979888916	0.9910759	248.56
SA40_26	480	119.43591833114624	450.28326988220215	0.99305564	249.08
SA40_26	481	123.93723726272583	450.0736427307129	0.99356365	249.6
SA40_26	482	123.82451295852661	449.8418426513672	0.99527186	250.12
SA40_26	483	126.278817653656	449.7227096557617	0.9967237	250.64
SA40_26	484	124.41450357437134	447.2409725189209	0.9911828	251.16
SA40_26	485	128.55558395385742	446.2086296081543	0.9941164	251.68
SA40_26	486	137.04845905303955	445.4637908935547	0.9974232	252.2
SA40_26	487	130.97121715545654	441.1614418029785	0.9872443	252.72
SA40_26	488	119.21960115432739	441.5753746032715	0.9750703	253.24
SA40_26	489	657.3832511901855	129.00821685791016	0.8837073	253.76
SA40_26	490	657.5589179992676	125.99088191986084	0.88648087	254.28
SA40_26	491	659.0646743774414	124.14891242980957	0.8313543	254.8
SA40_26	492	660.5893135070801	125.48758506774902	0.687085	255.32
SA40_26	493	659.429931640625	125.21246910095215	0.87782425	255.84
SA40_26	494	657.5071334838867	123.53493690490723	0.88075596	256.36
SA40_26	495	656.0555458068848	126.6136121749878	0.9139009	256.88
SA40_26	496	87.56498098373413	432.76296615600586	0.99621624	257.4
SA40_26	497	661.1371994018555	125.46878814697266	0.90223795	257.92
SA40_26	498	142.06048250198364	428.3656311035156	0.99801457	258.44
SA40_26	499	195.2246069908142	421.8804931640625	0.99812955	258.96
SA40_26	500	279.84776496887207	398.99022102355957	0.9634636	259.48
SA40_26	501	657.2886943817139	125.23289680480957	0.96723706	260.0
SA40_26	502	661.4020824432373	125.79810619354248	0.87995285	260.52
SA40_26	503	659.7318649291992	123.92181873321533	0.7880269	261.04
SA40_26	504	656.5057754516602	126.69503688812256	0.84611726	261.56
SA40_26	505	656.2083721160889	125.08718490600586	0.55158657	262.08
SA40_26	506	657.9229831695557	125.91053009033203	0.94450396	262.6
SA40_26	507	661.5998268127441	121.90913200378418	0.548456	263.12
SA40_26	508	657.8812599182129	125.16783714294434	0.9266086	263.64
SA40_26	509	363.14704418182373	384.69554901123047	0.93985564	264.16
SA40_26	510	359.74321365356445	408.35068702697754	0.98856	264.68
SA40_26	511	325.1078128814697	411.6408348083496	0.99918824	265.2
SA40_26	512	273.56834411621094	429.9082946777344	0.9989649	265.72
SA40_26	513	216.07916355133057	428.21725845336914	0.9980013	266.24
SA40_26	514	192.31635332107544	422.73765563964844	0.99910754	266.76
SA40_26	515	123.97030591964722	428.4390163421631	0.9976629	267.28
SA40_26	516	657.082986831665	125.6637954711914	0.97535104	267.8
SA40_26	517	657.2433948516846	127.06648349761963	0.88322955	268.32
SA40_26	518	656.8699836730957	127.9541015625	0.9614911	268.84
SA40_26	519	658.8854312896729	126.70004367828369	0.6881863	269.36
SA40_26	520	118.15242767333984	440.04878997802734	0.84421414	269.88
SA40_26	521	123.22853803634644	438.9382266998291	0.9724318	270.4
SA40_26	522	143.35765838623047	429.1052055358887	0.9929095	270.92
SA40_26	523	156.69816732406616	427.9009437561035	0.996148	271.44
SA40_26	524	158.65389108657837	426.8997573852539	0.9920747	271.96
SA40_26	525	174.2392897605896	430.97193717956543	0.99438864	272.48
SA40_26	526	162.28379011154175	432.126989364624	0.9907925	273.0
SA40_26	527	157.40106105804443	432.91285514831543	0.99601847	273.52
SA40_26	528	157.1414351463318	433.06955337524414	0.99806815	274.04
SA40_26	529	154.04977798461914	435.4533290863037	0.9983134	274.56
SA40_26	530	153.36002111434937	436.7509460449219	0.99572134	275.08
SA40_26	531	151.0412335395813	437.88219451904297	0.99757606	275.6
SA40_26	532	152.58140563964844	435.1764678955078	0.9972875	276.12
SA40_26	533	154.66610193252563	434.46693420410156	0.9976961	276.64
SA40_26	534	160.5758786201477	437.0816230773926	0.9983706	277.16
SA40_26	535	158.16221237182617	436.75037384033203	0.998214	277.68
SA40_26	536	156.3623309135437	436.8591499328613	0.99593145	278.2
SA40_26	537	171.16955518722534	436.32227897644043	0.99457765	278.72
SA40_26	538	156.2225341796875	438.7408447265625	0.9986827	279.24
SA40_26	539	163.0117416381836	436.6128158569336	0.99802446	279.76
SA40_26	540	165.277361869812	437.47212409973145	0.9987993	280.28
SA40_26	541	162.6204490661621	437.60009765625	0.9992724	280.8
SA40_26	542	165.27010202407837	437.4969291687012	0.99912816	281.32
SA40_26	543	160.27178764343262	435.55420875549316	0.99905103	281.84
SA40_26	544	164.93124961853027	434.9535655975342	0.99749315	282.36
SA40_26	545	170.6242561340332	433.7925910949707	0.9954196	282.88
SA40_26	546	172.856342792511	435.2945137023926	0.9959388	283.4
SA40_26	547	181.3686490058899	436.2375068664551	0.9979692	283.92
SA40_26	548	185.13261079788208	433.92602920532227	0.99619627	284.44
SA40_26	549	196.46461009979248	431.41307830810547	0.99766976	284.96
SA40_26	550	195.32079696655273	433.51661682128906	0.9983192	285.48
SA40_26	551	193.69441270828247	434.27473068237305	0.9952382	286.0
SA40_26	552	196.4393138885498	433.68693351745605	0.9979608	286.52
SA40_26	553	198.68932962417603	433.130464553833	0.9981665	287.04
SA40_26	554	194.1879391670227	430.9501075744629	0.9976029	287.56
SA40_26	555	193.54186058044434	427.2960948944092	0.9978065	288.08
SA40_26	556	191.15504026412964	428.43618392944336	0.9963361	288.6
SA40_26	557	184.28518772125244	429.1655158996582	0.997726	289.12
SA40_26	558	172.65102863311768	430.6663513183594	0.99798054	289.64
SA40_26	559	152.56162881851196	434.48307037353516	0.99566585	290.16
SA40_26	560	143.40964555740356	441.1262512207031	0.99419254	290.68
SA40_26	561	171.459698677063	438.1658935546875	0.98872817	291.2
SA40_26	562	185.30832529067993	434.7417640686035	0.99876547	291.72
SA40_26	563	193.7955379486084	432.1018123626709	0.99789655	292.24
SA40_26	564	198.90155792236328	429.6925735473633	0.99855477	292.76
SA40_26	565	200.86193084716797	428.7389373779297	0.9962209	293.28
SA40_26	566	191.71655178070068	429.2365264892578	0.9972613	293.8
SA40_26	567	178.3924102783203	436.48189544677734	0.99645114	294.32
SA40_26	568	157.38189220428467	438.73226165771484	0.99810046	294.84
SA40_26	569	157.209050655365	438.19942474365234	0.99689543	295.36
SA40_26	570	154.2848825454712	439.4486618041992	0.99784625	295.88
SA40_26	571	155.4304003715515	438.75163078308105	0.9972314	296.4
SA40_26	572	157.00011253356934	438.3888244628906	0.99646086	296.92
SA40_26	573	167.95464754104614	435.9187316894531	0.9971968	297.44
SA40_26	574	180.57191371917725	433.19254875183105	0.9977417	297.96
SA40_26	575	181.7003846168518	431.9956398010254	0.9971111	298.48
SA40_26	576	179.6314239501953	433.8413143157959	0.9972132	299.0
SA40_26	577	188.41054439544678	431.5909767150879	0.99744946	299.52
SA40_26	578	189.99656438827515	429.7016716003418	0.9988096	300.04
SA40_26	579	195.07639408111572	430.3663730621338	0.99900323	300.56
SA40_26	580	197.36230373382568	432.43706703186035	0.9981323	301.08
SA40_26	581	202.00273990631104	432.6200866699219	0.9975043	301.6
SA40_26	582	204.23719882965088	431.8523597717285	0.9982102	302.12
SA40_26	583	205.27546405792236	429.0377998352051	0.9968604	302.64
SA40_26	584	200.69680213928223	429.144229888916	0.99550325	303.16
SA40_26	585	197.26533889770508	430.5857276916504	0.9968694	303.68
SA40_26	586	199.01397228240967	430.82571029663086	0.9966164	304.2
SA40_26	587	199.73526000976562	431.347074508667	0.99685955	304.72
SA40_26	588	198.54116439819336	430.2920150756836	0.9983524	305.24
SA40_26	589	198.28567504882812	431.05533599853516	0.9973665	305.76
SA40_26	590	199.36654567718506	429.3095397949219	0.9975501	306.28
SA40_26	591	198.72407913208008	428.4949493408203	0.99741626	306.8
SA40_26	592	191.46041870117188	429.30118560791016	0.987673	307.32
SA40_26	593	159.14407968521118	434.9893283843994	0.9974739	307.84
SA40_26	594	149.56934452056885	437.3632049560547	0.99805105	308.36
SA40_26	595	152.47453451156616	438.62417221069336	0.9943481	308.88
SA40_26	596	154.34871912002563	438.6244297027588	0.9991001	309.4
SA40_26	597	160.67732572555542	437.31900215148926	0.99734735	309.92
SA40_26	598	160.11574268341064	437.18175888061523	0.99808705	310.44
SA40_26	599	164.72923755645752	436.84478759765625	0.99912685	310.96
SA40_26	600	166.05418920516968	435.67874908447266	0.9983852	311.48
SA40_26	601	167.77236461639404	434.8330879211426	0.9980909	312.0
SA40_26	602	170.01426219940186	434.7869682312012	0.99838257	312.52
SA40_26	603	171.17174863815308	434.0647602081299	0.99721897	313.04
SA40_26	604	173.23267459869385	434.9812889099121	0.99870586	313.56
SA40_26	605	181.11169338226318	432.5263023376465	0.99773115	314.08
SA40_26	606	185.42345762252808	430.4457092285156	0.9983082	314.6
SA40_26	607	180.91893196105957	433.950777053833	0.9965012	315.12
SA40_26	608	181.35608434677124	431.2596130371094	0.9980659	315.64
SA40_26	609	185.5418086051941	429.0252685546875	0.997883	316.16
SA40_26	610	190.72989225387573	430.1832962036133	0.99716455	316.68
SA40_26	611	193.45529079437256	430.281400680542	0.99912816	317.2
SA40_26	612	193.1267261505127	431.04469299316406	0.99907875	317.72
SA40_26	613	195.82040309906006	429.0260124206543	0.99874145	318.24
SA40_26	614	200.758957862854	429.2326354980469	0.9948066	318.76
SA40_26	615	194.60327625274658	430.11417388916016	0.99701524	319.28
SA40_26	616	170.56479454040527	439.79867935180664	0.9982015	319.8
SA40_26	617	152.56147384643555	444.4211196899414	0.9965199	320.32
SA40_26	618	130.71160316467285	446.15753173828125	0.99510264	320.84
SA40_26	619	126.16966962814331	434.77100372314453	0.9995764	321.36
SA40_26	620	108.30516815185547	445.5420398712158	0.98614097	321.88
SA40_26	621	114.40966129302979	444.97584342956543	0.986832	322.4
SA40_26	622	108.21366310119629	447.819299697876	0.9938393	322.92
SA40_26	623	117.53730773925781	448.37493896484375	0.997698	323.44
SA40_26	624	125.71697235107422	446.685733795166	0.9323765	323.96
SA40_26	625	134.52765941619873	447.0084571838379	0.9723918	324.48
SA40_26	626	150.49302577972412	443.41724395751953	0.97999966	325.0
SA40_26	627	152.6059627532959	445.07835388183594	0.96414024	325.52
SA40_26	628	192.4938678741455	427.95836448669434	0.99792516	326.04
SA40_26	629	192.95754432678223	436.0440731048584	0.99618775	326.56
SA40_26	630	187.9389524459839	433.707218170166	0.9981667	327.08
SA40_26	631	182.67782926559448	438.6086654663086	0.9964647	327.6
SA40_26	632	146.43752574920654	442.22373962402344	0.99569345	328.12
SA40_26	633	146.74253463745117	439.2822074890137	0.996727	328.64
SA40_26	634	126.23507976531982	435.49095153808594	0.97435117	329.16
SA40_26	635	148.0133295059204	432.36119270324707	0.97806895	329.68
SA40_26	636	173.26327562332153	429.99996185302734	0.99788123	330.2
SA40_26	637	185.59116125106812	424.96999740600586	0.99653083	330.72
SA40_26	638	663.1339073181152	123.3649206161499	0.7830057	331.24
SA40_26	639	194.5244550704956	433.34564208984375	0.993153	331.76
SA40_26	640	176.9582748413086	439.11964416503906	0.9535337	332.28
SA40_26	641	135.57884693145752	442.91842460632324	0.99700683	332.8
SA40_26	642	116.78025722503662	444.4532775878906	0.98901725	333.32
SA40_26	643	113.1293773651123	442.783784866333	0.9745607	333.84
SA40_26	644	114.7732138633728	446.6510009765625	0.9837924	334.36
SA40_26	645	113.87288570404053	448.33574295043945	0.9958313	334.88
SA40_26	646	112.4931812286377	444.9045467376709	0.9662261	335.4
SA40_26	647	113.28682899475098	447.0376396179199	0.98887664	335.92
SA40_26	648	104.35006618499756	446.3089942932129	0.9657263	336.44
SA40_26	649	98.86462688446045	448.9090919494629	0.99446386	336.96
SA40_26	650	658.4563732147217	126.33318901062012	0.8673417	337.48
SA40_26	651	659.0812683105469	123.69282245635986	0.5316217	338.0
SA40_26	652	125.98040103912354	445.7329273223877	0.99590033	338.52
SA40_26	653	124.57325458526611	446.6351509094238	0.9980453	339.04
SA40_26	654	126.93860530853271	445.5253601074219	0.9974705	339.56
SA40_26	655	129.8961639404297	445.8871650695801	0.9952656	340.08
SA40_26	656	123.82453680038452	442.8790283203125	0.99436295	340.6
SA40_26	657	111.12641096115112	446.7634391784668	0.9981171	341.12
SA40_26	658	99.64610934257507	447.10235595703125	0.986904	341.64
SA40_26	659	129.6004056930542	440.85076332092285	0.99894434	342.16
SA40_26	660	137.47634887695312	432.9792594909668	0.9993807	342.68
SA40_26	661	107.93030261993408	447.4111747741699	0.99425113	343.2
SA40_26	662	657.1149349212646	126.23444080352783	0.97019154	343.72
SA40_26	663	658.2233428955078	126.81700229644775	0.9468812	344.24
SA40_26	664	85.0301444530487	448.1839942932129	0.9453608	344.76
SA40_26	665	89.69039916992188	447.5123977661133	0.97886705	345.28
SA40_26	666	91.18854999542236	445.18598556518555	0.97635084	345.8
SA40_26	667	89.66504335403442	444.88677978515625	0.9861659	346.32
SA40_26	668	91.44974946975708	443.31530570983887	0.950046	346.84
SA40_26	669	85.83368062973022	443.42845916748047	0.93811756	347.36
SA40_26	670	105.64100742340088	437.56004333496094	0.9941561	347.88
SA40_26	671	657.8390598297119	127.23003387451172	0.9795346	348.4
SA40_26	672	659.3808174133301	125.85599899291992	0.9327449	348.92
SA40_26	673	164.79699611663818	427.05674171447754	0.9950511	349.44
SA40_26	674	156.14852905273438	434.7670841217041	0.9961849	349.96
SA40_26	675	157.96055793762207	438.48289489746094	0.997615	350.48
SA40_26	676	165.46931266784668	439.4172477722168	0.9974427	351.0
SA40_26	677	169.63632106781006	438.9591979980469	0.9986129	351.52
SA40_26	678	172.30968475341797	437.68747329711914	0.9985275	352.04
SA40_26	679	170.1904058456421	436.5174865722656	0.9985813	352.56
SA40_26	680	176.47404670715332	435.18433570861816	0.99558485	353.08
SA40_26	681	191.5267825126648	433.2828140258789	0.99812907	353.6
SA40_26	682	182.01005458831787	434.0324020385742	0.9985311	354.12
SA40_26	683	186.90457344055176	432.3200798034668	0.9982399	354.64
SA40_26	684	186.17091178894043	434.14695739746094	0.9987196	355.16
SA40_26	685	192.64551401138306	430.605411529541	0.9978582	355.68
SA40_26	686	189.7474765777588	429.71826553344727	0.9980804	356.2
SA40_26	687	183.56359004974365	432.5338554382324	0.9967366	356.72
SA40_26	688	179.62689399719238	434.58057403564453	0.9981822	357.24
SA40_26	689	178.25565338134766	434.82842445373535	0.99779046	357.76
SA40_26	690	182.9349398612976	433.6110305786133	0.997724	358.28
SA40_26	691	184.80827808380127	429.2406463623047	0.9981469	358.8
SA40_26	692	174.48722124099731	432.760648727417	0.9973084	359.32
SA40_26	693	167.92882680892944	435.30412673950195	0.99783796	359.84
SA40_26	694	161.45366430282593	435.98419189453125	0.99854064	360.36
SA40_26	695	175.03867149353027	436.7791557312012	0.9943218	360.88
SA40_26	696	166.39437675476074	434.73426818847656	0.99801993	361.4
SA40_26	697	173.2171893119812	433.47164154052734	0.9963831	361.92
SA40_26	698	171.83589935302734	434.9431800842285	0.99726874	362.44
SA40_26	699	172.34210968017578	434.1038131713867	0.99388945	362.96
SA40_26	700	172.56940603256226	436.525239944458	0.99826103	363.48
SA40_26	701	172.9215383529663	434.22494888305664	0.99703324	364.0
SA40_26	702	192.4154281616211	430.20495414733887	0.9941381	364.52
SA40_26	703	175.36877393722534	432.1498489379883	0.9962813	365.04
SA40_26	704	191.56765937805176	429.39313888549805	0.99778533	365.56
SA40_26	705	180.82455396652222	429.3206977844238	0.99402136	366.08
SA40_26	706	157.8455924987793	431.7249298095703	0.9979869	366.6
SA40_26	707	161.64703369140625	432.00528144836426	0.99800915	367.12
SA40_26	708	152.25714445114136	434.8915672302246	0.9946327	367.64
SA40_26	709	161.2816572189331	437.2262763977051	0.9961008	368.16
SA40_26	710	166.9602870941162	437.5106906890869	0.9968376	368.68
SA40_26	711	184.71453189849854	433.23205947875977	0.99822193	369.2
SA40_26	712	186.51591539382935	433.3201789855957	0.99834025	369.72
SA40_26	713	199.70959424972534	429.93078231811523	0.99589634	370.24
SA40_26	714	199.07448291778564	431.42560958862305	0.99719536	370.76
SA40_26	715	192.38977432250977	429.73955154418945	0.99864966	371.28
SA40_26	716	193.81046295166016	429.80764389038086	0.99906033	371.8
SA40_26	717	194.45093870162964	429.9905490875244	0.99863094	372.32
SA40_26	718	196.8379259109497	429.12248611450195	0.99843127	372.84
SA40_26	719	200.12211799621582	430.0595283508301	0.99329174	373.36
SA40_26	720	193.32797527313232	428.95474433898926	0.99815077	373.88
SA40_26	721	194.00620460510254	426.89489364624023	0.99608934	374.4
SA40_26	722	186.37208938598633	429.85313415527344	0.99532384	374.92
SA40_26	723	175.9080410003662	431.0994243621826	0.9968913	375.44
SA40_26	724	177.75497436523438	430.8426761627197	0.9966757	375.96
SA40_26	725	145.7406520843506	436.5952777862549	0.99850804	376.48
SA40_26	726	150.91935396194458	439.22143936157227	0.9952756	377.0
SA40_26	727	164.38299417495728	437.7861785888672	0.999418	377.52
SA40_26	728	188.80155086517334	428.6053276062012	0.99729496	378.04
SA40_26	729	187.38975524902344	428.90015602111816	0.9976859	378.56
SA40_26	730	191.98968410491943	430.19439697265625	0.99332243	379.08
SA40_26	731	165.3336524963379	433.7179756164551	0.99440986	379.6
SA40_26	732	150.6450057029724	433.1937503814697	0.99514574	380.12
SA40_26	733	151.74403190612793	436.1143684387207	0.99439234	380.64
SA40_26	734	156.56239986419678	437.0950126647949	0.99659294	381.16
SA40_26	735	166.20981693267822	437.30289459228516	0.9977718	381.68
SA40_26	736	175.10437965393066	435.64913749694824	0.9975152	382.2
SA40_26	737	182.23321437835693	428.893461227417	0.9969061	382.72
SA40_26	738	190.11828899383545	428.373498916626	0.9973398	383.24
SA40_26	739	192.26733446121216	428.13958168029785	0.9981552	383.76
SA40_26	740	193.81117820739746	428.3394241333008	0.9952785	384.28
SA40_26	741	186.86076402664185	431.1814498901367	0.998047	384.8
SA40_26	742	173.20215702056885	434.42264556884766	0.9962547	385.32
SA40_26	743	157.05314874649048	430.98612785339355	0.99580884	385.84
SA40_26	744	150.36466121673584	435.7652950286865	0.99763775	386.36
SA40_26	745	156.86473846435547	437.97529220581055	0.9983699	386.88
SA40_26	746	171.37629985809326	437.43810653686523	0.9976197	387.4
SA40_26	747	177.75672674179077	437.1005058288574	0.9979564	387.92
SA40_26	748	184.79442596435547	431.82552337646484	0.99750996	388.44
SA40_26	749	189.1077995300293	428.8589286804199	0.9978504	388.96
SA40_26	750	192.65942573547363	429.5973014831543	0.99734503	389.48
SA40_26	751	194.7165846824646	429.6426773071289	0.99770194	390.0
SA40_26	752	198.75891208648682	430.00659942626953	0.9964127	390.52
SA40_26	753	195.93899250030518	428.90788078308105	0.9967366	391.04
SA40_26	754	197.18652963638306	428.9776039123535	0.9972602	391.56
SA40_26	755	198.06272983551025	428.6161708831787	0.99781215	392.08
SA40_26	756	207.64539241790771	429.5170211791992	0.9974905	392.6
SA40_26	757	209.22064781188965	426.56421661376953	0.99760985	393.12
SA40_26	758	206.0333251953125	427.47453689575195	0.99720675	393.64
SA40_26	759	205.3576946258545	428.2737350463867	0.9946984	394.16
SA40_26	760	186.02105379104614	433.1920623779297	0.99839777	394.68
SA40_26	761	162.2092366218567	433.98974418640137	0.9975568	395.2
SA40_26	762	161.06281280517578	437.2170066833496	0.9986493	395.72
SA40_26	763	159.51895713806152	436.3443088531494	0.9980566	396.24
SA40_26	764	159.356689453125	439.01933670043945	0.9989095	396.76
SA40_26	765	160.95407009124756	436.85314178466797	0.99725777	397.28
SA40_26	766	162.4744415283203	436.8234443664551	0.99771285	397.8
SA40_26	767	166.01444482803345	434.64351654052734	0.99847084	398.32
SA40_26	768	164.99347686767578	435.46228408813477	0.9978042	398.84
SA40_26	769	164.39433097839355	434.9619483947754	0.99765503	399.36
SA40_26	770	169.33921575546265	433.3304214477539	0.9976011	399.88
SA40_26	771	164.64664936065674	433.01198959350586	0.9984133	400.4
SA40_26	772	173.32804203033447	432.2080421447754	0.9948143	400.92
SA40_26	773	172.96874523162842	435.74146270751953	0.9975374	401.44
SA40_26	774	184.32899713516235	431.3842964172363	0.9969721	401.96
SA40_26	775	185.23865938186646	430.67087173461914	0.99652195	402.48
SA40_26	776	192.52586364746094	430.7560157775879	0.9983575	403.0
SA40_26	777	194.73602771759033	428.72325897216797	0.9965604	403.52
SA40_26	778	194.0383791923523	428.7349605560303	0.9970054	404.04
SA40_26	779	194.8096513748169	428.6252689361572	0.99783665	404.56
SA40_26	780	192.2797679901123	428.997802734375	0.9976515	405.08
SA40_26	781	190.254807472229	429.7562026977539	0.9980959	405.6
SA40_26	782	188.3059024810791	430.7020568847656	0.9961461	406.12
SA40_26	783	194.69101428985596	430.50235748291016	0.9950177	406.64
SA40_26	784	188.5991096496582	428.3902359008789	0.9972345	407.16
SA40_26	785	185.53967475891113	428.17039489746094	0.99497694	407.68
SA40_26	786	185.98953485488892	428.3810234069824	0.99403715	408.2
SA40_26	787	159.56209897994995	430.77632904052734	0.9969078	408.72
SA40_26	788	148.84657859802246	437.50431060791016	0.9978156	409.24
SA40_26	789	152.79028415679932	437.3744773864746	0.99880457	409.76
SA40_26	790	150.32767057418823	438.4031295776367	0.9925971	410.28
SA40_26	791	154.38072681427002	437.6703357696533	0.9984591	410.8
SA40_26	792	162.09628582000732	436.72033309936523	0.9992219	411.32
SA40_26	793	160.5460286140442	435.00523567199707	0.99867404	411.84
SA40_26	794	168.57528686523438	434.304256439209	0.996727	412.36
SA40_26	795	167.7078127861023	433.98828506469727	0.99844044	412.88
SA40_26	796	170.35818099975586	436.19407653808594	0.99786097	413.4
SA40_26	797	198.26046228408813	429.30599212646484	0.99827695	413.92
SA40_26	798	194.4387912750244	430.04138946533203	0.9978728	414.44
SA40_26	799	191.15225076675415	431.9403076171875	0.9981242	414.96
SA40_26	800	190.1982307434082	431.4324760437012	0.9971002	415.48
SA40_26	801	193.37618350982666	432.64546394348145	0.99694175	416.0
SA40_26	802	203.97953987121582	431.7982864379883	0.99854505	416.52
SA40_26	803	213.80553245544434	432.12839126586914	0.99808997	417.04
SA40_26	804	213.2425308227539	429.30959701538086	0.9973621	417.56
SA40_26	805	195.3150510787964	428.2517623901367	0.99435	418.08
SA40_26	806	185.7015609741211	432.9601192474365	0.99723274	418.6
SA40_26	807	184.12113189697266	432.5566291809082	0.99753726	419.12
SA40_26	808	164.83588218688965	435.0065517425537	0.997707	419.64
SA40_26	809	165.58220386505127	437.5938606262207	0.9978727	420.16
SA40_26	810	168.83245706558228	435.9905433654785	0.99653935	420.68
SA40_26	811	168.07926893234253	436.8302536010742	0.9983815	421.2
SA40_26	812	169.28507089614868	434.0177822113037	0.9975083	421.72
SA40_26	813	177.01832056045532	434.80241775512695	0.9978835	422.24
SA40_26	814	187.2779369354248	433.36870193481445	0.9976828	422.76
SA40_26	815	189.21425342559814	431.40512466430664	0.9977825	423.28
SA40_26	816	180.41740655899048	432.929105758667	0.99799675	423.8
SA40_26	817	188.2566213607788	429.37305450439453	0.9973718	424.32
SA40_26	818	188.1062150001526	435.26089668273926	0.99661225	424.84
SA40_26	819	192.5257682800293	430.97296714782715	0.9965228	425.36
SA40_26	820	182.7833652496338	430.79790115356445	0.9980671	425.88
SA40_26	821	163.07456493377686	430.5124282836914	0.99037534	426.4
SA40_26	822	180.52420616149902	426.6361999511719	0.9946003	426.92
SA40_26	823	159.30309295654297	432.0376396179199	0.99669063	427.44
SA40_26	824	156.06318712234497	437.80025482177734	0.9981254	427.96
SA40_26	825	164.56975936889648	437.0646858215332	0.9979182	428.48
SA40_26	826	169.14794445037842	435.6807231903076	0.99760026	429.0
SA40_26	827	171.42696380615234	435.3258419036865	0.9967906	429.52
SA40_26	828	186.80429458618164	430.07080078125	0.9889149	430.04
SA40_26	829	186.2707018852234	429.3955707550049	0.99711967	430.56
SA40_26	830	184.54668521881104	429.83920097351074	0.9946254	431.08
SA40_26	831	180.86748123168945	430.750150680542	0.9977888	431.6
SA40_26	832	182.06853866577148	430.5685043334961	0.99532074	432.12
SA40_26	833	179.08916473388672	432.2145652770996	0.99695206	432.64
SA40_26	834	184.85510349273682	432.0936584472656	0.9971704	433.16
SA40_26	835	187.48736381530762	433.7387466430664	0.990842	433.68
SA40_26	836	192.56376028060913	430.5392646789551	0.9982346	434.2
SA40_26	837	185.78779697418213	431.22825622558594	0.99761826	434.72
SA40_26	838	189.29266929626465	430.90630531311035	0.9979584	435.24
SA40_26	839	190.82024097442627	431.27111434936523	0.9982346	435.76
SA40_26	840	196.3496446609497	427.9925537109375	0.9985617	436.28
SA40_26	841	198.79462718963623	429.2134666442871	0.9984694	436.8
SA40_26	842	192.8086280822754	429.84171867370605	0.9986085	437.32
SA40_26	843	194.82290744781494	428.76977920532227	0.9978248	437.84
SA40_26	844	195.25142908096313	429.8921585083008	0.99797255	438.36
SA40_26	845	197.78075218200684	429.9617671966553	0.9987319	438.88
SA40_26	846	196.3331699371338	432.5013828277588	0.9967722	439.4
SA40_26	847	197.02749252319336	430.2190589904785	0.9971414	439.92
SA40_26	848	195.1223373413086	429.12400245666504	0.9968767	440.44
SA40_26	849	198.08207750320435	428.4067440032959	0.99798125	440.96
SA40_26	850	199.20027256011963	427.04601287841797	0.9975424	441.48
SA40_26	851	198.24843406677246	428.41203689575195	0.9977477	442.0
SA40_26	852	195.9061861038208	428.90278816223145	0.99670655	442.52
SA40_26	853	204.81538772583008	427.63349533081055	0.9975921	443.04
SA40_26	854	203.29341888427734	427.98723220825195	0.9968219	443.56
SA40_26	855	199.05200004577637	426.95634841918945	0.99694365	444.08
SA40_26	856	189.19686079025269	429.1601371765137	0.9970488	444.6
SA40_26	857	170.72056531906128	434.6004867553711	0.9969752	445.12
SA40_26	858	171.29966020584106	434.6795654296875	0.99671507	445.64
SA40_26	859	170.54649591445923	436.96045875549316	0.99733657	446.16
SA40_26	860	175.47101974487305	434.5842933654785	0.9958091	446.68
SA40_26	861	188.6866569519043	432.28368759155273	0.988218	447.2
SA40_26	862	173.77490997314453	433.7260437011719	0.9962	447.72
SA40_26	863	173.62277507781982	435.1343536376953	0.9981369	448.24
SA40_26	864	182.4325442314148	434.72594261169434	0.9971866	448.76
SA40_26	865	183.99696350097656	433.58219146728516	0.9974311	449.28
SA40_26	866	189.132559299469	430.929651260376	0.998161	449.8
SA40_26	867	186.88089847564697	432.80582427978516	0.99700695	450.32
SA40_26	868	192.69992113113403	431.84752464294434	0.99761283	450.84
SA40_26	869	192.8464651107788	430.7925796508789	0.9974381	451.36
SA40_26	870	191.53205156326294	431.9736385345459	0.9980009	451.88
SA40_26	871	192.58384704589844	431.34435653686523	0.99843746	452.4
SA40_26	872	193.55990886688232	429.2632484436035	0.9985417	452.92
SA40_26	873	193.15810203552246	429.5063781738281	0.9977901	453.44
SA40_26	874	190.74472188949585	429.76412773132324	0.9981231	453.96
SA40_26	875	196.56766653060913	430.53091049194336	0.9982942	454.48
SA40_26	876	195.09613513946533	429.74106788635254	0.9978661	455.0
SA40_26	877	195.7376480102539	429.3120574951172	0.9966067	455.52
SA40_26	878	196.79908752441406	429.11767959594727	0.9982132	456.04
SA40_26	879	191.34325981140137	431.9524955749512	0.9979717	456.56
SA40_26	880	192.2114610671997	430.49540519714355	0.9977791	457.08
SA40_26	881	197.6238489151001	427.9141616821289	0.9964089	457.6
SA40_26	882	196.77469730377197	429.7001838684082	0.9965912	458.12
SA40_26	883	198.06246757507324	427.98325538635254	0.9962768	458.64
SA40_26	884	196.73280715942383	427.92491912841797	0.99760604	459.16
SA40_26	885	190.58505296707153	428.4598159790039	0.9984723	459.68
SA40_26	886	197.0193386077881	427.23718643188477	0.99475706	460.2
SA40_26	887	167.89458990097046	432.42934226989746	0.9984193	460.72
SA40_26	888	167.8900957107544	434.57462310791016	0.9936738	461.24
SA40_26	889	181.1599612236023	435.47149658203125	0.98999316	461.76
SA40_26	890	192.90430545806885	432.70952224731445	0.998467	462.28
SA40_26	891	192.2908902168274	432.56338119506836	0.9987239	462.8
SA40_26	892	193.87608766555786	429.7279644012451	0.99673754	463.32
SA40_26	893	180.61426877975464	434.0592384338379	0.9957159	463.84
SA40_26	894	160.91660261154175	438.5357093811035	0.99807763	464.36
SA40_26	895	162.32692003250122	437.89401054382324	0.99824727	464.88
SA40_26	896	161.38248443603516	438.36158752441406	0.9966427	465.4
SA40_26	897	165.49382209777832	435.9638786315918	0.99793196	465.92
SA40_26	898	166.9731616973877	437.51501083374023	0.9976488	466.44
SA40_26	899	172.8697419166565	436.43165588378906	0.998541	466.96
SA40_26	900	184.3355417251587	432.2307872772217	0.9980426	467.48
SA40_26	901	187.02595233917236	430.9798049926758	0.9984615	468.0
SA40_26	902	192.9751753807068	428.3009719848633	0.9962334	468.52
SA40_26	903	191.4458990097046	428.59253883361816	0.9964296	469.04
SA40_26	904	193.2603359222412	428.02534103393555	0.99753404	469.56
SA40_26	905	194.51744556427002	429.92852210998535	0.9985097	470.08
SA40_26	906	200.0471830368042	431.6906261444092	0.9976513	470.6
SA40_26	907	196.05588912963867	432.08993911743164	0.99776673	471.12
SA40_26	908	201.91969871520996	429.1888904571533	0.9978734	471.64
SA40_26	909	202.35471725463867	427.80890464782715	0.99523854	472.16
SA40_26	910	196.89338207244873	428.4551811218262	0.99737227	472.68
SA40_26	911	182.96740055084229	431.95770263671875	0.9981477	473.2
SA40_26	912	192.48746633529663	431.2056255340576	0.9932312	473.72
SA40_26	913	187.2947335243225	430.67630767822266	0.9939819	474.24
SA40_26	914	182.07366466522217	433.08079719543457	0.9980578	474.76
SA40_26	915	181.77573680877686	433.98542404174805	0.99790084	475.28
SA40_26	916	186.83929443359375	431.8755054473877	0.9975521	475.8
SA40_26	917	188.96396160125732	430.49177169799805	0.99791473	476.32
SA40_26	918	194.043231010437	431.12823486328125	0.99615735	476.84
SA40_26	919	182.9421877861023	432.3442268371582	0.9974292	477.36
SA40_26	920	191.45550727844238	430.50458908081055	0.99754566	477.88
SA40_26	921	191.3905143737793	429.79637145996094	0.9967211	478.4
SA40_26	922	195.35781145095825	431.3093376159668	0.9979625	478.92
SA40_26	923	198.34036827087402	428.1944274902344	0.99411595	479.44
SA40_26	924	197.4132776260376	429.14188385009766	0.9981845	479.96
SA40_26	925	195.952570438385	427.4113655090332	0.99564785	480.48
SA40_26	926	194.39427852630615	430.84628105163574	0.9963889	481.0
SA40_26	927	194.39170360565186	428.63685607910156	0.9943404	481.52
SA40_26	928	183.6216688156128	429.53444480895996	0.9973363	482.04
SA40_26	929	177.9376745223999	433.8534164428711	0.99744	482.56
SA40_26	930	165.8631682395935	435.1709747314453	0.99745196	483.08
SA40_26	931	170.2222228050232	434.7627925872803	0.9955474	483.6
SA40_26	932	168.3708906173706	434.25378799438477	0.99212027	484.12
SA40_26	933	172.26139307022095	434.1402339935303	0.9969778	484.64
SA40_26	934	174.94235038757324	434.01695251464844	0.99810684	485.16
SA40_26	935	182.7850103378296	431.4320468902588	0.99782735	485.68
SA40_26	936	196.64123058319092	431.6543197631836	0.9974209	486.2
SA40_26	937	193.74639987945557	430.0229072570801	0.9985337	486.72
SA40_26	938	174.42030906677246	433.62579345703125	0.99418265	487.24
SA40_26	939	182.7389121055603	428.508939743042	0.985092	487.76
SA40_26	940	154.42392826080322	430.8156394958496	0.99414897	488.28
SA40_26	941	129.8757553100586	439.888916015625	0.9965145	488.8
SA40_26	942	123.59497547149658	442.77265548706055	0.99596584	489.32
SA40_26	943	127.68285274505615	442.21630096435547	0.9973679	489.84
SA40_26	944	143.09508800506592	440.8592891693115	0.9978453	490.36
SA40_26	945	151.81010961532593	438.89777183532715	0.99788827	490.88
SA40_26	946	163.58145475387573	436.776123046875	0.99861217	491.4
SA40_26	947	166.79069995880127	435.1076316833496	0.9979377	491.92
SA40_26	948	173.25760126113892	429.93584632873535	0.99024606	492.44
SA40_26	949	158.22484493255615	429.66771125793457	0.99009794	492.96
SA40_26	950	153.1799077987671	430.78771591186523	0.9976519	493.48
SA40_26	951	145.40070295333862	437.819766998291	0.99821955	494.0
SA40_26	952	148.42621088027954	437.65846252441406	0.99833655	494.52
SA40_26	953	147.381329536438	437.1112060546875	0.99739254	495.04
SA40_26	954	150.5595564842224	436.5590572357178	0.9968484	495.56
SA40_26	955	151.68614387512207	436.93602561950684	0.9966427	496.08
SA40_26	956	154.47137355804443	432.8166961669922	0.9977138	496.6
SA40_26	957	149.46331977844238	435.68567276000977	0.99725765	497.12
SA40_26	958	148.77700805664062	434.9711036682129	0.9981318	497.64
SA40_26	959	152.68985033035278	433.1084632873535	0.9968695	498.16
SA40_26	960	155.7873249053955	432.52641677856445	0.9960757	498.68
SA40_26	961	153.61833572387695	433.62688064575195	0.99760807	499.2
SA40_26	962	149.98769760131836	438.039608001709	0.998582	499.72
SA40_26	963	172.87172079086304	436.89282417297363	0.9987783	500.24
SA40_26	964	194.0846085548401	431.6157817840576	0.99892527	500.76
SA40_26	965	193.5720920562744	430.5453872680664	0.99881387	501.28
SA40_26	966	173.81994724273682	432.18772888183594	0.9974533	501.8
SA40_26	967	156.72255754470825	435.126428604126	0.99774027	502.32
SA40_26	968	151.87406539916992	436.6677761077881	0.9951141	502.84
SA40_26	969	144.81987953186035	439.4637680053711	0.99906355	503.36
SA40_26	970	144.4383144378662	439.6332836151123	0.99875224	503.88
SA40_26	971	143.46011877059937	440.7711410522461	0.99797016	504.4
SA40_26	972	147.94340133666992	442.003870010376	0.9979424	504.92
SA40_26	973	156.31842613220215	438.3489418029785	0.9958994	505.44
SA40_26	974	186.60547733306885	431.2308597564697	0.99867946	505.96
SA40_26	975	201.64794921875	431.73617362976074	0.99121	506.48
SA40_26	976	190.66450595855713	433.32773208618164	0.9519259	507.0
SA40_26	977	199.47915077209473	429.7313404083252	0.9928929	507.52
SA40_26	978	184.90374088287354	428.7582778930664	0.99778396	508.04
SA40_26	979	187.33630180358887	426.47769927978516	0.9444209	508.56
SA40_26	980	179.33530807495117	425.797176361084	0.9890491	509.08
SA40_26	981	162.61065006256104	432.2267818450928	0.99760336	509.6
SA40_26	982	174.48689937591553	435.7887268066406	0.99565434	510.12
SA40_26	983	179.1856050491333	436.17679595947266	0.99670815	510.64
SA40_26	984	191.74432754516602	433.75908851623535	0.9983113	511.16
SA40_26	985	194.14441585540771	430.7724094390869	0.9984493	511.68
SA40_26	986	192.99895763397217	429.98159408569336	0.99838686	512.2
SA40_26	987	192.77085065841675	428.80751609802246	0.9983064	512.72
SA40_26	988	195.50960063934326	429.73414421081543	0.99773955	513.24
SA40_26	989	193.21829080581665	433.50088119506836	0.9979353	513.76
SA40_26	990	195.892596244812	430.5447006225586	0.99877185	514.28
SA40_26	991	196.35961055755615	433.30470085144043	0.9977518	514.8
SA40_26	992	195.72393894195557	430.6932735443115	0.99756795	515.32
SA40_26	993	199.12010431289673	428.59256744384766	0.99619496	515.84
SA40_26	994	196.15859985351562	428.27917098999023	0.9945701	516.36
SA40_26	995	178.46307754516602	431.2727737426758	0.9760576	516.88
SA40_26	996	160.72721481323242	432.0549774169922	0.9976526	517.4
SA40_26	997	150.99968910217285	431.4756774902344	0.9961804	517.92
SA40_26	998	149.5820164680481	436.2563896179199	0.99795145	518.44
SA40_26	999	150.428307056427	439.1063117980957	0.99803203	518.96
SA40_26	1000	153.83987426757812	437.127685546875	0.9974982	519.48
SA40_26	1001	161.488938331604	438.5243797302246	0.9989831	520.0
SA40_26	1002	174.46199655532837	433.0212593078613	0.99594986	520.52
SA40_26	1003	187.05732822418213	429.39785957336426	0.99781054	521.04
SA40_26	1004	193.39945316314697	428.27980041503906	0.9966893	521.56
SA40_26	1005	195.58069705963135	426.70143127441406	0.9972256	522.08
SA40_26	1006	195.80776691436768	428.27988624572754	0.9823157	522.6
SA40_26	1007	196.20683193206787	434.3758964538574	0.9976152	523.12
SA40_26	1008	197.63000011444092	434.6256637573242	0.99872285	523.64
SA40_26	1009	195.60269117355347	432.0017623901367	0.99644935	524.16
SA40_26	1010	194.37830448150635	431.5829372406006	0.99769944	524.68
SA40_26	1011	197.45643138885498	429.94794845581055	0.9985061	525.2
SA40_26	1012	198.27425479888916	429.5170211791992	0.99805814	525.72
SA40_26	1013	196.09415531158447	430.21677017211914	0.997297	526.24
SA40_26	1014	197.17172384262085	428.6612033843994	0.9980399	526.76
SA40_26	1015	197.17464447021484	428.37072372436523	0.99751055	527.28
SA40_26	1016	187.95963525772095	426.57142639160156	0.9965959	527.8
SA40_26	1017	179.5862078666687	423.3172416687012	0.99645656	528.32
SA40_26	1018	137.75161504745483	423.5471820831299	0.9984875	528.84
SA40_26	1019	123.92500638961792	442.0690441131592	0.9986156	529.36
SA40_26	1020	143.36814880371094	437.88551330566406	0.99901986	529.88
SA40_26	1021	155.92751502990723	433.9695453643799	0.9857401	530.4
SA40_26	1022	122.88985252380371	442.3088264465332	0.99607277	530.92
SA40_26	1023	138.26565742492676	424.2568302154541	0.99303824	531.44
SA40_26	1024	105.78750371932983	223.07109832763672	0.97400624	531.96
SA40_26	1025	108.98314714431763	107.13714838027954	0.99594384	532.48
SA40_26	1026	103.98143529891968	99.5399022102356	0.99588424	533.0
SA40_26	1027	116.36569499969482	101.31530284881592	0.9945353	533.52
SA40_26	1028	155.38887977600098	146.16466999053955	0.999348	534.04
SA40_26	1029	169.28436756134033	158.81900310516357	0.9982103	534.56
SA40_26	1030	191.1731481552124	164.1941785812378	0.99934	535.08
SA40_26	1031	127.99761295318604	264.78681564331055	0.999297	535.6
SA40_26	1032	113.7502908706665	369.22908782958984	0.9994311	536.12
SA40_26	1033	116.0959243774414	348.7654495239258	0.9920517	536.64
SA40_26	1034	107.07794427871704	155.2461576461792	0.99804795	537.16
SA40_26	1035	112.47395277023315	108.39395999908447	0.98312956	537.68
SA40_26	1036	117.8814172744751	90.95840692520142	0.994726	538.2
SA40_26	1037	131.8593978881836	85.85294723510742	0.9993888	538.72
SA40_26	1038	142.12616682052612	172.9171371459961	0.99928695	539.24
SA40_26	1039	137.65429258346558	298.9628219604492	0.99973327	539.76
SA40_26	1040	119.48577165603638	356.6655921936035	0.99904615	540.28
SA40_26	1041	103.10025215148926	178.74074935913086	0.9986607	540.8
SA40_26	1042	120.87078094482422	107.80314445495605	0.99936336	541.32
SA40_26	1043	130.32824993133545	128.46087455749512	0.9993338	541.84
SA40_26	1044	137.0948076248169	237.46235847473145	0.9993187	542.36
SA40_26	1045	128.55888605117798	314.6561908721924	0.998588	542.88
SA40_26	1046	99.6594250202179	124.8557996749878	0.9869376	543.4
SA40_26	1047	144.62847709655762	62.156982421875	0.9994735	543.92
SA40_26	1048	159.91055965423584	70.64173221588135	0.97211987	544.44
SA40_26	1049	145.3624725341797	86.55651569366455	0.99622214	544.96
SA40_26	1050	129.2428970336914	58.53708744049072	0.93831086	545.48
SA40_26	1051	135.87229251861572	87.36911058425903	0.99829465	546.0
SA40_26	1052	146.02103233337402	88.03813934326172	0.99904853	546.52
SA40_26	1053	112.0599627494812	93.6427903175354	0.99913496	547.04
SA40_26	1054	82.51320123672485	327.4752616882324	0.99675363	547.56
SA40_26	1055	93.42552423477173	383.2587146759033	0.99425805	548.08
SA40_26	1056	118.1193470954895	240.7521629333496	0.99852955	548.6
SA40_26	1057	114.17450904846191	84.8210334777832	0.99921834	549.12
SA40_26	1058	112.87025213241577	58.05564880371094	0.9991792	549.64
SA40_26	1059	659.0126991271973	126.43830299377441	0.8733824	550.16
SA40_26	1060	80.18731474876404	347.9487991333008	0.9644474	550.68
SA40_26	1061	657.971715927124	125.88123321533203	0.813455	551.2
SA40_26	1062	658.7187767028809	125.9529447555542	0.978119	551.72
SA40_26	1063	659.7757339477539	125.39640426635742	0.85987484	552.24
SA40_26	1064	140.87870121002197	404.80173110961914	0.9988331	552.76
SA40_26	1065	123.60763549804688	434.2587947845459	0.99573046	553.28
SA40_26	1066	84.17218327522278	400.20864486694336	0.9948513	553.8
SA40_26	1067	110.23598909378052	293.45346450805664	0.9988341	554.32
SA40_26	1068	117.99861192703247	363.4771156311035	0.99936885	554.84
SA40_26	1069	116.43292903900146	273.5291862487793	0.99799407	555.36
SA40_26	1070	106.49627447128296	131.05944156646729	0.99858	555.88
SA40_26	1071	113.81494998931885	68.19088697433472	0.99876213	556.4
SA40_26	1072	91.21075868606567	237.1772289276123	0.99606043	556.92
SA40_26	1073	98.68515729904175	380.46369552612305	0.9939177	557.44
SA40_26	1074	124.09279346466064	249.9528694152832	0.99892163	557.96
SA40_26	1075	99.83992576599121	114.61693525314331	0.99878186	558.48
SA40_26	1076	113.42675685882568	87.25152969360352	0.998511	559.0
SA40_26	1077	97.34631180763245	314.26660537719727	0.99232227	559.52
SA40_26	1078	118.79473924636841	176.69134140014648	0.9989561	560.04
SA40_26	1079	117.60203838348389	86.62895679473877	0.9987357	560.56
SA40_26	1080	152.08425521850586	85.61465263366699	0.9996599	561.08
SA40_26	1081	147.71101474761963	190.93367099761963	0.9996859	561.6
SA40_26	1082	106.40202760696411	334.4497489929199	0.9977864	562.12
SA40_26	1083	109.14959907531738	292.3541736602783	0.9741632	562.64
SA40_26	1084	115.59665203094482	116.69720649719238	0.9991934	563.16
SA40_26	1085	113.96039724349976	99.90726470947266	0.99447733	563.68
SA40_26	1086	78.65127921104431	259.8203372955322	0.90401	564.2
SA40_26	1087	658.318281173706	125.94217300415039	0.81310725	564.72
SA40_26	1088	656.8044662475586	124.33475017547607	0.9059142	565.24
SA40_26	1089	657.3784828186035	128.59331130981445	0.92677605	565.76
SA40_26	1090	149.60355758666992	278.5518264770508	0.9388846	566.28
SA40_26	1091	178.0872344970703	280.28820991516113	0.9479454	566.8
SA40_26	1092	201.35846138000488	268.7614631652832	0.91387	567.32
SA40_26	1093	202.93192863464355	269.9850082397461	0.9993337	567.84
SA40_26	1094	136.00537776947021	287.2675609588623	0.9981012	568.36
SA40_26	1095	108.11924934387207	394.2959403991699	0.9964443	568.88
SA40_26	1096	108.99327993392944	430.8084011077881	0.9753601	569.4
SA40_26	1097	141.5895938873291	433.0308151245117	0.9313919	569.92
SA40_26	1098	142.66220331192017	424.56461906433105	0.9934208	570.44
SA40_26	1099	149.10238981246948	427.63893127441406	0.9978358	570.96
SA40_26	1100	185.80176830291748	422.080135345459	0.99512345	571.48
SA40_26	1101	167.35516786575317	435.1798439025879	0.899998	572.0
SA40_26	1102	100.15677213668823	438.96846771240234	0.99797505	572.52
SA40_26	1103	119.56416368484497	437.15746879577637	0.98097265	573.04
SA40_26	1104	656.9307327270508	129.16583061218262	0.8846354	573.56
SA40_26	1105	656.7474842071533	126.84445381164551	0.9371652	574.08
SA40_26	1106	183.05022716522217	432.68571853637695	0.9896583	574.6
SA40_26	1107	179.38777208328247	432.6167106628418	0.9509852	575.12
SA40_26	1108	111.10259294509888	441.63597106933594	0.9723746	575.64
SA40_26	1109	146.95199728012085	436.73601150512695	0.9986987	576.16
SA40_26	1110	660.7032775878906	126.75498962402344	0.7158558	576.68
SA40_26	1111	182.2262167930603	417.0179557800293	0.98818076	577.2
SA40_26	1112	146.77549600601196	432.674560546875	0.99873596	577.72
SA40_26	1113	177.6584506034851	439.1247367858887	0.9685213	578.24
SA40_26	1114	658.2649230957031	126.28432273864746	0.96940595	578.76
SA40_26	1115	166.75195693969727	425.4122257232666	0.9971002	579.28
SA40_26	1116	151.53515338897705	438.0674171447754	0.9960789	579.8
SA40_26	1117	150.0135064125061	436.45299911499023	0.9887939	580.32
SA40_26	1118	135.56076288223267	434.8927116394043	0.96281284	580.84
SA40_26	1119	164.50375318527222	434.1261291503906	0.982547	581.36
SA40_26	1120	661.2730979919434	123.92146110534668	0.8394108	581.88
SA40_26	1121	132.20902681350708	440.87419509887695	0.9560525	582.4
SA40_26	1122	660.4521751403809	125.36832332611084	0.8325162	582.92
SA40_26	1123	194.63932514190674	430.380334854126	0.98642576	583.44
SA40_26	1124	657.4128150939941	128.96344184875488	0.9117388	583.96
SA40_26	1125	210.7016086578369	418.7154293060303	0.96872586	584.48
SA40_26	1126	193.7798261642456	428.9955139160156	0.9967829	585.0
SA40_26	1127	167.82114505767822	435.2720832824707	0.9927597	585.52
SA40_26	1128	161.94703578948975	434.8506546020508	0.9971418	586.04
SA40_26	1129	155.57692050933838	436.5846633911133	0.997323	586.56
SA40_26	1130	158.616042137146	433.48145484924316	0.99318105	587.08
SA40_26	1131	164.4498348236084	435.4112720489502	0.9945702	587.6
SA40_26	1132	192.9214358329773	433.7651252746582	0.99635786	588.12
SA40_26	1133	198.4493613243103	429.2234802246094	0.98873186	588.64
SA40_26	1134	195.7042694091797	429.3483066558838	0.99522406	589.16
SA40_26	1135	198.50451946258545	429.4492721557617	0.9970662	589.68
SA40_26	1136	193.8068151473999	434.4038772583008	0.99792385	590.2
SA40_26	1137	190.5508041381836	437.3777389526367	0.9976018	590.72
SA40_26	1138	202.9000997543335	434.3513774871826	0.9988821	591.24
SA40_26	1139	205.82897663116455	429.58059310913086	0.99686664	591.76
SA40_26	1140	204.1450023651123	428.14979553222656	0.9959239	592.28
SA40_26	1141	201.2162446975708	430.7684898376465	0.9988172	592.8
SA40_26	1142	203.64234447479248	431.85181617736816	0.99694175	593.32
SA40_26	1143	201.00340843200684	433.7025547027588	0.99846554	593.84
SA40_26	1144	189.23046588897705	430.7749557495117	0.999035	594.36
SA40_26	1145	184.40968990325928	428.98590087890625	0.9968077	594.88
SA40_26	1146	174.02750253677368	433.16625595092773	0.99437994	595.4
SA40_26	1147	158.77208709716797	435.4376220703125	0.99729055	595.92
SA40_26	1148	165.9209132194519	437.2697925567627	0.99668545	596.44
SA40_26	1149	167.31977462768555	437.67333984375	0.9966838	596.96
SA40_26	1150	167.15701818466187	439.91437911987305	0.9950748	597.48
SA40_26	1151	166.1296010017395	437.41458892822266	0.9978301	598.0
SA40_26	1152	162.21933364868164	436.75764083862305	0.9983364	598.52
SA40_26	1153	163.89080286026	438.1252670288086	0.9988457	599.04
SA40_26	1154	174.29146766662598	436.3323783874512	0.9953635	599.56
SA40_26	1155	164.0465259552002	435.168399810791	0.9919591	600.08
SA40_26	1156	173.49780797958374	437.15054512023926	0.99247897	600.6
SA40_26	1157	166.2937045097351	437.5356960296631	0.9975434	601.12
SA40_26	1158	167.00427532196045	437.44468688964844	0.99760395	601.64
SA40_26	1159	168.9981460571289	437.7615737915039	0.99451375	602.16
SA40_26	1160	189.6916389465332	432.9351997375488	0.9900074	602.68
SA40_26	1161	186.70239448547363	431.08469009399414	0.99785775	603.2
SA40_26	1162	189.3568515777588	430.20429611206055	0.99666506	603.72
SA40_26	1163	197.2808599472046	429.5888328552246	0.996259	604.24
SA40_26	1164	178.13496589660645	429.72272872924805	0.98667175	604.76
SA40_26	1165	188.0985975265503	428.8121223449707	0.9972258	605.28
SA40_26	1166	189.50653076171875	428.8663673400879	0.99560094	605.8
SA40_26	1167	188.63543272018433	434.8634719848633	0.99371886	606.32
SA40_26	1168	208.41050148010254	431.4238929748535	0.99866605	606.84
SA40_26	1169	221.50285243988037	430.3166198730469	0.9963658	607.36
SA40_26	1170	228.36627960205078	426.17895126342773	0.99801457	607.88
SA40_26	1171	204.46817874908447	426.892147064209	0.99555004	608.4
SA40_26	1172	189.82582092285156	433.0513286590576	0.99718165	608.92
SA40_26	1173	172.22144603729248	432.18257904052734	0.9945287	609.44
SA40_26	1174	169.60562467575073	436.15671157836914	0.9981463	609.96
SA40_26	1175	170.82867622375488	435.72338104248047	0.99664366	610.48
SA40_26	1176	175.1156449317932	432.7562141418457	0.9952832	611.0
SA40_26	1177	188.95577192306519	429.995813369751	0.9970481	611.52
SA40_26	1178	181.63998126983643	432.31109619140625	0.9957743	612.04
SA40_26	1179	185.22019386291504	430.9848690032959	0.9975897	612.56
SA40_26	1180	189.79051113128662	431.8868637084961	0.99799275	613.08
SA40_26	1181	192.89743900299072	431.20800018310547	0.9968606	613.6
SA40_26	1182	195.89478969573975	429.89673614501953	0.99625623	614.12
SA40_26	1183	197.15062379837036	430.9592914581299	0.996951	614.64
SA40_26	1184	197.89185523986816	428.4560966491699	0.9974559	615.16
SA40_26	1185	197.55041599273682	427.4559688568115	0.99869174	615.68
SA40_26	1186	196.35249376296997	427.9969024658203	0.9988888	616.2
SA40_26	1187	197.96931743621826	427.4255561828613	0.9989563	616.72
SA40_26	1188	205.0269603729248	426.68643951416016	0.9990382	617.24
SA40_26	1189	212.6657009124756	424.75730895996094	0.99892884	617.76
SA40_26	1190	208.54511260986328	426.2372589111328	0.9990428	618.28
SA40_26	1191	203.5123348236084	428.08645248413086	0.9948809	618.8
SA40_26	1192	205.28533458709717	428.279972076416	0.99713564	619.32
SA40_26	1193	209.48848724365234	429.9522399902344	0.9989485	619.84
SA40_26	1194	197.3519802093506	430.429744720459	0.99781287	620.36
SA40_26	1195	182.9533576965332	434.4796371459961	0.99697304	620.88
SA40_26	1196	178.20866107940674	434.1059875488281	0.99523395	621.4
SA40_26	1197	166.11320972442627	434.57725524902344	0.99784195	621.92
SA40_26	1198	162.88551092147827	433.88514518737793	0.9962548	622.44
SA40_26	1199	166.80158376693726	433.88360023498535	0.99795026	622.96
SA40_26	1200	164.44774866104126	435.58319091796875	0.9979448	623.48
SA40_26	1201	167.00090169906616	431.7785453796387	0.9957278	624.0
SA40_26	1202	160.8494520187378	433.6823272705078	0.9955036	624.52
SA40_26	1203	158.82563591003418	432.6512145996094	0.99461347	625.04
SA40_26	1204	163.9141082763672	436.22486114501953	0.9908631	625.56
SA40_26	1205	160.59937477111816	438.0392074584961	0.9910534	626.08
SA40_26	1206	166.21276140213013	438.5661792755127	0.9927579	626.6
SA40_26	1207	157.98616409301758	439.44923400878906	0.99607784	627.12
SA40_26	1208	162.587308883667	439.0188789367676	0.99543214	627.64
SA40_26	1209	156.17058277130127	439.5303726196289	0.99653924	628.16
SA40_26	1210	159.31384563446045	441.04419708251953	0.99625385	628.68
SA40_26	1211	166.01579189300537	439.9098014831543	0.994224	629.2
SA40_26	1212	163.87375593185425	439.58690643310547	0.99490166	629.72
SA40_26	1213	167.0784592628479	435.8902359008789	0.9959733	630.24
SA40_26	1214	163.9411211013794	436.85211181640625	0.99754626	630.76
SA40_26	1215	168.65191459655762	434.71790313720703	0.9960969	631.28
SA40_26	1216	175.60312747955322	433.2378959655762	0.9975683	631.8
SA40_26	1217	166.37954711914062	436.0119438171387	0.99707806	632.32
SA40_26	1218	164.4829511642456	435.03931045532227	0.9971746	632.84
SA40_26	1219	170.05523443222046	438.0132293701172	0.9951918	633.36
SA40_26	1220	180.19466400146484	435.47046661376953	0.9959766	633.88
SA40_26	1221	176.3560652732849	431.84483528137207	0.9960367	634.4
SA40_26	1222	187.31467723846436	431.21692657470703	0.99413943	634.92
SA40_26	1223	193.05917024612427	431.4416313171387	0.9975007	635.44
SA40_26	1224	188.66935968399048	435.37479400634766	0.998825	635.96
SA40_26	1225	192.79905557632446	433.9324951171875	0.99839264	636.48
SA40_26	1226	193.8637614250183	432.46158599853516	0.99734014	637.0
SA40_26	1227	194.90282535552979	430.46055793762207	0.99864644	637.52
SA40_26	1228	196.6125726699829	428.43835830688477	0.99597615	638.04
SA40_26	1229	194.3562626838684	428.8817024230957	0.9979207	638.56
SA40_26	1230	193.23095083236694	429.2164134979248	0.9977562	639.08
SA40_26	1231	198.33414554595947	431.72338485717773	0.9978206	639.6
SA40_26	1232	194.4441318511963	432.550048828125	0.99706405	640.12
SA40_26	1233	198.8957166671753	430.7270050048828	0.9980653	640.64
SA40_26	1234	195.36473751068115	429.03648376464844	0.9954861	641.16
SA40_26	1235	196.35119438171387	429.5164203643799	0.9707964	641.68
SA40_26	1236	182.1897268295288	433.6160659790039	0.99721694	642.2
SA40_26	1237	186.80689334869385	431.8583106994629	0.9966484	642.72
SA40_26	1238	192.57982969284058	431.4566230773926	0.9961959	643.24
SA40_26	1239	186.95197105407715	432.20849990844727	0.9971712	643.76
SA40_26	1240	188.4373426437378	429.2973804473877	0.9950393	644.28
SA40_26	1241	191.4617896080017	427.5882625579834	0.9807191	644.8
SA40_26	1242	188.54832649230957	429.510555267334	0.996899	645.32
SA40_26	1243	179.92265224456787	433.77267837524414	0.9935595	645.84
SA40_26	1244	170.4807162284851	436.60820960998535	0.9967638	646.36
SA40_26	1245	167.8429126739502	436.61041259765625	0.9976767	646.88
SA40_26	1246	193.621563911438	430.155029296875	0.99338996	647.4
SA40_26	1247	191.4355993270874	432.3046016693115	0.9946702	647.92
SA40_26	1248	177.75866985321045	435.2841281890869	0.9952271	648.44
SA40_26	1249	188.81518840789795	430.8547782897949	0.9978415	648.96
SA40_26	1250	180.7833194732666	434.5041847229004	0.998019	649.48
SA40_26	1251	188.5303497314453	429.94462966918945	0.99569005	650.0
SA40_26	1252	196.94923162460327	428.32998275756836	0.9904152	650.52
SA40_26	1253	197.63941764831543	427.474365234375	0.99635017	651.04
SA40_26	1254	196.73311710357666	427.55956649780273	0.9968957	651.56
SA40_26	1255	192.4787163734436	428.4499740600586	0.9954651	652.08
SA40_26	1256	185.876727104187	430.7171058654785	0.99706453	652.6
SA40_26	1257	174.43749904632568	431.57020568847656	0.9969807	653.12
SA40_26	1258	162.23732233047485	433.4299564361572	0.9966492	653.64
SA40_26	1259	154.63435649871826	438.49536895751953	0.9980331	654.16
SA40_26	1260	163.7176513671875	438.3395004272461	0.9985227	654.68
SA40_26	1261	169.44475173950195	435.2885913848877	0.997035	655.2
SA40_26	1262	185.2558970451355	430.75366973876953	0.9966737	655.72
SA40_26	1263	187.31273412704468	428.536434173584	0.99754447	656.24
SA40_26	1264	191.59998893737793	428.24498176574707	0.99696416	656.76
SA40_26	1265	193.20881366729736	428.4719467163086	0.9966678	657.28
SA40_26	1266	196.66061401367188	427.76819229125977	0.9937598	657.8
SA40_26	1267	182.29774236679077	430.1758575439453	0.9834176	658.32
SA40_26	1268	159.04008150100708	432.4211311340332	0.9965739	658.84
SA40_26	1269	150.85636377334595	431.9219970703125	0.99706095	659.36
SA40_26	1270	146.4344024658203	439.5724868774414	0.9961831	659.88
SA40_26	1271	148.00297021865845	441.77867889404297	0.9993511	660.4
SA40_26	1272	151.6274333000183	442.7541160583496	0.998531	660.92
SA40_26	1273	155.48095703125	441.3460350036621	0.99758935	661.44
SA40_26	1274	163.95925283432007	437.56582260131836	0.9930195	661.96
SA40_26	1275	159.76482629776	438.5724449157715	0.9987685	662.48
SA40_26	1276	172.8358507156372	435.05290031433105	0.99376774	663.0
SA40_26	1277	185.19911766052246	432.94097900390625	0.997726	663.52
SA40_26	1278	188.06676864624023	432.0167541503906	0.9972625	664.04
SA40_26	1279	197.16464281082153	431.2342643737793	0.99277765	664.56
SA40_26	1280	188.7100338935852	432.85778045654297	0.9961216	665.08
SA40_26	1281	187.37047910690308	433.2183837890625	0.9963909	665.6
SA40_26	1282	188.9214038848877	433.4739303588867	0.99781346	666.12
SA40_26	1283	174.01201725006104	435.9452819824219	0.99654895	666.64
SA40_26	1284	172.99646139144897	435.7515335083008	0.9971046	667.16
SA40_26	1285	184.542715549469	433.8485527038574	0.9983981	667.68
SA40_26	1286	195.08779048919678	429.3105697631836	0.9988405	668.2
SA40_26	1287	194.60711479187012	431.5534973144531	0.99780005	668.72
SA40_26	1288	196.96171283721924	431.85997009277344	0.99870574	669.24
SA40_26	1289	201.95088386535645	430.561466217041	0.9983677	669.76
SA40_26	1290	205.8436393737793	430.45915603637695	0.9978974	670.28
SA40_26	1291	206.01530075073242	427.4198913574219	0.99651366	670.8
SA40_26	1292	197.08071947097778	430.4904270172119	0.9971155	671.32
SA40_26	1293	166.60419702529907	435.4313278198242	0.9959663	671.84
SA40_26	1294	152.73149013519287	438.4629535675049	0.9956968	672.36
SA40_26	1295	157.26406574249268	437.0120143890381	0.99208826	672.88
SA40_26	1296	149.5369553565979	439.37779426574707	0.9959651	673.4
SA40_26	1297	151.5782594680786	437.8780460357666	0.99775344	673.92
SA40_26	1298	157.9179048538208	437.2928237915039	0.994282	674.44
SA40_26	1299	157.12867975234985	439.08854484558105	0.99770385	674.96
SA40_26	1300	158.3260178565979	439.26109313964844	0.99793017	675.48
SA40_26	1301	162.94891834259033	439.61809158325195	0.9978824	676.0
SA40_26	1302	165.35617113113403	439.5297431945801	0.99790454	676.52
SA40_26	1303	169.5805788040161	437.5481414794922	0.9981388	677.04
SA40_26	1304	175.5451202392578	436.1313056945801	0.9976172	677.56
SA40_26	1305	188.26358318328857	434.47277069091797	0.99835604	678.08
SA40_26	1306	197.77567386627197	429.7241020202637	0.9975091	678.6
SA40_26	1307	203.6759614944458	431.2363529205322	0.99731135	679.12
SA40_26	1308	202.82602310180664	429.0597152709961	0.9958126	679.64
SA40_26	1309	207.25464820861816	428.09457778930664	0.9966647	680.16
SA40_26	1310	233.4796905517578	422.80383110046387	0.9937854	680.68
SA40_26	1311	248.1534719467163	428.9860439300537	0.9969427	681.2
SA40_26	1312	247.4254608154297	424.68212127685547	0.9948683	681.72
SA40_26	1313	216.9703245162964	426.7759895324707	0.99870586	682.24
SA40_26	1314	197.42133617401123	431.54977798461914	0.9982048	682.76
SA40_26	1315	216.8421506881714	425.7685661315918	0.99075717	683.28
SA40_26	1316	195.3603982925415	431.17186546325684	0.9987942	683.8
SA40_26	1317	196.41151428222656	432.61945724487305	0.99798125	684.32
SA40_26	1318	190.44783115386963	435.9809875488281	0.99600023	684.84
SA40_26	1319	178.6536455154419	428.88184547424316	0.9913681	685.36
SA40_26	1320	159.99224185943604	431.3246726989746	0.99555945	685.88
SA40_26	1321	161.1233949661255	433.38884353637695	0.9955218	686.4
SA40_26	1322	163.62075805664062	440.0772285461426	0.99797374	686.92
SA40_26	1323	194.40956115722656	431.2605285644531	0.997615	687.44
SA40_26	1324	203.33921909332275	431.8095588684082	0.9972126	687.96
SA40_26	1325	207.9249143600464	427.2827911376953	0.9965689	688.48
SA40_26	1326	210.7327699661255	428.05352210998535	0.99745685	689.0
SA40_26	1327	206.54537677764893	428.58341217041016	0.99731207	689.52
SA40_26	1328	198.17562103271484	431.71857833862305	0.99812037	690.04
SA40_26	1329	191.51685237884521	432.68463134765625	0.99727327	690.56
SA40_26	1330	176.48327350616455	435.2749729156494	0.9971614	691.08
SA40_26	1331	193.85452270507812	434.3675994873047	0.99644285	691.6
SA40_26	1332	185.71159839630127	435.46740531921387	0.99220604	692.12
SA40_26	1333	177.66907215118408	437.71639823913574	0.99749255	692.64
SA40_26	1334	172.30048179626465	436.13542556762695	0.9967529	693.16
SA40_26	1335	169.1311478614807	437.89026260375977	0.99791104	693.68
SA40_26	1336	178.86176109313965	437.277774810791	0.99354845	694.2
SA40_26	1337	182.8751802444458	436.1755084991455	0.99623257	694.72
SA40_26	1338	194.88177299499512	434.75555419921875	0.99700135	695.24
SA40_26	1339	195.68487405776978	435.3705024719238	0.99556893	695.76
SA40_26	1340	189.06335830688477	435.2540588378906	0.99761426	696.28
SA40_26	1341	194.42391395568848	434.3546676635742	0.9968497	696.8
SA40_26	1342	182.87863731384277	436.59839630126953	0.9956176	697.32
SA40_26	1343	201.05290412902832	433.9050006866455	0.99378115	697.84
SA40_26	1344	195.18790245056152	432.98741340637207	0.99814	698.36
SA40_26	1345	182.78738260269165	436.3809585571289	0.9957956	698.88
SA40_26	1346	182.5406551361084	434.44278717041016	0.9972722	699.4
SA40_26	1347	185.37063598632812	432.58678436279297	0.9975553	699.92
SA40_26	1348	190.7880187034607	432.3324394226074	0.99811065	700.44
SA40_26	1349	197.8909969329834	430.9768581390381	0.996976	700.96
SA40_26	1350	189.40988779067993	431.16451263427734	0.99576193	701.48
SA40_26	1351	193.97847652435303	431.65743827819824	0.99614257	702.0
SA40_26	1352	195.8574414253235	431.22227668762207	0.9981419	702.52
SA40_26	1353	190.37623405456543	433.69863510131836	0.9977471	703.04
SA40_26	1354	199.72105026245117	431.49521827697754	0.9988427	703.56
SA40_26	1355	190.6981110572815	433.19043159484863	0.99834156	704.08
SA40_26	1356	200.5056858062744	429.2391586303711	0.9985286	704.6
SA40_26	1357	194.77179050445557	432.1890449523926	0.99726653	705.12
SA40_26	1358	199.1891860961914	429.79745864868164	0.99820006	705.64
SA40_26	1359	192.9062843322754	433.1187057495117	0.9971354	706.16
SA40_26	1360	196.59103155136108	432.89669036865234	0.9974957	706.68
SA40_26	1361	188.50728273391724	433.91761779785156	0.99846244	707.2
SA40_26	1362	187.76071071624756	432.0962619781494	0.99687934	707.72
SA40_26	1363	195.7926869392395	428.94275665283203	0.99867696	708.24
SA40_26	1364	192.71461963653564	431.72816276550293	0.99774337	708.76
SA40_26	1365	190.12296199798584	429.53776359558105	0.99792373	709.28
SA40_26	1366	192.15459823608398	430.1634979248047	0.9955456	709.8
SA40_26	1367	192.78181791305542	430.02150535583496	0.9986683	710.32
SA40_26	1368	190.89210033416748	430.03217697143555	0.998178	710.84
SA40_26	1369	174.80018138885498	434.4276523590088	0.9950354	711.36
SA40_26	1370	165.01468420028687	436.07468605041504	0.9985146	711.88
SA40_26	1371	162.18920946121216	437.67322540283203	0.9980768	712.4
SA40_26	1372	157.86659717559814	439.37021255493164	0.99799806	712.92
SA40_26	1373	159.98947620391846	440.20185470581055	0.9969405	713.44
SA40_26	1374	158.08005332946777	438.01417350769043	0.99795157	713.96
SA40_26	1375	158.2687258720398	437.4799346923828	0.99452055	714.48
SA40_26	1376	163.5304093360901	438.0930233001709	0.9984681	715.0
SA40_26	1377	166.15663766860962	436.51880264282227	0.9966635	715.52
SA40_26	1378	186.89841032028198	432.94315338134766	0.99626875	716.04
SA40_26	1379	192.14659929275513	430.5319404602051	0.99690944	716.56
SA40_26	1380	191.13037586212158	432.2347068786621	0.99576205	717.08
SA40_26	1381	180.0756335258484	434.6978759765625	0.9962542	717.6
SA40_26	1382	187.32455968856812	433.9047431945801	0.996317	718.12
SA40_26	1383	189.6686553955078	432.2377109527588	0.9961869	718.64
SA40_26	1384	195.89076042175293	431.4723587036133	0.99649006	719.16
SA40_26	1385	200.73199272155762	433.1298065185547	0.9978514	719.68
SA40_26	1386	184.6295952796936	433.4018611907959	0.99737203	720.2
SA40_26	1387	190.9015417098999	431.4103889465332	0.9977914	720.72
SA40_26	1388	187.31497526168823	430.4395294189453	0.99524516	721.24
SA40_26	1389	197.24228382110596	431.60327911376953	0.99696904	721.76
SA40_26	1390	194.88742351531982	431.45668029785156	0.9953413	722.28
SA40_26	1391	192.71533489227295	432.2471809387207	0.99829143	722.8
SA40_26	1392	211.2661600112915	429.70550537109375	0.99503076	723.32
SA40_26	1393	194.66947317123413	429.64141845703125	0.9987135	723.84
SA40_26	1394	195.5697536468506	428.8352108001709	0.99756783	724.36
SA40_26	1395	197.38643169403076	428.7118721008301	0.9968682	724.88
SA40_26	1396	197.1860408782959	426.73736572265625	0.99822885	725.4
SA40_26	1397	200.1204013824463	427.2431945800781	0.9979899	725.92
SA40_26	1398	199.04277324676514	428.801965713501	0.99857855	726.44
SA40_26	1399	200.56633949279785	431.3042449951172	0.99800617	726.96
SA40_26	1400	216.1651849746704	430.59688568115234	0.99176073	727.48
SA40_26	1401	203.48618030548096	429.71614837646484	0.9959487	728.0
SA40_26	1402	203.91845703125	429.3317413330078	0.9976459	728.52
SA40_26	1403	201.69634819030762	429.4859504699707	0.99380165	729.04
SA40_26	1404	194.6359395980835	430.85426330566406	0.99779046	729.56
SA40_26	1405	194.995379447937	429.6009635925293	0.9978867	730.08
SA40_26	1406	195.3433871269226	430.2707862854004	0.99802387	730.6
SA40_26	1407	196.74842357635498	430.2144527435303	0.99423134	731.12
SA40_26	1408	193.18760633468628	428.84273529052734	0.99804246	731.64
SA40_26	1409	198.38557243347168	429.0832328796387	0.99555993	732.16
SA40_26	1410	199.1826891899109	428.681001663208	0.9943282	732.68
SA40_26	1411	197.3597288131714	429.9458885192871	0.9977481	733.2
SA40_26	1412	197.4590539932251	429.05734062194824	0.99742705	733.72
SA40_26	1413	193.7866449356079	430.73710441589355	0.9981243	734.24
SA40_26	1414	193.99956464767456	433.57887268066406	0.99738854	734.76
SA40_26	1415	193.01202297210693	435.50196647644043	0.9982017	735.28
SA40_26	1416	192.76018142700195	434.02587890625	0.9984469	735.8
SA40_26	1417	189.03067111968994	429.3021011352539	0.99765307	736.32
SA40_26	1418	196.030592918396	431.2167549133301	0.9942169	736.84
SA40_26	1419	191.07325077056885	430.16836166381836	0.9969874	737.36
SA40_26	1420	193.7387466430664	429.5523262023926	0.99879706	737.88
SA40_26	1421	192.87564754486084	430.1312828063965	0.99687093	738.4
SA40_26	1422	194.08907890319824	429.9931526184082	0.9988175	738.92
SA40_26	1423	197.03786373138428	429.5214557647705	0.99774253	739.44
SA40_26	1424	194.55926418304443	429.30192947387695	0.9960156	739.96
SA40_26	1425	190.14341831207275	433.46943855285645	0.99785775	740.48
SA40_26	1426	174.3128538131714	434.56071853637695	0.99765754	741.0
SA40_26	1427	166.4215087890625	436.80633544921875	0.9967535	741.52
SA40_26	1428	171.4876651763916	437.51747131347656	0.99415994	742.04
SA40_26	1429	166.30502939224243	437.90868759155273	0.9973053	742.56
SA40_26	1430	168.94686222076416	436.6299819946289	0.9967963	743.08
SA40_26	1431	186.01551055908203	435.19031524658203	0.9952479	743.6
SA40_26	1432	194.45887804031372	434.3603038787842	0.9952317	744.12
SA40_26	1433	187.33997344970703	434.084529876709	0.99749726	744.64
SA40_26	1434	194.0459132194519	431.8297576904297	0.9961584	745.16
SA40_26	1435	181.1500072479248	431.5298366546631	0.9940246	745.68
SA40_26	1436	192.82900094985962	432.24071502685547	0.9962555	746.2
SA40_26	1437	178.48269939422607	432.4793815612793	0.99636936	746.72
SA40_26	1438	171.2418556213379	432.24157333374023	0.9965534	747.24
SA40_26	1439	173.57783317565918	433.32773208618164	0.99548244	747.76
SA40_26	1440	170.0046181678772	434.43145751953125	0.9955511	748.28
SA40_26	1441	160.53805351257324	433.03979873657227	0.9968727	748.8
SA40_26	1442	157.40578174591064	436.36287689208984	0.9986003	749.32
SA40_26	1443	157.74825811386108	438.06718826293945	0.99796355	749.84
SA40_26	1444	156.92681074142456	438.25140953063965	0.9955439	750.36
SA40_26	1445	158.4463119506836	435.11924743652344	0.995308	750.88
SA40_26	1446	161.16516590118408	439.06436920166016	0.9990277	751.4
SA40_26	1447	164.37301635742188	439.8241996765137	0.99276876	751.92
SA40_26	1448	165.3497338294983	438.49348068237305	0.99828607	752.44
SA40_26	1449	167.5157904624939	438.5591411590576	0.99807405	752.96
SA40_26	1450	175.23038387298584	436.5315628051758	0.9967378	753.48
SA40_26	1451	173.9138960838318	437.17809677124023	0.99706084	754.0
SA40_26	1452	173.69775772094727	436.91797256469727	0.9932388	754.52
SA40_26	1453	177.50461101531982	435.48434257507324	0.99536127	755.04
SA40_26	1454	193.5588836669922	433.5465145111084	0.99593437	755.56
SA40_26	1455	194.71510648727417	432.68497467041016	0.99629116	756.08
SA40_26	1456	191.41840934753418	430.5820655822754	0.99836177	756.6
SA40_26	1457	188.46361637115479	433.26905250549316	0.9983493	757.12
SA40_26	1458	193.30015182495117	428.7476921081543	0.9954684	757.64
SA40_26	1459	190.75393676757812	429.9271774291992	0.9889331	758.16
SA40_26	1460	187.88554668426514	429.6295738220215	0.9746806	758.68
SA40_26	1461	173.26431274414062	431.2331771850586	0.99288416	759.2
SA40_26	1462	157.12982416152954	433.4827423095703	0.99613035	759.72
SA40_26	1463	158.2235813140869	434.7817611694336	0.9965965	760.24
SA40_26	1464	156.0421586036682	437.7498435974121	0.99673814	760.76
SA40_26	1465	161.1574411392212	438.1593132019043	0.9972253	761.28
SA40_26	1466	159.80284214019775	439.1756343841553	0.99730575	761.8
SA40_26	1467	155.50525188446045	438.0017852783203	0.99701035	762.32
SA40_26	1468	157.5823187828064	438.17447662353516	0.9964826	762.84
SA40_26	1469	158.09192657470703	437.61343002319336	0.99573517	763.36
SA40_26	1470	156.56681060791016	437.9820728302002	0.9979533	763.88
SA40_26	1471	157.61661529541016	439.4924068450928	0.99905187	764.4
SA40_26	1472	167.17766523361206	437.4496364593506	0.99831885	764.92
SA40_26	1473	169.80643272399902	436.54191970825195	0.99763966	765.44
SA40_26	1474	174.76779222488403	434.96386528015137	0.99678564	765.96
SA40_26	1475	185.82717180252075	433.96153450012207	0.99757594	766.48
SA40_26	1476	196.57251834869385	429.5492649078369	0.99668	767.0
SA40_26	1477	196.0285186767578	430.5453300476074	0.9981396	767.52
SA40_26	1478	196.97357416152954	430.5244731903076	0.99800533	768.04
SA40_26	1479	198.86174201965332	430.0275993347168	0.9979818	768.56
SA40_26	1480	197.62340784072876	428.47240447998047	0.99761283	769.08
SA40_26	1481	185.85443496704102	432.09943771362305	0.99682057	769.6
SA40_26	1482	163.64529132843018	433.9035415649414	0.9986104	770.12
SA40_26	1483	154.1176199913025	436.28997802734375	0.99634886	770.64
SA40_26	1484	153.0128002166748	437.84454345703125	0.9976351	771.16
SA40_26	1485	156.38928413391113	438.197021484375	0.9989334	771.68
SA40_26	1486	159.07737016677856	439.4084644317627	0.9984509	772.2
SA40_26	1487	165.21100997924805	437.2525978088379	0.99814403	772.72
SA40_26	1488	185.15605926513672	433.13913345336914	0.99523795	773.24
SA40_26	1489	189.09833431243896	431.1042022705078	0.9979227	773.76
SA40_26	1490	198.13146591186523	429.6788692474365	0.998168	774.28
SA40_26	1491	200.3147840499878	428.82001876831055	0.9974585	774.8
SA40_26	1492	202.2618293762207	427.4971675872803	0.9955077	775.32
SA40_26	1493	201.17526054382324	426.12613677978516	0.9932634	775.84
SA40_26	1494	193.1854009628296	428.3199691772461	0.9970912	776.36
SA40_26	1495	175.81297159194946	431.5591335296631	0.9972697	776.88
SA40_26	1496	175.59187412261963	431.4451217651367	0.9963407	777.4
SA40_26	1497	189.81704711914062	430.86273193359375	0.99708813	777.92
SA40_26	1498	194.773530960083	429.06569480895996	0.9981427	778.44
SA40_26	1499	197.36413955688477	429.18365478515625	0.9985487	778.96
SA40_26	1500	202.7703046798706	426.88087463378906	0.9976617	779.48
SA40_26	1501	206.08386993408203	429.35620307922363	0.9959351	780.0
SA40_26	1502	211.31484508514404	429.1581630706787	0.9954046	780.52
SA40_26	1503	209.12024974822998	429.5409393310547	0.9964839	781.04
SA40_26	1504	214.20331001281738	429.0062141418457	0.99535084	781.56
SA40_26	1505	205.65381050109863	427.49645233154297	0.9920278	782.08
SA40_26	1506	193.416166305542	429.11149978637695	0.9941758	782.6
SA40_26	1507	182.21497535705566	433.8518714904785	0.998198	783.12
SA40_26	1508	164.7951602935791	434.9136543273926	0.99869186	783.64
SA40_26	1509	159.12152528762817	437.3760795593262	0.99764985	784.16
SA40_26	1510	164.56350088119507	439.0221405029297	0.9982405	784.68
SA40_26	1511	158.07859897613525	438.07677268981934	0.9973628	785.2
SA40_26	1512	157.7540636062622	436.2264347076416	0.99628544	785.72
SA40_26	1513	159.00919437408447	435.7925033569336	0.9971944	786.24
SA40_26	1514	164.81471061706543	436.39469146728516	0.99737024	786.76
SA40_26	1515	164.03179168701172	436.8093681335449	0.9951102	787.28
SA40_26	1516	172.70236015319824	434.9090766906738	0.99730814	787.8
SA40_26	1517	172.08874225616455	437.1808433532715	0.9975183	788.32
SA40_26	1518	173.9643692970276	436.5318489074707	0.9966486	788.84
SA40_26	1519	170.12434005737305	436.5182876586914	0.9971194	789.36
SA40_26	1520	170.13205289840698	433.3675003051758	0.9946792	789.88
SA40_26	1521	179.4708490371704	433.912410736084	0.9950063	790.4
SA40_26	1522	178.26025485992432	432.147274017334	0.98824084	790.92
SA40_26	1523	185.0595235824585	434.74016189575195	0.992737	791.44
SA40_26	1524	188.95268440246582	432.6695251464844	0.9957955	791.96
SA40_26	1525	191.5743112564087	434.2814254760742	0.994799	792.48
SA40_26	1526	189.9810791015625	433.9958667755127	0.99474007	793.0
SA40_26	1527	188.63070011138916	432.73996353149414	0.9959246	793.52
SA40_26	1528	184.28317308425903	434.06816482543945	0.9974504	794.04
SA40_26	1529	187.68811225891113	430.4330062866211	0.9977951	794.56
SA40_26	1530	185.55753231048584	432.9957389831543	0.9890576	795.08
SA40_26	1531	179.5024275779724	434.19556617736816	0.9890731	795.6
SA40_26	1532	181.12716674804688	433.9900588989258	0.99672735	796.12
SA40_26	1533	184.12576913833618	432.2197723388672	0.99775463	796.64
SA40_26	1534	190.95458984375	433.0678939819336	0.9977666	797.16
SA40_26	1535	196.06242179870605	429.140682220459	0.99781007	797.68
SA40_26	1536	196.11526727676392	429.4416046142578	0.99757856	798.2
SA40_26	1537	191.86885356903076	430.2655220031738	0.997767	798.72
SA40_26	1538	192.62397289276123	428.9963150024414	0.9983821	799.24
SA40_26	1539	187.42868900299072	431.1581039428711	0.99662894	799.76
SA40_26	1540	194.20382976531982	429.41722869873047	0.992979	800.28
SA40_26	1541	187.70833015441895	431.35645866394043	0.99640614	800.8
SA40_26	1542	193.44830513000488	430.11377334594727	0.9983688	801.32
SA40_26	1543	195.18017768859863	430.88659286499023	0.9987565	801.84
SA40_26	1544	193.1273341178894	430.77198028564453	0.99641573	802.36
SA40_26	1545	193.06375980377197	430.2935600280762	0.998218	802.88
SA40_26	1546	193.41689348220825	430.6050109863281	0.9981786	803.4
SA40_26	1547	195.55139541625977	429.3046474456787	0.9982324	803.92
SA40_26	1548	191.83216094970703	429.4394302368164	0.9966	804.44
SA40_26	1549	192.66529083251953	428.8764953613281	0.99771357	804.96
SA40_26	1550	192.27917194366455	429.40303802490234	0.99822587	805.48
SA40_26	1551	192.51437187194824	431.140079498291	0.9964809	806.0
SA40_26	1552	180.17547130584717	434.78882789611816	0.9967539	806.52
SA40_26	1553	192.05447435379028	433.92385482788086	0.9946814	807.04
SA40_26	1554	189.1859769821167	429.32321548461914	0.99760157	807.56
SA40_26	1555	186.91601753234863	428.09165954589844	0.9956872	808.08
SA40_26	1556	193.4001922607422	431.39439582824707	0.99427176	808.6
SA40_26	1557	189.10939693450928	431.6926574707031	0.99637324	809.12
SA40_26	1558	197.18387126922607	428.64234924316406	0.9977945	809.64
SA40_26	1559	187.8419041633606	429.14551734924316	0.99589336	810.16
SA40_26	1560	188.41135501861572	429.58866119384766	0.9950045	810.68
SA40_26	1561	167.2196388244629	429.7991466522217	0.99547124	811.2
SA40_26	1562	175.47465562820435	426.5507125854492	0.9903632	811.72
SA40_26	1563	160.98202466964722	423.34110260009766	0.9917645	812.24
SA40_26	1564	153.97305488586426	429.0120220184326	0.99381185	812.76
SA40_26	1565	143.6038613319397	437.4225425720215	0.9932376	813.28
SA40_26	1566	134.47327613830566	440.5287551879883	0.9988574	813.8
SA40_26	1567	128.06148529052734	443.4452247619629	0.99557024	814.32
SA40_26	1568	658.4107398986816	125.25425434112549	0.9829395	814.84
SA40_26	1569	658.0239772796631	125.6770133972168	0.8487199	815.36
SA40_26	1570	656.5677642822266	126.36101245880127	0.93517274	815.88
SA40_26	1571	157.14328289031982	439.98218536376953	0.9977646	816.4
SA40_26	1572	123.89054298400879	438.73332023620605	0.98914355	816.92
SA40_26	1573	129.0194034576416	438.3294868469238	0.852385	817.44
SA40_26	1574	656.241512298584	127.12603569030762	0.85997534	817.96
SA40_26	1575	106.60848617553711	448.8775634765625	0.9769478	818.48
SA40_26	1576	661.2893581390381	127.66503810882568	0.89693165	819.0
SA40_26	1577	125.2350926399231	441.1637306213379	0.9918126	819.52
SA40_26	1578	139.0150785446167	437.4173927307129	0.9975757	820.04
SA40_26	1579	153.81548404693604	433.93856048583984	0.994588	820.56
SA40_26	1580	168.72568130493164	431.39150619506836	0.9978604	821.08
SA40_26	1581	177.65464782714844	428.2594871520996	0.991306	821.6
SA40_26	1582	172.7889895439148	428.5712242126465	0.9936075	822.12
SA40_26	1583	167.6652431488037	428.5943412780762	0.99064636	822.64
SA40_26	1584	659.1657638549805	125.9144926071167	0.9559912	823.16
SA40_26	1585	206.4734697341919	428.4075736999512	0.9857329	823.68
SA40_26	1586	204.39317226409912	432.0549201965332	0.9388618	824.2
SA40_26	1587	128.66268157958984	441.1274528503418	0.9897545	824.72
SA40_26	1588	660.1064682006836	124.90186214447021	0.80998486	825.24
SA40_26	1589	119.3305253982544	448.1703186035156	0.97488606	825.76
SA40_26	1590	115.88523387908936	445.3261184692383	0.9839467	826.28
SA40_26	1591	116.29868745803833	445.93926429748535	0.9941182	826.8
SA40_26	1592	655.9830188751221	124.25979137420654	0.7348729	827.32
SA40_26	1593	661.617374420166	121.55251979827881	0.50258356	827.84
SA40_26	1594	660.1749420166016	122.36313343048096	0.6728656	828.36
SA40_26	1595	658.2798957824707	126.76197052001953	0.956264	828.88
SA40_26	1596	658.9803218841553	124.16407585144043	0.7287967	829.4
SA40_26	1597	660.4978561401367	121.4782190322876	0.75135875	829.92
SA40_26	1598	181.02086782455444	436.4094829559326	0.6938589	830.44
SA40_26	1599	656.9337844848633	126.88058853149414	0.76429456	830.96
SA40_26	1600	656.8343162536621	127.24363803863525	0.96121556	831.48
SA40_26	1601	658.3816528320312	125.91822624206543	0.82581955	832.0
SA40_26	1602	659.4683647155762	124.58014011383057	0.8887255	832.52
SA40_26	1603	655.111026763916	126.31426334381104	0.9291563	833.04
SA40_26	1604	94.30503249168396	450.6734275817871	0.97112525	833.56
SA40_26	1605	103.1194806098938	448.41885566711426	0.90918964	834.08
SA40_26	1606	123.91802072525024	446.235408782959	0.9920442	834.6
SA40_26	1607	143.86134147644043	448.91441345214844	0.9982408	835.12
SA40_26	1608	167.10230112075806	440.5320739746094	0.99514467	835.64
SA40_26	1609	174.94215965270996	438.80653381347656	0.9937177	836.16
SA40_26	1610	167.1879768371582	445.9356880187988	0.9876061	836.68
SA40_26	1611	144.0759301185608	446.0647201538086	0.9898101	837.2
SA40_26	1612	127.26744413375854	446.458740234375	0.9842592	837.72
SA40_26	1613	132.73159265518188	447.93651580810547	0.9943177	838.24
SA40_26	1614	130.9201717376709	447.67650604248047	0.9954691	838.76
SA40_26	1615	657.6860427856445	127.11811065673828	0.9229126	839.28
SA40_26	1616	203.83336544036865	438.8055896759033	0.9974371	839.8
SA40_26	1617	210.74769496917725	429.7177219390869	0.99799865	840.32
SA40_26	1618	211.57770156860352	432.4558639526367	0.99715495	840.84
SA40_26	1619	191.40664339065552	437.33442306518555	0.9969886	841.36
SA40_26	1620	148.34798574447632	440.9347343444824	0.9826518	841.88
SA40_26	1621	130.2511215209961	444.6982955932617	0.67480266	842.4
SA40_26	1622	125.21035671234131	440.2870559692383	0.9641298	842.92
SA40_26	1623	131.14948272705078	435.20633697509766	0.9969759	843.44
SA40_26	1624	143.4636354446411	432.1784019470215	0.9991937	843.96
SA40_26	1625	140.02574682235718	433.71734619140625	0.99675566	844.48
SA40_26	1626	129.6496033668518	440.6384468078613	0.99835557	845.0
SA40_26	1627	131.31284713745117	440.9861755371094	0.99910563	845.52
SA40_26	1628	121.99119329452515	441.71573638916016	0.995598	846.04
SA40_26	1629	105.70045709609985	441.9628715515137	0.99195826	846.56
SA40_26	1630	96.13993167877197	445.12301445007324	0.9099573	847.08
SA40_26	1631	663.1080627441406	121.33260726928711	0.29378575	847.6
SA40_26	1632	97.23257422447205	442.7754592895508	0.98510253	848.12
SA40_26	1633	659.6091270446777	126.49661064147949	0.9739947	848.64
SA40_26	1634	109.17446613311768	440.9732723236084	0.96816796	849.16
SA40_26	1635	122.59637117385864	441.33893966674805	0.9914938	849.68
SA40_26	1636	143.8170313835144	436.4322853088379	0.9910699	850.2
SA40_26	1637	659.7756385803223	126.64140701293945	0.5712649	850.72
SA40_26	1638	219.12784576416016	425.3268241882324	0.91910774	851.24
SA40_26	1639	202.41374969482422	434.93608474731445	0.99832207	851.76
SA40_26	1640	192.83772706985474	436.86930656433105	0.9776069	852.28
SA40_26	1641	173.2985019683838	437.27514266967773	0.9972613	852.8
SA40_26	1642	143.25343370437622	446.7490768432617	0.9919228	853.32
SA40_26	1643	121.11417055130005	446.2083435058594	0.9730612	853.84
SA40_26	1644	658.7187767028809	126.8113374710083	0.97650915	854.36
SA40_26	1645	658.0853462219238	124.68873023986816	0.89906794	854.88
SA40_26	1646	656.6328525543213	125.89672565460205	0.96816033	855.4
SA40_26	1647	662.7809524536133	122.95180320739746	0.5101162	855.92
SA40_26	1648	212.33997344970703	441.05432510375977	0.9975151	856.44
SA40_26	1649	197.4639654159546	445.68989753723145	0.9922965	856.96
SA40_26	1650	180.0559401512146	447.857666015625	0.9757558	857.48
SA40_26	1651	170.90933322906494	442.90514945983887	0.8232375	858.0
SA40_26	1652	166.52069091796875	449.8517417907715	0.93069756	858.52
SA40_26	1653	144.54379081726074	452.9268550872803	0.9481653	859.04
SA40_26	1654	132.70840644836426	452.4553871154785	0.93732375	859.56
SA40_26	1655	656.5509796142578	126.5822982788086	0.956291	860.08
SA40_26	1656	114.64924812316895	450.15137672424316	0.97323674	860.6
SA40_26	1657	108.2995057106018	447.89219856262207	0.96144915	861.12
SA40_26	1658	658.1843376159668	126.24446868896484	0.9619727	861.64
SA40_26	1659	657.1255683898926	125.87010383605957	0.8750487	862.16
SA40_26	1660	658.1215858459473	124.54535007476807	0.931944	862.68
SA40_26	1661	661.5145683288574	125.38493156433105	0.93824685	863.2
SA40_26	1662	657.7555656433105	124.93080139160156	0.8041763	863.72
SA40_26	1663	658.4947109222412	124.78028297424316	0.68165326	864.24
SA40_26	1664	147.83225059509277	429.89959716796875	0.9940607	864.76
SA40_26	1665	156.30260705947876	437.64492988586426	0.999108	865.28
SA40_26	1666	157.16545581817627	435.6851577758789	0.9963408	865.8
SA40_26	1667	158.6811661720276	436.40381813049316	0.9975103	866.32
SA40_26	1668	162.28593587875366	437.27949142456055	0.995827	866.84
SA40_26	1669	163.68783712387085	435.4087543487549	0.9878522	867.36
SA40_26	1670	162.54699230194092	435.22098541259766	0.99632215	867.88
SA40_26	1671	160.86459159851074	436.3088607788086	0.99586844	868.4
SA40_26	1672	166.20720624923706	435.96104621887207	0.99615604	868.92
SA40_26	1673	191.8475866317749	431.7561721801758	0.99503493	869.44
SA40_26	1674	176.320481300354	434.09528732299805	0.9962017	869.96
SA40_26	1675	168.5349464416504	437.1998977661133	0.9975932	870.48
SA40_26	1676	171.31073474884033	437.03639030456543	0.9956721	871.0
SA40_26	1677	166.88287258148193	438.2801914215088	0.99587566	871.52
SA40_26	1678	160.82842350006104	438.06469917297363	0.99554837	872.04
SA40_26	1679	158.5802674293518	439.2719078063965	0.99814177	872.56
SA40_26	1680	159.0520739555359	437.0955276489258	0.99561405	873.08
SA40_26	1681	162.73456811904907	438.4373474121094	0.9968688	873.6
SA40_26	1682	160.3311061859131	437.19892501831055	0.9911357	874.12
SA40_26	1683	155.8126926422119	438.9161682128906	0.9965083	874.64
SA40_26	1684	160.94534397125244	439.4868850708008	0.9983392	875.16
SA40_26	1685	162.4994993209839	437.9871654510498	0.99815565	875.68
SA40_26	1686	163.81518840789795	439.1135787963867	0.9983121	876.2
SA40_26	1687	172.76378870010376	437.6759147644043	0.9970757	876.72
SA40_26	1688	171.4864730834961	437.0298957824707	0.98799765	877.24
SA40_26	1689	166.21969938278198	436.0057067871094	0.9970733	877.76
SA40_26	1690	161.45250797271729	433.47049713134766	0.9802469	878.28
SA40_26	1691	165.728497505188	432.8617572784424	0.9865801	878.8
SA40_26	1692	167.64516830444336	435.5094337463379	0.9955497	879.32
SA40_26	1693	191.61531925201416	433.56239318847656	0.993152	879.84
SA40_26	1694	189.71428871154785	433.18016052246094	0.9901301	880.36
SA40_26	1695	186.17948293685913	435.823974609375	0.9973864	880.88
SA40_26	1696	193.88298988342285	433.3933639526367	0.99794227	881.4
SA40_26	1697	194.1631317138672	435.3928756713867	0.9973917	881.92
SA40_26	1698	190.99349975585938	435.0579071044922	0.9971431	882.44
SA40_26	1699	195.49251794815063	434.8000717163086	0.9957938	882.96
SA40_26	1700	192.41366386413574	434.29630279541016	0.99553454	883.48
SA40_26	1701	175.896155834198	436.02773666381836	0.99485695	884.0
SA40_26	1702	190.3858184814453	435.9906005859375	0.99548954	884.52
SA40_26	1703	184.22220945358276	434.39231872558594	0.9976047	885.04
SA40_26	1704	201.26667022705078	432.68571853637695	0.996642	885.56
SA40_26	1705	190.07699489593506	431.803035736084	0.9986111	886.08
SA40_26	1706	193.20383071899414	431.06231689453125	0.9981317	886.6
SA40_26	1707	192.76585578918457	432.0966911315918	0.9976399	887.12
SA40_26	1708	194.084894657135	433.8940715789795	0.995135	887.64
SA40_26	1709	194.1476821899414	430.940637588501	0.9970933	888.16
SA40_26	1710	193.41471195220947	431.4543628692627	0.9984737	888.68
SA40_26	1711	200.33917427062988	430.9467887878418	0.99575776	889.2
SA40_26	1712	187.8697395324707	433.8178253173828	0.9961468	889.72
SA40_26	1713	194.54734325408936	433.94290924072266	0.99519485	890.24
SA40_26	1714	194.96073722839355	432.06945419311523	0.9986829	890.76
SA40_26	1715	195.12959718704224	431.09304428100586	0.9981645	891.28
SA40_26	1716	186.96696758270264	431.96502685546875	0.9980171	891.8
SA40_26	1717	183.72430801391602	435.50371170043945	0.99880743	892.32
SA40_26	1718	186.48680448532104	433.9775848388672	0.9972036	892.84
SA40_26	1719	189.06822204589844	434.4628715515137	0.99651355	893.36
SA40_26	1720	186.63381338119507	434.44496154785156	0.9977852	893.88
SA40_26	1721	187.76423931121826	431.3813781738281	0.9933949	894.4
SA40_26	1722	191.30663871765137	429.8916721343994	0.99769187	894.92
SA40_26	1723	191.62676334381104	431.2938594818115	0.9985316	895.44
SA40_26	1724	197.87728786468506	431.10623359680176	0.99704057	895.96
SA40_26	1725	194.89132165908813	430.4011917114258	0.99787295	896.48
SA40_26	1726	192.77050495147705	430.0337505340576	0.997426	897.0
SA40_26	1727	189.36803340911865	430.0546360015869	0.99666744	897.52
SA40_26	1728	183.8038206100464	433.16871643066406	0.9976587	898.04
SA40_26	1729	192.20741987228394	433.44995498657227	0.9970681	898.56
SA40_26	1730	188.1937026977539	431.466121673584	0.9900593	899.08
SA40_26	1731	194.46275234222412	428.76832008361816	0.99786925	899.6
SA40_26	1732	194.31684017181396	431.2664222717285	0.99210995	900.12
SA40_26	1733	185.34419536590576	435.5305767059326	0.996802	900.64
SA40_26	1734	168.47048997879028	432.6336193084717	0.9962238	901.16
SA40_26	1735	162.52169609069824	433.9650249481201	0.9972139	901.68
SA40_26	1736	166.45880937576294	437.2757148742676	0.9974916	902.2
SA40_26	1737	168.9081311225891	436.25186920166016	0.99718946	902.72
SA40_26	1738	170.75419425964355	435.2439308166504	0.9976829	903.24
SA40_26	1739	204.78501319885254	432.03758239746094	0.9897362	903.76
SA40_26	1740	198.9438772201538	429.7773742675781	0.9928725	904.28
SA40_26	1741	201.57506465911865	432.18295097351074	0.9883012	904.8
SA40_26	1742	189.13328647613525	430.27027130126953	0.9982779	905.32
SA40_26	1743	199.8404026031494	432.4752616882324	0.9971348	905.84
SA40_26	1744	192.43959188461304	432.4541759490967	0.9962968	906.36
SA40_26	1745	195.6530213356018	431.96133613586426	0.9905715	906.88
SA40_26	1746	193.5898780822754	432.09208488464355	0.99733186	907.4
SA40_26	1747	182.85577297210693	433.2699966430664	0.9982443	907.92
SA40_26	1748	184.7256898880005	431.6964340209961	0.99695706	908.44
SA40_26	1749	178.17829847335815	434.9464416503906	0.9962578	908.96
SA40_26	1750	177.40994691848755	434.2508125305176	0.9961696	909.48
SA40_26	1751	172.86856174468994	433.91475677490234	0.9967192	910.0
SA40_26	1752	166.88435077667236	435.00240325927734	0.99744886	910.52
SA40_26	1753	169.36182975769043	434.50401306152344	0.9980405	911.04
SA40_26	1754	193.84727478027344	432.3134422302246	0.99878114	911.56
SA40_26	1755	191.14432334899902	431.2877082824707	0.9972012	912.08
SA40_26	1756	187.94198036193848	430.5087089538574	0.9980235	912.6
SA40_26	1757	184.566330909729	430.664005279541	0.9977131	913.12
SA40_26	1758	178.41200828552246	433.68189811706543	0.99679416	913.64
SA40_26	1759	182.74238109588623	434.9179458618164	0.99660504	914.16
SA40_26	1760	178.68833541870117	432.39784240722656	0.9943408	914.68
SA40_26	1761	186.21433973312378	428.8938331604004	0.9959928	915.2
SA40_26	1762	187.2546672821045	427.22190856933594	0.99514836	915.72
SA40_26	1763	202.47011184692383	419.16418075561523	0.9169461	916.24
SA40_26	1764	183.03768634796143	426.86473846435547	0.9979965	916.76
SA40_26	1765	189.46232795715332	427.72436141967773	0.9978604	917.28
SA40_26	1766	196.6712236404419	427.5685787200928	0.99771	917.8
SA40_26	1767	203.69057655334473	428.7539577484131	0.9958187	918.32
SA40_26	1768	204.093337059021	426.92264556884766	0.9939837	918.84
SA40_26	1769	192.60283708572388	427.90563583374023	0.9946708	919.36
SA40_26	1770	166.18103981018066	433.80237579345703	0.9987419	919.88
SA40_26	1771	159.83541011810303	436.61559104919434	0.9978077	920.4
SA40_26	1772	165.2369499206543	437.5847625732422	0.9980603	920.92
SA40_26	1773	164.5500898361206	435.9476852416992	0.999097	921.44
SA40_26	1774	164.2026424407959	435.54393768310547	0.9975395	921.96
SA40_26	1775	162.51877546310425	437.16053009033203	0.9967434	922.48
SA40_26	1776	161.9734764099121	435.9752082824707	0.9970414	923.0
SA40_26	1777	161.33298873901367	436.5410900115967	0.9961385	923.52
SA40_26	1778	166.41336679458618	439.49432373046875	0.9944988	924.04
SA40_26	1779	167.62845516204834	439.00829315185547	0.99319905	924.56
SA40_26	1780	157.38146305084229	437.14625358581543	0.9975197	925.08
SA40_26	1781	157.3119044303894	435.95787048339844	0.9989876	925.6
SA40_26	1782	159.78237390518188	434.89322662353516	0.9964837	926.12
SA40_26	1783	168.16682815551758	436.2554740905762	0.99768627	926.64
SA40_26	1784	176.3918399810791	435.9902286529541	0.9976332	927.16
SA40_26	1785	191.22530221939087	434.32485580444336	0.9960957	927.68
SA40_26	1786	193.74985694885254	433.0470657348633	0.9983321	928.2
SA40_26	1787	192.78169870376587	432.7583599090576	0.99639267	928.72
SA40_26	1788	191.05039834976196	431.45015716552734	0.99832016	929.24
SA40_26	1789	193.71507167816162	431.9509792327881	0.9979235	929.76
SA40_26	1790	198.14492464065552	432.50776290893555	0.9980502	930.28
SA40_26	1791	195.08671760559082	435.1222801208496	0.9986733	930.8
SA40_26	1792	198.8759994506836	433.32801818847656	0.99729854	931.32
SA40_26	1793	193.92184019088745	433.2924270629883	0.99803966	931.84
SA40_26	1794	195.511794090271	431.6924285888672	0.99848133	932.36
SA40_26	1795	193.75650882720947	430.62137603759766	0.9964914	932.88
SA40_26	1796	198.58053922653198	428.1233024597168	0.9962752	933.4
SA40_26	1797	196.29766941070557	429.97215270996094	0.99716455	933.92
SA40_26	1798	194.5981740951538	429.7822380065918	0.9960062	934.44
SA40_26	1799	201.53882503509521	430.31238555908203	0.9957698	934.96
SA40_26	1800	193.37878227233887	429.5788764953613	0.9967499	935.48
SA40_26	1801	184.35871601104736	432.7255439758301	0.9961838	936.0
SA40_26	1802	191.69046878814697	431.9146156311035	0.99759406	936.52
SA40_26	1803	185.47935485839844	431.8677520751953	0.99631494	937.04
SA40_26	1804	184.83120203018188	434.1903305053711	0.9981267	937.56
SA40_26	1805	181.4114809036255	431.52482986450195	0.98926175	938.08
SA40_26	1806	186.93007230758667	433.90119552612305	0.9973623	938.6
SA40_26	1807	195.42158842086792	431.57976150512695	0.99757177	939.12
SA40_26	1808	195.6694483757019	430.36431312561035	0.9939355	939.64
SA40_26	1809	193.37748289108276	430.9372901916504	0.9974832	940.16
SA40_26	1810	195.05983591079712	431.9122123718262	0.99713814	940.68
SA40_26	1811	199.21934604644775	428.1108856201172	0.99827814	941.2
SA40_26	1812	199.46346282958984	428.3855152130127	0.9982405	941.72
SA40_26	1813	197.0834255218506	428.4209632873535	0.99655366	942.24
SA40_26	1814	193.05936098098755	428.55820655822754	0.99785197	942.76
SA40_26	1815	190.93725681304932	428.99940490722656	0.9977291	943.28
SA40_26	1816	196.66777849197388	428.7656021118164	0.9952632	943.8
SA40_26	1817	196.51753902435303	428.8099479675293	0.9971072	944.32
SA40_26	1818	194.75220441818237	429.63735580444336	0.9853146	944.84
SA40_26	1819	171.51658535003662	435.49570083618164	0.9889271	945.36
SA40_26	1820	157.5839877128601	435.24375915527344	0.99786514	945.88
SA40_26	1821	165.9655213356018	439.09624099731445	0.9933982	946.4
SA40_26	1822	161.60037517547607	439.0458869934082	0.99767786	946.92
SA40_26	1823	162.67516613006592	438.0401802062988	0.9990927	947.44
SA40_26	1824	170.6425666809082	435.80108642578125	0.99637955	947.96
SA40_26	1825	195.10772228240967	430.93926429748535	0.9968347	948.48
SA40_26	1826	202.4315357208252	432.64257431030273	0.9917081	949.0
SA40_26	1827	192.6391363143921	433.02231788635254	0.9981013	949.52
SA40_26	1828	194.32802200317383	432.0817565917969	0.9926932	950.04
SA40_26	1829	197.5008487701416	433.3622074127197	0.9969471	950.56
SA40_26	1830	191.08734130859375	433.2754325866699	0.98931354	951.08
SA40_26	1831	192.2844648361206	434.2613410949707	0.9944258	951.6
SA40_26	1832	193.2098150253296	432.71484375	0.9962352	952.12
SA40_26	1833	188.88108730316162	432.7837944030762	0.9956766	952.64
SA40_26	1834	192.9316759109497	431.29016876220703	0.9969482	953.16
SA40_26	1835	191.10569953918457	432.4566650390625	0.9948761	953.68
SA40_26	1836	188.95986080169678	431.24107360839844	0.99642414	954.2
SA40_26	1837	183.12041759490967	432.8616714477539	0.9961494	954.72
SA40_26	1838	196.97895050048828	430.7029724121094	0.9838129	955.24
SA40_26	1839	180.4811954498291	430.4098892211914	0.9939779	955.76
SA40_26	1840	159.55593585968018	438.143949508667	0.9983033	956.28
SA40_26	1841	152.41154432296753	439.7416305541992	0.99837875	956.8
SA40_26	1842	193.3820128440857	431.01877212524414	0.997988	957.32
SA40_26	1843	210.6710910797119	431.84492111206055	0.99774677	957.84
SA40_26	1844	220.41637897491455	429.00535583496094	0.9955646	958.36
SA40_26	1845	226.14364624023438	429.4504737854004	0.9967583	958.88
SA40_26	1846	203.61313819885254	428.5359477996826	0.995817	959.4
SA40_26	1847	190.553617477417	431.7018985748291	0.9934701	959.92
SA40_26	1848	168.56926679611206	434.55677032470703	0.99575967	960.44
SA40_26	1849	162.809956073761	437.32120513916016	0.9983621	960.96
SA40_26	1850	163.33032846450806	437.11503982543945	0.99865675	961.48
SA40_26	1851	166.72239303588867	437.71728515625	0.996968	962.0
SA40_26	1852	165.3045415878296	436.6182518005371	0.9975763	962.52
SA40_26	1853	171.13866806030273	437.6173496246338	0.99530196	963.04
SA40_26	1854	171.92730903625488	436.3160705566406	0.9973392	963.56
SA40_26	1855	172.51931428909302	437.20773696899414	0.9955996	964.08
SA40_26	1856	166.6118860244751	437.33253479003906	0.9971481	964.6
SA40_26	1857	168.30241680145264	437.4466896057129	0.9981341	965.12
SA40_26	1858	168.3000922203064	435.32312393188477	0.9969021	965.64
SA40_26	1859	170.86108922958374	437.03624725341797	0.9944391	966.16
SA40_26	1860	169.21255588531494	437.4392509460449	0.99794465	966.68
SA40_26	1861	178.3268928527832	436.6775894165039	0.9958436	967.2
SA40_26	1862	172.0902919769287	435.4239749908447	0.99551696	967.72
SA40_26	1863	171.64019346237183	435.4141616821289	0.99595827	968.24
SA40_26	1864	173.47924709320068	434.9689292907715	0.9974989	968.76
SA40_26	1865	172.2575306892395	437.07550048828125	0.99763477	969.28
SA40_26	1866	175.49355030059814	436.30748748779297	0.9977093	969.8
SA40_26	1867	188.37847709655762	432.91460037231445	0.99655944	970.32
SA40_26	1868	189.30952548980713	432.5716209411621	0.99651366	970.84
SA40_26	1869	194.3300724029541	433.58654022216797	0.9937848	971.36
SA40_26	1870	198.635995388031	430.00136375427246	0.99643576	971.88
SA40_26	1871	192.4236536026001	431.31792068481445	0.99501836	972.4
SA40_26	1872	193.92755031585693	430.50098419189453	0.9961976	972.92
SA40_26	1873	187.64383792877197	430.8464241027832	0.9982152	973.44
SA40_26	1874	189.54769372940063	436.3396453857422	0.99838114	973.96
SA40_26	1875	193.77139806747437	433.64341735839844	0.9989718	974.48
SA40_26	1876	193.71273517608643	432.0520305633545	0.9980234	975.0
SA40_26	1877	194.97287273406982	430.7358741760254	0.9988304	975.52
SA40_26	1878	196.51265144348145	432.40013122558594	0.99767584	976.04
SA40_26	1879	190.13524055480957	429.7138023376465	0.9981774	976.56
SA40_26	1880	188.69500160217285	431.0979652404785	0.9969206	977.08
SA40_26	1881	183.66248607635498	430.1302242279053	0.9975923	977.6
SA40_26	1882	191.34666919708252	428.8092613220215	0.99840325	978.12
SA40_26	1883	191.3625955581665	429.151611328125	0.9970477	978.64
SA40_26	1884	179.68329191207886	433.3018684387207	0.9983571	979.16
SA40_26	1885	187.81225681304932	430.9984016418457	0.9950041	979.68
SA40_26	1886	187.4910593032837	428.36623191833496	0.995187	980.2
SA40_26	1887	189.63274955749512	426.43232345581055	0.9957045	980.72
SA40_26	1888	190.43869972229004	425.3700542449951	0.99183226	981.24
SA40_26	1889	170.364511013031	429.27260398864746	0.99213517	981.76
SA40_26	1890	151.554274559021	434.52260971069336	0.99360055	982.28
SA40_26	1891	151.49602890014648	439.84399795532227	0.9913077	982.8
SA40_26	1892	138.58829736709595	441.6665840148926	0.9959245	983.32
SA40_26	1893	148.08791875839233	441.7022895812988	0.9985514	983.84
SA40_26	1894	171.19821310043335	440.06787300109863	0.9973309	984.36
SA40_26	1895	192.72642135620117	436.9134521484375	0.9978219	984.88
SA40_26	1896	197.74892330169678	434.29527282714844	0.99735343	985.4
SA40_26	1897	199.65801239013672	432.21221923828125	0.99743444	985.92
SA40_26	1898	179.9626588821411	434.37395095825195	0.993761	986.44
SA40_26	1899	161.4309549331665	436.5163993835449	0.9976769	986.96
SA40_26	1900	152.1735668182373	437.8038024902344	0.99757355	987.48
SA40_26	1901	161.6297721862793	438.026762008667	0.9976313	988.0
SA40_26	1902	159.4111442565918	437.9625606536865	0.99659157	988.52
SA40_26	1903	169.10016536712646	437.601900100708	0.9971205	989.04
SA40_26	1904	174.6023654937744	437.3432922363281	0.99448884	989.56
SA40_26	1905	170.69026231765747	438.056116104126	0.99750024	990.08
SA40_26	1906	185.7178807258606	435.0222587585449	0.9950925	990.6
SA40_26	1907	195.33284902572632	433.6453914642334	0.9973123	991.12
SA40_26	1908	193.3403491973877	435.22939682006836	0.99537116	991.64
SA40_26	1909	196.97213172912598	431.8829154968262	0.99803454	992.16
SA40_26	1910	196.51362895965576	431.4609718322754	0.9985384	992.68
SA40_26	1911	198.02184104919434	432.1445846557617	0.9976356	993.2
SA40_26	1912	201.1812925338745	432.3534393310547	0.99378633	993.72
SA40_26	1913	199.53012466430664	431.5242004394531	0.99817145	994.24
SA40_26	1914	198.565936088562	429.32281494140625	0.99690765	994.76
SA40_26	1915	197.64317274093628	429.0563678741455	0.9986091	995.28
SA40_26	1916	199.1389274597168	428.58489990234375	0.99673504	995.8
SA40_26	1917	194.55368518829346	428.9505958557129	0.995684	996.32
SA40_26	1918	206.80270195007324	428.88267517089844	0.9934946	996.84
SA40_26	1919	204.77638244628906	430.93889236450195	0.99602365	997.36
SA40_26	1920	204.56469058990479	430.177001953125	0.99340534	997.88
SA40_26	1921	203.20591926574707	431.2072277069092	0.99661887	998.4
SA40_26	1922	203.6226511001587	429.9163627624512	0.99580127	998.92
SA40_26	1923	206.43715858459473	429.0046691894531	0.99721056	999.44
SA40_26	1924	196.97043895721436	431.8183422088623	0.99780244	999.96
SA40_26	1925	195.51942348480225	429.75934982299805	0.99801874	1000.48
SA40_26	1926	188.43623399734497	433.0970764160156	0.9970464	1001.0
SA40_26	1927	193.6468005180359	434.04624938964844	0.9971404	1001.52
SA40_26	1928	193.8672661781311	430.869140625	0.9981097	1002.04
SA40_26	1929	194.29292678833008	433.23108673095703	0.9974437	1002.56
SA40_26	1930	192.4940824508667	431.64570808410645	0.9941387	1003.08
SA40_26	1931	189.40260410308838	431.3586616516113	0.9974375	1003.6
SA40_26	1932	191.13610982894897	431.3354301452637	0.9983583	1004.12
SA40_26	1933	183.35862159729004	433.020601272583	0.99654394	1004.64
SA40_26	1934	194.7265863418579	432.03369140625	0.9976998	1005.16
SA40_26	1935	192.55870580673218	433.66161346435547	0.99704915	1005.68
SA40_26	1936	195.5139398574829	432.0915412902832	0.99490356	1006.2
SA40_26	1937	194.50386762619019	432.7891159057617	0.9918916	1006.72
SA40_26	1938	194.78148221969604	431.83287620544434	0.9973724	1007.24
SA40_26	1939	196.59085273742676	431.5810489654541	0.9976253	1007.76
SA40_26	1940	196.46997451782227	433.2802391052246	0.9969881	1008.28
SA40_26	1941	203.93173694610596	430.11669158935547	0.997528	1008.8
SA40_26	1942	193.64593029022217	428.73321533203125	0.9975279	1009.32
SA40_26	1943	194.24309730529785	431.7685890197754	0.99875927	1009.84
SA40_26	1944	198.0642318725586	429.960880279541	0.99852693	1010.36
SA40_26	1945	198.21362495422363	430.799617767334	0.99802554	1010.88
SA40_26	1946	195.57735919952393	428.4097480773926	0.99802256	1011.4
SA40_26	1947	191.12517833709717	430.42688369750977	0.9970565	1011.92
SA40_26	1948	192.258620262146	428.2383441925049	0.99667066	1012.44
SA40_26	1949	190.31497240066528	428.8340377807617	0.99691063	1012.96
SA40_26	1950	193.79806518554688	429.2087173461914	0.9989145	1013.48
SA40_26	1951	196.09373807907104	430.5713081359863	0.99796486	1014.0
SA40_26	1952	196.716046333313	429.763240814209	0.99698395	1014.52
SA40_26	1953	194.30274963378906	431.9596481323242	0.9969682	1015.04
SA40_26	1954	193.195378780365	429.2445373535156	0.9976198	1015.56
SA40_26	1955	196.17791175842285	429.5702362060547	0.99752456	1016.08
SA40_26	1956	195.0945496559143	428.91918182373047	0.997843	1016.6
SA40_26	1957	193.34701299667358	427.95948028564453	0.9965725	1017.12
SA40_26	1958	193.95270347595215	427.60668754577637	0.9970835	1017.64
SA40_26	1959	196.13070487976074	427.0484733581543	0.9965089	1018.16
SA40_26	1960	188.47241401672363	428.5568618774414	0.9933503	1018.68
SA40_26	1961	168.07401180267334	434.1020393371582	0.99744415	1019.2
SA40_26	1962	164.31869268417358	433.92757415771484	0.99824214	1019.72
SA40_26	1963	165.08750915527344	436.446475982666	0.998492	1020.24
SA40_26	1964	192.10684299468994	429.43273544311523	0.9977537	1020.76
SA40_26	1965	188.50226402282715	431.02380752563477	0.9975769	1021.28
SA40_26	1966	189.2245888710022	432.6862907409668	0.9957833	1021.8
SA40_26	1967	190.30659198760986	431.15309715270996	0.9968182	1022.32
SA40_26	1968	179.21745777130127	433.15881729125977	0.99710256	1022.84
SA40_26	1969	184.27164554595947	428.6022090911865	0.99804854	1023.36
SA40_26	1970	186.11396551132202	431.1918640136719	0.99255544	1023.88
SA40_26	1971	173.35269451141357	431.06334686279297	0.9949635	1024.4
SA40_26	1972	195.43263912200928	429.5684051513672	0.99662423	1024.92
SA40_26	1973	197.76322841644287	431.2964630126953	0.99631363	1025.44
SA40_26	1974	196.72709703445435	430.034122467041	0.9961307	1025.96
SA40_26	1975	195.59123516082764	428.5221290588379	0.99513936	1026.48
SA40_26	1976	196.07813358306885	428.2991409301758	0.9960186	1027.0
SA40_26	1977	196.67696952819824	428.73510360717773	0.9962359	1027.52
SA40_26	1978	189.05328512191772	430.04101753234863	0.99766076	1028.04
SA40_26	1979	188.37411403656006	430.49612045288086	0.99776804	1028.56
SA40_26	1980	194.45878267288208	429.5610237121582	0.9982632	1029.08
SA40_26	1981	195.5833911895752	430.08862495422363	0.99837273	1029.6
SA40_26	1982	193.2438611984253	428.0899429321289	0.99738926	1030.12
SA40_26	1983	205.91492652893066	429.0026378631592	0.9969439	1030.64
SA40_26	1984	200.10757446289062	430.3768730163574	0.99818784	1031.16
SA40_26	1985	193.69616508483887	431.08835220336914	0.99761593	1031.68
SA40_26	1986	191.76291227340698	429.9166488647461	0.99801946	1032.2
SA40_26	1987	198.40645790100098	433.9823913574219	0.99709296	1032.72
SA40_26	1988	211.66505813598633	431.2865352630615	0.99861	1033.24
SA40_26	1989	204.74371910095215	427.7423858642578	0.9964945	1033.76
SA40_26	1990	189.38229084014893	431.71528816223145	0.9928612	1034.28
SA40_26	1991	173.43240976333618	430.6936454772949	0.9956045	1034.8
SA40_26	1992	161.94125413894653	435.0268363952637	0.9983125	1035.32
SA40_26	1993	160.2878451347351	435.0852584838867	0.9966781	1035.84
SA40_26	1994	166.71561002731323	436.0641860961914	0.9981536	1036.36
SA40_26	1995	166.603422164917	437.14073181152344	0.997472	1036.88
SA40_26	1996	165.30863046646118	436.03291511535645	0.9970816	1037.4
SA40_26	1997	169.5164680480957	437.28967666625977	0.99631125	1037.92
SA40_26	1998	202.63092517852783	433.0221748352051	0.9977458	1038.44
SA40_26	1999	191.43619537353516	433.45510482788086	0.998572	1038.96
[truncated: 1,671 more rows]
