# Supplementary material for: Measuring inter-individual differences in behavioural types of gilthead seabreams in the laboratory using deep learning
Source: PeerJ. 2022 May 5;10:e13396. doi: 10.7717/peerj.13396 (PMC9080431; doi:10.7717/peerj.13396)
Supplement: Supplemental Information 1 [file peerj-10-13396-s001.zip › Raw validation data/d1/SA45_SOC_1.csv]

ID	sec	X	Y	%	seconds
SA45_SOC_1	1	269.8836135864258	712.5867605209351	0.033439778	0.0
SA45_SOC_1	2	240.36500930786133	523.4467041492462	0.3380394	0.6006
SA45_SOC_1	3	244.27413940429688	463.0437970161438	0.5045281	1.2012
SA45_SOC_1	4	226.60829544067383	505.24555563926697	0.19980243	1.8018
SA45_SOC_1	5	234.48646545410156	488.2293212413788	0.31191412	2.4024
SA45_SOC_1	6	231.11211776733398	482.28846430778503	0.19119024	3.003
SA45_SOC_1	7	265.64160346984863	442.8930473327637	0.27277026	3.6036
SA45_SOC_1	8	239.22532081604004	489.42965269088745	0.26355577	4.2042
SA45_SOC_1	9	209.68677520751953	509.80042934417725	0.25754097	4.8048
SA45_SOC_1	10	213.9525318145752	505.4526436328888	0.158361	5.4054
SA45_SOC_1	11	215.4788875579834	501.0325348377228	0.16068566	6.006
SA45_SOC_1	12	209.94049072265625	508.61599802970886	0.22185132	6.6066
SA45_SOC_1	13	211.51479721069336	499.5192861557007	0.18750666	7.2072
SA45_SOC_1	14	214.94776725769043	510.35059332847595	0.19241782	7.8078
SA45_SOC_1	15	191.18890285491943	475.1427698135376	0.1962475	8.4084
SA45_SOC_1	16	210.97223281860352	518.4346854686737	0.16663066	9.009
SA45_SOC_1	17	195.48222541809082	489.0297996997833	0.21371403	9.6096
SA45_SOC_1	18	190.2469539642334	468.82938623428345	0.17775051	10.2102
SA45_SOC_1	19	212.86861896514893	521.489667892456	0.20967992	10.8108
SA45_SOC_1	20	205.2971076965332	496.42741799354553	0.18664382	11.4114
SA45_SOC_1	21	212.9825735092163	504.27175283432007	0.20699184	12.012
SA45_SOC_1	22	195.68917751312256	478.84016275405884	0.36517277	12.6126
SA45_SOC_1	23	214.62693214416504	499.0463054180145	0.19561362	13.2132
SA45_SOC_1	24	212.67208099365234	514.1271328926086	0.18100442	13.8138
SA45_SOC_1	25	215.23788928985596	512.3031234741211	0.18354733	14.4144
SA45_SOC_1	26	204.53444480895996	461.71510577201843	0.62617195	15.015
SA45_SOC_1	27	213.25002193450928	506.85362577438354	0.16956462	15.6156
SA45_SOC_1	28	217.8053855895996	510.7888448238373	0.2224754	16.2162
SA45_SOC_1	29	214.96381759643555	499.1184997558594	0.21439172	16.8168
SA45_SOC_1	30	1779.2406463623047	343.9629542827606	0.9964573	17.4174
SA45_SOC_1	31	199.28499698638916	447.5087857246399	0.25145715	18.018
SA45_SOC_1	32	214.34991359710693	503.6748218536377	0.2642737	18.6186
SA45_SOC_1	33	1795.3097534179688	439.5370888710022	0.26972246	19.2192
SA45_SOC_1	34	215.04632949829102	510.5670475959778	0.28115064	19.8198
SA45_SOC_1	35	209.3765687942505	509.65166330337524	0.18589373	20.4204
SA45_SOC_1	36	211.6087818145752	323.917293548584	0.4247344	21.021
SA45_SOC_1	37	208.4007167816162	521.2320148944855	0.21618296	21.6216
SA45_SOC_1	38	212.49707221984863	508.0667996406555	0.25752634	22.2222
SA45_SOC_1	39	210.4662036895752	495.1777768135071	0.30222207	22.8228
SA45_SOC_1	40	208.84996891021729	477.02664613723755	0.30540138	23.4234
SA45_SOC_1	41	201.78802013397217	498.80905866622925	0.2400939	24.024
SA45_SOC_1	42	210.92578411102295	513.4408521652222	0.21820386	24.6246
SA45_SOC_1	43	213.29469680786133	502.52344608306885	0.24351281	25.2252
SA45_SOC_1	44	193.4666347503662	457.65732049942017	0.5184728	25.8258
SA45_SOC_1	45	202.8100347518921	470.4107737541199	0.6036134	26.4264
SA45_SOC_1	46	197.30950355529785	483.38908195495605	0.38209605	27.027
SA45_SOC_1	47	186.3426160812378	473.9892053604126	0.5019279	27.6276
SA45_SOC_1	48	198.30951690673828	468.7483084201813	0.25968978	28.2282
SA45_SOC_1	49	191.02741241455078	473.5666608810425	0.34653795	28.8288
SA45_SOC_1	50	191.34103775024414	450.1807487010956	0.35602877	29.4294
SA45_SOC_1	51	189.43307876586914	455.6602442264557	0.61574745	30.03
SA45_SOC_1	52	199.07249450683594	483.4573817253113	0.19651532	30.6306
SA45_SOC_1	53	189.71571922302246	478.66355538368225	0.16238299	31.2312
SA45_SOC_1	54	185.4902458190918	510.5190575122833	0.251134	31.8318
SA45_SOC_1	55	206.82908535003662	498.25522541999817	0.15472035	32.4324
SA45_SOC_1	56	201.692533493042	482.7806603908539	0.28171924	33.033
SA45_SOC_1	57	203.68935585021973	499.5044159889221	0.19634242	33.6336
SA45_SOC_1	58	200.8667278289795	501.83265924453735	0.19548449	34.2342
SA45_SOC_1	59	196.5992832183838	474.6635127067566	0.31967887	34.8348
SA45_SOC_1	60	206.1715793609619	499.48046922683716	0.15163088	35.4354
SA45_SOC_1	61	200.54888248443604	491.16392612457275	0.15664938	36.036
SA45_SOC_1	62	204.13033962249756	505.60572266578674	0.18754192	36.6366
SA45_SOC_1	63	199.8242998123169	482.9354774951935	0.13933207	37.2372
SA45_SOC_1	64	211.8758726119995	503.0012547969818	0.1278386	37.8378
SA45_SOC_1	65	205.17624378204346	508.4766626358032	0.19277199	38.4384
SA45_SOC_1	66	205.98395347595215	508.759388923645	0.1883573	39.039
SA45_SOC_1	67	203.89400482177734	502.98593401908875	0.1999186	39.6396
SA45_SOC_1	68	192.828369140625	487.70175218582153	0.34447217	40.2402
SA45_SOC_1	69	204.72049713134766	495.1907479763031	0.21030885	40.8408
SA45_SOC_1	70	191.14700317382812	474.9444043636322	0.34716746	41.4414
SA45_SOC_1	71	190.44522285461426	482.3449516296387	0.25445333	42.042
SA45_SOC_1	72	205.72108268737793	500.30537724494934	0.14885946	42.6426
SA45_SOC_1	73	192.51769065856934	485.9205186367035	0.31463486	43.2432
SA45_SOC_1	74	205.3622817993164	504.2550480365753	0.24102105	43.8438
SA45_SOC_1	75	206.759033203125	508.2177543640137	0.17438218	44.4444
SA45_SOC_1	76	196.7644214630127	492.86012291908264	0.15964156	45.045
SA45_SOC_1	77	209.81915473937988	453.2088232040405	0.15217276	45.6456
SA45_SOC_1	78	188.00931930541992	487.3817539215088	0.29364997	46.2462
SA45_SOC_1	79	198.4257459640503	486.13771319389343	0.20774026	46.8468
SA45_SOC_1	80	193.9147424697876	477.42926716804504	0.35982695	47.4474
SA45_SOC_1	81	206.86543464660645	492.9187023639679	0.14581394	48.048
SA45_SOC_1	82	190.80113410949707	478.8416111469269	0.42521352	48.6486
SA45_SOC_1	83	190.55027961730957	480.8070480823517	0.34233636	49.2492
SA45_SOC_1	84	202.79851913452148	508.12525033950806	0.18513225	49.8498
SA45_SOC_1	85	204.831862449646	506.1527967453003	0.1778701	50.4504
SA45_SOC_1	86	209.94206428527832	505.15318036079407	0.15143654	51.051
SA45_SOC_1	87	206.07770919799805	504.13814663887024	0.2103849	51.6516
SA45_SOC_1	88	189.0963649749756	474.3481492996216	0.36131084	52.2522
SA45_SOC_1	89	202.94371604919434	511.86519384384155	0.22697905	52.8528
SA45_SOC_1	90	202.9318141937256	513.735294342041	0.15340282	53.4534
SA45_SOC_1	91	206.80237770080566	511.25757694244385	0.14423452	54.054
SA45_SOC_1	92	203.5466480255127	517.3532509803772	0.21676572	54.6546
SA45_SOC_1	93	201.75384521484375	518.1422710418701	0.15386042	55.2552
SA45_SOC_1	94	204.02252197265625	509.21469926834106	0.14318073	55.8558
SA45_SOC_1	95	203.07048797607422	506.23603105545044	0.16366994	56.4564
SA45_SOC_1	96	203.7059497833252	505.25225043296814	0.2046492	57.057
SA45_SOC_1	97	188.534517288208	492.25234508514404	0.3290206	57.6576
SA45_SOC_1	98	208.28716278076172	327.19133734703064	0.14318104	58.2582
SA45_SOC_1	99	204.76092338562012	515.1068580150604	0.11379001	58.8588
SA45_SOC_1	100	202.0803165435791	504.43429470062256	0.18607746	59.4594
SA45_SOC_1	101	186.8474006652832	500.77571868896484	0.3147967	60.06
SA45_SOC_1	102	203.85689735412598	512.9712188243866	0.19354025	60.6606
SA45_SOC_1	103	187.62133598327637	497.5876772403717	0.3169157	61.2612
SA45_SOC_1	104	204.70513343811035	501.36112689971924	0.1741859	61.8618
SA45_SOC_1	105	191.64742469787598	482.4123179912567	0.31067255	62.4624
SA45_SOC_1	106	203.40044975280762	514.0991628170013	0.19861872	63.063
SA45_SOC_1	107	198.4311819076538	499.5759344100952	0.29910076	63.6636
SA45_SOC_1	108	207.81193256378174	488.7474274635315	0.1795868	64.2642
SA45_SOC_1	109	204.89768028259277	499.7618758678436	0.24669534	64.8648
SA45_SOC_1	110	200.92188835144043	497.41811871528625	0.25638023	65.4654
SA45_SOC_1	111	200.42241096496582	490.1976549625397	0.21523161	66.066
SA45_SOC_1	112	198.6855411529541	491.3016200065613	0.18564779	66.6666
SA45_SOC_1	113	190.26567935943604	482.2016251087189	0.33321497	67.2672
SA45_SOC_1	114	202.85094738006592	501.42762422561646	0.19553618	67.8678
SA45_SOC_1	115	203.52038383483887	491.9018340110779	0.19815792	68.4684
SA45_SOC_1	116	202.65283584594727	493.3656442165375	0.16871586	69.069
SA45_SOC_1	117	190.95145225524902	472.4429655075073	0.33462507	69.6696
SA45_SOC_1	118	205.82648277282715	494.12798166275024	0.14518157	70.2702
SA45_SOC_1	119	199.07687187194824	490.03047823905945	0.20088576	70.8708
SA45_SOC_1	120	201.83378219604492	505.4878878593445	0.17786922	71.4714
SA45_SOC_1	121	197.7454376220703	493.3847951889038	0.22458768	72.072
SA45_SOC_1	122	195.33013343811035	486.7501902580261	0.19676255	72.6726
SA45_SOC_1	123	204.96577262878418	497.64084935188293	0.15232481	73.2732
SA45_SOC_1	124	202.6930046081543	507.63588666915894	0.24470025	73.8738
SA45_SOC_1	125	203.01838874816895	497.54876375198364	0.17784074	74.4744
SA45_SOC_1	126	189.57723140716553	482.8290045261383	0.27337703	75.075
SA45_SOC_1	127	192.99116134643555	472.4038589000702	0.34341952	75.6756
SA45_SOC_1	128	201.19434356689453	491.82748317718506	0.22581622	76.2762
SA45_SOC_1	129	192.0889377593994	479.0188944339752	0.30507794	76.8768
SA45_SOC_1	130	200.44848918914795	513.3182859420776	0.18121547	77.4774
SA45_SOC_1	131	193.75988960266113	475.93491196632385	0.32852796	78.078
SA45_SOC_1	132	206.80103302001953	496.92589044570923	0.16627923	78.6786
SA45_SOC_1	133	195.60032844543457	474.8151433467865	0.40994975	79.2792
SA45_SOC_1	134	198.36168766021729	491.8060791492462	0.17992686	79.8798
SA45_SOC_1	135	201.95660591125488	507.3188817501068	0.17546956	80.4804
SA45_SOC_1	136	189.90624904632568	489.70619916915894	0.3348884	81.081
SA45_SOC_1	137	201.37009620666504	489.35330629348755	0.22704843	81.6816
SA45_SOC_1	138	198.98128509521484	500.2308654785156	0.1742466	82.2822
SA45_SOC_1	139	188.2071018218994	491.26386523246765	0.33529153	82.8828
SA45_SOC_1	140	190.21891593933105	478.6230969429016	0.20048082	83.4834
SA45_SOC_1	141	200.2510929107666	487.9743719100952	0.18207392	84.084
SA45_SOC_1	142	187.00953483581543	496.72298669815063	0.47993073	84.6846
SA45_SOC_1	143	204.65678215026855	506.20777130126953	0.15768072	85.2852
SA45_SOC_1	144	189.12720680236816	485.8274030685425	0.2554483	85.8858
SA45_SOC_1	145	202.665753364563	489.3604516983032	0.17942934	86.4864
SA45_SOC_1	146	207.43055820465088	500.36888122558594	0.23453635	87.087
SA45_SOC_1	147	203.28954219818115	489.11625266075134	0.21297053	87.6876
SA45_SOC_1	148	207.8738021850586	500.38548946380615	0.18799612	88.2882
SA45_SOC_1	149	211.48180961608887	489.8760151863098	0.2750949	88.8888
SA45_SOC_1	150	205.38275241851807	494.5867681503296	0.19086371	89.4894
SA45_SOC_1	151	206.14500045776367	494.9011015892029	0.21553558	90.09
SA45_SOC_1	152	202.11353302001953	514.0329873561859	0.18233316	90.6906
SA45_SOC_1	153	204.2809009552002	510.3799796104431	0.1855604	91.2912
SA45_SOC_1	154	201.8276309967041	507.71490454673767	0.19280596	91.8918
SA45_SOC_1	155	207.7298927307129	500.42482137680054	0.19322331	92.4924
SA45_SOC_1	156	187.73428916931152	488.13292264938354	0.22468859	93.093
SA45_SOC_1	157	200.96240043640137	512.463573217392	0.15146796	93.6936
SA45_SOC_1	158	190.32686233520508	481.5526807308197	0.32610133	94.2942
SA45_SOC_1	159	202.0052146911621	508.37092995643616	0.15557924	94.8948
SA45_SOC_1	160	200.66964626312256	501.85380578041077	0.18971394	95.4954
SA45_SOC_1	161	193.65533351898193	480.569189786911	0.24398294	96.096
SA45_SOC_1	162	192.5515651702881	482.56452798843384	0.3944237	96.6966
SA45_SOC_1	163	202.7438449859619	513.1708073616028	0.14036025	97.2972
SA45_SOC_1	164	190.86756706237793	470.2516758441925	0.40494588	97.8978
SA45_SOC_1	165	207.7485179901123	515.1634740829468	0.17607014	98.4984
SA45_SOC_1	166	200.69246292114258	533.2039797306061	0.13765177	99.099
SA45_SOC_1	167	190.0264549255371	488.6064827442169	0.3796272	99.6996
SA45_SOC_1	168	203.19551467895508	495.87857365608215	0.1713986	100.3002
SA45_SOC_1	169	189.9257755279541	487.4656641483307	0.29657498	100.9008
SA45_SOC_1	170	203.61376762390137	516.1260759830475	0.17128573	101.5014
SA45_SOC_1	171	188.27203273773193	492.1112394332886	0.37441078	102.102
SA45_SOC_1	172	200.83454132080078	502.21397280693054	0.17678915	102.7026
SA45_SOC_1	173	187.77982234954834	484.5885121822357	0.31148776	103.3032
SA45_SOC_1	174	204.01705741882324	506.5638506412506	0.18510062	103.9038
SA45_SOC_1	175	201.76840782165527	519.7609949111938	0.19440109	104.5044
SA45_SOC_1	176	201.96364402770996	494.89253997802734	0.24087383	105.105
SA45_SOC_1	177	203.4717321395874	502.6384162902832	0.15928514	105.7056
SA45_SOC_1	178	190.52762031555176	482.37929463386536	0.28584367	106.3062
SA45_SOC_1	179	190.33164024353027	481.79282426834106	0.2619105	106.9068
SA45_SOC_1	180	194.42038536071777	470.82630157470703	0.32963237	107.5074
SA45_SOC_1	181	198.00759315490723	509.0946435928345	0.18439102	108.108
SA45_SOC_1	182	189.0982961654663	485.60003757476807	0.3156168	108.7086
SA45_SOC_1	183	206.24347686767578	519.2275035381317	0.18490504	109.3092
SA45_SOC_1	184	204.37746047973633	513.7411844730377	0.16636768	109.9098
SA45_SOC_1	185	197.50263690948486	509.48793053627014	0.18974914	110.5104
SA45_SOC_1	186	205.57884693145752	499.6731376647949	0.1474389	111.111
SA45_SOC_1	187	188.79352569580078	475.7966387271881	0.36770114	111.7116
SA45_SOC_1	188	203.38212490081787	525.1732528209686	0.11372208	112.3122
SA45_SOC_1	189	192.05978393554688	483.9623558521271	0.22674301	112.9128
SA45_SOC_1	190	200.00618934631348	503.929899930954	0.12991498	113.5134
SA45_SOC_1	191	187.76477336883545	497.1782648563385	0.4167439	114.114
SA45_SOC_1	192	199.12400722503662	493.4959030151367	0.1904087	114.7146
SA45_SOC_1	193	206.89517498016357	522.6582634449005	0.15848704	115.3152
SA45_SOC_1	194	199.36434745788574	501.5861427783966	0.19949758	115.9158
SA45_SOC_1	195	202.9346752166748	501.23897910118103	0.1936952	116.5164
SA45_SOC_1	196	209.73183631896973	501.7553150653839	0.16776513	117.117
SA45_SOC_1	197	203.87184619903564	504.8147714138031	0.20974782	117.7176
SA45_SOC_1	198	202.25958824157715	509.908447265625	0.18710701	118.3182
SA45_SOC_1	199	193.27308654785156	474.90774393081665	0.23404244	118.9188
SA45_SOC_1	200	207.80226230621338	502.39238262176514	0.14543846	119.5194
SA45_SOC_1	201	211.52827262878418	330.2116549015045	0.19806246	120.12
SA45_SOC_1	202	203.93571853637695	517.705146074295	0.19885775	120.7206
SA45_SOC_1	203	202.59344100952148	512.1182763576508	0.17348641	121.3212
SA45_SOC_1	204	200.6106948852539	502.61398673057556	0.1699779	121.9218
SA45_SOC_1	205	199.4545841217041	480.10515689849854	0.366156	122.5224
SA45_SOC_1	206	192.16289520263672	468.49873423576355	0.33146772	123.123
SA45_SOC_1	207	207.68686294555664	504.4640350341797	0.17376502	123.7236
SA45_SOC_1	208	201.86405181884766	506.3701522350311	0.09445584	124.3242
SA45_SOC_1	209	196.40830993652344	475.4894828796387	0.38668138	124.9248
SA45_SOC_1	210	201.86877250671387	485.88353633880615	0.20103595	125.5254
SA45_SOC_1	211	208.82766723632812	503.34648728370667	0.17392051	126.126
SA45_SOC_1	212	198.4786605834961	499.5227301120758	0.15751436	126.7266
SA45_SOC_1	213	192.88817882537842	472.97906398773193	0.30617955	127.3272
SA45_SOC_1	214	203.95342826843262	499.1086184978485	0.15595809	127.9278
SA45_SOC_1	215	196.85450077056885	482.35949993133545	0.3129324	128.5284
SA45_SOC_1	216	204.58611488342285	496.46456122398376	0.18300317	129.129
SA45_SOC_1	217	189.0282440185547	483.79157423973083	0.29149053	129.7296
SA45_SOC_1	218	201.60704612731934	488.81460070610046	0.18751535	130.3302
SA45_SOC_1	219	201.4651107788086	481.221706867218	0.2606662	130.9308
SA45_SOC_1	220	203.42668533325195	514.1720008850098	0.1547757	131.5314
SA45_SOC_1	221	187.13247299194336	507.4711883068085	0.38385668	132.132
SA45_SOC_1	222	208.6920404434204	497.37337946891785	0.14126563	132.7326
SA45_SOC_1	223	192.79552459716797	478.0385899543762	0.33574864	133.3332
SA45_SOC_1	224	199.377179145813	493.26000809669495	0.16910245	133.9338
SA45_SOC_1	225	199.46744441986084	520.3296983242035	0.16040099	134.5344
SA45_SOC_1	226	191.40558242797852	491.08468294143677	0.16246073	135.135
SA45_SOC_1	227	204.8470115661621	490.73999762535095	0.16692416	135.7356
SA45_SOC_1	228	203.96839141845703	501.07865810394287	0.16583808	136.3362
SA45_SOC_1	229	203.66168975830078	500.1182448863983	0.20775037	136.9368
SA45_SOC_1	230	188.2441806793213	475.5748414993286	0.38329002	137.5374
SA45_SOC_1	231	190.47147274017334	489.51192140579224	0.31775403	138.138
SA45_SOC_1	232	192.02021598815918	491.0037338733673	0.27836227	138.7386
SA45_SOC_1	233	196.14439487457275	497.65926003456116	0.26334694	139.3392
SA45_SOC_1	234	212.12485313415527	507.2057783603668	0.21105872	139.9398
SA45_SOC_1	235	192.59310722351074	490.6205213069916	0.1675677	140.5404
SA45_SOC_1	236	188.16181182861328	484.42761182785034	0.37301606	141.141
SA45_SOC_1	237	189.65190410614014	481.82864785194397	0.3213124	141.7416
SA45_SOC_1	238	199.48013305664062	493.59700083732605	0.17007598	142.3422
SA45_SOC_1	239	197.4949550628662	487.77716517448425	0.23831928	142.9428
SA45_SOC_1	240	189.28409099578857	485.5162239074707	0.27106044	143.5434
SA45_SOC_1	241	204.6547508239746	499.18564081192017	0.18050769	144.144
SA45_SOC_1	242	200.20580291748047	493.0089211463928	0.11790445	144.7446
SA45_SOC_1	243	189.49739456176758	485.68610429763794	0.20173486	145.3452
SA45_SOC_1	244	187.24737167358398	480.7002854347229	0.26547644	145.9458
SA45_SOC_1	245	200.0976848602295	483.98353457450867	0.19970974	146.5464
SA45_SOC_1	246	190.84120273590088	487.90192008018494	0.18814911	147.147
SA45_SOC_1	247	208.35288047790527	501.24995470046997	0.1920998	147.7476
SA45_SOC_1	248	188.3102560043335	484.7008752822876	0.28914645	148.3482
SA45_SOC_1	249	204.63678359985352	509.63940024375916	0.13261153	148.9488
SA45_SOC_1	250	195.53627014160156	471.8601965904236	0.29526812	149.5494
SA45_SOC_1	251	186.3158369064331	486.1612093448639	0.36246723	150.15
SA45_SOC_1	252	204.80215072631836	516.5262186527252	0.18142854	150.7506
SA45_SOC_1	253	198.24823379516602	514.6284699440002	0.14445007	151.3512
SA45_SOC_1	254	203.08213233947754	500.69631457328796	0.17491682	151.9518
SA45_SOC_1	255	195.10889053344727	470.36996126174927	0.34408957	152.5524
SA45_SOC_1	256	206.8835163116455	517.8220796585083	0.15962526	153.153
SA45_SOC_1	257	205.43927192687988	510.55607199668884	0.15987083	153.7536
SA45_SOC_1	258	203.59737396240234	507.1098303794861	0.14141467	154.3542
SA45_SOC_1	259	200.285382270813	450.1633679866791	0.15525118	154.9548
SA45_SOC_1	260	190.959734916687	470.99817752838135	0.51606804	155.5554
SA45_SOC_1	261	191.94830417633057	486.777001619339	0.3084191	156.156
SA45_SOC_1	262	202.50975608825684	510.4262638092041	0.19122118	156.7566
SA45_SOC_1	263	193.55770111083984	470.65194725990295	0.31114042	157.3572
SA45_SOC_1	264	201.64166450500488	503.15449476242065	0.17248985	157.9578
SA45_SOC_1	265	186.37043952941895	496.4663636684418	0.26311472	158.5584
SA45_SOC_1	266	192.53371238708496	480.07113575935364	0.23892005	159.159
SA45_SOC_1	267	202.59584426879883	500.11335253715515	0.13066152	159.7596
SA45_SOC_1	268	196.4696216583252	489.0371060371399	0.31158006	160.3602
SA45_SOC_1	269	198.36536407470703	497.06313371658325	0.16655862	160.9608
SA45_SOC_1	270	208.77453804016113	520.9551465511322	0.15021631	161.5614
SA45_SOC_1	271	203.7412405014038	513.9828085899353	0.13310683	162.162
SA45_SOC_1	272	188.51011276245117	482.7218234539032	0.27515608	162.7626
SA45_SOC_1	273	205.59984683990479	497.5800812244415	0.20953673	163.3632
SA45_SOC_1	274	202.65974521636963	513.5959589481354	0.19917203	163.9638
SA45_SOC_1	275	203.7923526763916	514.9407112598419	0.15494734	164.5644
SA45_SOC_1	276	186.82239532470703	493.1473231315613	0.23616566	165.165
SA45_SOC_1	277	205.36457061767578	500.06285190582275	0.18034221	165.7656
SA45_SOC_1	278	200.78028202056885	507.1599769592285	0.14567462	166.3662
SA45_SOC_1	279	199.14238929748535	518.169436454773	0.13996993	166.9668
SA45_SOC_1	280	206.91381454467773	512.1078479290009	0.15297714	167.5674
SA45_SOC_1	281	187.97872066497803	483.8208317756653	0.21084225	168.168
SA45_SOC_1	282	204.9891185760498	501.13385796546936	0.15518388	168.7686
SA45_SOC_1	283	192.2527027130127	477.7596938610077	0.38244823	169.3692
SA45_SOC_1	284	201.8140983581543	511.5858793258667	0.14091311	169.9698
SA45_SOC_1	285	204.03325080871582	509.8321330547333	0.16742772	170.5704
SA45_SOC_1	286	189.82080459594727	484.73679542541504	0.36284068	171.171
SA45_SOC_1	287	202.53122806549072	508.12830805778503	0.16774127	171.7716
SA45_SOC_1	288	195.66553115844727	516.0838150978088	0.1482978	172.3722
SA45_SOC_1	289	207.0543622970581	514.709644317627	0.20987809	172.9728
SA45_SOC_1	290	200.6575870513916	511.09748125076294	0.177754	173.5734
SA45_SOC_1	291	187.85133361816406	494.05356645584106	0.21580543	174.174
SA45_SOC_1	292	185.43540000915527	496.1790990829468	0.29298308	174.7746
SA45_SOC_1	293	189.98329639434814	485.0109279155731	0.24161418	175.3752
SA45_SOC_1	294	198.32622528076172	499.78041529655457	0.2168266	175.9758
SA45_SOC_1	295	199.31958675384521	499.49559688568115	0.17018169	176.5764
SA45_SOC_1	296	203.6888837814331	498.4621846675873	0.23929885	177.177
SA45_SOC_1	297	202.46528148651123	505.4491353034973	0.24494249	177.7776
SA45_SOC_1	298	204.07115936279297	514.0015411376953	0.18338637	178.3782
SA45_SOC_1	299	206.7745542526245	513.4868466854095	0.15215933	178.9788
SA45_SOC_1	300	190.82166194915771	481.2713062763214	0.3285526	179.5794
SA45_SOC_1	301	204.95186805725098	521.4563870429993	0.19322658	180.18
SA45_SOC_1	302	199.20365810394287	515.3327751159668	0.1563272	180.7806
SA45_SOC_1	303	189.0725326538086	483.0941569805145	0.32689425	181.3812
SA45_SOC_1	304	196.24505996704102	501.2544286251068	0.16041532	181.9818
SA45_SOC_1	305	187.53998279571533	494.67392921447754	0.28085554	182.5824
SA45_SOC_1	306	184.7721290588379	485.537531375885	0.26672223	183.183
SA45_SOC_1	307	200.72221755981445	514.1979432106018	0.20966269	183.7836
SA45_SOC_1	308	204.08672332763672	511.35796666145325	0.10709302	184.3842
SA45_SOC_1	309	204.29497718811035	508.37562918663025	0.14404756	184.9848
SA45_SOC_1	310	188.37618827819824	482.98481941223145	0.35900465	185.5854
SA45_SOC_1	311	201.4130687713623	522.7293312549591	0.18069619	186.186
SA45_SOC_1	312	186.31044387817383	493.8959491252899	0.26055697	186.7866
SA45_SOC_1	313	198.39162826538086	502.6608180999756	0.1700213	187.3872
SA45_SOC_1	314	195.1490020751953	487.0819365978241	0.29244506	187.9878
SA45_SOC_1	315	197.65274047851562	507.86173939704895	0.15368155	188.5884
SA45_SOC_1	316	205.99413871765137	516.6114163398743	0.18044518	189.189
SA45_SOC_1	317	188.86812686920166	485.1849603652954	0.18002965	189.7896
SA45_SOC_1	318	203.75152587890625	500.46247959136963	0.21282327	190.3902
SA45_SOC_1	319	189.00977611541748	489.7868585586548	0.276971	190.9908
SA45_SOC_1	320	189.31720733642578	486.7689549922943	0.32763663	191.5914
SA45_SOC_1	321	202.35820770263672	507.90165066719055	0.10768337	192.192
SA45_SOC_1	322	184.10809993743896	490.1944363117218	0.17312278	192.7926
SA45_SOC_1	323	189.63993072509766	489.22507524490356	0.26644546	193.3932
SA45_SOC_1	324	188.116192817688	484.64075088500977	0.36993447	193.9938
SA45_SOC_1	325	203.70198726654053	520.1286613941193	0.19458309	194.5944
SA45_SOC_1	326	205.0320339202881	496.4197897911072	0.15377036	195.195
SA45_SOC_1	327	201.36829376220703	503.47729325294495	0.17536594	195.7956
SA45_SOC_1	328	203.4283447265625	503.62258315086365	0.16532105	196.3962
SA45_SOC_1	329	190.9376335144043	481.59526348114014	0.26507723	196.9968
SA45_SOC_1	330	203.9984893798828	515.3066396713257	0.16450244	197.5974
SA45_SOC_1	331	186.41624450683594	485.2883756160736	0.27963188	198.198
SA45_SOC_1	332	190.1792049407959	490.2629613876343	0.2681732	198.7986
SA45_SOC_1	333	200.38836479187012	500.7983136177063	0.16645418	199.3992
SA45_SOC_1	334	192.05986976623535	483.7164509296417	0.403342	199.9998
SA45_SOC_1	335	206.2397289276123	510.1389992237091	0.13828179	200.6004
SA45_SOC_1	336	205.09697914123535	497.5699746608734	0.18361099	201.201
SA45_SOC_1	337	198.1362533569336	492.8311550617218	0.13225864	201.8016
SA45_SOC_1	338	197.41853713989258	522.945431470871	0.18498491	202.4022
SA45_SOC_1	339	207.69500255584717	512.4943113327026	0.17533194	203.0028
SA45_SOC_1	340	212.3642635345459	334.48975682258606	0.15650073	203.6034
SA45_SOC_1	341	192.3899745941162	477.8196895122528	0.44077957	204.204
SA45_SOC_1	342	191.0980224609375	489.9336290359497	0.28946817	204.8046
SA45_SOC_1	343	191.6059112548828	483.55841517448425	0.28005064	205.4052
SA45_SOC_1	344	185.85415363311768	486.97375774383545	0.28225183	206.0058
SA45_SOC_1	345	188.81057739257812	485.8233153820038	0.24128781	206.6064
SA45_SOC_1	346	204.310941696167	494.543799161911	0.18897392	207.207
SA45_SOC_1	347	189.36824798583984	485.0726616382599	0.26879326	207.8076
SA45_SOC_1	348	204.71586227416992	513.7658393383026	0.12389195	208.4082
SA45_SOC_1	349	185.4285764694214	473.8547945022583	0.274991	209.0088
SA45_SOC_1	350	196.65590286254883	481.6439616680145	0.18911266	209.6094
SA45_SOC_1	351	188.1384515762329	490.1158046722412	0.26927722	210.21
SA45_SOC_1	352	205.45669555664062	507.5160884857178	0.16289265	210.8106
SA45_SOC_1	353	196.31263732910156	499.5723295211792	0.17124796	211.4112
SA45_SOC_1	354	185.08329391479492	492.89501309394836	0.17602831	212.0118
SA45_SOC_1	355	193.27106952667236	487.2849690914154	0.3515531	212.6124
SA45_SOC_1	356	200.6161594390869	514.1202449798584	0.16411054	213.213
SA45_SOC_1	357	209.21087265014648	505.65725326538086	0.19966216	213.8136
SA45_SOC_1	358	203.11444759368896	501.31938099861145	0.1710312	214.4142
SA45_SOC_1	359	197.02832221984863	487.0003116130829	0.194002	215.0148
SA45_SOC_1	360	183.72928619384766	498.4412956237793	0.2910297	215.6154
SA45_SOC_1	361	202.49384880065918	513.3478331565857	0.21801822	216.216
SA45_SOC_1	362	190.52627563476562	487.0538055896759	0.26867977	216.8166
SA45_SOC_1	363	197.6046895980835	510.32851338386536	0.16686687	217.4172
SA45_SOC_1	364	199.97232913970947	497.3845160007477	0.20374998	218.0178
SA45_SOC_1	365	191.1377477645874	486.1457920074463	0.28355822	218.6184
SA45_SOC_1	366	194.23340320587158	466.35034918785095	0.21740814	219.219
SA45_SOC_1	367	211.71632766723633	503.4102165699005	0.12067922	219.8196
SA45_SOC_1	368	201.94531917572021	500.4301965236664	0.15029302	220.4202
SA45_SOC_1	369	192.75288105010986	488.72360944747925	0.28110057	221.0208
SA45_SOC_1	370	188.83315086364746	485.7519578933716	0.3039941	221.6214
SA45_SOC_1	371	205.1894760131836	506.63730025291443	0.16473086	222.222
SA45_SOC_1	372	203.29327583312988	499.8794209957123	0.13725393	222.8226
SA45_SOC_1	373	199.44106578826904	504.1738736629486	0.1732766	223.4232
SA45_SOC_1	374	191.6797399520874	483.5757315158844	0.24726665	224.0238
SA45_SOC_1	375	207.43918418884277	523.6756789684296	0.16817808	224.6244
SA45_SOC_1	376	187.34787940979004	487.4048638343811	0.2498423	225.225
SA45_SOC_1	377	188.5964012145996	492.6158595085144	0.22733179	225.8256
SA45_SOC_1	378	203.90378952026367	508.40359926223755	0.21239382	226.4262
SA45_SOC_1	379	203.58670234680176	502.0683288574219	0.22992086	227.0268
SA45_SOC_1	380	203.71539115905762	504.56812620162964	0.200992	227.6274
SA45_SOC_1	381	206.5559720993042	495.8720397949219	0.19782954	228.228
SA45_SOC_1	382	204.17315483093262	507.713520526886	0.24248926	228.8286
SA45_SOC_1	383	207.3694896697998	520.5636620521545	0.18419378	229.4292
SA45_SOC_1	384	206.65998458862305	513.8242900371552	0.204736	230.0298
SA45_SOC_1	385	202.03920364379883	502.4139475822449	0.17321068	230.6304
SA45_SOC_1	386	201.30380630493164	503.1982362270355	0.19775166	231.231
SA45_SOC_1	387	190.0349521636963	484.7221505641937	0.25386634	231.8316
SA45_SOC_1	388	207.54647254943848	507.789705991745	0.21310574	232.4322
SA45_SOC_1	389	201.1300277709961	509.17720198631287	0.15261373	233.0328
SA45_SOC_1	390	199.34123039245605	501.7914605140686	0.13796578	233.6334
SA45_SOC_1	391	190.1504373550415	489.1339874267578	0.22143032	234.234
SA45_SOC_1	392	188.2703447341919	492.0030605792999	0.30890223	234.8346
SA45_SOC_1	393	205.67487716674805	515.4880428314209	0.1713705	235.4352
SA45_SOC_1	394	205.21711349487305	503.2661497592926	0.16420077	236.0358
SA45_SOC_1	395	186.3142204284668	491.96147561073303	0.17405237	236.6364
SA45_SOC_1	396	190.94605922698975	484.1862452030182	0.28902102	237.237
SA45_SOC_1	397	187.86805629730225	487.10012197494507	0.3508653	237.8376
SA45_SOC_1	398	209.03271675109863	515.5234158039093	0.20137618	238.4382
SA45_SOC_1	399	207.44577884674072	507.310996055603	0.18580763	239.0388
SA45_SOC_1	400	204.63273525238037	501.2352132797241	0.20475554	239.6394
SA45_SOC_1	401	197.51067638397217	469.68361616134644	0.34874615	240.24
SA45_SOC_1	402	198.80507469177246	519.5572221279144	0.13658383	240.8406
SA45_SOC_1	403	203.56394290924072	512.9070389270782	0.10625077	241.4412
SA45_SOC_1	404	190.89723587036133	487.0919144153595	0.25732902	242.0418
SA45_SOC_1	405	192.78090476989746	483.9617443084717	0.25297692	242.6424
SA45_SOC_1	406	188.24671268463135	482.33816027641296	0.26112124	243.243
SA45_SOC_1	407	207.03394889831543	514.757376909256	0.19111374	243.8436
SA45_SOC_1	408	205.18362522125244	506.6044056415558	0.16912028	244.4442
SA45_SOC_1	409	197.69737243652344	497.23748803138733	0.36194837	245.0448
SA45_SOC_1	410	193.283371925354	476.92220091819763	0.34296054	245.6454
SA45_SOC_1	411	186.26046180725098	489.41919207572937	0.24702841	246.246
SA45_SOC_1	412	191.66361808776855	487.74919509887695	0.25314033	246.8466
SA45_SOC_1	413	201.1444902420044	497.80094504356384	0.23062195	247.4472
SA45_SOC_1	414	187.70427703857422	495.1168477535248	0.33090523	248.0478
SA45_SOC_1	415	200.4275608062744	515.2830469608307	0.16949187	248.6484
SA45_SOC_1	416	205.8735466003418	518.4903681278229	0.21135412	249.249
SA45_SOC_1	417	202.13702201843262	504.22598361968994	0.15822525	249.8496
SA45_SOC_1	418	188.87339115142822	493.6339509487152	0.23484673	250.4502
SA45_SOC_1	419	190.35776138305664	479.707396030426	0.36213848	251.0508
SA45_SOC_1	420	201.5211009979248	517.2374761104584	0.17156255	251.6514
SA45_SOC_1	421	203.37347030639648	505.94313383102417	0.16749202	252.252
SA45_SOC_1	422	202.70404815673828	502.76275277137756	0.17628947	252.8526
SA45_SOC_1	423	203.34506034851074	497.1244168281555	0.22384453	253.4532
SA45_SOC_1	424	188.85769844055176	480.13232231140137	0.32478705	254.0538
SA45_SOC_1	425	198.96889686584473	515.5257654190063	0.21624175	254.6544
SA45_SOC_1	426	202.6805305480957	504.8945617675781	0.2442868	255.255
SA45_SOC_1	427	194.67440128326416	484.9823784828186	0.28501368	255.8556
SA45_SOC_1	428	203.14470291137695	507.39806056022644	0.14446081	256.4562
SA45_SOC_1	429	203.10725212097168	516.2764191627502	0.28435344	257.0568
SA45_SOC_1	430	205.19611358642578	512.1239411830902	0.19477661	257.6574
SA45_SOC_1	431	204.14606094360352	499.90378618240356	0.17297491	258.258
SA45_SOC_1	432	199.42136764526367	509.96129751205444	0.115498856	258.8586
SA45_SOC_1	433	200.76504707336426	509.26188468933105	0.1986461	259.4592
SA45_SOC_1	434	207.85320281982422	512.2057914733887	0.15584473	260.0598
SA45_SOC_1	435	205.04611015319824	503.70211601257324	0.1580331	260.6604
SA45_SOC_1	436	188.52604866027832	484.91369247436523	0.24964337	261.261
SA45_SOC_1	437	188.45772743225098	488.2560360431671	0.2911791	261.8616
SA45_SOC_1	438	201.67306423187256	525.3349900245667	0.19085617	262.4622
SA45_SOC_1	439	205.4291868209839	506.43771171569824	0.16993989	263.0628
SA45_SOC_1	440	185.2794313430786	490.2871012687683	0.22079968	263.6634
SA45_SOC_1	441	205.39648532867432	499.2543590068817	0.20746212	264.264
SA45_SOC_1	442	187.36842155456543	482.36249327659607	0.3207809	264.8646
SA45_SOC_1	443	203.47023010253906	509.5675277709961	0.17475504	265.4652
SA45_SOC_1	444	203.72262954711914	510.14559745788574	0.18121275	266.0658
SA45_SOC_1	445	198.9707851409912	496.29979848861694	0.30808866	266.6664
SA45_SOC_1	446	188.5909938812256	486.25455021858215	0.32357767	267.267
SA45_SOC_1	447	183.83492946624756	493.6542284488678	0.26906916	267.8676
SA45_SOC_1	448	202.12921142578125	510.0497782230377	0.24236304	268.4682
SA45_SOC_1	449	203.60860347747803	508.32026839256287	0.26262406	269.0688
SA45_SOC_1	450	190.58778762817383	493.3399271965027	0.2870583	269.6694
SA45_SOC_1	451	191.32095336914062	477.27322697639465	0.2739908	270.27
SA45_SOC_1	452	187.1276092529297	488.1447672843933	0.26108053	270.8706
SA45_SOC_1	453	202.5307559967041	516.2279462814331	0.2058916	271.4712
SA45_SOC_1	454	197.6449728012085	503.90154361724854	0.21209408	272.0718
SA45_SOC_1	455	191.22267723083496	489.7839939594269	0.26909468	272.6724
SA45_SOC_1	456	192.11485862731934	489.54304575920105	0.31163916	273.273
SA45_SOC_1	457	207.972149848938	502.27567434310913	0.21402526	273.8736
SA45_SOC_1	458	203.44204902648926	506.84834718704224	0.19995905	274.4742
SA45_SOC_1	459	190.73092460632324	495.1746869087219	0.26257104	275.0748
SA45_SOC_1	460	202.92308807373047	501.75586223602295	0.20083752	275.6754
SA45_SOC_1	461	199.6221399307251	514.1566801071167	0.12030034	276.276
SA45_SOC_1	462	202.32635021209717	507.97722458839417	0.16156402	276.8766
SA45_SOC_1	463	190.8879518508911	484.19689893722534	0.18127008	277.4772
SA45_SOC_1	464	199.1887664794922	486.29871010780334	0.16481818	278.0778
SA45_SOC_1	465	200.65343856811523	512.9026293754578	0.18911049	278.6784
SA45_SOC_1	466	189.00486946105957	482.34060645103455	0.2570338	279.279
SA45_SOC_1	467	201.93413257598877	503.7106454372406	0.15844713	279.8796
SA45_SOC_1	468	189.33551788330078	480.847088098526	0.28037646	280.4802
SA45_SOC_1	469	185.7033634185791	490.7318866252899	0.26865184	281.0808
SA45_SOC_1	470	198.45497131347656	510.11743426322937	0.1418098	281.6814
SA45_SOC_1	471	185.2886438369751	495.81011295318604	0.15312827	282.282
SA45_SOC_1	472	188.06457996368408	492.99195885658264	0.26730573	282.8826
SA45_SOC_1	473	187.53324508666992	478.695387840271	0.33644524	283.4832
SA45_SOC_1	474	201.99851989746094	505.5221664905548	0.1630946	284.0838
SA45_SOC_1	475	205.88510513305664	510.70590019226074	0.14618322	284.6844
SA45_SOC_1	476	190.219144821167	490.64823389053345	0.18377352	285.285
SA45_SOC_1	477	198.46610069274902	502.8072667121887	0.16405907	285.8856
SA45_SOC_1	478	202.6602029800415	516.7846441268921	0.13953309	286.4862
SA45_SOC_1	479	186.5776491165161	487.90600776672363	0.32173818	287.0868
SA45_SOC_1	480	204.3519401550293	516.0158371925354	0.19474836	287.6874
SA45_SOC_1	481	190.4721736907959	486.63689374923706	0.32176644	288.288
SA45_SOC_1	482	186.4090061187744	488.82718563079834	0.31545207	288.8886
SA45_SOC_1	483	205.26100158691406	508.86763215065	0.19005312	289.4892
SA45_SOC_1	484	187.12377548217773	482.61895537376404	0.32008177	290.0898
SA45_SOC_1	485	207.1446132659912	514.5580780506134	0.14123827	290.6904
SA45_SOC_1	486	203.0557680130005	508.53211998939514	0.1850369	291.291
SA45_SOC_1	487	206.83032989501953	510.82656741142273	0.13174948	291.8916
SA45_SOC_1	488	185.86721420288086	487.5184500217438	0.3053659	292.4922
SA45_SOC_1	489	203.00336837768555	522.5545263290405	0.15689802	293.0928
SA45_SOC_1	490	200.2829360961914	511.9650685787201	0.14408307	293.6934
SA45_SOC_1	491	200.7978916168213	498.64474654197693	0.15061946	294.294
SA45_SOC_1	492	197.19876766204834	504.25330996513367	0.19559896	294.8946
SA45_SOC_1	493	202.72132873535156	499.6562397480011	0.17661849	295.4952
SA45_SOC_1	494	189.34736251831055	480.01258850097656	0.14985593	296.0958
SA45_SOC_1	495	196.97665214538574	498.3898615837097	0.16121799	296.6964
SA45_SOC_1	496	199.62525844573975	496.1707627773285	0.112542965	297.297
SA45_SOC_1	497	188.0068016052246	483.74651312828064	0.29110077	297.8976
SA45_SOC_1	498	197.07414150238037	512.3464787006378	0.21999839	298.4982
SA45_SOC_1	499	200.6132984161377	512.6825058460236	0.14427625	299.0988
SA45_SOC_1	500	200.8333969116211	497.35767245292664	0.14193214	299.6994
SA45_SOC_1	501	206.3362169265747	502.9962658882141	0.13017118	300.3
SA45_SOC_1	502	198.72719764709473	518.6843240261078	0.14173292	300.9006
SA45_SOC_1	503	206.08795166015625	513.0551290512085	0.17744246	301.5012
SA45_SOC_1	504	199.94919776916504	497.9580795764923	0.15146443	302.1018
SA45_SOC_1	505	205.29886722564697	503.5589826107025	0.16573404	302.7024
SA45_SOC_1	506	201.2843942642212	495.9191930294037	0.1814215	303.303
SA45_SOC_1	507	206.24260425567627	503.88200640678406	0.22574529	303.9036
SA45_SOC_1	508	202.68961429595947	508.3508777618408	0.21668501	304.5042
SA45_SOC_1	509	188.87042999267578	488.46099972724915	0.30752617	305.1048
SA45_SOC_1	510	202.93145656585693	503.82925271987915	0.14715372	305.7054
SA45_SOC_1	511	203.55992317199707	505.1022934913635	0.14398153	306.306
SA45_SOC_1	512	190.31126976013184	483.5072064399719	0.30688298	306.9066
SA45_SOC_1	513	188.660888671875	487.6408874988556	0.23511808	307.5072
SA45_SOC_1	514	189.04791355133057	487.21946954727173	0.19013166	308.1078
SA45_SOC_1	515	189.7928810119629	483.78925681114197	0.31837803	308.7084
SA45_SOC_1	516	203.00806045532227	505.94963550567627	0.14294414	309.309
SA45_SOC_1	517	210.810284614563	349.7466444969177	0.23352051	309.9096
SA45_SOC_1	518	199.8178768157959	478.32839727401733	0.32055324	310.5102
SA45_SOC_1	519	187.18241214752197	481.7483425140381	0.37573162	311.1108
SA45_SOC_1	520	197.5609588623047	514.9301218986511	0.11663917	311.7114
SA45_SOC_1	521	208.53185176849365	514.1139686107635	0.15997782	312.312
SA45_SOC_1	522	184.43761825561523	494.97117161750793	0.22740921	312.9126
SA45_SOC_1	523	189.14232730865479	482.87792801856995	0.2924402	313.5132
SA45_SOC_1	524	185.76936721801758	483.9853048324585	0.32245257	314.1138
SA45_SOC_1	525	206.9897174835205	506.25080466270447	0.22587797	314.7144
SA45_SOC_1	526	208.48669052124023	322.63179659843445	0.18914333	315.315
SA45_SOC_1	527	200.65604209899902	501.5593957901001	0.15586883	315.9156
SA45_SOC_1	528	196.80925369262695	509.35306906700134	0.1759964	316.5162
SA45_SOC_1	529	199.48582649230957	507.9910969734192	0.14747456	317.1168
SA45_SOC_1	530	208.1555414199829	501.54420375823975	0.1777246	317.7174
SA45_SOC_1	531	202.42117881774902	515.166209936142	0.11872971	318.318
SA45_SOC_1	532	189.57953453063965	488.5296857357025	0.24382176	318.9186
SA45_SOC_1	533	188.08640956878662	483.6856162548065	0.31485286	319.5192
SA45_SOC_1	534	204.34887886047363	504.5306611061096	0.19314861	320.1198
SA45_SOC_1	535	203.10035705566406	507.00342178344727	0.2352127	320.7204
SA45_SOC_1	536	195.43536186218262	448.2981598377228	0.1152759	321.321
SA45_SOC_1	537	191.06256008148193	480.6503641605377	0.34753576	321.9216
SA45_SOC_1	538	203.73650550842285	504.4425666332245	0.12593286	322.5222
SA45_SOC_1	539	205.7654857635498	512.3924088478088	0.15305355	323.1228
SA45_SOC_1	540	192.45112895965576	486.90726041793823	0.23446845	323.7234
SA45_SOC_1	541	187.4908447265625	481.5294098854065	0.25407934	324.324
SA45_SOC_1	542	201.57886505126953	508.7143278121948	0.15749669	324.9246
SA45_SOC_1	543	199.44528579711914	515.0777292251587	0.16624773	325.5252
SA45_SOC_1	544	202.5793218612671	522.2050130367279	0.16017191	326.1258
SA45_SOC_1	545	201.34692192077637	516.6175317764282	0.15427569	326.7264
SA45_SOC_1	546	189.3936824798584	489.44207668304443	0.29905814	327.327
SA45_SOC_1	547	201.26870155334473	506.27488017082214	0.14983013	327.9276
SA45_SOC_1	548	199.72203254699707	509.11102652549744	0.16273509	328.5282
SA45_SOC_1	549	188.5412836074829	485.02193570137024	0.32398787	329.1288
SA45_SOC_1	550	185.59287071228027	489.51552629470825	0.22712263	329.7294
SA45_SOC_1	551	188.2983684539795	487.0263183116913	0.22500408	330.33
SA45_SOC_1	552	204.6518611907959	505.2142059803009	0.17710206	330.9306
SA45_SOC_1	553	187.65206336975098	490.7934272289276	0.2283645	331.5312
SA45_SOC_1	554	190.48484802246094	481.87779664993286	0.21626674	332.1318
SA45_SOC_1	555	199.25914764404297	502.783899307251	0.22342329	332.7324
SA45_SOC_1	556	199.16793823242188	513.5412740707397	0.14810942	333.333
SA45_SOC_1	557	186.31542205810547	490.9178602695465	0.24963042	333.9336
SA45_SOC_1	558	202.54291534423828	508.56794357299805	0.19485027	334.5342
SA45_SOC_1	559	201.21153831481934	501.2089812755585	0.15271826	335.1348
SA45_SOC_1	560	198.6866855621338	495.87764024734497	0.184426	335.7354
SA45_SOC_1	561	185.32313346862793	493.1500267982483	0.144308	336.336
SA45_SOC_1	562	198.45293998718262	510.9356474876404	0.22712277	336.9366
SA45_SOC_1	563	190.65537929534912	480.96266984939575	0.29018554	337.5372
SA45_SOC_1	564	198.50749969482422	501.5371870994568	0.12495912	338.1378
SA45_SOC_1	565	187.56065368652344	488.1325364112854	0.23441355	338.7384
SA45_SOC_1	566	204.34762001037598	513.8637185096741	0.20185705	339.339
SA45_SOC_1	567	201.49889945983887	509.02663350105286	0.17238565	339.9396
SA45_SOC_1	568	189.97132301330566	475.77069640159607	0.30875483	340.5402
SA45_SOC_1	569	189.07367706298828	475.26546478271484	0.42723033	341.1408
SA45_SOC_1	570	197.50757217407227	508.31939935684204	0.17446204	341.7414
SA45_SOC_1	571	188.9201545715332	494.4851231575012	0.17206022	342.342
SA45_SOC_1	572	190.74495792388916	486.9500684738159	0.2514003	342.9426
SA45_SOC_1	573	201.34654998779297	507.6221430301666	0.16706261	343.5432
SA45_SOC_1	574	201.4333963394165	509.7584903240204	0.1476503	344.1438
SA45_SOC_1	575	203.69479179382324	506.19096994400024	0.24887149	344.7444
SA45_SOC_1	576	201.44474029541016	504.4805145263672	0.191354	345.345
SA45_SOC_1	577	200.33626556396484	498.8894283771515	0.17408466	345.9456
SA45_SOC_1	578	204.07713890075684	501.09079241752625	0.14361249	346.5462
SA45_SOC_1	579	198.48140716552734	505.3025257587433	0.15703066	347.1468
SA45_SOC_1	580	199.80700492858887	514.735232591629	0.25357637	347.7474
SA45_SOC_1	581	204.16528701782227	509.9604284763336	0.18804382	348.348
SA45_SOC_1	582	198.56690883636475	505.46117305755615	0.17528062	348.9486
SA45_SOC_1	583	200.6373167037964	499.8520624637604	0.13247325	349.5492
SA45_SOC_1	584	199.32120323181152	507.4868953227997	0.23550458	350.1498
SA45_SOC_1	585	201.66569709777832	522.4453175067902	0.17066579	350.7504
SA45_SOC_1	586	198.3958625793457	522.7845311164856	0.1381152	351.351
SA45_SOC_1	587	188.19700241088867	479.80459928512573	0.2463673	351.9516
SA45_SOC_1	588	203.33686351776123	502.16620802879333	0.1722182	352.5522
SA45_SOC_1	589	205.17202377319336	511.3953995704651	0.19539088	353.1528
SA45_SOC_1	590	198.0470609664917	507.39577531814575	0.14414304	353.7534
SA45_SOC_1	591	212.15686798095703	326.00555419921875	0.13103254	354.354
SA45_SOC_1	592	200.14389038085938	463.02162051200867	0.1278232	354.9546
SA45_SOC_1	593	186.5962314605713	489.2179298400879	0.22389637	355.5552
SA45_SOC_1	594	190.263032913208	482.0724284648895	0.21744312	356.1558
SA45_SOC_1	595	207.66406059265137	510.88250756263733	0.1395635	356.7564
SA45_SOC_1	596	192.10410118103027	475.8374512195587	0.33047897	357.357
SA45_SOC_1	597	205.59092044830322	497.5325095653534	0.19871028	357.9576
SA45_SOC_1	598	203.00917625427246	513.9148306846619	0.17107233	358.5582
SA45_SOC_1	599	192.1763277053833	499.3948209285736	0.22160782	359.1588
SA45_SOC_1	600	185.1097869873047	492.66127467155457	0.17523627	359.7594
SA45_SOC_1	601	212.57835388183594	332.2930920124054	0.18748456	360.36
SA45_SOC_1	602	186.77752017974854	479.1991066932678	0.27413374	360.9606
SA45_SOC_1	603	208.8351058959961	513.3796656131744	0.223256	361.5612
SA45_SOC_1	604	204.80149269104004	509.4353377819061	0.16158019	362.1618
SA45_SOC_1	605	204.99120712280273	495.6580638885498	0.25898024	362.7624
SA45_SOC_1	606	187.60082244873047	484.3633031845093	0.2636234	363.363
SA45_SOC_1	607	202.15704917907715	509.2660689353943	0.2459882	363.9636
SA45_SOC_1	608	200.78968048095703	521.5665292739868	0.1497562	364.5642
SA45_SOC_1	609	204.20554161071777	504.7840654850006	0.18397078	365.1648
SA45_SOC_1	610	189.6614170074463	481.8051517009735	0.26469764	365.7654
SA45_SOC_1	611	204.8184299468994	502.95596837997437	0.20127355	366.366
SA45_SOC_1	612	199.90957260131836	525.1115834712982	0.15655176	366.9666
SA45_SOC_1	613	207.02482223510742	505.7844865322113	0.16484822	367.5672
SA45_SOC_1	614	207.65682220458984	497.1099650859833	0.15549436	368.1678
SA45_SOC_1	615	186.49852752685547	487.0328199863434	0.26697996	368.7684
SA45_SOC_1	616	189.34093952178955	483.3759820461273	0.24857835	369.369
SA45_SOC_1	617	196.57260417938232	494.64550852775574	0.34248105	369.9696
SA45_SOC_1	618	185.99587440490723	489.5572078227997	0.2578453	370.5702
SA45_SOC_1	619	201.32529258728027	502.96507716178894	0.18461314	371.1708
SA45_SOC_1	620	184.76789474487305	491.95809602737427	0.18060602	371.7714
SA45_SOC_1	621	203.9864730834961	514.842574596405	0.22354724	372.372
SA45_SOC_1	622	186.73067092895508	498.2243585586548	0.21477331	372.9726
SA45_SOC_1	623	202.3660182952881	509.3307960033417	0.1290493	373.5732
SA45_SOC_1	624	187.9581356048584	480.0717794895172	0.28738362	374.1738
SA45_SOC_1	625	205.42370796203613	511.93124055862427	0.18472667	374.7744
SA45_SOC_1	626	201.8287467956543	519.0146219730377	0.19062656	375.375
SA45_SOC_1	627	187.99487113952637	492.3036825656891	0.3049657	375.9756
SA45_SOC_1	628	190.57684421539307	480.5060076713562	0.266674	376.57620000000003
SA45_SOC_1	629	189.64468002319336	486.3410675525665	0.21796606	377.1768
SA45_SOC_1	630	199.61179733276367	516.9765400886536	0.21398616	377.7774
SA45_SOC_1	631	190.99868774414062	476.9830334186554	0.19020145	378.378
SA45_SOC_1	632	203.1573486328125	507.5791096687317	0.15224226	378.97860000000003
SA45_SOC_1	633	187.9043483734131	482.9641878604889	0.28907815	379.5792
SA45_SOC_1	634	200.5528163909912	512.3315119743347	0.17468797	380.1798
SA45_SOC_1	635	189.84395027160645	486.4827525615692	0.2267285	380.7804
SA45_SOC_1	636	202.73165702819824	511.18348360061646	0.14298357	381.38100000000003
SA45_SOC_1	637	204.60617065429688	499.1699016094208	0.16522935	381.9816
SA45_SOC_1	638	202.6724624633789	514.5401179790497	0.17751873	382.5822
SA45_SOC_1	639	208.85830879211426	512.7587556838989	0.21245821	383.1828
SA45_SOC_1	640	205.7837677001953	515.5869197845459	0.14734131	383.78340000000003
SA45_SOC_1	641	189.09457683563232	486.85721039772034	0.21055484	384.384
SA45_SOC_1	642	191.39150619506836	489.39411878585815	0.264245	384.9846
SA45_SOC_1	643	204.06749725341797	508.2943260669708	0.16604531	385.5852
SA45_SOC_1	644	202.10140228271484	519.7787296772003	0.22219452	386.18580000000003
SA45_SOC_1	645	203.6290168762207	504.4262480735779	0.16736642	386.7864
SA45_SOC_1	646	201.82252407073975	504.0754473209381	0.1445764	387.387
SA45_SOC_1	647	201.48571014404297	514.0469563007355	0.16866285	387.9876
SA45_SOC_1	648	204.71252918243408	510.0404763221741	0.15546346	388.58820000000003
SA45_SOC_1	649	205.47225952148438	512.4414610862732	0.13194664	389.1888
SA45_SOC_1	650	205.41240692138672	503.3030033111572	0.24097258	389.7894
SA45_SOC_1	651	191.2259817123413	476.326847076416	0.34800532	390.39
SA45_SOC_1	652	187.1824550628662	494.63958621025085	0.27679494	390.99060000000003
SA45_SOC_1	653	201.75896644592285	517.1432340145111	0.18688396	391.5912
SA45_SOC_1	654	190.57528495788574	480.2004611492157	0.24007967	392.1918
SA45_SOC_1	655	198.59943866729736	491.3977611064911	0.14550322	392.7924
SA45_SOC_1	656	200.86795806884766	504.41507935523987	0.16158001	393.39300000000003
SA45_SOC_1	657	202.77225494384766	505.8912491798401	0.19736212	393.9936
SA45_SOC_1	658	204.78232383728027	514.3728446960449	0.11534685	394.5942
SA45_SOC_1	659	187.40010738372803	483.63630652427673	0.2713926	395.1948
SA45_SOC_1	660	189.70035552978516	486.35522961616516	0.25365996	395.79540000000003
SA45_SOC_1	661	207.01794147491455	514.7808730602264	0.18203902	396.396
SA45_SOC_1	662	195.03573417663574	477.5722074508667	0.25933757	396.9966
SA45_SOC_1	663	203.05357933044434	514.8341417312622	0.14705092	397.5972
SA45_SOC_1	664	189.25023078918457	485.4971694946289	0.25202698	398.19780000000003
SA45_SOC_1	665	187.35201358795166	487.3852300643921	0.29850432	398.7984
SA45_SOC_1	666	188.59102249145508	489.88187313079834	0.2527497	399.399
SA45_SOC_1	667	204.2726182937622	504.12227869033813	0.21551415	399.9996
SA45_SOC_1	668	189.55670356750488	485.0839591026306	0.26801148	400.60020000000003
SA45_SOC_1	669	189.971022605896	482.86128759384155	0.2915164	401.2008
SA45_SOC_1	670	186.15729331970215	484.7478675842285	0.32734343	401.8014
SA45_SOC_1	671	191.72558784484863	485.60383558273315	0.25362727	402.402
SA45_SOC_1	672	203.22936058044434	534.8298490047455	0.18478853	403.00260000000003
SA45_SOC_1	673	204.02772903442383	500.4758369922638	0.17286375	403.6032
SA45_SOC_1	674	188.2093620300293	481.5898883342743	0.34147772	404.2038
SA45_SOC_1	675	207.20154762268066	507.6534605026245	0.2408294	404.8044
SA45_SOC_1	676	200.74231624603271	507.9546618461609	0.17734288	405.40500000000003
SA45_SOC_1	677	190.86133003234863	483.5021209716797	0.2389391	406.0056
SA45_SOC_1	678	209.7846794128418	501.67423725128174	0.17490697	406.6062
SA45_SOC_1	679	203.26892852783203	510.103497505188	0.2514449	407.2068
SA45_SOC_1	680	202.48357772827148	515.1353108882904	0.2402199	407.80740000000003
SA45_SOC_1	681	201.6991424560547	494.33268785476685	0.15845394	408.408
SA45_SOC_1	682	201.24332427978516	498.0547034740448	0.16318366	409.0086
SA45_SOC_1	683	202.13902473449707	449.4900584220886	0.2414811	409.6092
SA45_SOC_1	684	200.15378952026367	502.75715231895447	0.18859625	410.20980000000003
SA45_SOC_1	685	207.91395664215088	512.7281141281128	0.21721236	410.8104
SA45_SOC_1	686	185.90194702148438	483.3282172679901	0.1675298	411.411
SA45_SOC_1	687	188.40279579162598	486.4729678630829	0.27010843	412.0116
SA45_SOC_1	688	201.1233901977539	513.8540303707123	0.15077479	412.61220000000003
SA45_SOC_1	689	208.23835372924805	512.6165878772736	0.22021578	413.2128
SA45_SOC_1	690	203.56939315795898	508.76798272132874	0.18118975	413.8134
SA45_SOC_1	691	196.67329788208008	504.5145034790039	0.20732825	414.414
SA45_SOC_1	692	206.00549697875977	501.1196959018707	0.19263662	415.01460000000003
SA45_SOC_1	693	206.68152809143066	510.81761956214905	0.20291162	415.6152
SA45_SOC_1	694	191.72654628753662	488.8580846786499	0.1995533	416.2158
SA45_SOC_1	695	203.66995811462402	514.441112279892	0.1114979	416.8164
SA45_SOC_1	696	202.1206283569336	508.1136953830719	0.1823872	417.41700000000003
SA45_SOC_1	697	204.28473472595215	499.9283766746521	0.21784256	418.0176
SA45_SOC_1	698	192.66011238098145	490.48208713531494	0.25404063	418.6182
SA45_SOC_1	699	204.97016429901123	502.7300190925598	0.18293706	419.2188
SA45_SOC_1	700	190.74005126953125	483.33468675613403	0.30724353	419.81940000000003
SA45_SOC_1	701	205.28257369995117	494.6054685115814	0.15870483	420.42
SA45_SOC_1	702	183.6342716217041	498.14897775650024	0.23603337	421.0206
SA45_SOC_1	703	202.12088584899902	506.24085903167725	0.20111509	421.6212
SA45_SOC_1	704	196.53393745422363	499.76548075675964	0.11127902	422.22180000000003
SA45_SOC_1	705	186.04411125183105	492.6694178581238	0.21752222	422.8224
SA45_SOC_1	706	187.5296688079834	491.7477571964264	0.3038832	423.423
SA45_SOC_1	707	201.1988067626953	504.8994219303131	0.18681003	424.0236
SA45_SOC_1	708	201.648530960083	513.0959415435791	0.18118902	424.62420000000003
SA45_SOC_1	709	187.35068321228027	479.9118769168854	0.2897185	425.2248
SA45_SOC_1	710	202.74541854858398	497.9743981361389	0.20224026	425.8254
SA45_SOC_1	711	200.93024253845215	481.38933420181274	0.32163334	426.426
SA45_SOC_1	712	200.71858406066895	515.3502202033997	0.14051434	427.02660000000003
SA45_SOC_1	713	203.09537887573242	504.86099123954773	0.11644405	427.6272
SA45_SOC_1	714	205.46052932739258	494.18421149253845	0.15660924	428.2278
SA45_SOC_1	715	200.44019222259521	491.35395526885986	0.1510533	428.8284
SA45_SOC_1	716	201.43529891967773	504.7837436199188	0.20540014	429.42900000000003
SA45_SOC_1	717	206.24859809875488	500.5048370361328	0.19437458	430.0296
SA45_SOC_1	718	190.5098819732666	487.3719370365143	0.23132028	430.6302
SA45_SOC_1	719	200.8990716934204	498.14398884773254	0.13574451	431.2308
SA45_SOC_1	720	199.75327491760254	498.7852728366852	0.1962554	431.83140000000003
SA45_SOC_1	721	208.92232418060303	510.79692363739014	0.15299185	432.432
SA45_SOC_1	722	210.90575695037842	505.94574093818665	0.14629696	433.0326
SA45_SOC_1	723	199.79371547698975	495.528062582016	0.16153438	433.6332
SA45_SOC_1	724	194.30418491363525	493.8050866127014	0.17302166	434.23380000000003
SA45_SOC_1	725	188.21418285369873	484.8901963233948	0.33205843	434.8344
SA45_SOC_1	726	206.16796016693115	503.8502061367035	0.12781467	435.435
SA45_SOC_1	727	206.0948896408081	499.91801261901855	0.13823953	436.0356
SA45_SOC_1	728	192.76541233062744	491.12491607666016	0.15365875	436.63620000000003
SA45_SOC_1	729	201.228289604187	501.878525018692	0.24577793	437.2368
SA45_SOC_1	730	199.24724578857422	504.75104212760925	0.18640725	437.8374
SA45_SOC_1	731	199.24608707427979	492.95356035232544	0.15064622	438.438
SA45_SOC_1	732	200.63921928405762	491.9505000114441	0.16596456	439.03860000000003
SA45_SOC_1	733	204.66974258422852	487.8659999370575	0.20656195	439.6392
SA45_SOC_1	734	209.33979034423828	489.8309862613678	0.24467295	440.2398
SA45_SOC_1	735	203.541898727417	504.3095076084137	0.2114341	440.8404
SA45_SOC_1	736	204.64533805847168	499.2655277252197	0.10774909	441.44100000000003
SA45_SOC_1	737	189.14430141448975	481.9398844242096	0.26406962	442.0416
SA45_SOC_1	738	205.59731483459473	498.62034916877747	0.12444258	442.6422
SA45_SOC_1	739	206.24547958374023	496.7336082458496	0.23306265	443.2428
SA45_SOC_1	740	205.46839714050293	507.6527523994446	0.21367253	443.84340000000003
SA45_SOC_1	741	202.01165199279785	494.41778898239136	0.14751604	444.444
SA45_SOC_1	742	192.79094696044922	478.92452359199524	0.20455648	445.0446
SA45_SOC_1	743	204.5414400100708	501.9904375076294	0.19032685	445.6452
SA45_SOC_1	744	189.37628746032715	485.8234763145447	0.26628536	446.24580000000003
SA45_SOC_1	745	188.0644655227661	492.79645800590515	0.22188209	446.8464
SA45_SOC_1	746	189.53683376312256	488.27396392822266	0.21339379	447.447
SA45_SOC_1	747	189.1856575012207	488.6571764945984	0.27075237	448.0476
SA45_SOC_1	748	196.804461479187	485.57267904281616	0.33006865	448.64820000000003
SA45_SOC_1	749	201.57583236694336	502.64562606811523	0.19430572	449.2488
SA45_SOC_1	750	193.57665538787842	482.947998046875	0.14159216	449.8494
SA45_SOC_1	751	202.8494167327881	488.87981057167053	0.15396105	450.45
SA45_SOC_1	752	194.45640563964844	484.4298005104065	0.39769775	451.05060000000003
SA45_SOC_1	753	204.6533489227295	511.13890528678894	0.17899829	451.6512
SA45_SOC_1	754	206.70145511627197	508.58773827552795	0.16003975	452.2518
SA45_SOC_1	755	206.44563674926758	487.31953740119934	0.23792307	452.8524
SA45_SOC_1	756	198.21497440338135	477.82007575035095	0.33327353	453.45300000000003
SA45_SOC_1	757	201.84894561767578	498.927344083786	0.18032606	454.0536
SA45_SOC_1	758	201.99989318847656	513.7019169330597	0.19234683	454.6542
SA45_SOC_1	759	201.4575433731079	501.6056799888611	0.13742116	455.2548
SA45_SOC_1	760	199.85183715820312	487.0632040500641	0.20586073	455.85540000000003
SA45_SOC_1	761	194.966139793396	495.1153028011322	0.19623823	456.456
SA45_SOC_1	762	204.80648517608643	509.0746557712555	0.21366195	457.0566
SA45_SOC_1	763	206.98419570922852	507.7892553806305	0.1449921	457.6572
SA45_SOC_1	764	187.37199783325195	493.354572057724	0.25543636	458.25780000000003
SA45_SOC_1	765	198.7316608428955	494.3575358390808	0.21771082	458.8584
SA45_SOC_1	766	201.06614112854004	500.8599829673767	0.22345603	459.459
SA45_SOC_1	767	202.30470657348633	505.9320294857025	0.20788045	460.0596
SA45_SOC_1	768	203.57462882995605	492.988064289093	0.21470055	460.66020000000003
SA45_SOC_1	769	187.54547595977783	481.9095969200134	0.3244568	461.2608
SA45_SOC_1	770	185.7848596572876	486.86129808425903	0.32055688	461.8614
SA45_SOC_1	771	207.30218410491943	512.9817116260529	0.17763378	462.462
SA45_SOC_1	772	205.69254398345947	495.35306453704834	0.18185006	463.06260000000003
SA45_SOC_1	773	205.73275566101074	502.1994888782501	0.22617944	463.6632
SA45_SOC_1	774	205.42008876800537	497.7566885948181	0.2722273	464.2638
SA45_SOC_1	775	203.0057716369629	514.2918956279755	0.1881813	464.8644
SA45_SOC_1	776	204.73248481750488	511.03532910346985	0.15410468	465.46500000000003
SA45_SOC_1	777	209.47277069091797	501.1639201641083	0.20491171	466.0656
SA45_SOC_1	778	204.15719032287598	496.73882246017456	0.20854448	466.6662
SA45_SOC_1	779	205.36931991577148	499.94385838508606	0.16621803	467.2668
SA45_SOC_1	780	206.5038299560547	510.96065640449524	0.19423379	467.86740000000003
SA45_SOC_1	781	210.6844139099121	506.13258361816406	0.19402379	468.468
SA45_SOC_1	782	203.91446113586426	494.26039695739746	0.1992069	469.0686
SA45_SOC_1	783	204.380464553833	507.8726828098297	0.18968774	469.6692
SA45_SOC_1	784	201.54596328735352	497.3468255996704	0.2074537	470.26980000000003
SA45_SOC_1	785	208.00068855285645	515.1740312576294	0.14706063	470.8704
SA45_SOC_1	786	206.5506649017334	502.90517807006836	0.15426809	471.471
SA45_SOC_1	787	188.9545440673828	490.5478763580322	0.29226714	472.0716
SA45_SOC_1	788	202.32916831970215	506.27397894859314	0.19349004	472.67220000000003
SA45_SOC_1	789	202.68327713012695	515.1284551620483	0.15498361	473.2728
SA45_SOC_1	790	208.2692527770996	507.4544835090637	0.14680848	473.8734
SA45_SOC_1	791	187.0682144165039	489.79204058647156	0.23473018	474.474
SA45_SOC_1	792	201.16939544677734	505.3065812587738	0.15124644	475.07460000000003
SA45_SOC_1	793	198.905668258667	503.64150881767273	0.22465323	475.6752
SA45_SOC_1	794	190.32079696655273	489.75608825683594	0.22104572	476.2758
SA45_SOC_1	795	205.4612159729004	504.22839760780334	0.2057311	476.8764
SA45_SOC_1	796	187.57826328277588	491.3536334037781	0.27044764	477.47700000000003
SA45_SOC_1	797	199.19026851654053	503.69168758392334	0.16458476	478.0776
SA45_SOC_1	798	196.82601928710938	495.6392025947571	0.20273879	478.6782
SA45_SOC_1	799	188.00640106201172	492.5026595592499	0.18882842	479.2788
SA45_SOC_1	800	186.11377716064453	489.2886757850647	0.23500279	479.87940000000003
SA45_SOC_1	801	199.699444770813	496.26667857170105	0.16592559	480.48
SA45_SOC_1	802	209.6544313430786	503.4268891811371	0.1959254	481.0806
SA45_SOC_1	803	207.61033058166504	504.6717345714569	0.18718377	481.6812
SA45_SOC_1	804	204.0329360961914	517.9042196273804	0.14265841	482.28180000000003
SA45_SOC_1	805	200.09971618652344	490.4612624645233	0.17090178	482.8824
SA45_SOC_1	806	190.26875495910645	478.81245017051697	0.27843866	483.483
SA45_SOC_1	807	201.28355026245117	505.7629859447479	0.15674827	484.0836
SA45_SOC_1	808	206.7403793334961	520.7106900215149	0.15082026	484.68420000000003
SA45_SOC_1	809	186.688814163208	487.69190311431885	0.19020319	485.2848
SA45_SOC_1	810	207.2009038925171	487.39890933036804	0.18647784	485.8854
SA45_SOC_1	811	199.80660438537598	481.61396384239197	0.23531285	486.486
SA45_SOC_1	812	202.6416778564453	510.26591062545776	0.20627077	487.08660000000003
SA45_SOC_1	813	205.16847610473633	508.73862862586975	0.15020224	487.6872
SA45_SOC_1	814	199.26345348358154	494.98127818107605	0.2515224	488.2878
SA45_SOC_1	815	206.31897926330566	502.87614583969116	0.1551665	488.8884
SA45_SOC_1	816	203.94787788391113	512.6788365840912	0.19551994	489.48900000000003
SA45_SOC_1	817	208.90952110290527	505.16817927360535	0.19638063	490.0896
SA45_SOC_1	818	207.53485679626465	500.99677562713623	0.20053622	490.6902
SA45_SOC_1	819	191.1414384841919	479.450386762619	0.332148	491.2908
SA45_SOC_1	820	188.97500038146973	484.0690863132477	0.26603028	491.89140000000003
SA45_SOC_1	821	188.84465217590332	488.64420533180237	0.35233983	492.492
SA45_SOC_1	822	191.0376262664795	483.0481946468353	0.19220147	493.0926
SA45_SOC_1	823	202.3300266265869	501.8030798435211	0.16959664	493.6932
SA45_SOC_1	824	204.8280429840088	494.34675335884094	0.14286615	494.29380000000003
SA45_SOC_1	825	203.26437950134277	509.56047892570496	0.16367114	494.8944
SA45_SOC_1	826	205.8657932281494	503.4931290149689	0.1553506	495.495
SA45_SOC_1	827	186.65719985961914	497.76888728141785	0.14523228	496.0956
SA45_SOC_1	828	196.50306701660156	495.90049266815186	0.15247166	496.69620000000003
SA45_SOC_1	829	201.55208587646484	500.1728332042694	0.19073363	497.2968
SA45_SOC_1	830	204.35972213745117	505.3247666358948	0.15242161	497.8974
SA45_SOC_1	831	201.97646141052246	507.7980101108551	0.13867444	498.498
SA45_SOC_1	832	185.1932144165039	497.88849234580994	0.17005914	499.09860000000003
SA45_SOC_1	833	204.50729370117188	499.7000455856323	0.16691644	499.6992
SA45_SOC_1	834	202.8229522705078	509.4869005680084	0.13771227	500.2998
SA45_SOC_1	835	203.00511360168457	510.750607252121	0.17531084	500.9004
SA45_SOC_1	836	188.2292604446411	476.53560876846313	0.22176908	501.50100000000003
SA45_SOC_1	837	185.86153507232666	489.94412183761597	0.2637008	502.1016
SA45_SOC_1	838	195.53094863891602	491.3162648677826	0.12317409	502.7022
SA45_SOC_1	839	188.05315017700195	486.7247951030731	0.18927723	503.3028
SA45_SOC_1	840	204.318265914917	514.4920313358307	0.13625531	503.90340000000003
SA45_SOC_1	841	190.1901340484619	492.39956617355347	0.22138652	504.504
SA45_SOC_1	842	200.2071475982666	469.4259309768677	0.37427825	505.1046
SA45_SOC_1	843	184.16725158691406	487.3273265361786	0.1741705	505.7052
SA45_SOC_1	844	186.2030267715454	496.39230251312256	0.22042586	506.30580000000003
SA45_SOC_1	845	204.30859565734863	496.3717997074127	0.21406697	506.9064
SA45_SOC_1	846	197.1597146987915	484.1083860397339	0.28604126	507.507
SA45_SOC_1	847	198.28296661376953	494.6724808216095	0.18043125	508.1076
SA45_SOC_1	848	197.02231407165527	490.04151821136475	0.39307195	508.70820000000003
SA45_SOC_1	849	201.54685020446777	508.0839228630066	0.26318103	509.3088
SA45_SOC_1	850	191.78478240966797	498.31889033317566	0.262876	509.9094
SA45_SOC_1	851	187.9894781112671	489.6022367477417	0.25287175	510.51
SA45_SOC_1	852	197.5825595855713	516.8280637264252	0.12985198	511.11060000000003
SA45_SOC_1	853	208.47792148590088	514.9263560771942	0.1410646	511.7112
SA45_SOC_1	854	201.5632438659668	507.30719804763794	0.15389068	512.3118000000001
SA45_SOC_1	855	200.0969696044922	507.8753864765167	0.14693828	512.9124
SA45_SOC_1	856	208.2055950164795	461.0089981555939	0.14697537	513.513
SA45_SOC_1	857	188.2884979248047	484.3821322917938	0.30607578	514.1136
SA45_SOC_1	858	207.58734226226807	509.62774872779846	0.17855519	514.7142
SA45_SOC_1	859	201.8223524093628	518.1616795063019	0.13837178	515.3148
SA45_SOC_1	860	199.65808868408203	491.57620310783386	0.16800839	515.9154
SA45_SOC_1	861	188.85488033294678	479.6362638473511	0.45084685	516.516
SA45_SOC_1	862	189.43735599517822	481.96099877357483	0.34183708	517.1166000000001
SA45_SOC_1	863	207.76129245758057	501.404128074646	0.14009523	517.7172
SA45_SOC_1	864	187.96690464019775	491.83836221694946	0.2994129	518.3178
SA45_SOC_1	865	202.4611759185791	499.35088634490967	0.16775	518.9184
SA45_SOC_1	866	188.55249881744385	492.7770173549652	0.2663223	519.519
SA45_SOC_1	867	204.4357395172119	502.64073371887207	0.22102657	520.1196
SA45_SOC_1	868	202.64184951782227	517.439124584198	0.14757459	520.7202
SA45_SOC_1	869	190.2311897277832	490.3241801261902	0.20902652	521.3208
SA45_SOC_1	870	197.2299098968506	494.55751061439514	0.16428022	521.9214000000001
SA45_SOC_1	871	208.1044578552246	520.9192907810211	0.1374915	522.522
SA45_SOC_1	872	203.18967819213867	521.0308814048767	0.19309656	523.1226
SA45_SOC_1	873	186.34929656982422	494.7208893299103	0.30603856	523.7232
SA45_SOC_1	874	203.05928707122803	493.4426987171173	0.14435516	524.3238
SA45_SOC_1	875	199.1829013824463	512.11669921875	0.17139488	524.9244
SA45_SOC_1	876	203.27445030212402	498.17997336387634	0.1965878	525.525
SA45_SOC_1	877	187.69360542297363	488.86983275413513	0.22296056	526.1256
SA45_SOC_1	878	197.00958251953125	504.6044647693634	0.14499424	526.7262000000001
SA45_SOC_1	879	204.89336013793945	522.2256445884705	0.16094029	527.3268
SA45_SOC_1	880	186.58656120300293	483.63479375839233	0.20102113	527.9274
SA45_SOC_1	881	198.3369541168213	509.5473790168762	0.18770091	528.528
SA45_SOC_1	882	188.56412887573242	488.6143684387207	0.250556	529.1286
SA45_SOC_1	883	195.53157806396484	488.08467507362366	0.35993648	529.7292
SA45_SOC_1	884	201.9237756729126	505.95903396606445	0.2491105	530.3298
SA45_SOC_1	885	191.3334560394287	485.9617495536804	0.20363201	530.9304
SA45_SOC_1	886	187.5696086883545	492.49345421791077	0.15140605	531.5310000000001
SA45_SOC_1	887	201.98467254638672	502.9306375980377	0.17243473	532.1316
SA45_SOC_1	888	189.447340965271	477.796128988266	0.42051157	532.7322
SA45_SOC_1	889	204.55450057983398	518.3700549602509	0.15690693	533.3328
SA45_SOC_1	890	200.09502410888672	513.9001858234406	0.1639395	533.9334
SA45_SOC_1	891	212.8813076019287	329.9980330467224	0.16717805	534.534
SA45_SOC_1	892	190.9401798248291	482.821569442749	0.3180774	535.1346
SA45_SOC_1	893	187.46988773345947	483.09898495674133	0.29642418	535.7352
SA45_SOC_1	894	209.1445255279541	506.3682210445404	0.26605043	536.3358000000001
SA45_SOC_1	895	194.85257148742676	496.83985590934753	0.29861316	536.9364
SA45_SOC_1	896	200.58380126953125	496.7694318294525	0.16945308	537.537
SA45_SOC_1	897	191.71995162963867	486.95891976356506	0.19592448	538.1376
SA45_SOC_1	898	199.53912734985352	507.796014547348	0.1822741	538.7382
SA45_SOC_1	899	199.38034057617188	508.4485960006714	0.18168059	539.3388
SA45_SOC_1	900	188.19271087646484	491.3848865032196	0.25484374	539.9394
SA45_SOC_1	901	205.3223705291748	499.2453145980835	0.16570418	540.54
SA45_SOC_1	902	203.85726928710938	502.9604423046112	0.18260421	541.1406000000001
SA45_SOC_1	903	211.26059532165527	512.5847554206848	0.15352091	541.7412
SA45_SOC_1	904	199.91154670715332	504.6368443965912	0.22906199	542.3418
SA45_SOC_1	905	199.1824722290039	510.7422387599945	0.20275578	542.9424
SA45_SOC_1	906	188.28758239746094	490.51530361175537	0.25061134	543.543
SA45_SOC_1	907	186.29862785339355	486.89168214797974	0.24532129	544.1436
SA45_SOC_1	908	187.60299682617188	484.853857755661	0.237146	544.7442
SA45_SOC_1	909	187.45436668395996	492.42547631263733	0.24387997	545.3448
SA45_SOC_1	910	191.1555290222168	485.2592468261719	0.32948112	545.9454000000001
SA45_SOC_1	911	202.69243240356445	504.6785581111908	0.19783774	546.546
SA45_SOC_1	912	204.8133087158203	510.46820282936096	0.16809998	547.1466
SA45_SOC_1	913	204.52314376831055	512.4892580509186	0.1695149	547.7472
SA45_SOC_1	914	191.49662017822266	488.38919162750244	0.25447327	548.3478
SA45_SOC_1	915	200.1073122024536	484.348304271698	0.38064694	548.9484
SA45_SOC_1	916	185.2789306640625	495.3052031993866	0.2669715	549.549
SA45_SOC_1	917	207.3755693435669	502.84498929977417	0.24232674	550.1496
SA45_SOC_1	918	200.79505920410156	504.7980988025665	0.18542911	550.7502000000001
SA45_SOC_1	919	190.33218383789062	484.83261466026306	0.28105718	551.3508
SA45_SOC_1	920	186.7009735107422	486.0775887966156	0.27361315	551.9514
SA45_SOC_1	921	187.06227779388428	479.7925293445587	0.27755395	552.552
SA45_SOC_1	922	202.33783721923828	513.9054322242737	0.21392386	553.1526
SA45_SOC_1	923	188.78345489501953	488.47609519958496	0.23766434	553.7532
SA45_SOC_1	924	202.4914026260376	512.3239481449127	0.16303225	554.3538
SA45_SOC_1	925	201.38588905334473	493.4656798839569	0.1947	554.9544
SA45_SOC_1	926	190.6848907470703	475.9439241886139	0.28650784	555.5550000000001
SA45_SOC_1	927	197.0181369781494	507.7510178089142	0.19827038	556.1556
SA45_SOC_1	928	193.82100105285645	490.8590233325958	0.15160187	556.7562
SA45_SOC_1	929	188.84925842285156	482.9269480705261	0.35118878	557.3568
SA45_SOC_1	930	184.1256809234619	487.37921118736267	0.22186407	557.9574
SA45_SOC_1	931	199.07528400421143	508.89331698417664	0.13261756	558.558
SA45_SOC_1	932	205.62223434448242	505.3821873664856	0.19700034	559.1586
SA45_SOC_1	933	187.95570373535156	488.79374384880066	0.33815363	559.7592
SA45_SOC_1	934	198.9507007598877	504.4814157485962	0.22809118	560.3598000000001
SA45_SOC_1	935	204.86359119415283	514.6640682220459	0.20507659	560.9604
SA45_SOC_1	936	200.1833152770996	516.7649459838867	0.16010599	561.561
SA45_SOC_1	937	191.42569541931152	479.63858127593994	0.26561394	562.1616
SA45_SOC_1	938	205.88690757751465	509.9126636981964	0.18397143	562.7622
SA45_SOC_1	939	185.77237129211426	490.24696469306946	0.22470076	563.3628
SA45_SOC_1	940	204.29208755493164	504.26045536994934	0.19985564	563.9634
SA45_SOC_1	941	194.9468994140625	497.1528375148773	0.23472992	564.564
SA45_SOC_1	942	207.4019479751587	502.13109254837036	0.15110472	565.1646000000001
SA45_SOC_1	943	198.81460189819336	511.0324966907501	0.15846622	565.7652
SA45_SOC_1	944	203.39255332946777	514.8415446281433	0.14056109	566.3658
SA45_SOC_1	945	193.61675262451172	495.7826256752014	0.29422176	566.9664
SA45_SOC_1	946	192.67755031585693	501.2626039981842	0.20685586	567.567
SA45_SOC_1	947	198.47476959228516	511.4028990268707	0.17162174	568.1676
SA45_SOC_1	948	185.19657611846924	487.82921075820923	0.35129967	568.7682
SA45_SOC_1	949	206.52342796325684	519.7508883476257	0.17981409	569.3688
SA45_SOC_1	950	187.18708992004395	494.5739257335663	0.21365733	569.9694000000001
SA45_SOC_1	951	190.72713375091553	487.7115046977997	0.3060722	570.57
SA45_SOC_1	952	190.02848625183105	486.3305103778839	0.33997503	571.1706
SA45_SOC_1	953	187.97019481658936	482.0585882663727	0.260967	571.7712
SA45_SOC_1	954	197.2894048690796	505.38331389427185	0.23603317	572.3718
SA45_SOC_1	955	187.6662540435791	498.43273401260376	0.22163264	572.9724
SA45_SOC_1	956	204.45573806762695	506.8702018260956	0.19439483	573.573
SA45_SOC_1	957	211.03989601135254	502.5543451309204	0.21344537	574.1736
SA45_SOC_1	958	203.9218282699585	519.1015899181366	0.2094513	574.7742000000001
SA45_SOC_1	959	189.20923233032227	483.59105229377747	0.2688259	575.3748
SA45_SOC_1	960	190.26391983032227	492.95916080474854	0.23674658	575.9754
SA45_SOC_1	961	189.73214149475098	479.9162542819977	0.35227263	576.576
SA45_SOC_1	962	208.55501174926758	514.8276722431183	0.15228058	577.1766
SA45_SOC_1	963	201.47729873657227	514.7913980484009	0.16227478	577.7772
SA45_SOC_1	964	185.18051147460938	490.2968215942383	0.3335724	578.3778
SA45_SOC_1	965	200.3353500366211	511.02261543273926	0.18798158	578.9784
SA45_SOC_1	966	200.0295066833496	507.92263627052307	0.14201747	579.5790000000001
SA45_SOC_1	967	209.73554134368896	506.9375681877136	0.23806092	580.1796
SA45_SOC_1	968	188.78079414367676	486.65308356285095	0.26050887	580.7802
SA45_SOC_1	969	196.6477918624878	502.27123260498047	0.14803334	581.3808
SA45_SOC_1	970	205.08270263671875	507.45200514793396	0.15480563	581.9814
SA45_SOC_1	971	190.71314334869385	481.270147562027	0.2810283	582.582
SA45_SOC_1	972	199.33759689331055	496.777800321579	0.29744577	583.1826
SA45_SOC_1	973	185.986590385437	497.7728462219238	0.21988346	583.7832
SA45_SOC_1	974	191.7577314376831	482.5791084766388	0.32655185	584.3838000000001
SA45_SOC_1	975	184.38696384429932	495.62143564224243	0.2487507	584.9844
SA45_SOC_1	976	188.08424949645996	481.45718336105347	0.17994444	585.585
SA45_SOC_1	977	189.1929817199707	487.461222410202	0.28832534	586.1856
SA45_SOC_1	978	188.94025325775146	479.3815076351166	0.26820445	586.7862
SA45_SOC_1	979	194.27773475646973	499.1689360141754	0.13713394	587.3868
SA45_SOC_1	980	201.86187744140625	516.8302202224731	0.15846089	587.9874
SA45_SOC_1	981	205.44127464294434	514.9942052364349	0.14690804	588.588
SA45_SOC_1	982	204.6665382385254	507.1265995502472	0.16322078	589.1886000000001
SA45_SOC_1	983	192.9891872406006	478.13273549079895	0.29419458	589.7892
SA45_SOC_1	984	197.429780960083	498.73602747917175	0.14759846	590.3898
SA45_SOC_1	985	189.98348236083984	484.9028778076172	0.20847797	590.9904
SA45_SOC_1	986	206.9040298461914	509.45316910743713	0.17200598	591.591
SA45_SOC_1	987	197.96075820922852	504.2514109611511	0.15093076	592.1916
SA45_SOC_1	988	188.55915069580078	484.4862234592438	0.3257273	592.7922
SA45_SOC_1	989	203.63163471221924	514.2652130126953	0.13720071	593.3928
SA45_SOC_1	990	206.33305549621582	519.6170246601105	0.20671736	593.9934000000001
SA45_SOC_1	991	199.42136764526367	516.977344751358	0.16108644	594.594
SA45_SOC_1	992	201.41281127929688	505.83913922309875	0.20297283	595.1946
SA45_SOC_1	993	185.5581521987915	486.955668926239	0.30081037	595.7952
SA45_SOC_1	994	189.31082725524902	483.1641626358032	0.30258447	596.3958
SA45_SOC_1	995	206.52711868286133	513.6428868770599	0.21134324	596.9964
SA45_SOC_1	996	200.18932342529297	506.73099517822266	0.15843618	597.597
SA45_SOC_1	997	205.63533782958984	503.10219168663025	0.15423578	598.1976
SA45_SOC_1	998	201.37890815734863	506.7808520793915	0.17014211	598.7982000000001
SA45_SOC_1	999	189.05638217926025	480.54295778274536	0.23826082	599.3988
SA45_SOC_1	1000	198.9631748199463	511.35432958602905	0.22461173	599.9994
SA45_SOC_1	1001	189.3110704421997	483.2186543941498	0.33035976	600.6
SA45_SOC_1	1002	190.75727462768555	476.3436806201935	0.4586906	601.2006
SA45_SOC_1	1003	189.0743350982666	482.0980489253998	0.2115194	601.8012
SA45_SOC_1	1004	204.79110717773438	504.64357137680054	0.21321975	602.4018
SA45_SOC_1	1005	200.1071548461914	509.64026927948	0.14807725	603.0024
SA45_SOC_1	1006	189.74106788635254	486.2793016433716	0.2981052	603.6030000000001
SA45_SOC_1	1007	185.8754539489746	482.1597182750702	0.24727179	604.2036
SA45_SOC_1	1008	203.93783569335938	504.177542924881	0.21570373	604.8042
SA45_SOC_1	1009	189.7903060913086	480.20100831985474	0.22581248	605.4048
SA45_SOC_1	1010	201.84834480285645	501.3864254951477	0.18381956	606.0054
SA45_SOC_1	1011	188.68420600891113	481.5122866630554	0.36950022	606.606
SA45_SOC_1	1012	184.06376838684082	514.8860907554626	0.32777315	607.2066
SA45_SOC_1	1013	201.72484874725342	510.53489327430725	0.20267086	607.8072
SA45_SOC_1	1014	192.16355323791504	474.95460748672485	0.26226574	608.4078000000001
SA45_SOC_1	1015	206.05427742004395	507.9209625720978	0.15368778	609.0084
SA45_SOC_1	1016	185.27935981750488	489.38793897628784	0.3004441	609.609
SA45_SOC_1	1017	204.501371383667	514.2430686950684	0.20482051	610.2096
SA45_SOC_1	1018	211.756911277771	327.0544159412384	0.28101167	610.8102
SA45_SOC_1	1019	202.03877449035645	507.4972915649414	0.20633315	611.4108
SA45_SOC_1	1020	185.43362617492676	484.26429748535156	0.29462042	612.0114
SA45_SOC_1	1021	205.403151512146	515.8887326717377	0.16594958	612.612
SA45_SOC_1	1022	202.54168510437012	515.9635019302368	0.18699118	613.2126000000001
SA45_SOC_1	1023	203.95892143249512	505.6871223449707	0.17467482	613.8132
SA45_SOC_1	1024	189.18462753295898	476.01338267326355	0.26449323	614.4138
SA45_SOC_1	1025	188.43791484832764	480.2452003955841	0.39077547	615.0144
SA45_SOC_1	1026	206.56381130218506	505.56610107421875	0.22882017	615.615
SA45_SOC_1	1027	191.32500171661377	486.12577199935913	0.26972437	616.2156
SA45_SOC_1	1028	204.40638542175293	511.17424607276917	0.15984902	616.8162
SA45_SOC_1	1029	200.10815620422363	498.34383487701416	0.22670665	617.4168
SA45_SOC_1	1030	200.82592964172363	501.71366572380066	0.17245273	618.0174000000001
SA45_SOC_1	1031	203.72790813446045	504.9680757522583	0.21410996	618.618
SA45_SOC_1	1032	189.9492645263672	485.57918071746826	0.2722972	619.2186
SA45_SOC_1	1033	205.07612228393555	509.01350140571594	0.16290243	619.8192
SA45_SOC_1	1034	187.50319004058838	482.29506254196167	0.40923664	620.4198
SA45_SOC_1	1035	187.12077140808105	486.60290479660034	0.23059772	621.0204
SA45_SOC_1	1036	189.0919589996338	493.26486825942993	0.2243624	621.621
SA45_SOC_1	1037	189.31853771209717	489.994912147522	0.30832875	622.2216
SA45_SOC_1	1038	198.32098960876465	493.4523868560791	0.38335457	622.8222000000001
SA45_SOC_1	1039	203.6340093612671	507.8252077102661	0.22364967	623.4228
SA45_SOC_1	1040	190.2026081085205	478.4462642669678	0.29019958	624.0234
SA45_SOC_1	1041	189.6368408203125	484.93754267692566	0.2721978	624.624
SA45_SOC_1	1042	206.82818412780762	504.47394847869873	0.1635368	625.2246
SA45_SOC_1	1043	189.06366348266602	478.4646427631378	0.31088436	625.8252
SA45_SOC_1	1044	205.38823127746582	508.6594498157501	0.25384146	626.4258
SA45_SOC_1	1045	202.04688549041748	517.2769367694855	0.18958877	627.0264
SA45_SOC_1	1046	208.8484239578247	328.85103464126587	0.19885467	627.6270000000001
SA45_SOC_1	1047	193.16641330718994	480.55489897727966	0.38464263	628.2276
SA45_SOC_1	1048	196.3996124267578	493.1526982784271	0.19393095	628.8282
SA45_SOC_1	1049	209.3456268310547	520.3362321853638	0.23378484	629.4288
SA45_SOC_1	1050	198.38057041168213	505.2392792701721	0.14214347	630.0294
SA45_SOC_1	1051	206.63447856903076	507.27771520614624	0.15086347	630.63
SA45_SOC_1	1052	186.79736137390137	482.307904958725	0.34519884	631.2306
SA45_SOC_1	1053	184.898042678833	488.8818383216858	0.2792721	631.8312
SA45_SOC_1	1054	202.5075387954712	520.2777171134949	0.20003074	632.4318000000001
SA45_SOC_1	1055	201.90479278564453	506.45522117614746	0.17249835	633.0324
SA45_SOC_1	1056	201.65817260742188	449.7414994239807	0.19639403	633.633
SA45_SOC_1	1057	198.05743217468262	496.0426604747772	0.22153422	634.2336
SA45_SOC_1	1058	188.24751377105713	486.618869304657	0.3111204	634.8342
SA45_SOC_1	1059	190.24935722351074	491.97261214256287	0.22983372	635.4348
SA45_SOC_1	1060	189.60474014282227	487.2604751586914	0.3093642	636.0354
SA45_SOC_1	1061	201.76815032958984	500.68315029144287	0.21191426	636.636
SA45_SOC_1	1062	202.4234104156494	510.3898286819458	0.22279407	637.2366000000001
SA45_SOC_1	1063	199.95766639709473	505.0431025028229	0.12730865	637.8372
SA45_SOC_1	1064	202.55348682403564	503.0423891544342	0.16404831	638.4378
SA45_SOC_1	1065	190.82748413085938	479.88107442855835	0.32590607	639.0384
SA45_SOC_1	1066	201.07791423797607	513.9502036571503	0.1591566	639.639
SA45_SOC_1	1067	202.2964096069336	501.7791974544525	0.21487427	640.2396
SA45_SOC_1	1068	205.37023544311523	521.7983043193817	0.15225334	640.8402
SA45_SOC_1	1069	204.30971145629883	503.36509108543396	0.14623664	641.4408
SA45_SOC_1	1070	189.53696250915527	485.5275535583496	0.24751821	642.0414000000001
SA45_SOC_1	1071	206.97179317474365	514.6472990512848	0.21779183	642.642
SA45_SOC_1	1072	205.39292335510254	515.9263586997986	0.20908387	643.2426
SA45_SOC_1	1073	187.72459030151367	487.02319622039795	0.23877956	643.8432
SA45_SOC_1	1074	191.96145057678223	481.7436754703522	0.31662324	644.4438
SA45_SOC_1	1075	195.91830253601074	485.8281111717224	0.33164024	645.0444
SA45_SOC_1	1076	205.78514099121094	515.6065535545349	0.2011378	645.645
SA45_SOC_1	1077	205.94478607177734	506.31598234176636	0.18289044	646.2456
SA45_SOC_1	1078	203.6718463897705	505.6744408607483	0.16599095	646.8462000000001
SA45_SOC_1	1079	189.44310665130615	482.0715594291687	0.39877847	647.4468
SA45_SOC_1	1080	198.62357139587402	499.5444881916046	0.24049275	648.0474
SA45_SOC_1	1081	208.23992729187012	515.3323566913605	0.21831039	648.648
SA45_SOC_1	1082	195.78670978546143	448.77838253974915	0.37410054	649.2486
SA45_SOC_1	1083	204.4676685333252	455.8928883075714	0.22209202	649.8492
SA45_SOC_1	1084	206.06982707977295	494.0677607059479	0.22864711	650.4498
SA45_SOC_1	1085	202.42102146148682	507.56555914878845	0.22166401	651.0504
SA45_SOC_1	1086	206.7836093902588	515.5109596252441	0.21229625	651.6510000000001
SA45_SOC_1	1087	201.4881420135498	518.3573734760284	0.14252774	652.2516
SA45_SOC_1	1088	200.4928493499756	498.0651319026947	0.17793109	652.8522
SA45_SOC_1	1089	203.6232089996338	498.70062232017517	0.12979794	653.4528
SA45_SOC_1	1090	199.11191940307617	517.6728308200836	0.1624925	654.0534
SA45_SOC_1	1091	199.69837188720703	513.059184551239	0.14071433	654.654
SA45_SOC_1	1092	205.63485145568848	509.33246970176697	0.16074276	655.2546
SA45_SOC_1	1093	207.3707628250122	502.0708394050598	0.21535686	655.8552
SA45_SOC_1	1094	205.51561832427979	512.9651033878326	0.20920622	656.4558000000001
SA45_SOC_1	1095	202.4077320098877	508.1954491138458	0.20186006	657.0564
SA45_SOC_1	1096	205.96043586730957	501.91914439201355	0.14299935	657.657
SA45_SOC_1	1097	192.05207347869873	485.4335367679596	0.24115896	658.2576
SA45_SOC_1	1098	186.7554759979248	493.4596288204193	0.24501596	658.8582
SA45_SOC_1	1099	202.9592227935791	510.45021057128906	0.2785908	659.4588
SA45_SOC_1	1100	202.52729415893555	514.9354004859924	0.1274763	660.0594
SA45_SOC_1	1101	187.9731559753418	485.70741176605225	0.36156487	660.66
SA45_SOC_1	1102	191.32916450500488	478.91132712364197	0.24443537	661.2606000000001
SA45_SOC_1	1103	202.35548973083496	519.5572221279144	0.14834851	661.8612
SA45_SOC_1	1104	203.9534568786621	518.5667788982391	0.21317185	662.4618
SA45_SOC_1	1105	188.07493686676025	483.80609035491943	0.19645523	663.0624
SA45_SOC_1	1106	204.05296325683594	497.45680689811707	0.22528483	663.663
SA45_SOC_1	1107	191.47911071777344	487.65031814575195	0.26306105	664.2636
SA45_SOC_1	1108	203.2247829437256	505.5207824707031	0.21545084	664.8642
SA45_SOC_1	1109	206.9877290725708	508.30079555511475	0.16963565	665.4648
SA45_SOC_1	1110	198.6599063873291	509.8571741580963	0.1309587	666.0654000000001
SA45_SOC_1	1111	198.88595581054688	492.56906032562256	0.20423481	666.666
SA45_SOC_1	1112	201.24399662017822	519.1175866127014	0.18009856	667.2666
SA45_SOC_1	1113	198.23691844940186	516.7796874046326	0.21033202	667.8672
SA45_SOC_1	1114	188.28063011169434	496.87645196914673	0.19113794	668.4678
SA45_SOC_1	1115	201.49854183197021	456.67463421821594	0.20500988	669.0684
SA45_SOC_1	1116	202.8969955444336	510.54786443710327	0.18312159	669.669
SA45_SOC_1	1117	205.34844875335693	518.0578458309174	0.17392308	670.2696
SA45_SOC_1	1118	198.8313388824463	506.1036157608032	0.18091561	670.8702000000001
SA45_SOC_1	1119	196.17343425750732	501.8898546695709	0.20563784	671.4708
SA45_SOC_1	1120	190.31756401062012	488.1848394870758	0.2838043	672.0714
SA45_SOC_1	1121	203.6220645904541	509.03841376304626	0.14631715	672.672
SA45_SOC_1	1122	195.1087188720703	490.61118721961975	0.18749534	673.2726
SA45_SOC_1	1123	200.3364372253418	504.47076201438904	0.20445335	673.8732
SA45_SOC_1	1124	201.64225101470947	503.28662037849426	0.14662364	674.4738
SA45_SOC_1	1125	189.13507461547852	480.9300649166107	0.3267295	675.0744
SA45_SOC_1	1126	190.9068202972412	482.46520042419434	0.31717694	675.6750000000001
SA45_SOC_1	1127	200.82499980926514	503.3056426048279	0.18238592	676.2756
SA45_SOC_1	1128	207.0493984222412	500.86761116981506	0.15712173	676.8762
SA45_SOC_1	1129	197.0566463470459	501.6461706161499	0.17385451	677.4768
SA45_SOC_1	1130	199.88101959228516	508.977130651474	0.16890442	678.0774
SA45_SOC_1	1131	205.46110153198242	519.4545793533325	0.14152096	678.678
SA45_SOC_1	1132	200.94998359680176	459.3901455402374	0.12109711	679.2786
SA45_SOC_1	1133	185.74413299560547	490.7491707801819	0.2371517	679.8792
SA45_SOC_1	1134	205.91720581054688	508.25863122940063	0.16684322	680.4798000000001
SA45_SOC_1	1135	190.30105590820312	478.4885895252228	0.28798553	681.0804
SA45_SOC_1	1136	187.94142723083496	489.03700947761536	0.3196862	681.681
SA45_SOC_1	1137	203.87267589569092	496.5472483634949	0.19414175	682.2816
SA45_SOC_1	1138	188.08582305908203	487.66843914985657	0.29445216	682.8822
SA45_SOC_1	1139	187.46073246002197	496.2597584724426	0.28877884	683.4828
SA45_SOC_1	1140	205.22912979125977	519.5028913021088	0.18135358	684.0834
SA45_SOC_1	1141	210.46626091003418	503.2838523387909	0.17857458	684.684
SA45_SOC_1	1142	202.8445529937744	494.71911907196045	0.18146461	685.2846000000001
SA45_SOC_1	1143	192.0625877380371	477.8343987464905	0.32017377	685.8852
SA45_SOC_1	1144	203.4096622467041	517.9833984375	0.17164369	686.4858
SA45_SOC_1	1145	188.3631134033203	493.58792424201965	0.194533	687.0864
SA45_SOC_1	1146	198.95668029785156	504.5831251144409	0.12176633	687.687
SA45_SOC_1	1147	202.84884452819824	497.5084662437439	0.23043285	688.2876
SA45_SOC_1	1148	200.80634593963623	505.2562093734741	0.15504426	688.8882
SA45_SOC_1	1149	193.26298713684082	473.41313123703003	0.30133322	689.4888
SA45_SOC_1	1150	186.04498386383057	493.59320282936096	0.2868442	690.0894000000001
SA45_SOC_1	1151	201.1160659790039	506.57781958580017	0.18092203	690.69
SA45_SOC_1	1152	187.10751056671143	488.4677267074585	0.25269023	691.2906
SA45_SOC_1	1153	203.86207580566406	508.6345374584198	0.18612374	691.8912
SA45_SOC_1	1154	202.25523948669434	514.874439239502	0.197175	692.4918
SA45_SOC_1	1155	202.54491806030273	505.8550715446472	0.16076379	693.0924
SA45_SOC_1	1156	200.94300270080566	508.7200891971588	0.17369984	693.693
SA45_SOC_1	1157	185.85041999816895	497.74648547172546	0.21766528	694.2936
SA45_SOC_1	1158	206.49956703186035	507.52748250961304	0.20890561	694.8942000000001
SA45_SOC_1	1159	189.5771026611328	491.1766719818115	0.1572979	695.4948
SA45_SOC_1	1160	202.9424285888672	455.9464466571808	0.16192788	696.0954
SA45_SOC_1	1161	200.2444839477539	496.94687604904175	0.17044252	696.696
SA45_SOC_1	1162	201.84099197387695	513.5305559635162	0.1892747	697.2966
SA45_SOC_1	1163	204.66944217681885	511.594762802124	0.18606812	697.8972
SA45_SOC_1	1164	206.43502235412598	502.63700008392334	0.11702146	698.4978
SA45_SOC_1	1165	200.75387477874756	507.3804223537445	0.16094244	699.0984
SA45_SOC_1	1166	198.85903358459473	505.14204382896423	0.1489304	699.6990000000001
SA45_SOC_1	1167	200.0777292251587	525.1552605628967	0.18831621	700.2996
SA45_SOC_1	1168	200.52057266235352	519.6178615093231	0.16131335	700.9002
SA45_SOC_1	1169	184.31864261627197	497.5656294822693	0.1986273	701.5008
SA45_SOC_1	1170	201.34617805480957	501.1410677433014	0.2562491	702.1014
SA45_SOC_1	1171	202.4164581298828	508.39439392089844	0.14194146	702.702
SA45_SOC_1	1172	204.24804210662842	507.5721573829651	0.19110574	703.3026
SA45_SOC_1	1173	190.53606033325195	482.5849664211273	0.28935367	703.9032
SA45_SOC_1	1174	204.4699001312256	502.25491404533386	0.18140124	704.5038000000001
SA45_SOC_1	1175	197.15671062469482	508.52075815200806	0.15177739	705.1044
SA45_SOC_1	1176	203.47277641296387	501.9502365589142	0.16738623	705.705
SA45_SOC_1	1177	202.2395896911621	522.9660952091217	0.16244145	706.3056
SA45_SOC_1	1178	203.6290740966797	507.884978055954	0.13543408	706.9062
SA45_SOC_1	1179	207.4956750869751	503.2134282588959	0.2018123	707.5068
SA45_SOC_1	1180	203.09638023376465	512.4457740783691	0.20328116	708.1074
SA45_SOC_1	1181	209.27380084991455	514.3943130970001	0.18247016	708.708
SA45_SOC_1	1182	187.066912651062	489.1811406612396	0.25688872	709.3086000000001
SA45_SOC_1	1183	188.28729629516602	490.2653431892395	0.2709275	709.9092
SA45_SOC_1	1184	185.1476240158081	494.9624812602997	0.24331486	710.5098
SA45_SOC_1	1185	192.81237602233887	484.72652792930603	0.25073725	711.1104
SA45_SOC_1	1186	202.26276397705078	516.4567279815674	0.12599543	711.711
SA45_SOC_1	1187	203.8889980316162	498.1919467449188	0.20654689	712.3116
SA45_SOC_1	1188	188.44934463500977	482.7812397480011	0.34801996	712.9122
SA45_SOC_1	1189	188.04737091064453	493.4089994430542	0.22290994	713.5128
SA45_SOC_1	1190	188.83822917938232	488.69470596313477	0.25620875	714.1134000000001
SA45_SOC_1	1191	203.19992065429688	510.398325920105	0.16838886	714.714
SA45_SOC_1	1192	200.86552619934082	505.93408942222595	0.19546144	715.3146
SA45_SOC_1	1193	189.19113636016846	489.5223820209503	0.21823351	715.9152
SA45_SOC_1	1194	200.08636951446533	525.1410984992981	0.16479336	716.5158
SA45_SOC_1	1195	206.06346130371094	515.5131804943085	0.18913125	717.1164
SA45_SOC_1	1196	199.78391647338867	500.26063799858093	0.20820756	717.717
SA45_SOC_1	1197	207.26234436035156	503.26277017593384	0.19003426	718.3176
SA45_SOC_1	1198	198.2479763031006	503.9997446537018	0.1929605	718.9182
SA45_SOC_1	1199	205.65542221069336	520.1196813583374	0.13845976	719.5188
SA45_SOC_1	1200	189.20648574829102	484.69202399253845	0.23907551	720.1194
SA45_SOC_1	1201	188.823823928833	487.33041644096375	0.3341779	720.72
SA45_SOC_1	1202	188.05875778198242	494.1105365753174	0.2520947	721.3206
SA45_SOC_1	1203	199.96902465820312	516.2079584598541	0.14176343	721.9212
SA45_SOC_1	1204	205.8207607269287	512.2223675251007	0.19415195	722.5218
SA45_SOC_1	1205	201.24162197113037	513.1943035125732	0.12648146	723.1224
SA45_SOC_1	1206	201.39996528625488	506.49651646614075	0.1906229	723.723
SA45_SOC_1	1207	188.5499668121338	492.08452463150024	0.2642579	724.3236
SA45_SOC_1	1208	189.23662662506104	491.8765676021576	0.2500869	724.9242
SA45_SOC_1	1209	206.1635684967041	501.1033773422241	0.15857048	725.5248
SA45_SOC_1	1210	186.90871238708496	490.50973534584045	0.18311019	726.1254
SA45_SOC_1	1211	189.57565784454346	485.7617425918579	0.25176996	726.726
SA45_SOC_1	1212	188.28389167785645	488.6185848712921	0.2777658	727.3266
SA45_SOC_1	1213	202.06778526306152	510.4811096191406	0.13426259	727.9272
SA45_SOC_1	1214	187.62076377868652	483.60167384147644	0.33087897	728.5278
SA45_SOC_1	1215	190.6212329864502	485.3884434700012	0.2825002	729.1284
SA45_SOC_1	1216	205.26440620422363	504.8143208026886	0.21250261	729.729
SA45_SOC_1	1217	205.27799606323242	505.73948979377747	0.18884881	730.3296
SA45_SOC_1	1218	203.58160972595215	519.4497835636139	0.19287173	730.9302
SA45_SOC_1	1219	188.26858520507812	484.3307948112488	0.24620031	731.5308
SA45_SOC_1	1220	190.44937133789062	490.35234332084656	0.28436792	732.1314
SA45_SOC_1	1221	202.88347721099854	506.5254521369934	0.15205501	732.732
SA45_SOC_1	1222	211.76671028137207	330.4680848121643	0.29046643	733.3326
SA45_SOC_1	1223	205.7961130142212	502.221440076828	0.18093732	733.9332
SA45_SOC_1	1224	202.66194820404053	500.7593357563019	0.21668029	734.5338
SA45_SOC_1	1225	204.37637329101562	512.206563949585	0.15045984	735.1344
SA45_SOC_1	1226	189.87167358398438	486.38123631477356	0.36737895	735.735
SA45_SOC_1	1227	210.2226161956787	502.8940737247467	0.1997157	736.3356
SA45_SOC_1	1228	201.48847103118896	502.60600447654724	0.19785562	736.9362
SA45_SOC_1	1229	201.4295768737793	501.9272553920746	0.19012249	737.5368
SA45_SOC_1	1230	194.91528511047363	510.71343183517456	0.2080912	738.1374
SA45_SOC_1	1231	189.89819526672363	492.60488390922546	0.27654544	738.738
SA45_SOC_1	1232	203.1437587738037	507.5538432598114	0.11087754	739.3386
SA45_SOC_1	1233	202.09633827209473	502.4358022212982	0.15168875	739.9392
SA45_SOC_1	1234	200.5576515197754	507.0088291168213	0.17566462	740.5398
SA45_SOC_1	1235	187.15102672576904	490.5030405521393	0.23669958	741.1404
SA45_SOC_1	1236	205.07380485534668	512.4417185783386	0.13341598	741.741
SA45_SOC_1	1237	203.3358335494995	456.1975336074829	0.14318469	742.3416
SA45_SOC_1	1238	201.322603225708	500.38626194000244	0.18300638	742.9422
SA45_SOC_1	1239	202.63687133789062	506.9171619415283	0.18206744	743.5428
SA45_SOC_1	1240	187.74802207946777	487.8885304927826	0.23510017	744.1434
SA45_SOC_1	1241	202.17982292175293	511.4984929561615	0.13356459	744.744
SA45_SOC_1	1242	188.69816780090332	486.59215450286865	0.32490307	745.3446
SA45_SOC_1	1243	202.54549026489258	516.7493999004364	0.15752324	745.9452
SA45_SOC_1	1244	188.1443452835083	495.9131419658661	0.19170891	746.5458
SA45_SOC_1	1245	205.68766593933105	506.96186900138855	0.2665303	747.1464
SA45_SOC_1	1246	195.88963508605957	508.1475555896759	0.14548245	747.747
SA45_SOC_1	1247	196.7135238647461	507.7718424797058	0.15593688	748.3476
SA45_SOC_1	1248	199.58706378936768	516.4598500728607	0.14548069	748.9482
SA45_SOC_1	1249	190.03191947937012	484.510942697525	0.33778906	749.5488
SA45_SOC_1	1250	203.85961532592773	507.6037323474884	0.19816794	750.1494
SA45_SOC_1	1251	202.00035095214844	509.1794228553772	0.17311206	750.75
SA45_SOC_1	1252	199.39453125	487.71079659461975	0.18091936	751.3506
SA45_SOC_1	1253	201.67359352111816	498.71681213378906	0.24937417	751.9512
SA45_SOC_1	1254	200.01341342926025	508.5825562477112	0.20599769	752.5518
SA45_SOC_1	1255	202.47207641601562	495.2145981788635	0.24899527	753.1524000000001
SA45_SOC_1	1256	198.3814573287964	454.91177916526794	0.18773627	753.753
SA45_SOC_1	1257	189.52255725860596	488.6880111694336	0.27176872	754.3536
SA45_SOC_1	1258	209.44790840148926	512.8985738754272	0.14824729	754.9542
SA45_SOC_1	1259	203.23928833007812	497.05254435539246	0.20602912	755.5548
SA45_SOC_1	1260	189.31689262390137	492.12202191352844	0.22111525	756.1554
SA45_SOC_1	1261	191.0537052154541	485.2256119251251	0.32030404	756.756
SA45_SOC_1	1262	202.732515335083	508.66225004196167	0.1853931	757.3566
SA45_SOC_1	1263	192.654447555542	487.86316752433777	0.23959708	757.9572000000001
SA45_SOC_1	1264	202.39683151245117	500.5074119567871	0.25302154	758.5578
SA45_SOC_1	1265	200.32739639282227	504.729026556015	0.19972797	759.1584
SA45_SOC_1	1266	205.272216796875	504.30081725120544	0.15829086	759.759
SA45_SOC_1	1267	187.93524742126465	486.65713906288147	0.24451123	760.3596
SA45_SOC_1	1268	205.21571159362793	515.954715013504	0.15608	760.9602
SA45_SOC_1	1269	204.51979637145996	507.264164686203	0.1846968	761.5608
SA45_SOC_1	1270	189.00617122650146	492.35315322875977	0.25800073	762.1614
SA45_SOC_1	1271	196.11702919006348	523.7011063098907	0.14872293	762.7620000000001
SA45_SOC_1	1272	204.60179328918457	510.63480019569397	0.106998496	763.3626
SA45_SOC_1	1273	187.17315673828125	487.8339099884033	0.2476168	763.9632
SA45_SOC_1	1274	200.0251865386963	510.7074773311615	0.16306852	764.5638
SA45_SOC_1	1275	189.55299854278564	488.9791703224182	0.25140303	765.1644
SA45_SOC_1	1276	204.8323917388916	517.4566340446472	0.198834	765.765
SA45_SOC_1	1277	191.76537036895752	475.5377948284149	0.32868922	766.3656
SA45_SOC_1	1278	187.05147743225098	492.1736812591553	0.24209449	766.9662
SA45_SOC_1	1279	193.4668493270874	485.9425985813141	0.24178493	767.5668000000001
SA45_SOC_1	1280	206.2175416946411	507.02717542648315	0.17412156	768.1674
SA45_SOC_1	1281	206.3232421875	510.75762391090393	0.18622726	768.768
SA45_SOC_1	1282	202.6587438583374	503.61604928970337	0.14279173	769.3686
SA45_SOC_1	1283	188.26274871826172	486.78549885749817	0.23177385	769.9692
SA45_SOC_1	1284	187.915678024292	493.3856964111328	0.25911868	770.5698
SA45_SOC_1	1285	188.78748893737793	484.1358733177185	0.30970114	771.1704
SA45_SOC_1	1286	207.2347068786621	519.309321641922	0.13256362	771.771
SA45_SOC_1	1287	201.56772136688232	503.64736676216125	0.16040604	772.3716000000001
SA45_SOC_1	1288	186.8839931488037	487.85032510757446	0.3461238	772.9722
SA45_SOC_1	1289	189.29872512817383	491.6987693309784	0.31144053	773.5728
SA45_SOC_1	1290	207.68208503723145	508.48915100097656	0.27241632	774.1734
SA45_SOC_1	1291	185.8238983154297	494.1867220401764	0.18908347	774.774
SA45_SOC_1	1292	199.48671340942383	507.53227829933167	0.16010265	775.3746
SA45_SOC_1	1293	186.1552333831787	491.78061962127686	0.30052212	775.9752
SA45_SOC_1	1294	198.05262565612793	508.1666421890259	0.26949945	776.5758
SA45_SOC_1	1295	188.37653160095215	484.79379773139954	0.2003203	777.1764000000001
SA45_SOC_1	1296	184.11030292510986	494.0259826183319	0.26881915	777.777
SA45_SOC_1	1297	188.06814193725586	494.3201994895935	0.21389227	778.3776
SA45_SOC_1	1298	199.48621273040771	516.0734510421753	0.155942	778.9782
SA45_SOC_1	1299	188.18514347076416	486.9803237915039	0.2570165	779.5788
SA45_SOC_1	1300	201.99610233306885	516.8520426750183	0.12969422	780.1794
SA45_SOC_1	1301	207.54774570465088	507.4144434928894	0.18260637	780.78
SA45_SOC_1	1302	207.8441333770752	515.1068902015686	0.17196098	781.3806
SA45_SOC_1	1303	199.97637748718262	509.53415036201477	0.22579639	781.9812000000001
SA45_SOC_1	1304	211.58286094665527	505.15836238861084	0.29118603	782.5818
SA45_SOC_1	1305	203.5412836074829	509.5160937309265	0.16370973	783.1824
SA45_SOC_1	1306	189.05314922332764	492.7689063549042	0.20454471	783.783
SA45_SOC_1	1307	192.56176471710205	485.1080346107483	0.24344578	784.3836
SA45_SOC_1	1308	186.20816230773926	492.7813947200775	0.19485752	784.9842
SA45_SOC_1	1309	202.36352920532227	504.6989965438843	0.20111838	785.5848
SA45_SOC_1	1310	199.1674518585205	498.8666081428528	0.17975327	786.1854
SA45_SOC_1	1311	205.90038299560547	516.5635228157043	0.161925	786.7860000000001
SA45_SOC_1	1312	189.24442291259766	483.1108617782593	0.39117652	787.3866
SA45_SOC_1	1313	202.2680139541626	512.7424049377441	0.19165772	787.9872
SA45_SOC_1	1314	187.23134994506836	485.2591824531555	0.37940618	788.5878
SA45_SOC_1	1315	194.54046249389648	492.3496448993683	0.25400963	789.1884
SA45_SOC_1	1316	191.97203636169434	485.0927782058716	0.21346465	789.789
SA45_SOC_1	1317	198.72103214263916	510.4359519481659	0.14500351	790.3896
SA45_SOC_1	1318	206.3031005859375	509.7234070301056	0.19445619	790.9902
SA45_SOC_1	1319	204.8265552520752	505.98381757736206	0.18098205	791.5908000000001
SA45_SOC_1	1320	198.47999095916748	495.4331123828888	0.25041297	792.1914
SA45_SOC_1	1321	201.9748592376709	513.5873973369598	0.2062402	792.792
SA45_SOC_1	1322	187.1134614944458	488.60841393470764	0.31662455	793.3926
SA45_SOC_1	1323	201.24996185302734	507.217880487442	0.19616863	793.9932
SA45_SOC_1	1324	191.06317520141602	484.4947850704193	0.245597	794.5938
SA45_SOC_1	1325	191.64024353027344	480.6588292121887	0.38246393	795.1944
SA45_SOC_1	1326	200.4878568649292	512.8660655021667	0.13275042	795.795
SA45_SOC_1	1327	203.2133674621582	504.92690920829773	0.21092321	796.3956000000001
SA45_SOC_1	1328	201.64634227752686	508.7697207927704	0.19518824	796.9962
SA45_SOC_1	1329	202.99508571624756	514.6652591228485	0.18288621	797.5968
SA45_SOC_1	1330	204.74206924438477	515.8193707466125	0.21657561	798.1974
SA45_SOC_1	1331	206.75002098083496	513.8799726963043	0.17543058	798.798
SA45_SOC_1	1332	200.6199073791504	510.48754692077637	0.18516861	799.3986
SA45_SOC_1	1333	189.72310066223145	480.9413945674896	0.25449386	799.9992
SA45_SOC_1	1334	202.55292892456055	511.24911189079285	0.121384725	800.5998
SA45_SOC_1	1335	186.01841926574707	484.30694460868835	0.3579698	801.2004000000001
SA45_SOC_1	1336	208.72841835021973	508.13027143478394	0.2179155	801.801
SA45_SOC_1	1337	199.0250301361084	507.44054675102234	0.19900393	802.4016
SA45_SOC_1	1338	191.08197212219238	485.684494972229	0.2738415	803.0022
SA45_SOC_1	1339	186.86363697052002	485.0414729118347	0.32877883	803.6028
SA45_SOC_1	1340	187.43462562561035	486.51336193084717	0.29206032	804.2034
SA45_SOC_1	1341	204.1325855255127	517.4225163459778	0.13650723	804.804
SA45_SOC_1	1342	186.86563968658447	500.4489290714264	0.2058327	805.4046
SA45_SOC_1	1343	208.75986099243164	506.7636001110077	0.14776891	806.0052000000001
SA45_SOC_1	1344	202.48183250427246	507.2776186466217	0.15242153	806.6058
SA45_SOC_1	1345	205.49752235412598	508.1581771373749	0.23329999	807.2064
SA45_SOC_1	1346	187.03117847442627	490.0803029537201	0.30559617	807.807
SA45_SOC_1	1347	199.7175407409668	511.0784912109375	0.22257964	808.4076
SA45_SOC_1	1348	202.8402328491211	504.956134557724	0.193681	809.0082
SA45_SOC_1	1349	188.37058067321777	486.2735402584076	0.22756027	809.6088
SA45_SOC_1	1350	206.46878242492676	506.5633034706116	0.18183671	810.2094
SA45_SOC_1	1351	189.1470766067505	495.14156699180603	0.2192978	810.8100000000001
SA45_SOC_1	1352	193.60170364379883	484.3091654777527	0.2707872	811.4106
SA45_SOC_1	1353	201.6606903076172	518.8849103450775	0.21516168	812.0112
SA45_SOC_1	1354	203.5781192779541	506.9953429698944	0.17225589	812.6118
SA45_SOC_1	1355	197.38979816436768	504.1779291629791	0.15741114	813.2124
SA45_SOC_1	1356	201.2889289855957	499.49653029441833	0.19581702	813.813
SA45_SOC_1	1357	201.73174381256104	505.646470785141	0.18547024	814.4136
SA45_SOC_1	1358	204.60994720458984	519.7834289073944	0.18510309	815.0142
SA45_SOC_1	1359	204.16282653808594	503.01100730895996	0.2825882	815.6148000000001
SA45_SOC_1	1360	201.46608352661133	512.9904663562775	0.22628844	816.2154
SA45_SOC_1	1361	200.9835433959961	503.8087499141693	0.16065966	816.816
SA45_SOC_1	1362	200.55084228515625	511.6258227825165	0.22174354	817.4166
SA45_SOC_1	1363	204.18138027191162	505.30255794525146	0.28635535	818.0172
SA45_SOC_1	1364	200.22435665130615	505.1194489002228	0.20394251	818.6178
SA45_SOC_1	1365	190.249285697937	486.0760760307312	0.2920192	819.2184
SA45_SOC_1	1366	178.1531524658203	514.356107711792	0.15143971	819.819
SA45_SOC_1	1367	197.91475296020508	516.2632870674133	0.13824128	820.4196000000001
SA45_SOC_1	1368	203.04721355438232	501.09957933425903	0.12443801	821.0202
SA45_SOC_1	1369	198.73766899108887	476.85608983039856	0.32215774	821.6208
SA45_SOC_1	1370	190.68400382995605	489.5502233505249	0.19130695	822.2214
SA45_SOC_1	1371	185.43585777282715	473.2347536087036	0.3621569	822.822
SA45_SOC_1	1372	207.1039867401123	505.3228032588959	0.19678017	823.4226
SA45_SOC_1	1373	205.84447860717773	494.6089446544647	0.20350869	824.0232
SA45_SOC_1	1374	188.68603706359863	481.8039608001709	0.27797619	824.6238
SA45_SOC_1	1375	204.9704933166504	496.9039714336395	0.22051762	825.2244000000001
SA45_SOC_1	1376	204.0021800994873	501.5672171115875	0.22647233	825.825
SA45_SOC_1	1377	212.5913429260254	510.65465927124023	0.19933118	826.4256
SA45_SOC_1	1378	201.87621116638184	491.90144777297974	0.18736859	827.0262
SA45_SOC_1	1379	206.85630798339844	495.08759021759033	0.25364596	827.6268
SA45_SOC_1	1380	188.61870288848877	478.4803819656372	0.40132916	828.2274
SA45_SOC_1	1381	193.01867008209229	472.23291635513306	0.33383763	828.828
SA45_SOC_1	1382	199.49552536010742	489.66442108154297	0.12800838	829.4286
SA45_SOC_1	1383	194.35996055603027	488.12255859375	0.22556274	830.0292000000001
SA45_SOC_1	1384	195.9944200515747	502.7852511405945	0.21302912	830.6298
SA45_SOC_1	1385	197.11717128753662	499.14498925209045	0.20296489	831.2304
SA45_SOC_1	1386	202.90082931518555	511.9931674003601	0.21354721	831.831
SA45_SOC_1	1387	189.79488372802734	486.5339934825897	0.15918884	832.4316
SA45_SOC_1	1388	197.24750518798828	494.0559160709381	0.2334143	833.0322
SA45_SOC_1	1389	197.8334140777588	490.73378562927246	0.21825914	833.6328
SA45_SOC_1	1390	197.2664451599121	487.3844575881958	0.24160802	834.2334
SA45_SOC_1	1391	196.82743549346924	489.7797131538391	0.2034917	834.8340000000001
SA45_SOC_1	1392	187.74235725402832	485.27711033821106	0.22133932	835.4346
SA45_SOC_1	1393	187.21821784973145	482.362300157547	0.34463128	836.0352
SA45_SOC_1	1394	200.93730926513672	493.7719666957855	0.2580341	836.6358
SA45_SOC_1	1395	194.67119693756104	487.376571893692	0.25652763	837.2364
SA45_SOC_1	1396	194.20726776123047	485.57029724121094	0.24361537	837.837
SA45_SOC_1	1397	204.1770315170288	473.61239790916443	0.3176556	838.4376
SA45_SOC_1	1398	198.1067991256714	481.74428701400757	0.38135532	839.0382
SA45_SOC_1	1399	200.09146213531494	517.1320652961731	0.20963416	839.6388000000001
SA45_SOC_1	1400	201.3680076599121	510.67731857299805	0.22985175	840.2394
SA45_SOC_1	1401	195.675687789917	501.68209075927734	0.2550098	840.84
SA45_SOC_1	1402	189.6740198135376	485.8748137950897	0.31958598	841.4406
SA45_SOC_1	1403	189.75977897644043	476.36701583862305	0.40265808	842.0412
SA45_SOC_1	1404	189.21305179595947	486.9811284542084	0.30969763	842.6418
SA45_SOC_1	1405	199.16882514953613	510.06892919540405	0.17299011	843.2424
SA45_SOC_1	1406	203.77890586853027	517.4322688579559	0.17830426	843.843
SA45_SOC_1	1407	205.45340538024902	513.1344044208527	0.14817554	844.4436000000001
SA45_SOC_1	1408	204.37857627868652	511.1609208583832	0.26042476	845.0442
SA45_SOC_1	1409	203.35158348083496	520.6779885292053	0.21044342	845.6448
SA45_SOC_1	1410	199.19617652893066	515.7534205913544	0.18810582	846.2454
SA45_SOC_1	1411	199.81515884399414	515.8232975006104	0.17879312	846.846
SA45_SOC_1	1412	187.41631507873535	481.0360550880432	0.27655008	847.4466
SA45_SOC_1	1413	205.93202590942383	508.5761511325836	0.28016976	848.0472
SA45_SOC_1	1414	206.89661979675293	508.9469075202942	0.18346877	848.6478
SA45_SOC_1	1415	197.00483322143555	521.7142331600189	0.124942675	849.2484000000001
SA45_SOC_1	1416	199.29041862487793	513.0566740036011	0.14989813	849.849
SA45_SOC_1	1417	184.5790672302246	478.184974193573	0.33955842	850.4496
SA45_SOC_1	1418	191.22153282165527	480.8620226383209	0.29733065	851.0502
SA45_SOC_1	1419	199.4772434234619	517.8939199447632	0.15646216	851.6508
SA45_SOC_1	1420	203.9677333831787	520.839114189148	0.18082207	852.2514
SA45_SOC_1	1421	190.20874500274658	480.6801688671112	0.4186162	852.852
SA45_SOC_1	1422	185.66576957702637	493.17712783813477	0.28322232	853.4526
SA45_SOC_1	1423	199.39709186553955	523.8507413864136	0.15595871	854.0532000000001
SA45_SOC_1	1424	189.5910358428955	486.18180871009827	0.27819496	854.6538
SA45_SOC_1	1425	186.2316370010376	481.1299753189087	0.3766201	855.2544
SA45_SOC_1	1426	201.7751169204712	522.9984748363495	0.18237254	855.855
SA45_SOC_1	1427	207.03546524047852	521.7745184898376	0.18113321	856.4556
SA45_SOC_1	1428	188.27153205871582	482.1867871284485	0.24545217	857.0562
SA45_SOC_1	1429	199.15974140167236	514.0236532688141	0.18193574	857.6568
SA45_SOC_1	1430	201.44631385803223	502.7489769458771	0.25482032	858.2574
SA45_SOC_1	1431	183.74845504760742	484.1237711906433	0.2859047	858.8580000000001
SA45_SOC_1	1432	198.28352451324463	515.0283551216125	0.2513694	859.4586
SA45_SOC_1	1433	190.15525817871094	486.98009848594666	0.28019497	860.0592
SA45_SOC_1	1434	192.45277404785156	476.1148989200592	0.39308485	860.6598
SA45_SOC_1	1435	188.09391975402832	479.062796831131	0.35668156	861.2604
SA45_SOC_1	1436	190.33032417297363	482.23416566848755	0.2566556	861.861
SA45_SOC_1	1437	202.9753303527832	521.776932477951	0.173499	862.4616
SA45_SOC_1	1438	201.72114372253418	514.9145758152008	0.15697452	863.0622
SA45_SOC_1	1439	188.566575050354	487.4063766002655	0.2966168	863.6628000000001
SA45_SOC_1	1440	203.8603162765503	511.62373065948486	0.24423149	864.2634
SA45_SOC_1	1441	200.5567216873169	523.5923480987549	0.16381602	864.864
SA45_SOC_1	1442	191.02274894714355	480.1814389228821	0.2753373	865.4646
SA45_SOC_1	1443	203.57450008392334	523.0560886859894	0.13505626	866.0652
SA45_SOC_1	1444	184.90262031555176	486.8155610561371	0.23056465	866.6658
SA45_SOC_1	1445	188.5348892211914	481.0959219932556	0.3914183	867.2664
SA45_SOC_1	1446	191.56884670257568	477.2747075557709	0.31472695	867.867
SA45_SOC_1	1447	187.12645053863525	488.7596583366394	0.40701243	868.4676000000001
SA45_SOC_1	1448	190.97250938415527	482.0845305919647	0.34648326	869.0682
SA45_SOC_1	1449	195.62138557434082	493.0974018573761	0.22280267	869.6688
SA45_SOC_1	1450	201.12862586975098	521.7116582393646	0.17008886	870.2694
SA45_SOC_1	1451	203.1460475921631	518.8577127456665	0.12183444	870.87
SA45_SOC_1	1452	214.99960899353027	330.1602530479431	0.15159854	871.4706
SA45_SOC_1	1453	203.83658409118652	505.6454086303711	0.18665692	872.0712
SA45_SOC_1	1454	202.78357028961182	517.7466022968292	0.29760972	872.6718
SA45_SOC_1	1455	189.8583984375	489.184809923172	0.188116	873.2724000000001
SA45_SOC_1	1456	200.53457736968994	515.5839908123016	0.16271594	873.873
SA45_SOC_1	1457	188.53660583496094	487.7344858646393	0.3108094	874.4736
SA45_SOC_1	1458	186.01801872253418	478.74231576919556	0.4206646	875.0742
SA45_SOC_1	1459	188.19411277770996	482.34636783599854	0.3040799	875.6748
SA45_SOC_1	1460	203.7187957763672	506.2109577655792	0.20111892	876.2754
SA45_SOC_1	1461	200.35901069641113	495.6763458251953	0.18632136	876.876
SA45_SOC_1	1462	189.8944616317749	483.9292359352112	0.32520303	877.4766
SA45_SOC_1	1463	202.24295139312744	501.85718536376953	0.28190848	878.0772000000001
SA45_SOC_1	1464	198.11805725097656	467.1110129356384	0.38857746	878.6778
SA45_SOC_1	1465	196.57333374023438	494.7713577747345	0.23799232	879.2784
SA45_SOC_1	1466	204.56186771392822	508.58439087867737	0.24963365	879.879
SA45_SOC_1	1467	204.34842109680176	515.6739521026611	0.17840675	880.4796
SA45_SOC_1	1468	200.19676208496094	523.7137234210968	0.18918933	881.0802
SA45_SOC_1	1469	195.7042694091797	495.4964554309845	0.20158115	881.6808
SA45_SOC_1	1470	191.83167457580566	474.42108392715454	0.28924263	882.2814
SA45_SOC_1	1471	187.4783706665039	481.20426177978516	0.28048176	882.8820000000001
SA45_SOC_1	1472	186.59103870391846	487.2036015987396	0.39427766	883.4826
SA45_SOC_1	1473	191.70573234558105	479.0161907672882	0.3187354	884.0832
SA45_SOC_1	1474	200.11602401733398	524.9291825294495	0.16840264	884.6838
SA45_SOC_1	1475	200.0696325302124	475.81244230270386	0.47631258	885.2844
SA45_SOC_1	1476	196.18975639343262	515.7070076465607	0.22691564	885.885
SA45_SOC_1	1477	186.98158264160156	496.3852536678314	0.21872821	886.4856
SA45_SOC_1	1478	201.69493675231934	514.8762738704681	0.18752985	887.0862
SA45_SOC_1	1479	189.97808933258057	480.3162682056427	0.42079166	887.6868000000001
SA45_SOC_1	1480	191.1690330505371	483.14945340156555	0.3459157	888.2874
SA45_SOC_1	1481	186.37836456298828	496.5323781967163	0.23160553	888.888
SA45_SOC_1	1482	199.04316902160645	524.6710789203644	0.19244911	889.4886
SA45_SOC_1	1483	199.7299289703369	486.72656536102295	0.28331304	890.0892
SA45_SOC_1	1484	191.40947341918945	489.17129158973694	0.3022418	890.6898
SA45_SOC_1	1485	186.44132137298584	481.3754940032959	0.3611868	891.2904
SA45_SOC_1	1486	201.64443969726562	518.5486578941345	0.22462107	891.891
SA45_SOC_1	1487	196.76530838012695	494.1959595680237	0.15322058	892.4916000000001
SA45_SOC_1	1488	204.07907009124756	492.3857259750366	0.17467205	893.0922
SA45_SOC_1	1489	196.0770320892334	499.0912699699402	0.17644268	893.6928
SA45_SOC_1	1490	203.93972396850586	506.1797368526459	0.17300248	894.2934
SA45_SOC_1	1491	199.0757131576538	493.90267610549927	0.19800773	894.894
SA45_SOC_1	1492	190.08391857147217	485.5393981933594	0.30641586	895.4946
SA45_SOC_1	1493	201.90364837646484	512.9872798919678	0.19490294	896.0952
SA45_SOC_1	1494	189.39754486083984	490.4182291030884	0.23514766	896.6958
SA45_SOC_1	1495	197.89621353149414	527.799961566925	0.16914365	897.2964000000001
SA45_SOC_1	1496	201.32363319396973	515.9915041923523	0.2132846	897.897
SA45_SOC_1	1497	196.29273891448975	485.0889801979065	0.37801147	898.4976
SA45_SOC_1	1498	192.12262630462646	482.3178505897522	0.28622073	899.0982
SA45_SOC_1	1499	200.26413917541504	500.9818732738495	0.17872147	899.6988
SA45_SOC_1	1500	194.1760540008545	500.17788648605347	0.21678258	900.2994
SA45_SOC_1	1501	191.18144989013672	486.9993460178375	0.27210873	900.9
SA45_SOC_1	1502	189.4242238998413	482.5849664211273	0.32959878	901.5006
SA45_SOC_1	1503	188.2079315185547	482.2739803791046	0.32929012	902.1012000000001
SA45_SOC_1	1504	202.8881549835205	516.6679358482361	0.20544189	902.7018
SA45_SOC_1	1505	187.99063682556152	489.5222532749176	0.24515873	903.3024
SA45_SOC_1	1506	201.46047592163086	511.36871695518494	0.10782704	903.903
SA45_SOC_1	1507	199.83555793762207	517.4986052513123	0.17784983	904.5036
SA45_SOC_1	1508	190.0438928604126	485.54821729660034	0.30092916	905.1042
SA45_SOC_1	1509	201.77352905273438	518.9504420757294	0.17155254	905.7048
SA45_SOC_1	1510	190.95279693603516	483.1721770763397	0.23874553	906.3054
SA45_SOC_1	1511	193.61618041992188	483.73276948928833	0.29695445	906.9060000000001
SA45_SOC_1	1512	190.12739181518555	477.50789880752563	0.28359726	907.5066
SA45_SOC_1	1513	201.31393432617188	515.7747280597687	0.2139695	908.1072
SA45_SOC_1	1514	203.82685661315918	518.111082315445	0.18746765	908.7078
SA45_SOC_1	1515	205.85559368133545	520.0662517547607	0.118592285	909.3084
SA45_SOC_1	1516	192.4724292755127	469.69797134399414	0.3478304	909.909
SA45_SOC_1	1517	200.21355628967285	514.0557432174683	0.18889529	910.5096
SA45_SOC_1	1518	188.02897453308105	489.6002411842346	0.23077884	911.1102
SA45_SOC_1	1519	189.87623691558838	483.49146723747253	0.27779803	911.7108000000001
SA45_SOC_1	1520	205.00679969787598	507.72887349128723	0.18931088	912.3114
SA45_SOC_1	1521	190.03912925720215	486.20437145233154	0.32160595	912.912
SA45_SOC_1	1522	205.77195167541504	514.9120330810547	0.19765174	913.5126
SA45_SOC_1	1523	192.61648178100586	483.11198830604553	0.24480295	914.1132
SA45_SOC_1	1524	197.1393585205078	511.0936510562897	0.18230024	914.7138
SA45_SOC_1	1525	191.7610502243042	480.51624298095703	0.31372863	915.3144
SA45_SOC_1	1526	200.33758163452148	523.447380065918	0.16348034	915.915
SA45_SOC_1	1527	188.9238166809082	480.36216616630554	0.33166793	916.5156000000001
SA45_SOC_1	1528	190.75382709503174	481.03582978248596	0.24621834	917.1162
SA45_SOC_1	1529	196.13897323608398	487.1624028682709	0.36785933	917.7168
SA45_SOC_1	1530	188.17447185516357	488.2761526107788	0.28527343	918.3174
SA45_SOC_1	1531	196.92612648010254	518.4015333652496	0.14273342	918.918
SA45_SOC_1	1532	207.7964687347412	526.8714451789856	0.111552134	919.5186
SA45_SOC_1	1533	202.72991180419922	529.6208810806274	0.1867544	920.1192
SA45_SOC_1	1534	188.84628295898438	489.7552514076233	0.23325904	920.7198
SA45_SOC_1	1535	188.62506866455078	484.6945023536682	0.34633523	921.3204000000001
SA45_SOC_1	1536	209.74024772644043	516.4630043506622	0.27492103	921.921
SA45_SOC_1	1537	198.81643295288086	526.6078698635101	0.18196277	922.5216
SA45_SOC_1	1538	203.37902069091797	517.3442387580872	0.12136083	923.1222
SA45_SOC_1	1539	187.6146125793457	487.45755314826965	0.3144669	923.7228
SA45_SOC_1	1540	191.26218795776367	482.55712509155273	0.30321598	924.3234
SA45_SOC_1	1541	202.0409917831421	530.0566864013672	0.17658256	924.924
SA45_SOC_1	1542	199.66838836669922	513.1849050521851	0.14333084	925.5246
SA45_SOC_1	1543	187.3977756500244	483.08549880981445	0.26985374	926.1252000000001
SA45_SOC_1	1544	193.39616775512695	476.04630947113037	0.38811055	926.7258
SA45_SOC_1	1545	191.91611766815186	474.8322021961212	0.40533978	927.3264
SA45_SOC_1	1546	190.34445762634277	484.7902572154999	0.28638574	927.927
SA45_SOC_1	1547	201.13863945007324	527.3052549362183	0.1717994	928.5276
SA45_SOC_1	1548	189.53840732574463	487.40341544151306	0.27088615	929.1282
SA45_SOC_1	1549	189.28133010864258	484.59707379341125	0.25205508	929.7288
SA45_SOC_1	1550	191.2005615234375	480.09321570396423	0.28459996	930.3294
SA45_SOC_1	1551	183.69458198547363	487.8718900680542	0.23494948	930.9300000000001
SA45_SOC_1	1552	204.268798828125	511.05454444885254	0.23882402	931.5306
SA45_SOC_1	1553	191.29085540771484	479.9889314174652	0.2471705	932.1312
SA45_SOC_1	1554	188.9087963104248	486.72563195228577	0.30434605	932.7318
SA45_SOC_1	1555	203.45194816589355	519.4334971904755	0.16810437	933.3324
SA45_SOC_1	1556	199.77656364440918	510.41754126548767	0.15550405	933.933
SA45_SOC_1	1557	189.74249839782715	476.9390666484833	0.3261985	934.5336
SA45_SOC_1	1558	204.17899131774902	519.9821484088898	0.16359922	935.1342
SA45_SOC_1	1559	207.36389636993408	530.3853106498718	0.21161515	935.7348000000001
SA45_SOC_1	1560	201.39347076416016	526.5445268154144	0.13424815	936.3354
SA45_SOC_1	1561	189.04180526733398	489.3321919441223	0.3074292	936.936
SA45_SOC_1	1562	201.76225662231445	522.0636820793152	0.14221747	937.5366
SA45_SOC_1	1563	201.8678855895996	520.9534406661987	0.1875084	938.1372
SA45_SOC_1	1564	202.9390525817871	531.2416648864746	0.1616631	938.7378
SA45_SOC_1	1565	194.83909606933594	496.42918825149536	0.34138444	939.3384
SA45_SOC_1	1566	193.163423538208	480.9003245830536	0.24877201	939.939
SA45_SOC_1	1567	202.66807079315186	513.6584007740021	0.15989918	940.5396000000001
SA45_SOC_1	1568	204.32128429412842	518.3927142620087	0.1916554	941.1402
SA45_SOC_1	1569	200.19646167755127	524.0030479431152	0.12416034	941.7408
SA45_SOC_1	1570	189.20979022979736	486.5331244468689	0.31421903	942.3414
SA45_SOC_1	1571	186.93483352661133	491.81235551834106	0.18595612	942.942
SA45_SOC_1	1572	188.19488525390625	493.50871324539185	0.25360513	943.5426
SA45_SOC_1	1573	201.1109447479248	521.9011723995209	0.2146005	944.1432
SA45_SOC_1	1574	187.62863159179688	482.95227885246277	0.25645712	944.7438
SA45_SOC_1	1575	208.48700523376465	508.91517162323	0.225337	945.3444000000001
SA45_SOC_1	1576	200.73752403259277	518.951278924942	0.12689483	945.945
SA45_SOC_1	1577	204.01568412780762	530.9216344356537	0.17052071	946.5456
SA45_SOC_1	1578	200.70573806762695	522.1651339530945	0.21874446	947.1462
SA45_SOC_1	1579	200.77972412109375	514.2501175403595	0.14698611	947.7468
SA45_SOC_1	1580	200.39912223815918	500.3976559638977	0.23213425	948.3474
SA45_SOC_1	1581	202.99009323120117	514.5069980621338	0.20207773	948.948
SA45_SOC_1	1582	205.00714302062988	530.6223964691162	0.1537286	949.5486
SA45_SOC_1	1583	196.85302734375	491.4170730113983	0.274492	950.1492000000001
SA45_SOC_1	1584	202.27060317993164	506.8336057662964	0.24458118	950.7498
SA45_SOC_1	1585	187.23810195922852	476.7099630832672	0.37369332	951.3504
SA45_SOC_1	1586	189.12408828735352	487.617552280426	0.2724507	951.951
SA45_SOC_1	1587	199.68223571777344	519.4054305553436	0.17847787	952.5516
SA45_SOC_1	1588	187.57450103759766	481.0667932033539	0.21570349	953.1522
SA45_SOC_1	1589	190.93553066253662	478.7831926345825	0.3319392	953.7528
SA45_SOC_1	1590	191.3990306854248	475.4901909828186	0.34699267	954.3534
SA45_SOC_1	1591	203.6733913421631	516.1844944953918	0.24121483	954.9540000000001
SA45_SOC_1	1592	189.9276351928711	473.2975494861603	0.26895022	955.5546
SA45_SOC_1	1593	188.9523696899414	479.64933156967163	0.46045557	956.1552
SA45_SOC_1	1594	196.7669677734375	495.0762605667114	0.20613162	956.7558
SA45_SOC_1	1595	198.43674659729004	525.8357155323029	0.19951375	957.3564
SA45_SOC_1	1596	204.24538135528564	517.3585939407349	0.20835742	957.957
SA45_SOC_1	1597	202.77857780456543	500.62772512435913	0.13743308	958.5576
SA45_SOC_1	1598	193.22741031646729	477.7404463291168	0.37024274	959.1582
SA45_SOC_1	1599	191.67985439300537	476.3161289691925	0.35501856	959.7588000000001
SA45_SOC_1	1600	191.54574394226074	479.7615337371826	0.2839792	960.3594
SA45_SOC_1	1601	200.18407344818115	513.5540843009949	0.15720423	960.96
SA45_SOC_1	1602	188.14661979675293	481.8857145309448	0.39379355	961.5606
SA45_SOC_1	1603	191.46583557128906	474.41483974456787	0.478365	962.1612
SA45_SOC_1	1604	187.22106456756592	487.9488480091095	0.31385675	962.7618
SA45_SOC_1	1605	199.13658142089844	524.2271947860718	0.1704477	963.3624
SA45_SOC_1	1606	190.88473320007324	489.2888367176056	0.29154256	963.963
SA45_SOC_1	1607	189.88258838653564	478.5514175891876	0.35275784	964.5636000000001
SA45_SOC_1	1608	189.09479141235352	482.1466827392578	0.3868318	965.1642
SA45_SOC_1	1609	190.2810287475586	482.57434487342834	0.27038252	965.7648
SA45_SOC_1	1610	196.78898334503174	492.7766954898834	0.4067171	966.3654
SA45_SOC_1	1611	198.46811771392822	504.7480809688568	0.19025162	966.966
SA45_SOC_1	1612	194.19113159179688	487.3901867866516	0.15172876	967.5666
SA45_SOC_1	1613	188.98176670074463	484.8919665813446	0.38435543	968.1672
SA45_SOC_1	1614	193.2190704345703	494.48113203048706	0.24762292	968.7678
SA45_SOC_1	1615	200.02321243286133	514.589878320694	0.19452646	969.3684000000001
SA45_SOC_1	1616	205.38751602172852	504.10802006721497	0.20132709	969.969
SA45_SOC_1	1617	186.6958522796631	489.51205015182495	0.27072886	970.5696
SA45_SOC_1	1618	198.6258316040039	521.1971890926361	0.2677119	971.1702
SA45_SOC_1	1619	202.39242553710938	513.7342000007629	0.2446173	971.7708
SA45_SOC_1	1620	191.1365032196045	473.9716958999634	0.29905957	972.3714
SA45_SOC_1	1621	201.9225025177002	507.3365843296051	0.2225055	972.972
SA45_SOC_1	1622	192.26544857025146	487.19494342803955	0.23305446	973.5726
SA45_SOC_1	1623	202.0814323425293	531.9791543483734	0.18016236	974.1732000000001
SA45_SOC_1	1624	199.19511795043945	505.3263759613037	0.19294155	974.7738
SA45_SOC_1	1625	191.80246353149414	485.98440885543823	0.27815017	975.3744
SA45_SOC_1	1626	201.56257152557373	509.8905837535858	0.2352949	975.975
SA45_SOC_1	1627	191.40352249145508	472.83267974853516	0.44111863	976.5756
SA45_SOC_1	1628	198.72480869293213	503.2219898700714	0.20305368	977.1762
SA45_SOC_1	1629	197.83278465270996	499.13861632347107	0.1725648	977.7768
SA45_SOC_1	1630	189.9649429321289	479.6932017803192	0.42624652	978.3774
SA45_SOC_1	1631	190.08662223815918	491.2311315536499	0.31389537	978.9780000000001
SA45_SOC_1	1632	204.52857971191406	530.2500951290131	0.25406983	979.5786
SA45_SOC_1	1633	186.8272590637207	477.90945768356323	0.30513898	980.1792
SA45_SOC_1	1634	188.3681344985962	473.3491122722626	0.4161686	980.7798
SA45_SOC_1	1635	190.4601001739502	484.4518482685089	0.248257	981.3804
SA45_SOC_1	1636	201.02850437164307	530.0874888896942	0.21000424	981.981
SA45_SOC_1	1637	200.21352767944336	518.3664500713348	0.19281916	982.5816
SA45_SOC_1	1638	186.5576934814453	477.60056376457214	0.33699575	983.1822
SA45_SOC_1	1639	192.49982357025146	479.1611909866333	0.29153606	983.7828000000001
SA45_SOC_1	1640	203.19481372833252	513.529976606369	0.24409257	984.3834
SA45_SOC_1	1641	199.3553066253662	519.445309638977	0.18509117	984.984
SA45_SOC_1	1642	199.70706939697266	520.6159973144531	0.1505222	985.5846
SA45_SOC_1	1643	187.9277801513672	480.94998836517334	0.40664074	986.1852
SA45_SOC_1	1644	186.88512325286865	486.5178680419922	0.29859948	986.7858
SA45_SOC_1	1645	200.4602336883545	529.4404435157776	0.17842469	987.3864
SA45_SOC_1	1646	190.1013708114624	481.39612555503845	0.23534982	987.987
SA45_SOC_1	1647	197.0646858215332	456.4928126335144	0.17889701	988.5876000000001
SA45_SOC_1	1648	200.58899402618408	488.1914699077606	0.28663	989.1882
SA45_SOC_1	1649	188.89766693115234	473.9160454273224	0.4092342	989.7888
SA45_SOC_1	1650	201.29433631896973	516.3708221912384	0.26953182	990.3894
SA45_SOC_1	1651	197.1082305908203	513.5472929477692	0.1801748	990.99
SA45_SOC_1	1652	192.2319459915161	477.1269714832306	0.41789797	991.5906
SA45_SOC_1	1653	190.84874153137207	484.0049707889557	0.26398286	992.1912
SA45_SOC_1	1654	191.93346977233887	473.03648471832275	0.40386063	992.7918
SA45_SOC_1	1655	201.2889862060547	513.4593272209167	0.24815948	993.3924000000001
SA45_SOC_1	1656	189.82990264892578	481.72800064086914	0.3183138	993.993
SA45_SOC_1	1657	207.8617000579834	504.87290024757385	0.26802596	994.5936
SA45_SOC_1	1658	189.3793773651123	476.48127794265747	0.41746324	995.1942
SA45_SOC_1	1659	202.6545524597168	511.6050946712494	0.21272047	995.7948
SA45_SOC_1	1660	198.503737449646	508.6104619503021	0.18545392	996.3954
SA45_SOC_1	1661	185.7426881790161	495.21939396858215	0.3429991	996.996
SA45_SOC_1	1662	205.08785247802734	513.8819360733032	0.2632139	997.5966
SA45_SOC_1	1663	201.37126922607422	523.3758294582367	0.1928482	998.1972000000001
SA45_SOC_1	1664	203.78907680511475	525.8946168422699	0.24681109	998.7978
SA45_SOC_1	1665	202.3663330078125	504.3214166164398	0.20089327	999.3984
SA45_SOC_1	1666	191.38734340667725	487.78022289276123	0.3729077	999.999
SA45_SOC_1	1667	200.05708694458008	516.6026616096497	0.2198161	1000.5996
SA45_SOC_1	1668	202.0202922821045	520.2061986923218	0.22015584	1001.2002
SA45_SOC_1	1669	202.1799373626709	512.0541608333588	0.1648224	1001.8008
SA45_SOC_1	1670	200.35789489746094	511.2094581127167	0.13945234	1002.4014
SA45_SOC_1	1671	192.59462356567383	481.05578541755676	0.2959503	1003.0020000000001
SA45_SOC_1	1672	192.10126876831055	499.98093724250793	0.21011983	1003.6026
SA45_SOC_1	1673	206.11204147338867	513.714759349823	0.28849897	1004.2032
SA45_SOC_1	1674	200.42198181152344	512.0020830631256	0.14755027	1004.8038
SA45_SOC_1	1675	194.55735683441162	499.55034613609314	0.32338285	1005.4044
SA45_SOC_1	1676	207.58240699768066	517.137086391449	0.23598075	1006.005
SA45_SOC_1	1677	201.9316291809082	529.8982322216034	0.21380629	1006.6056
SA45_SOC_1	1678	200.38129806518555	515.9211766719818	0.24519981	1007.2062
SA45_SOC_1	1679	200.2521514892578	507.61165022850037	0.18438569	1007.8068000000001
SA45_SOC_1	1680	193.7039279937744	471.0976982116699	0.36563542	1008.4074
SA45_SOC_1	1681	192.39312171936035	480.85787057876587	0.37951455	1009.008
SA45_SOC_1	1682	190.77555656433105	475.2357566356659	0.39189345	1009.6086
SA45_SOC_1	1683	204.3899631500244	516.8251025676727	0.19633362	1010.2092
SA45_SOC_1	1684	198.5624599456787	480.09093046188354	0.43142283	1010.8098
SA45_SOC_1	1685	200.3950595855713	516.9666910171509	0.22785911	1011.4104
SA45_SOC_1	1686	190.46321868896484	483.4771764278412	0.33083773	1012.011
SA45_SOC_1	1687	199.29828643798828	505.4473328590393	0.23760982	1012.6116000000001
SA45_SOC_1	1688	191.22957229614258	476.76480889320374	0.33623052	1013.2122
SA45_SOC_1	1689	202.45811462402344	477.2363090515137	0.35919735	1013.8128
SA45_SOC_1	1690	200.3514862060547	499.67114210128784	0.25096962	1014.4134
SA45_SOC_1	1691	188.34111213684082	488.97566199302673	0.26479444	1015.014
SA45_SOC_1	1692	202.54849433898926	505.13431906700134	0.20908685	1015.6146
SA45_SOC_1	1693	188.46247673034668	479.9162542819977	0.39137578	1016.2152
SA45_SOC_1	1694	189.56717491149902	488.2149338722229	0.3846527	1016.8158
SA45_SOC_1	1695	204.30035591125488	513.9856088161469	0.28311232	1017.4164000000001
SA45_SOC_1	1696	188.8161563873291	367.5217401981354	0.1347212	1018.017
SA45_SOC_1	1697	201.32221698760986	504.4691205024719	0.1992236	1018.6176
SA45_SOC_1	1698	200.01863479614258	471.15177154541016	0.4122865	1019.2182
SA45_SOC_1	1699	198.61018180847168	464.74260091781616	0.3393142	1019.8188
SA45_SOC_1	1700	207.9339838027954	513.6732065677643	0.22414263	1020.4194
SA45_SOC_1	1701	185.47256469726562	489.1284513473511	0.20242265	1021.02
SA45_SOC_1	1702	199.99895095825195	486.0702180862427	0.26128986	1021.6206
SA45_SOC_1	1703	201.71513557434082	514.6964156627655	0.21384928	1022.2212000000001
SA45_SOC_1	1704	198.52231979370117	497.6307427883148	0.29586646	1022.8218
SA45_SOC_1	1705	200.3210735321045	516.8199527263641	0.24313702	1023.4224
SA45_SOC_1	1706	187.1231460571289	465.45212030410767	0.3492498	1024.023
SA45_SOC_1	1707	201.337308883667	511.2764060497284	0.2377591	1024.6236000000001
SA45_SOC_1	1708	191.46297454833984	482.6614737510681	0.34847236	1025.2242
SA45_SOC_1	1709	206.13487243652344	519.3515181541443	0.2673413	1025.8248
SA45_SOC_1	1710	197.04541683197021	480.45273900032043	0.3744011	1026.4254
SA45_SOC_1	1711	192.6317024230957	464.0844511985779	0.33128062	1027.026
SA45_SOC_1	1712	204.2051124572754	490.0733506679535	0.2323388	1027.6266
SA45_SOC_1	1713	203.95869255065918	496.0018801689148	0.25115305	1028.2272
SA45_SOC_1	1714	209.871826171875	503.09147357940674	0.24689937	1028.8278
SA45_SOC_1	1715	193.8359785079956	481.736079454422	0.22677426	1029.4284
SA45_SOC_1	1716	194.97282028198242	479.90527868270874	0.22228144	1030.029
SA45_SOC_1	1717	189.7709083557129	447.26909279823303	0.4303421	1030.6296
SA45_SOC_1	1718	189.88283157348633	457.23812341690063	0.2691647	1031.2302
SA45_SOC_1	1719	203.59122276306152	492.84679770469666	0.16873452	1031.8308
SA45_SOC_1	1720	196.3251256942749	471.1347448825836	0.34902328	1032.4314
SA45_SOC_1	1721	199.73633766174316	473.0932295322418	0.46442452	1033.032
SA45_SOC_1	1722	196.88409805297852	516.458820104599	0.23328206	1033.6326
SA45_SOC_1	1723	199.2861557006836	512.6756179332733	0.24685016	1034.2332000000001
SA45_SOC_1	1724	206.7751693725586	512.7142417430878	0.20006958	1034.8338
SA45_SOC_1	1725	199.3762493133545	484.6991693973541	0.38447198	1035.4344
SA45_SOC_1	1726	200.72381973266602	513.5542130470276	0.24829723	1036.035
SA45_SOC_1	1727	197.95174598693848	499.4006145000458	0.18576902	1036.6356
SA45_SOC_1	1728	205.1593780517578	501.6091239452362	0.31443524	1037.2362
SA45_SOC_1	1729	201.0146713256836	514.5920670032501	0.19536787	1037.8368
SA45_SOC_1	1730	199.40566062927246	466.8005418777466	0.4876576	1038.4374
SA45_SOC_1	1731	192.05261707305908	498.2567059993744	0.22114503	1039.038
SA45_SOC_1	1732	201.63928985595703	519.9256932735443	0.2488955	1039.6386
SA45_SOC_1	1733	191.12829208374023	484.9359655380249	0.20429909	1040.2392
SA45_SOC_1	1734	194.57070350646973	474.2462468147278	0.38466278	1040.8398
SA45_SOC_1	1735	204.19129371643066	505.3565990924835	0.21914086	1041.4404
SA45_SOC_1	1736	200.85411071777344	515.4628086090088	0.22443114	1042.041
SA45_SOC_1	1737	199.96699333190918	515.8970046043396	0.20603475	1042.6416
SA45_SOC_1	1738	195.73296546936035	471.99814796447754	0.38096786	1043.2422
SA45_SOC_1	1739	197.28604316711426	464.6172022819519	0.48944798	1043.8428000000001
SA45_SOC_1	1740	198.57047080993652	474.178751707077	0.31789988	1044.4434
SA45_SOC_1	1741	203.23084831237793	516.4797413349152	0.25850898	1045.044
SA45_SOC_1	1742	186.65871620178223	479.37066078186035	0.28102037	1045.6446
SA45_SOC_1	1743	196.13605499267578	475.86387634277344	0.35457495	1046.2452
SA45_SOC_1	1744	197.92259216308594	483.4630787372589	0.22440696	1046.8458
SA45_SOC_1	1745	193.7916898727417	467.0623791217804	0.3703372	1047.4464
SA45_SOC_1	1746	200.0716495513916	499.0906262397766	0.3228968	1048.047
SA45_SOC_1	1747	197.5353240966797	477.2450637817383	0.27108216	1048.6476
SA45_SOC_1	1748	200.74101448059082	470.01407504081726	0.3694164	1049.2482
SA45_SOC_1	1749	196.15857124328613	486.63872838020325	0.22667277	1049.8488
SA45_SOC_1	1750	202.9010009765625	513.2335710525513	0.22114335	1050.4494
SA45_SOC_1	1751	189.84867095947266	475.58507680892944	0.44715548	1051.05
SA45_SOC_1	1752	198.51664066314697	458.4546768665314	0.3707055	1051.6506
SA45_SOC_1	1753	200.1767349243164	455.3596544265747	0.51695335	1052.2512
SA45_SOC_1	1754	195.01656532287598	487.4988806247711	0.21738368	1052.8518
SA45_SOC_1	1755	195.25989532470703	468.9977538585663	0.4046295	1053.4524000000001
SA45_SOC_1	1756	192.88623332977295	474.5099186897278	0.18813153	1054.053
SA45_SOC_1	1757	190.8826732635498	481.2289810180664	0.183145	1054.6536
SA45_SOC_1	1758	197.4576473236084	487.7796757221222	0.2016208	1055.2542
SA45_SOC_1	1759	198.36666584014893	486.7407274246216	0.21719132	1055.8548
SA45_SOC_1	1760	199.35248851776123	518.7298035621643	0.2117607	1056.4554
SA45_SOC_1	1761	197.689847946167	484.84339714050293	0.2579062	1057.056
SA45_SOC_1	1762	192.2612428665161	482.4558985233307	0.2576155	1057.6566
SA45_SOC_1	1763	188.63759994506836	476.97672486305237	0.42800903	1058.2572
SA45_SOC_1	1764	204.2325496673584	520.0366079807281	0.19310054	1058.8578
SA45_SOC_1	1765	201.4760398864746	508.91127705574036	0.22934088	1059.4584
SA45_SOC_1	1766	190.72019577026367	483.47205877304077	0.3797386	1060.059
SA45_SOC_1	1767	191.79911613464355	473.68118047714233	0.34634787	1060.6596
SA45_SOC_1	1768	186.03049278259277	485.4705834388733	0.3438609	1061.2602
SA45_SOC_1	1769	203.26226234436035	507.39670872688293	0.2741925	1061.8608
SA45_SOC_1	1770	204.78172302246094	512.8156614303589	0.20391306	1062.4614
SA45_SOC_1	1771	201.42926216125488	484.47640657424927	0.34407923	1063.0620000000001
SA45_SOC_1	1772	185.43036460876465	491.1963379383087	0.33007634	1063.6626
SA45_SOC_1	1773	203.4378433227539	512.5718486309052	0.18713468	1064.2632
SA45_SOC_1	1774	200.77714920043945	511.2297999858856	0.17958294	1064.8638
SA45_SOC_1	1775	191.5730381011963	489.47242856025696	0.3249103	1065.4644
SA45_SOC_1	1776	203.73737812042236	511.49282813072205	0.21235335	1066.065
SA45_SOC_1	1777	204.1640567779541	517.4859881401062	0.21462846	1066.6656
SA45_SOC_1	1778	198.42510223388672	515.5464613437653	0.21975006	1067.2662
SA45_SOC_1	1779	188.10087203979492	493.9274597167969	0.25548604	1067.8668
SA45_SOC_1	1780	204.5385217666626	511.441490650177	0.18007806	1068.4674
SA45_SOC_1	1781	186.959867477417	483.4806203842163	0.31850567	1069.068
SA45_SOC_1	1782	189.88062858581543	483.57956171035767	0.32615465	1069.6686
SA45_SOC_1	1783	202.22182273864746	518.3215498924255	0.16680534	1070.2692
SA45_SOC_1	1784	189.52714920043945	488.1182134151459	0.2673368	1070.8698
SA45_SOC_1	1785	201.5885353088379	515.1129412651062	0.16718988	1071.4704
SA45_SOC_1	1786	201.55009746551514	510.8341634273529	0.27216765	1072.071
SA45_SOC_1	1787	204.02755737304688	510.1171123981476	0.30734354	1072.6716000000001
SA45_SOC_1	1788	203.8444948196411	514.1678810119629	0.18847322	1073.2722
SA45_SOC_1	1789	202.64227867126465	457.75230288505554	0.20107636	1073.8728
SA45_SOC_1	1790	202.26070404052734	512.9726028442383	0.24264944	1074.4734
SA45_SOC_1	1791	204.2153835296631	521.0714364051819	0.2661959	1075.074
SA45_SOC_1	1792	207.4603271484375	516.0026729106903	0.18207066	1075.6746
SA45_SOC_1	1793	201.94838047027588	514.3665039539337	0.17812245	1076.2752
SA45_SOC_1	1794	206.83024406433105	518.409161567688	0.19210967	1076.8758
SA45_SOC_1	1795	203.4913158416748	524.4692695140839	0.21354868	1077.4764
SA45_SOC_1	1796	188.42841625213623	483.8135576248169	0.23331423	1078.077
SA45_SOC_1	1797	187.49751091003418	480.07879614830017	0.3475822	1078.6776
SA45_SOC_1	1798	199.21885013580322	487.04740047454834	0.17464212	1079.2782
SA45_SOC_1	1799	199.8899745941162	493.1563997268677	0.21354404	1079.8788
SA45_SOC_1	1800	184.15700912475586	484.2568624019623	0.33148724	1080.4794
SA45_SOC_1	1801	204.67689514160156	503.2637357711792	0.20051484	1081.08
SA45_SOC_1	1802	199.15752410888672	508.85446786880493	0.17867482	1081.6806
SA45_SOC_1	1803	195.27564525604248	478.6266052722931	0.27912614	1082.2812000000001
SA45_SOC_1	1804	185.97009658813477	486.2579941749573	0.39051926	1082.8818
SA45_SOC_1	1805	203.8336944580078	513.535737991333	0.2690412	1083.4824
SA45_SOC_1	1806	199.64200973510742	525.9244859218597	0.16878538	1084.083
SA45_SOC_1	1807	201.01318359375	483.8684678077698	0.31363606	1084.6836
SA45_SOC_1	1808	201.83524131774902	490.9842610359192	0.25858375	1085.2842
SA45_SOC_1	1809	204.38409805297852	512.7397334575653	0.27437523	1085.8848
SA45_SOC_1	1810	209.20440673828125	513.6843430995941	0.22949009	1086.4854
SA45_SOC_1	1811	191.38137817382812	487.440687417984	0.26972452	1087.086
SA45_SOC_1	1812	206.69670581817627	514.5634210109711	0.18513687	1087.6866
SA45_SOC_1	1813	186.4687156677246	486.41403436660767	0.33962283	1088.2872
SA45_SOC_1	1814	187.01519966125488	489.35024857521057	0.27321586	1088.8878
SA45_SOC_1	1815	187.94554710388184	484.18476462364197	0.2278803	1089.4884
SA45_SOC_1	1816	212.4869728088379	329.91254568099976	0.3026006	1090.089
SA45_SOC_1	1817	186.08904361724854	488.4029996395111	0.25390932	1090.6896
SA45_SOC_1	1818	201.48390769958496	515.697351694107	0.24543966	1091.2902
SA45_SOC_1	1819	188.05463790893555	489.06288743019104	0.27515063	1091.8908000000001
SA45_SOC_1	1820	188.39548587799072	488.4264636039734	0.29001558	1092.4914
SA45_SOC_1	1821	205.78256607055664	522.9863727092743	0.16556698	1093.092
SA45_SOC_1	1822	190.03363609313965	485.77390909194946	0.363667	1093.6926
SA45_SOC_1	1823	205.4980230331421	524.7159147262573	0.18410333	1094.2932
SA45_SOC_1	1824	195.0408697128296	513.3762216567993	0.20673703	1094.8938
SA45_SOC_1	1825	190.64549446105957	476.9887948036194	0.37211388	1095.4944
SA45_SOC_1	1826	186.7240333557129	482.82272815704346	0.38830477	1096.095
SA45_SOC_1	1827	204.36521530151367	517.4722766876221	0.19854096	1096.6956
SA45_SOC_1	1828	187.43093490600586	484.35850739479065	0.3455858	1097.2962
SA45_SOC_1	1829	202.05041885375977	521.5327334403992	0.15025276	1097.8968
SA45_SOC_1	1830	190.51302909851074	485.0759768486023	0.3023562	1098.4974
SA45_SOC_1	1831	187.83339500427246	478.3463251590729	0.37034738	1099.098
SA45_SOC_1	1832	205.66872596740723	515.936529636383	0.24702895	1099.6986
SA45_SOC_1	1833	200.3305721282959	526.1821067333221	0.18531306	1100.2992
SA45_SOC_1	1834	201.51915550231934	510.7423675060272	0.16366191	1100.8998
SA45_SOC_1	1835	204.01934623718262	511.23884439468384	0.19366239	1101.5004000000001
SA45_SOC_1	1836	204.40768718719482	518.1887483596802	0.22939773	1102.101
SA45_SOC_1	1837	190.49756526947021	487.6457476615906	0.25500214	1102.7016
SA45_SOC_1	1838	197.88187980651855	486.24202966690063	0.32175595	1103.3022
SA45_SOC_1	1839	196.5523910522461	492.2425925731659	0.1757185	1103.9028
SA45_SOC_1	1840	200.7153081893921	510.7490301132202	0.2677755	1104.5034
SA45_SOC_1	1841	203.25456619262695	524.8200702667236	0.22251685	1105.104
SA45_SOC_1	1842	190.5122995376587	484.334979057312	0.24395935	1105.7046
SA45_SOC_1	1843	200.45608520507812	485.1948094367981	0.31785715	1106.3052
SA45_SOC_1	1844	203.13753604888916	458.84583950042725	0.16839427	1106.9058
SA45_SOC_1	1845	187.91728019714355	478.60487937927246	0.36172405	1107.5064
SA45_SOC_1	1846	189.46846961975098	485.8561134338379	0.23311971	1108.107
SA45_SOC_1	1847	199.10123348236084	520.2066493034363	0.20187262	1108.7076
SA45_SOC_1	1848	202.93118476867676	522.2249364852905	0.20389998	1109.3082
SA45_SOC_1	1849	188.37937831878662	480.81721901893616	0.30002183	1109.9088
SA45_SOC_1	1850	201.75118446350098	522.8956711292267	0.14031051	1110.5094
SA45_SOC_1	1851	188.42978954315186	478.8748276233673	0.33788797	1111.1100000000001
SA45_SOC_1	1852	188.92529010772705	485.7309079170227	0.35694483	1111.7106
SA45_SOC_1	1853	204.92051124572754	503.13482880592346	0.21504003	1112.3112
SA45_SOC_1	1854	199.60033893585205	515.8350133895874	0.29165903	1112.9118
SA45_SOC_1	1855	207.3519802093506	510.2924644947052	0.22668767	1113.5124
SA45_SOC_1	1856	190.48832416534424	479.0423262119293	0.29525766	1114.113
SA45_SOC_1	1857	200.80750465393066	517.76726603508	0.15216249	1114.7136
SA45_SOC_1	1858	189.2526912689209	483.1829595565796	0.40463987	1115.3142
SA45_SOC_1	1859	207.68261432647705	517.6118695735931	0.21460004	1115.9148
SA45_SOC_1	1860	198.13977241516113	511.76464319229126	0.19930004	1116.5154
SA45_SOC_1	1861	198.40167045593262	514.0055966377258	0.1562435	1117.116
SA45_SOC_1	1862	209.26912307739258	511.3947880268097	0.20520693	1117.7166
SA45_SOC_1	1863	185.37707805633545	486.44792675971985	0.39406663	1118.3172
SA45_SOC_1	1864	186.9608974456787	482.3210370540619	0.31662184	1118.9178
SA45_SOC_1	1865	196.723051071167	520.2480089664459	0.1911182	1119.5184
SA45_SOC_1	1866	191.92059516906738	465.8017301559448	0.3120564	1120.119
SA45_SOC_1	1867	186.94467544555664	487.6965379714966	0.37473214	1120.7196000000001
SA45_SOC_1	1868	196.3170289993286	504.73124742507935	0.30904812	1121.3202
SA45_SOC_1	1869	187.45908737182617	480.36126494407654	0.30506355	1121.9208
SA45_SOC_1	1870	199.66195106506348	500.86625933647156	0.14865828	1122.5214
SA45_SOC_1	1871	189.33643341064453	479.6852517127991	0.4718168	1123.122
SA45_SOC_1	1872	189.93168354034424	473.8538932800293	0.38018006	1123.7226
SA45_SOC_1	1873	207.73821830749512	509.3103575706482	0.20471889	1124.3232
SA45_SOC_1	1874	187.90992736816406	489.8581838607788	0.26572767	1124.9238
SA45_SOC_1	1875	190.26645183563232	480.48235058784485	0.34416333	1125.5244
SA45_SOC_1	1876	201.80880546569824	510.67747950553894	0.19583878	1126.125
SA45_SOC_1	1877	184.71991539001465	487.29349851608276	0.22580695	1126.7256
SA45_SOC_1	1878	205.51344394683838	529.9099802970886	0.19986504	1127.3262
SA45_SOC_1	1879	190.28606414794922	477.2700083255768	0.31153193	1127.9268
SA45_SOC_1	1880	198.01105499267578	487.75556802749634	0.422538	1128.5274
SA45_SOC_1	1881	202.60907649993896	515.1629269123077	0.20337972	1129.128
SA45_SOC_1	1882	207.462158203125	518.1268858909607	0.2437015	1129.7286
SA45_SOC_1	1883	190.57281017303467	480.27703285217285	0.42009643	1130.3292000000001
SA45_SOC_1	1884	191.02128982543945	481.02343797683716	0.2880235	1130.9298000000001
SA45_SOC_1	1885	187.14338779449463	492.7219784259796	0.30593824	1131.5304
SA45_SOC_1	1886	186.9367504119873	482.99389600753784	0.3067838	1132.131
SA45_SOC_1	1887	208.91153812408447	520.6746733188629	0.20022364	1132.7316
SA45_SOC_1	1888	197.00265884399414	452.6736259460449	0.17844544	1133.3322
SA45_SOC_1	1889	193.78851413726807	489.5736873149872	0.18109877	1133.9328
SA45_SOC_1	1890	192.41819858551025	465.90179800987244	0.45866904	1134.5334
SA45_SOC_1	1891	202.01099395751953	514.6363878250122	0.22275758	1135.134
SA45_SOC_1	1892	198.78048419952393	514.4340312480927	0.25408122	1135.7346
SA45_SOC_1	1893	200.6095790863037	517.8619265556335	0.18199623	1136.3352
SA45_SOC_1	1894	193.75019073486328	471.87323212623596	0.35620183	1136.9358
SA45_SOC_1	1895	184.6259880065918	479.30487155914307	0.3172463	1137.5364
SA45_SOC_1	1896	198.546724319458	529.8115539550781	0.18005049	1138.137
SA45_SOC_1	1897	202.99641609191895	520.901620388031	0.16382648	1138.7376
SA45_SOC_1	1898	202.15750694274902	517.5461769104004	0.1760296	1139.3382
SA45_SOC_1	1899	192.33298301696777	476.3142943382263	0.36061868	1139.9388000000001
SA45_SOC_1	1900	199.1856050491333	517.0132005214691	0.22139406	1140.5394000000001
SA45_SOC_1	1901	191.51870727539062	479.08342838287354	0.28250417	1141.14
SA45_SOC_1	1902	189.49539184570312	485.541136264801	0.36786726	1141.7406
SA45_SOC_1	1903	192.94541358947754	472.9268252849579	0.4324621	1142.3412
SA45_SOC_1	1904	200.70948600769043	521.3932049274445	0.19159423	1142.9418
SA45_SOC_1	1905	201.6759967803955	520.9282386302948	0.22146894	1143.5424
SA45_SOC_1	1906	198.07551383972168	516.8950438499451	0.19813971	1144.143
SA45_SOC_1	1907	199.30802822113037	503.90408635139465	0.19106618	1144.7436
SA45_SOC_1	1908	187.5139331817627	484.5416486263275	0.31620225	1145.3442
SA45_SOC_1	1909	201.74689292907715	521.8922889232635	0.2043577	1145.9448
SA45_SOC_1	1910	201.1801242828369	518.1884264945984	0.19277462	1146.5454
SA45_SOC_1	1911	203.1752872467041	518.9281368255615	0.13617474	1147.146
SA45_SOC_1	1912	201.52891159057617	455.5295991897583	0.24645004	1147.7466
SA45_SOC_1	1913	184.304780960083	487.63097405433655	0.22834146	1148.3472
SA45_SOC_1	1914	204.76894855499268	518.0787026882172	0.19381605	1148.9478
SA45_SOC_1	1915	198.41686248779297	526.3302934169769	0.197571	1149.5484000000001
SA45_SOC_1	1916	188.9951992034912	479.53832030296326	0.37782907	1150.1490000000001
SA45_SOC_1	1917	206.6565227508545	518.7131953239441	0.18246458	1150.7496
SA45_SOC_1	1918	203.41818809509277	522.4369168281555	0.17010863	1151.3502
SA45_SOC_1	1919	204.77359771728516	518.9603233337402	0.167682	1151.9508
SA45_SOC_1	1920	202.46047496795654	518.0504751205444	0.17076796	1152.5514
SA45_SOC_1	1921	184.85206604003906	487.91640400886536	0.38393572	1153.152
SA45_SOC_1	1922	201.28583908081055	516.0292911529541	0.2568032	1153.7526
SA45_SOC_1	1923	201.0476589202881	517.564845085144	0.25882804	1154.3532
SA45_SOC_1	1924	201.2308645248413	518.7296748161316	0.13639334	1154.9538
SA45_SOC_1	1925	199.50040340423584	510.0901401042938	0.18625408	1155.5544
SA45_SOC_1	1926	202.51270294189453	511.0511326789856	0.1761916	1156.155
SA45_SOC_1	1927	183.8038158416748	488.2665288448334	0.38233894	1156.7556
SA45_SOC_1	1928	200.96511840820312	525.6844067573547	0.22521594	1157.3562
SA45_SOC_1	1929	199.69121932983398	515.971645116806	0.25342453	1157.9568
SA45_SOC_1	1930	206.7960548400879	518.4025955200195	0.19312863	1158.5574
SA45_SOC_1	1931	188.56976509094238	479.2809569835663	0.38045862	1159.1580000000001
SA45_SOC_1	1932	205.52435874938965	515.1055383682251	0.21362577	1159.7586000000001
SA45_SOC_1	1933	209.20127391815186	325.1804530620575	0.19283982	1160.3592
SA45_SOC_1	1934	189.5108985900879	473.6266565322876	0.35277814	1160.9598
SA45_SOC_1	1935	187.5135040283203	487.42555975914	0.37236822	1161.5604
SA45_SOC_1	1936	201.89271926879883	513.3301627635956	0.22573182	1162.161
SA45_SOC_1	1937	200.6535243988037	522.8146255016327	0.19769733	1162.7616
SA45_SOC_1	1938	201.86285018920898	515.9141278266907	0.17352487	1163.3622
SA45_SOC_1	1939	206.52172565460205	510.137003660202	0.17588013	1163.9628
SA45_SOC_1	1940	189.49078559875488	473.4976851940155	0.47232053	1164.5634
SA45_SOC_1	1941	190.98389625549316	486.9555079936981	0.28240323	1165.164
SA45_SOC_1	1942	205.71031093597412	519.2748498916626	0.20372021	1165.7646
SA45_SOC_1	1943	199.4249725341797	507.98890829086304	0.18975998	1166.3652
SA45_SOC_1	1944	192.67991065979004	475.34226179122925	0.41772917	1166.9658
SA45_SOC_1	1945	187.20468521118164	476.5663146972656	0.39914718	1167.5664
SA45_SOC_1	1946	207.39436626434326	524.6862387657166	0.15882002	1168.167
SA45_SOC_1	1947	196.68045043945312	509.33111786842346	0.19903772	1168.7676000000001
SA45_SOC_1	1948	199.3366813659668	497.5211477279663	0.22819842	1169.3682000000001
SA45_SOC_1	1949	204.39156532287598	498.5492813587189	0.20421252	1169.9688
SA45_SOC_1	1950	198.8102102279663	508.44792008399963	0.25339654	1170.5694
SA45_SOC_1	1951	199.09651279449463	515.9452843666077	0.19966869	1171.17
SA45_SOC_1	1952	200.02172470092773	493.048574924469	0.20521912	1171.7706
SA45_SOC_1	1953	194.54031944274902	492.5244176387787	0.16764596	1172.3712
SA45_SOC_1	1954	200.2796459197998	502.7900791168213	0.23682621	1172.9718
SA45_SOC_1	1955	201.10247611999512	509.1491675376892	0.24162197	1173.5724
SA45_SOC_1	1956	194.8659896850586	478.2013249397278	0.36763898	1174.173
SA45_SOC_1	1957	200.21371364593506	495.89807868003845	0.1710874	1174.7736
SA45_SOC_1	1958	191.57529830932617	475.0432813167572	0.3917962	1175.3742
SA45_SOC_1	1959	197.82809257507324	501.189444065094	0.22414748	1175.9748
SA45_SOC_1	1960	192.09686279296875	482.16509342193604	0.3171182	1176.5754
SA45_SOC_1	1961	197.59636402130127	519.3162739276886	0.1398793	1177.176
SA45_SOC_1	1962	190.33979415893555	478.9413893222809	0.37289387	1177.7766
SA45_SOC_1	1963	191.55133724212646	474.8027193546295	0.3794127	1178.3772000000001
SA45_SOC_1	1964	196.90306663513184	480.3797721862793	0.3476206	1178.9778000000001
SA45_SOC_1	1965	202.27100372314453	526.5860795974731	0.13245535	1179.5784
SA45_SOC_1	1966	201.15511894226074	509.57940459251404	0.14878814	1180.179
SA45_SOC_1	1967	205.57681560516357	507.11517333984375	0.22859626	1180.7796
SA45_SOC_1	1968	203.2837200164795	504.16682481765747	0.25357503	1181.3802
SA45_SOC_1	1969	203.78047943115234	515.4646754264832	0.29367328	1181.9808
SA45_SOC_1	1970	200.59527397155762	511.726952791214	0.22753692	1182.5814
SA45_SOC_1	1971	204.70281600952148	500.5910003185272	0.23380156	1183.182
SA45_SOC_1	1972	189.83479499816895	479.52760219573975	0.36202288	1183.7826
SA45_SOC_1	1973	190.39562702178955	483.9148485660553	0.21692564	1184.3832
SA45_SOC_1	1974	199.1101312637329	525.171160697937	0.24403533	1184.9838
SA45_SOC_1	1975	201.14383220672607	498.78334164619446	0.20442216	1185.5844
SA45_SOC_1	1976	204.14380073547363	513.285391330719	0.18972939	1186.185
SA45_SOC_1	1977	188.54666233062744	486.1555767059326	0.36325273	1186.7856
SA45_SOC_1	1978	196.12380981445312	490.30924558639526	0.20047556	1187.3862
SA45_SOC_1	1979	204.87896919250488	509.7553038597107	0.19412945	1187.9868000000001
SA45_SOC_1	1980	199.44013595581055	459.7148108482361	0.21166466	1188.5874000000001
SA45_SOC_1	1981	204.62814331054688	509.85727071762085	0.21988933	1189.188
SA45_SOC_1	1982	186.01934909820557	490.2095317840576	0.3893058	1189.7886
SA45_SOC_1	1983	206.2145233154297	522.4370455741882	0.16665997	1190.3892
SA45_SOC_1	1984	199.78344440460205	517.4508082866669	0.14785898	1190.9898
SA45_SOC_1	1985	207.44330406188965	508.8888108730316	0.2285251	1191.5904
SA45_SOC_1	1986	201.33673667907715	524.3501150608063	0.17070572	1192.191
SA45_SOC_1	1987	198.26837539672852	524.46209192276	0.18814176	1192.7916
SA45_SOC_1	1988	198.6167049407959	515.9612810611725	0.20212221	1193.3922
SA45_SOC_1	1989	200.6894016265869	512.7481019496918	0.1653778	1193.9928
SA45_SOC_1	1990	197.88928985595703	476.6098630428314	0.4507409	1194.5934
SA45_SOC_1	1991	202.50680923461914	521.4812672138214	0.23546758	1195.194
SA45_SOC_1	1992	202.86941528320312	516.9312214851379	0.21535641	1195.7946
SA45_SOC_1	1993	199.1792106628418	511.4755439758301	0.217018	1196.3952
SA45_SOC_1	1994	193.8690948486328	483.0050003528595	0.22331052	1196.9958
SA45_SOC_1	1995	201.44702911376953	499.1356873512268	0.37731186	1197.5964000000001
SA45_SOC_1	1996	189.03279304504395	486.6216051578522	0.3529939	1198.1970000000001
SA45_SOC_1	1997	205.30397415161133	522.9867911338806	0.19412258	1198.7976
SA45_SOC_1	1998	202.5298547744751	513.8961625099182	0.18502653	1199.3982
SA45_SOC_1	1999	205.33161163330078	504.68621850013733	0.25501034	1199.9988
[truncated: 1,513 more rows]
