# Supplementary material for: Measuring inter-individual differences in behavioural types of gilthead seabreams in the laboratory using deep learning
Source: PeerJ. 2022 May 5;10:e13396. doi: 10.7717/peerj.13396 (PMC9080431; doi:10.7717/peerj.13396)
Supplement: Supplemental Information 1 [file peerj-10-13396-s001.zip › Raw validation data/d1/SA45_SOC_2.csv]

ID	sec	X	Y	%	seconds
SA45_SOC_2	1	191.78850173950195	506.97635293006897	0.36750633	0.0
SA45_SOC_2	2	184.25697326660156	482.0966649055481	0.46432328	0.6006
SA45_SOC_2	3	190.47592163085938	488.13034772872925	0.62788767	1.2012
SA45_SOC_2	4	190.09923934936523	455.15353202819824	0.51881903	1.8018
SA45_SOC_2	5	178.83610725402832	494.26313281059265	0.39216548	2.4024
SA45_SOC_2	6	193.18419456481934	494.3404448032379	0.3846122	3.003
SA45_SOC_2	7	184.4463586807251	449.0312719345093	0.4564129	3.6036
SA45_SOC_2	8	187.2817325592041	476.8277657032013	0.5337328	4.2042
SA45_SOC_2	9	177.07901000976562	497.8848874568939	0.4362627	4.8048
SA45_SOC_2	10	185.96182823181152	458.03908467292786	0.43338096	5.4054
SA45_SOC_2	11	193.4705686569214	488.6650621891022	0.45086056	6.006
SA45_SOC_2	12	187.55870819091797	482.8397870063782	0.5379404	6.6066
SA45_SOC_2	13	187.7754306793213	454.8786270618439	0.37438282	7.2072
SA45_SOC_2	14	187.97215461730957	485.1355540752411	0.6437847	7.8078
SA45_SOC_2	15	179.39523696899414	462.07704305648804	0.39294055	8.4084
SA45_SOC_2	16	184.83322620391846	458.77435326576233	0.35726738	9.009
SA45_SOC_2	17	182.04847812652588	493.4100615978241	0.43499678	9.6096
SA45_SOC_2	18	185.53464889526367	484.3801689147949	0.4820944	10.2102
SA45_SOC_2	19	184.33319091796875	483.8032257556915	0.49097696	10.8108
SA45_SOC_2	20	184.2771863937378	477.54220962524414	0.42697352	11.4114
SA45_SOC_2	21	184.6339988708496	489.8304069042206	0.38609082	12.012
SA45_SOC_2	22	188.55548858642578	446.4701271057129	0.38577956	12.6126
SA45_SOC_2	23	186.24125003814697	455.79636096954346	0.4449371	13.2132
SA45_SOC_2	24	1679.1952514648438	752.8763508796692	0.58087814	13.8138
SA45_SOC_2	25	180.05789279937744	501.60455346107483	0.43670127	14.4144
SA45_SOC_2	26	185.08312225341797	489.3878746032715	0.49963003	15.015
SA45_SOC_2	27	192.86779403686523	494.23999071121216	0.48011965	15.6156
SA45_SOC_2	28	186.9389820098877	462.20038175582886	0.44081223	16.2162
SA45_SOC_2	29	177.68314361572266	498.4183466434479	0.46634188	16.8168
SA45_SOC_2	30	177.83496379852295	481.8229830265045	0.5038019	17.4174
SA45_SOC_2	31	184.1378116607666	494.49870586395264	0.40565053	18.018
SA45_SOC_2	32	183.41543197631836	452.4819552898407	0.43527803	18.6186
SA45_SOC_2	33	194.8433017730713	484.40733432769775	0.46173194	19.2192
SA45_SOC_2	34	188.76425743103027	452.36743569374084	0.41350034	19.8198
SA45_SOC_2	35	186.22972011566162	452.9488527774811	0.51042646	20.4204
SA45_SOC_2	36	183.14303398132324	490.120986700058	0.39439064	21.021
SA45_SOC_2	37	183.55151653289795	448.66379857063293	0.4458975	21.6216
SA45_SOC_2	38	192.56426811218262	492.29257822036743	0.42275646	22.2222
SA45_SOC_2	39	191.03013038635254	491.94254994392395	0.3806229	22.8228
SA45_SOC_2	40	187.83699989318848	451.22658491134644	0.53366655	23.4234
SA45_SOC_2	41	185.87239265441895	481.81567668914795	0.51312447	24.024
SA45_SOC_2	42	183.9645481109619	488.76912117004395	0.4926819	24.6246
SA45_SOC_2	43	188.2089614868164	474.66312646865845	0.51465917	25.2252
SA45_SOC_2	44	185.73351860046387	451.7705047130585	0.35474792	25.8258
SA45_SOC_2	45	184.2147159576416	484.485547542572	0.45476443	26.4264
SA45_SOC_2	46	197.05492973327637	505.7011878490448	0.31257284	27.027
SA45_SOC_2	47	183.66807460784912	444.1067361831665	0.4393148	27.6276
SA45_SOC_2	48	185.87419509887695	453.6745619773865	0.4488853	28.2282
SA45_SOC_2	49	185.99607467651367	487.5668263435364	0.5814124	28.8288
SA45_SOC_2	50	189.70453262329102	451.20598554611206	0.4873559	29.4294
SA45_SOC_2	51	199.51819896697998	496.05984807014465	0.42535514	30.03
SA45_SOC_2	52	184.30109024047852	454.33650970458984	0.3457153	30.6306
SA45_SOC_2	53	184.32286262512207	484.4036328792572	0.4939403	31.2312
SA45_SOC_2	54	185.96282958984375	490.0007700920105	0.47884625	31.8318
SA45_SOC_2	55	188.13321590423584	448.82917284965515	0.5335622	32.4324
SA45_SOC_2	56	188.49615097045898	497.8394079208374	0.42369854	33.033
SA45_SOC_2	57	183.83817672729492	484.3504285812378	0.45600823	33.6336
SA45_SOC_2	58	189.31955337524414	500.5528914928436	0.26253924	34.2342
SA45_SOC_2	59	181.28336906433105	493.9318370819092	0.54256064	34.8348
SA45_SOC_2	60	192.90103912353516	507.7942442893982	0.39078587	35.4354
SA45_SOC_2	61	184.41624641418457	450.43859481811523	0.4758116	36.036
SA45_SOC_2	62	1705.356216430664	721.0506534576416	0.6729464	36.6366
SA45_SOC_2	63	186.3452911376953	480.3912305831909	0.5566494	37.2372
SA45_SOC_2	64	1731.053123474121	734.8262858390808	0.5893818	37.8378
SA45_SOC_2	65	186.66303634643555	450.10865092277527	0.517588	38.4384
SA45_SOC_2	66	187.73138523101807	481.15350365638733	0.44949347	39.039
SA45_SOC_2	67	182.78297424316406	490.7352018356323	0.3663913	39.6396
SA45_SOC_2	68	187.33333110809326	450.666024684906	0.4590644	40.2402
SA45_SOC_2	69	187.8947925567627	493.05240511894226	0.56921	40.8408
SA45_SOC_2	70	185.6558132171631	448.2936215400696	0.45313218	41.4414
SA45_SOC_2	71	184.96187210083008	450.3675591945648	0.38657692	42.042
SA45_SOC_2	72	186.44256591796875	493.2201611995697	0.4125481	42.6426
SA45_SOC_2	73	187.84844398498535	464.5673453807831	0.453612	43.2432
SA45_SOC_2	74	195.94104766845703	495.91909646987915	0.42838722	43.8438
SA45_SOC_2	75	180.485258102417	473.1277656555176	0.21227282	44.4444
SA45_SOC_2	76	184.69838619232178	483.7056040763855	0.53165543	45.045
SA45_SOC_2	77	180.28301239013672	496.2739849090576	0.45392436	45.6456
SA45_SOC_2	78	187.21487045288086	449.8641622066498	0.41540232	46.2462
SA45_SOC_2	79	182.42074012756348	451.14080786705017	0.4837953	46.8468
SA45_SOC_2	80	183.35211753845215	463.27969193458557	0.45244515	47.4474
SA45_SOC_2	81	189.65633869171143	454.4390881061554	0.41609335	48.048
SA45_SOC_2	82	191.32967948913574	488.54880452156067	0.46681303	48.6486
SA45_SOC_2	83	184.3868350982666	443.61408948898315	0.43143642	49.2492
SA45_SOC_2	84	177.64955520629883	494.33207631111145	0.44002125	49.8498
SA45_SOC_2	85	183.6421537399292	489.415522813797	0.3815098	50.4504
SA45_SOC_2	86	181.8962287902832	489.1574192047119	0.5538041	51.051
SA45_SOC_2	87	192.8018045425415	491.5100598335266	0.4759377	51.6516
SA45_SOC_2	88	185.0936222076416	446.05836510658264	0.454707	52.2522
SA45_SOC_2	89	180.7974100112915	458.94275307655334	0.4216261	52.8528
SA45_SOC_2	90	184.37856674194336	487.6119840145111	0.39198706	53.4534
SA45_SOC_2	91	181.5512180328369	489.05715823173523	0.4300872	54.054
SA45_SOC_2	92	187.4860382080078	453.114355802536	0.43495157	54.6546
SA45_SOC_2	93	192.01581001281738	502.24709272384644	0.29423022	55.2552
SA45_SOC_2	94	185.33170223236084	494.3973505496979	0.38195553	55.8558
SA45_SOC_2	95	185.34613609313965	483.7210536003113	0.44166788	56.4564
SA45_SOC_2	96	187.85511016845703	454.5135033130646	0.44375938	57.057
SA45_SOC_2	97	195.15071868896484	493.76878023147583	0.37875605	57.6576
SA45_SOC_2	98	187.57344245910645	490.51897287368774	0.471143	58.2582
SA45_SOC_2	99	186.77793502807617	490.5790972709656	0.34204915	58.8588
SA45_SOC_2	100	180.53167819976807	488.0369746685028	0.45739502	59.4594
SA45_SOC_2	101	187.6205062866211	492.5921702384949	0.5106782	60.06
SA45_SOC_2	102	184.14077281951904	496.67399883270264	0.43273488	60.6606
SA45_SOC_2	103	182.13872909545898	490.98416447639465	0.37887013	61.2612
SA45_SOC_2	104	184.21812057495117	486.3110053539276	0.3938045	61.8618
SA45_SOC_2	105	193.03688049316406	486.6912567615509	0.41490448	62.4624
SA45_SOC_2	106	192.01420783996582	500.1344347000122	0.32090783	63.063
SA45_SOC_2	107	183.27856063842773	483.397353887558	0.4487686	63.6636
SA45_SOC_2	108	187.53225803375244	486.1420261859894	0.45550293	64.2642
SA45_SOC_2	109	181.30534172058105	481.9564926624298	0.58034515	64.8648
SA45_SOC_2	110	178.31223964691162	484.9309766292572	0.6257824	65.4654
SA45_SOC_2	111	181.41695022583008	489.96800422668457	0.47185245	66.066
SA45_SOC_2	112	179.79909896850586	490.5737864971161	0.4793143	66.6666
SA45_SOC_2	113	189.33331489562988	448.73576760292053	0.41755614	67.2672
SA45_SOC_2	114	191.11590385437012	492.52734661102295	0.44100118	67.8678
SA45_SOC_2	115	184.75258827209473	451.09668016433716	0.40287375	68.4684
SA45_SOC_2	116	187.1203851699829	458.4649121761322	0.4288658	69.069
SA45_SOC_2	117	185.96036911010742	450.12290954589844	0.36909422	69.6696
SA45_SOC_2	118	1732.5045776367188	725.3377032279968	0.72566754	70.2702
SA45_SOC_2	119	1719.8490142822266	726.4684152603149	0.49605423	70.8708
SA45_SOC_2	120	195.0981330871582	490.81936955451965	0.3233597	71.4714
SA45_SOC_2	121	1716.5832138061523	745.4766726493835	0.54814166	72.072
SA45_SOC_2	122	195.3923749923706	490.3878128528595	0.5073489	72.6726
SA45_SOC_2	123	1709.0922546386719	764.6131610870361	0.58725107	73.2732
SA45_SOC_2	124	188.822979927063	485.0239634513855	0.64324826	73.8738
SA45_SOC_2	125	185.24220943450928	485.43752789497375	0.50534034	74.4744
SA45_SOC_2	126	187.77597427368164	480.09395599365234	0.473082	75.075
SA45_SOC_2	127	183.8600492477417	490.03881454467773	0.42752704	75.6756
SA45_SOC_2	128	179.58280563354492	483.7792468070984	0.59339666	76.2762
SA45_SOC_2	129	196.1367130279541	497.7204465866089	0.36354107	76.8768
SA45_SOC_2	130	191.13409996032715	517.4637150764465	0.1928583	77.4774
SA45_SOC_2	131	183.54516506195068	490.7903051376343	0.3895028	78.078
SA45_SOC_2	132	182.17849731445312	483.70808243751526	0.63734525	78.6786
SA45_SOC_2	133	183.05163860321045	455.93559980392456	0.44936207	79.2792
SA45_SOC_2	134	179.53282356262207	489.94145035743713	0.552991	79.8798
SA45_SOC_2	135	175.90195655822754	478.1580984592438	0.40817022	80.4804
SA45_SOC_2	136	183.65967750549316	485.5500519275665	0.5102321	81.081
SA45_SOC_2	137	185.34001350402832	457.44646668434143	0.49094638	81.6816
SA45_SOC_2	138	184.63886260986328	457.85204887390137	0.389632	82.2822
SA45_SOC_2	139	192.30810642242432	490.3246307373047	0.425453	82.8828
SA45_SOC_2	140	183.09868812561035	490.6589198112488	0.5324432	83.4834
SA45_SOC_2	141	182.6491355895996	481.69671535491943	0.39411873	84.084
SA45_SOC_2	142	196.66560173034668	490.6556046009064	0.31811225	84.6846
SA45_SOC_2	143	183.0655860900879	445.07590413093567	0.41422817	85.2852
SA45_SOC_2	144	187.5688362121582	479.9186682701111	0.5416765	85.8858
SA45_SOC_2	145	190.97095012664795	449.58768010139465	0.46827745	86.4864
SA45_SOC_2	146	194.36985969543457	492.1444880962372	0.4390026	87.087
SA45_SOC_2	147	186.31845474243164	483.6462199687958	0.4268692	87.6876
SA45_SOC_2	148	184.41059589385986	479.73942160606384	0.50342613	88.2882
SA45_SOC_2	149	184.21757698059082	485.77104449272156	0.38299596	88.8888
SA45_SOC_2	150	183.7624454498291	484.7975957393646	0.47589913	89.4894
SA45_SOC_2	151	180.9584140777588	492.34349727630615	0.40210104	90.09
SA45_SOC_2	152	190.2088737487793	493.44549894332886	0.28563532	90.6906
SA45_SOC_2	153	186.54486179351807	495.0256311893463	0.36859873	91.2912
SA45_SOC_2	154	192.6383113861084	453.4942853450775	0.32579628	91.8918
SA45_SOC_2	155	183.13506603240967	497.9452693462372	0.31901047	92.4924
SA45_SOC_2	156	186.67151927947998	451.89117193222046	0.4444044	93.093
SA45_SOC_2	157	184.10805702209473	484.26510214805603	0.43522048	93.6936
SA45_SOC_2	158	188.05415153503418	446.7809522151947	0.48480186	94.2942
SA45_SOC_2	159	198.1630039215088	494.1619384288788	0.32830188	94.8948
SA45_SOC_2	160	184.2923355102539	451.6293668746948	0.53505903	95.4954
SA45_SOC_2	161	184.9351930618286	451.65701508522034	0.4624332	96.096
SA45_SOC_2	162	178.83350372314453	492.71135687828064	0.35969523	96.6966
SA45_SOC_2	163	185.110445022583	479.1256248950958	0.50917643	97.2972
SA45_SOC_2	164	182.68446922302246	486.1328852176666	0.5035945	97.8978
SA45_SOC_2	165	187.3806667327881	450.821453332901	0.42714226	98.4984
SA45_SOC_2	166	188.7593936920166	492.1840453147888	0.49881202	99.099
SA45_SOC_2	167	189.38917636871338	452.19098925590515	0.5248546	99.6996
SA45_SOC_2	168	184.18055534362793	445.44952511787415	0.50816035	100.3002
SA45_SOC_2	169	197.35296249389648	486.80622696876526	0.43438658	100.9008
SA45_SOC_2	170	197.498459815979	500.49238085746765	0.3240648	101.5014
SA45_SOC_2	171	191.15561485290527	451.06265902519226	0.39155868	102.102
SA45_SOC_2	172	182.4546718597412	484.83779668807983	0.44077158	102.7026
SA45_SOC_2	173	178.9804744720459	493.3023977279663	0.5132879	103.3032
SA45_SOC_2	174	181.28122329711914	495.23677468299866	0.37075713	103.9038
SA45_SOC_2	175	182.82297134399414	487.05206751823425	0.48304874	104.5044
SA45_SOC_2	176	182.3451805114746	490.22552847862244	0.38324088	105.105
SA45_SOC_2	177	179.51007843017578	488.0051100254059	0.4973584	105.7056
SA45_SOC_2	178	181.71149253845215	471.38402938842773	0.5831187	106.3062
SA45_SOC_2	179	196.04215621948242	511.4561998844147	0.31343234	106.9068
SA45_SOC_2	180	184.5791530609131	487.7483260631561	0.34809005	107.5074
SA45_SOC_2	181	190.3263759613037	447.5458002090454	0.43680698	108.108
SA45_SOC_2	182	181.83860778808594	489.9951374530792	0.4396453	108.7086
SA45_SOC_2	183	191.33402824401855	494.235999584198	0.40475768	109.3092
SA45_SOC_2	184	178.54634284973145	492.26396441459656	0.41523808	109.9098
SA45_SOC_2	185	190.51029682159424	477.42656350135803	0.37394136	110.5104
SA45_SOC_2	186	1677.1749114990234	760.440502166748	0.71976674	111.111
SA45_SOC_2	187	1677.7617645263672	758.5163927078247	0.49322924	111.7116
SA45_SOC_2	188	194.69605922698975	497.73036003112793	0.40026957	112.3122
SA45_SOC_2	189	188.0130958557129	479.2398226261139	0.5670425	112.9128
SA45_SOC_2	190	186.89126014709473	482.54347801208496	0.47405446	113.5134
SA45_SOC_2	191	182.3554801940918	485.1573443412781	0.5011725	114.114
SA45_SOC_2	192	192.58692741394043	510.17720460891724	0.3428552	114.7146
SA45_SOC_2	193	189.83013153076172	453.55138421058655	0.42539218	115.3152
SA45_SOC_2	194	181.7278289794922	488.6872386932373	0.4386057	115.9158
SA45_SOC_2	195	181.9046401977539	485.4810440540314	0.46153784	116.5164
SA45_SOC_2	196	187.9314422607422	449.5413637161255	0.45889202	117.117
SA45_SOC_2	197	191.53133869171143	494.3823838233948	0.3543345	117.7176
SA45_SOC_2	198	180.021071434021	486.3512063026428	0.32824096	118.3182
SA45_SOC_2	199	185.36888122558594	482.06937074661255	0.47584295	118.9188
SA45_SOC_2	200	187.99718856811523	457.10506439208984	0.39853412	119.5194
SA45_SOC_2	201	175.32008171081543	513.0320835113525	0.36743325	120.12
SA45_SOC_2	202	195.67523002624512	498.30093026161194	0.28803486	120.7206
SA45_SOC_2	203	188.02019119262695	444.50971126556396	0.44306162	121.3212
SA45_SOC_2	204	186.75976753234863	442.11555004119873	0.4979515	121.9218
SA45_SOC_2	205	189.18753147125244	450.3241717815399	0.4247417	122.5224
SA45_SOC_2	206	183.91366481781006	486.99702858924866	0.54109085	123.123
SA45_SOC_2	207	191.62324905395508	488.3996522426605	0.5879953	123.7236
SA45_SOC_2	208	188.95048141479492	451.8153727054596	0.42323747	124.3242
SA45_SOC_2	209	188.63810062408447	445.7551038265228	0.5242058	124.9248
SA45_SOC_2	210	185.93130111694336	452.73301005363464	0.4802968	125.5254
SA45_SOC_2	211	181.64514541625977	509.63276982307434	0.2877856	126.126
SA45_SOC_2	212	179.45623397827148	497.6265585422516	0.42386988	126.7266
SA45_SOC_2	213	185.70735454559326	442.7046275138855	0.5362969	127.3272
SA45_SOC_2	214	182.00217247009277	484.15486335754395	0.44415897	127.9278
SA45_SOC_2	215	194.31854724884033	503.7461471557617	0.30831444	128.5284
SA45_SOC_2	216	184.83318328857422	486.04775190353394	0.46696198	129.129
SA45_SOC_2	217	196.21006965637207	492.51933217048645	0.28741828	129.7296
SA45_SOC_2	218	189.8441505432129	446.26789927482605	0.4301968	130.3302
SA45_SOC_2	219	180.47897815704346	500.10154008865356	0.44086382	130.9308
SA45_SOC_2	220	185.4447841644287	484.0638077259064	0.45852917	131.5314
SA45_SOC_2	221	188.57488632202148	487.30997800827026	0.35542202	132.132
SA45_SOC_2	222	191.88823699951172	497.71458864212036	0.48234844	132.7326
SA45_SOC_2	223	1716.8245697021484	774.1833686828613	0.9444591	133.3332
SA45_SOC_2	224	193.77691268920898	512.6823770999908	0.25750834	133.9338
SA45_SOC_2	225	188.33879470825195	487.196102142334	0.3944179	134.5344
SA45_SOC_2	226	183.75163078308105	490.0639843940735	0.45287314	135.135
SA45_SOC_2	227	191.31196975708008	447.48921632766724	0.39672336	135.7356
SA45_SOC_2	228	183.46755981445312	493.1957960128784	0.27570114	136.3362
SA45_SOC_2	229	177.70883560180664	491.82191491127014	0.40283984	136.9368
SA45_SOC_2	230	186.51630878448486	487.0512628555298	0.45505598	137.5374
SA45_SOC_2	231	181.03483200073242	489.3743562698364	0.5453411	138.138
SA45_SOC_2	232	1686.9921112060547	763.9669847488403	0.50188124	138.7386
SA45_SOC_2	233	183.70285034179688	485.8189380168915	0.4814865	139.3392
SA45_SOC_2	234	181.61121368408203	483.8036119937897	0.4521228	139.9398
SA45_SOC_2	235	184.2538547515869	487.1862852573395	0.40495306	140.5404
SA45_SOC_2	236	181.38605117797852	487.1307635307312	0.49461585	141.141
SA45_SOC_2	237	184.65362548828125	448.8868510723114	0.47725874	141.7416
SA45_SOC_2	238	181.08561515808105	491.12430453300476	0.42001313	142.3422
SA45_SOC_2	239	187.24130630493164	487.5051248073578	0.4011575	142.9428
SA45_SOC_2	240	185.57526111602783	487.6587510108948	0.5112695	143.5434
SA45_SOC_2	241	186.12659454345703	450.6701445579529	0.44144407	144.144
SA45_SOC_2	242	184.59764957427979	495.29422760009766	0.28907132	144.7446
SA45_SOC_2	243	183.7455654144287	492.4408292770386	0.4126186	145.3452
SA45_SOC_2	244	183.2666301727295	451.5107595920563	0.3724805	145.9458
SA45_SOC_2	245	189.69722270965576	452.28626132011414	0.39659408	146.5464
SA45_SOC_2	246	189.10391807556152	489.62904810905457	0.309932	147.147
SA45_SOC_2	247	194.99457836151123	488.87572288513184	0.47020227	147.7476
SA45_SOC_2	248	193.34755897521973	495.40900468826294	0.30289775	148.3482
SA45_SOC_2	249	175.93641757965088	497.67258524894714	0.4114695	148.9488
SA45_SOC_2	250	189.26429271697998	451.2594795227051	0.5255851	149.5494
SA45_SOC_2	251	190.49609184265137	498.8594949245453	0.23447068	150.15
SA45_SOC_2	252	177.88933753967285	501.4496076107025	0.27271158	150.7506
SA45_SOC_2	253	186.38503074645996	486.26742482185364	0.49362126	151.3512
SA45_SOC_2	254	185.06418228149414	485.33456325531006	0.5097912	151.9518
SA45_SOC_2	255	180.73431015014648	492.19505310058594	0.45087022	152.5524
SA45_SOC_2	256	186.02774620056152	455.90766191482544	0.47308287	153.153
SA45_SOC_2	257	1693.3494186401367	766.3316631317139	0.6333258	153.7536
SA45_SOC_2	258	193.7488889694214	486.0077118873596	0.31453347	154.3542
SA45_SOC_2	259	187.48658180236816	484.632865190506	0.46144775	154.9548
SA45_SOC_2	260	180.64833641052246	484.8573338985443	0.4841172	155.5554
SA45_SOC_2	261	183.79451751708984	458.79173398017883	0.40227604	156.156
SA45_SOC_2	262	184.6318531036377	455.0787627696991	0.42613974	156.7566
SA45_SOC_2	263	184.58115577697754	452.7459490299225	0.4716742	157.3572
SA45_SOC_2	264	193.31148147583008	490.6588554382324	0.40786952	157.9578
SA45_SOC_2	265	184.57260131835938	454.4918739795685	0.5481343	158.5584
SA45_SOC_2	266	190.5186653137207	454.3378937244415	0.44887343	159.159
SA45_SOC_2	267	186.8404197692871	478.8806211948395	0.49483165	159.7596
SA45_SOC_2	268	184.0367889404297	445.6659471988678	0.45856062	160.3602
SA45_SOC_2	269	185.09264945983887	488.5103416442871	0.48219573	160.9608
SA45_SOC_2	270	186.44362449645996	499.88611578941345	0.3015895	161.5614
SA45_SOC_2	271	183.8490343093872	478.8851594924927	0.5654062	162.162
SA45_SOC_2	272	194.77209091186523	488.3888375759125	0.4252994	162.7626
SA45_SOC_2	273	194.4719123840332	490.24680376052856	0.3067117	163.3632
SA45_SOC_2	274	178.99500846862793	488.6358046531677	0.50727534	163.9638
SA45_SOC_2	275	192.88667678833008	496.008220911026	0.5131292	164.5644
SA45_SOC_2	276	185.63987731933594	452.2991359233856	0.46362934	165.165
SA45_SOC_2	277	185.7571792602539	450.74999928474426	0.48087108	165.7656
SA45_SOC_2	278	184.51346397399902	490.33357858657837	0.40767273	166.3662
SA45_SOC_2	279	188.80024909973145	455.3623580932617	0.41867015	166.9668
SA45_SOC_2	280	193.4992790222168	487.46057868003845	0.39537516	167.5674
SA45_SOC_2	281	192.6647186279297	490.57156562805176	0.47067	168.168
SA45_SOC_2	282	190.02960205078125	450.20315051078796	0.42862394	168.7686
SA45_SOC_2	283	191.69157028198242	495.41244864463806	0.4037662	169.3692
SA45_SOC_2	284	182.4671745300293	490.2002942562103	0.3837919	169.9698
SA45_SOC_2	285	185.8000373840332	447.9436254501343	0.41124865	170.5704
SA45_SOC_2	286	181.1227798461914	489.95380997657776	0.4411786	171.171
SA45_SOC_2	287	183.67097854614258	447.8739094734192	0.51827866	171.7716
SA45_SOC_2	288	183.38876724243164	490.29598474502563	0.38154674	172.3722
SA45_SOC_2	289	185.26793003082275	483.33674669265747	0.38332474	172.9728
SA45_SOC_2	290	196.72905921936035	481.3800644874573	0.43757868	173.5734
SA45_SOC_2	291	178.64713668823242	482.231365442276	0.6190641	174.174
SA45_SOC_2	292	188.45573902130127	501.65956020355225	0.25823346	174.7746
SA45_SOC_2	293	184.84771728515625	491.92607045173645	0.35627598	175.3752
SA45_SOC_2	294	189.28420543670654	499.69302892684937	0.4217064	175.9758
SA45_SOC_2	295	188.56372833251953	486.5196704864502	0.38189873	176.5764
SA45_SOC_2	296	183.45623016357422	491.643408536911	0.41773602	177.177
SA45_SOC_2	297	190.5275058746338	453.0934989452362	0.4426825	177.7776
SA45_SOC_2	298	184.15197372436523	442.67524123191833	0.34275705	178.3782
SA45_SOC_2	299	185.42223930358887	444.6392297744751	0.41336745	178.9788
SA45_SOC_2	300	187.59761810302734	456.8629574775696	0.5515624	179.5794
SA45_SOC_2	301	185.68841457366943	458.3134424686432	0.4315677	180.18
SA45_SOC_2	302	186.73815250396729	478.7152147293091	0.35330194	180.7806
SA45_SOC_2	303	179.0950870513916	488.5177445411682	0.37337705	181.3812
SA45_SOC_2	304	188.0331516265869	481.62806153297424	0.4672098	181.9818
SA45_SOC_2	305	178.1330680847168	499.0932011604309	0.35622016	182.5824
SA45_SOC_2	306	194.9626350402832	495.05746364593506	0.3412781	183.183
SA45_SOC_2	307	182.97942638397217	491.7953288555145	0.43862376	183.7836
SA45_SOC_2	308	188.01119327545166	452.881840467453	0.38891968	184.3842
SA45_SOC_2	309	190.63852787017822	452.8759181499481	0.47563872	184.9848
SA45_SOC_2	310	178.35139274597168	498.5944712162018	0.37779856	185.5854
SA45_SOC_2	311	193.49115371704102	497.412486076355	0.33364525	186.186
SA45_SOC_2	312	185.54258823394775	480.99109053611755	0.4107077	186.7866
SA45_SOC_2	313	195.32253742218018	475.03777742385864	0.5975294	187.3872
SA45_SOC_2	314	1723.9656829833984	729.30739402771	0.60169935	187.9878
SA45_SOC_2	315	195.6368064880371	500.6075441837311	0.3676196	188.5884
SA45_SOC_2	316	181.97340488433838	488.9100980758667	0.43778908	189.189
SA45_SOC_2	317	186.3973045349121	487.5568163394928	0.47915608	189.7896
SA45_SOC_2	318	177.14698791503906	483.3978044986725	0.51483685	190.3902
SA45_SOC_2	319	184.66326713562012	494.2341649532318	0.3166656	190.9908
SA45_SOC_2	320	186.1475944519043	487.3574209213257	0.4564272	191.5914
SA45_SOC_2	321	185.75294494628906	447.31425046920776	0.37995523	192.192
SA45_SOC_2	322	185.68699836730957	451.9858646392822	0.4472603	192.7926
SA45_SOC_2	323	188.62555503845215	444.3825101852417	0.4326316	193.3932
SA45_SOC_2	324	179.89648818969727	483.788001537323	0.4460511	193.9938
SA45_SOC_2	325	192.38006114959717	497.73756980895996	0.2806085	194.5944
SA45_SOC_2	326	193.38781356811523	490.16778588294983	0.36466774	195.195
SA45_SOC_2	327	187.68988609313965	490.1889967918396	0.47303185	195.7956
SA45_SOC_2	328	1682.039909362793	765.1705026626587	0.85749894	196.3962
SA45_SOC_2	329	186.7570924758911	482.074134349823	0.4134806	196.9968
SA45_SOC_2	330	184.22667503356934	474.2898917198181	0.47866327	197.5974
SA45_SOC_2	331	186.3143491744995	480.088130235672	0.5915215	198.198
SA45_SOC_2	332	180.22918224334717	485.30417919158936	0.44273645	198.7986
SA45_SOC_2	333	184.28442478179932	490.03485560417175	0.4380063	199.3992
SA45_SOC_2	334	186.25585556030273	452.10559844970703	0.4193209	199.9998
SA45_SOC_2	335	200.02243995666504	494.5131254196167	0.38847095	200.6004
SA45_SOC_2	336	183.60727787017822	481.25746607780457	0.5693298	201.201
SA45_SOC_2	337	184.38380241394043	454.2189645767212	0.4538113	201.8016
SA45_SOC_2	338	181.37861251831055	491.4255380630493	0.4052539	202.4022
SA45_SOC_2	339	183.70840072631836	486.4461886882782	0.561409	203.0028
SA45_SOC_2	340	195.82042694091797	478.025940656662	0.4472658	203.6034
SA45_SOC_2	341	186.87581062316895	439.1757309436798	0.54695004	204.204
SA45_SOC_2	342	183.0688762664795	501.6204535961151	0.3256848	204.8046
SA45_SOC_2	343	181.68930530548096	494.00251865386963	0.39421713	205.4052
SA45_SOC_2	344	186.65027618408203	450.6373143196106	0.44010445	206.0058
SA45_SOC_2	345	187.8614616394043	446.35345101356506	0.5430767	206.6064
SA45_SOC_2	346	178.51399898529053	497.6266551017761	0.33676296	207.207
SA45_SOC_2	347	195.7101345062256	491.08593821525574	0.38914877	207.8076
SA45_SOC_2	348	193.9968967437744	476.01264238357544	0.52214026	208.4082
SA45_SOC_2	349	181.6288948059082	490.1820766925812	0.45109725	209.0088
SA45_SOC_2	350	185.400652885437	445.9633183479309	0.46923694	209.6094
SA45_SOC_2	351	179.46650505065918	502.91319251060486	0.43030673	210.21
SA45_SOC_2	352	184.05020713806152	485.67989230155945	0.3843795	210.8106
SA45_SOC_2	353	180.69066524505615	445.9189975261688	0.45018336	211.4112
SA45_SOC_2	354	182.9714584350586	484.20079350471497	0.4486582	212.0118
SA45_SOC_2	355	177.05610752105713	509.0914571285248	0.36495933	212.6124
SA45_SOC_2	356	191.0127067565918	456.09405398368835	0.46695936	213.213
SA45_SOC_2	357	187.09988594055176	477.5731086730957	0.44028082	213.8136
SA45_SOC_2	358	185.3067970275879	478.8313114643097	0.56855714	214.4142
SA45_SOC_2	359	185.99271297454834	445.2731430530548	0.54423505	215.0148
SA45_SOC_2	360	185.73692321777344	453.13907504081726	0.5582109	215.6154
SA45_SOC_2	361	198.70951652526855	496.2703800201416	0.36082798	216.216
SA45_SOC_2	362	195.79462051391602	482.8644096851349	0.5250082	216.8166
SA45_SOC_2	363	183.87219429016113	488.95474076271057	0.441667	217.4172
SA45_SOC_2	364	181.34037494659424	485.05772709846497	0.4277969	218.0178
SA45_SOC_2	365	184.11858558654785	479.67817068099976	0.5044719	218.6184
SA45_SOC_2	366	186.6950798034668	441.64849162101746	0.44983882	219.219
SA45_SOC_2	367	196.4221715927124	487.7246367931366	0.35895848	219.8196
SA45_SOC_2	368	188.18942070007324	446.923828125	0.5581982	220.4202
SA45_SOC_2	369	177.78382301330566	489.42167043685913	0.45881677	221.0208
SA45_SOC_2	370	189.34324264526367	499.56199765205383	0.5006952	221.6214
SA45_SOC_2	371	182.05933570861816	483.93702507019043	0.49350408	222.222
SA45_SOC_2	372	185.14718055725098	491.540025472641	0.48598713	222.8226
SA45_SOC_2	373	179.76166248321533	501.6540241241455	0.46513072	223.4232
SA45_SOC_2	374	182.3594570159912	489.7091281414032	0.5098221	224.0238
SA45_SOC_2	375	198.20128440856934	491.8260991573334	0.44327572	224.6244
SA45_SOC_2	376	183.3405876159668	478.8876700401306	0.5096585	225.225
SA45_SOC_2	377	183.90975952148438	486.4338290691376	0.5218032	225.8256
SA45_SOC_2	378	183.53387832641602	488.6023950576782	0.40606743	226.4262
SA45_SOC_2	379	184.4732666015625	484.9054527282715	0.46031377	227.0268
SA45_SOC_2	380	181.9246244430542	481.8112349510193	0.37161815	227.6274
SA45_SOC_2	381	182.89996147155762	488.0241000652313	0.51405895	228.228
SA45_SOC_2	382	181.66173934936523	498.91353607177734	0.35685217	228.8286
SA45_SOC_2	383	181.82932376861572	492.13743925094604	0.48422962	229.4292
SA45_SOC_2	384	200.61492919921875	489.79570984840393	0.43357977	230.0298
SA45_SOC_2	385	185.23698806762695	483.97191524505615	0.60566807	230.6304
SA45_SOC_2	386	188.7373924255371	475.5400800704956	0.4851806	231.231
SA45_SOC_2	387	196.41417503356934	485.86827993392944	0.3712598	231.8316
SA45_SOC_2	388	192.9202365875244	490.22855401039124	0.5440242	232.4322
SA45_SOC_2	389	184.72569465637207	437.3716449737549	0.46520707	233.0328
SA45_SOC_2	390	183.17373275756836	507.9646396636963	0.5186466	233.6334
SA45_SOC_2	391	191.83954238891602	486.9257354736328	0.4015899	234.234
SA45_SOC_2	392	187.50895500183105	449.778288602829	0.41739216	234.8346
SA45_SOC_2	393	1705.1483917236328	730.2854776382446	0.72716933	235.4352
SA45_SOC_2	394	1702.1797943115234	735.5622625350952	0.5896537	236.0358
SA45_SOC_2	395	1671.950569152832	746.3833665847778	0.7861396	236.6364
SA45_SOC_2	396	1722.8711700439453	760.0661087036133	0.8448943	237.237
SA45_SOC_2	397	183.14274787902832	484.4137394428253	0.4986519	237.8376
SA45_SOC_2	398	194.4264793395996	485.43572545051575	0.4797465	238.4382
SA45_SOC_2	399	183.60846519470215	445.6428372859955	0.5188059	239.0388
SA45_SOC_2	400	188.34128379821777	482.5095212459564	0.48659968	239.6394
SA45_SOC_2	401	182.88827419281006	499.09870505332947	0.3717425	240.24
SA45_SOC_2	402	187.68463611602783	489.06452894210815	0.38636735	240.8406
SA45_SOC_2	403	184.94593620300293	455.5344271659851	0.47003233	241.4412
SA45_SOC_2	404	197.83039569854736	489.14573550224304	0.32395366	242.0418
SA45_SOC_2	405	184.94470596313477	488.1151878833771	0.38427925	242.6424
SA45_SOC_2	406	196.88432693481445	519.853241443634	0.2942658	243.243
SA45_SOC_2	407	195.30183792114258	491.67446851730347	0.46942163	243.8436
SA45_SOC_2	408	191.84881210327148	484.2869567871094	0.39626464	244.4442
SA45_SOC_2	409	192.1080493927002	481.3995051383972	0.38944373	245.0448
SA45_SOC_2	410	183.01910877227783	492.5995087623596	0.3720452	245.6454
SA45_SOC_2	411	194.30811882019043	505.3061628341675	0.4299283	246.246
SA45_SOC_2	412	180.6833267211914	483.7961769104004	0.40011132	246.8466
SA45_SOC_2	413	182.7930736541748	494.17407274246216	0.40719262	247.4472
SA45_SOC_2	414	183.86037826538086	494.6499180793762	0.36541477	248.0478
SA45_SOC_2	415	188.89115810394287	487.3737072944641	0.5990167	248.6484
SA45_SOC_2	416	194.3510913848877	483.95485639572144	0.38770252	249.249
SA45_SOC_2	417	181.5853500366211	488.4388554096222	0.37338546	249.8496
SA45_SOC_2	418	184.8846673965454	488.4206700325012	0.50168675	250.4502
SA45_SOC_2	419	177.85461902618408	504.30638551712036	0.36404523	251.0508
SA45_SOC_2	420	184.1760778427124	482.593013048172	0.5220372	251.6514
SA45_SOC_2	421	193.1700611114502	481.5198826789856	0.42120087	252.252
SA45_SOC_2	422	184.75337505340576	493.96601915359497	0.45062098	252.8526
SA45_SOC_2	423	179.9480438232422	497.4029266834259	0.4274516	253.4532
SA45_SOC_2	424	182.58503437042236	491.4190363883972	0.4187355	254.0538
SA45_SOC_2	425	181.65355682373047	479.4953191280365	0.49762648	254.6544
SA45_SOC_2	426	181.67542934417725	491.30255341529846	0.569303	255.255
SA45_SOC_2	427	187.46944427490234	453.1816899776459	0.5318459	255.8556
SA45_SOC_2	428	181.66173934936523	484.7038686275482	0.5088538	256.4562
SA45_SOC_2	429	198.04771900177002	493.83344292640686	0.5070665	257.0568
SA45_SOC_2	430	181.74131870269775	480.55187344551086	0.4610145	257.6574
SA45_SOC_2	431	186.60269737243652	452.1411645412445	0.41561422	258.258
SA45_SOC_2	432	197.64338493347168	483.04632782936096	0.43746606	258.8586
SA45_SOC_2	433	186.86485290527344	447.02235102653503	0.5435628	259.4592
SA45_SOC_2	434	191.07965469360352	500.5763876438141	0.43951157	260.0598
SA45_SOC_2	435	184.5184850692749	450.39939165115356	0.4844634	260.6604
SA45_SOC_2	436	183.5578966140747	490.3306818008423	0.56296074	261.261
SA45_SOC_2	437	1694.8293685913086	774.1120433807373	0.75451297	261.8616
SA45_SOC_2	438	193.921480178833	503.70665431022644	0.45902997	262.4622
SA45_SOC_2	439	192.47154235839844	485.56530833244324	0.5030135	263.0628
SA45_SOC_2	440	183.43733310699463	479.3719482421875	0.42307523	263.6634
SA45_SOC_2	441	182.26604461669922	497.1697998046875	0.2784464	264.264
SA45_SOC_2	442	188.05066108703613	491.385498046875	0.45757943	264.8646
SA45_SOC_2	443	196.51917457580566	499.5401108264923	0.41582444	265.4652
SA45_SOC_2	444	184.7812557220459	455.0357937812805	0.510566	266.0658
SA45_SOC_2	445	197.13709831237793	480.4081928730011	0.5064749	266.6664
SA45_SOC_2	446	185.9644889831543	490.04303097724915	0.53807074	267.267
SA45_SOC_2	447	183.83929252624512	452.9598605632782	0.4069952	267.8676
SA45_SOC_2	448	193.66141319274902	498.49536895751953	0.35390833	268.4682
SA45_SOC_2	449	1741.9067001342773	750.7643365859985	0.54741603	269.0688
SA45_SOC_2	450	1685.6589889526367	764.8138117790222	0.56565976	269.6694
SA45_SOC_2	451	182.5131368637085	493.8116204738617	0.4645068	270.27
SA45_SOC_2	452	196.14280700683594	484.0371251106262	0.5231456	270.8706
SA45_SOC_2	453	194.03942584991455	499.5361840724945	0.34094077	271.4712
SA45_SOC_2	454	185.6169891357422	488.48324060440063	0.4250638	272.0718
SA45_SOC_2	455	189.0697431564331	486.6585874557495	0.4673082	272.6724
SA45_SOC_2	456	1674.4816589355469	757.9895639419556	0.4244229	273.273
SA45_SOC_2	457	185.70822715759277	451.0940730571747	0.38675916	273.8736
SA45_SOC_2	458	184.81244087219238	483.4419322013855	0.3830627	274.4742
SA45_SOC_2	459	185.67651271820068	485.8066427707672	0.49019492	275.0748
SA45_SOC_2	460	195.39743900299072	496.2374532222748	0.40080476	275.6754
SA45_SOC_2	461	196.78110122680664	490.5710184574127	0.43013543	276.276
SA45_SOC_2	462	186.1025905609131	480.1082146167755	0.42673978	276.8766
SA45_SOC_2	463	185.77288627624512	486.26678109169006	0.42630285	277.4772
SA45_SOC_2	464	184.79450225830078	488.09104800224304	0.42065093	278.0778
SA45_SOC_2	465	184.76025581359863	490.9026038646698	0.4053855	278.6784
SA45_SOC_2	466	180.93990325927734	490.8091986179352	0.37081274	279.279
SA45_SOC_2	467	180.37044525146484	486.6874587535858	0.5023646	279.8796
SA45_SOC_2	468	186.02371215820312	485.0947415828705	0.52600276	280.4802
SA45_SOC_2	469	180.16671180725098	487.6951861381531	0.57639253	281.0808
SA45_SOC_2	470	199.10287857055664	497.40421414375305	0.3967049	281.6814
SA45_SOC_2	471	178.2012176513672	478.7342691421509	0.4311843	282.282
SA45_SOC_2	472	184.87030506134033	450.6169402599335	0.537969	282.8826
SA45_SOC_2	473	187.0180606842041	497.60013341903687	0.34456354	283.4832
SA45_SOC_2	474	196.6629695892334	503.45083594322205	0.3337796	284.0838
SA45_SOC_2	475	199.8215389251709	495.44621229171753	0.32649976	284.6844
SA45_SOC_2	476	181.44287109375	449.17385816574097	0.43905753	285.285
SA45_SOC_2	477	189.75531578063965	449.2292511463165	0.5669687	285.8856
SA45_SOC_2	478	182.3296594619751	497.037513256073	0.43909705	286.4862
SA45_SOC_2	479	194.3408203125	505.19582748413086	0.30597192	287.0868
SA45_SOC_2	480	187.33351707458496	448.4664309024811	0.44870618	287.6874
SA45_SOC_2	481	187.38215446472168	453.55498909950256	0.4408443	288.288
SA45_SOC_2	482	185.22113800048828	452.45800852775574	0.4498899	288.8886
SA45_SOC_2	483	188.1305694580078	452.37545013427734	0.4147101	289.4892
SA45_SOC_2	484	196.51230812072754	496.5050518512726	0.29873124	290.0898
SA45_SOC_2	485	188.28081607818604	451.4756762981415	0.3801511	290.6904
SA45_SOC_2	486	178.50889205932617	486.26587986946106	0.513293	291.291
SA45_SOC_2	487	1718.4870529174805	769.4953393936157	0.5190276	291.8916
SA45_SOC_2	488	195.84677696228027	482.36027240753174	0.5036096	292.4922
SA45_SOC_2	489	187.01311111450195	446.7935371398926	0.3540177	293.0928
SA45_SOC_2	490	184.76280212402344	452.1068215370178	0.48651767	293.6934
SA45_SOC_2	491	185.19893646240234	484.5256841182709	0.44056284	294.294
SA45_SOC_2	492	179.30668830871582	489.2091107368469	0.40991795	294.8946
SA45_SOC_2	493	186.4949369430542	450.215767621994	0.45492893	295.4952
SA45_SOC_2	494	187.24608421325684	447.8974378108978	0.47552124	296.0958
SA45_SOC_2	495	183.8166332244873	495.7285523414612	0.43917507	296.6964
SA45_SOC_2	496	1683.6077499389648	765.7095623016357	0.8914718	297.297
SA45_SOC_2	497	192.01663970947266	485.49314618110657	0.48060614	297.8976
SA45_SOC_2	498	193.383150100708	491.9338274002075	0.35280082	298.4982
SA45_SOC_2	499	178.01356315612793	481.0336410999298	0.57708	299.0988
SA45_SOC_2	500	1721.2631607055664	762.0124912261963	0.71526754	299.6994
SA45_SOC_2	501	193.39387893676758	488.6222219467163	0.42754987	300.3
SA45_SOC_2	502	198.40929508209229	491.14908814430237	0.4531431	300.9006
SA45_SOC_2	503	185.8004093170166	446.91446185112	0.48434106	301.5012
SA45_SOC_2	504	190.40170669555664	482.5045967102051	0.5066004	302.1018
SA45_SOC_2	505	189.2124366760254	458.36642146110535	0.42601871	302.7024
SA45_SOC_2	506	196.3464117050171	487.2313463687897	0.488997	303.303
SA45_SOC_2	507	180.02423286437988	455.199236869812	0.45752594	303.9036
SA45_SOC_2	508	186.41595840454102	482.0048689842224	0.3360399	304.5042
SA45_SOC_2	509	187.90173053741455	491.21143341064453	0.37032378	305.1048
SA45_SOC_2	510	183.5145378112793	487.64124155044556	0.38567534	305.7054
SA45_SOC_2	511	187.53461837768555	449.6255314350128	0.46728736	306.306
SA45_SOC_2	512	181.81171417236328	453.7527108192444	0.47251406	306.9066
SA45_SOC_2	513	187.33148574829102	482.87985920906067	0.37810725	307.5072
SA45_SOC_2	514	189.59153652191162	482.1169424057007	0.43248835	308.1078
SA45_SOC_2	515	191.18316650390625	492.0000350475311	0.44026738	308.7084
SA45_SOC_2	516	194.25517559051514	502.6248013973236	0.39914072	309.309
SA45_SOC_2	517	178.02659511566162	480.74090480804443	0.5753461	309.9096
SA45_SOC_2	518	185.55828094482422	493.42148780822754	0.42086357	310.5102
SA45_SOC_2	519	191.38710021972656	448.069828748703	0.4651481	311.1108
SA45_SOC_2	520	198.00355911254883	493.6392939090729	0.41278914	311.7114
SA45_SOC_2	521	187.23931789398193	487.0336890220642	0.544741	312.312
SA45_SOC_2	522	178.54153633117676	503.4003674983978	0.35909083	312.9126
SA45_SOC_2	523	187.64780044555664	483.77187609672546	0.49133244	313.5132
SA45_SOC_2	524	182.94950008392334	451.506028175354	0.4573846	314.1138
SA45_SOC_2	525	193.25427532196045	498.5108506679535	0.40208545	314.7144
SA45_SOC_2	526	183.57261657714844	487.2635006904602	0.47138155	315.315
SA45_SOC_2	527	188.51520538330078	486.22928380966187	0.4756374	315.9156
SA45_SOC_2	528	183.1204891204834	484.43437099456787	0.46573547	316.5162
SA45_SOC_2	529	188.5034465789795	450.09613037109375	0.4543621	317.1168
SA45_SOC_2	530	183.06880474090576	448.3509135246277	0.41306862	317.7174
SA45_SOC_2	531	184.94596481323242	494.80621576309204	0.33244509	318.318
SA45_SOC_2	532	186.75549030303955	487.8750443458557	0.45602754	318.9186
SA45_SOC_2	533	185.2126979827881	483.4635615348816	0.5795753	319.5192
SA45_SOC_2	534	197.6052761077881	499.9709916114807	0.30595243	320.1198
SA45_SOC_2	535	185.31609535217285	485.684494972229	0.42166927	320.7204
SA45_SOC_2	536	186.32948398590088	484.5035719871521	0.45211947	321.321
SA45_SOC_2	537	182.6598358154297	489.98406529426575	0.53279036	321.9216
SA45_SOC_2	538	196.1716604232788	502.3938310146332	0.35697857	322.5222
SA45_SOC_2	539	193.55329513549805	504.0467369556427	0.28793535	323.1228
SA45_SOC_2	540	181.98140144348145	490.3048038482666	0.35275298	323.7234
SA45_SOC_2	541	185.3122901916504	493.98236989974976	0.40016028	324.324
SA45_SOC_2	542	1678.9494323730469	758.7122797966003	0.45586622	324.9246
SA45_SOC_2	543	1686.6609191894531	759.1383647918701	0.7684094	325.5252
SA45_SOC_2	544	1682.563591003418	754.142632484436	0.421553	326.1258
SA45_SOC_2	545	187.01336860656738	480.4013693332672	0.39048085	326.7264
SA45_SOC_2	546	1677.8594970703125	758.8331723213196	0.4894068	327.327
SA45_SOC_2	547	194.15340900421143	489.98422622680664	0.37027323	327.9276
SA45_SOC_2	548	190.68695068359375	504.6918189525604	0.37227815	328.5282
SA45_SOC_2	549	187.88344860076904	481.0304868221283	0.47225273	329.1288
SA45_SOC_2	550	191.0529613494873	476.9972276687622	0.5069843	329.7294
SA45_SOC_2	551	193.10574531555176	478.4778392314911	0.50832146	330.33
SA45_SOC_2	552	195.12333869934082	491.6909158229828	0.43480477	330.9306
SA45_SOC_2	553	186.03014945983887	457.43285179138184	0.45831412	331.5312
SA45_SOC_2	554	180.4716968536377	483.80438446998596	0.4000823	332.1318
SA45_SOC_2	555	187.37045288085938	489.32018637657166	0.4482271	332.7324
SA45_SOC_2	556	181.0462188720703	456.1976945400238	0.44325972	333.333
SA45_SOC_2	557	181.40002727508545	492.8946590423584	0.3697771	333.9336
SA45_SOC_2	558	186.23448371887207	480.6120300292969	0.37390533	334.5342
SA45_SOC_2	559	190.81031799316406	499.9799716472626	0.45974967	335.1348
SA45_SOC_2	560	182.8196382522583	485.24267077445984	0.447157	335.7354
SA45_SOC_2	561	189.31282997131348	489.3428134918213	0.61532855	336.336
SA45_SOC_2	562	182.87006378173828	484.1095769405365	0.36802477	336.9366
SA45_SOC_2	563	180.67135334014893	488.53312969207764	0.33295143	337.5372
SA45_SOC_2	564	187.0250129699707	489.82213497161865	0.50613683	338.1378
SA45_SOC_2	565	178.93238067626953	504.51460003852844	0.50377613	338.7384
SA45_SOC_2	566	197.87055015563965	491.0105574131012	0.34312347	339.339
SA45_SOC_2	567	187.62170791625977	487.2376227378845	0.35412025	339.9396
SA45_SOC_2	568	189.60798740386963	446.57553791999817	0.49909404	340.5402
SA45_SOC_2	569	187.85642623901367	482.1901345252991	0.4175824	341.1408
SA45_SOC_2	570	179.3162727355957	488.9979350566864	0.43885177	341.7414
SA45_SOC_2	571	182.6903772354126	493.27993154525757	0.40114227	342.342
SA45_SOC_2	572	193.9950942993164	492.55879282951355	0.29453567	342.9426
SA45_SOC_2	573	187.01560020446777	487.7519631385803	0.41900837	343.5432
SA45_SOC_2	574	188.7100124359131	450.7911014556885	0.4882187	344.1438
SA45_SOC_2	575	183.55951309204102	448.27064037323	0.50214696	344.7444
SA45_SOC_2	576	184.56493377685547	491.6796827316284	0.44877243	345.345
SA45_SOC_2	577	183.84582996368408	485.7830500602722	0.41089886	345.9456
SA45_SOC_2	578	192.09348678588867	493.95304799079895	0.43158242	346.5462
SA45_SOC_2	579	184.80656147003174	493.9663088321686	0.5033428	347.1468
SA45_SOC_2	580	196.24414443969727	487.86577463150024	0.47295612	347.7474
SA45_SOC_2	581	1685.4558563232422	758.8575053215027	0.55271477	348.348
SA45_SOC_2	582	1683.830451965332	762.3702764511108	0.92486286	348.9486
SA45_SOC_2	583	180.14619827270508	486.9448220729828	0.4591355	349.5492
SA45_SOC_2	584	179.82510566711426	497.79444336891174	0.46435875	350.1498
SA45_SOC_2	585	1688.5116577148438	754.9037790298462	0.9189928	350.7504
SA45_SOC_2	586	1685.5253219604492	757.734260559082	0.8556111	351.351
SA45_SOC_2	587	1736.953125	751.0001993179321	0.92973846	351.9516
SA45_SOC_2	588	1735.9210968017578	749.2916107177734	0.773428	352.5522
SA45_SOC_2	589	188.34952354431152	445.15501856803894	0.45563367	353.1528
SA45_SOC_2	590	189.60894584655762	453.6070668697357	0.4324539	353.7534
SA45_SOC_2	591	184.99773502349854	492.49647974967957	0.49134284	354.354
SA45_SOC_2	592	197.69814491271973	491.03785157203674	0.33861554	354.9546
SA45_SOC_2	593	966.6399765014648	664.1779947280884	0.9972138	355.5552
SA45_SOC_2	594	1145.804672241211	646.0158562660217	0.9992262	356.1558
SA45_SOC_2	595	1310.3715133666992	640.5565738677979	0.99946696	356.7564
SA45_SOC_2	596	1432.4691009521484	655.8334493637085	0.9991115	357.357
SA45_SOC_2	597	1454.868278503418	653.8335084915161	0.9992793	357.9576
SA45_SOC_2	598	1457.3589706420898	656.2411880493164	0.99908113	358.5582
SA45_SOC_2	599	1488.823356628418	653.4338808059692	0.9980605	359.1588
SA45_SOC_2	600	1510.9489059448242	631.4401960372925	0.990311	359.7594
SA45_SOC_2	601	1489.7817993164062	628.3510637283325	0.9982817	360.36
SA45_SOC_2	602	1485.5960083007812	621.3878345489502	0.9989974	360.9606
SA45_SOC_2	603	1476.7388534545898	560.8519649505615	0.9989613	361.5612
SA45_SOC_2	604	1471.5362548828125	528.4023642539978	0.9989722	362.1618
SA45_SOC_2	605	1490.3804397583008	516.5108978748322	0.9992355	362.7624
SA45_SOC_2	606	1477.9077529907227	519.326605796814	0.9993988	363.363
SA45_SOC_2	607	1488.4994888305664	509.14363145828247	0.98341346	363.9636
SA45_SOC_2	608	1477.430419921875	480.0308060646057	0.9988877	364.5642
SA45_SOC_2	609	1406.7347717285156	489.04067873954773	0.9993399	365.1648
SA45_SOC_2	610	1335.194091796875	529.7919201850891	0.9896834	365.7654
SA45_SOC_2	611	1317.5523376464844	568.7235617637634	0.99942374	366.366
SA45_SOC_2	612	1326.3331604003906	586.7621040344238	0.9993455	366.9666
SA45_SOC_2	613	1347.6507568359375	596.4594483375549	0.99827254	367.5672
SA45_SOC_2	614	1258.714485168457	611.0760498046875	0.9996772	368.1678
SA45_SOC_2	615	1081.8681335449219	616.3178157806396	0.9997725	368.7684
SA45_SOC_2	616	899.7335815429688	641.7662715911865	0.99962807	369.369
SA45_SOC_2	617	834.6615028381348	637.7787494659424	0.99948716	369.9696
SA45_SOC_2	618	820.1272201538086	655.7071495056152	0.9618473	370.5702
SA45_SOC_2	619	823.4920692443848	661.1855506896973	0.9976284	371.1708
SA45_SOC_2	620	965.1930999755859	658.0044937133789	0.9984263	371.7714
SA45_SOC_2	621	1170.545539855957	649.1512727737427	0.99511623	372.372
SA45_SOC_2	622	1324.980354309082	646.4388513565063	0.8846674	372.9726
SA45_SOC_2	623	1357.939796447754	659.6855306625366	0.9970042	373.5732
SA45_SOC_2	624	1350.6396102905273	651.9441604614258	0.99822503	374.1738
SA45_SOC_2	625	1322.4934387207031	647.3332500457764	0.99598396	374.7744
SA45_SOC_2	626	1327.2025680541992	619.1844749450684	0.9933171	375.375
SA45_SOC_2	627	1354.2198944091797	608.3148336410522	0.99806315	375.9756
SA45_SOC_2	628	1340.2158737182617	611.9231986999512	0.99373066	376.57620000000003
SA45_SOC_2	629	1357.0453262329102	606.2534165382385	0.7190781	377.1768
SA45_SOC_2	630	175.5494785308838	511.0481071472168	0.36998448	377.7774
SA45_SOC_2	631	1359.602165222168	576.0500478744507	0.9826729	378.378
SA45_SOC_2	632	1310.1140213012695	581.1226415634155	0.9934	378.97860000000003
SA45_SOC_2	633	1369.3574523925781	606.1284685134888	0.99758613	379.5792
SA45_SOC_2	634	1385.8477020263672	644.7994637489319	0.99831665	380.1798
SA45_SOC_2	635	1383.351058959961	668.7925744056702	0.99309546	380.7804
SA45_SOC_2	636	1383.4069061279297	669.4348239898682	0.9984773	381.38100000000003
SA45_SOC_2	637	1434.8488998413086	668.6508893966675	0.9954091	381.9816
SA45_SOC_2	638	1503.8787460327148	647.9601144790649	0.9681742	382.5822
SA45_SOC_2	639	1549.566879272461	624.2101407051086	0.8912353	383.1828
SA45_SOC_2	640	1574.8379516601562	613.7313079833984	0.989488	383.78340000000003
SA45_SOC_2	641	1581.2893295288086	542.6199817657471	0.9937251	384.384
SA45_SOC_2	642	1511.0276412963867	527.733142375946	0.9984952	384.9846
SA45_SOC_2	643	1466.8495559692383	528.9152884483337	0.998276	385.5852
SA45_SOC_2	644	1516.9975662231445	554.7540378570557	0.44786662	386.18580000000003
SA45_SOC_2	645	185.74979782104492	452.6950943470001	0.45758396	386.7864
SA45_SOC_2	646	1736.4941024780273	676.1020016670227	0.6974597	387.387
SA45_SOC_2	647	189.4823169708252	458.46710085868835	0.3948464	387.9876
SA45_SOC_2	648	1424.3678283691406	679.1754913330078	0.5273291	388.58820000000003
SA45_SOC_2	649	181.10827445983887	444.3820917606354	0.48586175	389.1888
SA45_SOC_2	650	186.82024955749512	478.5579192638397	0.51067483	389.7894
SA45_SOC_2	651	195.95957279205322	496.6613495349884	0.40939224	390.39
SA45_SOC_2	652	185.53032875061035	489.8063635826111	0.43657795	390.99060000000003
SA45_SOC_2	653	1392.1060180664062	692.0207405090332	0.9933302	391.5912
SA45_SOC_2	654	198.53184700012207	495.34595131874084	0.37399077	392.1918
SA45_SOC_2	655	1398.0060195922852	685.1404237747192	0.8161609	392.7924
SA45_SOC_2	656	190.71158409118652	450.2988088130951	0.43366712	393.39300000000003
SA45_SOC_2	657	1361.9304656982422	660.4377293586731	0.97671723	393.9936
SA45_SOC_2	658	1338.263282775879	643.9062881469727	0.9928953	394.5942
SA45_SOC_2	659	1349.1558837890625	610.9187865257263	0.976648	395.1948
SA45_SOC_2	660	1351.0644149780273	574.2066621780396	0.9621332	395.79540000000003
SA45_SOC_2	661	1351.5542221069336	542.8991031646729	0.98943615	396.396
SA45_SOC_2	662	1331.0184860229492	524.9980938434601	0.9968736	396.9966
SA45_SOC_2	663	1318.8593673706055	531.1492896080017	0.9631021	397.5972
SA45_SOC_2	664	183.132905960083	450.5237281322479	0.37504137	398.19780000000003
SA45_SOC_2	665	182.58297443389893	498.71864676475525	0.3691218	398.7984
SA45_SOC_2	666	1369.1506576538086	588.9415168762207	0.7498323	399.399
SA45_SOC_2	667	182.6153326034546	484.1192650794983	0.41324136	399.9996
SA45_SOC_2	668	188.0665397644043	479.32366847991943	0.5060931	400.60020000000003
SA45_SOC_2	669	1370.4800033569336	664.3251514434814	0.9960955	401.2008
SA45_SOC_2	670	1360.5603790283203	685.039873123169	0.99861455	401.8014
SA45_SOC_2	671	1367.5263977050781	681.7613554000854	0.9958423	402.402
SA45_SOC_2	672	1371.8455123901367	596.7725586891174	0.97373676	403.00260000000003
SA45_SOC_2	673	1370.2575302124023	525.5507683753967	0.9671029	403.6032
SA45_SOC_2	674	1720.441017150879	773.1472849845886	0.8545249	404.2038
SA45_SOC_2	675	1344.656753540039	495.36561727523804	0.847455	404.8044
SA45_SOC_2	676	1346.982307434082	490.2967572212219	0.958154	405.40500000000003
SA45_SOC_2	677	183.24294090270996	485.9618139266968	0.52643996	406.0056
SA45_SOC_2	678	1748.6083602905273	762.6965188980103	0.68530524	406.6062
SA45_SOC_2	679	1377.3513793945312	619.722375869751	0.95564914	407.2068
SA45_SOC_2	680	1350.8870315551758	628.3622646331787	0.97882175	407.80740000000003
SA45_SOC_2	681	1316.0383987426758	647.776780128479	0.99782616	408.408
SA45_SOC_2	682	1268.0720901489258	655.8897113800049	0.99539185	409.0086
SA45_SOC_2	683	1225.3144454956055	662.1947908401489	0.9846919	409.6092
SA45_SOC_2	684	1170.4936981201172	660.9930109977722	0.9014193	410.20980000000003
SA45_SOC_2	685	1121.484260559082	656.5817213058472	0.99100554	410.8104
SA45_SOC_2	686	1020.5633926391602	664.9178981781006	0.9972572	411.411
SA45_SOC_2	687	901.8684768676758	682.2820043563843	0.997766	412.0116
SA45_SOC_2	688	178.774995803833	479.59429264068604	0.5906112	412.61220000000003
SA45_SOC_2	689	184.37490463256836	500.3309655189514	0.43739384	413.2128
SA45_SOC_2	690	184.5505142211914	450.08132457733154	0.45062697	413.8134
SA45_SOC_2	691	1716.0265731811523	767.6224708557129	0.8022353	414.414
SA45_SOC_2	692	178.43994140625	474.58391547203064	0.25915527	415.01460000000003
SA45_SOC_2	693	196.22719287872314	497.728750705719	0.33857754	415.6152
SA45_SOC_2	694	194.75269317626953	506.6987442970276	0.25380498	416.2158
SA45_SOC_2	695	187.11766719818115	499.18567299842834	0.5102984	416.8164
SA45_SOC_2	696	183.21749210357666	487.6143014431	0.526664	417.41700000000003
SA45_SOC_2	697	182.35479354858398	488.7380611896515	0.48003235	418.0176
SA45_SOC_2	698	197.06133842468262	498.79679560661316	0.41255283	418.6182
SA45_SOC_2	699	187.91932582855225	484.7603237628937	0.45456916	419.2188
SA45_SOC_2	700	184.1880226135254	482.23912239074707	0.5329077	419.81940000000003
SA45_SOC_2	701	188.98009300231934	452.6240265369415	0.48647726	420.42
SA45_SOC_2	702	186.75065517425537	457.08401441574097	0.44221407	421.0206
SA45_SOC_2	703	185.3001308441162	451.4585852622986	0.46440604	421.6212
SA45_SOC_2	704	182.34638214111328	447.77451753616333	0.42703372	422.22180000000003
SA45_SOC_2	705	1014.3779754638672	602.4321055412292	0.9991092	422.8224
SA45_SOC_2	706	1257.1076202392578	647.2432565689087	0.99959224	423.423
SA45_SOC_2	707	1434.4381713867188	702.4684810638428	0.9990627	424.0236
SA45_SOC_2	708	1479.1458892822266	724.2714929580688	0.99848396	424.62420000000003
SA45_SOC_2	709	1501.1270141601562	726.1429452896118	0.9917557	425.2248
SA45_SOC_2	710	1485.2098846435547	703.7571001052856	0.98382854	425.8254
SA45_SOC_2	711	1459.2316818237305	695.5825638771057	0.99752814	426.426
SA45_SOC_2	712	1448.5084533691406	666.8054437637329	0.9974807	427.02660000000003
SA45_SOC_2	713	1477.455711364746	648.0850625038147	0.9982539	427.6272
SA45_SOC_2	714	1443.1599426269531	653.9662456512451	0.9989126	428.2278
SA45_SOC_2	715	1463.001365661621	632.5148391723633	0.99604154	428.8284
SA45_SOC_2	716	1472.2866439819336	627.8601551055908	0.9992859	429.42900000000003
SA45_SOC_2	717	1491.9921112060547	601.2024521827698	0.9975491	430.0296
SA45_SOC_2	718	1523.4033966064453	556.2438869476318	0.9970095	430.6302
SA45_SOC_2	719	1535.2817916870117	558.5548782348633	0.9918134	431.2308
SA45_SOC_2	720	1483.4163665771484	640.8995532989502	0.9988636	431.83140000000003
SA45_SOC_2	721	1476.3118743896484	693.418664932251	0.99913114	432.432
SA45_SOC_2	722	1470.944595336914	716.2667083740234	0.9988159	433.0326
SA45_SOC_2	723	1471.4567184448242	733.2317018508911	0.99915016	433.6332
SA45_SOC_2	724	1460.7836151123047	744.1919159889221	0.99772316	434.23380000000003
SA45_SOC_2	725	1460.1554489135742	735.9999346733093	0.9951853	434.8344
SA45_SOC_2	726	189.30869579315186	496.71825528144836	0.5961777	435.435
SA45_SOC_2	727	1475.060691833496	720.7623910903931	0.998415	436.0356
SA45_SOC_2	728	1464.3292236328125	713.4516763687134	0.9982014	436.63620000000003
SA45_SOC_2	729	1469.8219299316406	692.2506809234619	0.99834514	437.2368
SA45_SOC_2	730	1470.7319641113281	651.9868397712708	0.99603444	437.8374
SA45_SOC_2	731	1473.1814575195312	579.9706864356995	0.9984384	438.438
SA45_SOC_2	732	1495.960578918457	590.2051591873169	0.9987909	439.03860000000003
SA45_SOC_2	733	1495.1562881469727	642.1534109115601	0.99867505	439.6392
SA45_SOC_2	734	1506.9816970825195	679.9903249740601	0.99742633	440.2398
SA45_SOC_2	735	1525.2563095092773	730.1815795898438	0.99544626	440.8404
SA45_SOC_2	736	1503.1439208984375	742.4540376663208	0.99875975	441.44100000000003
SA45_SOC_2	737	1510.8586120605469	752.1158480644226	0.99850744	442.0416
SA45_SOC_2	738	1517.3420333862305	753.5440921783447	0.99355775	442.6422
SA45_SOC_2	739	1496.4747619628906	753.1677031517029	0.9982646	443.2428
SA45_SOC_2	740	1488.0790328979492	763.1979203224182	0.9882962	443.84340000000003
SA45_SOC_2	741	1501.915626525879	758.615140914917	0.52296466	444.444
SA45_SOC_2	742	1515.3117370605469	749.9007725715637	0.95338166	445.0446
SA45_SOC_2	743	178.66049766540527	494.35776114463806	0.43606445	445.6452
SA45_SOC_2	744	186.4226531982422	487.76641488075256	0.42801732	446.24580000000003
SA45_SOC_2	745	1485.4300689697266	718.5052800178528	0.99818593	446.8464
SA45_SOC_2	746	1334.787368774414	686.2759637832642	0.99878615	447.447
SA45_SOC_2	747	1273.6042785644531	668.6891269683838	0.99422765	448.0476
SA45_SOC_2	748	1232.0749282836914	665.8565855026245	0.9621199	448.64820000000003
SA45_SOC_2	749	1270.763053894043	684.9106764793396	0.99734503	449.2488
SA45_SOC_2	750	1285.1796340942383	686.0372686386108	0.9798293	449.8494
SA45_SOC_2	751	1323.2291793823242	683.246955871582	0.99871266	450.45
SA45_SOC_2	752	1324.0803909301758	686.0206604003906	0.9974522	451.05060000000003
SA45_SOC_2	753	1327.3380661010742	682.0993137359619	0.99624026	451.6512
SA45_SOC_2	754	1337.7351379394531	686.1139369010925	0.99425185	452.2518
SA45_SOC_2	755	1342.5242614746094	684.4417190551758	0.99719775	452.8524
SA45_SOC_2	756	1377.608413696289	697.729275226593	0.9948338	453.45300000000003
SA45_SOC_2	757	1415.6882858276367	702.3881435394287	0.9478788	454.0536
SA45_SOC_2	758	193.8507843017578	496.30250215530396	0.31485736	454.6542
SA45_SOC_2	759	1368.5531616210938	711.0032486915588	0.980123	455.2548
SA45_SOC_2	760	1366.6836547851562	680.1260232925415	0.9751405	455.85540000000003
SA45_SOC_2	761	1372.6547241210938	646.5813088417053	0.91053987	456.456
SA45_SOC_2	762	190.3750705718994	450.18306612968445	0.5210608	457.0566
SA45_SOC_2	763	1369.9138641357422	569.7747087478638	0.97256356	457.6572
SA45_SOC_2	764	1371.9331741333008	557.3544502258301	0.9829395	458.25780000000003
SA45_SOC_2	765	1691.3754272460938	759.4534063339233	0.90245897	458.8584
SA45_SOC_2	766	1378.0365371704102	593.4729266166687	0.6699916	459.459
SA45_SOC_2	767	1357.4277877807617	612.2310304641724	0.9897183	460.0596
SA45_SOC_2	768	1351.3237380981445	612.4213814735413	0.9828426	460.66020000000003
SA45_SOC_2	769	1347.9841232299805	591.9654393196106	0.80094725	461.2608
SA45_SOC_2	770	183.43314170837402	491.647367477417	0.44779572	461.8614
SA45_SOC_2	771	1757.4894332885742	734.8054933547974	0.73132026	462.462
SA45_SOC_2	772	1729.2610931396484	711.5043926239014	0.6699878	463.06260000000003
SA45_SOC_2	773	1757.3994827270508	720.6238603591919	0.88921875	463.6632
SA45_SOC_2	774	1748.525619506836	717.5929856300354	0.5979006	464.2638
SA45_SOC_2	775	1289.5927047729492	478.7858319282532	0.9886736	464.8644
SA45_SOC_2	776	1296.3999938964844	489.8530983924866	0.95752746	465.46500000000003
SA45_SOC_2	777	1766.319808959961	701.9215679168701	0.9563095	466.0656
SA45_SOC_2	778	1754.1315078735352	691.186466217041	0.94523585	466.6662
SA45_SOC_2	779	1752.6284408569336	691.939115524292	0.77606314	467.2668
SA45_SOC_2	780	1337.2543716430664	599.9617910385132	0.9947818	467.86740000000003
SA45_SOC_2	781	1218.969497680664	636.9606328010559	0.9721308	468.468
SA45_SOC_2	782	1248.4408950805664	674.0043425559998	0.999398	469.0686
SA45_SOC_2	783	1381.8467330932617	699.5467185974121	0.9994386	469.6692
SA45_SOC_2	784	1410.2315139770508	711.2917041778564	0.99914694	470.26980000000003
SA45_SOC_2	785	1456.607551574707	718.342866897583	0.9937551	470.8704
SA45_SOC_2	786	1483.773078918457	732.1461796760559	0.9987785	471.471
SA45_SOC_2	787	1493.8540649414062	730.895025730133	0.9989982	472.0716
SA45_SOC_2	788	1495.7892608642578	720.9757876396179	0.9981007	472.67220000000003
SA45_SOC_2	789	1497.8773498535156	665.6176328659058	0.99906045	473.2728
SA45_SOC_2	790	1520.9533309936523	573.5529541969299	0.99884665	473.8734
SA45_SOC_2	791	1536.9237899780273	582.9825067520142	0.99628484	474.474
SA45_SOC_2	792	1773.6316680908203	620.0279545783997	0.963153	475.07460000000003
SA45_SOC_2	793	1548.6312103271484	609.3531060218811	0.9947044	475.6752
SA45_SOC_2	794	1527.9120254516602	533.2171440124512	0.99818486	476.2758
SA45_SOC_2	795	1491.6897583007812	483.14156770706177	0.99883	476.8764
SA45_SOC_2	796	1498.5498046875	501.1548113822937	0.99846435	477.47700000000003
SA45_SOC_2	797	1499.4584655761719	596.0869216918945	0.99941254	478.0776
SA45_SOC_2	798	1488.7562942504883	659.2615056037903	0.9990138	478.6782
SA45_SOC_2	799	1495.5996322631836	693.9856624603271	0.9986619	479.2788
SA45_SOC_2	800	1511.8623733520508	683.7076091766357	0.99267745	479.87940000000003
SA45_SOC_2	801	1541.330795288086	612.6631021499634	0.99147886	480.48
SA45_SOC_2	802	1531.6980743408203	539.5651924610138	0.97062474	481.0806
SA45_SOC_2	803	1492.825813293457	512.4234044551849	0.9957688	481.6812
SA45_SOC_2	804	1543.6734008789062	626.7910480499268	0.6109693	482.28180000000003
SA45_SOC_2	805	184.67202186584473	440.44548869132996	0.44553122	482.8824
SA45_SOC_2	806	182.6422119140625	492.22434282302856	0.43238923	483.483
SA45_SOC_2	807	184.00667667388916	501.01245045661926	0.3330305	484.0836
SA45_SOC_2	808	198.91907215118408	492.84985542297363	0.37447083	484.68420000000003
SA45_SOC_2	809	189.29197311401367	487.6162648200989	0.38397053	485.2848
SA45_SOC_2	810	194.31936264038086	496.7333507537842	0.52890086	485.8854
SA45_SOC_2	811	180.90791702270508	500.5330967903137	0.3703142	486.486
SA45_SOC_2	812	1380.6873321533203	530.8248496055603	0.92161083	487.08660000000003
SA45_SOC_2	813	183.54446411132812	446.72703981399536	0.53295743	487.6872
SA45_SOC_2	814	1396.651496887207	526.6545403003693	0.9624632	488.2878
SA45_SOC_2	815	1401.1518859863281	582.7179336547852	0.92795795	488.8884
SA45_SOC_2	816	1409.285774230957	621.0771703720093	0.9221144	489.48900000000003
SA45_SOC_2	817	1372.6778411865234	665.515923500061	0.9827796	490.0896
SA45_SOC_2	818	1422.2796249389648	694.8588824272156	0.9916398	490.6902
SA45_SOC_2	819	1463.2109069824219	705.5519485473633	0.9861742	491.2908
SA45_SOC_2	820	1512.0112609863281	710.5116319656372	0.90308857	491.89140000000003
SA45_SOC_2	821	1500.8450317382812	721.0713815689087	0.9829016	492.492
SA45_SOC_2	822	1513.9297485351562	720.9587287902832	0.9885688	493.0926
SA45_SOC_2	823	1536.1865615844727	716.0304594039917	0.6449409	493.6932
SA45_SOC_2	824	1741.3481140136719	744.9058771133423	0.8720518	494.29380000000003
SA45_SOC_2	825	1510.2827453613281	712.8735423088074	0.96729517	494.8944
SA45_SOC_2	826	185.5466365814209	441.20518684387207	0.5115961	495.495
SA45_SOC_2	827	1485.4151916503906	715.7703924179077	0.9964006	496.0956
SA45_SOC_2	828	1447.430419921875	716.7668223381042	0.99686253	496.69620000000003
SA45_SOC_2	829	1388.9334869384766	719.686975479126	0.9985164	497.2968
SA45_SOC_2	830	1444.3317031860352	718.2918834686279	0.9989561	497.8974
SA45_SOC_2	831	1447.3833847045898	709.0916919708252	0.9986626	498.498
SA45_SOC_2	832	1463.346176147461	710.8062672615051	0.9946467	499.09860000000003
SA45_SOC_2	833	1491.0186767578125	709.9532604217529	0.9043384	499.6992
SA45_SOC_2	834	1406.4674377441406	675.0021886825562	0.9991443	500.2998
SA45_SOC_2	835	1346.6070556640625	670.8422756195068	0.9972156	500.9004
SA45_SOC_2	836	1340.837631225586	675.3021669387817	0.9872149	501.50100000000003
SA45_SOC_2	837	1334.0692520141602	679.6636962890625	0.9903257	502.1016
SA45_SOC_2	838	191.9178342819214	503.1494414806366	0.48778865	502.7022
SA45_SOC_2	839	1319.1624069213867	708.5142660140991	0.9819925	503.3028
SA45_SOC_2	840	1322.4699783325195	712.1319651603699	0.9941551	503.90340000000003
SA45_SOC_2	841	1322.2497940063477	717.693600654602	0.9970886	504.504
SA45_SOC_2	842	1335.2766036987305	705.683913230896	0.9929677	505.1046
SA45_SOC_2	843	1346.608657836914	677.2417259216309	0.9981883	505.7052
SA45_SOC_2	844	1349.564437866211	651.373815536499	0.99638665	506.30580000000003
SA45_SOC_2	845	1345.9904479980469	628.7674283981323	0.99577636	506.9064
SA45_SOC_2	846	1340.1287841796875	618.3347511291504	0.99540436	507.507
SA45_SOC_2	847	1341.408805847168	609.3646287918091	0.9952762	508.1076
SA45_SOC_2	848	1345.6804275512695	601.8999338150024	0.9973098	508.70820000000003
SA45_SOC_2	849	1351.34033203125	583.2161164283752	0.99062073	509.3088
SA45_SOC_2	850	1383.8759994506836	588.312463760376	0.93779266	509.9094
SA45_SOC_2	851	1733.7076950073242	625.532169342041	0.9819874	510.51
SA45_SOC_2	852	1745.8352279663086	630.7819175720215	0.8142711	511.11060000000003
SA45_SOC_2	853	1452.9591751098633	624.775013923645	0.6698289	511.7112
SA45_SOC_2	854	1470.5042266845703	613.9102649688721	0.9592866	512.3118000000001
SA45_SOC_2	855	1729.5620727539062	626.9520449638367	0.9200306	512.9124
SA45_SOC_2	856	1737.9246139526367	604.9510216712952	0.9818616	513.513
SA45_SOC_2	857	1493.221549987793	604.8332834243774	0.997447	514.1136
SA45_SOC_2	858	1498.1991577148438	617.0574617385864	0.99741447	514.7142
SA45_SOC_2	859	1501.5662384033203	639.755129814148	0.9773197	515.3148
SA45_SOC_2	860	1735.2481842041016	670.6558513641357	0.9682711	515.9154
SA45_SOC_2	861	1500.274658203125	685.9704494476318	0.99864286	516.516
SA45_SOC_2	862	1481.9186782836914	707.065486907959	0.99856853	517.1166000000001
SA45_SOC_2	863	1485.205078125	721.033787727356	0.99557096	517.7172
SA45_SOC_2	864	1503.0590057373047	718.4856462478638	0.99540186	518.3178
SA45_SOC_2	865	1505.4938507080078	688.8434815406799	0.94562924	518.9184
SA45_SOC_2	866	1713.6653137207031	673.4262728691101	0.89632857	519.519
SA45_SOC_2	867	1711.4839553833008	654.0575265884399	0.83341384	520.1196
SA45_SOC_2	868	177.8721284866333	484.61081743240356	0.35655156	520.7202
SA45_SOC_2	869	1475.068244934082	725.7709980010986	0.9768286	521.3208
SA45_SOC_2	870	1431.5314865112305	734.8793935775757	0.9983997	521.9214000000001
SA45_SOC_2	871	1432.0615768432617	722.1456384658813	0.9990977	522.522
SA45_SOC_2	872	1452.655906677246	725.9731936454773	0.99857175	523.1226
SA45_SOC_2	873	184.5067262649536	485.25731563568115	0.46960267	523.7232
SA45_SOC_2	874	1469.8116302490234	702.5987720489502	0.9829534	524.3238
SA45_SOC_2	875	1469.6502685546875	706.4774394035339	0.9962941	524.9244
SA45_SOC_2	876	1460.0738525390625	680.3242921829224	0.99651235	525.525
SA45_SOC_2	877	1444.2649841308594	666.1312007904053	0.9973226	526.1256
SA45_SOC_2	878	1449.883689880371	620.9094142913818	0.9991393	526.7262000000001
SA45_SOC_2	879	1459.0838241577148	602.5851202011108	0.9995005	527.3268
SA45_SOC_2	880	1445.7547760009766	597.769889831543	0.99943954	527.9274
SA45_SOC_2	881	1441.0919952392578	583.0052947998047	0.99942833	528.528
SA45_SOC_2	882	1446.6739654541016	565.567352771759	0.99916935	529.1286
SA45_SOC_2	883	1452.7428817749023	555.3457546234131	0.9993339	529.7292
SA45_SOC_2	884	1460.632438659668	557.7513742446899	0.99857247	530.3298
SA45_SOC_2	885	1515.6084823608398	624.9866724014282	0.97176075	530.9304
SA45_SOC_2	886	1507.4032974243164	682.3888635635376	0.678578	531.5310000000001
SA45_SOC_2	887	1478.2554244995117	706.050775051117	0.8191915	532.1316
SA45_SOC_2	888	1442.4116134643555	714.237220287323	0.9855078	532.7322
SA45_SOC_2	889	1445.5619430541992	665.2510929107666	0.99871063	533.3328
SA45_SOC_2	890	1463.093605041504	627.4240922927856	0.9980032	533.9334
SA45_SOC_2	891	1461.3484954833984	615.9087252616882	0.9979907	534.534
SA45_SOC_2	892	1454.457893371582	609.4830751419067	0.9984706	535.1346
SA45_SOC_2	893	1457.1504592895508	605.0739097595215	0.9987835	535.7352
SA45_SOC_2	894	1457.6347732543945	605.1098299026489	0.9990146	536.3358000000001
SA45_SOC_2	895	1459.2383193969727	599.612889289856	0.9989747	536.9364
SA45_SOC_2	896	1453.0456924438477	598.6004948616028	0.9984503	537.537
SA45_SOC_2	897	1445.8678436279297	595.4083013534546	0.99741983	538.1376
SA45_SOC_2	898	1748.5114288330078	645.0312066078186	0.9811318	538.7382
SA45_SOC_2	899	1470.362319946289	606.218204498291	0.93136615	539.3388
SA45_SOC_2	900	1396.746826171875	648.8805198669434	0.9993018	539.9394
SA45_SOC_2	901	1283.0260848999023	674.4927406311035	0.9994332	540.54
SA45_SOC_2	902	1245.2249908447266	680.6616067886353	0.9992471	541.1406000000001
SA45_SOC_2	903	1229.5795440673828	695.3638243675232	0.9989472	541.7412
SA45_SOC_2	904	1214.7703170776367	701.4092874526978	0.99828523	542.3418
SA45_SOC_2	905	1198.0759048461914	705.4433512687683	0.9956482	542.9424
SA45_SOC_2	906	1196.773681640625	708.9074563980103	0.9968149	543.543
SA45_SOC_2	907	1189.4174194335938	707.4472188949585	0.99689204	544.1436
SA45_SOC_2	908	1181.901969909668	708.3944034576416	0.99564195	544.7442
SA45_SOC_2	909	1168.1375885009766	706.9922947883606	0.9969708	545.3448
SA45_SOC_2	910	1747.104377746582	646.5605807304382	0.96370727	545.9454000000001
SA45_SOC_2	911	1146.7509841918945	710.4117250442505	0.98904055	546.546
SA45_SOC_2	912	1142.523307800293	713.4565043449402	0.9959628	547.1466
SA45_SOC_2	913	1141.7162704467773	714.2066431045532	0.9973564	547.7472
SA45_SOC_2	914	1204.090690612793	714.7177648544312	0.9988728	548.3478
SA45_SOC_2	915	1290.9754943847656	728.0156850814819	0.99740076	548.9484
SA45_SOC_2	916	1388.9403533935547	729.2644572257996	0.9755539	549.549
SA45_SOC_2	917	180.6031322479248	501.09124302864075	0.38670248	550.1496
SA45_SOC_2	918	1418.3056640625	708.4802770614624	0.92466223	550.7502000000001
SA45_SOC_2	919	184.03218269348145	487.37634658813477	0.47744295	551.3508
SA45_SOC_2	920	181.52522563934326	489.79641795158386	0.51708204	551.9514
SA45_SOC_2	921	1410.6026458740234	674.9188899993896	0.6920321	552.552
SA45_SOC_2	922	1401.9478225708008	666.135835647583	0.63518745	553.1526
SA45_SOC_2	923	177.22726821899414	485.76077699661255	0.44228548	553.7532
SA45_SOC_2	924	184.9171257019043	449.6066701412201	0.44996786	554.3538
SA45_SOC_2	925	193.76581192016602	489.01386737823486	0.44357386	554.9544
SA45_SOC_2	926	190.51912307739258	494.0923833847046	0.5047187	555.5550000000001
SA45_SOC_2	927	178.5922336578369	504.0128445625305	0.30560976	556.1556
SA45_SOC_2	928	182.22626209259033	492.54533886909485	0.5039597	556.7562
SA45_SOC_2	929	183.00298690795898	486.5415573120117	0.5948045	557.3568
SA45_SOC_2	930	1366.4607238769531	637.9779195785522	0.60021085	557.9574
SA45_SOC_2	931	1365.2991485595703	658.5871982574463	0.43051738	558.558
SA45_SOC_2	932	178.25139999389648	462.7760696411133	0.405148	559.1586
SA45_SOC_2	933	1348.044090270996	666.935863494873	0.7143258	559.7592
SA45_SOC_2	934	1371.1094284057617	660.1658821105957	0.8841949	560.3598000000001
SA45_SOC_2	935	1368.9313888549805	648.8576674461365	0.71081656	560.9604
SA45_SOC_2	936	1366.592788696289	615.117130279541	0.7158197	561.561
SA45_SOC_2	937	1367.7420043945312	593.0972456932068	0.6723296	562.1616
SA45_SOC_2	938	1363.3203506469727	568.3089351654053	0.7879315	562.7622
SA45_SOC_2	939	1356.4985275268555	555.064959526062	0.90353394	563.3628
SA45_SOC_2	940	1340.474739074707	528.4034585952759	0.650199	563.9634
SA45_SOC_2	941	185.20139694213867	494.0491247177124	0.32144904	564.564
SA45_SOC_2	942	1336.9102478027344	580.6970715522766	0.947463	565.1646000000001
SA45_SOC_2	943	1340.8943939208984	627.6586675643921	0.997656	565.7652
SA45_SOC_2	944	1345.7346725463867	630.0945425033569	0.99256504	566.3658
SA45_SOC_2	945	185.5396842956543	485.43482422828674	0.49597237	566.9664
SA45_SOC_2	946	1350.062599182129	529.3957042694092	0.9748073	567.567
SA45_SOC_2	947	189.21927452087402	486.74275517463684	0.46951717	568.1676
SA45_SOC_2	948	1364.5504760742188	544.523298740387	0.9552611	568.7682
SA45_SOC_2	949	1348.003807067871	592.3963522911072	0.99785113	569.3688
SA45_SOC_2	950	1350.7269287109375	643.7039637565613	0.9971144	569.9694000000001
SA45_SOC_2	951	1336.805191040039	649.9900531768799	0.99843305	570.57
SA45_SOC_2	952	1350.1080322265625	622.7865314483643	0.9851147	571.1706
SA45_SOC_2	953	1354.2933654785156	546.9643878936768	0.98419833	571.7712
SA45_SOC_2	954	1343.3125305175781	509.9335527420044	0.99339324	572.3718
SA45_SOC_2	955	1342.752456665039	479.52882528305054	0.99319446	572.9724
SA45_SOC_2	956	1334.0307998657227	465.11210203170776	0.99577975	573.573
SA45_SOC_2	957	1322.449607849121	469.5087790489197	0.8730627	574.1736
SA45_SOC_2	958	1330.6296157836914	521.6945993900299	0.82392985	574.7742000000001
SA45_SOC_2	959	1356.1126327514648	566.5539979934692	0.93543106	575.3748
SA45_SOC_2	960	1357.3331451416016	594.6240448951721	0.97243166	575.9754
SA45_SOC_2	961	183.35347652435303	493.90953183174133	0.48966154	576.576
SA45_SOC_2	962	1327.6187896728516	683.593282699585	0.9958444	577.1766
SA45_SOC_2	963	1327.3834991455078	692.9836320877075	0.99060625	577.7772
SA45_SOC_2	964	1331.6777801513672	683.6572694778442	0.95220155	578.3778
SA45_SOC_2	965	186.61881923675537	481.0834014415741	0.52111405	578.9784
SA45_SOC_2	966	185.8381748199463	489.1860330104828	0.53225225	579.5790000000001
SA45_SOC_2	967	1339.632225036621	614.595193862915	0.90116763	580.1796
SA45_SOC_2	968	190.97362518310547	492.6347529888153	0.39223805	580.7802
SA45_SOC_2	969	1325.9940719604492	569.8200917243958	0.97652996	581.3808
SA45_SOC_2	970	186.75212860107422	447.61435747146606	0.39706346	581.9814
SA45_SOC_2	971	187.86812782287598	452.26991057395935	0.39361963	582.582
SA45_SOC_2	972	1327.4933624267578	506.86843156814575	0.78502864	583.1826
SA45_SOC_2	973	1324.1215896606445	496.2515187263489	0.7185641	583.7832
SA45_SOC_2	974	1313.1376647949219	469.3792927265167	0.52880067	584.3838000000001
SA45_SOC_2	975	185.8403778076172	446.22644305229187	0.5071712	584.9844
SA45_SOC_2	976	1312.8271865844727	414.8501980304718	0.929143	585.585
SA45_SOC_2	977	182.28160858154297	491.0729670524597	0.37369287	586.1856
SA45_SOC_2	978	186.10344886779785	486.3379776477814	0.49020538	586.7862
SA45_SOC_2	979	1315.6796264648438	394.10683035850525	0.9925575	587.3868
SA45_SOC_2	980	1269.682960510254	463.5737156867981	0.99782676	587.9874
SA45_SOC_2	981	1226.612777709961	546.8864965438843	0.7544854	588.588
SA45_SOC_2	982	182.59297370910645	496.2333333492279	0.4012764	589.1886000000001
SA45_SOC_2	983	1247.3284149169922	597.2099089622498	0.99195886	589.7892
SA45_SOC_2	984	1297.0883560180664	594.9499654769897	0.99350595	590.3898
SA45_SOC_2	985	1341.9224166870117	586.1676836013794	0.87728226	590.9904
SA45_SOC_2	986	183.03468704223633	484.3717038631439	0.54465437	591.591
SA45_SOC_2	987	1390.9855270385742	689.0677571296692	0.9376847	592.1916
SA45_SOC_2	988	185.8165740966797	479.93730425834656	0.48695588	592.7922
SA45_SOC_2	989	186.45265102386475	449.32993054389954	0.49131843	593.3928
SA45_SOC_2	990	1361.7547988891602	693.9839243888855	0.95977575	593.9934000000001
SA45_SOC_2	991	1349.4387817382812	700.0780534744263	0.9235786	594.594
SA45_SOC_2	992	1338.1244659423828	714.6672320365906	0.9844205	595.1946
SA45_SOC_2	993	1333.9359283447266	699.2898058891296	0.99663156	595.7952
SA45_SOC_2	994	1336.0534286499023	710.9475660324097	0.99893326	596.3958
SA45_SOC_2	995	1347.6801681518555	710.0090718269348	0.99017054	596.9964
SA45_SOC_2	996	1357.0670700073242	657.2069120407104	0.69491	597.597
SA45_SOC_2	997	1362.7640533447266	565.0425839424133	0.7698299	598.1976
SA45_SOC_2	998	1333.2039642333984	521.6924750804901	0.98237795	598.7982000000001
SA45_SOC_2	999	1349.2446899414062	519.1654801368713	0.5738323	599.3988
SA45_SOC_2	1000	194.3787431716919	495.3425073623657	0.24756077	599.9994
SA45_SOC_2	1001	1354.8841094970703	635.575647354126	0.9254722	600.6
SA45_SOC_2	1002	1356.3641738891602	662.7382278442383	0.861308	601.2006
SA45_SOC_2	1003	1432.7170944213867	597.4890947341919	0.7469539	601.8012
SA45_SOC_2	1004	1343.2604598999023	529.821982383728	0.9581418	602.4018
SA45_SOC_2	1005	1335.2840423583984	494.0889072418213	0.67272687	603.0024
SA45_SOC_2	1006	1346.1563873291016	519.6892189979553	0.62002707	603.6030000000001
SA45_SOC_2	1007	1336.1677551269531	610.3206968307495	0.993903	604.2036
SA45_SOC_2	1008	1327.1143341064453	657.0377397537231	0.9936	604.8042
SA45_SOC_2	1009	1332.3034286499023	659.8151779174805	0.9940904	605.4048
SA45_SOC_2	1010	1347.7642822265625	608.8550519943237	0.9623325	606.0054
SA45_SOC_2	1011	1340.738868713379	539.0401983261108	0.98614895	606.606
SA45_SOC_2	1012	1368.493309020996	562.531328201294	0.9896526	607.2066
SA45_SOC_2	1013	1383.5893249511719	634.4650840759277	0.98982275	607.8072
SA45_SOC_2	1014	1366.5665817260742	658.5632514953613	0.9717059	608.4078000000001
SA45_SOC_2	1015	1369.2565155029297	683.9187526702881	0.99810493	609.0084
SA45_SOC_2	1016	1384.7801971435547	694.6566867828369	0.8257351	609.609
SA45_SOC_2	1017	1431.1162948608398	703.6969757080078	0.54690397	610.2096
SA45_SOC_2	1018	182.0771598815918	488.96185398101807	0.43121725	610.8102
SA45_SOC_2	1019	1498.3583450317383	729.946939945221	0.72584337	611.4108
SA45_SOC_2	1020	179.1434097290039	491.21667981147766	0.4869112	612.0114
SA45_SOC_2	1021	188.74942302703857	465.191570520401	0.38170037	612.612
SA45_SOC_2	1022	1404.9657440185547	687.9606056213379	0.91206884	613.2126000000001
SA45_SOC_2	1023	188.58953475952148	486.0071325302124	0.36373517	613.8132
SA45_SOC_2	1024	189.84711170196533	449.44010496139526	0.5217107	614.4138
SA45_SOC_2	1025	189.53899383544922	451.05860352516174	0.47034392	615.0144
SA45_SOC_2	1026	1374.6733474731445	665.9217309951782	0.63404065	615.615
SA45_SOC_2	1027	184.75165843963623	490.7361674308777	0.48518866	616.2156
SA45_SOC_2	1028	193.32575798034668	485.71780800819397	0.474832	616.8162
SA45_SOC_2	1029	1353.4145736694336	609.9026584625244	0.96597135	617.4168
SA45_SOC_2	1030	1344.9660873413086	592.8925395011902	0.97201544	618.0174000000001
SA45_SOC_2	1031	1373.7918090820312	631.0540866851807	0.997491	618.618
SA45_SOC_2	1032	1422.7982711791992	669.0408611297607	0.9933941	619.2186
SA45_SOC_2	1033	186.95022583007812	482.3633301258087	0.59043604	619.8192
SA45_SOC_2	1034	1564.4848251342773	670.332248210907	0.5329931	620.4198
SA45_SOC_2	1035	1539.3069076538086	723.4773874282837	0.743696	621.0204
SA45_SOC_2	1036	1499.2304992675781	741.3212656974792	0.9971322	621.621
SA45_SOC_2	1037	1492.8205490112305	753.5169267654419	0.98435795	622.2216
SA45_SOC_2	1038	1504.3781661987305	748.7128329277039	0.9985499	622.8222000000001
SA45_SOC_2	1039	1505.8240127563477	743.3416128158569	0.99810094	623.4228
SA45_SOC_2	1040	1497.6568222045898	736.2573623657227	0.9983146	624.0234
SA45_SOC_2	1041	1505.8950805664062	685.0203680992126	0.99853384	624.624
SA45_SOC_2	1042	1505.5269241333008	612.2959184646606	0.9824196	625.2246
SA45_SOC_2	1043	1538.031234741211	658.5239839553833	0.9165284	625.8252
SA45_SOC_2	1044	1552.0738220214844	647.3802423477173	0.9942061	626.4258
SA45_SOC_2	1045	1493.444709777832	607.621021270752	0.5827487	627.0264
SA45_SOC_2	1046	1474.6487045288086	588.4746837615967	0.88930726	627.6270000000001
SA45_SOC_2	1047	1704.5296096801758	682.2546458244324	0.74916625	628.2276
SA45_SOC_2	1048	1417.525634765625	630.5253267288208	0.99734026	628.8282
SA45_SOC_2	1049	1358.1571197509766	675.636134147644	0.9936894	629.4288
SA45_SOC_2	1050	187.08007335662842	488.1748938560486	0.40517992	630.0294
SA45_SOC_2	1051	1275.8505249023438	691.6766667366028	0.99584633	630.63
SA45_SOC_2	1052	1258.985939025879	699.2051553726196	0.9967032	631.2306
SA45_SOC_2	1053	1234.9447631835938	695.4612851142883	0.99196565	631.8312
SA45_SOC_2	1054	185.58225631713867	482.9436528682709	0.4677669	632.4318000000001
SA45_SOC_2	1055	1221.8489456176758	634.9024343490601	0.53706175	633.0324
SA45_SOC_2	1056	1703.6566543579102	666.8635725975037	0.88974583	633.633
SA45_SOC_2	1057	1279.7007751464844	531.9296836853027	0.5881292	634.2336
SA45_SOC_2	1058	185.2477741241455	444.5690953731537	0.49154314	634.8342
SA45_SOC_2	1059	1329.2936325073242	479.9788570404053	0.90213597	635.4348
SA45_SOC_2	1060	1336.6227722167969	456.9858777523041	0.9622794	636.0354
SA45_SOC_2	1061	1332.6922988891602	447.34508514404297	0.7033157	636.636
SA45_SOC_2	1062	1328.7355041503906	492.652713060379	0.9980159	637.2366000000001
SA45_SOC_2	1063	1350.4280090332031	565.4193592071533	0.9975297	637.8372
SA45_SOC_2	1064	1349.3071746826172	607.9900074005127	0.97679454	638.4378
SA45_SOC_2	1065	1333.1585311889648	612.7712488174438	0.96446645	639.0384
SA45_SOC_2	1066	1351.1347961425781	539.4572067260742	0.9751501	639.639
SA45_SOC_2	1067	1362.026710510254	456.26744270324707	0.9478924	640.2396
SA45_SOC_2	1068	1710.757942199707	648.6820578575134	0.8507526	640.8402
SA45_SOC_2	1069	1338.959083557129	436.74033880233765	0.99760383	641.4408
SA45_SOC_2	1070	1351.4333724975586	476.72454357147217	0.95304257	642.0414000000001
SA45_SOC_2	1071	1374.016342163086	551.4168763160706	0.96819186	642.642
SA45_SOC_2	1072	1379.1159439086914	607.2238397598267	0.93848217	643.2426
SA45_SOC_2	1073	182.8093385696411	484.0410840511322	0.55168664	643.8432
SA45_SOC_2	1074	1357.8640365600586	496.4761161804199	0.5080343	644.4438
SA45_SOC_2	1075	1728.7344360351562	629.0061235427856	0.92218006	645.0444
SA45_SOC_2	1076	195.58372020721436	495.33262610435486	0.29655337	645.645
SA45_SOC_2	1077	1329.396858215332	419.19061303138733	0.99154025	646.2456
SA45_SOC_2	1078	1283.6582565307617	450.0148916244507	0.9967229	646.8462000000001
SA45_SOC_2	1079	1215.1959228515625	494.8427474498749	0.99082303	647.4468
SA45_SOC_2	1080	1132.4135971069336	553.1015825271606	0.998691	648.0474
SA45_SOC_2	1081	1038.9279556274414	608.9749145507812	0.997888	648.648
SA45_SOC_2	1082	938.4718322753906	641.1094737052917	0.9984144	649.2486
SA45_SOC_2	1083	873.2845687866211	650.9729647636414	0.58938193	649.8492
SA45_SOC_2	1084	860.1460647583008	648.9799118041992	0.7913773	650.4498
SA45_SOC_2	1085	197.2634983062744	503.6456608772278	0.33274254	651.0504
SA45_SOC_2	1086	185.2517795562744	451.9762408733368	0.48498043	651.6510000000001
SA45_SOC_2	1087	834.2449951171875	680.3399991989136	0.62396353	652.2516
SA45_SOC_2	1088	184.2117691040039	475.2499186992645	0.5752645	652.8522
SA45_SOC_2	1089	187.23742961883545	487.07385778427124	0.42343125	653.4528
SA45_SOC_2	1090	189.68929767608643	479.87444400787354	0.5280182	654.0534
SA45_SOC_2	1091	186.01030826568604	485.6568145751953	0.4405492	654.654
SA45_SOC_2	1092	190.67217350006104	489.6718239784241	0.5686974	655.2546
SA45_SOC_2	1093	182.97789573669434	480.08652091026306	0.4715782	655.8552
SA45_SOC_2	1094	182.29122161865234	484.23848390579224	0.48779324	656.4558000000001
SA45_SOC_2	1095	1699.2177200317383	630.1491951942444	0.71712166	657.0564
SA45_SOC_2	1096	1330.1765441894531	429.06044483184814	0.87974983	657.657
SA45_SOC_2	1097	1311.0258865356445	400.95628023147583	0.9525704	658.2576
SA45_SOC_2	1098	1309.6055603027344	373.66785049438477	0.8593068	658.8582
SA45_SOC_2	1099	1346.4838027954102	434.88343477249146	0.96616066	659.4588
SA45_SOC_2	1100	1352.8429412841797	516.4470720291138	0.9932312	660.0594
SA45_SOC_2	1101	1335.5242538452148	529.1296184062958	0.46625742	660.66
SA45_SOC_2	1102	1296.5061950683594	544.6075630187988	0.9935642	661.2606000000001
SA45_SOC_2	1103	1237.8124237060547	565.0476694107056	0.9860626	661.8612
SA45_SOC_2	1104	1168.1856536865234	561.3265872001648	0.98161054	662.4618
SA45_SOC_2	1105	1103.280029296875	529.4717288017273	0.94179803	663.0624
SA45_SOC_2	1106	1051.585922241211	488.5602629184723	0.973531	663.663
SA45_SOC_2	1107	1009.4627380371094	488.97424578666687	0.9770031	664.2636
SA45_SOC_2	1108	940.6488418579102	530.2370595932007	0.99672794	664.8642
SA45_SOC_2	1109	884.8556327819824	582.5658845901489	0.9949261	665.4648
SA45_SOC_2	1110	194.11914825439453	489.0869629383087	0.39571655	666.0654000000001
SA45_SOC_2	1111	1699.5683670043945	652.6095843315125	0.3756431	666.666
SA45_SOC_2	1112	182.823486328125	497.20481872558594	0.5168804	667.2666
SA45_SOC_2	1113	188.92038345336914	485.7590711116791	0.40012175	667.8672
SA45_SOC_2	1114	192.6320457458496	499.900438785553	0.3486108	668.4678
SA45_SOC_2	1115	1049.9914169311523	560.428454875946	0.9988813	669.0684
SA45_SOC_2	1116	1201.3764953613281	556.1357402801514	0.9990023	669.669
SA45_SOC_2	1117	1288.055305480957	588.3902263641357	0.999321	670.2696
SA45_SOC_2	1118	1350.6539154052734	645.4587078094482	0.9995449	670.8702000000001
SA45_SOC_2	1119	1357.877197265625	672.6261806488037	0.9993137	671.4708
SA45_SOC_2	1120	1415.8982849121094	708.6727523803711	0.99770087	672.0714
SA45_SOC_2	1121	1439.8962020874023	708.4101748466492	0.9982553	672.672
SA45_SOC_2	1122	1458.292121887207	674.9482440948486	0.99022526	673.2726
SA45_SOC_2	1123	1477.8966522216797	630.8558821678162	0.99636936	673.8732
SA45_SOC_2	1124	1474.6935653686523	603.053240776062	0.99558794	674.4738
SA45_SOC_2	1125	1511.8659210205078	532.8468060493469	0.95522565	675.0744
SA45_SOC_2	1126	1481.4014053344727	518.8966262340546	0.9887621	675.6750000000001
SA45_SOC_2	1127	1477.9163360595703	534.4247174263	0.98223984	676.2756
SA45_SOC_2	1128	1473.9271545410156	595.6280708312988	0.9979091	676.8762
SA45_SOC_2	1129	1452.6539611816406	652.3168802261353	0.99917823	677.4768
SA45_SOC_2	1130	1437.029800415039	693.4520101547241	0.99944514	678.0774
SA45_SOC_2	1131	1435.5524826049805	713.9844918251038	0.9994413	678.678
SA45_SOC_2	1132	1433.1619262695312	720.5184173583984	0.99948055	679.2786
SA45_SOC_2	1133	1463.415641784668	725.4390907287598	0.9713221	679.8792
SA45_SOC_2	1134	193.3945369720459	454.57552671432495	0.5279229	680.4798000000001
SA45_SOC_2	1135	184.19517517089844	485.7416903972626	0.45614928	681.0804
SA45_SOC_2	1136	186.83890342712402	490.76613306999207	0.34508955	681.681
SA45_SOC_2	1137	182.3992395401001	490.3257894515991	0.37415874	682.2816
SA45_SOC_2	1138	183.62165451049805	485.3121292591095	0.5038682	682.8822
SA45_SOC_2	1139	180.41058540344238	482.7115559577942	0.44833106	683.4828
SA45_SOC_2	1140	1401.8460845947266	681.5925693511963	0.7487955	684.0834
SA45_SOC_2	1141	1393.1122970581055	658.5420083999634	0.9824426	684.684
SA45_SOC_2	1142	195.39503574371338	490.33827781677246	0.5019916	685.2846000000001
SA45_SOC_2	1143	192.99894332885742	451.4645719528198	0.40488663	685.8852
SA45_SOC_2	1144	1391.31591796875	626.7054319381714	0.9417303	686.4858
SA45_SOC_2	1145	195.8810806274414	512.7465891838074	0.25934955	687.0864
SA45_SOC_2	1146	183.76413345336914	488.0275762081146	0.3435483	687.687
SA45_SOC_2	1147	1353.779182434082	668.8452959060669	0.3892223	688.2876
SA45_SOC_2	1148	1361.5272903442383	610.5397582054138	0.69389176	688.8882
SA45_SOC_2	1149	1326.8754959106445	546.504635810852	0.9682549	689.4888
SA45_SOC_2	1150	187.01568603515625	481.2682807445526	0.40680796	690.0894000000001
SA45_SOC_2	1151	181.6699504852295	489.27287220954895	0.6002009	690.69
SA45_SOC_2	1152	1345.7058334350586	612.7175617218018	0.9568981	691.2906
SA45_SOC_2	1153	1324.0560150146484	587.1640491485596	0.9939805	691.8912
SA45_SOC_2	1154	1330.722312927246	560.6824707984924	0.71840525	692.4918
SA45_SOC_2	1155	1353.2403945922852	569.3816471099854	0.79576814	693.0924
SA45_SOC_2	1156	187.80827522277832	489.74820256233215	0.33920893	693.693
SA45_SOC_2	1157	1322.490577697754	651.1539173126221	0.9338341	694.2936
SA45_SOC_2	1158	1335.0894927978516	670.9524822235107	0.99121594	694.8942000000001
SA45_SOC_2	1159	1361.9725799560547	701.9225335121155	0.9940299	695.4948
SA45_SOC_2	1160	1355.5056381225586	707.5712013244629	0.99273914	696.0954
SA45_SOC_2	1161	1368.8368606567383	714.1996908187866	0.99749076	696.696
SA45_SOC_2	1162	1389.5674896240234	713.4619760513306	0.8162187	697.2966
SA45_SOC_2	1163	1429.7141647338867	707.0336222648621	0.98564297	697.8972
SA45_SOC_2	1164	1420.6521606445312	702.4842524528503	0.9756006	698.4978
SA45_SOC_2	1165	1389.0869522094727	708.4976577758789	0.9980292	699.0984
SA45_SOC_2	1166	1353.4985733032227	712.1898365020752	0.9983485	699.6990000000001
SA45_SOC_2	1167	195.31725883483887	497.15869545936584	0.4158122	700.2996
SA45_SOC_2	1168	1504.8992156982422	736.7907571792603	0.49886632	700.9002
SA45_SOC_2	1169	190.2484130859375	455.9923446178436	0.4111533	701.5008
SA45_SOC_2	1170	1381.7892837524414	717.3698043823242	0.8239478	702.1014
SA45_SOC_2	1171	1709.9987411499023	662.6356816291809	0.62031287	702.702
SA45_SOC_2	1172	1374.6376419067383	694.0257024765015	0.9159959	703.3026
SA45_SOC_2	1173	1386.2231826782227	538.5895872116089	0.97298515	703.9032
SA45_SOC_2	1174	1371.0747528076172	442.5310778617859	0.9717442	704.5038000000001
SA45_SOC_2	1175	1367.2285079956055	372.3893702030182	0.9952721	705.1044
SA45_SOC_2	1176	1376.3032150268555	321.0363435745239	0.99508935	705.705
SA45_SOC_2	1177	1390.5584335327148	295.06781816482544	0.9410764	706.3056
SA45_SOC_2	1178	1444.734764099121	319.84933733940125	0.959962	706.9062
SA45_SOC_2	1179	1743.2290649414062	631.5829753875732	0.86768484	707.5068
SA45_SOC_2	1180	1744.6284484863281	657.2669076919556	0.9420955	708.1074
SA45_SOC_2	1181	1504.482536315918	531.6101360321045	0.9967937	708.708
SA45_SOC_2	1182	1548.3494567871094	575.4161024093628	0.99007833	709.3086000000001
SA45_SOC_2	1183	1514.8437881469727	640.5081653594971	0.9945627	709.9092
SA45_SOC_2	1184	1483.754768371582	680.6758975982666	0.99227315	710.5098
SA45_SOC_2	1185	1496.7473602294922	616.4698004722595	0.9472488	711.1104
SA45_SOC_2	1186	181.60941123962402	484.3037259578705	0.5052244	711.711
SA45_SOC_2	1187	1451.535758972168	506.35196685791016	0.79054344	712.3116
SA45_SOC_2	1188	188.20069313049316	445.96479892730713	0.52093	712.9122
SA45_SOC_2	1189	184.5774221420288	483.92170429229736	0.6028644	713.5128
SA45_SOC_2	1190	1409.0942001342773	432.82015085220337	0.8639452	714.1134000000001
SA45_SOC_2	1191	192.79300689697266	500.5136561393738	0.30472693	714.714
SA45_SOC_2	1192	1400.7585525512695	478.1654691696167	0.93323636	715.3146
SA45_SOC_2	1193	182.54934310913086	495.7677233219147	0.4688807	715.9152
SA45_SOC_2	1194	185.15507698059082	485.9697961807251	0.45394018	716.5158
SA45_SOC_2	1195	194.52366828918457	490.0870943069458	0.4529227	717.1164
SA45_SOC_2	1196	1374.719467163086	393.8488554954529	0.5724428	717.717
SA45_SOC_2	1197	187.71750926971436	484.8629343509674	0.38735452	718.3176
SA45_SOC_2	1198	185.87313652038574	488.46595644950867	0.45499572	718.9182
SA45_SOC_2	1199	1338.130760192871	361.6487646102905	0.98492163	719.5188
SA45_SOC_2	1200	1347.7091217041016	396.4976441860199	0.837441	720.1194
SA45_SOC_2	1201	1352.9085159301758	440.0301218032837	0.9875716	720.72
SA45_SOC_2	1202	1363.6216735839844	521.4431262016296	0.94702286	721.3206
SA45_SOC_2	1203	1359.8394012451172	598.3966898918152	0.9916357	721.9212
SA45_SOC_2	1204	1343.7295532226562	609.427649974823	0.9931421	722.5218
SA45_SOC_2	1205	1389.0592575073242	461.0833168029785	0.9519063	723.1224
SA45_SOC_2	1206	1407.7211380004883	334.33432817459106	0.97468865	723.723
SA45_SOC_2	1207	1704.4308471679688	675.4103779792786	0.6087928	724.3236
SA45_SOC_2	1208	1364.926528930664	293.48906993865967	0.9956873	724.9242
SA45_SOC_2	1209	1379.7601318359375	273.4296655654907	0.99181104	725.5248
SA45_SOC_2	1210	1383.9249801635742	207.33533084392548	0.96042603	726.1254
SA45_SOC_2	1211	1412.5837326049805	227.52597570419312	0.9901676	726.726
SA45_SOC_2	1212	1392.6442337036133	308.9750611782074	0.9954758	727.3266
SA45_SOC_2	1213	1418.2708740234375	414.9247741699219	0.69808465	727.9272
SA45_SOC_2	1214	1435.78125	492.6250648498535	0.9569195	728.5278
SA45_SOC_2	1215	185.5326747894287	487.1936237812042	0.48825765	729.1284
SA45_SOC_2	1216	194.53694343566895	495.32931089401245	0.31440625	729.729
SA45_SOC_2	1217	1703.7858581542969	765.6562614440918	0.43630138	730.3296
SA45_SOC_2	1218	1369.29931640625	500.95789432525635	0.54815507	730.9302
SA45_SOC_2	1219	1684.2395782470703	764.9775767326355	0.80608976	731.5308
SA45_SOC_2	1220	189.00142192840576	485.4734802246094	0.4020376	732.1314
SA45_SOC_2	1221	1300.2605438232422	394.88226771354675	0.9926588	732.732
SA45_SOC_2	1222	1231.0626983642578	446.32869958877563	0.9958818	733.3326
SA45_SOC_2	1223	1177.3895645141602	503.0544590950012	0.7555328	733.9332
SA45_SOC_2	1224	184.70520973205566	490.29337763786316	0.5298594	734.5338
SA45_SOC_2	1225	1166.5340423583984	607.5451254844666	0.9994492	735.1344
SA45_SOC_2	1226	1273.93798828125	639.4635200500488	0.99903	735.735
SA45_SOC_2	1227	1357.1349334716797	673.8311147689819	0.990198	736.3356
SA45_SOC_2	1228	1366.051368713379	695.4008388519287	0.90774083	736.9362
SA45_SOC_2	1229	1372.3110580444336	706.0474920272827	0.99221283	737.5368
SA45_SOC_2	1230	184.304780960083	489.2551052570343	0.5003498	738.1374
SA45_SOC_2	1231	190.6221055984497	455.3908109664917	0.4710397	738.738
SA45_SOC_2	1232	1352.6491928100586	678.137412071228	0.9903176	739.3386
SA45_SOC_2	1233	1380.893325805664	698.9849996566772	0.9877247	739.9392
SA45_SOC_2	1234	1451.5642547607422	708.9135074615479	0.8567027	740.5398
SA45_SOC_2	1235	1427.8995895385742	699.9612164497375	0.98050666	741.1404
SA45_SOC_2	1236	1390.3833389282227	600.6925535202026	0.95679104	741.741
SA45_SOC_2	1237	1496.0333633422852	569.6227240562439	0.9778781	742.3416
SA45_SOC_2	1238	183.52343559265137	494.47360038757324	0.36497843	742.9422
SA45_SOC_2	1239	1704.7821807861328	721.4356684684753	0.6941228	743.5428
SA45_SOC_2	1240	184.85389709472656	451.5838551521301	0.505776	744.1434
SA45_SOC_2	1241	1380.2830123901367	467.1656012535095	0.7560717	744.744
SA45_SOC_2	1242	1372.1495819091797	425.55224418640137	0.8928618	745.3446
SA45_SOC_2	1243	182.44731903076172	490.4884922504425	0.39563763	745.9452
SA45_SOC_2	1244	1323.8808059692383	396.2390899658203	0.8556283	746.5458
SA45_SOC_2	1245	1243.7457275390625	438.96461963653564	0.99853027	747.1464
SA45_SOC_2	1246	1159.9012756347656	487.90735960006714	0.9982748	747.747
SA45_SOC_2	1247	1080.1293182373047	547.278528213501	0.9079477	748.3476
SA45_SOC_2	1248	1004.0499114990234	594.4778537750244	0.9984842	748.9482
SA45_SOC_2	1249	921.9082832336426	646.8687343597412	0.9975212	749.5488
SA45_SOC_2	1250	193.1630516052246	493.9632833003998	0.36059546	750.1494
SA45_SOC_2	1251	187.71893978118896	450.9028208255768	0.4409845	750.75
SA45_SOC_2	1252	187.88394927978516	488.029990196228	0.42847717	751.3506
SA45_SOC_2	1253	186.03572845458984	487.55549669265747	0.46579373	751.9512
SA45_SOC_2	1254	195.43453216552734	485.4279363155365	0.41038188	752.5518
SA45_SOC_2	1255	185.92340469360352	491.5486192703247	0.42816696	753.1524000000001
SA45_SOC_2	1256	886.3467407226562	638.6271214485168	0.9687247	753.753
SA45_SOC_2	1257	978.3634185791016	626.3301372528076	0.997334	754.3536
SA45_SOC_2	1258	1062.7996444702148	610.530424118042	0.9956499	754.9542
SA45_SOC_2	1259	1127.1918869018555	593.310706615448	0.99386966	755.5548
SA45_SOC_2	1260	1173.929328918457	593.2677054405212	0.99475807	756.1554
SA45_SOC_2	1261	1248.2168197631836	625.8226847648621	0.9738575	756.756
SA45_SOC_2	1262	1333.0839157104492	663.8384914398193	0.9633456	757.3566
SA45_SOC_2	1263	1356.1941146850586	667.4539375305176	0.93375975	757.9572000000001
SA45_SOC_2	1264	1398.8939666748047	685.6586265563965	0.99273646	758.5578
SA45_SOC_2	1265	1458.0620956420898	721.9296669960022	0.99675447	759.1584
SA45_SOC_2	1266	1471.5539932250977	737.3596858978271	0.99809223	759.759
SA45_SOC_2	1267	1467.1974563598633	753.089747428894	0.99751806	760.3596
SA45_SOC_2	1268	1478.9546585083008	739.8964977264404	0.99837387	760.9602
SA45_SOC_2	1269	1471.8047332763672	715.5469536781311	0.9985089	761.5608
SA45_SOC_2	1270	1448.840217590332	717.0467805862427	0.9989201	762.1614
SA45_SOC_2	1271	1453.6790084838867	713.9906072616577	0.9992912	762.7620000000001
SA45_SOC_2	1272	1474.640007019043	714.496386051178	0.9984168	763.3626
SA45_SOC_2	1273	1472.0022583007812	713.2561755180359	0.9964939	763.9632
SA45_SOC_2	1274	1445.8253860473633	716.2424397468567	0.9982975	764.5638
SA45_SOC_2	1275	1440.4749298095703	719.0727281570435	0.99637395	765.1644
SA45_SOC_2	1276	1445.617790222168	722.0802354812622	0.97520626	765.765
SA45_SOC_2	1277	1473.9166259765625	737.8244590759277	0.73490834	766.3656
SA45_SOC_2	1278	1457.7599716186523	745.637218952179	0.97062814	766.9662
SA45_SOC_2	1279	1486.388282775879	739.6702909469604	0.61592156	767.5668000000001
SA45_SOC_2	1280	1476.0601043701172	742.0647740364075	0.73554444	768.1674
SA45_SOC_2	1281	1471.959342956543	751.1743927001953	0.62037885	768.768
SA45_SOC_2	1282	1457.6449584960938	751.4949703216553	0.990886	769.3686
SA45_SOC_2	1283	1457.102279663086	742.439296245575	0.99615556	769.9692
SA45_SOC_2	1284	1472.926139831543	725.7455062866211	0.9992747	770.5698
SA45_SOC_2	1285	1492.8174591064453	687.2205090522766	0.9867176	771.1704
SA45_SOC_2	1286	184.01458740234375	445.01693844795227	0.47554332	771.771
SA45_SOC_2	1287	181.31192207336426	489.0804612636566	0.57188684	772.3716000000001
SA45_SOC_2	1288	186.52971267700195	487.0126712322235	0.57196355	772.9722
SA45_SOC_2	1289	183.6775302886963	490.4145920276642	0.49758837	773.5728
SA45_SOC_2	1290	187.39768981933594	451.07688546180725	0.45178214	774.1734
SA45_SOC_2	1291	193.18274974822998	490.29672503471375	0.43011454	774.774
SA45_SOC_2	1292	187.95576095581055	482.402822971344	0.31320235	775.3746
SA45_SOC_2	1293	186.84062004089355	486.842565536499	0.43803546	775.9752
SA45_SOC_2	1294	181.33143424987793	489.89770889282227	0.33405098	776.5758
SA45_SOC_2	1295	1383.9317321777344	630.6654667854309	0.9650454	777.1764000000001
SA45_SOC_2	1296	1377.4607849121094	598.4486389160156	0.65012646	777.777
SA45_SOC_2	1297	182.78182983398438	462.7907145023346	0.3833365	778.3776
SA45_SOC_2	1298	183.0752420425415	484.6431005001068	0.44443765	778.9782
SA45_SOC_2	1299	1295.6484603881836	630.1295614242554	0.9819018	779.5788
SA45_SOC_2	1300	185.68671226501465	450.0665509700775	0.45495167	780.1794
SA45_SOC_2	1301	186.23462677001953	487.76734828948975	0.49146825	780.78
SA45_SOC_2	1302	1159.4649124145508	681.4855813980103	0.9661157	781.3806
SA45_SOC_2	1303	1152.2620010375977	695.8901381492615	0.9826392	781.9812000000001
SA45_SOC_2	1304	1121.1061477661133	706.3542938232422	0.994389	782.5818
SA45_SOC_2	1305	1100.0888442993164	709.5278191566467	0.9896046	783.1824
SA45_SOC_2	1306	1038.0893325805664	709.4084715843201	0.99828595	783.783
SA45_SOC_2	1307	1006.1479568481445	693.7047386169434	0.99874383	784.3836
SA45_SOC_2	1308	986.1634826660156	687.3791885375977	0.9273908	784.9842
SA45_SOC_2	1309	955.4487991333008	670.8256030082703	0.8992177	785.5848
SA45_SOC_2	1310	187.9885768890381	448.54853868484497	0.50125444	786.1854
SA45_SOC_2	1311	1147.280387878418	643.1249284744263	0.97602695	786.7860000000001
SA45_SOC_2	1312	1258.5956954956055	646.616907119751	0.99387014	787.3866
SA45_SOC_2	1313	1283.8926315307617	647.6394081115723	0.99627835	787.9872
SA45_SOC_2	1314	182.84417152404785	476.46405816078186	0.5753642	788.5878
SA45_SOC_2	1315	191.42701148986816	446.4474678039551	0.5067909	789.1884
SA45_SOC_2	1316	1314.7576904296875	597.3471522331238	0.9415163	789.789
SA45_SOC_2	1317	187.79010772705078	457.2749447822571	0.491187	790.3896
SA45_SOC_2	1318	1322.8688049316406	522.7305221557617	0.50754946	790.9902
SA45_SOC_2	1319	1320.164680480957	508.18138360977173	0.97568375	791.5908000000001
SA45_SOC_2	1320	1307.7534484863281	497.4615705013275	0.931814	792.1914
SA45_SOC_2	1321	1305.0189971923828	490.8730888366699	0.72067696	792.792
SA45_SOC_2	1322	1299.3546295166016	472.0506763458252	0.888255	793.3926
SA45_SOC_2	1323	1709.0389251708984	663.7868642807007	0.7092648	793.9932
SA45_SOC_2	1324	185.49060344696045	490.1326060295105	0.49529693	794.5938
SA45_SOC_2	1325	184.6780014038086	489.0337264537811	0.37714732	795.1944
SA45_SOC_2	1326	1290.326271057129	447.7171289920807	0.5886617	795.795
SA45_SOC_2	1327	1258.2963180541992	501.27480268478394	0.996597	796.3956000000001
SA45_SOC_2	1328	1193.4895706176758	576.911358833313	0.9988763	796.9962
SA45_SOC_2	1329	1111.079978942871	635.8541250228882	0.9989893	797.5968
SA45_SOC_2	1330	1027.4466705322266	672.2981357574463	0.99767154	798.1974
SA45_SOC_2	1331	953.2003784179688	684.1737985610962	0.9908029	798.798
SA45_SOC_2	1332	882.8548049926758	693.3105182647705	0.98463875	799.3986
SA45_SOC_2	1333	185.59195518493652	486.2144458293915	0.46760532	799.9992
SA45_SOC_2	1334	184.36460494995117	496.16419672966003	0.39326173	800.5998
SA45_SOC_2	1335	194.4455337524414	500.0730872154236	0.3618158	801.2004000000001
SA45_SOC_2	1336	1728.8898468017578	653.6472773551941	0.9597595	801.801
SA45_SOC_2	1337	1742.2710800170898	638.7868309020996	0.9831939	802.4016
SA45_SOC_2	1338	186.85260772705078	489.44616436958313	0.40410316	803.0022
SA45_SOC_2	1339	181.71226501464844	492.1024203300476	0.36567658	803.6028
SA45_SOC_2	1340	183.9580535888672	453.29389214515686	0.46590292	804.2034
SA45_SOC_2	1341	187.13098526000977	484.6369206905365	0.41585514	804.804
SA45_SOC_2	1342	185.3590965270996	488.32646012306213	0.43556455	805.4046
SA45_SOC_2	1343	190.9321403503418	453.7229382991791	0.41406533	806.0052000000001
SA45_SOC_2	1344	190.681471824646	491.5141475200653	0.61217433	806.6058
SA45_SOC_2	1345	200.89110374450684	498.9042019844055	0.41067615	807.2064
SA45_SOC_2	1346	181.91096305847168	450.9109961986542	0.49941754	807.807
SA45_SOC_2	1347	181.87823295593262	453.84556889533997	0.37598106	808.4076
SA45_SOC_2	1348	197.89428234100342	493.70270133018494	0.348891	809.0082
SA45_SOC_2	1349	195.9825038909912	494.5336925983429	0.42940387	809.6088
SA45_SOC_2	1350	191.7923641204834	487.9603385925293	0.43396637	810.2094
SA45_SOC_2	1351	182.76813983917236	476.68160676956177	0.29218116	810.8100000000001
SA45_SOC_2	1352	191.11804962158203	483.30414175987244	0.40993986	811.4106
SA45_SOC_2	1353	185.28903007507324	482.42377638816833	0.5440906	812.0112
SA45_SOC_2	1354	198.38290214538574	502.95963764190674	0.33339813	812.6118
SA45_SOC_2	1355	179.5788860321045	492.7765667438507	0.4704061	813.2124
SA45_SOC_2	1356	195.8759593963623	486.5132975578308	0.44501397	813.813
SA45_SOC_2	1357	183.43531608581543	489.4080877304077	0.5149764	814.4136
SA45_SOC_2	1358	179.68749046325684	489.27213191986084	0.46358302	815.0142
SA45_SOC_2	1359	194.96087551116943	499.1183388233185	0.3532315	815.6148000000001
SA45_SOC_2	1360	185.2734661102295	490.6321406364441	0.5107939	816.2154
SA45_SOC_2	1361	187.65352249145508	490.22884368896484	0.41501948	816.816
SA45_SOC_2	1362	199.23316955566406	491.80121898651123	0.42281857	817.4166
SA45_SOC_2	1363	195.89967727661133	490.3611946105957	0.35758686	818.0172
SA45_SOC_2	1364	960.8988189697266	569.4257426261902	0.6246444	818.6178
SA45_SOC_2	1365	1038.3781814575195	555.1210927963257	0.93128514	819.2184
SA45_SOC_2	1366	1085.306625366211	536.3566160202026	0.9934568	819.819
SA45_SOC_2	1367	1165.126075744629	500.706582069397	0.97954035	820.4196000000001
SA45_SOC_2	1368	1225.1117706298828	471.316534280777	0.97377735	821.0202
SA45_SOC_2	1369	1276.50146484375	450.63599467277527	0.9340193	821.6208
SA45_SOC_2	1370	1308.9006042480469	434.31617975234985	0.42675945	822.2214
SA45_SOC_2	1371	1333.3979415893555	423.3724772930145	0.48477545	822.822
SA45_SOC_2	1372	1317.4523162841797	401.4477038383484	0.9423238	823.4226
SA45_SOC_2	1373	1312.694320678711	384.87480640411377	0.6577077	824.0232
SA45_SOC_2	1374	1323.7398147583008	350.0412154197693	0.45272797	824.6238
SA45_SOC_2	1375	1326.0087203979492	332.9698133468628	0.85331017	825.2244000000001
SA45_SOC_2	1376	1318.7385177612305	320.44726610183716	0.97602546	825.825
SA45_SOC_2	1377	1317.4278259277344	314.5578110218048	0.91673565	826.4256
SA45_SOC_2	1378	1351.3263702392578	412.7492880821228	0.9888148	827.0262
SA45_SOC_2	1379	1282.9315567016602	503.3984041213989	0.9941894	827.6268
SA45_SOC_2	1380	1212.4683380126953	580.5743765830994	0.96497744	828.2274
SA45_SOC_2	1381	185.65492630004883	451.77871227264404	0.5165036	828.828
SA45_SOC_2	1382	1332.6981353759766	692.9294300079346	0.9987367	829.4286
SA45_SOC_2	1383	1431.2832641601562	716.5593481063843	0.99793184	830.0292000000001
SA45_SOC_2	1384	1511.6515731811523	752.3548650741577	0.77772737	830.6298
SA45_SOC_2	1385	1511.1625671386719	733.6846947669983	0.6445366	831.2304
SA45_SOC_2	1386	1502.1250534057617	751.5625619888306	0.9739053	831.831
SA45_SOC_2	1387	1495.846939086914	746.0786247253418	0.9479951	832.4316
SA45_SOC_2	1388	1488.0258178710938	746.3413953781128	0.9879032	833.0322
SA45_SOC_2	1389	1511.3248443603516	742.998697757721	0.8711098	833.6328
SA45_SOC_2	1390	1509.2694854736328	749.4363212585449	0.9352746	834.2334
SA45_SOC_2	1391	184.26592826843262	488.335086107254	0.48317924	834.8340000000001
SA45_SOC_2	1392	1516.8086242675781	754.4584465026855	0.9802428	835.4346
SA45_SOC_2	1393	1503.9939880371094	769.2382335662842	0.9969373	836.0352
SA45_SOC_2	1394	1463.6845779418945	761.3360595703125	0.9990011	836.6358
SA45_SOC_2	1395	1518.3576965332031	742.356448173523	0.9465646	837.2364
SA45_SOC_2	1396	193.40510845184326	502.8231990337372	0.32520893	837.837
SA45_SOC_2	1397	188.20561408996582	485.819388628006	0.45860794	838.4376
SA45_SOC_2	1398	184.8691749572754	449.8576283454895	0.47133723	839.0382
SA45_SOC_2	1399	1455.3923034667969	709.3067622184753	0.8798597	839.6388000000001
SA45_SOC_2	1400	194.18452262878418	496.84980154037476	0.26276544	840.2394
SA45_SOC_2	1401	184.75411891937256	484.86785888671875	0.48754802	840.84
SA45_SOC_2	1402	183.68531227111816	489.53274607658386	0.3942608	841.4406
SA45_SOC_2	1403	185.42633056640625	480.12269854545593	0.5215222	842.0412
SA45_SOC_2	1404	1373.8101196289062	718.7142992019653	0.9146243	842.6418
SA45_SOC_2	1405	1373.5280227661133	716.4905977249146	0.9920288	843.2424
SA45_SOC_2	1406	1353.3280563354492	721.3084030151367	0.99249554	843.843
SA45_SOC_2	1407	1349.1038131713867	716.2033653259277	0.9984762	844.4436000000001
SA45_SOC_2	1408	1343.1031036376953	711.7530012130737	0.99742436	845.0442
SA45_SOC_2	1409	1346.2253952026367	697.0016670227051	0.9968437	845.6448
SA45_SOC_2	1410	1360.3120422363281	650.3909039497375	0.8263498	846.2454
SA45_SOC_2	1411	1360.0641632080078	622.4212145805359	0.9925922	846.846
SA45_SOC_2	1412	1360.9692764282227	605.2363872528076	0.88521427	847.4466
SA45_SOC_2	1413	1363.0894088745117	603.4961915016174	0.9670603	848.0472
SA45_SOC_2	1414	1357.7507400512695	601.3358974456787	0.72025216	848.6478
SA45_SOC_2	1415	1331.8160247802734	613.5540246963501	0.9868374	849.2484000000001
SA45_SOC_2	1416	189.44626808166504	478.9179253578186	0.47268108	849.849
SA45_SOC_2	1417	1335.6766891479492	657.8783226013184	0.5968135	850.4496
SA45_SOC_2	1418	186.78777694702148	448.25992226600647	0.43199518	851.0502
SA45_SOC_2	1419	1701.7871475219727	667.3963236808777	0.9136636	851.6508
SA45_SOC_2	1420	1319.5283889770508	687.4340343475342	0.9846667	852.2514
SA45_SOC_2	1421	1262.256202697754	690.6444454193115	0.9780847	852.852
SA45_SOC_2	1422	183.9424467086792	494.15685296058655	0.4395697	853.4526
SA45_SOC_2	1423	1163.7921524047852	703.3655834197998	0.96616256	854.0532000000001
SA45_SOC_2	1424	1131.9884490966797	700.5446290969849	0.96981883	854.6538
SA45_SOC_2	1425	188.36585998535156	488.6193251609802	0.48616177	855.2544
SA45_SOC_2	1426	1023.7395858764648	719.8267936706543	0.999275	855.855
SA45_SOC_2	1427	959.0472793579102	715.99196434021	0.99924433	856.4556
SA45_SOC_2	1428	937.8544235229492	711.7654895782471	0.99946004	857.0562
SA45_SOC_2	1429	901.2484359741211	697.7707314491272	0.9992907	857.6568
SA45_SOC_2	1430	825.3402900695801	692.6160621643066	0.99931324	858.2574
SA45_SOC_2	1431	744.0430068969727	707.8109264373779	0.9992286	858.8580000000001
SA45_SOC_2	1432	729.496021270752	707.6381492614746	0.9991775	859.4586
SA45_SOC_2	1433	710.4672431945801	720.0591802597046	0.99947613	860.0592
SA45_SOC_2	1434	702.923755645752	719.6161651611328	0.99951327	860.6598
SA45_SOC_2	1435	633.607177734375	720.5061221122742	0.99937785	861.2604
SA45_SOC_2	1436	560.2836799621582	735.4273366928101	0.99889827	861.861
SA45_SOC_2	1437	510.50148010253906	734.8733425140381	0.99849474	862.4616
SA45_SOC_2	1438	503.6945343017578	733.6832141876221	0.99807274	863.0622
SA45_SOC_2	1439	510.7918167114258	724.823362827301	0.9938093	863.6628000000001
SA45_SOC_2	1440	489.1644859313965	698.6461400985718	0.91772556	864.2634
SA45_SOC_2	1441	196.94011688232422	483.8629639148712	0.51674306	864.864
SA45_SOC_2	1442	511.1161994934082	668.6198616027832	0.99132895	865.4646
SA45_SOC_2	1443	514.211597442627	661.5726256370544	0.9924252	866.0652
SA45_SOC_2	1444	509.76322174072266	655.9609079360962	0.9965184	866.6658
SA45_SOC_2	1445	639.5609664916992	647.7900409698486	0.99934524	867.2664
SA45_SOC_2	1446	890.0955963134766	642.7914762496948	0.99944	867.867
SA45_SOC_2	1447	1182.8337478637695	653.0897426605225	0.9993754	868.4676000000001
SA45_SOC_2	1448	1397.3405456542969	653.2719826698303	0.99949026	869.0682
SA45_SOC_2	1449	1433.686637878418	660.6551814079285	0.99939096	869.6688
SA45_SOC_2	1450	1458.9019775390625	614.664523601532	0.99875784	870.2694
SA45_SOC_2	1451	1461.5858459472656	562.6661896705627	0.9994149	870.87
SA45_SOC_2	1452	1481.5364456176758	556.37610912323	0.9991054	871.4706
SA45_SOC_2	1453	1490.317726135254	577.7382302284241	0.9977749	872.0712
SA45_SOC_2	1454	1726.439437866211	665.0696897506714	0.9826748	872.6718
SA45_SOC_2	1455	1534.4872283935547	592.3954510688782	0.957893	873.2724000000001
SA45_SOC_2	1456	1490.024299621582	616.8413615226746	0.90880525	873.873
SA45_SOC_2	1457	1432.4674987792969	663.920373916626	0.9983682	874.4736
SA45_SOC_2	1458	1359.617042541504	673.4462928771973	0.9593593	875.0742
SA45_SOC_2	1459	181.68334007263184	498.0109941959381	0.37662515	875.6748
SA45_SOC_2	1460	1334.4549179077148	499.80072498321533	0.94542485	876.2754
SA45_SOC_2	1461	1356.6462707519531	450.2673304080963	0.9936045	876.876
SA45_SOC_2	1462	1365.281867980957	485.3429317474365	0.9990339	877.4766
SA45_SOC_2	1463	1377.4647903442383	563.4846925735474	0.9972138	878.0772000000001
SA45_SOC_2	1464	1710.6208419799805	680.5249428749084	0.9419048	878.6778
SA45_SOC_2	1465	1707.6619720458984	673.8060092926025	0.8403187	879.2784
SA45_SOC_2	1466	1386.2170028686523	505.4772663116455	0.9511806	879.879
SA45_SOC_2	1467	1670.789909362793	753.1058406829834	0.4155271	880.4796
SA45_SOC_2	1468	187.29549407958984	492.66552329063416	0.40894145	881.0802
SA45_SOC_2	1469	1329.3191528320312	501.366662979126	0.99541986	881.6808
SA45_SOC_2	1470	1264.9793243408203	517.0669198036194	0.98978883	882.2814
SA45_SOC_2	1471	1210.3189086914062	555.5652666091919	0.95603883	882.8820000000001
SA45_SOC_2	1472	1165.2382278442383	587.8386783599854	0.9492163	883.4826
SA45_SOC_2	1473	197.15389251708984	496.557000875473	0.36716983	884.0832
SA45_SOC_2	1474	1131.862564086914	620.1105451583862	0.7789835	884.6838
SA45_SOC_2	1475	185.8835506439209	478.3972442150116	0.58311343	885.2844
SA45_SOC_2	1476	1679.5464706420898	718.2875061035156	0.50383085	885.885
SA45_SOC_2	1477	1243.5441970825195	617.9937028884888	0.99681216	886.4856
SA45_SOC_2	1478	1390.3553009033203	686.0059833526611	0.9992094	887.0862
SA45_SOC_2	1479	1452.619285583496	724.7888588905334	0.99878436	887.6868000000001
SA45_SOC_2	1480	1462.8095626831055	750.6005716323853	0.99578357	888.2874
SA45_SOC_2	1481	1509.8089599609375	751.9925093650818	0.97508687	888.888
SA45_SOC_2	1482	1507.778663635254	747.8206872940063	0.9512756	889.4886
SA45_SOC_2	1483	196.51525497436523	482.7246558666229	0.3989972	890.0892
SA45_SOC_2	1484	1508.5316848754883	738.7800121307373	0.9007981	890.6898
SA45_SOC_2	1485	1515.7310485839844	741.5706467628479	0.9840507	891.2904
SA45_SOC_2	1486	1488.716926574707	742.9994058609009	0.96143776	891.891
SA45_SOC_2	1487	1485.4153060913086	748.0719995498657	0.9972397	892.4916000000001
SA45_SOC_2	1488	1484.124755859375	751.4446306228638	0.98542374	893.0922
SA45_SOC_2	1489	1526.275405883789	733.446192741394	0.802602	893.6928
SA45_SOC_2	1490	1494.8971939086914	722.3240160942078	0.86234254	894.2934
SA45_SOC_2	1491	192.8219175338745	500.0239062309265	0.36283174	894.894
SA45_SOC_2	1492	187.23671436309814	486.7765510082245	0.49518654	895.4946
SA45_SOC_2	1493	1416.4282608032227	689.8871612548828	0.9531268	896.0952
SA45_SOC_2	1494	190.18461227416992	488.6927103996277	0.4758636	896.6958
SA45_SOC_2	1495	1387.7176666259766	651.8432235717773	0.65404606	897.2964000000001
SA45_SOC_2	1496	186.15795135498047	485.70268034935	0.4659447	897.897
SA45_SOC_2	1497	1371.1693954467773	634.3720006942749	0.7823178	898.4976
SA45_SOC_2	1498	1358.9162063598633	625.7207179069519	0.96569186	899.0982
SA45_SOC_2	1499	1349.8271942138672	612.433032989502	0.96417403	899.6988
SA45_SOC_2	1500	174.74058151245117	514.6130204200745	0.4861603	900.2994
SA45_SOC_2	1501	188.37451457977295	488.1511723995209	0.46254003	900.9
SA45_SOC_2	1502	1318.110580444336	613.7775278091431	0.70414793	901.5006
SA45_SOC_2	1503	1309.9809265136719	626.0132932662964	0.91702867	902.1012000000001
SA45_SOC_2	1504	1312.0809173583984	632.4925661087036	0.8876105	902.7018
SA45_SOC_2	1505	1310.4797744750977	627.4793887138367	0.89935774	903.3024
SA45_SOC_2	1506	187.85393714904785	484.13687109947205	0.44461083	903.903
SA45_SOC_2	1507	188.1972599029541	446.69411301612854	0.49415314	904.5036
SA45_SOC_2	1508	1312.1871185302734	610.5525040626526	0.56008977	905.1042
SA45_SOC_2	1509	1307.0219421386719	610.1835823059082	0.9467799	905.7048
SA45_SOC_2	1510	1314.3354034423828	608.4981036186218	0.9548382	906.3054
SA45_SOC_2	1511	1318.5963821411133	614.8365926742554	0.9773397	906.9060000000001
SA45_SOC_2	1512	1316.3554000854492	631.3493013381958	0.9925252	907.5066
SA45_SOC_2	1513	1331.4461517333984	659.2926621437073	0.99730957	908.1072
SA45_SOC_2	1514	1360.5995178222656	698.6987328529358	0.9707929	908.7078
SA45_SOC_2	1515	1376.4495849609375	699.485113620758	0.94037724	909.3084
SA45_SOC_2	1516	185.08184909820557	489.4227647781372	0.41416094	909.909
SA45_SOC_2	1517	187.66342163085938	451.10366463661194	0.41595513	910.5096
SA45_SOC_2	1518	1366.3005065917969	710.8489465713501	0.83066654	911.1102
SA45_SOC_2	1519	1347.8768920898438	706.8267917633057	0.91615117	911.7108000000001
SA45_SOC_2	1520	1258.5880279541016	707.8007555007935	0.9992192	912.3114
SA45_SOC_2	1521	1207.5173950195312	690.4692220687866	0.99881184	912.912
SA45_SOC_2	1522	1195.2460098266602	680.60302734375	0.99137384	913.5126
SA45_SOC_2	1523	188.10134410858154	489.628050327301	0.3009062	914.1132
SA45_SOC_2	1524	1247.1926879882812	552.5576949119568	0.7943887	914.7138
SA45_SOC_2	1525	1336.04736328125	493.1339979171753	0.9460881	915.3144
SA45_SOC_2	1526	1342.6583862304688	463.8496506214142	0.8441336	915.915
SA45_SOC_2	1527	195.93214988708496	532.4834203720093	0.2205964	916.5156000000001
SA45_SOC_2	1528	182.45161056518555	484.8228621482849	0.49748257	917.1162
SA45_SOC_2	1529	1305.2365493774414	441.5356135368347	0.965131	917.7168
SA45_SOC_2	1530	179.43117141723633	503.3459401130676	0.595297	918.3174
SA45_SOC_2	1531	1366.6693496704102	576.8117094039917	0.6320966	918.918
SA45_SOC_2	1532	1345.9025573730469	616.6933679580688	0.49026996	919.5186
SA45_SOC_2	1533	190.37907600402832	455.4061961174011	0.40308118	920.1192
SA45_SOC_2	1534	189.08543586730957	475.62151193618774	0.4108243	920.7198
SA45_SOC_2	1535	1333.934669494629	698.7210702896118	0.94381076	921.3204000000001
SA45_SOC_2	1536	1340.9450912475586	715.047869682312	0.78972983	921.921
SA45_SOC_2	1537	1329.7386932373047	717.9920339584351	0.9631101	922.5216
SA45_SOC_2	1538	1317.0951461791992	718.0230617523193	0.98304915	923.1222
SA45_SOC_2	1539	1315.4612731933594	714.0597438812256	0.99713147	923.7228
SA45_SOC_2	1540	1307.3847198486328	700.8997106552124	0.994882	924.3234
SA45_SOC_2	1541	1302.6296997070312	679.7392702102661	0.9897544	924.924
SA45_SOC_2	1542	1318.3498764038086	634.5889377593994	0.9911486	925.5246
SA45_SOC_2	1543	1301.3667297363281	608.9339733123779	0.97858125	926.1252000000001
SA45_SOC_2	1544	1281.4576721191406	591.4563775062561	0.9583377	926.7258
SA45_SOC_2	1545	184.63571548461914	455.6581199169159	0.4626947	927.3264
SA45_SOC_2	1546	1295.284767150879	604.5303440093994	0.89243567	927.927
SA45_SOC_2	1547	183.84605884552002	491.95159435272217	0.49144012	928.5276
SA45_SOC_2	1548	185.02421379089355	478.3233439922333	0.5831305	929.1282
SA45_SOC_2	1549	194.5425796508789	504.62619066238403	0.33940393	929.7288
SA45_SOC_2	1550	1312.9044342041016	532.5242972373962	0.662418	930.3294
SA45_SOC_2	1551	1275.523910522461	502.71180152893066	0.9928531	930.9300000000001
SA45_SOC_2	1552	184.9137783050537	446.68230056762695	0.5064603	931.5306
SA45_SOC_2	1553	1193.2610321044922	512.8775882720947	0.91769433	932.1312
SA45_SOC_2	1554	197.9467535018921	506.15965247154236	0.35356674	932.7318
SA45_SOC_2	1555	183.70190620422363	490.2543354034424	0.4314822	933.3324
SA45_SOC_2	1556	1109.2613983154297	558.5463166236877	0.61791176	933.933
SA45_SOC_2	1557	1074.0879821777344	602.8173136711121	0.99671006	934.5336
SA45_SOC_2	1558	1027.7768325805664	650.9490823745728	0.99767655	935.1342
SA45_SOC_2	1559	1021.8648147583008	660.6072235107422	0.9966421	935.7348000000001
SA45_SOC_2	1560	1010.5672073364258	652.6997709274292	0.9943699	936.3354
SA45_SOC_2	1561	182.81651973724365	484.0039086341858	0.48598415	936.936
SA45_SOC_2	1562	904.2693328857422	560.2285766601562	0.9884151	937.5366
SA45_SOC_2	1563	839.9557113647461	488.119500875473	0.9990239	938.1372
SA45_SOC_2	1564	795.3246688842773	467.2436213493347	0.9993006	938.7378
SA45_SOC_2	1565	747.648754119873	458.02202582359314	0.99888664	939.3384
SA45_SOC_2	1566	682.6614189147949	443.472501039505	0.9986827	939.939
SA45_SOC_2	1567	647.6129722595215	433.83508801460266	0.99847025	940.5396000000001
SA45_SOC_2	1568	637.3501396179199	432.55998730659485	0.99755377	941.1402
SA45_SOC_2	1569	631.113109588623	438.9735996723175	0.99164647	941.7408
SA45_SOC_2	1570	630.3219223022461	439.7047162055969	0.99451727	942.3414
SA45_SOC_2	1571	630.5252265930176	433.7443542480469	0.9904653	942.942
SA45_SOC_2	1572	617.2195816040039	429.88609313964844	0.98104984	943.5426
SA45_SOC_2	1573	594.5841979980469	432.5953280925751	0.9022235	944.1432
SA45_SOC_2	1574	590.189151763916	422.2370660305023	0.951591	944.7438
SA45_SOC_2	1575	606.4621353149414	422.88649320602417	0.9976174	945.3444000000001
SA45_SOC_2	1576	663.0111694335938	436.1051380634308	0.9982198	945.945
SA45_SOC_2	1577	745.8673667907715	482.26879835128784	0.9993736	946.5456
SA45_SOC_2	1578	834.9165916442871	556.7666602134705	0.9986089	947.1462
SA45_SOC_2	1579	909.0719032287598	640.1736831665039	0.72701114	947.7468
SA45_SOC_2	1580	944.3559265136719	659.8061013221741	0.6798928	948.3474
SA45_SOC_2	1581	179.98857021331787	493.7510132789612	0.37328017	948.948
SA45_SOC_2	1582	992.8591918945312	605.1611995697021	0.9418735	949.5486
SA45_SOC_2	1583	185.91402053833008	475.2075934410095	0.5165445	950.1492000000001
SA45_SOC_2	1584	184.88768577575684	485.29587507247925	0.45485753	950.7498
SA45_SOC_2	1585	1005.7027816772461	510.76789140701294	0.9820281	951.3504
SA45_SOC_2	1586	957.9640960693359	530.7503700256348	0.9974033	951.951
SA45_SOC_2	1587	893.9554595947266	588.1663370132446	0.99639565	952.5516
SA45_SOC_2	1588	856.4112281799316	624.3219566345215	0.8702148	953.1522
SA45_SOC_2	1589	181.53692722320557	494.5621132850647	0.3653738	953.7528
SA45_SOC_2	1590	181.0715103149414	493.61924171447754	0.36556745	954.3534
SA45_SOC_2	1591	175.67509174346924	457.3744010925293	0.3487676	954.9540000000001
SA45_SOC_2	1592	196.78974151611328	484.35847520828247	0.32076216	955.5546
SA45_SOC_2	1593	190.49387454986572	490.4776453971863	0.59593004	956.1552
SA45_SOC_2	1594	186.64664268493652	488.977335691452	0.3541255	956.7558
SA45_SOC_2	1595	184.01387214660645	486.6516351699829	0.4754885	957.3564
SA45_SOC_2	1596	187.49279022216797	485.28271079063416	0.41114464	957.957
SA45_SOC_2	1597	184.05412673950195	485.5273926258087	0.45700344	958.5576
SA45_SOC_2	1598	185.29014587402344	485.679087638855	0.5505261	959.1582
SA45_SOC_2	1599	192.96531200408936	496.28193497657776	0.429953	959.7588000000001
SA45_SOC_2	1600	184.5787239074707	491.1568772792816	0.40409186	960.3594
SA45_SOC_2	1601	182.93787002563477	487.79531836509705	0.4240948	960.96
SA45_SOC_2	1602	183.6294937133789	481.4386761188507	0.63528943	961.5606
SA45_SOC_2	1603	188.07849884033203	448.62115144729614	0.46264493	962.1612
SA45_SOC_2	1604	185.1119327545166	489.28735613822937	0.42588967	962.7618
SA45_SOC_2	1605	199.30535316467285	500.1411294937134	0.3062384	963.3624
SA45_SOC_2	1606	179.6867036819458	489.84846353530884	0.40927356	963.963
SA45_SOC_2	1607	187.12469100952148	484.9870455265045	0.5215458	964.5636000000001
SA45_SOC_2	1608	1700.902976989746	660.562162399292	0.57132226	965.1642
SA45_SOC_2	1609	1700.639419555664	704.3775272369385	0.8044153	965.7648
SA45_SOC_2	1610	1704.1671752929688	764.3637156486511	0.72081333	966.3654
SA45_SOC_2	1611	185.35324573516846	442.79909491539	0.5436933	966.966
SA45_SOC_2	1612	887.5356101989746	578.4875965118408	0.9131673	967.5666
SA45_SOC_2	1613	964.1514587402344	551.4109539985657	0.99203706	968.1672
SA45_SOC_2	1614	1028.796730041504	527.9693269729614	0.9859195	968.7678
SA45_SOC_2	1615	1067.1368408203125	506.66572093963623	0.9959009	969.3684000000001
SA45_SOC_2	1616	1116.6438674926758	486.2140917778015	0.99793744	969.969
SA45_SOC_2	1617	1163.4823608398438	487.6951217651367	0.97665364	970.5696
SA45_SOC_2	1618	1208.1455612182617	495.32113552093506	0.97348684	971.1702
SA45_SOC_2	1619	1259.457664489746	540.0435161590576	0.98794913	971.7708
SA45_SOC_2	1620	1302.7712631225586	613.4498691558838	0.9908518	972.3714
SA45_SOC_2	1621	1326.2338256835938	660.7784557342529	0.9983176	972.972
SA45_SOC_2	1622	1343.6959075927734	691.1981821060181	0.99747735	973.5726
SA45_SOC_2	1623	1345.3407669067383	702.3963832855225	0.9973859	974.1732000000001
SA45_SOC_2	1624	1338.9945602416992	689.6223306655884	0.98649347	974.7738
SA45_SOC_2	1625	1331.4535903930664	681.5582585334778	0.71046525	975.3744
SA45_SOC_2	1626	197.62510299682617	499.89113688468933	0.37343442	975.975
SA45_SOC_2	1627	1333.1975555419922	645.4536867141724	0.9880238	976.5756
SA45_SOC_2	1628	1342.4052429199219	645.4556179046631	0.69350547	977.1762
SA45_SOC_2	1629	1356.9409561157227	622.7517700195312	0.9074428	977.7768
SA45_SOC_2	1630	1356.5143203735352	605.5601835250854	0.5722613	978.3774
SA45_SOC_2	1631	180.44464588165283	481.86482548713684	0.5885038	978.9780000000001
SA45_SOC_2	1632	184.62512969970703	486.17369771003723	0.51549345	979.5786
SA45_SOC_2	1633	183.96101474761963	485.8627438545227	0.4157392	980.1792
SA45_SOC_2	1634	1313.320541381836	501.7456912994385	0.8557073	980.7798
SA45_SOC_2	1635	1302.685432434082	472.321879863739	0.7255437	981.3804
SA45_SOC_2	1636	182.23257064819336	490.955228805542	0.5489285	981.981
SA45_SOC_2	1637	1317.2908401489258	453.08207273483276	0.9060537	982.5816
SA45_SOC_2	1638	1289.9498748779297	447.5557780265808	0.97462714	983.1822
SA45_SOC_2	1639	183.33160400390625	490.72097539901733	0.5359387	983.7828000000001
SA45_SOC_2	1640	184.97107028961182	479.68576669692993	0.59234166	984.3834
SA45_SOC_2	1641	1139.911994934082	488.5330009460449	0.7022666	984.984
SA45_SOC_2	1642	196.85927867889404	500.98451256752014	0.39208236	985.5846
SA45_SOC_2	1643	1087.4458694458008	553.4152722358704	0.703575	986.1852
SA45_SOC_2	1644	193.7051296234131	497.7854633331299	0.42056152	986.7858
SA45_SOC_2	1645	1069.9373245239258	613.8903093338013	0.9807988	987.3864
SA45_SOC_2	1646	1144.5390701293945	621.674165725708	0.99814856	987.987
SA45_SOC_2	1647	1266.7957305908203	637.6050710678101	0.9912043	988.5876000000001
SA45_SOC_2	1648	1323.7850189208984	657.1260595321655	0.9420383	989.1882
SA45_SOC_2	1649	1346.8921279907227	657.3305082321167	0.929782	989.7888
SA45_SOC_2	1650	1370.698471069336	627.8615069389343	0.9710608	990.3894
SA45_SOC_2	1651	195.8998203277588	490.91354727745056	0.3003184	990.99
SA45_SOC_2	1652	184.44588661193848	494.6990990638733	0.43400797	991.5906
SA45_SOC_2	1653	1361.0385131835938	551.0746049880981	0.54960257	992.1912
SA45_SOC_2	1654	185.14348983764648	490.36991715431213	0.40171307	992.7918
SA45_SOC_2	1655	1357.4031829833984	492.3910689353943	0.6836929	993.3924000000001
SA45_SOC_2	1656	1337.918472290039	447.40752696990967	0.78276443	993.993
SA45_SOC_2	1657	1341.005630493164	418.9763152599335	0.95835483	994.5936
SA45_SOC_2	1658	1325.4437255859375	398.0815100669861	0.95395064	995.1942
SA45_SOC_2	1659	188.161940574646	454.25968050956726	0.47275808	995.7948
SA45_SOC_2	1660	1271.6843032836914	387.18270778656006	0.98196673	996.3954
SA45_SOC_2	1661	1228.4095001220703	401.11457347869873	0.9837329	996.996
SA45_SOC_2	1662	1167.095603942871	432.9262053966522	0.96137893	997.5966
SA45_SOC_2	1663	1113.380241394043	468.97438645362854	0.9937568	998.1972000000001
SA45_SOC_2	1664	1098.0457305908203	477.02967166900635	0.99840873	998.7978
SA45_SOC_2	1665	1065.2862167358398	479.0686869621277	0.76886225	999.3984
SA45_SOC_2	1666	1059.3598937988281	478.9190196990967	0.9535361	999.999
SA45_SOC_2	1667	198.8931941986084	510.37309169769287	0.21688004	1000.5996
SA45_SOC_2	1668	197.6333713531494	483.28856348991394	0.44549826	1001.2002
SA45_SOC_2	1669	199.24384117126465	491.5395748615265	0.4268366	1001.8008
SA45_SOC_2	1670	184.1679811477661	487.04785108566284	0.45444545	1002.4014
SA45_SOC_2	1671	1143.3609008789062	543.8514375686646	0.9970681	1003.0020000000001
SA45_SOC_2	1672	1258.2032775878906	554.0615129470825	0.99810827	1003.6026
SA45_SOC_2	1673	1316.820945739746	609.5744848251343	0.9992489	1004.2032
SA45_SOC_2	1674	1329.7693634033203	651.0746097564697	0.9988908	1004.8038
SA45_SOC_2	1675	1340.2930068969727	668.5145473480225	0.99397117	1005.4044
SA45_SOC_2	1676	1352.2868728637695	664.4235134124756	0.9276515	1006.005
SA45_SOC_2	1677	1378.1073760986328	599.7566342353821	0.96443963	1006.6056
SA45_SOC_2	1678	197.14778423309326	491.5263783931732	0.3321197	1007.2062
SA45_SOC_2	1679	187.84031867980957	440.4313266277313	0.50397164	1007.8068000000001
SA45_SOC_2	1680	1348.2254791259766	475.61108350753784	0.6936048	1008.4074
SA45_SOC_2	1681	1716.5504837036133	608.5232734680176	0.98687255	1009.008
SA45_SOC_2	1682	1720.4420471191406	725.9182834625244	0.8958588	1009.6086
SA45_SOC_2	1683	191.2870216369629	478.3813440799713	0.43356064	1010.2092
SA45_SOC_2	1684	184.86187934875488	449.75624084472656	0.52942866	1010.8098
SA45_SOC_2	1685	1321.3490295410156	386.893447637558	0.5952232	1011.4104
SA45_SOC_2	1686	1289.7857666015625	388.12673807144165	0.9668636	1012.011
SA45_SOC_2	1687	1244.5326232910156	399.5504057407379	0.92474544	1012.6116000000001
SA45_SOC_2	1688	1710.9420776367188	680.7411074638367	0.948095	1013.2122
SA45_SOC_2	1689	1722.6296997070312	664.355149269104	0.6467722	1013.8128
SA45_SOC_2	1690	1084.9904251098633	451.5095043182373	0.9986218	1014.4134
SA45_SOC_2	1691	1044.184455871582	470.4868948459625	0.9827345	1015.014
SA45_SOC_2	1692	184.53452110290527	448.75662446022034	0.48846078	1015.6146
SA45_SOC_2	1693	1018.322868347168	477.7757227420807	0.87711465	1016.2152
SA45_SOC_2	1694	986.4176559448242	478.1809186935425	0.9897468	1016.8158
SA45_SOC_2	1695	988.546028137207	480.9610605239868	0.998698	1017.4164000000001
SA45_SOC_2	1696	935.0542259216309	514.496054649353	0.99903643	1018.017
SA45_SOC_2	1697	871.3910293579102	595.0908136367798	0.96289176	1018.6176
SA45_SOC_2	1698	190.3687334060669	487.0368754863739	0.48398742	1019.2182
SA45_SOC_2	1699	183.00719261169434	489.5486783981323	0.49110278	1019.8188
SA45_SOC_2	1700	184.84176635742188	451.8434715270996	0.5678283	1020.4194
SA45_SOC_2	1701	1685.7403564453125	757.8206491470337	0.58578634	1021.02
SA45_SOC_2	1702	178.80765438079834	510.5954360961914	0.549539	1021.6206
SA45_SOC_2	1703	184.00869369506836	490.3564953804016	0.3803813	1022.2212000000001
SA45_SOC_2	1704	193.32953453063965	486.41451716423035	0.58401567	1022.8218
SA45_SOC_2	1705	185.51447868347168	449.43289518356323	0.43525147	1023.4224
SA45_SOC_2	1706	1709.8658752441406	678.9198017120361	0.6255988	1024.023
SA45_SOC_2	1707	182.22629070281982	485.76544404029846	0.4588948	1024.6236000000001
SA45_SOC_2	1708	185.0315809249878	489.36885237693787	0.36513335	1025.2242
SA45_SOC_2	1709	191.22502326965332	465.9928858280182	0.48383802	1025.8248
SA45_SOC_2	1710	181.92564010620117	487.67983317375183	0.4942642	1026.4254
SA45_SOC_2	1711	187.42143630981445	488.70001673698425	0.40859804	1027.026
SA45_SOC_2	1712	186.80442810058594	488.1853222846985	0.41495594	1027.6266
SA45_SOC_2	1713	194.52385425567627	499.2680060863495	0.31710514	1028.2272
SA45_SOC_2	1714	199.00084018707275	497.46466040611267	0.43774912	1028.8278
SA45_SOC_2	1715	183.12721252441406	481.1511540412903	0.45753068	1029.4284
SA45_SOC_2	1716	196.58546447753906	486.40241503715515	0.43189558	1030.029
SA45_SOC_2	1717	196.75443649291992	507.34842896461487	0.2684375	1030.6296
SA45_SOC_2	1718	180.9858226776123	491.14941000938416	0.44902748	1031.2302
SA45_SOC_2	1719	187.4092197418213	441.97730898857117	0.40917352	1031.8308
SA45_SOC_2	1720	187.72418975830078	488.2802402973175	0.44753036	1032.4314
SA45_SOC_2	1721	186.1283254623413	486.96165561676025	0.44310987	1033.032
SA45_SOC_2	1722	191.69232845306396	489.83407616615295	0.60337603	1033.6326
SA45_SOC_2	1723	193.40600967407227	504.77238178253174	0.36513102	1034.2332000000001
SA45_SOC_2	1724	187.39276885986328	484.47833776474	0.55567324	1034.8338
SA45_SOC_2	1725	189.25701141357422	496.0204839706421	0.54682297	1035.4344
SA45_SOC_2	1726	182.4279499053955	480.46313524246216	0.5535712	1036.035
SA45_SOC_2	1727	181.54412269592285	460.29889941215515	0.40040302	1036.6356
SA45_SOC_2	1728	185.8901023864746	448.0130195617676	0.43175265	1037.2362
SA45_SOC_2	1729	185.61123847961426	478.33927631378174	0.5460273	1037.8368
SA45_SOC_2	1730	184.46637153625488	477.1394920349121	0.5290857	1038.4374
SA45_SOC_2	1731	1011.2671279907227	563.3815026283264	0.99619067	1039.038
SA45_SOC_2	1732	1146.8909454345703	539.3146204948425	0.98362917	1039.6386
SA45_SOC_2	1733	1222.4284744262695	555.8447098731995	0.99919444	1040.2392
SA45_SOC_2	1734	1260.8967590332031	620.1550912857056	0.9917333	1040.8398
SA45_SOC_2	1735	1289.655647277832	647.2508525848389	0.9777771	1041.4404
SA45_SOC_2	1736	1289.5564270019531	652.595808506012	0.93219954	1042.041
SA45_SOC_2	1737	1290.7038116455078	639.230489730835	0.85729116	1042.6416
SA45_SOC_2	1738	1293.2671737670898	619.0017199516296	0.7902217	1043.2422
SA45_SOC_2	1739	185.9181261062622	486.1678075790405	0.5321769	1043.8428000000001
SA45_SOC_2	1740	184.4637107849121	489.57674503326416	0.41867346	1044.4434
SA45_SOC_2	1741	190.04406452178955	456.5731179714203	0.42426878	1045.044
SA45_SOC_2	1742	183.23852062225342	486.97012066841125	0.42903543	1045.6446
SA45_SOC_2	1743	1319.3380737304688	517.1740365028381	0.9397495	1046.2452
SA45_SOC_2	1744	1337.2977447509766	485.12123107910156	0.89334804	1046.8458
SA45_SOC_2	1745	1330.971450805664	467.36483573913574	0.7753425	1047.4464
SA45_SOC_2	1746	1331.744384765625	462.2934651374817	0.99236155	1048.047
SA45_SOC_2	1747	1364.2813110351562	464.61230993270874	0.9109257	1048.6476
SA45_SOC_2	1748	188.64070415496826	457.3314321041107	0.52492636	1049.2482
SA45_SOC_2	1749	182.01401710510254	490.9679102897644	0.42808753	1049.8488
SA45_SOC_2	1750	1324.6679306030273	545.2564430236816	0.9856801	1050.4494
SA45_SOC_2	1751	1269.1162490844727	556.7374348640442	0.9833361	1051.05
SA45_SOC_2	1752	1234.420280456543	562.011387348175	0.798152	1051.6506
SA45_SOC_2	1753	188.1507110595703	453.09945344924927	0.42182505	1052.2512
SA45_SOC_2	1754	1124.4055938720703	580.5457949638367	0.99762684	1052.8518
SA45_SOC_2	1755	1044.059944152832	598.8704752922058	0.99575317	1053.4524000000001
SA45_SOC_2	1756	959.0544319152832	616.2091541290283	0.99823654	1054.053
SA45_SOC_2	1757	182.7737045288086	497.3211407661438	0.39808062	1054.6536
SA45_SOC_2	1758	182.09006309509277	488.832882642746	0.48677072	1055.2542
SA45_SOC_2	1759	194.98802661895752	505.5464029312134	0.36914864	1055.8548
SA45_SOC_2	1760	177.79480934143066	488.1672978401184	0.41933823	1056.4554
SA45_SOC_2	1761	186.75518989562988	453.13608169555664	0.5176915	1057.056
SA45_SOC_2	1762	185.13161659240723	485.5401384830475	0.45294335	1057.6566
SA45_SOC_2	1763	180.59597969055176	488.52769017219543	0.553415	1058.2572
SA45_SOC_2	1764	183.321533203125	494.2010450363159	0.32836676	1058.8578
SA45_SOC_2	1765	189.25851345062256	494.48068141937256	0.39664584	1059.4584
SA45_SOC_2	1766	1690.7859420776367	663.3456516265869	0.6964491	1060.059
SA45_SOC_2	1767	1687.4639511108398	704.2225170135498	0.70874584	1060.6596
SA45_SOC_2	1768	1683.3670806884766	721.1721897125244	0.5436293	1061.2602
SA45_SOC_2	1769	184.3589687347412	449.8301410675049	0.51091945	1061.8608
SA45_SOC_2	1770	187.17656135559082	486.42678022384644	0.4282018	1062.4614
SA45_SOC_2	1771	186.2966823577881	492.76819825172424	0.37254372	1063.0620000000001
SA45_SOC_2	1772	197.30764389038086	503.8299608230591	0.32009596	1063.6626
SA45_SOC_2	1773	1680.8369064331055	743.6114001274109	0.6365682	1064.2632
SA45_SOC_2	1774	184.58510398864746	445.34656047821045	0.49528393	1064.8638
SA45_SOC_2	1775	168.79823684692383	474.22651648521423	0.23497559	1065.4644
SA45_SOC_2	1776	182.92940139770508	486.42964482307434	0.5315856	1066.065
SA45_SOC_2	1777	197.0602798461914	495.4250979423523	0.5108572	1066.6656
SA45_SOC_2	1778	179.34528350830078	493.5162127017975	0.5336239	1067.2662
SA45_SOC_2	1779	195.3196907043457	483.33085656166077	0.38765702	1067.8668
SA45_SOC_2	1780	186.35144233703613	450.04836559295654	0.5290759	1068.4674
SA45_SOC_2	1781	197.82517433166504	499.7089612483978	0.41135433	1069.068
SA45_SOC_2	1782	203.38013648986816	495.64950227737427	0.40228543	1069.6686
SA45_SOC_2	1783	184.03185367584229	491.0048282146454	0.486236	1070.2692
SA45_SOC_2	1784	192.23854064941406	496.0147547721863	0.3620166	1070.8698
SA45_SOC_2	1785	187.78854846954346	490.5683469772339	0.37432012	1071.4704
SA45_SOC_2	1786	193.0510711669922	506.5961015224457	0.31342277	1072.071
SA45_SOC_2	1787	184.61694717407227	451.1064648628235	0.4757922	1072.6716000000001
SA45_SOC_2	1788	991.8192672729492	574.5607137680054	0.99685305	1073.2722
SA45_SOC_2	1789	1107.861557006836	545.8298778533936	0.98749113	1073.8728
SA45_SOC_2	1790	1214.6173095703125	514.0875434875488	0.99570566	1074.4734
SA45_SOC_2	1791	1266.3581085205078	507.20758080482483	0.9979678	1075.074
SA45_SOC_2	1792	1305.6269073486328	506.75021052360535	0.91629356	1075.6746
SA45_SOC_2	1793	1375.404281616211	519.5156693458557	0.9896172	1076.2752
SA45_SOC_2	1794	1424.1069030761719	554.3336176872253	0.9984794	1076.8758
SA45_SOC_2	1795	1442.6172637939453	585.5831122398376	0.9899462	1077.4764
SA45_SOC_2	1796	1488.8911056518555	612.4513149261475	0.8398345	1078.077
SA45_SOC_2	1797	180.81273078918457	495.9870421886444	0.44456217	1078.6776
SA45_SOC_2	1798	1492.6595306396484	687.159161567688	0.91975844	1079.2782
SA45_SOC_2	1799	1511.6729736328125	738.0367612838745	0.7236045	1079.8788
SA45_SOC_2	1800	1499.6879196166992	738.536102771759	0.98534554	1080.4794
SA45_SOC_2	1801	1490.9227752685547	747.6647758483887	0.9919205	1081.08
SA45_SOC_2	1802	1471.281509399414	740.6997442245483	0.99770254	1081.6806
SA45_SOC_2	1803	187.64225006103516	480.1957297325134	0.54116935	1082.2812000000001
SA45_SOC_2	1804	1468.495216369629	724.6061682701111	0.9743224	1082.8818
SA45_SOC_2	1805	1471.4184951782227	725.1349925994873	0.9962968	1083.4824
SA45_SOC_2	1806	1493.1391525268555	708.7416315078735	0.9986749	1084.083
SA45_SOC_2	1807	1488.3091735839844	653.5967445373535	0.99929774	1084.6836
SA45_SOC_2	1808	1506.8510055541992	600.2024173736572	0.99811906	1085.2842
SA45_SOC_2	1809	1500.5587005615234	511.4288091659546	0.9992767	1085.8848
SA45_SOC_2	1810	1499.2807388305664	501.5164589881897	0.99878913	1086.4854
SA45_SOC_2	1811	1515.8195114135742	450.65006017684937	0.9971554	1087.086
SA45_SOC_2	1812	1514.5433807373047	394.2789316177368	0.9773736	1087.6866
SA45_SOC_2	1813	1513.3415222167969	322.59674549102783	0.98570144	1088.2872
SA45_SOC_2	1814	1499.4229888916016	281.61540269851685	0.99417514	1088.8878
SA45_SOC_2	1815	1465.8261108398438	250.93910157680511	0.99819285	1089.4884
SA45_SOC_2	1816	1493.514404296875	232.63381361961365	0.96332246	1090.089
SA45_SOC_2	1817	1468.1276321411133	209.43265199661255	0.9968046	1090.6896
SA45_SOC_2	1818	1513.5833358764648	227.45046615600586	0.86409026	1091.2902
SA45_SOC_2	1819	1536.0343551635742	375.23526906967163	0.99328446	1091.8908000000001
SA45_SOC_2	1820	1494.041633605957	521.262720823288	0.99318707	1092.4914
SA45_SOC_2	1821	1441.4623260498047	615.1354122161865	0.9550139	1093.092
SA45_SOC_2	1822	192.3552417755127	485.12441754341125	0.61141974	1093.6926
SA45_SOC_2	1823	1390.495376586914	695.3922128677368	0.83334464	1094.2932
SA45_SOC_2	1824	181.88060760498047	486.7680537700653	0.45295924	1094.8938
SA45_SOC_2	1825	179.14884567260742	451.88164472579956	0.37226576	1095.4944
SA45_SOC_2	1826	1357.17041015625	694.9864053726196	0.99797374	1096.095
SA45_SOC_2	1827	1353.5078430175781	707.3447370529175	0.9919416	1096.6956
SA45_SOC_2	1828	1358.6741638183594	684.1338872909546	0.9496124	1097.2962
SA45_SOC_2	1829	1363.0785369873047	624.1045689582825	0.89901394	1097.8968
SA45_SOC_2	1830	1361.1452865600586	558.0801272392273	0.85644656	1098.4974
SA45_SOC_2	1831	1332.2338485717773	529.8379468917847	0.9899003	1099.098
SA45_SOC_2	1832	1359.1304397583008	569.1067099571228	0.99553704	1099.6986
SA45_SOC_2	1833	1356.5788650512695	625.110912322998	0.9973768	1100.2992
SA45_SOC_2	1834	1347.784194946289	647.2797560691833	0.99809927	1100.8998
SA45_SOC_2	1835	1328.5625839233398	656.1087083816528	0.99429965	1101.5004000000001
SA45_SOC_2	1836	1323.8550567626953	671.6300082206726	0.99723697	1102.101
SA45_SOC_2	1837	1330.0382995605469	678.4272837638855	0.9930339	1102.7016
SA45_SOC_2	1838	189.23392295837402	487.34313011169434	0.38973427	1103.3022
SA45_SOC_2	1839	197.93712615966797	479.2407560348511	0.41612473	1103.9028
SA45_SOC_2	1840	1351.838150024414	703.8853311538696	0.9869757	1104.5034
SA45_SOC_2	1841	1341.2974548339844	716.1227703094482	0.9921029	1105.104
SA45_SOC_2	1842	1332.3288345336914	721.2366914749146	0.99533075	1105.7046
SA45_SOC_2	1843	1321.7406463623047	713.3814454078674	0.99472356	1106.3052
SA45_SOC_2	1844	1317.8965759277344	694.7795748710632	0.993995	1106.9058
SA45_SOC_2	1845	197.71689891815186	492.1976602077484	0.41914076	1107.5064
SA45_SOC_2	1846	1324.4000244140625	607.0290470123291	0.96305317	1108.107
SA45_SOC_2	1847	1334.0128326416016	579.5743417739868	0.94077134	1108.7076
SA45_SOC_2	1848	1329.1680908203125	550.7126355171204	0.920153	1109.3082
SA45_SOC_2	1849	1680.9291458129883	755.4880285263062	0.71999866	1109.9088
SA45_SOC_2	1850	181.690993309021	483.45805764198303	0.42138854	1110.5094
SA45_SOC_2	1851	1315.5584335327148	498.75978112220764	0.49828544	1111.1100000000001
SA45_SOC_2	1852	1303.5761260986328	477.50165462493896	0.9706561	1111.7106
SA45_SOC_2	1853	1241.8747329711914	475.856409072876	0.93865925	1112.3112
SA45_SOC_2	1854	202.88586616516113	507.91932106018066	0.2947971	1112.9118
SA45_SOC_2	1855	186.81275367736816	448.8647389411926	0.49960867	1113.5124
SA45_SOC_2	1856	1696.402816772461	691.3890480995178	0.79042	1114.113
SA45_SOC_2	1857	1148.0064010620117	495.58706045150757	0.5470641	1114.7136
SA45_SOC_2	1858	1073.012351989746	525.6330692768097	0.9983113	1115.3142
SA45_SOC_2	1859	938.9417266845703	575.9806537628174	0.9990544	1115.9148
SA45_SOC_2	1860	182.50359535217285	486.4738690853119	0.5187348	1116.5154
SA45_SOC_2	1861	181.70863151550293	493.40104937553406	0.43008965	1117.116
SA45_SOC_2	1862	199.12802696228027	492.4060034751892	0.3371157	1117.7166
SA45_SOC_2	1863	186.49088859558105	442.728670835495	0.52868086	1118.3172
SA45_SOC_2	1864	196.60935401916504	487.3649525642395	0.53166777	1118.9178
SA45_SOC_2	1865	186.45750045776367	453.9427399635315	0.42950106	1119.5184
SA45_SOC_2	1866	1710.3977966308594	719.0747237205505	0.8353886	1120.119
SA45_SOC_2	1867	196.06972217559814	491.06459856033325	0.32902673	1120.7196000000001
SA45_SOC_2	1868	192.5877285003662	501.17956280708313	0.4582326	1121.3202
SA45_SOC_2	1869	197.17174530029297	492.1117866039276	0.35491326	1121.9208
SA45_SOC_2	1870	186.32141590118408	485.1163709163666	0.43403086	1122.5214
SA45_SOC_2	1871	187.398362159729	485.9042966365814	0.5657182	1123.122
SA45_SOC_2	1872	189.59564208984375	448.8930630683899	0.44436115	1123.7226
SA45_SOC_2	1873	200.1052951812744	500.8799707889557	0.31770957	1124.3232
SA45_SOC_2	1874	191.92062377929688	498.1546747684479	0.3103937	1124.9238
SA45_SOC_2	1875	182.1576976776123	452.7203929424286	0.32888305	1125.5244
SA45_SOC_2	1876	193.45190048217773	491.00440979003906	0.4723599	1126.125
SA45_SOC_2	1877	195.74758529663086	495.24086236953735	0.4993033	1126.7256
SA45_SOC_2	1878	183.51046085357666	447.47347712516785	0.4431251	1127.3262
SA45_SOC_2	1879	187.83556938171387	492.94429063796997	0.39402905	1127.9268
SA45_SOC_2	1880	188.57577323913574	444.8811435699463	0.48117346	1128.5274
SA45_SOC_2	1881	178.48631858825684	487.09201097488403	0.49376553	1129.128
SA45_SOC_2	1882	184.93184566497803	490.12420535087585	0.40468612	1129.7286
SA45_SOC_2	1883	186.9132900238037	480.32405734062195	0.520603	1130.3292000000001
SA45_SOC_2	1884	183.55812549591064	488.28860878944397	0.45142514	1130.9298000000001
SA45_SOC_2	1885	188.52320194244385	480.3046488761902	0.58353454	1131.5304
SA45_SOC_2	1886	181.41870975494385	509.93587017059326	0.27921948	1132.131
SA45_SOC_2	1887	196.75865650177002	481.26033067703247	0.288098	1132.7316
SA45_SOC_2	1888	182.17437744140625	493.1647038459778	0.3669645	1133.3322
SA45_SOC_2	1889	190.11320114135742	455.2729117870331	0.50180906	1133.9328
SA45_SOC_2	1890	186.97332859039307	452.4579441547394	0.47529495	1134.5334
SA45_SOC_2	1891	197.22822189331055	494.43912863731384	0.32511008	1135.134
SA45_SOC_2	1892	178.07799339294434	455.91593384742737	0.25746801	1135.7346
SA45_SOC_2	1893	189.70650672912598	497.16259002685547	0.19070995	1136.3352
SA45_SOC_2	1894	189.3123722076416	439.98435258865356	0.43234733	1136.9358
SA45_SOC_2	1895	183.40290069580078	484.831520318985	0.47114596	1137.5364
SA45_SOC_2	1896	194.5745086669922	498.81494879722595	0.342667	1138.137
SA45_SOC_2	1897	189.99093532562256	484.714457988739	0.45948744	1138.7376
SA45_SOC_2	1898	190.20275115966797	474.56090211868286	0.47902116	1139.3382
SA45_SOC_2	1899	1695.8579635620117	754.1292428970337	0.4451871	1139.9388000000001
SA45_SOC_2	1900	194.22077178955078	493.50794076919556	0.34415287	1140.5394000000001
SA45_SOC_2	1901	176.2364387512207	467.85876989364624	0.20775953	1141.14
SA45_SOC_2	1902	183.12140464782715	488.672239780426	0.30510297	1141.7406
SA45_SOC_2	1903	184.81398582458496	488.27653884887695	0.4472427	1142.3412
SA45_SOC_2	1904	195.91140747070312	483.71638655662537	0.41096848	1142.9418
SA45_SOC_2	1905	182.22201347351074	459.7180938720703	0.40022773	1143.5424
SA45_SOC_2	1906	186.42525672912598	454.66381430625916	0.37051567	1144.143
SA45_SOC_2	1907	186.21482849121094	486.3069498538971	0.43085873	1144.7436
SA45_SOC_2	1908	199.5116901397705	480.58743953704834	0.492019	1145.3442
SA45_SOC_2	1909	183.14446449279785	480.92365980148315	0.5202575	1145.9448
SA45_SOC_2	1910	184.5669937133789	487.5741648674011	0.46740612	1146.5454
SA45_SOC_2	1911	184.73064422607422	486.74533009529114	0.29281458	1147.146
SA45_SOC_2	1912	185.2481746673584	488.2696509361267	0.4414362	1147.7466
SA45_SOC_2	1913	182.68771648406982	486.50962829589844	0.50272524	1148.3472
SA45_SOC_2	1914	195.77247619628906	506.16753816604614	0.30731952	1148.9478
SA45_SOC_2	1915	185.55866718292236	486.95154905319214	0.44018722	1149.5484000000001
SA45_SOC_2	1916	185.26146411895752	452.4081838130951	0.28046873	1150.1490000000001
SA45_SOC_2	1917	186.43661499023438	443.0086934566498	0.555452	1150.7496
SA45_SOC_2	1918	176.10835075378418	512.1885716915131	0.44084245	1151.3502
SA45_SOC_2	1919	197.2247314453125	496.50328159332275	0.30997407	1151.9508
SA45_SOC_2	1920	911.5343284606934	577.0585799217224	0.99125904	1152.5514
SA45_SOC_2	1921	1035.2836990356445	554.7315073013306	0.99538714	1153.152
SA45_SOC_2	1922	1117.2130966186523	540.1057648658752	0.9937854	1153.7526
SA45_SOC_2	1923	1165.3778457641602	528.569347858429	0.99830073	1154.3532
SA45_SOC_2	1924	1195.6103897094727	522.5125551223755	0.9927961	1154.9538
SA45_SOC_2	1925	1206.6201782226562	523.1246781349182	0.9978751	1155.5544
SA45_SOC_2	1926	1257.6362228393555	528.5051679611206	0.82122105	1156.155
SA45_SOC_2	1927	195.41635036468506	503.03913831710815	0.36228046	1156.7556
SA45_SOC_2	1928	1338.4342575073242	617.5747632980347	0.9772929	1157.3562
SA45_SOC_2	1929	1370.1041793823242	675.8602809906006	0.99921656	1157.9568
SA45_SOC_2	1930	1418.8927459716797	707.7871084213257	0.99860305	1158.5574
SA45_SOC_2	1931	1427.1445083618164	717.246401309967	0.9987956	1159.1580000000001
SA45_SOC_2	1932	1408.644676208496	716.6147089004517	0.98154485	1159.7586000000001
SA45_SOC_2	1933	1392.5384902954102	728.2757520675659	0.9756599	1160.3592
SA45_SOC_2	1934	1439.838523864746	719.1828060150146	0.5945362	1160.9598
SA45_SOC_2	1935	1420.8444213867188	713.1661176681519	0.9869927	1161.5604
SA45_SOC_2	1936	1419.0373992919922	717.7608060836792	0.997914	1162.161
SA45_SOC_2	1937	182.26003646850586	484.16876792907715	0.5295282	1162.7616
SA45_SOC_2	1938	189.65452194213867	493.4278929233551	0.30592924	1163.3622
SA45_SOC_2	1939	185.22053718566895	481.93962693214417	0.4547235	1163.9628
SA45_SOC_2	1940	198.3815860748291	494.5193374156952	0.29442734	1164.5634
SA45_SOC_2	1941	1416.3702392578125	691.6002559661865	0.92278874	1165.164
SA45_SOC_2	1942	182.48502731323242	489.3045115470886	0.43285942	1165.7646
SA45_SOC_2	1943	1360.4547500610352	707.2602152824402	0.99154377	1166.3652
SA45_SOC_2	1944	1364.743881225586	716.4017629623413	0.9885727	1166.9658
SA45_SOC_2	1945	1357.6154708862305	708.9046239852905	0.9903681	1167.5664
SA45_SOC_2	1946	1377.271499633789	693.752760887146	0.9389609	1168.167
SA45_SOC_2	1947	185.12234687805176	482.48254895210266	0.4379028	1168.7676000000001
SA45_SOC_2	1948	183.18471908569336	487.48948216438293	0.51694	1169.3682000000001
SA45_SOC_2	1949	197.2909927368164	483.70917677879333	0.4046515	1169.9688
SA45_SOC_2	1950	1365.7605743408203	592.4385809898376	0.98764205	1170.5694
SA45_SOC_2	1951	1364.8122024536133	566.1999464035034	0.9358761	1171.17
SA45_SOC_2	1952	1375.0028228759766	558.4182786941528	0.8610149	1171.7706
SA45_SOC_2	1953	1353.1356811523438	553.0497622489929	0.95241773	1172.3712
SA45_SOC_2	1954	1325.5895233154297	536.4472532272339	0.8249693	1172.9718
SA45_SOC_2	1955	1279.8820495605469	525.2724194526672	0.8591238	1173.5724
SA45_SOC_2	1956	1228.7168884277344	535.8576607704163	0.941923	1174.173
SA45_SOC_2	1957	1188.3960342407227	523.5497331619263	0.78379875	1174.7736
SA45_SOC_2	1958	1135.2323913574219	518.7970089912415	0.9609358	1175.3742
SA45_SOC_2	1959	1091.3985443115234	507.4025344848633	0.992191	1175.9748
SA45_SOC_2	1960	1023.6094665527344	488.70680809020996	0.9954764	1176.5754
SA45_SOC_2	1961	959.1814041137695	466.96173191070557	0.9982943	1177.176
SA45_SOC_2	1962	914.8127746582031	451.72817945480347	0.99865	1177.7766
SA45_SOC_2	1963	909.2079734802246	440.9681010246277	0.998406	1178.3772000000001
SA45_SOC_2	1964	906.6483306884766	438.43090295791626	0.98880774	1178.9778000000001
SA45_SOC_2	1965	885.6913375854492	430.6572496891022	0.9710495	1179.5784
SA45_SOC_2	1966	185.520658493042	478.77572536468506	0.38487485	1180.179
SA45_SOC_2	1967	918.4782028198242	479.48949337005615	0.974427	1180.7796
SA45_SOC_2	1968	891.0196495056152	564.0749931335449	0.9986835	1181.3802
SA45_SOC_2	1969	851.630859375	613.2995581626892	0.9060649	1181.9808
SA45_SOC_2	1970	184.7559642791748	485.79663276672363	0.4487952	1182.5814
SA45_SOC_2	1971	189.09024238586426	447.03306913375854	0.4635499	1183.182
SA45_SOC_2	1972	182.3367404937744	455.62419533729553	0.32051134	1183.7826
SA45_SOC_2	1973	194.420428276062	489.8843514919281	0.5476603	1184.3832
SA45_SOC_2	1974	177.1065902709961	494.82996940612793	0.4088056	1184.9838
SA45_SOC_2	1975	186.81203842163086	484.39494252204895	0.40620556	1185.5844
SA45_SOC_2	1976	184.03684616088867	481.3517725467682	0.53628904	1186.185
SA45_SOC_2	1977	182.28416919708252	492.7429962158203	0.3915171	1186.7856
SA45_SOC_2	1978	191.63339138031006	504.5409286022186	0.33363032	1187.3862
SA45_SOC_2	1979	182.169771194458	456.9949221611023	0.44594902	1187.9868000000001
SA45_SOC_2	1980	188.2789134979248	484.43697810173035	0.473193	1188.5874000000001
SA45_SOC_2	1981	197.11950302124023	493.49191188812256	0.32153055	1189.188
SA45_SOC_2	1982	192.17917442321777	488.5596835613251	0.5025172	1189.7886
SA45_SOC_2	1983	183.53761196136475	492.66690731048584	0.3578599	1190.3892
SA45_SOC_2	1984	187.1506118774414	446.7463517189026	0.40576217	1190.9898
SA45_SOC_2	1985	194.71388339996338	484.4861590862274	0.38396955	1191.5904
SA45_SOC_2	1986	181.17701053619385	494.94242906570435	0.4533828	1192.191
SA45_SOC_2	1987	185.69626808166504	485.78993797302246	0.41399267	1192.7916
SA45_SOC_2	1988	184.05529975891113	476.2069845199585	0.58684057	1193.3922
SA45_SOC_2	1989	185.3490400314331	471.2595319747925	0.66429585	1193.9928
SA45_SOC_2	1990	190.33644676208496	488.8225829601288	0.5287972	1194.5934
SA45_SOC_2	1991	184.34626579284668	456.0820484161377	0.45458606	1195.194
SA45_SOC_2	1992	189.90408897399902	484.23755049705505	0.6302958	1195.7946
SA45_SOC_2	1993	193.0024766921997	495.2693474292755	0.33579686	1196.3952
SA45_SOC_2	1994	195.7580280303955	481.40819549560547	0.5364547	1196.9958
SA45_SOC_2	1995	187.8303623199463	483.5064661502838	0.355722	1197.5964000000001
SA45_SOC_2	1996	187.26462364196777	453.1352770328522	0.47202766	1198.1970000000001
SA45_SOC_2	1997	192.87912368774414	491.51710867881775	0.49413887	1198.7976
SA45_SOC_2	1998	195.1461124420166	481.9814372062683	0.43590945	1199.3982
SA45_SOC_2	1999	188.45500946044922	453.1206965446472	0.48232785	1199.9988
[truncated: 1,513 more rows]
