# Supplementary material for: Measuring inter-individual differences in behavioural types of gilthead seabreams in the laboratory using deep learning
Source: PeerJ. 2022 May 5;10:e13396. doi: 10.7717/peerj.13396 (PMC9080431; doi:10.7717/peerj.13396)
Supplement: Supplemental Information 1 [file peerj-10-13396-s001.zip › Raw validation data/d1/SA45_SOC_2 hom.csv]

0	0
354	1
412	0
422	1
650	0
655	1
750	0
752	1
799	0
817	1
952	0
965	1
1018	0
1037	1
1054	0
1071	1
1116	0
1151	1
1181	0
1220	1
1263	0
1358	1
1435	0
1452	1
1481	0
1798	1
1845	0
1974	1
1998	0
2012	1
2025	0
2093	1
