# Supplementary material for: Measuring inter-individual differences in behavioural types of gilthead seabreams in the laboratory using deep learning
Source: PeerJ. 2022 May 5;10:e13396. doi: 10.7717/peerj.13396 (PMC9080431; doi:10.7717/peerj.13396)
Supplement: Supplemental Information 1 [file peerj-10-13396-s001.zip › Raw validation data/d1/SA45_SOC_3.csv]

ID	sec	X	Y	%	seconds
SA45_SOC_3	1	1139.725456237793	602.9362106323242	0.91153294	0.0
SA45_SOC_3	2	190.29424667358398	489.5137560367584	0.51884115	0.6006
SA45_SOC_3	3	183.8027572631836	486.1262547969818	0.41926998	1.2012
SA45_SOC_3	4	1220.9477233886719	503.60896825790405	0.9655435	1.8018
SA45_SOC_3	5	187.68542289733887	457.1582365036011	0.507756	2.4024
SA45_SOC_3	6	194.96423721313477	500.35375356674194	0.34717292	3.003
SA45_SOC_3	7	1294.4232559204102	515.0021553039551	0.9778855	3.6036
SA45_SOC_3	8	1291.831398010254	521.2567019462585	0.9838149	4.2042
SA45_SOC_3	9	1300.9081649780273	528.8509154319763	0.8535267	4.8048
SA45_SOC_3	10	1333.7828063964844	561.368944644928	0.9850932	5.4054
SA45_SOC_3	11	1339.691047668457	567.2396349906921	0.9828415	6.006
SA45_SOC_3	12	1328.5346603393555	595.8477115631104	0.92766064	6.6066
SA45_SOC_3	13	188.126220703125	480.020409822464	0.48100325	7.2072
SA45_SOC_3	14	1328.5734558105469	616.1779975891113	0.9740702	7.8078
SA45_SOC_3	15	1320.8985900878906	610.6659936904907	0.9973768	8.4084
SA45_SOC_3	16	1291.4301681518555	613.2017755508423	0.9986975	9.009
SA45_SOC_3	17	1271.3881301879883	611.4168405532837	0.99841726	9.6096
SA45_SOC_3	18	1206.6297912597656	590.5548977851868	0.9986732	10.2102
SA45_SOC_3	19	1166.7456436157227	571.3370418548584	0.99203837	10.8108
SA45_SOC_3	20	1164.0665817260742	559.8903608322144	0.99457896	11.4114
SA45_SOC_3	21	1141.8430709838867	528.3096992969513	0.9608865	12.012
SA45_SOC_3	22	1110.7221221923828	502.52402544021606	0.8462384	12.6126
SA45_SOC_3	23	1120.8447647094727	481.47385597229004	0.749092	13.2132
SA45_SOC_3	24	178.67259979248047	481.1052882671356	0.43530476	13.8138
SA45_SOC_3	25	1122.4201583862305	433.26464653015137	0.86173284	14.4144
SA45_SOC_3	26	1105.5380630493164	434.3253207206726	0.99634665	15.015
SA45_SOC_3	27	1015.2807998657227	500.48784255981445	0.99622595	15.6156
SA45_SOC_3	28	893.8824462890625	575.3015828132629	0.9980026	16.2162
SA45_SOC_3	29	197.33084678649902	491.3031327724457	0.38420606	16.8168
SA45_SOC_3	30	185.2346706390381	486.1191415786743	0.47078758	17.4174
SA45_SOC_3	31	192.67500400543213	497.6608693599701	0.43437514	18.018
SA45_SOC_3	32	195.50537109375	482.04439401626587	0.533666	18.6186
SA45_SOC_3	33	194.01100158691406	493.844997882843	0.35527012	19.2192
SA45_SOC_3	34	186.5879774093628	484.1201341152191	0.629306	19.8198
SA45_SOC_3	35	186.8803882598877	488.8128626346588	0.42276755	20.4204
SA45_SOC_3	36	182.47899055480957	484.1842496395111	0.39160597	21.021
SA45_SOC_3	37	186.96072578430176	450.8093512058258	0.4266216	21.6216
SA45_SOC_3	38	194.3734359741211	503.38932752609253	0.33695087	22.2222
SA45_SOC_3	39	194.91351127624512	509.1063916683197	0.2378507	22.8228
SA45_SOC_3	40	190.16178131103516	484.90249156951904	0.42171678	23.4234
SA45_SOC_3	41	185.3701686859131	448.5857141017914	0.4806125	24.024
SA45_SOC_3	42	195.17992973327637	500.7435643672943	0.4050617	24.6246
SA45_SOC_3	43	182.4400234222412	480.9141969680786	0.472463	25.2252
SA45_SOC_3	44	1714.6822357177734	761.6635894775391	0.7816833	25.8258
SA45_SOC_3	45	190.3176784515381	491.10856533050537	0.32991022	26.4264
SA45_SOC_3	46	186.82843208312988	454.05149817466736	0.39548224	27.027
SA45_SOC_3	47	186.74503326416016	454.1991055011749	0.4515499	27.6276
SA45_SOC_3	48	1711.8782043457031	710.211009979248	0.5920341	28.2282
SA45_SOC_3	49	191.03299140930176	485.16703248023987	0.43485373	28.8288
SA45_SOC_3	50	191.38758659362793	452.56667017936707	0.4175095	29.4294
SA45_SOC_3	51	184.01375770568848	455.7672965526581	0.40504742	30.03
SA45_SOC_3	52	195.34940242767334	496.2275719642639	0.36812916	30.6306
SA45_SOC_3	53	193.10245513916016	494.6425473690033	0.27499178	31.2312
SA45_SOC_3	54	188.97316932678223	452.02194571495056	0.4151897	31.8318
SA45_SOC_3	55	180.58570861816406	488.17164301872253	0.47283566	32.4324
SA45_SOC_3	56	177.130765914917	495.16252040863037	0.39857158	33.033
SA45_SOC_3	57	186.88559532165527	485.5109775066376	0.40138513	33.6336
SA45_SOC_3	58	195.54359436035156	497.03410148620605	0.4354268	34.2342
SA45_SOC_3	59	185.73314666748047	480.2447175979614	0.5313386	34.8348
SA45_SOC_3	60	180.5205488204956	490.1217269897461	0.39745063	35.4354
SA45_SOC_3	61	181.3183307647705	487.2854518890381	0.41372854	36.036
SA45_SOC_3	62	183.8659143447876	448.96007537841797	0.5007979	36.6366
SA45_SOC_3	63	190.25622367858887	488.0504608154297	0.43188307	37.2372
SA45_SOC_3	64	177.8127908706665	487.30498909950256	0.4821766	37.8378
SA45_SOC_3	65	182.63259887695312	454.1737103462219	0.528596	38.4384
SA45_SOC_3	66	183.87282371520996	489.5623254776001	0.47545442	39.039
SA45_SOC_3	67	186.29309177398682	483.21537137031555	0.48026732	39.6396
SA45_SOC_3	68	189.22805786132812	446.89698457717896	0.3891351	40.2402
SA45_SOC_3	69	180.52534103393555	491.00247859954834	0.4464651	40.8408
SA45_SOC_3	70	195.75576782226562	486.0402524471283	0.2738872	41.4414
SA45_SOC_3	71	1668.9786529541016	765.2153062820435	0.94006646	42.042
SA45_SOC_3	72	1676.9399642944336	761.2634468078613	0.90154725	42.6426
SA45_SOC_3	73	1685.2567291259766	756.6495752334595	0.8546411	43.2432
SA45_SOC_3	74	1688.1952285766602	756.7620348930359	0.9713083	43.8438
SA45_SOC_3	75	189.79918956756592	492.7251648902893	0.35246348	44.4444
SA45_SOC_3	76	188.9695644378662	489.2658233642578	0.3953797	45.045
SA45_SOC_3	77	186.91842555999756	481.34124755859375	0.415001	45.6456
SA45_SOC_3	78	181.41969680786133	486.8832492828369	0.4733609	46.2462
SA45_SOC_3	79	189.8338222503662	449.5992350578308	0.40076652	46.8468
SA45_SOC_3	80	186.66390895843506	490.1658225059509	0.5020173	47.4474
SA45_SOC_3	81	188.84794235229492	486.08763098716736	0.46683145	48.048
SA45_SOC_3	82	186.65688514709473	448.17678451538086	0.4217628	48.6486
SA45_SOC_3	83	185.66139221191406	482.84992575645447	0.44833001	49.2492
SA45_SOC_3	84	190.97620010375977	455.4123115539551	0.43551874	49.8498
SA45_SOC_3	85	184.28936004638672	486.5313220024109	0.5324592	50.4504
SA45_SOC_3	86	178.7937355041504	491.08967185020447	0.5305821	51.051
SA45_SOC_3	87	188.3631420135498	483.8962769508362	0.36211732	51.6516
SA45_SOC_3	88	184.72093105316162	490.699667930603	0.36497197	52.2522
SA45_SOC_3	89	188.70944023132324	456.5306317806244	0.5091547	52.8528
SA45_SOC_3	90	189.52295780181885	479.22553181648254	0.46943286	53.4534
SA45_SOC_3	91	183.209810256958	488.81295919418335	0.4263889	54.054
SA45_SOC_3	92	177.73487091064453	493.1143641471863	0.51894385	54.6546
SA45_SOC_3	93	185.11716842651367	484.42793369293213	0.32085997	55.2552
SA45_SOC_3	94	181.43597602844238	482.78870701789856	0.431411	55.8558
SA45_SOC_3	95	190.6870937347412	478.13244581222534	0.46806866	56.4564
SA45_SOC_3	96	185.1044797897339	487.96101450920105	0.44229934	57.057
SA45_SOC_3	97	185.51874160766602	449.09467935562134	0.53619677	57.6576
SA45_SOC_3	98	178.43679428100586	490.67395091056824	0.42491856	58.2582
SA45_SOC_3	99	190.0810432434082	484.3156027793884	0.49193057	58.8588
SA45_SOC_3	100	183.86112213134766	493.2513499259949	0.46535575	59.4594
SA45_SOC_3	101	197.09701538085938	498.1340754032135	0.4355773	60.06
SA45_SOC_3	102	181.9591999053955	490.9865462779999	0.43411633	60.6606
SA45_SOC_3	103	192.69370079040527	495.87567687034607	0.2681815	61.2612
SA45_SOC_3	104	188.54915142059326	481.5451169013977	0.56794894	61.8618
SA45_SOC_3	105	191.74421310424805	491.7264175415039	0.5717689	62.4624
SA45_SOC_3	106	195.0266933441162	500.9032094478607	0.38806614	63.063
SA45_SOC_3	107	185.90229034423828	490.3447473049164	0.4001191	63.6636
SA45_SOC_3	108	191.56794548034668	486.10485076904297	0.443553	64.2642
SA45_SOC_3	109	189.0952205657959	456.4881134033203	0.44267666	64.8648
SA45_SOC_3	110	187.29562282562256	450.93384861946106	0.49474284	65.4654
SA45_SOC_3	111	182.7002191543579	488.5508322715759	0.4556121	66.066
SA45_SOC_3	112	189.9093246459961	498.27917218208313	0.48277235	66.6666
SA45_SOC_3	113	188.80199432373047	441.7754352092743	0.4961403	67.2672
SA45_SOC_3	114	182.2878885269165	441.39116048812866	0.4269128	67.8678
SA45_SOC_3	115	196.22604846954346	500.2708411216736	0.29850894	68.4684
SA45_SOC_3	116	196.62571907043457	500.98164796829224	0.27615392	69.069
SA45_SOC_3	117	183.9277982711792	485.8683121204376	0.39314872	69.6696
SA45_SOC_3	118	182.06342697143555	489.16417837142944	0.4592243	70.2702
SA45_SOC_3	119	179.61636543273926	487.280398607254	0.4034205	70.8708
SA45_SOC_3	120	198.21252822875977	501.22806787490845	0.30113155	71.4714
SA45_SOC_3	121	185.60561656951904	482.75259375572205	0.49529418	72.072
SA45_SOC_3	122	188.23216438293457	445.759094953537	0.43662736	72.6726
SA45_SOC_3	123	192.44813919067383	492.00000286102295	0.46825892	73.2732
SA45_SOC_3	124	181.6234302520752	443.1967270374298	0.54597443	73.8738
SA45_SOC_3	125	183.98114204406738	447.13178515434265	0.45247474	74.4744
SA45_SOC_3	126	185.95770835876465	487.1511375904083	0.42007172	75.075
SA45_SOC_3	127	189.34776306152344	452.8361999988556	0.48443595	75.6756
SA45_SOC_3	128	191.2450361251831	499.10234212875366	0.3671575	76.2762
SA45_SOC_3	129	183.86338233947754	486.61526441574097	0.50826484	76.8768
SA45_SOC_3	130	185.42132377624512	484.714457988739	0.42285603	77.4774
SA45_SOC_3	131	183.20311546325684	486.4537847042084	0.5788518	78.078
SA45_SOC_3	132	189.49461936950684	480.13792276382446	0.5543211	78.6786
SA45_SOC_3	133	195.74103355407715	495.00380873680115	0.36071506	79.2792
SA45_SOC_3	134	196.7259120941162	494.3696701526642	0.3506205	79.8798
SA45_SOC_3	135	182.1648359298706	457.5748586654663	0.3801402	80.4804
SA45_SOC_3	136	182.9545783996582	495.39226770401	0.39497653	81.081
SA45_SOC_3	137	180.21268844604492	460.69215416908264	0.32888845	81.6816
SA45_SOC_3	138	199.89312171936035	498.86651158332825	0.3399906	82.2822
SA45_SOC_3	139	183.35110187530518	485.9117317199707	0.37636998	82.8828
SA45_SOC_3	140	186.54094219207764	492.71406054496765	0.42440602	83.4834
SA45_SOC_3	141	187.65161991119385	453.3789932727814	0.4513888	84.084
SA45_SOC_3	142	178.47391605377197	503.266761302948	0.55524665	84.6846
SA45_SOC_3	143	183.43661785125732	493.42271089553833	0.38001117	85.2852
SA45_SOC_3	144	185.31429290771484	482.17745304107666	0.47188938	85.8858
SA45_SOC_3	145	184.39993858337402	485.28924465179443	0.45137346	86.4864
SA45_SOC_3	146	189.58163738250732	456.0672426223755	0.47068506	87.087
SA45_SOC_3	147	196.27936363220215	486.74745440483093	0.33435312	87.6876
SA45_SOC_3	148	189.21818733215332	453.8852870464325	0.46363747	88.2882
SA45_SOC_3	149	189.70178604125977	480.48341274261475	0.48941934	88.8888
SA45_SOC_3	150	183.4306526184082	481.8684947490692	0.5027593	89.4894
SA45_SOC_3	151	181.4845848083496	461.10381960868835	0.42067364	90.09
SA45_SOC_3	152	198.54660987854004	509.62597846984863	0.26817358	90.6906
SA45_SOC_3	153	186.4414644241333	496.3080704212189	0.27214643	91.2912
SA45_SOC_3	154	192.5046157836914	485.64422965049744	0.44837904	91.8918
SA45_SOC_3	155	186.14853858947754	470.9223461151123	0.5332738	92.4924
SA45_SOC_3	156	185.97742080688477	487.7401828765869	0.3348204	93.093
SA45_SOC_3	157	183.39550495147705	460.31141996383667	0.32920116	93.6936
SA45_SOC_3	158	186.1168670654297	486.3439643383026	0.47460312	94.2942
SA45_SOC_3	159	184.91621017456055	492.4910080432892	0.53060246	94.8948
SA45_SOC_3	160	187.35051155090332	441.35987520217896	0.5297412	95.4954
SA45_SOC_3	161	179.9370002746582	453.44523310661316	0.34870005	96.096
SA45_SOC_3	162	188.93657684326172	478.916380405426	0.45190826	96.6966
SA45_SOC_3	163	194.91135120391846	482.675861120224	0.4990945	97.2972
SA45_SOC_3	164	181.12438201904297	458.50054264068604	0.33033925	97.8978
SA45_SOC_3	165	189.53564643859863	460.0536382198334	0.4941378	98.4984
SA45_SOC_3	166	187.8559684753418	477.57275462150574	0.5196041	99.099
SA45_SOC_3	167	188.31952571868896	487.8607213497162	0.4521183	99.6996
SA45_SOC_3	168	186.81644439697266	482.67895102500916	0.4911736	100.3002
SA45_SOC_3	169	180.37402153015137	494.4494605064392	0.45493218	100.9008
SA45_SOC_3	170	194.29344177246094	499.6367347240448	0.32645565	101.5014
SA45_SOC_3	171	187.59349822998047	457.70151257514954	0.41330555	102.102
SA45_SOC_3	172	1707.0214462280273	718.1813549995422	0.74342036	102.7026
SA45_SOC_3	173	1717.7111434936523	725.2723002433777	0.90322983	103.3032
SA45_SOC_3	174	1711.4567184448242	721.0886335372925	0.8273718	103.9038
SA45_SOC_3	175	1709.8776626586914	721.9403529167175	0.36484137	104.5044
SA45_SOC_3	176	185.25248050689697	488.95142555236816	0.45132402	105.105
SA45_SOC_3	177	191.7806339263916	455.6614029407501	0.39939868	105.7056
SA45_SOC_3	178	189.80143547058105	451.1017334461212	0.44448242	106.3062
SA45_SOC_3	179	193.71562957763672	507.50949025154114	0.2818586	106.9068
SA45_SOC_3	180	1711.6894912719727	690.5278658866882	0.43202126	107.5074
SA45_SOC_3	181	200.22568702697754	483.55220317840576	0.33235857	108.108
SA45_SOC_3	182	1733.8814163208008	644.4042134284973	0.9585857	108.7086
SA45_SOC_3	183	1728.7707138061523	642.2570514678955	0.38837692	109.3092
SA45_SOC_3	184	1708.4614562988281	663.3144950866699	0.7969004	109.9098
SA45_SOC_3	185	190.62429428100586	481.0931861400604	0.39748308	110.5104
SA45_SOC_3	186	186.39678955078125	481.10309958457947	0.5643877	111.111
SA45_SOC_3	187	190.02489566802979	457.4536120891571	0.39614877	111.7116
SA45_SOC_3	188	189.6730613708496	451.4335763454437	0.41722408	112.3122
SA45_SOC_3	189	171.6723346710205	479.31430220603943	0.28592578	112.9128
SA45_SOC_3	190	195.6397819519043	485.3016686439514	0.47389373	113.5134
SA45_SOC_3	191	183.3047389984131	485.3071403503418	0.45498595	114.114
SA45_SOC_3	192	183.11139106750488	490.19424319267273	0.40298808	114.7146
SA45_SOC_3	193	199.29433822631836	504.64006304740906	0.25990796	115.3152
SA45_SOC_3	194	186.7025899887085	487.17997670173645	0.442972	115.9158
SA45_SOC_3	195	192.22432136535645	489.4986605644226	0.5211965	116.5164
SA45_SOC_3	196	192.64294624328613	447.2198796272278	0.49065265	117.117
SA45_SOC_3	197	188.96432876586914	448.28940510749817	0.5988267	117.7176
SA45_SOC_3	198	184.96285915374756	493.8923120498657	0.36002824	118.3182
SA45_SOC_3	199	186.4844512939453	482.65445709228516	0.44008842	118.9188
SA45_SOC_3	200	183.69495391845703	488.2197618484497	0.5172643	119.5194
SA45_SOC_3	201	195.38683891296387	509.13294553756714	0.27720532	120.12
SA45_SOC_3	202	184.46295261383057	495.8044159412384	0.39679414	120.7206
SA45_SOC_3	203	188.0756950378418	479.9305772781372	0.36838484	121.3212
SA45_SOC_3	204	188.71922492980957	478.3334183692932	0.61312747	121.9218
SA45_SOC_3	205	192.1541976928711	452.6222562789917	0.42481056	122.5224
SA45_SOC_3	206	193.57099056243896	496.7703652381897	0.33880603	123.123
SA45_SOC_3	207	196.2619113922119	485.69482684135437	0.28710797	123.7236
SA45_SOC_3	208	1710.655860900879	719.6561408042908	0.7587851	124.3242
SA45_SOC_3	209	185.64248085021973	475.7579827308655	0.54219764	124.9248
SA45_SOC_3	210	182.25276947021484	458.0898427963257	0.37179235	125.5254
SA45_SOC_3	211	189.23169136047363	457.5344967842102	0.40614367	126.126
SA45_SOC_3	212	1726.5179443359375	712.5440812110901	0.4922687	126.7266
SA45_SOC_3	213	1716.6592025756836	767.359185218811	0.50373286	127.3272
SA45_SOC_3	214	196.17104530334473	478.870450258255	0.3136701	127.9278
SA45_SOC_3	215	184.87598419189453	492.54730224609375	0.37690684	128.5284
SA45_SOC_3	216	186.99334144592285	452.40625262260437	0.35392335	129.129
SA45_SOC_3	217	186.45551204681396	481.450971364975	0.50806767	129.7296
SA45_SOC_3	218	183.8461446762085	486.63312792778015	0.40931195	130.3302
SA45_SOC_3	219	188.76266956329346	483.2129895687103	0.545921	130.9308
SA45_SOC_3	220	185.2702760696411	477.5136923789978	0.5335227	131.5314
SA45_SOC_3	221	186.90924167633057	479.1947293281555	0.43063512	132.132
SA45_SOC_3	222	191.6365385055542	498.4233033657074	0.56282085	132.7326
SA45_SOC_3	223	184.2347288131714	477.907429933548	0.43121007	133.3332
SA45_SOC_3	224	184.66727256774902	492.91168570518494	0.35707906	133.9338
SA45_SOC_3	225	189.01511192321777	481.871874332428	0.4423175	134.5344
SA45_SOC_3	226	184.46176528930664	443.381187915802	0.4726249	135.135
SA45_SOC_3	227	188.13031196594238	440.04286766052246	0.4589368	135.7356
SA45_SOC_3	228	181.3022518157959	495.03963232040405	0.48545006	136.3362
SA45_SOC_3	229	173.05737018585205	467.0337975025177	0.36098284	136.9368
SA45_SOC_3	230	186.99783325195312	487.8886914253235	0.450889	137.5374
SA45_SOC_3	231	194.98884201049805	487.0199131965637	0.46635693	138.138
SA45_SOC_3	232	185.35280227661133	479.42811369895935	0.43445697	138.7386
SA45_SOC_3	233	187.09811210632324	492.4367094039917	0.35763243	139.3392
SA45_SOC_3	234	198.3892822265625	505.09621024131775	0.2933908	139.9398
SA45_SOC_3	235	197.54015922546387	500.99429726600647	0.3363934	140.5404
SA45_SOC_3	236	186.2197780609131	446.99965953826904	0.4205087	141.141
SA45_SOC_3	237	188.30589294433594	481.6467297077179	0.4444477	141.7416
SA45_SOC_3	238	185.13434886932373	485.5977523326874	0.45893833	142.3422
SA45_SOC_3	239	187.78756141662598	474.88402247428894	0.6413212	142.9428
SA45_SOC_3	240	183.6974859237671	476.58166766166687	0.4844048	143.5434
SA45_SOC_3	241	184.35951232910156	492.001097202301	0.37628564	144.144
SA45_SOC_3	242	194.331636428833	494.54235076904297	0.43802813	144.7446
SA45_SOC_3	243	199.5247507095337	516.9805312156677	0.24738497	145.3452
SA45_SOC_3	244	197.47238159179688	494.0391147136688	0.30574676	145.9458
SA45_SOC_3	245	187.55966663360596	491.0053753852844	0.3871322	146.5464
SA45_SOC_3	246	180.97515106201172	484.93677020072937	0.48343495	147.147
SA45_SOC_3	247	192.13088035583496	452.7844762802124	0.44124213	147.7476
SA45_SOC_3	248	185.62911987304688	483.8890027999878	0.4862386	148.3482
SA45_SOC_3	249	187.29025840759277	479.0591275691986	0.49311185	148.9488
SA45_SOC_3	250	188.6824607849121	483.7133288383484	0.3590355	149.5494
SA45_SOC_3	251	187.10054397583008	485.2835476398468	0.44930092	150.15
SA45_SOC_3	252	180.82961082458496	487.4087905883789	0.5029979	150.7506
SA45_SOC_3	253	184.31599617004395	490.45125246047974	0.4575459	151.3512
SA45_SOC_3	254	194.0046215057373	478.3797347545624	0.55181164	151.9518
SA45_SOC_3	255	182.37421989440918	484.8341917991638	0.43885052	152.5524
SA45_SOC_3	256	197.990083694458	503.16582441329956	0.3022881	153.153
SA45_SOC_3	257	1727.4703216552734	744.1717672348022	0.46814892	153.7536
SA45_SOC_3	258	1691.0002899169922	766.7809867858887	0.8987444	154.3542
SA45_SOC_3	259	193.2735300064087	491.8259382247925	0.49198508	154.9548
SA45_SOC_3	260	192.12246894836426	454.53336238861084	0.46513665	155.5554
SA45_SOC_3	261	1684.376449584961	760.4517030715942	0.5391797	156.156
SA45_SOC_3	262	1708.4978485107422	746.9261598587036	0.65882784	156.7566
SA45_SOC_3	263	194.78181838989258	494.25373435020447	0.47327408	157.3572
SA45_SOC_3	264	199.07784461975098	484.7575879096985	0.38300312	157.9578
SA45_SOC_3	265	182.85248279571533	489.03185963630676	0.36658895	158.5584
SA45_SOC_3	266	180.34518241882324	455.79864621162415	0.288396	159.159
SA45_SOC_3	267	1714.0884017944336	688.3832788467407	0.5013728	159.7596
SA45_SOC_3	268	185.02594470977783	480.83479285240173	0.51351136	160.3602
SA45_SOC_3	269	182.73164749145508	485.41306614875793	0.4327577	160.9608
SA45_SOC_3	270	201.74111366271973	507.73991346359253	0.29247904	161.5614
SA45_SOC_3	271	184.40468788146973	450.2472460269928	0.29401484	162.162
SA45_SOC_3	272	190.09323120117188	443.63211393356323	0.4552334	162.7626
SA45_SOC_3	273	186.1757469177246	488.5386657714844	0.40832978	163.3632
SA45_SOC_3	274	187.61053562164307	461.05859756469727	0.46658552	163.9638
SA45_SOC_3	275	196.18000030517578	513.8745975494385	0.27070272	164.5644
SA45_SOC_3	276	177.63878345489502	461.11154437065125	0.33650115	165.165
SA45_SOC_3	277	183.83965015411377	482.9933488368988	0.43448862	165.7656
SA45_SOC_3	278	182.28907585144043	491.44813299179077	0.46186313	166.3662
SA45_SOC_3	279	184.83843326568604	488.1865131855011	0.35078993	166.9668
SA45_SOC_3	280	186.21744632720947	484.05943036079407	0.36039704	167.5674
SA45_SOC_3	281	185.61813354492188	491.778302192688	0.50270385	168.168
SA45_SOC_3	282	183.71881484985352	487.608540058136	0.56680393	168.7686
SA45_SOC_3	283	177.6294994354248	481.4932322502136	0.26501152	169.3692
SA45_SOC_3	284	188.2514762878418	477.7903354167938	0.48395002	169.9698
SA45_SOC_3	285	184.41707611083984	473.00507068634033	0.5217749	170.5704
SA45_SOC_3	286	186.94992542266846	487.2769868373871	0.5606953	171.171
SA45_SOC_3	287	181.3538360595703	469.6121942996979	0.2695877	171.7716
SA45_SOC_3	288	183.0918788909912	490.5930018424988	0.42598644	172.3722
SA45_SOC_3	289	182.32993125915527	489.63464856147766	0.47221565	172.9728
SA45_SOC_3	290	181.2831974029541	445.8485412597656	0.27675053	173.5734
SA45_SOC_3	291	196.77815437316895	487.05345153808594	0.3219183	174.174
SA45_SOC_3	292	185.5768632888794	462.89628624916077	0.41648182	174.7746
SA45_SOC_3	293	187.5001859664917	452.0250999927521	0.5097934	175.3752
SA45_SOC_3	294	199.5798683166504	499.6988546848297	0.4514332	175.9758
SA45_SOC_3	295	181.33591175079346	441.8480157852173	0.49990708	176.5764
SA45_SOC_3	296	186.6873550415039	487.78501868247986	0.7005835	177.177
SA45_SOC_3	297	180.480637550354	499.3584179878235	0.34616068	177.7776
SA45_SOC_3	298	194.6165657043457	500.2504348754883	0.221367	178.3782
SA45_SOC_3	299	184.79347229003906	482.301242351532	0.48212782	178.9788
SA45_SOC_3	300	187.68370628356934	445.1078975200653	0.3996604	179.5794
SA45_SOC_3	301	181.7585849761963	487.947142124176	0.53852856	180.18
SA45_SOC_3	302	189.47848320007324	476.5957009792328	0.5042291	180.7806
SA45_SOC_3	303	184.9021339416504	478.49283814430237	0.47022513	181.3812
SA45_SOC_3	304	186.99674606323242	485.85917115211487	0.5341075	181.9818
SA45_SOC_3	305	184.39498901367188	488.3399784564972	0.33265188	182.5824
SA45_SOC_3	306	183.57022762298584	493.30310583114624	0.41030717	183.183
SA45_SOC_3	307	186.63525581359863	485.8748137950897	0.41893044	183.7836
SA45_SOC_3	308	185.26622772216797	489.26408529281616	0.38208792	184.3842
SA45_SOC_3	309	186.07515335083008	490.5796444416046	0.3652647	184.9848
SA45_SOC_3	310	179.25191402435303	483.6647593975067	0.48166952	185.5854
SA45_SOC_3	311	185.01165390014648	489.13437366485596	0.4148407	186.186
SA45_SOC_3	312	186.07778549194336	443.8407790660858	0.49499255	186.7866
SA45_SOC_3	313	187.56437301635742	449.61114406585693	0.4772766	187.3872
SA45_SOC_3	314	197.94114589691162	508.024023771286	0.27073675	187.9878
SA45_SOC_3	315	186.4793300628662	481.31054162979126	0.5028788	188.5884
SA45_SOC_3	316	192.7738094329834	492.90956139564514	0.34521505	189.189
SA45_SOC_3	317	188.22306632995605	471.741943359375	0.52752876	189.7896
SA45_SOC_3	318	187.0283603668213	480.29776096343994	0.36782688	190.3902
SA45_SOC_3	319	184.1732883453369	489.68637228012085	0.47697634	190.9908
SA45_SOC_3	320	183.98935317993164	489.71073746681213	0.3827724	191.5914
SA45_SOC_3	321	185.48541069030762	484.714457988739	0.46905667	192.192
SA45_SOC_3	322	187.07744121551514	437.77265667915344	0.5501648	192.7926
SA45_SOC_3	323	179.8976755142212	462.24724531173706	0.3086106	193.3932
SA45_SOC_3	324	182.4778175354004	461.7957007884979	0.3414711	193.9938
SA45_SOC_3	325	187.61409759521484	478.5455918312073	0.5947196	194.5944
SA45_SOC_3	326	185.2016544342041	473.25026750564575	0.54220563	195.195
SA45_SOC_3	327	196.3472843170166	479.7722518444061	0.48531932	195.7956
SA45_SOC_3	328	1703.861961364746	723.2133936882019	0.65450406	196.3962
SA45_SOC_3	329	1706.7155456542969	725.7009601593018	0.77381533	196.9968
SA45_SOC_3	330	1678.2921981811523	769.1050457954407	0.95532656	197.5974
SA45_SOC_3	331	1688.8786697387695	759.2205691337585	0.91550016	198.198
SA45_SOC_3	332	1680.2918243408203	763.3864688873291	0.7030075	198.7986
SA45_SOC_3	333	1672.0802307128906	753.7046384811401	0.7723196	199.3992
SA45_SOC_3	334	1689.499626159668	754.6559429168701	0.5176502	199.9998
SA45_SOC_3	335	191.85105800628662	497.19056010246277	0.33625415	200.6004
SA45_SOC_3	336	179.83859539031982	453.2873260974884	0.40039277	201.201
SA45_SOC_3	337	184.88297939300537	458.31199407577515	0.23640405	201.8016
SA45_SOC_3	338	183.87555599212646	487.96886801719666	0.40932775	202.4022
SA45_SOC_3	339	185.38557529449463	446.9136571884155	0.36265334	203.0028
SA45_SOC_3	340	181.4395523071289	472.0299804210663	0.5254919	203.6034
SA45_SOC_3	341	187.3556900024414	478.61318349838257	0.5601344	204.204
SA45_SOC_3	342	184.93271827697754	487.2591233253479	0.52555764	204.8046
SA45_SOC_3	343	184.08129215240479	485.54306745529175	0.43747577	205.4052
SA45_SOC_3	344	181.96941375732422	487.04015851020813	0.45123634	206.0058
SA45_SOC_3	345	188.4049415588379	456.71013593673706	0.5138952	206.6064
SA45_SOC_3	346	182.96650886535645	491.9246220588684	0.47696948	207.207
SA45_SOC_3	347	180.30055046081543	496.349333524704	0.2993709	207.8076
SA45_SOC_3	348	194.51645851135254	500.1004457473755	0.29908618	208.4082
SA45_SOC_3	349	185.41068077087402	447.91208267211914	0.4623117	209.0088
SA45_SOC_3	350	187.05385208129883	485.8424985408783	0.4204974	209.6094
SA45_SOC_3	351	177.89897918701172	502.50075459480286	0.30410784	210.21
SA45_SOC_3	352	196.47394180297852	500.74639678001404	0.30070606	210.8106
SA45_SOC_3	353	184.88900184631348	484.5336985588074	0.43988842	211.4112
SA45_SOC_3	354	186.614727973938	490.9372043609619	0.45975086	212.0118
SA45_SOC_3	355	184.454927444458	494.2598497867584	0.37056413	212.6124
SA45_SOC_3	356	196.1707878112793	491.8458294868469	0.4312432	213.213
SA45_SOC_3	357	182.7229928970337	488.8641035556793	0.47593123	213.8136
SA45_SOC_3	358	194.29593086242676	489.7635233402252	0.3766451	214.4142
SA45_SOC_3	359	184.6818494796753	490.6330740451813	0.48116004	215.0148
SA45_SOC_3	360	195.3302764892578	504.57131266593933	0.30579427	215.6154
SA45_SOC_3	361	186.5753173828125	459.68539237976074	0.45910075	216.216
SA45_SOC_3	362	198.43563079833984	483.7861669063568	0.41920954	216.8166
SA45_SOC_3	363	188.89772415161133	479.49148893356323	0.42656183	217.4172
SA45_SOC_3	364	184.7843885421753	487.8799045085907	0.43368113	218.0178
SA45_SOC_3	365	179.71060752868652	502.8086507320404	0.3415047	218.6184
SA45_SOC_3	366	200.47728538513184	496.22750759124756	0.33889452	219.219
SA45_SOC_3	367	187.21481323242188	485.0965440273285	0.5399802	219.8196
SA45_SOC_3	368	178.82989883422852	455.4523837566376	0.39952263	220.4202
SA45_SOC_3	369	189.8971939086914	455.84731221199036	0.46553665	221.0208
SA45_SOC_3	370	179.24640655517578	454.7840631008148	0.32261732	221.6214
SA45_SOC_3	371	182.46623039245605	488.37467551231384	0.42957902	222.222
SA45_SOC_3	372	179.4656753540039	486.5551722049713	0.41015285	222.8226
SA45_SOC_3	373	186.29260540008545	491.30017161369324	0.40435055	223.4232
SA45_SOC_3	374	183.7093162536621	492.90470123291016	0.44887775	224.0238
SA45_SOC_3	375	174.14814949035645	467.89565563201904	0.33527398	224.6244
SA45_SOC_3	376	174.6841335296631	453.47304224967957	0.3169476	225.225
SA45_SOC_3	377	186.46553993225098	486.6303277015686	0.5257208	225.8256
SA45_SOC_3	378	183.83073806762695	494.3616557121277	0.31217736	226.4262
SA45_SOC_3	379	200.8756685256958	507.6586425304413	0.3739798	227.0268
SA45_SOC_3	380	192.8578233718872	485.6869089603424	0.4283275	227.6274
SA45_SOC_3	381	185.219464302063	486.1078119277954	0.40330437	228.228
SA45_SOC_3	382	186.7141342163086	492.38009333610535	0.4325015	228.8286
SA45_SOC_3	383	182.8066635131836	488.9300537109375	0.4910068	229.4292
SA45_SOC_3	384	186.4289903640747	482.0443296432495	0.5740723	230.0298
SA45_SOC_3	385	180.74146270751953	488.19462418556213	0.48040122	230.6304
SA45_SOC_3	386	186.2420654296875	485.1882755756378	0.57537866	231.231
SA45_SOC_3	387	185.2159881591797	489.49952960014343	0.45527813	231.8316
SA45_SOC_3	388	183.40679168701172	489.00237679481506	0.4543308	232.4322
SA45_SOC_3	389	196.25709056854248	490.33299922943115	0.37368333	233.0328
SA45_SOC_3	390	957.8698539733887	594.9230575561523	0.5645469	233.6334
SA45_SOC_3	391	1053.4704208374023	587.9212045669556	0.9924211	234.234
SA45_SOC_3	392	1122.0981216430664	571.2819385528564	0.8094373	234.8346
SA45_SOC_3	393	1201.7891693115234	550.2892541885376	0.9300214	235.4352
SA45_SOC_3	394	1276.9161987304688	545.1388335227966	0.9871176	236.0358
SA45_SOC_3	395	1323.1761932373047	590.2069616317749	0.9737999	236.6364
SA45_SOC_3	396	1330.2470397949219	611.2982654571533	0.9955641	237.237
SA45_SOC_3	397	1330.6195449829102	617.9635763168335	0.9949032	237.8376
SA45_SOC_3	398	1323.3956909179688	615.9808874130249	0.9643057	238.4382
SA45_SOC_3	399	1321.03271484375	615.1357984542847	0.7246513	239.0388
SA45_SOC_3	400	1323.4985733032227	610.5398225784302	0.5981151	239.6394
SA45_SOC_3	401	1336.7697143554688	605.2919411659241	0.9967654	240.24
SA45_SOC_3	402	1342.591438293457	614.0988779067993	0.99813855	240.8406
SA45_SOC_3	403	1336.3942337036133	630.6449317932129	0.99628276	241.4412
SA45_SOC_3	404	1336.3906860351562	661.617751121521	0.9899351	242.0418
SA45_SOC_3	405	1334.2628860473633	666.7543315887451	0.9819195	242.6424
SA45_SOC_3	406	1333.1732940673828	667.01420545578	0.6783754	243.243
SA45_SOC_3	407	1353.3858489990234	664.9642467498779	0.94308025	243.8436
SA45_SOC_3	408	1356.5959167480469	635.4263019561768	0.50012636	244.4442
SA45_SOC_3	409	188.6651372909546	458.16747665405273	0.5608125	245.0448
SA45_SOC_3	410	181.2447166442871	503.07827711105347	0.4505688	245.6454
SA45_SOC_3	411	1365.0048065185547	565.1970148086548	0.74728054	246.246
SA45_SOC_3	412	1364.1748809814453	551.1048603057861	0.95794475	246.8466
SA45_SOC_3	413	1357.862205505371	530.4541897773743	0.8441583	247.4472
SA45_SOC_3	414	1356.0330963134766	526.7224216461182	0.71886146	248.0478
SA45_SOC_3	415	188.0115509033203	460.4314112663269	0.4600407	248.6484
SA45_SOC_3	416	1322.537612915039	479.5962882041931	0.53400844	249.249
SA45_SOC_3	417	1329.2499160766602	456.02964878082275	0.7356399	249.8496
SA45_SOC_3	418	1327.3405838012695	439.2264246940613	0.8760438	250.4502
SA45_SOC_3	419	1321.4753723144531	431.29618406295776	0.7858779	251.0508
SA45_SOC_3	420	1369.8492050170898	496.02827310562134	0.80019665	251.6514
SA45_SOC_3	421	1389.8579406738281	548.0049133300781	0.9881954	252.252
SA45_SOC_3	422	184.2766571044922	484.3972599506378	0.5166868	252.8526
SA45_SOC_3	423	1357.789649963379	667.7814674377441	0.952666	253.4532
SA45_SOC_3	424	1360.1979446411133	702.2563076019287	0.9634479	254.0538
SA45_SOC_3	425	1344.7146606445312	718.6210870742798	0.9834616	254.6544
SA45_SOC_3	426	1344.009017944336	719.4065022468567	0.9372385	255.255
SA45_SOC_3	427	1342.8872680664062	721.7933893203735	0.620699	255.8556
SA45_SOC_3	428	1353.9286422729492	714.2903280258179	0.98729694	256.4562
SA45_SOC_3	429	1359.4329071044922	715.3870511054993	0.98333514	257.0568
SA45_SOC_3	430	1355.6373596191406	715.1660585403442	0.9806593	257.6574
SA45_SOC_3	431	192.07790851593018	490.11545062065125	0.3787195	258.258
SA45_SOC_3	432	1343.8387298583984	658.4036707878113	0.9737906	258.8586
SA45_SOC_3	433	1355.211296081543	628.9082765579224	0.9939956	259.4592
SA45_SOC_3	434	1381.534423828125	623.0540657043457	0.9922227	260.0598
SA45_SOC_3	435	1401.5960311889648	655.3511667251587	0.9703582	260.6604
SA45_SOC_3	436	191.12261295318604	493.3135664463043	0.5710579	261.261
SA45_SOC_3	437	1370.6968688964844	641.5743112564087	0.9754564	261.8616
SA45_SOC_3	438	190.65675258636475	460.7397258281708	0.4682274	262.4622
SA45_SOC_3	439	1354.7551345825195	538.6825096607208	0.8833552	263.0628
SA45_SOC_3	440	179.90635871887207	463.5713016986847	0.32372653	263.6634
SA45_SOC_3	441	190.91940879821777	457.6276767253876	0.4099396	264.264
SA45_SOC_3	442	186.5725564956665	488.74266386032104	0.52114516	264.8646
SA45_SOC_3	443	1350.85693359375	557.5629544258118	0.9901002	265.4652
SA45_SOC_3	444	1347.8744888305664	555.6882190704346	0.96458536	266.0658
SA45_SOC_3	445	184.89267826080322	492.5688350200653	0.41337252	266.6664
SA45_SOC_3	446	186.9834566116333	484.8836624622345	0.49312034	267.267
SA45_SOC_3	447	192.59751319885254	451.3813054561615	0.44814318	267.8676
SA45_SOC_3	448	195.3034543991089	503.7183701992035	0.38958633	268.4682
SA45_SOC_3	449	1299.8009490966797	537.5260162353516	0.96254593	269.0688
SA45_SOC_3	450	1306.3831329345703	502.99214601516724	0.80828595	269.6694
SA45_SOC_3	451	185.21272659301758	484.9636781215668	0.5534499	270.27
SA45_SOC_3	452	1317.8968048095703	502.0727062225342	0.70634913	270.8706
SA45_SOC_3	453	1333.1040573120117	487.7482295036316	0.94892037	271.4712
SA45_SOC_3	454	1331.2433624267578	455.6795561313629	0.777383	272.0718
SA45_SOC_3	455	184.10096168518066	486.67229890823364	0.5538599	272.6724
SA45_SOC_3	456	1351.802101135254	471.59337043762207	0.95236033	273.273
SA45_SOC_3	457	201.62941932678223	500.3986859321594	0.32419923	273.8736
SA45_SOC_3	458	185.86708545684814	486.64297699928284	0.41501585	274.4742
SA45_SOC_3	459	1360.7183074951172	559.852831363678	0.3864005	275.0748
SA45_SOC_3	460	184.18187141418457	491.72242641448975	0.5127249	275.6754
SA45_SOC_3	461	1331.1198806762695	499.81353521347046	0.6936473	276.276
SA45_SOC_3	462	178.42835426330566	508.6310935020447	0.4759045	276.8766
SA45_SOC_3	463	1298.1940841674805	462.9673218727112	0.87310237	277.4772
SA45_SOC_3	464	1217.3904418945312	501.68209075927734	0.8972903	278.0778
SA45_SOC_3	465	1103.4914016723633	550.1787257194519	0.99906033	278.6784
SA45_SOC_3	466	977.9404449462891	605.5073976516724	0.9966882	279.279
SA45_SOC_3	467	186.5628147125244	481.7572259902954	0.48831716	279.8796
SA45_SOC_3	468	185.92326164245605	480.7612466812134	0.4470005	280.4802
SA45_SOC_3	469	189.02770042419434	484.2436981201172	0.4809616	281.0808
SA45_SOC_3	470	185.19264221191406	458.0602955818176	0.51884866	281.6814
SA45_SOC_3	471	182.3826026916504	448.8513171672821	0.38832653	282.282
SA45_SOC_3	472	183.51802825927734	488.4822428226471	0.40313062	282.8826
SA45_SOC_3	473	188.75869274139404	477.6346492767334	0.49738878	283.4832
SA45_SOC_3	474	180.77922821044922	493.4735977649689	0.34574232	284.0838
SA45_SOC_3	475	197.44088172912598	496.5544581413269	0.4101662	284.6844
SA45_SOC_3	476	184.5758056640625	483.35612297058105	0.40295163	285.285
SA45_SOC_3	477	190.71162700653076	489.3987536430359	0.355616	285.8856
SA45_SOC_3	478	188.9358901977539	476.9863164424896	0.5138232	286.4862
SA45_SOC_3	479	185.83385467529297	451.62618041038513	0.48676324	287.0868
SA45_SOC_3	480	183.98932456970215	486.38365030288696	0.5322127	287.6874
SA45_SOC_3	481	185.55786609649658	488.3459973335266	0.46742234	288.288
SA45_SOC_3	482	189.60293769836426	486.43250942230225	0.42858762	288.8886
SA45_SOC_3	483	183.483567237854	490.14960050582886	0.4022728	289.4892
SA45_SOC_3	484	194.83840942382812	494.0052545070648	0.35079432	290.0898
SA45_SOC_3	485	194.9337100982666	491.5473961830139	0.3770115	290.6904
SA45_SOC_3	486	188.08579444885254	454.11593556404114	0.53361976	291.291
SA45_SOC_3	487	184.583101272583	487.5906765460968	0.46273494	291.8916
SA45_SOC_3	488	181.17984294891357	459.31859493255615	0.3230406	292.4922
SA45_SOC_3	489	178.40163230895996	465.4570770263672	0.2603505	293.0928
SA45_SOC_3	490	178.6955165863037	494.68509793281555	0.44707763	293.6934
SA45_SOC_3	491	186.3870334625244	489.37899112701416	0.41147947	294.294
SA45_SOC_3	492	179.05714988708496	454.03743267059326	0.39275345	294.8946
SA45_SOC_3	493	188.01554203033447	450.70255637168884	0.41401917	295.4952
SA45_SOC_3	494	197.58233070373535	485.6447446346283	0.33286408	296.0958
SA45_SOC_3	495	196.61398887634277	501.1534595489502	0.30421636	296.6964
SA45_SOC_3	496	185.0294065475464	493.4897232055664	0.42875102	297.297
SA45_SOC_3	497	188.40155124664307	457.3646807670593	0.39136434	297.8976
SA45_SOC_3	498	195.27274131774902	488.89020681381226	0.379398	298.4982
SA45_SOC_3	499	188.4257411956787	454.57539796829224	0.49556538	299.0988
SA45_SOC_3	500	181.68099403381348	494.55252170562744	0.4552827	299.6994
SA45_SOC_3	501	179.11508560180664	491.6097092628479	0.4993516	300.3
SA45_SOC_3	502	192.6353931427002	501.9074285030365	0.41335666	300.9006
SA45_SOC_3	503	176.53318405151367	451.6744601726532	0.3544887	301.5012
SA45_SOC_3	504	182.71456718444824	490.94351291656494	0.44466966	302.1018
SA45_SOC_3	505	197.75384902954102	489.6355175971985	0.3555163	302.7024
SA45_SOC_3	506	194.64569091796875	488.78408789634705	0.4975919	303.303
SA45_SOC_3	507	195.53921699523926	496.67007207870483	0.37564096	303.9036
SA45_SOC_3	508	175.35006523132324	482.49120712280273	0.48401454	304.5042
SA45_SOC_3	509	198.39770793914795	483.5731887817383	0.36277482	305.1048
SA45_SOC_3	510	181.67263984680176	483.9601671695709	0.51586896	305.7054
SA45_SOC_3	511	195.28231143951416	505.7994532585144	0.36861295	306.306
SA45_SOC_3	512	186.9023609161377	449.0200388431549	0.41100845	306.9066
SA45_SOC_3	513	187.13899612426758	448.4975230693817	0.47550288	307.5072
SA45_SOC_3	514	191.7400074005127	485.78771710395813	0.5542736	308.1078
SA45_SOC_3	515	187.1606969833374	458.7420380115509	0.4293217	308.7084
SA45_SOC_3	516	197.26698875427246	500.05335688591003	0.30367693	309.309
SA45_SOC_3	517	190.60742855072021	496.2305974960327	0.33002335	309.9096
SA45_SOC_3	518	185.4012680053711	493.9980447292328	0.35590857	310.5102
SA45_SOC_3	519	189.78489875793457	498.3950114250183	0.55839103	311.1108
SA45_SOC_3	520	182.3280143737793	454.3411445617676	0.565036	311.7114
SA45_SOC_3	521	184.502534866333	482.2283720970154	0.4493043	312.312
SA45_SOC_3	522	180.3673553466797	499.99101161956787	0.47425032	312.9126
SA45_SOC_3	523	184.78537559509277	487.00430274009705	0.39498386	313.5132
SA45_SOC_3	524	183.577880859375	450.04881620407104	0.43202478	314.1138
SA45_SOC_3	525	184.6713352203369	454.6758842468262	0.4907643	314.7144
SA45_SOC_3	526	180.7482147216797	488.65904331207275	0.49103388	315.315
SA45_SOC_3	527	187.28304862976074	486.14839911460876	0.38308606	315.9156
SA45_SOC_3	528	185.78925132751465	488.3248829841614	0.43620038	316.5162
SA45_SOC_3	529	187.80718803405762	456.4420545101166	0.45406693	317.1168
SA45_SOC_3	530	170.88626861572266	462.45002031326294	0.22506961	317.7174
SA45_SOC_3	531	1681.3175582885742	755.346987247467	0.8463365	318.318
SA45_SOC_3	532	189.8102045059204	482.5999653339386	0.5061175	318.9186
SA45_SOC_3	533	1704.9470901489258	763.9157438278198	0.5898888	319.5192
SA45_SOC_3	534	188.5846996307373	458.5798501968384	0.3773243	320.1198
SA45_SOC_3	535	1699.9626159667969	759.1382360458374	0.5621903	320.7204
SA45_SOC_3	536	1727.5286865234375	761.9649195671082	0.5827214	321.321
SA45_SOC_3	537	189.50366020202637	451.028927564621	0.47774017	321.9216
SA45_SOC_3	538	1701.6303634643555	755.067093372345	0.9826103	322.5222
SA45_SOC_3	539	183.8821506500244	456.0602903366089	0.4142532	323.1228
SA45_SOC_3	540	184.76244449615479	494.62465167045593	0.37724844	323.7234
SA45_SOC_3	541	187.19985008239746	486.9966423511505	0.4265664	324.324
SA45_SOC_3	542	188.0562686920166	450.13330578804016	0.39875484	324.9246
SA45_SOC_3	543	195.96160411834717	496.5795314311981	0.33646747	325.5252
SA45_SOC_3	544	185.21418571472168	485.8092498779297	0.43148234	326.1258
SA45_SOC_3	545	191.26198768615723	497.9256999492645	0.23830894	326.7264
SA45_SOC_3	546	188.8911008834839	485.8279824256897	0.45532718	327.327
SA45_SOC_3	547	188.45372200012207	454.72895979881287	0.4520574	327.9276
SA45_SOC_3	548	185.47711372375488	479.6722483634949	0.45528197	328.5282
SA45_SOC_3	549	191.09424591064453	498.2607936859131	0.3148116	329.1288
SA45_SOC_3	550	187.17786312103271	490.08323192596436	0.5012596	329.7294
SA45_SOC_3	551	195.10640144348145	493.45486521720886	0.39553136	330.33
SA45_SOC_3	552	177.46441841125488	454.9919879436493	0.34714755	330.9306
SA45_SOC_3	553	184.03338432312012	487.3716151714325	0.55423725	331.5312
SA45_SOC_3	554	186.9849729537964	487.5964379310608	0.37074864	332.1318
SA45_SOC_3	555	188.95328521728516	487.7882695198059	0.46560523	332.7324
SA45_SOC_3	556	187.71180152893066	453.6870503425598	0.47867787	333.333
SA45_SOC_3	557	183.82266998291016	490.33892154693604	0.40844244	333.9336
SA45_SOC_3	558	187.67033100128174	487.23105669021606	0.38596717	334.5342
SA45_SOC_3	559	183.49512577056885	491.2518274784088	0.50676507	335.1348
SA45_SOC_3	560	186.47709846496582	481.49545311927795	0.5106234	335.7354
SA45_SOC_3	561	178.14562797546387	460.94562292099	0.3154825	336.336
SA45_SOC_3	562	177.4920129776001	498.8853085041046	0.342756	336.9366
SA45_SOC_3	563	181.83566093444824	490.5959951877594	0.44663417	337.5372
SA45_SOC_3	564	187.66862869262695	484.12354588508606	0.49563557	338.1378
SA45_SOC_3	565	193.22590827941895	482.6084625720978	0.43940514	338.7384
SA45_SOC_3	566	199.43731784820557	490.82509875297546	0.47475156	339.339
SA45_SOC_3	567	184.49767112731934	485.2912402153015	0.4167123	339.9396
SA45_SOC_3	568	193.68212699890137	493.3531880378723	0.47555262	340.5402
SA45_SOC_3	569	186.33962631225586	489.81972098350525	0.44902667	341.1408
SA45_SOC_3	570	177.69877910614014	459.2990255355835	0.3913993	341.7414
SA45_SOC_3	571	182.38577842712402	451.5898096561432	0.4566542	342.342
SA45_SOC_3	572	179.0884780883789	461.9372248649597	0.31282067	342.9426
SA45_SOC_3	573	187.2522497177124	487.4612545967102	0.48224607	343.5432
SA45_SOC_3	574	182.49462604522705	481.8033814430237	0.518634	344.1438
SA45_SOC_3	575	183.26035022735596	490.7335925102234	0.38002235	344.7444
SA45_SOC_3	576	191.54484272003174	463.06642413139343	0.46325532	345.345
SA45_SOC_3	577	197.0390224456787	489.38037514686584	0.34614646	345.9456
SA45_SOC_3	578	188.89938354492188	447.50308871269226	0.46208772	346.5462
SA45_SOC_3	579	186.92662239074707	447.7122366428375	0.45149392	347.1468
SA45_SOC_3	580	199.1396999359131	497.70567297935486	0.3716169	347.7474
SA45_SOC_3	581	187.0100212097168	491.8000280857086	0.5088513	348.348
SA45_SOC_3	582	199.8528242111206	485.82318663597107	0.3527979	348.9486
SA45_SOC_3	583	178.12069416046143	490.26103019714355	0.46169683	349.5492
SA45_SOC_3	584	190.09743690490723	501.5964424610138	0.43546918	350.1498
SA45_SOC_3	585	192.71060943603516	497.7639949321747	0.31156665	350.7504
SA45_SOC_3	586	184.94779586791992	492.2144293785095	0.43355253	351.351
SA45_SOC_3	587	187.4545669555664	445.711008310318	0.478416	351.9516
SA45_SOC_3	588	184.83243942260742	449.47190523147583	0.5163441	352.5522
SA45_SOC_3	589	179.04051303863525	470.0086033344269	0.27822602	353.1528
SA45_SOC_3	590	186.64794445037842	489.729083776474	0.57468593	353.7534
SA45_SOC_3	591	189.79355335235596	448.4589958190918	0.53523	354.354
SA45_SOC_3	592	200.79222679138184	485.398131608963	0.44886228	354.9546
SA45_SOC_3	593	198.84281158447266	497.9364824295044	0.34611896	355.5552
SA45_SOC_3	594	185.25506973266602	483.64322662353516	0.4690568	356.1558
SA45_SOC_3	595	182.0947551727295	470.2277934551239	0.33069775	356.7564
SA45_SOC_3	596	186.520357131958	485.5647611618042	0.48551923	357.357
SA45_SOC_3	597	186.6078758239746	491.2202203273773	0.50507426	357.9576
SA45_SOC_3	598	184.91150379180908	457.59687423706055	0.44494665	358.5582
SA45_SOC_3	599	188.36594581604004	487.25513219833374	0.40315112	359.1588
SA45_SOC_3	600	187.3577070236206	480.4383194446564	0.5275603	359.7594
SA45_SOC_3	601	198.05631637573242	490.8060121536255	0.3487259	360.36
SA45_SOC_3	602	1704.8611450195312	663.397536277771	0.75384533	360.9606
SA45_SOC_3	603	1703.1428146362305	665.7202434539795	0.7517404	361.5612
SA45_SOC_3	604	186.47705554962158	490.63992977142334	0.40203643	362.1618
SA45_SOC_3	605	195.15624046325684	481.48035764694214	0.42465234	362.7624
SA45_SOC_3	606	187.4472141265869	451.6968297958374	0.5149112	363.363
SA45_SOC_3	607	183.60257148742676	490.1577115058899	0.51009077	363.9636
SA45_SOC_3	608	187.85983085632324	459.828622341156	0.416304	364.5642
SA45_SOC_3	609	188.03077697753906	482.4743092060089	0.4543738	365.1648
SA45_SOC_3	610	190.18226623535156	490.7107722759247	0.52659947	365.7654
SA45_SOC_3	611	196.40570640563965	502.6125705242157	0.3315088	366.366
SA45_SOC_3	612	181.59002780914307	493.64537715911865	0.4089694	366.9666
SA45_SOC_3	613	190.00741481781006	450.118145942688	0.493065	367.5672
SA45_SOC_3	614	184.34526443481445	485.5739665031433	0.44537312	368.1678
SA45_SOC_3	615	183.46999168395996	486.4366614818573	0.43721676	368.7684
SA45_SOC_3	616	185.3565502166748	447.51367807388306	0.47252336	369.369
SA45_SOC_3	617	186.03647232055664	483.8185465335846	0.3484858	369.9696
SA45_SOC_3	618	187.51693725585938	453.4124028682709	0.4029219	370.5702
SA45_SOC_3	619	188.50799560546875	485.220011472702	0.54091483	371.1708
SA45_SOC_3	620	199.89336490631104	492.24175572395325	0.30568403	371.7714
SA45_SOC_3	621	178.44903945922852	459.037960767746	0.36755207	372.372
SA45_SOC_3	622	196.82530403137207	488.6927103996277	0.3625201	372.9726
SA45_SOC_3	623	199.4766139984131	489.91254687309265	0.32100677	373.5732
SA45_SOC_3	624	185.40936470031738	448.42397689819336	0.45074865	374.1738
SA45_SOC_3	625	183.6782741546631	489.92085099220276	0.44877777	374.7744
SA45_SOC_3	626	185.57910919189453	489.6622323989868	0.31188357	375.375
SA45_SOC_3	627	195.84716320037842	483.5152530670166	0.38754198	375.9756
SA45_SOC_3	628	188.03383827209473	477.50725507736206	0.45266914	376.57620000000003
SA45_SOC_3	629	194.80350494384766	496.1630058288574	0.50465184	377.1768
SA45_SOC_3	630	180.66038131713867	481.02256894111633	0.52849704	377.7774
SA45_SOC_3	631	189.9928379058838	448.42053294181824	0.4036266	378.378
SA45_SOC_3	632	190.237455368042	481.7594790458679	0.42689636	378.97860000000003
SA45_SOC_3	633	188.8599443435669	453.42437624931335	0.4515027	379.5792
SA45_SOC_3	634	181.23544692993164	462.19935178756714	0.31860888	380.1798
SA45_SOC_3	635	174.48500633239746	458.58834743499756	0.28963098	380.7804
SA45_SOC_3	636	187.23519802093506	472.76946544647217	0.5141765	381.38100000000003
SA45_SOC_3	637	195.79187393188477	491.7187571525574	0.49080417	381.9816
SA45_SOC_3	638	191.01266384124756	498.21975588798523	0.39546627	382.5822
SA45_SOC_3	639	178.41612339019775	481.1712384223938	0.32691973	383.1828
SA45_SOC_3	640	186.18999481201172	492.79890418052673	0.53354627	383.78340000000003
SA45_SOC_3	641	185.55506229400635	490.4083800315857	0.5195752	384.384
SA45_SOC_3	642	184.82040882110596	490.73272347450256	0.37924498	384.9846
SA45_SOC_3	643	200.07708549499512	495.8671474456787	0.32846966	385.5852
SA45_SOC_3	644	181.25773429870605	488.53657364845276	0.45886293	386.18580000000003
SA45_SOC_3	645	195.47687530517578	493.20313453674316	0.37952718	386.7864
SA45_SOC_3	646	1704.9462890625	674.9887347221375	0.726151	387.387
SA45_SOC_3	647	1708.1897735595703	693.7088584899902	0.79347515	387.9876
SA45_SOC_3	648	1683.1955337524414	705.1418924331665	0.8915925	388.58820000000003
SA45_SOC_3	649	185.5887222290039	486.58156514167786	0.39598995	389.1888
SA45_SOC_3	650	187.74727821350098	443.393257856369	0.5652196	389.7894
SA45_SOC_3	651	1694.1969680786133	711.9763112068176	0.9145624	390.39
SA45_SOC_3	652	176.1639404296875	514.5128560066223	0.3806749	390.99060000000003
SA45_SOC_3	653	194.72641468048096	509.138320684433	0.27284077	391.5912
SA45_SOC_3	654	195.4098415374756	493.037052154541	0.30644682	392.1918
SA45_SOC_3	655	180.8855152130127	444.1847884654999	0.37310255	392.7924
SA45_SOC_3	656	1705.6942749023438	686.4567232131958	0.6214248	393.39300000000003
SA45_SOC_3	657	190.79604148864746	496.72128081321716	0.46163437	393.9936
SA45_SOC_3	658	184.60415840148926	484.9656414985657	0.37585956	394.5942
SA45_SOC_3	659	186.4147424697876	481.5407395362854	0.4703299	395.1948
SA45_SOC_3	660	188.1598949432373	482.3366153240204	0.4500985	395.79540000000003
SA45_SOC_3	661	194.85405921936035	497.32970237731934	0.3830549	396.396
SA45_SOC_3	662	186.61128044128418	484.3533253669739	0.5178455	396.9966
SA45_SOC_3	663	186.8825626373291	480.41566014289856	0.41613376	397.5972
SA45_SOC_3	664	184.7054672241211	489.8406744003296	0.46789595	398.19780000000003
SA45_SOC_3	665	185.98337173461914	477.67279028892517	0.54009604	398.7984
SA45_SOC_3	666	183.05580139160156	487.91836738586426	0.4573161	399.399
SA45_SOC_3	667	184.649076461792	492.3755872249603	0.41116935	399.9996
SA45_SOC_3	668	187.10537910461426	449.4204068183899	0.46700534	400.60020000000003
SA45_SOC_3	669	1745.0568008422852	671.1228132247925	0.46972728	401.2008
SA45_SOC_3	670	183.6843967437744	492.3772609233856	0.37972078	401.8014
SA45_SOC_3	671	182.88625717163086	489.338983297348	0.36077845	402.402
SA45_SOC_3	672	1713.9057540893555	697.4853658676147	0.82157594	403.00260000000003
SA45_SOC_3	673	188.28945636749268	441.1386573314667	0.49914408	403.6032
SA45_SOC_3	674	188.95504474639893	448.668851852417	0.45151672	404.2038
SA45_SOC_3	675	189.64977264404297	499.59218859672546	0.38176876	404.8044
SA45_SOC_3	676	191.01144790649414	490.3145241737366	0.37253472	405.40500000000003
SA45_SOC_3	677	190.38625717163086	509.29970383644104	0.30858764	406.0056
SA45_SOC_3	678	197.2854709625244	479.71750259399414	0.6450676	406.6062
SA45_SOC_3	679	183.63530158996582	483.87062430381775	0.35985434	407.2068
SA45_SOC_3	680	198.50930213928223	507.25756645202637	0.31682935	407.80740000000003
SA45_SOC_3	681	188.48196029663086	484.1198766231537	0.46184164	408.408
SA45_SOC_3	682	182.59210109710693	484.9946415424347	0.37221718	409.0086
SA45_SOC_3	683	185.1319169998169	446.1007869243622	0.48791316	409.6092
SA45_SOC_3	684	194.4070529937744	497.2715413570404	0.30917087	410.20980000000003
SA45_SOC_3	685	169.00418758392334	475.7143700122833	0.2704577	410.8104
SA45_SOC_3	686	186.26681327819824	485.1796495914459	0.48575884	411.411
SA45_SOC_3	687	194.07794952392578	484.2353618144989	0.5160858	412.0116
SA45_SOC_3	688	186.45034790039062	458.9874279499054	0.47536644	412.61220000000003
SA45_SOC_3	689	183.30825805664062	499.39926266670227	0.31570122	413.2128
SA45_SOC_3	690	189.44415092468262	473.1560254096985	0.5440002	413.8134
SA45_SOC_3	691	191.2034797668457	455.5071973800659	0.4300171	414.414
SA45_SOC_3	692	185.7615566253662	487.49987840652466	0.4551154	415.01460000000003
SA45_SOC_3	693	170.21860599517822	480.09093046188354	0.18466833	415.6152
SA45_SOC_3	694	196.83420181274414	493.36554765701294	0.50663126	416.2158
SA45_SOC_3	695	184.08117771148682	484.04948472976685	0.46805882	416.8164
SA45_SOC_3	696	194.88472938537598	489.86021161079407	0.41416115	417.41700000000003
SA45_SOC_3	697	182.54563808441162	496.6129410266876	0.32564196	418.0176
SA45_SOC_3	698	184.59338665008545	496.1719858646393	0.40575135	418.6182
SA45_SOC_3	699	181.31536960601807	453.81129026412964	0.29153255	419.2188
SA45_SOC_3	700	186.62760257720947	481.3824462890625	0.47678187	419.81940000000003
SA45_SOC_3	701	180.55907249450684	491.14142775535583	0.39685526	420.42
SA45_SOC_3	702	183.40453147888184	497.3302495479584	0.35011384	421.0206
SA45_SOC_3	703	199.1777515411377	509.9161398410797	0.26843777	421.6212
SA45_SOC_3	704	184.50359344482422	478.6326563358307	0.56211066	422.22180000000003
SA45_SOC_3	705	185.70196151733398	444.5802962779999	0.4469065	422.8224
SA45_SOC_3	706	195.48480033874512	492.2814095020294	0.34071836	423.423
SA45_SOC_3	707	200.7506561279297	507.04423427581787	0.29331285	424.0236
SA45_SOC_3	708	202.0517063140869	496.6116535663605	0.2530564	424.62420000000003
SA45_SOC_3	709	183.89588356018066	442.95565009117126	0.42911905	425.2248
SA45_SOC_3	710	185.87561130523682	488.45900416374207	0.56575245	425.8254
SA45_SOC_3	711	191.19312286376953	494.87345337867737	0.432129	426.426
SA45_SOC_3	712	174.8295021057129	464.65022563934326	0.28590718	427.02660000000003
SA45_SOC_3	713	183.52827072143555	488.73407006263733	0.42675528	427.6272
SA45_SOC_3	714	187.0598030090332	450.1507830619812	0.54790413	428.2278
SA45_SOC_3	715	183.46846103668213	460.1934242248535	0.27738371	428.8284
SA45_SOC_3	716	196.27710342407227	507.05607891082764	0.31518224	429.42900000000003
SA45_SOC_3	717	185.89558124542236	479.5169484615326	0.47050416	430.0296
SA45_SOC_3	718	183.8373041152954	483.46678018569946	0.44991314	430.6302
SA45_SOC_3	719	184.81457233428955	478.97830724716187	0.53606415	431.2308
SA45_SOC_3	720	175.50933837890625	464.7514843940735	0.24845298	431.83140000000003
SA45_SOC_3	721	187.32416152954102	449.6456480026245	0.44339454	432.432
SA45_SOC_3	722	186.780424118042	477.2309982776642	0.46849445	433.0326
SA45_SOC_3	723	183.10452461242676	488.3940517902374	0.41516382	433.6332
SA45_SOC_3	724	184.77876663208008	493.5974192619324	0.39222103	434.23380000000003
SA45_SOC_3	725	183.9114475250244	493.9471900463104	0.40005594	434.8344
SA45_SOC_3	726	184.14118766784668	488.23694944381714	0.38264245	435.435
SA45_SOC_3	727	189.99536991119385	498.0305314064026	0.49133077	436.0356
SA45_SOC_3	728	186.6612195968628	486.76844000816345	0.38890737	436.63620000000003
SA45_SOC_3	729	190.76316833496094	489.3981742858887	0.5331535	437.2368
SA45_SOC_3	730	197.330961227417	503.9951741695404	0.3222669	437.8374
SA45_SOC_3	731	193.5127830505371	482.30645656585693	0.4636281	438.438
SA45_SOC_3	732	193.5331392288208	483.24215054512024	0.42120004	439.03860000000003
SA45_SOC_3	733	185.11287689208984	482.76682019233704	0.5240689	439.6392
SA45_SOC_3	734	187.6955509185791	490.6071960926056	0.43303767	440.2398
SA45_SOC_3	735	187.58060932159424	503.98770689964294	0.44138882	440.8404
SA45_SOC_3	736	194.66022491455078	489.11515831947327	0.46057418	441.44100000000003
SA45_SOC_3	737	918.3938598632812	609.4138741493225	0.9929883	442.0416
SA45_SOC_3	738	1006.7842483520508	611.4631247520447	0.99634105	442.6422
SA45_SOC_3	739	1096.5101623535156	633.3083653450012	0.9835386	443.2428
SA45_SOC_3	740	1183.3245849609375	659.496660232544	0.9965578	443.84340000000003
SA45_SOC_3	741	1252.837257385254	685.3367614746094	0.9976453	444.444
SA45_SOC_3	742	1282.965087890625	695.0249004364014	0.9940567	445.0446
SA45_SOC_3	743	1295.9306716918945	704.9822473526001	0.9896846	445.6452
SA45_SOC_3	744	1315.404396057129	702.3840236663818	0.9723699	446.24580000000003
SA45_SOC_3	745	1325.22216796875	703.5126113891602	0.66669965	446.8464
SA45_SOC_3	746	1333.1889724731445	697.179594039917	0.8613371	447.447
SA45_SOC_3	747	183.2871150970459	486.0094177722931	0.49448013	448.0476
SA45_SOC_3	748	1343.6293029785156	667.8226661682129	0.43505967	448.64820000000003
SA45_SOC_3	749	1294.701919555664	655.7264614105225	0.99356633	449.2488
SA45_SOC_3	750	1237.932472229004	646.9754648208618	0.9990988	449.8494
SA45_SOC_3	751	1236.9933700561523	643.3443117141724	0.9992011	450.45
SA45_SOC_3	752	1196.0291290283203	644.9696660041809	0.99915934	451.05060000000003
SA45_SOC_3	753	1153.3379745483398	653.5615968704224	0.9976063	451.6512
SA45_SOC_3	754	1050.494613647461	654.9956345558167	0.9990243	452.2518
SA45_SOC_3	755	951.840991973877	670.9405088424683	0.99825794	452.8524
SA45_SOC_3	756	864.9225997924805	688.6501049995422	0.9681989	453.45300000000003
SA45_SOC_3	757	190.8409023284912	484.44051861763	0.31652147	454.0536
SA45_SOC_3	758	190.22282123565674	452.15333104133606	0.4185707	454.6542
SA45_SOC_3	759	187.33088493347168	451.95319533348083	0.53929424	455.2548
SA45_SOC_3	760	1709.2095565795898	682.2032117843628	0.4375726	455.85540000000003
SA45_SOC_3	761	174.74312782287598	480.6136393547058	0.26834595	456.456
SA45_SOC_3	762	189.28706645965576	449.7070276737213	0.37146267	457.0566
SA45_SOC_3	763	179.18106079101562	491.5028500556946	0.41633806	457.6572
SA45_SOC_3	764	183.32857131958008	481.042138338089	0.51352245	458.25780000000003
SA45_SOC_3	765	183.25238227844238	483.87381076812744	0.4217911	458.8584
SA45_SOC_3	766	186.6397476196289	461.9865024089813	0.48092058	459.459
SA45_SOC_3	767	186.35712146759033	444.735563993454	0.38446835	460.0596
SA45_SOC_3	768	183.19175720214844	488.1351113319397	0.43757918	460.66020000000003
SA45_SOC_3	769	199.7508144378662	484.50109362602234	0.31082436	461.2608
SA45_SOC_3	770	171.38733386993408	482.58477330207825	0.20331462	461.8614
SA45_SOC_3	771	184.84527111053467	448.89888882637024	0.48032054	462.462
SA45_SOC_3	772	194.7319793701172	490.0340509414673	0.39378545	463.06260000000003
SA45_SOC_3	773	184.14781093597412	485.2791702747345	0.4471684	463.6632
SA45_SOC_3	774	187.85656929016113	484.1703450679779	0.46082038	464.2638
SA45_SOC_3	775	192.2158670425415	452.139812707901	0.47198522	464.8644
SA45_SOC_3	776	185.36378860473633	443.38334441185	0.39266998	465.46500000000003
SA45_SOC_3	777	198.5464382171631	485.5276823043823	0.45226228	466.0656
SA45_SOC_3	778	188.52530479431152	482.8876805305481	0.46000513	466.6662
SA45_SOC_3	779	176.39888763427734	489.9428987503052	0.45877346	467.2668
SA45_SOC_3	780	184.9149227142334	483.6720657348633	0.4876655	467.86740000000003
SA45_SOC_3	781	195.11720180511475	488.51027727127075	0.28567687	468.468
SA45_SOC_3	782	187.27741241455078	483.35161685943604	0.48528475	469.0686
SA45_SOC_3	783	187.82777309417725	482.0936393737793	0.49144077	469.6692
SA45_SOC_3	784	174.96225357055664	471.28257751464844	0.2740577	470.26980000000003
SA45_SOC_3	785	187.5791072845459	449.32613253593445	0.4433462	470.8704
SA45_SOC_3	786	186.47377967834473	478.91998529434204	0.49484167	471.471
SA45_SOC_3	787	187.26166248321533	491.0158038139343	0.42986414	472.0716
SA45_SOC_3	788	186.2028694152832	487.9902398586273	0.4513503	472.67220000000003
SA45_SOC_3	789	196.09886169433594	498.57171535491943	0.41152647	473.2728
SA45_SOC_3	790	184.1091012954712	485.227575302124	0.53853834	473.8734
SA45_SOC_3	791	188.76906394958496	456.3732075691223	0.4094242	474.474
SA45_SOC_3	792	194.18382167816162	482.04516649246216	0.52373534	475.07460000000003
SA45_SOC_3	793	178.73947620391846	495.2252197265625	0.4567771	475.6752
SA45_SOC_3	794	199.83964920043945	497.48493790626526	0.40041372	476.2758
SA45_SOC_3	795	183.5892105102539	452.8507161140442	0.3643412	476.8764
SA45_SOC_3	796	185.9769058227539	490.68740487098694	0.56254286	477.47700000000003
SA45_SOC_3	797	186.3963747024536	492.954204082489	0.43135005	478.0776
SA45_SOC_3	798	181.9082736968994	489.81263995170593	0.404257	478.6782
SA45_SOC_3	799	189.9360466003418	500.64523458480835	0.41959992	479.2788
SA45_SOC_3	800	932.8850555419922	612.2046375274658	0.83233064	479.87940000000003
SA45_SOC_3	801	1125.6392669677734	595.9620380401611	0.60100555	480.48
SA45_SOC_3	802	1701.8640518188477	686.5787100791931	0.7231656	481.0806
SA45_SOC_3	803	183.50772857666016	488.0432188510895	0.37497112	481.6812
SA45_SOC_3	804	196.64474487304688	491.1748695373535	0.4575717	482.28180000000003
SA45_SOC_3	805	1300.7395935058594	605.5291557312012	0.8136407	482.8824
SA45_SOC_3	806	1293.764991760254	626.1263966560364	0.98913246	483.483
SA45_SOC_3	807	1306.852912902832	651.856484413147	0.99305165	484.0836
SA45_SOC_3	808	1341.8778991699219	672.10862159729	0.93575764	484.68420000000003
SA45_SOC_3	809	1370.1720428466797	675.1214718818665	0.5586232	485.2848
SA45_SOC_3	810	1390.1507949829102	667.8419780731201	0.9337343	485.8854
SA45_SOC_3	811	1365.135726928711	666.3936495780945	0.9842381	486.486
SA45_SOC_3	812	1338.6381912231445	681.2365865707397	0.99793065	487.08660000000003
SA45_SOC_3	813	1341.3074111938477	685.0165700912476	0.9505705	487.6872
SA45_SOC_3	814	187.94291496276855	487.4042522907257	0.4412253	488.2878
SA45_SOC_3	815	185.59106826782227	490.74057698249817	0.40761667	488.8884
SA45_SOC_3	816	1333.2408142089844	624.0546154975891	0.915221	489.48900000000003
SA45_SOC_3	817	1283.1925964355469	581.7679810523987	0.9260733	490.0896
SA45_SOC_3	818	183.13239097595215	479.94715332984924	0.56009257	490.6902
SA45_SOC_3	819	1145.632209777832	550.5174565315247	0.7553813	491.2908
SA45_SOC_3	820	1070.306739807129	553.0837512016296	0.9975236	491.89140000000003
SA45_SOC_3	821	920.7366943359375	587.6680254936218	0.998602	492.492
SA45_SOC_3	822	840.3537368774414	613.032603263855	0.66695565	493.0926
SA45_SOC_3	823	185.85888862609863	487.84250378608704	0.4623143	493.6932
SA45_SOC_3	824	190.32428741455078	479.0680754184723	0.39599895	494.29380000000003
SA45_SOC_3	825	199.92856979370117	501.50319814682007	0.2959878	494.8944
SA45_SOC_3	826	186.6419792175293	449.83789801597595	0.39387465	495.495
SA45_SOC_3	827	185.79869270324707	484.04204964637756	0.54454064	496.0956
SA45_SOC_3	828	191.2637186050415	447.40105748176575	0.41971418	496.69620000000003
SA45_SOC_3	829	187.75686264038086	482.87989139556885	0.30546293	497.2968
SA45_SOC_3	830	185.47133445739746	453.5127604007721	0.4666289	497.8974
SA45_SOC_3	831	187.6633071899414	454.25997018814087	0.45132795	498.498
SA45_SOC_3	832	183.76818180084229	484.8270785808563	0.44127244	499.09860000000003
SA45_SOC_3	833	184.3725872039795	466.955326795578	0.35936216	499.6992
SA45_SOC_3	834	180.1603603363037	494.71094369888306	0.40534407	500.2998
SA45_SOC_3	835	186.30892753601074	448.77081871032715	0.38025677	500.9004
SA45_SOC_3	836	197.20942497253418	483.78021240234375	0.3962762	501.50100000000003
SA45_SOC_3	837	180.97646713256836	488.3282947540283	0.39388445	502.1016
SA45_SOC_3	838	192.33458518981934	496.2638783454895	0.26533672	502.7022
SA45_SOC_3	839	198.32161903381348	496.0008180141449	0.38572523	503.3028
SA45_SOC_3	840	185.22528648376465	447.95575976371765	0.41556928	503.90340000000003
SA45_SOC_3	841	185.45391082763672	490.06874799728394	0.35233068	504.504
SA45_SOC_3	842	187.39585876464844	487.75222063064575	0.4560262	505.1046
SA45_SOC_3	843	184.76218700408936	488.13002586364746	0.5185382	505.7052
SA45_SOC_3	844	197.70954608917236	510.4813027381897	0.39922112	506.30580000000003
SA45_SOC_3	845	186.1589813232422	449.61610078811646	0.4951341	506.9064
SA45_SOC_3	846	188.12190055847168	497.6266551017761	0.4675642	507.507
SA45_SOC_3	847	188.49583625793457	489.388872385025	0.48744163	508.1076
SA45_SOC_3	848	192.4169683456421	497.9028797149658	0.49018145	508.70820000000003
SA45_SOC_3	849	186.46136283874512	452.86542534828186	0.45709953	509.3088
SA45_SOC_3	850	178.69099617004395	457.14256167411804	0.30633575	509.9094
SA45_SOC_3	851	187.4059295654297	487.5995600223541	0.36377537	510.51
SA45_SOC_3	852	188.82718563079834	451.9674861431122	0.46925512	511.11060000000003
SA45_SOC_3	853	194.04647827148438	503.6932647228241	0.3845403	511.7112
SA45_SOC_3	854	192.30272769927979	497.9272449016571	0.34986544	512.3118000000001
SA45_SOC_3	855	183.48575592041016	492.293221950531	0.42916137	512.9124
SA45_SOC_3	856	182.8620958328247	495.25141954421997	0.4087433	513.513
SA45_SOC_3	857	183.06798934936523	494.1931915283203	0.40769115	514.1136
SA45_SOC_3	858	182.8385066986084	452.1142566204071	0.37720773	514.7142
SA45_SOC_3	859	176.73972129821777	456.3082230091095	0.2859475	515.3148
SA45_SOC_3	860	185.36460399627686	491.13051652908325	0.34951845	515.9154
SA45_SOC_3	861	194.47235584259033	493.2523798942566	0.3709038	516.516
SA45_SOC_3	862	189.87467765808105	453.70401263237	0.50421673	517.1166000000001
SA45_SOC_3	863	192.27839469909668	491.8835520744324	0.48353773	517.7172
SA45_SOC_3	864	188.63220691680908	484.89508867263794	0.4833799	518.3178
SA45_SOC_3	865	187.50104427337646	487.6156532764435	0.42194435	518.9184
SA45_SOC_3	866	190.5461883544922	452.904177904129	0.49158248	519.519
SA45_SOC_3	867	188.71006965637207	450.13681411743164	0.48025814	520.1196
SA45_SOC_3	868	196.75373554229736	484.7826611995697	0.31644687	520.7202
SA45_SOC_3	869	186.48334980010986	481.34424090385437	0.52831435	521.3208
SA45_SOC_3	870	1727.5728607177734	687.3812484741211	0.9080181	521.9214000000001
SA45_SOC_3	871	1705.8860778808594	682.5244975090027	0.84003484	522.522
SA45_SOC_3	872	183.37517738342285	453.5585296154022	0.44572127	523.1226
SA45_SOC_3	873	195.33379554748535	492.88487434387207	0.3495652	523.7232
SA45_SOC_3	874	184.48556900024414	485.9670603275299	0.4134921	524.3238
SA45_SOC_3	875	179.51308250427246	491.2483513355255	0.47479266	524.9244
SA45_SOC_3	876	184.09996032714844	446.2946140766144	0.44388238	525.525
SA45_SOC_3	877	187.9991054534912	455.24574637413025	0.37754175	526.1256
SA45_SOC_3	878	192.82002925872803	490.76568245887756	0.5507311	526.7262000000001
SA45_SOC_3	879	199.82528686523438	508.67998480796814	0.27269068	527.3268
SA45_SOC_3	880	188.86184692382812	453.345068693161	0.41606274	527.9274
SA45_SOC_3	881	198.3721160888672	494.8830449581146	0.27675483	528.528
SA45_SOC_3	882	182.59642124176025	493.0101764202118	0.4059504	529.1286
SA45_SOC_3	883	188.8714599609375	491.8855154514313	0.36907297	529.7292
SA45_SOC_3	884	189.15972232818604	496.8967294692993	0.5062988	530.3298
SA45_SOC_3	885	194.27501678466797	491.4685070514679	0.47294438	530.9304
SA45_SOC_3	886	183.24734687805176	490.23898243904114	0.3201295	531.5310000000001
SA45_SOC_3	887	185.8110523223877	485.05096793174744	0.430369	532.1316
SA45_SOC_3	888	187.6772403717041	490.6052327156067	0.4549592	532.7322
SA45_SOC_3	889	192.2787094116211	500.8966112136841	0.42909017	533.3328
SA45_SOC_3	890	184.31951522827148	452.8708326816559	0.53473085	533.9334
SA45_SOC_3	891	185.3843879699707	486.57474160194397	0.4452826	534.534
SA45_SOC_3	892	191.52342796325684	480.12279510498047	0.44237506	535.1346
SA45_SOC_3	893	181.57299041748047	495.49941658973694	0.46191168	535.7352
SA45_SOC_3	894	182.67195224761963	485.9832179546356	0.43565428	536.3358000000001
SA45_SOC_3	895	184.432954788208	486.29751920700073	0.4468915	536.9364
SA45_SOC_3	896	187.91961193084717	485.1240313053131	0.5658282	537.537
SA45_SOC_3	897	185.75330257415771	491.6437304019928	0.38176423	538.1376
SA45_SOC_3	898	194.66676235198975	489.69602823257446	0.440434	538.7382
SA45_SOC_3	899	184.58742141723633	454.0633428096771	0.47261834	539.3388
SA45_SOC_3	900	175.93560218811035	456.74840569496155	0.33031157	539.9394
SA45_SOC_3	901	199.17087078094482	500.8188486099243	0.28929982	540.54
SA45_SOC_3	902	183.41500282287598	491.36093974113464	0.45872697	541.1406000000001
SA45_SOC_3	903	193.34864616394043	490.2076005935669	0.40104818	541.7412
SA45_SOC_3	904	183.8628387451172	450.54165601730347	0.5247075	542.3418
SA45_SOC_3	905	184.46000576019287	491.0089159011841	0.38770652	542.9424
SA45_SOC_3	906	185.0853967666626	494.096599817276	0.4287467	543.543
SA45_SOC_3	907	180.77693939208984	490.1634407043457	0.4780626	544.1436
SA45_SOC_3	908	186.08625411987305	455.7281255722046	0.36592016	544.7442
SA45_SOC_3	909	179.6865749359131	489.24174785614014	0.44599023	545.3448
SA45_SOC_3	910	189.2962646484375	487.1880233287811	0.37193924	545.9454000000001
SA45_SOC_3	911	187.6413631439209	465.48633456230164	0.4814768	546.546
SA45_SOC_3	912	188.13543319702148	453.8156998157501	0.51202756	547.1466
SA45_SOC_3	913	189.0120792388916	454.8778223991394	0.5034139	547.7472
SA45_SOC_3	914	191.67996883392334	443.4091258049011	0.44970596	548.3478
SA45_SOC_3	915	185.72107315063477	489.82503175735474	0.35999689	548.9484
SA45_SOC_3	916	191.8161964416504	491.83623790740967	0.3936947	549.549
SA45_SOC_3	917	198.92157554626465	502.6488769054413	0.36439192	550.1496
SA45_SOC_3	918	177.35272407531738	450.2546489238739	0.35571867	550.7502000000001
SA45_SOC_3	919	186.83748722076416	490.40480732917786	0.39816153	551.3508
SA45_SOC_3	920	195.52888870239258	487.3299014568329	0.47056216	551.9514
SA45_SOC_3	921	190.3429126739502	457.0348012447357	0.48700657	552.552
SA45_SOC_3	922	185.6399631500244	485.80477595329285	0.42981422	553.1526
SA45_SOC_3	923	172.45365142822266	480.5828368663788	0.27433515	553.7532
SA45_SOC_3	924	192.57800102233887	450.40154814720154	0.4394001	554.3538
SA45_SOC_3	925	199.04788970947266	500.0264811515808	0.26734903	554.9544
SA45_SOC_3	926	189.0679693222046	456.24648928642273	0.47358423	555.5550000000001
SA45_SOC_3	927	181.9821310043335	490.6162405014038	0.4299151	556.1556
SA45_SOC_3	928	188.3426284790039	481.15681886672974	0.45302287	556.7562
SA45_SOC_3	929	185.90954303741455	489.93491649627686	0.43927333	557.3568
SA45_SOC_3	930	187.1332025527954	454.4830548763275	0.43947515	557.9574
SA45_SOC_3	931	180.12874603271484	495.2226769924164	0.323036	558.558
SA45_SOC_3	932	177.90667533874512	494.566490650177	0.46585718	559.1586
SA45_SOC_3	933	183.55267524719238	486.7991781234741	0.4413217	559.7592
SA45_SOC_3	934	187.63153553009033	446.5759563446045	0.47842896	560.3598000000001
SA45_SOC_3	935	197.6057481765747	508.17533254623413	0.286666	560.9604
SA45_SOC_3	936	184.86518383026123	492.03840136528015	0.469354	561.561
SA45_SOC_3	937	198.09438228607178	486.70113801956177	0.41712797	562.1616
SA45_SOC_3	938	181.92103385925293	496.36178970336914	0.51606095	562.7622
SA45_SOC_3	939	193.97526741027832	489.1785979270935	0.49765316	563.3628
SA45_SOC_3	940	170.94863891601562	458.833190202713	0.31852886	563.9634
SA45_SOC_3	941	181.97004318237305	488.3771860599518	0.38284957	564.564
SA45_SOC_3	942	193.93346786499023	491.8715786933899	0.41783854	565.1646000000001
SA45_SOC_3	943	181.65790557861328	494.2172348499298	0.49551362	565.7652
SA45_SOC_3	944	186.38769149780273	485.5977201461792	0.43999037	566.3658
SA45_SOC_3	945	185.8296775817871	481.38144850730896	0.44961894	566.9664
SA45_SOC_3	946	184.08817291259766	487.1007013320923	0.349465	567.567
SA45_SOC_3	947	188.05380821228027	491.4340353012085	0.40760407	568.1676
SA45_SOC_3	948	200.6741237640381	497.8140449523926	0.37888825	568.7682
SA45_SOC_3	949	182.6477336883545	458.8214421272278	0.42429003	569.3688
SA45_SOC_3	950	179.2533016204834	493.56178879737854	0.41266486	569.9694000000001
SA45_SOC_3	951	186.50012969970703	489.0502381324768	0.5099948	570.57
SA45_SOC_3	952	185.91044425964355	441.72271370887756	0.48886174	571.1706
SA45_SOC_3	953	188.60512733459473	454.69635486602783	0.44974443	571.7712
SA45_SOC_3	954	186.2079620361328	451.7715346813202	0.49807933	572.3718
SA45_SOC_3	955	188.6063003540039	487.1737325191498	0.42956427	572.9724
SA45_SOC_3	956	184.25917625427246	493.01432847976685	0.5094668	573.573
SA45_SOC_3	957	187.10331916809082	493.8398480415344	0.5112292	574.1736
SA45_SOC_3	958	170.36653518676758	469.80183720588684	0.31381285	574.7742000000001
SA45_SOC_3	959	180.5193042755127	481.98484897613525	0.5864697	575.3748
SA45_SOC_3	960	189.49851036071777	485.76322317123413	0.46372208	575.9754
SA45_SOC_3	961	179.34070587158203	481.26583456993103	0.533809	576.576
SA45_SOC_3	962	201.66493892669678	503.08284759521484	0.35776275	577.1766
SA45_SOC_3	963	184.3582820892334	448.9666736125946	0.38518175	577.7772
SA45_SOC_3	964	187.93275833129883	480.88619470596313	0.46275905	578.3778
SA45_SOC_3	965	199.3838596343994	487.01666235923767	0.34139353	578.9784
SA45_SOC_3	966	179.45464611053467	501.2676250934601	0.4061606	579.5790000000001
SA45_SOC_3	967	190.5900764465332	491.2871038913727	0.4832167	580.1796
SA45_SOC_3	968	172.83390998840332	478.46834421157837	0.2827652	580.7802
SA45_SOC_3	969	187.02406883239746	487.088760137558	0.45228302	581.3808
SA45_SOC_3	970	183.84899139404297	485.08920550346375	0.53375465	581.9814
SA45_SOC_3	971	199.52359199523926	497.52320766448975	0.32461208	582.582
SA45_SOC_3	972	187.2056007385254	452.91248202323914	0.37578574	583.1826
SA45_SOC_3	973	186.00687503814697	453.53896021842957	0.42410362	583.7832
SA45_SOC_3	974	189.17512893676758	483.26725602149963	0.45035225	584.3838000000001
SA45_SOC_3	975	188.164701461792	446.9966661930084	0.46256167	584.9844
SA45_SOC_3	976	185.93979835510254	452.0374917984009	0.40231624	585.585
SA45_SOC_3	977	187.55836486816406	480.0042200088501	0.4606321	586.1856
SA45_SOC_3	978	186.27200603485107	493.9344120025635	0.35773513	586.7862
SA45_SOC_3	979	197.90777206420898	490.62766671180725	0.3612284	587.3868
SA45_SOC_3	980	200.13047218322754	493.54907512664795	0.3463821	587.9874
SA45_SOC_3	981	195.1673984527588	500.394469499588	0.282643	588.588
SA45_SOC_3	982	177.7928924560547	490.31397700309753	0.4107676	589.1886000000001
SA45_SOC_3	983	187.54504680633545	486.532963514328	0.46967703	589.7892
SA45_SOC_3	984	182.34911441802979	479.1423296928406	0.57734716	590.3898
SA45_SOC_3	985	201.11403465270996	496.95138216018677	0.45714298	590.9904
SA45_SOC_3	986	190.04806995391846	496.18730664253235	0.50154394	591.591
SA45_SOC_3	987	188.51337432861328	482.29219794273376	0.39141038	592.1916
SA45_SOC_3	988	183.48056316375732	488.2982647418976	0.4532006	592.7922
SA45_SOC_3	989	186.78122520446777	449.16030764579773	0.4564307	593.3928
SA45_SOC_3	990	187.6823902130127	442.93659567832947	0.3902044	593.9934000000001
SA45_SOC_3	991	185.1339054107666	453.9501750469208	0.40926412	594.594
SA45_SOC_3	992	190.8442497253418	445.83248019218445	0.4914252	595.1946
SA45_SOC_3	993	181.95322036743164	482.36403822898865	0.55979073	595.7952
SA45_SOC_3	994	197.32383728027344	489.5021688938141	0.530539	596.3958
SA45_SOC_3	995	185.5697250366211	483.9875900745392	0.41080254	596.9964
SA45_SOC_3	996	184.30529594421387	490.58624267578125	0.34271544	597.597
SA45_SOC_3	997	184.74583625793457	482.84165382385254	0.4605821	598.1976
SA45_SOC_3	998	188.5873031616211	460.39082407951355	0.43199188	598.7982000000001
SA45_SOC_3	999	189.33088302612305	449.7994029521942	0.39535707	599.3988
SA45_SOC_3	1000	184.63615894317627	491.2852370738983	0.37786093	599.9994
SA45_SOC_3	1001	190.50481796264648	495.15727400779724	0.6022335	600.6
SA45_SOC_3	1002	181.08756065368652	443.5798108577728	0.5263024	601.2006
SA45_SOC_3	1003	197.6725673675537	494.7430658340454	0.35412946	601.8012
SA45_SOC_3	1004	198.37539196014404	517.8395891189575	0.31836683	602.4018
SA45_SOC_3	1005	186.6434669494629	483.4517168998718	0.45260364	603.0024
SA45_SOC_3	1006	186.8305778503418	452.10801243782043	0.48002815	603.6030000000001
SA45_SOC_3	1007	188.49308967590332	458.047935962677	0.46066755	604.2036
SA45_SOC_3	1008	186.02554321289062	452.35884189605713	0.46554723	604.8042
SA45_SOC_3	1009	169.8640537261963	479.9183142185211	0.2570074	605.4048
SA45_SOC_3	1010	186.1226463317871	482.5426411628723	0.5610659	606.0054
SA45_SOC_3	1011	194.45702075958252	500.9431529045105	0.31775132	606.606
SA45_SOC_3	1012	195.39633750915527	493.6593782901764	0.39771628	607.2066
SA45_SOC_3	1013	194.12632942199707	503.74685525894165	0.35933658	607.8072
SA45_SOC_3	1014	183.78228664398193	485.9781324863434	0.43438387	608.4078000000001
SA45_SOC_3	1015	185.06240844726562	480.75085043907166	0.47746456	609.0084
SA45_SOC_3	1016	195.4162359237671	497.7564311027527	0.45104936	609.609
SA45_SOC_3	1017	177.4248504638672	466.2809228897095	0.28014016	610.2096
SA45_SOC_3	1018	180.80336093902588	454.89481687545776	0.3502654	610.8102
SA45_SOC_3	1019	187.41531372070312	480.6736350059509	0.40807223	611.4108
SA45_SOC_3	1020	190.21127700805664	446.7623484134674	0.5367462	612.0114
SA45_SOC_3	1021	184.62587356567383	457.59883761405945	0.4133113	612.612
SA45_SOC_3	1022	188.43006134033203	474.22979950904846	0.47478846	613.2126000000001
SA45_SOC_3	1023	186.38121128082275	477.80359625816345	0.35043156	613.8132
SA45_SOC_3	1024	184.5778226852417	490.04422187805176	0.41789606	614.4138
SA45_SOC_3	1025	191.57461166381836	489.6425664424896	0.45228556	615.0144
SA45_SOC_3	1026	180.03107070922852	456.46294355392456	0.33555797	615.615
SA45_SOC_3	1027	186.87317848205566	492.43497133255005	0.45001033	616.2156
SA45_SOC_3	1028	191.9169044494629	492.0749008655548	0.5990389	616.8162
SA45_SOC_3	1029	187.6884412765503	484.84593987464905	0.36598712	617.4168
SA45_SOC_3	1030	188.01246643066406	457.95562505722046	0.52740544	618.0174000000001
SA45_SOC_3	1031	194.04607772827148	498.485004901886	0.3502429	618.618
SA45_SOC_3	1032	188.89881134033203	482.19618558883667	0.46349356	619.2186
SA45_SOC_3	1033	186.48868560791016	489.210205078125	0.44295257	619.8192
SA45_SOC_3	1034	181.73842906951904	488.0429935455322	0.3708679	620.4198
SA45_SOC_3	1035	183.2669448852539	483.78294825553894	0.5329566	621.0204
SA45_SOC_3	1036	185.8128261566162	454.11213755607605	0.4446517	621.621
SA45_SOC_3	1037	192.33604431152344	486.9177210330963	0.41411904	622.2216
SA45_SOC_3	1038	184.65887546539307	482.5166666507721	0.568678	622.8222000000001
SA45_SOC_3	1039	191.1908483505249	455.95407485961914	0.52309775	623.4228
SA45_SOC_3	1040	200.66888809204102	502.6376760005951	0.28950018	624.0234
SA45_SOC_3	1041	176.35119438171387	510.66579580307007	0.5498592	624.624
SA45_SOC_3	1042	186.03338241577148	486.7145276069641	0.49395376	625.2246
SA45_SOC_3	1043	193.86225700378418	484.37604904174805	0.43295518	625.8252
SA45_SOC_3	1044	185.07446765899658	493.70946049690247	0.39989036	626.4258
SA45_SOC_3	1045	185.04189491271973	480.7223653793335	0.45918116	627.0264
SA45_SOC_3	1046	197.047119140625	483.7146484851837	0.39708665	627.6270000000001
SA45_SOC_3	1047	186.7402982711792	477.7252221107483	0.44196287	628.2276
SA45_SOC_3	1048	186.3013458251953	453.7053644657135	0.4702346	628.8282
SA45_SOC_3	1049	186.89284801483154	450.8017873764038	0.41565496	629.4288
SA45_SOC_3	1050	184.98265743255615	485.0954818725586	0.35350332	630.0294
SA45_SOC_3	1051	185.25758743286133	482.1320056915283	0.51009643	630.63
SA45_SOC_3	1052	182.38208770751953	459.4573509693146	0.30457854	631.2306
SA45_SOC_3	1053	187.2905731201172	455.5922019481659	0.381163	631.8312
SA45_SOC_3	1054	195.3482437133789	503.5228371620178	0.28276396	632.4318000000001
SA45_SOC_3	1055	187.21374034881592	483.7686574459076	0.55998003	633.0324
SA45_SOC_3	1056	193.53155136108398	489.372296333313	0.4430598	633.633
SA45_SOC_3	1057	182.99214363098145	491.32495522499084	0.4097056	634.2336
SA45_SOC_3	1058	182.90963172912598	489.5638704299927	0.41065928	634.8342
SA45_SOC_3	1059	188.3265495300293	483.6769902706146	0.43836892	635.4348
SA45_SOC_3	1060	185.7483959197998	491.6812598705292	0.37028375	636.0354
SA45_SOC_3	1061	182.98436164855957	481.28244280815125	0.53086674	636.636
SA45_SOC_3	1062	193.46054077148438	495.6951427459717	0.35120437	637.2366000000001
SA45_SOC_3	1063	184.6680450439453	456.1842083930969	0.60334885	637.8372
SA45_SOC_3	1064	1756.5058135986328	722.3457098007202	0.9279382	638.4378
SA45_SOC_3	1065	1726.1996841430664	757.6329374313354	0.53929734	639.0384
SA45_SOC_3	1066	1699.1460800170898	755.9732723236084	0.7210862	639.639
SA45_SOC_3	1067	181.64408683776855	504.7960066795349	0.4596555	640.2396
SA45_SOC_3	1068	190.05804061889648	475.9868288040161	0.5247811	640.8402
SA45_SOC_3	1069	189.6820592880249	471.9995319843292	0.5378585	641.4408
SA45_SOC_3	1070	1744.5055389404297	675.4687643051147	0.59900427	642.0414000000001
SA45_SOC_3	1071	1727.3957061767578	668.6208915710449	0.9904591	642.642
SA45_SOC_3	1072	1702.4716186523438	682.057728767395	0.9248603	643.2426
SA45_SOC_3	1073	182.9912281036377	482.3928773403168	0.40834802	643.8432
SA45_SOC_3	1074	186.97214126586914	482.22055077552795	0.5780045	644.4438
SA45_SOC_3	1075	190.54201126098633	453.92619609832764	0.39469525	645.0444
SA45_SOC_3	1076	185.61633110046387	489.42469596862793	0.3482959	645.645
SA45_SOC_3	1077	186.84621334075928	453.58630657196045	0.44083324	646.2456
SA45_SOC_3	1078	189.68181610107422	477.05780267715454	0.42955413	646.8462000000001
SA45_SOC_3	1079	185.9034776687622	486.8052291870117	0.4952833	647.4468
SA45_SOC_3	1080	184.74708080291748	498.08064579963684	0.34821883	648.0474
SA45_SOC_3	1081	174.4763946533203	477.6481354236603	0.26682785	648.648
SA45_SOC_3	1082	187.86765575408936	460.20549416542053	0.3951606	649.2486
SA45_SOC_3	1083	186.9309139251709	484.378559589386	0.4296454	649.8492
SA45_SOC_3	1084	191.02300643920898	450.1518452167511	0.5146642	650.4498
SA45_SOC_3	1085	178.84592056274414	493.75516533851624	0.42504933	651.0504
SA45_SOC_3	1086	186.20269775390625	482.709721326828	0.44141802	651.6510000000001
SA45_SOC_3	1087	192.053804397583	478.73948335647583	0.45600453	652.2516
SA45_SOC_3	1088	187.73157119750977	479.80669140815735	0.4791851	652.8522
SA45_SOC_3	1089	201.22914791107178	498.13613533973694	0.27720374	653.4528
SA45_SOC_3	1090	176.79150581359863	513.1053721904755	0.46341443	654.0534
SA45_SOC_3	1091	185.12452125549316	485.6153905391693	0.40283957	654.654
SA45_SOC_3	1092	190.78999042510986	448.58185172080994	0.50982964	655.2546
SA45_SOC_3	1093	187.18597412109375	480.7841634750366	0.48101285	655.8552
SA45_SOC_3	1094	200.44545650482178	501.29108905792236	0.38787815	656.4558000000001
SA45_SOC_3	1095	172.38176822662354	467.50726103782654	0.33297578	657.0564
SA45_SOC_3	1096	187.3538875579834	481.99727296829224	0.42807138	657.657
SA45_SOC_3	1097	188.63717079162598	482.33635783195496	0.40490642	658.2576
SA45_SOC_3	1098	196.63939476013184	509.3804597854614	0.35918593	658.8582
SA45_SOC_3	1099	188.81220817565918	482.95717120170593	0.41724327	659.4588
SA45_SOC_3	1100	181.4725399017334	493.51846575737	0.31696033	660.0594
SA45_SOC_3	1101	187.58222579956055	480.0202488899231	0.48199004	660.66
SA45_SOC_3	1102	180.54542541503906	455.62522530555725	0.38021013	661.2606000000001
SA45_SOC_3	1103	185.084810256958	454.2442309856415	0.4661908	661.8612
SA45_SOC_3	1104	1751.8424606323242	665.449104309082	0.74051285	662.4618
SA45_SOC_3	1105	1714.6414947509766	672.161021232605	0.36454517	663.0624
SA45_SOC_3	1106	192.38871574401855	494.1793191432953	0.4733654	663.663
SA45_SOC_3	1107	185.11333465576172	488.88782501220703	0.40732604	664.2636
SA45_SOC_3	1108	175.2048397064209	473.96690011024475	0.23008478	664.8642
SA45_SOC_3	1109	185.83455562591553	490.1945972442627	0.44102818	665.4648
SA45_SOC_3	1110	189.52692031860352	474.1656517982483	0.53199214	666.0654000000001
SA45_SOC_3	1111	182.24228382110596	485.4233980178833	0.46613744	666.666
SA45_SOC_3	1112	189.1431999206543	504.0355682373047	0.21185425	667.2666
SA45_SOC_3	1113	187.83113479614258	452.6164948940277	0.47017968	667.8672
SA45_SOC_3	1114	1708.1074905395508	679.854691028595	0.83585507	668.4678
SA45_SOC_3	1115	187.84204959869385	447.13526129722595	0.4050896	669.0684
SA45_SOC_3	1116	182.3631191253662	486.5745806694031	0.4788454	669.669
SA45_SOC_3	1117	191.13125324249268	494.9972105026245	0.47643965	670.2696
SA45_SOC_3	1118	189.3331003189087	479.3065130710602	0.447517	670.8702000000001
SA45_SOC_3	1119	186.34137153625488	479.6348798274994	0.43585423	671.4708
SA45_SOC_3	1120	183.81946563720703	484.81449365615845	0.41016665	672.0714
SA45_SOC_3	1121	196.55625343322754	493.7657868862152	0.2849116	672.672
SA45_SOC_3	1122	184.008150100708	489.0380072593689	0.49737814	673.2726
SA45_SOC_3	1123	195.29056549072266	495.1432728767395	0.2555541	673.8732
SA45_SOC_3	1124	197.57855415344238	492.29164481163025	0.2695346	674.4738
SA45_SOC_3	1125	180.37695407867432	462.85759806632996	0.40466285	675.0744
SA45_SOC_3	1126	202.18215465545654	508.10497283935547	0.25936624	675.6750000000001
SA45_SOC_3	1127	197.20330238342285	497.8710472583771	0.2600166	676.2756
SA45_SOC_3	1128	192.48603343963623	488.4075057506561	0.460485	676.8762
SA45_SOC_3	1129	189.47224617004395	463.9625287055969	0.5985308	677.4768
SA45_SOC_3	1130	177.9939079284668	503.9052128791809	0.5713132	678.0774
SA45_SOC_3	1131	187.76232719421387	450.1252591609955	0.55236214	678.678
SA45_SOC_3	1132	177.5990867614746	478.56062293052673	0.348484	679.2786
SA45_SOC_3	1133	193.71375560760498	446.98208570480347	0.49702013	679.8792
SA45_SOC_3	1134	184.6243143081665	483.51924419403076	0.50942653	680.4798000000001
SA45_SOC_3	1135	192.3403787612915	486.2893760204315	0.5870528	681.0804
SA45_SOC_3	1136	181.8632984161377	484.23162817955017	0.4606471	681.681
SA45_SOC_3	1137	184.81906414031982	474.840087890625	0.5045007	682.2816
SA45_SOC_3	1138	186.1310577392578	478.4929347038269	0.5080843	682.8822
SA45_SOC_3	1139	180.20902633666992	453.651419878006	0.4808644	683.4828
SA45_SOC_3	1140	199.9643611907959	497.92190194129944	0.2923269	684.0834
SA45_SOC_3	1141	190.52885055541992	486.01720690727234	0.5101075	684.684
SA45_SOC_3	1142	187.11483478546143	438.1568670272827	0.5714435	685.2846000000001
SA45_SOC_3	1143	183.14291954040527	491.5205204486847	0.4430507	685.8852
SA45_SOC_3	1144	192.25876808166504	483.2257354259491	0.5262762	686.4858
SA45_SOC_3	1145	184.604229927063	481.77985310554504	0.37054792	687.0864
SA45_SOC_3	1146	179.7925901412964	444.70479369163513	0.33284324	687.687
SA45_SOC_3	1147	184.656400680542	452.9878306388855	0.33672866	688.2876
SA45_SOC_3	1148	191.9880723953247	469.81757640838623	0.64703745	688.8882
SA45_SOC_3	1149	193.60538005828857	495.32902121543884	0.4568421	689.4888
SA45_SOC_3	1150	181.51441097259521	476.85460925102234	0.52852327	690.0894000000001
SA45_SOC_3	1151	182.43360042572021	480.39100527763367	0.5681863	690.69
SA45_SOC_3	1152	182.78663635253906	487.5264322757721	0.49324095	691.2906
SA45_SOC_3	1153	192.37300872802734	490.6279242038727	0.47582635	691.8912
SA45_SOC_3	1154	180.97127437591553	484.3051743507385	0.3661174	692.4918
SA45_SOC_3	1155	182.76042938232422	478.48199129104614	0.49983585	693.0924
SA45_SOC_3	1156	190.44121742248535	484.31737303733826	0.5514278	693.693
SA45_SOC_3	1157	188.5018014907837	474.70255494117737	0.335477	694.2936
SA45_SOC_3	1158	182.48435497283936	497.27614402770996	0.37875593	694.8942000000001
SA45_SOC_3	1159	181.52950286865234	479.75480675697327	0.5118813	695.4948
SA45_SOC_3	1160	185.1202154159546	481.8673038482666	0.5109775	696.0954
SA45_SOC_3	1161	184.11522388458252	489.1139352321625	0.48085946	696.696
SA45_SOC_3	1162	190.82603931427002	491.1206030845642	0.40678313	697.2966
SA45_SOC_3	1163	195.80706596374512	503.92449259757996	0.2948952	697.8972
SA45_SOC_3	1164	182.37393379211426	455.1122045516968	0.3368699	698.4978
SA45_SOC_3	1165	190.69786548614502	489.3855893611908	0.45389912	699.0984
SA45_SOC_3	1166	188.67650985717773	451.511789560318	0.47507948	699.6990000000001
SA45_SOC_3	1167	182.34038829803467	490.7862174510956	0.46307635	700.2996
SA45_SOC_3	1168	180.12516975402832	486.0503590106964	0.5678974	700.9002
SA45_SOC_3	1169	185.6810760498047	441.5709865093231	0.41263178	701.5008
SA45_SOC_3	1170	185.69921493530273	484.92833733558655	0.58235055	702.1014
SA45_SOC_3	1171	199.52364921569824	495.7579708099365	0.3916385	702.702
SA45_SOC_3	1172	203.67945671081543	516.7619526386261	0.23789373	703.3026
SA45_SOC_3	1173	184.0290927886963	481.6662669181824	0.49199194	703.9032
SA45_SOC_3	1174	189.69629287719727	484.63486075401306	0.61155564	704.5038000000001
SA45_SOC_3	1175	184.19556140899658	479.18497681617737	0.49871635	705.1044
SA45_SOC_3	1176	181.7328643798828	485.39385080337524	0.5492877	705.705
SA45_SOC_3	1177	184.92753982543945	481.3169467449188	0.4669499	706.3056
SA45_SOC_3	1178	185.77468872070312	440.3955352306366	0.47836375	706.9062
SA45_SOC_3	1179	182.1793270111084	500.74333906173706	0.62520695	707.5068
SA45_SOC_3	1180	182.40426063537598	484.92170691490173	0.5028857	708.1074
SA45_SOC_3	1181	190.75507164001465	450.25017499923706	0.50290287	708.708
SA45_SOC_3	1182	181.5477705001831	482.6766014099121	0.553101	709.3086000000001
SA45_SOC_3	1183	191.40409469604492	484.1360342502594	0.3381318	709.9092
SA45_SOC_3	1184	192.16877460479736	449.21093702316284	0.475682	710.5098
SA45_SOC_3	1185	190.47828197479248	456.5608549118042	0.46522805	711.1104
SA45_SOC_3	1186	181.41892433166504	484.934903383255	0.5646247	711.711
SA45_SOC_3	1187	187.2067165374756	498.1257712841034	0.4330829	712.3116
SA45_SOC_3	1188	188.23265075683594	470.95916748046875	0.635735	712.9122
SA45_SOC_3	1189	186.99623107910156	446.29162073135376	0.48057917	713.5128
SA45_SOC_3	1190	185.31712532043457	487.9835772514343	0.50639665	714.1134000000001
SA45_SOC_3	1191	188.46482276916504	491.09240770339966	0.53819567	714.714
SA45_SOC_3	1192	191.9069766998291	486.8879163265228	0.6108219	715.3146
SA45_SOC_3	1193	197.26736068725586	506.7579996585846	0.2903317	715.9152
SA45_SOC_3	1194	185.63311100006104	444.8431956768036	0.48905256	716.5158
SA45_SOC_3	1195	192.3472023010254	486.450115442276	0.49382398	717.1164
SA45_SOC_3	1196	182.86110877990723	489.7730827331543	0.32387868	717.717
SA45_SOC_3	1197	185.32753944396973	484.4895386695862	0.5952352	718.3176
SA45_SOC_3	1198	185.57384490966797	487.8847646713257	0.5587986	718.9182
SA45_SOC_3	1199	185.51610946655273	479.7072994709015	0.5065248	719.5188
SA45_SOC_3	1200	183.91313552856445	441.670024394989	0.5332314	720.1194
SA45_SOC_3	1201	181.5595293045044	478.36180686950684	0.52496374	720.72
SA45_SOC_3	1202	185.98281383514404	480.8641791343689	0.53399414	721.3206
SA45_SOC_3	1203	189.18136596679688	478.2673394680023	0.51865214	721.9212
SA45_SOC_3	1204	184.66655731201172	445.9795081615448	0.42682558	722.5218
SA45_SOC_3	1205	182.78677940368652	444.6010887622833	0.48470515	723.1224
SA45_SOC_3	1206	185.89653968811035	474.04585361480713	0.52185065	723.723
SA45_SOC_3	1207	184.8539400100708	484.16480898857117	0.41406906	724.3236
SA45_SOC_3	1208	183.4361457824707	485.475572347641	0.43748778	724.9242
SA45_SOC_3	1209	188.13237190246582	488.91045212745667	0.3681287	725.5248
SA45_SOC_3	1210	192.02417850494385	476.41658306121826	0.34043345	726.1254
SA45_SOC_3	1211	190.7184076309204	447.2718608379364	0.49595344	726.726
SA45_SOC_3	1212	184.99640464782715	479.9895751476288	0.5437354	727.3266
SA45_SOC_3	1213	190.92950820922852	496.0431110858917	0.49707115	727.9272
SA45_SOC_3	1214	180.18413543701172	471.8834674358368	0.5851514	728.5278
SA45_SOC_3	1215	184.30931568145752	478.52705240249634	0.56579125	729.1284
SA45_SOC_3	1216	189.85342025756836	447.7458715438843	0.45251408	729.729
SA45_SOC_3	1217	185.43821811676025	450.82785844802856	0.41992867	730.3296
SA45_SOC_3	1218	186.65465354919434	495.0613582134247	0.3659541	730.9302
SA45_SOC_3	1219	187.14689254760742	482.2965431213379	0.58647895	731.5308
SA45_SOC_3	1220	198.79740715026855	490.37487387657166	0.37175503	732.1314
SA45_SOC_3	1221	186.94250106811523	455.13100147247314	0.5365137	732.732
SA45_SOC_3	1222	187.72275924682617	449.6270442008972	0.46243325	733.3326
SA45_SOC_3	1223	184.89229202270508	476.2358236312866	0.49546126	733.9332
SA45_SOC_3	1224	184.49652671813965	470.1540219783783	0.3446121	734.5338
SA45_SOC_3	1225	188.70343208312988	497.9606223106384	0.33069047	735.1344
SA45_SOC_3	1226	191.45702362060547	495.75156569480896	0.45160013	735.735
SA45_SOC_3	1227	194.9410057067871	502.2057008743286	0.40101212	736.3356
SA45_SOC_3	1228	186.18186950683594	448.70683193206787	0.46411747	736.9362
SA45_SOC_3	1229	185.9374237060547	475.3716802597046	0.5444249	737.5368
SA45_SOC_3	1230	192.63779640197754	506.51119351387024	0.36742404	738.1374
SA45_SOC_3	1231	194.9915313720703	484.1133749485016	0.5151591	738.738
SA45_SOC_3	1232	187.43794441223145	494.94426369667053	0.47190666	739.3386
SA45_SOC_3	1233	177.7316951751709	478.42968821525574	0.5372551	739.9392
SA45_SOC_3	1234	186.1554479598999	478.9672029018402	0.5750552	740.5398
SA45_SOC_3	1235	189.2530059814453	455.28443455696106	0.4355113	741.1404
SA45_SOC_3	1236	179.69584465026855	479.5292115211487	0.47834793	741.741
SA45_SOC_3	1237	189.07723903656006	482.90647745132446	0.5947235	742.3416
SA45_SOC_3	1238	197.17866897583008	493.5612738132477	0.27724725	742.9422
SA45_SOC_3	1239	183.32242012023926	492.65280961990356	0.38370535	743.5428
SA45_SOC_3	1240	188.77761840820312	449.6967923641205	0.50847006	744.1434
SA45_SOC_3	1241	177.20625400543213	472.86789178848267	0.52113175	744.744
SA45_SOC_3	1242	189.89510536193848	449.0991532802582	0.4597593	745.3446
SA45_SOC_3	1243	185.20523071289062	444.23654437065125	0.43271023	745.9452
SA45_SOC_3	1244	188.3711814880371	449.51963782310486	0.5002077	746.5458
SA45_SOC_3	1245	181.33566856384277	490.63857793807983	0.40935236	747.1464
SA45_SOC_3	1246	187.0445966720581	493.58036041259766	0.39899078	747.747
SA45_SOC_3	1247	182.6020860671997	490.7725703716278	0.41395563	748.3476
SA45_SOC_3	1248	185.07768630981445	485.8059346675873	0.51636183	748.9482
SA45_SOC_3	1249	183.17649364471436	498.89490008354187	0.32211742	749.5488
SA45_SOC_3	1250	178.70548725128174	485.2915298938751	0.4723868	750.1494
SA45_SOC_3	1251	185.79936504364014	494.7164475917816	0.4004205	750.75
SA45_SOC_3	1252	185.22615909576416	481.55049204826355	0.5774193	751.3506
SA45_SOC_3	1253	179.04521942138672	487.25423097610474	0.5353498	751.9512
SA45_SOC_3	1254	183.23613166809082	491.69126987457275	0.41366312	752.5518
SA45_SOC_3	1255	183.653883934021	472.5651454925537	0.622226	753.1524000000001
SA45_SOC_3	1256	186.37487411499023	485.82968831062317	0.48554435	753.753
SA45_SOC_3	1257	186.24236583709717	485.65523743629456	0.49932605	754.3536
SA45_SOC_3	1258	190.32185554504395	493.22325110435486	0.52997845	754.9542
SA45_SOC_3	1259	180.2063226699829	484.8410153388977	0.4096107	755.5548
SA45_SOC_3	1260	183.34143161773682	483.0741047859192	0.50111693	756.1554
SA45_SOC_3	1261	184.28237915039062	479.429851770401	0.5280327	756.756
SA45_SOC_3	1262	177.5927495956421	479.15356278419495	0.5805689	757.3566
SA45_SOC_3	1263	196.57592296600342	496.53334379196167	0.4725481	757.9572000000001
SA45_SOC_3	1264	185.33241748809814	446.4460837841034	0.4451558	758.5578
SA45_SOC_3	1265	180.08837699890137	505.8164155483246	0.46802312	759.1584
SA45_SOC_3	1266	181.1067008972168	473.9500021934509	0.59358996	759.759
SA45_SOC_3	1267	187.45848655700684	449.8135006427765	0.45979217	760.3596
SA45_SOC_3	1268	186.35235786437988	441.00350618362427	0.4963803	760.9602
SA45_SOC_3	1269	187.0665693283081	443.98812890052795	0.4640425	761.5608
SA45_SOC_3	1270	187.44163513183594	496.1450457572937	0.35596618	762.1614
SA45_SOC_3	1271	191.06364727020264	455.0388514995575	0.42292783	762.7620000000001
SA45_SOC_3	1272	187.76226997375488	490.33373951911926	0.31848732	763.3626
SA45_SOC_3	1273	183.65015029907227	449.27910804748535	0.5321952	763.9632
SA45_SOC_3	1274	187.38698959350586	447.3534858226776	0.4613407	764.5638
SA45_SOC_3	1275	185.57111263275146	484.3768537044525	0.50711715	765.1644
SA45_SOC_3	1276	189.43900108337402	460.54789423942566	0.537415	765.765
SA45_SOC_3	1277	180.29332637786865	485.4448664188385	0.38343525	766.3656
SA45_SOC_3	1278	190.18033504486084	449.64390993118286	0.43829274	766.9662
SA45_SOC_3	1279	182.9454803466797	473.21518421173096	0.5599422	767.5668000000001
SA45_SOC_3	1280	187.51383304595947	482.8550434112549	0.5191595	768.1674
SA45_SOC_3	1281	185.6244707107544	494.7761535644531	0.38917375	768.768
SA45_SOC_3	1282	184.6001672744751	449.90803241729736	0.5671206	769.3686
SA45_SOC_3	1283	192.89671897888184	478.5963177680969	0.50354445	769.9692
SA45_SOC_3	1284	185.03328323364258	474.6032917499542	0.47874737	770.5698
SA45_SOC_3	1285	199.57489013671875	482.89244413375854	0.48646712	771.1704
SA45_SOC_3	1286	176.57366752624512	482.43220925331116	0.50938815	771.771
SA45_SOC_3	1287	181.84547424316406	480.8697474002838	0.5370767	772.3716000000001
SA45_SOC_3	1288	182.98373222351074	495.0879120826721	0.37415853	772.9722
SA45_SOC_3	1289	186.1673927307129	480.78712463378906	0.5117228	773.5728
SA45_SOC_3	1290	187.60717391967773	446.45281076431274	0.46464914	774.1734
SA45_SOC_3	1291	181.64225578308105	469.2418885231018	0.59907997	774.774
SA45_SOC_3	1292	190.23437976837158	446.98968172073364	0.4964388	775.3746
SA45_SOC_3	1293	185.36911010742188	485.72141289711	0.52812046	775.9752
SA45_SOC_3	1294	191.21111869812012	456.95793986320496	0.48597232	776.5758
SA45_SOC_3	1295	184.63398456573486	445.3595960140228	0.4733783	777.1764000000001
SA45_SOC_3	1296	175.34832000732422	478.127521276474	0.56551546	777.777
SA45_SOC_3	1297	187.43599891662598	487.80043601989746	0.45799273	778.3776
SA45_SOC_3	1298	192.52613067626953	452.8554153442383	0.39547765	778.9782
SA45_SOC_3	1299	180.47261238098145	495.70924043655396	0.31678116	779.5788
SA45_SOC_3	1300	182.85807609558105	442.21558570861816	0.4660822	780.1794
SA45_SOC_3	1301	183.55615139007568	483.93399953842163	0.4406321	780.78
SA45_SOC_3	1302	186.91057205200195	481.9076657295227	0.57860595	781.3806
SA45_SOC_3	1303	184.2374324798584	486.1385500431061	0.56305933	781.9812000000001
SA45_SOC_3	1304	184.63863372802734	448.82405519485474	0.53363436	782.5818
SA45_SOC_3	1305	197.444486618042	476.41223788261414	0.51356244	783.1824
SA45_SOC_3	1306	185.3822422027588	487.18435406684875	0.5675295	783.783
SA45_SOC_3	1307	191.60070419311523	449.8609435558319	0.41602924	784.3836
SA45_SOC_3	1308	191.30300045013428	449.1706073284149	0.5491507	784.9842
SA45_SOC_3	1309	181.15674018859863	476.261283159256	0.4523655	785.5848
SA45_SOC_3	1310	179.42421913146973	484.5319926738739	0.5950013	786.1854
SA45_SOC_3	1311	190.43106079101562	446.42149329185486	0.49406973	786.7860000000001
SA45_SOC_3	1312	191.38185024261475	459.4221067428589	0.5761915	787.3866
SA45_SOC_3	1313	188.0421495437622	485.27469635009766	0.6065808	787.9872
SA45_SOC_3	1314	189.30798053741455	460.7200598716736	0.5823995	788.5878
SA45_SOC_3	1315	191.98359489440918	442.08510160446167	0.44973215	789.1884
SA45_SOC_3	1316	192.5429391860962	478.0017364025116	0.5143173	789.789
SA45_SOC_3	1317	177.6830005645752	467.8352737426758	0.49264103	790.3896
SA45_SOC_3	1318	186.62798881530762	448.19162249565125	0.4395994	790.9902
SA45_SOC_3	1319	199.50868606567383	488.06938648223877	0.39693448	791.5908000000001
SA45_SOC_3	1320	202.43980407714844	501.1699712276459	0.32010236	792.1914
SA45_SOC_3	1321	192.49088287353516	448.21927070617676	0.5622044	792.792
SA45_SOC_3	1322	188.8743782043457	441.33657217025757	0.5889668	793.3926
SA45_SOC_3	1323	183.35351943969727	498.60815048217773	0.48424396	793.9932
SA45_SOC_3	1324	186.71690940856934	477.4474847316742	0.4946343	794.5938
SA45_SOC_3	1325	186.78671836853027	488.81328105926514	0.4576217	795.1944
SA45_SOC_3	1326	198.24371337890625	490.9296727180481	0.4474505	795.795
SA45_SOC_3	1327	196.63739204406738	485.8304286003113	0.4754499	796.3956000000001
SA45_SOC_3	1328	195.35123348236084	481.0755157470703	0.5235984	796.9962
SA45_SOC_3	1329	197.11289405822754	488.9923667907715	0.3363076	797.5968
SA45_SOC_3	1330	194.45294380187988	498.6942172050476	0.4370885	798.1974
SA45_SOC_3	1331	199.5300579071045	494.26374435424805	0.5242911	798.798
SA45_SOC_3	1332	181.80730819702148	438.2846474647522	0.60775787	799.3986
SA45_SOC_3	1333	181.2864589691162	454.35269951820374	0.49729982	799.9992
SA45_SOC_3	1334	184.36994075775146	446.0248267650604	0.3932682	800.5998
SA45_SOC_3	1335	202.60239601135254	490.54922819137573	0.46670327	801.2004000000001
SA45_SOC_3	1336	197.87569999694824	488.1511723995209	0.44265848	801.801
SA45_SOC_3	1337	195.580415725708	493.60910296440125	0.3963432	802.4016
SA45_SOC_3	1338	196.66268348693848	493.18987369537354	0.35910106	803.0022
SA45_SOC_3	1339	187.96820640563965	473.2331442832947	0.4885617	803.6028
SA45_SOC_3	1340	200.7810115814209	480.56371808052063	0.5326792	804.2034
SA45_SOC_3	1341	202.42042064666748	487.4098527431488	0.3779302	804.804
SA45_SOC_3	1342	177.81346321105957	481.22785449028015	0.6014222	805.4046
SA45_SOC_3	1343	191.72062397003174	438.4314179420471	0.72448313	806.0052000000001
SA45_SOC_3	1344	197.34326362609863	477.2926354408264	0.5157223	806.6058
SA45_SOC_3	1345	200.08219242095947	482.79086351394653	0.43340307	807.2064
SA45_SOC_3	1346	184.38297271728516	469.64067935943604	0.4739263	807.807
SA45_SOC_3	1347	196.35732650756836	482.0058023929596	0.35005316	808.4076
SA45_SOC_3	1348	202.57362842559814	484.8864948749542	0.4288023	809.0082
SA45_SOC_3	1349	181.18895530700684	502.2215688228607	0.5631748	809.6088
SA45_SOC_3	1350	189.9682331085205	483.080735206604	0.5616067	810.2094
SA45_SOC_3	1351	194.14904594421387	483.28721165657043	0.48404884	810.8100000000001
SA45_SOC_3	1352	201.63768768310547	494.7624099254608	0.29148987	811.4106
SA45_SOC_3	1353	200.9269666671753	494.1540849208832	0.4276211	812.0112
SA45_SOC_3	1354	185.28267860412598	442.71135449409485	0.7434978	812.6118
SA45_SOC_3	1355	199.5693826675415	484.4114863872528	0.41103616	813.2124
SA45_SOC_3	1356	192.2825002670288	439.57751512527466	0.68043333	813.813
SA45_SOC_3	1357	184.09928798675537	470.988746881485	0.540624	814.4136
SA45_SOC_3	1358	184.1627597808838	442.6504576206207	0.48914126	815.0142
SA45_SOC_3	1359	186.87503814697266	434.915589094162	0.4454294	815.6148000000001
SA45_SOC_3	1360	188.96703243255615	458.8989472389221	0.49385184	816.2154
SA45_SOC_3	1361	187.8618335723877	458.63888025283813	0.51037604	816.816
SA45_SOC_3	1362	189.6174430847168	481.5477240085602	0.40525952	817.4166
SA45_SOC_3	1363	184.6969699859619	443.9413297176361	0.5540084	818.0172
SA45_SOC_3	1364	178.20430755615234	453.72915029525757	0.54501104	818.6178
SA45_SOC_3	1365	192.23868370056152	479.14326310157776	0.51779747	819.2184
SA45_SOC_3	1366	191.6733455657959	450.6779980659485	0.47975114	819.819
SA45_SOC_3	1367	196.44570350646973	482.1965718269348	0.46589625	820.4196000000001
SA45_SOC_3	1368	190.96455574035645	462.31377482414246	0.52889127	821.0202
SA45_SOC_3	1369	186.29708290100098	471.2759470939636	0.56182677	821.6208
SA45_SOC_3	1370	191.53996467590332	468.08449387550354	0.52724886	822.2214
SA45_SOC_3	1371	184.046630859375	485.06335973739624	0.40869284	822.822
SA45_SOC_3	1372	190.08496284484863	477.548485994339	0.5479722	823.4226
SA45_SOC_3	1373	187.92717933654785	461.1371648311615	0.53632516	824.0232
SA45_SOC_3	1374	194.4504690170288	457.05646276474	0.43455803	824.6238
SA45_SOC_3	1375	190.38228034973145	466.0107171535492	0.5006151	825.2244000000001
SA45_SOC_3	1376	187.3888063430786	470.79514503479004	0.4154257	825.825
SA45_SOC_3	1377	184.11137580871582	468.4962236881256	0.5895895	826.4256
SA45_SOC_3	1378	182.5607442855835	489.89394307136536	0.42793033	827.0262
SA45_SOC_3	1379	187.42735862731934	481.6534888744354	0.43357083	827.6268
SA45_SOC_3	1380	177.12401390075684	457.7660143375397	0.4444802	828.2274
SA45_SOC_3	1381	185.1708698272705	441.6550898551941	0.5261231	828.828
SA45_SOC_3	1382	189.53199863433838	463.42092633247375	0.588434	829.4286
SA45_SOC_3	1383	181.37649536132812	498.83548378944397	0.5203933	830.0292000000001
SA45_SOC_3	1384	190.32601833343506	478.41214656829834	0.46604547	830.6298
SA45_SOC_3	1385	191.19518280029297	483.4715759754181	0.5332485	831.2304
SA45_SOC_3	1386	194.5165729522705	480.1214110851288	0.48163024	831.831
SA45_SOC_3	1387	181.37351989746094	494.6261966228485	0.53043616	832.4316
SA45_SOC_3	1388	184.776291847229	476.5717542171478	0.32982165	833.0322
SA45_SOC_3	1389	182.4275779724121	487.1147668361664	0.61188805	833.6328
SA45_SOC_3	1390	186.7547607421875	475.92570662498474	0.6681862	834.2334
SA45_SOC_3	1391	182.28541374206543	441.682448387146	0.4974019	834.8340000000001
SA45_SOC_3	1392	181.43394470214844	470.71274757385254	0.55392873	835.4346
SA45_SOC_3	1393	193.51215362548828	486.126834154129	0.50076365	836.0352
SA45_SOC_3	1394	190.98575592041016	487.2454762458801	0.52657413	836.6358
SA45_SOC_3	1395	187.93533325195312	446.9493842124939	0.61632013	837.2364
SA45_SOC_3	1396	184.61563110351562	475.4020321369171	0.5898017	837.837
SA45_SOC_3	1397	197.57164478302002	485.9064531326294	0.4077418	838.4376
SA45_SOC_3	1398	198.6423110961914	491.10740661621094	0.3691089	839.0382
SA45_SOC_3	1399	180.63713550567627	451.45044207572937	0.5096875	839.6388000000001
SA45_SOC_3	1400	180.24807929992676	478.6730182170868	0.5576152	840.2394
SA45_SOC_3	1401	190.00788688659668	479.7149920463562	0.5852576	840.84
SA45_SOC_3	1402	184.8756980895996	448.4103298187256	0.56340116	841.4406
SA45_SOC_3	1403	196.37283325195312	487.23124980926514	0.39434028	842.0412
SA45_SOC_3	1404	189.3624973297119	479.50111269950867	0.5115941	842.6418
SA45_SOC_3	1405	186.55709266662598	449.5466423034668	0.5147942	843.2424
SA45_SOC_3	1406	196.64330005645752	498.71877551078796	0.38528293	843.843
SA45_SOC_3	1407	197.30730056762695	486.1634624004364	0.4968491	844.4436000000001
SA45_SOC_3	1408	186.8276309967041	488.24856877326965	0.54253066	845.0442
SA45_SOC_3	1409	186.4877414703369	455.77006459236145	0.534048	845.6448
SA45_SOC_3	1410	180.93466758728027	505.07319688796997	0.62785107	846.2454
SA45_SOC_3	1411	192.52893447875977	476.77703976631165	0.4976831	846.846
SA45_SOC_3	1412	188.94976615905762	451.0027599334717	0.53910726	847.4466
SA45_SOC_3	1413	193.34558486938477	480.77006578445435	0.5872563	848.0472
SA45_SOC_3	1414	175.17800331115723	468.2844042778015	0.5164559	848.6478
SA45_SOC_3	1415	191.45826816558838	485.44602513313293	0.4735075	849.2484000000001
SA45_SOC_3	1416	181.806378364563	504.14068937301636	0.571086	849.849
SA45_SOC_3	1417	189.06776905059814	445.5370080471039	0.64240646	850.4496
SA45_SOC_3	1418	192.4298858642578	470.9203827381134	0.56544656	851.0502
SA45_SOC_3	1419	186.06841564178467	477.79818892478943	0.4110296	851.6508
SA45_SOC_3	1420	185.27003288269043	484.9867558479309	0.51865786	852.2514
SA45_SOC_3	1421	188.2699728012085	463.2114243507385	0.47235742	852.852
SA45_SOC_3	1422	186.9807243347168	440.92461705207825	0.5340338	853.4526
SA45_SOC_3	1423	189.0716028213501	467.1506989002228	0.57277185	854.0532000000001
SA45_SOC_3	1424	191.383695602417	462.65063881874084	0.5167309	854.6538
SA45_SOC_3	1425	194.6462345123291	467.9285180568695	0.42823118	855.2544
SA45_SOC_3	1426	182.3363971710205	494.7202777862549	0.45971173	855.855
SA45_SOC_3	1427	190.90086936950684	444.2651903629303	0.49348158	856.4556
SA45_SOC_3	1428	191.2104892730713	451.47480726242065	0.5058467	857.0562
SA45_SOC_3	1429	195.2530288696289	475.717910528183	0.6190074	857.6568
SA45_SOC_3	1430	192.40716934204102	463.8447904586792	0.6357555	858.2574
SA45_SOC_3	1431	190.7691764831543	484.5321536064148	0.46956906	858.8580000000001
SA45_SOC_3	1432	178.87822151184082	451.791136264801	0.5307103	859.4586
SA45_SOC_3	1433	179.4358777999878	457.9041266441345	0.49999356	860.0592
SA45_SOC_3	1434	194.1972541809082	465.89494228363037	0.56717294	860.6598
SA45_SOC_3	1435	191.8948459625244	442.745600938797	0.5328072	861.2604
SA45_SOC_3	1436	177.3731803894043	470.6710982322693	0.43932664	861.861
SA45_SOC_3	1437	188.8209342956543	481.24098658561707	0.6283739	862.4616
SA45_SOC_3	1438	189.141583442688	444.73501682281494	0.58994627	863.0622
SA45_SOC_3	1439	193.37779998779297	473.896701335907	0.5495152	863.6628000000001
SA45_SOC_3	1440	193.02316188812256	485.2149260044098	0.49575648	864.2634
SA45_SOC_3	1441	178.1050157546997	460.36192059516907	0.35738388	864.864
SA45_SOC_3	1442	188.74526023864746	446.626296043396	0.45785406	865.4646
SA45_SOC_3	1443	191.67630672454834	441.29563093185425	0.577142	866.0652
SA45_SOC_3	1444	183.00487518310547	481.85693979263306	0.57712805	866.6658
SA45_SOC_3	1445	187.147536277771	484.8413050174713	0.6191288	867.2664
SA45_SOC_3	1446	180.90651512145996	499.7286593914032	0.56741196	867.867
SA45_SOC_3	1447	185.22777557373047	480.59239625930786	0.3824085	868.4676000000001
SA45_SOC_3	1448	192.0600986480713	481.82018280029297	0.49747482	869.0682
SA45_SOC_3	1449	189.98592853546143	452.9134476184845	0.5173537	869.6688
SA45_SOC_3	1450	189.4110918045044	484.21897888183594	0.5784762	870.2694
SA45_SOC_3	1451	186.3966178894043	448.2624328136444	0.5344317	870.87
SA45_SOC_3	1452	193.71155261993408	464.8962593078613	0.49568504	871.4706
SA45_SOC_3	1453	180.4601240158081	455.3936433792114	0.66642493	872.0712
SA45_SOC_3	1454	190.92613220214844	471.4846444129944	0.6061857	872.6718
SA45_SOC_3	1455	184.73785400390625	449.1142165660858	0.53067786	873.2724000000001
SA45_SOC_3	1456	182.32728481292725	482.6327311992645	0.4023094	873.873
SA45_SOC_3	1457	194.7936487197876	460.83699345588684	0.41998973	874.4736
SA45_SOC_3	1458	190.85397720336914	480.6186282634735	0.3997424	875.0742
SA45_SOC_3	1459	187.01982021331787	474.04038190841675	0.33912075	875.6748
SA45_SOC_3	1460	192.3508071899414	477.8860580921173	0.49344486	876.2754
SA45_SOC_3	1461	185.74519157409668	470.3913974761963	0.46615764	876.876
SA45_SOC_3	1462	185.06813049316406	485.64709424972534	0.49683413	877.4766
SA45_SOC_3	1463	190.9203815460205	481.461238861084	0.39866868	878.0772000000001
SA45_SOC_3	1464	190.75294017791748	449.83757615089417	0.40702444	878.6778
SA45_SOC_3	1465	193.6011028289795	468.3651280403137	0.55144703	879.2784
SA45_SOC_3	1466	196.3566541671753	461.8828618526459	0.31384334	879.879
SA45_SOC_3	1467	199.4723653793335	497.7140736579895	0.33612752	880.4796
SA45_SOC_3	1468	192.1149444580078	451.57555103302	0.6591469	881.0802
SA45_SOC_3	1469	197.41084098815918	458.54106545448303	0.5699092	881.6808
SA45_SOC_3	1470	194.75891590118408	474.65192556381226	0.18711273	882.2814
SA45_SOC_3	1471	199.985990524292	491.2025821208954	0.18728118	882.8820000000001
SA45_SOC_3	1472	198.76004219055176	504.7346591949463	0.2649255	883.4826
SA45_SOC_3	1473	203.80638599395752	509.7167444229126	0.17995645	884.0832
SA45_SOC_3	1474	204.57471370697021	491.54041171073914	0.16759229	884.6838
SA45_SOC_3	1475	200.77239990234375	468.9844608306885	0.5124012	885.2844
SA45_SOC_3	1476	191.73173904418945	490.09655714035034	0.29529735	885.885
SA45_SOC_3	1477	206.50643348693848	531.5939462184906	0.25079477	886.4856
SA45_SOC_3	1478	204.80003356933594	524.83851313591	0.17012878	887.0862
SA45_SOC_3	1479	201.13134384155273	488.64304661750793	0.24503928	887.6868000000001
SA45_SOC_3	1480	191.37579917907715	478.6902701854706	0.34122574	888.2874
SA45_SOC_3	1481	203.24151992797852	528.0716156959534	0.198161	888.888
SA45_SOC_3	1482	204.8961353302002	518.3817064762115	0.21828103	889.4886
SA45_SOC_3	1483	193.69717597961426	467.2675037384033	0.42207682	890.0892
SA45_SOC_3	1484	202.5571346282959	458.13796162605286	0.23899895	890.6898
SA45_SOC_3	1485	187.67054557800293	465.9601843357086	0.48913234	891.2904
SA45_SOC_3	1486	201.2889862060547	520.270185470581	0.25190452	891.891
SA45_SOC_3	1487	191.93315505981445	472.74619460105896	0.2914401	892.4916000000001
SA45_SOC_3	1488	187.5209140777588	470.2612352371216	0.36500308	893.0922
SA45_SOC_3	1489	188.99238109588623	475.69830894470215	0.4839348	893.6928
SA45_SOC_3	1490	187.8801727294922	480.4727590084076	0.3655801	894.2934
SA45_SOC_3	1491	191.93015098571777	478.64614248275757	0.2460653	894.894
SA45_SOC_3	1492	193.17174911499023	467.2854959964752	0.31576225	895.4946
SA45_SOC_3	1493	192.22034454345703	467.68576741218567	0.41040346	896.0952
SA45_SOC_3	1494	203.24645519256592	523.6330962181091	0.2313643	896.6958
SA45_SOC_3	1495	205.89237213134766	515.4056453704834	0.24154104	897.2964000000001
SA45_SOC_3	1496	197.5829315185547	518.2473921775818	0.19389197	897.897
SA45_SOC_3	1497	191.23884201049805	461.61828875541687	0.49009365	898.4976
SA45_SOC_3	1498	199.68432426452637	474.00394678115845	0.41099182	899.0982
SA45_SOC_3	1499	203.3499240875244	513.4092128276825	0.31022626	899.6988
SA45_SOC_3	1500	204.85081672668457	526.9618892669678	0.2397499	900.2994
SA45_SOC_3	1501	191.50033950805664	478.94415736198425	0.37290585	900.9
SA45_SOC_3	1502	188.13657760620117	465.52196502685547	0.38849258	901.5006
SA45_SOC_3	1503	201.92702293395996	525.4466450214386	0.2381813	902.1012000000001
SA45_SOC_3	1504	200.44926166534424	494.5176637172699	0.21396136	902.7018
SA45_SOC_3	1505	199.53246116638184	494.5615339279175	0.21811853	903.3024
SA45_SOC_3	1506	190.51763534545898	471.3514244556427	0.42881423	903.903
SA45_SOC_3	1507	191.15434169769287	470.85803747177124	0.41767123	904.5036
SA45_SOC_3	1508	201.33460521697998	516.0960459709167	0.19195156	905.1042
SA45_SOC_3	1509	200.88930130004883	516.4678645133972	0.22538757	905.7048
SA45_SOC_3	1510	205.49573421478271	511.3078844547272	0.21447654	906.3054
SA45_SOC_3	1511	199.39537525177002	493.85401010513306	0.25002766	906.9060000000001
SA45_SOC_3	1512	201.6459560394287	509.8279809951782	0.31818968	907.5066
SA45_SOC_3	1513	203.0782127380371	526.5792560577393	0.2458494	908.1072
SA45_SOC_3	1514	204.5229434967041	517.7332127094269	0.17745373	908.7078
SA45_SOC_3	1515	204.7885036468506	515.8750855922699	0.19710472	909.3084
SA45_SOC_3	1516	206.74574375152588	454.05709862709045	0.25906584	909.909
SA45_SOC_3	1517	207.25293159484863	506.5050780773163	0.2647791	910.5096
SA45_SOC_3	1518	205.4979372024536	519.3961608409882	0.27135944	911.1102
SA45_SOC_3	1519	204.9481201171875	520.2414429187775	0.21988337	911.7108000000001
SA45_SOC_3	1520	204.89347457885742	514.1404581069946	0.18996868	912.3114
SA45_SOC_3	1521	202.7158784866333	529.0102064609528	0.23021352	912.912
SA45_SOC_3	1522	210.73748588562012	527.1646320819855	0.17361616	913.5126
SA45_SOC_3	1523	204.20159339904785	517.6724123954773	0.3180024	914.1132
SA45_SOC_3	1524	207.47068405151367	518.7422597408295	0.14713807	914.7138
SA45_SOC_3	1525	190.7238006591797	478.2011640071869	0.3491291	915.3144
SA45_SOC_3	1526	206.14113807678223	512.5752604007721	0.26502672	915.915
SA45_SOC_3	1527	203.36663246154785	525.2905404567719	0.24669209	916.5156000000001
SA45_SOC_3	1528	188.8999843597412	478.8924980163574	0.35753086	917.1162
SA45_SOC_3	1529	188.48630905151367	474.7507381439209	0.49943754	917.7168
SA45_SOC_3	1530	198.76187324523926	489.72538232803345	0.26196557	918.3174
SA45_SOC_3	1531	205.82417964935303	529.8688459396362	0.2303636	918.918
SA45_SOC_3	1532	205.6520175933838	535.2136409282684	0.22528529	919.5186
SA45_SOC_3	1533	204.62013244628906	513.372552394867	0.23557025	920.1192
SA45_SOC_3	1534	188.56342792510986	483.4273838996887	0.39575052	920.7198
SA45_SOC_3	1535	206.00016117095947	507.5013470649719	0.30810472	921.3204000000001
SA45_SOC_3	1536	211.01393222808838	530.7290303707123	0.16495766	921.921
SA45_SOC_3	1537	205.07092952728271	452.8608226776123	0.13194871	922.5216
SA45_SOC_3	1538	190.3467035293579	469.4469487667084	0.33677268	923.1222
SA45_SOC_3	1539	197.66886234283447	458.3641040325165	0.37966898	923.7228
SA45_SOC_3	1540	204.2911434173584	529.1863310337067	0.22425352	924.3234
SA45_SOC_3	1541	205.33023834228516	528.8234603404999	0.23725745	924.924
SA45_SOC_3	1542	188.10690879821777	479.8432230949402	0.3171731	925.5246
SA45_SOC_3	1543	202.96228408813477	503.1854259967804	0.24595049	926.1252000000001
SA45_SOC_3	1544	190.1715087890625	476.55978083610535	0.4147909	926.7258
SA45_SOC_3	1545	199.8984432220459	487.3132288455963	0.2548971	927.3264
SA45_SOC_3	1546	205.57923316955566	511.0612714290619	0.17612113	927.927
SA45_SOC_3	1547	188.22635650634766	483.11002492904663	0.3400475	928.5276
SA45_SOC_3	1548	190.51201343536377	476.2416172027588	0.39018285	929.1282
SA45_SOC_3	1549	202.94577598571777	529.7308945655823	0.22584935	929.7288
SA45_SOC_3	1550	206.9629955291748	529.7179234027863	0.25298887	930.3294
SA45_SOC_3	1551	200.37816524505615	480.00370502471924	0.40689865	930.9300000000001
SA45_SOC_3	1552	192.9338264465332	471.7899012565613	0.38637897	931.5306
SA45_SOC_3	1553	198.97489070892334	482.97889709472656	0.35448083	932.1312
SA45_SOC_3	1554	201.99666023254395	525.1877045631409	0.23319192	932.7318
SA45_SOC_3	1555	201.1907958984375	522.8826677799225	0.19102876	933.3324
SA45_SOC_3	1556	206.7082643508911	505.01378059387207	0.17963359	933.933
SA45_SOC_3	1557	190.70995330810547	469.6320855617523	0.44996136	934.5336
SA45_SOC_3	1558	200.52838325500488	516.5376448631287	0.2698423	935.1342
SA45_SOC_3	1559	188.3802366256714	479.1989779472351	0.36259156	935.7348000000001
SA45_SOC_3	1560	207.89299964904785	522.6692068576813	0.2270387	936.3354
SA45_SOC_3	1561	200.809907913208	459.85759019851685	0.22463295	936.936
SA45_SOC_3	1562	188.5212278366089	477.07293033599854	0.38788813	937.5366
SA45_SOC_3	1563	203.16307067871094	520.7098209857941	0.23906904	938.1372
SA45_SOC_3	1564	201.6665267944336	528.6553502082825	0.1481197	938.7378
SA45_SOC_3	1565	192.03210353851318	466.8302822113037	0.31620812	939.3384
SA45_SOC_3	1566	201.68662548065186	475.28886437416077	0.36005488	939.939
SA45_SOC_3	1567	200.36343097686768	496.3766276836395	0.19887185	940.5396000000001
SA45_SOC_3	1568	206.25094413757324	531.8067634105682	0.21446666	941.1402
SA45_SOC_3	1569	203.33667755126953	523.6907744407654	0.22569191	941.7408
SA45_SOC_3	1570	203.73181343078613	524.2876410484314	0.19972585	942.3414
SA45_SOC_3	1571	193.95642757415771	468.0642807483673	0.4029549	942.942
SA45_SOC_3	1572	200.03382682800293	536.0212004184723	0.25693324	943.5426
SA45_SOC_3	1573	208.9921474456787	516.8411314487457	0.22534826	944.1432
SA45_SOC_3	1574	202.44375228881836	524.9715077877045	0.15194859	944.7438
SA45_SOC_3	1575	188.98029327392578	477.13926672935486	0.383813	945.3444000000001
SA45_SOC_3	1576	200.90744018554688	518.613932132721	0.18961479	945.945
SA45_SOC_3	1577	207.13780403137207	522.1627843379974	0.19085495	946.5456
SA45_SOC_3	1578	201.09947204589844	537.2539436817169	0.14351442	947.1462
SA45_SOC_3	1579	192.19561100006104	477.833594083786	0.32889646	947.7468
SA45_SOC_3	1580	201.7185115814209	454.71988320350647	0.22895393	948.3474
SA45_SOC_3	1581	206.0763931274414	532.4465346336365	0.16506486	948.948
SA45_SOC_3	1582	190.30035495758057	480.89343667030334	0.27529985	949.5486
SA45_SOC_3	1583	190.72035312652588	475.9127998352051	0.33123517	950.1492000000001
SA45_SOC_3	1584	190.64884185791016	471.7827558517456	0.39423123	950.7498
SA45_SOC_3	1585	187.72680759429932	476.86156153678894	0.3056619	951.3504
SA45_SOC_3	1586	188.74995231628418	486.2032127380371	0.36673108	951.951
SA45_SOC_3	1587	203.7233018875122	519.3724393844604	0.30552688	952.5516
SA45_SOC_3	1588	191.6687822341919	471.92347526550293	0.3885332	953.1522
SA45_SOC_3	1589	189.96811866760254	465.16669034957886	0.5502485	953.7528
SA45_SOC_3	1590	189.8357391357422	471.2234830856323	0.35920942	954.3534
SA45_SOC_3	1591	190.4275417327881	478.47925543785095	0.35815403	954.9540000000001
SA45_SOC_3	1592	188.88616561889648	471.12544298171997	0.36991552	955.5546
SA45_SOC_3	1593	191.7799186706543	471.80081248283386	0.4734171	956.1552
SA45_SOC_3	1594	191.1998748779297	464.90456342697144	0.3664496	956.7558
SA45_SOC_3	1595	207.0776081085205	531.8367290496826	0.18796608	957.3564
SA45_SOC_3	1596	199.55211639404297	533.1428575515747	0.21390653	957.957
SA45_SOC_3	1597	202.34853744506836	513.1606686115265	0.17275818	958.5576
SA45_SOC_3	1598	205.869140625	510.97832679748535	0.25907314	959.1582
SA45_SOC_3	1599	193.37674140930176	470.5897307395935	0.43417087	959.7588000000001
SA45_SOC_3	1600	190.61834335327148	471.96438431739807	0.38177258	960.3594
SA45_SOC_3	1601	200.4545545578003	487.0952618122101	0.2318612	960.96
SA45_SOC_3	1602	189.02295112609863	470.59677958488464	0.33831984	961.5606
SA45_SOC_3	1603	205.62506675720215	507.8918659687042	0.21093166	962.1612
SA45_SOC_3	1604	192.77398109436035	473.4644687175751	0.40424275	962.7618
SA45_SOC_3	1605	202.31523513793945	485.28695940971375	0.24812292	963.3624
SA45_SOC_3	1606	193.21153163909912	448.8643527030945	0.19165097	963.963
SA45_SOC_3	1607	202.45925903320312	494.0128183364868	0.29408652	964.5636000000001
SA45_SOC_3	1608	200.60495853424072	514.407799243927	0.2541686	965.1642
SA45_SOC_3	1609	201.20781898498535	528.2058656215668	0.231704	965.7648
SA45_SOC_3	1610	189.17512893676758	470.2163350582123	0.40599817	966.3654
SA45_SOC_3	1611	186.57391548156738	481.9875204563141	0.36644533	966.966
SA45_SOC_3	1612	188.46101760864258	477.99378633499146	0.34034967	967.5666
SA45_SOC_3	1613	205.23133277893066	520.4013454914093	0.20669675	968.1672
SA45_SOC_3	1614	205.50192832946777	535.983155965805	0.22652815	968.7678
SA45_SOC_3	1615	208.68593215942383	507.2359371185303	0.2265246	969.3684000000001
SA45_SOC_3	1616	207.93731689453125	511.1220395565033	0.23479223	969.969
SA45_SOC_3	1617	188.61714363098145	469.0532433986664	0.45499206	970.5696
SA45_SOC_3	1618	206.81994438171387	523.5530805587769	0.20956501	971.1702
SA45_SOC_3	1619	198.54841232299805	491.5419566631317	0.2041093	971.7708
SA45_SOC_3	1620	195.79716682434082	483.9692759513855	0.37834236	972.3714
SA45_SOC_3	1621	193.34415435791016	471.80660605430603	0.3340978	972.972
SA45_SOC_3	1622	196.1147117614746	493.7077867984772	0.24115413	973.5726
SA45_SOC_3	1623	205.2615737915039	510.44419169425964	0.2566818	974.1732000000001
SA45_SOC_3	1624	207.4811553955078	505.10799050331116	0.19654745	974.7738
SA45_SOC_3	1625	204.13930892944336	503.30194115638733	0.29121503	975.3744
SA45_SOC_3	1626	205.40536880493164	514.749459028244	0.278331	975.975
SA45_SOC_3	1627	203.32637786865234	519.3075513839722	0.206444	976.5756
SA45_SOC_3	1628	204.32234287261963	509.15576577186584	0.19103578	977.1762
SA45_SOC_3	1629	189.0249252319336	473.39768171310425	0.37151256	977.7768
SA45_SOC_3	1630	201.22766017913818	469.0169048309326	0.37349954	978.3774
SA45_SOC_3	1631	186.78381443023682	501.6033947467804	0.5226092	978.9780000000001
SA45_SOC_3	1632	203.9289951324463	510.20079731941223	0.29703718	979.5786
SA45_SOC_3	1633	194.81223106384277	477.6622009277344	0.39217228	980.1792
SA45_SOC_3	1634	198.21729183197021	463.8749170303345	0.42132524	980.7798
SA45_SOC_3	1635	198.23421478271484	484.4863200187683	0.24232946	981.3804
SA45_SOC_3	1636	196.9332504272461	478.84193301200867	0.5089537	981.981
SA45_SOC_3	1637	207.4684238433838	513.1493389606476	0.1954714	982.5816
SA45_SOC_3	1638	196.27907752990723	466.29003167152405	0.4180366	983.1822
SA45_SOC_3	1639	201.34586334228516	453.4879446029663	0.5038318	983.7828000000001
SA45_SOC_3	1640	199.36589241027832	497.68919348716736	0.32257476	984.3834
SA45_SOC_3	1641	206.62181854248047	524.0322732925415	0.29036874	984.984
SA45_SOC_3	1642	201.9759750366211	485.19303917884827	0.15483843	985.5846
SA45_SOC_3	1643	197.85963535308838	464.63480830192566	0.38673672	986.1852
SA45_SOC_3	1644	195.02785205841064	474.38249230384827	0.4680796	986.7858
SA45_SOC_3	1645	206.18494033813477	504.5736622810364	0.2810348	987.3864
SA45_SOC_3	1646	196.69127941131592	460.4887354373932	0.40940008	987.987
SA45_SOC_3	1647	192.52126693725586	463.4371483325958	0.34036905	988.5876000000001
SA45_SOC_3	1648	196.1784267425537	486.3201141357422	0.30892816	989.1882
SA45_SOC_3	1649	198.7661361694336	490.1129722595215	0.22270693	989.7888
SA45_SOC_3	1650	207.3438262939453	508.9500296115875	0.26022568	990.3894
SA45_SOC_3	1651	207.89822101593018	498.55398058891296	0.20213929	990.99
SA45_SOC_3	1652	195.9789276123047	473.6051881313324	0.31725425	991.5906
SA45_SOC_3	1653	196.75131797790527	458.75333547592163	0.51438725	992.1912
SA45_SOC_3	1654	193.29045295715332	462.3312199115753	0.4821044	992.7918
SA45_SOC_3	1655	206.19825839996338	514.0947532653809	0.26971203	993.3924000000001
SA45_SOC_3	1656	194.97480869293213	456.869877576828	0.38763618	993.993
SA45_SOC_3	1657	199.71433639526367	468.40304374694824	0.41533872	994.5936
SA45_SOC_3	1658	187.99967765808105	477.128130197525	0.37444976	995.1942
SA45_SOC_3	1659	191.9096803665161	475.4158401489258	0.40803155	995.7948
SA45_SOC_3	1660	208.05805206298828	510.7381510734558	0.20316972	996.3954
SA45_SOC_3	1661	193.58973026275635	475.17608284950256	0.40949902	996.996
SA45_SOC_3	1662	199.75277423858643	465.9981644153595	0.53748626	997.5966
SA45_SOC_3	1663	197.66484260559082	467.75245785713196	0.46271014	998.1972000000001
SA45_SOC_3	1664	204.74833488464355	525.3987836837769	0.27355528	998.7978
SA45_SOC_3	1665	192.58855819702148	485.50811290740967	0.2077107	999.3984
SA45_SOC_3	1666	200.41213989257812	454.4040048122406	0.49865964	999.999
SA45_SOC_3	1667	194.0393829345703	467.9106867313385	0.3566789	1000.5996
SA45_SOC_3	1668	199.80314254760742	483.38212966918945	0.27428558	1001.2002
SA45_SOC_3	1669	201.38497352600098	489.5834720134735	0.22387654	1001.8008
SA45_SOC_3	1670	197.13672637939453	458.9029061794281	0.41477832	1002.4014
SA45_SOC_3	1671	200.0108528137207	483.4738612174988	0.23754546	1003.0020000000001
SA45_SOC_3	1672	198.03680419921875	483.2003402709961	0.22130527	1003.6026
SA45_SOC_3	1673	189.87659454345703	469.673992395401	0.44423512	1004.2032
SA45_SOC_3	1674	196.1425495147705	487.32771277427673	0.17910066	1004.8038
SA45_SOC_3	1675	197.29714393615723	456.72861099243164	0.48514968	1005.4044
SA45_SOC_3	1676	204.06336307525635	498.78713965415955	0.27647644	1006.005
SA45_SOC_3	1677	207.1264886856079	512.3148715496063	0.2364682	1006.6056
SA45_SOC_3	1678	200.35969734191895	481.13605856895447	0.22405475	1007.2062
SA45_SOC_3	1679	193.7702178955078	462.00658679008484	0.4568989	1007.8068000000001
SA45_SOC_3	1680	193.8926124572754	460.8237326145172	0.46795714	1008.4074
SA45_SOC_3	1681	192.70036697387695	447.6034462451935	0.4591871	1009.008
SA45_SOC_3	1682	197.5330924987793	485.86509346961975	0.23768032	1009.6086
SA45_SOC_3	1683	198.92852783203125	485.71117758750916	0.24049772	1010.2092
SA45_SOC_3	1684	192.7997589111328	457.83965706825256	0.4823488	1010.8098
SA45_SOC_3	1685	189.82123374938965	468.61421942710876	0.51116705	1011.4104
SA45_SOC_3	1686	191.4389419555664	465.7642650604248	0.31646493	1012.011
SA45_SOC_3	1687	196.693696975708	490.0354993343353	0.21279354	1012.6116000000001
SA45_SOC_3	1688	194.32937622070312	452.8839647769928	0.3435671	1013.2122
SA45_SOC_3	1689	196.50954723358154	466.0621511936188	0.4034325	1013.8128
SA45_SOC_3	1690	200.85336685180664	443.3501923084259	0.49688545	1014.4134
SA45_SOC_3	1691	202.71502017974854	501.62267446517944	0.25034767	1015.014
SA45_SOC_3	1692	193.124041557312	458.4431219100952	0.37268862	1015.6146
SA45_SOC_3	1693	194.1089630126953	456.10995411872864	0.4519762	1016.2152
SA45_SOC_3	1694	195.35892963409424	454.5625877380371	0.41924888	1016.8158
SA45_SOC_3	1695	194.32090759277344	462.11801648139954	0.38129833	1017.4164000000001
SA45_SOC_3	1696	193.31183910369873	457.35965967178345	0.37674332	1018.017
SA45_SOC_3	1697	194.48925018310547	461.6912877559662	0.40002838	1018.6176
SA45_SOC_3	1698	200.06150722503662	453.2732284069061	0.5396979	1019.2182
SA45_SOC_3	1699	203.32911014556885	490.432745218277	0.17655577	1019.8188
SA45_SOC_3	1700	208.19552421569824	507.4778187274933	0.2962507	1020.4194
SA45_SOC_3	1701	190.66579341888428	454.3672478199005	0.36288407	1021.02
SA45_SOC_3	1702	197.75088787078857	473.77156019210815	0.21134743	1021.6206
SA45_SOC_3	1703	195.82623481750488	481.72101616859436	0.21987753	1022.2212000000001
SA45_SOC_3	1704	208.44510555267334	497.1274423599243	0.29622164	1022.8218
SA45_SOC_3	1705	206.16517066955566	511.31564140319824	0.245648	1023.4224
SA45_SOC_3	1706	197.26178169250488	481.3421165943146	0.22936599	1024.023
SA45_SOC_3	1707	198.56826782226562	465.1617658138275	0.44052008	1024.6236000000001
SA45_SOC_3	1708	201.84688568115234	478.5164952278137	0.27046606	1025.2242
SA45_SOC_3	1709	200.062894821167	457.118421792984	0.46623632	1025.8248
SA45_SOC_3	1710	200.10140419006348	487.9657781124115	0.21375296	1026.4254
SA45_SOC_3	1711	199.27900314331055	450.1077175140381	0.33771515	1027.026
SA45_SOC_3	1712	197.35922813415527	446.22299909591675	0.40223873	1027.6266
SA45_SOC_3	1713	199.53864097595215	477.36270546913147	0.23799273	1028.2272
SA45_SOC_3	1714	199.24129486083984	487.1036946773529	0.24435973	1028.8278
SA45_SOC_3	1715	196.0789918899536	473.2038223743439	0.24880558	1029.4284
SA45_SOC_3	1716	198.7730884552002	454.19682025909424	0.5555886	1030.029
SA45_SOC_3	1717	202.89577960968018	497.25165009498596	0.3152849	1030.6296
SA45_SOC_3	1718	199.7819423675537	486.029212474823	0.25437313	1031.2302
SA45_SOC_3	1719	208.09282779693604	506.31537079811096	0.22965357	1031.8308
SA45_SOC_3	1720	203.1727695465088	508.86650562286377	0.18803275	1032.4314
SA45_SOC_3	1721	192.64379024505615	473.37457180023193	0.3879351	1033.032
SA45_SOC_3	1722	198.72370719909668	471.493045091629	0.39056304	1033.6326
SA45_SOC_3	1723	200.82499980926514	459.6125864982605	0.4580596	1034.2332000000001
SA45_SOC_3	1724	193.59829902648926	458.7261378765106	0.32057855	1034.8338
SA45_SOC_3	1725	194.54692840576172	475.1202070713043	0.23300685	1035.4344
SA45_SOC_3	1726	194.41615104675293	462.78672337532043	0.43993017	1036.035
SA45_SOC_3	1727	190.74982166290283	466.11599922180176	0.35713857	1036.6356
SA45_SOC_3	1728	198.41099739074707	459.3272531032562	0.40149426	1037.2362
SA45_SOC_3	1729	194.6952724456787	444.1456174850464	0.5662498	1037.8368
SA45_SOC_3	1730	199.4747543334961	450.87114930152893	0.4828102	1038.4374
SA45_SOC_3	1731	200.52696704864502	453.0096209049225	0.31030035	1039.038
SA45_SOC_3	1732	200.2161455154419	494.27523493766785	0.18423127	1039.6386
SA45_SOC_3	1733	198.07013511657715	481.5990936756134	0.15139394	1040.2392
SA45_SOC_3	1734	197.46179580688477	454.30744528770447	0.5218304	1040.8398
SA45_SOC_3	1735	194.2191982269287	452.0829713344574	0.5633744	1041.4404
SA45_SOC_3	1736	200.16546249389648	488.5557246208191	0.2161632	1042.041
SA45_SOC_3	1737	210.17678260803223	499.03838753700256	0.24277484	1042.6416
SA45_SOC_3	1738	198.3903408050537	486.59350633621216	0.23988119	1043.2422
SA45_SOC_3	1739	195.4168939590454	447.9638385772705	0.46596408	1043.8428000000001
SA45_SOC_3	1740	192.29913711547852	463.99226903915405	0.39988434	1044.4434
SA45_SOC_3	1741	203.1368350982666	483.9577853679657	0.13494915	1045.044
SA45_SOC_3	1742	196.1861228942871	485.7017469406128	0.17583233	1045.6446
SA45_SOC_3	1743	197.95055866241455	478.9521396160126	0.22714718	1046.2452
SA45_SOC_3	1744	198.82235527038574	473.03799748420715	0.31788927	1046.8458
SA45_SOC_3	1745	1732.0440673828125	782.2222709655762	0.29508656	1047.4464
SA45_SOC_3	1746	1721.392822265625	770.5495119094849	0.63333917	1048.047
SA45_SOC_3	1747	1714.9892807006836	788.885908126831	0.87496763	1048.6476
SA45_SOC_3	1748	1730.4183197021484	775.7790470123291	0.91627586	1049.2482
SA45_SOC_3	1749	1720.1601791381836	789.3882751464844	0.85453373	1049.8488
SA45_SOC_3	1750	1715.4586029052734	784.8995447158813	0.59743416	1050.4494
SA45_SOC_3	1751	196.13313674926758	483.57051730155945	0.23473713	1051.05
SA45_SOC_3	1752	201.3356351852417	452.21290826797485	0.33640957	1051.6506
SA45_SOC_3	1753	197.736554145813	478.419291973114	0.29082793	1052.2512
SA45_SOC_3	1754	193.3571720123291	469.05858635902405	0.24074978	1052.8518
SA45_SOC_3	1755	201.88751220703125	483.63672494888306	0.19922034	1053.4524000000001
SA45_SOC_3	1756	191.52498722076416	456.7009949684143	0.24058963	1054.053
SA45_SOC_3	1757	202.527494430542	479.39982175827026	0.33514583	1054.6536
SA45_SOC_3	1758	192.7246856689453	448.59208703041077	0.5395746	1055.2542
SA45_SOC_3	1759	200.31818389892578	483.36246371269226	0.20572697	1055.8548
SA45_SOC_3	1760	199.0678310394287	490.15401005744934	0.2424751	1056.4554
SA45_SOC_3	1761	198.18397521972656	488.54201316833496	0.22436483	1057.056
SA45_SOC_3	1762	195.39384841918945	468.50536465644836	0.27950123	1057.6566
SA45_SOC_3	1763	204.21586990356445	509.9045205116272	0.23487909	1058.2572
SA45_SOC_3	1764	206.20121955871582	518.4222614765167	0.21429767	1058.8578
SA45_SOC_3	1765	201.02105140686035	496.13967061042786	0.21459632	1059.4584
SA45_SOC_3	1766	200.32862663269043	489.0216886997223	0.23459423	1060.059
SA45_SOC_3	1767	206.09421730041504	511.003657579422	0.22605428	1060.6596
SA45_SOC_3	1768	204.6364402770996	522.059497833252	0.21421443	1061.2602
SA45_SOC_3	1769	189.35461521148682	471.2166917324066	0.2971321	1061.8608
SA45_SOC_3	1770	195.44920921325684	483.7743544578552	0.37072465	1062.4614
SA45_SOC_3	1771	206.742525100708	532.6533329486847	0.15009375	1063.0620000000001
SA45_SOC_3	1772	202.89055824279785	520.0652861595154	0.28448346	1063.6626
SA45_SOC_3	1773	203.8447666168213	505.8693301677704	0.25749332	1064.2632
SA45_SOC_3	1774	198.2841682434082	498.00986766815186	0.18606538	1064.8638
SA45_SOC_3	1775	192.32985019683838	479.4098961353302	0.32075292	1065.4644
SA45_SOC_3	1776	201.53200149536133	493.1403708457947	0.18030755	1066.065
SA45_SOC_3	1777	205.85163116455078	514.4617116451263	0.2074795	1066.6656
SA45_SOC_3	1778	207.5130271911621	508.90870213508606	0.23202376	1067.2662
SA45_SOC_3	1779	195.0625705718994	484.8115646839142	0.33138007	1067.8668
SA45_SOC_3	1780	209.53293800354004	520.0188732147217	0.2072327	1068.4674
SA45_SOC_3	1781	202.96136856079102	501.7399299144745	0.30123088	1069.068
SA45_SOC_3	1782	206.63276195526123	518.5411262512207	0.2742503	1069.6686
SA45_SOC_3	1783	191.21802806854248	480.4647123813629	0.32921213	1070.2692
SA45_SOC_3	1784	196.05600357055664	472.25319385528564	0.4313277	1070.8698
SA45_SOC_3	1785	199.45489883422852	483.83541226387024	0.23957202	1071.4704
SA45_SOC_3	1786	196.70599937438965	474.2557418346405	0.48069325	1072.071
SA45_SOC_3	1787	207.15079307556152	512.7585625648499	0.20065323	1072.6716000000001
SA45_SOC_3	1788	196.73810005187988	473.396555185318	0.33677787	1073.2722
SA45_SOC_3	1789	200.32758235931396	475.26652693748474	0.42325738	1073.8728
SA45_SOC_3	1790	205.2019500732422	503.12382102012634	0.30130386	1074.4734
SA45_SOC_3	1791	203.3159637451172	510.9327185153961	0.2930557	1075.074
SA45_SOC_3	1792	195.8972454071045	466.1609637737274	0.43935475	1075.6746
SA45_SOC_3	1793	190.00579833984375	480.6837737560272	0.19918118	1076.2752
SA45_SOC_3	1794	202.52225875854492	471.500061750412	0.39375645	1076.8758
SA45_SOC_3	1795	201.56558990478516	500.5397593975067	0.3450047	1077.4764
SA45_SOC_3	1796	206.59807205200195	511.5698826313019	0.26284394	1078.077
SA45_SOC_3	1797	189.91325855255127	480.52924633026123	0.31201574	1078.6776
SA45_SOC_3	1798	193.75134944915771	479.2943465709686	0.32541764	1079.2782
SA45_SOC_3	1799	203.3393383026123	508.2166278362274	0.2607067	1079.8788
SA45_SOC_3	1800	199.5266819000244	516.0124576091766	0.30147856	1080.4794
SA45_SOC_3	1801	203.40173721313477	507.19139099121094	0.2361294	1081.08
SA45_SOC_3	1802	199.47524070739746	473.4638571739197	0.44045758	1081.6806
SA45_SOC_3	1803	193.34638595581055	477.85744428634644	0.41753155	1082.2812000000001
SA45_SOC_3	1804	203.8216495513916	521.9744288921356	0.24810286	1082.8818
SA45_SOC_3	1805	206.7319107055664	518.9563000202179	0.21340835	1083.4824
SA45_SOC_3	1806	193.1841516494751	470.6065320968628	0.34906226	1084.083
SA45_SOC_3	1807	202.37802028656006	449.24598813056946	0.24203047	1084.6836
SA45_SOC_3	1808	202.73531913757324	481.2911331653595	0.25777426	1085.2842
SA45_SOC_3	1809	205.03950119018555	511.31216526031494	0.24179265	1085.8848
SA45_SOC_3	1810	203.62266540527344	512.9132187366486	0.26998657	1086.4854
SA45_SOC_3	1811	205.23639678955078	523.1543219089508	0.19760706	1087.086
SA45_SOC_3	1812	199.32244777679443	482.20648527145386	0.39160448	1087.6866
SA45_SOC_3	1813	201.00852012634277	508.8716232776642	0.2686158	1088.2872
SA45_SOC_3	1814	201.5295696258545	509.77670788764954	0.3026542	1088.8878
SA45_SOC_3	1815	201.90905570983887	521.3072347640991	0.21989064	1089.4884
SA45_SOC_3	1816	202.13982582092285	514.5972490310669	0.20769995	1090.089
SA45_SOC_3	1817	199.10130500793457	478.5091245174408	0.38764617	1090.6896
SA45_SOC_3	1818	208.05969715118408	509.00774002075195	0.30414027	1091.2902
SA45_SOC_3	1819	201.11414909362793	526.12841963768	0.17949642	1091.8908000000001
SA45_SOC_3	1820	203.87083053588867	511.5355718135834	0.23093665	1092.4914
SA45_SOC_3	1821	204.90919589996338	510.62150716781616	0.16622736	1093.092
SA45_SOC_3	1822	188.4724760055542	483.9075744152069	0.39850497	1093.6926
SA45_SOC_3	1823	206.19555473327637	520.8382773399353	0.2157743	1094.2932
SA45_SOC_3	1824	196.17971420288086	482.0036780834198	0.38113457	1094.8938
SA45_SOC_3	1825	205.86261749267578	519.7355997562408	0.20023878	1095.4944
SA45_SOC_3	1826	206.13295555114746	505.4782962799072	0.21111773	1096.095
SA45_SOC_3	1827	197.45389938354492	494.03802037239075	0.28479433	1096.6956
SA45_SOC_3	1828	205.13458728790283	518.0095660686493	0.22412522	1097.2962
SA45_SOC_3	1829	204.72136974334717	511.69447660446167	0.18446349	1097.8968
SA45_SOC_3	1830	206.03293418884277	518.378005027771	0.19836478	1098.4974
SA45_SOC_3	1831	190.4800844192505	473.37936758995056	0.44022235	1099.098
SA45_SOC_3	1832	199.01372909545898	499.99860763549805	0.2273644	1099.6986
SA45_SOC_3	1833	204.87536430358887	510.9526741504669	0.185417	1100.2992
SA45_SOC_3	1834	202.66108989715576	520.1573395729065	0.17573732	1100.8998
SA45_SOC_3	1835	203.38276863098145	516.4834105968475	0.17885913	1101.5004000000001
SA45_SOC_3	1836	205.9501075744629	498.0705392360687	0.33162057	1102.101
SA45_SOC_3	1837	205.05746841430664	519.4403851032257	0.29792255	1102.7016
SA45_SOC_3	1838	199.8777723312378	517.7447998523712	0.21527304	1103.3022
SA45_SOC_3	1839	202.09856986999512	486.0490393638611	0.22617242	1103.9028
SA45_SOC_3	1840	206.6154670715332	505.4415714740753	0.28519848	1104.5034
SA45_SOC_3	1841	185.27463912963867	478.16144585609436	0.39823553	1105.104
SA45_SOC_3	1842	203.01721572875977	529.0248513221741	0.20731688	1105.7046
SA45_SOC_3	1843	189.54511642456055	475.04530906677246	0.2937975	1106.3052
SA45_SOC_3	1844	191.85978412628174	473.89602541923523	0.48267883	1106.9058
SA45_SOC_3	1845	201.77081108093262	520.6968820095062	0.2500028	1107.5064
SA45_SOC_3	1846	205.58856010437012	524.2931127548218	0.19230317	1108.107
SA45_SOC_3	1847	208.25154304504395	522.4210810661316	0.18385491	1108.7076
SA45_SOC_3	1848	199.909029006958	456.1565601825714	0.2575048	1109.3082
SA45_SOC_3	1849	190.36751747131348	472.1669661998749	0.4698939	1109.9088
SA45_SOC_3	1850	186.3072967529297	476.248859167099	0.33867383	1110.5094
SA45_SOC_3	1851	203.9139461517334	509.14717197418213	0.17849237	1111.1100000000001
SA45_SOC_3	1852	201.50768280029297	453.0492103099823	0.19628704	1111.7106
SA45_SOC_3	1853	193.70372772216797	473.08817625045776	0.33720076	1112.3112
SA45_SOC_3	1854	206.2675952911377	524.6695339679718	0.16818643	1112.9118
SA45_SOC_3	1855	205.74673175811768	521.1920714378357	0.2584881	1113.5124
SA45_SOC_3	1856	203.60974788665771	521.4522671699524	0.18735045	1114.113
SA45_SOC_3	1857	201.18600368499756	515.9727716445923	0.15739241	1114.7136
SA45_SOC_3	1858	189.73976612091064	478.96050810813904	0.39744133	1115.3142
SA45_SOC_3	1859	188.3957576751709	471.9779348373413	0.37325618	1115.9148
SA45_SOC_3	1860	186.95940971374512	468.0058944225311	0.46084958	1116.5154
SA45_SOC_3	1861	189.32393074035645	478.11426043510437	0.38962305	1117.116
SA45_SOC_3	1862	190.59678554534912	474.2895698547363	0.44020525	1117.7166
SA45_SOC_3	1863	199.89721298217773	495.36381483078003	0.20721152	1118.3172
SA45_SOC_3	1864	192.5596046447754	472.65880823135376	0.3363172	1118.9178
SA45_SOC_3	1865	201.71347618103027	522.7446842193604	0.22101408	1119.5184
SA45_SOC_3	1866	194.78184700012207	464.68443989753723	0.44669718	1120.119
SA45_SOC_3	1867	189.74796295166016	480.71515560150146	0.31020913	1120.7196000000001
SA45_SOC_3	1868	206.05713844299316	517.7981650829315	0.23705766	1121.3202
SA45_SOC_3	1869	208.98470878601074	526.5739452838898	0.16557978	1121.9208
SA45_SOC_3	1870	203.53297233581543	456.6670060157776	0.22107807	1122.5214
SA45_SOC_3	1871	201.64921760559082	453.8261604309082	0.21130641	1123.122
SA45_SOC_3	1872	190.52038192749023	463.73072147369385	0.43607166	1123.7226
SA45_SOC_3	1873	202.85714149475098	527.8822946548462	0.24223715	1124.3232
SA45_SOC_3	1874	200.19259929656982	493.5048186779022	0.24628493	1124.9238
SA45_SOC_3	1875	196.5098476409912	460.5777955055237	0.21087782	1125.5244
SA45_SOC_3	1876	189.82481002807617	472.69723892211914	0.4933764	1126.125
SA45_SOC_3	1877	205.8808708190918	524.1325986385345	0.23118618	1126.7256
SA45_SOC_3	1878	186.50938510894775	483.61615777015686	0.28117132	1127.3262
SA45_SOC_3	1879	191.75126552581787	469.7643721103668	0.3936305	1127.9268
SA45_SOC_3	1880	212.00237274169922	325.6276524066925	0.24982095	1128.5274
SA45_SOC_3	1881	192.1116828918457	474.72720980644226	0.36933222	1129.128
SA45_SOC_3	1882	187.29437828063965	473.59846115112305	0.30288872	1129.7286
SA45_SOC_3	1883	205.02748489379883	495.30011773109436	0.22807053	1130.3292000000001
SA45_SOC_3	1884	211.83643341064453	527.094851732254	0.17446443	1130.9298000000001
SA45_SOC_3	1885	196.29621505737305	462.7630341053009	0.3836109	1131.5304
SA45_SOC_3	1886	204.93836402893066	511.63007140159607	0.2639661	1132.131
SA45_SOC_3	1887	207.02374935150146	518.7064361572266	0.24850671	1132.7316
SA45_SOC_3	1888	206.328763961792	523.7155902385712	0.14993614	1133.3322
SA45_SOC_3	1889	191.81190490722656	469.4293749332428	0.41775188	1133.9328
SA45_SOC_3	1890	203.29627990722656	515.5820596218109	0.2166868	1134.5334
SA45_SOC_3	1891	200.04472732543945	510.91076731681824	0.2595051	1135.134
SA45_SOC_3	1892	203.17668914794922	513.2821083068848	0.25205302	1135.7346
SA45_SOC_3	1893	201.4987564086914	517.4903976917267	0.17711203	1136.3352
SA45_SOC_3	1894	200.98388671875	482.94593811035156	0.30043352	1136.9358
SA45_SOC_3	1895	199.7202730178833	498.49198937416077	0.22200271	1137.5364
SA45_SOC_3	1896	207.72507190704346	518.4281516075134	0.17721246	1138.137
SA45_SOC_3	1897	203.08402061462402	520.4185652732849	0.1703902	1138.7376
SA45_SOC_3	1898	194.73512649536133	469.6123230457306	0.3668345	1139.3382
SA45_SOC_3	1899	197.59122848510742	492.28559374809265	0.24317873	1139.9388000000001
SA45_SOC_3	1900	207.22695350646973	516.1468684673309	0.22211578	1140.5394000000001
SA45_SOC_3	1901	203.62054824829102	516.045480966568	0.17691079	1141.14
SA45_SOC_3	1902	207.57611274719238	517.1160042285919	0.18670484	1141.7406
SA45_SOC_3	1903	190.11237144470215	474.1511356830597	0.4010855	1142.3412
SA45_SOC_3	1904	188.7381076812744	476.6871106624603	0.3240258	1142.9418
SA45_SOC_3	1905	196.97321891784668	499.1295397281647	0.24673942	1143.5424
SA45_SOC_3	1906	207.13445663452148	533.8863980770111	0.16239607	1144.143
SA45_SOC_3	1907	201.2028408050537	459.88089323043823	0.24061905	1144.7436
SA45_SOC_3	1908	189.65157508850098	473.6582636833191	0.3919346	1145.3442
SA45_SOC_3	1909	204.39292430877686	516.2164556980133	0.24731755	1145.9448
SA45_SOC_3	1910	203.3181095123291	529.0598702430725	0.2363976	1146.5454
SA45_SOC_3	1911	206.85559272766113	524.4174814224243	0.14190014	1147.146
SA45_SOC_3	1912	206.92394256591797	510.8321678638458	0.22047052	1147.7466
SA45_SOC_3	1913	189.29351806640625	474.5365047454834	0.32881153	1148.3472
SA45_SOC_3	1914	197.56502151489258	490.9206283092499	0.22906683	1148.9478
SA45_SOC_3	1915	189.44915771484375	467.353538274765	0.40487206	1149.5484000000001
SA45_SOC_3	1916	203.41607093811035	504.863566160202	0.16656564	1150.1490000000001
SA45_SOC_3	1917	197.36999988555908	481.2177801132202	0.22389601	1150.7496
SA45_SOC_3	1918	206.18981838226318	517.2442352771759	0.25231776	1151.3502
SA45_SOC_3	1919	206.1979579925537	526.3352501392365	0.20161192	1151.9508
SA45_SOC_3	1920	204.63027477264404	516.735817193985	0.21101055	1152.5514
SA45_SOC_3	1921	210.93804359436035	329.5262110233307	0.25157323	1153.152
SA45_SOC_3	1922	190.20548343658447	472.84236788749695	0.3172465	1153.7526
SA45_SOC_3	1923	203.72395992279053	522.901850938797	0.26054236	1154.3532
SA45_SOC_3	1924	202.7056646347046	520.7422649860382	0.17071807	1154.9538
SA45_SOC_3	1925	190.37182331085205	470.9540820121765	0.3962903	1155.5544
SA45_SOC_3	1926	190.9670877456665	477.08120226860046	0.33283508	1156.155
SA45_SOC_3	1927	199.22062397003174	490.20463943481445	0.24085243	1156.7556
SA45_SOC_3	1928	208.47270011901855	518.7415194511414	0.25533375	1157.3562
SA45_SOC_3	1929	205.9484624862671	519.3138921260834	0.2283945	1157.9568
SA45_SOC_3	1930	197.11146354675293	483.64502906799316	0.41813165	1158.5574
SA45_SOC_3	1931	198.99919509887695	488.324271440506	0.2815688	1159.1580000000001
SA45_SOC_3	1932	201.91174507141113	502.99211382865906	0.19961835	1159.7586000000001
SA45_SOC_3	1933	204.20326709747314	520.0020396709442	0.17412156	1160.3592
SA45_SOC_3	1934	209.62594985961914	511.9187521934509	0.16493003	1160.9598
SA45_SOC_3	1935	194.80895519256592	471.09509110450745	0.37758136	1161.5604
SA45_SOC_3	1936	187.95307159423828	476.17138624191284	0.33239016	1162.161
SA45_SOC_3	1937	207.1713924407959	520.0705969333649	0.19245069	1162.7616
SA45_SOC_3	1938	207.56496906280518	519.2986357212067	0.1702117	1163.3622
SA45_SOC_3	1939	200.8201503753662	506.9952142238617	0.22337104	1163.9628
SA45_SOC_3	1940	202.51928329467773	508.4411931037903	0.21296498	1164.5634
SA45_SOC_3	1941	205.02472400665283	520.7361817359924	0.24376708	1165.164
SA45_SOC_3	1942	203.58458518981934	527.3996901512146	0.20898339	1165.7646
SA45_SOC_3	1943	209.2734146118164	517.1027755737305	0.19549212	1166.3652
SA45_SOC_3	1944	206.78114891052246	507.3991870880127	0.18323064	1166.9658
SA45_SOC_3	1945	201.06471061706543	497.3999333381653	0.21713492	1167.5664
SA45_SOC_3	1946	206.9132423400879	523.5827565193176	0.22514863	1168.167
SA45_SOC_3	1947	190.86745262145996	466.6512930393219	0.35177138	1168.7676000000001
SA45_SOC_3	1948	191.38465404510498	469.98916268348694	0.4856965	1169.3682000000001
SA45_SOC_3	1949	206.2031364440918	505.6499147415161	0.22167304	1169.9688
SA45_SOC_3	1950	196.5161418914795	523.3300602436066	0.2188614	1170.5694
SA45_SOC_3	1951	203.55414390563965	539.8737967014313	0.19077921	1171.17
SA45_SOC_3	1952	204.30065631866455	516.0670459270477	0.16433297	1171.7706
SA45_SOC_3	1953	200.85948944091797	452.14670062065125	0.20628716	1172.3712
SA45_SOC_3	1954	199.24798965454102	484.49214577674866	0.24676766	1172.9718
SA45_SOC_3	1955	204.86981391906738	524.7800302505493	0.21363875	1173.5724
SA45_SOC_3	1956	202.3263645172119	512.5570106506348	0.23751912	1174.173
SA45_SOC_3	1957	202.15490341186523	514.9697434902191	0.1851056	1174.7736
SA45_SOC_3	1958	191.72078132629395	471.33636116981506	0.38657707	1175.3742
SA45_SOC_3	1959	206.64530754089355	521.0316860675812	0.20189005	1175.9748
SA45_SOC_3	1960	208.1898021697998	522.0022058486938	0.22270864	1176.5754
SA45_SOC_3	1961	208.39406490325928	504.89906787872314	0.23145385	1177.176
SA45_SOC_3	1962	194.83473300933838	460.0141775608063	0.5433385	1177.7766
SA45_SOC_3	1963	187.19046592712402	465.5780017375946	0.37612954	1178.3772000000001
SA45_SOC_3	1964	202.3160219192505	508.4036636352539	0.26194963	1178.9778000000001
SA45_SOC_3	1965	198.31615447998047	493.2340657711029	0.25160518	1179.5784
SA45_SOC_3	1966	186.8104362487793	466.9592213630676	0.4625994	1180.179
SA45_SOC_3	1967	192.9660415649414	475.8989918231964	0.31280175	1180.7796
SA45_SOC_3	1968	204.82641220092773	513.5442674160004	0.23351033	1181.3802
SA45_SOC_3	1969	206.1697769165039	520.8406913280487	0.29211107	1181.9808
SA45_SOC_3	1970	197.18547821044922	474.51149582862854	0.49933428	1182.5814
SA45_SOC_3	1971	210.83358764648438	497.8205144405365	0.18485895	1183.182
SA45_SOC_3	1972	188.83606910705566	467.0138740539551	0.42259747	1183.7826
SA45_SOC_3	1973	205.13654708862305	516.0203433036804	0.30755296	1184.3832
SA45_SOC_3	1974	208.83386135101318	525.9246146678925	0.21183304	1184.9838
SA45_SOC_3	1975	192.4275541305542	474.66872692108154	0.3602805	1185.5844
SA45_SOC_3	1976	192.53156661987305	477.9462468624115	0.26467624	1186.185
SA45_SOC_3	1977	206.33776187896729	507.9259192943573	0.24288167	1186.7856
SA45_SOC_3	1978	206.91713333129883	525.0805234909058	0.18624575	1187.3862
SA45_SOC_3	1979	204.74953651428223	516.2439107894897	0.19604696	1187.9868000000001
SA45_SOC_3	1980	202.70301818847656	502.31677651405334	0.20466097	1188.5874000000001
SA45_SOC_3	1981	196.6442584991455	499.53428506851196	0.20926122	1189.188
SA45_SOC_3	1982	204.153470993042	521.9099271297455	0.19246018	1189.7886
SA45_SOC_3	1983	202.57332801818848	492.2301685810089	0.24144793	1190.3892
SA45_SOC_3	1984	198.6105251312256	503.6294710636139	0.2271313	1190.9898
SA45_SOC_3	1985	196.34389400482178	468.23248744010925	0.39735162	1191.5904
SA45_SOC_3	1986	207.4889373779297	506.8150985240936	0.19019936	1192.191
SA45_SOC_3	1987	204.59386825561523	532.2536730766296	0.19594981	1192.7916
SA45_SOC_3	1988	208.89195442199707	519.0086674690247	0.19488607	1193.3922
SA45_SOC_3	1989	209.20486450195312	502.5419211387634	0.21294224	1193.9928
SA45_SOC_3	1990	209.0463638305664	516.1654078960419	0.17117874	1194.5934
SA45_SOC_3	1991	205.4776954650879	515.2521800994873	0.21216388	1195.194
SA45_SOC_3	1992	207.2128200531006	524.6384418010712	0.2212136	1195.7946
SA45_SOC_3	1993	201.26689910888672	499.4666290283203	0.20240597	1196.3952
SA45_SOC_3	1994	198.2776165008545	454.92066264152527	0.25309587	1196.9958
SA45_SOC_3	1995	187.5120735168457	479.0662729740143	0.3364148	1197.5964000000001
SA45_SOC_3	1996	189.40820217132568	483.95469546318054	0.3174738	1198.1970000000001
SA45_SOC_3	1997	205.62420845031738	514.8398387432098	0.19051513	1198.7976
SA45_SOC_3	1998	191.69099807739258	468.60485315322876	0.43336508	1199.3982
SA45_SOC_3	1999	190.02782821655273	474.7356426715851	0.4352385	1199.9988
[truncated: 1,513 more rows]
