# Supplementary material for: Measuring inter-individual differences in behavioural types of gilthead seabreams in the laboratory using deep learning
Source: PeerJ. 2022 May 5;10:e13396. doi: 10.7717/peerj.13396 (PMC9080431; doi:10.7717/peerj.13396)
Supplement: Supplemental Information 1 [file peerj-10-13396-s001.zip › Raw validation data/d1/SA45_SOC_4.csv]

ID	sec	X	Y	%	seconds
SA45_SOC_4	1	337.97261238098145	605.8429741859436	0.97950715	0.0
SA45_SOC_4	2	341.4811420440674	606.3903379440308	0.97830415	0.23356666666666667
SA45_SOC_4	3	338.84204864501953	606.3925266265869	0.9929597	0.46713333333333334
SA45_SOC_4	4	344.1902732849121	607.6404619216919	0.99158114	0.7007
SA45_SOC_4	5	346.0622978210449	607.1129250526428	0.9329793	0.9342666666666667
SA45_SOC_4	6	345.2083969116211	606.3634943962097	0.9858169	1.1678333333333333
SA45_SOC_4	7	343.1417655944824	607.0880770683289	0.97904325	1.4014
SA45_SOC_4	8	347.22899436950684	606.4804601669312	0.9870123	1.6349666666666667
SA45_SOC_4	9	345.5010509490967	609.880256652832	0.98270184	1.8685333333333334
SA45_SOC_4	10	342.93402671813965	606.4758253097534	0.9908212	2.1021
SA45_SOC_4	11	343.5980987548828	606.2298560142517	0.9936512	2.3356666666666666
SA45_SOC_4	12	343.67743492126465	605.8095645904541	0.98639256	2.5692333333333335
SA45_SOC_4	13	348.06859016418457	607.2555756568909	0.9978023	2.8028
SA45_SOC_4	14	349.92382049560547	608.0969309806824	0.998021	3.036366666666667
SA45_SOC_4	15	348.5991096496582	607.5522708892822	0.9958754	3.2699333333333334
SA45_SOC_4	16	348.0788326263428	607.1913957595825	0.9973922	3.5035000000000003
SA45_SOC_4	17	346.3085460662842	608.958306312561	0.99419	3.7370666666666668
SA45_SOC_4	18	353.5818672180176	610.3204393386841	0.9969022	3.9706333333333332
SA45_SOC_4	19	350.11362075805664	610.5094385147095	0.995178	4.2042
SA45_SOC_4	20	345.9004211425781	606.4828419685364	0.9973333	4.437766666666667
SA45_SOC_4	21	343.8405132293701	606.8436527252197	0.98955905	4.671333333333333
SA45_SOC_4	22	344.771146774292	605.8727145195007	0.9909429	4.9049000000000005
SA45_SOC_4	23	357.4671936035156	602.4077081680298	0.8771155	5.138466666666667
SA45_SOC_4	24	357.0564079284668	597.3246216773987	0.9845574	5.372033333333333
SA45_SOC_4	25	359.2353057861328	600.0466990470886	0.98541147	5.6056
SA45_SOC_4	26	360.34149169921875	593.6131310462952	0.9850878	5.839166666666666
SA45_SOC_4	27	358.3567714691162	594.2754006385803	0.9905848	6.072733333333334
SA45_SOC_4	28	364.9266242980957	597.9442119598389	0.95898885	6.3063
SA45_SOC_4	29	358.75356674194336	600.8548378944397	0.98700976	6.539866666666667
SA45_SOC_4	30	354.0315914154053	603.5869574546814	0.98794645	6.773433333333333
SA45_SOC_4	31	356.43184661865234	601.9276142120361	0.99845016	7.007000000000001
SA45_SOC_4	32	358.201904296875	602.9367256164551	0.9981775	7.240566666666667
SA45_SOC_4	33	357.63479232788086	606.2628793716431	0.98957855	7.4741333333333335
SA45_SOC_4	34	360.38512229919434	607.477662563324	0.99394786	7.7077
SA45_SOC_4	35	361.4109420776367	606.9084119796753	0.9959566	7.9412666666666665
SA45_SOC_4	36	360.95706939697266	605.5943655967712	0.99754804	8.174833333333334
SA45_SOC_4	37	359.8905372619629	607.974042892456	0.99676347	8.4084
SA45_SOC_4	38	364.96959686279297	604.258496761322	0.9977011	8.641966666666667
SA45_SOC_4	39	363.98463249206543	604.8887085914612	0.99638474	8.875533333333333
SA45_SOC_4	40	360.3263854980469	604.2428541183472	0.9969933	9.1091
SA45_SOC_4	41	364.69791412353516	604.3794536590576	0.9978161	9.342666666666666
SA45_SOC_4	42	361.21965408325195	604.0374398231506	0.99805117	9.576233333333333
SA45_SOC_4	43	361.4132308959961	606.4538097381592	0.99704224	9.809800000000001
SA45_SOC_4	44	359.29590225219727	606.7600321769714	0.9966202	10.043366666666667
SA45_SOC_4	45	363.2128143310547	607.1057796478271	0.9971521	10.276933333333334
SA45_SOC_4	46	365.58162689208984	604.9976921081543	0.99627125	10.5105
SA45_SOC_4	47	365.05565643310547	603.616955280304	0.99758005	10.744066666666667
SA45_SOC_4	48	362.83275604248047	605.6931781768799	0.9950658	10.977633333333333
SA45_SOC_4	49	362.5287437438965	605.0648331642151	0.9969819	11.2112
SA45_SOC_4	50	360.4386520385742	605.7965612411499	0.9966349	11.444766666666666
SA45_SOC_4	51	359.1079616546631	604.924693107605	0.99612	11.678333333333333
SA45_SOC_4	52	360.4119873046875	605.4105162620544	0.9980944	11.911900000000001
SA45_SOC_4	53	359.85294342041016	605.5202078819275	0.99873847	12.145466666666668
SA45_SOC_4	54	360.5881404876709	603.9466738700867	0.99693596	12.379033333333334
SA45_SOC_4	55	359.1876411437988	605.3503274917603	0.99856734	12.6126
SA45_SOC_4	56	357.0813274383545	607.3045635223389	0.99802184	12.846166666666667
SA45_SOC_4	57	358.0337333679199	603.7735748291016	0.99829274	13.079733333333333
SA45_SOC_4	58	357.97977447509766	605.764889717102	0.9979936	13.3133
SA45_SOC_4	59	359.4935989379883	603.9632177352905	0.9980186	13.546866666666666
SA45_SOC_4	60	358.18310737609863	604.5658779144287	0.9975446	13.780433333333333
SA45_SOC_4	61	360.8361053466797	606.006932258606	0.99736136	14.014000000000001
SA45_SOC_4	62	359.9015235900879	604.4378399848938	0.9984328	14.247566666666668
SA45_SOC_4	63	359.61241722106934	606.1591744422913	0.99285805	14.481133333333334
SA45_SOC_4	64	359.4099998474121	605.0640606880188	0.9965239	14.7147
SA45_SOC_4	65	359.98297691345215	606.4181470870972	0.99741435	14.948266666666667
SA45_SOC_4	66	358.7983703613281	605.0688242912292	0.99541605	15.181833333333334
SA45_SOC_4	67	361.75726890563965	605.7640528678894	0.9964306	15.4154
SA45_SOC_4	68	359.16675567626953	604.3172693252563	0.99780196	15.648966666666666
SA45_SOC_4	69	356.36661529541016	603.6010551452637	0.98606014	15.882533333333333
SA45_SOC_4	70	361.3318634033203	606.9086694717407	0.997661	16.1161
SA45_SOC_4	71	362.95223236083984	604.0879082679749	0.99732107	16.349666666666668
SA45_SOC_4	72	361.10206604003906	605.500123500824	0.99505085	16.583233333333332
SA45_SOC_4	73	361.0733985900879	604.86328125	0.99605703	16.8168
SA45_SOC_4	74	358.86571884155273	606.7732286453247	0.998418	17.050366666666665
SA45_SOC_4	75	357.43494987487793	608.7192249298096	0.9959453	17.283933333333334
SA45_SOC_4	76	357.71318435668945	607.854437828064	0.99329424	17.517500000000002
SA45_SOC_4	77	359.14584159851074	608.2001852989197	0.9948631	17.751066666666667
SA45_SOC_4	78	361.44012451171875	607.0874333381653	0.9977077	17.984633333333335
SA45_SOC_4	79	360.5924320220947	607.5553607940674	0.9966144	18.2182
SA45_SOC_4	80	364.1631603240967	606.3513278961182	0.99739194	18.451766666666668
SA45_SOC_4	81	364.78837966918945	604.3886590003967	0.9980406	18.685333333333332
SA45_SOC_4	82	368.2348823547363	604.917676448822	0.998863	18.9189
SA45_SOC_4	83	368.8177013397217	606.0756826400757	0.99843067	19.152466666666665
SA45_SOC_4	84	371.5920066833496	607.795729637146	0.997166	19.386033333333334
SA45_SOC_4	85	369.7259330749512	605.8586168289185	0.9982765	19.619600000000002
SA45_SOC_4	86	370.26803970336914	604.2787098884583	0.99741733	19.853166666666667
SA45_SOC_4	87	367.9753303527832	605.8171606063843	0.99664825	20.086733333333335
SA45_SOC_4	88	370.3499507904053	604.3446922302246	0.995937	20.3203
SA45_SOC_4	89	370.4560375213623	605.4841589927673	0.9975561	20.553866666666668
SA45_SOC_4	90	366.9934272766113	605.6308007240295	0.99628854	20.787433333333333
SA45_SOC_4	91	372.2793960571289	605.714807510376	0.9971208	21.021
SA45_SOC_4	92	370.61442375183105	604.9357652664185	0.9983516	21.254566666666665
SA45_SOC_4	93	369.818172454834	603.214430809021	0.995307	21.488133333333334
SA45_SOC_4	94	369.27412033081055	604.5443773269653	0.9969373	21.721700000000002
SA45_SOC_4	95	369.83041763305664	605.2522230148315	0.9982337	21.955266666666667
SA45_SOC_4	96	370.6304168701172	603.6968421936035	0.9973521	22.188833333333335
SA45_SOC_4	97	371.30149841308594	605.8377599716187	0.9982035	22.4224
SA45_SOC_4	98	370.58984756469727	606.3445043563843	0.99746644	22.655966666666668
SA45_SOC_4	99	369.9676322937012	606.9293332099915	0.9961993	22.889533333333333
SA45_SOC_4	100	369.3263053894043	604.0819215774536	0.9972687	23.1231
SA45_SOC_4	101	369.8257541656494	607.018039226532	0.99697745	23.356666666666666
SA45_SOC_4	102	374.1774559020996	607.5660467147827	0.9974654	23.590233333333334
SA45_SOC_4	103	375.42205810546875	605.3179478645325	0.9961265	23.823800000000002
SA45_SOC_4	104	373.01342010498047	607.8055787086487	0.9913448	24.057366666666667
SA45_SOC_4	105	372.17230796813965	606.7512774467468	0.99081284	24.290933333333335
SA45_SOC_4	106	372.42639541625977	602.7512669563293	0.9985397	24.5245
SA45_SOC_4	107	371.11433029174805	604.8543977737427	0.9972805	24.758066666666668
SA45_SOC_4	108	373.9441108703613	602.658634185791	0.9950917	24.991633333333333
SA45_SOC_4	109	372.5071048736572	603.2953476905823	0.9983	25.2252
SA45_SOC_4	110	369.9583911895752	606.0416293144226	0.99797946	25.458766666666666
SA45_SOC_4	111	374.54830169677734	604.2156887054443	0.99556583	25.692333333333334
SA45_SOC_4	112	372.6631736755371	605.0122404098511	0.99247086	25.925900000000002
SA45_SOC_4	113	370.4366683959961	606.5697455406189	0.99743587	26.159466666666667
SA45_SOC_4	114	373.0638599395752	606.8061876296997	0.9980673	26.393033333333335
SA45_SOC_4	115	371.1423110961914	605.941014289856	0.9980621	26.6266
SA45_SOC_4	116	371.2800407409668	605.7720994949341	0.9964141	26.860166666666668
SA45_SOC_4	117	371.93750381469727	606.4671993255615	0.9940499	27.093733333333333
SA45_SOC_4	118	375.1288890838623	604.1617441177368	0.993634	27.3273
SA45_SOC_4	119	374.11874771118164	605.0430107116699	0.9966737	27.560866666666666
SA45_SOC_4	120	374.1332244873047	605.5355286598206	0.99217093	27.794433333333334
SA45_SOC_4	121	371.0800838470459	607.0054864883423	0.9950783	28.028000000000002
SA45_SOC_4	122	373.5493469238281	602.6734399795532	0.99501294	28.261566666666667
SA45_SOC_4	123	373.47347259521484	607.1513557434082	0.98734796	28.495133333333335
SA45_SOC_4	124	370.92824935913086	604.2471671104431	0.9956548	28.7287
SA45_SOC_4	125	369.34295654296875	605.2847957611084	0.99040073	28.962266666666668
SA45_SOC_4	126	368.5176086425781	606.090874671936	0.9952376	29.195833333333333
SA45_SOC_4	127	368.12461853027344	607.1256065368652	0.98751265	29.4294
SA45_SOC_4	128	372.4693965911865	604.7468304634094	0.98368466	29.662966666666666
SA45_SOC_4	129	373.6402416229248	603.7157034873962	0.9904819	29.896533333333334
SA45_SOC_4	130	375.17051696777344	606.0171031951904	0.99570376	30.1301
SA45_SOC_4	131	374.62841033935547	605.3868269920349	0.9975395	30.363666666666667
SA45_SOC_4	132	378.21298599243164	605.709400177002	0.9968112	30.597233333333335
SA45_SOC_4	133	378.75349044799805	606.3719272613525	0.9974686	30.8308
SA45_SOC_4	134	377.0302963256836	605.4712200164795	0.9979551	31.06436666666667
SA45_SOC_4	135	377.8352165222168	607.0878839492798	0.998085	31.297933333333333
SA45_SOC_4	136	376.6691493988037	605.3293418884277	0.9971566	31.5315
SA45_SOC_4	137	374.9461269378662	603.8974928855896	0.99684155	31.765066666666666
SA45_SOC_4	138	373.9226245880127	606.2873411178589	0.997168	31.998633333333334
SA45_SOC_4	139	372.20123291015625	605.8405923843384	0.9903216	32.2322
SA45_SOC_4	140	371.6404724121094	605.499415397644	0.9951609	32.46576666666667
SA45_SOC_4	141	374.2500686645508	607.4373006820679	0.9920959	32.699333333333335
SA45_SOC_4	142	373.509578704834	607.1052002906799	0.98805106	32.932900000000004
SA45_SOC_4	143	371.94677352905273	606.2545108795166	0.99634105	33.166466666666665
SA45_SOC_4	144	372.43921279907227	603.9045095443726	0.9886761	33.40003333333333
SA45_SOC_4	145	376.1490726470947	607.2359418869019	0.9868853	33.6336
SA45_SOC_4	146	377.52596855163574	609.2364621162415	0.9969747	33.86716666666667
SA45_SOC_4	147	377.46654510498047	609.0280866622925	0.99587774	34.10073333333333
SA45_SOC_4	148	376.17353439331055	608.5146474838257	0.99578685	34.3343
SA45_SOC_4	149	377.33081817626953	608.8888478279114	0.9933762	34.56786666666667
SA45_SOC_4	150	377.77204513549805	608.3633708953857	0.99411136	34.801433333333335
SA45_SOC_4	151	377.6945114135742	606.5875124931335	0.99319804	35.035000000000004
SA45_SOC_4	152	378.83952140808105	608.0409908294678	0.9900837	35.268566666666665
SA45_SOC_4	153	375.35465240478516	606.4205932617188	0.996356	35.50213333333333
SA45_SOC_4	154	375.1852798461914	605.7063102722168	0.99709153	35.7357
SA45_SOC_4	155	374.1628074645996	604.5952320098877	0.9979341	35.96926666666667
SA45_SOC_4	156	371.90457344055176	605.398736000061	0.9977035	36.20283333333333
SA45_SOC_4	157	372.2065830230713	603.8336992263794	0.99632853	36.4364
SA45_SOC_4	158	367.6127815246582	606.451427936554	0.9975049	36.66996666666667
SA45_SOC_4	159	365.95401763916016	608.8118577003479	0.99334455	36.903533333333336
SA45_SOC_4	160	366.55872344970703	609.3966221809387	0.9946932	37.137100000000004
SA45_SOC_4	161	369.8517036437988	607.9576921463013	0.99725264	37.370666666666665
SA45_SOC_4	162	370.0418472290039	609.9569892883301	0.9962682	37.60423333333333
SA45_SOC_4	163	374.4224739074707	607.3143482208252	0.9967895	37.8378
SA45_SOC_4	164	373.58470916748047	606.4765334129333	0.99633247	38.07136666666667
SA45_SOC_4	165	377.0054054260254	607.2553825378418	0.9976927	38.30493333333333
SA45_SOC_4	166	377.92144775390625	606.6045069694519	0.99739873	38.5385
SA45_SOC_4	167	375.75267791748047	607.6091122627258	0.9980603	38.77206666666667
SA45_SOC_4	168	377.75041580200195	605.2160453796387	0.9977229	39.005633333333336
SA45_SOC_4	169	377.11795806884766	606.1709547042847	0.9976688	39.239200000000004
SA45_SOC_4	170	375.8434867858887	607.9820895195007	0.99688053	39.472766666666665
SA45_SOC_4	171	376.9394588470459	608.4497594833374	0.99705976	39.70633333333333
SA45_SOC_4	172	376.9131660461426	607.5939202308655	0.9977443	39.9399
SA45_SOC_4	173	379.22962188720703	607.962327003479	0.9974874	40.17346666666667
SA45_SOC_4	174	376.4568901062012	609.5730686187744	0.996949	40.40703333333333
SA45_SOC_4	175	376.7774963378906	607.3027610778809	0.996207	40.6406
SA45_SOC_4	176	378.40599060058594	608.2442808151245	0.99706095	40.87416666666667
SA45_SOC_4	177	379.6229553222656	608.4133887290955	0.9978423	41.107733333333336
SA45_SOC_4	178	382.3124885559082	605.5252289772034	0.998131	41.341300000000004
SA45_SOC_4	179	379.2530822753906	606.6024470329285	0.99701935	41.574866666666665
SA45_SOC_4	180	380.3375244140625	605.5151224136353	0.9972812	41.80843333333333
SA45_SOC_4	181	382.82020568847656	605.1724004745483	0.997755	42.042
SA45_SOC_4	182	381.3017463684082	605.6147718429565	0.99590933	42.27556666666667
SA45_SOC_4	183	380.17178535461426	608.397102355957	0.9963076	42.50913333333333
SA45_SOC_4	184	380.6246566772461	608.2602453231812	0.99662846	42.7427
SA45_SOC_4	185	383.5780334472656	604.7336339950562	0.99797374	42.97626666666667
SA45_SOC_4	186	377.92585372924805	606.8215084075928	0.99706167	43.209833333333336
SA45_SOC_4	187	376.9625473022461	609.5124292373657	0.99166286	43.443400000000004
SA45_SOC_4	188	373.9410209655762	608.5567474365234	0.9650947	43.676966666666665
SA45_SOC_4	189	375.84837913513184	607.4485015869141	0.9844246	43.91053333333333
SA45_SOC_4	190	379.1231060028076	604.1540193557739	0.9949356	44.1441
SA45_SOC_4	191	381.0486030578613	605.2589821815491	0.9972882	44.37766666666667
SA45_SOC_4	192	378.81975173950195	606.0693740844727	0.99670047	44.61123333333333
SA45_SOC_4	193	377.96470642089844	606.1084485054016	0.9963331	44.8448
SA45_SOC_4	194	379.9690532684326	607.0166873931885	0.99682593	45.07836666666667
SA45_SOC_4	195	381.4940071105957	606.1551189422607	0.9962696	45.311933333333336
SA45_SOC_4	196	379.90488052368164	606.3383889198303	0.9969976	45.545500000000004
SA45_SOC_4	197	381.9057369232178	604.9721360206604	0.99641883	45.779066666666665
SA45_SOC_4	198	382.6200771331787	605.5761480331421	0.9960646	46.01263333333333
SA45_SOC_4	199	381.48725509643555	606.563823223114	0.9946188	46.2462
SA45_SOC_4	200	384.8553657531738	604.8190569877625	0.9976931	46.47976666666667
SA45_SOC_4	201	384.4093322753906	606.3834500312805	0.9978035	46.71333333333333
SA45_SOC_4	202	388.85107040405273	604.6108102798462	0.9977976	46.9469
SA45_SOC_4	203	393.01414489746094	606.5116167068481	0.996669	47.18046666666667
SA45_SOC_4	204	392.5554084777832	606.3731503486633	0.9929045	47.414033333333336
SA45_SOC_4	205	389.50916290283203	603.1396293640137	0.99559635	47.647600000000004
SA45_SOC_4	206	390.67508697509766	604.159426689148	0.9969139	47.881166666666665
SA45_SOC_4	207	389.6670341491699	605.9664416313171	0.9914076	48.114733333333334
SA45_SOC_4	208	393.72382164001465	604.6250367164612	0.9870629	48.3483
SA45_SOC_4	209	395.0001525878906	606.1451411247253	0.9938182	48.58186666666667
SA45_SOC_4	210	396.0128688812256	605.9629011154175	0.99504566	48.81543333333333
SA45_SOC_4	211	396.89014434814453	606.2429237365723	0.9646407	49.049
SA45_SOC_4	212	394.9444770812988	605.446629524231	0.97865546	49.28256666666667
SA45_SOC_4	213	396.51915550231934	604.2382192611694	0.9945521	49.516133333333336
SA45_SOC_4	214	402.3694038391113	603.0941820144653	0.9974377	49.749700000000004
SA45_SOC_4	215	400.70194244384766	601.6622686386108	0.9955428	49.983266666666665
SA45_SOC_4	216	398.1767463684082	604.3032360076904	0.99317425	50.216833333333334
SA45_SOC_4	217	395.6509208679199	605.6486964225769	0.98500234	50.4504
SA45_SOC_4	218	398.68858337402344	603.4194588661194	0.94762695	50.68396666666667
SA45_SOC_4	219	401.7622375488281	604.727132320404	0.9787168	50.91753333333333
SA45_SOC_4	220	397.00366973876953	605.5729937553406	0.9948708	51.1511
SA45_SOC_4	221	398.33410263061523	604.448139667511	0.99631834	51.38466666666667
SA45_SOC_4	222	397.1459197998047	603.8875150680542	0.99146503	51.618233333333336
SA45_SOC_4	223	398.5844135284424	602.815318107605	0.99538994	51.851800000000004
SA45_SOC_4	224	395.52228927612305	604.6441555023193	0.9962167	52.085366666666665
SA45_SOC_4	225	391.25593185424805	605.2826714515686	0.9968052	52.318933333333334
SA45_SOC_4	226	392.8267765045166	602.3817014694214	0.9967975	52.5525
SA45_SOC_4	227	392.93569564819336	603.4991526603699	0.99565876	52.78606666666667
SA45_SOC_4	228	394.7303581237793	605.8380818367004	0.99572456	53.01963333333333
SA45_SOC_4	229	396.77621841430664	603.3528327941895	0.9929395	53.2532
SA45_SOC_4	230	398.1416988372803	603.0138444900513	0.9944165	53.48676666666667
SA45_SOC_4	231	396.5474796295166	602.5374841690063	0.9880173	53.720333333333336
SA45_SOC_4	232	398.5194396972656	602.8612804412842	0.99229467	53.953900000000004
SA45_SOC_4	233	400.0016498565674	606.3874411582947	0.9964083	54.187466666666666
SA45_SOC_4	234	397.5489807128906	604.6144795417786	0.9944208	54.421033333333334
SA45_SOC_4	235	408.4687614440918	604.6516871452332	0.89759505	54.6546
SA45_SOC_4	236	399.442720413208	608.0385446548462	0.9688898	54.88816666666667
SA45_SOC_4	237	402.2941017150879	607.2655534744263	0.99497604	55.12173333333333
SA45_SOC_4	238	399.3104839324951	607.0914244651794	0.98783	55.3553
SA45_SOC_4	239	400.42991638183594	606.3272523880005	0.99365556	55.58886666666667
SA45_SOC_4	240	397.50423431396484	607.0375442504883	0.9929363	55.822433333333336
SA45_SOC_4	241	399.9514389038086	605.9866547584534	0.9957594	56.056000000000004
SA45_SOC_4	242	400.7168197631836	604.2657709121704	0.9862235	56.289566666666666
SA45_SOC_4	243	399.05473709106445	600.6013369560242	0.99488103	56.523133333333334
SA45_SOC_4	244	399.2859363555908	601.3935112953186	0.9955005	56.7567
SA45_SOC_4	245	401.08715057373047	600.814733505249	0.99662554	56.99026666666667
SA45_SOC_4	246	397.80418395996094	602.0344090461731	0.98462576	57.22383333333333
SA45_SOC_4	247	401.4784240722656	604.0360879898071	0.9960337	57.4574
SA45_SOC_4	248	401.3430404663086	603.2806062698364	0.9960556	57.69096666666667
SA45_SOC_4	249	403.1201934814453	604.1604566574097	0.99551636	57.924533333333336
SA45_SOC_4	250	403.18044662475586	604.6544551849365	0.9923949	58.158100000000005
SA45_SOC_4	251	403.9684295654297	603.1078934669495	0.99463683	58.391666666666666
SA45_SOC_4	252	402.050199508667	602.0459961891174	0.9916946	58.625233333333334
SA45_SOC_4	253	405.3736209869385	603.6091661453247	0.98926836	58.8588
SA45_SOC_4	254	401.9506645202637	601.9730615615845	0.99514705	59.09236666666667
SA45_SOC_4	255	397.7241039276123	602.6536130905151	0.99222046	59.32593333333333
SA45_SOC_4	256	397.1580505371094	603.3270835876465	0.99639314	59.5595
SA45_SOC_4	257	396.9976043701172	601.852297782898	0.9963381	59.79306666666667
SA45_SOC_4	258	399.8638916015625	601.5709233283997	0.99385023	60.026633333333336
SA45_SOC_4	259	401.2982368469238	600.6886911392212	0.99557966	60.2602
SA45_SOC_4	260	400.19116401672363	601.6937470436096	0.9958508	60.493766666666666
SA45_SOC_4	261	403.2626724243164	600.4135608673096	0.99525476	60.727333333333334
SA45_SOC_4	262	398.25708389282227	602.2530198097229	0.99325514	60.9609
SA45_SOC_4	263	402.27198600769043	601.6510677337646	0.9955069	61.19446666666667
SA45_SOC_4	264	402.49969482421875	602.1915435791016	0.9949279	61.42803333333333
SA45_SOC_4	265	401.8007469177246	602.7996110916138	0.9932054	61.6616
SA45_SOC_4	266	402.4426460266113	603.4187507629395	0.99616903	61.89516666666667
SA45_SOC_4	267	402.0086860656738	601.4932894706726	0.99592185	62.12873333333334
SA45_SOC_4	268	400.92761993408203	604.2265677452087	0.99644715	62.3623
SA45_SOC_4	269	401.3169765472412	603.1281065940857	0.99720484	62.595866666666666
SA45_SOC_4	270	400.0689125061035	605.4371666908264	0.996271	62.829433333333334
SA45_SOC_4	271	400.9390926361084	601.3510894775391	0.9969812	63.063
SA45_SOC_4	272	403.3755111694336	604.4503283500671	0.99607134	63.29656666666667
SA45_SOC_4	273	401.5283489227295	603.9294862747192	0.98446214	63.53013333333333
SA45_SOC_4	274	402.8240203857422	603.325023651123	0.99468935	63.7637
SA45_SOC_4	275	400.33427238464355	601.6204261779785	0.9888545	63.99726666666667
SA45_SOC_4	276	400.1977729797363	600.9871888160706	0.9917532	64.23083333333334
SA45_SOC_4	277	400.0813865661621	602.5790691375732	0.98987913	64.4644
SA45_SOC_4	278	400.7069206237793	600.1502752304077	0.99281776	64.69796666666667
SA45_SOC_4	279	395.10515213012695	603.7972640991211	0.9886818	64.93153333333333
SA45_SOC_4	280	383.809289932251	602.2922229766846	0.9974546	65.1651
SA45_SOC_4	281	381.3057804107666	604.6127414703369	0.9964085	65.39866666666667
SA45_SOC_4	282	378.53084564208984	606.6375946998596	0.9959009	65.63223333333333
SA45_SOC_4	283	377.0530700683594	607.9977321624756	0.9965281	65.86580000000001
SA45_SOC_4	284	369.9711227416992	607.0201635360718	0.9972824	66.09936666666667
SA45_SOC_4	285	359.5034980773926	606.6810464859009	0.99730873	66.33293333333333
SA45_SOC_4	286	351.2518501281738	605.6814622879028	0.9985421	66.5665
SA45_SOC_4	287	346.33944511413574	605.7278108596802	0.9984061	66.80006666666667
SA45_SOC_4	288	333.493595123291	603.7769222259521	0.99928963	67.03363333333334
SA45_SOC_4	289	332.53552436828613	602.3159766197205	0.9992331	67.2672
SA45_SOC_4	290	334.6421813964844	607.6190257072449	0.9993242	67.50076666666666
SA45_SOC_4	291	331.57679557800293	604.1557574272156	0.9994098	67.73433333333334
SA45_SOC_4	292	338.94962310791016	605.933096408844	0.9992213	67.9679
SA45_SOC_4	293	339.15318489074707	608.0349397659302	0.9994497	68.20146666666666
SA45_SOC_4	294	344.6059799194336	610.3591275215149	0.99937004	68.43503333333334
SA45_SOC_4	295	342.6272392272949	607.5583219528198	0.9993407	68.6686
SA45_SOC_4	296	338.2517623901367	606.0612630844116	0.9992843	68.90216666666667
SA45_SOC_4	297	331.71953201293945	602.3456525802612	0.99926203	69.13573333333333
SA45_SOC_4	298	330.98090171813965	603.6076855659485	0.9994161	69.3693
SA45_SOC_4	299	346.8642997741699	600.907301902771	0.999209	69.60286666666667
SA45_SOC_4	300	347.70283699035645	601.7228436470032	0.99828917	69.83643333333333
SA45_SOC_4	301	353.4236526489258	598.4902882575989	0.99861515	70.07000000000001
SA45_SOC_4	302	367.9702091217041	599.058895111084	0.99454063	70.30356666666667
SA45_SOC_4	303	370.80373764038086	596.7860126495361	0.9984602	70.53713333333333
SA45_SOC_4	304	470.00372886657715	602.3608446121216	0.97732085	70.7707
SA45_SOC_4	305	475.6674098968506	587.8520679473877	0.9899967	71.00426666666667
SA45_SOC_4	306	401.4648628234863	559.9960613250732	0.99226165	71.23783333333334
SA45_SOC_4	307	410.35863876342773	517.8097200393677	0.54358906	71.4714
SA45_SOC_4	308	423.8174057006836	474.2710304260254	0.9922868	71.70496666666666
SA45_SOC_4	309	426.3002586364746	433.22866201400757	0.9935394	71.93853333333334
SA45_SOC_4	310	421.2593650817871	402.56399631500244	0.9949988	72.1721
SA45_SOC_4	311	407.860107421875	364.01167273521423	0.9755737	72.40566666666666
SA45_SOC_4	312	396.2460422515869	356.23006939888	0.997479	72.63923333333334
SA45_SOC_4	313	380.9184265136719	354.7492003440857	0.9980349	72.8728
SA45_SOC_4	314	381.0385322570801	354.77572202682495	0.99308324	73.10636666666667
SA45_SOC_4	315	367.8562259674072	353.3782160282135	0.9883128	73.33993333333333
SA45_SOC_4	316	365.36006927490234	342.9474377632141	0.7663622	73.5735
SA45_SOC_4	317	349.80048179626465	336.74728631973267	0.84471136	73.80706666666667
SA45_SOC_4	318	379.8124408721924	309.98536348342896	0.06570953	74.04063333333333
SA45_SOC_4	319	439.33238983154297	780.3717398643494	0.0011911376	74.27420000000001
SA45_SOC_4	320	364.5325183868408	294.91615533828735	0.76378405	74.50776666666667
SA45_SOC_4	321	374.6139907836914	286.7008066177368	0.98744315	74.74133333333333
SA45_SOC_4	322	350.23953437805176	283.6165988445282	0.99382484	74.9749
SA45_SOC_4	323	395.3419303894043	293.12581300735474	0.004900534	75.20846666666667
SA45_SOC_4	324	435.5946922302246	778.6704254150391	0.0018596604	75.44203333333334
SA45_SOC_4	325	411.0614776611328	262.70644068717957	0.99423176	75.6756
SA45_SOC_4	326	487.46360778808594	297.1530532836914	0.9890877	75.90916666666666
SA45_SOC_4	327	537.2839164733887	326.5948247909546	0.99825877	76.14273333333334
SA45_SOC_4	328	565.2482986450195	359.58454728126526	0.9967944	76.3763
SA45_SOC_4	329	582.0085716247559	406.38286113739014	0.99767655	76.60986666666666
SA45_SOC_4	330	601.2244033813477	452.2772490978241	0.9973519	76.84343333333334
SA45_SOC_4	331	597.1919631958008	486.10884189605713	0.9985379	77.077
SA45_SOC_4	332	608.4625053405762	526.4394378662109	0.998548	77.31056666666667
SA45_SOC_4	333	631.8074798583984	556.5065288543701	0.9988557	77.54413333333333
SA45_SOC_4	334	632.252197265625	566.0373401641846	0.99873	77.7777
SA45_SOC_4	335	640.9879875183105	573.2108759880066	0.99893016	78.01126666666667
SA45_SOC_4	336	657.7328681945801	586.498818397522	0.9992964	78.24483333333333
SA45_SOC_4	337	698.613166809082	589.440279006958	0.9992787	78.47840000000001
SA45_SOC_4	338	711.0553550720215	595.6457734107971	0.99928856	78.71196666666667
SA45_SOC_4	339	720.289134979248	596.2168264389038	0.9994692	78.94553333333333
SA45_SOC_4	340	745.5377197265625	611.3726806640625	0.99902546	79.1791
SA45_SOC_4	341	752.4131011962891	629.6213364601135	0.99925655	79.41266666666667
SA45_SOC_4	342	768.9987945556641	654.4876670837402	0.99821365	79.64623333333333
SA45_SOC_4	343	776.6578674316406	680.6065678596497	0.99822575	79.8798
SA45_SOC_4	344	801.8821907043457	710.065655708313	0.99714416	80.11336666666666
SA45_SOC_4	345	791.6999244689941	739.8470592498779	0.97631204	80.34693333333334
SA45_SOC_4	346	819.4864654541016	759.1432571411133	0.95151913	80.5805
SA45_SOC_4	347	833.8694000244141	802.8615474700928	0.9968284	80.81406666666666
SA45_SOC_4	348	860.3814697265625	825.3959655761719	0.9960918	81.04763333333334
SA45_SOC_4	349	861.024055480957	838.2829284667969	0.9980147	81.2812
SA45_SOC_4	350	877.4319076538086	851.9726228713989	0.99865437	81.51476666666667
SA45_SOC_4	351	880.6331634521484	860.237603187561	0.99899036	81.74833333333333
SA45_SOC_4	352	865.9311103820801	869.8192691802979	0.999421	81.9819
SA45_SOC_4	353	867.1065902709961	878.6849141120911	0.9988859	82.21546666666667
SA45_SOC_4	354	874.0712928771973	883.976891040802	0.99733317	82.44903333333333
SA45_SOC_4	355	883.1592178344727	890.9019470214844	0.9982021	82.68260000000001
SA45_SOC_4	356	888.4574890136719	898.9977550506592	0.9938134	82.91616666666667
SA45_SOC_4	357	884.6816825866699	906.7185258865356	0.9984848	83.14973333333333
SA45_SOC_4	358	897.2188568115234	905.2177977561951	0.99646395	83.3833
SA45_SOC_4	359	920.8655548095703	908.0917310714722	0.99866974	83.61686666666667
SA45_SOC_4	360	957.6276969909668	898.9586162567139	0.9913225	83.85043333333333
SA45_SOC_4	361	993.8949966430664	905.6562423706055	0.9935455	84.084
SA45_SOC_4	362	1035.6675338745117	900.2456903457642	0.99372137	84.31756666666666
SA45_SOC_4	363	1076.8337631225586	906.2885785102844	0.99571604	84.55113333333334
SA45_SOC_4	364	1126.7463684082031	897.8902816772461	0.9385952	84.7847
SA45_SOC_4	365	1195.8823013305664	898.2588815689087	0.9914192	85.01826666666666
SA45_SOC_4	366	1264.1476821899414	901.8520545959473	0.9741624	85.25183333333334
SA45_SOC_4	367	1326.01318359375	903.0919432640076	0.73533267	85.4854
SA45_SOC_4	368	1390.9634399414062	907.7511978149414	0.7164462	85.71896666666667
SA45_SOC_4	369	1446.1426162719727	921.388750076294	0.9957075	85.95253333333334
SA45_SOC_4	370	1478.0281448364258	918.6953830718994	0.9976948	86.1861
SA45_SOC_4	371	1482.1556854248047	918.4843039512634	0.99771094	86.41966666666667
SA45_SOC_4	372	1486.2666320800781	922.8760242462158	0.9994716	86.65323333333333
SA45_SOC_4	373	1490.573616027832	919.0249729156494	0.9940054	86.88680000000001
SA45_SOC_4	374	1497.5802612304688	926.5394282341003	0.99846137	87.12036666666667
SA45_SOC_4	375	1506.0663986206055	923.9815664291382	0.99839264	87.35393333333333
SA45_SOC_4	376	1507.0614624023438	915.1075530052185	0.9930374	87.5875
SA45_SOC_4	377	1525.008544921875	907.0978116989136	0.99180835	87.82106666666667
SA45_SOC_4	378	1546.779670715332	899.833767414093	0.99896646	88.05463333333333
SA45_SOC_4	379	1553.9552307128906	908.5935831069946	0.9990245	88.2882
SA45_SOC_4	380	1565.207748413086	913.1338119506836	0.9987325	88.52176666666666
SA45_SOC_4	381	1588.033103942871	913.0380249023438	0.9991259	88.75533333333334
SA45_SOC_4	382	1595.6245422363281	914.9537658691406	0.92818177	88.9889
SA45_SOC_4	383	1548.6076354980469	913.7981414794922	0.99837303	89.22246666666666
SA45_SOC_4	384	1565.295524597168	919.4846606254578	0.99606353	89.45603333333334
SA45_SOC_4	385	1583.7112426757812	934.9677228927612	0.99902666	89.6896
SA45_SOC_4	386	1598.265609741211	945.1798582077026	0.9989623	89.92316666666667
SA45_SOC_4	387	1581.7007446289062	954.0733766555786	0.9986809	90.15673333333334
SA45_SOC_4	388	1586.583251953125	946.8843269348145	0.99847335	90.3903
SA45_SOC_4	389	1565.9880065917969	942.8663563728333	0.99860686	90.62386666666667
SA45_SOC_4	390	1577.7041244506836	941.4104962348938	0.998524	90.85743333333333
SA45_SOC_4	391	1587.8289413452148	950.1508712768555	0.998985	91.09100000000001
SA45_SOC_4	392	1629.9690628051758	950.643196105957	0.99848384	91.32456666666667
SA45_SOC_4	393	1650.0725555419922	953.7319421768188	0.9986436	91.55813333333333
SA45_SOC_4	394	1688.470230102539	953.0085825920105	0.9524917	91.7917
SA45_SOC_4	395	1701.565818786621	944.6474933624268	0.9733689	92.02526666666667
SA45_SOC_4	396	1686.1482238769531	951.9532513618469	0.9941004	92.25883333333333
SA45_SOC_4	397	1672.0005798339844	951.231951713562	0.99842334	92.4924
SA45_SOC_4	398	1655.8345413208008	954.1297030448914	0.9943798	92.72596666666666
SA45_SOC_4	399	1648.6061096191406	967.1260356903076	0.99470574	92.95953333333334
SA45_SOC_4	400	1628.683204650879	969.4536352157593	0.98786575	93.1931
SA45_SOC_4	401	1646.6320037841797	958.044548034668	0.8950199	93.42666666666666
SA45_SOC_4	402	1658.7796783447266	957.233190536499	0.82686627	93.66023333333334
SA45_SOC_4	403	1656.024284362793	952.883505821228	0.4657939	93.8938
SA45_SOC_4	404	1675.747947692871	954.8149538040161	0.27479702	94.12736666666667
SA45_SOC_4	405	1655.0729370117188	942.7296280860901	0.276242	94.36093333333334
SA45_SOC_4	406	1624.0022277832031	948.8298082351685	0.9691142	94.5945
SA45_SOC_4	407	1627.3601531982422	937.331371307373	0.9734344	94.82806666666667
SA45_SOC_4	408	1639.2799758911133	932.7705430984497	0.99708074	95.06163333333333
SA45_SOC_4	409	1615.3691482543945	923.0642509460449	0.9987852	95.29520000000001
SA45_SOC_4	410	1630.9770584106445	926.3582181930542	0.9993332	95.52876666666667
SA45_SOC_4	411	1661.2469100952148	907.58704662323	0.99921966	95.76233333333333
SA45_SOC_4	412	1686.7738723754883	911.5507507324219	0.99775106	95.9959
SA45_SOC_4	413	1705.0112915039062	921.6958737373352	0.9980598	96.22946666666667
SA45_SOC_4	414	1687.3578643798828	911.0322260856628	0.9946412	96.46303333333333
SA45_SOC_4	415	1667.4549865722656	909.0972375869751	0.996427	96.6966
SA45_SOC_4	416	1637.6599502563477	910.5062341690063	0.99897444	96.93016666666666
SA45_SOC_4	417	1649.4076538085938	885.6086826324463	0.9989543	97.16373333333334
SA45_SOC_4	418	1630.3254318237305	870.7243537902832	0.9983633	97.3973
SA45_SOC_4	419	1609.0675735473633	869.3363428115845	0.99884355	97.63086666666666
SA45_SOC_4	420	1637.948341369629	884.5263147354126	0.99910164	97.86443333333334
SA45_SOC_4	421	1666.2803649902344	915.8345818519592	0.998782	98.098
SA45_SOC_4	422	1658.4908294677734	934.0944385528564	0.9995797	98.33156666666667
SA45_SOC_4	423	1620.1619338989258	951.0822200775146	0.99701095	98.56513333333334
SA45_SOC_4	424	1663.5801315307617	947.2235727310181	0.522443	98.7987
SA45_SOC_4	425	430.13940811157227	780.2886343002319	0.0008974112	99.03226666666667
SA45_SOC_4	426	1654.1843032836914	949.2860841751099	0.99060565	99.26583333333333
SA45_SOC_4	427	1750.9527969360352	919.3566226959229	0.005168339	99.49940000000001
SA45_SOC_4	428	1721.883888244629	915.98708152771	0.0759083	99.73296666666667
SA45_SOC_4	429	1728.9597702026367	901.0194540023804	0.026291864	99.96653333333333
SA45_SOC_4	430	1622.2611236572266	900.5815243721008	0.0062401113	100.2001
SA45_SOC_4	431	1587.5366592407227	895.2809858322144	0.002040436	100.43366666666667
SA45_SOC_4	432	1516.6418838500977	914.0328454971313	0.97247183	100.66723333333333
SA45_SOC_4	433	1519.9467086791992	900.4121589660645	0.98601365	100.9008
SA45_SOC_4	434	1492.2666549682617	907.2234678268433	0.988395	101.13436666666666
SA45_SOC_4	435	1492.287940979004	906.6368365287781	0.998131	101.36793333333334
SA45_SOC_4	436	1498.315773010254	882.5270175933838	0.9755529	101.6015
SA45_SOC_4	437	1476.415901184082	837.7584171295166	0.99447966	101.83506666666666
SA45_SOC_4	438	1474.0336990356445	808.6999225616455	0.99629116	102.06863333333334
SA45_SOC_4	439	1460.5805969238281	813.948769569397	0.99840575	102.3022
SA45_SOC_4	440	1437.6066970825195	837.1335482597351	0.9978648	102.53576666666667
SA45_SOC_4	441	1452.6219177246094	855.2780485153198	0.9987495	102.76933333333334
SA45_SOC_4	442	1458.478775024414	877.1280527114868	0.99919957	103.0029
SA45_SOC_4	443	1479.2820739746094	906.7342329025269	0.99876606	103.23646666666667
SA45_SOC_4	444	1481.1027145385742	924.9371194839478	0.9989906	103.47003333333333
SA45_SOC_4	445	1477.0994567871094	921.6511344909668	0.9988558	103.70360000000001
SA45_SOC_4	446	1476.2736511230469	931.3569116592407	0.9240754	103.93716666666667
SA45_SOC_4	447	1479.3149185180664	922.7981328964233	0.97126555	104.17073333333333
SA45_SOC_4	448	1462.9299545288086	910.4225492477417	0.0013025288	104.4043
SA45_SOC_4	449	1468.7507629394531	909.8530411720276	0.10544106	104.63786666666667
SA45_SOC_4	450	1460.5907821655273	917.7236723899841	0.0133180395	104.87143333333333
SA45_SOC_4	451	1456.8007278442383	910.8023500442505	0.15687293	105.105
SA45_SOC_4	452	432.5481605529785	780.8622622489929	0.0010102041	105.33856666666667
SA45_SOC_4	453	1453.1282043457031	901.3029527664185	0.2943071	105.57213333333334
SA45_SOC_4	454	1452.2687530517578	892.6848220825195	0.0052151685	105.8057
SA45_SOC_4	455	1458.0755996704102	895.4506087303162	0.14702083	106.03926666666666
SA45_SOC_4	456	1450.5963134765625	897.7471804618835	0.009256234	106.27283333333334
SA45_SOC_4	457	1468.6572647094727	898.2407927513123	0.037849996	106.5064
SA45_SOC_4	458	1470.0959014892578	904.8607850074768	0.73887205	106.73996666666667
SA45_SOC_4	459	1486.2642288208008	920.7578945159912	0.9943007	106.97353333333334
SA45_SOC_4	460	1479.8900985717773	922.1198344230652	0.9984465	107.2071
SA45_SOC_4	461	1469.2991638183594	926.5588045120239	0.99503434	107.44066666666667
SA45_SOC_4	462	1464.2350387573242	925.8772873878479	0.9945748	107.67423333333333
SA45_SOC_4	463	1480.132713317871	921.1680793762207	0.99855155	107.90780000000001
SA45_SOC_4	464	1474.5165252685547	921.4264726638794	0.9968274	108.14136666666667
SA45_SOC_4	465	1465.4011917114258	922.9778623580933	0.99805176	108.37493333333333
SA45_SOC_4	466	1466.8963623046875	924.0508317947388	0.9983979	108.6085
SA45_SOC_4	467	1480.2339935302734	927.5446128845215	0.9599843	108.84206666666667
SA45_SOC_4	468	1478.938980102539	924.9926090240479	0.99610823	109.07563333333333
SA45_SOC_4	469	1476.016731262207	921.7892789840698	0.99877006	109.3092
SA45_SOC_4	470	1480.0108337402344	924.2996978759766	0.9967068	109.54276666666667
SA45_SOC_4	471	1470.6727981567383	918.0329203605652	0.9735178	109.77633333333334
SA45_SOC_4	472	1474.9422454833984	914.2206859588623	0.99650025	110.0099
SA45_SOC_4	473	1460.101089477539	910.6403231620789	0.911159	110.24346666666666
SA45_SOC_4	474	1457.874641418457	908.1991052627563	0.9800986	110.47703333333334
SA45_SOC_4	475	1475.9357070922852	905.6679582595825	0.9760089	110.7106
SA45_SOC_4	476	1484.0651321411133	912.0742321014404	0.9990777	110.94416666666667
SA45_SOC_4	477	1480.6867218017578	914.6792149543762	0.99800426	111.17773333333334
SA45_SOC_4	478	1473.6859130859375	920.5322027206421	0.9978296	111.4113
SA45_SOC_4	479	1477.7717971801758	920.8067536354065	0.9984107	111.64486666666667
SA45_SOC_4	480	1465.9064483642578	920.2147150039673	0.9956761	111.87843333333333
SA45_SOC_4	481	1474.9003601074219	914.4438672065735	0.9773408	112.11200000000001
SA45_SOC_4	482	1477.3626708984375	919.1656923294067	0.9973469	112.34556666666667
SA45_SOC_4	483	1473.2268905639648	914.029176235199	0.9959598	112.57913333333333
SA45_SOC_4	484	1484.2573928833008	917.0856070518494	0.9983571	112.8127
SA45_SOC_4	485	1467.0469665527344	923.4728264808655	0.99514717	113.04626666666667
SA45_SOC_4	486	1489.0112686157227	919.8823571205139	0.9989711	113.27983333333333
SA45_SOC_4	487	1474.3012619018555	913.7272667884827	0.9986547	113.5134
SA45_SOC_4	488	1490.9519577026367	903.8325548171997	0.956121	113.74696666666667
SA45_SOC_4	489	1471.8447875976562	879.6358966827393	0.054166105	113.98053333333334
SA45_SOC_4	490	1432.155647277832	866.818585395813	0.9573659	114.2141
SA45_SOC_4	491	1455.5033111572266	875.8977556228638	0.98633844	114.44766666666666
SA45_SOC_4	492	1460.1374816894531	902.791256904602	0.99937636	114.68123333333334
SA45_SOC_4	493	1488.416862487793	911.46648645401	0.99901676	114.9148
SA45_SOC_4	494	1479.590950012207	908.5018515586853	0.99829406	115.14836666666667
SA45_SOC_4	495	1484.699478149414	894.0892481803894	0.99582654	115.38193333333334
SA45_SOC_4	496	1469.4645309448242	840.7977890968323	0.99826545	115.6155
SA45_SOC_4	497	1462.225685119629	819.382688999176	0.9974872	115.84906666666667
SA45_SOC_4	498	1491.2497329711914	833.5068368911743	0.99879515	116.08263333333333
SA45_SOC_4	499	1479.2842483520508	891.119270324707	0.99834764	116.31620000000001
SA45_SOC_4	500	1485.1235961914062	922.2525072097778	0.9955688	116.54976666666667
SA45_SOC_4	501	1471.5705871582031	923.439416885376	0.9953399	116.78333333333333
SA45_SOC_4	502	1478.7399673461914	923.7149977684021	0.9961324	117.0169
SA45_SOC_4	503	1473.7766647338867	915.59157371521	0.99748	117.25046666666667
SA45_SOC_4	504	1512.7228546142578	906.1561632156372	0.9947424	117.48403333333333
SA45_SOC_4	505	1537.8643798828125	900.3640079498291	0.9982425	117.7176
SA45_SOC_4	506	1546.3902282714844	902.165937423706	0.8966981	117.95116666666667
SA45_SOC_4	507	1579.1340637207031	908.7425422668457	0.99261546	118.18473333333334
SA45_SOC_4	508	1592.5475692749023	907.7113509178162	0.9975085	118.4183
SA45_SOC_4	509	1633.7995147705078	910.0173854827881	0.99680954	118.65186666666666
SA45_SOC_4	510	1645.1028442382812	915.1036262512207	0.9962012	118.88543333333334
SA45_SOC_4	511	1627.866325378418	903.7932872772217	0.9835662	119.119
SA45_SOC_4	512	1589.069938659668	899.8424577713013	0.9959791	119.35256666666668
SA45_SOC_4	513	1577.3419189453125	904.9756908416748	0.99653375	119.58613333333334
SA45_SOC_4	514	1582.3545455932617	926.253354549408	0.9986539	119.8197
SA45_SOC_4	515	1596.9081115722656	933.0028009414673	0.92936385	120.05326666666667
SA45_SOC_4	516	1616.5458297729492	944.9360132217407	0.9879538	120.28683333333333
SA45_SOC_4	517	1633.5761260986328	948.2896542549133	0.45769805	120.5204
SA45_SOC_4	518	1624.1485977172852	945.8803653717041	0.77464324	120.75396666666667
SA45_SOC_4	519	1614.763069152832	934.943196773529	0.006447852	120.98753333333333
SA45_SOC_4	520	1583.9744567871094	944.1196346282959	0.99438184	121.2211
SA45_SOC_4	521	1566.5251922607422	943.8828706741333	0.9924851	121.45466666666667
SA45_SOC_4	522	1585.7831954956055	938.9092826843262	0.9982973	121.68823333333333
SA45_SOC_4	523	1624.204216003418	945.350832939148	0.9978211	121.9218
SA45_SOC_4	524	1630.0697708129883	940.8938384056091	0.99877137	122.15536666666667
SA45_SOC_4	525	1632.1188354492188	912.6748967170715	0.9965911	122.38893333333334
SA45_SOC_4	526	1645.5586624145508	890.391275882721	0.99824	122.6225
SA45_SOC_4	527	1657.8010940551758	910.5318546295166	0.9992041	122.85606666666666
SA45_SOC_4	528	1641.5928268432617	919.6401858329773	0.99905103	123.08963333333334
SA45_SOC_4	529	1662.1503067016602	922.0487022399902	0.9991302	123.3232
SA45_SOC_4	530	1648.6509704589844	923.5628843307495	0.9993789	123.55676666666668
SA45_SOC_4	531	1652.1657943725586	923.0367636680603	0.99883956	123.79033333333334
SA45_SOC_4	532	1651.281394958496	920.4872703552246	0.9963232	124.0239
SA45_SOC_4	533	1643.510513305664	921.4416003227234	0.99925023	124.25746666666667
SA45_SOC_4	534	1636.9496154785156	923.8215351104736	0.9989899	124.49103333333333
SA45_SOC_4	535	1639.5793533325195	925.8006191253662	0.99919575	124.7246
SA45_SOC_4	536	1641.658058166504	927.9661917686462	0.9992204	124.95816666666667
SA45_SOC_4	537	1633.194465637207	925.9910345077515	0.9986926	125.19173333333333
SA45_SOC_4	538	1634.3022537231445	930.8380651473999	0.99904543	125.42530000000001
SA45_SOC_4	539	1649.3865966796875	939.8144960403442	0.99837756	125.65886666666667
SA45_SOC_4	540	1656.3597106933594	941.8405723571777	0.9987577	125.89243333333333
SA45_SOC_4	541	1650.6128311157227	942.5623226165771	0.99875534	126.126
SA45_SOC_4	542	1650.6697082519531	948.151638507843	0.9991805	126.35956666666667
SA45_SOC_4	543	1651.4330291748047	950.731258392334	0.99829096	126.59313333333334
SA45_SOC_4	544	1666.465072631836	953.5080528259277	0.99846953	126.8267
SA45_SOC_4	545	1674.173355102539	950.8481597900391	0.99776113	127.06026666666666
SA45_SOC_4	546	1681.9723892211914	943.7772989273071	0.9956447	127.29383333333334
SA45_SOC_4	547	1697.6747131347656	932.3032593727112	0.99514705	127.5274
SA45_SOC_4	548	1683.1370544433594	906.2869691848755	0.99220264	127.76096666666668
SA45_SOC_4	549	1656.7543029785156	894.8499441146851	0.9976398	127.99453333333334
SA45_SOC_4	550	1663.879280090332	895.7609510421753	0.99903905	128.2281
SA45_SOC_4	551	1681.4655303955078	921.3447833061218	0.9968144	128.46166666666667
SA45_SOC_4	552	1707.1008682250977	937.6317358016968	0.9857298	128.69523333333333
SA45_SOC_4	553	1688.0031967163086	964.2589902877808	0.9976654	128.9288
SA45_SOC_4	554	1711.9285583496094	954.2961072921753	0.9747269	129.16236666666666
SA45_SOC_4	555	1701.08642578125	946.2502527236938	0.9435182	129.39593333333335
SA45_SOC_4	556	1696.7349243164062	945.1221799850464	0.99827874	129.6295
SA45_SOC_4	557	1719.440689086914	929.0981912612915	0.995795	129.86306666666667
SA45_SOC_4	558	1720.6395721435547	915.6535649299622	0.9944628	130.09663333333333
SA45_SOC_4	559	1713.3403015136719	915.1172089576721	0.9985239	130.3302
SA45_SOC_4	560	1701.990966796875	879.6985960006714	0.9986222	130.56376666666668
SA45_SOC_4	561	1685.6991577148438	858.8114833831787	0.9988575	130.79733333333334
SA45_SOC_4	562	1695.7644653320312	881.480827331543	0.9990996	131.0309
SA45_SOC_4	563	1735.0846481323242	934.7446060180664	0.99870265	131.26446666666666
SA45_SOC_4	564	1717.3067092895508	955.4693698883057	0.7683062	131.49803333333332
SA45_SOC_4	565	1730.8359146118164	970.6929445266724	0.99673635	131.73160000000001
SA45_SOC_4	566	1730.3498840332031	967.2246551513672	0.91331166	131.96516666666668
SA45_SOC_4	567	1750.6066131591797	943.5256004333496	0.994076	132.19873333333334
SA45_SOC_4	568	1716.1882781982422	932.2825312614441	0.99593276	132.4323
SA45_SOC_4	569	1719.8781967163086	913.1078052520752	0.9988894	132.66586666666666
SA45_SOC_4	570	1716.7802810668945	920.1136493682861	0.990889	132.89943333333335
SA45_SOC_4	571	1716.0733795166016	943.5601043701172	0.9973596	133.133
SA45_SOC_4	572	1710.7185745239258	936.9201564788818	0.9958301	133.36656666666667
SA45_SOC_4	573	1713.0599212646484	931.230354309082	0.99743396	133.60013333333333
SA45_SOC_4	574	1703.3711242675781	938.1181383132935	0.9968286	133.8337
SA45_SOC_4	575	1709.469223022461	932.770414352417	0.99655545	134.06726666666668
SA45_SOC_4	576	1715.1983642578125	931.9781756401062	0.9538	134.30083333333334
SA45_SOC_4	577	1727.3345947265625	950.9404063224792	0.98429745	134.5344
SA45_SOC_4	578	1726.655387878418	965.3488254547119	0.99774146	134.76796666666667
SA45_SOC_4	579	1737.063102722168	970.8766651153564	0.99758005	135.00153333333333
SA45_SOC_4	580	1726.2950134277344	967.8580856323242	0.99583036	135.2351
SA45_SOC_4	581	1711.321678161621	955.733106136322	0.9588526	135.46866666666668
SA45_SOC_4	582	1715.9441757202148	942.7833795547485	0.9966305	135.70223333333334
SA45_SOC_4	583	1700.0600051879883	939.2122220993042	0.9933124	135.9358
SA45_SOC_4	584	1719.7100830078125	936.1877202987671	0.9981212	136.16936666666666
SA45_SOC_4	585	1706.7377471923828	961.8152618408203	0.9772982	136.40293333333332
SA45_SOC_4	586	1733.3655166625977	975.1278591156006	0.9901064	136.6365
SA45_SOC_4	587	1702.1344757080078	964.0115404129028	0.960287	136.87006666666667
SA45_SOC_4	588	1712.1416473388672	931.6171073913574	0.991848	137.10363333333333
SA45_SOC_4	589	1699.490089416504	899.0175175666809	0.99804413	137.3372
SA45_SOC_4	590	1689.3706512451172	847.399628162384	0.9988613	137.57076666666666
SA45_SOC_4	591	1704.3132019042969	889.4368171691895	0.574089	137.80433333333335
SA45_SOC_4	592	1739.4130325317383	944.5362567901611	0.9360981	138.0379
SA45_SOC_4	593	1741.314926147461	961.4758229255676	0.9861243	138.27146666666667
SA45_SOC_4	594	1700.8513641357422	969.3963432312012	0.9962076	138.50503333333333
SA45_SOC_4	595	1699.1596984863281	958.7580585479736	0.99638724	138.7386
SA45_SOC_4	596	1701.7288970947266	944.1296124458313	0.9970987	138.97216666666668
SA45_SOC_4	597	1702.2317504882812	945.2538228034973	0.99859196	139.20573333333334
SA45_SOC_4	598	1703.0225372314453	957.6264452934265	0.9947831	139.4393
SA45_SOC_4	599	1707.0159530639648	973.2387685775757	0.9967083	139.67286666666666
SA45_SOC_4	600	1710.3673553466797	974.4997072219849	0.9861541	139.90643333333333
SA45_SOC_4	601	1728.8139724731445	976.701135635376	0.33334017	140.14000000000001
SA45_SOC_4	602	692.5639343261719	1002.0292139053345	0.21601565	140.37356666666668
SA45_SOC_4	603	1749.290771484375	976.5087890625	0.374307	140.60713333333334
SA45_SOC_4	604	1756.468276977539	974.1250562667847	0.5950982	140.8407
SA45_SOC_4	605	1753.4902954101562	955.0593137741089	0.09312045	141.07426666666666
SA45_SOC_4	606	1736.206169128418	965.740213394165	0.9286205	141.30783333333335
SA45_SOC_4	607	1731.2976837158203	956.0098457336426	0.6696768	141.5414
SA45_SOC_4	608	1730.9305572509766	954.4922518730164	0.9220649	141.77496666666667
SA45_SOC_4	609	1722.0221328735352	940.0522255897522	0.78546673	142.00853333333333
SA45_SOC_4	610	1715.9924697875977	934.7177624702454	0.7012621	142.2421
SA45_SOC_4	611	1722.3645401000977	939.2460823059082	0.47177693	142.47566666666668
SA45_SOC_4	612	1724.6182250976562	941.8889808654785	0.10522257	142.70923333333334
SA45_SOC_4	613	1722.9099655151367	941.453046798706	0.932965	142.9428
SA45_SOC_4	614	1707.0930862426758	935.7814621925354	0.914274	143.17636666666667
SA45_SOC_4	615	1706.747932434082	931.8086814880371	0.9606687	143.40993333333333
SA45_SOC_4	616	1700.474739074707	921.0766696929932	0.37945274	143.6435
SA45_SOC_4	617	1731.2285614013672	908.688018321991	0.14182806	143.87706666666668
SA45_SOC_4	618	1716.4146423339844	907.3971462249756	0.8764519	144.11063333333334
SA45_SOC_4	619	1707.9627227783203	898.2783222198486	0.26258373	144.3442
SA45_SOC_4	620	1660.166244506836	906.9305062294006	0.90484303	144.57776666666666
SA45_SOC_4	621	1654.5328903198242	907.5055503845215	0.38028827	144.81133333333332
SA45_SOC_4	622	1637.0539855957031	913.6298704147339	0.9749893	145.0449
SA45_SOC_4	623	1643.1056213378906	915.3616333007812	0.99313015	145.27846666666667
SA45_SOC_4	624	1633.5762405395508	916.9475269317627	0.9941871	145.51203333333333
SA45_SOC_4	625	1617.253303527832	916.4922165870667	0.9511575	145.7456
SA45_SOC_4	626	1633.4671783447266	923.3334589004517	0.9899256	145.97916666666666
SA45_SOC_4	627	1625.2966690063477	917.7505159378052	0.99488044	146.21273333333335
SA45_SOC_4	628	1626.7440032958984	922.1569132804871	0.98913455	146.4463
SA45_SOC_4	629	1628.309555053711	923.5235524177551	0.9821947	146.67986666666667
SA45_SOC_4	630	1618.4563064575195	928.2005739212036	0.9521112	146.91343333333333
SA45_SOC_4	631	1618.3222961425781	926.4175701141357	0.93797165	147.147
SA45_SOC_4	632	1616.583595275879	924.729323387146	0.98262215	147.38056666666668
SA45_SOC_4	633	1618.966941833496	926.4964914321899	0.97409874	147.61413333333334
SA45_SOC_4	634	1614.3113708496094	926.6601920127869	0.9770427	147.8477
SA45_SOC_4	635	1614.4476699829102	927.8341627120972	0.96278566	148.08126666666666
SA45_SOC_4	636	1617.689552307129	929.7468137741089	0.98230666	148.31483333333333
SA45_SOC_4	637	1619.8411560058594	939.4010281562805	0.9882989	148.54840000000002
SA45_SOC_4	638	1613.3887481689453	937.1976041793823	0.9593514	148.78196666666668
SA45_SOC_4	639	1623.614158630371	934.186749458313	0.33864075	149.01553333333334
SA45_SOC_4	640	1620.2350616455078	938.3451175689697	0.35710824	149.2491
SA45_SOC_4	641	1618.600845336914	946.8581914901733	0.82770044	149.48266666666666
SA45_SOC_4	642	1616.978530883789	946.9579696655273	0.8847052	149.71623333333335
SA45_SOC_4	643	1614.4656372070312	945.1637649536133	0.8583059	149.9498
SA45_SOC_4	644	1611.1260223388672	946.2723326683044	0.8649406	150.18336666666667
SA45_SOC_4	645	1610.203742980957	942.2896385192871	0.8383296	150.41693333333333
SA45_SOC_4	646	1609.372329711914	938.5599303245544	0.38978	150.6505
SA45_SOC_4	647	1610.2712631225586	940.6041598320007	0.7095962	150.88406666666668
SA45_SOC_4	648	1606.0466766357422	936.9249200820923	0.8712657	151.11763333333334
SA45_SOC_4	649	1599.9407958984375	944.1980409622192	0.91206586	151.3512
SA45_SOC_4	650	1603.2885360717773	946.8368196487427	0.9303892	151.58476666666667
SA45_SOC_4	651	1603.4747314453125	945.6347823143005	0.8850044	151.81833333333333
SA45_SOC_4	652	1599.126205444336	946.165087223053	0.43051845	152.0519
SA45_SOC_4	653	1594.5148086547852	939.5587420463562	0.66351616	152.28546666666668
SA45_SOC_4	654	1589.8662185668945	941.0812282562256	0.5013753	152.51903333333334
SA45_SOC_4	655	1588.2156372070312	927.8088641166687	0.46787032	152.7526
SA45_SOC_4	656	1590.5253982543945	938.3128666877747	0.8697225	152.98616666666666
SA45_SOC_4	657	1584.158935546875	935.519528388977	0.703275	153.21973333333332
SA45_SOC_4	658	1586.8756484985352	936.110987663269	0.9602006	153.4533
SA45_SOC_4	659	1574.4520568847656	924.1629695892334	0.004277691	153.68686666666667
SA45_SOC_4	660	1563.2658004760742	938.8909363746643	0.995105	153.92043333333334
SA45_SOC_4	661	1564.9940872192383	929.9586009979248	0.120669216	154.154
SA45_SOC_4	662	1533.6345291137695	935.2230262756348	0.09279904	154.38756666666666
SA45_SOC_4	663	1531.1906433105469	941.3232064247131	0.9984945	154.62113333333335
SA45_SOC_4	664	1538.7028884887695	936.0168099403381	0.9862644	154.8547
SA45_SOC_4	665	1522.0103073120117	938.8366055488586	0.9987895	155.08826666666667
SA45_SOC_4	666	1520.5830001831055	932.4858856201172	0.99877673	155.32183333333333
SA45_SOC_4	667	1529.8740005493164	937.8686285018921	0.9995266	155.5554
SA45_SOC_4	668	1509.4709014892578	938.6591291427612	0.9681464	155.78896666666668
SA45_SOC_4	669	1539.4860076904297	930.1478576660156	0.9935097	156.02253333333334
SA45_SOC_4	670	1539.8643493652344	934.0227270126343	0.9953105	156.2561
SA45_SOC_4	671	1539.539909362793	938.4040188789368	0.9982741	156.48966666666666
SA45_SOC_4	672	1540.8564376831055	939.8831176757812	0.99650663	156.72323333333333
SA45_SOC_4	673	1540.660629272461	941.0565090179443	0.9899187	156.95680000000002
SA45_SOC_4	674	1545.5535507202148	937.2145342826843	0.9682472	157.19036666666668
SA45_SOC_4	675	1551.0031127929688	936.9961166381836	0.92108655	157.42393333333334
SA45_SOC_4	676	1567.5613403320312	936.3436317443848	0.9976445	157.6575
SA45_SOC_4	677	1560.640525817871	932.1065354347229	0.99887425	157.89106666666666
SA45_SOC_4	678	1562.120590209961	936.4087128639221	0.9983078	158.12463333333335
SA45_SOC_4	679	1573.1853103637695	931.2668538093567	0.94482094	158.3582
SA45_SOC_4	680	1584.2035675048828	925.6526899337769	0.99840015	158.59176666666667
SA45_SOC_4	681	1609.4780731201172	927.9466867446899	0.99824464	158.82533333333333
SA45_SOC_4	682	1626.0337829589844	933.0292582511902	0.98155344	159.0589
SA45_SOC_4	683	1628.2590866088867	931.9710302352905	0.9985468	159.29246666666666
SA45_SOC_4	684	1662.179946899414	932.1881604194641	0.9936098	159.52603333333334
SA45_SOC_4	685	1656.3415145874023	937.9081535339355	0.9991647	159.7596
SA45_SOC_4	686	1677.619400024414	935.9857821464539	0.9974039	159.99316666666667
SA45_SOC_4	687	1666.3351821899414	938.8849496841431	0.9987208	160.22673333333333
SA45_SOC_4	688	1673.1294250488281	945.1538515090942	0.9986058	160.4603
SA45_SOC_4	689	1667.5919723510742	942.1105527877808	0.9989753	160.69386666666668
SA45_SOC_4	690	1660.2556228637695	945.2174520492554	0.99925286	160.92743333333334
SA45_SOC_4	691	1651.7935180664062	949.6173477172852	0.99924386	161.161
SA45_SOC_4	692	1650.5268859863281	948.4456300735474	0.9987754	161.39456666666666
SA45_SOC_4	693	1637.0513534545898	950.1182985305786	0.9977465	161.62813333333332
SA45_SOC_4	694	1656.5178680419922	952.3607969284058	0.9992605	161.8617
SA45_SOC_4	695	1666.7950057983398	959.1697239875793	0.99913967	162.09526666666667
SA45_SOC_4	696	1686.5345764160156	948.1200313568115	0.99454004	162.32883333333334
SA45_SOC_4	697	1674.6688842773438	943.2372093200684	0.99917287	162.5624
SA45_SOC_4	698	1718.9817810058594	942.4371814727783	0.9960969	162.79596666666666
SA45_SOC_4	699	1717.5390243530273	947.7990674972534	0.996971	163.02953333333335
SA45_SOC_4	700	1725.0098419189453	947.548656463623	0.9882635	163.2631
SA45_SOC_4	701	1708.5237121582031	946.1622548103333	0.9777288	163.49666666666667
SA45_SOC_4	702	1689.9341583251953	961.412672996521	0.9816056	163.73023333333333
SA45_SOC_4	703	1696.750717163086	961.0971164703369	0.99484056	163.9638
SA45_SOC_4	704	1687.6239395141602	951.3742160797119	0.9288867	164.19736666666668
SA45_SOC_4	705	1731.1735153198242	942.4154233932495	0.99126935	164.43093333333334
SA45_SOC_4	706	1716.683235168457	942.6900386810303	0.99109006	164.6645
SA45_SOC_4	707	1700.793228149414	913.1814479827881	0.998879	164.89806666666667
SA45_SOC_4	708	1693.047866821289	884.7549676895142	0.9991425	165.13163333333333
SA45_SOC_4	709	1686.2133407592773	886.6740560531616	0.9992198	165.36520000000002
SA45_SOC_4	710	1724.8006439208984	925.4101324081421	0.9986669	165.59876666666668
SA45_SOC_4	711	1721.2191009521484	949.819929599762	0.983688	165.83233333333334
SA45_SOC_4	712	1714.9240493774414	962.1659016609192	0.99851125	166.0659
SA45_SOC_4	713	1720.8464813232422	957.631208896637	0.9923332	166.29946666666666
SA45_SOC_4	714	1713.992042541504	947.9208612442017	0.995933	166.53303333333335
SA45_SOC_4	715	1714.7798538208008	944.5235109329224	0.99772924	166.7666
SA45_SOC_4	716	1722.2329330444336	943.9063668251038	0.99906	167.00016666666667
SA45_SOC_4	717	1720.6340789794922	967.1746373176575	0.9859126	167.23373333333333
SA45_SOC_4	718	1727.9582977294922	976.9215488433838	0.99626786	167.4673
SA45_SOC_4	719	1722.5212097167969	973.7363076210022	0.9902733	167.70086666666666
SA45_SOC_4	720	1726.029167175293	962.5488567352295	0.99504024	167.93443333333335
SA45_SOC_4	721	1724.6548461914062	945.8696794509888	0.99710876	168.168
SA45_SOC_4	722	1727.548942565918	919.6977996826172	0.9962333	168.40156666666667
SA45_SOC_4	723	1710.6160354614258	904.8201656341553	0.9992016	168.63513333333333
SA45_SOC_4	724	1727.7343368530273	920.2458715438843	0.99797386	168.8687
SA45_SOC_4	725	1698.991584777832	943.2275533676147	0.9973884	169.10226666666668
SA45_SOC_4	726	1733.5871887207031	961.339545249939	0.98330784	169.33583333333334
SA45_SOC_4	727	1716.2776565551758	968.1826543807983	0.89735097	169.5694
SA45_SOC_4	728	1737.4630737304688	971.8165755271912	0.29509354	169.80296666666666
SA45_SOC_4	729	1755.2941131591797	969.2627048492432	0.005960611	170.03653333333332
SA45_SOC_4	730	625.6124496459961	988.0585956573486	0.005834706	170.2701
SA45_SOC_4	731	1800.1269149780273	972.8910255432129	0.24729195	170.50366666666667
SA45_SOC_4	732	1805.7918548583984	975.0777769088745	0.008976639	170.73723333333334
SA45_SOC_4	733	1786.9805145263672	942.741858959198	0.6066551	170.9708
SA45_SOC_4	734	1786.3916015625	960.1588153839111	0.12408895	171.20436666666666
SA45_SOC_4	735	1785.607681274414	930.3799867630005	0.0062769507	171.43793333333335
SA45_SOC_4	736	1756.3998413085938	916.6245031356812	0.5815338	171.6715
SA45_SOC_4	737	1749.3624114990234	923.9164209365845	0.8883058	171.90506666666667
SA45_SOC_4	738	1740.7300186157227	909.3886542320251	0.3615437	172.13863333333333
SA45_SOC_4	739	1730.1398849487305	908.6148905754089	0.8991952	172.3722
SA45_SOC_4	740	1727.570915222168	903.7948322296143	0.9678533	172.60576666666668
SA45_SOC_4	741	1725.4821395874023	895.8896970748901	0.9454644	172.83933333333334
SA45_SOC_4	742	1729.8512649536133	880.7979583740234	0.88317734	173.0729
SA45_SOC_4	743	1723.908920288086	890.6828212738037	0.64018863	173.30646666666667
SA45_SOC_4	744	1704.3901062011719	881.7684459686279	0.83274007	173.54003333333333
SA45_SOC_4	745	1704.9119567871094	879.9537706375122	0.2215234	173.77360000000002
SA45_SOC_4	746	1692.2141647338867	865.6381130218506	0.30436423	174.00716666666668
SA45_SOC_4	747	1688.3302688598633	851.0236358642578	0.00558397	174.24073333333334
SA45_SOC_4	748	1671.536750793457	869.8621416091919	0.18258677	174.4743
SA45_SOC_4	749	1662.9658126831055	866.9325256347656	0.69477326	174.70786666666666
SA45_SOC_4	750	1731.9630432128906	858.7100958824158	0.0035840522	174.94143333333335
SA45_SOC_4	751	1714.3700408935547	855.1243257522583	0.003664283	175.175
SA45_SOC_4	752	1714.9711990356445	870.6213569641113	0.0065438016	175.40856666666667
SA45_SOC_4	753	1600.8998107910156	889.1235780715942	0.7451798	175.64213333333333
SA45_SOC_4	754	1701.1553192138672	887.4093246459961	0.10467127	175.8757
SA45_SOC_4	755	1584.5094680786133	909.8173785209656	0.98418367	176.10926666666666
SA45_SOC_4	756	1545.8911514282227	917.3306751251221	0.5855209	176.34283333333335
SA45_SOC_4	757	1532.7037811279297	929.0312433242798	0.9773262	176.5764
SA45_SOC_4	758	1502.0813369750977	924.4001197814941	0.99871874	176.80996666666667
SA45_SOC_4	759	1492.5609970092773	924.6979737281799	0.9949858	177.04353333333333
SA45_SOC_4	760	1502.8726959228516	920.314621925354	0.996781	177.2771
SA45_SOC_4	761	1483.5221099853516	907.4501895904541	0.97218794	177.51066666666668
SA45_SOC_4	762	1484.6208572387695	900.753915309906	0.9953454	177.74423333333334
SA45_SOC_4	763	1486.3459396362305	899.7845220565796	0.93709904	177.9778
SA45_SOC_4	764	1489.2333984375	909.7988390922546	0.9996506	178.21136666666666
SA45_SOC_4	765	1476.9463348388672	919.3738746643066	0.9992878	178.44493333333332
SA45_SOC_4	766	1479.4734191894531	917.5818586349487	0.98502666	178.6785
SA45_SOC_4	767	1479.6548080444336	914.7603249549866	0.99937445	178.91206666666668
SA45_SOC_4	768	1482.3289489746094	914.6093058586121	0.99872917	179.14563333333334
SA45_SOC_4	769	1473.8473892211914	906.4101147651672	0.99415565	179.3792
SA45_SOC_4	770	1475.3673934936523	903.7423038482666	0.997687	179.61276666666666
SA45_SOC_4	771	1473.3880233764648	900.7326078414917	0.9964224	179.84633333333335
SA45_SOC_4	772	1483.9995574951172	909.1676616668701	0.99956304	180.0799
SA45_SOC_4	773	1476.3088989257812	910.0352811813354	0.9992861	180.31346666666667
SA45_SOC_4	774	1478.8316345214844	911.9270753860474	0.99909174	180.54703333333333
SA45_SOC_4	775	1480.7341003417969	915.7573986053467	0.999091	180.7806
SA45_SOC_4	776	1486.666259765625	912.7686882019043	0.9973014	181.01416666666668
SA45_SOC_4	777	1481.8773651123047	912.114143371582	0.95067155	181.24773333333334
SA45_SOC_4	778	1502.2700500488281	903.7358665466309	0.9936831	181.4813
SA45_SOC_4	779	1517.4456024169922	884.182562828064	0.98957133	181.71486666666667
SA45_SOC_4	780	1514.7815322875977	855.7440447807312	0.9985947	181.94843333333333
SA45_SOC_4	781	1509.1375350952148	834.2785406112671	0.99426657	182.18200000000002
SA45_SOC_4	782	1508.7080383300781	821.2875509262085	0.9976659	182.41556666666668
SA45_SOC_4	783	1501.8986892700195	804.037127494812	0.99823064	182.64913333333334
SA45_SOC_4	784	1482.6731872558594	768.6200594902039	0.9975037	182.8827
SA45_SOC_4	785	1470.0082397460938	733.8014030456543	0.99883693	183.11626666666666
SA45_SOC_4	786	1497.1869277954102	741.6770553588867	0.99950683	183.34983333333335
SA45_SOC_4	787	1502.7044677734375	774.4050693511963	0.9992366	183.5834
SA45_SOC_4	788	1471.3602447509766	794.5429444313049	0.9993211	183.81696666666667
SA45_SOC_4	789	1470.8324432373047	813.2198095321655	0.9985518	184.05053333333333
SA45_SOC_4	790	1500.9139251708984	821.5186500549316	0.9963335	184.2841
SA45_SOC_4	791	1499.7666549682617	837.0011329650879	0.99644595	184.51766666666666
SA45_SOC_4	792	1514.2957305908203	844.7513222694397	0.9455186	184.75123333333335
SA45_SOC_4	793	1499.5707321166992	799.1967916488647	0.9329525	184.9848
SA45_SOC_4	794	1491.774559020996	730.44602394104	0.9917155	185.21836666666667
SA45_SOC_4	795	1480.6357955932617	669.0788412094116	0.99609214	185.45193333333333
SA45_SOC_4	796	1473.6222839355469	630.2375149726868	0.99830085	185.6855
SA45_SOC_4	797	1465.4572677612305	627.9475092887878	0.9987471	185.91906666666668
SA45_SOC_4	798	1462.2610473632812	619.0055179595947	0.9989906	186.15263333333334
SA45_SOC_4	799	1465.0135803222656	611.681478023529	0.9985221	186.3862
SA45_SOC_4	800	1456.834602355957	602.7559018135071	0.99859554	186.61976666666666
SA45_SOC_4	801	1441.5470123291016	597.5085997581482	0.99837875	186.85333333333332
SA45_SOC_4	802	1445.5741882324219	594.3560600280762	0.9961377	187.0869
SA45_SOC_4	803	1440.2763748168945	606.7769622802734	0.9775884	187.32046666666668
SA45_SOC_4	804	1459.6111679077148	624.6362257003784	0.90813076	187.55403333333334
SA45_SOC_4	805	1464.5135879516602	646.1196899414062	0.9371981	187.7876
SA45_SOC_4	806	1472.336540222168	663.7166976928711	0.6946529	188.02116666666666
SA45_SOC_4	807	1474.2276763916016	678.6988091468811	0.86985	188.25473333333335
SA45_SOC_4	808	1472.7706146240234	692.8559160232544	0.92944825	188.4883
SA45_SOC_4	809	1471.5323638916016	698.7087750434875	0.936234	188.72186666666667
SA45_SOC_4	810	1485.8342742919922	700.7078790664673	0.023363186	188.95543333333333
SA45_SOC_4	811	1457.9596710205078	692.2372913360596	0.98911685	189.189
SA45_SOC_4	812	1462.9095840454102	681.8349981307983	0.95844907	189.42256666666668
SA45_SOC_4	813	1455.5957794189453	665.9756755828857	0.85879445	189.65613333333334
SA45_SOC_4	814	1457.0246887207031	642.7050876617432	0.3086009	189.8897
SA45_SOC_4	815	1441.4377212524414	640.5108690261841	0.73809576	190.12326666666667
SA45_SOC_4	816	1441.9873809814453	649.5420169830322	0.96000993	190.35683333333333
SA45_SOC_4	817	1430.628662109375	634.5004892349243	0.64028656	190.59040000000002
SA45_SOC_4	818	1428.4051895141602	634.4156455993652	0.91732794	190.82396666666668
SA45_SOC_4	819	1442.7090454101562	631.2739849090576	0.99374795	191.05753333333334
SA45_SOC_4	820	1452.7610778808594	634.8210024833679	0.978378	191.2911
SA45_SOC_4	821	1462.1797943115234	642.8528237342834	0.99075377	191.52466666666666
SA45_SOC_4	822	1463.8177871704102	639.4378995895386	0.99571073	191.75823333333335
SA45_SOC_4	823	1451.8733596801758	639.6792984008789	0.9789696	191.9918
SA45_SOC_4	824	1390.766487121582	635.902533531189	0.97940433	192.22536666666667
SA45_SOC_4	825	1374.246711730957	643.9159440994263	0.9985953	192.45893333333333
SA45_SOC_4	826	1353.2789611816406	664.9820137023926	0.998887	192.6925
SA45_SOC_4	827	1297.3112869262695	689.9478006362915	0.9990682	192.92606666666666
SA45_SOC_4	828	1211.0326766967773	728.2971882820129	0.99668306	193.15963333333335
SA45_SOC_4	829	1140.2026748657227	767.6191234588623	0.99843866	193.3932
SA45_SOC_4	830	1043.3686065673828	811.7171502113342	0.9935136	193.62676666666667
SA45_SOC_4	831	928.5003662109375	851.3263177871704	0.971041	193.86033333333333
SA45_SOC_4	832	818.1497955322266	880.6789970397949	0.9841229	194.0939
SA45_SOC_4	833	526.7930030822754	861.1255645751953	0.0018859432	194.32746666666668
SA45_SOC_4	834	698.961009979248	968.6180090904236	0.003485734	194.56103333333334
SA45_SOC_4	835	625.0061988830566	984.0076661109924	0.0012956065	194.7946
SA45_SOC_4	836	626.2324905395508	985.7483768463135	0.0017438069	195.02816666666666
SA45_SOC_4	837	435.5377006530762	776.2861132621765	0.0015472987	195.26173333333332
SA45_SOC_4	838	460.90593338012695	783.7131500244141	0.0012652689	195.49530000000001
SA45_SOC_4	839	444.46678161621094	781.1689352989197	0.0010843705	195.72886666666668
SA45_SOC_4	840	623.9517402648926	985.4181432723999	0.001007609	195.96243333333334
SA45_SOC_4	841	437.7224922180176	779.834418296814	0.0014406287	196.196
SA45_SOC_4	842	624.2086601257324	985.7228207588196	0.0026004084	196.42956666666666
SA45_SOC_4	843	434.09122467041016	780.1296329498291	0.0016173843	196.66313333333335
SA45_SOC_4	844	444.6811294555664	776.5224266052246	0.0012435107	196.8967
SA45_SOC_4	845	447.376012802124	780.9424066543579	0.00097142893	197.13026666666667
SA45_SOC_4	846	627.6092720031738	985.3008556365967	0.0009707661	197.36383333333333
SA45_SOC_4	847	625.5260467529297	984.294319152832	0.0015718366	197.5974
SA45_SOC_4	848	725.7988929748535	849.9613523483276	0.013400777	197.83096666666668
SA45_SOC_4	849	778.8728713989258	830.9277963638306	0.010101162	198.06453333333334
SA45_SOC_4	850	831.1468505859375	840.9363198280334	0.99608815	198.2981
SA45_SOC_4	851	960.3285598754883	849.1558527946472	0.99812526	198.53166666666667
SA45_SOC_4	852	1089.7841262817383	852.7338337898254	0.9634696	198.76523333333333
SA45_SOC_4	853	1222.1762466430664	857.3419761657715	0.9989538	198.99880000000002
SA45_SOC_4	854	1337.6451873779297	866.8365454673767	0.9963207	199.23236666666668
SA45_SOC_4	855	1436.8192291259766	885.8141613006592	0.9985833	199.46593333333334
SA45_SOC_4	856	1482.0087432861328	892.8355836868286	0.999225	199.6995
SA45_SOC_4	857	1499.6797943115234	900.4657173156738	0.99902534	199.93306666666666
SA45_SOC_4	858	1513.1342697143555	914.0309143066406	0.9878043	200.16663333333332
SA45_SOC_4	859	1552.269058227539	923.5445380210876	0.547071	200.4002
SA45_SOC_4	860	1559.805908203125	926.7680168151855	0.88903	200.63376666666667
SA45_SOC_4	861	1569.3581771850586	928.8932275772095	0.0049079433	200.86733333333333
SA45_SOC_4	862	1583.1687927246094	927.9765558242798	0.7812453	201.1009
SA45_SOC_4	863	1594.8289489746094	913.9549541473389	0.853552	201.33446666666666
SA45_SOC_4	864	1580.6776428222656	904.9232912063599	0.42190585	201.56803333333335
SA45_SOC_4	865	1596.6265869140625	900.8719754219055	0.33949366	201.8016
SA45_SOC_4	866	1590.9380722045898	904.5401430130005	0.0031520654	202.03516666666667
SA45_SOC_4	867	1590.1777267456055	913.8295555114746	0.34514403	202.26873333333333
SA45_SOC_4	868	1569.4681549072266	917.4237585067749	0.84278107	202.5023
SA45_SOC_4	869	1557.8479385375977	913.5167026519775	0.9906116	202.73586666666668
SA45_SOC_4	870	1543.121681213379	898.6841297149658	0.26365498	202.96943333333334
SA45_SOC_4	871	1545.7093048095703	888.3595991134644	0.82100177	203.203
SA45_SOC_4	872	1524.9457168579102	890.1742100715637	0.90861845	203.43656666666666
SA45_SOC_4	873	1493.3763885498047	903.4978151321411	0.9991173	203.67013333333333
SA45_SOC_4	874	1490.101318359375	902.9889464378357	0.9992798	203.90370000000001
SA45_SOC_4	875	1486.8104553222656	920.4261159896851	0.992417	204.13726666666668
SA45_SOC_4	876	1489.9595260620117	925.7013559341431	0.976157	204.37083333333334
SA45_SOC_4	877	1499.1343688964844	925.5769228935242	0.8824855	204.6044
SA45_SOC_4	878	1481.4466094970703	922.3929691314697	0.98167485	204.83796666666666
SA45_SOC_4	879	1478.6928176879883	922.4802589416504	0.77995676	205.07153333333335
SA45_SOC_4	880	1476.1793518066406	907.9054355621338	0.06436193	205.3051
SA45_SOC_4	881	1474.2127990722656	910.4068422317505	0.9161114	205.53866666666667
SA45_SOC_4	882	1485.0306701660156	902.5931811332703	0.008929747	205.77223333333333
SA45_SOC_4	883	1488.8774871826172	900.2762031555176	0.73595554	206.0058
SA45_SOC_4	884	429.1014289855957	780.3949785232544	0.000996941	206.23936666666668
SA45_SOC_4	885	1486.8915939331055	905.3821420669556	0.94235283	206.47293333333334
SA45_SOC_4	886	1482.231674194336	908.2542085647583	0.99651694	206.7065
SA45_SOC_4	887	1480.3466033935547	907.7156639099121	0.99888426	206.94006666666667
SA45_SOC_4	888	1479.8119354248047	913.5336327552795	0.9982323	207.17363333333333
SA45_SOC_4	889	1499.586410522461	919.916410446167	0.9665149	207.40720000000002
SA45_SOC_4	890	1495.4360961914062	923.4950351715088	0.99864334	207.64076666666668
SA45_SOC_4	891	1479.056739807129	923.1789636611938	0.99088496	207.87433333333334
SA45_SOC_4	892	1479.2889404296875	922.6274800300598	0.98061	208.1079
SA45_SOC_4	893	1480.3095245361328	921.381025314331	0.9096125	208.34146666666666
SA45_SOC_4	894	1486.662254333496	922.0649242401123	0.8609943	208.57503333333332
SA45_SOC_4	895	1497.312126159668	921.078794002533	0.95834583	208.8086
SA45_SOC_4	896	1466.1457443237305	922.8710031509399	0.885897	209.04216666666667
SA45_SOC_4	897	1505.665168762207	924.346239566803	0.9809364	209.27573333333333
SA45_SOC_4	898	1505.8799743652344	918.9762425422668	0.9771771	209.5093
SA45_SOC_4	899	1504.592628479004	916.5916085243225	0.98021907	209.74286666666666
SA45_SOC_4	900	1508.4930038452148	919.7447919845581	0.99060774	209.97643333333335
SA45_SOC_4	901	1511.5296936035156	920.9871912002563	0.98665094	210.21
SA45_SOC_4	902	1540.9547424316406	922.3958015441895	0.9348944	210.44356666666667
SA45_SOC_4	903	1529.6646881103516	919.4432687759399	0.023698885	210.67713333333333
SA45_SOC_4	904	1569.129753112793	916.4107847213745	0.98973364	210.9107
SA45_SOC_4	905	1584.7975158691406	912.1772933006287	0.99683595	211.14426666666668
SA45_SOC_4	906	1574.4514846801758	909.6566390991211	0.9950033	211.37783333333334
SA45_SOC_4	907	1584.524803161621	903.2274484634399	0.9969637	211.6114
SA45_SOC_4	908	1623.0115127563477	899.3189764022827	0.99472976	211.84496666666666
SA45_SOC_4	909	1656.4909744262695	902.030303478241	0.9948143	212.07853333333333
SA45_SOC_4	910	1649.846534729004	904.2400360107422	0.99580365	212.31210000000002
SA45_SOC_4	911	1674.3725967407227	900.6455111503601	0.9907891	212.54566666666668
SA45_SOC_4	912	1689.345359802246	906.6567921638489	0.9879588	212.77923333333334
SA45_SOC_4	913	1692.6721572875977	926.3960695266724	0.9739543	213.0128
SA45_SOC_4	914	1698.8459014892578	929.5685005187988	0.9883448	213.24636666666666
SA45_SOC_4	915	1719.7800064086914	936.7441606521606	0.7034325	213.47993333333335
SA45_SOC_4	916	1736.963882446289	945.7696437835693	0.9428049	213.7135
SA45_SOC_4	917	1745.061264038086	938.2338809967041	0.9826329	213.94706666666667
SA45_SOC_4	918	1746.6095352172852	939.2550301551819	0.9866279	214.18063333333333
SA45_SOC_4	919	1757.376708984375	928.8647747039795	0.77394545	214.4142
SA45_SOC_4	920	1735.9473037719727	931.5975379943848	0.9951681	214.64776666666668
SA45_SOC_4	921	1760.6413650512695	927.794508934021	0.97878164	214.88133333333334
SA45_SOC_4	922	1739.2325592041016	945.3482580184937	0.99734396	215.1149
SA45_SOC_4	923	1747.9948425292969	951.2477874755859	0.9948968	215.34846666666667
SA45_SOC_4	924	1754.6137619018555	953.3504676818848	0.9896088	215.58203333333333
SA45_SOC_4	925	1733.5515975952148	945.1490235328674	0.8533019	215.81560000000002
SA45_SOC_4	926	1714.9715423583984	941.7430472373962	0.99259937	216.04916666666668
SA45_SOC_4	927	1690.301170349121	943.0362367630005	0.99510914	216.28273333333334
SA45_SOC_4	928	1721.1997604370117	929.9891781806946	0.9953536	216.5163
SA45_SOC_4	929	1689.7330856323242	951.7384386062622	0.9987214	216.74986666666666
SA45_SOC_4	930	1716.734848022461	959.7662687301636	0.8935584	216.98343333333332
SA45_SOC_4	931	1728.291893005371	960.5819392204285	0.9841188	217.217
SA45_SOC_4	932	1713.8691329956055	951.3810396194458	0.9797688	217.45056666666667
SA45_SOC_4	933	1712.0264053344727	942.1410012245178	0.99698955	217.68413333333334
SA45_SOC_4	934	1704.6554946899414	949.5999670028687	0.99771774	217.9177
SA45_SOC_4	935	1716.434097290039	963.1296300888062	0.9697225	218.15126666666666
SA45_SOC_4	936	1718.898582458496	969.7680330276489	0.9961986	218.38483333333335
SA45_SOC_4	937	1717.2488021850586	969.0158987045288	0.9870776	218.6184
SA45_SOC_4	938	1722.1980285644531	957.3804116249084	0.9972568	218.85196666666667
SA45_SOC_4	939	1726.3755798339844	939.9297881126404	0.98579806	219.08553333333333
SA45_SOC_4	940	1717.3163223266602	946.9992971420288	0.9992848	219.3191
SA45_SOC_4	941	1719.4379425048828	936.8382740020752	0.9972119	219.55266666666668
SA45_SOC_4	942	1720.5936813354492	934.5612716674805	0.99868554	219.78623333333334
SA45_SOC_4	943	1721.5670013427734	934.8992300033569	0.9988053	220.0198
SA45_SOC_4	944	1722.395896911621	935.8191204071045	0.9986362	220.25336666666666
SA45_SOC_4	945	1719.239616394043	935.1343846321106	0.99872357	220.48693333333333
SA45_SOC_4	946	1725.633316040039	934.3573379516602	0.9967782	220.72050000000002
SA45_SOC_4	947	1732.294692993164	944.1838788986206	0.9745062	220.95406666666668
SA45_SOC_4	948	1720.426254272461	961.5157985687256	0.9900855	221.18763333333334
SA45_SOC_4	949	1719.5312118530273	960.1107931137085	0.9604014	221.4212
SA45_SOC_4	950	1704.9982452392578	974.4456338882446	0.992785	221.65476666666666
SA45_SOC_4	951	1691.9377899169922	976.3996124267578	0.52494746	221.88833333333335
SA45_SOC_4	952	1715.2743530273438	975.4000926017761	0.98869205	222.1219
SA45_SOC_4	953	1722.6898956298828	973.1581735610962	0.91134846	222.35546666666667
SA45_SOC_4	954	1717.595558166504	974.3924617767334	0.93209356	222.58903333333333
SA45_SOC_4	955	1705.7195663452148	971.1624813079834	0.7302253	222.8226
SA45_SOC_4	956	1713.4471893310547	968.878333568573	0.9710868	223.05616666666668
SA45_SOC_4	957	1728.907241821289	959.722945690155	0.2552478	223.28973333333334
SA45_SOC_4	958	1732.1169662475586	962.7696561813354	0.5469138	223.5233
SA45_SOC_4	959	1732.6277160644531	952.5920248031616	0.005793687	223.75686666666667
SA45_SOC_4	960	1734.499397277832	953.2999992370605	0.84858644	223.99043333333333
SA45_SOC_4	961	1748.6004638671875	939.2599868774414	0.30984846	224.22400000000002
SA45_SOC_4	962	1747.748680114746	929.6949291229248	0.7235465	224.45756666666668
SA45_SOC_4	963	1745.9627151489258	935.1473879814148	0.9520742	224.69113333333334
SA45_SOC_4	964	1741.9024658203125	920.643310546875	0.9312088	224.9247
SA45_SOC_4	965	1747.8505325317383	916.9094824790955	0.93800986	225.15826666666666
SA45_SOC_4	966	1748.4944915771484	919.1662073135376	0.8582049	225.39183333333332
SA45_SOC_4	967	1740.6350326538086	930.4884552955627	0.17901807	225.6254
SA45_SOC_4	968	1742.2941970825195	919.5612001419067	0.27201247	225.85896666666667
SA45_SOC_4	969	1737.8263092041016	921.7735719680786	0.8516666	226.09253333333334
SA45_SOC_4	970	1734.3304824829102	912.5171184539795	0.93506765	226.3261
SA45_SOC_4	971	1737.8775787353516	919.4821500778198	0.98649836	226.55966666666666
SA45_SOC_4	972	1735.1716232299805	925.3659725189209	0.91729355	226.79323333333335
SA45_SOC_4	973	1721.725959777832	914.2586660385132	0.8310641	227.0268
SA45_SOC_4	974	1718.6247253417969	919.6853756904602	0.957558	227.26036666666667
SA45_SOC_4	975	1711.7875671386719	913.5558414459229	0.9360919	227.49393333333333
SA45_SOC_4	976	1713.5991668701172	924.9923515319824	0.14244862	227.7275
SA45_SOC_4	977	1715.980567932129	917.9827737808228	0.18165849	227.96106666666668
SA45_SOC_4	978	1752.641830444336	909.0859079360962	0.36953336	228.19463333333334
SA45_SOC_4	979	1748.924560546875	910.9583902359009	0.0592166	228.4282
SA45_SOC_4	980	1694.3140411376953	911.9370532035828	0.34101823	228.66176666666667
SA45_SOC_4	981	1685.7544326782227	907.7297616004944	0.32530862	228.89533333333333
SA45_SOC_4	982	1682.1355819702148	884.671733379364	0.13165422	229.12890000000002
SA45_SOC_4	983	1688.972396850586	881.1607646942139	0.032403413	229.36246666666668
SA45_SOC_4	984	1674.6031951904297	861.6932702064514	0.12908141	229.59603333333334
SA45_SOC_4	985	1656.2646102905273	870.0107145309448	0.18747468	229.8296
SA45_SOC_4	986	1641.2670135498047	873.1747126579285	0.9561788	230.06316666666666
SA45_SOC_4	987	1619.4228744506836	883.1614780426025	0.96480924	230.29673333333335
SA45_SOC_4	988	1617.6153945922852	890.078616142273	0.85314804	230.5303
SA45_SOC_4	989	1621.3652801513672	882.7839303016663	0.8172635	230.76386666666667
SA45_SOC_4	990	1608.9716720581055	897.7428030967712	0.95880413	230.99743333333333
SA45_SOC_4	991	1620.384750366211	897.0321893692017	0.7901537	231.231
SA45_SOC_4	992	1615.8044815063477	901.8099546432495	0.46337366	231.46456666666668
SA45_SOC_4	993	1618.3950805664062	910.9313535690308	0.020544345	231.69813333333335
SA45_SOC_4	994	1617.3909759521484	920.77965259552	0.015740316	231.9317
SA45_SOC_4	995	1598.4578704833984	927.0428895950317	0.97064394	232.16526666666667
SA45_SOC_4	996	1594.870262145996	920.4051947593689	0.40555075	232.39883333333333
SA45_SOC_4	997	1575.3608322143555	920.5089640617371	0.95757425	232.63240000000002
SA45_SOC_4	998	1557.5494766235352	930.900764465332	0.9901556	232.86596666666668
SA45_SOC_4	999	1537.7692794799805	920.0604772567749	0.9935736	233.09953333333334
SA45_SOC_4	1000	1541.8036651611328	926.7217326164246	0.98141176	233.3331
SA45_SOC_4	1001	1529.9948501586914	923.9542722702026	0.86079204	233.56666666666666
SA45_SOC_4	1002	1519.189682006836	900.9398889541626	0.37489524	233.80023333333332
SA45_SOC_4	1003	1528.7873840332031	899.1378307342529	0.80066776	234.0338
SA45_SOC_4	1004	1524.9174499511719	881.5641260147095	0.86040103	234.26736666666667
SA45_SOC_4	1005	1517.0062637329102	881.3724231719971	0.99258536	234.50093333333334
SA45_SOC_4	1006	1502.2731399536133	863.4942984580994	0.9931144	234.7345
SA45_SOC_4	1007	1462.539939880371	846.8715763092041	0.9918389	234.96806666666666
SA45_SOC_4	1008	1413.4125137329102	838.385796546936	0.76865274	235.20163333333335
SA45_SOC_4	1009	1377.605209350586	842.9302096366882	0.9979557	235.4352
SA45_SOC_4	1010	1329.7581481933594	844.2104601860046	0.99109894	235.66876666666667
SA45_SOC_4	1011	1290.4456329345703	847.2559475898743	0.99734193	235.90233333333333
SA45_SOC_4	1012	1249.9722290039062	846.0116815567017	0.9966085	236.1359
SA45_SOC_4	1013	1222.0747375488281	845.0984859466553	0.9965222	236.36946666666668
SA45_SOC_4	1014	1191.8570709228516	846.2513422966003	0.9986255	236.60303333333334
SA45_SOC_4	1015	1107.7530670166016	842.4228858947754	0.99913174	236.8366
SA45_SOC_4	1016	1033.641586303711	845.1693606376648	0.99535036	237.07016666666667
SA45_SOC_4	1017	938.2705307006836	853.432731628418	0.9959124	237.30373333333333
SA45_SOC_4	1018	834.1535568237305	865.5114269256592	0.99750805	237.53730000000002
SA45_SOC_4	1019	787.1177673339844	867.277307510376	0.008299609	237.77086666666668
SA45_SOC_4	1020	499.1413879394531	863.6831045150757	0.0011627	238.00443333333334
SA45_SOC_4	1021	430.18529891967773	783.1410670280457	0.0012049945	238.238
SA45_SOC_4	1022	440.9787940979004	780.2367496490479	0.0017387741	238.47156666666666
SA45_SOC_4	1023	567.2815704345703	789.7654366493225	0.0008886927	238.70513333333335
SA45_SOC_4	1024	651.7214012145996	983.6906290054321	0.0011872245	238.9387
SA45_SOC_4	1025	440.4700469970703	778.3738589286804	0.0011422957	239.17226666666667
SA45_SOC_4	1026	430.1159191131592	781.267683506012	0.0009990241	239.40583333333333
SA45_SOC_4	1027	626.1412811279297	985.056881904602	0.001546304	239.6394
SA45_SOC_4	1028	434.82032775878906	777.6973628997803	0.0013724086	239.87296666666668
SA45_SOC_4	1029	439.2263603210449	778.4394550323486	0.001226278	240.10653333333335
SA45_SOC_4	1030	447.1231269836426	781.1298608779907	0.0014258906	240.3401
SA45_SOC_4	1031	440.05828857421875	780.9646797180176	0.0021657073	240.57366666666667
SA45_SOC_4	1032	625.1544570922852	985.4771733283997	0.0012995834	240.80723333333333
SA45_SOC_4	1033	449.0050220489502	780.2899217605591	0.0012497444	241.0408
SA45_SOC_4	1034	441.52353286743164	784.4081854820251	0.0012676923	241.27436666666668
SA45_SOC_4	1035	436.6235160827637	780.6440377235413	0.0014214652	241.50793333333334
SA45_SOC_4	1036	428.34228515625	781.8858575820923	0.0010475477	241.7415
SA45_SOC_4	1037	435.32094955444336	779.6611261367798	0.0014854437	241.97506666666666
SA45_SOC_4	1038	433.091983795166	779.0911674499512	0.0011841131	242.20863333333332
SA45_SOC_4	1039	627.6318168640137	984.302237033844	0.0015076611	242.4422
SA45_SOC_4	1040	437.27508544921875	781.1039185523987	0.0012649014	242.67576666666668
SA45_SOC_4	1041	444.09353256225586	784.364926815033	0.0011277464	242.90933333333334
SA45_SOC_4	1042	436.7346382141113	775.0836896896362	0.0015981459	243.1429
SA45_SOC_4	1043	439.5282554626465	780.2183389663696	0.0016409656	243.37646666666666
SA45_SOC_4	1044	624.8390579223633	985.1466178894043	0.0014813386	243.61003333333335
SA45_SOC_4	1045	626.1164474487305	987.5487613677979	0.001336383	243.8436
SA45_SOC_4	1046	441.60510063171387	785.3133344650269	0.0012866993	244.07716666666667
SA45_SOC_4	1047	624.8344230651855	984.8541069030762	0.0016898649	244.31073333333333
SA45_SOC_4	1048	626.843204498291	984.6068501472473	0.0011767907	244.5443
SA45_SOC_4	1049	444.48022842407227	779.091682434082	0.0013101709	244.77786666666668
SA45_SOC_4	1050	626.7072486877441	983.3441090583801	0.0010547146	245.01143333333334
SA45_SOC_4	1051	425.5795669555664	779.2164373397827	0.0009467162	245.245
SA45_SOC_4	1052	627.3697471618652	982.4274373054504	0.0009928899	245.47856666666667
SA45_SOC_4	1053	436.33764266967773	774.7119355201721	0.00137652	245.71213333333333
SA45_SOC_4	1054	451.88695907592773	778.0822491645813	0.0018757988	245.94570000000002
SA45_SOC_4	1055	426.4395332336426	777.9845309257507	0.0011545197	246.17926666666668
SA45_SOC_4	1056	435.35645484924316	778.182864189148	0.0011652618	246.41283333333334
SA45_SOC_4	1057	627.2780227661133	984.6405172348022	0.0012611877	246.6464
SA45_SOC_4	1058	625.0325202941895	984.4196534156799	0.0017518505	246.87996666666666
SA45_SOC_4	1059	626.4208030700684	985.8214402198792	0.00144039	247.11353333333335
SA45_SOC_4	1060	437.71339416503906	778.1172037124634	0.0015527494	247.3471
SA45_SOC_4	1061	439.7512435913086	783.7533831596375	0.0015160483	247.58066666666667
SA45_SOC_4	1062	434.9588871002197	783.1268405914307	0.0010520547	247.81423333333333
SA45_SOC_4	1063	453.6744689941406	782.0839977264404	0.0011429567	248.0478
SA45_SOC_4	1064	653.6726188659668	982.7158284187317	0.0010163282	248.28136666666668
SA45_SOC_4	1065	449.7450256347656	782.4538207054138	0.0010542354	248.51493333333335
SA45_SOC_4	1066	453.1398582458496	779.2345905303955	0.0012209231	248.7485
SA45_SOC_4	1067	437.2229862213135	779.9578213691711	0.0013639013	248.98206666666667
SA45_SOC_4	1068	438.2889747619629	779.6219873428345	0.0012591915	249.21563333333333
SA45_SOC_4	1069	626.4596557617188	984.7288370132446	0.001686477	249.4492
SA45_SOC_4	1070	625.4910850524902	982.3319721221924	0.0011290329	249.68276666666668
SA45_SOC_4	1071	439.64807510375977	782.4890327453613	0.0014683979	249.91633333333334
SA45_SOC_4	1072	426.7738151550293	778.4532952308655	0.0009516566	250.1499
SA45_SOC_4	1073	438.7562942504883	781.7960572242737	0.0017152318	250.38346666666666
SA45_SOC_4	1074	449.78816986083984	787.9743218421936	0.0015666218	250.61703333333332
SA45_SOC_4	1075	626.5131568908691	984.2000126838684	0.0010410313	250.85060000000001
SA45_SOC_4	1076	443.8488006591797	779.4706463813782	0.0015737826	251.08416666666668
SA45_SOC_4	1077	446.92980766296387	782.3806929588318	0.0011782354	251.31773333333334
SA45_SOC_4	1078	625.1568031311035	986.849799156189	0.0016572484	251.5513
SA45_SOC_4	1079	450.1962661743164	785.9161877632141	0.0011715941	251.78486666666666
SA45_SOC_4	1080	441.3771057128906	781.7504167556763	0.0016935774	252.01843333333335
SA45_SOC_4	1081	444.10017013549805	784.4535684585571	0.0012899325	252.252
SA45_SOC_4	1082	441.6627788543701	783.1887674331665	0.0012379533	252.48556666666667
SA45_SOC_4	1083	438.0398941040039	781.9816446304321	0.0012651982	252.71913333333333
SA45_SOC_4	1084	444.4369411468506	781.2763738632202	0.0014667258	252.9527
SA45_SOC_4	1085	429.27818298339844	779.6304202079773	0.0011672683	253.18626666666668
SA45_SOC_4	1086	625.8187866210938	984.2502880096436	0.0013657997	253.41983333333334
SA45_SOC_4	1087	438.57690811157227	784.5883011817932	0.0013245795	253.6534
SA45_SOC_4	1088	447.5456428527832	780.5844926834106	0.0013391261	253.88696666666667
SA45_SOC_4	1089	653.2849502563477	982.7321791648865	0.0013115723	254.12053333333333
SA45_SOC_4	1090	438.8991165161133	780.6126880645752	0.0012522633	254.35410000000002
SA45_SOC_4	1091	442.08526611328125	779.4387817382812	0.0011913588	254.58766666666668
SA45_SOC_4	1092	488.6052131652832	651.4999222755432	0.0006953749	254.82123333333334
SA45_SOC_4	1093	626.4741897583008	984.302237033844	0.0015916199	255.0548
SA45_SOC_4	1094	626.5415382385254	983.7830686569214	0.0011198577	255.28836666666666
SA45_SOC_4	1095	441.93809509277344	776.640100479126	0.0012294434	255.52193333333335
SA45_SOC_4	1096	439.683895111084	782.1771454811096	0.0013969536	255.7555
SA45_SOC_4	1097	625.6554222106934	985.5500435829163	0.0020288243	255.98906666666667
SA45_SOC_4	1098	438.9873504638672	775.5459523200989	0.0011996257	256.22263333333336
SA45_SOC_4	1099	624.719181060791	986.589732170105	0.0014252348	256.4562
SA45_SOC_4	1100	440.5484962463379	779.10320520401	0.0009132309	256.6897666666667
SA45_SOC_4	1101	437.5228500366211	778.8535022735596	0.0011854809	256.92333333333335
SA45_SOC_4	1102	627.9556846618652	988.5473155975342	0.0014772774	257.1569
SA45_SOC_4	1103	625.8608436584473	986.3931369781494	0.0018836539	257.39046666666667
SA45_SOC_4	1104	625.7280921936035	985.1298809051514	0.0017148382	257.62403333333333
SA45_SOC_4	1105	625.7719230651855	986.1194229125977	0.0017707775	257.8576
SA45_SOC_4	1106	625.7279777526855	986.551558971405	0.0018015476	258.09116666666665
SA45_SOC_4	1107	625.8770942687988	985.8423614501953	0.0017867695	258.3247333333333
SA45_SOC_4	1108	624.9965858459473	985.1538920402527	0.0015657479	258.55830000000003
SA45_SOC_4	1109	440.84672927856445	777.3420882225037	0.0017669441	258.7918666666667
SA45_SOC_4	1110	442.7899932861328	778.1668996810913	0.0018585834	259.02543333333335
SA45_SOC_4	1111	725.2532386779785	725.2025842666626	0.040968895	259.259
SA45_SOC_4	1112	762.6514434814453	774.9972367286682	0.028425114	259.4925666666667
SA45_SOC_4	1113	804.0515327453613	787.9045414924622	0.96518767	259.72613333333334
SA45_SOC_4	1114	887.0971870422363	795.7454967498779	0.8756167	259.9597
SA45_SOC_4	1115	996.3156509399414	811.0302257537842	0.8919617	260.19326666666666
SA45_SOC_4	1116	1097.8155899047852	821.3950538635254	0.99025375	260.4268333333333
SA45_SOC_4	1117	1172.8430557250977	835.0734186172485	0.9962423	260.6604
SA45_SOC_4	1118	1246.0359191894531	832.2214365005493	0.99879956	260.8939666666667
SA45_SOC_4	1119	1293.251609802246	837.1017479896545	0.9983833	261.12753333333336
SA45_SOC_4	1120	1348.9599609375	841.3445091247559	0.9872199	261.3611
SA45_SOC_4	1121	1406.8344497680664	856.3592576980591	0.9936778	261.5946666666667
SA45_SOC_4	1122	1438.7862396240234	870.1005792617798	0.99635834	261.82823333333334
SA45_SOC_4	1123	1471.5760803222656	896.2100172042847	0.997698	262.0618
SA45_SOC_4	1124	1485.9142684936523	906.9130611419678	0.9996352	262.29536666666667
SA45_SOC_4	1125	1485.6674194335938	913.5999369621277	0.9993032	262.5289333333333
SA45_SOC_4	1126	1478.4131240844727	906.3585519790649	0.9993344	262.7625
SA45_SOC_4	1127	1480.1485061645508	912.8057670593262	0.9983619	262.99606666666665
SA45_SOC_4	1128	1489.9045944213867	916.5109491348267	0.99765706	263.2296333333333
SA45_SOC_4	1129	1495.9213256835938	919.6526098251343	0.99918693	263.46320000000003
SA45_SOC_4	1130	1479.7398376464844	921.3062238693237	0.99831355	263.6967666666667
SA45_SOC_4	1131	1490.577392578125	928.596339225769	0.9972465	263.93033333333335
SA45_SOC_4	1132	1485.007667541504	923.5851573944092	0.99839586	264.1639
SA45_SOC_4	1133	1486.326026916504	916.0621404647827	0.99636686	264.3974666666667
SA45_SOC_4	1134	1484.4245910644531	916.5771889686584	0.99684453	264.63103333333333
SA45_SOC_4	1135	1480.909080505371	913.0107307434082	0.99612856	264.8646
SA45_SOC_4	1136	1489.1432189941406	923.6376857757568	0.9974457	265.09816666666666
SA45_SOC_4	1137	1478.2477569580078	920.089316368103	0.99835086	265.3317333333333
SA45_SOC_4	1138	1483.2588958740234	909.5163702964783	0.9861356	265.5653
SA45_SOC_4	1139	1477.5044631958008	895.9984874725342	0.72645086	265.7988666666667
SA45_SOC_4	1140	1495.0031661987305	864.1504526138306	0.99424654	266.03243333333336
SA45_SOC_4	1141	1485.234260559082	876.4775633811951	0.9987582	266.266
SA45_SOC_4	1142	1478.7145614624023	904.5997524261475	0.99927706	266.4995666666667
SA45_SOC_4	1143	1473.7267684936523	908.6911725997925	0.9995447	266.73313333333334
SA45_SOC_4	1144	1484.319190979004	918.3758997917175	0.99643445	266.9667
SA45_SOC_4	1145	1479.7256469726562	920.9476661682129	0.9991186	267.20026666666666
SA45_SOC_4	1146	1478.367691040039	922.2662830352783	0.99733186	267.4338333333333
SA45_SOC_4	1147	1496.744613647461	918.7288570404053	0.99795216	267.6674
SA45_SOC_4	1148	1485.8078384399414	915.1781702041626	0.9968125	267.90096666666665
SA45_SOC_4	1149	1507.2333526611328	886.3743352890015	0.93816406	268.13453333333337
SA45_SOC_4	1150	1502.9557800292969	833.4245681762695	0.99693537	268.3681
SA45_SOC_4	1151	1506.972427368164	768.7657356262207	0.9981061	268.6016666666667
SA45_SOC_4	1152	1495.162696838379	749.1597747802734	0.998453	268.83523333333335
SA45_SOC_4	1153	1504.346809387207	740.4282188415527	0.9842849	269.0688
SA45_SOC_4	1154	1508.5128021240234	726.2351274490356	0.99883395	269.30236666666667
SA45_SOC_4	1155	1536.7009735107422	720.4208278656006	0.9981717	269.53593333333333
SA45_SOC_4	1156	1604.315299987793	733.4867477416992	0.998787	269.7695
SA45_SOC_4	1157	1681.9722747802734	748.9595746994019	0.79076207	270.00306666666665
SA45_SOC_4	1158	1717.280502319336	770.5101156234741	0.4903589	270.2366333333333
SA45_SOC_4	1159	1747.6274871826172	802.8661823272705	0.8919509	270.4702
SA45_SOC_4	1160	1746.9364929199219	838.9730715751648	0.9741858	270.7037666666667
SA45_SOC_4	1161	1702.3065948486328	870.2374362945557	0.9967229	270.93733333333336
SA45_SOC_4	1162	1687.906494140625	904.1445064544678	0.9980901	271.1709
SA45_SOC_4	1163	1653.742332458496	935.932674407959	0.99945503	271.4044666666667
SA45_SOC_4	1164	1663.9760971069336	952.4967527389526	0.9980229	271.63803333333334
SA45_SOC_4	1165	1668.9764785766602	949.1499996185303	0.9990239	271.8716
SA45_SOC_4	1166	1723.0839157104492	947.1578478813171	0.9957417	272.10516666666666
SA45_SOC_4	1167	1748.9913940429688	941.9841241836548	0.98722047	272.3387333333333
SA45_SOC_4	1168	1728.8685607910156	947.7879953384399	0.9972088	272.5723
SA45_SOC_4	1169	1730.3953170776367	952.8849220275879	0.99696034	272.80586666666665
SA45_SOC_4	1170	1740.1627349853516	950.231466293335	0.9975708	273.03943333333336
SA45_SOC_4	1171	1737.6022338867188	948.3014345169067	0.9984774	273.273
SA45_SOC_4	1172	1744.4657135009766	951.4017677307129	0.9985923	273.5065666666667
SA45_SOC_4	1173	1740.6966018676758	947.4586629867554	0.9936858	273.74013333333335
SA45_SOC_4	1174	1769.315414428711	948.1218981742859	0.8726527	273.9737
SA45_SOC_4	1175	1771.9915008544922	946.7809438705444	0.78198785	274.20726666666667
SA45_SOC_4	1176	1777.444839477539	948.1746196746826	0.6502176	274.44083333333333
SA45_SOC_4	1177	1768.9169311523438	948.844678401947	0.6422305	274.6744
SA45_SOC_4	1178	1755.0390243530273	953.7587213516235	0.9351568	274.90796666666665
SA45_SOC_4	1179	1743.3781814575195	937.7621555328369	0.39667043	275.1415333333333
SA45_SOC_4	1180	1773.354377746582	940.0504875183105	0.9374832	275.37510000000003
SA45_SOC_4	1181	1763.3156204223633	934.2898750305176	0.8391598	275.6086666666667
SA45_SOC_4	1182	1760.01708984375	923.9153265953064	0.9008455	275.84223333333335
SA45_SOC_4	1183	1770.7091903686523	920.8917260169983	0.7770082	276.0758
SA45_SOC_4	1184	1744.1665649414062	927.3074626922607	0.99669135	276.3093666666667
SA45_SOC_4	1185	1709.5188903808594	936.5551614761353	0.98789424	276.54293333333334
SA45_SOC_4	1186	1714.0145874023438	941.630973815918	0.9978326	276.7765
SA45_SOC_4	1187	1708.3613204956055	955.8396434783936	0.9981781	277.01006666666666
SA45_SOC_4	1188	1699.9675369262695	965.0100946426392	0.99857795	277.2436333333333
SA45_SOC_4	1189	1717.9583358764648	969.1554594039917	0.99639636	277.4772
SA45_SOC_4	1190	1698.317642211914	970.7831954956055	0.051024817	277.7107666666667
SA45_SOC_4	1191	1721.4864349365234	965.4653406143188	0.014233388	277.94433333333336
SA45_SOC_4	1192	1735.1166915893555	960.5115795135498	0.25587928	278.1779
SA45_SOC_4	1193	628.344841003418	984.7583198547363	0.00111396	278.4114666666667
SA45_SOC_4	1194	1745.867042541504	963.9854049682617	0.9593794	278.64503333333334
SA45_SOC_4	1195	1753.502082824707	951.6320943832397	0.96349525	278.8786
SA45_SOC_4	1196	1734.7876739501953	943.1066608428955	0.9730348	279.11216666666667
SA45_SOC_4	1197	1735.715217590332	950.0825071334839	0.9751965	279.3457333333333
SA45_SOC_4	1198	1720.9671020507812	930.6835699081421	0.044265963	279.5793
SA45_SOC_4	1199	1722.751350402832	937.5946569442749	0.9174948	279.81286666666665
SA45_SOC_4	1200	1716.0183334350586	932.3025512695312	0.24151666	280.0464333333333
SA45_SOC_4	1201	1708.3035278320312	941.4945673942566	0.45975724	280.28000000000003
SA45_SOC_4	1202	1704.6920013427734	935.6988716125488	0.80547315	280.5135666666667
SA45_SOC_4	1203	1695.0205993652344	936.089358329773	0.86181027	280.74713333333335
SA45_SOC_4	1204	1688.8604736328125	942.6548910140991	0.9927596	280.9807
SA45_SOC_4	1205	1708.7679290771484	935.8796310424805	0.8638347	281.2142666666667
SA45_SOC_4	1206	1703.734359741211	931.574878692627	0.9812696	281.44783333333334
SA45_SOC_4	1207	1708.128318786621	929.8910737037659	0.9722077	281.6814
SA45_SOC_4	1208	1704.4503021240234	934.9806618690491	0.9507089	281.91496666666666
SA45_SOC_4	1209	1703.5688781738281	933.701376914978	0.9548606	282.1485333333333
SA45_SOC_4	1210	1703.133430480957	926.6934728622437	0.99173063	282.3821
SA45_SOC_4	1211	1699.8692321777344	935.8775067329407	0.8934002	282.6156666666667
SA45_SOC_4	1212	1697.7597427368164	929.1433811187744	0.9270347	282.84923333333336
SA45_SOC_4	1213	1684.5174407958984	927.7488040924072	0.902097	283.0828
SA45_SOC_4	1214	1689.3251037597656	899.9959230422974	0.009254713	283.3163666666667
SA45_SOC_4	1215	1662.6131057739258	900.9628057479858	0.013641465	283.54993333333334
SA45_SOC_4	1216	1653.9044952392578	893.6152696609497	0.10410677	283.7835
SA45_SOC_4	1217	1647.8671646118164	898.3247351646423	0.0342062	284.01706666666666
SA45_SOC_4	1218	1631.9989013671875	900.6617975234985	0.23160487	284.2506333333333
SA45_SOC_4	1219	1632.8567504882812	909.922821521759	0.033454962	284.4842
SA45_SOC_4	1220	1725.523338317871	908.2269144058228	0.19321111	284.71776666666665
SA45_SOC_4	1221	1720.1748275756836	909.3394088745117	0.79263705	284.95133333333337
SA45_SOC_4	1222	1711.5077590942383	906.4288473129272	0.8513644	285.1849
SA45_SOC_4	1223	1713.9610290527344	909.5538997650146	0.46343443	285.4184666666667
SA45_SOC_4	1224	1708.2101440429688	908.4793210029602	0.66798526	285.65203333333335
SA45_SOC_4	1225	1589.3058013916016	920.3148794174194	0.7580736	285.8856
SA45_SOC_4	1226	1575.7741928100586	913.6713266372681	0.97866553	286.1191666666667
SA45_SOC_4	1227	1563.1740188598633	900.8504104614258	0.74535584	286.35273333333333
SA45_SOC_4	1228	1553.0067443847656	895.219316482544	0.5547897	286.5863
SA45_SOC_4	1229	1523.0075454711914	870.9603452682495	0.30814505	286.81986666666666
SA45_SOC_4	1230	1481.3509368896484	843.8022708892822	0.9941684	287.0534333333333
SA45_SOC_4	1231	1487.9087448120117	829.052996635437	0.9992625	287.287
SA45_SOC_4	1232	1477.0946502685547	845.2065682411194	0.99745435	287.5205666666667
SA45_SOC_4	1233	1490.2938079833984	875.1920986175537	0.9981647	287.75413333333336
SA45_SOC_4	1234	1479.1851425170898	908.5792922973633	0.9971937	287.9877
SA45_SOC_4	1235	1481.1489486694336	913.6876130104065	0.9883866	288.2212666666667
SA45_SOC_4	1236	1474.5658493041992	907.23801612854	0.7579779	288.45483333333334
SA45_SOC_4	1237	1465.689926147461	903.8434338569641	0.016637424	288.6884
SA45_SOC_4	1238	1471.5176010131836	891.5136194229126	0.34971952	288.92196666666666
SA45_SOC_4	1239	1459.2420959472656	859.142746925354	0.0025639653	289.1555333333333
SA45_SOC_4	1240	1479.1414260864258	858.8307309150696	0.09815621	289.3891
SA45_SOC_4	1241	1485.8435440063477	828.2830309867859	0.81909484	289.62266666666665
SA45_SOC_4	1242	1474.5205307006836	819.5461320877075	0.9448053	289.85623333333336
SA45_SOC_4	1243	1469.8084259033203	803.4142541885376	0.006044379	290.0898
SA45_SOC_4	1244	1457.2383499145508	790.4371047019958	0.87346375	290.3233666666667
SA45_SOC_4	1245	1455.3452682495117	782.3771524429321	0.8836299	290.55693333333335
SA45_SOC_4	1246	1452.0929718017578	755.0931644439697	0.6675508	290.7905
SA45_SOC_4	1247	1464.1686630249023	721.1366558074951	0.7460388	291.02406666666667
SA45_SOC_4	1248	1453.6072540283203	707.5589060783386	0.9741552	291.25763333333333
SA45_SOC_4	1249	1458.687629699707	700.3761005401611	0.9778837	291.4912
SA45_SOC_4	1250	1466.5953826904297	684.649064540863	0.99481404	291.72476666666665
SA45_SOC_4	1251	1470.6578063964844	682.7982759475708	0.93555677	291.9583333333333
SA45_SOC_4	1252	1464.169692993164	683.1717038154602	0.991896	292.19190000000003
SA45_SOC_4	1253	1460.4461288452148	678.6449289321899	0.9776964	292.4254666666667
SA45_SOC_4	1254	1457.9418182373047	677.8338289260864	0.9707558	292.65903333333335
SA45_SOC_4	1255	1448.0582427978516	662.7853488922119	0.91529965	292.8926
SA45_SOC_4	1256	1434.6112060546875	650.2873277664185	0.8581031	293.1261666666667
SA45_SOC_4	1257	1436.2014770507812	626.7875719070435	0.969478	293.35973333333334
SA45_SOC_4	1258	1434.7480773925781	611.8904972076416	0.9830148	293.5933
SA45_SOC_4	1259	1425.4923248291016	608.5504388809204	0.9658492	293.82686666666666
SA45_SOC_4	1260	1428.5404586791992	596.8087363243103	0.8517309	294.0604333333333
SA45_SOC_4	1261	1429.4324111938477	590.1936364173889	0.9849694	294.294
SA45_SOC_4	1262	1425.0901794433594	593.3221006393433	0.97521204	294.52756666666664
SA45_SOC_4	1263	1425.7864379882812	587.4462604522705	0.9830956	294.76113333333336
SA45_SOC_4	1264	1439.4081115722656	586.4880681037903	0.9921382	294.9947
SA45_SOC_4	1265	1425.978012084961	610.7300448417664	0.4719953	295.2282666666667
SA45_SOC_4	1266	1440.0089263916016	673.611216545105	0.43388632	295.46183333333335
SA45_SOC_4	1267	1445.3351211547852	730.2867007255554	0.9989502	295.6954
SA45_SOC_4	1268	1478.9982604980469	784.582507610321	0.9992291	295.92896666666667
SA45_SOC_4	1269	1496.366844177246	840.6558465957642	0.9991371	296.16253333333333
SA45_SOC_4	1270	1512.9074478149414	877.7016162872314	0.9969561	296.3961
SA45_SOC_4	1271	1500.5374145507812	899.4983196258545	0.9991704	296.62966666666665
SA45_SOC_4	1272	1478.9665603637695	900.9207057952881	0.9967315	296.8632333333333
SA45_SOC_4	1273	1485.2363204956055	889.2203950881958	0.97344357	297.09680000000003
SA45_SOC_4	1274	1484.9877548217773	862.5873470306396	0.97692436	297.3303666666667
SA45_SOC_4	1275	1469.9444961547852	840.0556325912476	0.9979406	297.56393333333335
SA45_SOC_4	1276	1442.8849411010742	824.7495317459106	0.9900928	297.7975
SA45_SOC_4	1277	1456.6205978393555	826.4192390441895	0.06328472	298.0310666666667
SA45_SOC_4	1278	1473.0703353881836	779.5051503181458	0.23625568	298.26463333333334
SA45_SOC_4	1279	1457.1949768066406	775.1489639282227	0.98854876	298.4982
SA45_SOC_4	1280	1470.1495742797852	686.9634675979614	0.7235558	298.73176666666666
SA45_SOC_4	1281	1451.3287353515625	673.3700108528137	0.53080535	298.9653333333333
SA45_SOC_4	1282	1449.0861511230469	639.1684341430664	0.9960001	299.1989
SA45_SOC_4	1283	1456.6533279418945	622.4995565414429	0.9978555	299.4324666666667
SA45_SOC_4	1284	1449.8128509521484	615.9287452697754	0.9905381	299.66603333333336
SA45_SOC_4	1285	1452.1164321899414	604.9949884414673	0.9977088	299.8996
SA45_SOC_4	1286	1449.4068145751953	574.2467021942139	0.9926086	300.1331666666667
SA45_SOC_4	1287	1426.0530853271484	547.1864748001099	0.9955512	300.36673333333334
SA45_SOC_4	1288	1429.3858337402344	533.193519115448	0.98307014	300.6003
SA45_SOC_4	1289	1414.3428039550781	524.7977650165558	0.9922426	300.83386666666667
SA45_SOC_4	1290	1411.4483642578125	516.8153500556946	0.9848134	301.0674333333333
SA45_SOC_4	1291	1364.0396118164062	514.4999492168427	0.9924264	301.301
SA45_SOC_4	1292	1362.1238708496094	535.3041815757751	0.9988244	301.53456666666665
SA45_SOC_4	1293	1284.3975448608398	579.3738198280334	0.9982474	301.76813333333337
SA45_SOC_4	1294	1167.9797744750977	646.2033748626709	0.99742895	302.0017
SA45_SOC_4	1295	1067.9102325439453	708.3753490447998	0.99737465	302.2352666666667
SA45_SOC_4	1296	961.765022277832	771.0301208496094	0.9970805	302.46883333333335
SA45_SOC_4	1297	856.1556243896484	824.0042209625244	0.99826944	302.7024
SA45_SOC_4	1298	786.9061088562012	863.5062718391418	0.9033128	302.9359666666667
SA45_SOC_4	1299	773.7968444824219	873.7949466705322	0.0046143	303.16953333333333
SA45_SOC_4	1300	512.8720664978027	858.7464666366577	0.0016757636	303.4031
SA45_SOC_4	1301	502.13098526000977	861.7004156112671	0.0019584133	303.63666666666666
SA45_SOC_4	1302	502.1928405761719	867.3410367965698	0.0011168257	303.8702333333333
SA45_SOC_4	1303	442.5146484375	787.0245623588562	0.0022708296	304.1038
SA45_SOC_4	1304	422.1980094909668	777.0462942123413	0.00086220057	304.3373666666667
SA45_SOC_4	1305	623.9810943603516	984.087553024292	0.0016048378	304.57093333333336
SA45_SOC_4	1306	627.1243858337402	986.9454574584961	0.0011415607	304.8045
SA45_SOC_4	1307	442.2891426086426	778.6108160018921	0.0012949777	305.0380666666667
SA45_SOC_4	1308	623.6906433105469	984.2977952957153	0.0011216908	305.27163333333334
SA45_SOC_4	1309	624.6535491943359	985.3455305099487	0.0013952346	305.5052
SA45_SOC_4	1310	626.4662933349609	985.4747915267944	0.0014150606	305.73876666666666
SA45_SOC_4	1311	445.22546768188477	777.299473285675	0.0012969213	305.9723333333333
SA45_SOC_4	1312	626.7458724975586	982.95973777771	0.0014894067	306.2059
SA45_SOC_4	1313	445.8040237426758	780.3258419036865	0.0014839428	306.43946666666665
SA45_SOC_4	1314	625.0797843933105	984.7737050056458	0.0014181777	306.67303333333336
SA45_SOC_4	1315	442.78392791748047	785.5022692680359	0.0011344663	306.9066
SA45_SOC_4	1316	439.9615287780762	781.6636419296265	0.0012402714	307.1401666666667
SA45_SOC_4	1317	439.9280548095703	779.9432730674744	0.0012862226	307.37373333333335
SA45_SOC_4	1318	439.7783660888672	783.359227180481	0.0013223754	307.6073
SA45_SOC_4	1319	446.4027214050293	779.4768905639648	0.00089529867	307.84086666666667
SA45_SOC_4	1320	440.9784507751465	781.7035531997681	0.0009262414	308.07443333333333
SA45_SOC_4	1321	626.3428688049316	985.7926654815674	0.00079602003	308.308
SA45_SOC_4	1322	626.3944244384766	984.1310048103333	0.0012123885	308.54156666666665
SA45_SOC_4	1323	626.008358001709	983.9172220230103	0.0010786493	308.7751333333333
SA45_SOC_4	1324	627.2162818908691	983.9407825469971	0.0010517276	309.00870000000003
SA45_SOC_4	1325	436.3689422607422	779.1166591644287	0.0013130377	309.2422666666667
SA45_SOC_4	1326	443.69470596313477	781.4883542060852	0.0009739576	309.47583333333336
SA45_SOC_4	1327	439.4552421569824	779.5940494537354	0.0011324714	309.7094
SA45_SOC_4	1328	441.08545303344727	780.1829981803894	0.0011511648	309.9429666666667
SA45_SOC_4	1329	625.6325340270996	983.5649085044861	0.0014933391	310.17653333333334
SA45_SOC_4	1330	625.2952766418457	983.9973020553589	0.002138433	310.4101
SA45_SOC_4	1331	625.6115913391113	984.9112701416016	0.0012908385	310.64366666666666
SA45_SOC_4	1332	623.8180160522461	985.9165191650391	0.0014609776	310.8772333333333
SA45_SOC_4	1333	624.7519683837891	985.3617525100708	0.0012823719	311.1108
SA45_SOC_4	1334	624.3037605285645	985.2373838424683	0.0023270806	311.34436666666664
SA45_SOC_4	1335	624.2655944824219	984.7127437591553	0.0020101452	311.57793333333336
SA45_SOC_4	1336	626.6057968139648	984.1085386276245	0.0015476606	311.8115
SA45_SOC_4	1337	625.642261505127	984.1947984695435	0.0013268308	312.0450666666667
SA45_SOC_4	1338	626.898365020752	980.9337902069092	0.0008608567	312.27863333333335
SA45_SOC_4	1339	625.0898551940918	985.707950592041	0.0018741373	312.5122
SA45_SOC_4	1340	438.23822021484375	779.3323731422424	0.0014207339	312.74576666666667
SA45_SOC_4	1341	444.07344818115234	781.1418342590332	0.0010703075	312.97933333333333
SA45_SOC_4	1342	652.254581451416	983.8122940063477	0.0015236087	313.2129
SA45_SOC_4	1343	627.418155670166	984.7139668464661	0.001385666	313.44646666666665
SA45_SOC_4	1344	625.2261543273926	985.632119178772	0.003059723	313.6800333333333
SA45_SOC_4	1345	625.0916862487793	984.3183946609497	0.0012862324	313.91360000000003
SA45_SOC_4	1346	443.45483779907227	777.9178404808044	0.0013890537	314.1471666666667
SA45_SOC_4	1347	624.6012496948242	985.9866857528687	0.0016876558	314.38073333333335
SA45_SOC_4	1348	440.78882217407227	776.838047504425	0.0016896799	314.6143
SA45_SOC_4	1349	625.2313041687012	985.6143522262573	0.0018741463	314.8478666666667
SA45_SOC_4	1350	623.5647583007812	984.23020362854	0.0017267402	315.08143333333334
SA45_SOC_4	1351	437.7739906311035	774.6866369247437	0.0012770577	315.315
SA45_SOC_4	1352	441.207275390625	776.2512874603271	0.0014861582	315.54856666666666
SA45_SOC_4	1353	434.03738021850586	777.9111456871033	0.001996805	315.7821333333333
SA45_SOC_4	1354	711.9311714172363	721.0654592514038	0.0035944956	316.0157
SA45_SOC_4	1355	728.8791847229004	765.7487654685974	0.23282783	316.2492666666667
SA45_SOC_4	1356	721.1604881286621	724.1613507270813	0.18823579	316.48283333333336
SA45_SOC_4	1357	728.1149482727051	761.6168546676636	0.19873233	316.7164
SA45_SOC_4	1358	734.8378372192383	767.686071395874	0.6439274	316.9499666666667
SA45_SOC_4	1359	728.5612678527832	730.9983444213867	0.36573288	317.18353333333334
SA45_SOC_4	1360	779.6056938171387	766.7964363098145	0.6230459	317.4171
SA45_SOC_4	1361	829.6240997314453	784.6459794044495	0.9900575	317.65066666666667
SA45_SOC_4	1362	958.0067825317383	806.6852402687073	0.99928975	317.8842333333333
SA45_SOC_4	1363	1106.6500854492188	838.6177325248718	0.99894303	318.1178
SA45_SOC_4	1364	1246.607322692871	868.7324595451355	0.998417	318.35136666666665
SA45_SOC_4	1365	1369.8292922973633	900.6074023246765	0.9992617	318.5849333333333
SA45_SOC_4	1366	1500.6843566894531	926.8933510780334	0.9973367	318.81850000000003
SA45_SOC_4	1367	1607.9788970947266	947.2791266441345	0.9974165	319.0520666666667
SA45_SOC_4	1368	1654.1976928710938	949.3012762069702	0.9985002	319.28563333333335
SA45_SOC_4	1369	1671.4391326904297	953.3142256736755	0.9953755	319.5192
SA45_SOC_4	1370	1670.7206726074219	955.8762717247009	0.9941955	319.7527666666667
SA45_SOC_4	1371	1676.3818359375	957.9611849784851	0.97563225	319.98633333333333
SA45_SOC_4	1372	1690.652732849121	950.5247497558594	0.9958127	320.2199
SA45_SOC_4	1373	1670.7852172851562	951.876711845398	0.95956135	320.45346666666666
SA45_SOC_4	1374	1717.1598815917969	952.0444679260254	0.032545757	320.6870333333333
SA45_SOC_4	1375	1719.9274063110352	952.3900866508484	0.7082854	320.9206
SA45_SOC_4	1376	1708.982276916504	938.3367490768433	0.9247795	321.1541666666667
SA45_SOC_4	1377	1707.6910400390625	926.2651348114014	0.38065743	321.38773333333336
SA45_SOC_4	1378	1687.8139114379883	916.4185738563538	0.7206775	321.6213
SA45_SOC_4	1379	1668.456802368164	883.980302810669	0.4426675	321.8548666666667
SA45_SOC_4	1380	1651.8002700805664	891.5361499786377	0.019449407	322.08843333333334
SA45_SOC_4	1381	1627.752571105957	910.0446796417236	0.06080452	322.322
SA45_SOC_4	1382	1623.7636184692383	917.8921365737915	0.90386534	322.55556666666666
SA45_SOC_4	1383	428.5037612915039	778.0518651008606	0.0010396903	322.7891333333333
SA45_SOC_4	1384	1620.9681701660156	914.9284672737122	0.0162891	323.0227
SA45_SOC_4	1385	1611.0488891601562	901.5923738479614	0.50936687	323.25626666666665
SA45_SOC_4	1386	1618.2065963745117	897.306547164917	0.008548993	323.48983333333337
SA45_SOC_4	1387	1600.0023651123047	886.4532566070557	0.055332344	323.7234
SA45_SOC_4	1388	1599.872932434082	901.569972038269	0.26863268	323.9569666666667
SA45_SOC_4	1389	1597.2755813598633	906.0030198097229	0.010858114	324.19053333333335
SA45_SOC_4	1390	1574.260482788086	902.9498720169067	0.97456896	324.4241
SA45_SOC_4	1391	1573.8809967041016	909.608166217804	0.29632047	324.65766666666667
SA45_SOC_4	1392	1567.0224380493164	908.6302757263184	0.73242533	324.89123333333333
SA45_SOC_4	1393	1575.4790496826172	895.6813859939575	0.82769096	325.1248
SA45_SOC_4	1394	1569.759407043457	883.6071968078613	0.90662575	325.35836666666665
SA45_SOC_4	1395	1565.943946838379	885.3135967254639	0.9426934	325.5919333333333
SA45_SOC_4	1396	1571.033935546875	870.4405975341797	0.99260074	325.82550000000003
SA45_SOC_4	1397	1541.98974609375	858.8592481613159	0.9263305	326.0590666666667
SA45_SOC_4	1398	1543.6207580566406	826.377010345459	0.97251636	326.29263333333336
SA45_SOC_4	1399	1538.5525131225586	810.023045539856	0.9403416	326.5262
SA45_SOC_4	1400	1538.0012512207031	788.796751499176	0.991912	326.7597666666667
SA45_SOC_4	1401	1523.2848358154297	775.3148531913757	0.98051757	326.99333333333334
SA45_SOC_4	1402	1505.8654403686523	768.2004761695862	0.53931373	327.2269
SA45_SOC_4	1403	1515.8629989624023	742.6279735565186	0.85181963	327.46046666666666
SA45_SOC_4	1404	1521.4766693115234	739.791955947876	0.9787854	327.6940333333333
SA45_SOC_4	1405	1509.8389434814453	726.1524081230164	0.99299026	327.9276
SA45_SOC_4	1406	1514.3584442138672	729.2319488525391	0.9923954	328.16116666666665
SA45_SOC_4	1407	1508.8316345214844	718.1188488006592	0.9739102	328.39473333333336
SA45_SOC_4	1408	1465.3366470336914	725.1958894729614	0.37275556	328.6283
SA45_SOC_4	1409	1443.9273834228516	703.2065176963806	0.9931591	328.8618666666667
SA45_SOC_4	1410	1394.0504837036133	710.5725932121277	0.99813616	329.09543333333335
SA45_SOC_4	1411	1336.7928314208984	727.9611611366272	0.9983234	329.329
SA45_SOC_4	1412	1267.9536437988281	746.4518594741821	0.9975116	329.56256666666667
SA45_SOC_4	1413	1159.574317932129	768.8987946510315	0.9979266	329.79613333333333
SA45_SOC_4	1414	1042.177848815918	792.3487901687622	0.99819845	330.0297
SA45_SOC_4	1415	919.8210525512695	812.9653429985046	0.9963182	330.26326666666665
SA45_SOC_4	1416	815.2140426635742	837.9814052581787	0.9946451	330.4968333333333
SA45_SOC_4	1417	762.5439834594727	864.8066711425781	0.49291408	330.73040000000003
SA45_SOC_4	1418	520.6543350219727	859.2530822753906	0.0014152371	330.9639666666667
SA45_SOC_4	1419	443.7330436706543	789.8465466499329	0.0017825186	331.19753333333335
SA45_SOC_4	1420	625.1021575927734	984.6218490600586	0.0020264678	331.4311
SA45_SOC_4	1421	624.6653366088867	984.8788261413574	0.0017217047	331.6646666666667
SA45_SOC_4	1422	439.14196014404297	778.9227032661438	0.001065197	331.89823333333334
SA45_SOC_4	1423	443.62707138061523	781.4801788330078	0.0016046163	332.1318
SA45_SOC_4	1424	441.2369441986084	780.0138258934021	0.0020951917	332.36536666666666
SA45_SOC_4	1425	625.8350944519043	985.7367897033691	0.0016560125	332.5989333333333
SA45_SOC_4	1426	625.2499008178711	982.3527002334595	0.0011004228	332.8325
SA45_SOC_4	1427	625.4310035705566	983.8207912445068	0.0014685133	333.0660666666667
SA45_SOC_4	1428	433.7713050842285	774.9491500854492	0.0016972802	333.29963333333336
SA45_SOC_4	1429	626.751537322998	987.3469519615173	0.0017757255	333.5332
SA45_SOC_4	1430	441.25536918640137	779.3317294120789	0.0014512284	333.7667666666667
SA45_SOC_4	1431	626.2275123596191	983.5221004486084	0.0013720943	334.00033333333334
SA45_SOC_4	1432	438.3145523071289	780.5156779289246	0.0018764436	334.2339
SA45_SOC_4	1433	441.4903450012207	782.0237445831299	0.001534243	334.46746666666667
SA45_SOC_4	1434	626.2984085083008	984.4861507415771	0.0011546001	334.7010333333333
SA45_SOC_4	1435	626.6249656677246	985.9434270858765	0.0012700266	334.9346
SA45_SOC_4	1436	626.770133972168	985.8416533470154	0.0020150295	335.16816666666665
SA45_SOC_4	1437	625.7831382751465	984.2434000968933	0.0019171616	335.4017333333333
SA45_SOC_4	1438	624.25048828125	985.2188444137573	0.0014231122	335.63530000000003
SA45_SOC_4	1439	626.4296722412109	983.5805511474609	0.001077344	335.8688666666667
SA45_SOC_4	1440	624.4882392883301	987.161750793457	0.002519119	336.10243333333335
SA45_SOC_4	1441	625.9118270874023	984.3115067481995	0.0009058279	336.336
SA45_SOC_4	1442	437.41899490356445	781.5198969841003	0.0011215402	336.5695666666667
SA45_SOC_4	1443	626.0607719421387	985.2059698104858	0.0018553336	336.80313333333334
SA45_SOC_4	1444	443.0570983886719	781.3523983955383	0.0010878687	337.0367
SA45_SOC_4	1445	623.935661315918	985.7411670684814	0.0012723713	337.27026666666666
SA45_SOC_4	1446	624.3770027160645	987.1640682220459	0.0014793919	337.5038333333333
SA45_SOC_4	1447	440.897741317749	777.1727228164673	0.0014629512	337.7374
SA45_SOC_4	1448	440.3580951690674	775.4446935653687	0.0016123396	337.9709666666667
SA45_SOC_4	1449	625.5789756774902	986.4228773117065	0.0013408822	338.20453333333336
SA45_SOC_4	1450	627.2830009460449	986.3258028030396	0.001370672	338.4381
SA45_SOC_4	1451	448.49658966064453	780.115921497345	0.0012410264	338.6716666666667
SA45_SOC_4	1452	624.616584777832	984.2165565490723	0.0009953646	338.90523333333334
SA45_SOC_4	1453	440.1537895202637	777.4106454849243	0.001827977	339.1388
SA45_SOC_4	1454	699.5858573913574	777.8436183929443	0.00469469	339.37236666666666
SA45_SOC_4	1455	701.9684600830078	774.8143529891968	0.0065804073	339.6059333333333
SA45_SOC_4	1456	451.65613174438477	776.8714570999146	0.003918414	339.8395
SA45_SOC_4	1457	719.0986633300781	715.5006051063538	0.004101627	340.07306666666665
SA45_SOC_4	1458	711.6867828369141	717.9386043548584	0.009526678	340.30663333333337
SA45_SOC_4	1459	722.8716659545898	768.4349870681763	0.005190023	340.5402
SA45_SOC_4	1460	723.5394287109375	766.9347095489502	0.006131635	340.7737666666667
SA45_SOC_4	1461	721.0458755493164	712.627444267273	0.004125908	341.00733333333335
SA45_SOC_4	1462	718.714599609375	713.9411687850952	0.0025809337	341.2409
SA45_SOC_4	1463	714.5965003967285	717.7978849411011	0.016429164	341.4744666666667
SA45_SOC_4	1464	737.5907135009766	719.4623136520386	0.0047773616	341.70803333333333
SA45_SOC_4	1465	443.63794326782227	781.1377143859863	0.0029489836	341.9416
SA45_SOC_4	1466	725.0520515441895	712.0786643028259	0.0024157427	342.17516666666666
SA45_SOC_4	1467	737.076244354248	708.5198020935059	0.006673491	342.4087333333333
SA45_SOC_4	1468	762.1540260314941	746.503164768219	0.05271164	342.64230000000003
SA45_SOC_4	1469	749.0762901306152	723.9919853210449	0.052263036	342.8758666666667
SA45_SOC_4	1470	786.7915534973145	729.9560809135437	0.8284709	343.10943333333336
SA45_SOC_4	1471	819.7035598754883	719.9552178382874	0.98296714	343.343
SA45_SOC_4	1472	907.1085548400879	701.9865846633911	0.99784553	343.5765666666667
SA45_SOC_4	1473	993.0418395996094	694.6552062034607	0.99941874	343.81013333333334
SA45_SOC_4	1474	1076.0833740234375	696.9071674346924	0.99934024	344.0437
SA45_SOC_4	1475	1158.7448501586914	700.3012990951538	0.9991604	344.27726666666666
SA45_SOC_4	1476	1227.8929138183594	707.5034809112549	0.99911815	344.5108333333333
SA45_SOC_4	1477	1293.1292724609375	711.6115093231201	0.9996456	344.7444
SA45_SOC_4	1478	1350.6531143188477	721.4249181747437	0.9988446	344.97796666666665
SA45_SOC_4	1479	1383.8957977294922	729.7810506820679	0.9994747	345.21153333333336
SA45_SOC_4	1480	1389.5685195922852	740.3272175788879	0.9984646	345.4451
SA45_SOC_4	1481	1438.0546188354492	762.9204082489014	0.99525875	345.6786666666667
SA45_SOC_4	1482	1521.1902236938477	794.9847364425659	0.9988439	345.91223333333335
SA45_SOC_4	1483	1580.0038146972656	830.6251788139343	0.9991493	346.1458
SA45_SOC_4	1484	1650.853500366211	872.1896123886108	0.9993019	346.37936666666667
SA45_SOC_4	1485	1679.7724914550781	890.4815912246704	0.9982261	346.61293333333333
SA45_SOC_4	1486	1702.2941207885742	908.7292814254761	0.9983021	346.8465
SA45_SOC_4	1487	1743.8076782226562	935.7551980018616	0.6021575	347.08006666666665
SA45_SOC_4	1488	1745.5962753295898	943.2803392410278	0.8996166	347.3136333333333
SA45_SOC_4	1489	1758.4332275390625	938.7149405479431	0.40932637	347.54720000000003
SA45_SOC_4	1490	1772.6248168945312	946.9736123085022	0.33569407	347.7807666666667
SA45_SOC_4	1491	1765.7732391357422	946.8814301490784	0.06701099	348.01433333333335
SA45_SOC_4	1492	1782.6699829101562	939.3699359893799	0.005065227	348.2479
SA45_SOC_4	1493	1733.0591583251953	944.2159366607666	0.0054970556	348.4814666666667
SA45_SOC_4	1494	1724.750747680664	942.0599555969238	0.0020367615	348.71503333333334
SA45_SOC_4	1495	1721.3771438598633	942.0983219146729	0.045748267	348.9486
SA45_SOC_4	1496	1714.5526885986328	939.5320272445679	0.065021455	349.18216666666666
SA45_SOC_4	1497	1745.1949310302734	940.2670383453369	0.5525102	349.4157333333333
SA45_SOC_4	1498	1739.9038696289062	937.242021560669	0.0027813665	349.6493
SA45_SOC_4	1499	1723.649024963379	941.1674237251282	0.0038020657	349.8828666666667
SA45_SOC_4	1500	1708.5880279541016	946.5641355514526	0.012425868	350.11643333333336
SA45_SOC_4	1501	1719.0647506713867	941.9049453735352	0.0033968333	350.35
SA45_SOC_4	1502	1747.350082397461	947.8880953788757	0.86530507	350.5835666666667
SA45_SOC_4	1503	1742.4483489990234	946.7242956161499	0.90828425	350.81713333333335
SA45_SOC_4	1504	1729.4766998291016	939.8392152786255	0.9871041	351.0507
SA45_SOC_4	1505	1729.306755065918	937.0271444320679	0.990254	351.28426666666667
SA45_SOC_4	1506	1672.1068954467773	935.920250415802	0.9918636	351.51783333333333
SA45_SOC_4	1507	1623.7227630615234	945.5785846710205	0.9919762	351.7514
SA45_SOC_4	1508	1604.8475646972656	946.5331721305847	0.43901125	351.98496666666665
SA45_SOC_4	1509	1561.5904998779297	945.8691644668579	0.9872585	352.2185333333333
SA45_SOC_4	1510	1562.9427337646484	941.0131859779358	0.99544877	352.45210000000003
SA45_SOC_4	1511	1587.4170684814453	938.8796067237854	0.9210626	352.6856666666667
SA45_SOC_4	1512	1648.3647537231445	940.2001547813416	0.6963012	352.91923333333335
SA45_SOC_4	1513	1651.6999053955078	947.2381854057312	0.90812975	353.1528
SA45_SOC_4	1514	1688.7702941894531	943.4250497817993	0.36040667	353.3863666666667
SA45_SOC_4	1515	1692.9936218261719	928.4127473831177	0.059545487	353.61993333333334
SA45_SOC_4	1516	1728.4961700439453	921.5504550933838	0.47927633	353.8535
SA45_SOC_4	1517	1704.9230575561523	907.1771836280823	0.022796867	354.08706666666666
SA45_SOC_4	1518	1634.029769897461	892.1738290786743	0.015665172	354.3206333333333
SA45_SOC_4	1519	626.6761779785156	983.7172794342041	0.0017275967	354.5542
SA45_SOC_4	1520	433.6223030090332	778.3130264282227	0.0017793872	354.7877666666667
SA45_SOC_4	1521	1599.935646057129	898.1914186477661	0.008420357	355.02133333333336
SA45_SOC_4	1522	1596.2861251831055	885.8142900466919	0.9715883	355.2549
SA45_SOC_4	1523	1598.920783996582	889.595947265625	0.029616166	355.4884666666667
SA45_SOC_4	1524	439.63022232055664	783.5329055786133	0.0010159787	355.72203333333334
SA45_SOC_4	1525	1588.5804748535156	896.3808631896973	0.009507251	355.9556
SA45_SOC_4	1526	1581.6239547729492	885.5141830444336	0.7750923	356.18916666666667
SA45_SOC_4	1527	1583.0503463745117	880.990047454834	0.77751356	356.4227333333333
SA45_SOC_4	1528	1585.2436065673828	883.2245635986328	0.9502628	356.6563
SA45_SOC_4	1529	1585.0770950317383	877.8696298599243	0.7262531	356.88986666666665
SA45_SOC_4	1530	1588.157844543457	849.9684977531433	0.9194059	357.12343333333337
SA45_SOC_4	1531	1593.4438705444336	863.0057072639465	0.6828796	357.357
SA45_SOC_4	1532	1599.232406616211	864.0166854858398	0.9070186	357.5905666666667
SA45_SOC_4	1533	1592.691421508789	860.0462222099304	0.8933566	357.82413333333335
SA45_SOC_4	1534	1594.7151947021484	880.3642129898071	0.7780932	358.0577
SA45_SOC_4	1535	1594.918098449707	895.8662009239197	0.9881071	358.2912666666667
SA45_SOC_4	1536	1598.140754699707	906.7395114898682	0.050664686	358.52483333333333
SA45_SOC_4	1537	1583.1100845336914	911.2432408332825	0.9655205	358.7584
SA45_SOC_4	1538	1566.3111877441406	915.0554752349854	0.9576509	358.99196666666666
SA45_SOC_4	1539	1573.2255935668945	913.6726140975952	0.96306986	359.2255333333333
SA45_SOC_4	1540	1564.5343780517578	913.3427023887634	0.97073674	359.4591
SA45_SOC_4	1541	1564.1333770751953	900.9522485733032	0.9908036	359.6926666666667
SA45_SOC_4	1542	1549.5864486694336	895.6134080886841	0.3372945	359.92623333333336
SA45_SOC_4	1543	1540.6282424926758	893.5708522796631	0.987148	360.1598
SA45_SOC_4	1544	1536.2966537475586	879.9923944473267	0.98948926	360.3933666666667
SA45_SOC_4	1545	1521.038475036621	862.8656959533691	0.6326983	360.62693333333334
SA45_SOC_4	1546	1526.1965560913086	830.7101511955261	0.70260334	360.8605
SA45_SOC_4	1547	1525.5413818359375	821.3972425460815	0.7495347	361.09406666666666
SA45_SOC_4	1548	1521.998634338379	819.0688061714172	0.4096436	361.3276333333333
SA45_SOC_4	1549	1518.3927154541016	798.6041736602783	0.89539975	361.5612
SA45_SOC_4	1550	1498.0690383911133	784.4547271728516	0.48627827	361.79476666666665
SA45_SOC_4	1551	1499.384536743164	750.3907799720764	0.37250558	362.02833333333336
SA45_SOC_4	1552	1507.8839492797852	750.5861520767212	0.8803056	362.2619
SA45_SOC_4	1553	1502.4879455566406	726.6529726982117	0.9682474	362.4954666666667
SA45_SOC_4	1554	1502.5366973876953	694.1330766677856	0.83446884	362.72903333333335
SA45_SOC_4	1555	1500.3704452514648	688.0932140350342	0.8988967	362.9626
SA45_SOC_4	1556	1498.1682586669922	673.0419015884399	0.7420241	363.19616666666667
SA45_SOC_4	1557	1497.110939025879	675.4131460189819	0.8981932	363.42973333333333
SA45_SOC_4	1558	1501.7625045776367	646.0517120361328	0.91955847	363.6633
SA45_SOC_4	1559	1494.3293380737305	647.0534205436707	0.9659128	363.89686666666665
SA45_SOC_4	1560	1492.3666763305664	636.8835783004761	0.6039492	364.1304333333333
SA45_SOC_4	1561	1492.994384765625	636.6457843780518	0.9549509	364.36400000000003
SA45_SOC_4	1562	1484.948959350586	636.5609407424927	0.97912014	364.5975666666667
SA45_SOC_4	1563	1489.0508651733398	621.4607691764832	0.9373448	364.83113333333336
SA45_SOC_4	1564	1480.4208755493164	619.7003602981567	0.9132061	365.0647
SA45_SOC_4	1565	1488.2679748535156	608.9308834075928	0.9718322	365.2982666666667
SA45_SOC_4	1566	1486.1009216308594	610.1748919487	0.9887285	365.53183333333334
SA45_SOC_4	1567	1479.2766952514648	600.6380939483643	0.98251003	365.7654
SA45_SOC_4	1568	1457.2287368774414	596.3981652259827	0.9954627	365.99896666666666
SA45_SOC_4	1569	1471.6704940795898	593.0083465576172	0.98414767	366.2325333333333
SA45_SOC_4	1570	1469.3072891235352	585.9654879570007	0.9968696	366.4661
SA45_SOC_4	1571	1470.90087890625	585.1606321334839	0.9971621	366.6996666666667
SA45_SOC_4	1572	1465.0080871582031	582.6280689239502	0.999353	366.93323333333336
SA45_SOC_4	1573	1424.2325592041016	576.5890431404114	0.96925527	367.1668
SA45_SOC_4	1574	1385.4434967041016	580.2228355407715	0.8343991	367.4003666666667
SA45_SOC_4	1575	1364.5074462890625	581.8738746643066	0.9981336	367.63393333333335
SA45_SOC_4	1576	1311.3661193847656	595.3336930274963	0.9994733	367.8675
SA45_SOC_4	1577	1221.9205856323242	624.3295526504517	0.99883443	368.10106666666667
SA45_SOC_4	1578	1099.9701690673828	682.969765663147	0.999012	368.33463333333333
SA45_SOC_4	1579	955.9787178039551	751.328694820404	0.9944706	368.5682
SA45_SOC_4	1580	830.7223320007324	807.3625731468201	0.9971105	368.80176666666665
SA45_SOC_4	1581	780.6011009216309	837.7115535736084	0.27223682	369.0353333333333
SA45_SOC_4	1582	512.5209045410156	865.0328779220581	0.0010280542	369.26890000000003
SA45_SOC_4	1583	449.80396270751953	782.3315119743347	0.0018568417	369.5024666666667
SA45_SOC_4	1584	435.6010150909424	783.1095886230469	0.0011066152	369.73603333333335
SA45_SOC_4	1585	626.857738494873	983.815770149231	0.0017792424	369.9696
SA45_SOC_4	1586	447.7506923675537	779.7087621688843	0.0016890125	370.2031666666667
SA45_SOC_4	1587	625.4489707946777	983.3979892730713	0.001012275	370.43673333333334
SA45_SOC_4	1588	626.7609214782715	984.3743348121643	0.0016212094	370.6703
SA45_SOC_4	1589	434.6538734436035	781.6499304771423	0.0012378166	370.90386666666666
SA45_SOC_4	1590	625.2970504760742	982.8394889831543	0.0012072644	371.1374333333333
SA45_SOC_4	1591	430.16587257385254	780.605993270874	0.0008132798	371.371
SA45_SOC_4	1592	442.4176025390625	778.2538032531738	0.0012934093	371.6045666666667
SA45_SOC_4	1593	433.85467529296875	779.163715839386	0.0011456775	371.83813333333336
SA45_SOC_4	1594	448.2106018066406	778.644289970398	0.0014424681	372.0717
SA45_SOC_4	1595	625.7706642150879	985.1811218261719	0.0014946572	372.3052666666667
SA45_SOC_4	1596	652.342643737793	983.5820317268372	0.0013111188	372.53883333333334
SA45_SOC_4	1597	625.4816436767578	984.7926950454712	0.0014800845	372.7724
SA45_SOC_4	1598	438.69895935058594	780.3204989433289	0.0010868935	373.00596666666667
SA45_SOC_4	1599	443.6106491088867	776.5411591529846	0.0011120988	373.2395333333333
SA45_SOC_4	1600	626.8370819091797	983.5586643218994	0.0011261952	373.4731
SA45_SOC_4	1601	626.5600204467773	983.4976387023926	0.0015143566	373.70666666666665
SA45_SOC_4	1602	652.3994636535645	981.032280921936	0.0011706745	373.94023333333337
SA45_SOC_4	1603	450.4188537597656	782.1515893936157	0.0011623312	374.1738
SA45_SOC_4	1604	626.9218254089355	983.4648084640503	0.0012158481	374.4073666666667
SA45_SOC_4	1605	625.4747772216797	984.1672468185425	0.0014412215	374.64093333333335
SA45_SOC_4	1606	625.1278495788574	986.2137937545776	0.0017764084	374.8745
SA45_SOC_4	1607	625.1910781860352	987.2457575798035	0.0016767515	375.1080666666667
SA45_SOC_4	1608	434.4346046447754	779.4454765319824	0.0013335693	375.34163333333333
SA45_SOC_4	1609	627.4779510498047	985.5967140197754	0.0013642983	375.5752
SA45_SOC_4	1610	626.47705078125	985.8604502677917	0.0013147366	375.80876666666666
SA45_SOC_4	1611	626.6479682922363	983.4780049324036	0.0014737766	376.0423333333333
SA45_SOC_4	1612	627.7391052246094	980.8430242538452	0.0012093813	376.2759
SA45_SOC_4	1613	433.70387077331543	776.4597916603088	0.0017841272	376.5094666666667
SA45_SOC_4	1614	625.9622955322266	984.5001840591431	0.0036638149	376.74303333333336
SA45_SOC_4	1615	653.6287307739258	982.499213218689	0.0013381114	376.9766
SA45_SOC_4	1616	626.8838310241699	986.5982294082642	0.0015614101	377.2101666666667
SA45_SOC_4	1617	436.4986038208008	776.3273763656616	0.0019125993	377.44373333333334
SA45_SOC_4	1618	441.69450759887695	781.2902140617371	0.0015498062	377.6773
SA45_SOC_4	1619	626.458740234375	983.9631199836731	0.0013681098	377.91086666666666
SA45_SOC_4	1620	440.95656394958496	773.501787185669	0.0012455075	378.1444333333333
SA45_SOC_4	1621	453.0274772644043	783.6610722541809	0.0011558821	378.378
SA45_SOC_4	1622	445.91251373291016	781.4644074440002	0.0011393435	378.61156666666665
SA45_SOC_4	1623	433.29505920410156	779.812273979187	0.0010788903	378.84513333333337
SA45_SOC_4	1624	627.0358657836914	984.9618673324585	0.0016371594	379.0787
SA45_SOC_4	1625	444.2648506164551	781.000406742096	0.0012126167	379.3122666666667
SA45_SOC_4	1626	624.3473052978516	985.8481550216675	0.0025005878	379.54583333333335
SA45_SOC_4	1627	628.2191848754883	984.705662727356	0.0013852753	379.7794
SA45_SOC_4	1628	627.2690963745117	983.6660385131836	0.0010680783	380.01296666666667
SA45_SOC_4	1629	436.85943603515625	782.3640847206116	0.0012318374	380.24653333333333
SA45_SOC_4	1630	437.33190536499023	779.0169453620911	0.0015903839	380.4801
SA45_SOC_4	1631	625.5856132507324	984.9153900146484	0.0020444803	380.71366666666665
SA45_SOC_4	1632	444.7393798828125	782.4871015548706	0.0018230695	380.9472333333333
SA45_SOC_4	1633	450.15003204345703	782.7371263504028	0.0011882088	381.18080000000003
SA45_SOC_4	1634	699.3117713928223	819.3451595306396	0.005058392	381.4143666666667
SA45_SOC_4	1635	516.3566207885742	848.3783555030823	0.0012300941	381.64793333333336
SA45_SOC_4	1636	739.5266532897949	811.667582988739	0.36274916	381.8815
SA45_SOC_4	1637	740.1609420776367	818.2470846176147	0.7486208	382.1150666666667
SA45_SOC_4	1638	744.9600219726562	823.3824419975281	0.016844679	382.34863333333334
SA45_SOC_4	1639	766.9033813476562	845.5999517440796	0.5495451	382.5822
SA45_SOC_4	1640	782.5283432006836	865.0530910491943	0.9923785	382.81576666666666
SA45_SOC_4	1641	815.5996513366699	899.9746799468994	0.99673104	383.0493333333333
SA45_SOC_4	1642	852.7379035949707	926.4406156539917	0.9967108	383.2829
SA45_SOC_4	1643	876.3492965698242	921.1088562011719	0.99810755	383.5164666666667
SA45_SOC_4	1644	880.473747253418	923.2612323760986	0.9986688	383.75003333333336
SA45_SOC_4	1645	903.3745193481445	930.6928396224976	0.9992704	383.9836
SA45_SOC_4	1646	1001.392822265625	925.5184078216553	0.9993956	384.2171666666667
SA45_SOC_4	1647	1127.6891326904297	920.4602336883545	0.9987404	384.45073333333335
SA45_SOC_4	1648	1268.9530563354492	919.430136680603	0.98804015	384.6843
SA45_SOC_4	1649	1401.1395263671875	921.7599248886108	0.9972562	384.91786666666667
SA45_SOC_4	1650	1505.7996368408203	922.5493955612183	0.9977483	385.15143333333333
SA45_SOC_4	1651	1569.7396087646484	919.3727159500122	0.9801736	385.385
SA45_SOC_4	1652	1589.0103149414062	911.7565512657166	0.9959502	385.61856666666665
SA45_SOC_4	1653	1591.0408401489258	912.8073120117188	0.99840134	385.8521333333333
SA45_SOC_4	1654	1612.9934692382812	908.8465046882629	0.002818222	386.08570000000003
SA45_SOC_4	1655	1631.3751983642578	920.7824850082397	0.28779802	386.3192666666667
SA45_SOC_4	1656	1637.450065612793	921.0410714149475	0.3856135	386.55283333333335
SA45_SOC_4	1657	1639.0086364746094	915.2926254272461	0.36953148	386.7864
SA45_SOC_4	1658	1647.9890441894531	907.1130037307739	0.3978167	387.0199666666667
SA45_SOC_4	1659	1623.5530471801758	912.8467726707458	0.05186394	387.25353333333334
SA45_SOC_4	1660	1601.9819641113281	901.6619610786438	0.8175228	387.4871
SA45_SOC_4	1661	1602.8841018676758	895.7453727722168	0.95099276	387.72066666666666
SA45_SOC_4	1662	1592.0371627807617	893.5473561286926	0.89168936	387.9542333333333
SA45_SOC_4	1663	1590.2202987670898	906.3859748840332	0.7035436	388.1878
SA45_SOC_4	1664	1582.0631790161133	908.3857226371765	0.9824562	388.4213666666667
SA45_SOC_4	1665	1572.2393417358398	902.2673892974854	0.9585469	388.65493333333336
SA45_SOC_4	1666	1564.9897384643555	898.0669212341309	0.7913721	388.8885
SA45_SOC_4	1667	1546.036262512207	853.0467510223389	0.1730275	389.1220666666667
SA45_SOC_4	1668	1539.891357421875	853.602933883667	0.12714443	389.35563333333334
SA45_SOC_4	1669	1541.528663635254	828.9992451667786	0.95989954	389.5892
SA45_SOC_4	1670	1523.8905715942383	798.7116122245789	0.51605105	389.82276666666667
SA45_SOC_4	1671	1525.5016708374023	765.0966024398804	0.85632986	390.0563333333333
SA45_SOC_4	1672	1510.488052368164	735.4780626296997	0.97702014	390.2899
SA45_SOC_4	1673	1518.1926727294922	696.1769199371338	0.91808605	390.52346666666665
SA45_SOC_4	1674	1506.7847442626953	665.9779286384583	0.14073671	390.75703333333337
SA45_SOC_4	1675	1511.2691116333008	633.175048828125	0.853567	390.99060000000003
SA45_SOC_4	1676	1508.0760955810547	640.4981231689453	0.9544324	391.2241666666667
SA45_SOC_4	1677	1478.1073379516602	632.3530054092407	0.99579996	391.45773333333335
SA45_SOC_4	1678	1478.550682067871	620.7433319091797	0.997389	391.6913
SA45_SOC_4	1679	1476.1661911010742	610.061981678009	0.9974293	391.9248666666667
SA45_SOC_4	1680	1477.0655822753906	599.3233394622803	0.99439114	392.15843333333333
SA45_SOC_4	1681	1471.1618041992188	580.0485134124756	0.99509406	392.392
SA45_SOC_4	1682	1426.1589431762695	551.6262173652649	0.99421763	392.62556666666666
SA45_SOC_4	1683	1400.2555847167969	540.2836275100708	0.99770075	392.8591333333333
SA45_SOC_4	1684	1373.561668395996	536.0560584068298	0.998679	393.0927
SA45_SOC_4	1685	1329.6553802490234	532.4998354911804	0.9981415	393.3262666666667
SA45_SOC_4	1686	1295.9527587890625	536.8558931350708	0.99876535	393.55983333333336
SA45_SOC_4	1687	1245.8450317382812	547.852349281311	0.9985678	393.7934
SA45_SOC_4	1688	1176.3433456420898	571.1345887184143	0.998111	394.0269666666667
SA45_SOC_4	1689	1139.35546875	594.0322637557983	0.9992219	394.26053333333334
SA45_SOC_4	1690	1070.8504486083984	621.678671836853	0.9989178	394.4941
SA45_SOC_4	1691	981.2752532958984	659.6084117889404	0.998716	394.72766666666666
SA45_SOC_4	1692	882.6996803283691	713.3015584945679	0.996218	394.9612333333333
SA45_SOC_4	1693	803.5223007202148	758.5969877243042	0.99526006	395.1948
SA45_SOC_4	1694	782.3533058166504	783.3911561965942	0.1541605	395.42836666666665
SA45_SOC_4	1695	767.5250244140625	761.6059756278992	0.0030210589	395.66193333333337
SA45_SOC_4	1696	438.4181213378906	778.0615854263306	0.0018615545	395.8955
SA45_SOC_4	1697	442.47671127319336	779.534182548523	0.0014307547	396.1290666666667
SA45_SOC_4	1698	431.9197082519531	781.7143678665161	0.0009797707	396.36263333333335
SA45_SOC_4	1699	626.1734390258789	983.4254765510559	0.0017470204	396.5962
SA45_SOC_4	1700	431.5185356140137	781.8032026290894	0.0011725873	396.82976666666667
SA45_SOC_4	1701	626.1783599853516	983.0761885643005	0.0016953284	397.06333333333333
SA45_SOC_4	1702	626.2077713012695	983.9621543884277	0.001395216	397.2969
SA45_SOC_4	1703	625.1394653320312	984.4220352172852	0.0018366624	397.53046666666665
SA45_SOC_4	1704	436.2135601043701	778.9015245437622	0.0019091835	397.7640333333333
SA45_SOC_4	1705	625.9850692749023	986.4763712882996	0.0019192429	397.99760000000003
SA45_SOC_4	1706	625.2888107299805	986.0764217376709	0.0018716609	398.2311666666667
SA45_SOC_4	1707	437.1712875366211	779.1769123077393	0.0012124471	398.46473333333336
SA45_SOC_4	1708	626.4773941040039	985.4074573516846	0.001116279	398.6983
SA45_SOC_4	1709	625.1905059814453	986.8019700050354	0.0018083319	398.9318666666667
SA45_SOC_4	1710	624.5026016235352	984.5638489723206	0.0013374869	399.16543333333334
SA45_SOC_4	1711	429.1758155822754	776.4316606521606	0.0013208846	399.399
SA45_SOC_4	1712	625.5170631408691	985.5704498291016	0.0013523008	399.63256666666666
SA45_SOC_4	1713	623.8082885742188	985.3737258911133	0.0016247266	399.8661333333333
SA45_SOC_4	1714	624.8376846313477	984.3228363990784	0.0010502358	400.0997
SA45_SOC_4	1715	433.2707405090332	773.9030885696411	0.0018316392	400.33326666666665
SA45_SOC_4	1716	524.1276168823242	862.5349473953247	0.0009687804	400.56683333333336
SA45_SOC_4	1717	488.33948135375977	672.1041798591614	0.0011912085	400.8004
SA45_SOC_4	1718	629.2727279663086	984.8741912841797	0.0013383152	401.0339666666667
SA45_SOC_4	1719	430.58109283447266	789.3582773208618	0.0013191747	401.26753333333335
SA45_SOC_4	1720	703.4372520446777	815.8934783935547	0.012929397	401.5011
SA45_SOC_4	1721	702.3168182373047	812.4085164070129	0.020189738	401.73466666666667
SA45_SOC_4	1722	701.4499282836914	809.8330807685852	0.025418943	401.96823333333333
SA45_SOC_4	1723	698.4681701660156	808.6367082595825	0.033914972	402.2018
SA45_SOC_4	1724	703.9587020874023	799.332103729248	0.627622	402.43536666666665
SA45_SOC_4	1725	718.176383972168	797.1159982681274	0.87341446	402.6689333333333
SA45_SOC_4	1726	731.1789894104004	790.5184078216553	0.56306803	402.90250000000003
SA45_SOC_4	1727	733.6291122436523	779.2007946968079	0.7165484	403.1360666666667
SA45_SOC_4	1728	740.5606842041016	779.0338754653931	0.03712719	403.36963333333335
SA45_SOC_4	1729	736.3342094421387	782.7288866043091	0.59128374	403.6032
SA45_SOC_4	1730	735.3052139282227	779.592182636261	0.094835214	403.8367666666667
SA45_SOC_4	1731	741.6836357116699	779.7738432884216	0.9392295	404.07033333333334
SA45_SOC_4	1732	755.3522300720215	772.5237035751343	0.8448163	404.3039
SA45_SOC_4	1733	758.7875747680664	766.8129801750183	0.35477066	404.53746666666666
SA45_SOC_4	1734	756.1843872070312	766.0009789466858	0.7667281	404.7710333333333
SA45_SOC_4	1735	756.8085479736328	763.1333541870117	0.25533244	405.0046
SA45_SOC_4	1736	759.9490928649902	764.628095626831	0.67388624	405.2381666666667
SA45_SOC_4	1737	761.6214752197266	761.0391068458557	0.78306186	405.47173333333336
SA45_SOC_4	1738	767.9940032958984	750.7483077049255	0.95899814	405.7053
SA45_SOC_4	1739	771.2489318847656	744.4606733322144	0.19896391	405.9388666666667
SA45_SOC_4	1740	775.8404731750488	741.6587090492249	0.50413394	406.17243333333334
SA45_SOC_4	1741	768.3597564697266	745.4643130302429	0.41066346	406.406
SA45_SOC_4	1742	773.7152481079102	741.0769701004028	0.6121036	406.63956666666667
SA45_SOC_4	1743	769.7175979614258	746.060471534729	0.33792263	406.8731333333333
SA45_SOC_4	1744	766.4388656616211	743.1107711791992	0.2991385	407.1067
SA45_SOC_4	1745	783.9129638671875	745.6061267852783	0.5460948	407.34026666666665
SA45_SOC_4	1746	796.9692420959473	743.255352973938	0.9620398	407.57383333333337
SA45_SOC_4	1747	835.0254249572754	746.244707107544	0.98954844	407.80740000000003
SA45_SOC_4	1748	933.3498573303223	759.537992477417	0.99862957	408.0409666666667
SA45_SOC_4	1749	1040.7653045654297	769.2995166778564	0.9972451	408.27453333333335
SA45_SOC_4	1750	1167.8233337402344	793.8406991958618	0.9996166	408.5081
SA45_SOC_4	1751	1302.6840591430664	825.1489663124084	0.9973808	408.7416666666667
SA45_SOC_4	1752	1416.8830490112305	853.1926202774048	0.99923193	408.97523333333334
SA45_SOC_4	1753	1518.7922286987305	893.1740570068359	0.9991386	409.2088
SA45_SOC_4	1754	1558.4849166870117	898.7557125091553	0.9990182	409.44236666666666
SA45_SOC_4	1755	1565.9765625	904.9911403656006	0.9994068	409.6759333333333
SA45_SOC_4	1756	1584.9263763427734	917.0193672180176	0.9993662	409.9095
SA45_SOC_4	1757	1604.3669128417969	932.457754611969	0.99941695	410.1430666666667
SA45_SOC_4	1758	1614.865608215332	928.7087345123291	0.9989391	410.37663333333336
SA45_SOC_4	1759	1634.2863464355469	931.8575406074524	0.9993467	410.6102
SA45_SOC_4	1760	1666.7655944824219	930.4625129699707	0.9962847	410.8437666666667
SA45_SOC_4	1761	1696.5695571899414	928.0955171585083	0.9975696	411.07733333333334
SA45_SOC_4	1762	1720.0915145874023	917.1443152427673	0.9890365	411.3109
SA45_SOC_4	1763	1711.1232376098633	911.8963050842285	0.99343634	411.54446666666666
SA45_SOC_4	1764	1717.082748413086	914.5074033737183	0.9868586	411.7780333333333
SA45_SOC_4	1765	1747.8153991699219	913.6734509468079	0.99183196	412.0116
SA45_SOC_4	1766	1756.6493225097656	917.5774168968201	0.9796928	412.24516666666665
SA45_SOC_4	1767	1759.8940658569336	920.1090788841248	0.9619417	412.47873333333337
SA45_SOC_4	1768	1765.3595352172852	920.1345062255859	0.93512905	412.7123
SA45_SOC_4	1769	1766.3838958740234	928.4709405899048	0.91660684	412.9458666666667
SA45_SOC_4	1770	1755.919303894043	932.0995187759399	0.16373232	413.17943333333335
SA45_SOC_4	1771	1749.6960067749023	937.4308919906616	0.011486774	413.413
SA45_SOC_4	1772	1762.6274871826172	935.0962114334106	0.11962586	413.6465666666667
SA45_SOC_4	1773	1768.5671997070312	943.8246130943298	0.14578222	413.88013333333333
SA45_SOC_4	1774	1737.9104232788086	942.2258448600769	0.0124451695	414.1137
SA45_SOC_4	1775	1738.4565353393555	950.2308225631714	0.0026695102	414.34726666666666
SA45_SOC_4	1776	1783.879280090332	951.816201210022	0.3477232	414.5808333333333
SA45_SOC_4	1777	1778.375129699707	948.2195520401001	0.12876318	414.81440000000003
SA45_SOC_4	1778	627.16552734375	983.0462551116943	0.001564076	415.0479666666667
SA45_SOC_4	1779	1745.8358001708984	944.9671697616577	0.38143972	415.28153333333336
SA45_SOC_4	1780	1716.8931198120117	948.912205696106	0.99083406	415.5151
SA45_SOC_4	1781	1667.4182510375977	938.7224721908569	0.9902222	415.7486666666667
SA45_SOC_4	1782	1646.3261032104492	947.7462816238403	0.99905807	415.98223333333334
SA45_SOC_4	1783	1602.0256805419922	943.2963037490845	0.99658537	416.2158
SA45_SOC_4	1784	1584.8376846313477	933.9228200912476	0.9955852	416.44936666666666
SA45_SOC_4	1785	1590.5474853515625	935.7139348983765	0.99415994	416.6829333333333
SA45_SOC_4	1786	1573.2378387451172	909.2428493499756	0.72658956	416.9165
SA45_SOC_4	1787	1553.1504821777344	932.480092048645	0.643448	417.15006666666665
SA45_SOC_4	1788	1571.7935943603516	942.5173902511597	0.99904054	417.38363333333336
SA45_SOC_4	1789	1604.9689865112305	948.1864643096924	0.99876606	417.6172
SA45_SOC_4	1790	1617.6913833618164	957.7025985717773	0.99890566	417.8507666666667
SA45_SOC_4	1791	1626.1435317993164	958.9657258987427	0.99926096	418.08433333333335
SA45_SOC_4	1792	1639.614028930664	961.8237590789795	0.99745864	418.3179
SA45_SOC_4	1793	1654.1944885253906	973.1371879577637	0.9984971	418.55146666666667
SA45_SOC_4	1794	1683.4016418457031	971.930193901062	0.93030703	418.78503333333333
SA45_SOC_4	1795	1678.575553894043	972.9994297027588	0.99256116	419.0186
SA45_SOC_4	1796	1706.6173553466797	968.294084072113	0.9770468	419.25216666666665
SA45_SOC_4	1797	1709.8962020874023	964.1386771202087	0.9871423	419.4857333333333
SA45_SOC_4	1798	1703.3292388916016	967.2128748893738	0.97994107	419.71930000000003
SA45_SOC_4	1799	1690.9083938598633	974.6976542472839	0.88787174	419.9528666666667
SA45_SOC_4	1800	1655.489273071289	978.6164903640747	0.75806886	420.18643333333335
SA45_SOC_4	1801	1688.5790634155273	978.7738180160522	0.97996587	420.42
SA45_SOC_4	1802	1682.9557800292969	978.8585329055786	0.8813498	420.6535666666667
SA45_SOC_4	1803	1678.667106628418	975.119297504425	0.9579234	420.88713333333334
SA45_SOC_4	1804	1696.186408996582	967.6069021224976	0.08962622	421.1207
SA45_SOC_4	1805	1715.7206726074219	961.3531923294067	0.081278406	421.35426666666666
SA45_SOC_4	1806	1706.6370391845703	950.8327102661133	0.6053834	421.5878333333333
SA45_SOC_4	1807	1710.1581573486328	943.9924335479736	0.908971	421.8214
SA45_SOC_4	1808	1717.3780059814453	926.9828295707703	0.7514442	422.0549666666667
SA45_SOC_4	1809	1729.2948532104492	911.2185859680176	0.08708792	422.28853333333336
SA45_SOC_4	1810	1713.339500427246	896.8156385421753	0.10220924	422.5221
SA45_SOC_4	1811	1714.0017700195312	885.1782846450806	0.024614306	422.7556666666667
SA45_SOC_4	1812	1709.7422790527344	885.5586004257202	0.0059649805	422.98923333333335
SA45_SOC_4	1813	1714.8765563964844	881.295690536499	0.0065355697	423.2228
SA45_SOC_4	1814	1746.6079330444336	875.0966334342957	0.0017303176	423.45636666666667
SA45_SOC_4	1815	1727.420539855957	872.4523830413818	0.011836189	423.68993333333333
SA45_SOC_4	1816	1720.4617309570312	879.5420408248901	0.004477468	423.9235
SA45_SOC_4	1817	1632.0881652832031	880.3156113624573	0.54420733	424.15706666666665
SA45_SOC_4	1818	1624.4942092895508	882.7738237380981	0.6681037	424.39063333333337
SA45_SOC_4	1819	1615.876235961914	887.7033805847168	0.76088554	424.62420000000003
SA45_SOC_4	1820	1601.1642837524414	893.362090587616	0.011308812	424.8577666666667
SA45_SOC_4	1821	1615.8889389038086	895.820689201355	0.75023365	425.09133333333335
SA45_SOC_4	1822	1595.8146286010742	894.2632484436035	0.78157526	425.3249
SA45_SOC_4	1823	1611.562271118164	894.7528696060181	0.9823132	425.5584666666667
SA45_SOC_4	1824	1593.8283920288086	893.942928314209	0.1315777	425.79203333333334
SA45_SOC_4	1825	1591.38427734375	886.0316133499146	0.09466055	426.0256
SA45_SOC_4	1826	1584.6526336669922	882.8562211990356	0.8989594	426.25916666666666
SA45_SOC_4	1827	1567.771110534668	865.9987306594849	0.8001032	426.4927333333333
SA45_SOC_4	1828	1568.3551025390625	869.7702169418335	0.9665818	426.7263
SA45_SOC_4	1829	1567.0998001098633	843.3359527587891	0.11547586	426.9598666666667
SA45_SOC_4	1830	1548.907470703125	821.4375400543213	0.8644281	427.19343333333336
SA45_SOC_4	1831	1542.5963973999023	794.2647886276245	0.984901	427.427
SA45_SOC_4	1832	1535.4543685913086	768.036904335022	0.98946315	427.6605666666667
SA45_SOC_4	1833	1530.3657531738281	760.0337290763855	0.95710784	427.89413333333334
SA45_SOC_4	1834	1519.8346710205078	734.4005870819092	0.6036945	428.1277
SA45_SOC_4	1835	1522.2937774658203	727.4786853790283	0.9296214	428.36126666666667
SA45_SOC_4	1836	1521.9334030151367	704.2830276489258	0.88958853	428.5948333333333
SA45_SOC_4	1837	1532.977523803711	696.5554332733154	0.9742595	428.8284
SA45_SOC_4	1838	1518.621482849121	679.2687678337097	0.9789354	429.06196666666665
SA45_SOC_4	1839	1518.5935592651367	673.1664633750916	0.98793274	429.29553333333337
SA45_SOC_4	1840	1511.839942932129	653.7873530387878	0.9711647	429.5291
SA45_SOC_4	1841	1516.900863647461	632.9010128974915	0.96173227	429.7626666666667
SA45_SOC_4	1842	1511.693458557129	618.3287000656128	0.901598	429.99623333333335
SA45_SOC_4	1843	1514.1455841064453	592.2367715835571	0.9911719	430.2298
SA45_SOC_4	1844	1508.4563827514648	582.5591897964478	0.9430874	430.4633666666667
SA45_SOC_4	1845	1503.658676147461	569.2311429977417	0.9627853	430.69693333333333
SA45_SOC_4	1846	1498.2696533203125	566.1160039901733	0.78120434	430.9305
SA45_SOC_4	1847	1500.827865600586	563.078305721283	0.5613952	431.16406666666666
SA45_SOC_4	1848	1504.2109680175781	571.1425709724426	0.9076716	431.3976333333333
SA45_SOC_4	1849	1490.7009887695312	564.4409537315369	0.22073615	431.63120000000004
SA45_SOC_4	1850	1471.4126586914062	566.5731811523438	0.2535126	431.8647666666667
SA45_SOC_4	1851	1495.5995178222656	569.7462558746338	0.97487724	432.09833333333336
SA45_SOC_4	1852	1465.4431915283203	603.9073419570923	0.9943973	432.3319
SA45_SOC_4	1853	1471.1894989013672	638.0846500396729	0.9992537	432.5654666666667
SA45_SOC_4	1854	1474.5391845703125	650.7375526428223	0.9988722	432.79903333333334
SA45_SOC_4	1855	1446.160011291504	652.583384513855	0.99891376	433.0326
SA45_SOC_4	1856	1433.78173828125	652.2544384002686	0.999356	433.26616666666666
SA45_SOC_4	1857	1421.6330337524414	652.2799301147461	0.9991473	433.4997333333333
SA45_SOC_4	1858	1381.1818313598633	649.2411375045776	0.99714667	433.7333
SA45_SOC_4	1859	1352.7492141723633	648.0853199958801	0.9938082	433.96686666666665
SA45_SOC_4	1860	1313.2445526123047	653.4179162979126	0.9895	434.20043333333336
SA45_SOC_4	1861	1246.8280792236328	662.2752571105957	0.9983531	434.434
SA45_SOC_4	1862	1170.461540222168	681.1422157287598	0.9992273	434.6675666666667
SA45_SOC_4	1863	1069.6318817138672	715.090742111206	0.99790347	434.90113333333335
SA45_SOC_4	1864	978.3154678344727	753.8734245300293	0.99792385	435.1347
SA45_SOC_4	1865	886.8815803527832	790.6768941879272	0.9964605	435.36826666666667
SA45_SOC_4	1866	811.2954711914062	820.8606290817261	0.9975311	435.60183333333333
SA45_SOC_4	1867	765.7379722595215	856.1645936965942	0.014283304	435.8354
SA45_SOC_4	1868	701.7074775695801	855.330126285553	0.0017576765	436.06896666666665
SA45_SOC_4	1869	433.49355697631836	784.4444274902344	0.0024848639	436.3025333333333
SA45_SOC_4	1870	626.1067199707031	983.8117790222168	0.0013349201	436.53610000000003
SA45_SOC_4	1871	572.8252029418945	790.0793838500977	0.0010902456	436.7696666666667
SA45_SOC_4	1872	624.810676574707	983.592267036438	0.0020969415	437.00323333333336
SA45_SOC_4	1873	441.44139289855957	785.0336337089539	0.0016475894	437.2368
SA45_SOC_4	1874	624.5542144775391	983.3296251296997	0.0014329125	437.4703666666667
SA45_SOC_4	1875	626.6570091247559	983.8152551651001	0.001498112	437.70393333333334
SA45_SOC_4	1876	438.19313049316406	778.3870553970337	0.0013171396	437.9375
SA45_SOC_4	1877	440.9864616394043	781.4912509918213	0.002230836	438.17106666666666
SA45_SOC_4	1878	436.4473628997803	778.2825779914856	0.0010875604	438.4046333333333
SA45_SOC_4	1879	624.1014862060547	987.7042865753174	0.0012957852	438.6382
SA45_SOC_4	1880	626.0590553283691	983.2818603515625	0.0015202616	438.8717666666667
SA45_SOC_4	1881	624.7174072265625	986.6049242019653	0.0013799137	439.10533333333336
SA45_SOC_4	1882	439.34417724609375	781.4116859436035	0.0010744014	439.3389
SA45_SOC_4	1883	626.1352157592773	983.8663673400879	0.0011352602	439.5724666666667
SA45_SOC_4	1884	437.29700088500977	782.192530632019	0.0013245783	439.80603333333335
SA45_SOC_4	1885	437.6820373535156	773.9161562919617	0.0018118118	440.0396
SA45_SOC_4	1886	446.1532402038574	779.6796655654907	0.0017056308	440.27316666666667
SA45_SOC_4	1887	445.448055267334	779.0999221801758	0.0014884999	440.50673333333333
SA45_SOC_4	1888	435.18839836120605	781.6882967948914	0.00095944334	440.7403
SA45_SOC_4	1889	436.9834327697754	781.6753578186035	0.0016733053	440.97386666666665
SA45_SOC_4	1890	438.3131217956543	778.9423370361328	0.0015746318	441.2074333333333
SA45_SOC_4	1891	446.97973251342773	782.2569036483765	0.001089441	441.44100000000003
SA45_SOC_4	1892	624.7583770751953	984.5707368850708	0.0016782664	441.6745666666667
SA45_SOC_4	1893	444.9338150024414	783.4735536575317	0.001096834	441.90813333333335
SA45_SOC_4	1894	446.5267753601074	780.9707307815552	0.0011838627	442.1417
SA45_SOC_4	1895	479.64978218078613	659.4203782081604	0.0009902631	442.3752666666667
SA45_SOC_4	1896	438.17928314208984	779.8166513442993	0.0012011199	442.60883333333334
SA45_SOC_4	1897	623.6951637268066	984.2688918113708	0.0012485185	442.8424
SA45_SOC_4	1898	624.6593284606934	985.0281715393066	0.0017272317	443.07596666666666
SA45_SOC_4	1899	624.6176719665527	983.1392097473145	0.0011962788	443.3095333333333
SA45_SOC_4	1900	440.2598762512207	778.1654834747314	0.0014953483	443.5431
SA45_SOC_4	1901	623.140926361084	985.3394150733948	0.001528056	443.7766666666667
SA45_SOC_4	1902	427.4542808532715	781.7585921287537	0.0010570136	444.01023333333336
SA45_SOC_4	1903	519.5934104919434	863.6142253875732	0.0009477233	444.2438
SA45_SOC_4	1904	626.2507438659668	986.5773725509644	0.0012603241	444.4773666666667
SA45_SOC_4	1905	435.87209701538086	780.0011444091797	0.0014855299	444.71093333333334
SA45_SOC_4	1906	438.56311798095703	781.2929177284241	0.0010412387	444.9445
SA45_SOC_4	1907	624.3603515625	984.0015506744385	0.0013860195	445.17806666666667
SA45_SOC_4	1908	623.5372352600098	983.7951707839966	0.0018027433	445.4116333333333
SA45_SOC_4	1909	444.23449516296387	779.3624997138977	0.0012882615	445.6452
SA45_SOC_4	1910	624.9476623535156	985.5629825592041	0.001453368	445.87876666666665
SA45_SOC_4	1911	427.5021457672119	781.5392732620239	0.0011206315	446.11233333333337
SA45_SOC_4	1912	623.5087966918945	983.1822109222412	0.0018892348	446.34590000000003
SA45_SOC_4	1913	625.1272773742676	984.2291736602783	0.0021072999	446.5794666666667
SA45_SOC_4	1914	624.0097045898438	983.4854078292847	0.0014810263	446.81303333333335
SA45_SOC_4	1915	624.982852935791	984.9335432052612	0.0018017372	447.0466
SA45_SOC_4	1916	625.6314468383789	985.5297660827637	0.0016476656	447.2801666666667
SA45_SOC_4	1917	441.0373878479004	778.6838793754578	0.0012846042	447.51373333333333
SA45_SOC_4	1918	438.20194244384766	778.2583093643188	0.0013174785	447.7473
SA45_SOC_4	1919	438.1194591522217	781.3838124275208	0.0011504467	447.98086666666666
SA45_SOC_4	1920	621.7357063293457	982.2630929946899	0.0017198093	448.2144333333333
SA45_SOC_4	1921	472.3637008666992	577.9916024208069	0.00079253834	448.44800000000004
SA45_SOC_4	1922	440.4513645172119	782.1331787109375	0.0016699735	448.6815666666667
SA45_SOC_4	1923	425.7448196411133	777.1164608001709	0.0009278278	448.91513333333336
SA45_SOC_4	1924	626.1042594909668	984.3127298355103	0.0015907307	449.1487
SA45_SOC_4	1925	625.8098602294922	982.8550672531128	0.0009254783	449.3822666666667
SA45_SOC_4	1926	624.2838478088379	984.0778970718384	0.0016473816	449.61583333333334
SA45_SOC_4	1927	438.4182929992676	776.5304732322693	0.001552714	449.8494
SA45_SOC_4	1928	439.0854549407959	780.3600239753723	0.0018311265	450.08296666666666
SA45_SOC_4	1929	440.57722091674805	779.6792793273926	0.0016597386	450.3165333333333
SA45_SOC_4	1930	623.9325714111328	984.707465171814	0.001154449	450.5501
SA45_SOC_4	1931	449.2938423156738	782.0813584327698	0.0013492472	450.78366666666665
SA45_SOC_4	1932	625.8796119689941	984.6150898933411	0.002477365	451.01723333333337
SA45_SOC_4	1933	625.5227851867676	984.6474051475525	0.0010508592	451.2508
SA45_SOC_4	1934	428.76914978027344	777.2204875946045	0.0012274694	451.4843666666667
SA45_SOC_4	1935	650.0130844116211	984.6171498298645	0.0012130882	451.71793333333335
SA45_SOC_4	1936	441.6434097290039	782.3046684265137	0.0010998924	451.9515
SA45_SOC_4	1937	438.11694145202637	778.3382606506348	0.0021139663	452.18506666666667
SA45_SOC_4	1938	440.9626865386963	781.631326675415	0.0012138295	452.41863333333333
SA45_SOC_4	1939	429.5734119415283	778.0102157592773	0.0010169414	452.6522
SA45_SOC_4	1940	703.0405426025391	783.4266901016235	0.030670827	452.88576666666665
SA45_SOC_4	1941	730.990161895752	786.4284038543701	0.0028422	453.1193333333333
SA45_SOC_4	1942	741.4037704467773	788.980085849762	0.46865684	453.35290000000003
SA45_SOC_4	1943	746.2883949279785	784.2169332504272	0.77524626	453.5864666666667
SA45_SOC_4	1944	744.9409675598145	783.9568662643433	0.5279355	453.82003333333336
SA45_SOC_4	1945	758.0037689208984	784.1533327102661	0.38024437	454.0536
SA45_SOC_4	1946	797.7215194702148	787.812294960022	0.89017415	454.2871666666667
SA45_SOC_4	1947	877.0737075805664	797.1617031097412	0.87655264	454.52073333333334
SA45_SOC_4	1948	1002.1101379394531	812.7169275283813	0.98712265	454.7543
SA45_SOC_4	1949	1127.3153686523438	827.5346946716309	0.99929667	454.98786666666666
SA45_SOC_4	1950	1247.9296875	858.5091876983643	0.99916756	455.2214333333333
SA45_SOC_4	1951	1372.0551681518555	876.5578365325928	0.9963074	455.455
SA45_SOC_4	1952	1478.7567901611328	898.5401916503906	0.9989963	455.6885666666667
SA45_SOC_4	1953	1575.1994705200195	917.3235940933228	0.99837387	455.92213333333336
SA45_SOC_4	1954	1653.2819366455078	928.8919401168823	0.99924695	456.1557
SA45_SOC_4	1955	1659.0664672851562	930.230963230133	0.9995146	456.3892666666667
SA45_SOC_4	1956	1656.8804168701172	933.2760000228882	0.9994192	456.62283333333335
SA45_SOC_4	1957	1660.5372619628906	921.6624641418457	0.9930934	456.8564
SA45_SOC_4	1958	1644.1940689086914	933.932991027832	0.9970993	457.08996666666667
SA45_SOC_4	1959	1666.4216995239258	922.1710109710693	0.45612425	457.32353333333333
SA45_SOC_4	1960	435.0781059265137	775.7179570198059	0.0013671792	457.5571
SA45_SOC_4	1961	1712.4220275878906	873.4089660644531	0.086430654	457.79066666666665
SA45_SOC_4	1962	1698.4144592285156	876.0759401321411	0.028211977	458.0242333333333
SA45_SOC_4	1963	1697.8106689453125	859.2474174499512	0.002051415	458.25780000000003
SA45_SOC_4	1964	1729.1263961791992	842.6492214202881	0.028016193	458.4913666666667
SA45_SOC_4	1965	1729.1944885253906	836.59339427948	0.00740178	458.72493333333335
SA45_SOC_4	1966	1634.2927551269531	836.6038227081299	0.22314267	458.9585
SA45_SOC_4	1967	1633.487663269043	842.0559597015381	0.08968251	459.1920666666667
SA45_SOC_4	1968	1614.4126510620117	848.9653730392456	0.93851733	459.42563333333334
SA45_SOC_4	1969	1604.8254776000977	879.2439937591553	0.08883305	459.6592
SA45_SOC_4	1970	1598.2634353637695	891.5440034866333	0.90249306	459.89276666666666
SA45_SOC_4	1971	1597.1122741699219	916.1861228942871	0.16210528	460.1263333333333
SA45_SOC_4	1972	1580.3117752075195	916.5484142303467	0.9403332	460.3599
SA45_SOC_4	1973	1587.8927993774414	910.8065986633301	0.8996071	460.5934666666667
SA45_SOC_4	1974	1586.8976211547852	909.875636100769	0.37564662	460.82703333333336
SA45_SOC_4	1975	1570.6801986694336	911.1267256736755	0.95857155	461.0606
SA45_SOC_4	1976	1558.6061096191406	898.0011320114136	0.9946833	461.2941666666667
SA45_SOC_4	1977	1549.8041152954102	898.224892616272	0.9853673	461.52773333333334
SA45_SOC_4	1978	1552.9332733154297	882.3483180999756	0.9970657	461.7613
SA45_SOC_4	1979	1562.878189086914	856.1635637283325	0.9924764	461.99486666666667
SA45_SOC_4	1980	1552.705421447754	816.8519282341003	0.99323434	462.2284333333333
SA45_SOC_4	1981	1531.1481857299805	783.704137802124	0.98082435	462.462
SA45_SOC_4	1982	1524.5098114013672	767.3790121078491	0.98494554	462.69556666666665
SA45_SOC_4	1983	1511.5361022949219	714.8322200775146	0.71257925	462.92913333333337
SA45_SOC_4	1984	1519.266700744629	709.4402074813843	0.9230044	463.16270000000003
SA45_SOC_4	1985	1515.183448791504	675.1891279220581	0.98465365	463.3962666666667
SA45_SOC_4	1986	1522.2189331054688	655.7908344268799	0.976453	463.62983333333335
SA45_SOC_4	1987	1500.952491760254	631.3697719573975	0.08761013	463.8634
SA45_SOC_4	1988	1512.9247283935547	614.6613693237305	0.9921634	464.0969666666667
SA45_SOC_4	1989	1498.0502700805664	588.3688545227051	0.42972696	464.33053333333334
SA45_SOC_4	1990	1505.134506225586	563.7242889404297	0.32482916	464.5641
SA45_SOC_4	1991	1485.5692291259766	536.6049671173096	0.6136333	464.79766666666666
SA45_SOC_4	1992	1473.0290222167969	533.0356442928314	0.78416896	465.0312333333333
SA45_SOC_4	1993	1479.4067001342773	540.484471321106	0.064248145	465.26480000000004
SA45_SOC_4	1994	1476.5832138061523	573.4262037277222	0.8407942	465.4983666666667
SA45_SOC_4	1995	1497.063102722168	635.2822351455688	0.5297791	465.73193333333336
SA45_SOC_4	1996	1483.3981704711914	679.3340420722961	0.99940777	465.9655
SA45_SOC_4	1997	1484.9584579467773	728.005256652832	0.999526	466.1990666666667
SA45_SOC_4	1998	1500.6281661987305	786.9276809692383	0.99877065	466.43263333333334
SA45_SOC_4	1999	1491.3186264038086	829.011218547821	0.9974874	466.6662
[truncated: 1,856 more rows]
