# Supplementary material for: Measuring inter-individual differences in behavioural types of gilthead seabreams in the laboratory using deep learning
Source: PeerJ. 2022 May 5;10:e13396. doi: 10.7717/peerj.13396 (PMC9080431; doi:10.7717/peerj.13396)
Supplement: Supplemental Information 1 [file peerj-10-13396-s001.zip › Raw validation data/d1/SA45_SOC_4 hom.csv]

0	1
194	0
198	1
237	0
259	1
303	0
316	1
331	0
341	1
370	0
382	1
396	0
403	1
435	0
454	1
478	0
509	1
530	0
557	1
735	0
770	1
898	0
