# Supplementary material for: Measuring inter-individual differences in behavioural types of gilthead seabreams in the laboratory using deep learning
Source: PeerJ. 2022 May 5;10:e13396. doi: 10.7717/peerj.13396 (PMC9080431; doi:10.7717/peerj.13396)
Supplement: Supplemental Information 1 [file peerj-10-13396-s001.zip › Raw validation data/d1/SA45_SOC_5.csv]

ID	sec	X	Y	%	seconds
SA45_SOC_5	1	626.3417816162109	985.5542278289795	0.0019274014	0.0
SA45_SOC_5	2	624.7765731811523	985.0149750709534	0.0018127079	0.23356666666666667
SA45_SOC_5	3	626.2578964233398	981.5647745132446	0.0009819041	0.46713333333333334
SA45_SOC_5	4	652.7594375610352	983.603789806366	0.0023440444	0.7007
SA45_SOC_5	5	626.5169334411621	984.5950698852539	0.001450286	0.9342666666666667
SA45_SOC_5	6	626.5229415893555	986.7845249176025	0.0022498812	1.1678333333333333
SA45_SOC_5	7	626.5581893920898	982.482476234436	0.0017333438	1.4014
SA45_SOC_5	8	434.5085906982422	782.5365400314331	0.0018772108	1.6349666666666667
SA45_SOC_5	9	428.22973251342773	779.071855545044	0.0011595986	1.8685333333333334
SA45_SOC_5	10	624.3124580383301	984.5699644088745	0.001719851	2.1021
SA45_SOC_5	11	624.3546295166016	984.078733921051	0.0024874818	2.3356666666666666
SA45_SOC_5	12	624.8900985717773	985.5703210830688	0.0015320923	2.5692333333333335
SA45_SOC_5	13	626.1928939819336	984.3670606613159	0.0013526446	2.8028
SA45_SOC_5	14	622.9710960388184	986.7206025123596	0.0046484913	3.036366666666667
SA45_SOC_5	15	624.7170639038086	986.9027137756348	0.0026222202	3.2699333333333334
SA45_SOC_5	16	425.7781791687012	781.234016418457	0.0013010758	3.5035000000000003
SA45_SOC_5	17	437.01770782470703	786.4837646484375	0.0017319657	3.7370666666666668
SA45_SOC_5	18	624.0771675109863	981.9092988967896	0.0010009524	3.9706333333333332
SA45_SOC_5	19	437.719087600708	783.8070702552795	0.0013985544	4.2042
SA45_SOC_5	20	626.132640838623	983.5267353057861	0.0017193197	4.437766666666667
SA45_SOC_5	21	625.766544342041	983.4435653686523	0.0012928514	4.671333333333333
SA45_SOC_5	22	437.70166397094727	782.6202893257141	0.002145108	4.9049000000000005
SA45_SOC_5	23	429.7088813781738	786.1524367332458	0.0018265896	5.138466666666667
SA45_SOC_5	24	624.6659660339355	984.7754430770874	0.0011111463	5.372033333333333
SA45_SOC_5	25	623.1139183044434	984.736819267273	0.00175029	5.6056
SA45_SOC_5	26	625.2396583557129	983.9710378646851	0.001449328	5.839166666666666
SA45_SOC_5	27	625.5013847351074	985.0573325157166	0.0015247392	6.072733333333334
SA45_SOC_5	28	623.9016723632812	985.2690553665161	0.0014397427	6.3063
SA45_SOC_5	29	625.1711654663086	985.9062194824219	0.0018771956	6.539866666666667
SA45_SOC_5	30	625.4985809326172	982.6792001724243	0.0011262241	6.773433333333333
SA45_SOC_5	31	443.4862518310547	781.197259426117	0.0012320946	7.007000000000001
SA45_SOC_5	32	432.3595905303955	778.3376812934875	0.0015158065	7.240566666666667
SA45_SOC_5	33	445.3143310546875	784.3234705924988	0.0010210372	7.4741333333333335
SA45_SOC_5	34	625.6099319458008	987.1717286109924	0.0025043753	7.7077
SA45_SOC_5	35	623.953914642334	985.0531482696533	0.0021193712	7.9412666666666665
SA45_SOC_5	36	623.8524627685547	984.5384216308594	0.0015537419	8.174833333333334
SA45_SOC_5	37	626.2083435058594	985.2140808105469	0.002717003	8.4084
SA45_SOC_5	38	437.3650360107422	780.9308195114136	0.0020548657	8.641966666666667
SA45_SOC_5	39	625.5223846435547	985.5117416381836	0.0016458082	8.875533333333333
SA45_SOC_5	40	446.5960121154785	784.1331195831299	0.0016927432	9.1091
SA45_SOC_5	41	626.1561584472656	985.7006120681763	0.0020578522	9.342666666666666
SA45_SOC_5	42	440.39843559265137	781.121621131897	0.0013547208	9.576233333333333
SA45_SOC_5	43	652.5101852416992	983.2042264938354	0.0013668187	9.809800000000001
SA45_SOC_5	44	623.9837265014648	984.5734405517578	0.001647201	10.043366666666667
SA45_SOC_5	45	624.177188873291	983.0580353736877	0.0017497819	10.276933333333334
SA45_SOC_5	46	624.9513244628906	984.2974090576172	0.0015393969	10.5105
SA45_SOC_5	47	446.1316108703613	780.8908438682556	0.0016105168	10.744066666666667
SA45_SOC_5	48	625.3027153015137	985.3954839706421	0.0019697496	10.977633333333333
SA45_SOC_5	49	625.4021644592285	985.7116842269897	0.0016066565	11.2112
SA45_SOC_5	50	459.38283920288086	780.0689935684204	0.0019756595	11.444766666666666
SA45_SOC_5	51	436.4219856262207	783.9867997169495	0.0017194289	11.678333333333333
SA45_SOC_5	52	624.5903205871582	983.5591793060303	0.0014868744	11.911900000000001
SA45_SOC_5	53	444.9093818664551	786.7377161979675	0.0013046359	12.145466666666668
SA45_SOC_5	54	625.6995964050293	985.2836680412292	0.0015996882	12.379033333333334
SA45_SOC_5	55	440.5106735229492	775.1653146743774	0.0015090723	12.6126
SA45_SOC_5	56	624.9882888793945	984.0903854370117	0.0014878842	12.846166666666667
SA45_SOC_5	57	623.851318359375	986.1313962936401	0.0032408366	13.079733333333333
SA45_SOC_5	58	625.4526901245117	981.3670206069946	0.0011569979	13.3133
SA45_SOC_5	59	451.6563034057617	786.3536024093628	0.00164039	13.546866666666666
SA45_SOC_5	60	450.23386001586914	788.5408687591553	0.0011846557	13.780433333333333
SA45_SOC_5	61	447.0427894592285	789.9550151824951	0.0014278819	14.014000000000001
SA45_SOC_5	62	730.6698417663574	849.840395450592	0.012762312	14.247566666666668
SA45_SOC_5	63	755.478515625	855.1518130302429	0.7819487	14.481133333333334
SA45_SOC_5	64	789.880256652832	854.9949359893799	0.97165763	14.7147
SA45_SOC_5	65	819.411506652832	865.426197052002	0.9944705	14.948266666666667
SA45_SOC_5	66	900.9582138061523	875.3390622138977	0.99333173	15.181833333333334
SA45_SOC_5	67	987.0368957519531	886.5633344650269	0.99141085	15.4154
SA45_SOC_5	68	1077.6667785644531	891.5845584869385	0.9959039	15.648966666666666
SA45_SOC_5	69	1154.395637512207	895.7676458358765	0.9936365	15.882533333333333
SA45_SOC_5	70	1192.1721267700195	900.7224369049072	0.49195814	16.1161
SA45_SOC_5	71	1282.2175598144531	901.3503313064575	0.9036503	16.349666666666668
SA45_SOC_5	72	1325.2633666992188	903.0411529541016	0.60405904	16.583233333333332
SA45_SOC_5	73	1383.2072067260742	909.444465637207	0.9535125	16.8168
SA45_SOC_5	74	1405.9612655639648	906.678614616394	0.77536076	17.050366666666665
SA45_SOC_5	75	1421.8555068969727	902.8682470321655	0.9932956	17.283933333333334
SA45_SOC_5	76	1424.8810958862305	909.8431921005249	0.9645617	17.517500000000002
SA45_SOC_5	77	1442.325325012207	917.271580696106	0.98048097	17.751066666666667
SA45_SOC_5	78	1449.719009399414	916.1055278778076	0.99637455	17.984633333333335
SA45_SOC_5	79	1457.7656936645508	913.7010025978088	0.9957237	18.2182
SA45_SOC_5	80	1466.5570449829102	911.9319677352905	0.9931472	18.451766666666668
SA45_SOC_5	81	1466.3146591186523	904.7326183319092	0.9898198	18.685333333333332
SA45_SOC_5	82	1479.3175506591797	887.5777244567871	0.99213	18.9189
SA45_SOC_5	83	1482.729148864746	872.6135730743408	0.99185526	19.152466666666665
SA45_SOC_5	84	1464.8719024658203	859.5249938964844	0.9972632	19.386033333333334
SA45_SOC_5	85	1454.4082260131836	848.6024379730225	0.99544024	19.619600000000002
SA45_SOC_5	86	1433.0375289916992	850.6565809249878	0.99664426	19.853166666666667
SA45_SOC_5	87	1428.7817001342773	848.5827398300171	0.9336152	20.086733333333335
SA45_SOC_5	88	1428.0422973632812	840.3822612762451	0.16138116	20.3203
SA45_SOC_5	89	1425.9783554077148	825.6183099746704	0.016013961	20.553866666666668
SA45_SOC_5	90	1437.4237060546875	816.904456615448	0.2620708	20.787433333333333
SA45_SOC_5	91	1449.1072082519531	797.6294374465942	0.9405645	21.021
SA45_SOC_5	92	1438.4330749511719	789.1399240493774	0.60068274	21.254566666666665
SA45_SOC_5	93	1440.2738571166992	772.1359205245972	0.9805848	21.488133333333334
SA45_SOC_5	94	1420.4228210449219	746.560070514679	0.99456537	21.721700000000002
SA45_SOC_5	95	1443.4449005126953	734.3566846847534	0.9848601	21.955266666666667
SA45_SOC_5	96	1436.1298370361328	714.9825310707092	0.9907516	22.188833333333335
SA45_SOC_5	97	1437.37060546875	701.8911838531494	0.99875605	22.4224
SA45_SOC_5	98	1433.971824645996	690.9857511520386	0.9777926	22.655966666666668
SA45_SOC_5	99	1375.3277206420898	645.867862701416	0.99785477	22.889533333333333
SA45_SOC_5	100	1359.5204544067383	636.5920972824097	0.9987191	23.1231
SA45_SOC_5	101	1326.6764831542969	633.2515239715576	0.99852055	23.356666666666666
SA45_SOC_5	102	1290.3945922851562	628.3039426803589	0.99922156	23.590233333333334
SA45_SOC_5	103	1251.7450332641602	633.220624923706	0.99806994	23.823800000000002
SA45_SOC_5	104	1222.8071594238281	640.1736831665039	0.99926597	24.057366666666667
SA45_SOC_5	105	1178.4868240356445	649.9353361129761	0.9986726	24.290933333333335
SA45_SOC_5	106	1151.9322967529297	666.4985132217407	0.99889624	24.5245
SA45_SOC_5	107	1088.3965301513672	689.4687366485596	0.9994778	24.758066666666668
SA45_SOC_5	108	1003.3200073242188	740.812075138092	0.9985442	24.991633333333333
SA45_SOC_5	109	895.0504875183105	788.4845423698425	0.99752396	25.2252
SA45_SOC_5	110	811.2431144714355	832.7323007583618	0.9937044	25.458766666666666
SA45_SOC_5	111	774.0431213378906	858.2833027839661	0.41348344	25.692333333333334
SA45_SOC_5	112	525.6163215637207	855.1732492446899	0.0016940353	25.925900000000002
SA45_SOC_5	113	437.8100395202637	782.2220134735107	0.0014309685	26.159466666666667
SA45_SOC_5	114	441.870059967041	787.1576857566833	0.0019612927	26.393033333333335
SA45_SOC_5	115	450.0766181945801	783.1841969490051	0.0014417967	26.6266
SA45_SOC_5	116	455.0891876220703	790.3970646858215	0.0012427174	26.860166666666668
SA45_SOC_5	117	454.54782485961914	793.7178754806519	0.0015516321	27.093733333333333
SA45_SOC_5	118	451.60792350769043	790.3008270263672	0.0015737566	27.3273
SA45_SOC_5	119	623.4951210021973	983.4357118606567	0.0013744197	27.560866666666666
SA45_SOC_5	120	623.906135559082	985.8549785614014	0.0016002677	27.794433333333334
SA45_SOC_5	121	626.9682312011719	985.6046319007874	0.0015103028	28.028000000000002
SA45_SOC_5	122	624.3540000915527	985.8884525299072	0.0015875997	28.261566666666667
SA45_SOC_5	123	434.5064163208008	777.4137997627258	0.0014633351	28.495133333333335
SA45_SOC_5	124	625.1725387573242	985.3566670417786	0.0012525534	28.7287
SA45_SOC_5	125	443.8285446166992	780.8585929870605	0.0013017948	28.962266666666668
SA45_SOC_5	126	623.4563255310059	987.0897817611694	0.0031769262	29.195833333333333
SA45_SOC_5	127	436.65913581848145	787.8333449363708	0.0013680018	29.4294
SA45_SOC_5	128	441.6463851928711	780.465338230133	0.0019494114	29.662966666666666
SA45_SOC_5	129	449.527530670166	784.2515015602112	0.001197979	29.896533333333334
SA45_SOC_5	130	623.214168548584	984.7184085845947	0.0017086293	30.1301
SA45_SOC_5	131	625.2369117736816	985.7586121559143	0.0019280537	30.363666666666667
SA45_SOC_5	132	624.6173858642578	985.2886247634888	0.0020022916	30.597233333333335
SA45_SOC_5	133	624.3071365356445	984.4829964637756	0.0013624195	30.8308
SA45_SOC_5	134	626.2712287902832	984.7615385055542	0.0019548628	31.06436666666667
SA45_SOC_5	135	624.3206977844238	985.9463882446289	0.0022821364	31.297933333333333
SA45_SOC_5	136	625.5032730102539	985.044264793396	0.0014114138	31.5315
SA45_SOC_5	137	625.9455299377441	984.4022083282471	0.0014061541	31.765066666666666
SA45_SOC_5	138	441.47111892700195	783.5640621185303	0.001195957	31.998633333333334
SA45_SOC_5	139	624.9894332885742	984.2526054382324	0.0017200575	32.2322
SA45_SOC_5	140	625.3870582580566	983.4588861465454	0.0017025028	32.46576666666667
SA45_SOC_5	141	653.0073738098145	984.0151977539062	0.0013080911	32.699333333333335
SA45_SOC_5	142	626.1096954345703	986.9635462760925	0.0035393436	32.932900000000004
SA45_SOC_5	143	624.0803718566895	984.0410757064819	0.0014152249	33.166466666666665
SA45_SOC_5	144	625.7893753051758	984.2074155807495	0.0012713978	33.40003333333333
SA45_SOC_5	145	625.2602577209473	984.4104480743408	0.001446301	33.6336
SA45_SOC_5	146	623.3758163452148	985.6860637664795	0.0021218695	33.86716666666667
SA45_SOC_5	147	624.3094825744629	984.0854930877686	0.0019392862	34.10073333333333
SA45_SOC_5	148	626.6181564331055	984.9027729034424	0.0011637106	34.3343
SA45_SOC_5	149	624.1126441955566	987.0765209197998	0.001787251	34.56786666666667
SA45_SOC_5	150	623.2210350036621	984.7097826004028	0.0028610046	34.801433333333335
SA45_SOC_5	151	434.65490341186523	783.6202597618103	0.0019037792	35.035000000000004
SA45_SOC_5	152	435.17589569091797	781.8986678123474	0.0018755507	35.268566666666665
SA45_SOC_5	153	625.3439712524414	984.1770315170288	0.0012721361	35.50213333333333
SA45_SOC_5	154	626.7686462402344	984.2596864700317	0.0019602345	35.7357
SA45_SOC_5	155	625.3702926635742	985.6440281867981	0.0019892277	35.96926666666667
SA45_SOC_5	156	624.2443084716797	984.9041891098022	0.0021256125	36.20283333333333
SA45_SOC_5	157	624.5299530029297	985.7463812828064	0.0020180417	36.4364
SA45_SOC_5	158	627.0964622497559	982.4952220916748	0.0013028787	36.66996666666667
SA45_SOC_5	159	623.9579200744629	987.7665996551514	0.003248541	36.903533333333336
SA45_SOC_5	160	623.8025093078613	985.0646066665649	0.0030229106	37.137100000000004
SA45_SOC_5	161	625.5294799804688	985.2509665489197	0.0025385562	37.370666666666665
SA45_SOC_5	162	623.6769104003906	984.5341730117798	0.0024768016	37.60423333333333
SA45_SOC_5	163	625.3960990905762	985.9072494506836	0.0019875555	37.8378
SA45_SOC_5	164	623.653564453125	987.8398561477661	0.002395917	38.07136666666667
SA45_SOC_5	165	623.924674987793	984.7319269180298	0.001589352	38.30493333333333
SA45_SOC_5	166	624.4439506530762	983.1720399856567	0.001695925	38.5385
SA45_SOC_5	167	626.2439346313477	985.3276348114014	0.002127122	38.77206666666667
SA45_SOC_5	168	426.48619651794434	785.3292989730835	0.0011746343	39.005633333333336
SA45_SOC_5	169	421.0388946533203	782.4639272689819	0.0011888365	39.239200000000004
SA45_SOC_5	170	626.389274597168	985.2856636047363	0.0015646479	39.472766666666665
SA45_SOC_5	171	624.6334075927734	984.6998047828674	0.0016986155	39.70633333333333
SA45_SOC_5	172	626.5664291381836	983.7228155136108	0.0017619544	39.9399
SA45_SOC_5	173	626.0731887817383	985.4180145263672	0.0016226534	40.17346666666667
SA45_SOC_5	174	626.9030570983887	983.2172298431396	0.0015210282	40.40703333333333
SA45_SOC_5	175	423.8141441345215	780.6128168106079	0.0014477562	40.6406
SA45_SOC_5	176	426.8927764892578	780.1235175132751	0.0013735757	40.87416666666667
SA45_SOC_5	177	428.8351821899414	778.6280679702759	0.0011681343	41.107733333333336
SA45_SOC_5	178	625.5570030212402	983.9077591896057	0.0014964081	41.341300000000004
SA45_SOC_5	179	624.1576194763184	985.1861429214478	0.0021187842	41.574866666666665
SA45_SOC_5	180	424.9521732330322	784.8113536834717	0.0010132641	41.80843333333333
SA45_SOC_5	181	424.5505714416504	776.6345643997192	0.00119227	42.042
SA45_SOC_5	182	627.0948028564453	985.2826380729675	0.0021636477	42.27556666666667
SA45_SOC_5	183	423.5124206542969	777.269024848938	0.0016889723	42.50913333333333
SA45_SOC_5	184	624.9659729003906	986.2347793579102	0.0021129076	42.7427
SA45_SOC_5	185	441.3248634338379	782.7121496200562	0.0016040221	42.97626666666667
SA45_SOC_5	186	428.5810947418213	780.6130743026733	0.0010539623	43.209833333333336
SA45_SOC_5	187	625.4610443115234	985.6949472427368	0.0014835704	43.443400000000004
SA45_SOC_5	188	625.3395652770996	984.2050981521606	0.0020108952	43.676966666666665
SA45_SOC_5	189	626.8902397155762	983.5034322738647	0.0017957251	43.91053333333333
SA45_SOC_5	190	459.6914863586426	782.1863508224487	0.0017807615	44.1441
SA45_SOC_5	191	447.12650299072266	780.8523488044739	0.0018988458	44.37766666666667
SA45_SOC_5	192	434.0957736968994	779.3305063247681	0.0016611842	44.61123333333333
SA45_SOC_5	193	625.7695198059082	985.0651216506958	0.0009883689	44.8448
SA45_SOC_5	194	624.0180587768555	984.1234731674194	0.0014415646	45.07836666666667
SA45_SOC_5	195	624.0436935424805	983.8406825065613	0.0014281776	45.311933333333336
SA45_SOC_5	196	625.3394508361816	984.09907579422	0.0013802509	45.545500000000004
SA45_SOC_5	197	626.4497566223145	983.2248258590698	0.0010956529	45.779066666666665
SA45_SOC_5	198	624.8313331604004	983.7819743156433	0.0019083295	46.01263333333333
SA45_SOC_5	199	653.2670974731445	981.1654043197632	0.0011730426	46.2462
SA45_SOC_5	200	624.4816589355469	985.1150751113892	0.0022575133	46.47976666666667
SA45_SOC_5	201	623.0957221984863	987.2038507461548	0.0015425237	46.71333333333333
SA45_SOC_5	202	436.07385635375977	780.8382511138916	0.001295626	46.9469
SA45_SOC_5	203	439.74403381347656	780.012731552124	0.0012305974	47.18046666666667
SA45_SOC_5	204	623.6484718322754	986.0570454597473	0.0035158475	47.414033333333336
SA45_SOC_5	205	442.0279598236084	786.7355918884277	0.0019161035	47.647600000000004
SA45_SOC_5	206	624.6041107177734	985.2127289772034	0.001676181	47.881166666666665
SA45_SOC_5	207	464.14363861083984	787.1293616294861	0.0017231987	48.114733333333334
SA45_SOC_5	208	627.5277900695801	984.154372215271	0.0016716818	48.3483
SA45_SOC_5	209	625.1351737976074	985.9338998794556	0.0029284563	48.58186666666667
SA45_SOC_5	210	624.0826034545898	986.2656784057617	0.0018444941	48.81543333333333
SA45_SOC_5	211	625.0477409362793	983.9880967140198	0.0012971485	49.049
SA45_SOC_5	212	443.6842918395996	773.3142042160034	0.0016154897	49.28256666666667
SA45_SOC_5	213	624.4127655029297	982.4267292022705	0.0013033275	49.516133333333336
SA45_SOC_5	214	625.8452796936035	983.397216796875	0.0014878205	49.749700000000004
SA45_SOC_5	215	535.8063125610352	794.2159938812256	0.0007659099	49.983266666666665
SA45_SOC_5	216	459.5635986328125	781.0341382026672	0.0015791106	50.216833333333334
SA45_SOC_5	217	624.1536712646484	985.7402014732361	0.0024317964	50.4504
SA45_SOC_5	218	623.8064002990723	984.4725036621094	0.0014671428	50.68396666666667
SA45_SOC_5	219	624.2191886901855	985.8678531646729	0.0015000448	50.91753333333333
SA45_SOC_5	220	439.39836502075195	779.4902801513672	0.0016397418	51.1511
SA45_SOC_5	221	625.3757858276367	982.239339351654	0.0022834407	51.38466666666667
SA45_SOC_5	222	434.2137050628662	780.9314632415771	0.0013258201	51.618233333333336
SA45_SOC_5	223	624.228687286377	987.6452565193176	0.0019269583	51.851800000000004
SA45_SOC_5	224	444.5654010772705	784.9440908432007	0.0014085993	52.085366666666665
SA45_SOC_5	225	625.147876739502	983.7282228469849	0.0020969952	52.318933333333334
SA45_SOC_5	226	624.404182434082	984.2143678665161	0.0015727017	52.5525
SA45_SOC_5	227	626.7487907409668	985.6461524963379	0.0024834764	52.78606666666667
SA45_SOC_5	228	440.9136772155762	779.9040699005127	0.0013255557	53.01963333333333
SA45_SOC_5	229	435.3131103515625	786.2211227416992	0.0012909478	53.2532
SA45_SOC_5	230	438.120174407959	785.5113458633423	0.0016631711	53.48676666666667
SA45_SOC_5	231	626.0211753845215	985.2257966995239	0.002231685	53.720333333333336
SA45_SOC_5	232	625.4233932495117	985.9089875221252	0.001474461	53.953900000000004
SA45_SOC_5	233	446.78089141845703	784.4385051727295	0.0013882219	54.187466666666666
SA45_SOC_5	234	625.8255958557129	983.1972742080688	0.0014892224	54.421033333333334
SA45_SOC_5	235	444.67363357543945	781.7465543746948	0.001429341	54.6546
SA45_SOC_5	236	580.9149169921875	785.7282185554504	0.0011333997	54.88816666666667
SA45_SOC_5	237	441.7826843261719	778.0569505691528	0.0013516769	55.12173333333333
SA45_SOC_5	238	626.4664649963379	986.5192437171936	0.0020726132	55.3553
SA45_SOC_5	239	625.3705215454102	986.9508647918701	0.0014931371	55.58886666666667
SA45_SOC_5	240	623.7750434875488	986.3954544067383	0.0017586555	55.822433333333336
SA45_SOC_5	241	447.0035934448242	784.180691242218	0.0014398742	56.056000000000004
SA45_SOC_5	242	625.8572387695312	984.8739337921143	0.001994371	56.289566666666666
SA45_SOC_5	243	441.33716583251953	781.9174003601074	0.0014761525	56.523133333333334
SA45_SOC_5	244	435.9067726135254	778.4048867225647	0.0018329333	56.7567
SA45_SOC_5	245	625.1461029052734	985.0214767456055	0.0019741105	56.99026666666667
SA45_SOC_5	246	622.423210144043	986.0260820388794	0.0011982323	57.22383333333333
SA45_SOC_5	247	624.6359825134277	985.3229999542236	0.0023417664	57.4574
SA45_SOC_5	248	624.6364402770996	986.0699200630188	0.0016682184	57.69096666666667
SA45_SOC_5	249	439.45043563842773	784.2780232429504	0.0011689467	57.924533333333336
SA45_SOC_5	250	460.12584686279297	779.7292971611023	0.0017606298	58.158100000000005
SA45_SOC_5	251	626.6192436218262	983.1818246841431	0.0016959638	58.391666666666666
SA45_SOC_5	252	426.0674285888672	779.798755645752	0.001095415	58.625233333333334
SA45_SOC_5	253	625.5801773071289	985.3218412399292	0.0015123708	58.8588
SA45_SOC_5	254	625.5342864990234	983.0996203422546	0.0020340367	59.09236666666667
SA45_SOC_5	255	625.330924987793	985.45490026474	0.0016888597	59.32593333333333
SA45_SOC_5	256	440.14400482177734	776.6395854949951	0.0018382495	59.5595
SA45_SOC_5	257	718.7949371337891	777.8553986549377	0.0020713252	59.79306666666667
SA45_SOC_5	258	732.9970550537109	795.4896140098572	0.076060764	60.026633333333336
SA45_SOC_5	259	748.9339256286621	795.6315565109253	0.254009	60.2602
SA45_SOC_5	260	757.3873901367188	792.7336120605469	0.48027587	60.493766666666666
SA45_SOC_5	261	757.3141479492188	789.613516330719	0.4893093	60.727333333333334
SA45_SOC_5	262	757.1798515319824	791.6586470603943	0.36699972	60.9609
SA45_SOC_5	263	756.3788795471191	795.8062648773193	0.6868761	61.19446666666667
SA45_SOC_5	264	768.1776237487793	796.6166567802429	0.30764887	61.42803333333333
SA45_SOC_5	265	789.7089958190918	803.4788203239441	0.9727262	61.6616
SA45_SOC_5	266	800.9597396850586	816.381425857544	0.9865242	61.89516666666667
SA45_SOC_5	267	829.88525390625	825.544924736023	0.99608445	62.12873333333334
SA45_SOC_5	268	896.279296875	830.6302642822266	0.9396401	62.3623
SA45_SOC_5	269	969.4302749633789	835.7324695587158	0.9978834	62.595866666666666
SA45_SOC_5	270	1024.85595703125	853.6328029632568	0.9969212	62.829433333333334
SA45_SOC_5	271	1075.5118560791016	861.6953945159912	0.99807525	63.063
SA45_SOC_5	272	1124.4589233398438	864.6867442131042	0.9649205	63.29656666666667
SA45_SOC_5	273	1170.6255340576172	874.3040084838867	0.99924374	63.53013333333333
SA45_SOC_5	274	1225.0019073486328	880.7460737228394	0.99373347	63.7637
SA45_SOC_5	275	1269.748191833496	886.0308408737183	0.99450773	63.99726666666667
SA45_SOC_5	276	1305.0233459472656	889.5285487174988	0.992781	64.23083333333334
SA45_SOC_5	277	1347.7280044555664	892.2923398017883	0.9647867	64.4644
SA45_SOC_5	278	1388.9546585083008	889.6936655044556	0.014873728	64.69796666666667
SA45_SOC_5	279	1411.8302536010742	884.6363925933838	0.031515777	64.93153333333333
SA45_SOC_5	280	1443.1085586547852	887.4238729476929	0.46231163	65.1651
SA45_SOC_5	281	1449.514389038086	895.700569152832	0.99758995	65.39866666666667
SA45_SOC_5	282	1447.1146774291992	895.2350234985352	0.99744296	65.63223333333333
SA45_SOC_5	283	1445.9827423095703	894.1809153556824	0.9983853	65.86580000000001
SA45_SOC_5	284	1444.2940521240234	894.3480920791626	0.99695337	66.09936666666667
SA45_SOC_5	285	1441.0671615600586	894.9909210205078	0.89568007	66.33293333333333
SA45_SOC_5	286	1448.075065612793	895.7959055900574	0.19795524	66.5665
SA45_SOC_5	287	1456.2353897094727	879.3267774581909	0.022282433	66.80006666666667
SA45_SOC_5	288	1447.9045486450195	872.0148396492004	0.8989927	67.03363333333334
SA45_SOC_5	289	1453.4775924682617	854.1220378875732	0.0040372224	67.2672
SA45_SOC_5	290	1434.4543075561523	837.246458530426	0.40158	67.50076666666666
SA45_SOC_5	291	1451.7731094360352	826.9525051116943	0.66506106	67.73433333333334
SA45_SOC_5	292	1462.763786315918	797.7526473999023	0.5226877	67.9679
SA45_SOC_5	293	1445.2156448364258	770.8592104911804	0.96739554	68.20146666666666
SA45_SOC_5	294	1441.7154693603516	750.0845575332642	0.998517	68.43503333333334
SA45_SOC_5	295	1419.5199966430664	733.3592247962952	0.9993241	68.6686
SA45_SOC_5	296	1393.2118606567383	730.0650644302368	0.99855334	68.90216666666667
SA45_SOC_5	297	1349.7168731689453	726.732988357544	0.99890006	69.13573333333333
SA45_SOC_5	298	1330.9525680541992	729.859778881073	0.99840075	69.3693
SA45_SOC_5	299	1296.04248046875	732.304859161377	0.9985612	69.60286666666667
SA45_SOC_5	300	1236.5413284301758	753.3212327957153	0.99697185	69.83643333333333
SA45_SOC_5	301	1175.0141143798828	775.2775812149048	0.99828583	70.07000000000001
SA45_SOC_5	302	1126.7744064331055	799.1733598709106	0.9985102	70.30356666666667
SA45_SOC_5	303	1053.2916641235352	817.1916246414185	0.99427694	70.53713333333333
SA45_SOC_5	304	966.1683654785156	829.1935229301453	0.9989569	70.7707
SA45_SOC_5	305	867.59765625	850.7522392272949	0.98929125	71.00426666666667
SA45_SOC_5	306	808.740234375	863.3140540122986	0.9959914	71.23783333333334
SA45_SOC_5	307	773.9141464233398	887.5158619880676	0.15910557	71.4714
SA45_SOC_5	308	460.8109188079834	791.3287353515625	0.0011353424	71.70496666666666
SA45_SOC_5	309	622.8877830505371	980.1073050498962	0.0010380662	71.93853333333334
SA45_SOC_5	310	449.03188705444336	786.2024545669556	0.0020067329	72.1721
SA45_SOC_5	311	503.43807220458984	869.1924691200256	0.00092847284	72.40566666666666
SA45_SOC_5	312	652.3081398010254	976.1748218536377	0.0016207248	72.63923333333334
SA45_SOC_5	313	626.4201736450195	985.8838176727295	0.0016625687	72.8728
SA45_SOC_5	314	624.7735977172852	985.5362033843994	0.0018992617	73.10636666666667
SA45_SOC_5	315	445.0496292114258	782.6658010482788	0.0010338121	73.33993333333333
SA45_SOC_5	316	447.6568794250488	785.3068971633911	0.0013196033	73.5735
SA45_SOC_5	317	626.0197448730469	984.7001266479492	0.0019760618	73.80706666666667
SA45_SOC_5	318	625.3121566772461	984.417142868042	0.0013979558	74.04063333333333
SA45_SOC_5	319	624.5820808410645	984.6857070922852	0.0016595109	74.27420000000001
SA45_SOC_5	320	436.64669036865234	780.2126097679138	0.0018433972	74.50776666666667
SA45_SOC_5	321	625.8902549743652	984.0988183021545	0.0012263298	74.74133333333333
SA45_SOC_5	322	627.1153450012207	984.1051268577576	0.0013428592	74.9749
SA45_SOC_5	323	440.9725856781006	783.1603145599365	0.0018916638	75.20846666666667
SA45_SOC_5	324	438.8848686218262	786.4605903625488	0.0016886651	75.44203333333334
SA45_SOC_5	325	625.4180717468262	986.1325550079346	0.001260849	75.6756
SA45_SOC_5	326	624.4061279296875	985.9470319747925	0.0020446884	75.90916666666666
SA45_SOC_5	327	626.2944030761719	984.1093111038208	0.00074976357	76.14273333333334
SA45_SOC_5	328	623.7110710144043	983.0474138259888	0.0017601972	76.3763
SA45_SOC_5	329	436.2996482849121	775.8846831321716	0.001891447	76.60986666666666
SA45_SOC_5	330	441.84253692626953	779.5914101600647	0.0014742287	76.84343333333334
SA45_SOC_5	331	652.357177734375	983.3366417884827	0.0014025216	77.077
SA45_SOC_5	332	627.0070266723633	982.965338230133	0.0012400345	77.31056666666667
SA45_SOC_5	333	444.97827529907227	780.9725332260132	0.0010233998	77.54413333333333
SA45_SOC_5	334	627.7948379516602	985.1670241355896	0.0021167789	77.7777
SA45_SOC_5	335	450.48213958740234	783.4091806411743	0.001143065	78.01126666666667
SA45_SOC_5	336	625.433292388916	983.788411617279	0.0012318984	78.24483333333333
SA45_SOC_5	337	623.723030090332	984.8142600059509	0.0016228172	78.47840000000001
SA45_SOC_5	338	623.6458969116211	986.3855409622192	0.0019209903	78.71196666666667
SA45_SOC_5	339	623.8062858581543	984.6846771240234	0.00124795	78.94553333333333
SA45_SOC_5	340	444.71314430236816	784.1591906547546	0.0013777326	79.1791
SA45_SOC_5	341	626.2037086486816	982.6904010772705	0.0018010717	79.41266666666667
SA45_SOC_5	342	624.0384292602539	984.6325349807739	0.0022767943	79.64623333333333
SA45_SOC_5	343	625.0973510742188	985.5483055114746	0.0021232865	79.8798
SA45_SOC_5	344	624.3791198730469	983.9289379119873	0.0017367542	80.11336666666666
SA45_SOC_5	345	441.0124111175537	781.3465404510498	0.0014252483	80.34693333333334
SA45_SOC_5	346	625.3286361694336	985.2909421920776	0.002015608	80.5805
SA45_SOC_5	347	624.0793991088867	984.7507238388062	0.0022640508	80.81406666666666
SA45_SOC_5	348	434.2323875427246	782.4981737136841	0.0011749323	81.04763333333334
SA45_SOC_5	349	625.2671241760254	986.0140442848206	0.0020242715	81.2812
SA45_SOC_5	350	435.65534591674805	786.3254070281982	0.0018986146	81.51476666666667
SA45_SOC_5	351	624.3994331359863	983.0487012863159	0.0017443781	81.74833333333333
SA45_SOC_5	352	653.0520629882812	982.8115510940552	0.0017746506	81.9819
SA45_SOC_5	353	624.1315841674805	985.3803563117981	0.0024863842	82.21546666666667
SA45_SOC_5	354	624.7000694274902	984.1503810882568	0.0025862174	82.44903333333333
SA45_SOC_5	355	438.8133716583252	779.043402671814	0.0010924242	82.68260000000001
SA45_SOC_5	356	443.6660957336426	782.6291084289551	0.0013704298	82.91616666666667
SA45_SOC_5	357	625.4633331298828	984.9681758880615	0.0019155154	83.14973333333333
SA45_SOC_5	358	624.5381355285645	986.5641117095947	0.0020017417	83.3833
SA45_SOC_5	359	625.2859497070312	983.3176517486572	0.0015958764	83.61686666666667
SA45_SOC_5	360	540.1947784423828	794.416515827179	0.0011668807	83.85043333333333
SA45_SOC_5	361	625.9226417541504	983.9401388168335	0.003271917	84.084
SA45_SOC_5	362	442.6407051086426	782.466630935669	0.0013812797	84.31756666666666
SA45_SOC_5	363	443.08650970458984	783.9690971374512	0.0015003704	84.55113333333334
SA45_SOC_5	364	436.5984535217285	779.6353769302368	0.0014589285	84.7847
SA45_SOC_5	365	429.14222717285156	780.6632208824158	0.00110265	85.01826666666666
SA45_SOC_5	366	625.4833602905273	986.2936162948608	0.003001485	85.25183333333334
SA45_SOC_5	367	625.6041526794434	985.1825380325317	0.0029633613	85.4854
SA45_SOC_5	368	655.3039741516113	984.5433139801025	0.0016173497	85.71896666666667
SA45_SOC_5	369	624.6910285949707	985.1414680480957	0.0016090333	85.95253333333334
SA45_SOC_5	370	436.2974166870117	778.6112022399902	0.0014747166	86.1861
SA45_SOC_5	371	623.2341957092285	985.559892654419	0.0026321423	86.41966666666667
SA45_SOC_5	372	653.6652946472168	978.409595489502	0.001913714	86.65323333333333
SA45_SOC_5	373	625.6403160095215	984.1149759292603	0.0022404129	86.88680000000001
SA45_SOC_5	374	563.7587356567383	787.170045375824	0.0011359547	87.12036666666667
SA45_SOC_5	375	451.3581848144531	784.3982076644897	0.0009283747	87.35393333333333
SA45_SOC_5	376	459.16168212890625	783.417227268219	0.0017137253	87.5875
SA45_SOC_5	377	443.6871814727783	780.9173011779785	0.0013649506	87.82106666666667
SA45_SOC_5	378	439.28340911865234	780.1124453544617	0.0013063145	88.05463333333333
SA45_SOC_5	379	442.8197479248047	782.9944896697998	0.0019578068	88.2882
SA45_SOC_5	380	626.3491630554199	985.3195238113403	0.0014856233	88.52176666666666
SA45_SOC_5	381	434.3532943725586	780.0295972824097	0.0015692897	88.75533333333334
SA45_SOC_5	382	433.9412498474121	786.5621066093445	0.0017360483	88.9889
SA45_SOC_5	383	625.5473327636719	985.3594350814819	0.0034356818	89.22246666666666
SA45_SOC_5	384	623.9065361022949	985.7273268699646	0.0038012622	89.45603333333334
SA45_SOC_5	385	440.60571670532227	784.2045092582703	0.0022785172	89.6896
SA45_SOC_5	386	624.7958564758301	986.5625667572021	0.0020916166	89.92316666666667
SA45_SOC_5	387	624.225025177002	986.8733596801758	0.002255319	90.15673333333334
SA45_SOC_5	388	443.99763107299805	784.7921705245972	0.0014507322	90.3903
SA45_SOC_5	389	436.54232025146484	784.2300653457642	0.0023019514	90.62386666666667
SA45_SOC_5	390	624.8894691467285	984.9306464195251	0.0018111385	90.85743333333333
SA45_SOC_5	391	624.3021583557129	986.0912275314331	0.0013727354	91.09100000000001
SA45_SOC_5	392	653.5769462585449	980.6824779510498	0.0011313008	91.32456666666667
SA45_SOC_5	393	439.53134536743164	785.1552987098694	0.0010455153	91.55813333333333
SA45_SOC_5	394	440.8835220336914	780.5905437469482	0.0016640266	91.7917
SA45_SOC_5	395	431.4327049255371	784.7692537307739	0.0024102256	92.02526666666667
SA45_SOC_5	396	440.03734588623047	784.5204520225525	0.0013262156	92.25883333333333
SA45_SOC_5	397	624.7573471069336	984.0465474128723	0.0023005588	92.4924
SA45_SOC_5	398	624.7429847717285	986.06689453125	0.0020152912	92.72596666666666
SA45_SOC_5	399	624.3538284301758	984.992573261261	0.0043701245	92.95953333333334
SA45_SOC_5	400	440.7374954223633	784.1439342498779	0.0017875145	93.1931
SA45_SOC_5	401	624.5481491088867	985.4814863204956	0.0015724039	93.42666666666666
SA45_SOC_5	402	466.48630142211914	778.8941860198975	0.0014859219	93.66023333333334
SA45_SOC_5	403	625.1267623901367	983.7387800216675	0.0011388855	93.8938
SA45_SOC_5	404	440.8655548095703	782.4282646179199	0.001244959	94.12736666666667
SA45_SOC_5	405	625.1729965209961	983.6787843704224	0.0010497895	94.36093333333334
SA45_SOC_5	406	443.0517768859863	784.0762138366699	0.0014370641	94.5945
SA45_SOC_5	407	439.86202239990234	781.9464325904846	0.0017169791	94.82806666666667
SA45_SOC_5	408	624.9771881103516	982.283821105957	0.0012322564	95.06163333333333
SA45_SOC_5	409	444.6925449371338	782.4380493164062	0.0010909287	95.29520000000001
SA45_SOC_5	410	716.6958045959473	845.3170323371887	0.04141812	95.52876666666667
SA45_SOC_5	411	758.298282623291	834.0256834030151	0.0047332146	95.76233333333333
SA45_SOC_5	412	787.0937347412109	848.1954073905945	0.09188112	95.9959
SA45_SOC_5	413	811.4351463317871	858.2703638076782	0.9914561	96.22946666666667
SA45_SOC_5	414	858.361930847168	860.1756119728088	0.98973864	96.46303333333333
SA45_SOC_5	415	906.4245986938477	856.2225294113159	0.99878746	96.6966
SA45_SOC_5	416	961.8327713012695	845.421895980835	0.99234605	96.93016666666666
SA45_SOC_5	417	997.6734924316406	848.236927986145	0.9985972	97.16373333333334
SA45_SOC_5	418	1042.1583938598633	835.142297744751	0.9925552	97.3973
SA45_SOC_5	419	1064.5262145996094	830.2222681045532	0.9989611	97.63086666666666
SA45_SOC_5	420	1107.1339416503906	824.7908592224121	0.99943084	97.86443333333334
SA45_SOC_5	421	1137.3259735107422	827.4004125595093	0.99862885	98.098
SA45_SOC_5	422	1175.4570007324219	828.2097101211548	0.9981658	98.33156666666667
SA45_SOC_5	423	1212.5072479248047	834.1031885147095	0.99920446	98.56513333333334
SA45_SOC_5	424	1249.8677444458008	847.4799013137817	0.998447	98.7987
SA45_SOC_5	425	1257.751693725586	848.2609391212463	0.9987565	99.03226666666667
SA45_SOC_5	426	1254.8708724975586	851.1060333251953	0.99924266	99.26583333333333
SA45_SOC_5	427	1253.5683059692383	853.1319165229797	0.9984219	99.49940000000001
SA45_SOC_5	428	1254.1392517089844	859.6136999130249	0.99822944	99.73296666666667
SA45_SOC_5	429	1265.826301574707	867.5465798377991	0.9978917	99.96653333333333
SA45_SOC_5	430	1290.498275756836	866.8920993804932	0.98165834	100.2001
SA45_SOC_5	431	1329.2269134521484	885.8788561820984	0.99814105	100.43366666666667
SA45_SOC_5	432	1361.6693115234375	891.1083269119263	0.99681085	100.66723333333333
SA45_SOC_5	433	1380.7558822631836	891.9377732276917	0.9896876	100.9008
SA45_SOC_5	434	1385.9832000732422	892.5572347640991	0.9914477	101.13436666666666
SA45_SOC_5	435	1391.8988800048828	896.5596914291382	0.9670488	101.36793333333334
SA45_SOC_5	436	1396.7159271240234	895.7866358757019	0.8606007	101.6015
SA45_SOC_5	437	1404.5047760009766	893.3080816268921	0.9846485	101.83506666666666
SA45_SOC_5	438	1406.4141082763672	898.6800742149353	0.9984028	102.06863333333334
SA45_SOC_5	439	1417.3194122314453	900.0247621536255	0.46686798	102.3022
SA45_SOC_5	440	1441.930046081543	893.0601811408997	0.8899356	102.53576666666667
SA45_SOC_5	441	1432.0491027832031	887.9156827926636	0.9847436	102.76933333333334
SA45_SOC_5	442	1436.8385696411133	892.2387170791626	0.0020254778	103.0029
SA45_SOC_5	443	1446.0889434814453	888.8001036643982	0.0021934563	103.23646666666667
SA45_SOC_5	444	1449.8334503173828	879.0539002418518	0.57225573	103.47003333333333
SA45_SOC_5	445	1451.696662902832	874.7186350822449	0.4456167	103.70360000000001
SA45_SOC_5	446	1475.5168533325195	873.8400721549988	0.23130415	103.93716666666667
SA45_SOC_5	447	1463.5227584838867	884.5461416244507	0.8385057	104.17073333333333
SA45_SOC_5	448	1483.5809326171875	873.1700134277344	0.18115802	104.4043
SA45_SOC_5	449	1470.442886352539	878.0803227424622	0.73209184	104.63786666666667
SA45_SOC_5	450	1460.2605056762695	884.2771911621094	0.54448503	104.87143333333333
SA45_SOC_5	451	1464.4329071044922	881.0670375823975	0.29738498	105.105
SA45_SOC_5	452	1465.2730178833008	869.9690008163452	0.17886908	105.33856666666667
SA45_SOC_5	453	1432.489242553711	846.6080331802368	0.9636964	105.57213333333334
SA45_SOC_5	454	1433.5046768188477	812.4338150024414	0.99070567	105.8057
SA45_SOC_5	455	1437.0682525634766	790.3274130821228	0.9984836	106.03926666666666
SA45_SOC_5	456	1404.4161987304688	773.7394523620605	0.97731096	106.27283333333334
SA45_SOC_5	457	1380.7997131347656	758.0331444740295	0.9987921	106.5064
SA45_SOC_5	458	1348.4334182739258	745.27756690979	0.9987004	106.73996666666667
SA45_SOC_5	459	1299.0435791015625	735.1628923416138	0.992539	106.97353333333334
SA45_SOC_5	460	1237.3710250854492	731.5889024734497	0.9987676	107.2071
SA45_SOC_5	461	1138.8199996948242	736.3698863983154	0.9949669	107.44066666666667
SA45_SOC_5	462	1041.3622283935547	754.9461364746094	0.9976775	107.67423333333333
SA45_SOC_5	463	918.3495140075684	776.8153882026672	0.9985544	107.90780000000001
SA45_SOC_5	464	807.9158020019531	806.0055255889893	0.96870404	108.14136666666667
SA45_SOC_5	465	764.2448043823242	803.2669687271118	0.027366929	108.37493333333333
SA45_SOC_5	466	443.9341163635254	783.5029721260071	0.0018537791	108.6085
SA45_SOC_5	467	624.7377777099609	984.7807216644287	0.0016148763	108.84206666666667
SA45_SOC_5	468	438.69495391845703	781.641047000885	0.0012632194	109.07563333333333
SA45_SOC_5	469	624.5563316345215	985.5721235275269	0.0019759492	109.3092
SA45_SOC_5	470	450.0845146179199	783.6443996429443	0.0013821404	109.54276666666667
SA45_SOC_5	471	624.6341514587402	984.9263334274292	0.0020489488	109.77633333333334
SA45_SOC_5	472	450.07707595825195	784.1346645355225	0.0014403859	110.0099
SA45_SOC_5	473	623.6211776733398	985.1186800003052	0.0015190506	110.24346666666666
SA45_SOC_5	474	625.1473617553711	982.8876399993896	0.0011958356	110.47703333333334
SA45_SOC_5	475	435.16139030456543	787.2732353210449	0.0013845018	110.7106
SA45_SOC_5	476	624.2581558227539	985.9969210624695	0.0015736036	110.94416666666667
SA45_SOC_5	477	624.4028663635254	985.8485412597656	0.0023295823	111.17773333333334
SA45_SOC_5	478	624.8088455200195	984.0323209762573	0.001673569	111.4113
SA45_SOC_5	479	625.7072639465332	983.2195472717285	0.0014349213	111.64486666666667
SA45_SOC_5	480	624.679012298584	984.9753856658936	0.0014026619	111.87843333333333
SA45_SOC_5	481	626.1076927185059	985.2842473983765	0.0014938127	112.11200000000001
SA45_SOC_5	482	623.9949989318848	984.0477705001831	0.0015575747	112.34556666666667
SA45_SOC_5	483	439.24381256103516	782.6632261276245	0.001418795	112.57913333333333
SA45_SOC_5	484	449.2616844177246	783.4986591339111	0.0013004756	112.8127
SA45_SOC_5	485	625.8607864379883	985.1558232307434	0.002093676	113.04626666666667
SA45_SOC_5	486	430.1080513000488	780.8824110031128	0.0013835073	113.27983333333333
SA45_SOC_5	487	623.254508972168	985.529637336731	0.0026187715	113.5134
SA45_SOC_5	488	625.5426406860352	984.7536206245422	0.0022342985	113.74696666666667
SA45_SOC_5	489	625.7207107543945	986.6742539405823	0.0014745959	113.98053333333334
SA45_SOC_5	490	437.1247673034668	778.836829662323	0.0019695011	114.2141
SA45_SOC_5	491	624.8498725891113	987.1999883651733	0.004322266	114.44766666666666
SA45_SOC_5	492	624.6649360656738	983.924560546875	0.001767278	114.68123333333334
SA45_SOC_5	493	443.26080322265625	783.361029624939	0.0012840305	114.9148
SA45_SOC_5	494	446.9567012786865	783.403000831604	0.0012306871	115.14836666666667
SA45_SOC_5	495	442.7574920654297	785.9533953666687	0.0013080898	115.38193333333334
SA45_SOC_5	496	625.491828918457	983.995885848999	0.0018255466	115.6155
SA45_SOC_5	497	623.9527130126953	986.3791036605835	0.0017568509	115.84906666666667
SA45_SOC_5	498	624.35302734375	985.353512763977	0.0026357775	116.08263333333333
SA45_SOC_5	499	439.0741539001465	779.594886302948	0.0017457429	116.31620000000001
SA45_SOC_5	500	625.0339508056641	984.282603263855	0.002057907	116.54976666666667
SA45_SOC_5	501	624.7974586486816	985.8856201171875	0.0021802732	116.78333333333333
SA45_SOC_5	502	625.8631324768066	984.7587060928345	0.0024197772	117.0169
SA45_SOC_5	503	623.4710311889648	986.3074564933777	0.0012846733	117.25046666666667
SA45_SOC_5	504	624.1140747070312	985.0710439682007	0.0027075578	117.48403333333333
SA45_SOC_5	505	622.5965881347656	985.891284942627	0.0017824483	117.7176
SA45_SOC_5	506	624.8646354675293	983.7996768951416	0.0019936743	117.95116666666667
SA45_SOC_5	507	626.5992736816406	983.011429309845	0.0016574126	118.18473333333334
SA45_SOC_5	508	625.2190017700195	985.1338720321655	0.0018805132	118.4183
SA45_SOC_5	509	624.4338226318359	982.7780771255493	0.0010884114	118.65186666666666
SA45_SOC_5	510	651.379451751709	983.4708595275879	0.0011398245	118.88543333333334
SA45_SOC_5	511	624.3659591674805	985.6083655357361	0.0017507067	119.119
SA45_SOC_5	512	623.0306625366211	985.9046745300293	0.0014388107	119.35256666666668
SA45_SOC_5	513	623.5661315917969	983.3352899551392	0.0010772911	119.58613333333334
SA45_SOC_5	514	625.6149101257324	984.0045118331909	0.0019976555	119.8197
SA45_SOC_5	515	624.7454452514648	983.4923601150513	0.0014808528	120.05326666666667
SA45_SOC_5	516	626.327075958252	984.7095251083374	0.0021239351	120.28683333333333
SA45_SOC_5	517	652.3879623413086	983.3143043518066	0.002010616	120.5204
SA45_SOC_5	518	626.6640472412109	985.1343870162964	0.0017973926	120.75396666666667
SA45_SOC_5	519	623.8406181335449	982.2347688674927	0.0011127414	120.98753333333333
SA45_SOC_5	520	624.920768737793	986.1174273490906	0.0016858162	121.2211
SA45_SOC_5	521	625.3025436401367	986.0517024993896	0.0021669434	121.45466666666667
SA45_SOC_5	522	463.4977912902832	782.1446371078491	0.0019728183	121.68823333333333
SA45_SOC_5	523	625.0656509399414	985.0062847137451	0.0012665596	121.9218
SA45_SOC_5	524	626.5490341186523	985.4103541374207	0.0012858668	122.15536666666667
SA45_SOC_5	525	524.0021896362305	861.4973831176758	0.0010691853	122.38893333333334
SA45_SOC_5	526	454.6868705749512	781.8695068359375	0.0016296842	122.6225
SA45_SOC_5	527	628.0587387084961	984.557089805603	0.0014217874	122.85606666666666
SA45_SOC_5	528	443.6695861816406	785.2801823616028	0.0015719727	123.08963333333334
SA45_SOC_5	529	624.4867515563965	984.9556875228882	0.0012610723	123.3232
SA45_SOC_5	530	625.3064918518066	984.7813653945923	0.0014883148	123.55676666666668
SA45_SOC_5	531	440.33397674560547	778.182156085968	0.0018419307	123.79033333333334
SA45_SOC_5	532	625.8035659790039	984.6302175521851	0.0029076913	124.0239
SA45_SOC_5	533	440.9048652648926	782.4439072608948	0.0017901174	124.25746666666667
SA45_SOC_5	534	624.5202255249023	984.6376848220825	0.0012925644	124.49103333333333
SA45_SOC_5	535	625.0317764282227	984.6384572982788	0.0014325733	124.7246
SA45_SOC_5	536	626.1243438720703	986.1645483970642	0.0027723454	124.95816666666667
SA45_SOC_5	537	624.2500877380371	986.8349933624268	0.0021657518	125.19173333333333
SA45_SOC_5	538	624.6719169616699	984.2500305175781	0.0013806013	125.42530000000001
SA45_SOC_5	539	445.49835205078125	782.7629399299622	0.0010320988	125.65886666666667
SA45_SOC_5	540	625.4532051086426	983.3959937095642	0.001313498	125.89243333333333
SA45_SOC_5	541	457.09407806396484	782.5380849838257	0.0019190246	126.126
SA45_SOC_5	542	432.20895767211914	778.9292693138123	0.00176279	126.35956666666667
SA45_SOC_5	543	626.7786026000977	986.4060759544373	0.0018116453	126.59313333333334
SA45_SOC_5	544	626.1039161682129	981.3680505752563	0.002058389	126.8267
SA45_SOC_5	545	623.4839630126953	983.6556100845337	0.002122869	127.06026666666666
SA45_SOC_5	546	626.3180923461914	984.5086812973022	0.0014597289	127.29383333333334
SA45_SOC_5	547	627.2450637817383	982.8682637214661	0.0012258266	127.5274
SA45_SOC_5	548	625.5057907104492	984.8678827285767	0.002498531	127.76096666666668
SA45_SOC_5	549	625.004711151123	985.1136589050293	0.0014035158	127.99453333333334
SA45_SOC_5	550	442.1985912322998	778.144690990448	0.0014731318	128.2281
SA45_SOC_5	551	448.4103012084961	784.582314491272	0.0019312515	128.46166666666667
SA45_SOC_5	552	451.3633346557617	787.4865031242371	0.0019482465	128.69523333333333
SA45_SOC_5	553	699.6907424926758	830.0283765792847	0.018827217	128.9288
SA45_SOC_5	554	699.9363327026367	832.1879625320435	0.01790168	129.16236666666666
SA45_SOC_5	555	703.7640380859375	824.3472003936768	0.0011865395	129.39593333333335
SA45_SOC_5	556	734.2254066467285	833.4091186523438	0.020396704	129.6295
SA45_SOC_5	557	747.121639251709	835.1738405227661	0.53845584	129.86306666666667
SA45_SOC_5	558	756.9785499572754	838.5948801040649	0.94148177	130.09663333333333
SA45_SOC_5	559	775.0789260864258	839.5058870315552	0.97739047	130.3302
SA45_SOC_5	560	774.232177734375	832.6585292816162	0.9907645	130.56376666666668
SA45_SOC_5	561	779.2473793029785	831.0338830947876	0.99473876	130.79733333333334
SA45_SOC_5	562	797.6816940307617	830.2475023269653	0.94608754	131.0309
SA45_SOC_5	563	815.0934219360352	828.3218479156494	0.99866974	131.26446666666666
SA45_SOC_5	564	868.172435760498	833.4388589859009	0.9918509	131.49803333333332
SA45_SOC_5	565	944.0909957885742	824.5062017440796	0.99782324	131.73160000000001
SA45_SOC_5	566	1006.28173828125	813.8317394256592	0.9980411	131.96516666666668
SA45_SOC_5	567	1076.2161254882812	806.907262802124	0.9988285	132.19873333333334
SA45_SOC_5	568	1139.879035949707	801.6121959686279	0.9984479	132.4323
SA45_SOC_5	569	1199.6797943115234	795.4238891601562	0.9984841	132.66586666666666
SA45_SOC_5	570	1259.787712097168	799.9683666229248	0.9988844	132.89943333333335
SA45_SOC_5	571	1311.8169021606445	810.469343662262	0.9972778	133.133
SA45_SOC_5	572	1365.666275024414	827.4674892425537	0.9990853	133.36656666666667
SA45_SOC_5	573	1407.7933502197266	838.9853668212891	0.9988072	133.60013333333333
SA45_SOC_5	574	1446.148452758789	863.4444093704224	0.99847883	133.8337
SA45_SOC_5	575	1463.4218215942383	857.4341583251953	0.9977068	134.06726666666668
SA45_SOC_5	576	1449.4549942016602	861.2894582748413	0.999035	134.30083333333334
SA45_SOC_5	577	1446.4468002319336	862.1687936782837	0.9988432	134.5344
SA45_SOC_5	578	1447.5591659545898	863.4011507034302	0.9989304	134.76796666666667
SA45_SOC_5	579	1446.9648742675781	868.5159730911255	0.99758697	135.00153333333333
SA45_SOC_5	580	1460.639533996582	876.1619424819946	0.8934804	135.2351
SA45_SOC_5	581	1455.7740783691406	873.6046600341797	0.97017765	135.46866666666668
SA45_SOC_5	582	1459.9309158325195	875.8763837814331	0.999041	135.70223333333334
SA45_SOC_5	583	1455.7534790039062	880.721869468689	0.9483052	135.9358
SA45_SOC_5	584	1575.414161682129	906.3002943992615	0.046811346	136.16936666666666
SA45_SOC_5	585	1530.9726333618164	894.5889759063721	0.8603364	136.40293333333332
SA45_SOC_5	586	1545.864601135254	894.5445585250854	0.9659225	136.6365
SA45_SOC_5	587	1548.6341857910156	897.4283409118652	0.9759871	136.87006666666667
SA45_SOC_5	588	1545.387954711914	895.8681321144104	0.99401337	137.10363333333333
SA45_SOC_5	589	1553.452491760254	896.4060974121094	0.9881417	137.3372
SA45_SOC_5	590	1555.8679962158203	895.969648361206	0.9837352	137.57076666666666
SA45_SOC_5	591	1542.8845596313477	889.4469881057739	0.99335396	137.80433333333335
SA45_SOC_5	592	1533.625831604004	888.2692193984985	0.04525345	138.0379
SA45_SOC_5	593	1530.421142578125	896.6507148742676	0.8486063	138.27146666666667
SA45_SOC_5	594	1547.0783615112305	886.6026663780212	0.9769159	138.50503333333333
SA45_SOC_5	595	1545.0920104980469	879.965808391571	0.977267	138.7386
SA45_SOC_5	596	1547.1871948242188	866.8631315231323	0.98886245	138.97216666666668
SA45_SOC_5	597	1526.282615661621	874.6285772323608	0.96246356	139.20573333333334
SA45_SOC_5	598	1515.029525756836	874.6092653274536	0.99680316	139.4393
SA45_SOC_5	599	1505.9754180908203	867.1332406997681	0.9985759	139.67286666666666
SA45_SOC_5	600	1477.1286392211914	867.4414587020874	0.9986512	139.90643333333333
SA45_SOC_5	601	1463.6345672607422	854.1698026657104	0.99899346	140.14000000000001
SA45_SOC_5	602	1469.9402618408203	854.3842935562134	0.99857247	140.37356666666668
SA45_SOC_5	603	1481.019058227539	851.9158458709717	0.99107224	140.60713333333334
SA45_SOC_5	604	1452.9692459106445	863.2062935829163	0.9157052	140.8407
SA45_SOC_5	605	1466.3586044311523	885.0432300567627	0.97674745	141.07426666666666
SA45_SOC_5	606	1497.3096084594727	910.5205249786377	0.9978684	141.30783333333335
SA45_SOC_5	607	1523.6853790283203	926.7264318466187	0.9971028	141.5414
SA45_SOC_5	608	1559.3686294555664	927.6615786552429	0.9890526	141.77496666666667
SA45_SOC_5	609	1606.0478210449219	931.8345594406128	0.9912032	142.00853333333333
SA45_SOC_5	610	1634.3156433105469	952.2087478637695	0.99902225	142.2421
SA45_SOC_5	611	1661.660499572754	955.4840469360352	0.99743503	142.47566666666668
SA45_SOC_5	612	1677.3019409179688	952.607216835022	0.998197	142.70923333333334
SA45_SOC_5	613	1687.2156143188477	962.1572113037109	0.99916244	142.9428
SA45_SOC_5	614	1693.4082412719727	967.6752662658691	0.9976954	143.17636666666667
SA45_SOC_5	615	1699.7578811645508	967.2587728500366	0.9876017	143.40993333333333
SA45_SOC_5	616	1715.9027481079102	975.3886985778809	0.9952053	143.6435
SA45_SOC_5	617	1700.7556915283203	976.3890552520752	0.9984432	143.87706666666668
SA45_SOC_5	618	1714.046974182129	967.7456903457642	0.9951911	144.11063333333334
SA45_SOC_5	619	1713.6789321899414	966.9912385940552	0.99724257	144.3442
SA45_SOC_5	620	1707.7212524414062	964.9653553962708	0.9930882	144.57776666666666
SA45_SOC_5	621	1699.9772644042969	957.4328756332397	0.9926369	144.81133333333332
SA45_SOC_5	622	1715.0830078125	955.0289940834045	0.9932198	145.0449
SA45_SOC_5	623	1710.205192565918	965.153968334198	0.99855644	145.27846666666667
SA45_SOC_5	624	1753.5525512695312	961.733250617981	0.8791799	145.51203333333333
SA45_SOC_5	625	1768.8583374023438	960.2080607414246	0.96407884	145.7456
SA45_SOC_5	626	1766.0437774658203	959.9738073348999	0.95687723	145.97916666666666
SA45_SOC_5	627	1774.544906616211	961.4238739013672	0.9732002	146.21273333333335
SA45_SOC_5	628	1764.0321350097656	966.7872405052185	0.9946108	146.4463
SA45_SOC_5	629	1761.4064025878906	954.8161125183105	0.99137056	146.67986666666667
SA45_SOC_5	630	1734.9924087524414	943.6253142356873	0.9973224	146.91343333333333
SA45_SOC_5	631	1733.964958190918	920.649619102478	0.9906936	147.147
SA45_SOC_5	632	1736.378173828125	923.7445449829102	0.9985734	147.38056666666668
SA45_SOC_5	633	1727.3785400390625	916.7416620254517	0.9981667	147.61413333333334
SA45_SOC_5	634	1710.5797576904297	920.0161242485046	0.9976051	147.8477
SA45_SOC_5	635	1719.9342727661133	930.6945133209229	0.99795204	148.08126666666666
SA45_SOC_5	636	1698.1268692016602	946.5772676467896	0.995333	148.31483333333333
SA45_SOC_5	637	1725.5613327026367	961.1876249313354	0.6014589	148.54840000000002
SA45_SOC_5	638	1729.4319534301758	966.9733428955078	0.7651682	148.78196666666668
SA45_SOC_5	639	1732.067527770996	968.4055137634277	0.94589293	149.01553333333334
SA45_SOC_5	640	1774.3968200683594	972.9883575439453	0.58921736	149.2491
SA45_SOC_5	641	1760.0706481933594	961.2310123443604	0.053957455	149.48266666666666
SA45_SOC_5	642	1738.9803314208984	966.4210224151611	0.96428174	149.71623333333335
SA45_SOC_5	643	1728.043098449707	966.1474370956421	0.8397444	149.9498
SA45_SOC_5	644	1729.6349716186523	961.8020009994507	0.50199395	150.18336666666667
SA45_SOC_5	645	1720.3472900390625	964.0878868103027	0.046754662	150.41693333333333
SA45_SOC_5	646	1730.0432968139648	967.932243347168	0.9783131	150.6505
SA45_SOC_5	647	1745.4257583618164	957.5116682052612	0.8840052	150.88406666666668
SA45_SOC_5	648	1737.1195220947266	960.6257772445679	0.9321616	151.11763333333334
SA45_SOC_5	649	1747.3990631103516	952.1460485458374	0.2828284	151.3512
SA45_SOC_5	650	1747.0930480957031	951.5996503829956	0.45130935	151.58476666666667
SA45_SOC_5	651	626.0004043579102	985.14404296875	0.0021617564	151.81833333333333
SA45_SOC_5	652	1737.0608139038086	947.2875595092773	0.30764937	152.0519
SA45_SOC_5	653	1715.4337692260742	947.2968292236328	0.84854794	152.28546666666668
SA45_SOC_5	654	1706.1982727050781	942.6004314422607	0.017491585	152.51903333333334
SA45_SOC_5	655	1722.0384979248047	942.9159879684448	0.017912159	152.7526
SA45_SOC_5	656	1707.4980926513672	941.9642972946167	0.9308337	152.98616666666666
SA45_SOC_5	657	1729.1804122924805	931.0383939743042	0.096780665	153.21973333333332
SA45_SOC_5	658	1731.1389541625977	923.6266136169434	0.04674465	153.4533
SA45_SOC_5	659	1703.225212097168	917.8781032562256	0.050787438	153.68686666666667
SA45_SOC_5	660	1696.9871520996094	918.5138511657715	0.4755605	153.92043333333334
SA45_SOC_5	661	1715.5583953857422	903.1081008911133	0.0021121427	154.154
SA45_SOC_5	662	1676.8301010131836	901.6915082931519	0.11924969	154.38756666666666
SA45_SOC_5	663	1667.896385192871	898.3788728713989	0.9495033	154.62113333333335
SA45_SOC_5	664	1653.1031799316406	914.9411487579346	0.89343315	154.8547
SA45_SOC_5	665	1651.5800857543945	916.8526411056519	0.03512625	155.08826666666667
SA45_SOC_5	666	1633.4461212158203	914.0867900848389	0.9577085	155.32183333333333
SA45_SOC_5	667	1621.838607788086	911.8575525283813	0.87324774	155.5554
SA45_SOC_5	668	1621.922950744629	915.1976108551025	0.84475124	155.78896666666668
SA45_SOC_5	669	1629.7869873046875	914.6650528907776	0.6268714	156.02253333333334
SA45_SOC_5	670	1622.2876739501953	911.2525749206543	0.08211947	156.2561
SA45_SOC_5	671	1598.2150268554688	925.8602929115295	0.98448515	156.48966666666666
SA45_SOC_5	672	1594.939842224121	922.0541095733643	0.99617237	156.72323333333333
SA45_SOC_5	673	1599.0558242797852	915.310971736908	0.95911056	156.95680000000002
SA45_SOC_5	674	1586.2017059326172	909.0983963012695	0.900345	157.19036666666668
SA45_SOC_5	675	1580.5862045288086	917.4719738960266	0.96509624	157.42393333333334
SA45_SOC_5	676	1557.4674224853516	922.6504611968994	0.9014279	157.6575
SA45_SOC_5	677	1549.591941833496	932.8987741470337	0.9699593	157.89106666666666
SA45_SOC_5	678	1561.0295104980469	929.6536016464233	0.91408795	158.12463333333335
SA45_SOC_5	679	1528.2981491088867	937.8163576126099	0.9808456	158.3582
SA45_SOC_5	680	1522.555274963379	935.4964828491211	0.97058356	158.59176666666667
SA45_SOC_5	681	1523.3868026733398	930.2766036987305	0.7387865	158.82533333333333
SA45_SOC_5	682	1510.624008178711	943.744854927063	0.9303301	159.0589
SA45_SOC_5	683	1504.7513580322266	933.7169551849365	0.57952046	159.29246666666666
SA45_SOC_5	684	1507.1982192993164	937.1542167663574	0.14384869	159.52603333333334
SA45_SOC_5	685	1500.4594802856445	923.1978893280029	0.9914466	159.7596
SA45_SOC_5	686	1513.3679580688477	911.9713640213013	0.9624584	159.99316666666667
SA45_SOC_5	687	1496.2269973754883	916.8249607086182	0.9957403	160.22673333333333
SA45_SOC_5	688	1492.2703170776367	904.5463228225708	0.8948613	160.4603
SA45_SOC_5	689	1509.6989822387695	896.7668437957764	0.9925804	160.69386666666668
SA45_SOC_5	690	1489.1433334350586	893.0100989341736	0.994701	160.92743333333334
SA45_SOC_5	691	1493.0149841308594	885.3745579719543	0.9564906	161.161
SA45_SOC_5	692	1477.9633712768555	873.1338357925415	0.84340703	161.39456666666666
SA45_SOC_5	693	1500.0212860107422	874.2276620864868	0.3290327	161.62813333333332
SA45_SOC_5	694	1534.8583602905273	870.6080317497253	0.3036069	161.8617
SA45_SOC_5	695	1556.6522598266602	878.2006359100342	0.57844603	162.09526666666667
SA45_SOC_5	696	1564.9501419067383	868.1851601600647	0.9749188	162.32883333333334
SA45_SOC_5	697	1575.3087615966797	880.6805419921875	0.94003063	162.5624
SA45_SOC_5	698	1569.0322494506836	881.311526298523	0.9766573	162.79596666666666
SA45_SOC_5	699	1558.3154296875	882.7937150001526	0.9861741	163.02953333333335
SA45_SOC_5	700	1570.2123641967773	890.5387544631958	0.9323579	163.2631
SA45_SOC_5	701	1569.891586303711	887.542576789856	0.9924084	163.49666666666667
SA45_SOC_5	702	1558.9223098754883	889.6389484405518	0.98771185	163.73023333333333
SA45_SOC_5	703	1556.8683242797852	887.9555940628052	0.99472356	163.9638
SA45_SOC_5	704	1553.4247970581055	888.0515098571777	0.99517727	164.19736666666668
SA45_SOC_5	705	1554.1201400756836	890.3285121917725	0.996479	164.43093333333334
SA45_SOC_5	706	1578.2607650756836	892.7125024795532	0.90263593	164.6645
SA45_SOC_5	707	1575.6468200683594	890.412712097168	0.99588263	164.89806666666667
SA45_SOC_5	708	1578.6726379394531	888.8506364822388	0.9978568	165.13163333333333
SA45_SOC_5	709	1573.4501266479492	884.1678857803345	0.99766076	165.36520000000002
SA45_SOC_5	710	1571.524772644043	883.6765909194946	0.9956025	165.59876666666668
SA45_SOC_5	711	1550.2357864379883	888.5828447341919	0.06156276	165.83233333333334
SA45_SOC_5	712	1584.5805358886719	897.9495048522949	0.9932975	166.0659
SA45_SOC_5	713	1581.6164016723633	905.4774141311646	0.99766695	166.29946666666666
SA45_SOC_5	714	1564.6373748779297	897.6851892471313	0.567798	166.53303333333335
SA45_SOC_5	715	1590.1588439941406	911.8820142745972	0.99774265	166.7666
SA45_SOC_5	716	1589.157485961914	911.8620586395264	0.9974814	167.00016666666667
SA45_SOC_5	717	1598.104133605957	911.4008903503418	0.9958134	167.23373333333333
SA45_SOC_5	718	1602.140235900879	917.9468536376953	0.99467355	167.4673
SA45_SOC_5	719	1593.8642120361328	911.6171836853027	0.99571544	167.70086666666666
SA45_SOC_5	720	1609.1693115234375	920.8685517311096	0.9919682	167.93443333333335
SA45_SOC_5	721	1603.4338760375977	925.7292294502258	0.99583554	168.168
SA45_SOC_5	722	1610.181541442871	919.1140007972717	0.9910348	168.40156666666667
SA45_SOC_5	723	1618.9502334594727	917.2643709182739	0.99562526	168.63513333333333
SA45_SOC_5	724	1612.2190475463867	908.82004737854	0.9924218	168.8687
SA45_SOC_5	725	1603.0202865600586	917.1119999885559	0.9601419	169.10226666666668
SA45_SOC_5	726	1615.6107330322266	917.0755004882812	0.99652064	169.33583333333334
SA45_SOC_5	727	1610.5937576293945	911.5849328041077	0.9798207	169.5694
SA45_SOC_5	728	1618.7151718139648	909.7602796554565	0.6762965	169.80296666666666
SA45_SOC_5	729	1628.2642364501953	909.8156404495239	0.9463139	170.03653333333332
SA45_SOC_5	730	1640.2970123291016	908.7752437591553	0.47496217	170.2701
SA45_SOC_5	731	1614.371223449707	905.6967973709106	0.9769721	170.50366666666667
SA45_SOC_5	732	1627.2444534301758	919.6433401107788	0.8572826	170.73723333333334
SA45_SOC_5	733	1652.1873092651367	927.1324968338013	0.7825416	170.9708
SA45_SOC_5	734	1621.6967010498047	922.7733492851257	0.87351996	171.20436666666666
SA45_SOC_5	735	1586.2196731567383	921.2110805511475	0.83186686	171.43793333333335
SA45_SOC_5	736	1563.025131225586	911.207127571106	0.9986908	171.6715
SA45_SOC_5	737	1531.571044921875	915.8531212806702	0.9990019	171.90506666666667
SA45_SOC_5	738	1482.8780364990234	911.4420890808105	0.9988433	172.13863333333333
SA45_SOC_5	739	1421.5520095825195	900.5124521255493	0.99639374	172.3722
SA45_SOC_5	740	1333.6443328857422	900.415313243866	0.99836797	172.60576666666668
SA45_SOC_5	741	1239.3840408325195	898.6708688735962	0.9994122	172.83933333333334
SA45_SOC_5	742	1126.8943405151367	905.1603126525879	0.9993994	173.0729
SA45_SOC_5	743	1041.8742370605469	911.425609588623	0.9992293	173.30646666666667
SA45_SOC_5	744	969.1018295288086	917.7348732948303	0.998628	173.54003333333333
SA45_SOC_5	745	887.9280281066895	923.4293103218079	0.9989465	173.77360000000002
SA45_SOC_5	746	834.6809005737305	926.0239934921265	0.9980988	174.00716666666668
SA45_SOC_5	747	788.038272857666	933.8356590270996	0.047251925	174.24073333333334
SA45_SOC_5	748	772.8220367431641	941.8430185317993	0.012657462	174.4743
SA45_SOC_5	749	519.8833465576172	863.414990901947	0.0010032891	174.70786666666666
SA45_SOC_5	750	453.3130645751953	782.7050685882568	0.0010504103	174.94143333333335
SA45_SOC_5	751	625.6761932373047	985.3709578514099	0.0024114742	175.175
SA45_SOC_5	752	495.63955307006836	871.6894340515137	0.0010872548	175.40856666666667
SA45_SOC_5	753	649.1860198974609	976.4712595939636	0.0016638222	175.64213333333333
SA45_SOC_5	754	625.5921936035156	985.2082872390747	0.0014261858	175.8757
SA45_SOC_5	755	625.2957344055176	988.2522296905518	0.0020329857	176.10926666666666
SA45_SOC_5	756	625.334529876709	985.7322835922241	0.0019792411	176.34283333333335
SA45_SOC_5	757	623.9473915100098	985.2240586280823	0.0017573101	176.5764
SA45_SOC_5	758	626.9043731689453	985.2145957946777	0.0033617443	176.80996666666667
SA45_SOC_5	759	627.081356048584	985.1103115081787	0.0034798374	177.04353333333333
SA45_SOC_5	760	652.0323371887207	983.7092971801758	0.0023209765	177.2771
SA45_SOC_5	761	625.7035446166992	984.3552160263062	0.002247106	177.51066666666668
SA45_SOC_5	762	624.5847129821777	985.2847623825073	0.0020541246	177.74423333333334
SA45_SOC_5	763	625.4111480712891	985.9817290306091	0.0017492705	177.9778
SA45_SOC_5	764	439.14493560791016	782.6202893257141	0.0013967768	178.21136666666666
SA45_SOC_5	765	626.4949035644531	984.7632122039795	0.0012188398	178.44493333333332
SA45_SOC_5	766	625.6797981262207	985.7209539413452	0.0017902156	178.6785
SA45_SOC_5	767	624.7215843200684	984.8645997047424	0.003022758	178.91206666666668
SA45_SOC_5	768	625.8298301696777	985.078125	0.0015792549	179.14563333333334
SA45_SOC_5	769	625.0494003295898	987.1770715713501	0.0023819618	179.3792
SA45_SOC_5	770	624.6735191345215	987.5953674316406	0.001545267	179.61276666666666
SA45_SOC_5	771	625.9415817260742	984.4128942489624	0.001607684	179.84633333333335
SA45_SOC_5	772	624.6268844604492	983.1837558746338	0.0017155453	180.0799
SA45_SOC_5	773	452.9776382446289	786.4474582672119	0.0014111014	180.31346666666667
SA45_SOC_5	774	624.2706298828125	987.3136067390442	0.0019374193	180.54703333333333
SA45_SOC_5	775	655.0904273986816	980.1379466056824	0.0018098287	180.7806
SA45_SOC_5	776	653.1504249572754	982.5236749649048	0.0012888506	181.01416666666668
SA45_SOC_5	777	625.9367179870605	985.8411383628845	0.0012610675	181.24773333333334
SA45_SOC_5	778	626.4224052429199	985.2105402946472	0.0015307204	181.4813
SA45_SOC_5	779	625.341739654541	985.3940677642822	0.0018754185	181.71486666666667
SA45_SOC_5	780	625.5002975463867	984.6776604652405	0.0016127987	181.94843333333333
SA45_SOC_5	781	442.2543239593506	780.9972524642944	0.0017343832	182.18200000000002
SA45_SOC_5	782	437.98078536987305	778.1004667282104	0.001979062	182.41556666666668
SA45_SOC_5	783	625.5901908874512	984.5809078216553	0.0019724043	182.64913333333334
SA45_SOC_5	784	652.236385345459	982.8129029273987	0.0014278581	182.8827
SA45_SOC_5	785	625.6801986694336	983.5345888137817	0.0017852834	183.11626666666666
SA45_SOC_5	786	624.5520973205566	984.3435001373291	0.0013163459	183.34983333333335
SA45_SOC_5	787	625.1438140869141	983.9352464675903	0.002058099	183.5834
SA45_SOC_5	788	470.4485893249512	784.0520095825195	0.0017392823	183.81696666666667
SA45_SOC_5	789	470.03889083862305	781.3075304031372	0.0013403688	184.05053333333333
SA45_SOC_5	790	443.1199264526367	779.9312353134155	0.0021103274	184.2841
SA45_SOC_5	791	447.32688903808594	781.9456601142883	0.0011952604	184.51766666666666
SA45_SOC_5	792	625.9808349609375	984.7594785690308	0.0024080926	184.75123333333335
SA45_SOC_5	793	624.8204612731934	987.5060820579529	0.003058798	184.9848
SA45_SOC_5	794	447.6642036437988	782.8330421447754	0.0021130836	185.21836666666667
SA45_SOC_5	795	623.5295677185059	984.6510100364685	0.0029966827	185.45193333333333
SA45_SOC_5	796	459.34587478637695	787.6414489746094	0.0023407391	185.6855
SA45_SOC_5	797	627.2019195556641	985.8590984344482	0.0035935207	185.91906666666668
SA45_SOC_5	798	624.825325012207	984.4107055664062	0.0019309372	186.15263333333334
SA45_SOC_5	799	628.7306213378906	985.00319480896	0.0023089997	186.3862
SA45_SOC_5	800	623.4640502929688	985.879955291748	0.002308042	186.61976666666666
SA45_SOC_5	801	433.2246494293213	786.4763617515564	0.001666833	186.85333333333332
SA45_SOC_5	802	623.1105995178223	986.2537050247192	0.002935323	187.0869
SA45_SOC_5	803	627.0221900939941	985.4814863204956	0.003031277	187.32046666666668
SA45_SOC_5	804	652.8904151916504	979.8874711990356	0.001212865	187.55403333333334
SA45_SOC_5	805	623.3939552307129	986.7574882507324	0.00196105	187.7876
SA45_SOC_5	806	626.0914993286133	986.1232852935791	0.0019063725	188.02116666666666
SA45_SOC_5	807	479.0485954284668	781.8330717086792	0.002157309	188.25473333333335
SA45_SOC_5	808	625.7426261901855	983.2946062088013	0.0016073075	188.4883
SA45_SOC_5	809	442.44300842285156	783.3236289024353	0.0015955697	188.72186666666667
SA45_SOC_5	810	443.0819320678711	781.858434677124	0.0010655534	188.95543333333333
SA45_SOC_5	811	444.54257011413574	781.5959215164185	0.0016081448	189.189
SA45_SOC_5	812	624.5217132568359	984.327278137207	0.0017635906	189.42256666666668
SA45_SOC_5	813	441.40631675720215	783.9990949630737	0.0016497996	189.65613333333334
SA45_SOC_5	814	570.1987266540527	787.1393394470215	0.0014036789	189.8897
SA45_SOC_5	815	438.99805068969727	780.5307412147522	0.0020945878	190.12326666666667
SA45_SOC_5	816	625.8601570129395	986.8198657035828	0.0014013748	190.35683333333333
SA45_SOC_5	817	625.9956550598145	984.5748567581177	0.0022045423	190.59040000000002
SA45_SOC_5	818	626.0015487670898	985.6071424484253	0.0025650326	190.82396666666668
SA45_SOC_5	819	467.2222137451172	783.5905838012695	0.0017518639	191.05753333333334
SA45_SOC_5	820	624.6419334411621	987.3598265647888	0.002426705	191.2911
SA45_SOC_5	821	624.1976165771484	983.9312553405762	0.0017938535	191.52466666666666
SA45_SOC_5	822	624.1192817687988	986.3295364379883	0.0023988297	191.75823333333335
SA45_SOC_5	823	468.9597415924072	781.1863160133362	0.0017267121	191.9918
SA45_SOC_5	824	460.6483268737793	782.882673740387	0.0018885399	192.22536666666667
SA45_SOC_5	825	623.9515686035156	986.2882089614868	0.0018638293	192.45893333333333
SA45_SOC_5	826	624.997615814209	987.0324897766113	0.0023675258	192.6925
SA45_SOC_5	827	625.3566741943359	985.1276922225952	0.0019850857	192.92606666666666
SA45_SOC_5	828	624.6414756774902	982.8149628639221	0.0020189565	193.15963333333335
SA45_SOC_5	829	626.0055541992188	984.4093537330627	0.0024192643	193.3932
SA45_SOC_5	830	626.6905975341797	983.8895416259766	0.0016913426	193.62676666666667
SA45_SOC_5	831	626.5653991699219	984.8214054107666	0.0024886986	193.86033333333333
SA45_SOC_5	832	443.80565643310547	779.7749376296997	0.0014053494	194.0939
SA45_SOC_5	833	626.4398002624512	985.0973725318909	0.0022254505	194.32746666666668
SA45_SOC_5	834	626.2951469421387	984.8269414901733	0.0018091343	194.56103333333334
SA45_SOC_5	835	626.0077857971191	984.03244972229	0.0014098522	194.7946
SA45_SOC_5	836	626.1719512939453	986.6001605987549	0.0026407584	195.02816666666666
SA45_SOC_5	837	624.2994689941406	985.6578683853149	0.0019161333	195.26173333333332
SA45_SOC_5	838	625.173225402832	986.3575387001038	0.0017587167	195.49530000000001
SA45_SOC_5	839	444.30999755859375	784.1533327102661	0.001550722	195.72886666666668
SA45_SOC_5	840	625.9117698669434	983.5196542739868	0.0015684054	195.96243333333334
SA45_SOC_5	841	448.4783363342285	786.7178249359131	0.0029559303	196.196
SA45_SOC_5	842	754.2091369628906	796.2288737297058	0.85575056	196.42956666666666
SA45_SOC_5	843	781.4264488220215	805.5725526809692	0.91234547	196.66313333333335
SA45_SOC_5	844	802.1867752075195	813.9651203155518	0.99573106	196.8967
SA45_SOC_5	845	838.0557632446289	825.9696578979492	0.99922454	197.13026666666667
SA45_SOC_5	846	901.8617248535156	831.4485740661621	0.99052244	197.36383333333333
SA45_SOC_5	847	956.7577743530273	838.716995716095	0.9987387	197.5974
SA45_SOC_5	848	997.0343399047852	843.0406093597412	0.9893965	197.83096666666668
SA45_SOC_5	849	1039.4304656982422	839.4205284118652	0.9920751	198.06453333333334
SA45_SOC_5	850	1077.9473876953125	834.1814661026001	0.9992873	198.2981
SA45_SOC_5	851	1120.2780532836914	833.7398028373718	0.9974031	198.53166666666667
SA45_SOC_5	852	1166.1153030395508	838.6288690567017	0.99636793	198.76523333333333
SA45_SOC_5	853	1187.533836364746	835.5734038352966	0.99242485	198.99880000000002
SA45_SOC_5	854	1182.9962539672852	831.3453197479248	0.9990404	199.23236666666668
SA45_SOC_5	855	1180.9691619873047	830.5187702178955	0.99894327	199.46593333333334
SA45_SOC_5	856	1175.006217956543	835.1164197921753	0.9812081	199.6995
SA45_SOC_5	857	1183.937873840332	835.4218697547913	0.99766916	199.93306666666666
SA45_SOC_5	858	1192.438087463379	842.1238088607788	0.9941665	200.16663333333332
SA45_SOC_5	859	1193.7022018432617	839.1226100921631	0.99698657	200.4002
SA45_SOC_5	860	1185.948600769043	841.6075372695923	0.9361563	200.63376666666667
SA45_SOC_5	861	1162.430648803711	839.5143842697144	0.2651422	200.86733333333333
SA45_SOC_5	862	1190.4210662841797	840.2761745452881	0.96739465	201.1009
SA45_SOC_5	863	1167.1775436401367	839.3910455703735	0.3195217	201.33446666666666
SA45_SOC_5	864	1242.1894454956055	842.5399804115295	0.9992487	201.56803333333335
SA45_SOC_5	865	1278.8313674926758	846.6541242599487	0.9978763	201.8016
SA45_SOC_5	866	1317.6593399047852	856.8886613845825	0.99941814	202.03516666666667
SA45_SOC_5	867	1354.4892883300781	865.149393081665	0.99927837	202.26873333333333
SA45_SOC_5	868	1387.737693786621	881.4658284187317	0.9969902	202.5023
SA45_SOC_5	869	1425.3142547607422	886.9347667694092	0.9987783	202.73586666666668
SA45_SOC_5	870	1442.669677734375	885.7536506652832	0.995883	202.96943333333334
SA45_SOC_5	871	1440.5834197998047	887.1093463897705	0.9988877	203.203
SA45_SOC_5	872	1445.2497482299805	885.7329225540161	0.9963362	203.43656666666666
SA45_SOC_5	873	1440.6436157226562	889.4940447807312	0.92629457	203.67013333333333
SA45_SOC_5	874	626.037654876709	984.521234035492	0.0018681351	203.90370000000001
SA45_SOC_5	875	1467.6873779296875	889.5891237258911	0.8956465	204.13726666666668
SA45_SOC_5	876	1456.4990615844727	877.4840998649597	0.89771146	204.37083333333334
SA45_SOC_5	877	1472.2399520874023	869.9350762367249	0.8449089	204.6044
SA45_SOC_5	878	1480.016212463379	822.1902537345886	0.93105114	204.83796666666666
SA45_SOC_5	879	1471.9397735595703	794.5605182647705	0.956393	205.07153333333335
SA45_SOC_5	880	1464.052734375	768.5766077041626	0.85177654	205.3051
SA45_SOC_5	881	1463.0268859863281	742.8822469711304	0.8735305	205.53866666666667
SA45_SOC_5	882	1449.6394729614258	714.0489292144775	0.99487394	205.77223333333333
SA45_SOC_5	883	1460.4979705810547	696.8176889419556	0.9933937	206.0058
SA45_SOC_5	884	1415.302848815918	665.8878064155579	0.9971307	206.23936666666668
SA45_SOC_5	885	1412.0586776733398	654.4675827026367	0.99756503	206.47293333333334
SA45_SOC_5	886	1373.177375793457	638.5114431381226	0.99756086	206.7065
SA45_SOC_5	887	1339.4855117797852	637.6333951950073	0.99836856	206.94006666666667
SA45_SOC_5	888	1302.6691818237305	636.2830424308777	0.9983329	207.17363333333333
SA45_SOC_5	889	1273.9888000488281	640.5447292327881	0.99861646	207.40720000000002
SA45_SOC_5	890	1236.9272232055664	646.1450529098511	0.99812037	207.64076666666668
SA45_SOC_5	891	1203.9792251586914	657.310037612915	0.9985771	207.87433333333334
SA45_SOC_5	892	1181.389503479004	671.1139297485352	0.9989544	208.1079
SA45_SOC_5	893	1141.0846710205078	681.8601679801941	0.9969644	208.34146666666666
SA45_SOC_5	894	1106.5183639526367	698.4403395652771	0.99680495	208.57503333333332
SA45_SOC_5	895	1072.364158630371	712.6853799819946	0.9976096	208.8086
SA45_SOC_5	896	1034.4901657104492	734.5519924163818	0.9435925	209.04216666666667
SA45_SOC_5	897	981.522331237793	754.5800471305847	0.9441978	209.27573333333333
SA45_SOC_5	898	942.3360443115234	777.5350141525269	0.12501167	209.5093
SA45_SOC_5	899	883.9140701293945	806.8504858016968	0.6162305	209.74286666666666
SA45_SOC_5	900	845.1875495910645	838.7805318832397	0.9989236	209.97643333333335
SA45_SOC_5	901	795.9792709350586	883.7820339202881	0.9986394	210.21
SA45_SOC_5	902	755.2007102966309	927.0785522460938	0.99908316	210.44356666666667
SA45_SOC_5	903	736.9507026672363	924.3177223205566	0.9992331	210.67713333333333
SA45_SOC_5	904	740.4103660583496	917.0865726470947	0.99912053	210.9107
SA45_SOC_5	905	738.9746475219727	924.6458959579468	0.9988311	211.14426666666668
SA45_SOC_5	906	745.6327629089355	924.0972447395325	0.99837	211.37783333333334
SA45_SOC_5	907	743.5375213623047	926.428062915802	0.9988188	211.6114
SA45_SOC_5	908	733.3157730102539	931.0092973709106	0.99856865	211.84496666666666
SA45_SOC_5	909	727.7467918395996	936.4125108718872	0.9988262	212.07853333333333
SA45_SOC_5	910	721.670093536377	932.1367263793945	0.9992538	212.31210000000002
SA45_SOC_5	911	710.2923202514648	931.3811802864075	0.9987662	212.54566666666668
SA45_SOC_5	912	714.2413330078125	941.0697054862976	0.99924266	212.77923333333334
SA45_SOC_5	913	706.2208557128906	941.263017654419	0.9990938	213.0128
SA45_SOC_5	914	656.9131851196289	934.8222398757935	0.999054	213.24636666666666
SA45_SOC_5	915	615.040454864502	936.0694670677185	0.999355	213.47993333333335
SA45_SOC_5	916	558.8285636901855	947.9318046569824	0.9993523	213.7135
SA45_SOC_5	917	450.4650592803955	957.4467158317566	0.99878305	213.94706666666667
SA45_SOC_5	918	397.6274871826172	956.7348146438599	0.9993845	214.18063333333333
SA45_SOC_5	919	408.3709144592285	957.2345423698425	0.99928087	214.4142
SA45_SOC_5	920	387.1658134460449	968.1266498565674	0.9984219	214.64776666666668
SA45_SOC_5	921	313.2725715637207	984.8284864425659	0.9992766	214.88133333333334
SA45_SOC_5	922	247.29915618896484	995.1474809646606	0.9899428	215.1149
SA45_SOC_5	923	220.02951622009277	996.4349412918091	0.98426706	215.34846666666667
SA45_SOC_5	924	226.05886459350586	996.9484448432922	0.9930775	215.58203333333333
SA45_SOC_5	925	224.88876342773438	1000.3324699401855	0.96773493	215.81560000000002
SA45_SOC_5	926	434.67761993408203	872.9740619659424	0.0026111149	216.04916666666668
SA45_SOC_5	927	439.60896492004395	868.7874984741211	0.0022172083	216.28273333333334
SA45_SOC_5	928	208.64298820495605	992.4946689605713	0.0071217287	216.5163
SA45_SOC_5	929	223.9354705810547	979.814600944519	0.87246585	216.74986666666666
SA45_SOC_5	930	241.90526962280273	977.7967643737793	0.9933891	216.98343333333332
SA45_SOC_5	931	321.9334030151367	973.083758354187	0.9869588	217.217
SA45_SOC_5	932	444.07934188842773	957.0982003211975	0.9866909	217.45056666666667
SA45_SOC_5	933	556.1859512329102	946.2309408187866	0.993666	217.68413333333334
SA45_SOC_5	934	708.5382843017578	929.807710647583	0.9972613	217.9177
SA45_SOC_5	935	855.7489013671875	927.2532606124878	0.9984175	218.15126666666666
SA45_SOC_5	936	998.2676696777344	916.795220375061	0.99263316	218.38483333333335
SA45_SOC_5	937	1129.9058532714844	911.1699843406677	0.9975573	218.6184
SA45_SOC_5	938	1256.8551635742188	911.358597278595	0.9871781	218.85196666666667
SA45_SOC_5	939	1377.2105026245117	913.2630729675293	0.9898727	219.08553333333333
SA45_SOC_5	940	1491.863136291504	920.4084134101868	0.9922897	219.3191
SA45_SOC_5	941	1566.9038772583008	923.1814098358154	0.9976279	219.55266666666668
SA45_SOC_5	942	1604.8262786865234	921.2159729003906	0.9986413	219.78623333333334
SA45_SOC_5	943	1607.262954711914	922.9168367385864	0.9969326	220.0198
SA45_SOC_5	944	1614.0165710449219	925.9663152694702	0.9986027	220.25336666666666
SA45_SOC_5	945	1627.1833419799805	934.6600198745728	0.99875724	220.48693333333333
SA45_SOC_5	946	1658.8212203979492	943.1196641921997	0.99909425	220.72050000000002
SA45_SOC_5	947	1667.4698638916016	952.0471715927124	0.9990107	220.95406666666668
SA45_SOC_5	948	1676.7711639404297	954.1705799102783	0.9980629	221.18763333333334
SA45_SOC_5	949	1690.0535202026367	957.3891019821167	0.9948396	221.4212
SA45_SOC_5	950	1667.9767227172852	959.3464279174805	0.99864405	221.65476666666666
SA45_SOC_5	951	1683.2349014282227	956.6837024688721	0.9954898	221.88833333333335
SA45_SOC_5	952	1672.4360275268555	957.8305721282959	0.9926358	222.1219
SA45_SOC_5	953	1681.1672973632812	955.9774017333984	0.98402804	222.35546666666667
SA45_SOC_5	954	1688.7214279174805	944.1861963272095	0.95906264	222.58903333333333
SA45_SOC_5	955	1671.4541244506836	946.3994693756104	0.99657995	222.8226
SA45_SOC_5	956	1664.2838287353516	944.2069244384766	0.9980268	223.05616666666668
SA45_SOC_5	957	1670.1300430297852	946.2042903900146	0.9977374	223.28973333333334
SA45_SOC_5	958	1686.6582870483398	944.1671419143677	0.9986927	223.5233
SA45_SOC_5	959	1682.655372619629	943.3170318603516	0.99862254	223.75686666666667
SA45_SOC_5	960	1685.3091430664062	940.4755425453186	0.9960337	223.99043333333333
SA45_SOC_5	961	1700.6003952026367	941.0417032241821	0.9884799	224.22400000000002
SA45_SOC_5	962	1729.7026062011719	932.9726099967957	0.9587499	224.45756666666668
SA45_SOC_5	963	1751.5239715576172	919.3029356002808	0.8358662	224.69113333333334
SA45_SOC_5	964	1725.6805801391602	898.6531019210815	0.9146354	224.9247
SA45_SOC_5	965	1688.2585144042969	900.8711385726929	0.99500126	225.15826666666666
SA45_SOC_5	966	1662.8885650634766	902.1616244316101	0.99965405	225.39183333333332
SA45_SOC_5	967	1604.4011306762695	907.3685002326965	0.9996295	225.6254
SA45_SOC_5	968	1570.6852340698242	905.920557975769	0.9997999	225.85896666666667
SA45_SOC_5	969	1528.2659912109375	898.1529235839844	0.9992594	226.09253333333334
SA45_SOC_5	970	1536.8656539916992	895.8526182174683	0.99891996	226.3261
SA45_SOC_5	971	1525.0529479980469	888.1210327148438	0.998701	226.55966666666666
SA45_SOC_5	972	1480.5824661254883	899.741005897522	0.9981446	226.79323333333335
SA45_SOC_5	973	1436.5204238891602	901.4971017837524	0.9927288	227.0268
SA45_SOC_5	974	1422.5934219360352	902.9393148422241	0.9952578	227.26036666666667
SA45_SOC_5	975	1417.5685501098633	902.2852206230164	0.995145	227.49393333333333
SA45_SOC_5	976	1420.4558944702148	900.0081539154053	0.9931544	227.7275
SA45_SOC_5	977	1406.678810119629	911.3618803024292	0.66503525	227.96106666666668
SA45_SOC_5	978	1426.0517120361328	912.661828994751	0.6755769	228.19463333333334
SA45_SOC_5	979	1444.7140502929688	927.2130918502808	0.99342537	228.4282
SA45_SOC_5	980	1498.0439758300781	945.8765029907227	0.9975877	228.66176666666667
SA45_SOC_5	981	1511.7129135131836	953.1080389022827	0.9992317	228.89533333333333
SA45_SOC_5	982	1553.463363647461	952.4646306037903	0.99877495	229.12890000000002
SA45_SOC_5	983	1569.9724960327148	948.3011770248413	0.9968867	229.36246666666668
SA45_SOC_5	984	1574.9660110473633	947.3393797874451	0.99872977	229.59603333333334
SA45_SOC_5	985	1587.6777648925781	950.064868927002	0.9981639	229.8296
SA45_SOC_5	986	1623.662452697754	941.8444347381592	0.9964881	230.06316666666666
SA45_SOC_5	987	1629.6584701538086	952.8400540351868	0.008459582	230.29673333333335
SA45_SOC_5	988	1661.326560974121	947.9580688476562	0.9850406	230.5303
SA45_SOC_5	989	1693.1756973266602	938.3240032196045	0.010098629	230.76386666666667
SA45_SOC_5	990	1693.8262939453125	924.9572038650513	0.0973391	230.99743333333333
SA45_SOC_5	991	1686.1564636230469	939.6648287773132	0.9275515	231.231
SA45_SOC_5	992	1691.1193084716797	937.5774049758911	0.48727167	231.46456666666668
SA45_SOC_5	993	1678.5546112060547	926.5706491470337	0.08726058	231.69813333333335
SA45_SOC_5	994	1673.0988693237305	931.6263771057129	0.75418913	231.9317
SA45_SOC_5	995	1663.546028137207	927.5307083129883	0.60586375	232.16526666666667
SA45_SOC_5	996	1656.3605117797852	925.9744262695312	0.8318335	232.39883333333333
SA45_SOC_5	997	1648.2146072387695	922.5445675849915	0.17556944	232.63240000000002
SA45_SOC_5	998	1634.864501953125	920.5158519744873	0.94907314	232.86596666666668
SA45_SOC_5	999	1628.8530349731445	918.4783172607422	0.883671	233.09953333333334
SA45_SOC_5	1000	1624.995002746582	922.4842500686646	0.65734065	233.3331
SA45_SOC_5	1001	1596.7580795288086	913.0682158470154	0.72352153	233.56666666666666
SA45_SOC_5	1002	1593.2400512695312	913.8773202896118	0.845738	233.80023333333332
SA45_SOC_5	1003	1590.3133392333984	917.4786043167114	0.9549702	234.0338
SA45_SOC_5	1004	1578.6835098266602	920.0312519073486	0.98467326	234.26736666666667
SA45_SOC_5	1005	1572.198143005371	917.8139877319336	0.69147575	234.50093333333334
SA45_SOC_5	1006	1559.4456481933594	906.8141198158264	0.6103263	234.7345
SA45_SOC_5	1007	1555.8233642578125	917.202959060669	0.9508667	234.96806666666666
SA45_SOC_5	1008	1566.9695663452148	913.3313083648682	0.9890617	235.20163333333335
SA45_SOC_5	1009	1546.9132232666016	918.1305742263794	0.7078897	235.4352
SA45_SOC_5	1010	1541.6354370117188	924.5332431793213	0.95369023	235.66876666666667
SA45_SOC_5	1011	1535.7647323608398	924.2977666854858	0.9512493	235.90233333333333
SA45_SOC_5	1012	1523.7017440795898	913.3528089523315	0.30795038	236.1359
SA45_SOC_5	1013	1520.9680938720703	896.8327617645264	0.7899282	236.36946666666668
SA45_SOC_5	1014	1505.606346130371	868.0083918571472	0.9633836	236.60303333333334
SA45_SOC_5	1015	1514.1754531860352	847.4735283851624	0.97484076	236.8366
SA45_SOC_5	1016	1502.548713684082	797.2480273246765	0.42454112	237.07016666666667
SA45_SOC_5	1017	1509.8569107055664	783.0018281936646	0.9402959	237.30373333333333
SA45_SOC_5	1018	1477.2735214233398	746.5650272369385	0.97763413	237.53730000000002
SA45_SOC_5	1019	1478.8429641723633	729.5772457122803	0.9912525	237.77086666666668
SA45_SOC_5	1020	1433.9567184448242	704.7677564620972	0.9857837	238.00443333333334
SA45_SOC_5	1021	1407.3734664916992	694.152774810791	0.9955455	238.238
SA45_SOC_5	1022	1364.4632720947266	683.0636215209961	0.9981141	238.47156666666666
SA45_SOC_5	1023	1322.5616455078125	683.8691854476929	0.99736845	238.70513333333335
SA45_SOC_5	1024	1273.3900451660156	672.8651332855225	0.996727	238.9387
SA45_SOC_5	1025	1214.3527221679688	674.9151563644409	0.99705553	239.17226666666667
SA45_SOC_5	1026	1160.6779861450195	679.5094585418701	0.99903417	239.40583333333333
SA45_SOC_5	1027	1077.2434616088867	693.4843254089355	0.9991372	239.6394
SA45_SOC_5	1028	991.3572692871094	717.0246362686157	0.9982889	239.87296666666668
SA45_SOC_5	1029	901.973991394043	744.7833108901978	0.9991955	240.10653333333335
SA45_SOC_5	1030	824.8652458190918	778.9210939407349	0.99621934	240.3401
SA45_SOC_5	1031	786.7496109008789	798.7522315979004	0.106230736	240.57366666666667
SA45_SOC_5	1032	737.4283790588379	835.1211833953857	0.010871441	240.80723333333333
SA45_SOC_5	1033	627.7970123291016	984.9582624435425	0.0013297234	241.0408
SA45_SOC_5	1034	652.6614761352539	981.5779066085815	0.0015489071	241.27436666666668
SA45_SOC_5	1035	625.319709777832	988.3506560325623	0.003607303	241.50793333333334
SA45_SOC_5	1036	624.8139953613281	987.886848449707	0.0023476288	241.7415
SA45_SOC_5	1037	624.9477767944336	986.7075347900391	0.0012476993	241.97506666666666
SA45_SOC_5	1038	436.00215911865234	778.47247838974	0.0017690032	242.20863333333332
SA45_SOC_5	1039	625.1406669616699	985.4749846458435	0.002247644	242.4422
SA45_SOC_5	1040	445.2646064758301	784.140522480011	0.0015056662	242.67576666666668
SA45_SOC_5	1041	624.7995185852051	986.7319965362549	0.0019274169	242.90933333333334
SA45_SOC_5	1042	439.53357696533203	786.7281889915466	0.0014004896	243.1429
SA45_SOC_5	1043	625.1950836181641	985.4324340820312	0.003501192	243.37646666666666
SA45_SOC_5	1044	624.9569320678711	984.2317485809326	0.0012852332	243.61003333333335
SA45_SOC_5	1045	626.5235710144043	986.8790888786316	0.0026280093	243.8436
SA45_SOC_5	1046	625.8555221557617	986.5660429000854	0.0020879423	244.07716666666667
SA45_SOC_5	1047	623.5185813903809	986.9506072998047	0.001944421	244.31073333333333
SA45_SOC_5	1048	624.7928810119629	986.690411567688	0.0029083232	244.5443
SA45_SOC_5	1049	627.1335411071777	985.6659150123596	0.0025120548	244.77786666666668
SA45_SOC_5	1050	625.1905632019043	985.4414463043213	0.0024248362	245.01143333333334
SA45_SOC_5	1051	625.4454803466797	983.887996673584	0.0014204693	245.245
SA45_SOC_5	1052	623.5590934753418	987.2744035720825	0.004721456	245.47856666666667
SA45_SOC_5	1053	625.7480049133301	984.1855931282043	0.0017496244	245.71213333333333
SA45_SOC_5	1054	464.780216217041	784.783673286438	0.0016473142	245.94570000000002
SA45_SOC_5	1055	626.8764495849609	986.4083933830261	0.0027323645	246.17926666666668
SA45_SOC_5	1056	623.2408905029297	985.8333492279053	0.0018695837	246.41283333333334
SA45_SOC_5	1057	625.2152824401855	985.8327054977417	0.0023870503	246.6464
SA45_SOC_5	1058	624.4345092773438	985.5844187736511	0.002619163	246.87996666666666
SA45_SOC_5	1059	625.5305671691895	983.3557605743408	0.001427922	247.11353333333335
SA45_SOC_5	1060	447.1795177459717	784.3128490447998	0.0010295636	247.3471
SA45_SOC_5	1061	624.8605155944824	985.258948802948	0.0011884188	247.58066666666667
SA45_SOC_5	1062	624.3626976013184	984.999589920044	0.00096292613	247.81423333333333
SA45_SOC_5	1063	625.1994895935059	985.8430695533752	0.0021754953	248.0478
SA45_SOC_5	1064	623.3120727539062	986.5240716934204	0.0023647107	248.28136666666668
SA45_SOC_5	1065	624.5614242553711	984.4574403762817	0.0012246678	248.51493333333335
SA45_SOC_5	1066	625.4653358459473	984.9921226501465	0.0019609437	248.7485
SA45_SOC_5	1067	447.2586250305176	786.8736720085144	0.0018532817	248.98206666666667
SA45_SOC_5	1068	433.49432945251465	782.1929812431335	0.0016714034	249.21563333333333
SA45_SOC_5	1069	625.422477722168	986.3679671287537	0.0013330418	249.4492
SA45_SOC_5	1070	439.1282558441162	783.0268049240112	0.0017213416	249.68276666666668
SA45_SOC_5	1071	624.7257041931152	986.1290144920349	0.0023189178	249.91633333333334
SA45_SOC_5	1072	624.4642066955566	983.9235305786133	0.0015425546	250.1499
SA45_SOC_5	1073	649.8725509643555	982.0807886123657	0.0027161995	250.38346666666666
SA45_SOC_5	1074	626.4488983154297	983.2343530654907	0.0018086736	250.61703333333332
SA45_SOC_5	1075	623.9256477355957	986.1224484443665	0.001663617	250.85060000000001
SA45_SOC_5	1076	582.5457572937012	785.2962756156921	0.001281579	251.08416666666668
SA45_SOC_5	1077	626.0129928588867	984.0901279449463	0.0015728846	251.31773333333334
SA45_SOC_5	1078	625.5362319946289	984.0517616271973	0.0011748363	251.5513
SA45_SOC_5	1079	626.0437202453613	984.445595741272	0.0016407133	251.78486666666666
SA45_SOC_5	1080	626.7755126953125	983.7774038314819	0.0010314889	252.01843333333335
SA45_SOC_5	1081	624.2526054382324	985.1230573654175	0.0012184109	252.252
SA45_SOC_5	1082	447.5639533996582	786.155526638031	0.0014583935	252.48556666666667
SA45_SOC_5	1083	623.8725471496582	985.2797412872314	0.0016503478	252.71913333333333
SA45_SOC_5	1084	626.1561584472656	984.8974299430847	0.001992155	252.9527
SA45_SOC_5	1085	626.3887023925781	985.7481837272644	0.0020844145	253.18626666666668
SA45_SOC_5	1086	624.8880386352539	984.9546575546265	0.0012957125	253.41983333333334
SA45_SOC_5	1087	653.3977890014648	982.9176378250122	0.0012204987	253.6534
SA45_SOC_5	1088	624.3838119506836	984.3281149864197	0.0015220506	253.88696666666667
SA45_SOC_5	1089	624.2478561401367	985.1199674606323	0.0012259295	254.12053333333333
SA45_SOC_5	1090	625.594596862793	985.7922792434692	0.0017689107	254.35410000000002
SA45_SOC_5	1091	443.40625762939453	781.6293954849243	0.0016002435	254.58766666666668
SA45_SOC_5	1092	624.459228515625	984.7034740447998	0.0010922451	254.82123333333334
SA45_SOC_5	1093	623.2850646972656	986.3936519622803	0.0032487572	255.0548
SA45_SOC_5	1094	625.374698638916	982.8298330307007	0.0020003293	255.28836666666666
SA45_SOC_5	1095	624.342098236084	986.0981154441833	0.0023660362	255.52193333333335
SA45_SOC_5	1096	625.7676315307617	986.3927507400513	0.0025637313	255.7555
SA45_SOC_5	1097	626.6955757141113	984.2092180252075	0.00275536	255.98906666666667
SA45_SOC_5	1098	622.7988052368164	986.9488048553467	0.003314164	256.22263333333336
SA45_SOC_5	1099	624.1362762451172	986.4690971374512	0.0015757402	256.4562
SA45_SOC_5	1100	625.4790687561035	984.3107986450195	0.0027708993	256.6897666666667
SA45_SOC_5	1101	625.5659294128418	985.2514171600342	0.0018986525	256.92333333333335
SA45_SOC_5	1102	439.12193298339844	787.797360420227	0.0012119071	257.1569
SA45_SOC_5	1103	625.4659080505371	986.928334236145	0.0018581782	257.39046666666667
SA45_SOC_5	1104	624.5768737792969	985.8573603630066	0.001099946	257.62403333333333
SA45_SOC_5	1105	627.8585243225098	986.3523244857788	0.0036972521	257.8576
SA45_SOC_5	1106	625.8021354675293	986.5236854553223	0.002726608	258.09116666666665
SA45_SOC_5	1107	449.3726062774658	780.7099556922913	0.0010143515	258.3247333333333
SA45_SOC_5	1108	625.0699996948242	987.854790687561	0.002442773	258.55830000000003
SA45_SOC_5	1109	447.8057670593262	780.8924531936646	0.0018878507	258.7918666666667
SA45_SOC_5	1110	438.01886558532715	784.7169828414917	0.001516436	259.02543333333335
SA45_SOC_5	1111	446.03416442871094	783.2770872116089	0.0012754556	259.259
SA45_SOC_5	1112	430.9083366394043	780.068929195404	0.0011301073	259.4925666666667
SA45_SOC_5	1113	436.6973304748535	782.2115850448608	0.001494197	259.72613333333334
SA45_SOC_5	1114	626.3549995422363	985.7455444335938	0.0011808949	259.9597
SA45_SOC_5	1115	625.0508880615234	985.0021648406982	0.0013290201	260.19326666666666
SA45_SOC_5	1116	623.7056350708008	986.0768723487854	0.0025875852	260.4268333333333
SA45_SOC_5	1117	625.4132652282715	984.0292310714722	0.0017113244	260.6604
SA45_SOC_5	1118	625.015983581543	984.586443901062	0.0014605778	260.8939666666667
SA45_SOC_5	1119	624.0371131896973	985.9117555618286	0.002472829	261.12753333333336
SA45_SOC_5	1120	654.492073059082	983.0187678337097	0.0016350168	261.3611
SA45_SOC_5	1121	624.7088241577148	986.6367244720459	0.0024407152	261.5946666666667
SA45_SOC_5	1122	624.0899276733398	985.9532761573792	0.0015828152	261.82823333333334
SA45_SOC_5	1123	622.8976249694824	985.006799697876	0.0016659668	262.0618
SA45_SOC_5	1124	447.86705017089844	781.4826893806458	0.001074206	262.29536666666667
SA45_SOC_5	1125	625.7251739501953	986.9063186645508	0.0027202063	262.5289333333333
SA45_SOC_5	1126	624.0660667419434	985.93505859375	0.0025699732	262.7625
SA45_SOC_5	1127	625.6972503662109	985.5069780349731	0.0016342736	262.99606666666665
SA45_SOC_5	1128	439.7976779937744	783.9306020736694	0.0011432824	263.2296333333333
SA45_SOC_5	1129	625.4635047912598	983.9918947219849	0.0014218308	263.46320000000003
SA45_SOC_5	1130	625.0222778320312	985.1598143577576	0.0030667505	263.6967666666667
SA45_SOC_5	1131	624.9735260009766	986.2849259376526	0.0019734115	263.93033333333335
SA45_SOC_5	1132	445.7135009765625	780.5358910560608	0.001677364	264.1639
SA45_SOC_5	1133	652.529468536377	983.8728046417236	0.0018512206	264.3974666666667
SA45_SOC_5	1134	623.4305191040039	986.5205311775208	0.0032713606	264.63103333333333
SA45_SOC_5	1135	627.2781372070312	983.0261707305908	0.0023670427	264.8646
SA45_SOC_5	1136	445.64775466918945	787.4774265289307	0.001441584	265.09816666666666
SA45_SOC_5	1137	623.1907653808594	985.2783250808716	0.0022996638	265.3317333333333
SA45_SOC_5	1138	624.4258117675781	987.4370741844177	0.0025366214	265.5653
SA45_SOC_5	1139	624.5565032958984	984.9166774749756	0.0015163913	265.7988666666667
SA45_SOC_5	1140	623.7202835083008	986.1183285713196	0.0019823245	266.03243333333336
SA45_SOC_5	1141	626.4141082763672	985.345208644867	0.001071597	266.266
SA45_SOC_5	1142	449.40985679626465	787.0153570175171	0.001019848	266.4995666666667
SA45_SOC_5	1143	626.6072845458984	984.2322635650635	0.0017441472	266.73313333333334
SA45_SOC_5	1144	625.9334564208984	986.996054649353	0.003245217	266.9667
SA45_SOC_5	1145	625.5173492431641	986.1902332305908	0.0030292603	267.20026666666666
SA45_SOC_5	1146	625.9383201599121	985.1068353652954	0.0018794128	267.4338333333333
SA45_SOC_5	1147	625.0935745239258	985.0071859359741	0.0021984596	267.6674
SA45_SOC_5	1148	626.304988861084	985.463719367981	0.0015227195	267.90096666666665
SA45_SOC_5	1149	700.1985168457031	830.8286619186401	0.056362208	268.13453333333337
SA45_SOC_5	1150	704.223575592041	840.9758448600769	0.032826915	268.3681
SA45_SOC_5	1151	704.3244552612305	835.2652502059937	0.007856015	268.6016666666667
SA45_SOC_5	1152	705.6448745727539	842.1754360198975	0.06911634	268.83523333333335
SA45_SOC_5	1153	720.3341102600098	844.8565721511841	0.022589916	269.0688
SA45_SOC_5	1154	735.3873252868652	847.5561189651489	0.04857398	269.30236666666667
SA45_SOC_5	1155	737.4477767944336	844.958667755127	0.11658553	269.53593333333333
SA45_SOC_5	1156	746.2771224975586	817.5033187866211	0.0026589986	269.7695
SA45_SOC_5	1157	755.7125473022461	825.1946711540222	0.005912902	270.00306666666665
SA45_SOC_5	1158	761.2021064758301	810.4746866226196	0.0036983308	270.2366333333333
SA45_SOC_5	1159	759.2051124572754	822.3866558074951	0.010775038	270.4702
SA45_SOC_5	1160	757.2207069396973	827.5521397590637	0.05542791	270.7037666666667
SA45_SOC_5	1161	765.1530075073242	831.1728000640869	0.32468903	270.93733333333336
SA45_SOC_5	1162	775.6606292724609	834.5335865020752	0.9711475	271.1709
SA45_SOC_5	1163	800.8670425415039	834.5167207717896	0.979349	271.4044666666667
SA45_SOC_5	1164	802.8865814208984	834.1432285308838	0.99763775	271.63803333333334
SA45_SOC_5	1165	803.7469482421875	831.9593739509583	0.9982438	271.8716
SA45_SOC_5	1166	805.9104537963867	832.6894283294678	0.9989452	272.10516666666666
SA45_SOC_5	1167	823.0247497558594	836.9589686393738	0.98973125	272.3387333333333
SA45_SOC_5	1168	879.151725769043	837.7660131454468	0.99386615	272.5723
SA45_SOC_5	1169	950.8340263366699	844.6048736572266	0.99275416	272.80586666666665
SA45_SOC_5	1170	1009.0678024291992	856.3673686981201	0.99881625	273.03943333333336
SA45_SOC_5	1171	1059.463005065918	869.0296697616577	0.9609601	273.273
SA45_SOC_5	1172	1138.7087631225586	884.5174312591553	0.99887365	273.5065666666667
SA45_SOC_5	1173	1202.8613662719727	891.6782855987549	0.988294	273.74013333333335
SA45_SOC_5	1174	1272.1960830688477	904.8575019836426	0.97790134	273.9737
SA45_SOC_5	1175	1333.9326095581055	913.2753038406372	0.9966253	274.20726666666667
SA45_SOC_5	1176	1402.9777908325195	926.3404512405396	0.9750019	274.44083333333333
SA45_SOC_5	1177	1465.0273132324219	934.0061187744141	0.99230325	274.6744
SA45_SOC_5	1178	1545.2954864501953	947.0050263404846	0.9803749	274.90796666666665
SA45_SOC_5	1179	1570.3500366210938	946.2609386444092	0.9972892	275.1415333333333
SA45_SOC_5	1180	1569.1194534301758	940.4223704338074	0.9962823	275.37510000000003
SA45_SOC_5	1181	1562.8403091430664	943.899736404419	0.9903308	275.6086666666667
SA45_SOC_5	1182	1569.5903778076172	946.1560106277466	0.99082106	275.84223333333335
SA45_SOC_5	1183	1554.283790588379	948.4885025024414	0.99717796	276.0758
SA45_SOC_5	1184	1551.8716049194336	953.095486164093	0.9955948	276.3093666666667
SA45_SOC_5	1185	1563.270263671875	938.5860013961792	0.9767725	276.54293333333334
SA45_SOC_5	1186	1572.2076416015625	936.8145847320557	0.9723592	276.7765
SA45_SOC_5	1187	1599.2766952514648	939.8260831832886	0.47212124	277.01006666666666
SA45_SOC_5	1188	1607.757339477539	930.0692582130432	0.9898567	277.2436333333333
SA45_SOC_5	1189	1609.9825286865234	927.7139782905579	0.4746614	277.4772
SA45_SOC_5	1190	1642.1359634399414	920.8125472068787	0.64322525	277.7107666666667
SA45_SOC_5	1191	1629.6112060546875	900.1847290992737	0.15174717	277.94433333333336
SA45_SOC_5	1192	1653.2199096679688	892.5710105895996	0.18016876	278.1779
SA45_SOC_5	1193	1658.6148834228516	887.5354313850403	0.025114987	278.4114666666667
SA45_SOC_5	1194	1637.2836685180664	885.2120804786682	0.36168095	278.64503333333334
SA45_SOC_5	1195	1631.3144302368164	885.2651882171631	0.7653476	278.8786
SA45_SOC_5	1196	1731.6164016723633	881.4746475219727	0.033144362	279.11216666666667
SA45_SOC_5	1197	1618.6676788330078	898.7116169929504	0.49187267	279.3457333333333
SA45_SOC_5	1198	1610.3923416137695	892.9818391799927	0.1980905	279.5793
SA45_SOC_5	1199	1603.4680938720703	903.7614226341248	0.7148402	279.81286666666665
SA45_SOC_5	1200	1593.6537551879883	902.0012712478638	0.9014349	280.0464333333333
SA45_SOC_5	1201	1587.176742553711	893.4124946594238	0.37807482	280.28000000000003
SA45_SOC_5	1202	1581.9842147827148	902.8204822540283	0.6761006	280.5135666666667
SA45_SOC_5	1203	1582.2964096069336	914.2142486572266	0.9801831	280.74713333333335
SA45_SOC_5	1204	1578.1886672973633	910.2413392066956	0.98815584	280.9807
SA45_SOC_5	1205	1568.5166931152344	906.8777847290039	0.8649156	281.2142666666667
SA45_SOC_5	1206	1549.3732452392578	899.998369216919	0.47868085	281.44783333333334
SA45_SOC_5	1207	1529.8267364501953	904.163818359375	0.9977708	281.6814
SA45_SOC_5	1208	1519.3314743041992	899.3276023864746	0.9934536	281.91496666666666
SA45_SOC_5	1209	1520.643539428711	902.9183292388916	0.9957319	282.1485333333333
SA45_SOC_5	1210	1506.6456985473633	898.7541675567627	0.9169855	282.3821
SA45_SOC_5	1211	1509.0719604492188	889.9111175537109	0.9458244	282.6156666666667
SA45_SOC_5	1212	1536.0265731811523	879.2612457275391	0.8815615	282.84923333333336
SA45_SOC_5	1213	1529.516830444336	866.653082370758	0.91784716	283.0828
SA45_SOC_5	1214	1525.810661315918	861.229977607727	0.7697837	283.3163666666667
SA45_SOC_5	1215	1507.6628494262695	850.5394220352173	0.5897363	283.54993333333334
SA45_SOC_5	1216	1515.8339309692383	833.2233381271362	0.8779063	283.7835
SA45_SOC_5	1217	1519.3146514892578	807.1224617958069	0.95519286	284.01706666666666
SA45_SOC_5	1218	1507.7574920654297	782.1842908859253	0.9429321	284.2506333333333
SA45_SOC_5	1219	1512.9936218261719	755.6190919876099	0.981649	284.4842
SA45_SOC_5	1220	1482.516860961914	741.3873767852783	0.8179274	284.71776666666665
SA45_SOC_5	1221	1455.8157348632812	701.7196941375732	0.9969572	284.95133333333337
SA45_SOC_5	1222	1423.681755065918	688.6952304840088	0.9991615	285.1849
SA45_SOC_5	1223	1371.7365646362305	685.5911636352539	0.99726295	285.4184666666667
SA45_SOC_5	1224	1310.3031921386719	686.4860773086548	0.99880147	285.65203333333335
SA45_SOC_5	1225	1235.4135131835938	698.8278651237488	0.995876	285.8856
SA45_SOC_5	1226	1162.617530822754	706.7728471755981	0.9984674	286.1191666666667
SA45_SOC_5	1227	1068.717269897461	731.7929649353027	0.9991416	286.35273333333333
SA45_SOC_5	1228	969.371337890625	767.089204788208	0.9962108	286.5863
SA45_SOC_5	1229	856.9030952453613	804.1419267654419	0.99861014	286.81986666666666
SA45_SOC_5	1230	776.477108001709	837.8121042251587	0.9021372	287.0534333333333
SA45_SOC_5	1231	729.7697639465332	864.5545864105225	0.00985354	287.287
SA45_SOC_5	1232	571.5777969360352	792.4589967727661	0.0010976441	287.5205666666667
SA45_SOC_5	1233	457.3025608062744	786.1125898361206	0.0018507113	287.75413333333336
SA45_SOC_5	1234	626.2048530578613	984.830482006073	0.0020794056	287.9877
SA45_SOC_5	1235	652.7287673950195	981.6288900375366	0.0018944914	288.2212666666667
SA45_SOC_5	1236	624.3038749694824	985.4431843757629	0.0009940398	288.45483333333334
SA45_SOC_5	1237	427.67486572265625	778.4178256988525	0.0015837455	288.6884
SA45_SOC_5	1238	437.0678901672363	779.6107220649719	0.0018571155	288.92196666666666
SA45_SOC_5	1239	653.3428001403809	980.5507707595825	0.0015938857	289.1555333333333
SA45_SOC_5	1240	626.2838745117188	984.7068858146667	0.002282105	289.3891
SA45_SOC_5	1241	622.2532653808594	987.0074486732483	0.001958491	289.62266666666665
SA45_SOC_5	1242	626.1756134033203	985.3403162956238	0.0017946247	289.85623333333336
SA45_SOC_5	1243	625.7047462463379	984.4495868682861	0.0013504011	290.0898
SA45_SOC_5	1244	445.9254455566406	779.6689796447754	0.0015383953	290.3233666666667
SA45_SOC_5	1245	627.4741172790527	988.0813837051392	0.0033809012	290.55693333333335
SA45_SOC_5	1246	447.5933647155762	784.396984577179	0.0012302797	290.7905
SA45_SOC_5	1247	625.2682685852051	984.3144679069519	0.0021838404	291.02406666666667
SA45_SOC_5	1248	626.1104965209961	984.9169993400574	0.0029126822	291.25763333333333
SA45_SOC_5	1249	627.5400352478027	985.1459741592407	0.0017092394	291.4912
SA45_SOC_5	1250	623.5277366638184	986.3872146606445	0.0023189024	291.72476666666665
SA45_SOC_5	1251	624.6891403198242	987.0239925384521	0.0022893841	291.9583333333333
SA45_SOC_5	1252	625.9321975708008	987.3792028427124	0.0017876218	292.19190000000003
SA45_SOC_5	1253	628.9322662353516	984.0973377227783	0.001912368	292.4254666666667
SA45_SOC_5	1254	442.21670150756836	785.4948019981384	0.0011843814	292.65903333333335
SA45_SOC_5	1255	625.7057189941406	985.145845413208	0.0022689751	292.8926
SA45_SOC_5	1256	450.24078369140625	788.7363696098328	0.0011525024	293.1261666666667
SA45_SOC_5	1257	460.8156394958496	784.6226763725281	0.0015331754	293.35973333333334
SA45_SOC_5	1258	627.8688812255859	985.7425832748413	0.0030663076	293.5933
SA45_SOC_5	1259	624.1798782348633	983.8231730461121	0.0016762527	293.82686666666666
SA45_SOC_5	1260	626.6536331176758	983.6550951004028	0.0022496392	294.0604333333333
SA45_SOC_5	1261	625.2258110046387	984.953305721283	0.0013473243	294.294
SA45_SOC_5	1262	624.591178894043	986.1469745635986	0.0027828824	294.52756666666664
SA45_SOC_5	1263	625.1626396179199	984.1216707229614	0.0018821484	294.76113333333336
SA45_SOC_5	1264	625.6392860412598	983.1506037712097	0.001997896	294.9947
SA45_SOC_5	1265	624.0703582763672	986.8565583229065	0.002014781	295.2282666666667
SA45_SOC_5	1266	624.8636054992676	985.118293762207	0.0017344953	295.46183333333335
SA45_SOC_5	1267	625.7950401306152	984.9334788322449	0.002040509	295.6954
SA45_SOC_5	1268	626.9087791442871	985.8507299423218	0.002023217	295.92896666666667
SA45_SOC_5	1269	625.0691413879395	982.6019525527954	0.0019468877	296.16253333333333
SA45_SOC_5	1270	626.1220550537109	985.7188940048218	0.0018088503	296.3961
SA45_SOC_5	1271	625.9427833557129	985.571608543396	0.0018058909	296.62966666666665
SA45_SOC_5	1272	624.0087890625	986.0732674598694	0.0013734585	296.8632333333333
SA45_SOC_5	1273	574.712963104248	788.3539295196533	0.0012771684	297.09680000000003
SA45_SOC_5	1274	624.876766204834	985.7286143302917	0.0012455515	297.3303666666667
SA45_SOC_5	1275	624.4286155700684	984.9757719039917	0.001521536	297.56393333333335
SA45_SOC_5	1276	625.6288719177246	984.3470406532288	0.0010839022	297.7975
SA45_SOC_5	1277	625.2055549621582	984.2520904541016	0.0012265572	298.0310666666667
SA45_SOC_5	1278	625.4895973205566	983.8465404510498	0.001533617	298.26463333333334
SA45_SOC_5	1279	440.17510414123535	779.2603397369385	0.0017348629	298.4982
SA45_SOC_5	1280	625.912971496582	985.2247667312622	0.0025967674	298.73176666666666
SA45_SOC_5	1281	624.5649719238281	986.0459089279175	0.0021806145	298.9653333333333
SA45_SOC_5	1282	625.1985168457031	985.2077078819275	0.0022778667	299.1989
SA45_SOC_5	1283	625.7135009765625	985.2454948425293	0.0022348398	299.4324666666667
SA45_SOC_5	1284	624.4603157043457	986.4007329940796	0.0029889995	299.66603333333336
SA45_SOC_5	1285	571.3284873962402	787.7374935150146	0.0010366712	299.8996
SA45_SOC_5	1286	625.2438354492188	986.074104309082	0.0013276474	300.1331666666667
SA45_SOC_5	1287	624.4633483886719	984.997980594635	0.0017195678	300.36673333333334
SA45_SOC_5	1288	625.4349517822266	985.470221042633	0.0024252187	300.6003
SA45_SOC_5	1289	447.49056816101074	786.5538668632507	0.0020247262	300.83386666666667
SA45_SOC_5	1290	624.4199180603027	986.9137859344482	0.001699603	301.0674333333333
SA45_SOC_5	1291	624.9091529846191	986.4071702957153	0.0027138803	301.301
SA45_SOC_5	1292	626.436824798584	987.191104888916	0.0044179335	301.53456666666665
SA45_SOC_5	1293	626.2476539611816	985.7571315765381	0.002352425	301.76813333333337
SA45_SOC_5	1294	623.5478210449219	987.8231191635132	0.0018278551	302.0017
SA45_SOC_5	1295	625.5444145202637	985.9140086174011	0.0030260377	302.2352666666667
SA45_SOC_5	1296	624.5779037475586	985.7945322990417	0.0020857467	302.46883333333335
SA45_SOC_5	1297	625.8959197998047	984.8120713233948	0.0017980731	302.7024
SA45_SOC_5	1298	624.5440292358398	986.795403957367	0.0020397021	302.9359666666667
SA45_SOC_5	1299	625.0663948059082	984.528636932373	0.0012472931	303.16953333333333
SA45_SOC_5	1300	625.1743698120117	984.0827894210815	0.0019391286	303.4031
SA45_SOC_5	1301	626.674747467041	983.7730264663696	0.0017725063	303.63666666666666
SA45_SOC_5	1302	629.0988922119141	988.2343339920044	0.006514708	303.8702333333333
SA45_SOC_5	1303	625.1362037658691	985.8674669265747	0.0022746678	304.1038
SA45_SOC_5	1304	452.76105880737305	782.4731969833374	0.0010939706	304.3373666666667
SA45_SOC_5	1305	626.4944458007812	986.4652347564697	0.0022379307	304.57093333333336
SA45_SOC_5	1306	625.3887176513672	982.3859167098999	0.0017087504	304.8045
SA45_SOC_5	1307	625.7972145080566	984.7194385528564	0.0021456594	305.0380666666667
SA45_SOC_5	1308	625.8065414428711	985.4477548599243	0.0016874019	305.27163333333334
SA45_SOC_5	1309	625.2734184265137	987.7413010597229	0.0024837272	305.5052
SA45_SOC_5	1310	625.6131935119629	985.4540634155273	0.0035304518	305.73876666666666
SA45_SOC_5	1311	624.6981811523438	984.6193385124207	0.00163945	305.9723333333333
SA45_SOC_5	1312	624.525260925293	986.8755483627319	0.004762969	306.2059
SA45_SOC_5	1313	626.2445640563965	985.0278496742249	0.0018326263	306.43946666666665
SA45_SOC_5	1314	625.1612663269043	981.1991357803345	0.0027853134	306.67303333333336
SA45_SOC_5	1315	624.6158409118652	984.4387722015381	0.0016069005	306.9066
SA45_SOC_5	1316	624.0661811828613	987.028112411499	0.002284524	307.1401666666667
SA45_SOC_5	1317	464.2584800720215	783.9676809310913	0.0015012022	307.37373333333335
SA45_SOC_5	1318	625.3375053405762	987.6612210273743	0.0033272852	307.6073
SA45_SOC_5	1319	624.5714378356934	985.1808643341064	0.0018804919	307.84086666666667
SA45_SOC_5	1320	625.3653144836426	984.7283220291138	0.0016334717	308.07443333333333
SA45_SOC_5	1321	625.041446685791	985.824658870697	0.0035219137	308.308
SA45_SOC_5	1322	625.140380859375	985.1570463180542	0.0032404808	308.54156666666665
SA45_SOC_5	1323	625.2541351318359	983.5645866394043	0.0008501451	308.7751333333333
SA45_SOC_5	1324	446.09601974487305	785.4736232757568	0.0012434674	309.00870000000003
SA45_SOC_5	1325	624.869499206543	983.9057636260986	0.0017989846	309.2422666666667
SA45_SOC_5	1326	626.0824012756348	985.6471180915833	0.0017356003	309.47583333333336
SA45_SOC_5	1327	626.0733032226562	983.5366487503052	0.0014132465	309.7094
SA45_SOC_5	1328	625.5397796630859	985.7427763938904	0.00174761	309.9429666666667
SA45_SOC_5	1329	464.1522789001465	782.9012775421143	0.0016629257	310.17653333333334
SA45_SOC_5	1330	625.275993347168	984.6752786636353	0.0012503666	310.4101
SA45_SOC_5	1331	624.287223815918	982.2148132324219	0.0015417506	310.64366666666666
SA45_SOC_5	1332	626.645679473877	985.0519895553589	0.002835308	310.8772333333333
SA45_SOC_5	1333	625.0376129150391	985.8733892440796	0.0018940099	311.1108
SA45_SOC_5	1334	467.8298091888428	784.7457575798035	0.0015425399	311.34436666666664
SA45_SOC_5	1335	626.4506149291992	985.3204250335693	0.0014214395	311.57793333333336
SA45_SOC_5	1336	624.8863220214844	983.9467692375183	0.0017843073	311.8115
SA45_SOC_5	1337	453.76659393310547	787.5453400611877	0.001333967	312.0450666666667
SA45_SOC_5	1338	623.6116218566895	986.403694152832	0.0023731422	312.27863333333335
SA45_SOC_5	1339	625.0682830810547	986.0859489440918	0.002154521	312.5122
SA45_SOC_5	1340	625.880012512207	986.1208391189575	0.0012471029	312.74576666666667
SA45_SOC_5	1341	624.5467185974121	986.2794542312622	0.0016774692	312.97933333333333
SA45_SOC_5	1342	625.4572105407715	984.5229721069336	0.0015306176	313.2129
SA45_SOC_5	1343	625.5306816101074	984.4441795349121	0.0013717193	313.44646666666665
SA45_SOC_5	1344	625.0265121459961	986.0720443725586	0.0021420952	313.6800333333333
SA45_SOC_5	1345	624.5091247558594	986.2643265724182	0.0018646464	313.91360000000003
SA45_SOC_5	1346	627.8327178955078	986.8248224258423	0.0036973713	314.1471666666667
SA45_SOC_5	1347	624.2790985107422	984.2191314697266	0.0016419056	314.38073333333335
SA45_SOC_5	1348	623.3085250854492	984.57923412323	0.0016021646	314.6143
SA45_SOC_5	1349	440.6439971923828	782.3294520378113	0.0015751476	314.8478666666667
SA45_SOC_5	1350	736.0644149780273	780.9433078765869	0.0022981535	315.08143333333334
SA45_SOC_5	1351	759.3141174316406	791.2440204620361	0.80813706	315.315
SA45_SOC_5	1352	767.9958343505859	795.7385444641113	0.8821101	315.54856666666666
SA45_SOC_5	1353	795.9657096862793	798.6925578117371	0.9838245	315.7821333333333
SA45_SOC_5	1354	813.6065483093262	804.7109842300415	0.9969246	316.0157
SA45_SOC_5	1355	879.8050689697266	812.2150754928589	0.9072558	316.2492666666667
SA45_SOC_5	1356	925.7448577880859	823.1391763687134	0.99942976	316.48283333333336
SA45_SOC_5	1357	995.1552200317383	840.2853798866272	0.98515236	316.7164
SA45_SOC_5	1358	1053.5949325561523	858.8580894470215	0.9832934	316.9499666666667
SA45_SOC_5	1359	1148.2310485839844	873.3763933181763	0.99913687	317.18353333333334
SA45_SOC_5	1360	1201.9563674926758	892.9206848144531	0.99916744	317.4171
SA45_SOC_5	1361	1297.269172668457	912.8841733932495	0.9980221	317.65066666666667
SA45_SOC_5	1362	1381.1802291870117	925.7628321647644	0.99573815	317.8842333333333
SA45_SOC_5	1363	1465.4167556762695	931.6241884231567	0.99479043	318.1178
SA45_SOC_5	1364	1529.3400192260742	946.4432430267334	0.99834406	318.35136666666665
SA45_SOC_5	1365	1596.5208435058594	961.5056276321411	0.9962949	318.5849333333333
SA45_SOC_5	1366	1640.1283264160156	960.1782560348511	0.994337	318.81850000000003
SA45_SOC_5	1367	1651.204490661621	960.0905799865723	0.99767	319.0520666666667
SA45_SOC_5	1368	1664.084358215332	958.2864618301392	0.9687737	319.28563333333335
SA45_SOC_5	1369	1655.0363159179688	962.8769659996033	0.95038456	319.5192
SA45_SOC_5	1370	1671.350212097168	962.2858285903931	0.9767752	319.7527666666667
SA45_SOC_5	1371	1684.7663497924805	955.6734323501587	0.9713671	319.98633333333333
SA45_SOC_5	1372	1670.5215454101562	960.8909940719604	0.97269046	320.2199
SA45_SOC_5	1373	1678.4240341186523	959.8319292068481	0.9206828	320.45346666666666
SA45_SOC_5	1374	1689.4204330444336	957.1437120437622	0.9559505	320.6870333333333
SA45_SOC_5	1375	1692.0414733886719	964.2985153198242	0.99317694	320.9206
SA45_SOC_5	1376	1707.4558639526367	956.8105173110962	0.9640666	321.1541666666667
SA45_SOC_5	1377	1708.2363510131836	961.5577697753906	0.9852533	321.38773333333336
SA45_SOC_5	1378	1698.277473449707	967.4473857879639	0.98937476	321.6213
SA45_SOC_5	1379	1698.885726928711	962.1868228912354	0.98844135	321.8548666666667
SA45_SOC_5	1380	1702.0258712768555	955.0786256790161	0.982589	322.08843333333334
SA45_SOC_5	1381	1692.403564453125	959.1726207733154	0.99757177	322.322
SA45_SOC_5	1382	1694.6836853027344	956.7445993423462	0.9902593	322.55556666666666
SA45_SOC_5	1383	1711.0938262939453	952.2109365463257	0.99391115	322.7891333333333
SA45_SOC_5	1384	1710.6687927246094	956.4004611968994	0.9958305	323.0227
SA45_SOC_5	1385	1710.205192565918	947.7675247192383	0.9931937	323.25626666666665
SA45_SOC_5	1386	1714.178352355957	945.4672193527222	0.9965576	323.48983333333337
SA45_SOC_5	1387	1716.9788360595703	943.9521360397339	0.068442516	323.7234
SA45_SOC_5	1388	1736.9177627563477	945.7115793228149	0.07800237	323.9569666666667
SA45_SOC_5	1389	1767.857666015625	925.3048181533813	0.08007015	324.19053333333335
SA45_SOC_5	1390	1754.2290115356445	927.5573587417603	0.10963161	324.4241
SA45_SOC_5	1391	1743.2368469238281	906.3687229156494	0.6937318	324.65766666666667
SA45_SOC_5	1392	1737.1895599365234	898.256049156189	0.8367857	324.89123333333333
SA45_SOC_5	1393	1757.8422546386719	890.6600332260132	0.12628359	325.1248
SA45_SOC_5	1394	1729.2287063598633	880.5158758163452	0.35286757	325.35836666666665
SA45_SOC_5	1395	1715.2599334716797	881.576099395752	0.72952276	325.5919333333333
SA45_SOC_5	1396	1709.7557830810547	878.8144326210022	0.2826814	325.82550000000003
SA45_SOC_5	1397	1700.6830215454102	877.0147562026978	0.14548548	326.0590666666667
SA45_SOC_5	1398	1698.9922714233398	886.7836833000183	0.05341203	326.29263333333336
SA45_SOC_5	1399	1705.3303527832031	894.1187953948975	0.16321953	326.5262
SA45_SOC_5	1400	1685.3439331054688	899.557671546936	0.6987678	326.7597666666667
SA45_SOC_5	1401	1680.2497100830078	905.5903887748718	0.015964912	326.99333333333334
SA45_SOC_5	1402	1676.0361099243164	907.8265142440796	0.19306402	327.2269
SA45_SOC_5	1403	1640.2373886108398	911.7322182655334	0.9739974	327.46046666666666
SA45_SOC_5	1404	1642.5056076049805	910.3198099136353	0.95611787	327.6940333333333
SA45_SOC_5	1405	1640.2907180786133	908.1691074371338	0.9869827	327.9276
SA45_SOC_5	1406	1629.7645568847656	915.0385451316833	0.7305381	328.16116666666665
SA45_SOC_5	1407	1643.001594543457	911.1128854751587	0.14529	328.39473333333336
SA45_SOC_5	1408	1607.57080078125	912.5999021530151	0.025867095	328.6283
SA45_SOC_5	1409	1654.1776657104492	926.7196083068848	0.8844339	328.8618666666667
SA45_SOC_5	1410	1589.7814178466797	918.3696556091309	0.62629205	329.09543333333335
SA45_SOC_5	1411	1589.4819259643555	924.1363191604614	0.97159517	329.329
SA45_SOC_5	1412	623.6052703857422	986.1778092384338	0.0012866418	329.56256666666667
SA45_SOC_5	1413	1560.1746368408203	916.0267353057861	0.34869573	329.79613333333333
SA45_SOC_5	1414	1543.6172103881836	915.9438228607178	0.9944682	330.0297
SA45_SOC_5	1415	1542.3199081420898	914.0939998626709	0.97655857	330.26326666666665
SA45_SOC_5	1416	1545.7995986938477	889.8921275138855	0.99106723	330.4968333333333
SA45_SOC_5	1417	1535.1173400878906	876.8117237091064	0.46589133	330.73040000000003
SA45_SOC_5	1418	1539.1716384887695	861.7787575721741	0.7845228	330.9639666666667
SA45_SOC_5	1419	1540.330810546875	828.9306879043579	0.01961576	331.19753333333335
SA45_SOC_5	1420	1524.2127227783203	823.0497622489929	0.7735641	331.4311
SA45_SOC_5	1421	1521.4249420166016	810.9547162055969	0.10307095	331.6646666666667
SA45_SOC_5	1422	1507.2116088867188	812.9296159744263	0.9980405	331.89823333333334
SA45_SOC_5	1423	1518.2857131958008	835.2302956581116	0.99842393	332.1318
SA45_SOC_5	1424	1499.011344909668	870.8207845687866	0.99934596	332.36536666666666
SA45_SOC_5	1425	1493.335189819336	891.035327911377	0.999074	332.5989333333333
SA45_SOC_5	1426	1497.044792175293	909.3502235412598	0.9994529	332.8325
SA45_SOC_5	1427	1495.4704284667969	918.302321434021	0.99808204	333.0660666666667
SA45_SOC_5	1428	1488.9826583862305	923.5212993621826	0.999244	333.29963333333336
SA45_SOC_5	1429	1489.5753479003906	921.640191078186	0.99648994	333.5332
SA45_SOC_5	1430	1485.2408981323242	920.344877243042	0.9979808	333.7667666666667
SA45_SOC_5	1431	1491.0230255126953	919.7612714767456	0.9626449	334.00033333333334
SA45_SOC_5	1432	1489.5771789550781	915.3989052772522	0.9925504	334.2339
SA45_SOC_5	1433	1494.9738693237305	918.3119130134583	0.9942331	334.46746666666667
SA45_SOC_5	1434	1489.3679809570312	920.1023840904236	0.99858737	334.7010333333333
SA45_SOC_5	1435	1489.680404663086	916.3089466094971	0.99620926	334.9346
SA45_SOC_5	1436	1485.5954360961914	914.6931838989258	0.9983517	335.16816666666665
SA45_SOC_5	1437	1478.7593078613281	904.3833303451538	0.9787508	335.4017333333333
SA45_SOC_5	1438	1484.9800872802734	889.3396139144897	0.9943276	335.63530000000003
SA45_SOC_5	1439	1494.4140243530273	858.4168124198914	0.9970843	335.8688666666667
SA45_SOC_5	1440	1485.1221084594727	813.5602140426636	0.9972939	336.10243333333335
SA45_SOC_5	1441	1488.2208251953125	792.1812915802002	0.99653196	336.336
SA45_SOC_5	1442	1478.1607818603516	772.1265864372253	0.9973802	336.5695666666667
SA45_SOC_5	1443	1476.5668487548828	755.035035610199	0.99836105	336.80313333333334
SA45_SOC_5	1444	1472.8496932983398	743.8670897483826	0.99821717	337.0367
SA45_SOC_5	1445	1475.5318450927734	733.0878925323486	0.99816895	337.27026666666666
SA45_SOC_5	1446	1476.119155883789	721.3752222061157	0.99162275	337.5038333333333
SA45_SOC_5	1447	1515.121192932129	728.966474533081	0.99851555	337.7374
SA45_SOC_5	1448	1482.279052734375	752.2831535339355	0.99726176	337.9709666666667
SA45_SOC_5	1449	1472.3266983032227	768.510046005249	0.99459743	338.20453333333336
SA45_SOC_5	1450	1472.402572631836	788.7242031097412	0.9989755	338.4381
SA45_SOC_5	1451	1478.913803100586	804.0385437011719	0.99763966	338.6716666666667
SA45_SOC_5	1452	1469.304428100586	815.2187204360962	0.99825054	338.90523333333334
SA45_SOC_5	1453	1468.692512512207	829.4669151306152	0.9971046	339.1388
SA45_SOC_5	1454	1471.2501525878906	828.6616086959839	0.998906	339.37236666666666
SA45_SOC_5	1455	1453.7361145019531	833.6138248443604	0.99908507	339.6059333333333
SA45_SOC_5	1456	1450.3732681274414	831.3128757476807	0.9967068	339.8395
SA45_SOC_5	1457	1446.7251205444336	822.3806047439575	0.9823046	340.07306666666665
SA45_SOC_5	1458	1436.462173461914	800.638747215271	0.54236585	340.30663333333337
SA45_SOC_5	1459	1463.9033889770508	783.8001179695129	0.95429	340.5402
SA45_SOC_5	1460	1463.1976318359375	711.7747592926025	0.06265609	340.7737666666667
SA45_SOC_5	1461	1448.5462188720703	707.8687334060669	0.9456417	341.00733333333335
SA45_SOC_5	1462	1456.6900634765625	680.3754043579102	0.9980597	341.2409
SA45_SOC_5	1463	1452.0871353149414	674.4668626785278	0.96531403	341.4744666666667
SA45_SOC_5	1464	1439.8783493041992	666.5030837059021	0.99859923	341.70803333333333
SA45_SOC_5	1465	1399.9855041503906	660.0052070617676	0.9991222	341.9416
SA45_SOC_5	1466	1385.870132446289	661.3991403579712	0.9992199	342.17516666666666
SA45_SOC_5	1467	1346.1918640136719	661.1401677131653	0.99875975	342.4087333333333
SA45_SOC_5	1468	1297.7693939208984	669.3216562271118	0.9981748	342.64230000000003
SA45_SOC_5	1469	1233.6114120483398	683.9249324798584	0.99859375	342.8758666666667
SA45_SOC_5	1470	1137.2879791259766	711.0774064064026	0.9992693	343.10943333333336
SA45_SOC_5	1471	1033.8513565063477	751.4067149162292	0.99769956	343.343
SA45_SOC_5	1472	933.4360885620117	785.3180980682373	0.9984829	343.5765666666667
SA45_SOC_5	1473	830.8454132080078	820.5011057853699	0.9987031	343.81013333333334
SA45_SOC_5	1474	772.3703956604004	844.5093441009521	0.3802113	344.0437
SA45_SOC_5	1475	723.1931304931641	871.6859579086304	0.008611334	344.27726666666666
SA45_SOC_5	1476	625.2156829833984	983.2812166213989	0.001125506	344.5108333333333
SA45_SOC_5	1477	622.4857521057129	985.7785034179688	0.00094331714	344.7444
SA45_SOC_5	1478	622.4575996398926	985.5727672576904	0.0017462291	344.97796666666665
SA45_SOC_5	1479	624.2623329162598	987.2415089607239	0.0027503187	345.21153333333336
SA45_SOC_5	1480	624.0723609924316	986.9910335540771	0.0015474329	345.4451
SA45_SOC_5	1481	625.1132011413574	984.5330142974854	0.001099608	345.6786666666667
SA45_SOC_5	1482	628.1984710693359	985.0624179840088	0.0019974473	345.91223333333335
SA45_SOC_5	1483	624.8469543457031	985.2584981918335	0.0018932094	346.1458
SA45_SOC_5	1484	624.7343444824219	985.2886247634888	0.0019940122	346.37936666666667
SA45_SOC_5	1485	625.4886245727539	984.3661594390869	0.0011414868	346.61293333333333
SA45_SOC_5	1486	625.3483772277832	985.5213332176208	0.0010115119	346.8465
SA45_SOC_5	1487	623.961067199707	984.095664024353	0.0018660965	347.08006666666665
SA45_SOC_5	1488	627.0038795471191	986.046552658081	0.0022276053	347.3136333333333
SA45_SOC_5	1489	625.4437065124512	984.4540929794312	0.0017355218	347.54720000000003
SA45_SOC_5	1490	626.0556793212891	983.4176874160767	0.0013841657	347.7807666666667
SA45_SOC_5	1491	624.9767875671387	986.5339851379395	0.001991192	348.01433333333335
SA45_SOC_5	1492	626.0656929016113	984.52232837677	0.0015316709	348.2479
SA45_SOC_5	1493	625.99365234375	985.5906629562378	0.0016684874	348.4814666666667
SA45_SOC_5	1494	626.9784736633301	984.8187017440796	0.0025319133	348.71503333333334
SA45_SOC_5	1495	625.9683609008789	985.150351524353	0.0019476253	348.9486
SA45_SOC_5	1496	624.4999694824219	984.9737763404846	0.0023706239	349.18216666666666
SA45_SOC_5	1497	626.1844253540039	983.937177658081	0.0030709782	349.4157333333333
SA45_SOC_5	1498	625.4522895812988	984.6687769889832	0.003009927	349.6493
SA45_SOC_5	1499	625.0020217895508	983.1833052635193	0.0012562543	349.8828666666667
SA45_SOC_5	1500	626.1993026733398	985.5044031143188	0.002381316	350.11643333333336
SA45_SOC_5	1501	625.3910064697266	986.9657349586487	0.0017590851	350.35
SA45_SOC_5	1502	446.47865295410156	781.7610383033752	0.0012268054	350.5835666666667
SA45_SOC_5	1503	444.5603370666504	781.2712240219116	0.0013141475	350.81713333333335
SA45_SOC_5	1504	622.9837417602539	984.8318338394165	0.0023152803	351.0507
SA45_SOC_5	1505	625.1822090148926	985.6809782981873	0.0020483052	351.28426666666667
SA45_SOC_5	1506	624.1529846191406	985.5505585670471	0.0010619654	351.51783333333333
SA45_SOC_5	1507	626.3004112243652	985.4375195503235	0.0020955252	351.7514
SA45_SOC_5	1508	625.3520965576172	984.6764373779297	0.0020447234	351.98496666666665
SA45_SOC_5	1509	626.2246513366699	985.1603937149048	0.0017401254	352.2185333333333
SA45_SOC_5	1510	626.0325050354004	984.4080018997192	0.0016854769	352.45210000000003
SA45_SOC_5	1511	625.803279876709	984.0737771987915	0.0017799862	352.6856666666667
SA45_SOC_5	1512	624.1876602172852	985.474534034729	0.0021098526	352.91923333333335
SA45_SOC_5	1513	650.9170532226562	982.1540451049805	0.001279533	353.1528
SA45_SOC_5	1514	626.4428901672363	985.860321521759	0.0014451438	353.3863666666667
SA45_SOC_5	1515	626.5894317626953	985.3348445892334	0.0016035349	353.61993333333334
SA45_SOC_5	1516	626.803035736084	984.5600509643555	0.0017010642	353.8535
SA45_SOC_5	1517	627.0351791381836	986.1362886428833	0.002254215	354.08706666666666
SA45_SOC_5	1518	462.0268249511719	782.6204180717468	0.0016609896	354.3206333333333
SA45_SOC_5	1519	624.6164131164551	986.1625528335571	0.0014974145	354.5542
SA45_SOC_5	1520	626.1522102355957	983.1605815887451	0.0013259945	354.7877666666667
SA45_SOC_5	1521	625.9037590026855	983.4756231307983	0.0015622268	355.02133333333336
SA45_SOC_5	1522	625.2006912231445	985.9363460540771	0.0039056689	355.2549
SA45_SOC_5	1523	627.110481262207	986.9300079345703	0.0023622226	355.4884666666667
SA45_SOC_5	1524	624.1414833068848	985.772967338562	0.0019057282	355.72203333333334
SA45_SOC_5	1525	624.6142387390137	987.2064900398254	0.001666925	355.9556
SA45_SOC_5	1526	626.0212326049805	985.3170776367188	0.001464584	356.18916666666667
SA45_SOC_5	1527	625.1593780517578	985.6073999404907	0.0025478762	356.4227333333333
SA45_SOC_5	1528	626.5846252441406	984.9740982055664	0.001523819	356.6563
SA45_SOC_5	1529	625.8490562438965	986.7054748535156	0.001953303	356.88986666666665
SA45_SOC_5	1530	626.3739967346191	983.7786269187927	0.0013296785	357.12343333333337
SA45_SOC_5	1531	435.75050354003906	782.8773307800293	0.0023490407	357.357
SA45_SOC_5	1532	435.8467483520508	782.0680975914001	0.0020248524	357.5905666666667
SA45_SOC_5	1533	623.4109497070312	984.0831756591797	0.0016765831	357.82413333333335
SA45_SOC_5	1534	653.6709594726562	982.0887064933777	0.0017911069	358.0577
SA45_SOC_5	1535	625.7767868041992	984.1177439689636	0.0018576026	358.2912666666667
SA45_SOC_5	1536	626.9558143615723	986.0690832138062	0.0020070432	358.52483333333333
SA45_SOC_5	1537	653.56201171875	981.6314005851746	0.0015672276	358.7584
SA45_SOC_5	1538	625.1485633850098	985.4527759552002	0.0016709102	358.99196666666666
SA45_SOC_5	1539	626.2722587585449	985.4200744628906	0.002137605	359.2255333333333
SA45_SOC_5	1540	625.4914855957031	984.446496963501	0.0025231156	359.4591
SA45_SOC_5	1541	625.0650215148926	983.7421917915344	0.002277273	359.6926666666667
SA45_SOC_5	1542	624.3630981445312	985.2823162078857	0.0012010146	359.92623333333336
SA45_SOC_5	1543	624.4404602050781	985.2048110961914	0.0014497932	360.1598
SA45_SOC_5	1544	625.1162910461426	984.5343661308289	0.0014788284	360.3933666666667
SA45_SOC_5	1545	623.997859954834	985.1049041748047	0.0008548598	360.62693333333334
SA45_SOC_5	1546	626.103343963623	985.7920217514038	0.0011364472	360.8605
SA45_SOC_5	1547	625.4423332214355	985.1046466827393	0.002060852	361.09406666666666
SA45_SOC_5	1548	625.9267616271973	986.3637828826904	0.0018780268	361.3276333333333
SA45_SOC_5	1549	623.8738059997559	986.9185495376587	0.002598507	361.5612
SA45_SOC_5	1550	626.7947959899902	986.3406085968018	0.002092928	361.79476666666665
SA45_SOC_5	1551	624.4954490661621	984.0896129608154	0.0012348098	362.02833333333336
SA45_SOC_5	1552	623.9803504943848	986.2203598022461	0.0022587015	362.2619
SA45_SOC_5	1553	623.9988899230957	985.514509677887	0.0016658764	362.4954666666667
SA45_SOC_5	1554	443.9381790161133	782.1078157424927	0.0019111789	362.72903333333335
SA45_SOC_5	1555	624.1104698181152	983.7531352043152	0.0017503193	362.9626
SA45_SOC_5	1556	624.9613380432129	985.1316833496094	0.0017448498	363.19616666666667
SA45_SOC_5	1557	442.1099853515625	782.7862429618835	0.0010801768	363.42973333333333
SA45_SOC_5	1558	624.6957206726074	985.1468753814697	0.0021668237	363.6633
SA45_SOC_5	1559	444.70410346984863	780.5714249610901	0.0015258541	363.89686666666665
SA45_SOC_5	1560	626.8683815002441	984.8051190376282	0.0022870253	364.1304333333333
SA45_SOC_5	1561	444.57109451293945	780.6209921836853	0.0019836833	364.36400000000003
SA45_SOC_5	1562	628.337345123291	984.3296599388123	0.002775358	364.5975666666667
SA45_SOC_5	1563	440.9351921081543	780.8181667327881	0.0017841943	364.83113333333336
SA45_SOC_5	1564	434.7971534729004	782.9852199554443	0.0025380044	365.0647
SA45_SOC_5	1565	625.8118057250977	983.9846849441528	0.0015889126	365.2982666666667
SA45_SOC_5	1566	436.8958854675293	783.5613584518433	0.0016563886	365.53183333333334
SA45_SOC_5	1567	625.5053901672363	985.7317042350769	0.0029666976	365.7654
SA45_SOC_5	1568	445.8040237426758	780.9532856941223	0.0014809769	365.99896666666666
SA45_SOC_5	1569	626.0129356384277	983.4517407417297	0.0017184665	366.2325333333333
SA45_SOC_5	1570	627.4295425415039	984.8334431648254	0.0019907164	366.4661
SA45_SOC_5	1571	624.5451164245605	985.1309108734131	0.0013715194	366.6996666666667
SA45_SOC_5	1572	625.7912063598633	986.5352082252502	0.0031440568	366.93323333333336
SA45_SOC_5	1573	624.4935035705566	986.4034366607666	0.0015935397	367.1668
SA45_SOC_5	1574	625.0758934020996	985.4181432723999	0.0015069039	367.4003666666667
SA45_SOC_5	1575	626.8034934997559	986.953375339508	0.0027258494	367.63393333333335
SA45_SOC_5	1576	626.283016204834	985.5036306381226	0.0020807795	367.8675
SA45_SOC_5	1577	626.2863922119141	983.4997630119324	0.0016844004	368.10106666666667
SA45_SOC_5	1578	435.3402900695801	777.3039150238037	0.0014617514	368.33463333333333
SA45_SOC_5	1579	625.2313041687012	985.6708073616028	0.0033542213	368.5682
SA45_SOC_5	1580	625.3840255737305	985.7281637191772	0.0025868546	368.80176666666665
SA45_SOC_5	1581	652.9058074951172	982.9285168647766	0.001882254	369.0353333333333
SA45_SOC_5	1582	624.9347877502441	986.4351725578308	0.0017986805	369.26890000000003
SA45_SOC_5	1583	653.0356979370117	981.3183546066284	0.0015182334	369.5024666666667
SA45_SOC_5	1584	625.550651550293	982.9909586906433	0.001723106	369.73603333333335
SA45_SOC_5	1585	429.1776752471924	781.6985964775085	0.0013501259	369.9696
SA45_SOC_5	1586	441.71630859375	783.7768793106079	0.0015117603	370.2031666666667
SA45_SOC_5	1587	625.7464599609375	984.3934535980225	0.0011052396	370.43673333333334
SA45_SOC_5	1588	623.0811309814453	984.9049615859985	0.0014346992	370.6703
SA45_SOC_5	1589	626.3726234436035	984.8734188079834	0.0025091688	370.90386666666666
SA45_SOC_5	1590	624.1856575012207	986.6474103927612	0.0015659499	371.1374333333333
SA45_SOC_5	1591	446.4635753631592	779.7707533836365	0.0014027235	371.371
SA45_SOC_5	1592	624.126091003418	983.7212705612183	0.0023326778	371.6045666666667
SA45_SOC_5	1593	447.0568370819092	781.5876173973083	0.0016398153	371.83813333333336
SA45_SOC_5	1594	623.6944770812988	985.0271415710449	0.0013641923	372.0717
SA45_SOC_5	1595	650.8131980895996	981.3002014160156	0.0016928939	372.3052666666667
SA45_SOC_5	1596	625.4487419128418	987.288179397583	0.0024427706	372.53883333333334
SA45_SOC_5	1597	625.6292152404785	985.2421474456787	0.0018318614	372.7724
SA45_SOC_5	1598	623.719539642334	986.2527394294739	0.0013650404	373.00596666666667
SA45_SOC_5	1599	627.2934722900391	985.5882167816162	0.0014915953	373.2395333333333
SA45_SOC_5	1600	627.1441268920898	986.4513301849365	0.0029968424	373.4731
SA45_SOC_5	1601	625.5558013916016	985.8896112442017	0.0015314224	373.70666666666665
SA45_SOC_5	1602	446.9014835357666	788.168535232544	0.0010620048	373.94023333333337
SA45_SOC_5	1603	653.9267349243164	983.5181736946106	0.0015203413	374.1738
SA45_SOC_5	1604	625.3727531433105	984.8922157287598	0.0029022784	374.4073666666667
SA45_SOC_5	1605	625.0730895996094	984.7442865371704	0.0009877505	374.64093333333335
SA45_SOC_5	1606	626.6544342041016	984.2199039459229	0.0029608053	374.8745
SA45_SOC_5	1607	651.9901657104492	981.9462490081787	0.0014598415	375.1080666666667
SA45_SOC_5	1608	627.7285194396973	982.069137096405	0.0012230875	375.34163333333333
SA45_SOC_5	1609	625.1944541931152	984.3003702163696	0.0015842145	375.5752
SA45_SOC_5	1610	626.6179275512695	987.0403432846069	0.0015703854	375.80876666666666
SA45_SOC_5	1611	654.2401885986328	980.461163520813	0.0011231771	376.0423333333333
SA45_SOC_5	1612	625.9164047241211	984.9945688247681	0.0020511115	376.2759
SA45_SOC_5	1613	520.7274627685547	864.7174501419067	0.0009704332	376.5094666666667
SA45_SOC_5	1614	652.87353515625	981.8496894836426	0.0019282887	376.74303333333336
SA45_SOC_5	1615	626.3537406921387	983.7027955055237	0.0020779518	376.9766
SA45_SOC_5	1616	625.367488861084	985.8195734024048	0.001606726	377.2101666666667
SA45_SOC_5	1617	625.6779098510742	983.461332321167	0.0015352031	377.44373333333334
SA45_SOC_5	1618	623.9971733093262	986.3632678985596	0.0036805223	377.6773
SA45_SOC_5	1619	626.0829734802246	985.6520104408264	0.0036214343	377.91086666666666
SA45_SOC_5	1620	626.5196228027344	983.6768531799316	0.001885717	378.1444333333333
SA45_SOC_5	1621	624.6446800231934	986.3976430892944	0.002572512	378.378
SA45_SOC_5	1622	445.86267471313477	784.2688822746277	0.0013975166	378.61156666666665
SA45_SOC_5	1623	423.8474464416504	780.0214219093323	0.0013253936	378.84513333333337
SA45_SOC_5	1624	626.3692474365234	984.3377065658569	0.0022246505	379.0787
SA45_SOC_5	1625	652.181224822998	979.5905828475952	0.0013053947	379.3122666666667
SA45_SOC_5	1626	623.280143737793	985.3161764144897	0.00117373	379.54583333333335
SA45_SOC_5	1627	624.206714630127	983.8914728164673	0.0013434297	379.7794
SA45_SOC_5	1628	625.7794761657715	987.5154805183411	0.0029003033	380.01296666666667
SA45_SOC_5	1629	623.0867385864258	985.8436489105225	0.0016084801	380.24653333333333
SA45_SOC_5	1630	651.7529296875	981.6529655456543	0.0014305693	380.4801
SA45_SOC_5	1631	626.9447708129883	984.6197891235352	0.0017887215	380.71366666666665
SA45_SOC_5	1632	627.0756912231445	985.8699131011963	0.001707982	380.9472333333333
SA45_SOC_5	1633	697.9784202575684	848.6229085922241	0.34868887	381.18080000000003
SA45_SOC_5	1634	706.7183876037598	845.7917833328247	0.010661248	381.4143666666667
SA45_SOC_5	1635	719.2520141601562	856.0165357589722	0.051002234	381.64793333333336
SA45_SOC_5	1636	722.7426338195801	847.4204850196838	0.0021911093	381.8815
SA45_SOC_5	1637	514.8909759521484	856.9077157974243	0.0014670038	382.1150666666667
SA45_SOC_5	1638	755.632438659668	825.7628917694092	0.0038296792	382.34863333333334
SA45_SOC_5	1639	763.9502334594727	829.6007466316223	0.058569502	382.5822
SA45_SOC_5	1640	765.0354194641113	838.6297059059143	0.19692361	382.81576666666666
SA45_SOC_5	1641	769.5973205566406	839.240734577179	0.036999468	383.0493333333333
SA45_SOC_5	1642	770.1262092590332	838.8777351379395	0.02044102	383.2829
SA45_SOC_5	1643	776.6855621337891	842.0358753204346	0.1714631	383.5164666666667
SA45_SOC_5	1644	787.9051780700684	842.2130298614502	0.8736245	383.75003333333336
SA45_SOC_5	1645	799.3949890136719	852.3215246200562	0.9880314	383.9836
SA45_SOC_5	1646	819.4715881347656	848.0093050003052	0.9968545	384.2171666666667
SA45_SOC_5	1647	821.1661720275879	842.105655670166	0.9958203	384.45073333333335
SA45_SOC_5	1648	819.5494651794434	842.4527549743652	0.998287	384.6843
SA45_SOC_5	1649	829.3042373657227	844.2445135116577	0.9819895	384.91786666666667
SA45_SOC_5	1650	878.9891624450684	839.8787355422974	0.97772837	385.15143333333333
SA45_SOC_5	1651	930.7887268066406	824.4341039657593	0.71701413	385.385
SA45_SOC_5	1652	984.5609664916992	825.8055067062378	0.9991916	385.61856666666665
SA45_SOC_5	1653	1072.5135040283203	817.4174451828003	0.99422777	385.8521333333333
SA45_SOC_5	1654	1140.0814819335938	815.8076691627502	0.9990866	386.08570000000003
SA45_SOC_5	1655	1214.7394180297852	817.9109287261963	0.99584633	386.3192666666667
SA45_SOC_5	1656	1291.391830444336	834.0992617607117	0.9956369	386.55283333333335
SA45_SOC_5	1657	1370.7450485229492	841.0680913925171	0.9986627	386.7864
SA45_SOC_5	1658	1412.915153503418	865.8382487297058	0.99904925	387.0199666666667
SA45_SOC_5	1659	1472.9711151123047	874.0051245689392	0.9995473	387.25353333333334
SA45_SOC_5	1660	1507.3406982421875	861.237895488739	0.9992034	387.4871
SA45_SOC_5	1661	1528.5964965820312	854.9486517906189	0.99934894	387.72066666666666
SA45_SOC_5	1662	1543.5982131958008	836.9977855682373	0.9987739	387.9542333333333
SA45_SOC_5	1663	1579.7997665405273	828.2779455184937	0.9984675	388.1878
SA45_SOC_5	1664	1613.7615966796875	795.6019449234009	0.9985739	388.4213666666667
SA45_SOC_5	1665	1637.1517181396484	782.2149324417114	0.9990715	388.65493333333336
SA45_SOC_5	1666	1628.642463684082	770.3068256378174	0.9994399	388.8885
SA45_SOC_5	1667	1628.4867095947266	771.1288690567017	0.9993131	389.1220666666667
SA45_SOC_5	1668	1648.1526947021484	768.2105827331543	0.99944574	389.35563333333334
SA45_SOC_5	1669	1639.7780227661133	771.4945721626282	0.99914324	389.5892
SA45_SOC_5	1670	1634.450340270996	780.2175664901733	0.9989613	389.82276666666667
SA45_SOC_5	1671	1676.0828018188477	792.7049016952515	0.9983986	390.0563333333333
SA45_SOC_5	1672	1715.9845733642578	831.6617774963379	0.1276035	390.2899
SA45_SOC_5	1673	1749.7164916992188	857.9674243927002	0.5911402	390.52346666666665
SA45_SOC_5	1674	1750.6669235229492	876.9655752182007	0.17503907	390.75703333333337
SA45_SOC_5	1675	1740.1199340820312	886.8533992767334	0.011635462	390.99060000000003
SA45_SOC_5	1676	1737.2219467163086	887.4510383605957	0.040331278	391.2241666666667
SA45_SOC_5	1677	1732.5115585327148	898.4763336181641	0.022581158	391.45773333333335
SA45_SOC_5	1678	1724.3291473388672	899.0937995910645	0.3827277	391.6913
SA45_SOC_5	1679	1688.053321838379	904.5223760604858	0.36378333	391.9248666666667
SA45_SOC_5	1680	1675.8049392700195	909.1121077537537	0.9930059	392.15843333333333
SA45_SOC_5	1681	1664.9390029907227	904.8824787139893	0.96258205	392.392
SA45_SOC_5	1682	1665.4043197631836	902.6381778717041	0.97902745	392.62556666666666
SA45_SOC_5	1683	1649.1618347167969	904.9397706985474	0.96810794	392.8591333333333
SA45_SOC_5	1684	1662.2685241699219	918.1433200836182	0.59410673	393.0927
SA45_SOC_5	1685	1650.1704025268555	915.6139755249023	0.18053314	393.3262666666667
SA45_SOC_5	1686	1643.5242462158203	909.8242664337158	0.012360992	393.55983333333336
SA45_SOC_5	1687	1643.8435363769531	921.6475296020508	0.008392275	393.7934
SA45_SOC_5	1688	1621.5900421142578	916.0301470756531	0.0063226162	394.0269666666667
SA45_SOC_5	1689	1619.462013244629	930.419704914093	0.073248096	394.26053333333334
SA45_SOC_5	1690	1613.052635192871	930.0979042053223	0.8261277	394.4941
SA45_SOC_5	1691	1608.1375122070312	931.4718174934387	0.8663842	394.72766666666666
SA45_SOC_5	1692	1600.821533203125	929.711537361145	0.9713774	394.9612333333333
SA45_SOC_5	1693	1601.5810775756836	938.9032316207886	0.032537334	395.1948
SA45_SOC_5	1694	1582.7000427246094	940.577380657196	0.9882337	395.42836666666665
SA45_SOC_5	1695	1598.568992614746	935.8752536773682	0.4448059	395.66193333333337
SA45_SOC_5	1696	1597.8711318969727	937.6799511909485	0.3450648	395.8955
SA45_SOC_5	1697	1599.7896194458008	945.1439380645752	0.22002593	396.1290666666667
SA45_SOC_5	1698	1575.941162109375	941.6956043243408	0.92457074	396.36263333333335
SA45_SOC_5	1699	1574.7853088378906	946.8059849739075	0.49853957	396.5962
SA45_SOC_5	1700	1556.6663360595703	947.445273399353	0.30365774	396.82976666666667
SA45_SOC_5	1701	1550.6744384765625	946.5860223770142	0.97861195	397.06333333333333
SA45_SOC_5	1702	1544.9513626098633	943.4429454803467	0.9659603	397.2969
SA45_SOC_5	1703	1515.6825256347656	933.5589838027954	0.998517	397.53046666666665
SA45_SOC_5	1704	1498.9660263061523	933.5897541046143	0.9433582	397.7640333333333
SA45_SOC_5	1705	1502.7326202392578	925.6375622749329	0.99846613	397.99760000000003
SA45_SOC_5	1706	1497.7177047729492	927.4991655349731	0.9952814	398.2311666666667
SA45_SOC_5	1707	1507.1023178100586	926.0425329208374	0.9974222	398.46473333333336
SA45_SOC_5	1708	1498.4384536743164	928.9066171646118	0.997512	398.6983
SA45_SOC_5	1709	1509.7533416748047	924.9215412139893	0.9970592	398.9318666666667
SA45_SOC_5	1710	1510.3864288330078	930.0425434112549	0.99931765	399.16543333333334
SA45_SOC_5	1711	1509.905662536621	929.2181825637817	0.99907553	399.399
SA45_SOC_5	1712	1499.454689025879	921.7739582061768	0.9985459	399.63256666666666
SA45_SOC_5	1713	1492.8234100341797	916.7281436920166	0.9988625	399.8661333333333
SA45_SOC_5	1714	1483.5595321655273	888.1738829612732	0.99418676	400.0997
SA45_SOC_5	1715	1504.9079132080078	862.8954362869263	0.96731925	400.33326666666665
SA45_SOC_5	1716	1517.900733947754	824.0577793121338	0.68523663	400.56683333333336
SA45_SOC_5	1717	1501.7560958862305	786.0063099861145	0.95334643	400.8004
SA45_SOC_5	1718	1492.998390197754	769.6757125854492	0.9958549	401.0339666666667
SA45_SOC_5	1719	1471.5537643432617	761.6988015174866	0.9703124	401.26753333333335
SA45_SOC_5	1720	1459.4429397583008	756.3887357711792	0.96540225	401.5011
SA45_SOC_5	1721	1446.0246276855469	742.403826713562	0.97282076	401.73466666666667
SA45_SOC_5	1722	1474.0179061889648	730.030689239502	0.5397558	401.96823333333333
SA45_SOC_5	1723	1467.257080078125	731.9839596748352	0.59994537	402.2018
SA45_SOC_5	1724	1487.7916717529297	738.0547213554382	0.9819863	402.43536666666665
SA45_SOC_5	1725	1490.372657775879	741.786618232727	0.93725073	402.6689333333333
SA45_SOC_5	1726	1497.5041580200195	748.536901473999	0.98718274	402.90250000000003
SA45_SOC_5	1727	1475.1921844482422	799.1714286804199	0.94590497	403.1360666666667
SA45_SOC_5	1728	1467.839469909668	843.6189365386963	0.9983158	403.36963333333335
SA45_SOC_5	1729	1478.474006652832	877.8114366531372	0.9638515	403.6032
SA45_SOC_5	1730	1473.6378479003906	896.419358253479	0.9990571	403.8367666666667
SA45_SOC_5	1731	1466.9302368164062	898.2981491088867	0.9988595	404.07033333333334
SA45_SOC_5	1732	1482.839126586914	904.4131350517273	0.9986482	404.3039
SA45_SOC_5	1733	1462.2492599487305	892.0148277282715	0.98072803	404.53746666666666
SA45_SOC_5	1734	1501.2610244750977	869.649453163147	0.99811566	404.7710333333333
SA45_SOC_5	1735	1513.0307006835938	826.0061573982239	0.88948625	405.0046
SA45_SOC_5	1736	1491.8537521362305	801.5737652778625	0.98651564	405.2381666666667
SA45_SOC_5	1737	1475.8917617797852	788.103518486023	0.9866774	405.47173333333336
SA45_SOC_5	1738	1484.754638671875	770.9460496902466	0.98138696	405.7053
SA45_SOC_5	1739	1475.4021835327148	775.167760848999	0.9554061	405.9388666666667
SA45_SOC_5	1740	1478.2403182983398	771.3132333755493	0.91409624	406.17243333333334
SA45_SOC_5	1741	1473.8987731933594	778.6700391769409	0.9883563	406.406
SA45_SOC_5	1742	1475.9307861328125	783.1854844093323	0.9287931	406.63956666666667
SA45_SOC_5	1743	1480.3665161132812	778.5424518585205	0.98669946	406.8731333333333
SA45_SOC_5	1744	1487.739601135254	779.651985168457	0.97134364	407.1067
SA45_SOC_5	1745	1484.505844116211	782.882866859436	0.923467	407.34026666666665
SA45_SOC_5	1746	1500.5303192138672	780.282518863678	0.9611585	407.57383333333337
SA45_SOC_5	1747	1502.640495300293	777.9352855682373	0.9949492	407.80740000000003
SA45_SOC_5	1748	1506.3011169433594	765.8638644218445	0.94675434	408.0409666666667
SA45_SOC_5	1749	1503.0559158325195	777.200403213501	0.99521035	408.27453333333335
SA45_SOC_5	1750	1497.704200744629	765.2467203140259	0.37638482	408.5081
SA45_SOC_5	1751	1496.3058471679688	768.7802839279175	0.9857093	408.7416666666667
SA45_SOC_5	1752	1493.986701965332	765.8750009536743	0.9912362	408.97523333333334
SA45_SOC_5	1753	1489.2610931396484	761.5644550323486	0.36603045	409.2088
SA45_SOC_5	1754	1575.636863708496	716.4538407325745	0.4038937	409.44236666666666
SA45_SOC_5	1755	1565.0989151000977	718.9307856559753	0.9263501	409.6759333333333
SA45_SOC_5	1756	1566.3945007324219	716.7911553382874	0.75937325	409.9095
SA45_SOC_5	1757	1487.3168563842773	753.8795399665833	0.15128182	410.1430666666667
SA45_SOC_5	1758	1494.1156768798828	740.3257369995117	0.9462093	410.37663333333336
SA45_SOC_5	1759	1492.9447174072266	740.2792596817017	0.76423687	410.6102
SA45_SOC_5	1760	1499.0417861938477	744.1437005996704	0.9561455	410.8437666666667
SA45_SOC_5	1761	1494.8047256469727	743.0248332023621	0.80914706	411.07733333333334
SA45_SOC_5	1762	1487.0585632324219	741.6809177398682	0.966368	411.3109
SA45_SOC_5	1763	1496.422233581543	747.5714349746704	0.8235123	411.54446666666666
SA45_SOC_5	1764	1523.561897277832	738.2540845870972	0.032323506	411.7780333333333
SA45_SOC_5	1765	1503.3166122436523	732.9435038566589	0.96904916	412.0116
SA45_SOC_5	1766	1511.7123413085938	719.8615550994873	0.99684	412.24516666666665
SA45_SOC_5	1767	1516.8158340454102	716.0981798171997	0.97155476	412.47873333333337
SA45_SOC_5	1768	1524.114990234375	700.5496501922607	0.9966826	412.7123
SA45_SOC_5	1769	1525.0061416625977	684.827184677124	0.98095506	412.9458666666667
SA45_SOC_5	1770	1531.8365478515625	679.7090148925781	0.9977005	413.17943333333335
SA45_SOC_5	1771	1527.9101943969727	675.6029176712036	0.99673575	413.413
SA45_SOC_5	1772	1516.6748428344727	662.0741558074951	0.997997	413.6465666666667
SA45_SOC_5	1773	1533.138542175293	655.9759068489075	0.9856694	413.88013333333333
SA45_SOC_5	1774	1543.0431747436523	644.7651529312134	0.99404365	414.1137
SA45_SOC_5	1775	1543.0177688598633	642.2540259361267	0.9941099	414.34726666666666
SA45_SOC_5	1776	1562.431526184082	645.2243900299072	0.9539272	414.5808333333333
SA45_SOC_5	1777	1562.6411819458008	619.9996304512024	0.9337985	414.81440000000003
SA45_SOC_5	1778	1561.3141250610352	623.639087677002	0.9164921	415.0479666666667
SA45_SOC_5	1779	1556.8010330200195	595.0937104225159	0.9813483	415.28153333333336
SA45_SOC_5	1780	1551.5290832519531	575.7525157928467	0.9960891	415.5151
SA45_SOC_5	1781	1564.0676879882812	564.6999907493591	0.99637395	415.7486666666667
SA45_SOC_5	1782	1562.2599792480469	559.4104599952698	0.99757725	415.98223333333334
SA45_SOC_5	1783	1586.6532897949219	541.6753077507019	0.9972428	416.2158
SA45_SOC_5	1784	1604.4443893432617	549.4280076026917	0.9954407	416.44936666666666
SA45_SOC_5	1785	1618.0537033081055	570.1422142982483	0.99741447	416.6829333333333
SA45_SOC_5	1786	1637.1926879882812	586.6761660575867	0.9973224	416.9165
SA45_SOC_5	1787	1625.2498626708984	626.6082286834717	0.9985172	417.15006666666665
SA45_SOC_5	1788	1602.8645324707031	661.6387367248535	0.99969673	417.38363333333336
SA45_SOC_5	1789	1638.7589263916016	717.9507064819336	0.9989767	417.6172
SA45_SOC_5	1790	1647.0863342285156	750.7163143157959	0.9989925	417.8507666666667
SA45_SOC_5	1791	1666.3349533081055	806.4675951004028	0.99955565	418.08433333333335
SA45_SOC_5	1792	1697.109146118164	854.220142364502	0.9992422	418.3179
SA45_SOC_5	1793	1702.5812530517578	886.2810587882996	0.99851257	418.55146666666667
SA45_SOC_5	1794	1682.8007125854492	903.4890604019165	0.9993067	418.78503333333333
SA45_SOC_5	1795	1690.700340270996	934.772801399231	0.99920565	419.0186
SA45_SOC_5	1796	1678.9059448242188	930.3000354766846	0.99969053	419.25216666666665
SA45_SOC_5	1797	1686.9733428955078	951.2284755706787	0.99909484	419.4857333333333
SA45_SOC_5	1798	1697.21923828125	956.4217686653137	0.9966491	419.71930000000003
SA45_SOC_5	1799	1724.7683715820312	953.9534497261047	0.99018586	419.9528666666667
SA45_SOC_5	1800	1716.529769897461	957.3184204101562	0.9977047	420.18643333333335
SA45_SOC_5	1801	1708.0456924438477	950.1930999755859	0.98780113	420.42
SA45_SOC_5	1802	1710.4338455200195	943.1266164779663	0.99195135	420.6535666666667
SA45_SOC_5	1803	1711.1981964111328	938.9762306213379	0.99797374	420.88713333333334
SA45_SOC_5	1804	1718.0811309814453	944.3646383285522	0.99416083	421.1207
SA45_SOC_5	1805	1699.1651916503906	950.2157592773438	0.9881848	421.35426666666666
SA45_SOC_5	1806	1709.5404052734375	958.601438999176	0.99776137	421.5878333333333
SA45_SOC_5	1807	1717.7001571655273	966.8430519104004	0.9946674	421.8214
SA45_SOC_5	1808	1704.773941040039	961.4916586875916	0.98828924	422.0549666666667
SA45_SOC_5	1809	1700.9930419921875	946.5929746627808	0.9942365	422.28853333333336
SA45_SOC_5	1810	1719.2217636108398	936.456606388092	0.997752	422.5221
SA45_SOC_5	1811	1693.3680725097656	925.2538347244263	0.9948325	422.7556666666667
SA45_SOC_5	1812	1684.8880004882812	928.498363494873	0.99911624	422.98923333333335
SA45_SOC_5	1813	1741.2025451660156	874.4614005088806	0.99134314	423.2228
SA45_SOC_5	1814	1764.9430847167969	834.5952558517456	0.9540657	423.45636666666667
SA45_SOC_5	1815	1776.2527084350586	815.5426454544067	0.97000384	423.68993333333333
SA45_SOC_5	1816	1790.2496337890625	802.7503108978271	0.9926167	423.9235
SA45_SOC_5	1817	1776.2825775146484	809.8922395706177	0.99286824	424.15706666666665
SA45_SOC_5	1818	1755.4219436645508	819.3884181976318	0.9988697	424.39063333333337
SA45_SOC_5	1819	1731.2685012817383	839.2756247520447	0.99841976	424.62420000000003
SA45_SOC_5	1820	1744.050178527832	826.2198114395142	0.99349123	424.8577666666667
SA45_SOC_5	1821	1730.5139923095703	819.2146754264832	0.9928342	425.09133333333335
SA45_SOC_5	1822	1726.775894165039	813.0226349830627	0.99774456	425.3249
SA45_SOC_5	1823	1713.2034301757812	810.6927824020386	0.99588484	425.5584666666667
SA45_SOC_5	1824	1715.7406997680664	791.5827512741089	0.99832636	425.79203333333334
SA45_SOC_5	1825	1708.465461730957	797.9679107666016	0.9972861	426.0256
SA45_SOC_5	1826	1697.1615600585938	820.5419182777405	0.99752396	426.25916666666666
SA45_SOC_5	1827	1697.1560668945312	831.5076041221619	0.9985122	426.4927333333333
SA45_SOC_5	1828	1697.460708618164	825.9637355804443	0.9982147	426.7263
SA45_SOC_5	1829	1696.091194152832	831.1935925483704	0.99875605	426.9598666666667
SA45_SOC_5	1830	1694.8622131347656	855.1994490623474	0.99911684	427.19343333333336
SA45_SOC_5	1831	1686.1967468261719	869.0532302856445	0.9993649	427.427
SA45_SOC_5	1832	1689.2352676391602	885.997109413147	0.9993376	427.6605666666667
SA45_SOC_5	1833	1691.722068786621	914.805965423584	0.99819034	427.89413333333334
SA45_SOC_5	1834	1700.387306213379	936.1834716796875	0.9616226	428.1277
SA45_SOC_5	1835	1709.8420715332031	949.0672159194946	0.993238	428.36126666666667
SA45_SOC_5	1836	1718.3877182006836	959.2963457107544	0.96065205	428.5948333333333
SA45_SOC_5	1837	1727.9617309570312	965.426459312439	0.96934694	428.8284
SA45_SOC_5	1838	1735.7389068603516	966.9093561172485	0.80119294	429.06196666666665
SA45_SOC_5	1839	1715.4701614379883	967.6584005355835	0.9720519	429.29553333333337
SA45_SOC_5	1840	1743.2363891601562	957.4779367446899	0.016490566	429.5291
SA45_SOC_5	1841	1719.0547943115234	969.8317623138428	0.98646426	429.7626666666667
SA45_SOC_5	1842	1729.3131637573242	958.9925694465637	0.89530885	429.99623333333335
SA45_SOC_5	1843	1722.1125411987305	958.8076257705688	0.8537387	430.2298
SA45_SOC_5	1844	1723.8592529296875	962.6963353157043	0.7659603	430.4633666666667
SA45_SOC_5	1845	1716.6289901733398	953.8127303123474	0.4500383	430.69693333333333
SA45_SOC_5	1846	1719.6152114868164	962.6857137680054	0.67358357	430.9305
SA45_SOC_5	1847	1728.207778930664	964.1633319854736	0.902809	431.16406666666666
SA45_SOC_5	1848	1722.312355041504	958.717246055603	0.99259186	431.3976333333333
SA45_SOC_5	1849	1724.9114227294922	950.3045296669006	0.3526571	431.63120000000004
SA45_SOC_5	1850	1745.4175186157227	934.0262031555176	0.0020223642	431.8647666666667
SA45_SOC_5	1851	1721.696434020996	949.32213306427	0.9924896	432.09833333333336
SA45_SOC_5	1852	1727.6411819458008	951.5741586685181	0.91630745	432.3319
SA45_SOC_5	1853	1728.12744140625	939.0680265426636	0.4267869	432.5654666666667
SA45_SOC_5	1854	1736.6846466064453	927.2358155250549	0.49204966	432.79903333333334
SA45_SOC_5	1855	1727.0221710205078	928.656849861145	0.54918724	433.0326
SA45_SOC_5	1856	1737.3711776733398	930.9247756004333	0.52777815	433.26616666666666
SA45_SOC_5	1857	1723.9136123657227	935.4449844360352	0.84504807	433.4997333333333
SA45_SOC_5	1858	1709.4868469238281	930.575680732727	0.95231074	433.7333
SA45_SOC_5	1859	1703.1836700439453	929.7058725357056	0.8157391	433.96686666666665
SA45_SOC_5	1860	1708.161277770996	923.4454035758972	0.5662218	434.20043333333336
SA45_SOC_5	1861	1772.3556518554688	907.0622134208679	0.04067745	434.434
SA45_SOC_5	1862	1749.2002487182617	885.4154348373413	0.013007983	434.6675666666667
SA45_SOC_5	1863	1755.8576202392578	891.8152713775635	0.015523813	434.90113333333335
SA45_SOC_5	1864	1678.275489807129	869.0348839759827	0.050014418	435.1347
SA45_SOC_5	1865	1737.7017974853516	860.988450050354	0.008610434	435.36826666666667
SA45_SOC_5	1866	1735.4125213623047	872.623872756958	0.20631321	435.60183333333333
SA45_SOC_5	1867	1627.1468353271484	874.6780157089233	0.019035209	435.8354
SA45_SOC_5	1868	1604.0974044799805	889.9599123001099	0.9364789	436.06896666666665
SA45_SOC_5	1869	1605.659065246582	902.6784753799438	0.58544004	436.3025333333333
SA45_SOC_5	1870	1603.1015396118164	901.8825674057007	0.91736835	436.53610000000003
SA45_SOC_5	1871	1578.636360168457	903.3267760276794	0.92309266	436.7696666666667
SA45_SOC_5	1872	1572.1189498901367	914.914755821228	0.96450084	437.00323333333336
SA45_SOC_5	1873	1516.4553451538086	915.1647806167603	0.19189325	437.2368
SA45_SOC_5	1874	1537.616958618164	905.1161527633667	0.9941784	437.4703666666667
SA45_SOC_5	1875	1519.1022491455078	884.6387100219727	0.86565197	437.70393333333334
SA45_SOC_5	1876	1489.2654418945312	871.1626052856445	0.7288527	437.9375
SA45_SOC_5	1877	1516.3446807861328	819.8496508598328	0.9921485	438.17106666666666
SA45_SOC_5	1878	1495.9895324707031	793.2059812545776	0.9964599	438.4046333333333
SA45_SOC_5	1879	1480.9685897827148	775.8665943145752	0.9970613	438.6382
SA45_SOC_5	1880	1477.060661315918	764.6522355079651	0.998473	438.8717666666667
SA45_SOC_5	1881	1484.4401550292969	772.186131477356	0.9965064	439.10533333333336
SA45_SOC_5	1882	1498.0934143066406	793.7985992431641	0.9985637	439.3389
SA45_SOC_5	1883	1498.9097213745117	823.7081050872803	0.99906904	439.5724666666667
SA45_SOC_5	1884	1511.986312866211	871.3783836364746	0.9977673	439.80603333333335
SA45_SOC_5	1885	1516.1220932006836	891.1559629440308	0.9958534	440.0396
SA45_SOC_5	1886	1508.6591720581055	904.5408511161804	0.9915844	440.27316666666667
SA45_SOC_5	1887	1509.821891784668	912.7473163604736	0.99550986	440.50673333333333
SA45_SOC_5	1888	1509.305191040039	907.414140701294	0.97289497	440.7403
SA45_SOC_5	1889	1505.1006317138672	893.1551313400269	0.23366036	440.97386666666665
SA45_SOC_5	1890	1521.0701751708984	891.830141544342	0.7705549	441.2074333333333
SA45_SOC_5	1891	1514.3158721923828	882.3475456237793	0.9651451	441.44100000000003
SA45_SOC_5	1892	1516.0041046142578	874.4789743423462	0.9674567	441.6745666666667
SA45_SOC_5	1893	1509.635124206543	847.8778553009033	0.026796926	441.90813333333335
SA45_SOC_5	1894	1485.5400466918945	812.4871158599854	0.97274077	442.1417
SA45_SOC_5	1895	1473.6562728881836	784.752516746521	0.97034484	442.3752666666667
SA45_SOC_5	1896	1449.1251754760742	795.7872104644775	0.9078295	442.60883333333334
SA45_SOC_5	1897	1442.296485900879	801.6825556755066	0.9973411	442.8424
SA45_SOC_5	1898	1425.5980682373047	804.3445730209351	0.9823643	443.07596666666666
SA45_SOC_5	1899	1439.1088485717773	814.4267392158508	0.95097744	443.3095333333333
SA45_SOC_5	1900	1459.471092224121	826.4942979812622	0.84810513	443.5431
SA45_SOC_5	1901	1472.6232147216797	863.3698010444641	0.258065	443.7766666666667
SA45_SOC_5	1902	1467.1269607543945	864.863383769989	0.7416697	444.01023333333336
SA45_SOC_5	1903	625.2131652832031	985.5504941940308	0.0027447543	444.2438
SA45_SOC_5	1904	624.667854309082	985.7437419891357	0.002602601	444.4773666666667
SA45_SOC_5	1905	1485.512580871582	909.7297668457031	0.8983179	444.71093333333334
SA45_SOC_5	1906	1476.9266510009766	921.2333536148071	0.99613523	444.9445
SA45_SOC_5	1907	1467.5950241088867	920.8359146118164	0.99654764	445.17806666666667
SA45_SOC_5	1908	1488.0292510986328	916.1007642745972	0.99849963	445.4116333333333
SA45_SOC_5	1909	1488.5836029052734	903.0544137954712	0.9773008	445.6452
SA45_SOC_5	1910	1488.969612121582	878.146562576294	0.8655857	445.87876666666665
SA45_SOC_5	1911	1502.644157409668	852.7436828613281	0.98029435	446.11233333333337
SA45_SOC_5	1912	1506.3720703125	823.0807256698608	0.9966478	446.34590000000003
SA45_SOC_5	1913	1518.4819793701172	797.8457307815552	0.7795014	446.5794666666667
SA45_SOC_5	1914	1526.4351654052734	798.632755279541	0.9938693	446.81303333333335
SA45_SOC_5	1915	1611.7664337158203	782.9163408279419	0.37998122	447.0466
SA45_SOC_5	1916	1520.361557006836	802.2474932670593	0.9463996	447.2801666666667
SA45_SOC_5	1917	1519.1396713256836	809.7068452835083	0.9920357	447.51373333333333
SA45_SOC_5	1918	1516.992530822754	811.370952129364	0.99496436	447.7473
SA45_SOC_5	1919	1603.9518356323242	798.0185723304749	0.037349116	447.98086666666666
SA45_SOC_5	1920	1495.1569747924805	828.8417887687683	0.5352316	448.2144333333333
SA45_SOC_5	1921	1505.2536392211914	831.8774271011353	0.98249996	448.44800000000004
SA45_SOC_5	1922	1499.3244552612305	847.6094198226929	0.98035663	448.6815666666667
SA45_SOC_5	1923	1506.9074249267578	865.8874297142029	0.99688137	448.91513333333336
SA45_SOC_5	1924	1507.3269653320312	865.8794474601746	0.9978649	449.1487
SA45_SOC_5	1925	1490.712547302246	886.6362047195435	0.99607927	449.3822666666667
SA45_SOC_5	1926	1471.9056701660156	893.6939978599548	0.51574063	449.61583333333334
SA45_SOC_5	1927	1507.2807312011719	892.0109009742737	0.53832865	449.8494
SA45_SOC_5	1928	1494.9636840820312	890.2162456512451	0.99566525	450.08296666666666
SA45_SOC_5	1929	1488.4910202026367	875.8295845985413	0.99331564	450.3165333333333
SA45_SOC_5	1930	1492.6554107666016	848.5462403297424	0.9953027	450.5501
SA45_SOC_5	1931	1495.294189453125	816.2457275390625	0.9951669	450.78366666666665
SA45_SOC_5	1932	1495.6115341186523	786.6206216812134	0.99642736	451.01723333333337
SA45_SOC_5	1933	1493.1345748901367	753.1737542152405	0.99661535	451.2508
SA45_SOC_5	1934	1484.630012512207	740.6612491607666	0.99436176	451.4843666666667
SA45_SOC_5	1935	1475.6819915771484	728.0281734466553	0.99840885	451.71793333333335
SA45_SOC_5	1936	1450.1497650146484	720.4624772071838	0.99858403	451.9515
SA45_SOC_5	1937	1444.4040298461914	730.5086588859558	0.9992747	452.18506666666667
SA45_SOC_5	1938	1442.9422760009766	716.2220335006714	0.9979607	452.41863333333333
SA45_SOC_5	1939	1457.8754425048828	699.8352384567261	0.9983047	452.6522
SA45_SOC_5	1940	1456.8336868286133	669.1006636619568	0.9980914	452.88576666666665
SA45_SOC_5	1941	1448.617172241211	643.6903810501099	0.99735355	453.1193333333333
SA45_SOC_5	1942	1444.4519805908203	621.53080701828	0.99446046	453.35290000000003
SA45_SOC_5	1943	1427.1290588378906	618.1144022941589	0.99684465	453.5864666666667
SA45_SOC_5	1944	1424.0797805786133	599.9955868721008	0.9966002	453.82003333333336
SA45_SOC_5	1945	1418.6437225341797	585.4046058654785	0.99540424	454.0536
SA45_SOC_5	1946	1418.4833908081055	576.9383311271667	0.9936008	454.2871666666667
SA45_SOC_5	1947	1422.8961181640625	559.783501625061	0.98960716	454.52073333333334
SA45_SOC_5	1948	1409.952735900879	543.4411239624023	0.98603475	454.7543
SA45_SOC_5	1949	1419.7365188598633	522.7462935447693	0.9980344	454.98786666666666
SA45_SOC_5	1950	1384.383430480957	561.214771270752	0.9993899	455.2214333333333
SA45_SOC_5	1951	1350.0422286987305	615.4857301712036	0.9982497	455.455
SA45_SOC_5	1952	1292.4420547485352	675.9544587135315	0.99856144	455.6885666666667
SA45_SOC_5	1953	1231.1306762695312	729.0578842163086	0.99795413	455.92213333333336
SA45_SOC_5	1954	1176.8315505981445	776.445951461792	0.9989905	456.1557
SA45_SOC_5	1955	1112.3736190795898	814.6033143997192	0.998355	456.3892666666667
SA45_SOC_5	1956	992.003173828125	846.8627572059631	0.9989967	456.62283333333335
SA45_SOC_5	1957	878.6091613769531	871.967396736145	0.9980051	456.8564
SA45_SOC_5	1958	814.2988586425781	891.4596748352051	0.9974765	457.08996666666667
SA45_SOC_5	1959	747.9606056213379	907.8763389587402	0.0051587224	457.32353333333333
SA45_SOC_5	1960	453.8577461242676	789.1108274459839	0.0015641415	457.5571
SA45_SOC_5	1961	628.8606262207031	986.8270111083984	0.0044810274	457.79066666666665
SA45_SOC_5	1962	624.8863220214844	982.6764965057373	0.00094097975	458.0242333333333
SA45_SOC_5	1963	624.4243812561035	984.9323201179504	0.0015544129	458.25780000000003
SA45_SOC_5	1964	626.0666656494141	986.1995673179626	0.0021227198	458.4913666666667
SA45_SOC_5	1965	624.7845840454102	985.2426624298096	0.0014657449	458.72493333333335
SA45_SOC_5	1966	624.9999046325684	983.5638785362244	0.00085487694	458.9585
SA45_SOC_5	1967	626.6469383239746	986.3700914382935	0.001957627	459.1920666666667
SA45_SOC_5	1968	627.2895240783691	985.2033305168152	0.0026627586	459.42563333333334
SA45_SOC_5	1969	623.4843635559082	985.0613880157471	0.0013861874	459.6592
SA45_SOC_5	1970	625.8860778808594	983.4969305992126	0.0015815119	459.89276666666666
SA45_SOC_5	1971	626.0805130004883	983.6123514175415	0.001756585	460.1263333333333
SA45_SOC_5	1972	654.678897857666	983.9038324356079	0.0018805562	460.3599
SA45_SOC_5	1973	624.6933174133301	986.7634749412537	0.0030433063	460.5934666666667
SA45_SOC_5	1974	625.5746269226074	986.6658854484558	0.002367385	460.82703333333336
SA45_SOC_5	1975	624.7934532165527	985.861222743988	0.0015451271	461.0606
SA45_SOC_5	1976	625.1561164855957	986.5484690666199	0.0018802107	461.2941666666667
SA45_SOC_5	1977	624.4366264343262	984.6883463859558	0.0017489892	461.52773333333334
SA45_SOC_5	1978	449.4634437561035	783.6516094207764	0.0012067368	461.7613
SA45_SOC_5	1979	622.9680633544922	987.4103593826294	0.0026290994	461.99486666666667
SA45_SOC_5	1980	445.4909133911133	783.9868640899658	0.0014726759	462.2284333333333
SA45_SOC_5	1981	625.6516456604004	983.8917946815491	0.0013971414	462.462
SA45_SOC_5	1982	624.6771240234375	986.059684753418	0.0021708028	462.69556666666665
SA45_SOC_5	1983	625.2916717529297	986.8749690055847	0.0018196634	462.92913333333337
SA45_SOC_5	1984	625.3698921203613	987.5074982643127	0.00228199	463.16270000000003
SA45_SOC_5	1985	624.2958068847656	985.0276565551758	0.0011743037	463.3962666666667
SA45_SOC_5	1986	449.0526580810547	786.4299488067627	0.0009832624	463.62983333333335
SA45_SOC_5	1987	626.070728302002	983.2536005973816	0.0018000425	463.8634
SA45_SOC_5	1988	518.3295822143555	866.0972213745117	0.0008565476	464.0969666666667
SA45_SOC_5	1989	624.9259185791016	985.5755996704102	0.0019073036	464.33053333333334
SA45_SOC_5	1990	439.17975425720215	777.0773220062256	0.0024287605	464.5641
SA45_SOC_5	1991	626.3731384277344	984.5675182342529	0.0014803839	464.79766666666666
SA45_SOC_5	1992	624.9510383605957	984.7791123390198	0.0038016795	465.0312333333333
SA45_SOC_5	1993	625.177001953125	986.134614944458	0.002262219	465.26480000000004
SA45_SOC_5	1994	451.14280700683594	784.3945384025574	0.0011572912	465.4983666666667
SA45_SOC_5	1995	623.9497947692871	983.7319564819336	0.0014876022	465.73193333333336
SA45_SOC_5	1996	625.1283645629883	985.6035375595093	0.0012246048	465.9655
SA45_SOC_5	1997	625.7542991638184	985.9844326972961	0.0019981137	466.1990666666667
SA45_SOC_5	1998	444.74475860595703	783.5061264038086	0.0012614183	466.43263333333334
SA45_SOC_5	1999	624.6256256103516	985.2932596206665	0.0017754219	466.6662
[truncated: 1,856 more rows]
