# Supplementary material for: Measuring inter-individual differences in behavioural types of gilthead seabreams in the laboratory using deep learning
Source: PeerJ. 2022 May 5;10:e13396. doi: 10.7717/peerj.13396 (PMC9080431; doi:10.7717/peerj.13396)
Supplement: Supplemental Information 1 [file peerj-10-13396-s001.zip › Raw validation data/d1/SA45_SOC_5 hom.csv]

0	0
14	1
26	0
60	1
71	0
96	1
108	0
131	1
174	0
196	1
240	0
269	1
287	0
314	1
344	0
382	1
456	0
480	1
498	0
537	1
559	0
597	1
715	0
747	1
798	0
811	1
824	0
830	1
853	0
864	1
878	0
888	1
