# Supplementary material for: Measuring inter-individual differences in behavioural types of gilthead seabreams in the laboratory using deep learning
Source: PeerJ. 2022 May 5;10:e13396. doi: 10.7717/peerj.13396 (PMC9080431; doi:10.7717/peerj.13396)
Supplement: Supplemental Information 1 [file peerj-10-13396-s001.zip › Raw validation data/d1/SA45_SOC_6.csv]

ID	sec	X	Y	%	seconds
SA45_SOC_6	1	1750.7458877563477	931.803789138794	0.9787007	0.0
SA45_SOC_6	2	1749.8334503173828	933.9207601547241	0.99417675	0.23356666666666667
SA45_SOC_6	3	1731.5777206420898	922.99241065979	0.9945722	0.46713333333333334
SA45_SOC_6	4	1729.8692321777344	923.8067293167114	0.9965371	0.7007
SA45_SOC_6	5	1721.3985443115234	925.3078436851501	0.998331	0.9342666666666667
SA45_SOC_6	6	1745.482177734375	911.4034652709961	0.99030674	1.1678333333333333
SA45_SOC_6	7	1723.6570358276367	919.1123914718628	0.99684983	1.4014
SA45_SOC_6	8	1729.892349243164	928.4735155105591	0.99539465	1.6349666666666667
SA45_SOC_6	9	1709.948616027832	940.1652002334595	0.9946015	1.8685333333333334
SA45_SOC_6	10	1698.826904296875	949.5681023597717	0.9977704	2.1021
SA45_SOC_6	11	1694.2649459838867	950.4325675964355	0.99866307	2.3356666666666666
SA45_SOC_6	12	1704.4676971435547	957.9846167564392	0.99437416	2.5692333333333335
SA45_SOC_6	13	1691.2082290649414	958.5288906097412	0.99744993	2.8028
SA45_SOC_6	14	1692.8971481323242	956.0838747024536	0.99003977	3.036366666666667
SA45_SOC_6	15	1693.4551620483398	961.6252970695496	0.9959319	3.2699333333333334
SA45_SOC_6	16	1696.3577270507812	957.4302363395691	0.99593014	3.5035000000000003
SA45_SOC_6	17	1691.1474609375	958.6088418960571	0.9776509	3.7370666666666668
SA45_SOC_6	18	1713.339958190918	972.6748609542847	0.88616556	3.9706333333333332
SA45_SOC_6	19	1721.0255813598633	971.438512802124	0.9853876	4.2042
SA45_SOC_6	20	1727.812728881836	962.0561456680298	0.94274825	4.437766666666667
SA45_SOC_6	21	1719.7754287719727	957.5254440307617	0.9399881	4.671333333333333
SA45_SOC_6	22	1727.8887176513672	960.2975392341614	0.49227253	4.9049000000000005
SA45_SOC_6	23	1716.7608261108398	954.2616033554077	0.6933222	5.138466666666667
SA45_SOC_6	24	1706.9777297973633	944.9057579040527	0.0044061434	5.372033333333333
SA45_SOC_6	25	1700.7734298706055	952.437915802002	0.6963242	5.6056
SA45_SOC_6	26	1695.926513671875	953.9965152740479	0.2379035	5.839166666666666
SA45_SOC_6	27	1705.0910568237305	961.4202690124512	0.9423729	6.072733333333334
SA45_SOC_6	28	1710.6136322021484	959.2948007583618	0.92128575	6.3063
SA45_SOC_6	29	1687.3710250854492	952.883505821228	0.9882785	6.539866666666667
SA45_SOC_6	30	1683.3740615844727	961.634566783905	0.99489355	6.773433333333333
SA45_SOC_6	31	1675.4492568969727	955.4214763641357	0.99063134	7.007000000000001
SA45_SOC_6	32	1684.3092727661133	959.811909198761	0.9962553	7.240566666666667
SA45_SOC_6	33	1697.029151916504	971.3676381111145	0.9926623	7.4741333333333335
SA45_SOC_6	34	1720.0989532470703	967.2513055801392	0.99659973	7.7077
SA45_SOC_6	35	1726.0412979125977	965.9577941894531	0.99762064	7.9412666666666665
SA45_SOC_6	36	1723.5926055908203	971.3340997695923	0.9978846	8.174833333333334
SA45_SOC_6	37	1732.2675704956055	968.9906644821167	0.9983512	8.4084
SA45_SOC_6	38	1734.0863800048828	967.555661201477	0.99407625	8.641966666666667
SA45_SOC_6	39	1728.954734802246	967.5807666778564	0.99861443	8.875533333333333
SA45_SOC_6	40	1734.2810440063477	967.4892282485962	0.9981939	9.1091
SA45_SOC_6	41	1732.4106216430664	968.2859086990356	0.9940521	9.342666666666666
SA45_SOC_6	42	1735.9214401245117	966.9085836410522	0.9978277	9.576233333333333
SA45_SOC_6	43	1742.0093536376953	965.5060243606567	0.9592187	9.809800000000001
SA45_SOC_6	44	1736.3059616088867	958.0746746063232	0.9961356	10.043366666666667
SA45_SOC_6	45	1736.2417602539062	957.8688097000122	0.99447435	10.276933333333334
SA45_SOC_6	46	1742.7553939819336	953.7659955024719	0.9941817	10.5105
SA45_SOC_6	47	1759.2569732666016	949.4217824935913	0.9977882	10.744066666666667
SA45_SOC_6	48	1752.8263092041016	930.091724395752	0.9970299	10.977633333333333
SA45_SOC_6	49	1767.480697631836	913.1840872764587	0.97898066	11.2112
SA45_SOC_6	50	1762.2921752929688	905.0702548027039	0.99050975	11.444766666666666
SA45_SOC_6	51	1763.1422424316406	894.5263409614563	0.9951061	11.678333333333333
SA45_SOC_6	52	1757.7734756469727	884.3768405914307	0.9975189	11.911900000000001
SA45_SOC_6	53	1745.0198364257812	879.3059206008911	0.9954466	12.145466666666668
SA45_SOC_6	54	1750.1608657836914	872.3793196678162	0.9981171	12.379033333333334
SA45_SOC_6	55	1726.6829681396484	859.5135998725891	0.998295	12.6126
SA45_SOC_6	56	1719.7697067260742	855.2176666259766	0.99790907	12.846166666666667
SA45_SOC_6	57	1721.0253524780273	838.5778856277466	0.99892753	13.079733333333333
SA45_SOC_6	58	1714.6571731567383	837.5919485092163	0.9982023	13.3133
SA45_SOC_6	59	1705.0134658813477	830.4748678207397	0.99850637	13.546866666666666
SA45_SOC_6	60	1711.8977737426758	819.9581837654114	0.99865746	13.780433333333333
SA45_SOC_6	61	1709.0741729736328	816.4765691757202	0.9985796	14.014000000000001
SA45_SOC_6	62	1707.4724578857422	806.6536974906921	0.9982407	14.247566666666668
SA45_SOC_6	63	1702.9592514038086	811.7162489891052	0.9983917	14.481133333333334
SA45_SOC_6	64	1710.845832824707	805.3266477584839	0.9983833	14.7147
SA45_SOC_6	65	1711.999282836914	783.6828947067261	0.9983321	14.948266666666667
SA45_SOC_6	66	1700.6227111816406	786.6797161102295	0.99909544	15.181833333333334
SA45_SOC_6	67	1701.6525650024414	778.3004093170166	0.9984048	15.4154
SA45_SOC_6	68	1691.1787033081055	779.4839715957642	0.9982565	15.648966666666666
SA45_SOC_6	69	1685.6238555908203	768.917076587677	0.9985464	15.882533333333333
SA45_SOC_6	70	1691.5179061889648	757.8239965438843	0.9985368	16.1161
SA45_SOC_6	71	1683.8951110839844	740.5375242233276	0.99869895	16.349666666666668
SA45_SOC_6	72	1723.820571899414	763.932158946991	0.9935493	16.583233333333332
SA45_SOC_6	73	1750.7684326171875	781.6165208816528	0.38058594	16.8168
SA45_SOC_6	74	1770.6028747558594	814.9484825134277	0.84021235	17.050366666666665
SA45_SOC_6	75	1765.5281066894531	851.7946314811707	0.33193603	17.283933333333334
SA45_SOC_6	76	1753.1676864624023	874.4789743423462	0.43924764	17.517500000000002
SA45_SOC_6	77	1730.3487396240234	869.9761462211609	0.40054733	17.751066666666667
SA45_SOC_6	78	1724.3307495117188	872.6246452331543	0.98774254	17.984633333333335
SA45_SOC_6	79	1682.4745559692383	883.1571006774902	0.9375708	18.2182
SA45_SOC_6	80	1668.6008834838867	886.6797852516174	0.0029222423	18.451766666666668
SA45_SOC_6	81	1646.4214324951172	918.9233922958374	0.0615185	18.685333333333332
SA45_SOC_6	82	1626.4092636108398	925.0126934051514	0.9319652	18.9189
SA45_SOC_6	83	1617.8481674194336	918.5894250869751	0.96939296	19.152466666666665
SA45_SOC_6	84	1614.4031524658203	915.7564973831177	0.6520117	19.386033333333334
SA45_SOC_6	85	1617.5446701049805	924.5982599258423	0.024836674	19.619600000000002
SA45_SOC_6	86	1596.540756225586	928.9906239509583	0.9882378	19.853166666666667
SA45_SOC_6	87	1587.692985534668	924.148678779602	0.98479146	20.086733333333335
SA45_SOC_6	88	1600.9785461425781	938.6606097221375	0.89707243	20.3203
SA45_SOC_6	89	1612.2819900512695	937.9072523117065	0.73087907	20.553866666666668
SA45_SOC_6	90	1614.866065979004	930.5345463752747	0.1363393	20.787433333333333
SA45_SOC_6	91	1607.9823303222656	931.318416595459	0.05087817	21.021
SA45_SOC_6	92	1614.917221069336	929.3424224853516	0.6473032	21.254566666666665
SA45_SOC_6	93	1597.555274963379	935.4817414283752	0.9898975	21.488133333333334
SA45_SOC_6	94	1593.955421447754	937.1758460998535	0.9728019	21.721700000000002
SA45_SOC_6	95	1590.6303405761719	930.8900785446167	0.85028136	21.955266666666667
SA45_SOC_6	96	1585.594139099121	928.1800389289856	0.97486395	22.188833333333335
SA45_SOC_6	97	1589.1414642333984	915.4762816429138	0.64874643	22.4224
SA45_SOC_6	98	1586.9059753417969	923.606014251709	0.21456298	22.655966666666668
SA45_SOC_6	99	1574.696273803711	913.2538032531738	0.0075873667	22.889533333333333
SA45_SOC_6	100	1559.3572998046875	910.7755708694458	0.027740179	23.1231
SA45_SOC_6	101	1552.1899795532227	921.0267806053162	0.954467	23.356666666666666
SA45_SOC_6	102	1557.5495910644531	922.6086187362671	0.9687535	23.590233333333334
SA45_SOC_6	103	1549.303092956543	915.4329586029053	0.9811173	23.823800000000002
SA45_SOC_6	104	1543.106575012207	913.6903810501099	0.9964341	24.057366666666667
SA45_SOC_6	105	1552.6551818847656	919.5621013641357	0.96188086	24.290933333333335
SA45_SOC_6	106	1541.1845397949219	908.9462184906006	0.99383235	24.5245
SA45_SOC_6	107	1539.4238662719727	901.1570835113525	0.9919958	24.758066666666668
SA45_SOC_6	108	1548.1614303588867	854.0062952041626	0.21256799	24.991633333333333
SA45_SOC_6	109	1533.6859130859375	822.0072412490845	0.8947191	25.2252
SA45_SOC_6	110	1521.181755065918	773.2910299301147	0.99796283	25.458766666666666
SA45_SOC_6	111	1525.279312133789	732.4505352973938	0.9979012	25.692333333333334
SA45_SOC_6	112	1518.8187789916992	718.6286187171936	0.99746466	25.925900000000002
SA45_SOC_6	113	1520.346908569336	710.9991931915283	0.99769896	26.159466666666667
SA45_SOC_6	114	1516.2094116210938	720.2918243408203	0.999225	26.393033333333335
SA45_SOC_6	115	1522.2175598144531	727.4504899978638	0.9995492	26.6266
SA45_SOC_6	116	1528.223648071289	746.1453151702881	0.9980057	26.860166666666668
SA45_SOC_6	117	1553.9509963989258	769.8444986343384	0.99865544	27.093733333333333
SA45_SOC_6	118	1572.2118759155273	793.744010925293	0.9991597	27.3273
SA45_SOC_6	119	1585.125503540039	821.9729948043823	0.9991035	27.560866666666666
SA45_SOC_6	120	1599.693717956543	837.6278686523438	0.9989471	27.794433333333334
SA45_SOC_6	121	1605.014305114746	843.8517093658447	0.99741733	28.028000000000002
SA45_SOC_6	122	1607.1559524536133	855.5222153663635	0.9979054	28.261566666666667
SA45_SOC_6	123	1602.4059677124023	862.7598667144775	0.9984799	28.495133333333335
SA45_SOC_6	124	1591.981201171875	878.2248401641846	0.99668187	28.7287
SA45_SOC_6	125	1610.9820556640625	881.5981149673462	0.9921482	28.962266666666668
SA45_SOC_6	126	1629.6595001220703	884.7562551498413	0.89671504	29.195833333333333
SA45_SOC_6	127	1635.2630996704102	887.1855640411377	0.5864075	29.4294
SA45_SOC_6	128	1654.504280090332	885.9478640556335	0.8939065	29.662966666666666
SA45_SOC_6	129	1652.5363540649414	891.0814189910889	0.9047746	29.896533333333334
SA45_SOC_6	130	1653.3884811401367	892.3937916755676	0.6600744	30.1301
SA45_SOC_6	131	1620.9429931640625	900.6231093406677	0.9561924	30.363666666666667
SA45_SOC_6	132	1643.9782333374023	898.9631223678589	0.956269	30.597233333333335
SA45_SOC_6	133	1643.9487075805664	894.6238017082214	0.9966924	30.8308
SA45_SOC_6	134	1629.836196899414	905.7811903953552	0.99523085	31.06436666666667
SA45_SOC_6	135	1654.0882873535156	909.2592000961304	0.9852055	31.297933333333333
SA45_SOC_6	136	1690.0760650634766	929.039032459259	0.7028514	31.5315
SA45_SOC_6	137	1697.8401947021484	940.3664946556091	0.9463801	31.765066666666666
SA45_SOC_6	138	1709.7564697265625	942.3132634162903	0.7926196	31.998633333333334
SA45_SOC_6	139	1730.0727081298828	935.4088068008423	0.7044621	32.2322
SA45_SOC_6	140	1726.0664749145508	942.2748327255249	0.9516469	32.46576666666667
SA45_SOC_6	141	1709.5930480957031	945.245840549469	0.9569706	32.699333333333335
SA45_SOC_6	142	1737.052001953125	942.369589805603	0.7340559	32.932900000000004
SA45_SOC_6	143	1739.9498748779297	940.7350945472717	0.8012439	33.166466666666665
SA45_SOC_6	144	1736.6571807861328	948.3991527557373	0.8872633	33.40003333333333
SA45_SOC_6	145	1731.3476943969727	947.8761863708496	0.8937487	33.6336
SA45_SOC_6	146	1734.6067428588867	952.2332096099854	0.80000734	33.86716666666667
SA45_SOC_6	147	1728.7122344970703	948.8718438148499	0.66686034	34.10073333333333
SA45_SOC_6	148	1731.7373657226562	945.9202766418457	0.71724945	34.3343
SA45_SOC_6	149	1740.4567337036133	932.8448295593262	0.20866355	34.56786666666667
SA45_SOC_6	150	1738.7532806396484	930.7797431945801	0.09672912	34.801433333333335
SA45_SOC_6	151	1718.2795715332031	933.7290573120117	0.9693729	35.035000000000004
SA45_SOC_6	152	1719.3434143066406	927.3789167404175	0.9272928	35.268566666666665
SA45_SOC_6	153	1720.2224349975586	920.6579875946045	0.9859227	35.50213333333333
SA45_SOC_6	154	1724.8194122314453	895.5096387863159	0.8631427	35.7357
SA45_SOC_6	155	1709.454689025879	890.9343266487122	0.98121166	35.96926666666667
SA45_SOC_6	156	1722.488021850586	890.5750608444214	0.9868239	36.20283333333333
SA45_SOC_6	157	1728.222427368164	866.5475749969482	0.9870964	36.4364
SA45_SOC_6	158	1728.1472396850586	835.4442715644836	0.99028766	36.66996666666667
SA45_SOC_6	159	1717.9268646240234	809.9335670471191	0.99224913	36.903533333333336
SA45_SOC_6	160	1716.4933776855469	791.1128282546997	0.9900675	37.137100000000004
SA45_SOC_6	161	1698.9309310913086	793.9447259902954	0.9966169	37.370666666666665
SA45_SOC_6	162	1715.5126190185547	763.7374305725098	0.98859847	37.60423333333333
SA45_SOC_6	163	1687.1105575561523	787.064151763916	0.9977114	37.8378
SA45_SOC_6	164	1697.1337509155273	766.7705583572388	0.9989894	38.07136666666667
SA45_SOC_6	165	1674.045295715332	794.4373083114624	0.998971	38.30493333333333
SA45_SOC_6	166	1695.3860092163086	797.5698280334473	0.9984023	38.5385
SA45_SOC_6	167	1683.295669555664	829.4888019561768	0.99891245	38.77206666666667
SA45_SOC_6	168	1684.3446350097656	848.7404537200928	0.9993511	39.005633333333336
SA45_SOC_6	169	1689.9588775634766	893.1587362289429	0.99924856	39.239200000000004
SA45_SOC_6	170	1698.4738540649414	911.5188217163086	0.9992729	39.472766666666665
SA45_SOC_6	171	1714.7780227661133	936.2702465057373	0.99644417	39.70633333333333
SA45_SOC_6	172	1702.9118728637695	948.3713436126709	0.9961985	39.9399
SA45_SOC_6	173	1710.739631652832	963.7257885932922	0.9184974	40.17346666666667
SA45_SOC_6	174	1710.732421875	964.7461652755737	0.9963404	40.40703333333333
SA45_SOC_6	175	1722.905616760254	969.9981021881104	0.6243613	40.6406
SA45_SOC_6	176	1751.5158462524414	979.8305654525757	0.81563103	40.87416666666667
SA45_SOC_6	177	1760.463638305664	967.6367712020874	0.86556333	41.107733333333336
SA45_SOC_6	178	1755.6990051269531	955.0101327896118	0.79214394	41.341300000000004
SA45_SOC_6	179	1751.1012268066406	958.7938499450684	0.93489593	41.574866666666665
SA45_SOC_6	180	1756.9176864624023	958.8871908187866	0.42983592	41.80843333333333
SA45_SOC_6	181	1745.7507705688477	956.3872003555298	0.86958814	42.042
SA45_SOC_6	182	1745.0530242919922	954.8955488204956	0.74993646	42.27556666666667
SA45_SOC_6	183	1745.9449768066406	964.8956394195557	0.9662358	42.50913333333333
SA45_SOC_6	184	1737.5300216674805	952.0397043228149	0.28339022	42.7427
SA45_SOC_6	185	1728.5365676879883	958.6259007453918	0.6897289	42.97626666666667
SA45_SOC_6	186	1720.9140014648438	951.8928050994873	0.97471976	43.209833333333336
SA45_SOC_6	187	1721.6705703735352	943.4805393218994	0.9830005	43.443400000000004
SA45_SOC_6	188	1718.261489868164	940.8991813659668	0.9804428	43.676966666666665
SA45_SOC_6	189	1716.4912033081055	939.3176007270813	0.98402965	43.91053333333333
SA45_SOC_6	190	1712.6646423339844	936.5579295158386	0.95221907	44.1441
SA45_SOC_6	191	1718.5605239868164	939.0422773361206	0.98577625	44.37766666666667
SA45_SOC_6	192	1704.744987487793	934.0858769416809	0.9355187	44.61123333333333
SA45_SOC_6	193	1705.9308242797852	937.2082901000977	0.98694485	44.8448
SA45_SOC_6	194	1698.285026550293	941.1771440505981	0.990428	45.07836666666667
SA45_SOC_6	195	1698.369255065918	934.3423390388489	0.9629818	45.311933333333336
SA45_SOC_6	196	1700.1603698730469	942.3425531387329	0.98130965	45.545500000000004
SA45_SOC_6	197	1701.1728286743164	938.5807228088379	0.98288983	45.779066666666665
SA45_SOC_6	198	1700.3472518920898	943.4059953689575	0.9338375	46.01263333333333
SA45_SOC_6	199	1706.1789321899414	931.758406162262	0.9514898	46.2462
SA45_SOC_6	200	1705.0426483154297	924.4159555435181	0.9453219	46.47976666666667
SA45_SOC_6	201	1717.075538635254	929.734582901001	0.82521325	46.71333333333333
SA45_SOC_6	202	1708.17626953125	921.6728925704956	0.9411672	46.9469
SA45_SOC_6	203	1706.616096496582	916.3065004348755	0.95142287	47.18046666666667
SA45_SOC_6	204	1710.6708526611328	923.7497591972351	0.84254897	47.414033333333336
SA45_SOC_6	205	1689.0219497680664	920.6950664520264	0.9744265	47.647600000000004
SA45_SOC_6	206	1691.349220275879	915.3011226654053	0.9590418	47.881166666666665
SA45_SOC_6	207	1700.2860260009766	917.7185869216919	0.6845292	48.114733333333334
SA45_SOC_6	208	1692.4885940551758	919.324049949646	0.9372961	48.3483
SA45_SOC_6	209	1696.5662384033203	919.230387210846	0.9712	48.58186666666667
SA45_SOC_6	210	1690.583610534668	921.6376161575317	0.89632416	48.81543333333333
SA45_SOC_6	211	1692.1966552734375	909.3213844299316	0.9089431	49.049
SA45_SOC_6	212	1691.2632751464844	896.4185214042664	0.8841513	49.28256666666667
SA45_SOC_6	213	1655.1216888427734	893.4350252151489	0.54007	49.516133333333336
SA45_SOC_6	214	1680.6212997436523	893.2343101501465	0.304095	49.749700000000004
SA45_SOC_6	215	1684.6380615234375	888.6048603057861	0.0069550592	49.983266666666665
SA45_SOC_6	216	1683.8840103149414	878.021936416626	0.015858103	50.216833333333334
SA45_SOC_6	217	625.7066917419434	982.6988339424133	0.0017480685	50.4504
SA45_SOC_6	218	1683.5737609863281	866.8124055862427	0.019576736	50.68396666666667
SA45_SOC_6	219	1679.1149139404297	887.422456741333	0.14017373	50.91753333333333
SA45_SOC_6	220	1673.1687927246094	889.4160890579224	0.8752725	51.1511
SA45_SOC_6	221	1668.6281204223633	886.0723614692688	0.046451557	51.38466666666667
SA45_SOC_6	222	1661.7646408081055	892.716429233551	0.11622093	51.618233333333336
SA45_SOC_6	223	1665.2373504638672	915.6471920013428	0.35188526	51.851800000000004
SA45_SOC_6	224	1638.2221984863281	905.2268099784851	0.100917496	52.085366666666665
SA45_SOC_6	225	1636.2032318115234	905.4774141311646	0.322759	52.318933333333334
SA45_SOC_6	226	1636.065444946289	921.8915677070618	0.83141077	52.5525
SA45_SOC_6	227	1627.74169921875	925.3810358047485	0.92607933	52.78606666666667
SA45_SOC_6	228	1621.6052627563477	923.071653842926	0.6499536	53.01963333333333
SA45_SOC_6	229	1635.1663970947266	912.8024196624756	0.0121065425	53.2532
SA45_SOC_6	230	1628.9493942260742	920.0654983520508	0.50411916	53.48676666666667
SA45_SOC_6	231	1632.2581100463867	932.63587474823	0.100186795	53.720333333333336
SA45_SOC_6	232	1596.503791809082	928.9090633392334	0.9874247	53.953900000000004
SA45_SOC_6	233	1595.464210510254	923.9605808258057	0.9005786	54.187466666666666
SA45_SOC_6	234	1606.8177795410156	926.5676879882812	0.9097642	54.421033333333334
SA45_SOC_6	235	1626.0652542114258	926.5770864486694	0.9878334	54.6546
SA45_SOC_6	236	1599.3624114990234	927.5609636306763	0.9864666	54.88816666666667
SA45_SOC_6	237	1584.3896484375	905.4954385757446	0.11860848	55.12173333333333
SA45_SOC_6	238	1587.411003112793	920.7711553573608	0.42259678	55.3553
SA45_SOC_6	239	1575.6286239624023	902.0144033432007	0.8686285	55.58886666666667
SA45_SOC_6	240	1579.8861694335938	924.44260597229	0.98531127	55.822433333333336
SA45_SOC_6	241	1568.8335800170898	904.6542119979858	0.78356785	56.056000000000004
SA45_SOC_6	242	1569.6736907958984	913.0233478546143	0.9195113	56.289566666666666
SA45_SOC_6	243	1571.0220336914062	916.790714263916	0.87005883	56.523133333333334
SA45_SOC_6	244	1565.416259765625	902.3613739013672	0.98134446	56.7567
SA45_SOC_6	245	1562.9272842407227	910.8592557907104	0.9842067	56.99026666666667
SA45_SOC_6	246	1562.9264831542969	908.1313848495483	0.87679994	57.22383333333333
SA45_SOC_6	247	1560.5738067626953	882.8204298019409	0.8810144	57.4574
SA45_SOC_6	248	1555.861701965332	877.6606750488281	0.851364	57.69096666666667
SA45_SOC_6	249	1561.6615676879883	905.1554846763611	0.94189453	57.924533333333336
SA45_SOC_6	250	1564.0242004394531	912.3707342147827	0.9910193	58.158100000000005
SA45_SOC_6	251	1560.3572845458984	908.6261558532715	0.96302384	58.391666666666666
SA45_SOC_6	252	1556.4104461669922	891.8737864494324	0.8432766	58.625233333333334
SA45_SOC_6	253	1540.6838607788086	866.2945246696472	0.89185035	58.8588
SA45_SOC_6	254	1556.989974975586	893.5407257080078	0.9363919	59.09236666666667
SA45_SOC_6	255	1550.6972122192383	885.8396530151367	0.9413346	59.32593333333333
SA45_SOC_6	256	1538.4141540527344	843.4767365455627	0.89000505	59.5595
SA45_SOC_6	257	1539.093246459961	831.7553758621216	0.75691617	59.79306666666667
SA45_SOC_6	258	1540.2456665039062	841.6072154045105	0.89999163	60.026633333333336
SA45_SOC_6	259	1538.8451385498047	835.912971496582	0.92829186	60.2602
SA45_SOC_6	260	1533.738784790039	829.2849969863892	0.64003813	60.493766666666666
SA45_SOC_6	261	1512.3843383789062	815.7194137573242	0.007316054	60.727333333333334
SA45_SOC_6	262	1510.9196090698242	833.784670829773	0.13834226	60.9609
SA45_SOC_6	263	1505.4685592651367	849.5666170120239	0.9880052	61.19446666666667
SA45_SOC_6	264	1507.5431442260742	874.4238066673279	0.9898415	61.42803333333333
SA45_SOC_6	265	1512.0685958862305	901.8859148025513	0.99709535	61.6616
SA45_SOC_6	266	1506.969108581543	912.8817272186279	0.99799275	61.89516666666667
SA45_SOC_6	267	1512.8516006469727	923.5654592514038	0.9935295	62.12873333333334
SA45_SOC_6	268	1504.1510009765625	919.8042726516724	0.99388015	62.3623
SA45_SOC_6	269	1503.4809494018555	911.1112117767334	0.28911275	62.595866666666666
SA45_SOC_6	270	1520.610008239746	897.7265167236328	0.97872955	62.829433333333334
SA45_SOC_6	271	1502.677345275879	876.6030263900757	0.6145993	63.063
SA45_SOC_6	272	1504.7544479370117	836.923885345459	0.9589852	63.29656666666667
SA45_SOC_6	273	1481.338233947754	810.9379148483276	0.98999375	63.53013333333333
SA45_SOC_6	274	1477.5398254394531	804.2159557342529	0.99880564	63.7637
SA45_SOC_6	275	1489.4612503051758	800.5576372146606	0.9993211	63.99726666666667
SA45_SOC_6	276	1475.5133056640625	825.9076023101807	0.9992613	64.23083333333334
SA45_SOC_6	277	1499.7683715820312	858.8410949707031	0.99882776	64.4644
SA45_SOC_6	278	1487.0428848266602	886.4271211624146	0.9980398	64.69796666666667
SA45_SOC_6	279	1482.7542114257812	891.1767554283142	0.9881811	64.93153333333333
SA45_SOC_6	280	1474.544677734375	890.1697683334351	0.9957431	65.1651
SA45_SOC_6	281	1484.8626708984375	872.3751354217529	0.99416995	65.39866666666667
SA45_SOC_6	282	1498.3585739135742	848.4041690826416	0.99446726	65.63223333333333
SA45_SOC_6	283	1490.8589172363281	811.8066930770874	0.9942111	65.86580000000001
SA45_SOC_6	284	1496.2821578979492	785.2691745758057	0.89453286	66.09936666666667
SA45_SOC_6	285	1496.8371963500977	767.3665237426758	0.85144067	66.33293333333333
SA45_SOC_6	286	1490.7215881347656	761.054105758667	0.9988984	66.5665
SA45_SOC_6	287	1488.9570236206055	769.5625448226929	0.9928249	66.80006666666667
SA45_SOC_6	288	1496.5031433105469	778.248782157898	0.99842876	67.03363333333334
SA45_SOC_6	289	1491.8915176391602	784.3768358230591	0.9966072	67.2672
SA45_SOC_6	290	1490.0561141967773	793.990044593811	0.9434697	67.50076666666666
SA45_SOC_6	291	1499.5658111572266	796.5871739387512	0.999159	67.73433333333334
SA45_SOC_6	292	1485.3461837768555	811.5369701385498	0.9994506	67.9679
SA45_SOC_6	293	1493.3500671386719	828.4831666946411	0.9981205	68.20146666666666
SA45_SOC_6	294	1479.7980880737305	857.305862903595	0.99305916	68.43503333333334
SA45_SOC_6	295	1494.2971801757812	879.9342012405396	0.9994785	68.6686
SA45_SOC_6	296	1490.5970764160156	902.4871587753296	0.9994894	68.90216666666667
SA45_SOC_6	297	1491.4518356323242	922.3265361785889	0.92362136	69.13573333333333
SA45_SOC_6	298	1497.2156524658203	928.0505847930908	0.99348193	69.3693
SA45_SOC_6	299	1498.6663055419922	923.5259342193604	0.97544664	69.60286666666667
SA45_SOC_6	300	1504.8969268798828	920.7952308654785	0.96798795	69.83643333333333
SA45_SOC_6	301	1509.041976928711	889.1658067703247	0.97850686	70.07000000000001
SA45_SOC_6	302	1499.7742080688477	856.7546367645264	0.19181597	70.30356666666667
SA45_SOC_6	303	1497.3837661743164	825.3623628616333	0.80233437	70.53713333333333
SA45_SOC_6	304	1469.505271911621	814.2462372779846	0.9728209	70.7707
SA45_SOC_6	305	1459.1106033325195	814.2255091667175	0.998696	71.00426666666667
SA45_SOC_6	306	1452.0824432373047	824.438738822937	0.99899465	71.23783333333334
SA45_SOC_6	307	1461.672592163086	833.0713534355164	0.23892051	71.4714
SA45_SOC_6	308	1490.181884765625	865.4465389251709	0.8337764	71.70496666666666
SA45_SOC_6	309	1493.6671829223633	876.9736862182617	0.78983563	71.93853333333334
SA45_SOC_6	310	1488.145523071289	889.5026063919067	0.9340919	72.1721
SA45_SOC_6	311	1484.7271728515625	894.5227360725403	0.91714376	72.40566666666666
SA45_SOC_6	312	1485.3053283691406	890.4752826690674	0.81350434	72.63923333333334
SA45_SOC_6	313	1485.315170288086	888.7022566795349	0.8261599	72.8728
SA45_SOC_6	314	1476.7594528198242	885.7738637924194	0.69723827	73.10636666666667
SA45_SOC_6	315	1482.2455215454102	888.3062982559204	0.82236254	73.33993333333333
SA45_SOC_6	316	1476.2678146362305	886.3640356063843	0.9983448	73.5735
SA45_SOC_6	317	1478.7054061889648	888.3057188987732	0.99872166	73.80706666666667
SA45_SOC_6	318	1480.0995254516602	891.1447620391846	0.9981006	74.04063333333333
SA45_SOC_6	319	1474.5580673217773	892.2107791900635	0.998963	74.27420000000001
SA45_SOC_6	320	1473.5658645629883	887.304847240448	0.9988142	74.50776666666667
SA45_SOC_6	321	1470.4363632202148	889.9542474746704	0.99886477	74.74133333333333
SA45_SOC_6	322	1468.5582733154297	890.2963900566101	0.9986817	74.9749
SA45_SOC_6	323	1462.5900650024414	884.2806673049927	0.9978802	75.20846666666667
SA45_SOC_6	324	1463.360595703125	874.6777582168579	0.9989208	75.44203333333334
SA45_SOC_6	325	1455.3121948242188	863.4476923942566	0.99764293	75.6756
SA45_SOC_6	326	1440.4248046875	863.170952796936	0.99620277	75.90916666666666
SA45_SOC_6	327	1438.7776565551758	851.2812566757202	0.9987165	76.14273333333334
SA45_SOC_6	328	1427.1358108520508	845.6042003631592	0.99528164	76.3763
SA45_SOC_6	329	1408.83544921875	828.4364318847656	0.993971	76.60986666666666
SA45_SOC_6	330	1410.113296508789	817.8089618682861	0.9970394	76.84343333333334
SA45_SOC_6	331	1418.4698867797852	791.6524028778076	0.98933405	77.077
SA45_SOC_6	332	1392.2329330444336	770.1917266845703	0.9590555	77.31056666666667
SA45_SOC_6	333	1386.8450546264648	732.1658134460449	0.99631494	77.54413333333333
SA45_SOC_6	334	1376.5113830566406	717.4099731445312	0.98476666	77.7777
SA45_SOC_6	335	1374.4230651855469	696.1429309844971	0.99440986	78.01126666666667
SA45_SOC_6	336	1367.018051147461	674.4235396385193	0.99425536	78.24483333333333
SA45_SOC_6	337	1308.3114624023438	624.3450665473938	0.87557065	78.47840000000001
SA45_SOC_6	338	1298.297996520996	602.8375267982483	0.9985153	78.71196666666667
SA45_SOC_6	339	1305.358543395996	602.1789908409119	0.99917406	78.94553333333333
SA45_SOC_6	340	1269.7586059570312	609.1790413856506	0.9969669	79.1791
SA45_SOC_6	341	1240.9065628051758	621.1259651184082	0.9986033	79.41266666666667
SA45_SOC_6	342	1196.938705444336	630.2181386947632	0.9991135	79.64623333333333
SA45_SOC_6	343	1138.8034057617188	651.8733501434326	0.9976694	79.8798
SA45_SOC_6	344	1063.1894302368164	678.8710069656372	0.997654	80.11336666666666
SA45_SOC_6	345	968.7839126586914	711.6654539108276	0.9983524	80.34693333333334
SA45_SOC_6	346	864.2839622497559	749.4072890281677	0.99550664	80.5805
SA45_SOC_6	347	807.454662322998	785.8485317230225	0.9851998	80.81406666666666
SA45_SOC_6	348	764.282341003418	810.1787638664246	0.025249617	81.04763333333334
SA45_SOC_6	349	627.6296424865723	986.7313528060913	0.0025433144	81.2812
SA45_SOC_6	350	628.0768775939941	984.3504524230957	0.0018080962	81.51476666666667
SA45_SOC_6	351	625.2175140380859	986.1280488967896	0.0016583137	81.74833333333333
SA45_SOC_6	352	625.4129791259766	984.7452521324158	0.0020177038	81.9819
SA45_SOC_6	353	623.5703086853027	986.0792541503906	0.0017450259	82.21546666666667
SA45_SOC_6	354	624.7930526733398	986.2853765487671	0.0022882004	82.44903333333333
SA45_SOC_6	355	625.3668594360352	986.292200088501	0.003435685	82.68260000000001
SA45_SOC_6	356	626.4820861816406	984.7292232513428	0.0028508012	82.91616666666667
SA45_SOC_6	357	625.9017562866211	984.943585395813	0.0017863817	83.14973333333333
SA45_SOC_6	358	624.8563957214355	984.9159693717957	0.0018651958	83.3833
SA45_SOC_6	359	624.5290946960449	986.0365748405457	0.0019392264	83.61686666666667
SA45_SOC_6	360	625.4110336303711	982.6296329498291	0.001442234	83.85043333333333
SA45_SOC_6	361	624.9704933166504	986.011791229248	0.0025000363	84.084
SA45_SOC_6	362	625.5942535400391	987.6128768920898	0.0049746307	84.31756666666666
SA45_SOC_6	363	427.31678009033203	780.825891494751	0.0011975021	84.55113333333334
SA45_SOC_6	364	624.0411758422852	983.4806442260742	0.0021084265	84.7847
SA45_SOC_6	365	625.0396728515625	985.5396795272827	0.002704766	85.01826666666666
SA45_SOC_6	366	625.4747772216797	985.7050538063049	0.0024220278	85.25183333333334
SA45_SOC_6	367	449.22964096069336	784.791784286499	0.0016415868	85.4854
SA45_SOC_6	368	626.0149955749512	984.9402379989624	0.0023150414	85.71896666666667
SA45_SOC_6	369	625.880298614502	986.6930508613586	0.0021311478	85.95253333333334
SA45_SOC_6	370	624.3661308288574	983.4597873687744	0.0014071922	86.1861
SA45_SOC_6	371	626.5088653564453	984.7747349739075	0.0013418199	86.41966666666667
SA45_SOC_6	372	625.7934379577637	983.7145757675171	0.0012202228	86.65323333333333
SA45_SOC_6	373	624.6427345275879	985.3916215896606	0.0018837148	86.88680000000001
SA45_SOC_6	374	624.4742774963379	984.5543217658997	0.002211964	87.12036666666667
SA45_SOC_6	375	624.3138885498047	984.6017646789551	0.002347725	87.35393333333333
SA45_SOC_6	376	624.213752746582	985.9160685539246	0.0013085259	87.5875
SA45_SOC_6	377	624.6296882629395	986.2740468978882	0.0020391888	87.82106666666667
SA45_SOC_6	378	623.3510398864746	984.978346824646	0.0014018379	88.05463333333333
SA45_SOC_6	379	626.729793548584	986.4654922485352	0.0026695	88.2882
SA45_SOC_6	380	626.7953109741211	984.4824171066284	0.0032094368	88.52176666666666
SA45_SOC_6	381	626.1838531494141	984.2351603507996	0.002471673	88.75533333333334
SA45_SOC_6	382	651.5566635131836	983.4854078292847	0.0020769392	88.9889
SA45_SOC_6	383	626.8048667907715	984.4011783599854	0.0022023846	89.22246666666666
SA45_SOC_6	384	466.01457595825195	781.6641569137573	0.0016121264	89.45603333333334
SA45_SOC_6	385	623.734073638916	987.088623046875	0.0015995428	89.6896
SA45_SOC_6	386	628.5959815979004	984.4208765029907	0.003122777	89.92316666666667
SA45_SOC_6	387	624.7698783874512	985.9597778320312	0.0019576056	90.15673333333334
SA45_SOC_6	388	625.3083229064941	985.4965496063232	0.0019786158	90.3903
SA45_SOC_6	389	624.9639129638672	986.2253165245056	0.0013640241	90.62386666666667
SA45_SOC_6	390	625.730152130127	985.0454235076904	0.001330503	90.85743333333333
SA45_SOC_6	391	625.1896476745605	986.5165400505066	0.0023705482	91.09100000000001
SA45_SOC_6	392	441.1511707305908	784.6728873252869	0.0016788095	91.32456666666667
SA45_SOC_6	393	626.0298156738281	985.7656288146973	0.0029564234	91.55813333333333
SA45_SOC_6	394	449.05208587646484	781.3466691970825	0.0013637177	91.7917
SA45_SOC_6	395	654.9259757995605	982.0978474617004	0.0013164174	92.02526666666667
SA45_SOC_6	396	625.096321105957	984.1587495803833	0.0021448776	92.25883333333333
SA45_SOC_6	397	623.0158424377441	985.329372882843	0.0013524431	92.4924
SA45_SOC_6	398	625.568733215332	986.3708639144897	0.0018739671	92.72596666666666
SA45_SOC_6	399	624.5892333984375	986.3416385650635	0.0033963716	92.95953333333334
SA45_SOC_6	400	627.8006744384766	986.0222840309143	0.0022375623	93.1931
SA45_SOC_6	401	625.4621887207031	985.573410987854	0.0025352342	93.42666666666666
SA45_SOC_6	402	626.9872283935547	984.4356822967529	0.0049982867	93.66023333333334
SA45_SOC_6	403	624.4608306884766	987.0291423797607	0.008722114	93.8938
SA45_SOC_6	404	624.1811943054199	985.339994430542	0.0024156212	94.12736666666667
SA45_SOC_6	405	463.0825710296631	786.3351917266846	0.0017702619	94.36093333333334
SA45_SOC_6	406	625.9845542907715	984.2903923988342	0.0020915512	94.5945
SA45_SOC_6	407	625.5118560791016	985.5656218528748	0.0018784022	94.82806666666667
SA45_SOC_6	408	622.9755020141602	985.893988609314	0.003067961	95.06163333333333
SA45_SOC_6	409	443.41721534729004	783.9602780342102	0.0017618337	95.29520000000001
SA45_SOC_6	410	624.0751647949219	985.6787252426147	0.0020029063	95.52876666666667
SA45_SOC_6	411	624.2221069335938	984.7668170928955	0.0031355096	95.76233333333333
SA45_SOC_6	412	624.8449516296387	986.0462951660156	0.002249303	95.9959
SA45_SOC_6	413	625.4901695251465	983.9447093009949	0.0014029877	96.22946666666667
SA45_SOC_6	414	626.2187004089355	983.6144113540649	0.0019537471	96.46303333333333
SA45_SOC_6	415	624.1864013671875	986.8129777908325	0.0021377658	96.6966
SA45_SOC_6	416	625.3293228149414	985.8414602279663	0.0020306536	96.93016666666666
SA45_SOC_6	417	625.5485916137695	986.6043448448181	0.0017691803	97.16373333333334
SA45_SOC_6	418	626.2704277038574	984.7477626800537	0.0013689531	97.3973
SA45_SOC_6	419	623.7735557556152	986.9767427444458	0.002848258	97.63086666666666
SA45_SOC_6	420	467.640380859375	788.1311988830566	0.0014128241	97.86443333333334
SA45_SOC_6	421	466.4546012878418	785.6421518325806	0.0016959057	98.098
SA45_SOC_6	422	626.3112831115723	986.2376117706299	0.0017645989	98.33156666666667
SA45_SOC_6	423	459.5390224456787	790.9054827690125	0.0021746433	98.56513333333334
SA45_SOC_6	424	623.9372062683105	983.5892415046692	0.001560017	98.7987
SA45_SOC_6	425	624.6180725097656	984.8925375938416	0.0017786013	99.03226666666667
SA45_SOC_6	426	624.9987602233887	985.6655931472778	0.0017131639	99.26583333333333
SA45_SOC_6	427	625.217456817627	984.0018081665039	0.0017802531	99.49940000000001
SA45_SOC_6	428	624.0476989746094	986.5162181854248	0.0025527622	99.73296666666667
SA45_SOC_6	429	449.80350494384766	783.7764930725098	0.0013105652	99.96653333333333
SA45_SOC_6	430	625.5965423583984	987.4095869064331	0.002661405	100.2001
SA45_SOC_6	431	624.4435501098633	985.4315328598022	0.0015289155	100.43366666666667
SA45_SOC_6	432	441.0522651672363	781.6078305244446	0.001580892	100.66723333333333
SA45_SOC_6	433	624.9672889709473	987.4339842796326	0.0024763024	100.9008
SA45_SOC_6	434	624.8262977600098	985.8827877044678	0.0014839661	101.13436666666666
SA45_SOC_6	435	623.9275932312012	986.4559006690979	0.0025672184	101.36793333333334
SA45_SOC_6	436	628.5667991638184	980.0874781608582	0.007988312	101.6015
SA45_SOC_6	437	627.048282623291	983.1332230567932	0.0026529406	101.83506666666666
SA45_SOC_6	438	652.2155570983887	979.7710847854614	0.0012316058	102.06863333333334
SA45_SOC_6	439	627.4921417236328	980.6791305541992	0.0024088079	102.3022
SA45_SOC_6	440	624.7166061401367	984.4116711616516	0.0018913922	102.53576666666667
SA45_SOC_6	441	651.6817474365234	981.3406276702881	0.0019183801	102.76933333333334
SA45_SOC_6	442	623.3087539672852	987.0488405227661	0.0013837024	103.0029
SA45_SOC_6	443	624.5134735107422	985.4934597015381	0.0020471057	103.23646666666667
SA45_SOC_6	444	626.0105895996094	984.4071650505066	0.0030517685	103.47003333333333
SA45_SOC_6	445	623.2760238647461	984.7475051879883	0.0023470167	103.70360000000001
SA45_SOC_6	446	449.10593032836914	790.5942392349243	0.0012929776	103.93716666666667
SA45_SOC_6	447	450.770902633667	785.2358937263489	0.0015967352	104.17073333333333
SA45_SOC_6	448	761.2815284729004	821.9579315185547	0.07849781	104.4043
SA45_SOC_6	449	776.9216537475586	831.5000081062317	0.70391047	104.63786666666667
SA45_SOC_6	450	801.0374450683594	839.3705749511719	0.9936149	104.87143333333333
SA45_SOC_6	451	825.8192825317383	852.8152012825012	0.99874616	105.105
SA45_SOC_6	452	872.4554443359375	862.8819179534912	0.9982894	105.33856666666667
SA45_SOC_6	453	922.8976821899414	868.112096786499	0.99228257	105.57213333333334
SA45_SOC_6	454	960.0700378417969	878.1587290763855	0.9829501	105.8057
SA45_SOC_6	455	997.4674987792969	887.1766805648804	0.99818534	106.03926666666666
SA45_SOC_6	456	1034.2889785766602	888.5761499404907	0.9947673	106.27283333333334
SA45_SOC_6	457	1089.0721893310547	892.5810527801514	0.98764044	106.5064
SA45_SOC_6	458	1137.5055313110352	879.0050411224365	0.98844284	106.73996666666667
SA45_SOC_6	459	1164.9700927734375	873.5035943984985	0.96425414	106.97353333333334
SA45_SOC_6	460	1213.1403350830078	869.5088624954224	0.9761085	107.2071
SA45_SOC_6	461	1246.1311340332031	861.2277889251709	0.9605874	107.44066666666667
SA45_SOC_6	462	1281.3193130493164	867.4454498291016	0.963725	107.67423333333333
SA45_SOC_6	463	1326.0000228881836	875.977578163147	0.9955011	107.90780000000001
SA45_SOC_6	464	1357.9551315307617	877.2333025932312	0.94682026	108.14136666666667
SA45_SOC_6	465	1387.5390243530273	884.0239477157593	0.96674335	108.37493333333333
SA45_SOC_6	466	1425.6693649291992	887.6269054412842	0.9922868	108.6085
SA45_SOC_6	467	1454.7135543823242	887.3921370506287	0.9976047	108.84206666666667
SA45_SOC_6	468	1473.523178100586	902.7006196975708	0.9973687	109.07563333333333
SA45_SOC_6	469	1483.0549621582031	908.4501600265503	0.99907136	109.3092
SA45_SOC_6	470	1490.8169174194336	921.7350769042969	0.9867291	109.54276666666667
SA45_SOC_6	471	1484.5539093017578	920.8838725090027	0.99307925	109.77633333333334
SA45_SOC_6	472	1479.0314483642578	923.059229850769	0.9562	110.0099
SA45_SOC_6	473	1470.633430480957	916.719388961792	0.95722646	110.24346666666666
SA45_SOC_6	474	1472.7010345458984	912.1559858322144	0.99529135	110.47703333333334
SA45_SOC_6	475	1474.7452926635742	914.1301774978638	0.9733525	110.7106
SA45_SOC_6	476	1472.7599716186523	906.5292048454285	0.98263156	110.94416666666667
SA45_SOC_6	477	1460.1074981689453	903.7419176101685	0.9948841	111.17773333333334
SA45_SOC_6	478	1447.0470428466797	897.9796314239502	0.9742065	111.4113
SA45_SOC_6	479	624.7580909729004	986.3565731048584	0.0027011787	111.64486666666667
SA45_SOC_6	480	1464.6454238891602	897.0710062980652	0.25331777	111.87843333333333
SA45_SOC_6	481	1473.0132293701172	895.6561517715454	0.58380073	112.11200000000001
SA45_SOC_6	482	1486.2332153320312	886.062126159668	0.0053349347	112.34556666666667
SA45_SOC_6	483	1493.8779830932617	886.3973808288574	0.6520358	112.57913333333333
SA45_SOC_6	484	1488.896141052246	884.36448097229	0.3976437	112.8127
SA45_SOC_6	485	1480.953025817871	883.9042139053345	0.043618873	113.04626666666667
SA45_SOC_6	486	1481.8154525756836	878.3040189743042	0.5657611	113.27983333333333
SA45_SOC_6	487	1489.485855102539	866.9224834442139	0.950918	113.5134
SA45_SOC_6	488	1490.2775573730469	864.223837852478	0.9872485	113.74696666666667
SA45_SOC_6	489	1488.0754852294922	838.0976629257202	0.98614943	113.98053333333334
SA45_SOC_6	490	1498.392219543457	818.998703956604	0.99032986	114.2141
SA45_SOC_6	491	1482.1941375732422	802.9807662963867	0.95731306	114.44766666666666
SA45_SOC_6	492	1493.8666534423828	774.5226788520813	0.5546923	114.68123333333334
SA45_SOC_6	493	1482.601661682129	755.4170250892639	0.9949254	114.9148
SA45_SOC_6	494	1463.2281875610352	737.3459100723267	0.9291291	115.14836666666667
SA45_SOC_6	495	1460.3434753417969	713.4528350830078	0.9461575	115.38193333333334
SA45_SOC_6	496	1461.0960388183594	717.8361225128174	0.51446307	115.6155
SA45_SOC_6	497	1464.0030670166016	704.6562623977661	0.76760113	115.84906666666667
SA45_SOC_6	498	1455.2138900756836	702.1289134025574	0.934094	116.08263333333333
SA45_SOC_6	499	1460.6380462646484	686.4067697525024	0.82818604	116.31620000000001
SA45_SOC_6	500	1456.5225219726562	676.1256265640259	0.015741616	116.54976666666667
SA45_SOC_6	501	1426.7893981933594	663.0420684814453	0.5385981	116.78333333333333
SA45_SOC_6	502	1414.1558074951172	659.2880916595459	0.91117513	117.0169
SA45_SOC_6	503	1420.3642272949219	681.2638163566589	0.8657301	117.25046666666667
SA45_SOC_6	504	1443.6492919921875	713.9289379119873	0.96929324	117.48403333333333
SA45_SOC_6	505	1434.059829711914	742.4494028091431	0.96350855	117.7176
SA45_SOC_6	506	1447.602195739746	756.4661121368408	0.9897328	117.95116666666667
SA45_SOC_6	507	1438.2856750488281	774.8117780685425	0.9913196	118.18473333333334
SA45_SOC_6	508	1439.5597457885742	781.7447519302368	0.9929335	118.4183
SA45_SOC_6	509	1454.1929626464844	781.2567400932312	0.84189564	118.65186666666666
SA45_SOC_6	510	1443.237648010254	816.9862747192383	0.8188969	118.88543333333334
SA45_SOC_6	511	1444.2425537109375	830.7859182357788	0.070480235	119.119
SA45_SOC_6	512	1416.7358779907227	862.6389741897583	0.6586648	119.35256666666668
SA45_SOC_6	513	1436.4716720581055	882.6471376419067	0.89146227	119.58613333333334
SA45_SOC_6	514	1436.8020629882812	897.8103303909302	0.985552	119.8197
SA45_SOC_6	515	1438.9667129516602	902.4248456954956	0.97125757	120.05326666666667
SA45_SOC_6	516	1429.2669296264648	904.9960970878601	0.8558227	120.28683333333333
SA45_SOC_6	517	1433.942985534668	912.5552272796631	0.31111252	120.5204
SA45_SOC_6	518	1447.2843933105469	909.1720390319824	0.97624993	120.75396666666667
SA45_SOC_6	519	1427.2489929199219	905.45823097229	0.97432196	120.98753333333333
SA45_SOC_6	520	1433.9081954956055	913.3058166503906	0.99930596	121.2211
SA45_SOC_6	521	1399.6136856079102	907.760853767395	0.98480576	121.45466666666667
SA45_SOC_6	522	1377.5971984863281	906.6552472114563	0.99483657	121.68823333333333
SA45_SOC_6	523	1372.0648956298828	899.7701025009155	0.99645257	121.9218
SA45_SOC_6	524	1373.0976104736328	902.0775532722473	0.9969813	122.15536666666667
SA45_SOC_6	525	1366.0235595703125	909.4989252090454	0.9924501	122.38893333333334
SA45_SOC_6	526	1329.5381927490234	897.2282695770264	0.9962656	122.6225
SA45_SOC_6	527	1283.7841415405273	898.4191703796387	0.9673073	122.85606666666666
SA45_SOC_6	528	1187.801399230957	887.0843052864075	0.018464297	123.08963333333334
SA45_SOC_6	529	1076.8439483642578	889.8072838783264	0.9114419	123.3232
SA45_SOC_6	530	972.865104675293	888.9396643638611	0.98617226	123.55676666666668
SA45_SOC_6	531	853.9487457275391	892.3896074295044	0.98537123	123.79033333333334
SA45_SOC_6	532	790.8111763000488	895.7952618598938	0.36296943	124.0239
SA45_SOC_6	533	748.0014038085938	922.196695804596	0.004535339	124.25746666666667
SA45_SOC_6	534	568.7343978881836	792.7566576004028	0.0011204013	124.49103333333333
SA45_SOC_6	535	623.2527351379395	984.876766204834	0.0023033987	124.7246
SA45_SOC_6	536	622.7447891235352	986.717963218689	0.0024026302	124.95816666666667
SA45_SOC_6	537	458.5454750061035	783.363733291626	0.0018536627	125.19173333333333
SA45_SOC_6	538	625.6100463867188	986.1836671829224	0.0018221142	125.42530000000001
SA45_SOC_6	539	625.4046249389648	985.2560520172119	0.0022138425	125.65886666666667
SA45_SOC_6	540	624.4062423706055	986.6613149642944	0.002997458	125.89243333333333
SA45_SOC_6	541	626.3980865478516	986.63241147995	0.0040999954	126.126
SA45_SOC_6	542	650.8076477050781	981.8357849121094	0.0018913561	126.35956666666667
SA45_SOC_6	543	625.6380844116211	985.4195594787598	0.0026002491	126.59313333333334
SA45_SOC_6	544	652.4723052978516	982.4358701705933	0.0011889221	126.8267
SA45_SOC_6	545	626.224365234375	984.9571681022644	0.0014673217	127.06026666666666
SA45_SOC_6	546	650.4762840270996	982.7848362922668	0.0018442501	127.29383333333334
SA45_SOC_6	547	624.9114990234375	986.5925002098083	0.0038304143	127.5274
SA45_SOC_6	548	625.4741477966309	984.5003128051758	0.001943631	127.76096666666668
SA45_SOC_6	549	626.6312599182129	983.5927820205688	0.0022140488	127.99453333333334
SA45_SOC_6	550	623.9567184448242	985.2870798110962	0.0011062025	128.2281
SA45_SOC_6	551	625.2113342285156	985.511999130249	0.0021347385	128.46166666666667
SA45_SOC_6	552	623.3355903625488	985.0419473648071	0.0013814744	128.69523333333333
SA45_SOC_6	553	625.6397438049316	983.9280366897583	0.0023381773	128.9288
SA45_SOC_6	554	625.8427047729492	985.0158762931824	0.0016455005	129.16236666666666
SA45_SOC_6	555	626.5268325805664	984.1118216514587	0.0016130382	129.39593333333335
SA45_SOC_6	556	624.9615669250488	985.923342704773	0.00330547	129.6295
SA45_SOC_6	557	628.1237983703613	985.9610652923584	0.0043066447	129.86306666666667
SA45_SOC_6	558	443.77467155456543	785.0027990341187	0.0011905278	130.09663333333333
SA45_SOC_6	559	624.8173713684082	983.6847066879272	0.0018081133	130.3302
SA45_SOC_6	560	625.4903984069824	986.0254383087158	0.0023572417	130.56376666666668
SA45_SOC_6	561	625.448055267334	985.4429912567139	0.0027879612	130.79733333333334
SA45_SOC_6	562	625.521297454834	985.9944105148315	0.0017858037	131.0309
SA45_SOC_6	563	624.5342445373535	984.8085308074951	0.002182679	131.26446666666666
SA45_SOC_6	564	624.0375137329102	986.5615367889404	0.0030140511	131.49803333333332
SA45_SOC_6	565	624.8336219787598	986.7177057266235	0.0022748779	131.73160000000001
SA45_SOC_6	566	624.4862365722656	988.593020439148	0.0021591042	131.96516666666668
SA45_SOC_6	567	623.8628196716309	985.3136658668518	0.0018497655	132.19873333333334
SA45_SOC_6	568	452.06525802612305	788.3453035354614	0.0012122052	132.4323
SA45_SOC_6	569	623.0752944946289	987.5940799713135	0.0029384478	132.66586666666666
SA45_SOC_6	570	624.2766952514648	985.2631330490112	0.0027320008	132.89943333333335
SA45_SOC_6	571	625.5576324462891	985.4575395584106	0.0014036988	133.133
SA45_SOC_6	572	625.0998687744141	985.9975004196167	0.0027250021	133.36656666666667
SA45_SOC_6	573	625.1269912719727	985.7491493225098	0.0030603718	133.60013333333333
SA45_SOC_6	574	652.3986625671387	981.3499617576599	0.0012504988	133.8337
SA45_SOC_6	575	625.5289077758789	985.4046249389648	0.0026893779	134.06726666666668
SA45_SOC_6	576	624.8158836364746	986.008894443512	0.0021592807	134.30083333333334
SA45_SOC_6	577	625.847225189209	985.3403806686401	0.0022957702	134.5344
SA45_SOC_6	578	625.8761215209961	988.075590133667	0.00255421	134.76796666666667
SA45_SOC_6	579	624.6747779846191	985.2569532394409	0.0020985582	135.00153333333333
SA45_SOC_6	580	625.0806427001953	984.3650650978088	0.0025514266	135.2351
SA45_SOC_6	581	623.8538360595703	986.075005531311	0.0017862951	135.46866666666668
SA45_SOC_6	582	623.6164283752441	984.5559310913086	0.0017477052	135.70223333333334
SA45_SOC_6	583	626.4236640930176	984.7372698783875	0.0016705977	135.9358
SA45_SOC_6	584	623.9901351928711	985.9398221969604	0.002293731	136.16936666666666
SA45_SOC_6	585	450.59057235717773	787.908661365509	0.0021123819	136.40293333333332
SA45_SOC_6	586	625.5142593383789	985.7792115211487	0.0021640966	136.6365
SA45_SOC_6	587	624.6768379211426	983.506715297699	0.0013688533	136.87006666666667
SA45_SOC_6	588	625.0962066650391	986.009795665741	0.0022672152	137.10363333333333
SA45_SOC_6	589	625.0869941711426	985.6064987182617	0.0014561135	137.3372
SA45_SOC_6	590	622.0515632629395	985.4938459396362	0.00488161	137.57076666666666
SA45_SOC_6	591	626.6096878051758	984.6233940124512	0.0023310094	137.80433333333335
SA45_SOC_6	592	623.0544090270996	984.9358606338501	0.0024763038	138.0379
SA45_SOC_6	593	625.3317260742188	986.4875078201294	0.002159891	138.27146666666667
SA45_SOC_6	594	624.477653503418	986.0094738006592	0.0014750874	138.50503333333333
SA45_SOC_6	595	624.8166275024414	987.805609703064	0.0047710454	138.7386
SA45_SOC_6	596	626.7016410827637	985.9587478637695	0.003968161	138.97216666666668
SA45_SOC_6	597	626.5564155578613	983.2807016372681	0.0017562654	139.20573333333334
SA45_SOC_6	598	626.0466384887695	985.6304454803467	0.002984155	139.4393
SA45_SOC_6	599	622.488899230957	985.2836680412292	0.0015528922	139.67286666666666
SA45_SOC_6	600	625.1992034912109	982.7751159667969	0.0019421071	139.90643333333333
SA45_SOC_6	601	625.7817077636719	986.4428329467773	0.0019146668	140.14000000000001
SA45_SOC_6	602	623.9050483703613	985.5823588371277	0.0016771866	140.37356666666668
SA45_SOC_6	603	624.7796630859375	986.898980140686	0.0018716789	140.60713333333334
SA45_SOC_6	604	625.6730461120605	987.513484954834	0.0057096253	140.8407
SA45_SOC_6	605	625.6791687011719	985.7617020606995	0.003204338	141.07426666666666
SA45_SOC_6	606	624.5782470703125	986.6551995277405	0.0024418973	141.30783333333335
SA45_SOC_6	607	624.7662162780762	985.7313823699951	0.002764849	141.5414
SA45_SOC_6	608	577.3267364501953	789.3753361701965	0.00088493596	141.77496666666667
SA45_SOC_6	609	624.8602867126465	988.3093929290771	0.005339329	142.00853333333333
SA45_SOC_6	610	624.8023796081543	984.5007634162903	0.0020135273	142.2421
SA45_SOC_6	611	625.5326843261719	983.9294528961182	0.002238577	142.47566666666668
SA45_SOC_6	612	624.4418907165527	987.1636819839478	0.005403424	142.70923333333334
SA45_SOC_6	613	624.5820808410645	984.5474338531494	0.0027671615	142.9428
SA45_SOC_6	614	624.5223426818848	984.2096042633057	0.0017124546	143.17636666666667
SA45_SOC_6	615	625.5568885803223	985.6725454330444	0.003605941	143.40993333333333
SA45_SOC_6	616	624.4192314147949	986.1777448654175	0.002068965	143.6435
SA45_SOC_6	617	626.4200592041016	982.6634931564331	0.0014620271	143.87706666666668
SA45_SOC_6	618	624.6859931945801	985.5452799797058	0.002754096	144.11063333333334
SA45_SOC_6	619	624.0994834899902	986.5299940109253	0.0018787188	144.3442
SA45_SOC_6	620	468.7372398376465	787.3098635673523	0.0021111278	144.57776666666666
SA45_SOC_6	621	624.3099403381348	984.5563173294067	0.0012223212	144.81133333333332
SA45_SOC_6	622	448.83562088012695	785.4301071166992	0.0012832682	145.0449
SA45_SOC_6	623	623.3634567260742	986.0804128646851	0.0020022637	145.27846666666667
SA45_SOC_6	624	624.4924736022949	984.0065717697144	0.0020816163	145.51203333333333
SA45_SOC_6	625	444.30164337158203	782.4106907844543	0.001395309	145.7456
SA45_SOC_6	626	625.1408386230469	987.2196865081787	0.0015951421	145.97916666666666
SA45_SOC_6	627	627.8170394897461	985.1459741592407	0.0022786732	146.21273333333335
SA45_SOC_6	628	626.8096733093262	983.0765748023987	0.0015101057	146.4463
SA45_SOC_6	629	700.7479476928711	834.185585975647	0.018078718	146.67986666666667
SA45_SOC_6	630	707.0970153808594	846.8375873565674	0.013842368	146.91343333333333
SA45_SOC_6	631	727.5093269348145	845.5206441879272	0.006459201	147.147
SA45_SOC_6	632	731.7428970336914	856.5597796440125	0.15428707	147.38056666666668
SA45_SOC_6	633	755.595588684082	832.9245829582214	0.03428942	147.61413333333334
SA45_SOC_6	634	750.9629058837891	850.5447006225586	0.085614584	147.8477
SA45_SOC_6	635	748.564567565918	845.139491558075	0.25226513	148.08126666666666
SA45_SOC_6	636	763.1838798522949	841.0523843765259	0.5368017	148.31483333333333
SA45_SOC_6	637	778.2869338989258	838.496196269989	0.86964023	148.54840000000002
SA45_SOC_6	638	801.3012313842773	839.8893570899963	0.9901162	148.78196666666668
SA45_SOC_6	639	823.1918334960938	850.7467031478882	0.9987062	149.01553333333334
SA45_SOC_6	640	880.8899688720703	863.1055498123169	0.9953555	149.2491
SA45_SOC_6	641	927.0172119140625	871.3196110725403	0.9989231	149.48266666666666
SA45_SOC_6	642	972.4118041992188	885.712194442749	0.9976587	149.71623333333335
SA45_SOC_6	643	1018.000373840332	893.2554244995117	0.9930166	149.9498
SA45_SOC_6	644	1045.967903137207	890.8171033859253	0.96099114	150.18336666666667
SA45_SOC_6	645	1079.3615341186523	889.7437477111816	0.976149	150.41693333333333
SA45_SOC_6	646	1102.4605178833008	885.114426612854	0.90095586	150.6505
SA45_SOC_6	647	1140.4086685180664	887.8511810302734	0.95354325	150.88406666666668
SA45_SOC_6	648	1173.3832168579102	898.7302207946777	0.99408	151.11763333333334
SA45_SOC_6	649	1164.3352890014648	890.7889080047607	0.38619918	151.3512
SA45_SOC_6	650	1185.4566192626953	888.4416103363037	0.952272	151.58476666666667
SA45_SOC_6	651	1185.578269958496	887.9958915710449	0.9761944	151.81833333333333
SA45_SOC_6	652	1170.2974319458008	889.7132992744446	0.6973715	152.0519
SA45_SOC_6	653	1201.0591506958008	896.8416452407837	0.9304778	152.28546666666668
SA45_SOC_6	654	1259.7001647949219	891.0579872131348	0.97982776	152.51903333333334
SA45_SOC_6	655	1286.839599609375	897.9110097885132	0.8692765	152.7526
SA45_SOC_6	656	1303.6573791503906	902.3710298538208	0.16281833	152.98616666666666
SA45_SOC_6	657	1339.8791885375977	894.9385213851929	0.6542289	153.21973333333332
SA45_SOC_6	658	1383.6351013183594	887.8309035301208	0.834555	153.4533
SA45_SOC_6	659	1377.6814270019531	890.6510210037231	0.9261095	153.68686666666667
SA45_SOC_6	660	1361.2715148925781	889.6646976470947	0.7121359	153.92043333333334
SA45_SOC_6	661	1391.696548461914	893.3297109603882	0.9838224	154.154
SA45_SOC_6	662	1396.1033248901367	894.2682695388794	0.9974239	154.38756666666666
SA45_SOC_6	663	1394.095344543457	899.9838852882385	0.9983119	154.62113333333335
SA45_SOC_6	664	1395.3596878051758	895.9596705436707	0.9872996	154.8547
SA45_SOC_6	665	1396.5282440185547	894.7101259231567	0.9223311	155.08826666666667
SA45_SOC_6	666	1403.5590362548828	893.978590965271	0.9941392	155.32183333333333
SA45_SOC_6	667	1401.1822128295898	895.5414390563965	0.99850744	155.5554
SA45_SOC_6	668	1402.649803161621	896.0835886001587	0.9972084	155.78896666666668
SA45_SOC_6	669	1378.904685974121	894.6787118911743	0.68968433	156.02253333333334
SA45_SOC_6	670	1391.6768646240234	891.9348764419556	0.93330884	156.2561
SA45_SOC_6	671	1392.5507354736328	887.4390649795532	0.9906041	156.48966666666666
SA45_SOC_6	672	1395.600814819336	884.0490531921387	0.9323286	156.72323333333333
SA45_SOC_6	673	1386.0596466064453	888.135838508606	0.9596195	156.95680000000002
SA45_SOC_6	674	1401.0588455200195	894.9900197982788	0.01888416	157.19036666666668
SA45_SOC_6	675	1412.5019073486328	899.9163579940796	0.39043188	157.42393333333334
SA45_SOC_6	676	1442.5591278076172	905.3975915908813	0.005130045	157.6575
SA45_SOC_6	677	625.880012512207	984.8933100700378	0.0020225893	157.89106666666666
SA45_SOC_6	678	1440.7849502563477	905.8008241653442	0.64004034	158.12463333333335
SA45_SOC_6	679	1426.5392303466797	921.9399118423462	0.028014792	158.3582
SA45_SOC_6	680	1440.1555252075195	916.9258332252502	0.9844179	158.59176666666667
SA45_SOC_6	681	1430.8802032470703	905.3130054473877	0.0046483674	158.82533333333333
SA45_SOC_6	682	1440.0207138061523	921.3592672348022	0.5442391	159.0589
SA45_SOC_6	683	1450.400733947754	912.6242351531982	0.7062347	159.29246666666666
SA45_SOC_6	684	1452.8087997436523	886.1451029777527	0.009894876	159.52603333333334
SA45_SOC_6	685	1426.713638305664	884.4533157348633	0.39594695	159.7596
SA45_SOC_6	686	1461.760482788086	852.1407008171082	0.7876386	159.99316666666667
SA45_SOC_6	687	1441.5733337402344	816.6216659545898	0.98574	160.22673333333333
SA45_SOC_6	688	1450.1353454589844	789.4700288772583	0.9665581	160.4603
SA45_SOC_6	689	1464.6696853637695	760.0605082511902	0.87742144	160.69386666666668
SA45_SOC_6	690	1473.226547241211	736.708037853241	0.9709127	160.92743333333334
SA45_SOC_6	691	1463.3430862426758	714.0725541114807	0.855612	161.161
SA45_SOC_6	692	1463.9671325683594	701.7905044555664	0.8440923	161.39456666666666
SA45_SOC_6	693	1454.2113876342773	686.6166257858276	0.9772773	161.62813333333332
SA45_SOC_6	694	1457.0589065551758	673.5140776634216	0.98212034	161.8617
SA45_SOC_6	695	1453.3821487426758	674.7566056251526	0.8298603	162.09526666666667
SA45_SOC_6	696	1448.3692932128906	662.3285579681396	0.962828	162.32883333333334
SA45_SOC_6	697	1449.7095108032227	657.733097076416	0.83116704	162.5624
SA45_SOC_6	698	1437.824935913086	646.5919303894043	0.8310173	162.79596666666666
SA45_SOC_6	699	1447.0882415771484	622.9947137832642	0.9235924	163.02953333333335
SA45_SOC_6	700	1438.447151184082	612.5631952285767	0.6982749	163.2631
SA45_SOC_6	701	1432.1238327026367	606.0754895210266	0.8243263	163.49666666666667
SA45_SOC_6	702	1429.1837310791016	590.4723072052002	0.9517262	163.73023333333333
SA45_SOC_6	703	1428.9083862304688	584.0202641487122	0.92946607	163.9638
SA45_SOC_6	704	1420.6720733642578	580.8969497680664	0.47550094	164.19736666666668
SA45_SOC_6	705	1425.054588317871	564.3577837944031	0.94251186	164.43093333333334
SA45_SOC_6	706	1433.1351470947266	561.1234259605408	0.92602	164.6645
SA45_SOC_6	707	1420.7067489624023	581.7088222503662	0.4698039	164.89806666666667
SA45_SOC_6	708	1425.3889846801758	614.0699100494385	0.9885161	165.13163333333333
SA45_SOC_6	709	1430.9482955932617	665.9286189079285	0.99929917	165.36520000000002
SA45_SOC_6	710	1459.856071472168	719.0057802200317	0.9991763	165.59876666666668
SA45_SOC_6	711	1493.0029678344727	773.596351146698	0.9986161	165.83233333333334
SA45_SOC_6	712	1497.329978942871	813.1114053726196	0.9995042	166.0659
SA45_SOC_6	713	1522.8747940063477	855.0152778625488	0.99871683	166.29946666666666
SA45_SOC_6	714	1516.7199325561523	879.9422478675842	0.9895644	166.53303333333335
SA45_SOC_6	715	1511.5560150146484	889.4053387641907	0.9969199	166.7666
SA45_SOC_6	716	1513.443832397461	897.3974418640137	0.99841857	167.00016666666667
SA45_SOC_6	717	1504.1386413574219	897.807948589325	0.015482891	167.23373333333333
SA45_SOC_6	718	1549.0048599243164	905.7107019424438	0.0077411323	167.4673
SA45_SOC_6	719	1592.8702926635742	904.5535326004028	0.84863675	167.70086666666666
SA45_SOC_6	720	1609.9702835083008	919.3331265449524	0.9873554	167.93443333333335
SA45_SOC_6	721	1625.3407287597656	913.715808391571	0.9182604	168.168
SA45_SOC_6	722	1617.8328323364258	903.9650344848633	0.9518547	168.40156666666667
SA45_SOC_6	723	1612.9823684692383	903.1729888916016	0.9680198	168.63513333333333
SA45_SOC_6	724	1618.1968688964844	901.0285949707031	0.9024367	168.8687
SA45_SOC_6	725	1603.7195205688477	895.5038452148438	0.9355477	169.10226666666668
SA45_SOC_6	726	1598.3799362182617	897.5677728652954	0.2880406	169.33583333333334
SA45_SOC_6	727	1584.5963287353516	891.4458990097046	0.9979457	169.5694
SA45_SOC_6	728	1535.2974700927734	884.3420147895813	0.995145	169.80296666666666
SA45_SOC_6	729	1512.8268814086914	881.1527824401855	0.99948704	170.03653333333332
SA45_SOC_6	730	1451.5444564819336	865.1596927642822	0.9991819	170.2701
SA45_SOC_6	731	1407.5263595581055	847.8931760787964	0.9992101	170.50366666666667
SA45_SOC_6	732	1369.0699768066406	843.1702566146851	0.99932253	170.73723333333334
SA45_SOC_6	733	1336.4376068115234	834.8990964889526	0.9984463	170.9708
SA45_SOC_6	734	1308.2392501831055	826.31920337677	0.99929476	171.20436666666666
SA45_SOC_6	735	1270.7085800170898	823.0995869636536	0.99932635	171.43793333333335
SA45_SOC_6	736	1224.642562866211	821.5091228485107	0.99923134	171.6715
SA45_SOC_6	737	1181.2672805786133	822.5238990783691	0.9988311	171.90506666666667
SA45_SOC_6	738	1131.5684509277344	829.5200872421265	0.99891865	172.13863333333333
SA45_SOC_6	739	1086.3654327392578	833.3182883262634	0.99877757	172.3722
SA45_SOC_6	740	1043.1468200683594	841.4748644828796	0.9994211	172.60576666666668
SA45_SOC_6	741	964.661750793457	846.156907081604	0.9985662	172.83933333333334
SA45_SOC_6	742	884.4780349731445	853.5239481925964	0.99911827	173.0729
SA45_SOC_6	743	815.2636528015137	858.7356519699097	0.99764425	173.30646666666667
SA45_SOC_6	744	767.3507881164551	873.0004549026489	0.37017885	173.54003333333333
SA45_SOC_6	745	706.3185882568359	881.0168266296387	0.003978461	173.77360000000002
SA45_SOC_6	746	652.1175384521484	976.3371706008911	0.001431229	174.00716666666668
SA45_SOC_6	747	623.4416770935059	984.5709943771362	0.0022542933	174.24073333333334
SA45_SOC_6	748	626.1415672302246	986.0676670074463	0.0017521841	174.4743
SA45_SOC_6	749	624.5928955078125	985.1709508895874	0.0018603058	174.70786666666666
SA45_SOC_6	750	624.6639060974121	986.4369750022888	0.0015568146	174.94143333333335
SA45_SOC_6	751	626.6189002990723	985.075421333313	0.0023560845	175.175
SA45_SOC_6	752	623.027515411377	987.0801901817322	0.003515861	175.40856666666667
SA45_SOC_6	753	625.8551216125488	985.4199457168579	0.002247229	175.64213333333333
SA45_SOC_6	754	625.8057403564453	986.5627598762512	0.0026016382	175.8757
SA45_SOC_6	755	624.8514175415039	987.4541330337524	0.0028768647	176.10926666666666
SA45_SOC_6	756	625.7140159606934	984.6821022033691	0.003010166	176.34283333333335
SA45_SOC_6	757	625.5245018005371	987.0568227767944	0.0026093954	176.5764
SA45_SOC_6	758	627.4090576171875	987.6627016067505	0.0049518584	176.80996666666667
SA45_SOC_6	759	623.6048126220703	987.2991871833801	0.0026650245	177.04353333333333
SA45_SOC_6	760	625.8002471923828	986.1410522460938	0.0029912915	177.2771
SA45_SOC_6	761	625.7941246032715	985.7564234733582	0.0034065568	177.51066666666668
SA45_SOC_6	762	628.4146499633789	985.6482768058777	0.0033045541	177.74423333333334
SA45_SOC_6	763	624.5756149291992	984.7769236564636	0.0021781786	177.9778
SA45_SOC_6	764	625.3189086914062	987.1236419677734	0.00423445	178.21136666666666
SA45_SOC_6	765	626.1270904541016	987.094030380249	0.0036499037	178.44493333333332
SA45_SOC_6	766	626.6534042358398	986.4181137084961	0.0025988373	178.6785
SA45_SOC_6	767	624.8020935058594	985.0710439682007	0.0022916037	178.91206666666668
SA45_SOC_6	768	626.4303588867188	983.4959650039673	0.0015154465	179.14563333333334
SA45_SOC_6	769	625.2180862426758	984.3648076057434	0.0012742528	179.3792
SA45_SOC_6	770	627.5321388244629	982.6882123947144	0.0016684151	179.61276666666666
SA45_SOC_6	771	654.0390586853027	982.8121948242188	0.0010543917	179.84633333333335
SA45_SOC_6	772	624.2134666442871	986.0500288009644	0.0027065626	180.0799
SA45_SOC_6	773	624.6762084960938	984.9928951263428	0.0027306029	180.31346666666667
SA45_SOC_6	774	461.36595726013184	787.9067945480347	0.0016195063	180.54703333333333
SA45_SOC_6	775	625.0024795532227	983.5040760040283	0.0019418724	180.7806
SA45_SOC_6	776	627.3452568054199	985.5587983131409	0.0019285366	181.01416666666668
SA45_SOC_6	777	443.71410369873047	781.3375282287598	0.0018419815	181.24773333333334
SA45_SOC_6	778	625.6444358825684	984.4320774078369	0.0017362185	181.4813
SA45_SOC_6	779	624.1871452331543	984.7927594184875	0.0021699292	181.71486666666667
SA45_SOC_6	780	519.2025375366211	863.5757946968079	0.0008792803	181.94843333333333
SA45_SOC_6	781	623.829174041748	984.1072511672974	0.0016781641	182.18200000000002
SA45_SOC_6	782	627.4741744995117	985.516505241394	0.0026252363	182.41556666666668
SA45_SOC_6	783	625.4849052429199	985.9163904190063	0.0033650275	182.64913333333334
SA45_SOC_6	784	626.5277481079102	985.7071137428284	0.0017418242	182.8827
SA45_SOC_6	785	625.5179214477539	984.5358467102051	0.0011668187	183.11626666666666
SA45_SOC_6	786	624.2831039428711	986.2042021751404	0.0019159721	183.34983333333335
SA45_SOC_6	787	624.5886039733887	985.9602928161621	0.0024854408	183.5834
SA45_SOC_6	788	624.2333793640137	985.4391288757324	0.0015778459	183.81696666666667
SA45_SOC_6	789	625.978946685791	986.2201023101807	0.0017678426	184.05053333333333
SA45_SOC_6	790	624.422721862793	984.8281002044678	0.0023127957	184.2841
SA45_SOC_6	791	624.0054130554199	984.2736554145813	0.0018181225	184.51766666666666
SA45_SOC_6	792	623.1468772888184	985.7387208938599	0.001323512	184.75123333333335
SA45_SOC_6	793	518.0997848510742	863.2887554168701	0.0010931643	184.9848
SA45_SOC_6	794	442.89974212646484	782.519416809082	0.0016178865	185.21836666666667
SA45_SOC_6	795	624.9379920959473	984.7865152359009	0.0032503111	185.45193333333333
SA45_SOC_6	796	625.6293869018555	984.5982885360718	0.0016636224	185.6855
SA45_SOC_6	797	444.9668312072754	790.2808713912964	0.0015686637	185.91906666666668
SA45_SOC_6	798	626.0758781433105	985.4288291931152	0.0016861302	186.15263333333334
SA45_SOC_6	799	625.2855491638184	986.0228633880615	0.0023581514	186.3862
SA45_SOC_6	800	625.2243232727051	983.7860298156738	0.0013789325	186.61976666666666
SA45_SOC_6	801	624.3978881835938	985.0946044921875	0.0015296451	186.85333333333332
SA45_SOC_6	802	626.3063049316406	983.5524845123291	0.0019409973	187.0869
SA45_SOC_6	803	626.132869720459	985.308837890625	0.0018149164	187.32046666666668
SA45_SOC_6	804	442.89459228515625	781.4849424362183	0.001714333	187.55403333333334
SA45_SOC_6	805	626.3314247131348	982.1032547950745	0.0022466017	187.7876
SA45_SOC_6	806	625.5840110778809	985.1427555084229	0.001449466	188.02116666666666
SA45_SOC_6	807	625.110912322998	985.1609086990356	0.0021423192	188.25473333333335
SA45_SOC_6	808	627.2577667236328	988.6288118362427	0.004917053	188.4883
SA45_SOC_6	809	624.7429275512695	985.0939607620239	0.0018373189	188.72186666666667
SA45_SOC_6	810	625.3553581237793	985.4950046539307	0.0031874992	188.95543333333333
SA45_SOC_6	811	624.1963577270508	985.7907342910767	0.001578543	189.189
SA45_SOC_6	812	624.5107841491699	985.1238298416138	0.0018563371	189.42256666666668
SA45_SOC_6	813	627.5470733642578	983.9441299438477	0.0019694301	189.65613333333334
SA45_SOC_6	814	624.2646789550781	982.7950716018677	0.001274027	189.8897
SA45_SOC_6	815	624.2753219604492	984.3316555023193	0.0019955272	190.12326666666667
SA45_SOC_6	816	625.7505798339844	984.820761680603	0.0011110404	190.35683333333333
SA45_SOC_6	817	625.9478187561035	983.0847501754761	0.0018033243	190.59040000000002
SA45_SOC_6	818	625.3538131713867	982.6466917991638	0.0032617785	190.82396666666668
SA45_SOC_6	819	652.5336456298828	981.7507481575012	0.0017979274	191.05753333333334
SA45_SOC_6	820	624.1557884216309	987.7877140045166	0.0017629024	191.2911
SA45_SOC_6	821	626.9791603088379	984.1803789138794	0.0026235613	191.52466666666666
SA45_SOC_6	822	625.4273414611816	983.9786982536316	0.0021302244	191.75823333333335
SA45_SOC_6	823	624.9282073974609	983.4088039398193	0.0020009924	191.9918
SA45_SOC_6	824	627.099723815918	985.6448650360107	0.0027607316	192.22536666666667
SA45_SOC_6	825	625.4556655883789	984.3875312805176	0.0028138193	192.45893333333333
SA45_SOC_6	826	623.631591796875	985.8471250534058	0.0017889556	192.6925
SA45_SOC_6	827	623.7944412231445	986.2543487548828	0.0017058027	192.92606666666666
SA45_SOC_6	828	625.0208473205566	985.9398221969604	0.0017348273	193.15963333333335
SA45_SOC_6	829	623.3399963378906	988.6055088043213	0.0064736735	193.3932
SA45_SOC_6	830	625.3082084655762	983.6724758148193	0.002799927	193.62676666666667
SA45_SOC_6	831	624.8395156860352	985.1470041275024	0.001949905	193.86033333333333
SA45_SOC_6	832	625.0358390808105	983.9375638961792	0.0024888716	194.0939
SA45_SOC_6	833	626.6580963134766	985.5078792572021	0.0033088038	194.32746666666668
SA45_SOC_6	834	627.359561920166	981.2329959869385	0.0027992015	194.56103333333334
SA45_SOC_6	835	623.7534141540527	986.1543774604797	0.0027522144	194.7946
SA45_SOC_6	836	625.4667091369629	984.35302734375	0.0024754333	195.02816666666666
SA45_SOC_6	837	625.8087730407715	982.5289535522461	0.0013440696	195.26173333333332
SA45_SOC_6	838	461.2247085571289	784.142324924469	0.0020083198	195.49530000000001
SA45_SOC_6	839	624.4095039367676	988.0779719352722	0.0031095596	195.72886666666668
SA45_SOC_6	840	446.810245513916	782.0955204963684	0.0013592119	195.96243333333334
SA45_SOC_6	841	625.8840751647949	985.3329133987427	0.0023061254	196.196
SA45_SOC_6	842	625.257568359375	983.4654521942139	0.00145847	196.42956666666666
SA45_SOC_6	843	624.5633125305176	985.8311605453491	0.003507343	196.66313333333335
SA45_SOC_6	844	626.0357093811035	984.7840046882629	0.0021894951	196.8967
SA45_SOC_6	845	626.2628173828125	983.9851999282837	0.0017358087	197.13026666666667
SA45_SOC_6	846	624.3779182434082	987.4972629547119	0.002027502	197.36383333333333
SA45_SOC_6	847	625.429630279541	986.1454939842224	0.002802867	197.5974
SA45_SOC_6	848	629.0107154846191	983.3437871932983	0.0042182067	197.83096666666668
SA45_SOC_6	849	624.2698287963867	984.1243743896484	0.00188285	198.06453333333334
SA45_SOC_6	850	626.9503784179688	984.0425562858582	0.0021770927	198.2981
SA45_SOC_6	851	623.8582420349121	983.5657453536987	0.0014405346	198.53166666666667
SA45_SOC_6	852	625.10009765625	983.7777900695801	0.0014933889	198.76523333333333
SA45_SOC_6	853	465.6715393066406	787.7180528640747	0.0015417375	198.99880000000002
SA45_SOC_6	854	626.0501289367676	986.7276191711426	0.0018991557	199.23236666666668
SA45_SOC_6	855	626.5006256103516	983.9649224281311	0.0019147688	199.46593333333334
SA45_SOC_6	856	625.1787757873535	985.9660863876343	0.0020920339	199.6995
SA45_SOC_6	857	626.2152099609375	983.5132169723511	0.0015674133	199.93306666666666
SA45_SOC_6	858	626.890869140625	984.3366765975952	0.0028510573	200.16663333333332
SA45_SOC_6	859	625.4418754577637	985.291907787323	0.0027699368	200.4002
SA45_SOC_6	860	626.0203742980957	983.8406825065613	0.0018824341	200.63376666666667
SA45_SOC_6	861	625.2838897705078	985.7719373703003	0.0021987958	200.86733333333333
SA45_SOC_6	862	626.7111396789551	985.4155039787292	0.003284486	201.1009
SA45_SOC_6	863	624.272289276123	986.7081785202026	0.0026803813	201.33446666666666
SA45_SOC_6	864	447.7748966217041	785.4415655136108	0.0011960982	201.56803333333335
SA45_SOC_6	865	625.5217552185059	985.419237613678	0.0017368468	201.8016
SA45_SOC_6	866	624.7971725463867	985.3380632400513	0.0023585272	202.03516666666667
SA45_SOC_6	867	625.5561447143555	983.7616324424744	0.0013955814	202.26873333333333
SA45_SOC_6	868	625.6547355651855	984.8202466964722	0.0017745239	202.5023
SA45_SOC_6	869	625.5033874511719	984.4317555427551	0.0015907178	202.73586666666668
SA45_SOC_6	870	622.2201347351074	987.2880506515503	0.0033462225	202.96943333333334
SA45_SOC_6	871	651.412410736084	982.860152721405	0.0014583727	203.203
SA45_SOC_6	872	624.7719383239746	985.3851842880249	0.0014597352	203.43656666666666
SA45_SOC_6	873	627.0201873779297	985.2545070648193	0.0025220334	203.67013333333333
SA45_SOC_6	874	624.3663024902344	984.6927881240845	0.0019151807	203.90370000000001
SA45_SOC_6	875	626.1647987365723	984.9375343322754	0.0018082735	204.13726666666668
SA45_SOC_6	876	626.9600486755371	985.0111770629883	0.0025503591	204.37083333333334
SA45_SOC_6	877	625.9711074829102	987.1426963806152	0.0023858834	204.6044
SA45_SOC_6	878	461.87244415283203	782.4944400787354	0.0017005872	204.83796666666666
SA45_SOC_6	879	624.9877166748047	984.4678044319153	0.0017700805	205.07153333333335
SA45_SOC_6	880	624.9733543395996	984.7875452041626	0.0022500781	205.3051
SA45_SOC_6	881	625.1194381713867	985.5770802497864	0.0015717587	205.53866666666667
SA45_SOC_6	882	625.7054328918457	985.2046823501587	0.001892741	205.77223333333333
SA45_SOC_6	883	441.56307220458984	786.4759111404419	0.0020568655	206.0058
SA45_SOC_6	884	624.4515037536621	984.6376848220825	0.0022081032	206.23936666666668
SA45_SOC_6	885	624.5266342163086	983.6181449890137	0.0015812306	206.47293333333334
SA45_SOC_6	886	626.103458404541	984.2218351364136	0.0020118551	206.7065
SA45_SOC_6	887	444.33194160461426	785.4747819900513	0.0014137541	206.94006666666667
SA45_SOC_6	888	624.4183158874512	984.2864656448364	0.001370984	207.17363333333333
SA45_SOC_6	889	624.5196533203125	986.0111474990845	0.002084117	207.40720000000002
SA45_SOC_6	890	624.6487998962402	983.6594724655151	0.0022005728	207.64076666666668
SA45_SOC_6	891	625.2929306030273	985.3826093673706	0.0021169784	207.87433333333334
SA45_SOC_6	892	627.2875785827637	981.9073677062988	0.0014264889	208.1079
SA45_SOC_6	893	625.4787826538086	982.6192688941956	0.0011545704	208.34146666666666
SA45_SOC_6	894	625.0606727600098	982.7586364746094	0.0010864674	208.57503333333332
SA45_SOC_6	895	445.5495071411133	782.4235653877258	0.0011369215	208.8086
SA45_SOC_6	896	627.2452926635742	985.6092667579651	0.0027948641	209.04216666666667
SA45_SOC_6	897	626.0494422912598	985.5965852737427	0.002148097	209.27573333333333
SA45_SOC_6	898	625.0970077514648	985.272467136383	0.0026606887	209.5093
SA45_SOC_6	899	624.4294166564941	986.616382598877	0.0027447857	209.74286666666666
SA45_SOC_6	900	625.2822303771973	984.3675756454468	0.0013759651	209.97643333333335
SA45_SOC_6	901	624.6080017089844	984.7326350212097	0.0011779155	210.21
SA45_SOC_6	902	651.9447326660156	982.0143556594849	0.0013022831	210.44356666666667
SA45_SOC_6	903	626.2458801269531	985.4159545898438	0.0026246195	210.67713333333333
SA45_SOC_6	904	627.8341484069824	985.0489640235901	0.0019395577	210.9107
SA45_SOC_6	905	623.8499450683594	986.438262462616	0.0016343646	211.14426666666668
SA45_SOC_6	906	627.3023986816406	984.3957710266113	0.0014580172	211.37783333333334
SA45_SOC_6	907	458.1126594543457	785.9542322158813	0.002415164	211.6114
SA45_SOC_6	908	626.5549850463867	984.2137885093689	0.0012465458	211.84496666666666
SA45_SOC_6	909	519.3993186950684	667.2219371795654	0.0010262644	212.07853333333333
SA45_SOC_6	910	455.3463363647461	784.4368958473206	0.0013861973	212.31210000000002
SA45_SOC_6	911	450.2610397338867	786.915385723114	0.0020221889	212.54566666666668
SA45_SOC_6	912	727.7802085876465	828.7817287445068	0.0021475416	212.77923333333334
SA45_SOC_6	913	733.8925552368164	817.0382881164551	0.040179424	213.0128
SA45_SOC_6	914	737.2929382324219	826.2435007095337	0.915359	213.24636666666666
SA45_SOC_6	915	737.0240020751953	826.6449308395386	0.83722734	213.47993333333335
SA45_SOC_6	916	735.8425712585449	824.5646524429321	0.78180814	213.7135
SA45_SOC_6	917	739.5082855224609	820.8723449707031	0.64966697	213.94706666666667
SA45_SOC_6	918	740.4045867919922	823.5591459274292	0.68747497	214.18063333333333
SA45_SOC_6	919	739.024772644043	822.6317882537842	0.86436486	214.4142
SA45_SOC_6	920	743.060359954834	821.862530708313	0.5023293	214.64776666666668
SA45_SOC_6	921	741.2705039978027	820.5772590637207	0.71970636	214.88133333333334
SA45_SOC_6	922	741.2452125549316	824.854588508606	0.26249564	215.1149
SA45_SOC_6	923	743.0836486816406	824.2328095436096	0.6245055	215.34846666666667
SA45_SOC_6	924	741.3997650146484	824.2677640914917	0.61786985	215.58203333333333
SA45_SOC_6	925	740.5511856079102	826.1040687561035	0.4822261	215.81560000000002
SA45_SOC_6	926	739.4781875610352	825.9536290168762	0.19729379	216.04916666666668
SA45_SOC_6	927	741.8174743652344	826.8448734283447	0.38329363	216.28273333333334
SA45_SOC_6	928	741.0288047790527	827.5897979736328	0.29499847	216.5163
SA45_SOC_6	929	740.9961318969727	830.6701755523682	0.25265643	216.74986666666666
SA45_SOC_6	930	743.2330513000488	829.8015260696411	0.0564359	216.98343333333332
SA45_SOC_6	931	739.9164962768555	828.6126208305359	0.27323788	217.217
SA45_SOC_6	932	740.8208656311035	830.1631093025208	0.18730094	217.45056666666667
SA45_SOC_6	933	743.6749649047852	828.7656354904175	0.08449201	217.68413333333334
SA45_SOC_6	934	741.9291114807129	826.7463827133179	0.29632586	217.9177
SA45_SOC_6	935	743.2167434692383	826.4923667907715	0.18828717	218.15126666666666
SA45_SOC_6	936	746.0992813110352	826.3556385040283	0.05334115	218.38483333333335
SA45_SOC_6	937	746.1916923522949	829.091362953186	0.15507728	218.6184
SA45_SOC_6	938	746.2220191955566	825.1093125343323	0.058661673	218.85196666666667
SA45_SOC_6	939	744.8934173583984	826.9934463500977	0.035382956	219.08553333333333
SA45_SOC_6	940	745.1407814025879	823.9010953903198	0.04446453	219.3191
SA45_SOC_6	941	741.6582870483398	821.9262599945068	0.3881393	219.55266666666668
SA45_SOC_6	942	743.9982032775879	826.3903999328613	0.08377925	219.78623333333334
SA45_SOC_6	943	744.4941329956055	822.4046802520752	0.023773195	220.0198
SA45_SOC_6	944	743.474006652832	821.5267610549927	0.20132846	220.25336666666666
SA45_SOC_6	945	742.9334449768066	822.1806621551514	0.052930385	220.48693333333333
SA45_SOC_6	946	743.6073303222656	819.8313045501709	0.08879471	220.72050000000002
SA45_SOC_6	947	745.1748847961426	816.1205863952637	0.15245898	220.95406666666668
SA45_SOC_6	948	744.9219131469727	814.1416311264038	0.0193362	221.18763333333334
SA45_SOC_6	949	745.1636123657227	815.4582524299622	0.036798134	221.4212
SA45_SOC_6	950	745.7375335693359	814.4231986999512	0.03330116	221.65476666666666
SA45_SOC_6	951	745.2185440063477	817.5508904457092	0.071486905	221.88833333333335
SA45_SOC_6	952	744.2534065246582	815.2731800079346	0.33679086	222.1219
SA45_SOC_6	953	747.9959678649902	816.4842939376831	0.15143685	222.35546666666667
SA45_SOC_6	954	745.7159614562988	813.565878868103	0.19077875	222.58903333333333
SA45_SOC_6	955	747.6970481872559	813.0045461654663	0.60103345	222.8226
SA45_SOC_6	956	747.8991508483887	812.9005193710327	0.13622974	223.05616666666668
SA45_SOC_6	957	747.5481033325195	812.451581954956	0.10885	223.28973333333334
SA45_SOC_6	958	753.372631072998	813.3026576042175	0.8143753	223.5233
SA45_SOC_6	959	754.6176910400391	814.8438119888306	0.76795435	223.75686666666667
SA45_SOC_6	960	758.3248329162598	821.2552356719971	0.8773859	223.99043333333333
SA45_SOC_6	961	757.0283889770508	820.4421401023865	0.94994545	224.22400000000002
SA45_SOC_6	962	759.6321487426758	814.6495342254639	0.9423557	224.45756666666668
SA45_SOC_6	963	760.275993347168	822.0018339157104	0.7766206	224.69113333333334
SA45_SOC_6	964	766.5901565551758	819.2868375778198	0.9547243	224.9247
SA45_SOC_6	965	774.7479629516602	825.7110071182251	0.9936034	225.15826666666666
SA45_SOC_6	966	784.9001884460449	828.5734176635742	0.9912628	225.39183333333332
SA45_SOC_6	967	786.0736083984375	826.9933176040649	0.98559475	225.6254
SA45_SOC_6	968	793.2234191894531	826.2004351615906	0.9833783	225.85896666666667
SA45_SOC_6	969	790.6395721435547	829.0597558021545	0.979325	226.09253333333334
SA45_SOC_6	970	786.9449043273926	829.1522598266602	0.99494416	226.3261
SA45_SOC_6	971	785.5825424194336	826.4359760284424	0.9940864	226.55966666666666
SA45_SOC_6	972	786.2706184387207	824.5205569267273	0.9917114	226.79323333333335
SA45_SOC_6	973	786.3437461853027	820.7680606842041	0.99390197	227.0268
SA45_SOC_6	974	783.343677520752	823.6025333404541	0.99469095	227.26036666666667
SA45_SOC_6	975	791.5460014343262	816.6485738754272	0.99667054	227.49393333333333
SA45_SOC_6	976	798.570384979248	811.5768814086914	0.99618405	227.7275
SA45_SOC_6	977	799.5028495788574	800.8003234863281	0.9921442	227.96106666666668
SA45_SOC_6	978	846.119499206543	787.6166653633118	0.9876243	228.19463333333334
SA45_SOC_6	979	881.173210144043	787.5929760932922	0.99342704	228.4282
SA45_SOC_6	980	957.857780456543	789.7700071334839	0.9953055	228.66176666666667
SA45_SOC_6	981	1013.6898422241211	800.1806688308716	0.9977754	228.89533333333333
SA45_SOC_6	982	1069.7265243530273	816.3214302062988	0.99915004	229.12890000000002
SA45_SOC_6	983	1137.649269104004	829.5581960678101	0.999181	229.36246666666668
SA45_SOC_6	984	1197.7204513549805	856.3125872612	0.9935114	229.59603333333334
SA45_SOC_6	985	1263.3208465576172	867.0760774612427	0.9978769	229.8296
SA45_SOC_6	986	1295.0951385498047	887.6762795448303	0.98476833	230.06316666666666
SA45_SOC_6	987	1347.5629806518555	895.7079720497131	0.9934336	230.29673333333335
SA45_SOC_6	988	1396.7815017700195	897.7802038192749	0.976843	230.5303
SA45_SOC_6	989	1441.4616394042969	913.0924201011658	0.9894861	230.76386666666667
SA45_SOC_6	990	1439.4385528564453	913.7105941772461	0.9346101	230.99743333333333
SA45_SOC_6	991	1451.9318389892578	916.3788557052612	0.98234195	231.231
SA45_SOC_6	992	1454.0573501586914	918.6389923095703	0.98287576	231.46456666666668
SA45_SOC_6	993	1455.0241470336914	919.7750473022461	0.97767943	231.69813333333335
SA45_SOC_6	994	1460.1532745361328	909.7289299964905	0.9877372	231.9317
SA45_SOC_6	995	1454.8965454101562	905.767993927002	0.962174	232.16526666666667
SA45_SOC_6	996	1469.307746887207	904.3656277656555	0.96044475	232.39883333333333
SA45_SOC_6	997	1501.2514114379883	897.5330114364624	0.98524946	232.63240000000002
SA45_SOC_6	998	1487.636604309082	889.1864061355591	0.8946878	232.86596666666668
SA45_SOC_6	999	1502.3284149169922	888.8478684425354	0.24184434	233.09953333333334
SA45_SOC_6	1000	1487.0392227172852	879.8397660255432	0.9909827	233.3331
SA45_SOC_6	1001	1502.6542282104492	880.9236145019531	0.9354554	233.56666666666666
SA45_SOC_6	1002	1494.1210556030273	885.5350399017334	0.9860275	233.80023333333332
SA45_SOC_6	1003	1522.7316284179688	891.8876910209656	0.58495754	234.0338
SA45_SOC_6	1004	1520.3053665161133	887.8820157051086	0.038575634	234.26736666666667
SA45_SOC_6	1005	1547.0088958740234	899.8563623428345	0.7654472	234.50093333333334
SA45_SOC_6	1006	1559.549674987793	902.5708436965942	0.92152923	234.7345
SA45_SOC_6	1007	1544.1788864135742	891.7835998535156	0.7640971	234.96806666666666
SA45_SOC_6	1008	1573.2983779907227	887.2559881210327	0.93840903	235.20163333333335
SA45_SOC_6	1009	1565.8441543579102	898.0185770988464	0.9906669	235.4352
SA45_SOC_6	1010	1570.1934814453125	892.0499110221863	0.9816726	235.66876666666667
SA45_SOC_6	1011	1576.791114807129	891.7219948768616	0.9933056	235.90233333333333
SA45_SOC_6	1012	1549.3231201171875	875.3485250473022	0.9975091	236.1359
SA45_SOC_6	1013	1536.21826171875	863.3452105522156	0.9961428	236.36946666666668
SA45_SOC_6	1014	1506.1392974853516	858.41224193573	0.99849653	236.60303333333334
SA45_SOC_6	1015	1515.223731994629	854.210422039032	0.999047	236.8366
SA45_SOC_6	1016	1510.2844619750977	850.5722522735596	0.99888915	237.07016666666667
SA45_SOC_6	1017	1501.7531204223633	850.7137441635132	0.9991104	237.30373333333333
SA45_SOC_6	1018	1499.3970108032227	853.1972551345825	0.999014	237.53730000000002
SA45_SOC_6	1019	1496.7676162719727	851.5574169158936	0.9993248	237.77086666666668
SA45_SOC_6	1020	1493.7976455688477	848.753650188446	0.9978948	238.00443333333334
SA45_SOC_6	1021	1493.8129806518555	853.4565496444702	0.998657	238.238
SA45_SOC_6	1022	1492.0486450195312	844.4569444656372	0.99940646	238.47156666666666
SA45_SOC_6	1023	1494.536018371582	847.3420786857605	0.9974394	238.70513333333335
SA45_SOC_6	1024	1490.3709411621094	845.2070188522339	0.9976653	238.9387
SA45_SOC_6	1025	1490.665054321289	844.3416523933411	0.9965675	239.17226666666667
SA45_SOC_6	1026	1493.1967163085938	846.7887926101685	0.9983223	239.40583333333333
SA45_SOC_6	1027	1486.5481567382812	843.8693475723267	0.999213	239.6394
SA45_SOC_6	1028	1491.9822692871094	846.2335109710693	0.9982052	239.87296666666668
SA45_SOC_6	1029	1490.4484176635742	842.7213835716248	0.9984439	240.10653333333335
SA45_SOC_6	1030	1494.5466613769531	840.3666830062866	0.998505	240.3401
SA45_SOC_6	1031	1492.8397750854492	838.7614130973816	0.9984818	240.57366666666667
SA45_SOC_6	1032	1492.0321655273438	833.709225654602	0.99859565	240.80723333333333
SA45_SOC_6	1033	1495.1721954345703	827.9316186904907	0.9983613	241.0408
SA45_SOC_6	1034	1512.406883239746	828.0837965011597	0.99903333	241.27436666666668
SA45_SOC_6	1035	1514.802474975586	822.1972703933716	0.9975751	241.50793333333334
SA45_SOC_6	1036	1513.4489822387695	823.2045793533325	0.99623907	241.7415
SA45_SOC_6	1037	1516.6034317016602	824.6339821815491	0.9983809	241.97506666666666
SA45_SOC_6	1038	1525.2544784545898	816.5603828430176	0.89158684	242.20863333333332
SA45_SOC_6	1039	1556.4360809326172	817.0618486404419	0.9991967	242.4422
SA45_SOC_6	1040	1562.6012420654297	816.7377305030823	0.9991391	242.67576666666668
SA45_SOC_6	1041	1564.6907043457031	819.8464965820312	0.9992418	242.90933333333334
SA45_SOC_6	1042	1563.6494064331055	821.8747615814209	0.8829949	243.1429
SA45_SOC_6	1043	1601.6950607299805	828.2074570655823	0.99736637	243.37646666666666
SA45_SOC_6	1044	1612.0400619506836	808.3846235275269	0.9958948	243.61003333333335
SA45_SOC_6	1045	1630.6452941894531	809.5085763931274	0.9790739	243.8436
SA45_SOC_6	1046	1638.1325912475586	799.0475106239319	0.95630056	244.07716666666667
SA45_SOC_6	1047	1632.546157836914	801.5646243095398	0.83042836	244.31073333333333
SA45_SOC_6	1048	1643.6596298217773	798.7593126296997	0.4224617	244.5443
SA45_SOC_6	1049	1669.8617935180664	807.2767639160156	0.98189986	244.77786666666668
SA45_SOC_6	1050	1688.0175018310547	839.469645023346	0.9966762	245.01143333333334
SA45_SOC_6	1051	1704.6033096313477	872.0798563957214	0.9982408	245.245
SA45_SOC_6	1052	1714.789924621582	892.1055936813354	0.9978283	245.47856666666667
SA45_SOC_6	1053	1719.414939880371	920.4682803153992	0.99815804	245.71213333333333
SA45_SOC_6	1054	1757.024803161621	941.0473680496216	0.98776025	245.94570000000002
SA45_SOC_6	1055	1768.8563919067383	953.2394242286682	0.8305313	246.17926666666668
SA45_SOC_6	1056	1766.0803985595703	960.6032466888428	0.7833173	246.41283333333334
SA45_SOC_6	1057	1758.9724731445312	959.2154288291931	0.8090448	246.6464
SA45_SOC_6	1058	1746.5432739257812	963.8986945152283	0.005633323	246.87996666666666
SA45_SOC_6	1059	1765.5828094482422	963.3238434791565	0.99118525	247.11353333333335
SA45_SOC_6	1060	1764.4061279296875	959.5847368240356	0.9667603	247.3471
SA45_SOC_6	1061	1772.7627182006836	950.1476526260376	0.67630345	247.58066666666667
SA45_SOC_6	1062	1766.8866348266602	945.1980113983154	0.99564266	247.81423333333333
SA45_SOC_6	1063	1739.959373474121	939.8480987548828	0.99694854	248.0478
SA45_SOC_6	1064	1753.875389099121	920.0800466537476	0.99595225	248.28136666666668
SA45_SOC_6	1065	1733.144645690918	920.3632879257202	0.9985864	248.51493333333335
SA45_SOC_6	1066	1719.4807434082031	906.1871910095215	0.9984084	248.7485
SA45_SOC_6	1067	1716.5790939331055	898.402304649353	0.99715614	248.98206666666667
SA45_SOC_6	1068	1717.0207214355469	898.8751888275146	0.99855834	249.21563333333333
SA45_SOC_6	1069	1707.169303894043	896.8765997886658	0.9964562	249.4492
SA45_SOC_6	1070	1703.2921600341797	897.9730010032654	0.9983546	249.68276666666668
SA45_SOC_6	1071	1689.935646057129	892.912187576294	0.99834406	249.91633333333334
SA45_SOC_6	1072	1692.594223022461	872.9033160209656	0.99862456	250.1499
SA45_SOC_6	1073	1696.285743713379	877.0222234725952	0.9901664	250.38346666666666
SA45_SOC_6	1074	1708.4033203125	875.1717567443848	0.12945512	250.61703333333332
SA45_SOC_6	1075	1732.972640991211	866.7150092124939	0.100480616	250.85060000000001
SA45_SOC_6	1076	1739.1605758666992	863.1092834472656	0.02324771	251.08416666666668
SA45_SOC_6	1077	1740.9356689453125	867.9265737533569	0.00187574	251.31773333333334
SA45_SOC_6	1078	1736.6465377807617	886.290135383606	0.32226712	251.5513
SA45_SOC_6	1079	1727.0207977294922	899.9231815338135	0.014592997	251.78486666666666
SA45_SOC_6	1080	1748.7975311279297	901.6382074356079	0.5593891	252.01843333333335
SA45_SOC_6	1081	1736.5049743652344	911.2031364440918	0.98688436	252.252
SA45_SOC_6	1082	1745.5377960205078	900.4545164108276	0.8769801	252.48556666666667
SA45_SOC_6	1083	1750.2844619750977	895.3798627853394	0.5233384	252.71913333333333
SA45_SOC_6	1084	1759.4853973388672	911.5398073196411	0.5557266	252.9527
SA45_SOC_6	1085	1739.3021392822266	924.1649007797241	0.25938427	253.18626666666668
SA45_SOC_6	1086	1741.5482711791992	936.6890573501587	0.76264006	253.41983333333334
SA45_SOC_6	1087	1727.501335144043	934.2137217521667	0.8468065	253.6534
SA45_SOC_6	1088	1709.2975616455078	945.2489948272705	0.99790025	253.88696666666667
SA45_SOC_6	1089	1728.306655883789	945.6497812271118	0.9953354	254.12053333333333
SA45_SOC_6	1090	1716.3879776000977	958.1246280670166	0.996121	254.35410000000002
SA45_SOC_6	1091	1733.1863021850586	957.9115533828735	0.9935782	254.58766666666668
SA45_SOC_6	1092	1728.1095886230469	956.7492341995239	0.9933889	254.82123333333334
SA45_SOC_6	1093	1738.0839157104492	951.427903175354	0.9811321	255.0548
SA45_SOC_6	1094	1731.7719268798828	942.400553226471	0.966551	255.28836666666666
SA45_SOC_6	1095	1711.7161560058594	938.0112147331238	0.91691023	255.52193333333335
SA45_SOC_6	1096	1713.702507019043	918.621997833252	0.99731594	255.7555
SA45_SOC_6	1097	1710.2666473388672	895.1907992362976	0.9959026	255.98906666666667
SA45_SOC_6	1098	1711.834831237793	818.0266070365906	0.99854326	256.22263333333336
SA45_SOC_6	1099	1700.8584594726562	803.3258056640625	0.99507856	256.4562
SA45_SOC_6	1100	1721.1901473999023	764.4442462921143	0.06311864	256.6897666666667
SA45_SOC_6	1101	1751.3004684448242	768.1299877166748	0.8361088	256.92333333333335
SA45_SOC_6	1102	1759.691390991211	793.7341618537903	0.2518303	257.1569
SA45_SOC_6	1103	1770.3634643554688	815.5265522003174	0.89215624	257.39046666666667
SA45_SOC_6	1104	1775.2766418457031	853.5151934623718	0.71340716	257.62403333333333
SA45_SOC_6	1105	1760.811767578125	868.7415361404419	0.70302135	257.8576
SA45_SOC_6	1106	1755.4473495483398	876.1840867996216	0.016758155	258.09116666666665
SA45_SOC_6	1107	1749.2741775512695	879.5097255706787	0.019368246	258.3247333333333
SA45_SOC_6	1108	1744.8795318603516	888.1904911994934	0.06388862	258.55830000000003
SA45_SOC_6	1109	1739.967155456543	897.0811772346497	0.14795274	258.7918666666667
SA45_SOC_6	1110	1741.413230895996	897.4708271026611	0.09241298	259.02543333333335
SA45_SOC_6	1111	1722.198257446289	911.6597986221313	0.67424196	259.259
SA45_SOC_6	1112	1724.7850799560547	918.202543258667	0.95770115	259.4925666666667
SA45_SOC_6	1113	1711.5330505371094	926.8419170379639	0.7965342	259.72613333333334
SA45_SOC_6	1114	1718.4950637817383	929.4275236129761	0.35904866	259.9597
SA45_SOC_6	1115	1711.9282150268555	926.8151378631592	0.8649972	260.19326666666666
SA45_SOC_6	1116	1716.6513061523438	930.62087059021	0.49402797	260.4268333333333
SA45_SOC_6	1117	1718.9554595947266	925.7540130615234	0.47565857	260.6604
SA45_SOC_6	1118	1698.6373901367188	935.1233768463135	0.8366734	260.8939666666667
SA45_SOC_6	1119	1704.1607666015625	936.5028262138367	0.9661382	261.12753333333336
SA45_SOC_6	1120	1696.3683700561523	927.2154092788696	0.0067262184	261.3611
SA45_SOC_6	1121	1690.2545928955078	941.7523169517517	0.9621964	261.5946666666667
SA45_SOC_6	1122	1691.3008117675781	936.5298628807068	0.33297256	261.82823333333334
SA45_SOC_6	1123	1681.3925170898438	939.3127727508545	0.97127354	262.0618
SA45_SOC_6	1124	1658.0772399902344	934.3017840385437	0.9723036	262.29536666666667
SA45_SOC_6	1125	1658.3442306518555	929.9082612991333	0.9013591	262.5289333333333
SA45_SOC_6	1126	1641.544189453125	930.9564471244812	0.92704076	262.7625
SA45_SOC_6	1127	1625.7966613769531	931.1622476577759	0.98783106	262.99606666666665
SA45_SOC_6	1128	1619.6928405761719	931.8460178375244	0.046556547	263.2296333333333
SA45_SOC_6	1129	1612.6072311401367	940.0976085662842	0.07128461	263.46320000000003
SA45_SOC_6	1130	1619.070053100586	938.2898211479187	0.054337956	263.6967666666667
SA45_SOC_6	1131	1609.9935150146484	934.3149161338806	0.048491538	263.93033333333335
SA45_SOC_6	1132	1590.2949142456055	932.6017570495605	0.33611724	264.1639
SA45_SOC_6	1133	1590.131607055664	936.8183183670044	0.21660452	264.3974666666667
SA45_SOC_6	1134	1580.738754272461	936.6580939292908	0.8990504	264.63103333333333
SA45_SOC_6	1135	1587.8070831298828	935.4906892776489	0.18785954	264.8646
SA45_SOC_6	1136	1573.9751815795898	930.8038187026978	0.73110574	265.09816666666666
SA45_SOC_6	1137	1594.9210739135742	931.7074871063232	0.53378505	265.3317333333333
SA45_SOC_6	1138	1564.0038299560547	931.0923385620117	0.30673867	265.5653
SA45_SOC_6	1139	1563.7705993652344	932.9952049255371	0.9273372	265.7988666666667
SA45_SOC_6	1140	1560.7017517089844	928.7807035446167	0.6611192	266.03243333333336
SA45_SOC_6	1141	1568.2889556884766	930.8157277107239	0.0655181	266.266
SA45_SOC_6	1142	1545.8638000488281	929.9969673156738	0.9857222	266.4995666666667
SA45_SOC_6	1143	1536.1025619506836	933.0965280532837	0.9976802	266.73313333333334
SA45_SOC_6	1144	1530.5185317993164	933.8449287414551	0.9923579	266.9667
SA45_SOC_6	1145	1512.0016479492188	928.352301120758	0.99871683	267.20026666666666
SA45_SOC_6	1146	1519.8180770874023	925.4393577575684	0.9956632	267.4338333333333
SA45_SOC_6	1147	1530.9150695800781	929.9976110458374	0.9986738	267.6674
SA45_SOC_6	1148	1542.5365447998047	937.4687433242798	0.9971341	267.90096666666665
SA45_SOC_6	1149	1551.4813613891602	937.285795211792	0.9968071	268.13453333333337
SA45_SOC_6	1150	1544.3540954589844	938.6010646820068	0.99757475	268.3681
SA45_SOC_6	1151	1571.901741027832	940.4465103149414	0.98519105	268.6016666666667
SA45_SOC_6	1152	1579.3167114257812	936.5144777297974	0.9936825	268.83523333333335
SA45_SOC_6	1153	1575.9710311889648	938.3389377593994	0.99833626	269.0688
SA45_SOC_6	1154	1578.4515380859375	941.7528319358826	0.9960813	269.30236666666667
SA45_SOC_6	1155	1588.769645690918	935.712776184082	0.9991067	269.53593333333333
SA45_SOC_6	1156	1574.242286682129	937.4151849746704	0.9952128	269.7695
SA45_SOC_6	1157	1576.3233947753906	933.4701490402222	0.99896955	270.00306666666665
SA45_SOC_6	1158	1571.8254089355469	934.6190786361694	0.9962637	270.2366333333333
SA45_SOC_6	1159	1570.2087020874023	936.750340461731	0.9822978	270.4702
SA45_SOC_6	1160	1577.4038314819336	932.3792195320129	0.98846275	270.7037666666667
SA45_SOC_6	1161	1553.3956146240234	931.9299602508545	0.9962722	270.93733333333336
SA45_SOC_6	1162	1547.1189880371094	932.9129362106323	0.99903333	271.1709
SA45_SOC_6	1163	1543.5145568847656	931.6317844390869	0.9984042	271.4044666666667
SA45_SOC_6	1164	1536.0704040527344	938.3028888702393	0.99625444	271.63803333333334
SA45_SOC_6	1165	1540.5294799804688	938.6379504203796	0.9988881	271.8716
SA45_SOC_6	1166	1551.5757751464844	929.9343967437744	0.23386292	272.10516666666666
SA45_SOC_6	1167	623.8617324829102	985.0603580474854	0.0021145921	272.3387333333333
SA45_SOC_6	1168	1587.5739669799805	928.9541244506836	0.3129522	272.5723
SA45_SOC_6	1169	1587.0354080200195	924.4048833847046	0.95338935	272.80586666666665
SA45_SOC_6	1170	1586.638298034668	926.834192276001	0.98943245	273.03943333333336
SA45_SOC_6	1171	1586.8565368652344	914.8451042175293	0.98478585	273.273
SA45_SOC_6	1172	1577.5127792358398	901.8482565879822	0.9337846	273.5065666666667
SA45_SOC_6	1173	1575.080337524414	902.0431137084961	0.9281383	273.74013333333335
SA45_SOC_6	1174	1568.2939910888672	906.8716049194336	0.9901806	273.9737
SA45_SOC_6	1175	1570.7377624511719	905.3296136856079	0.947793	274.20726666666667
SA45_SOC_6	1176	1573.5603332519531	910.4018211364746	0.89795244	274.44083333333333
SA45_SOC_6	1177	1581.0598754882812	915.9996342658997	0.884846	274.6744
SA45_SOC_6	1178	1572.5848388671875	906.8529367446899	0.8579735	274.90796666666665
SA45_SOC_6	1179	1566.6581726074219	906.8396759033203	0.94666964	275.1415333333333
SA45_SOC_6	1180	1564.237060546875	916.5368914604187	0.36450666	275.37510000000003
SA45_SOC_6	1181	1558.0135345458984	910.0638628005981	0.9070468	275.6086666666667
SA45_SOC_6	1182	1549.8908615112305	902.380428314209	0.774856	275.84223333333335
SA45_SOC_6	1183	1549.7999954223633	905.3737092018127	0.8807482	276.0758
SA45_SOC_6	1184	1539.4084167480469	904.9648761749268	0.88029146	276.3093666666667
SA45_SOC_6	1185	1531.5332794189453	876.9275951385498	0.06736699	276.54293333333334
SA45_SOC_6	1186	1510.2543640136719	867.012927532196	0.97333086	276.7765
SA45_SOC_6	1187	1527.1706771850586	832.3499250411987	0.90103513	277.01006666666666
SA45_SOC_6	1188	1510.1046752929688	808.9549684524536	0.9024674	277.2436333333333
SA45_SOC_6	1189	1521.6929626464844	786.0963678359985	0.606122	277.4772
SA45_SOC_6	1190	1520.1833724975586	767.4561953544617	0.86662847	277.7107666666667
SA45_SOC_6	1191	1491.7174530029297	749.1402697563171	0.9806677	277.94433333333336
SA45_SOC_6	1192	1475.196533203125	729.1271495819092	0.994003	278.1779
SA45_SOC_6	1193	1471.3978958129883	729.5176362991333	0.99882764	278.4114666666667
SA45_SOC_6	1194	1467.088623046875	722.0377492904663	0.9991917	278.64503333333334
SA45_SOC_6	1195	1436.7669296264648	715.0797986984253	0.9924298	278.8786
SA45_SOC_6	1196	1411.238021850586	708.7893962860107	0.9979183	279.11216666666667
SA45_SOC_6	1197	1375.265235900879	703.0860757827759	0.9982223	279.3457333333333
SA45_SOC_6	1198	1339.2395782470703	700.016770362854	0.99849474	279.5793
SA45_SOC_6	1199	1297.8904724121094	698.4534072875977	0.9969901	279.81286666666665
SA45_SOC_6	1200	1265.350341796875	692.9503512382507	0.9883825	280.0464333333333
SA45_SOC_6	1201	1243.7229537963867	694.2488193511963	0.9650202	280.28000000000003
SA45_SOC_6	1202	1217.1875381469727	689.9217295646667	0.9790644	280.5135666666667
SA45_SOC_6	1203	1172.336196899414	688.2564640045166	0.9897367	280.74713333333335
SA45_SOC_6	1204	1138.622817993164	673.0516862869263	0.99833655	280.9807
SA45_SOC_6	1205	1092.286720275879	666.8340253829956	0.99584526	281.2142666666667
SA45_SOC_6	1206	1041.3047790527344	644.2469501495361	0.99894124	281.44783333333334
SA45_SOC_6	1207	1005.2136611938477	624.5762944221497	0.9995272	281.6814
SA45_SOC_6	1208	965.899658203125	605.071849822998	0.9992594	281.91496666666666
SA45_SOC_6	1209	939.9777030944824	595.8059978485107	0.99944097	282.1485333333333
SA45_SOC_6	1210	923.9036178588867	596.5458369255066	0.9995034	282.3821
SA45_SOC_6	1211	908.8346672058105	598.1583166122437	0.9994593	282.6156666666667
SA45_SOC_6	1212	898.1275177001953	603.6543560028076	0.9993887	282.84923333333336
SA45_SOC_6	1213	894.2887115478516	605.4952955245972	0.9980172	283.0828
SA45_SOC_6	1214	889.7116470336914	612.3275256156921	0.9990343	283.3163666666667
SA45_SOC_6	1215	876.0017395019531	615.3412127494812	0.99896646	283.54993333333334
SA45_SOC_6	1216	885.0838851928711	622.7959299087524	0.99962974	283.7835
SA45_SOC_6	1217	881.3845252990723	625.119731426239	0.9993499	284.01706666666666
SA45_SOC_6	1218	875.1630020141602	628.2927417755127	0.99844176	284.2506333333333
SA45_SOC_6	1219	876.1054229736328	627.2880721092224	0.9991761	284.4842
SA45_SOC_6	1220	872.0679473876953	629.1859817504883	0.99838614	284.71776666666665
SA45_SOC_6	1221	876.8087768554688	631.4749574661255	0.99741447	284.95133333333337
SA45_SOC_6	1222	869.5013809204102	630.808310508728	0.99851257	285.1849
SA45_SOC_6	1223	869.9457550048828	628.8292264938354	0.9981627	285.4184666666667
SA45_SOC_6	1224	874.4252586364746	629.379551410675	0.7259094	285.65203333333335
SA45_SOC_6	1225	847.5612831115723	623.3079528808594	0.54092735	285.8856
SA45_SOC_6	1226	801.6353988647461	632.7601003646851	0.0012980092	286.1191666666667
SA45_SOC_6	1227	817.4365997314453	673.2847809791565	0.94572085	286.35273333333333
SA45_SOC_6	1228	813.8418960571289	716.6642761230469	0.998801	286.5863
SA45_SOC_6	1229	788.4259414672852	763.7733507156372	0.99725205	286.81986666666666
SA45_SOC_6	1230	804.9750709533691	787.3275661468506	0.99846894	287.0534333333333
SA45_SOC_6	1231	783.8875579833984	836.2803483009338	0.93722457	287.287
SA45_SOC_6	1232	737.7369689941406	875.9921264648438	0.010358802	287.5205666666667
SA45_SOC_6	1233	499.5041084289551	670.7435917854309	0.00074761384	287.75413333333336
SA45_SOC_6	1234	627.3894309997559	976.1016297340393	0.0012796749	287.9877
SA45_SOC_6	1235	626.4896392822266	984.9583911895752	0.0013326711	288.2212666666667
SA45_SOC_6	1236	622.8861236572266	983.978762626648	0.0014642033	288.45483333333334
SA45_SOC_6	1237	627.00439453125	982.330813407898	0.001850042	288.6884
SA45_SOC_6	1238	625.3547286987305	984.9188661575317	0.0015286716	288.92196666666666
SA45_SOC_6	1239	624.1544723510742	985.4933309555054	0.0024688274	289.1555333333333
SA45_SOC_6	1240	625.4397010803223	983.6490440368652	0.001580222	289.3891
SA45_SOC_6	1241	626.2956047058105	985.0991106033325	0.0022647067	289.62266666666665
SA45_SOC_6	1242	624.2622184753418	982.4967670440674	0.0019458262	289.85623333333336
SA45_SOC_6	1243	625.3836250305176	984.275393486023	0.0024554085	290.0898
SA45_SOC_6	1244	449.0049362182617	787.0787000656128	0.0010593074	290.3233666666667
SA45_SOC_6	1245	625.8760643005371	986.4119338989258	0.0033899732	290.55693333333335
SA45_SOC_6	1246	625.3851127624512	985.1262760162354	0.001543886	290.7905
SA45_SOC_6	1247	625.4822731018066	983.5081958770752	0.0022974114	291.02406666666667
SA45_SOC_6	1248	624.1822242736816	981.9980049133301	0.0014339917	291.25763333333333
SA45_SOC_6	1249	628.0037498474121	981.8522644042969	0.0016371227	291.4912
SA45_SOC_6	1250	625.927562713623	983.9664673805237	0.0011634867	291.72476666666665
SA45_SOC_6	1251	626.1773872375488	984.9433279037476	0.0015522032	291.9583333333333
SA45_SOC_6	1252	625.8963203430176	984.5519399642944	0.0026298158	292.19190000000003
SA45_SOC_6	1253	625.6618309020996	984.0309047698975	0.0013531954	292.4254666666667
SA45_SOC_6	1254	436.44189834594727	784.2231130599976	0.0015165588	292.65903333333335
SA45_SOC_6	1255	624.7757720947266	985.4484629631042	0.0021106305	292.8926
SA45_SOC_6	1256	626.1905479431152	984.9370193481445	0.0010807181	293.1261666666667
SA45_SOC_6	1257	624.0293884277344	984.1722679138184	0.0021480334	293.35973333333334
SA45_SOC_6	1258	625.484619140625	983.0795359611511	0.00249232	293.5933
SA45_SOC_6	1259	625.6507301330566	984.9353456497192	0.0023943924	293.82686666666666
SA45_SOC_6	1260	626.3775444030762	986.6887378692627	0.0035775546	294.0604333333333
SA45_SOC_6	1261	567.1671295166016	787.3687648773193	0.0009359707	294.294
SA45_SOC_6	1262	625.1531410217285	985.0595855712891	0.003202252	294.52756666666664
SA45_SOC_6	1263	625.8432197570801	984.1998195648193	0.0010642355	294.76113333333336
SA45_SOC_6	1264	624.9624252319336	984.1234731674194	0.0027647652	294.9947
SA45_SOC_6	1265	448.26255798339844	780.6361842155457	0.0014603976	295.2282666666667
SA45_SOC_6	1266	625.6965065002441	982.3399543762207	0.0014934315	295.46183333333335
SA45_SOC_6	1267	442.54483222961426	783.0297660827637	0.0019502289	295.6954
SA45_SOC_6	1268	624.8522186279297	984.3706655502319	0.0024973478	295.92896666666667
SA45_SOC_6	1269	626.1688041687012	983.3734631538391	0.0025751658	296.16253333333333
SA45_SOC_6	1270	446.08531951904297	784.2729377746582	0.0012336583	296.3961
SA45_SOC_6	1271	518.9864730834961	863.6379146575928	0.0010055653	296.62966666666665
SA45_SOC_6	1272	625.9782028198242	983.102388381958	0.002106527	296.8632333333333
SA45_SOC_6	1273	445.42613983154297	787.7186965942383	0.0012725675	297.09680000000003
SA45_SOC_6	1274	626.6004753112793	985.2206468582153	0.0011036068	297.3303666666667
SA45_SOC_6	1275	625.975227355957	983.8142895698547	0.0013354275	297.56393333333335
SA45_SOC_6	1276	625.3373908996582	984.3572759628296	0.0021953625	297.7975
SA45_SOC_6	1277	467.8828239440918	788.997209072113	0.0016154683	298.0310666666667
SA45_SOC_6	1278	565.2396583557129	788.4954214096069	0.0011686834	298.26463333333334
SA45_SOC_6	1279	624.514102935791	984.8770236968994	0.0010118526	298.4982
SA45_SOC_6	1280	568.0604553222656	786.8890571594238	0.0011611076	298.73176666666666
SA45_SOC_6	1281	624.5404243469238	985.9223127365112	0.0018191299	298.9653333333333
SA45_SOC_6	1282	442.5050926208496	780.3266787528992	0.0018762187	299.1989
SA45_SOC_6	1283	443.5645294189453	781.3520765304565	0.0012201733	299.4324666666667
SA45_SOC_6	1284	623.4588432312012	983.5278940200806	0.0014181742	299.66603333333336
SA45_SOC_6	1285	625.5129432678223	983.1751298904419	0.0020511623	299.8996
SA45_SOC_6	1286	623.4015083312988	984.8694276809692	0.0013818548	300.1331666666667
SA45_SOC_6	1287	625.7108688354492	986.0508012771606	0.0015309609	300.36673333333334
SA45_SOC_6	1288	624.052791595459	985.77476978302	0.0014905717	300.6003
SA45_SOC_6	1289	439.56396102905273	782.508795261383	0.0018897511	300.83386666666667
SA45_SOC_6	1290	623.8706588745117	987.1170115470886	0.001363354	301.0674333333333
SA45_SOC_6	1291	624.2843627929688	984.2838907241821	0.001629942	301.301
SA45_SOC_6	1292	442.49805450439453	784.723870754242	0.0019337051	301.53456666666665
SA45_SOC_6	1293	623.1269073486328	983.4453678131104	0.0011966525	301.76813333333337
SA45_SOC_6	1294	624.9255752563477	983.7462472915649	0.0022297408	302.0017
SA45_SOC_6	1295	446.86283111572266	785.0708413124084	0.0012942576	302.2352666666667
SA45_SOC_6	1296	449.97053146362305	786.663236618042	0.0013530138	302.46883333333335
SA45_SOC_6	1297	625.7255172729492	982.975058555603	0.0021528138	302.7024
SA45_SOC_6	1298	625.7402229309082	984.3827033042908	0.0012829633	302.9359666666667
SA45_SOC_6	1299	525.3889274597168	863.1591081619263	0.0010749169	303.16953333333333
SA45_SOC_6	1300	456.6012954711914	783.8306951522827	0.0022300484	303.4031
SA45_SOC_6	1301	625.2369117736816	984.2450094223022	0.0013524289	303.63666666666666
SA45_SOC_6	1302	626.5005111694336	985.5968427658081	0.0020391643	303.8702333333333
SA45_SOC_6	1303	624.0153121948242	986.4740538597107	0.0020188398	304.1038
SA45_SOC_6	1304	625.1723098754883	984.040367603302	0.0029273592	304.3373666666667
SA45_SOC_6	1305	433.9628791809082	786.4063882827759	0.0017479537	304.57093333333336
SA45_SOC_6	1306	625.4874229431152	983.6167287826538	0.0015176928	304.8045
SA45_SOC_6	1307	624.6492576599121	983.6465978622437	0.0022774832	305.0380666666667
SA45_SOC_6	1308	624.7536277770996	986.2717294692993	0.001657415	305.27163333333334
SA45_SOC_6	1309	623.6254692077637	983.7632417678833	0.0014667698	305.5052
SA45_SOC_6	1310	626.6900253295898	982.5281810760498	0.0013114105	305.73876666666666
SA45_SOC_6	1311	624.7614669799805	984.354829788208	0.0010011375	305.9723333333333
SA45_SOC_6	1312	625.7639694213867	983.3992767333984	0.0016746767	306.2059
SA45_SOC_6	1313	625.8266258239746	985.591242313385	0.0034450595	306.43946666666665
SA45_SOC_6	1314	624.5593070983887	985.2799987792969	0.0022055223	306.67303333333336
SA45_SOC_6	1315	625.9930801391602	983.5226798057556	0.0012792477	306.9066
SA45_SOC_6	1316	625.43701171875	983.4812235832214	0.002003112	307.1401666666667
SA45_SOC_6	1317	624.4769668579102	983.6758232116699	0.0016942902	307.37373333333335
SA45_SOC_6	1318	624.6152114868164	985.6291580200195	0.0025876767	307.6073
SA45_SOC_6	1319	625.330638885498	984.1758728027344	0.001865727	307.84086666666667
SA45_SOC_6	1320	446.7268753051758	784.1329908370972	0.0013954232	308.07443333333333
SA45_SOC_6	1321	625.5083656311035	983.9538502693176	0.0015010964	308.308
SA45_SOC_6	1322	623.5713386535645	984.5681619644165	0.0027713464	308.54156666666665
SA45_SOC_6	1323	624.2059135437012	985.517213344574	0.0018733214	308.7751333333333
SA45_SOC_6	1324	521.1975860595703	857.9503655433655	0.001147248	309.00870000000003
SA45_SOC_6	1325	624.100284576416	986.3388061523438	0.0050982167	309.2422666666667
SA45_SOC_6	1326	622.8231239318848	985.3415393829346	0.001347452	309.47583333333336
SA45_SOC_6	1327	625.2194595336914	982.9769897460938	0.0023434255	309.7094
SA45_SOC_6	1328	446.18242263793945	786.5330100059509	0.0011574599	309.9429666666667
SA45_SOC_6	1329	627.0659637451172	982.5595951080322	0.0012399129	310.17653333333334
SA45_SOC_6	1330	624.9408531188965	984.9905776977539	0.001819498	310.4101
SA45_SOC_6	1331	625.6628036499023	984.9626398086548	0.0017415812	310.64366666666666
SA45_SOC_6	1332	624.7681617736816	984.9475121498108	0.0017673991	310.8772333333333
SA45_SOC_6	1333	624.6779823303223	984.638843536377	0.002540189	311.1108
SA45_SOC_6	1334	625.081787109375	983.2458758354187	0.0015513942	311.34436666666664
SA45_SOC_6	1335	625.0874519348145	983.3157205581665	0.0019239363	311.57793333333336
SA45_SOC_6	1336	622.6986694335938	983.719596862793	0.001810175	311.8115
SA45_SOC_6	1337	463.41625213623047	782.7032661437988	0.0019750465	312.0450666666667
SA45_SOC_6	1338	569.0085983276367	790.9639978408813	0.0010293743	312.27863333333335
SA45_SOC_6	1339	624.6997833251953	988.9551830291748	0.0027881956	312.5122
SA45_SOC_6	1340	624.5827674865723	985.6206607818604	0.0017418921	312.74576666666667
SA45_SOC_6	1341	627.5972557067871	983.1779623031616	0.0010783445	312.97933333333333
SA45_SOC_6	1342	623.9674758911133	984.01442527771	0.0017274084	313.2129
SA45_SOC_6	1343	623.8886260986328	986.3888239860535	0.0027820556	313.44646666666665
SA45_SOC_6	1344	519.42626953125	860.3003025054932	0.0010772625	313.6800333333333
SA45_SOC_6	1345	624.2671966552734	983.6214923858643	0.0013376207	313.91360000000003
SA45_SOC_6	1346	624.316520690918	986.328763961792	0.0021194294	314.1471666666667
SA45_SOC_6	1347	624.6501731872559	981.8825197219849	0.0012650851	314.38073333333335
SA45_SOC_6	1348	624.2401313781738	984.2728185653687	0.0019307736	314.6143
SA45_SOC_6	1349	625.5568885803223	983.500599861145	0.002266801	314.8478666666667
SA45_SOC_6	1350	624.8955917358398	984.4585347175598	0.0020489478	315.08143333333334
SA45_SOC_6	1351	446.473331451416	787.1708822250366	0.0012121397	315.315
SA45_SOC_6	1352	438.0461025238037	785.8404207229614	0.0017703377	315.54856666666666
SA45_SOC_6	1353	444.3186664581299	786.5660333633423	0.0014123861	315.7821333333333
SA45_SOC_6	1354	625.6472396850586	983.5496520996094	0.0016412023	316.0157
SA45_SOC_6	1355	623.0136108398438	983.2516050338745	0.0021051674	316.2492666666667
SA45_SOC_6	1356	626.0143661499023	984.5479488372803	0.0025219906	316.48283333333336
SA45_SOC_6	1357	624.3392372131348	982.9708099365234	0.0016737363	316.7164
SA45_SOC_6	1358	623.4261131286621	984.2558240890503	0.0017389512	316.9499666666667
SA45_SOC_6	1359	625.6628036499023	984.4283437728882	0.0011721915	317.18353333333334
SA45_SOC_6	1360	624.616756439209	982.5978970527649	0.0022243634	317.4171
SA45_SOC_6	1361	623.9563751220703	983.3566617965698	0.0014184618	317.65066666666667
SA45_SOC_6	1362	625.5261039733887	983.1802797317505	0.0013244817	317.8842333333333
SA45_SOC_6	1363	449.18506622314453	787.6135754585266	0.0014000181	318.1178
SA45_SOC_6	1364	431.2568664550781	779.5011591911316	0.001133515	318.35136666666665
SA45_SOC_6	1365	624.0859222412109	985.6367540359497	0.001564581	318.5849333333333
SA45_SOC_6	1366	623.2044410705566	986.230788230896	0.0018661496	318.81850000000003
SA45_SOC_6	1367	624.0919303894043	985.282895565033	0.0014517376	319.0520666666667
SA45_SOC_6	1368	444.42249298095703	782.8334283828735	0.00131274	319.28563333333335
SA45_SOC_6	1369	446.0616874694824	784.6875643730164	0.0014560791	319.5192
SA45_SOC_6	1370	624.8391151428223	982.4361276626587	0.001503245	319.7527666666667
SA45_SOC_6	1371	450.7792854309082	785.9400701522827	0.0016445871	319.98633333333333
SA45_SOC_6	1372	448.0326175689697	790.1229643821716	0.0013114566	320.2199
SA45_SOC_6	1373	624.9556732177734	984.8820447921753	0.0015868344	320.45346666666666
SA45_SOC_6	1374	626.5007972717285	983.5494589805603	0.0020055748	320.6870333333333
SA45_SOC_6	1375	449.46693420410156	786.5682220458984	0.0016627103	320.9206
SA45_SOC_6	1376	626.2046241760254	984.7109413146973	0.00095267454	321.1541666666667
SA45_SOC_6	1377	447.35575675964355	782.9782032966614	0.0016310549	321.38773333333336
SA45_SOC_6	1378	448.9266014099121	789.9402737617493	0.0014292295	321.6213
SA45_SOC_6	1379	625.0125503540039	984.1425275802612	0.0022340266	321.8548666666667
SA45_SOC_6	1380	569.2468070983887	789.6845841407776	0.001032477	322.08843333333334
SA45_SOC_6	1381	622.5429725646973	984.1645431518555	0.0014199917	322.322
SA45_SOC_6	1382	448.9588737487793	784.722261428833	0.0014724636	322.55556666666666
SA45_SOC_6	1383	624.9395942687988	983.499698638916	0.0011109329	322.7891333333333
SA45_SOC_6	1384	625.1363754272461	984.6564173698425	0.0020785332	323.0227
SA45_SOC_6	1385	452.64573097229004	787.6915311813354	0.001547889	323.25626666666665
SA45_SOC_6	1386	625.9145736694336	984.028844833374	0.0010865849	323.48983333333337
SA45_SOC_6	1387	653.2972526550293	980.9742164611816	0.0010293003	323.7234
SA45_SOC_6	1388	625.1248168945312	985.9557223320007	0.0012637055	323.9569666666667
SA45_SOC_6	1389	473.53797912597656	792.7036142349243	0.0020422458	324.19053333333335
SA45_SOC_6	1390	442.84372329711914	786.290967464447	0.0015683172	324.4241
SA45_SOC_6	1391	624.777660369873	984.154372215271	0.0012403943	324.65766666666667
SA45_SOC_6	1392	625.0788116455078	984.753041267395	0.0019073852	324.89123333333333
SA45_SOC_6	1393	626.0442924499512	984.818058013916	0.0025503784	325.1248
SA45_SOC_6	1394	473.2935333251953	670.2454733848572	0.0013029607	325.35836666666665
SA45_SOC_6	1395	626.5435409545898	985.180413722992	0.0012308517	325.5919333333333
SA45_SOC_6	1396	623.8947486877441	986.155858039856	0.0014146941	325.82550000000003
SA45_SOC_6	1397	623.5715103149414	985.7440638542175	0.0014032839	326.0590666666667
SA45_SOC_6	1398	443.40620040893555	782.5723314285278	0.0019843564	326.29263333333336
SA45_SOC_6	1399	441.4952087402344	784.5765209197998	0.0022627723	326.5262
SA45_SOC_6	1400	442.76012420654297	783.6491632461548	0.0020363573	326.7597666666667
SA45_SOC_6	1401	445.2516746520996	783.3912205696106	0.0016565385	326.99333333333334
SA45_SOC_6	1402	700.3412246704102	801.4624643325806	0.0019792712	327.2269
SA45_SOC_6	1403	623.7592506408691	986.2788105010986	0.0031392332	327.46046666666666
SA45_SOC_6	1404	624.4287872314453	983.496994972229	0.001560647	327.6940333333333
SA45_SOC_6	1405	437.97924041748047	785.4475522041321	0.002419499	327.9276
SA45_SOC_6	1406	560.2285766601562	792.4631810188293	0.001241859	328.16116666666665
SA45_SOC_6	1407	432.67908096313477	786.8550038337708	0.0023004254	328.39473333333336
SA45_SOC_6	1408	416.48752212524414	839.8444890975952	0.0013215735	328.6283
SA45_SOC_6	1409	514.2483329772949	669.1096758842468	0.001294921	328.8618666666667
SA45_SOC_6	1410	700.0238227844238	805.7150745391846	0.010536003	329.09543333333335
SA45_SOC_6	1411	700.6883239746094	806.8627166748047	0.0044091484	329.329
SA45_SOC_6	1412	699.785213470459	806.5974354743958	0.006330757	329.56256666666667
SA45_SOC_6	1413	455.67895889282227	791.1111545562744	0.0026215957	329.79613333333333
SA45_SOC_6	1414	700.3070068359375	807.3719072341919	0.010145955	330.0297
SA45_SOC_6	1415	433.652400970459	787.0183181762695	0.0013242674	330.26326666666665
SA45_SOC_6	1416	699.3704795837402	806.9182062149048	0.015770633	330.4968333333333
SA45_SOC_6	1417	449.61233139038086	786.1815977096558	0.0022793522	330.73040000000003
SA45_SOC_6	1418	699.3351745605469	797.632269859314	0.011830584	330.9639666666667
SA45_SOC_6	1419	442.8255271911621	785.4274034500122	0.0017763173	331.19753333333335
SA45_SOC_6	1420	698.5521697998047	792.3424816131592	0.014888484	331.4311
SA45_SOC_6	1421	700.5376052856445	787.5829339027405	0.003613865	331.6646666666667
SA45_SOC_6	1422	698.9999198913574	792.7176475524902	0.0053783604	331.89823333333334
SA45_SOC_6	1423	623.5157203674316	986.204137802124	0.001596546	332.1318
SA45_SOC_6	1424	698.3910942077637	796.6391229629517	0.038357507	332.36536666666666
SA45_SOC_6	1425	698.8901710510254	792.7824711799622	0.009929427	332.5989333333333
SA45_SOC_6	1426	699.2443656921387	800.23512840271	0.0071449475	332.8325
SA45_SOC_6	1427	699.4074440002441	799.2533755302429	0.0073326537	333.0660666666667
SA45_SOC_6	1428	700.8034515380859	786.8158006668091	0.0022661714	333.29963333333336
SA45_SOC_6	1429	701.0382843017578	799.3045520782471	0.024975263	333.5332
SA45_SOC_6	1430	701.8600273132324	793.1683230400085	0.0030503501	333.7667666666667
SA45_SOC_6	1431	702.187614440918	804.468297958374	0.013327661	334.00033333333334
SA45_SOC_6	1432	702.7199363708496	804.1388368606567	0.0037098904	334.2339
SA45_SOC_6	1433	624.4260406494141	985.4361033439636	0.0015458137	334.46746666666667
SA45_SOC_6	1434	704.4192695617676	801.5134477615356	0.0025301753	334.7010333333333
SA45_SOC_6	1435	704.9838066101074	800.4359722137451	0.0019082624	334.9346
SA45_SOC_6	1436	624.320125579834	986.7173838615417	0.0014198398	335.16816666666665
SA45_SOC_6	1437	724.2467308044434	808.0655908584595	0.19556844	335.4017333333333
SA45_SOC_6	1438	729.803352355957	808.920464515686	0.18515888	335.63530000000003
SA45_SOC_6	1439	729.9313545227051	811.7647218704224	0.3166713	335.8688666666667
SA45_SOC_6	1440	735.4595947265625	816.6004872322083	0.24078326	336.10243333333335
SA45_SOC_6	1441	732.8071403503418	827.8936386108398	0.4312663	336.336
SA45_SOC_6	1442	737.0885467529297	820.4991102218628	0.15096998	336.5695666666667
SA45_SOC_6	1443	734.9970817565918	828.2892107963562	0.20879698	336.80313333333334
SA45_SOC_6	1444	733.4282684326172	830.7570791244507	0.32897776	337.0367
SA45_SOC_6	1445	737.4476051330566	825.6210136413574	0.088036574	337.27026666666666
SA45_SOC_6	1446	739.2833518981934	829.5369529724121	0.21256252	337.5038333333333
SA45_SOC_6	1447	746.7290496826172	817.0126032829285	0.011256135	337.7374
SA45_SOC_6	1448	745.5294799804688	819.569628238678	0.071298555	337.9709666666667
SA45_SOC_6	1449	745.4314041137695	820.3792476654053	0.017732738	338.20453333333336
SA45_SOC_6	1450	744.2227363586426	820.4067993164062	0.28969482	338.4381
SA45_SOC_6	1451	750.0405120849609	819.0147972106934	0.7344089	338.6716666666667
SA45_SOC_6	1452	758.4860229492188	809.9883484840393	0.25949988	338.90523333333334
SA45_SOC_6	1453	763.8741874694824	812.1763229370117	0.4466352	339.1388
SA45_SOC_6	1454	773.1290817260742	811.7702579498291	0.853564	339.37236666666666
SA45_SOC_6	1455	780.8985328674316	816.7927694320679	0.96699756	339.6059333333333
SA45_SOC_6	1456	795.1713752746582	813.0978870391846	0.9782079	339.8395
SA45_SOC_6	1457	794.699535369873	810.8103275299072	0.9920476	340.07306666666665
SA45_SOC_6	1458	799.7159957885742	806.4042520523071	0.99080324	340.30663333333337
SA45_SOC_6	1459	798.7092018127441	805.532705783844	0.99483263	340.5402
SA45_SOC_6	1460	828.574104309082	803.8854646682739	0.9991604	340.7737666666667
SA45_SOC_6	1461	924.3974304199219	792.9609775543213	0.9967783	341.00733333333335
SA45_SOC_6	1462	1014.67529296875	795.7060360908508	0.98221374	341.2409
SA45_SOC_6	1463	1107.1770858764648	801.1617136001587	0.9978847	341.4744666666667
SA45_SOC_6	1464	1204.6057891845703	818.0237102508545	0.99088	341.70803333333333
SA45_SOC_6	1465	1273.967628479004	827.9548573493958	0.99875987	341.9416
SA45_SOC_6	1466	1365.8885192871094	848.1047058105469	0.9981894	342.17516666666666
SA45_SOC_6	1467	1418.0399322509766	863.0422067642212	0.9981862	342.4087333333333
SA45_SOC_6	1468	1451.550521850586	875.6653046607971	0.99829155	342.64230000000003
SA45_SOC_6	1469	1459.5231628417969	888.6434841156006	0.99693006	342.8758666666667
SA45_SOC_6	1470	1463.631935119629	891.2460851669312	0.99737215	343.10943333333336
SA45_SOC_6	1471	1464.367904663086	898.4843158721924	0.9879568	343.343
SA45_SOC_6	1472	1462.7313995361328	904.9520015716553	0.9991234	343.5765666666667
SA45_SOC_6	1473	1470.6389236450195	910.5787825584412	0.9988482	343.81013333333334
SA45_SOC_6	1474	1471.4812088012695	911.8018054962158	0.98788947	344.0437
SA45_SOC_6	1475	1478.2405471801758	903.6619663238525	0.9914206	344.27726666666666
SA45_SOC_6	1476	1480.3110122680664	903.7810564041138	0.98083097	344.5108333333333
SA45_SOC_6	1477	1501.2168502807617	904.7148513793945	0.96675116	344.7444
SA45_SOC_6	1478	1484.9116516113281	893.6144971847534	0.99712485	344.97796666666665
SA45_SOC_6	1479	1480.118637084961	879.9214553833008	0.93285936	345.21153333333336
SA45_SOC_6	1480	1485.9252548217773	872.6061058044434	0.98873425	345.4451
SA45_SOC_6	1481	1451.5377044677734	865.0458812713623	0.5044046	345.6786666666667
SA45_SOC_6	1482	1463.9403533935547	874.5950388908386	0.43830344	345.91223333333335
SA45_SOC_6	1483	1496.8045806884766	857.5681185722351	0.46105435	346.1458
SA45_SOC_6	1484	1503.6790466308594	865.1110911369324	0.49600548	346.37936666666667
SA45_SOC_6	1485	1504.116325378418	865.6974649429321	0.27005088	346.61293333333333
SA45_SOC_6	1486	1488.7306594848633	881.8726015090942	0.5148294	346.8465
SA45_SOC_6	1487	1495.8744049072266	879.9528694152832	0.896807	347.08006666666665
SA45_SOC_6	1488	1500.1416778564453	873.3731746673584	0.99007297	347.3136333333333
SA45_SOC_6	1489	1499.0616989135742	874.6685528755188	0.99006885	347.54720000000003
SA45_SOC_6	1490	1516.322250366211	876.4030194282532	0.99573684	347.7807666666667
SA45_SOC_6	1491	1495.2566528320312	844.0743112564087	0.1039423	348.01433333333335
SA45_SOC_6	1492	1483.5375595092773	836.1986589431763	0.5807608	348.2479
SA45_SOC_6	1493	1470.8221435546875	822.8845810890198	0.94942755	348.4814666666667
SA45_SOC_6	1494	1466.418228149414	811.7616319656372	0.92093307	348.71503333333334
SA45_SOC_6	1495	1457.534065246582	794.7295618057251	0.95888764	348.9486
SA45_SOC_6	1496	1435.3661727905273	778.7448406219482	0.39027208	349.18216666666666
SA45_SOC_6	1497	1443.1590270996094	770.3130054473877	0.68526787	349.4157333333333
SA45_SOC_6	1498	1458.288803100586	759.6560525894165	0.024045223	349.6493
SA45_SOC_6	1499	1435.0872802734375	739.5841598510742	0.97189224	349.8828666666667
SA45_SOC_6	1500	1458.7422180175781	718.9766836166382	0.78433526	350.11643333333336
SA45_SOC_6	1501	1437.6658630371094	721.6641283035278	0.19131984	350.35
SA45_SOC_6	1502	1399.7614288330078	694.8752331733704	0.99690163	350.5835666666667
SA45_SOC_6	1503	1403.2954788208008	680.6849098205566	0.9986873	350.81713333333335
SA45_SOC_6	1504	1390.2662658691406	675.6179165840149	0.9950176	351.0507
SA45_SOC_6	1505	1349.571876525879	671.9993805885315	0.99829966	351.28426666666667
SA45_SOC_6	1506	1322.882308959961	673.4522151947021	0.99728215	351.51783333333333
SA45_SOC_6	1507	1287.095603942871	675.8192753791809	0.9975043	351.7514
SA45_SOC_6	1508	1246.1844635009766	677.4175930023193	0.9962668	351.98496666666665
SA45_SOC_6	1509	1244.6182250976562	672.8716349601746	0.9987727	352.2185333333333
SA45_SOC_6	1510	1234.5795822143555	674.2193484306335	0.99902546	352.45210000000003
SA45_SOC_6	1511	1213.3783721923828	670.3834247589111	0.99627703	352.6856666666667
SA45_SOC_6	1512	1197.5438690185547	674.3964385986328	0.9946654	352.91923333333335
SA45_SOC_6	1513	1187.1837615966797	668.97301197052	0.99507856	353.1528
SA45_SOC_6	1514	1168.8114166259766	670.4655647277832	0.99306893	353.3863666666667
SA45_SOC_6	1515	1151.2092590332031	659.8383522033691	0.9971493	353.61993333333334
SA45_SOC_6	1516	1135.1428985595703	654.1763591766357	0.9967885	353.8535
SA45_SOC_6	1517	1114.2512512207031	640.7857418060303	0.9985678	354.08706666666666
SA45_SOC_6	1518	1092.4780654907227	628.7871265411377	0.9994118	354.3206333333333
SA45_SOC_6	1519	1067.321548461914	618.3597278594971	0.999419	354.5542
SA45_SOC_6	1520	1049.5708465576172	611.0165047645569	0.9988859	354.7877666666667
SA45_SOC_6	1521	1016.3325119018555	612.8954887390137	0.99910766	355.02133333333336
SA45_SOC_6	1522	989.1095352172852	617.3668384552002	0.99898416	355.2549
SA45_SOC_6	1523	957.6868057250977	622.5300693511963	0.99914765	355.4884666666667
SA45_SOC_6	1524	937.4716186523438	617.0385360717773	0.9991339	355.72203333333334
SA45_SOC_6	1525	930.4386520385742	610.2363038063049	0.9994691	355.9556
SA45_SOC_6	1526	926.1084365844727	608.7499308586121	0.9994764	356.18916666666667
SA45_SOC_6	1527	914.5365142822266	609.1215562820435	0.99924123	356.4227333333333
SA45_SOC_6	1528	912.5558853149414	606.2171101570129	0.99945277	356.6563
SA45_SOC_6	1529	914.472541809082	602.7709650993347	0.999539	356.88986666666665
SA45_SOC_6	1530	912.6129913330078	607.5084972381592	0.99931633	357.12343333333337
SA45_SOC_6	1531	909.7497367858887	610.6685042381287	0.99907327	357.357
SA45_SOC_6	1532	904.5487976074219	604.9147796630859	0.99888295	357.5905666666667
SA45_SOC_6	1533	905.1043510437012	604.774317741394	0.9989698	357.82413333333335
SA45_SOC_6	1534	907.5353622436523	597.0322394371033	0.99642193	358.0577
SA45_SOC_6	1535	891.3306427001953	606.8482875823975	0.9723474	358.2912666666667
SA45_SOC_6	1536	873.8528251647949	606.7362141609192	0.8531229	358.52483333333333
SA45_SOC_6	1537	865.1375770568848	605.2559566497803	0.74437493	358.7584
SA45_SOC_6	1538	863.9713668823242	613.9620208740234	0.9458224	358.99196666666666
SA45_SOC_6	1539	861.7656326293945	608.4214997291565	0.9815817	359.2255333333333
SA45_SOC_6	1540	841.1619186401367	601.4344525337219	0.9744393	359.4591
SA45_SOC_6	1541	838.2955741882324	595.9062910079956	0.9667125	359.6926666666667
SA45_SOC_6	1542	838.5379028320312	598.6131763458252	0.9661501	359.92623333333336
SA45_SOC_6	1543	839.4273948669434	598.3975267410278	0.9235157	360.1598
SA45_SOC_6	1544	857.0447731018066	603.0002617835999	0.85320157	360.3933666666667
SA45_SOC_6	1545	876.8104362487793	612.703206539154	0.9548242	360.62693333333334
SA45_SOC_6	1546	861.5453338623047	631.0663175582886	0.9947055	360.8605
SA45_SOC_6	1547	929.3910026550293	669.7810864448547	0.99816626	361.09406666666666
SA45_SOC_6	1548	1029.6441650390625	718.9295625686646	0.99921155	361.3276333333333
SA45_SOC_6	1549	1113.7433624267578	762.1736812591553	0.99939907	361.5612
SA45_SOC_6	1550	1223.9715957641602	810.5274724960327	0.9993799	361.79476666666665
SA45_SOC_6	1551	1313.8383865356445	847.9182815551758	0.99938047	362.02833333333336
SA45_SOC_6	1552	1421.7170333862305	889.5529460906982	0.9995515	362.2619
SA45_SOC_6	1553	1516.416893005371	924.3036890029907	0.9983438	362.4954666666667
SA45_SOC_6	1554	1595.848159790039	942.198486328125	0.99734575	362.72903333333335
SA45_SOC_6	1555	1655.7246780395508	956.5938377380371	0.94357413	362.9626
SA45_SOC_6	1556	1669.1188430786133	961.1034250259399	0.9422841	363.19616666666667
SA45_SOC_6	1557	1688.3976745605469	967.3752880096436	0.99315745	363.42973333333333
SA45_SOC_6	1558	1694.3523788452148	969.2905139923096	0.99360305	363.6633
SA45_SOC_6	1559	1707.59765625	970.0579690933228	0.92869824	363.89686666666665
SA45_SOC_6	1560	1713.6411666870117	966.6288185119629	0.7924265	364.1304333333333
SA45_SOC_6	1561	1720.4742050170898	958.8493394851685	0.97719544	364.36400000000003
SA45_SOC_6	1562	1726.8489074707031	959.064474105835	0.91922545	364.5975666666667
SA45_SOC_6	1563	1719.8554229736328	953.2029891014099	0.9200981	364.83113333333336
SA45_SOC_6	1564	1699.6749114990234	957.5103163719177	0.9932005	365.0647
SA45_SOC_6	1565	1692.0935440063477	955.4311966896057	0.9971276	365.2982666666667
SA45_SOC_6	1566	1678.6618423461914	965.7200002670288	0.8465555	365.53183333333334
SA45_SOC_6	1567	1704.2417907714844	967.4092769622803	0.33704215	365.7654
SA45_SOC_6	1568	1722.1167755126953	971.1876511573792	0.28388447	365.99896666666666
SA45_SOC_6	1569	1711.567268371582	965.1945877075195	0.9872204	366.2325333333333
SA45_SOC_6	1570	1716.0834503173828	971.830415725708	0.98202753	366.4661
SA45_SOC_6	1571	1712.6046752929688	965.0936508178711	0.92641705	366.6996666666667
SA45_SOC_6	1572	1716.276626586914	964.0669655799866	0.9475843	366.93323333333336
SA45_SOC_6	1573	1721.5045166015625	960.4867315292358	0.08667491	367.1668
SA45_SOC_6	1574	1718.5375213623047	963.6945033073425	0.7676022	367.4003666666667
SA45_SOC_6	1575	1705.3978729248047	967.2649526596069	0.971308	367.63393333333335
SA45_SOC_6	1576	1709.1660690307617	967.6291751861572	0.44367316	367.8675
SA45_SOC_6	1577	1724.655647277832	962.4757289886475	0.27567104	368.10106666666667
SA45_SOC_6	1578	1704.678840637207	970.2424621582031	0.99639374	368.33463333333333
SA45_SOC_6	1579	1690.803451538086	961.9304895401001	0.9972248	368.5682
SA45_SOC_6	1580	1672.496337890625	959.3218374252319	0.99739265	368.80176666666665
SA45_SOC_6	1581	1662.0021057128906	959.7044706344604	0.47804913	369.0353333333333
SA45_SOC_6	1582	1681.8331146240234	955.0408387184143	0.003247927	369.26890000000003
SA45_SOC_6	1583	1697.6642990112305	953.5699152946472	0.049402885	369.5024666666667
SA45_SOC_6	1584	1702.5196838378906	954.785406589508	0.7136933	369.73603333333335
SA45_SOC_6	1585	1720.946388244629	947.4035596847534	0.38827384	369.9696
SA45_SOC_6	1586	1707.4578094482422	936.0874271392822	0.55525845	370.2031666666667
SA45_SOC_6	1587	1721.2380981445312	922.6897931098938	0.04239641	370.43673333333334
SA45_SOC_6	1588	1722.0981216430664	924.5868015289307	0.044540774	370.6703
SA45_SOC_6	1589	1702.3750305175781	932.4856281280518	0.16370057	370.90386666666666
SA45_SOC_6	1590	1709.5527648925781	929.2421293258667	0.022117093	371.1374333333333
SA45_SOC_6	1591	1699.745979309082	930.5948638916016	0.43459585	371.371
SA45_SOC_6	1592	1702.1919250488281	933.4930658340454	0.15199944	371.6045666666667
SA45_SOC_6	1593	1693.2648468017578	940.3333425521851	0.691319	371.83813333333336
SA45_SOC_6	1594	1673.6288452148438	934.807562828064	0.90989405	372.0717
SA45_SOC_6	1595	1653.5206604003906	930.1379442214966	0.9908727	372.3052666666667
SA45_SOC_6	1596	1663.135757446289	931.968584060669	0.99153215	372.53883333333334
SA45_SOC_6	1597	1688.664436340332	930.9973239898682	0.9089369	372.7724
SA45_SOC_6	1598	626.3008689880371	982.9289674758911	0.0019708064	373.00596666666667
SA45_SOC_6	1599	1633.110237121582	919.5979571342468	0.020223862	373.2395333333333
SA45_SOC_6	1600	1635.6602096557617	929.0141201019287	0.0073509393	373.4731
SA45_SOC_6	1601	1633.128547668457	931.2199258804321	0.05769103	373.70666666666665
SA45_SOC_6	1602	1630.6769943237305	927.4910545349121	0.26778954	373.94023333333337
SA45_SOC_6	1603	1621.1803436279297	923.0836915969849	0.2980708	374.1738
SA45_SOC_6	1604	1687.9665756225586	931.79767370224	0.028358424	374.4073666666667
SA45_SOC_6	1605	1694.212875366211	919.8704481124878	0.033317275	374.64093333333335
SA45_SOC_6	1606	1591.6252899169922	923.7990045547485	0.53950185	374.8745
SA45_SOC_6	1607	1569.155044555664	926.7927360534668	0.9432067	375.1080666666667
SA45_SOC_6	1608	1557.9743957519531	912.6848101615906	0.98374593	375.34163333333333
SA45_SOC_6	1609	1544.0314865112305	910.7232356071472	0.9824432	375.5752
SA45_SOC_6	1610	1529.9514770507812	913.3947157859802	0.9342217	375.80876666666666
SA45_SOC_6	1611	1487.4658584594727	909.5455956459045	0.97389585	376.0423333333333
SA45_SOC_6	1612	1503.8111114501953	911.1513805389404	0.9906653	376.2759
SA45_SOC_6	1613	1484.90478515625	924.4059133529663	0.9872684	376.5094666666667
SA45_SOC_6	1614	1483.4157943725586	933.2472896575928	0.99790096	376.74303333333336
SA45_SOC_6	1615	1483.7300491333008	924.2852783203125	0.99849427	376.9766
SA45_SOC_6	1616	1476.6228103637695	916.5175151824951	0.97410256	377.2101666666667
SA45_SOC_6	1617	1497.2063827514648	900.9787702560425	0.95705575	377.44373333333334
SA45_SOC_6	1618	1482.7864837646484	892.6642227172852	0.97667557	377.6773
SA45_SOC_6	1619	1487.8028869628906	879.6888113021851	0.95374024	377.91086666666666
SA45_SOC_6	1620	1492.151985168457	861.2927412986755	0.99389255	378.1444333333333
SA45_SOC_6	1621	1485.0732421875	840.2845430374146	0.98813057	378.378
SA45_SOC_6	1622	1476.9591522216797	849.0677905082703	0.9823449	378.61156666666665
SA45_SOC_6	1623	1493.609390258789	857.9207539558411	0.9992888	378.84513333333337
SA45_SOC_6	1624	1489.9019622802734	898.1097936630249	0.9947941	379.0787
SA45_SOC_6	1625	1493.3660888671875	928.4142923355103	0.98681366	379.3122666666667
SA45_SOC_6	1626	1499.5426940917969	935.6189203262329	0.99877053	379.54583333333335
SA45_SOC_6	1627	1497.4496841430664	936.5465354919434	0.9965395	379.7794
SA45_SOC_6	1628	1482.6313018798828	923.7082386016846	0.9782577	380.01296666666667
SA45_SOC_6	1629	1493.3115005493164	920.7117390632629	0.9385981	380.24653333333333
SA45_SOC_6	1630	1488.848533630371	922.8787922859192	0.9990281	380.4801
SA45_SOC_6	1631	1480.3078079223633	926.8322610855103	0.98366356	380.71366666666665
SA45_SOC_6	1632	1483.8163375854492	928.8634872436523	0.9924069	380.9472333333333
SA45_SOC_6	1633	1492.1892929077148	933.3233141899109	0.9980552	381.18080000000003
SA45_SOC_6	1634	1479.0955352783203	929.11376953125	0.9914615	381.4143666666667
SA45_SOC_6	1635	1490.1222610473633	918.7365818023682	0.99362564	381.64793333333336
SA45_SOC_6	1636	1480.6740188598633	918.6539268493652	0.9649209	381.8815
SA45_SOC_6	1637	1482.8791809082031	917.4643778800964	0.9856226	382.1150666666667
SA45_SOC_6	1638	1490.2015686035156	905.048496723175	0.9418116	382.34863333333334
SA45_SOC_6	1639	1485.8037185668945	885.1561403274536	0.9946978	382.5822
SA45_SOC_6	1640	1486.1621475219727	856.9268345832825	0.99759537	382.81576666666666
SA45_SOC_6	1641	1492.616844177246	832.5893926620483	0.9934011	383.0493333333333
SA45_SOC_6	1642	1473.4431838989258	831.9983196258545	0.9973015	383.2829
SA45_SOC_6	1643	1491.4034271240234	817.1817755699158	0.9994116	383.5164666666667
SA45_SOC_6	1644	1484.6902084350586	836.259491443634	0.9969861	383.75003333333336
SA45_SOC_6	1645	1494.4086456298828	887.7561664581299	0.9934429	383.9836
SA45_SOC_6	1646	1474.4516372680664	905.4924774169922	0.99703133	384.2171666666667
SA45_SOC_6	1647	1479.8283004760742	926.4402294158936	0.893058	384.45073333333335
SA45_SOC_6	1648	1476.493148803711	927.4806261062622	0.905328	384.6843
SA45_SOC_6	1649	1474.8001098632812	926.071629524231	0.3141449	384.91786666666667
SA45_SOC_6	1650	1477.5865173339844	914.7737789154053	0.37869328	385.15143333333333
SA45_SOC_6	1651	1438.4640884399414	899.7376585006714	0.005849944	385.385
SA45_SOC_6	1652	1476.6412353515625	902.6119136810303	0.5619086	385.61856666666665
SA45_SOC_6	1653	1456.6680908203125	900.9584283828735	0.1648365	385.8521333333333
SA45_SOC_6	1654	1455.121078491211	892.1985483169556	0.24981417	386.08570000000003
SA45_SOC_6	1655	1459.1694259643555	883.7734079360962	0.98766345	386.3192666666667
SA45_SOC_6	1656	1454.1120529174805	882.3073124885559	0.97371036	386.55283333333335
SA45_SOC_6	1657	1450.1202392578125	874.5969700813293	0.9027143	386.7864
SA45_SOC_6	1658	1454.5380020141602	877.5709390640259	0.9067233	387.0199666666667
SA45_SOC_6	1659	1440.6420135498047	875.0021982192993	0.95726097	387.25353333333334
SA45_SOC_6	1660	1440.607681274414	881.3197660446167	0.99709463	387.4871
SA45_SOC_6	1661	1442.823371887207	876.3439893722534	0.9914601	387.72066666666666
SA45_SOC_6	1662	1439.2094421386719	872.9436779022217	0.9689798	387.9542333333333
SA45_SOC_6	1663	1442.779769897461	872.3661231994629	0.9970367	388.1878
SA45_SOC_6	1664	1441.2653732299805	874.3223547935486	0.9959637	388.4213666666667
SA45_SOC_6	1665	1440.3127670288086	867.0002460479736	0.99356633	388.65493333333336
SA45_SOC_6	1666	1444.4401931762695	867.343225479126	0.99735117	388.8885
SA45_SOC_6	1667	1447.5560760498047	858.9794969558716	0.99342406	389.1220666666667
SA45_SOC_6	1668	1439.55322265625	867.1942663192749	0.99606603	389.35563333333334
SA45_SOC_6	1669	1442.9528045654297	868.0143141746521	0.9966168	389.5892
SA45_SOC_6	1670	1442.178955078125	861.5908527374268	0.99172324	389.82276666666667
SA45_SOC_6	1671	1442.0340728759766	861.347393989563	0.9979656	390.0563333333333
SA45_SOC_6	1672	1449.9147033691406	863.7796640396118	0.9919308	390.2899
SA45_SOC_6	1673	1438.1347274780273	872.015483379364	0.99718106	390.52346666666665
SA45_SOC_6	1674	1447.9893493652344	871.9330859184265	0.9976356	390.75703333333337
SA45_SOC_6	1675	1458.6190795898438	892.9552531242371	0.9927765	390.99060000000003
SA45_SOC_6	1676	1455.4008865356445	891.635799407959	0.99917233	391.2241666666667
SA45_SOC_6	1677	1470.209083557129	897.321674823761	0.9988084	391.45773333333335
SA45_SOC_6	1678	1487.0429992675781	901.7490577697754	0.99816066	391.6913
SA45_SOC_6	1679	1483.9227676391602	901.2911081314087	0.9990595	391.9248666666667
SA45_SOC_6	1680	1483.103370666504	905.8657121658325	0.9996995	392.15843333333333
SA45_SOC_6	1681	1483.608283996582	909.8196315765381	0.9993623	392.392
SA45_SOC_6	1682	1489.4227981567383	911.8142938613892	0.9991191	392.62556666666666
SA45_SOC_6	1683	1478.5400390625	918.8167262077332	0.94359046	392.8591333333333
SA45_SOC_6	1684	1505.829963684082	916.0854434967041	0.9856802	393.0927
SA45_SOC_6	1685	1497.1276473999023	914.6044778823853	0.4803012	393.3262666666667
SA45_SOC_6	1686	1474.2423248291016	914.0173959732056	0.19357064	393.55983333333336
SA45_SOC_6	1687	1506.2971115112305	924.2940330505371	0.5206676	393.7934
SA45_SOC_6	1688	1503.8549423217773	917.2337293624878	0.110833086	394.0269666666667
SA45_SOC_6	1689	1542.535514831543	911.8733239173889	0.984878	394.26053333333334
SA45_SOC_6	1690	1551.496238708496	915.576446056366	0.9845449	394.4941
SA45_SOC_6	1691	625.2218627929688	985.2721452713013	0.0017902259	394.72766666666666
SA45_SOC_6	1692	1559.7901153564453	917.9971289634705	0.15711871	394.9612333333333
SA45_SOC_6	1693	1608.5076141357422	920.7469511032104	0.08272044	395.1948
SA45_SOC_6	1694	1614.8759078979492	929.2732214927673	0.93073523	395.42836666666665
SA45_SOC_6	1695	1619.4599533081055	925.3426694869995	0.7880077	395.66193333333337
SA45_SOC_6	1696	1619.2096710205078	927.3124837875366	0.088780575	395.8955
SA45_SOC_6	1697	1605.8562469482422	924.16090965271	0.6801449	396.1290666666667
SA45_SOC_6	1698	1580.7138061523438	921.0757684707642	0.9801594	396.36263333333335
SA45_SOC_6	1699	1579.6202087402344	932.9632759094238	0.9970118	396.5962
SA45_SOC_6	1700	1552.5318145751953	929.3860030174255	0.9993818	396.82976666666667
SA45_SOC_6	1701	1534.2319107055664	913.2425379753113	0.99931026	397.06333333333333
SA45_SOC_6	1702	1540.6925582885742	912.3792314529419	0.99908054	397.2969
SA45_SOC_6	1703	1544.8191833496094	914.6576499938965	0.9989471	397.53046666666665
SA45_SOC_6	1704	1534.2392349243164	913.1982493400574	0.99940324	397.7640333333333
SA45_SOC_6	1705	1527.3893737792969	908.918731212616	0.998966	397.99760000000003
SA45_SOC_6	1706	1511.535987854004	912.0165538787842	0.95875525	398.2311666666667
SA45_SOC_6	1707	1494.301643371582	901.222357749939	0.8945468	398.46473333333336
SA45_SOC_6	1708	1497.4930572509766	905.2873849868774	0.98559433	398.6983
SA45_SOC_6	1709	1504.22607421875	905.2490186691284	0.9473903	398.9318666666667
SA45_SOC_6	1710	1509.7468185424805	908.4757161140442	0.98252285	399.16543333333334
SA45_SOC_6	1711	1533.4587478637695	912.5176978111267	0.90937155	399.399
SA45_SOC_6	1712	1488.1579971313477	934.5348787307739	0.5674334	399.63256666666666
SA45_SOC_6	1713	1488.0061340332031	929.8359060287476	0.9347857	399.8661333333333
SA45_SOC_6	1714	1488.8369750976562	936.902904510498	0.9838689	400.0997
SA45_SOC_6	1715	1484.450569152832	938.3781409263611	0.9416423	400.33326666666665
SA45_SOC_6	1716	1485.2239608764648	939.8532485961914	0.96090096	400.56683333333336
SA45_SOC_6	1717	1499.0129470825195	934.0079212188721	0.362693	400.8004
SA45_SOC_6	1718	1499.4036483764648	936.1657047271729	0.9117213	401.0339666666667
SA45_SOC_6	1719	1503.5760498046875	919.1214036941528	0.06835145	401.26753333333335
SA45_SOC_6	1720	1517.8000259399414	926.591956615448	0.8674108	401.5011
SA45_SOC_6	1721	1526.1716079711914	934.756772518158	0.9194446	401.73466666666667
SA45_SOC_6	1722	1517.7545928955078	937.0366716384888	0.9492594	401.96823333333333
SA45_SOC_6	1723	1511.546859741211	942.1924352645874	0.98754716	402.2018
SA45_SOC_6	1724	1541.6703414916992	934.0614795684814	0.034184378	402.43536666666665
SA45_SOC_6	1725	1543.5205078125	927.0042657852173	0.7756381	402.6689333333333
SA45_SOC_6	1726	1550.6342697143555	922.12646484375	0.9741111	402.90250000000003
SA45_SOC_6	1727	1556.4098739624023	922.647693157196	0.9800166	403.1360666666667
SA45_SOC_6	1728	1541.9416809082031	926.564211845398	0.94817924	403.36963333333335
SA45_SOC_6	1729	1548.263168334961	908.9172506332397	0.07959983	403.6032
SA45_SOC_6	1730	1542.5605773925781	909.0730977058411	0.9917848	403.8367666666667
SA45_SOC_6	1731	1559.0543746948242	913.7689805030823	0.96085864	404.07033333333334
SA45_SOC_6	1732	1569.2168426513672	910.3807067871094	0.9981312	404.3039
SA45_SOC_6	1733	1558.963623046875	908.4635496139526	0.9927839	404.53746666666666
SA45_SOC_6	1734	1576.050796508789	917.6569175720215	0.97009695	404.7710333333333
SA45_SOC_6	1735	1560.911979675293	919.6894311904907	0.9851688	405.0046
SA45_SOC_6	1736	1557.2815704345703	911.3796472549438	0.9884595	405.2381666666667
SA45_SOC_6	1737	1548.9311599731445	924.1497087478638	0.98523533	405.47173333333336
SA45_SOC_6	1738	1553.3925247192383	908.3198046684265	0.95590365	405.7053
SA45_SOC_6	1739	1534.5803833007812	918.1379127502441	0.052223254	405.9388666666667
SA45_SOC_6	1740	1518.6020278930664	921.1375021934509	0.012646235	406.17243333333334
SA45_SOC_6	1741	1516.2300109863281	919.1458654403687	0.0039765793	406.406
SA45_SOC_6	1742	1512.3787307739258	925.6951761245728	0.85472137	406.63956666666667
SA45_SOC_6	1743	1474.6075057983398	924.3443727493286	0.005414213	406.8731333333333
SA45_SOC_6	1744	1482.209129333496	924.2837977409363	0.9935015	407.1067
SA45_SOC_6	1745	1501.7824172973633	924.0066719055176	0.9948767	407.34026666666665
SA45_SOC_6	1746	1482.72216796875	921.7260646820068	0.9971144	407.57383333333337
SA45_SOC_6	1747	1459.9195861816406	919.3353152275085	0.99239725	407.80740000000003
SA45_SOC_6	1748	1458.5577392578125	917.6235723495483	0.99786097	408.0409666666667
SA45_SOC_6	1749	1446.6843795776367	914.599199295044	0.9960276	408.27453333333335
SA45_SOC_6	1750	1438.516845703125	897.140142917633	0.992446	408.5081
SA45_SOC_6	1751	1435.2433776855469	894.3190598487854	0.9411642	408.7416666666667
SA45_SOC_6	1752	1430.28076171875	883.624062538147	0.9931078	408.97523333333334
SA45_SOC_6	1753	1408.0694961547852	870.7753372192383	0.9149501	409.2088
SA45_SOC_6	1754	1418.0305480957031	867.1735382080078	0.0036570795	409.44236666666666
SA45_SOC_6	1755	1425.9320068359375	858.2044458389282	0.25452715	409.6759333333333
SA45_SOC_6	1756	1411.3968658447266	862.558765411377	0.9571783	409.9095
SA45_SOC_6	1757	1421.4777374267578	868.1142854690552	0.9153104	410.1430666666667
SA45_SOC_6	1758	1425.288963317871	867.9105448722839	0.54499424	410.37663333333336
SA45_SOC_6	1759	1415.3118896484375	864.8625469207764	0.36590877	410.6102
SA45_SOC_6	1760	1408.3235549926758	860.6973552703857	0.004812819	410.8437666666667
SA45_SOC_6	1761	1396.4814376831055	869.8095488548279	0.6897681	411.07733333333334
SA45_SOC_6	1762	1421.8807983398438	837.6906323432922	0.5616203	411.3109
SA45_SOC_6	1763	1429.0363311767578	824.3741083145142	0.24659543	411.54446666666666
SA45_SOC_6	1764	1407.8676223754883	799.5904970169067	0.3275684	411.7780333333333
SA45_SOC_6	1765	1412.5069427490234	766.6059565544128	0.9883774	412.0116
SA45_SOC_6	1766	1416.8355560302734	737.3390865325928	0.9945838	412.24516666666665
SA45_SOC_6	1767	1408.8912963867188	714.3971872329712	0.9952787	412.47873333333337
SA45_SOC_6	1768	1408.516731262207	700.2400159835815	0.9976144	412.7123
SA45_SOC_6	1769	1432.0634078979492	691.9571399688721	0.9979552	412.9458666666667
SA45_SOC_6	1770	1426.9751358032227	682.3542308807373	0.98867387	413.17943333333335
SA45_SOC_6	1771	1405.8305740356445	671.7971849441528	0.99480295	413.413
SA45_SOC_6	1772	1410.4424285888672	655.3271555900574	0.9990565	413.6465666666667
SA45_SOC_6	1773	1417.5561904907227	658.4028339385986	0.9992755	413.88013333333333
SA45_SOC_6	1774	1393.9066314697266	652.8330230712891	0.9976279	414.1137
SA45_SOC_6	1775	1371.1945724487305	654.7461891174316	0.9953864	414.34726666666666
SA45_SOC_6	1776	1356.049575805664	650.7965183258057	0.99870586	414.5808333333333
SA45_SOC_6	1777	1325.775260925293	638.8466334342957	0.9972076	414.81440000000003
SA45_SOC_6	1778	1311.024055480957	630.4419636726379	0.9984378	415.0479666666667
SA45_SOC_6	1779	1299.7278213500977	622.5059938430786	0.99920183	415.28153333333336
SA45_SOC_6	1780	1284.7097396850586	625.6520318984985	0.99864703	415.5151
SA45_SOC_6	1781	1269.9335861206055	626.5051031112671	0.999127	415.7486666666667
SA45_SOC_6	1782	1256.5397644042969	628.1433320045471	0.99807006	415.98223333333334
SA45_SOC_6	1783	1253.4024810791016	623.1950426101685	0.9988048	416.2158
SA45_SOC_6	1784	1249.4177627563477	626.3239574432373	0.999172	416.44936666666666
SA45_SOC_6	1785	1237.7483367919922	626.2845611572266	0.9979201	416.6829333333333
SA45_SOC_6	1786	1235.928611755371	617.2454953193665	0.9979964	416.9165
SA45_SOC_6	1787	1232.2098541259766	621.2778210639954	0.99867505	417.15006666666665
SA45_SOC_6	1788	1234.2830657958984	615.8253622055054	0.9984163	417.38363333333336
SA45_SOC_6	1789	1232.0829391479492	621.0147285461426	0.9989241	417.6172
SA45_SOC_6	1790	1231.658935546875	611.5486121177673	0.9988011	417.8507666666667
SA45_SOC_6	1791	1232.317771911621	616.1340951919556	0.99865144	418.08433333333335
SA45_SOC_6	1792	1228.8423156738281	613.570568561554	0.99859613	418.3179
SA45_SOC_6	1793	1227.7308654785156	608.5030603408813	0.9985007	418.55146666666667
SA45_SOC_6	1794	1226.685905456543	598.741021156311	0.99829406	418.78503333333333
SA45_SOC_6	1795	1231.9673538208008	596.3420963287354	0.9989813	419.0186
SA45_SOC_6	1796	1230.4147338867188	598.6842441558838	0.9991373	419.25216666666665
SA45_SOC_6	1797	1232.1985244750977	592.9786062240601	0.9985864	419.4857333333333
SA45_SOC_6	1798	1230.1524353027344	583.9687657356262	0.9992531	419.71930000000003
SA45_SOC_6	1799	1228.681526184082	579.0871667861938	0.99918336	419.9528666666667
SA45_SOC_6	1800	1231.6281509399414	577.047700881958	0.9982316	420.18643333333335
SA45_SOC_6	1801	1231.9633483886719	573.8567304611206	0.99913484	420.42
SA45_SOC_6	1802	1233.035659790039	570.6960797309875	0.9990226	420.6535666666667
SA45_SOC_6	1803	1232.0920944213867	569.0340328216553	0.99928975	420.88713333333334
SA45_SOC_6	1804	1233.8479614257812	566.8385910987854	0.9994937	421.1207
SA45_SOC_6	1805	1232.314453125	563.0129027366638	0.99906653	421.35426666666666
SA45_SOC_6	1806	1230.2806091308594	562.027416229248	0.99934906	421.5878333333333
SA45_SOC_6	1807	1231.3030242919922	561.1198210716248	0.99935406	421.8214
SA45_SOC_6	1808	1230.952033996582	558.6704277992249	0.99877304	422.0549666666667
SA45_SOC_6	1809	1233.218650817871	557.1939039230347	0.9995721	422.28853333333336
SA45_SOC_6	1810	1229.9702453613281	557.1738195419312	0.99928707	422.5221
SA45_SOC_6	1811	1231.1041259765625	560.0665497779846	0.99889696	422.7556666666667
SA45_SOC_6	1812	1225.455322265625	558.1448864936829	0.9988481	422.98923333333335
SA45_SOC_6	1813	1226.3385772705078	558.946008682251	0.99855083	423.2228
SA45_SOC_6	1814	1227.3294067382812	556.6106843948364	0.99878615	423.45636666666667
SA45_SOC_6	1815	1229.8429870605469	554.4567632675171	0.99776506	423.68993333333333
SA45_SOC_6	1816	1220.9826278686523	555.4515838623047	0.99829835	423.9235
SA45_SOC_6	1817	1226.927261352539	556.2913942337036	0.99836	424.15706666666665
SA45_SOC_6	1818	1218.7969207763672	558.5662722587585	0.997223	424.39063333333337
SA45_SOC_6	1819	1217.860450744629	563.0895709991455	0.99768937	424.62420000000003
SA45_SOC_6	1820	1223.3989334106445	561.9184970855713	0.9987446	424.8577666666667
SA45_SOC_6	1821	1209.5719528198242	553.0884504318237	0.9962379	425.09133333333335
SA45_SOC_6	1822	1210.4430770874023	558.0877876281738	0.99715793	425.3249
SA45_SOC_6	1823	1215.208740234375	556.3840913772583	0.9981659	425.5584666666667
SA45_SOC_6	1824	1205.855827331543	554.3575644493103	0.9960789	425.79203333333334
SA45_SOC_6	1825	1212.2704696655273	556.3860869407654	0.997332	426.0256
SA45_SOC_6	1826	1212.630271911621	560.1075553894043	0.9988519	426.25916666666666
SA45_SOC_6	1827	1195.9796905517578	550.064013004303	0.99504614	426.4927333333333
SA45_SOC_6	1828	1201.8169784545898	551.662073135376	0.998615	426.7263
SA45_SOC_6	1829	1206.397476196289	553.7540674209595	0.99778616	426.9598666666667
SA45_SOC_6	1830	1191.375617980957	549.3250751495361	0.99428767	427.19343333333336
SA45_SOC_6	1831	1203.2178497314453	551.4748120307922	0.99871254	427.427
SA45_SOC_6	1832	1189.463996887207	544.9974060058594	0.99716175	427.6605666666667
SA45_SOC_6	1833	1190.9897232055664	544.5320534706116	0.9987263	427.89413333333334
SA45_SOC_6	1834	1200.6230163574219	546.2280893325806	0.99908173	428.1277
SA45_SOC_6	1835	1185.4274368286133	539.6708607673645	0.9984597	428.36126666666667
SA45_SOC_6	1836	1191.8125534057617	539.0746378898621	0.9984315	428.5948333333333
SA45_SOC_6	1837	1199.8697662353516	542.7722239494324	0.99880767	428.8284
SA45_SOC_6	1838	1188.5456085205078	538.5790300369263	0.9979633	429.06196666666665
SA45_SOC_6	1839	1192.8286743164062	539.2592597007751	0.99874544	429.29553333333337
SA45_SOC_6	1840	1194.4695281982422	537.8277325630188	0.9985483	429.5291
SA45_SOC_6	1841	1189.343490600586	534.5197319984436	0.998694	429.7626666666667
SA45_SOC_6	1842	1201.7161560058594	537.736097574234	0.9981712	429.99623333333335
SA45_SOC_6	1843	1189.5747756958008	534.7230863571167	0.99854916	430.2298
SA45_SOC_6	1844	1191.401023864746	532.2913956642151	0.9988758	430.4633666666667
SA45_SOC_6	1845	1204.4575881958008	536.2693905830383	0.9989973	430.69693333333333
SA45_SOC_6	1846	1193.5348892211914	537.016214132309	0.99895704	430.9305
SA45_SOC_6	1847	1190.1329040527344	530.004608631134	0.9985746	431.16406666666666
SA45_SOC_6	1848	1209.6466827392578	540.3796076774597	0.99888843	431.3976333333333
SA45_SOC_6	1849	1199.3017959594727	537.4901282787323	0.9984486	431.63120000000004
SA45_SOC_6	1850	1192.0978546142578	533.1184601783752	0.99847406	431.8647666666667
SA45_SOC_6	1851	1195.6323623657227	536.9701552391052	0.99905473	432.09833333333336
SA45_SOC_6	1852	1192.7993774414062	535.6459379196167	0.9991431	432.3319
SA45_SOC_6	1853	1196.2294006347656	534.6060562133789	0.9988055	432.5654666666667
SA45_SOC_6	1854	1207.2980117797852	538.6562776565552	0.999387	432.79903333333334
SA45_SOC_6	1855	1195.90576171875	538.9067530632019	0.9992455	433.0326
SA45_SOC_6	1856	1176.796646118164	536.6657674312592	0.9989994	433.26616666666666
SA45_SOC_6	1857	1179.9195098876953	540.7240676879883	0.9984555	433.4997333333333
SA45_SOC_6	1858	1175.379638671875	536.1227488517761	0.99926573	433.7333
SA45_SOC_6	1859	1180.9725952148438	537.5812482833862	0.9992501	433.96686666666665
SA45_SOC_6	1860	1180.7239151000977	545.607533454895	0.9986539	434.20043333333336
SA45_SOC_6	1861	1170.4736709594727	553.5874056816101	0.9985618	434.434
SA45_SOC_6	1862	1159.3791961669922	554.31321144104	0.9983687	434.6675666666667
SA45_SOC_6	1863	1161.7301559448242	548.7175226211548	0.9984133	434.90113333333335
SA45_SOC_6	1864	1157.6630401611328	551.871542930603	0.998755	435.1347
SA45_SOC_6	1865	1140.0611114501953	556.4498805999756	0.98564494	435.36826666666667
SA45_SOC_6	1866	1132.4349975585938	563.753514289856	0.94946665	435.60183333333333
SA45_SOC_6	1867	1127.2782897949219	560.4715204238892	0.8665943	435.8354
SA45_SOC_6	1868	1138.0502700805664	568.6428380012512	0.8931661	436.06896666666665
SA45_SOC_6	1869	1114.8717498779297	588.058512210846	0.8050815	436.3025333333333
SA45_SOC_6	1870	1107.7387619018555	602.4709224700928	0.917252	436.53610000000003
SA45_SOC_6	1871	1108.4296417236328	614.662914276123	0.7825369	436.7696666666667
SA45_SOC_6	1872	1121.938247680664	638.5727906227112	0.947358	437.00323333333336
SA45_SOC_6	1873	1121.319236755371	669.4803357124329	0.99778783	437.2368
SA45_SOC_6	1874	1128.761329650879	709.670147895813	0.99921846	437.4703666666667
SA45_SOC_6	1875	1190.4721069335938	742.4245548248291	0.9989268	437.70393333333334
SA45_SOC_6	1876	1250.1676940917969	786.2972116470337	0.9984611	437.9375
SA45_SOC_6	1877	1304.5561981201172	816.1438894271851	0.9995047	438.17106666666666
SA45_SOC_6	1878	1368.2964706420898	840.577826499939	0.9994017	438.4046333333333
SA45_SOC_6	1879	1436.122169494629	876.1091566085815	0.9959526	438.6382
SA45_SOC_6	1880	1498.2792663574219	897.5554132461548	0.99867743	438.8717666666667
SA45_SOC_6	1881	1545.7002639770508	909.7111630439758	0.9986737	439.10533333333336
SA45_SOC_6	1882	1590.1257705688477	907.6230955123901	0.9995449	439.3389
SA45_SOC_6	1883	1597.5127029418945	904.1332411766052	0.99945825	439.5724666666667
SA45_SOC_6	1884	1599.0732192993164	908.8627910614014	0.99808097	439.80603333333335
SA45_SOC_6	1885	1598.064308166504	918.4130430221558	0.9987948	440.0396
SA45_SOC_6	1886	1601.8535614013672	920.6448554992676	0.9989598	440.27316666666667
SA45_SOC_6	1887	1609.0335845947266	930.3850078582764	0.99886537	440.50673333333333
SA45_SOC_6	1888	1627.3741149902344	937.8151345252991	0.99954504	440.7403
SA45_SOC_6	1889	1652.26318359375	943.1071758270264	0.98469824	440.97386666666665
SA45_SOC_6	1890	1640.5668640136719	938.8302326202393	0.9991146	441.2074333333333
SA45_SOC_6	1891	1667.2746276855469	947.9524040222168	0.99828774	441.44100000000003
SA45_SOC_6	1892	1644.4476699829102	952.061333656311	0.9984138	441.6745666666667
SA45_SOC_6	1893	1675.0642776489258	951.3986134529114	0.91035753	441.90813333333335
SA45_SOC_6	1894	1685.796890258789	947.9678535461426	0.92379326	442.1417
SA45_SOC_6	1895	1712.5356674194336	939.9742698669434	0.12442567	442.3752666666667
SA45_SOC_6	1896	1713.698959350586	939.7451019287109	0.30317897	442.60883333333334
SA45_SOC_6	1897	1717.0176315307617	937.126214504242	0.69643974	442.8424
SA45_SOC_6	1898	1726.5789413452148	943.2661771774292	0.96031016	443.07596666666666
SA45_SOC_6	1899	1723.567886352539	945.8591866493225	0.95241994	443.3095333333333
SA45_SOC_6	1900	1721.604995727539	944.7281527519226	0.84562325	443.5431
SA45_SOC_6	1901	1726.3874816894531	943.9412569999695	0.7246245	443.7766666666667
SA45_SOC_6	1902	1717.500228881836	940.5229210853577	0.0081720725	444.01023333333336
SA45_SOC_6	1903	1737.1790313720703	949.6567440032959	0.88898146	444.2438
SA45_SOC_6	1904	1721.5262603759766	943.7765908241272	0.9114338	444.4773666666667
SA45_SOC_6	1905	1715.4695892333984	928.6260795593262	0.3186907	444.71093333333334
SA45_SOC_6	1906	1689.635009765625	929.2789506912231	0.98675376	444.9445
SA45_SOC_6	1907	1673.389892578125	935.4825139045715	0.9968213	445.17806666666667
SA45_SOC_6	1908	1645.1338577270508	933.8601207733154	0.99824786	445.4116333333333
SA45_SOC_6	1909	1598.4674835205078	938.9784836769104	0.999164	445.6452
SA45_SOC_6	1910	1567.0672988891602	937.1851801872253	0.9986583	445.87876666666665
SA45_SOC_6	1911	1534.8878860473633	934.845027923584	0.9987231	446.11233333333337
SA45_SOC_6	1912	1535.2346420288086	925.578145980835	0.9969522	446.34590000000003
SA45_SOC_6	1913	1540.7762145996094	928.5886144638062	0.99821305	446.5794666666667
SA45_SOC_6	1914	1539.0282440185547	930.9799432754517	0.9989962	446.81303333333335
SA45_SOC_6	1915	1526.6950607299805	928.8582730293274	0.9990313	447.0466
SA45_SOC_6	1916	1529.0669631958008	929.2414212226868	0.998691	447.2801666666667
SA45_SOC_6	1917	1529.4241333007812	933.8284492492676	0.99930024	447.51373333333333
SA45_SOC_6	1918	1519.840965270996	932.9308319091797	0.9995129	447.7473
SA45_SOC_6	1919	1520.4011535644531	929.911093711853	0.99961025	447.98086666666666
SA45_SOC_6	1920	1526.3568878173828	926.7428469657898	0.9994893	448.2144333333333
SA45_SOC_6	1921	1520.130615234375	926.6354084014893	0.9991805	448.44800000000004
SA45_SOC_6	1922	1523.3922958374023	927.9871129989624	0.99931157	448.6815666666667
SA45_SOC_6	1923	1512.6469802856445	928.6178398132324	0.99919957	448.91513333333336
SA45_SOC_6	1924	1499.5355987548828	929.3698453903198	0.99636	449.1487
SA45_SOC_6	1925	1498.4171676635742	933.8639831542969	0.9841092	449.3822666666667
SA45_SOC_6	1926	1492.6533508300781	932.1981382369995	0.9974371	449.61583333333334
SA45_SOC_6	1927	1475.4185485839844	933.192765712738	0.028427852	449.8494
SA45_SOC_6	1928	1450.3216552734375	941.8144369125366	0.93453056	450.08296666666666
SA45_SOC_6	1929	1424.7509765625	930.3270721435547	0.9833536	450.3165333333333
SA45_SOC_6	1930	1431.353988647461	911.4509081840515	0.9957008	450.5501
SA45_SOC_6	1931	1435.2773666381836	860.2549839019775	0.99832577	450.78366666666665
SA45_SOC_6	1932	1459.2211532592773	822.4395704269409	0.9989623	451.01723333333337
SA45_SOC_6	1933	1470.1694869995117	808.922073841095	0.99827194	451.2508
SA45_SOC_6	1934	1483.1845092773438	798.7933015823364	0.998379	451.4843666666667
SA45_SOC_6	1935	1481.6580963134766	793.0395126342773	0.998607	451.71793333333335
SA45_SOC_6	1936	1497.3282623291016	772.7870535850525	0.99943405	451.9515
SA45_SOC_6	1937	1503.6195373535156	779.8987913131714	0.9992729	452.18506666666667
SA45_SOC_6	1938	1519.1036224365234	784.3815994262695	0.9993631	452.41863333333333
SA45_SOC_6	1939	1538.1641006469727	799.3837308883667	0.9992729	452.6522
SA45_SOC_6	1940	1582.7911376953125	819.1855144500732	0.99914765	452.88576666666665
SA45_SOC_6	1941	1594.5404434204102	850.8377909660339	0.9992867	453.1193333333333
SA45_SOC_6	1942	1614.7465896606445	870.4793500900269	0.99467057	453.35290000000003
SA45_SOC_6	1943	1631.9445419311523	911.2991809844971	0.9732146	453.5864666666667
SA45_SOC_6	1944	1622.8738403320312	929.2723846435547	0.8627513	453.82003333333336
SA45_SOC_6	1945	1640.9833145141602	935.3770065307617	0.24344863	454.0536
SA45_SOC_6	1946	1677.7981567382812	944.1117811203003	0.72872996	454.2871666666667
SA45_SOC_6	1947	1662.488136291504	940.8113765716553	0.97530067	454.52073333333334
SA45_SOC_6	1948	1664.9277877807617	942.8691244125366	0.8016754	454.7543
SA45_SOC_6	1949	1653.7403869628906	938.4177303314209	0.926407	454.98786666666666
SA45_SOC_6	1950	1655.1801681518555	934.2844676971436	0.24488041	455.2214333333333
SA45_SOC_6	1951	1641.3930130004883	933.7603425979614	0.93278104	455.455
SA45_SOC_6	1952	1645.5426406860352	932.6716661453247	0.9621687	455.6885666666667
SA45_SOC_6	1953	1632.7262878417969	936.591854095459	0.99477684	455.92213333333336
SA45_SOC_6	1954	1632.9732513427734	933.9184427261353	0.9706763	456.1557
SA45_SOC_6	1955	1631.0718154907227	933.1231784820557	0.23456374	456.3892666666667
SA45_SOC_6	1956	1617.1785736083984	933.4392499923706	0.05312029	456.62283333333335
SA45_SOC_6	1957	1612.8131103515625	944.2502474784851	0.2586711	456.8564
SA45_SOC_6	1958	1571.7280197143555	929.9782991409302	0.0059238398	457.08996666666667
SA45_SOC_6	1959	1568.7319564819336	938.1284379959106	0.86049014	457.32353333333333
SA45_SOC_6	1960	1562.288818359375	936.0230541229248	0.8505498	457.5571
SA45_SOC_6	1961	1543.6407852172852	932.0585775375366	0.1415607	457.79066666666665
SA45_SOC_6	1962	1558.3284759521484	937.848801612854	0.7094206	458.0242333333333
SA45_SOC_6	1963	1564.676628112793	940.3714513778687	0.9846807	458.25780000000003
SA45_SOC_6	1964	1557.0287704467773	935.981855392456	0.9846219	458.4913666666667
SA45_SOC_6	1965	1550.3009033203125	936.1149787902832	0.98868376	458.72493333333335
SA45_SOC_6	1966	1540.077781677246	913.5860967636108	0.05013982	458.9585
SA45_SOC_6	1967	1526.1980438232422	922.2796082496643	0.7845645	459.1920666666667
SA45_SOC_6	1968	1525.3094100952148	917.6753282546997	0.8580307	459.42563333333334
SA45_SOC_6	1969	1500.9088897705078	916.3437724113464	0.97981215	459.6592
SA45_SOC_6	1970	1507.9674911499023	887.3019504547119	0.21764289	459.89276666666666
SA45_SOC_6	1971	1498.4740447998047	911.2322330474854	0.9005003	460.1263333333333
SA45_SOC_6	1972	1502.3871231079102	917.2746706008911	0.85522974	460.3599
SA45_SOC_6	1973	1509.6599578857422	922.9073095321655	0.96908903	460.5934666666667
SA45_SOC_6	1974	1498.1991577148438	916.3273572921753	0.27858776	460.82703333333336
SA45_SOC_6	1975	1493.9189529418945	917.1979379653931	0.3294562	461.0606
SA45_SOC_6	1976	1506.500129699707	922.9696226119995	0.99792236	461.2941666666667
SA45_SOC_6	1977	1500.2843856811523	920.6499409675598	0.99010986	461.52773333333334
SA45_SOC_6	1978	1501.9799423217773	906.1505627632141	0.9855548	461.7613
SA45_SOC_6	1979	1501.7637634277344	908.4009146690369	0.9893384	461.99486666666667
SA45_SOC_6	1980	1502.2209548950195	901.6374349594116	0.99502206	462.2284333333333
SA45_SOC_6	1981	1504.0092086791992	898.9512777328491	0.98932296	462.462
SA45_SOC_6	1982	1517.420539855957	891.8535089492798	0.9879373	462.69556666666665
SA45_SOC_6	1983	1498.6988067626953	886.9167423248291	0.18139458	462.92913333333337
SA45_SOC_6	1984	1493.3256912231445	866.1748552322388	0.056530684	463.16270000000003
SA45_SOC_6	1985	1482.432861328125	864.254994392395	0.3736815	463.3962666666667
SA45_SOC_6	1986	1478.0397033691406	857.7143096923828	0.9326968	463.62983333333335
SA45_SOC_6	1987	1475.171241760254	849.1592645645142	0.17776223	463.8634
SA45_SOC_6	1988	1476.954116821289	811.2368631362915	0.8477336	464.0969666666667
SA45_SOC_6	1989	1467.2269821166992	801.7292904853821	0.18900317	464.33053333333334
SA45_SOC_6	1990	1452.41455078125	792.2058176994324	0.85377634	464.5641
SA45_SOC_6	1991	1455.494270324707	788.7150621414185	0.5569164	464.79766666666666
SA45_SOC_6	1992	1448.0707168579102	801.7791795730591	0.8373677	465.0312333333333
SA45_SOC_6	1993	1435.7966995239258	818.771595954895	0.88250655	465.26480000000004
SA45_SOC_6	1994	1443.3118057250977	865.9611368179321	0.06566162	465.4983666666667
SA45_SOC_6	1995	1439.849853515625	901.2334942817688	0.9094743	465.73193333333336
SA45_SOC_6	1996	1438.7394332885742	913.0643534660339	0.98749894	465.9655
SA45_SOC_6	1997	1437.3486328125	933.9229488372803	0.9653193	466.1990666666667
SA45_SOC_6	1998	1441.2508392333984	937.2918462753296	0.9419778	466.43263333333334
SA45_SOC_6	1999	1447.492446899414	941.9085502624512	0.84758604	466.6662
[truncated: 1,856 more rows]
