# Supplementary material for: Measuring inter-individual differences in behavioural types of gilthead seabreams in the laboratory using deep learning
Source: PeerJ. 2022 May 5;10:e13396. doi: 10.7717/peerj.13396 (PMC9080431; doi:10.7717/peerj.13396)
Supplement: Supplemental Information 1 [file peerj-10-13396-s001.zip › Raw validation data/d1/SA45_SOC_6 hom.csv]

0	1
80	0
105	1
124	0
147	1
173	0
213	1
288	0
336	1
542	0
613	1
660	0
730	1
815	0
870	1
