# Supplementary material for: Measuring inter-individual differences in behavioural types of gilthead seabreams in the laboratory using deep learning
Source: PeerJ. 2022 May 5;10:e13396. doi: 10.7717/peerj.13396 (PMC9080431; doi:10.7717/peerj.13396)
Supplement: Supplemental Information 1 [file peerj-10-13396-s001.zip › Raw validation data/d1/SA45_SOC_7.csv]

ID	sec	X	Y	%	seconds
SA45_SOC_7	1	1654.398193359375	937.1943211555481	0.3902691	0.0
SA45_SOC_7	2	1668.7924575805664	938.113374710083	0.43320158	0.23356666666666667
SA45_SOC_7	3	1695.6209564208984	946.9287443161011	0.16417637	0.46713333333333334
SA45_SOC_7	4	1650.9516906738281	956.1777305603027	0.9879913	0.7007
SA45_SOC_7	5	1670.9558486938477	945.737714767456	0.9985708	0.9342666666666667
SA45_SOC_7	6	1654.9603271484375	948.5307312011719	0.9839229	1.1678333333333333
SA45_SOC_7	7	1661.8904113769531	940.8472967147827	0.99647313	1.4014
SA45_SOC_7	8	1671.6788864135742	945.1908016204834	0.9971631	1.6349666666666667
SA45_SOC_7	9	1663.843116760254	936.5595388412476	0.9897585	1.8685333333333334
SA45_SOC_7	10	1670.9574508666992	937.348108291626	0.9954181	2.1021
SA45_SOC_7	11	1659.5466613769531	934.1115617752075	0.995987	2.3356666666666666
SA45_SOC_7	12	1665.0391387939453	932.225239276886	0.9952799	2.5692333333333335
SA45_SOC_7	13	1660.6109619140625	934.5634603500366	0.99637955	2.8028
SA45_SOC_7	14	1657.8705596923828	932.7103543281555	0.9840485	3.036366666666667
SA45_SOC_7	15	1659.5854568481445	940.8130502700806	0.9802244	3.2699333333333334
SA45_SOC_7	16	1647.2433471679688	939.2858648300171	0.9912355	3.5035000000000003
SA45_SOC_7	17	1649.0432739257812	940.4583549499512	0.980786	3.7370666666666668
SA45_SOC_7	18	1647.0478820800781	940.1923656463623	0.99324834	3.9706333333333332
SA45_SOC_7	19	1636.1333084106445	945.6832551956177	0.9907794	4.2042
SA45_SOC_7	20	1641.9767761230469	941.9310808181763	0.5939668	4.437766666666667
SA45_SOC_7	21	1629.2191314697266	938.8808298110962	0.07610686	4.671333333333333
SA45_SOC_7	22	1626.6921615600586	940.5666303634644	0.55849665	4.9049000000000005
SA45_SOC_7	23	1618.4191131591797	941.033205986023	0.7300474	5.138466666666667
SA45_SOC_7	24	1609.7357940673828	933.8953328132629	0.7123633	5.372033333333333
SA45_SOC_7	25	1626.1605834960938	935.4530310630798	0.98311967	5.6056
SA45_SOC_7	26	1616.026840209961	939.4838762283325	0.7102119	5.839166666666666
SA45_SOC_7	27	1621.471824645996	938.9514470100403	0.1325807	6.072733333333334
SA45_SOC_7	28	1612.0334243774414	941.8033647537231	0.66600406	6.3063
SA45_SOC_7	29	1618.9882278442383	941.2474393844604	0.24744177	6.539866666666667
SA45_SOC_7	30	1595.910758972168	938.2078742980957	0.8647597	6.773433333333333
SA45_SOC_7	31	1587.6033782958984	932.0082378387451	0.89218444	7.007000000000001
SA45_SOC_7	32	1582.3101425170898	932.4453949928284	0.9860735	7.240566666666667
SA45_SOC_7	33	1576.7888259887695	929.5058012008667	0.9918358	7.4741333333333335
SA45_SOC_7	34	1592.7715301513672	926.4358520507812	0.9906737	7.7077
SA45_SOC_7	35	1593.6091232299805	926.5077567100525	0.66873235	7.9412666666666665
SA45_SOC_7	36	1578.3423614501953	933.7405157089233	0.98952967	8.174833333333334
SA45_SOC_7	37	1591.9054412841797	931.5152049064636	0.1368363	8.4084
SA45_SOC_7	38	1563.860206604004	940.8430480957031	0.99162734	8.641966666666667
SA45_SOC_7	39	1565.526008605957	942.7730798721313	0.98928934	8.875533333333333
SA45_SOC_7	40	1536.0776138305664	938.3245182037354	0.9567695	9.1091
SA45_SOC_7	41	1544.4857025146484	931.3270425796509	0.99209493	9.342666666666666
SA45_SOC_7	42	1528.3491897583008	924.0100193023682	0.9978035	9.576233333333333
SA45_SOC_7	43	1506.3995361328125	920.6554126739502	0.9813641	9.809800000000001
SA45_SOC_7	44	1504.3557357788086	920.8317947387695	0.99536246	10.043366666666667
SA45_SOC_7	45	1509.4841766357422	924.9290728569031	0.9898572	10.276933333333334
SA45_SOC_7	46	1501.7368698120117	922.2734928131104	0.995355	10.5105
SA45_SOC_7	47	1493.7451171875	917.092559337616	0.98880076	10.744066666666667
SA45_SOC_7	48	1505.2836227416992	917.6125001907349	0.95785874	10.977633333333333
SA45_SOC_7	49	1501.1584854125977	895.774405002594	0.82498425	11.2112
SA45_SOC_7	50	1499.3383026123047	889.5416164398193	0.9894387	11.444766666666666
SA45_SOC_7	51	1485.4926681518555	878.3615684509277	0.35883737	11.678333333333333
SA45_SOC_7	52	1474.039306640625	871.8243598937988	0.18096533	11.911900000000001
SA45_SOC_7	53	1477.4875259399414	868.5623216629028	0.00758932	12.145466666666668
SA45_SOC_7	54	1489.4484329223633	857.6057124137878	0.6191643	12.379033333333334
SA45_SOC_7	55	1497.5382614135742	848.0020952224731	0.19925447	12.6126
SA45_SOC_7	56	1503.339958190918	840.0622630119324	0.45631424	12.846166666666667
SA45_SOC_7	57	1503.5554504394531	819.5569467544556	0.032850962	13.079733333333333
SA45_SOC_7	58	1494.250373840332	820.7192659378052	0.93489665	13.3133
SA45_SOC_7	59	1515.724983215332	772.989764213562	0.38038665	13.546866666666666
SA45_SOC_7	60	1485.6817245483398	743.1570553779602	0.56223214	13.780433333333333
SA45_SOC_7	61	1491.0003662109375	735.942063331604	0.9797981	14.014000000000001
SA45_SOC_7	62	1496.2806701660156	691.1728191375732	0.6000066	14.247566666666668
SA45_SOC_7	63	1499.7824478149414	690.7849073410034	0.99434	14.481133333333334
SA45_SOC_7	64	1496.572494506836	667.3542881011963	0.9973036	14.7147
SA45_SOC_7	65	1492.7328872680664	665.914134979248	0.99814034	14.948266666666667
SA45_SOC_7	66	1494.4747924804688	662.0028948783875	0.99582064	15.181833333333334
SA45_SOC_7	67	1487.219009399414	646.9106411933899	0.99600154	15.4154
SA45_SOC_7	68	1475.160026550293	631.8123364448547	0.9906927	15.648966666666666
SA45_SOC_7	69	1477.4272155761719	627.8550052642822	0.9932653	15.882533333333333
SA45_SOC_7	70	1444.585304260254	617.2209048271179	0.99850637	16.1161
SA45_SOC_7	71	1438.9768981933594	614.4493889808655	0.99801195	16.349666666666668
SA45_SOC_7	72	1404.4474411010742	608.5281658172607	0.9983525	16.583233333333332
SA45_SOC_7	73	1373.2236099243164	612.0861268043518	0.9978715	16.8168
SA45_SOC_7	74	1356.4021682739258	617.9514741897583	0.9981522	17.050366666666665
SA45_SOC_7	75	1338.3194732666016	628.7230110168457	0.9966671	17.283933333333334
SA45_SOC_7	76	1318.2119750976562	633.1187868118286	0.9970245	17.517500000000002
SA45_SOC_7	77	1306.4548873901367	639.7613096237183	0.9954947	17.751066666666667
SA45_SOC_7	78	1273.3932495117188	650.0639533996582	0.99845076	17.984633333333335
SA45_SOC_7	79	1249.2605209350586	660.1459908485413	0.9985233	18.2182
SA45_SOC_7	80	1178.5676193237305	681.0257649421692	0.9992986	18.451766666666668
SA45_SOC_7	81	1109.8048782348633	712.5240612030029	0.9979925	18.685333333333332
SA45_SOC_7	82	1041.2861251831055	746.6612005233765	0.9992187	18.9189
SA45_SOC_7	83	944.1733932495117	782.1309900283813	0.99764097	19.152466666666665
SA45_SOC_7	84	849.898624420166	819.1441869735718	0.99893564	19.386033333333334
SA45_SOC_7	85	786.9600677490234	851.3390636444092	0.6849003	19.619600000000002
SA45_SOC_7	86	744.2766380310059	868.6233472824097	0.16652359	19.853166666666667
SA45_SOC_7	87	450.3391456604004	787.7419996261597	0.0022281671	20.086733333333335
SA45_SOC_7	88	622.9522705078125	984.3902349472046	0.0016832118	20.3203
SA45_SOC_7	89	624.5998764038086	983.9777970314026	0.0013316371	20.553866666666668
SA45_SOC_7	90	623.6363410949707	987.4225902557373	0.0026539261	20.787433333333333
SA45_SOC_7	91	624.3463897705078	984.0605163574219	0.0019740243	21.021
SA45_SOC_7	92	624.1659736633301	982.891116142273	0.0020340174	21.254566666666665
SA45_SOC_7	93	625.4491996765137	983.6997699737549	0.0011445334	21.488133333333334
SA45_SOC_7	94	626.4864921569824	983.5589218139648	0.0012502844	21.721700000000002
SA45_SOC_7	95	625.4795837402344	984.7570967674255	0.0014313782	21.955266666666667
SA45_SOC_7	96	471.05873107910156	784.096040725708	0.0013915416	22.188833333333335
SA45_SOC_7	97	472.54194259643555	784.633104801178	0.0015146942	22.4224
SA45_SOC_7	98	626.6201591491699	983.1815028190613	0.0019751028	22.655966666666668
SA45_SOC_7	99	624.0791130065918	984.1560459136963	0.001879105	22.889533333333333
SA45_SOC_7	100	468.38653564453125	783.7749481201172	0.001541185	23.1231
SA45_SOC_7	101	446.260929107666	783.1990027427673	0.0014041634	23.356666666666666
SA45_SOC_7	102	625.2669525146484	984.9652791023254	0.0018178949	23.590233333333334
SA45_SOC_7	103	624.3700790405273	985.8854913711548	0.0016369217	23.823800000000002
SA45_SOC_7	104	623.7432289123535	985.9220552444458	0.0030517958	24.057366666666667
SA45_SOC_7	105	623.3728981018066	983.259973526001	0.0021067346	24.290933333333335
SA45_SOC_7	106	425.1623725891113	782.7913928031921	0.001242692	24.5245
SA45_SOC_7	107	624.8312759399414	985.230495929718	0.0018712353	24.758066666666668
SA45_SOC_7	108	624.0506172180176	985.9578466415405	0.0019801897	24.991633333333333
SA45_SOC_7	109	624.3418121337891	985.1327133178711	0.0019431035	25.2252
SA45_SOC_7	110	625.751838684082	983.0262994766235	0.003438109	25.458766666666666
SA45_SOC_7	111	624.5732116699219	985.232105255127	0.0017127466	25.692333333333334
SA45_SOC_7	112	626.319465637207	985.4464030265808	0.0022842004	25.925900000000002
SA45_SOC_7	113	624.8031234741211	986.9789958000183	0.0020664877	26.159466666666667
SA45_SOC_7	114	467.90788650512695	789.0537285804749	0.0020836864	26.393033333333335
SA45_SOC_7	115	464.1965389251709	791.17591381073	0.0017348735	26.6266
SA45_SOC_7	116	624.1473197937012	983.982367515564	0.0018045711	26.860166666666668
SA45_SOC_7	117	624.1214561462402	982.7063655853271	0.0012385489	27.093733333333333
SA45_SOC_7	118	462.7935791015625	785.7781076431274	0.0021236571	27.3273
SA45_SOC_7	119	624.4467544555664	983.1612253189087	0.0018087246	27.560866666666666
SA45_SOC_7	120	626.9377326965332	986.9740390777588	0.004087536	27.794433333333334
SA45_SOC_7	121	623.7769889831543	985.8609008789062	0.0021697567	28.028000000000002
SA45_SOC_7	122	625.0388145446777	984.3102192878723	0.0021124633	28.261566666666667
SA45_SOC_7	123	625.2141952514648	985.3834462165833	0.0024793372	28.495133333333335
SA45_SOC_7	124	624.6725463867188	985.1740407943726	0.002001197	28.7287
SA45_SOC_7	125	625.2623176574707	983.6111927032471	0.0018804865	28.962266666666668
SA45_SOC_7	126	623.6363983154297	982.2706890106201	0.0019438659	29.195833333333333
SA45_SOC_7	127	460.6325340270996	783.7103819847107	0.0016390864	29.4294
SA45_SOC_7	128	444.4405746459961	785.7194638252258	0.0016486571	29.662966666666666
SA45_SOC_7	129	625.9547996520996	985.3112840652466	0.0021133511	29.896533333333334
SA45_SOC_7	130	651.4522933959961	981.9597673416138	0.0015590888	30.1301
SA45_SOC_7	131	624.5775604248047	984.4560241699219	0.002512723	30.363666666666667
SA45_SOC_7	132	624.6035385131836	984.9935388565063	0.0020164866	30.597233333333335
SA45_SOC_7	133	626.5476036071777	984.2311692237854	0.0016679395	30.8308
SA45_SOC_7	134	625.9505653381348	987.298092842102	0.0027268764	31.06436666666667
SA45_SOC_7	135	624.4379997253418	986.7887091636658	0.002627497	31.297933333333333
SA45_SOC_7	136	625.8835601806641	984.029746055603	0.0017070604	31.5315
SA45_SOC_7	137	625.8887100219727	985.4698991775513	0.003185382	31.765066666666666
SA45_SOC_7	138	625.7048034667969	986.3505220413208	0.0020209115	31.998633333333334
SA45_SOC_7	139	624.3563461303711	986.6008043289185	0.002179852	32.2322
SA45_SOC_7	140	623.829517364502	985.7190227508545	0.0028051494	32.46576666666667
SA45_SOC_7	141	624.909496307373	985.5400013923645	0.0022256095	32.699333333333335
SA45_SOC_7	142	625.8246803283691	984.1042900085449	0.0017818187	32.932900000000004
SA45_SOC_7	143	626.4956474304199	985.7430338859558	0.002991001	33.166466666666665
SA45_SOC_7	144	624.6042823791504	986.0645771026611	0.0023617484	33.40003333333333
SA45_SOC_7	145	448.4253215789795	789.4091963768005	0.001599022	33.6336
SA45_SOC_7	146	625.5126571655273	983.723201751709	0.0026348701	33.86716666666667
SA45_SOC_7	147	623.8470268249512	982.1738719940186	0.0019046376	34.10073333333333
SA45_SOC_7	148	626.8125915527344	985.9373760223389	0.0027900722	34.3343
SA45_SOC_7	149	626.4340209960938	984.003095626831	0.0024194575	34.56786666666667
SA45_SOC_7	150	624.448184967041	987.9362869262695	0.0035671177	34.801433333333335
SA45_SOC_7	151	626.4419174194336	984.3808364868164	0.0034756812	35.035000000000004
SA45_SOC_7	152	623.8655662536621	984.2510604858398	0.0026710595	35.268566666666665
SA45_SOC_7	153	623.1962013244629	986.781177520752	0.0027886264	35.50213333333333
SA45_SOC_7	154	626.0686111450195	988.6311936378479	0.0056934576	35.7357
SA45_SOC_7	155	624.7588920593262	985.232105255127	0.0019447514	35.96926666666667
SA45_SOC_7	156	624.4381713867188	985.1853704452515	0.002297211	36.20283333333333
SA45_SOC_7	157	624.327392578125	982.6803588867188	0.0012058595	36.4364
SA45_SOC_7	158	464.43145751953125	788.1496739387512	0.002538381	36.66996666666667
SA45_SOC_7	159	625.0390434265137	985.8520174026489	0.003854254	36.903533333333336
SA45_SOC_7	160	624.6259117126465	984.6303462982178	0.0023740456	37.137100000000004
SA45_SOC_7	161	624.7342300415039	984.1505742073059	0.0017128036	37.370666666666665
SA45_SOC_7	162	624.356746673584	984.3316555023193	0.0014039623	37.60423333333333
SA45_SOC_7	163	624.2618179321289	984.0399169921875	0.0022276202	37.8378
SA45_SOC_7	164	625.0654792785645	985.4847693443298	0.0016900958	38.07136666666667
SA45_SOC_7	165	622.9875755310059	984.9805355072021	0.0014229605	38.30493333333333
SA45_SOC_7	166	443.0600166320801	786.9815611839294	0.0014617221	38.5385
SA45_SOC_7	167	625.9757995605469	983.4928107261658	0.0009254721	38.77206666666667
SA45_SOC_7	168	442.7885055541992	782.2561311721802	0.001477902	39.005633333333336
SA45_SOC_7	169	624.9044036865234	984.093668460846	0.0029052608	39.239200000000004
SA45_SOC_7	170	626.8121337890625	983.1332874298096	0.0020123993	39.472766666666665
SA45_SOC_7	171	623.8633346557617	985.0553369522095	0.0027399177	39.70633333333333
SA45_SOC_7	172	624.1790199279785	987.372636795044	0.0027750072	39.9399
SA45_SOC_7	173	519.7253036499023	861.2400841712952	0.0010544766	40.17346666666667
SA45_SOC_7	174	461.3247013092041	785.6393837928772	0.0016417617	40.40703333333333
SA45_SOC_7	175	624.0116500854492	985.5297017097473	0.001824334	40.6406
SA45_SOC_7	176	624.1571044921875	983.7613749504089	0.0028781753	40.87416666666667
SA45_SOC_7	177	625.836124420166	982.1649241447449	0.0014436872	41.107733333333336
SA45_SOC_7	178	453.8427543640137	793.5332536697388	0.0014324915	41.341300000000004
SA45_SOC_7	179	515.288028717041	859.4506430625916	0.0012012927	41.574866666666665
SA45_SOC_7	180	701.2009048461914	837.9888725280762	0.04811851	41.80843333333333
SA45_SOC_7	181	717.1711921691895	838.8125896453857	0.05734872	42.042
SA45_SOC_7	182	727.2490882873535	837.4536752700806	0.031791814	42.27556666666667
SA45_SOC_7	183	742.8652954101562	838.4308576583862	0.005475789	42.50913333333333
SA45_SOC_7	184	758.4914588928223	832.1220445632935	0.012141323	42.7427
SA45_SOC_7	185	768.8940811157227	834.8343372344971	0.06441473	42.97626666666667
SA45_SOC_7	186	773.2414054870605	829.0558290481567	0.08161686	43.209833333333336
SA45_SOC_7	187	776.9702911376953	828.0689907073975	0.26818043	43.443400000000004
SA45_SOC_7	188	776.4496421813965	831.3688158988953	0.17165855	43.676966666666665
SA45_SOC_7	189	779.2172813415527	833.0519771575928	0.83478934	43.91053333333333
SA45_SOC_7	190	781.5414619445801	833.7541580200195	0.9293118	44.1441
SA45_SOC_7	191	785.0192070007324	833.8486576080322	0.9376263	44.37766666666667
SA45_SOC_7	192	784.7875213623047	834.2007780075073	0.91717345	44.61123333333333
SA45_SOC_7	193	785.8379173278809	835.5759787559509	0.9764232	44.8448
SA45_SOC_7	194	785.7844734191895	834.723551273346	0.48850295	45.07836666666667
SA45_SOC_7	195	783.856315612793	846.4203214645386	0.3356148	45.311933333333336
SA45_SOC_7	196	785.0035858154297	850.7588052749634	0.9519506	45.545500000000004
SA45_SOC_7	197	788.6794281005859	852.0134353637695	0.98456514	45.779066666666665
SA45_SOC_7	198	787.0235824584961	846.8356561660767	0.59351635	46.01263333333333
SA45_SOC_7	199	819.0609741210938	859.1590976715088	0.82779795	46.2462
SA45_SOC_7	200	834.0998840332031	852.8827285766602	0.22889557	46.47976666666667
SA45_SOC_7	201	842.1529197692871	844.271035194397	0.6576651	46.71333333333333
SA45_SOC_7	202	833.9673042297363	842.4679470062256	0.11160916	46.9469
SA45_SOC_7	203	849.6273422241211	851.0991454124451	0.46507812	47.18046666666667
SA45_SOC_7	204	871.4371490478516	850.2890110015869	0.88083136	47.414033333333336
SA45_SOC_7	205	877.6358413696289	832.0660400390625	0.989748	47.647600000000004
SA45_SOC_7	206	913.2500839233398	834.4698572158813	0.98115635	47.881166666666665
SA45_SOC_7	207	951.0928344726562	835.9884166717529	0.9992981	48.114733333333334
SA45_SOC_7	208	1040.3550338745117	835.3798341751099	0.9946378	48.3483
SA45_SOC_7	209	1130.1078414916992	846.3863325119019	0.9988752	48.58186666666667
SA45_SOC_7	210	1204.1296005249023	863.7591934204102	0.99848133	48.81543333333333
SA45_SOC_7	211	1277.8166198730469	881.5573024749756	0.99860173	49.049
SA45_SOC_7	212	1350.1839065551758	894.9920153617859	0.9910981	49.28256666666667
SA45_SOC_7	213	1398.7616729736328	904.4543981552124	0.9988404	49.516133333333336
SA45_SOC_7	214	1456.5739059448242	916.1377143859863	0.9884089	49.749700000000004
SA45_SOC_7	215	1489.1395568847656	912.4034357070923	0.99916804	49.983266666666665
SA45_SOC_7	216	1513.509750366211	911.0564947128296	0.9947149	50.216833333333334
SA45_SOC_7	217	1526.0197448730469	915.494499206543	0.96484727	50.4504
SA45_SOC_7	218	1522.7026748657227	913.8468074798584	0.7205869	50.68396666666667
SA45_SOC_7	219	1536.690330505371	914.4653677940369	0.91485226	50.91753333333333
SA45_SOC_7	220	1537.5339889526367	917.881064414978	0.73548234	51.1511
SA45_SOC_7	221	1541.3366317749023	917.1954917907715	0.10463482	51.38466666666667
SA45_SOC_7	222	1561.2205123901367	927.4528169631958	0.7706032	51.618233333333336
SA45_SOC_7	223	1560.768699645996	919.7909474372864	0.9525851	51.851800000000004
SA45_SOC_7	224	624.0245819091797	984.2732048034668	0.0018943715	52.085366666666665
SA45_SOC_7	225	1567.8093338012695	929.9066519737244	0.9935535	52.318933333333334
SA45_SOC_7	226	1574.520492553711	927.8460073471069	0.39697438	52.5525
SA45_SOC_7	227	1552.444725036621	931.1476993560791	0.9805321	52.78606666666667
SA45_SOC_7	228	1542.7856826782227	933.352861404419	0.99618727	53.01963333333333
SA45_SOC_7	229	1565.844383239746	939.4128727912903	0.99572194	53.2532
SA45_SOC_7	230	1577.3749923706055	932.6399302482605	0.994341	53.48676666666667
SA45_SOC_7	231	1581.9136047363281	929.4072461128235	0.9964696	53.720333333333336
SA45_SOC_7	232	1579.4154739379883	930.7628130912781	0.99502313	53.953900000000004
SA45_SOC_7	233	1580.2421951293945	921.3523149490356	0.9915168	54.187466666666666
SA45_SOC_7	234	1569.32373046875	927.4463796615601	0.98724663	54.421033333333334
SA45_SOC_7	235	1556.403923034668	923.4302759170532	0.9703016	54.6546
SA45_SOC_7	236	1555.6140518188477	912.4439907073975	0.86019695	54.88816666666667
SA45_SOC_7	237	1553.4619903564453	913.1037497520447	0.9448286	55.12173333333333
SA45_SOC_7	238	1553.8212203979492	914.3494319915771	0.9554296	55.3553
SA45_SOC_7	239	1540.9193801879883	916.6202545166016	0.9495641	55.58886666666667
SA45_SOC_7	240	1534.1262817382812	917.0586347579956	0.8959423	55.822433333333336
SA45_SOC_7	241	1532.2579193115234	916.8572759628296	0.981296	56.056000000000004
SA45_SOC_7	242	1528.5039138793945	911.4411878585815	0.9950565	56.289566666666666
SA45_SOC_7	243	1528.7793731689453	913.5073041915894	0.99265677	56.523133333333334
SA45_SOC_7	244	1525.7781600952148	911.9945383071899	0.8430267	56.7567
SA45_SOC_7	245	1526.5663146972656	908.9252328872681	0.76359946	56.99026666666667
SA45_SOC_7	246	1527.6494979858398	909.0888690948486	0.97392344	57.22383333333333
SA45_SOC_7	247	1514.1582870483398	899.0250492095947	0.27200755	57.4574
SA45_SOC_7	248	1505.9331893920898	905.5624508857727	0.5358643	57.69096666666667
SA45_SOC_7	249	1518.8793182373047	892.419605255127	0.2220046	57.924533333333336
SA45_SOC_7	250	1498.7850952148438	889.4308948516846	0.6266907	58.158100000000005
SA45_SOC_7	251	1487.1036529541016	902.4646282196045	0.09426062	58.391666666666666
SA45_SOC_7	252	1500.1932907104492	878.5312557220459	0.0041019134	58.625233333333334
SA45_SOC_7	253	624.0072441101074	985.2806425094604	0.002026931	58.8588
SA45_SOC_7	254	1462.1716690063477	910.216555595398	0.83051735	59.09236666666667
SA45_SOC_7	255	1458.1955337524414	912.6268100738525	0.9430287	59.32593333333333
SA45_SOC_7	256	1448.3427429199219	909.6822595596313	0.53277963	59.5595
SA45_SOC_7	257	1478.88427734375	906.4106941223145	0.0032024395	59.79306666666667
SA45_SOC_7	258	1462.778549194336	912.736566066742	0.0017190671	60.026633333333336
SA45_SOC_7	259	1455.761489868164	915.9684777259827	0.9718936	60.2602
SA45_SOC_7	260	1464.5939254760742	913.092999458313	0.076298274	60.493766666666666
SA45_SOC_7	261	1461.1104583740234	916.1758232116699	0.7260062	60.727333333333334
SA45_SOC_7	262	1461.2297058105469	919.6996665000916	0.23556544	60.9609
SA45_SOC_7	263	1448.067741394043	921.2009739875793	0.0125367	61.19446666666667
SA45_SOC_7	264	1477.320442199707	914.487190246582	0.15937503	61.42803333333333
SA45_SOC_7	265	1457.4044036865234	910.9189939498901	0.7071073	61.6616
SA45_SOC_7	266	1457.0027160644531	917.3650503158569	0.9027514	61.89516666666667
SA45_SOC_7	267	1449.6255111694336	913.2119607925415	0.8773874	62.12873333333334
SA45_SOC_7	268	1465.682258605957	920.960283279419	0.028826902	62.3623
SA45_SOC_7	269	1470.5185317993164	916.1462116241455	0.9617678	62.595866666666666
SA45_SOC_7	270	1468.1900024414062	909.6583127975464	0.9771952	62.829433333333334
SA45_SOC_7	271	1479.4749069213867	913.5899591445923	0.98556143	63.063
SA45_SOC_7	272	1482.1162033081055	906.8040132522583	0.99903333	63.29656666666667
SA45_SOC_7	273	1485.652198791504	911.6362380981445	0.998345	63.53013333333333
SA45_SOC_7	274	1477.2550964355469	916.7661237716675	0.9933688	63.7637
SA45_SOC_7	275	1475.9278106689453	912.9785442352295	0.996974	63.99726666666667
SA45_SOC_7	276	1467.7098083496094	909.445366859436	0.9962023	64.23083333333334
SA45_SOC_7	277	1452.2760772705078	902.3851919174194	0.99015594	64.4644
SA45_SOC_7	278	1428.7294006347656	895.0340509414673	0.21031335	64.69796666666667
SA45_SOC_7	279	1452.975196838379	886.8505668640137	0.99615747	64.93153333333333
SA45_SOC_7	280	1448.5449600219727	882.6280832290649	0.995248	65.1651
SA45_SOC_7	281	1444.6204376220703	877.7818250656128	0.9495886	65.39866666666667
SA45_SOC_7	282	1455.7815170288086	878.3163785934448	0.99875295	65.63223333333333
SA45_SOC_7	283	1461.2603759765625	889.555778503418	0.9952201	65.86580000000001
SA45_SOC_7	284	1475.7187271118164	894.7957420349121	0.9910885	66.09936666666667
SA45_SOC_7	285	625.4857635498047	984.8009347915649	0.0017026635	66.33293333333333
SA45_SOC_7	286	1577.9057693481445	902.6950836181641	0.060657937	66.5665
SA45_SOC_7	287	1577.3534774780273	908.2539510726929	0.5173747	66.80006666666667
SA45_SOC_7	288	1566.9961166381836	908.9654016494751	0.96438605	67.03363333333334
SA45_SOC_7	289	1557.2611999511719	911.1220264434814	0.9564639	67.2672
SA45_SOC_7	290	1570.6337356567383	907.800829410553	0.84177375	67.50076666666666
SA45_SOC_7	291	1572.4392700195312	908.1541085243225	0.10997064	67.73433333333334
SA45_SOC_7	292	1560.4407119750977	910.1193523406982	0.15347037	67.9679
SA45_SOC_7	293	1568.3373641967773	917.2579979896545	0.9060462	68.20146666666666
SA45_SOC_7	294	1564.9462509155273	907.6444673538208	0.956587	68.43503333333334
SA45_SOC_7	295	1566.173973083496	912.3382902145386	0.9795544	68.6686
SA45_SOC_7	296	1567.474479675293	903.2621455192566	0.9332424	68.90216666666667
SA45_SOC_7	297	1563.5919570922852	906.1945295333862	0.67903244	69.13573333333333
SA45_SOC_7	298	1553.73779296875	911.0677599906921	0.97160566	69.3693
SA45_SOC_7	299	1554.1841125488281	911.3961267471313	0.9163221	69.60286666666667
SA45_SOC_7	300	1539.0038681030273	907.5855016708374	0.9886148	69.83643333333333
SA45_SOC_7	301	1553.9917373657227	906.1162519454956	0.7117275	70.07000000000001
SA45_SOC_7	302	1528.7175750732422	907.7248048782349	0.99016947	70.30356666666667
SA45_SOC_7	303	1571.4729309082031	913.5893154144287	0.9873532	70.53713333333333
SA45_SOC_7	304	1561.4776611328125	918.7732744216919	0.9630212	70.7707
SA45_SOC_7	305	1556.876106262207	917.0789766311646	0.9661044	71.00426666666667
SA45_SOC_7	306	1572.4945449829102	926.7400789260864	0.98909235	71.23783333333334
SA45_SOC_7	307	1569.4325637817383	921.4110231399536	0.99295384	71.4714
SA45_SOC_7	308	1566.2809753417969	916.2266778945923	0.9937057	71.70496666666666
SA45_SOC_7	309	1567.6112365722656	920.0890588760376	0.993192	71.93853333333334
SA45_SOC_7	310	1562.5421905517578	923.0881977081299	0.86928904	72.1721
SA45_SOC_7	311	1577.4579620361328	932.8239727020264	0.14207968	72.40566666666666
SA45_SOC_7	312	1540.3845977783203	935.5410289764404	0.98737085	72.63923333333334
SA45_SOC_7	313	1590.4093551635742	940.0887894630432	0.012183259	72.8728
SA45_SOC_7	314	1593.6725234985352	943.1970405578613	0.8296365	73.10636666666667
SA45_SOC_7	315	1617.9838943481445	945.5276012420654	0.9696898	73.33993333333333
SA45_SOC_7	316	1644.1961288452148	949.0208673477173	0.97042096	73.5735
SA45_SOC_7	317	1661.7908477783203	953.7275004386902	0.98059505	73.80706666666667
SA45_SOC_7	318	1666.6102981567383	947.3287582397461	0.99512887	74.04063333333333
SA45_SOC_7	319	1670.5835723876953	946.6225862503052	0.98655534	74.27420000000001
SA45_SOC_7	320	1676.6357803344727	946.8592214584351	0.9885279	74.50776666666667
SA45_SOC_7	321	1681.3284301757812	949.3205237388611	0.9851677	74.74133333333333
SA45_SOC_7	322	1681.197166442871	952.1244192123413	0.99805707	74.9749
SA45_SOC_7	323	1681.127586364746	943.7068748474121	0.9978575	75.20846666666667
SA45_SOC_7	324	1698.5208892822266	931.6753005981445	0.9749442	75.44203333333334
SA45_SOC_7	325	1684.1294860839844	927.3314094543457	0.9936651	75.6756
SA45_SOC_7	326	1716.8583297729492	916.4885473251343	0.93867856	75.90916666666666
SA45_SOC_7	327	1700.7175827026367	924.1082525253296	0.9965778	76.14273333333334
SA45_SOC_7	328	1686.3779067993164	923.6273860931396	0.9977927	76.3763
SA45_SOC_7	329	1703.0073165893555	908.2443594932556	0.9980052	76.60986666666666
SA45_SOC_7	330	1683.314552307129	911.2239933013916	0.99803394	76.84343333333334
SA45_SOC_7	331	1666.3375854492188	913.953537940979	0.9980726	77.077
SA45_SOC_7	332	1664.8249053955078	913.0508351325989	0.9990398	77.31056666666667
SA45_SOC_7	333	1671.789207458496	919.788179397583	0.99895597	77.54413333333333
SA45_SOC_7	334	1687.8428649902344	914.6066665649414	0.8986461	77.7777
SA45_SOC_7	335	1753.8085556030273	924.8454523086548	0.0021533463	78.01126666666667
SA45_SOC_7	336	1751.3170623779297	940.5351519584656	0.5486651	78.24483333333333
SA45_SOC_7	337	1747.7370071411133	945.5530285835266	0.67166346	78.47840000000001
SA45_SOC_7	338	1749.9227142333984	949.5889592170715	0.13101538	78.71196666666667
SA45_SOC_7	339	1741.1065292358398	945.8089756965637	0.69667363	78.94553333333333
SA45_SOC_7	340	1736.8785095214844	946.6100978851318	0.025426565	79.1791
SA45_SOC_7	341	1708.9472579956055	952.8098630905151	0.9801823	79.41266666666667
SA45_SOC_7	342	1702.6881408691406	944.1401052474976	0.9882685	79.64623333333333
SA45_SOC_7	343	1695.3968811035156	926.827883720398	0.9349798	79.8798
SA45_SOC_7	344	1692.4162673950195	938.880443572998	0.992257	80.11336666666666
SA45_SOC_7	345	1684.7672653198242	927.9535102844238	0.94421	80.34693333333334
SA45_SOC_7	346	1700.0053024291992	910.25221824646	0.9408582	80.5805
SA45_SOC_7	347	1682.527084350586	911.8535614013672	0.9825906	80.81406666666666
SA45_SOC_7	348	1668.380355834961	916.2603449821472	0.9967098	81.04763333333334
SA45_SOC_7	349	1696.5948486328125	924.43359375	0.9981864	81.2812
SA45_SOC_7	350	1675.3324127197266	929.0910458564758	0.99905676	81.51476666666667
SA45_SOC_7	351	1649.384880065918	936.3357782363892	0.99937385	81.74833333333333
SA45_SOC_7	352	1650.5278015136719	944.0893793106079	0.9993881	81.9819
SA45_SOC_7	353	1646.777229309082	947.145037651062	0.99874425	82.21546666666667
SA45_SOC_7	354	1654.0446853637695	953.5290384292603	0.99131423	82.44903333333333
SA45_SOC_7	355	1645.5237579345703	955.2907991409302	0.9976305	82.68260000000001
SA45_SOC_7	356	1664.4853591918945	951.7328381538391	0.97768706	82.91616666666667
SA45_SOC_7	357	1653.7511444091797	952.2889566421509	0.9947901	83.14973333333333
SA45_SOC_7	358	1676.1408233642578	955.6148529052734	0.990699	83.3833
SA45_SOC_7	359	1702.6322937011719	961.6698431968689	0.99665666	83.61686666666667
SA45_SOC_7	360	1707.433204650879	957.8140926361084	0.9979534	83.85043333333333
SA45_SOC_7	361	1713.1359100341797	953.988790512085	0.9912176	84.084
SA45_SOC_7	362	1717.0103073120117	956.909008026123	0.9981602	84.31756666666666
SA45_SOC_7	363	1705.4457092285156	953.0804872512817	0.997419	84.55113333333334
SA45_SOC_7	364	1730.8790588378906	949.4713497161865	0.98353565	84.7847
SA45_SOC_7	365	1740.908546447754	945.5668687820435	0.98889333	85.01826666666666
SA45_SOC_7	366	1740.4148483276367	938.7448740005493	0.98050267	85.25183333333334
SA45_SOC_7	367	1755.0636291503906	924.6895408630371	0.98640394	85.4854
SA45_SOC_7	368	1752.8163528442383	926.8805408477783	0.9937162	85.71896666666667
SA45_SOC_7	369	1751.817626953125	928.7427878379822	0.936518	85.95253333333334
SA45_SOC_7	370	1745.866928100586	926.1974143981934	0.9923679	86.1861
SA45_SOC_7	371	1754.4699096679688	926.6257524490356	0.9960641	86.41966666666667
SA45_SOC_7	372	1751.3437271118164	905.6724643707275	0.99482745	86.65323333333333
SA45_SOC_7	373	1758.292121887207	890.7921266555786	0.99596256	86.88680000000001
SA45_SOC_7	374	1755.8123016357422	838.8785076141357	0.9941719	87.12036666666667
SA45_SOC_7	375	1764.9524688720703	780.5015802383423	0.9954228	87.35393333333333
SA45_SOC_7	376	1737.2250366210938	746.4881658554077	0.9933553	87.5875
SA45_SOC_7	377	1751.3824081420898	724.4015908241272	0.9971602	87.82106666666667
SA45_SOC_7	378	1748.335189819336	686.8931722640991	0.99863404	88.05463333333333
SA45_SOC_7	379	1737.1980285644531	697.5604891777039	0.99509925	88.2882
SA45_SOC_7	380	1737.3883438110352	676.9413614273071	0.9983908	88.52176666666666
SA45_SOC_7	381	1736.5423965454102	665.2064824104309	0.9976979	88.75533333333334
SA45_SOC_7	382	1745.0688171386719	640.3877878189087	0.997591	88.9889
SA45_SOC_7	383	1727.8460311889648	619.3425750732422	0.998412	89.22246666666666
SA45_SOC_7	384	1729.8430252075195	600.0403261184692	0.9979576	89.45603333333334
SA45_SOC_7	385	1725.5321502685547	583.7395977973938	0.9977748	89.6896
SA45_SOC_7	386	1723.406753540039	565.9995532035828	0.9987538	89.92316666666667
SA45_SOC_7	387	1718.3038330078125	551.8267393112183	0.99708515	90.15673333333334
SA45_SOC_7	388	1719.6516036987305	538.3104014396667	0.99816775	90.3903
SA45_SOC_7	389	1720.2595138549805	522.6043510437012	0.9974711	90.62386666666667
SA45_SOC_7	390	1704.9964141845703	526.0656881332397	0.99817777	90.85743333333333
SA45_SOC_7	391	1710.1562118530273	506.60218477249146	0.9975846	91.09100000000001
SA45_SOC_7	392	1703.719825744629	472.4372363090515	0.99783176	91.32456666666667
SA45_SOC_7	393	1721.2437057495117	425.58462381362915	0.99629587	91.55813333333333
SA45_SOC_7	394	1703.060302734375	399.8393440246582	0.99861085	91.7917
SA45_SOC_7	395	1710.19775390625	374.9060010910034	0.9972517	92.02526666666667
SA45_SOC_7	396	1680.934181213379	356.5215826034546	0.99911684	92.25883333333333
SA45_SOC_7	397	1698.4944534301758	328.77974152565	0.9982291	92.4924
SA45_SOC_7	398	1682.0330429077148	305.11937499046326	0.9989791	92.72596666666666
SA45_SOC_7	399	1679.1055297851562	305.0028920173645	0.9992512	92.95953333333334
SA45_SOC_7	400	1679.6281814575195	284.9800193309784	0.99932563	93.1931
SA45_SOC_7	401	1669.1472244262695	281.2517273426056	0.99951065	93.42666666666666
SA45_SOC_7	402	1653.797950744629	299.78986859321594	0.999275	93.66023333333334
SA45_SOC_7	403	1660.1630401611328	284.0778315067291	0.9994855	93.8938
SA45_SOC_7	404	1660.213508605957	272.37964510917664	0.9995011	94.12736666666667
SA45_SOC_7	405	1633.3750534057617	284.4830274581909	0.9991239	94.36093333333334
SA45_SOC_7	406	1654.2450714111328	264.3473732471466	0.9992066	94.5945
SA45_SOC_7	407	1632.154769897461	282.42305874824524	0.9993	94.82806666666667
SA45_SOC_7	408	1612.5104141235352	284.3957054615021	0.99959403	95.06163333333333
SA45_SOC_7	409	1615.155258178711	287.1709871292114	0.99949014	95.29520000000001
SA45_SOC_7	410	1621.6374206542969	289.3089437484741	0.99964094	95.52876666666667
SA45_SOC_7	411	1612.1395111083984	298.3566677570343	0.99960214	95.76233333333333
SA45_SOC_7	412	1597.9883193969727	310.2028799057007	0.9996526	95.9959
SA45_SOC_7	413	1599.0840911865234	315.51127195358276	0.9995497	96.22946666666667
SA45_SOC_7	414	1598.2998275756836	319.96260166168213	0.99959725	96.46303333333333
SA45_SOC_7	415	1615.7731246948242	312.1897852420807	0.99968195	96.6966
SA45_SOC_7	416	1595.7259368896484	319.1314172744751	0.99967515	96.93016666666666
SA45_SOC_7	417	1613.2391738891602	320.0586462020874	0.99975735	97.16373333333334
SA45_SOC_7	418	1615.561752319336	294.5414400100708	0.99963725	97.3973
SA45_SOC_7	419	1605.047950744629	298.116717338562	0.9993043	97.63086666666666
SA45_SOC_7	420	1614.4624328613281	284.918897151947	0.9997149	97.86443333333334
SA45_SOC_7	421	1619.6699523925781	290.76557636260986	0.999605	98.098
SA45_SOC_7	422	1611.976089477539	283.0656623840332	0.9995235	98.33156666666667
SA45_SOC_7	423	1619.5636367797852	274.1928720474243	0.9995969	98.56513333333334
SA45_SOC_7	424	1637.6194381713867	261.3287937641144	0.9994647	98.7987
SA45_SOC_7	425	1621.820297241211	267.31963634490967	0.9993667	99.03226666666667
SA45_SOC_7	426	1627.7788925170898	274.7013545036316	0.9996358	99.26583333333333
SA45_SOC_7	427	1648.9019393920898	257.95418322086334	0.9994978	99.49940000000001
SA45_SOC_7	428	1636.5755081176758	259.9395275115967	0.99937844	99.73296666666667
SA45_SOC_7	429	1626.6228103637695	255.454820394516	0.99746585	99.96653333333333
SA45_SOC_7	430	1662.0201873779297	255.08911728858948	0.99820054	100.2001
SA45_SOC_7	431	1700.0182342529297	343.62457752227783	0.99727625	100.43366666666667
SA45_SOC_7	432	1695.424690246582	401.88077330589294	0.9982558	100.66723333333333
SA45_SOC_7	433	1680.8514404296875	489.8051083087921	0.9965676	100.9008
SA45_SOC_7	434	1667.2975158691406	561.6146564483643	0.9973572	101.13436666666666
SA45_SOC_7	435	1643.170394897461	633.2460522651672	0.9906076	101.36793333333334
SA45_SOC_7	436	1628.0912017822266	700.6377124786377	0.9848728	101.6015
SA45_SOC_7	437	1634.0685653686523	776.1019420623779	0.9669385	101.83506666666666
SA45_SOC_7	438	1642.3749160766602	822.3815059661865	0.85249585	102.06863333333334
SA45_SOC_7	439	1639.3487548828125	870.2474784851074	0.99350077	102.3022
SA45_SOC_7	440	1628.1240463256836	881.846079826355	0.50257826	102.53576666666667
SA45_SOC_7	441	447.32065200805664	786.3697600364685	0.0014379765	102.76933333333334
SA45_SOC_7	442	1691.5299224853516	910.5295372009277	0.0053332048	103.0029
SA45_SOC_7	443	1678.0266952514648	923.8855218887329	0.12168631	103.23646666666667
SA45_SOC_7	444	1670.5023193359375	925.6335711479187	0.7727439	103.47003333333333
SA45_SOC_7	445	1661.5242004394531	919.7803258895874	0.5891109	103.70360000000001
SA45_SOC_7	446	1654.0642547607422	914.2175960540771	0.520241	103.93716666666667
SA45_SOC_7	447	1647.2285842895508	916.0228729248047	0.13654412	104.17073333333333
SA45_SOC_7	448	1622.8387069702148	917.1073007583618	0.39409244	104.4043
SA45_SOC_7	449	1671.9011306762695	919.4153308868408	0.007299215	104.63786666666667
SA45_SOC_7	450	624.4926452636719	984.9672746658325	0.001587977	104.87143333333333
SA45_SOC_7	451	1615.5571746826172	927.2366523742676	0.08217001	105.105
SA45_SOC_7	452	1599.2301177978516	932.011456489563	0.504196	105.33856666666667
SA45_SOC_7	453	1600.6340789794922	931.7525482177734	0.090250395	105.57213333333334
SA45_SOC_7	454	1583.7538146972656	931.8736338615417	0.96081656	105.8057
SA45_SOC_7	455	1586.2385559082031	935.8632159233093	0.9858143	106.03926666666666
SA45_SOC_7	456	1583.4236526489258	935.7011890411377	0.96082073	106.27283333333334
SA45_SOC_7	457	1563.4704208374023	929.6005582809448	0.9930167	106.5064
SA45_SOC_7	458	1559.9528503417969	926.3354301452637	0.99563545	106.73996666666667
SA45_SOC_7	459	1562.8577041625977	926.1956763267517	0.9447766	106.97353333333334
SA45_SOC_7	460	1547.4675750732422	918.6859846115112	0.9935347	107.2071
SA45_SOC_7	461	1555.558204650879	918.4402084350586	0.9863056	107.44066666666667
SA45_SOC_7	462	1558.355369567871	920.4195499420166	0.90400296	107.67423333333333
SA45_SOC_7	463	1565.7619857788086	912.171950340271	0.9914569	107.90780000000001
SA45_SOC_7	464	1558.4884643554688	913.7454843521118	0.95767975	108.14136666666667
SA45_SOC_7	465	1561.0337448120117	912.1061611175537	0.96668786	108.37493333333333
SA45_SOC_7	466	1548.332633972168	910.9406232833862	0.9537274	108.6085
SA45_SOC_7	467	1544.043846130371	911.7680740356445	0.98510945	108.84206666666667
SA45_SOC_7	468	1542.9107666015625	905.4577159881592	0.996865	109.07563333333333
SA45_SOC_7	469	1540.8298873901367	900.7788920402527	0.9985266	109.3092
SA45_SOC_7	470	1520.097541809082	901.0312986373901	0.9981067	109.54276666666667
SA45_SOC_7	471	1506.2172317504883	900.5076885223389	0.99781597	109.77633333333334
SA45_SOC_7	472	1511.2667083740234	898.8786005973816	0.99844766	110.0099
SA45_SOC_7	473	1498.465232849121	894.1338586807251	0.99628216	110.24346666666666
SA45_SOC_7	474	1497.3621368408203	889.9658346176147	0.9921268	110.47703333333334
SA45_SOC_7	475	1490.4005813598633	887.2072577476501	0.99272174	110.7106
SA45_SOC_7	476	1489.6907043457031	888.69704246521	0.98659885	110.94416666666667
SA45_SOC_7	477	1490.6310653686523	883.1206655502319	0.9926138	111.17773333333334
SA45_SOC_7	478	1485.5288314819336	879.4611239433289	0.9954145	111.4113
SA45_SOC_7	479	1490.782814025879	881.423020362854	0.9801278	111.64486666666667
SA45_SOC_7	480	1492.7322006225586	875.3353929519653	0.99302447	111.87843333333333
SA45_SOC_7	481	1488.4112548828125	866.3751196861267	0.9764597	112.11200000000001
SA45_SOC_7	482	1493.1124877929688	860.203742980957	0.9406318	112.34556666666667
SA45_SOC_7	483	1491.1768341064453	839.8133325576782	0.74554455	112.57913333333333
SA45_SOC_7	484	1490.288429260254	840.381875038147	0.69123954	112.8127
SA45_SOC_7	485	1489.7209167480469	823.1041574478149	0.9512316	113.04626666666667
SA45_SOC_7	486	1487.6206970214844	817.983283996582	0.97894657	113.27983333333333
SA45_SOC_7	487	1482.6571655273438	816.0114741325378	0.97192645	113.5134
SA45_SOC_7	488	1483.6330032348633	807.1404218673706	0.92855155	113.74696666666667
SA45_SOC_7	489	1481.8890380859375	798.3677959442139	0.97839725	113.98053333333334
SA45_SOC_7	490	1484.2554473876953	803.1066799163818	0.95272607	114.2141
SA45_SOC_7	491	1487.7656936645508	793.217568397522	0.83052546	114.44766666666666
SA45_SOC_7	492	1480.3144454956055	787.543215751648	0.6867937	114.68123333333334
SA45_SOC_7	493	1465.8646774291992	770.4958891868591	0.97825855	114.9148
SA45_SOC_7	494	1485.454330444336	764.1361570358276	0.91775584	115.14836666666667
SA45_SOC_7	495	1460.0436401367188	740.8265590667725	0.9301313	115.38193333333334
SA45_SOC_7	496	1447.6072311401367	735.1318645477295	0.86961335	115.6155
SA45_SOC_7	497	1453.3987426757812	716.0618734359741	0.91017365	115.84906666666667
SA45_SOC_7	498	1445.8582305908203	725.6146359443665	0.64555323	116.08263333333333
SA45_SOC_7	499	1424.7246551513672	725.5514860153198	0.98501915	116.31620000000001
SA45_SOC_7	500	1437.2517013549805	701.6639471054077	0.7442473	116.54976666666667
SA45_SOC_7	501	1422.052116394043	688.1779289245605	0.98269767	116.78333333333333
SA45_SOC_7	502	1423.5412216186523	664.4790029525757	0.9924912	117.0169
SA45_SOC_7	503	1425.2063369750977	646.0553812980652	0.98048615	117.25046666666667
SA45_SOC_7	504	1420.6552505493164	628.4985423088074	0.9473805	117.48403333333333
SA45_SOC_7	505	1413.8750839233398	619.6057963371277	0.96383256	117.7176
SA45_SOC_7	506	1418.4086608886719	626.0566163063049	0.9928518	117.95116666666667
SA45_SOC_7	507	1382.9395294189453	610.8750128746033	0.98116267	118.18473333333334
SA45_SOC_7	508	1396.1810302734375	630.4807162284851	0.9859102	118.4183
SA45_SOC_7	509	1390.9547424316406	645.5144548416138	0.99161315	118.65186666666666
SA45_SOC_7	510	1367.4739837646484	675.55508852005	0.99850607	118.88543333333334
SA45_SOC_7	511	1341.0468292236328	698.3867812156677	0.9989435	119.119
SA45_SOC_7	512	1301.3996887207031	706.662769317627	0.9985391	119.35256666666668
SA45_SOC_7	513	1257.48046875	710.4518938064575	0.9974172	119.58613333333334
SA45_SOC_7	514	1220.4616928100586	722.53586769104	0.9979253	119.8197
SA45_SOC_7	515	1171.7039108276367	724.4930648803711	0.9985115	120.05326666666667
SA45_SOC_7	516	1078.0612564086914	723.2138442993164	0.99850804	120.28683333333333
SA45_SOC_7	517	994.119758605957	731.5314173698425	0.997133	120.5204
SA45_SOC_7	518	896.2052536010742	745.8956122398376	0.9990239	120.75396666666667
SA45_SOC_7	519	810.9379577636719	769.5893239974976	0.9975343	120.98753333333333
SA45_SOC_7	520	773.0112648010254	768.3054685592651	0.008413944	121.2211
SA45_SOC_7	521	625.3106117248535	986.8576526641846	0.0028071646	121.45466666666667
SA45_SOC_7	522	625.8821868896484	988.3394551277161	0.0036914074	121.68823333333333
SA45_SOC_7	523	623.7679481506348	987.7115607261658	0.0018798654	121.9218
SA45_SOC_7	524	626.7943954467773	983.7655591964722	0.0018299224	122.15536666666667
SA45_SOC_7	525	624.3542289733887	984.8344087600708	0.0013535576	122.38893333333334
SA45_SOC_7	526	623.6963081359863	985.5291867256165	0.002032566	122.6225
SA45_SOC_7	527	468.95605087280273	786.3534092903137	0.0014702014	122.85606666666666
SA45_SOC_7	528	625.5114555358887	983.5054922103882	0.0011725042	123.08963333333334
SA45_SOC_7	529	623.5286521911621	986.7949533462524	0.0020616553	123.3232
SA45_SOC_7	530	626.3044166564941	984.8936319351196	0.0019242779	123.55676666666668
SA45_SOC_7	531	624.7945976257324	986.7139720916748	0.0029158564	123.79033333333334
SA45_SOC_7	532	624.9228858947754	985.967116355896	0.0030186337	124.0239
SA45_SOC_7	533	449.3075180053711	787.9440021514893	0.0012593032	124.25746666666667
SA45_SOC_7	534	626.3760566711426	986.1155605316162	0.0031571067	124.49103333333333
SA45_SOC_7	535	448.5365867614746	787.1582651138306	0.0011820674	124.7246
SA45_SOC_7	536	624.6491432189941	983.7495946884155	0.0019119605	124.95816666666667
SA45_SOC_7	537	621.8960380554199	986.7780232429504	0.002045572	125.19173333333333
SA45_SOC_7	538	625.5952835083008	982.073450088501	0.0027637426	125.42530000000001
SA45_SOC_7	539	625.2771949768066	983.869457244873	0.0014790264	125.65886666666667
SA45_SOC_7	540	626.6393280029297	986.3986730575562	0.0034554375	125.89243333333333
SA45_SOC_7	541	626.1515808105469	984.0937328338623	0.001435787	126.126
SA45_SOC_7	542	450.20742416381836	786.2618064880371	0.0015179168	126.35956666666667
SA45_SOC_7	543	625.0789833068848	986.3645553588867	0.004725229	126.59313333333334
SA45_SOC_7	544	625.6763076782227	984.7728681564331	0.0019488846	126.8267
SA45_SOC_7	545	435.74134826660156	780.9246397018433	0.001380596	127.06026666666666
SA45_SOC_7	546	624.0469551086426	982.727415561676	0.0023273183	127.29383333333334
SA45_SOC_7	547	626.8148803710938	984.8306751251221	0.0019984934	127.5274
SA45_SOC_7	548	626.4080429077148	984.2188739776611	0.0033753642	127.76096666666668
SA45_SOC_7	549	624.8910713195801	985.2761363983154	0.0022016095	127.99453333333334
SA45_SOC_7	550	624.3212699890137	984.8296451568604	0.0017737469	128.2281
SA45_SOC_7	551	625.085620880127	983.0064725875854	0.0013797403	128.46166666666667
SA45_SOC_7	552	625.070972442627	985.6037950515747	0.00324818	128.69523333333333
SA45_SOC_7	553	625.7735824584961	983.921148777008	0.0023635207	128.9288
SA45_SOC_7	554	626.2997817993164	983.5469484329224	0.0013870945	129.16236666666666
SA45_SOC_7	555	444.54214096069336	786.2161016464233	0.0010596915	129.39593333333335
SA45_SOC_7	556	626.3327407836914	982.1488952636719	0.0013454874	129.6295
SA45_SOC_7	557	624.6649360656738	985.4791045188904	0.0017866052	129.86306666666667
SA45_SOC_7	558	444.4972801208496	784.4824075698853	0.0012488026	130.09663333333333
SA45_SOC_7	559	625.6939315795898	985.7408452033997	0.002087543	130.3302
SA45_SOC_7	560	625.6215476989746	983.1573629379272	0.0030161636	130.56376666666668
SA45_SOC_7	561	625.0912857055664	983.0259132385254	0.0019058235	130.79733333333334
SA45_SOC_7	562	429.7416687011719	785.7818412780762	0.0011963419	131.0309
SA45_SOC_7	563	623.4800148010254	983.6941051483154	0.0016997901	131.26446666666666
SA45_SOC_7	564	623.8763809204102	985.738205909729	0.0022525704	131.49803333333332
SA45_SOC_7	565	442.35912322998047	784.4966340065002	0.0016457817	131.73160000000001
SA45_SOC_7	566	442.57862091064453	779.6613836288452	0.0016978104	131.96516666666668
SA45_SOC_7	567	624.3499374389648	986.4710283279419	0.0024725571	132.19873333333334
SA45_SOC_7	568	458.20627212524414	786.0102367401123	0.0018204178	132.4323
SA45_SOC_7	569	624.3948554992676	985.274076461792	0.0017976167	132.66586666666666
SA45_SOC_7	570	624.5824813842773	985.1910996437073	0.0032743409	132.89943333333335
SA45_SOC_7	571	624.1378211975098	985.7006764411926	0.0015936847	133.133
SA45_SOC_7	572	624.1595077514648	985.2885603904724	0.0034274631	133.36656666666667
SA45_SOC_7	573	651.7702102661133	979.8969984054565	0.0021111087	133.60013333333333
SA45_SOC_7	574	626.6024780273438	984.2287874221802	0.002295116	133.8337
SA45_SOC_7	575	463.27320098876953	782.8430843353271	0.0015628167	134.06726666666668
SA45_SOC_7	576	622.9344177246094	983.6531639099121	0.0013680161	134.30083333333334
SA45_SOC_7	577	439.5164108276367	783.6000466346741	0.0018977815	134.5344
SA45_SOC_7	578	625.2877235412598	986.6263604164124	0.003034172	134.76796666666667
SA45_SOC_7	579	625.5018997192383	983.8246536254883	0.001596644	135.00153333333333
SA45_SOC_7	580	470.0146293640137	788.450231552124	0.001378039	135.2351
SA45_SOC_7	581	624.5672035217285	985.9808278083801	0.0021191763	135.46866666666668
SA45_SOC_7	582	623.269214630127	984.3232870101929	0.0019533713	135.70223333333334
SA45_SOC_7	583	624.5701789855957	985.9860420227051	0.0022550947	135.9358
SA45_SOC_7	584	625.6855773925781	982.5620412826538	0.0022503007	136.16936666666666
SA45_SOC_7	585	625.0673675537109	985.4856705665588	0.0022588647	136.40293333333332
SA45_SOC_7	586	625.8095169067383	985.901198387146	0.0023159084	136.6365
SA45_SOC_7	587	625.0831604003906	987.4081707000732	0.0035411452	136.87006666666667
SA45_SOC_7	588	623.9255905151367	984.747633934021	0.0028260667	137.10363333333333
SA45_SOC_7	589	624.1384506225586	987.2031426429749	0.0034860075	137.3372
SA45_SOC_7	590	625.9674453735352	984.804539680481	0.00323009	137.57076666666666
SA45_SOC_7	591	627.0927429199219	984.380578994751	0.0039220783	137.80433333333335
SA45_SOC_7	592	626.2116050720215	984.7625041007996	0.0035912471	138.0379
SA45_SOC_7	593	625.7688903808594	987.4604415893555	0.0051785926	138.27146666666667
SA45_SOC_7	594	626.1553001403809	984.7518825531006	0.0021067827	138.50503333333333
SA45_SOC_7	595	622.7359199523926	983.7293171882629	0.0015030559	138.7386
SA45_SOC_7	596	446.8153381347656	788.4234523773193	0.0012759756	138.97216666666668
SA45_SOC_7	597	624.2369842529297	985.5606651306152	0.0013596688	139.20573333333334
SA45_SOC_7	598	625.1752853393555	987.2014045715332	0.0024270052	139.4393
SA45_SOC_7	599	626.0694694519043	986.6641473770142	0.0016197299	139.67286666666666
SA45_SOC_7	600	624.382209777832	982.6587295532227	0.0019217684	139.90643333333333
SA45_SOC_7	601	458.9949417114258	781.2862873077393	0.0016258406	140.14000000000001
SA45_SOC_7	602	445.13769149780273	783.5662508010864	0.0016120089	140.37356666666668
SA45_SOC_7	603	428.4535217285156	778.661413192749	0.0015527938	140.60713333333334
SA45_SOC_7	604	626.0085868835449	982.9593515396118	0.0013040124	140.8407
SA45_SOC_7	605	625.4972648620605	984.0793132781982	0.0014639691	141.07426666666666
SA45_SOC_7	606	625.1848411560059	984.1877818107605	0.0020070148	141.30783333333335
SA45_SOC_7	607	625.9613800048828	983.0090475082397	0.0024744773	141.5414
SA45_SOC_7	608	625.2362823486328	986.6554570198059	0.004359699	141.77496666666667
SA45_SOC_7	609	439.7088432312012	784.2256879806519	0.0019568622	142.00853333333333
SA45_SOC_7	610	624.7457313537598	986.9136571884155	0.002109961	142.2421
SA45_SOC_7	611	441.1425018310547	787.4336528778076	0.0020231765	142.47566666666668
SA45_SOC_7	612	625.7230567932129	983.4475564956665	0.0012657511	142.70923333333334
SA45_SOC_7	613	467.10079193115234	790.6740617752075	0.0016181645	142.9428
SA45_SOC_7	614	625.8556365966797	986.0636115074158	0.0021644281	143.17636666666667
SA45_SOC_7	615	623.0379295349121	983.5471415519714	0.0014018139	143.40993333333333
SA45_SOC_7	616	625.327091217041	985.2188444137573	0.0029909757	143.6435
SA45_SOC_7	617	624.6327209472656	986.2201023101807	0.0021110808	143.87706666666668
SA45_SOC_7	618	624.6734619140625	985.0423336029053	0.003480327	144.11063333333334
SA45_SOC_7	619	446.45153045654297	782.2390079498291	0.0016505466	144.3442
SA45_SOC_7	620	625.9506225585938	985.591242313385	0.0023286187	144.57776666666666
SA45_SOC_7	621	625.7098960876465	982.6383876800537	0.0014966347	144.81133333333332
SA45_SOC_7	622	625.0456809997559	984.9289083480835	0.0022463389	145.0449
SA45_SOC_7	623	625.2766227722168	983.3832478523254	0.0011480476	145.27846666666667
SA45_SOC_7	624	624.7609519958496	983.0526924133301	0.0018047797	145.51203333333333
SA45_SOC_7	625	625.0463104248047	983.9223074913025	0.0019550156	145.7456
SA45_SOC_7	626	624.9253463745117	982.9495024681091	0.0018256683	145.97916666666666
SA45_SOC_7	627	623.5550880432129	988.2177901268005	0.0030387898	146.21273333333335
SA45_SOC_7	628	623.3917808532715	985.6059193611145	0.0044170925	146.4463
SA45_SOC_7	629	625.140266418457	985.8778953552246	0.0025739241	146.67986666666667
SA45_SOC_7	630	651.2331390380859	981.9383955001831	0.0017822047	146.91343333333333
SA45_SOC_7	631	625.4572677612305	983.8093328475952	0.0014415798	147.147
SA45_SOC_7	632	625.0664520263672	983.9343452453613	0.001382605	147.38056666666668
SA45_SOC_7	633	448.94365310668945	783.1133222579956	0.0014395714	147.61413333333334
SA45_SOC_7	634	624.4424057006836	984.8325419425964	0.0015566814	147.8477
SA45_SOC_7	635	626.1538696289062	984.0343809127808	0.0011305355	148.08126666666666
SA45_SOC_7	636	624.4654083251953	984.0100479125977	0.0024083105	148.31483333333333
SA45_SOC_7	637	626.136417388916	983.6386799812317	0.0020545216	148.54840000000002
SA45_SOC_7	638	624.5158195495605	985.2705359458923	0.0014788115	148.78196666666668
SA45_SOC_7	639	626.1906051635742	985.7868719100952	0.0029603196	149.01553333333334
SA45_SOC_7	640	626.4981651306152	986.0187435150146	0.0016284791	149.2491
SA45_SOC_7	641	623.7771606445312	986.9863986968994	0.0018904193	149.48266666666666
SA45_SOC_7	642	624.0195465087891	984.4152116775513	0.0017512818	149.71623333333335
SA45_SOC_7	643	625.2118492126465	985.5838394165039	0.0017625432	149.9498
SA45_SOC_7	644	448.498477935791	781.5226650238037	0.0015244815	150.18336666666667
SA45_SOC_7	645	467.5155258178711	785.3287839889526	0.0014006863	150.41693333333333
SA45_SOC_7	646	625.986213684082	986.1161398887634	0.0018835831	150.6505
SA45_SOC_7	647	624.6289443969727	986.9638681411743	0.0045475187	150.88406666666668
SA45_SOC_7	648	625.9704208374023	984.9673390388489	0.0019945332	151.11763333333334
SA45_SOC_7	649	623.9975738525391	984.0671467781067	0.0014833757	151.3512
SA45_SOC_7	650	626.2984657287598	984.4586634635925	0.002803853	151.58476666666667
SA45_SOC_7	651	444.2128086090088	781.5836262702942	0.0010892567	151.81833333333333
SA45_SOC_7	652	625.2542495727539	985.9194803237915	0.0014919946	152.0519
SA45_SOC_7	653	627.6062393188477	985.3887891769409	0.0015793031	152.28546666666668
SA45_SOC_7	654	625.1871871948242	984.1566896438599	0.0019674667	152.51903333333334
SA45_SOC_7	655	625.7788467407227	985.21968126297	0.0014436514	152.7526
SA45_SOC_7	656	625.5335426330566	985.3383207321167	0.002571725	152.98616666666666
SA45_SOC_7	657	624.3767166137695	985.2475547790527	0.0021363036	153.21973333333332
SA45_SOC_7	658	624.828929901123	985.52983045578	0.0024761092	153.4533
SA45_SOC_7	659	626.4932441711426	985.6225275993347	0.0026086383	153.68686666666667
SA45_SOC_7	660	625.6873512268066	985.891478061676	0.002281724	153.92043333333334
SA45_SOC_7	661	625.4207611083984	982.8990340232849	0.0013830866	154.154
SA45_SOC_7	662	625.0517463684082	988.0083203315735	0.0033733086	154.38756666666666
SA45_SOC_7	663	625.8805274963379	982.8134822845459	0.002120517	154.62113333333335
SA45_SOC_7	664	468.11731338500977	786.6037559509277	0.0013329725	154.8547
SA45_SOC_7	665	623.283805847168	985.321455001831	0.002400823	155.08826666666667
SA45_SOC_7	666	625.4413604736328	985.3824162483215	0.0017632967	155.32183333333333
SA45_SOC_7	667	439.0418243408203	780.9636497497559	0.001326371	155.5554
SA45_SOC_7	668	625.612735748291	984.9346375465393	0.0017125442	155.78896666666668
SA45_SOC_7	669	624.8291015625	984.3434357643127	0.0020235893	156.02253333333334
SA45_SOC_7	670	623.9736557006836	986.7472529411316	0.0017850974	156.2561
SA45_SOC_7	671	624.23583984375	985.6512379646301	0.0019264083	156.48966666666666
SA45_SOC_7	672	623.8332939147949	983.9608669281006	0.0034732362	156.72323333333333
SA45_SOC_7	673	625.9343719482422	986.1487126350403	0.0027503017	156.95680000000002
SA45_SOC_7	674	622.642765045166	984.5131230354309	0.0029465312	157.19036666666668
SA45_SOC_7	675	624.9679183959961	984.5779466629028	0.0019450077	157.42393333333334
SA45_SOC_7	676	626.1531829833984	984.7242665290833	0.0013774873	157.6575
SA45_SOC_7	677	524.5061302185059	856.75457239151	0.0014291003	157.89106666666666
SA45_SOC_7	678	625.3046607971191	983.3275008201599	0.0013933674	158.12463333333335
SA45_SOC_7	679	624.1147613525391	985.0564956665039	0.003152707	158.3582
SA45_SOC_7	680	623.5609245300293	986.0929012298584	0.0020024069	158.59176666666667
SA45_SOC_7	681	626.7714500427246	984.4210052490234	0.0013644723	158.82533333333333
SA45_SOC_7	682	624.386100769043	985.0738763809204	0.0021239978	159.0589
SA45_SOC_7	683	624.6228218078613	984.4649076461792	0.0015609338	159.29246666666666
SA45_SOC_7	684	622.4814033508301	988.7593603134155	0.0064098584	159.52603333333334
SA45_SOC_7	685	624.320125579834	983.09157371521	0.0016396474	159.7596
SA45_SOC_7	686	626.6353797912598	984.0339946746826	0.002356262	159.99316666666667
SA45_SOC_7	687	444.3537712097168	780.7595872879028	0.0017107421	160.22673333333333
SA45_SOC_7	688	626.2760353088379	986.7358589172363	0.0046492545	160.4603
SA45_SOC_7	689	623.2779693603516	984.692530632019	0.0015736619	160.69386666666668
SA45_SOC_7	690	625.9982299804688	985.2590775489807	0.0015576279	160.92743333333334
SA45_SOC_7	691	624.1850280761719	984.5403528213501	0.0017744587	161.161
SA45_SOC_7	692	624.1380500793457	985.8039951324463	0.0023415654	161.39456666666666
SA45_SOC_7	693	626.2308311462402	986.5457010269165	0.004351991	161.62813333333332
SA45_SOC_7	694	651.7085266113281	980.4221534729004	0.001719897	161.8617
SA45_SOC_7	695	623.5851287841797	982.6145696640015	0.002226837	162.09526666666667
SA45_SOC_7	696	625.2482414245605	987.4511075019836	0.0048316224	162.32883333333334
SA45_SOC_7	697	624.821662902832	983.9340877532959	0.0018042721	162.5624
SA45_SOC_7	698	624.3767166137695	986.1067414283752	0.0024088945	162.79596666666666
SA45_SOC_7	699	625.4693984985352	986.002779006958	0.0024651673	163.02953333333335
SA45_SOC_7	700	624.690055847168	983.8224649429321	0.0015337223	163.2631
SA45_SOC_7	701	626.6691970825195	986.6979432106018	0.0041064704	163.49666666666667
SA45_SOC_7	702	625.1519393920898	983.9779257774353	0.0017445823	163.73023333333333
SA45_SOC_7	703	622.9203414916992	984.391393661499	0.0029133703	163.9638
SA45_SOC_7	704	624.4797706604004	985.321455001831	0.0014214104	164.19736666666668
SA45_SOC_7	705	626.6827583312988	984.7195672988892	0.0013644191	164.43093333333334
SA45_SOC_7	706	463.2209014892578	787.4815464019775	0.0019952054	164.6645
SA45_SOC_7	707	625.4716873168945	984.4546723365784	0.0019242935	164.89806666666667
SA45_SOC_7	708	624.9488639831543	982.7268362045288	0.002040002	165.13163333333333
SA45_SOC_7	709	625.1935958862305	984.260458946228	0.0020884334	165.36520000000002
SA45_SOC_7	710	624.9993896484375	984.6425771713257	0.0023653654	165.59876666666668
SA45_SOC_7	711	624.8739624023438	983.7251329421997	0.001494039	165.83233333333334
SA45_SOC_7	712	624.8633766174316	984.242434501648	0.0013063512	166.0659
SA45_SOC_7	713	623.7278938293457	986.2285995483398	0.003964843	166.29946666666666
SA45_SOC_7	714	625.3539276123047	983.2474207878113	0.0016607313	166.53303333333335
SA45_SOC_7	715	624.8799705505371	987.1254444122314	0.0032315522	166.7666
SA45_SOC_7	716	624.0925598144531	985.7062125205994	0.001659857	167.00016666666667
SA45_SOC_7	717	464.5876693725586	790.1928091049194	0.0018608263	167.23373333333333
SA45_SOC_7	718	625.58349609375	986.9779014587402	0.003046608	167.4673
SA45_SOC_7	719	624.8296165466309	985.9145879745483	0.0015624483	167.70086666666666
SA45_SOC_7	720	626.3900756835938	983.2559823989868	0.0019497648	167.93443333333335
SA45_SOC_7	721	625.3756713867188	983.888189792633	0.0014397721	168.168
SA45_SOC_7	722	624.4955635070801	984.9713945388794	0.0021879016	168.40156666666667
SA45_SOC_7	723	624.470329284668	984.3033957481384	0.0011841964	168.63513333333333
SA45_SOC_7	724	466.6288375854492	784.8054957389832	0.0015854783	168.8687
SA45_SOC_7	725	625.308666229248	984.0373420715332	0.0012873416	169.10226666666668
SA45_SOC_7	726	626.2550354003906	985.4482698440552	0.001555499	169.33583333333334
SA45_SOC_7	727	625.3740119934082	985.0582337379456	0.0024699175	169.5694
SA45_SOC_7	728	624.6771812438965	988.2271885871887	0.003897219	169.80296666666666
SA45_SOC_7	729	626.0416030883789	984.3692493438721	0.0015337287	170.03653333333332
SA45_SOC_7	730	625.5048751831055	984.1898417472839	0.0012441499	170.2701
SA45_SOC_7	731	624.1835403442383	984.4508743286133	0.0014730414	170.50366666666667
SA45_SOC_7	732	445.8750343322754	783.8751125335693	0.0012955879	170.73723333333334
SA45_SOC_7	733	626.2815856933594	983.130841255188	0.002750032	170.9708
SA45_SOC_7	734	625.6722450256348	984.5764017105103	0.0016803767	171.20436666666666
SA45_SOC_7	735	624.9045753479004	984.225697517395	0.0016306218	171.43793333333335
SA45_SOC_7	736	625.294075012207	984.6419334411621	0.0020781495	171.6715
SA45_SOC_7	737	626.5583610534668	982.9576134681702	0.0023055924	171.90506666666667
SA45_SOC_7	738	623.4470558166504	982.5674486160278	0.0030025353	172.13863333333333
SA45_SOC_7	739	624.3066787719727	985.029137134552	0.0016330656	172.3722
SA45_SOC_7	740	625.3458023071289	985.0649929046631	0.0021408706	172.60576666666668
SA45_SOC_7	741	624.5829391479492	983.6202692985535	0.002247844	172.83933333333334
SA45_SOC_7	742	625.3141021728516	983.6268997192383	0.0013104529	173.0729
SA45_SOC_7	743	626.7216682434082	986.0988235473633	0.0020481192	173.30646666666667
SA45_SOC_7	744	454.9060249328613	788.1095695495605	0.0022561047	173.54003333333333
SA45_SOC_7	745	624.5004844665527	984.0465474128723	0.002632559	173.77360000000002
SA45_SOC_7	746	624.9851417541504	986.194224357605	0.0022796546	174.00716666666668
SA45_SOC_7	747	623.9642715454102	986.5948820114136	0.0024640616	174.24073333333334
SA45_SOC_7	748	626.0857200622559	984.7661733627319	0.0015814375	174.4743
SA45_SOC_7	749	626.2039947509766	985.0429773330688	0.0025336335	174.70786666666666
SA45_SOC_7	750	624.1855430603027	984.5821309089661	0.0015601731	174.94143333333335
SA45_SOC_7	751	623.8730049133301	984.9945688247681	0.002148059	175.175
SA45_SOC_7	752	623.8674545288086	986.3247728347778	0.0038385305	175.40856666666667
SA45_SOC_7	753	624.7168922424316	984.5485925674438	0.0016250777	175.64213333333333
SA45_SOC_7	754	624.3766021728516	985.0438141822815	0.0014803496	175.8757
SA45_SOC_7	755	625.418872833252	979.6474242210388	0.0013625348	176.10926666666666
SA45_SOC_7	756	625.8745765686035	983.6021161079407	0.0012210894	176.34283333333335
SA45_SOC_7	757	625.001220703125	986.0916137695312	0.0027631863	176.5764
SA45_SOC_7	758	624.5243453979492	985.9936380386353	0.0016237058	176.80996666666667
SA45_SOC_7	759	519.8395729064941	862.9086327552795	0.0011870707	177.04353333333333
SA45_SOC_7	760	625.1667594909668	985.3826093673706	0.0019575462	177.2771
SA45_SOC_7	761	625.1994895935059	984.6508169174194	0.0025449235	177.51066666666668
SA45_SOC_7	762	625.1419258117676	985.811333656311	0.0020300227	177.74423333333334
SA45_SOC_7	763	436.6889762878418	782.8211975097656	0.0020375873	177.9778
SA45_SOC_7	764	623.0628204345703	984.0928316116333	0.00239327	178.21136666666666
SA45_SOC_7	765	624.5228004455566	986.431245803833	0.0025501687	178.44493333333332
SA45_SOC_7	766	445.50750732421875	783.7942600250244	0.0021463353	178.6785
SA45_SOC_7	767	624.9002838134766	983.3663177490234	0.0028792294	178.91206666666668
SA45_SOC_7	768	626.0272407531738	984.1254043579102	0.0012387721	179.14563333333334
SA45_SOC_7	769	625.1114845275879	985.4961633682251	0.0024396568	179.3792
SA45_SOC_7	770	625.8515167236328	984.1714310646057	0.0010999318	179.61276666666666
SA45_SOC_7	771	623.9112854003906	983.8787269592285	0.00202712	179.84633333333335
SA45_SOC_7	772	625.8888244628906	983.8431930541992	0.0015131524	180.0799
SA45_SOC_7	773	625.1354026794434	986.9685673713684	0.0026383668	180.31346666666667
SA45_SOC_7	774	627.1750831604004	984.6878957748413	0.0032292735	180.54703333333333
SA45_SOC_7	775	626.6943740844727	982.8285455703735	0.0010711827	180.7806
SA45_SOC_7	776	627.0184135437012	986.2762355804443	0.0019469331	181.01416666666668
SA45_SOC_7	777	624.3717384338379	986.7524671554565	0.0020247002	181.24773333333334
SA45_SOC_7	778	624.5882034301758	984.958004951477	0.0021443714	181.4813
SA45_SOC_7	779	623.4399032592773	982.8304123878479	0.003106522	181.71486666666667
SA45_SOC_7	780	624.9488639831543	984.8368549346924	0.0026334242	181.94843333333333
SA45_SOC_7	781	625.3361320495605	984.1950559616089	0.0013205876	182.18200000000002
SA45_SOC_7	782	625.8364677429199	986.4138007164001	0.0045655007	182.41556666666668
SA45_SOC_7	783	625.0756072998047	983.726806640625	0.0013929363	182.64913333333334
SA45_SOC_7	784	623.7514114379883	986.1610078811646	0.0020455313	182.8827
SA45_SOC_7	785	626.4231491088867	982.3878479003906	0.0019031761	183.11626666666666
SA45_SOC_7	786	625.9526824951172	985.0550150871277	0.002825067	183.34983333333335
SA45_SOC_7	787	624.0007781982422	985.8791828155518	0.003200884	183.5834
SA45_SOC_7	788	624.6097183227539	985.2743983268738	0.0027095878	183.81696666666667
SA45_SOC_7	789	625.6534767150879	982.9110717773438	0.0019926094	184.05053333333333
SA45_SOC_7	790	626.187686920166	983.156590461731	0.0019665642	184.2841
SA45_SOC_7	791	447.517147064209	782.6320695877075	0.0015463311	184.51766666666666
SA45_SOC_7	792	625.3542137145996	987.5490188598633	0.003608693	184.75123333333335
SA45_SOC_7	793	624.5630264282227	986.766242980957	0.0017673722	184.9848
SA45_SOC_7	794	624.7199821472168	984.5505237579346	0.0019636669	185.21836666666667
SA45_SOC_7	795	519.9849700927734	861.2947368621826	0.0011160908	185.45193333333333
SA45_SOC_7	796	451.94220542907715	792.3851609230042	0.0016291026	185.6855
SA45_SOC_7	797	464.262170791626	793.5920906066895	0.0018658753	185.91906666666668
SA45_SOC_7	798	458.14770698547363	785.9565496444702	0.0019578992	186.15263333333334
SA45_SOC_7	799	455.8399772644043	790.0009775161743	0.0016783192	186.3862
SA45_SOC_7	800	450.49352645874023	787.5453400611877	0.0015671536	186.61976666666666
SA45_SOC_7	801	444.45133209228516	790.6151604652405	0.0022178867	186.85333333333332
SA45_SOC_7	802	702.6038932800293	816.809184551239	0.0053786132	187.0869
SA45_SOC_7	803	703.1517791748047	813.6020565032959	0.0036034337	187.32046666666668
SA45_SOC_7	804	461.79210662841797	795.7572770118713	0.0024189742	187.55403333333334
SA45_SOC_7	805	698.7366485595703	827.1521902084351	0.03935552	187.7876
SA45_SOC_7	806	700.6507301330566	815.6254935264587	0.005187854	188.02116666666666
SA45_SOC_7	807	698.1941986083984	823.6502981185913	0.022939777	188.25473333333335
SA45_SOC_7	808	700.4538917541504	822.8053379058838	0.0414604	188.4883
SA45_SOC_7	809	699.6371841430664	820.8853483200073	0.040306818	188.72186666666667
SA45_SOC_7	810	698.2219505310059	808.8272523880005	0.02334827	188.95543333333333
SA45_SOC_7	811	700.9434127807617	817.5442600250244	0.3783237	189.189
SA45_SOC_7	812	708.5836601257324	810.056004524231	0.8505834	189.42256666666668
SA45_SOC_7	813	725.7329750061035	800.4122829437256	0.93621385	189.65613333333334
SA45_SOC_7	814	738.7665367126465	793.7465858459473	0.755015	189.8897
SA45_SOC_7	815	747.1103096008301	793.1806182861328	0.97250754	190.12326666666667
SA45_SOC_7	816	753.6861419677734	794.4438743591309	0.993745	190.35683333333333
SA45_SOC_7	817	752.4761009216309	797.4202251434326	0.99309385	190.59040000000002
SA45_SOC_7	818	753.0583190917969	802.0552754402161	0.99418914	190.82396666666668
SA45_SOC_7	819	756.7057800292969	804.826340675354	0.98913735	191.05753333333334
SA45_SOC_7	820	788.587818145752	799.9204087257385	0.987501	191.2911
SA45_SOC_7	821	799.551944732666	807.1598625183105	0.9966313	191.52466666666666
SA45_SOC_7	822	859.6956253051758	817.3090410232544	0.99911064	191.75823333333335
SA45_SOC_7	823	916.3599014282227	833.854193687439	0.9979868	191.9918
SA45_SOC_7	824	985.7898330688477	846.4288187026978	0.9994085	192.22536666666667
SA45_SOC_7	825	1091.8634033203125	849.5069432258606	0.99603456	192.45893333333333
SA45_SOC_7	826	1178.0204772949219	853.4085917472839	0.99874866	192.6925
SA45_SOC_7	827	1270.5550003051758	860.5557346343994	0.9991301	192.92606666666666
SA45_SOC_7	828	1365.9032821655273	868.3914113044739	0.9985594	193.15963333333335
SA45_SOC_7	829	1444.606590270996	881.9161176681519	0.9991854	193.3932
SA45_SOC_7	830	1519.1944885253906	897.9103660583496	0.9990458	193.62676666666667
SA45_SOC_7	831	1586.2694549560547	923.4289884567261	0.9972222	193.86033333333333
SA45_SOC_7	832	1637.5095748901367	931.8299245834351	0.99818474	194.0939
SA45_SOC_7	833	1634.897804260254	936.1309432983398	0.9988626	194.32746666666668
SA45_SOC_7	834	1646.2263107299805	942.4700117111206	0.99802667	194.56103333333334
SA45_SOC_7	835	1646.4684677124023	949.4573163986206	0.9956748	194.7946
SA45_SOC_7	836	1646.6390991210938	955.2631187438965	0.9820477	195.02816666666666
SA45_SOC_7	837	1647.8494262695312	956.0218191146851	0.994276	195.26173333333332
SA45_SOC_7	838	1673.9208984375	960.1760673522949	0.99327105	195.49530000000001
SA45_SOC_7	839	1697.9486846923828	959.6046924591064	0.99284667	195.72886666666668
SA45_SOC_7	840	1703.8580703735352	956.0345649719238	0.990889	195.96243333333334
SA45_SOC_7	841	1702.4205780029297	957.3455214500427	0.9934462	196.196
SA45_SOC_7	842	1709.176368713379	959.3058729171753	0.99401444	196.42956666666666
SA45_SOC_7	843	1695.2752304077148	956.0716438293457	0.9926973	196.66313333333335
SA45_SOC_7	844	1703.0073165893555	957.4873352050781	0.98946613	196.8967
SA45_SOC_7	845	1696.2937545776367	961.1209344863892	0.9910575	197.13026666666667
SA45_SOC_7	846	1700.3491973876953	957.2478675842285	0.9763924	197.36383333333333
SA45_SOC_7	847	1716.7937850952148	954.6271133422852	0.9490577	197.5974
SA45_SOC_7	848	1693.1476593017578	957.6710557937622	0.98329794	197.83096666666668
SA45_SOC_7	849	1707.904930114746	959.0029335021973	0.99113995	198.06453333333334
SA45_SOC_7	850	1695.116958618164	964.0720510482788	0.9831102	198.2981
SA45_SOC_7	851	1704.155044555664	977.6015853881836	0.994553	198.53166666666667
SA45_SOC_7	852	1702.8197479248047	964.8364806175232	0.49748942	198.76523333333333
SA45_SOC_7	853	1749.5845413208008	967.5873327255249	0.87076205	198.99880000000002
SA45_SOC_7	854	1742.237892150879	961.6704869270325	0.92347485	199.23236666666668
SA45_SOC_7	855	1735.795783996582	946.9456744194031	0.2969784	199.46593333333334
SA45_SOC_7	856	1723.6732864379883	941.3714218139648	0.26402912	199.6995
SA45_SOC_7	857	624.5022583007812	986.1591410636902	0.0027757513	199.93306666666666
SA45_SOC_7	858	1713.6506652832031	942.9794597625732	0.54271996	200.16663333333332
SA45_SOC_7	859	1702.1535873413086	942.4275255203247	0.75595963	200.4002
SA45_SOC_7	860	1702.5596237182617	950.0348711013794	0.95024973	200.63376666666667
SA45_SOC_7	861	1685.2716064453125	946.0168361663818	0.90810555	200.86733333333333
SA45_SOC_7	862	1687.0780563354492	949.1816067695618	0.53194463	201.1009
SA45_SOC_7	863	1682.556037902832	946.582932472229	0.7153245	201.33446666666666
SA45_SOC_7	864	1678.1370162963867	942.1029567718506	0.61847085	201.56803333333335
SA45_SOC_7	865	1664.9868392944336	945.1454186439514	0.8417729	201.8016
SA45_SOC_7	866	1677.6094436645508	939.2885684967041	0.35748208	202.03516666666667
SA45_SOC_7	867	1658.6834335327148	939.4776320457458	0.84491646	202.26873333333333
SA45_SOC_7	868	1652.7841186523438	940.6794118881226	0.97943234	202.5023
SA45_SOC_7	869	1644.8150253295898	943.4765481948853	0.9810099	202.73586666666668
SA45_SOC_7	870	1655.716552734375	937.479944229126	0.998992	202.96943333333334
SA45_SOC_7	871	1659.788703918457	936.0212516784668	0.99799216	203.203
SA45_SOC_7	872	1657.5099563598633	938.3640432357788	0.9979679	203.43656666666666
SA45_SOC_7	873	1651.2549591064453	942.1085572242737	0.9953721	203.67013333333333
SA45_SOC_7	874	1629.1421127319336	948.7493419647217	0.9973792	203.90370000000001
SA45_SOC_7	875	1639.5587539672852	943.5490322113037	0.9985759	204.13726666666668
SA45_SOC_7	876	1638.4982299804688	939.4030237197876	0.9986156	204.37083333333334
SA45_SOC_7	877	1635.1089477539062	945.9578704833984	0.99552625	204.6044
SA45_SOC_7	878	1624.222297668457	944.9674272537231	0.9943704	204.83796666666666
SA45_SOC_7	879	1626.679916381836	942.781834602356	0.9951904	205.07153333333335
SA45_SOC_7	880	1630.004653930664	943.5762619972229	0.9889658	205.3051
SA45_SOC_7	881	1630.909652709961	943.5875272750854	0.99590224	205.53866666666667
SA45_SOC_7	882	1611.5282821655273	948.4414458274841	0.98538625	205.77223333333333
SA45_SOC_7	883	1612.6158142089844	949.1954469680786	0.7981443	206.0058
SA45_SOC_7	884	1599.9714660644531	939.4386863708496	0.91563517	206.23936666666668
SA45_SOC_7	885	1571.6514587402344	942.6097011566162	0.9911016	206.47293333333334
SA45_SOC_7	886	1562.4476623535156	937.6121664047241	0.9983217	206.7065
SA45_SOC_7	887	1586.3944244384766	935.2047443389893	0.9989518	206.94006666666667
SA45_SOC_7	888	1562.3381423950195	934.6755981445312	0.9972255	207.17363333333333
SA45_SOC_7	889	1564.859504699707	940.0531911849976	0.9957415	207.40720000000002
SA45_SOC_7	890	1550.2452850341797	946.9878387451172	0.86992586	207.64076666666668
SA45_SOC_7	891	1535.6204223632812	941.1096811294556	0.9871308	207.87433333333334
SA45_SOC_7	892	1531.6068649291992	934.6456003189087	0.65997154	208.1079
SA45_SOC_7	893	1521.5813827514648	938.1781339645386	0.872039	208.34146666666666
SA45_SOC_7	894	1521.1034774780273	933.042004108429	0.75225043	208.57503333333332
SA45_SOC_7	895	1501.7425918579102	927.3889589309692	0.1011596	208.8086
SA45_SOC_7	896	1496.5840530395508	925.6981372833252	0.76584464	209.04216666666667
SA45_SOC_7	897	1497.4382400512695	921.2038707733154	0.9344085	209.27573333333333
SA45_SOC_7	898	1499.6326446533203	935.7171535491943	0.93040556	209.5093
SA45_SOC_7	899	1510.65673828125	928.0566358566284	0.022518698	209.74286666666666
SA45_SOC_7	900	1513.601417541504	924.8427486419678	0.006275615	209.97643333333335
SA45_SOC_7	901	1502.5623321533203	927.3267102241516	0.9692854	210.21
SA45_SOC_7	902	1511.7826080322266	928.0747246742249	0.78080106	210.44356666666667
SA45_SOC_7	903	1512.861671447754	916.6547584533691	0.9758059	210.67713333333333
SA45_SOC_7	904	1525.9762573242188	914.8789644241333	0.029140683	210.9107
SA45_SOC_7	905	1513.1403350830078	913.6571645736694	0.99537945	211.14426666666668
SA45_SOC_7	906	1526.470069885254	887.3611736297607	0.95863366	211.37783333333334
SA45_SOC_7	907	1523.6009216308594	903.7666368484497	0.98900294	211.6114
SA45_SOC_7	908	1527.0619583129883	901.4550018310547	0.98948085	211.84496666666666
SA45_SOC_7	909	1525.1943969726562	901.1312699317932	0.9811474	212.07853333333333
SA45_SOC_7	910	1524.371337890625	907.142744064331	0.96106577	212.31210000000002
SA45_SOC_7	911	1529.015007019043	912.4378108978271	0.9552416	212.54566666666668
SA45_SOC_7	912	1531.4699935913086	908.6279582977295	0.67852414	212.77923333333334
SA45_SOC_7	913	1534.8059463500977	909.5245456695557	0.8695473	213.0128
SA45_SOC_7	914	1539.9165344238281	909.5248031616211	0.5933321	213.24636666666666
SA45_SOC_7	915	1538.514289855957	908.308539390564	0.14463887	213.47993333333335
SA45_SOC_7	916	1540.934715270996	905.6592035293579	0.0038369265	213.7135
SA45_SOC_7	917	1533.6084365844727	908.9532995223999	0.021979753	213.94706666666667
SA45_SOC_7	918	1510.2230072021484	905.0203657150269	0.20575036	214.18063333333333
SA45_SOC_7	919	1525.938949584961	910.2662515640259	0.20799814	214.4142
SA45_SOC_7	920	1517.6503372192383	897.0256876945496	0.0761567	214.64776666666668
SA45_SOC_7	921	1506.59912109375	900.1751375198364	0.19706859	214.88133333333334
SA45_SOC_7	922	1505.3181838989258	916.8901062011719	0.6781268	215.1149
SA45_SOC_7	923	623.7529563903809	985.6993246078491	0.0018176853	215.34846666666667
SA45_SOC_7	924	625.6330490112305	986.6459941864014	0.0055006803	215.58203333333333
SA45_SOC_7	925	1490.3850173950195	895.6716012954712	0.035585124	215.81560000000002
SA45_SOC_7	926	1480.6921005249023	899.8441958427429	0.09941003	216.04916666666668
SA45_SOC_7	927	1463.2001495361328	892.5276231765747	0.9543971	216.28273333333334
SA45_SOC_7	928	1479.6600723266602	885.4301118850708	0.9355832	216.5163
SA45_SOC_7	929	1477.525863647461	880.8172702789307	0.9949315	216.74986666666666
SA45_SOC_7	930	1477.1829986572266	877.5935983657837	0.9885169	216.98343333333332
SA45_SOC_7	931	1483.33740234375	872.5653576850891	0.99493706	217.217
SA45_SOC_7	932	1478.218116760254	882.3682737350464	0.99051017	217.45056666666667
SA45_SOC_7	933	1499.9005508422852	882.1648550033569	0.99905676	217.68413333333334
SA45_SOC_7	934	1517.3945617675781	895.099196434021	0.99874914	217.9177
SA45_SOC_7	935	1545.5473709106445	900.6271004676819	0.99765897	218.15126666666666
SA45_SOC_7	936	1610.2066040039062	906.3424587249756	0.70255303	218.38483333333335
SA45_SOC_7	937	1649.663429260254	912.6617002487183	0.9915461	218.6184
SA45_SOC_7	938	1665.6619262695312	920.5512571334839	0.8350678	218.85196666666667
SA45_SOC_7	939	1681.3225936889648	928.8434028625488	0.06352179	219.08553333333333
SA45_SOC_7	940	626.3504219055176	982.6109004020691	0.0014205179	219.3191
SA45_SOC_7	941	624.3432998657227	983.3736562728882	0.0014276835	219.55266666666668
SA45_SOC_7	942	1713.185806274414	946.1811804771423	0.63679785	219.78623333333334
SA45_SOC_7	943	1723.1610488891602	946.6922378540039	0.9502253	220.0198
SA45_SOC_7	944	1727.079963684082	944.8107433319092	0.95104665	220.25336666666666
SA45_SOC_7	945	1726.9246673583984	936.9795083999634	0.82421386	220.48693333333333
SA45_SOC_7	946	1731.4506912231445	938.1362915039062	0.9551136	220.72050000000002
SA45_SOC_7	947	1740.0488662719727	945.5642938613892	0.97350514	220.95406666666668
SA45_SOC_7	948	1738.4934997558594	943.1603479385376	0.91769433	221.18763333333334
SA45_SOC_7	949	1737.9668426513672	937.4423503875732	0.86436313	221.4212
SA45_SOC_7	950	1734.8445510864258	943.2807898521423	0.8873902	221.65476666666666
SA45_SOC_7	951	1733.295021057129	944.1993284225464	0.9430128	221.88833333333335
SA45_SOC_7	952	1714.013900756836	939.620475769043	0.84244686	222.1219
SA45_SOC_7	953	1713.7239074707031	937.0295262336731	0.7703264	222.35546666666667
SA45_SOC_7	954	1722.6006317138672	935.3319454193115	0.908277	222.58903333333333
SA45_SOC_7	955	1724.2742156982422	938.5365629196167	0.93505347	222.8226
SA45_SOC_7	956	1695.7831192016602	934.7577381134033	0.94970345	223.05616666666668
SA45_SOC_7	957	1678.092384338379	932.6420545578003	0.99275184	223.28973333333334
SA45_SOC_7	958	1672.8379440307617	937.0104718208313	0.9977857	223.5233
SA45_SOC_7	959	1654.3051528930664	933.1327056884766	0.99804664	223.75686666666667
SA45_SOC_7	960	1645.8393859863281	927.445478439331	0.99815685	223.99043333333333
SA45_SOC_7	961	1647.4747467041016	927.650957107544	0.99878734	224.22400000000002
SA45_SOC_7	962	1641.6307067871094	928.889365196228	0.9971162	224.45756666666668
SA45_SOC_7	963	1629.741096496582	930.2271008491516	0.9975873	224.69113333333334
SA45_SOC_7	964	1600.0300598144531	938.9916157722473	0.99965537	224.9247
SA45_SOC_7	965	1569.9044036865234	946.6188526153564	0.99924004	225.15826666666666
SA45_SOC_7	966	1547.779541015625	942.2006106376648	0.9993247	225.39183333333332
SA45_SOC_7	967	1547.816047668457	940.2464389801025	0.9992774	225.6254
SA45_SOC_7	968	1550.07568359375	941.5843677520752	0.9993291	225.85896666666667
SA45_SOC_7	969	1533.1322479248047	949.3764638900757	0.99909294	226.09253333333334
SA45_SOC_7	970	1482.770118713379	956.6793251037598	0.99747795	226.3261
SA45_SOC_7	971	1471.1438369750977	955.1718378067017	0.9994018	226.55966666666666
SA45_SOC_7	972	1438.238296508789	948.4933948516846	0.9951846	226.79323333333335
SA45_SOC_7	973	1432.8348541259766	940.2012491226196	0.99402124	227.0268
SA45_SOC_7	974	1408.6647033691406	941.4647626876831	0.9943462	227.26036666666667
SA45_SOC_7	975	1362.9511642456055	943.3231472969055	0.9952148	227.49393333333333
SA45_SOC_7	976	1352.2136306762695	937.0657682418823	0.9942924	227.7275
SA45_SOC_7	977	1322.2242736816406	956.2822723388672	0.9926345	227.96106666666668
SA45_SOC_7	978	1308.9068984985352	957.3279476165771	0.99492824	228.19463333333334
SA45_SOC_7	979	1306.9348526000977	953.6396312713623	0.99416673	228.4282
SA45_SOC_7	980	1301.97509765625	952.0239973068237	0.9986702	228.66176666666667
SA45_SOC_7	981	1307.1596145629883	951.1765909194946	0.9974226	228.89533333333333
SA45_SOC_7	982	1304.4935989379883	954.0648794174194	0.9968631	229.12890000000002
SA45_SOC_7	983	1300.6616592407227	951.3283824920654	0.99670357	229.36246666666668
SA45_SOC_7	984	1254.5940399169922	952.1084547042847	0.9969422	229.59603333333334
SA45_SOC_7	985	1189.1472244262695	950.5998086929321	0.99725205	229.8296
SA45_SOC_7	986	1137.3645401000977	946.097559928894	0.9982728	230.06316666666666
SA45_SOC_7	987	1126.3277435302734	937.2201347351074	0.99798405	230.29673333333335
SA45_SOC_7	988	1123.5836791992188	934.7911477088928	0.9983216	230.5303
SA45_SOC_7	989	1117.1759033203125	934.0184783935547	0.9992255	230.76386666666667
SA45_SOC_7	990	1112.5544357299805	934.3961548805237	0.9994667	230.99743333333333
SA45_SOC_7	991	1081.2825393676758	932.5274705886841	0.99912745	231.231
SA45_SOC_7	992	1036.2801361083984	929.8055863380432	0.99869007	231.46456666666668
SA45_SOC_7	993	972.3326110839844	928.4639883041382	0.9986357	231.69813333333335
SA45_SOC_7	994	884.677791595459	921.9887065887451	0.9990073	231.9317
SA45_SOC_7	995	794.139404296875	921.7828416824341	0.99892503	232.16526666666667
SA45_SOC_7	996	713.759651184082	934.6475315093994	0.99936265	232.39883333333333
SA45_SOC_7	997	634.1508865356445	937.5721263885498	0.9995216	232.63240000000002
SA45_SOC_7	998	603.2087516784668	932.6719880104065	0.99950004	232.86596666666668
SA45_SOC_7	999	602.9128074645996	932.3830819129944	0.99961025	233.09953333333334
SA45_SOC_7	1000	598.7533378601074	933.5972857475281	0.99962103	233.3331
SA45_SOC_7	1001	564.4952774047852	932.3146533966064	0.9994634	233.56666666666666
SA45_SOC_7	1002	553.7483596801758	934.308671951294	0.9991379	233.80023333333332
SA45_SOC_7	1003	556.6894912719727	937.1659970283508	0.99941695	234.0338
SA45_SOC_7	1004	552.8635025024414	940.3665590286255	0.9994498	234.26736666666667
SA45_SOC_7	1005	539.7805595397949	942.819299697876	0.99907243	234.50093333333334
SA45_SOC_7	1006	530.8876991271973	947.6477909088135	0.99830025	234.7345
SA45_SOC_7	1007	514.910717010498	949.690990447998	0.9981584	234.96806666666666
SA45_SOC_7	1008	485.7418441772461	957.5164318084717	0.99482393	235.20163333333335
SA45_SOC_7	1009	426.84791564941406	951.3291549682617	0.99834836	235.4352
SA45_SOC_7	1010	378.4343719482422	963.6365032196045	0.99733514	235.66876666666667
SA45_SOC_7	1011	314.8890781402588	981.963050365448	0.9949791	235.90233333333333
SA45_SOC_7	1012	248.75561714172363	997.6221084594727	0.9875709	236.1359
SA45_SOC_7	1013	209.36871528625488	1000.9756851196289	0.909526	236.36946666666668
SA45_SOC_7	1014	182.52216339111328	996.1607122421265	0.5338198	236.60303333333334
SA45_SOC_7	1015	183.86847496032715	995.0717782974243	0.33695054	236.8366
SA45_SOC_7	1016	175.7944393157959	993.8405799865723	0.6088353	237.07016666666667
SA45_SOC_7	1017	163.90385627746582	1000.6525325775146	0.932414	237.30373333333333
SA45_SOC_7	1018	157.67837047576904	997.0723628997803	0.14463209	237.53730000000002
SA45_SOC_7	1019	134.8263931274414	993.344521522522	0.07298595	237.77086666666668
SA45_SOC_7	1020	129.450101852417	992.5046467781067	0.2071696	238.00443333333334
SA45_SOC_7	1021	452.84520149230957	821.994366645813	0.005749235	238.238
SA45_SOC_7	1022	98.94627571105957	986.2781667709351	0.039710168	238.47156666666666
SA45_SOC_7	1023	112.61046409606934	982.3525714874268	0.01576393	238.70513333333335
SA45_SOC_7	1024	106.61327362060547	990.1033401489258	0.024757376	238.9387
SA45_SOC_7	1025	135.44068336486816	981.8019247055054	0.10215403	239.17226666666667
SA45_SOC_7	1026	149.1478157043457	981.9507551193237	0.048671782	239.40583333333333
SA45_SOC_7	1027	141.30510807037354	973.3787155151367	0.041718274	239.6394
SA45_SOC_7	1028	156.72492027282715	977.0278286933899	0.009583456	239.87296666666668
SA45_SOC_7	1029	167.0304536819458	975.3426718711853	0.031546857	240.10653333333335
SA45_SOC_7	1030	156.5192699432373	985.1549863815308	0.5269028	240.3401
SA45_SOC_7	1031	167.10097789764404	985.9514093399048	0.39904577	240.57366666666667
SA45_SOC_7	1032	190.02047538757324	972.6522016525269	0.18030876	240.80723333333333
SA45_SOC_7	1033	202.04981803894043	972.7626657485962	0.91719395	241.0408
SA45_SOC_7	1034	207.29281425476074	964.752345085144	0.97320807	241.27436666666668
SA45_SOC_7	1035	228.98122787475586	951.6617703437805	0.98259616	241.50793333333334
SA45_SOC_7	1036	230.54785251617432	949.3865704536438	0.9793657	241.7415
SA45_SOC_7	1037	245.88861465454102	944.335606098175	0.9900468	241.97506666666666
SA45_SOC_7	1038	241.2289810180664	945.9889626502991	0.96996486	242.20863333333332
SA45_SOC_7	1039	275.38641929626465	945.6750154495239	0.9328231	242.4422
SA45_SOC_7	1040	316.35586738586426	937.2738862037659	0.9936347	242.67576666666668
SA45_SOC_7	1041	376.1151123046875	936.301531791687	0.9950913	242.90933333333334
SA45_SOC_7	1042	424.33058738708496	936.2263441085815	0.99402505	243.1429
SA45_SOC_7	1043	472.6513195037842	940.2517175674438	0.99905807	243.37646666666666
SA45_SOC_7	1044	472.63318061828613	944.338116645813	0.9979869	243.61003333333335
SA45_SOC_7	1045	505.3942108154297	944.281210899353	0.99715686	243.8436
SA45_SOC_7	1046	565.1154327392578	951.4747667312622	0.99793565	244.07716666666667
SA45_SOC_7	1047	582.3825645446777	959.4631361961365	0.99923015	244.31073333333333
SA45_SOC_7	1048	595.8381271362305	968.3047699928284	0.9980556	244.5443
SA45_SOC_7	1049	646.0275650024414	971.4486837387085	0.99829906	244.77786666666668
SA45_SOC_7	1050	663.4084510803223	974.6146774291992	0.99587613	245.01143333333334
SA45_SOC_7	1051	714.5022010803223	976.4827823638916	0.99305904	245.245
SA45_SOC_7	1052	760.6724166870117	978.098738193512	0.99594134	245.47856666666667
SA45_SOC_7	1053	873.6011123657227	965.5255937576294	0.9923602	245.71213333333333
SA45_SOC_7	1054	1023.925666809082	944.7074890136719	0.9979956	245.94570000000002
SA45_SOC_7	1055	1192.521629333496	930.3100776672363	0.9969844	246.17926666666668
SA45_SOC_7	1056	1362.158432006836	910.5585694313049	0.9947866	246.41283333333334
SA45_SOC_7	1057	1511.6742324829102	881.2338924407959	0.9893596	246.6464
SA45_SOC_7	1058	1632.213478088379	826.2688636779785	0.9986387	246.87996666666666
SA45_SOC_7	1059	1671.4607620239258	772.2227597236633	0.99930644	247.11353333333335
SA45_SOC_7	1060	1670.3740310668945	761.5351009368896	0.9992236	247.3471
SA45_SOC_7	1061	1662.0213317871094	768.9388990402222	0.9991032	247.58066666666667
SA45_SOC_7	1062	1650.2356338500977	752.2445297241211	0.9997168	247.81423333333333
SA45_SOC_7	1063	1649.725570678711	741.9187116622925	0.99900657	248.0478
SA45_SOC_7	1064	1654.570083618164	738.612642288208	0.9989427	248.28136666666668
SA45_SOC_7	1065	1656.7210006713867	733.6508989334106	0.99898046	248.51493333333335
SA45_SOC_7	1066	1644.8423767089844	729.2437934875488	0.9991136	248.7485
SA45_SOC_7	1067	1645.4569244384766	729.4224286079407	0.99959844	248.98206666666667
SA45_SOC_7	1068	1652.5183868408203	704.6361780166626	0.99927896	249.21563333333333
SA45_SOC_7	1069	1679.9702453613281	697.3453545570374	0.9978962	249.4492
SA45_SOC_7	1070	1718.2574844360352	695.0750470161438	0.9237563	249.68276666666668
SA45_SOC_7	1071	1735.4974365234375	726.848087310791	0.9894322	249.91633333333334
SA45_SOC_7	1072	1745.8364868164062	764.2198419570923	0.92588246	250.1499
SA45_SOC_7	1073	1751.4999389648438	812.1758079528809	0.8732341	250.38346666666666
SA45_SOC_7	1074	1741.5481567382812	831.6151714324951	0.79219687	250.61703333333332
SA45_SOC_7	1075	1724.0532302856445	858.8306665420532	0.40146926	250.85060000000001
SA45_SOC_7	1076	1715.0517654418945	889.4019269943237	0.32506794	251.08416666666668
SA45_SOC_7	1077	1714.6832656860352	902.2633337974548	0.4831429	251.31773333333334
SA45_SOC_7	1078	1701.5345764160156	901.5168642997742	0.86251056	251.5513
SA45_SOC_7	1079	1697.222900390625	901.7197036743164	0.85504335	251.78486666666666
SA45_SOC_7	1080	1694.1715621948242	903.7820863723755	0.07919843	252.01843333333335
SA45_SOC_7	1081	1687.4260711669922	908.0345678329468	0.15151444	252.252
SA45_SOC_7	1082	1700.013542175293	902.3291873931885	0.940492	252.48556666666667
SA45_SOC_7	1083	1698.8246154785156	905.4796671867371	0.20046279	252.71913333333333
SA45_SOC_7	1084	1737.147560119629	906.1960744857788	0.23530698	252.9527
SA45_SOC_7	1085	1732.7872467041016	912.9954743385315	0.22715613	253.18626666666668
SA45_SOC_7	1086	1726.3994979858398	924.092481136322	0.082599476	253.41983333333334
SA45_SOC_7	1087	1643.4672546386719	935.0048017501831	0.11957363	253.6534
SA45_SOC_7	1088	1618.9704895019531	923.1071877479553	0.094134204	253.88696666666667
SA45_SOC_7	1089	1621.182975769043	927.2293138504028	0.6911228	254.12053333333333
SA45_SOC_7	1090	1597.5105285644531	934.8676872253418	0.93064845	254.35410000000002
SA45_SOC_7	1091	1586.7495346069336	929.9087762832642	0.9808764	254.58766666666668
SA45_SOC_7	1092	1581.4544677734375	929.6134972572327	0.7490052	254.82123333333334
SA45_SOC_7	1093	1565.5610275268555	921.7724132537842	0.9905551	255.0548
SA45_SOC_7	1094	1530.6418991088867	919.5261812210083	0.99773633	255.28836666666666
SA45_SOC_7	1095	1548.7860488891602	894.2828822135925	0.9507001	255.52193333333335
SA45_SOC_7	1096	1505.8526229858398	879.7329711914062	0.99782026	255.7555
SA45_SOC_7	1097	1503.1343078613281	864.0486145019531	0.99720335	255.98906666666667
SA45_SOC_7	1098	1528.5199356079102	841.6873598098755	0.983373	256.22263333333336
SA45_SOC_7	1099	1526.674919128418	812.8657579421997	0.8920246	256.4562
SA45_SOC_7	1100	1579.6236419677734	805.5315470695496	0.9973425	256.6897666666667
SA45_SOC_7	1101	1596.9647598266602	791.3970994949341	0.9987533	256.92333333333335
SA45_SOC_7	1102	1606.1739349365234	783.2389783859253	0.9978307	257.1569
SA45_SOC_7	1103	1602.8691101074219	783.9584755897522	0.99204004	257.39046666666667
SA45_SOC_7	1104	1585.5965423583984	774.4342947006226	0.99924207	257.62403333333333
SA45_SOC_7	1105	1581.961555480957	768.7779664993286	0.9992539	257.8576
SA45_SOC_7	1106	1549.7146224975586	764.3984127044678	0.9981468	258.09116666666665
SA45_SOC_7	1107	1538.3948135375977	738.3312034606934	0.9980909	258.3247333333333
SA45_SOC_7	1108	1538.3339309692383	705.3699016571045	0.9975382	258.55830000000003
SA45_SOC_7	1109	1530.0925827026367	685.1674604415894	0.9981218	258.7918666666667
SA45_SOC_7	1110	1532.7442932128906	674.3694019317627	0.8537791	259.02543333333335
SA45_SOC_7	1111	1575.4293823242188	672.7180409431458	0.04593886	259.259
SA45_SOC_7	1112	1530.0555038452148	678.3068418502808	0.80907774	259.4925666666667
SA45_SOC_7	1113	1496.5642547607422	650.362708568573	0.9960269	259.72613333333334
SA45_SOC_7	1114	1501.5557098388672	610.9326267242432	0.995381	259.9597
SA45_SOC_7	1115	1480.6521606445312	606.1921977996826	0.99631643	260.19326666666666
SA45_SOC_7	1116	1482.8994369506836	617.9216051101685	0.9988738	260.4268333333333
SA45_SOC_7	1117	1503.7627029418945	648.2586121559143	0.9992679	260.6604
SA45_SOC_7	1118	1490.3114318847656	680.8514428138733	0.9996031	260.8939666666667
SA45_SOC_7	1119	1512.5516510009766	736.6401243209839	0.9992817	261.12753333333336
SA45_SOC_7	1120	1495.056495666504	805.6890034675598	0.9976484	261.3611
SA45_SOC_7	1121	1510.8978652954102	855.4987192153931	0.99742043	261.5946666666667
SA45_SOC_7	1122	1496.7474746704102	862.2867250442505	0.9986344	261.82823333333334
SA45_SOC_7	1123	1470.7118225097656	861.7578363418579	0.9984263	262.0618
SA45_SOC_7	1124	1473.1206893920898	867.2861909866333	0.9947233	262.29536666666667
SA45_SOC_7	1125	1483.0582809448242	862.2479724884033	0.996743	262.5289333333333
SA45_SOC_7	1126	1479.5795059204102	863.4379720687866	0.37485346	262.7625
SA45_SOC_7	1127	1495.2838897705078	869.2764759063721	0.99169827	262.99606666666665
SA45_SOC_7	1128	1489.775047302246	885.2040338516235	0.9185511	263.2296333333333
SA45_SOC_7	1129	1511.7427825927734	898.8327670097351	0.60942566	263.46320000000003
SA45_SOC_7	1130	1507.1868896484375	902.5224351882935	0.9746748	263.6967666666667
SA45_SOC_7	1131	1498.967170715332	910.1867508888245	0.9690295	263.93033333333335
SA45_SOC_7	1132	1496.8932723999023	911.8662428855896	0.9333525	264.1639
SA45_SOC_7	1133	1469.4411849975586	904.3517875671387	0.008107228	264.3974666666667
SA45_SOC_7	1134	1487.3030090332031	892.7444314956665	0.022397295	264.63103333333333
SA45_SOC_7	1135	1495.2014923095703	895.8129644393921	0.7399018	264.8646
SA45_SOC_7	1136	1514.0709686279297	889.0258598327637	0.0016349856	265.09816666666666
SA45_SOC_7	1137	1480.8010482788086	863.9775466918945	0.012517707	265.3317333333333
SA45_SOC_7	1138	1490.7035064697266	854.3875122070312	0.9860271	265.5653
SA45_SOC_7	1139	1480.2663803100586	839.3658113479614	0.7231904	265.7988666666667
SA45_SOC_7	1140	1474.962043762207	830.0366806983948	0.9502887	266.03243333333336
SA45_SOC_7	1141	1474.2121124267578	820.4503798484802	0.93246615	266.266
SA45_SOC_7	1142	1467.436866760254	814.7656631469727	0.9404118	266.4995666666667
SA45_SOC_7	1143	1460.624656677246	820.1499509811401	0.98550516	266.73313333333334
SA45_SOC_7	1144	1474.1336059570312	816.8962168693542	0.99767286	266.9667
SA45_SOC_7	1145	1472.0157623291016	828.5636973381042	0.9993025	267.20026666666666
SA45_SOC_7	1146	1465.8979797363281	848.7591218948364	0.9992151	267.4338333333333
SA45_SOC_7	1147	1493.3317565917969	872.6449871063232	0.9993419	267.6674
SA45_SOC_7	1148	1499.380760192871	882.5285625457764	0.99934834	267.90096666666665
SA45_SOC_7	1149	1499.1549682617188	882.4237632751465	0.9990219	268.13453333333337
SA45_SOC_7	1150	1511.4792251586914	887.0893907546997	0.9978638	268.3681
SA45_SOC_7	1151	1500.4142761230469	886.8019008636475	0.99431944	268.6016666666667
SA45_SOC_7	1152	1489.0014266967773	881.8671941757202	0.98051685	268.83523333333335
SA45_SOC_7	1153	1502.4411392211914	887.0622253417969	0.9942766	269.0688
SA45_SOC_7	1154	1517.3788833618164	886.8498587608337	0.9990927	269.30236666666667
SA45_SOC_7	1155	1525.8393859863281	888.1341648101807	0.9969894	269.53593333333333
SA45_SOC_7	1156	1576.3993835449219	884.0997791290283	0.612887	269.7695
SA45_SOC_7	1157	1614.2336654663086	875.6756687164307	0.9958354	270.00306666666665
SA45_SOC_7	1158	1680.0920104980469	859.5285987854004	0.4726633	270.2366333333333
SA45_SOC_7	1159	1697.7470397949219	865.6012272834778	0.92440456	270.4702
SA45_SOC_7	1160	1726.0699081420898	872.3972153663635	0.9714381	270.7037666666667
SA45_SOC_7	1161	1748.946189880371	874.9179983139038	0.97325087	270.93733333333336
SA45_SOC_7	1162	1753.3598327636719	881.0197877883911	0.997175	271.1709
SA45_SOC_7	1163	1766.3687896728516	875.9213161468506	0.98737586	271.4044666666667
SA45_SOC_7	1164	1761.8467712402344	884.4954800605774	0.97981274	271.63803333333334
SA45_SOC_7	1165	1764.7805786132812	879.6068644523621	0.99000555	271.8716
SA45_SOC_7	1166	1765.711555480957	871.0578060150146	0.9949751	272.10516666666666
SA45_SOC_7	1167	1768.1163024902344	849.488468170166	0.99671495	272.3387333333333
SA45_SOC_7	1168	1754.8955154418945	815.1410222053528	0.99567693	272.5723
SA45_SOC_7	1169	1728.9900970458984	776.5712213516235	0.9973585	272.80586666666665
SA45_SOC_7	1170	1721.4526748657227	741.6149997711182	0.9992874	273.03943333333336
SA45_SOC_7	1171	1729.1030502319336	714.0034818649292	0.99928063	273.273
SA45_SOC_7	1172	1736.3399505615234	689.5488166809082	0.9990907	273.5065666666667
SA45_SOC_7	1173	1718.6177444458008	692.4046611785889	0.9993129	273.74013333333335
SA45_SOC_7	1174	1706.9254302978516	708.1849980354309	0.9987097	273.9737
SA45_SOC_7	1175	1712.2167205810547	706.9569540023804	0.99926895	274.20726666666667
SA45_SOC_7	1176	1714.054069519043	720.666024684906	0.9993808	274.44083333333333
SA45_SOC_7	1177	1724.1517639160156	752.3728251457214	0.999041	274.6744
SA45_SOC_7	1178	1734.0845489501953	801.5204000473022	0.9974287	274.90796666666665
SA45_SOC_7	1179	1719.1984176635742	847.6591801643372	0.99699545	275.1415333333333
SA45_SOC_7	1180	1698.2607650756836	893.3395600318909	0.99836653	275.37510000000003
SA45_SOC_7	1181	1700.973129272461	928.6470007896423	0.99928707	275.6086666666667
SA45_SOC_7	1182	1720.8716583251953	944.1260075569153	0.99703753	275.84223333333335
SA45_SOC_7	1183	1719.6464538574219	949.873423576355	0.9952395	276.0758
SA45_SOC_7	1184	1712.9438781738281	921.6606616973877	0.982226	276.3093666666667
SA45_SOC_7	1185	1704.367790222168	897.0203447341919	0.9979031	276.54293333333334
SA45_SOC_7	1186	1707.4487686157227	838.58065366745	0.99609166	276.7765
SA45_SOC_7	1187	1703.9893341064453	800.8643746376038	0.99701464	277.01006666666666
SA45_SOC_7	1188	1700.760841369629	790.8467102050781	0.9987472	277.2436333333333
SA45_SOC_7	1189	1709.146957397461	826.5143179893494	0.9968238	277.4772
SA45_SOC_7	1190	1726.3152694702148	891.8643879890442	0.9976689	277.7107666666667
SA45_SOC_7	1191	1714.9011611938477	938.6609315872192	0.9964767	277.94433333333336
SA45_SOC_7	1192	1724.0067672729492	957.5838947296143	0.9099467	278.1779
SA45_SOC_7	1193	1720.6739044189453	972.1278190612793	0.9916568	278.4114666666667
SA45_SOC_7	1194	1731.4876556396484	968.2616400718689	0.99511355	278.64503333333334
SA45_SOC_7	1195	1745.8759689331055	962.3299884796143	0.98567176	278.8786
SA45_SOC_7	1196	1754.5166015625	941.526689529419	0.98513955	279.11216666666667
SA45_SOC_7	1197	1758.9360809326172	925.8998823165894	0.9923586	279.3457333333333
SA45_SOC_7	1198	1756.9425201416016	888.4898257255554	0.9327208	279.5793
SA45_SOC_7	1199	1746.375732421875	871.2889695167542	0.9973562	279.81286666666665
SA45_SOC_7	1200	1760.054054260254	849.7419691085815	0.9979024	280.0464333333333
SA45_SOC_7	1201	1733.8054275512695	864.7510528564453	0.9988366	280.28000000000003
SA45_SOC_7	1202	1736.9542694091797	882.8891158103943	0.9984596	280.5135666666667
SA45_SOC_7	1203	1725.3092193603516	911.4081001281738	0.9984163	280.74713333333335
SA45_SOC_7	1204	1726.9544219970703	928.6079263687134	0.99754286	280.9807
SA45_SOC_7	1205	1741.7382431030273	951.2691593170166	0.39179632	281.2142666666667
SA45_SOC_7	1206	627.3111534118652	983.0899000167847	0.0014476258	281.44783333333334
SA45_SOC_7	1207	1807.8132247924805	970.5321407318115	0.19233397	281.6814
SA45_SOC_7	1208	1789.1690826416016	972.069239616394	0.3163884	281.91496666666666
SA45_SOC_7	1209	1771.9543075561523	961.7457389831543	0.92091125	282.1485333333333
SA45_SOC_7	1210	1757.7011489868164	959.9452257156372	0.2473519	282.3821
SA45_SOC_7	1211	1739.7871398925781	941.2610864639282	0.0043343655	282.6156666666667
SA45_SOC_7	1212	1734.7676467895508	938.0913591384888	0.031464044	282.84923333333336
SA45_SOC_7	1213	1719.6464538574219	936.7749309539795	0.028646538	283.0828
SA45_SOC_7	1214	1710.0423431396484	933.4495496749878	0.39651254	283.3163666666667
SA45_SOC_7	1215	1699.467430114746	923.5421562194824	0.10760971	283.54993333333334
SA45_SOC_7	1216	1700.211181640625	916.2476634979248	0.047615413	283.7835
SA45_SOC_7	1217	1693.2435607910156	916.261568069458	0.6351298	284.01706666666666
SA45_SOC_7	1218	1684.3049240112305	937.3595666885376	0.8398424	284.2506333333333
SA45_SOC_7	1219	1680.7952499389648	938.4378147125244	0.8018993	284.4842
SA45_SOC_7	1220	1693.3358001708984	939.3900847434998	0.94025046	284.71776666666665
SA45_SOC_7	1221	1672.5413131713867	939.070987701416	0.4393992	284.95133333333337
SA45_SOC_7	1222	1659.7182083129883	939.4632124900818	0.68114644	285.1849
SA45_SOC_7	1223	1675.5408096313477	936.070818901062	0.48085335	285.4184666666667
SA45_SOC_7	1224	1642.8318786621094	937.5226879119873	0.37552017	285.65203333333335
SA45_SOC_7	1225	1640.1900100708008	943.0391979217529	0.9741529	285.8856
SA45_SOC_7	1226	1623.039436340332	940.1131224632263	0.05627579	286.1191666666667
SA45_SOC_7	1227	1584.576301574707	945.7880544662476	0.98468286	286.35273333333333
SA45_SOC_7	1228	1588.0028915405273	941.2182140350342	0.801485	286.5863
SA45_SOC_7	1229	1573.7334823608398	930.4654097557068	0.9978956	286.81986666666666
SA45_SOC_7	1230	1563.900375366211	923.8521766662598	0.99716765	287.0534333333333
SA45_SOC_7	1231	1570.847053527832	914.2689657211304	0.98274773	287.287
SA45_SOC_7	1232	1562.7309036254883	917.0016646385193	0.0557441	287.5205666666667
SA45_SOC_7	1233	625.352783203125	984.3487787246704	0.002150928	287.75413333333336
SA45_SOC_7	1234	1580.588035583496	924.312572479248	0.2996763	287.9877
SA45_SOC_7	1235	1599.576187133789	915.2829694747925	0.9337159	288.2212666666667
SA45_SOC_7	1236	1592.7225494384766	916.4799213409424	0.9861567	288.45483333333334
SA45_SOC_7	1237	1599.253807067871	912.7245283126831	0.95242447	288.6884
SA45_SOC_7	1238	1603.7841796875	885.8549737930298	0.044734225	288.92196666666666
SA45_SOC_7	1239	1595.8830642700195	897.4186849594116	0.07017079	289.1555333333333
SA45_SOC_7	1240	1598.631477355957	885.0908660888672	0.008704206	289.3891
SA45_SOC_7	1241	1585.0253677368164	892.8346824645996	0.9729989	289.62266666666665
SA45_SOC_7	1242	1584.5241165161133	866.8312668800354	0.4315588	289.85623333333336
SA45_SOC_7	1243	1574.2827987670898	834.6940684318542	0.65934867	290.0898
SA45_SOC_7	1244	1568.0987548828125	840.5264568328857	0.8771453	290.3233666666667
SA45_SOC_7	1245	1574.4168090820312	789.4918513298035	0.92519563	290.55693333333335
SA45_SOC_7	1246	1566.9231033325195	772.0894432067871	0.90878546	290.7905
SA45_SOC_7	1247	1556.4643478393555	762.730507850647	0.92482644	291.02406666666667
SA45_SOC_7	1248	1554.4615173339844	751.8375635147095	0.9843827	291.25763333333333
SA45_SOC_7	1249	1544.366111755371	737.7009916305542	0.84994525	291.4912
SA45_SOC_7	1250	1531.4665603637695	738.4309816360474	0.9817176	291.72476666666665
SA45_SOC_7	1251	1524.202651977539	723.8494634628296	0.9719633	291.9583333333333
SA45_SOC_7	1252	1524.0210342407227	717.1257019042969	0.48033357	292.19190000000003
SA45_SOC_7	1253	1498.6359786987305	711.8573498725891	0.9567547	292.4254666666667
SA45_SOC_7	1254	1505.680160522461	684.63303565979	0.99747485	292.65903333333335
SA45_SOC_7	1255	1495.7512664794922	673.9133834838867	0.99877673	292.8926
SA45_SOC_7	1256	1482.322654724121	665.956814289093	0.99861634	293.1261666666667
SA45_SOC_7	1257	1469.9798583984375	666.1327457427979	0.9966112	293.35973333333334
SA45_SOC_7	1258	1458.7958908081055	660.8608531951904	0.999537	293.5933
SA45_SOC_7	1259	1464.949722290039	660.2952075004578	0.99863464	293.82686666666666
SA45_SOC_7	1260	1456.9952774047852	663.3241510391235	0.99826103	294.0604333333333
SA45_SOC_7	1261	1447.2203063964844	654.6502733230591	0.9964702	294.294
SA45_SOC_7	1262	1451.6411590576172	638.6623978614807	0.9931098	294.52756666666664
SA45_SOC_7	1263	1447.9165649414062	636.4297485351562	0.99247015	294.76113333333336
SA45_SOC_7	1264	1434.997329711914	624.7864079475403	0.994222	294.9947
SA45_SOC_7	1265	1450.9524536132812	614.0932130813599	0.9844065	295.2282666666667
SA45_SOC_7	1266	1442.4236297607422	611.0772085189819	0.8958038	295.46183333333335
SA45_SOC_7	1267	1427.9158401489258	609.9553799629211	0.18860015	295.6954
SA45_SOC_7	1268	1417.855453491211	595.1143097877502	0.7711056	295.92896666666667
SA45_SOC_7	1269	1411.3496017456055	590.1210880279541	0.9825613	296.16253333333333
SA45_SOC_7	1270	1416.8938064575195	584.5103359222412	0.97288674	296.3961
SA45_SOC_7	1271	1426.479721069336	585.9540939331055	0.9845464	296.62966666666665
SA45_SOC_7	1272	1418.5378646850586	572.4673676490784	0.9062869	296.8632333333333
SA45_SOC_7	1273	1407.3203659057617	568.2115387916565	0.9775878	297.09680000000003
SA45_SOC_7	1274	1377.0973205566406	567.5060749053955	0.9616505	297.3303666666667
SA45_SOC_7	1275	1371.4696884155273	552.854905128479	0.9965513	297.56393333333335
SA45_SOC_7	1276	1379.7880554199219	540.1458692550659	0.9947332	297.7975
SA45_SOC_7	1277	1332.1792602539062	526.3038039207458	0.9936791	298.0310666666667
SA45_SOC_7	1278	1309.3008041381836	532.2682213783264	0.9969748	298.26463333333334
SA45_SOC_7	1279	1231.9200897216797	533.5139036178589	0.96555084	298.4982
SA45_SOC_7	1280	1177.9557037353516	541.0884833335876	0.88367635	298.73176666666666
SA45_SOC_7	1281	1133.342399597168	552.4983429908752	0.9988661	298.9653333333333
SA45_SOC_7	1282	1092.2251510620117	567.0894527435303	0.9990206	299.1989
SA45_SOC_7	1283	1025.735092163086	588.0534911155701	0.9984559	299.4324666666667
SA45_SOC_7	1284	989.8411560058594	593.5875105857849	0.9982383	299.66603333333336
SA45_SOC_7	1285	954.4123077392578	595.2845120429993	0.99899465	299.8996
SA45_SOC_7	1286	930.3789710998535	586.9801354408264	0.9991842	300.1331666666667
SA45_SOC_7	1287	917.9679107666016	582.2877931594849	0.9991763	300.36673333333334
SA45_SOC_7	1288	912.5608062744141	586.0012149810791	0.99921286	300.6003
SA45_SOC_7	1289	905.6888008117676	588.0434489250183	0.99921215	300.83386666666667
SA45_SOC_7	1290	897.7856826782227	588.7498140335083	0.9992312	301.0674333333333
SA45_SOC_7	1291	888.6867141723633	589.2435550689697	0.996723	301.301
SA45_SOC_7	1292	879.3965148925781	593.8360548019409	0.9988341	301.53456666666665
SA45_SOC_7	1293	880.9502792358398	602.8227853775024	0.99945205	301.76813333333337
SA45_SOC_7	1294	875.9129333496094	609.5489931106567	0.99933976	302.0017
SA45_SOC_7	1295	876.386775970459	615.3538942337036	0.9987685	302.2352666666667
SA45_SOC_7	1296	878.7893486022949	622.3621845245361	0.99815196	302.46883333333335
SA45_SOC_7	1297	872.0994186401367	624.0601515769958	0.99856156	302.7024
SA45_SOC_7	1298	866.7498779296875	625.6384491920471	0.9985234	302.9359666666667
SA45_SOC_7	1299	864.8282432556152	626.2009406089783	0.9986964	303.16953333333333
SA45_SOC_7	1300	858.8408660888672	622.6137542724609	0.5543999	303.4031
SA45_SOC_7	1301	832.7097129821777	630.8030962944031	0.1535634	303.63666666666666
SA45_SOC_7	1302	628.3176040649414	982.391517162323	0.0059261792	303.8702333333333
SA45_SOC_7	1303	815.1486968994141	667.9116296768188	0.029366048	304.1038
SA45_SOC_7	1304	817.5428581237793	700.6508445739746	0.82053876	304.3373666666667
SA45_SOC_7	1305	792.539176940918	735.7580852508545	0.99542433	304.57093333333336
SA45_SOC_7	1306	805.3963851928711	766.2433433532715	0.9989421	304.8045
SA45_SOC_7	1307	806.3457298278809	809.1680431365967	0.97231346	305.0380666666667
SA45_SOC_7	1308	784.0680313110352	840.7380509376526	0.98184377	305.27163333333334
SA45_SOC_7	1309	768.1321334838867	825.8124589920044	0.0024196187	305.5052
SA45_SOC_7	1310	542.409782409668	798.5460448265076	0.0014499893	305.73876666666666
SA45_SOC_7	1311	449.25086975097656	788.1500601768494	0.0018457922	305.9723333333333
SA45_SOC_7	1312	626.107292175293	984.7825241088867	0.0017483266	306.2059
SA45_SOC_7	1313	654.2367553710938	981.00093126297	0.001776313	306.43946666666665
SA45_SOC_7	1314	651.1233329772949	981.7003440856934	0.0023193627	306.67303333333336
SA45_SOC_7	1315	626.2601280212402	984.2957353591919	0.0028624567	306.9066
SA45_SOC_7	1316	653.6727905273438	978.7720799446106	0.0016526646	307.1401666666667
SA45_SOC_7	1317	624.7864151000977	984.2911005020142	0.0033299555	307.37373333333335
SA45_SOC_7	1318	624.6430778503418	984.0753865242004	0.0018054645	307.6073
SA45_SOC_7	1319	437.39087104797363	784.0872859954834	0.0015891971	307.84086666666667
SA45_SOC_7	1320	447.98486709594727	783.4562373161316	0.0014489347	308.07443333333333
SA45_SOC_7	1321	624.393482208252	987.1465587615967	0.0028230501	308.308
SA45_SOC_7	1322	623.7626266479492	985.8332204818726	0.001796758	308.54156666666665
SA45_SOC_7	1323	652.9912948608398	981.5177822113037	0.0021682882	308.7751333333333
SA45_SOC_7	1324	447.00416564941406	785.8664917945862	0.0015419848	309.00870000000003
SA45_SOC_7	1325	624.7456741333008	985.6939172744751	0.0022087188	309.2422666666667
SA45_SOC_7	1326	626.4621734619141	982.5554752349854	0.0014699929	309.47583333333336
SA45_SOC_7	1327	624.5060920715332	984.8823022842407	0.0014669864	309.7094
SA45_SOC_7	1328	624.4805717468262	985.6976509094238	0.002553124	309.9429666666667
SA45_SOC_7	1329	443.6890983581543	783.8639760017395	0.0013819402	310.17653333333334
SA45_SOC_7	1330	625.4755783081055	986.0558223724365	0.0025301098	310.4101
SA45_SOC_7	1331	625.3176498413086	985.4671955108643	0.0033145312	310.64366666666666
SA45_SOC_7	1332	622.921028137207	985.6534910202026	0.003142279	310.8772333333333
SA45_SOC_7	1333	624.5114135742188	983.6816167831421	0.0025569813	311.1108
SA45_SOC_7	1334	425.24474143981934	783.3000040054321	0.0012799297	311.34436666666664
SA45_SOC_7	1335	624.6783828735352	987.4914693832397	0.0024870962	311.57793333333336
SA45_SOC_7	1336	430.73089599609375	785.3224754333496	0.0012153029	311.8115
SA45_SOC_7	1337	627.1499061584473	985.6044387817383	0.0020414842	312.0450666666667
SA45_SOC_7	1338	427.76927947998047	783.6593341827393	0.0014141647	312.27863333333335
SA45_SOC_7	1339	626.7319679260254	983.4971237182617	0.0013600178	312.5122
SA45_SOC_7	1340	625.1121139526367	986.1888813972473	0.0017224876	312.74576666666667
SA45_SOC_7	1341	624.0550231933594	982.4462985992432	0.0026836335	312.97933333333333
SA45_SOC_7	1342	623.8463973999023	984.5137023925781	0.0026006682	313.2129
SA45_SOC_7	1343	625.0428771972656	984.0352821350098	0.001128583	313.44646666666665
SA45_SOC_7	1344	625.8484840393066	983.9022874832153	0.0025799298	313.6800333333333
SA45_SOC_7	1345	624.3756866455078	985.1639986038208	0.0020371384	313.91360000000003
SA45_SOC_7	1346	624.1895484924316	986.7379188537598	0.0013830601	314.1471666666667
SA45_SOC_7	1347	625.6942176818848	984.446496963501	0.004406955	314.38073333333335
SA45_SOC_7	1348	625.5512809753418	982.3427867889404	0.0019738493	314.6143
SA45_SOC_7	1349	443.2118225097656	783.4654426574707	0.0017285766	314.8478666666667
SA45_SOC_7	1350	624.5076370239258	982.4220943450928	0.0014439607	315.08143333333334
SA45_SOC_7	1351	625.8884239196777	985.9107255935669	0.0015628865	315.315
SA45_SOC_7	1352	624.3317985534668	983.4294676780701	0.0015913789	315.54856666666666
SA45_SOC_7	1353	626.4254951477051	985.4499435424805	0.0019169735	315.7821333333333
SA45_SOC_7	1354	625.0061416625977	984.031355381012	0.0014352628	316.0157
SA45_SOC_7	1355	624.2178726196289	984.2493867874146	0.002252231	316.2492666666667
SA45_SOC_7	1356	623.8342094421387	986.6461229324341	0.0050743	316.48283333333336
SA45_SOC_7	1357	625.4509735107422	986.489052772522	0.002855943	316.7164
SA45_SOC_7	1358	624.6177864074707	984.7030878067017	0.001969574	316.9499666666667
SA45_SOC_7	1359	625.0820159912109	985.8407521247864	0.0038623873	317.18353333333334
SA45_SOC_7	1360	624.5681762695312	982.9400396347046	0.0037605017	317.4171
SA45_SOC_7	1361	625.3583335876465	986.3536763191223	0.0026248377	317.65066666666667
SA45_SOC_7	1362	465.5757522583008	787.1629643440247	0.0016203776	317.8842333333333
SA45_SOC_7	1363	624.2622756958008	986.0152673721313	0.0030451543	318.1178
SA45_SOC_7	1364	624.7968292236328	984.4179153442383	0.0019258399	318.35136666666665
SA45_SOC_7	1365	625.0359535217285	984.910626411438	0.0019148045	318.5849333333333
SA45_SOC_7	1366	625.1556015014648	984.6746349334717	0.0014723282	318.81850000000003
SA45_SOC_7	1367	623.8921737670898	985.7380127906799	0.0019034367	319.0520666666667
SA45_SOC_7	1368	624.8857498168945	986.4320826530457	0.0022150541	319.28563333333335
SA45_SOC_7	1369	446.7905616760254	782.887372970581	0.0016633566	319.5192
SA45_SOC_7	1370	624.8615455627441	983.7934970855713	0.0015205932	319.7527666666667
SA45_SOC_7	1371	626.0366821289062	985.3326559066772	0.0026502272	319.98633333333333
SA45_SOC_7	1372	623.7828254699707	986.1433053016663	0.0036621355	320.2199
SA45_SOC_7	1373	625.2036666870117	986.1553430557251	0.0015405517	320.45346666666666
SA45_SOC_7	1374	625.6112480163574	984.7164130210876	0.0026762797	320.6870333333333
SA45_SOC_7	1375	628.2197570800781	981.4122748374939	0.003973268	320.9206
SA45_SOC_7	1376	625.3336715698242	982.3850154876709	0.0029277254	321.1541666666667
SA45_SOC_7	1377	625.8190155029297	983.9844918251038	0.0024805842	321.38773333333336
SA45_SOC_7	1378	624.0353965759277	986.5054678916931	0.0037983689	321.6213
SA45_SOC_7	1379	442.6761245727539	784.2525959014893	0.0014554675	321.8548666666667
SA45_SOC_7	1380	624.6109199523926	985.4744052886963	0.0024923082	322.08843333333334
SA45_SOC_7	1381	626.2145233154297	984.5054626464844	0.0013821311	322.322
SA45_SOC_7	1382	625.4921722412109	983.1531143188477	0.0026611013	322.55556666666666
SA45_SOC_7	1383	625.1078796386719	984.0632200241089	0.0014268651	322.7891333333333
SA45_SOC_7	1384	623.8973808288574	984.4479131698608	0.0019570636	323.0227
SA45_SOC_7	1385	625.8445930480957	983.2765817642212	0.0012013452	323.25626666666665
SA45_SOC_7	1386	443.435640335083	783.178596496582	0.0014655747	323.48983333333337
SA45_SOC_7	1387	623.9527702331543	983.5046553611755	0.002088765	323.7234
SA45_SOC_7	1388	625.1063346862793	981.9641447067261	0.0012791075	323.9569666666667
SA45_SOC_7	1389	625.8447074890137	985.5038237571716	0.0020200144	324.19053333333335
SA45_SOC_7	1390	625.0584983825684	984.7075939178467	0.0015877647	324.4241
SA45_SOC_7	1391	624.265079498291	985.6048250198364	0.002028052	324.65766666666667
SA45_SOC_7	1392	626.0246658325195	983.2534074783325	0.002148706	324.89123333333333
SA45_SOC_7	1393	458.27985763549805	784.6786165237427	0.001804597	325.1248
SA45_SOC_7	1394	624.9606513977051	988.7023258209229	0.0024856667	325.35836666666665
SA45_SOC_7	1395	624.1417121887207	986.237096786499	0.0019219101	325.5919333333333
SA45_SOC_7	1396	457.25632667541504	785.5145001411438	0.00175129	325.82550000000003
SA45_SOC_7	1397	439.9358940124512	786.2260150909424	0.00159082	326.0590666666667
SA45_SOC_7	1398	653.1088256835938	981.4798665046692	0.0013080748	326.29263333333336
SA45_SOC_7	1399	442.2774124145508	782.94517993927	0.0015897586	326.5262
SA45_SOC_7	1400	626.9959831237793	985.5553865432739	0.0025038014	326.7597666666667
SA45_SOC_7	1401	625.9804916381836	986.0437846183777	0.0029686163	326.99333333333334
SA45_SOC_7	1402	626.0277557373047	983.799033164978	0.0019247367	327.2269
SA45_SOC_7	1403	447.2079277038574	784.954776763916	0.0013358829	327.46046666666666
SA45_SOC_7	1404	521.4377975463867	862.2192621231079	0.0010366876	327.6940333333333
SA45_SOC_7	1405	444.4569396972656	782.0129942893982	0.0013975871	327.9276
SA45_SOC_7	1406	443.56470108032227	782.6928377151489	0.0016638286	328.16116666666665
SA45_SOC_7	1407	624.821834564209	983.855938911438	0.0017526011	328.39473333333336
SA45_SOC_7	1408	625.8883094787598	985.073618888855	0.0017657494	328.6283
SA45_SOC_7	1409	624.3741416931152	983.0064725875854	0.0016102961	328.8618666666667
SA45_SOC_7	1410	624.7496795654297	984.9468684196472	0.00137266	329.09543333333335
SA45_SOC_7	1411	623.6848640441895	986.3086795806885	0.0025190795	329.329
SA45_SOC_7	1412	623.0716896057129	983.1383728981018	0.001762847	329.56256666666667
SA45_SOC_7	1413	624.6044540405273	987.0440769195557	0.002807143	329.79613333333333
SA45_SOC_7	1414	624.3596649169922	984.7039890289307	0.0020158286	330.0297
SA45_SOC_7	1415	623.924503326416	984.4807434082031	0.001816171	330.26326666666665
SA45_SOC_7	1416	626.8343353271484	985.2928733825684	0.0019524606	330.4968333333333
SA45_SOC_7	1417	624.3158912658691	984.8080158233643	0.0017141355	330.73040000000003
SA45_SOC_7	1418	624.3949127197266	983.2876539230347	0.0014706214	330.9639666666667
SA45_SOC_7	1419	625.3436851501465	984.0813732147217	0.0016663182	331.19753333333335
SA45_SOC_7	1420	624.5202827453613	986.6652417182922	0.0029378359	331.4311
SA45_SOC_7	1421	624.2990112304688	985.8251094818115	0.0023556016	331.6646666666667
SA45_SOC_7	1422	649.5054244995117	980.2162885665894	0.002114906	331.89823333333334
SA45_SOC_7	1423	625.0938034057617	983.9697504043579	0.002529164	332.1318
SA45_SOC_7	1424	460.13803482055664	784.8089075088501	0.0014635831	332.36536666666666
SA45_SOC_7	1425	623.7761878967285	987.4247789382935	0.0030550358	332.5989333333333
SA45_SOC_7	1426	623.975715637207	986.2459802627563	0.0016275212	332.8325
SA45_SOC_7	1427	625.7105255126953	984.7204685211182	0.0015407628	333.0660666666667
SA45_SOC_7	1428	624.9767303466797	984.5048189163208	0.0022194742	333.29963333333336
SA45_SOC_7	1429	624.0296173095703	984.1044187545776	0.0020618632	333.5332
SA45_SOC_7	1430	623.4180450439453	984.641547203064	0.002051411	333.7667666666667
SA45_SOC_7	1431	470.7294273376465	787.6486587524414	0.0018173602	334.00033333333334
SA45_SOC_7	1432	625.393009185791	985.4989957809448	0.0019171415	334.2339
SA45_SOC_7	1433	624.2039108276367	985.1589775085449	0.0018559113	334.46746666666667
SA45_SOC_7	1434	625.2826309204102	983.8531708717346	0.0025675688	334.7010333333333
SA45_SOC_7	1435	429.49413299560547	788.0597448348999	0.0011391649	334.9346
SA45_SOC_7	1436	624.9309539794922	984.7700357437134	0.0015404829	335.16816666666665
SA45_SOC_7	1437	624.5321846008301	984.7979736328125	0.0013907863	335.4017333333333
SA45_SOC_7	1438	626.3168907165527	986.5281915664673	0.0024687555	335.63530000000003
SA45_SOC_7	1439	624.5528984069824	985.667781829834	0.004914548	335.8688666666667
SA45_SOC_7	1440	624.3079376220703	987.026309967041	0.0033552672	336.10243333333335
SA45_SOC_7	1441	455.5529022216797	783.1360459327698	0.0015265311	336.336
SA45_SOC_7	1442	626.1412239074707	985.7268118858337	0.0015937871	336.5695666666667
SA45_SOC_7	1443	427.4228096008301	783.3784103393555	0.0012436138	336.80313333333334
SA45_SOC_7	1444	624.7238159179688	984.6306681632996	0.0023893975	337.0367
SA45_SOC_7	1445	623.3909225463867	985.4064917564392	0.001135011	337.27026666666666
SA45_SOC_7	1446	624.8112487792969	984.8968505859375	0.006392308	337.5038333333333
SA45_SOC_7	1447	624.3843269348145	986.7809200286865	0.0022487843	337.7374
SA45_SOC_7	1448	624.763355255127	985.0909352302551	0.0033855943	337.9709666666667
SA45_SOC_7	1449	624.741382598877	986.2892389297485	0.0021874425	338.20453333333336
SA45_SOC_7	1450	425.0013256072998	780.4812383651733	0.0015289816	338.4381
SA45_SOC_7	1451	627.2996520996094	986.1925506591797	0.0023087603	338.6716666666667
SA45_SOC_7	1452	442.9492950439453	790.2376770973206	0.0013775069	338.90523333333334
SA45_SOC_7	1453	624.979419708252	984.262261390686	0.00130191	339.1388
SA45_SOC_7	1454	624.7238731384277	985.0643491744995	0.0015219274	339.37236666666666
SA45_SOC_7	1455	624.9258041381836	986.0540199279785	0.0040294803	339.6059333333333
SA45_SOC_7	1456	627.4341201782227	981.1975908279419	0.001368618	339.8395
SA45_SOC_7	1457	625.9304237365723	984.789412021637	0.0041572955	340.07306666666665
SA45_SOC_7	1458	651.8120384216309	978.8688325881958	0.0011804174	340.30663333333337
SA45_SOC_7	1459	625.3680610656738	984.4189453125	0.0019021835	340.5402
SA45_SOC_7	1460	627.4416160583496	983.488883972168	0.0010336146	340.7737666666667
SA45_SOC_7	1461	624.9590492248535	983.4735631942749	0.0015727265	341.00733333333335
SA45_SOC_7	1462	623.6295890808105	985.5540990829468	0.0034106856	341.2409
SA45_SOC_7	1463	433.93489837646484	785.538318157196	0.0021223582	341.4744666666667
SA45_SOC_7	1464	623.8686561584473	986.5262603759766	0.0028855363	341.70803333333333
SA45_SOC_7	1465	445.6344795227051	787.6071381568909	0.0015967885	341.9416
SA45_SOC_7	1466	625.0805854797363	985.0190949440002	0.002197989	342.17516666666666
SA45_SOC_7	1467	624.0096473693848	984.5657801628113	0.001593853	342.4087333333333
SA45_SOC_7	1468	624.1672325134277	984.2840194702148	0.0024646784	342.64230000000003
SA45_SOC_7	1469	624.8316764831543	983.8059210777283	0.0017138883	342.8758666666667
SA45_SOC_7	1470	623.9077377319336	984.6737337112427	0.0018932042	343.10943333333336
SA45_SOC_7	1471	423.1028366088867	780.6655383110046	0.0014629323	343.343
SA45_SOC_7	1472	624.7328567504883	983.3264064788818	0.0030938955	343.5765666666667
SA45_SOC_7	1473	624.3839263916016	984.360044002533	0.0018169406	343.81013333333334
SA45_SOC_7	1474	465.40477752685547	784.1453504562378	0.0016222348	344.0437
SA45_SOC_7	1475	520.8723449707031	861.0086631774902	0.0013503555	344.27726666666666
SA45_SOC_7	1476	444.55455780029297	787.7378797531128	0.0017013799	344.5108333333333
SA45_SOC_7	1477	437.26999282836914	785.4861116409302	0.0014255836	344.7444
SA45_SOC_7	1478	623.6030387878418	984.7288370132446	0.0019208366	344.97796666666665
SA45_SOC_7	1479	624.7363471984863	981.2653756141663	0.0016012448	345.21153333333336
SA45_SOC_7	1480	625.6252098083496	985.7121992111206	0.0029626403	345.4451
SA45_SOC_7	1481	623.3866882324219	984.6259689331055	0.0016919788	345.6786666666667
SA45_SOC_7	1482	425.8875274658203	780.3965878486633	0.0010152435	345.91223333333335
SA45_SOC_7	1483	443.34940910339355	784.9350142478943	0.0013814579	346.1458
SA45_SOC_7	1484	626.0747337341309	983.6751794815063	0.0014951334	346.37936666666667
SA45_SOC_7	1485	625.8900260925293	986.5026998519897	0.0030664415	346.61293333333333
SA45_SOC_7	1486	446.73986434936523	783.9227485656738	0.0011758215	346.8465
SA45_SOC_7	1487	625.8774948120117	984.1013288497925	0.0020497933	347.08006666666665
SA45_SOC_7	1488	624.6738052368164	987.9333901405334	0.002162324	347.3136333333333
SA45_SOC_7	1489	626.1506080627441	985.796914100647	0.003926619	347.54720000000003
SA45_SOC_7	1490	626.5517234802246	983.9907360076904	0.0028041198	347.7807666666667
SA45_SOC_7	1491	624.979305267334	982.7278661727905	0.0014410026	348.01433333333335
SA45_SOC_7	1492	625.3391647338867	984.4298887252808	0.0021194883	348.2479
SA45_SOC_7	1493	623.9875030517578	983.6185312271118	0.001820963	348.4814666666667
SA45_SOC_7	1494	623.353214263916	983.7326645851135	0.0036355222	348.71503333333334
SA45_SOC_7	1495	626.8516159057617	984.9093389511108	0.0021231663	348.9486
SA45_SOC_7	1496	625.4345512390137	983.5793924331665	0.0015846248	349.18216666666666
SA45_SOC_7	1497	463.83928298950195	785.2004241943359	0.0016579933	349.4157333333333
SA45_SOC_7	1498	624.4686126708984	986.2190079689026	0.0034910897	349.6493
SA45_SOC_7	1499	622.9360198974609	982.3975038528442	0.0036665224	349.8828666666667
SA45_SOC_7	1500	625.3861999511719	984.2214488983154	0.0020139834	350.11643333333336
SA45_SOC_7	1501	624.865779876709	985.2295303344727	0.0024041806	350.35
SA45_SOC_7	1502	624.2400169372559	985.414023399353	0.0016831172	350.5835666666667
SA45_SOC_7	1503	447.8349494934082	789.8635411262512	0.0011400708	350.81713333333335
SA45_SOC_7	1504	446.3961982727051	787.8994560241699	0.0012912182	351.0507
SA45_SOC_7	1505	625.1387786865234	984.4265413284302	0.0017147058	351.28426666666667
SA45_SOC_7	1506	444.07596588134766	782.6123070716858	0.0010426457	351.51783333333333
SA45_SOC_7	1507	625.6572532653809	983.5802936553955	0.0016080323	351.7514
SA45_SOC_7	1508	626.2734031677246	984.0719747543335	0.0013715964	351.98496666666665
SA45_SOC_7	1509	627.7566146850586	985.2514171600342	0.0023400914	352.2185333333333
SA45_SOC_7	1510	623.5134887695312	984.5326924324036	0.002870618	352.45210000000003
SA45_SOC_7	1511	627.1779441833496	985.7638263702393	0.004214891	352.6856666666667
SA45_SOC_7	1512	624.8031806945801	982.8684568405151	0.0016085582	352.91923333333335
SA45_SOC_7	1513	443.1793212890625	778.2706689834595	0.0017698675	353.1528
SA45_SOC_7	1514	652.5909805297852	982.3933839797974	0.0010281972	353.3863666666667
SA45_SOC_7	1515	623.9642715454102	984.018223285675	0.0022687314	353.61993333333334
SA45_SOC_7	1516	625.9311676025391	982.7917885780334	0.002598438	353.8535
SA45_SOC_7	1517	624.4484710693359	984.3125367164612	0.0016137649	354.08706666666666
SA45_SOC_7	1518	625.1583480834961	986.7466735839844	0.0030070709	354.3206333333333
SA45_SOC_7	1519	624.0457534790039	984.6674251556396	0.0025892607	354.5542
SA45_SOC_7	1520	624.3114852905273	985.3432130813599	0.0024071992	354.7877666666667
SA45_SOC_7	1521	626.7010116577148	985.3806781768799	0.0018621589	355.02133333333336
SA45_SOC_7	1522	624.9048614501953	984.6213340759277	0.003183378	355.2549
SA45_SOC_7	1523	624.3720817565918	986.0192584991455	0.0016750769	355.4884666666667
SA45_SOC_7	1524	626.7827224731445	984.1020369529724	0.0018569088	355.72203333333334
SA45_SOC_7	1525	445.2201461791992	787.1434593200684	0.0013284949	355.9556
SA45_SOC_7	1526	624.0616607666016	983.8531064987183	0.0021896462	356.18916666666667
SA45_SOC_7	1527	624.3093109130859	982.6549959182739	0.0015536316	356.4227333333333
SA45_SOC_7	1528	623.9340019226074	985.4202032089233	0.001001035	356.6563
SA45_SOC_7	1529	623.3111000061035	985.1063847541809	0.0021738387	356.88986666666665
SA45_SOC_7	1530	447.28105545043945	785.1858758926392	0.0013460161	357.12343333333337
SA45_SOC_7	1531	624.6342658996582	984.2289805412292	0.0019616773	357.357
SA45_SOC_7	1532	446.9241714477539	781.8066143989563	0.0013733349	357.5905666666667
SA45_SOC_7	1533	624.0941619873047	985.2057766914368	0.0021352905	357.82413333333335
SA45_SOC_7	1534	625.9909629821777	983.7215280532837	0.0022031688	358.0577
SA45_SOC_7	1535	626.817455291748	983.5970306396484	0.0020774615	358.2912666666667
SA45_SOC_7	1536	625.0037956237793	982.4997925758362	0.001717186	358.52483333333333
SA45_SOC_7	1537	624.2173004150391	981.7425084114075	0.0018552948	358.7584
SA45_SOC_7	1538	625.078067779541	984.4521617889404	0.00326367	358.99196666666666
SA45_SOC_7	1539	432.38322257995605	782.5205111503601	0.00104299	359.2255333333333
SA45_SOC_7	1540	625.5934524536133	984.5852851867676	0.0027906413	359.4591
SA45_SOC_7	1541	623.6931610107422	985.1054835319519	0.0024857502	359.6926666666667
SA45_SOC_7	1542	624.6993255615234	985.4785895347595	0.0015266023	359.92623333333336
SA45_SOC_7	1543	626.4757347106934	982.8293180465698	0.0021188364	360.1598
SA45_SOC_7	1544	622.7863883972168	986.2625885009766	0.0030877478	360.3933666666667
SA45_SOC_7	1545	624.6688842773438	984.5867013931274	0.0032893536	360.62693333333334
SA45_SOC_7	1546	626.3326263427734	986.80171251297	0.0035066677	360.8605
SA45_SOC_7	1547	626.0634613037109	984.9375343322754	0.0022513072	361.09406666666666
SA45_SOC_7	1548	625.0045394897461	985.9723949432373	0.0021050633	361.3276333333333
SA45_SOC_7	1549	623.866024017334	984.7526550292969	0.0018087417	361.5612
SA45_SOC_7	1550	651.9859886169434	980.2807903289795	0.001785225	361.79476666666665
SA45_SOC_7	1551	625.2521896362305	984.4669675827026	0.0025464708	362.02833333333336
SA45_SOC_7	1552	652.001781463623	983.2269501686096	0.001986162	362.2619
SA45_SOC_7	1553	446.79808616638184	785.9443831443787	0.0016638206	362.4954666666667
SA45_SOC_7	1554	624.5348739624023	982.3139476776123	0.002527579	362.72903333333335
SA45_SOC_7	1555	626.0079574584961	982.5405406951904	0.0032118936	362.9626
SA45_SOC_7	1556	626.6953468322754	986.0661864280701	0.0020751155	363.19616666666667
SA45_SOC_7	1557	625.1268196105957	986.5053391456604	0.0022267788	363.42973333333333
SA45_SOC_7	1558	624.364185333252	986.5945601463318	0.002139683	363.6633
SA45_SOC_7	1559	625.3970146179199	984.0247249603271	0.002667662	363.89686666666665
SA45_SOC_7	1560	625.832347869873	986.2507438659668	0.0035118305	364.1304333333333
SA45_SOC_7	1561	623.928165435791	985.8986234664917	0.0019163023	364.36400000000003
SA45_SOC_7	1562	624.162425994873	988.8819265365601	0.003400873	364.5975666666667
SA45_SOC_7	1563	446.6316604614258	786.8353700637817	0.0010802457	364.83113333333336
SA45_SOC_7	1564	625.1724243164062	986.6554570198059	0.0025463982	365.0647
SA45_SOC_7	1565	627.3614501953125	982.3548245429993	0.0017331004	365.2982666666667
SA45_SOC_7	1566	623.6050987243652	984.9674677848816	0.0017911411	365.53183333333334
SA45_SOC_7	1567	436.45849227905273	784.0908908843994	0.0021048507	365.7654
SA45_SOC_7	1568	624.5340728759766	983.3770680427551	0.0015251335	365.99896666666666
SA45_SOC_7	1569	625.4968070983887	983.9804363250732	0.0014709702	366.2325333333333
SA45_SOC_7	1570	626.5617942810059	984.4938111305237	0.0028001615	366.4661
SA45_SOC_7	1571	627.0585823059082	983.8373351097107	0.0014141552	366.6996666666667
SA45_SOC_7	1572	442.79276847839355	781.950101852417	0.0015220636	366.93323333333336
SA45_SOC_7	1573	626.3974571228027	984.9693989753723	0.0016937549	367.1668
SA45_SOC_7	1574	625.8340644836426	984.210376739502	0.0015975548	367.4003666666667
SA45_SOC_7	1575	625.2881240844727	987.1101236343384	0.0014275889	367.63393333333335
SA45_SOC_7	1576	623.5148620605469	986.8667936325073	0.0025382433	367.8675
SA45_SOC_7	1577	625.620288848877	983.9076948165894	0.001362969	368.10106666666667
SA45_SOC_7	1578	624.8632049560547	984.5321130752563	0.0023728714	368.33463333333333
SA45_SOC_7	1579	444.02143478393555	787.4281167984009	0.0017121246	368.5682
SA45_SOC_7	1580	625.1181221008301	987.7999448776245	0.0025030451	368.80176666666665
SA45_SOC_7	1581	624.6933174133301	985.1343870162964	0.0017818875	369.0353333333333
SA45_SOC_7	1582	624.5736694335938	983.5887908935547	0.0017969008	369.26890000000003
SA45_SOC_7	1583	451.88575744628906	789.0718817710876	0.0018321038	369.5024666666667
SA45_SOC_7	1584	625.869255065918	984.2471981048584	0.0015363256	369.73603333333335
SA45_SOC_7	1585	625.3660583496094	983.20396900177	0.0027404306	369.9696
SA45_SOC_7	1586	624.4579124450684	985.9806990623474	0.0020777874	370.2031666666667
SA45_SOC_7	1587	625.7582473754883	984.4089031219482	0.0014174262	370.43673333333334
SA45_SOC_7	1588	623.7382507324219	982.5324940681458	0.001490678	370.6703
SA45_SOC_7	1589	623.6551094055176	984.3288230895996	0.001919201	370.90386666666666
SA45_SOC_7	1590	627.5224685668945	984.7935962677002	0.0014532233	371.1374333333333
SA45_SOC_7	1591	625.9612655639648	984.6357536315918	0.0014131173	371.371
SA45_SOC_7	1592	445.4248237609863	783.2003545761108	0.0010716659	371.6045666666667
SA45_SOC_7	1593	626.4811134338379	983.3273077011108	0.0009789136	371.83813333333336
SA45_SOC_7	1594	625.1943969726562	979.8916554450989	0.0012298584	372.0717
SA45_SOC_7	1595	625.4532623291016	982.8935623168945	0.001734	372.3052666666667
SA45_SOC_7	1596	624.8369407653809	984.0480279922485	0.0016467244	372.53883333333334
SA45_SOC_7	1597	626.1030006408691	983.7904071807861	0.0014555466	372.7724
SA45_SOC_7	1598	626.1880302429199	983.899712562561	0.0019590277	373.00596666666667
SA45_SOC_7	1599	625.6612014770508	982.3039054870605	0.0020778873	373.2395333333333
SA45_SOC_7	1600	624.1575050354004	984.1673111915588	0.0014266954	373.4731
SA45_SOC_7	1601	625.3494644165039	985.2560520172119	0.0026361812	373.70666666666665
SA45_SOC_7	1602	626.9106101989746	984.1220569610596	0.002634161	373.94023333333337
SA45_SOC_7	1603	624.0129661560059	985.5646562576294	0.0021230371	374.1738
SA45_SOC_7	1604	623.928108215332	984.8579049110413	0.0014818127	374.4073666666667
SA45_SOC_7	1605	627.0319747924805	986.0374116897583	0.003023836	374.64093333333335
SA45_SOC_7	1606	456.5998649597168	784.268045425415	0.0020086935	374.8745
SA45_SOC_7	1607	627.469310760498	986.3185930252075	0.0039216946	375.1080666666667
SA45_SOC_7	1608	652.9519271850586	981.4449763298035	0.0014803305	375.34163333333333
SA45_SOC_7	1609	623.9361763000488	986.3108682632446	0.0031339852	375.5752
SA45_SOC_7	1610	434.21905517578125	783.5416603088379	0.001815305	375.80876666666666
SA45_SOC_7	1611	435.7957077026367	781.6551446914673	0.0016946621	376.0423333333333
SA45_SOC_7	1612	625.4534912109375	982.8327941894531	0.0016684479	376.2759
SA45_SOC_7	1613	624.2973518371582	986.8642830848694	0.0022688468	376.5094666666667
SA45_SOC_7	1614	449.1547107696533	783.1809782981873	0.0014725125	376.74303333333336
SA45_SOC_7	1615	626.1797904968262	984.8286151885986	0.0017045162	376.9766
SA45_SOC_7	1616	624.510669708252	984.9309682846069	0.0019247367	377.2101666666667
SA45_SOC_7	1617	624.9217987060547	985.1256322860718	0.0024096465	377.44373333333334
SA45_SOC_7	1618	625.1608085632324	984.0244030952454	0.0018881218	377.6773
SA45_SOC_7	1619	626.1405372619629	985.3414106369019	0.0035400586	377.91086666666666
SA45_SOC_7	1620	623.803653717041	984.7723531723022	0.0019871574	378.1444333333333
SA45_SOC_7	1621	624.9540138244629	984.6502375602722	0.001856977	378.378
SA45_SOC_7	1622	625.3624534606934	983.763177394867	0.0022848763	378.61156666666665
SA45_SOC_7	1623	625.9724235534668	985.4342365264893	0.0019989642	378.84513333333337
SA45_SOC_7	1624	625.1791763305664	983.3096694946289	0.0026769163	379.0787
SA45_SOC_7	1625	624.2080879211426	985.5267405509949	0.0015501197	379.3122666666667
SA45_SOC_7	1626	623.8129806518555	985.3763008117676	0.0019428761	379.54583333333335
SA45_SOC_7	1627	626.0390281677246	985.5911779403687	0.0035319722	379.7794
SA45_SOC_7	1628	624.525032043457	985.2193593978882	0.0018906541	380.01296666666667
SA45_SOC_7	1629	624.1475486755371	983.2674407958984	0.0025616211	380.24653333333333
SA45_SOC_7	1630	445.5984878540039	788.7717747688293	0.0017193968	380.4801
SA45_SOC_7	1631	623.64990234375	984.3574690818787	0.0015660312	380.71366666666665
SA45_SOC_7	1632	624.6781539916992	983.7740564346313	0.001696995	380.9472333333333
SA45_SOC_7	1633	623.7914657592773	984.4175291061401	0.0018083561	381.18080000000003
SA45_SOC_7	1634	624.6845054626465	985.3885960578918	0.001771076	381.4143666666667
SA45_SOC_7	1635	626.4050102233887	982.9720973968506	0.0018278369	381.64793333333336
SA45_SOC_7	1636	624.928150177002	986.1835384368896	0.0023760567	381.8815
SA45_SOC_7	1637	625.6246376037598	984.8753499984741	0.0014245225	382.1150666666667
SA45_SOC_7	1638	624.6645927429199	984.4150185585022	0.0021469542	382.34863333333334
SA45_SOC_7	1639	624.9302673339844	985.2950620651245	0.0033038037	382.5822
SA45_SOC_7	1640	623.8420486450195	984.5769166946411	0.002592816	382.81576666666666
SA45_SOC_7	1641	437.08868980407715	787.4707317352295	0.001298776	383.0493333333333
SA45_SOC_7	1642	625.0009346008301	986.5092015266418	0.0015530371	383.2829
SA45_SOC_7	1643	624.6881675720215	985.6691980361938	0.0021339466	383.5164666666667
SA45_SOC_7	1644	441.79444313049316	783.6478757858276	0.0016588254	383.75003333333336
SA45_SOC_7	1645	622.884693145752	986.4738607406616	0.00248867	383.9836
SA45_SOC_7	1646	624.6120643615723	983.7075591087341	0.0016159221	384.2171666666667
SA45_SOC_7	1647	626.6504287719727	986.9382476806641	0.0022520488	384.45073333333335
SA45_SOC_7	1648	625.3293800354004	986.3126707077026	0.0018916208	384.6843
SA45_SOC_7	1649	448.11967849731445	784.7200083732605	0.0014759037	384.91786666666667
SA45_SOC_7	1650	625.2761650085449	984.2226719856262	0.002361835	385.15143333333333
SA45_SOC_7	1651	626.011791229248	984.4961929321289	0.0023407706	385.385
SA45_SOC_7	1652	625.6611442565918	984.2003345489502	0.0013136758	385.61856666666665
SA45_SOC_7	1653	625.6518745422363	984.1004276275635	0.0035167262	385.8521333333333
SA45_SOC_7	1654	523.5060882568359	858.3352518081665	0.001338607	386.08570000000003
SA45_SOC_7	1655	625.3313827514648	986.0094738006592	0.0018203686	386.3192666666667
SA45_SOC_7	1656	625.7505798339844	984.9784755706787	0.0019985246	386.55283333333335
SA45_SOC_7	1657	624.5199394226074	983.5718607902527	0.0018032799	386.7864
SA45_SOC_7	1658	623.8564109802246	985.244722366333	0.0022307604	387.0199666666667
SA45_SOC_7	1659	442.2062587738037	784.6561503410339	0.0014035765	387.25353333333334
SA45_SOC_7	1660	624.1009712219238	983.9564895629883	0.0037052718	387.4871
SA45_SOC_7	1661	626.1042594909668	985.3574395179749	0.001572433	387.72066666666666
SA45_SOC_7	1662	624.8276710510254	983.549394607544	0.0014069597	387.9542333333333
SA45_SOC_7	1663	623.7872886657715	984.6609878540039	0.0020792237	388.1878
SA45_SOC_7	1664	624.971923828125	985.2209043502808	0.001527296	388.4213666666667
SA45_SOC_7	1665	624.7190093994141	986.0509943962097	0.0023030029	388.65493333333336
SA45_SOC_7	1666	624.9959564208984	984.940881729126	0.0026878475	388.8885
SA45_SOC_7	1667	442.8105640411377	781.1777544021606	0.0017749699	389.1220666666667
SA45_SOC_7	1668	696.7144203186035	869.9164724349976	0.02327253	389.35563333333334
SA45_SOC_7	1669	697.1059799194336	855.884120464325	0.21682456	389.5892
SA45_SOC_7	1670	697.8677558898926	857.3284578323364	0.20800477	389.82276666666667
SA45_SOC_7	1671	703.8142204284668	857.1825242042542	0.13504186	390.0563333333333
SA45_SOC_7	1672	720.1673126220703	867.7363514900208	0.09092134	390.2899
SA45_SOC_7	1673	725.1345062255859	864.7488641738892	0.34062457	390.52346666666665
SA45_SOC_7	1674	725.1339912414551	865.4634046554565	0.16962796	390.75703333333337
SA45_SOC_7	1675	728.4909439086914	862.2450757026672	0.20227142	390.99060000000003
SA45_SOC_7	1676	728.1279373168945	863.9266276359558	0.378713	391.2241666666667
SA45_SOC_7	1677	736.8335723876953	862.6628565788269	0.10758618	391.45773333333335
SA45_SOC_7	1678	749.3696594238281	863.9641571044922	0.22760624	391.6913
SA45_SOC_7	1679	756.1406707763672	859.8700976371765	0.12518519	391.9248666666667
SA45_SOC_7	1680	764.7740364074707	855.950939655304	0.9226399	392.15843333333333
SA45_SOC_7	1681	782.2114562988281	856.9760799407959	0.98903465	392.392
SA45_SOC_7	1682	800.9219169616699	861.5103220939636	0.92524356	392.62556666666666
SA45_SOC_7	1683	822.4705123901367	857.4945402145386	0.99261695	392.8591333333333
SA45_SOC_7	1684	865.0585556030273	852.6334762573242	0.99757713	393.0927
SA45_SOC_7	1685	911.0561370849609	851.2623310089111	0.98150533	393.3262666666667
SA45_SOC_7	1686	985.4587554931641	839.8697233200073	0.99372077	393.55983333333336
SA45_SOC_7	1687	1044.8506164550781	841.0947418212891	0.99652404	393.7934
SA45_SOC_7	1688	1124.9763107299805	839.6185398101807	0.9965886	394.0269666666667
SA45_SOC_7	1689	1200.252342224121	840.803325176239	0.9987606	394.26053333333334
SA45_SOC_7	1690	1263.1243515014648	847.9809808731079	0.9988273	394.4941
SA45_SOC_7	1691	1340.3807830810547	849.0712022781372	0.9988279	394.72766666666666
SA45_SOC_7	1692	1376.6727447509766	858.0598640441895	0.9989868	394.9612333333333
SA45_SOC_7	1693	1423.7720489501953	866.0785531997681	0.998481	395.1948
SA45_SOC_7	1694	1463.06396484375	878.1263494491577	0.99735767	395.42836666666665
SA45_SOC_7	1695	1471.7378997802734	887.7162551879883	0.997449	395.66193333333337
SA45_SOC_7	1696	1479.1650009155273	896.3890385627747	0.998565	395.8955
SA45_SOC_7	1697	1492.4646377563477	906.5637731552124	0.95490485	396.1290666666667
SA45_SOC_7	1698	1493.0361557006836	914.855146408081	0.9950447	396.36263333333335
SA45_SOC_7	1699	1508.3904647827148	914.6773481369019	0.98192775	396.5962
SA45_SOC_7	1700	1513.751449584961	916.6076374053955	0.99727947	396.82976666666667
SA45_SOC_7	1701	1525.3265762329102	920.3514432907104	0.73549557	397.06333333333333
SA45_SOC_7	1702	1527.2343063354492	927.064003944397	0.99638844	397.2969
SA45_SOC_7	1703	1506.1759185791016	919.5288848876953	0.9905042	397.53046666666665
SA45_SOC_7	1704	1513.5451126098633	892.6075744628906	0.025080442	397.7640333333333
SA45_SOC_7	1705	1537.9191970825195	896.1277484893799	0.77177477	397.99760000000003
SA45_SOC_7	1706	1523.1494522094727	894.6904277801514	0.73587567	398.2311666666667
SA45_SOC_7	1707	1509.6292877197266	893.4889054298401	0.9961843	398.46473333333336
SA45_SOC_7	1708	1507.9403686523438	904.0697050094604	0.9770973	398.6983
SA45_SOC_7	1709	1484.0654754638672	909.204740524292	0.008911628	398.9318666666667
SA45_SOC_7	1710	1534.0481185913086	922.056941986084	0.9729777	399.16543333333334
SA45_SOC_7	1711	1543.3073043823242	919.0311527252197	0.79969436	399.399
SA45_SOC_7	1712	1539.8614883422852	912.6158666610718	0.8208558	399.63256666666666
SA45_SOC_7	1713	1559.8115158081055	910.7987451553345	0.9806222	399.8661333333333
SA45_SOC_7	1714	1543.029441833496	924.6126794815063	0.15407497	400.0997
SA45_SOC_7	1715	1541.140251159668	921.5155649185181	0.8421122	400.33326666666665
SA45_SOC_7	1716	1542.4930572509766	918.7887239456177	0.62439126	400.56683333333336
SA45_SOC_7	1717	1558.4303283691406	919.5458793640137	0.022653986	400.8004
SA45_SOC_7	1718	626.1793899536133	987.4034070968628	0.0019435069	401.0339666666667
SA45_SOC_7	1719	1507.4028396606445	910.9339284896851	0.9242074	401.26753333333335
SA45_SOC_7	1720	1504.929428100586	905.6471014022827	0.99541414	401.5011
SA45_SOC_7	1721	1499.6857452392578	900.8998489379883	0.6079607	401.73466666666667
SA45_SOC_7	1722	1494.041862487793	894.5342588424683	0.91118807	401.96823333333333
SA45_SOC_7	1723	1514.0422439575195	889.2151165008545	0.099373184	402.2018
SA45_SOC_7	1724	1521.0447692871094	876.2566351890564	0.7159222	402.43536666666665
SA45_SOC_7	1725	1519.6073913574219	839.8072171211243	0.08455079	402.6689333333333
SA45_SOC_7	1726	1501.929588317871	841.854407787323	0.9864608	402.90250000000003
SA45_SOC_7	1727	1521.8193054199219	806.9697046279907	0.8888623	403.1360666666667
SA45_SOC_7	1728	1517.4926376342773	774.8032808303833	0.9531016	403.36963333333335
SA45_SOC_7	1729	1516.988410949707	753.8915777206421	0.94858795	403.6032
SA45_SOC_7	1730	1509.7351455688477	736.5817379951477	0.9133366	403.8367666666667
SA45_SOC_7	1731	1512.2920989990234	726.358208656311	0.9901072	404.07033333333334
SA45_SOC_7	1732	1507.8632354736328	721.1558389663696	0.97393024	404.3039
SA45_SOC_7	1733	1516.3938903808594	709.862687587738	0.9645024	404.53746666666666
SA45_SOC_7	1734	1508.1416702270508	705.4637575149536	0.9932399	404.7710333333333
SA45_SOC_7	1735	1504.2694473266602	698.9292526245117	0.98827887	405.0046
SA45_SOC_7	1736	1510.1545715332031	698.9286088943481	0.99618274	405.2381666666667
SA45_SOC_7	1737	1499.5882415771484	682.9559898376465	0.99087125	405.47173333333336
SA45_SOC_7	1738	1487.3991394042969	675.001802444458	0.51018596	405.7053
SA45_SOC_7	1739	1452.0830154418945	648.7798404693604	0.93067443	405.9388666666667
SA45_SOC_7	1740	1433.4464263916016	645.1287317276001	0.99768376	406.17243333333334
SA45_SOC_7	1741	1406.3898468017578	643.2060384750366	0.99775475	406.406
SA45_SOC_7	1742	1363.4780502319336	641.2083506584167	0.9984106	406.63956666666667
SA45_SOC_7	1743	1338.094253540039	643.2798099517822	0.99842	406.8731333333333
SA45_SOC_7	1744	1318.5964965820312	644.7109508514404	0.9979494	407.1067
SA45_SOC_7	1745	1301.125831604004	647.646746635437	0.9982876	407.34026666666665
SA45_SOC_7	1746	1281.4723205566406	646.4230799674988	0.99848515	407.57383333333337
SA45_SOC_7	1747	1262.5733184814453	648.5152673721313	0.99780196	407.80740000000003
SA45_SOC_7	1748	1242.7876281738281	650.3671503067017	0.9984043	408.0409666666667
SA45_SOC_7	1749	1225.5970001220703	651.0367584228516	0.9986106	408.27453333333335
SA45_SOC_7	1750	1212.2064971923828	651.1124610900879	0.99795675	408.5081
SA45_SOC_7	1751	1179.129295349121	651.190288066864	0.99384695	408.7416666666667
SA45_SOC_7	1752	1177.6618194580078	652.0407199859619	0.9982303	408.97523333333334
SA45_SOC_7	1753	1167.4833297729492	655.7791185379028	0.9983908	409.2088
SA45_SOC_7	1754	1164.1984176635742	658.0220675468445	0.99798715	409.44236666666666
SA45_SOC_7	1755	1151.4701843261719	657.8766489028931	0.97832286	409.6759333333333
SA45_SOC_7	1756	1138.289680480957	660.0995779037476	0.9915412	409.9095
SA45_SOC_7	1757	1119.6265411376953	657.0302724838257	0.47104365	410.1430666666667
SA45_SOC_7	1758	1109.8178100585938	664.9980425834656	0.978471	410.37663333333336
SA45_SOC_7	1759	1110.5438232421875	663.4530258178711	0.99280894	410.6102
SA45_SOC_7	1760	1100.1588821411133	670.2476620674133	0.98513097	410.8437666666667
SA45_SOC_7	1761	1064.1018676757812	658.1415438652039	0.9973168	411.07733333333334
SA45_SOC_7	1762	1061.6460800170898	655.237226486206	0.9995573	411.3109
SA45_SOC_7	1763	1045.3145599365234	645.3578996658325	0.99927634	411.54446666666666
SA45_SOC_7	1764	1005.8882904052734	628.503692150116	0.9995561	411.7780333333333
SA45_SOC_7	1765	969.9508666992188	614.9074673652649	0.99955446	412.0116
SA45_SOC_7	1766	939.5737838745117	604.0757417678833	0.9992588	412.24516666666665
SA45_SOC_7	1767	920.7042503356934	596.4355659484863	0.9995092	412.47873333333337
SA45_SOC_7	1768	922.177734375	592.7371430397034	0.9992735	412.7123
SA45_SOC_7	1769	921.3503265380859	593.8574910163879	0.99967587	412.9458666666667
SA45_SOC_7	1770	912.7205657958984	591.3120532035828	0.99957436	413.17943333333335
SA45_SOC_7	1771	906.5977478027344	591.2659621238708	0.9994455	413.413
SA45_SOC_7	1772	905.7242202758789	583.7146854400635	0.9990157	413.6465666666667
SA45_SOC_7	1773	901.1445808410645	580.1005268096924	0.99941146	413.88013333333333
SA45_SOC_7	1774	896.0350227355957	581.209545135498	0.998865	414.1137
SA45_SOC_7	1775	889.2293930053711	576.1991357803345	0.99929893	414.34726666666666
SA45_SOC_7	1776	890.0475311279297	571.2243247032166	0.99948066	414.5808333333333
SA45_SOC_7	1777	875.815601348877	569.9902939796448	0.9991696	414.81440000000003
SA45_SOC_7	1778	868.4591674804688	569.1079330444336	0.99938834	415.0479666666667
SA45_SOC_7	1779	851.9463729858398	569.7161293029785	0.99920696	415.28153333333336
SA45_SOC_7	1780	854.6436882019043	571.6486072540283	0.9995332	415.5151
SA45_SOC_7	1781	858.0627822875977	570.2133464813232	0.99945885	415.7486666666667
SA45_SOC_7	1782	851.7352294921875	571.5090465545654	0.999338	415.98223333333334
SA45_SOC_7	1783	837.2063827514648	576.389422416687	0.99941814	416.2158
SA45_SOC_7	1784	821.7163467407227	575.8204936981201	0.99940133	416.44936666666666
SA45_SOC_7	1785	806.9268035888672	576.0015749931335	0.9996253	416.6829333333333
SA45_SOC_7	1786	804.5395088195801	572.5754499435425	0.9996941	416.9165
SA45_SOC_7	1787	798.6958122253418	570.9141755104065	0.9995345	417.15006666666665
SA45_SOC_7	1788	788.6002922058105	571.7808294296265	0.9994161	417.38363333333336
SA45_SOC_7	1789	777.6026344299316	569.3991565704346	0.9995838	417.6172
SA45_SOC_7	1790	773.4495162963867	565.441632270813	0.99947566	417.8507666666667
SA45_SOC_7	1791	773.07861328125	568.684229850769	0.9995414	418.08433333333335
SA45_SOC_7	1792	767.5829887390137	570.0113439559937	0.99955994	418.3179
SA45_SOC_7	1793	760.6061553955078	569.3312430381775	0.9993432	418.55146666666667
SA45_SOC_7	1794	767.8468322753906	569.8908376693726	0.9990006	418.78503333333333
SA45_SOC_7	1795	761.0181427001953	574.5634174346924	0.99915123	419.0186
SA45_SOC_7	1796	750.6880760192871	571.741304397583	0.99891615	419.25216666666665
SA45_SOC_7	1797	759.620361328125	571.452784538269	0.9986627	419.4857333333333
SA45_SOC_7	1798	770.0291061401367	581.5015411376953	0.900782	419.71930000000003
SA45_SOC_7	1799	767.1307182312012	582.8022623062134	0.25706127	419.9528666666667
SA45_SOC_7	1800	774.642448425293	595.0400233268738	0.52551425	420.18643333333335
SA45_SOC_7	1801	760.9160614013672	620.0710201263428	0.9070921	420.42
SA45_SOC_7	1802	761.6004180908203	641.0214757919312	0.20889272	420.6535666666667
SA45_SOC_7	1803	784.0367317199707	671.8927145004272	0.11945239	420.88713333333334
SA45_SOC_7	1804	789.5555305480957	701.8521738052368	0.8181995	421.1207
SA45_SOC_7	1805	793.9036560058594	710.7626867294312	0.70353115	421.35426666666666
SA45_SOC_7	1806	794.9439239501953	719.7974395751953	0.59819424	421.5878333333333
SA45_SOC_7	1807	801.5069961547852	726.5233898162842	0.8915243	421.8214
SA45_SOC_7	1808	810.5679702758789	738.3748483657837	0.25140604	422.0549666666667
SA45_SOC_7	1809	809.3103218078613	743.0753660202026	0.348967	422.28853333333336
SA45_SOC_7	1810	827.1722602844238	743.1067156791687	0.01671457	422.5221
SA45_SOC_7	1811	833.2739067077637	757.5892925262451	0.9853699	422.7556666666667
SA45_SOC_7	1812	856.3746070861816	774.6698999404907	0.99857306	422.98923333333335
SA45_SOC_7	1813	935.137825012207	791.3410949707031	0.9995702	423.2228
SA45_SOC_7	1814	1009.3359375	808.2932138442993	0.99940157	423.45636666666667
SA45_SOC_7	1815	1110.7458114624023	832.6687002182007	0.9987902	423.68993333333333
SA45_SOC_7	1816	1185.5867385864258	856.5792846679688	0.9993782	423.9235
SA45_SOC_7	1817	1267.7325439453125	874.6336627006531	0.9984263	424.15706666666665
SA45_SOC_7	1818	1323.4075927734375	890.9592390060425	0.996102	424.39063333333337
SA45_SOC_7	1819	1381.1479568481445	895.2507305145264	0.984705	424.62420000000003
SA45_SOC_7	1820	1430.1240921020508	908.875150680542	0.99522746	424.8577666666667
SA45_SOC_7	1821	1466.6997528076172	918.5236358642578	0.9983944	425.09133333333335
SA45_SOC_7	1822	1472.4609375	913.5491466522217	0.99911135	425.3249
SA45_SOC_7	1823	1473.2194519042969	912.7262663841248	0.9975891	425.5584666666667
SA45_SOC_7	1824	1480.938606262207	913.3524870872498	0.9988625	425.79203333333334
SA45_SOC_7	1825	1473.9159393310547	919.9845170974731	0.9851431	426.0256
SA45_SOC_7	1826	1484.1641235351562	915.0550889968872	0.77141804	426.25916666666666
SA45_SOC_7	1827	1489.6895599365234	914.3432521820068	0.99610484	426.4927333333333
SA45_SOC_7	1828	1480.8865356445312	918.3410096168518	0.5442731	426.7263
SA45_SOC_7	1829	625.3396224975586	983.2969880104065	0.0023136905	426.9598666666667
SA45_SOC_7	1830	1483.165168762207	918.8164043426514	0.0350919	427.19343333333336
SA45_SOC_7	1831	1511.180076599121	916.9628477096558	0.03367085	427.427
SA45_SOC_7	1832	1508.9447021484375	925.6445789337158	0.067145504	427.6605666666667
SA45_SOC_7	1833	1504.2280197143555	923.9914155006409	0.103295214	427.89413333333334
SA45_SOC_7	1834	1512.9536819458008	928.5544967651367	0.59968644	428.1277
SA45_SOC_7	1835	1517.3411178588867	913.3589887619019	0.008644754	428.36126666666667
SA45_SOC_7	1836	1511.0919570922852	912.1707916259766	0.9629226	428.5948333333333
SA45_SOC_7	1837	1514.341163635254	905.274510383606	0.40741298	428.8284
SA45_SOC_7	1838	1524.0362548828125	904.6417236328125	0.37052366	429.06196666666665
SA45_SOC_7	1839	1528.271827697754	903.6492204666138	0.16529101	429.29553333333337
SA45_SOC_7	1840	1519.3785095214844	905.6320381164551	0.98569554	429.5291
SA45_SOC_7	1841	1525.238914489746	903.4377551078796	0.9945832	429.7626666666667
SA45_SOC_7	1842	1525.5781173706055	900.2393174171448	0.99445915	429.99623333333335
SA45_SOC_7	1843	1524.6488571166992	903.9280843734741	0.99576545	430.2298
SA45_SOC_7	1844	1514.6799087524414	912.5695180892944	0.99501014	430.4633666666667
SA45_SOC_7	1845	1508.229103088379	908.2484149932861	0.9984577	430.69693333333333
SA45_SOC_7	1846	1494.0923309326172	905.262279510498	0.99831784	430.9305
SA45_SOC_7	1847	1487.215232849121	906.2670135498047	0.9989975	431.16406666666666
SA45_SOC_7	1848	1467.6350784301758	907.8431224822998	0.6069934	431.3976333333333
SA45_SOC_7	1849	624.9143600463867	986.6304159164429	0.0023041011	431.63120000000004
SA45_SOC_7	1850	1454.8594665527344	889.913113117218	0.3148836	431.8647666666667
SA45_SOC_7	1851	1434.0755081176758	880.0835466384888	0.37312627	432.09833333333336
SA45_SOC_7	1852	1420.711555480957	905.8603048324585	0.29908875	432.3319
SA45_SOC_7	1853	1438.1196212768555	906.4235687255859	0.032084234	432.5654666666667
SA45_SOC_7	1854	1482.6836013793945	908.1357622146606	0.99714607	432.79903333333334
SA45_SOC_7	1855	1475.064468383789	917.2002553939819	0.5692596	433.0326
SA45_SOC_7	1856	1531.4006423950195	919.9662351608276	0.9592058	433.26616666666666
SA45_SOC_7	1857	1527.6604843139648	926.4649486541748	0.0121107185	433.4997333333333
SA45_SOC_7	1858	1576.5132522583008	931.1120367050171	0.9257486	433.7333
SA45_SOC_7	1859	1599.763526916504	924.8036098480225	0.99228823	433.96686666666665
SA45_SOC_7	1860	1596.8497467041016	930.5093765258789	0.9945608	434.20043333333336
SA45_SOC_7	1861	1607.673225402832	933.4179425239563	0.9852658	434.434
SA45_SOC_7	1862	1606.541404724121	941.4277482032776	0.96951586	434.6675666666667
SA45_SOC_7	1863	1635.4008865356445	939.6968221664429	0.79593945	434.90113333333335
SA45_SOC_7	1864	1647.923583984375	936.7307710647583	0.96062446	435.1347
SA45_SOC_7	1865	1656.2048721313477	944.1986203193665	0.87649935	435.36826666666667
SA45_SOC_7	1866	1666.1850357055664	939.6297454833984	0.97357506	435.60183333333333
SA45_SOC_7	1867	1647.872314453125	938.0155277252197	0.94236857	435.8354
SA45_SOC_7	1868	1664.000358581543	962.7785396575928	0.663087	436.06896666666665
SA45_SOC_7	1869	1668.4492492675781	957.3240852355957	0.9718953	436.3025333333333
SA45_SOC_7	1870	1657.5674057006836	946.5682554244995	0.9967327	436.53610000000003
SA45_SOC_7	1871	1690.868911743164	967.9738926887512	0.70758736	436.7696666666667
SA45_SOC_7	1872	1671.3634872436523	959.5291185379028	0.9886551	437.00323333333336
SA45_SOC_7	1873	1687.723731994629	964.9529957771301	0.98947424	437.2368
SA45_SOC_7	1874	1689.3939971923828	965.9928131103516	0.95639825	437.4703666666667
SA45_SOC_7	1875	1680.4056930541992	963.8329696655273	0.9930093	437.70393333333334
SA45_SOC_7	1876	1677.151107788086	952.4590945243835	0.009994297	437.9375
SA45_SOC_7	1877	1669.075813293457	956.3891315460205	0.9808982	438.17106666666666
SA45_SOC_7	1878	1686.1467361450195	948.0135583877563	0.85689116	438.4046333333333
SA45_SOC_7	1879	1696.7772674560547	940.843563079834	0.9453368	438.6382
SA45_SOC_7	1880	1696.0870742797852	940.1978373527527	0.94964486	438.8717666666667
SA45_SOC_7	1881	1692.5047302246094	943.394021987915	0.70432705	439.10533333333336
SA45_SOC_7	1882	1673.4148406982422	944.4689226150513	0.9736582	439.3389
SA45_SOC_7	1883	1654.2576599121094	939.6692705154419	0.7807476	439.5724666666667
SA45_SOC_7	1884	1682.156867980957	935.2440762519836	0.9776724	439.80603333333335
SA45_SOC_7	1885	1688.4599304199219	929.0854454040527	0.9272118	440.0396
SA45_SOC_7	1886	1664.1426086425781	934.5124769210815	0.9935958	440.27316666666667
SA45_SOC_7	1887	1675.4975509643555	929.5811176300049	0.9863027	440.50673333333333
SA45_SOC_7	1888	1684.3589401245117	931.8600511550903	0.9983014	440.7403
SA45_SOC_7	1889	1671.763687133789	933.6712503433228	0.99915636	440.97386666666665
SA45_SOC_7	1890	1630.8333206176758	936.498384475708	0.99799925	441.2074333333333
SA45_SOC_7	1891	1616.9341278076172	938.2891774177551	0.998002	441.44100000000003
SA45_SOC_7	1892	1615.993766784668	943.9980340003967	0.99838257	441.6745666666667
SA45_SOC_7	1893	1625.3735733032227	948.9177417755127	0.9973496	441.90813333333335
SA45_SOC_7	1894	1612.3579788208008	948.5074281692505	0.99219525	442.1417
SA45_SOC_7	1895	1610.7332611083984	957.4868202209473	0.9972662	442.3752666666667
SA45_SOC_7	1896	1593.2767868041992	960.9352827072144	0.9976948	442.60883333333334
SA45_SOC_7	1897	1603.2946014404297	953.3725476264954	0.9944054	442.8424
SA45_SOC_7	1898	1584.5888900756836	954.0460824966431	0.994816	443.07596666666666
SA45_SOC_7	1899	1579.7370529174805	965.442488193512	0.9977399	443.3095333333333
SA45_SOC_7	1900	1559.2878341674805	969.6327209472656	0.99817085	443.5431
SA45_SOC_7	1901	1574.0491104125977	966.9508123397827	0.9979786	443.7766666666667
SA45_SOC_7	1902	1557.747459411621	966.8704748153687	0.9982509	444.01023333333336
SA45_SOC_7	1903	1544.7966384887695	971.9150018692017	0.99818665	444.2438
SA45_SOC_7	1904	1530.578842163086	974.523138999939	0.99605894	444.4773666666667
SA45_SOC_7	1905	1544.5652389526367	972.5100016593933	0.9929501	444.71093333333334
SA45_SOC_7	1906	1529.5255279541016	972.9983997344971	0.995481	444.9445
SA45_SOC_7	1907	1527.1957397460938	976.6582632064819	0.9010293	445.17806666666667
SA45_SOC_7	1908	1541.3478469848633	978.920202255249	0.9863312	445.4116333333333
SA45_SOC_7	1909	1509.272117614746	977.7533769607544	0.9438249	445.6452
SA45_SOC_7	1910	1519.3859481811523	975.3218793869019	0.9946343	445.87876666666665
SA45_SOC_7	1911	1509.8222351074219	978.5208964347839	0.9927093	446.11233333333337
SA45_SOC_7	1912	1482.8733444213867	975.8839845657349	0.93486017	446.34590000000003
SA45_SOC_7	1913	1487.7553939819336	975.0766825675964	0.9445567	446.5794666666667
SA45_SOC_7	1914	1491.5723419189453	969.8474049568176	0.99658906	446.81303333333335
SA45_SOC_7	1915	1486.3156127929688	968.257327079773	0.9958533	447.0466
SA45_SOC_7	1916	1489.5825576782227	966.1435747146606	0.98264515	447.2801666666667
SA45_SOC_7	1917	1507.294692993164	963.1413459777832	0.8656525	447.51373333333333
SA45_SOC_7	1918	1463.030776977539	959.9484443664551	0.025037484	447.7473
SA45_SOC_7	1919	1452.8019332885742	974.6881914138794	0.96800375	447.98086666666666
SA45_SOC_7	1920	1439.271240234375	969.84206199646	0.54256487	448.2144333333333
SA45_SOC_7	1921	1439.0160369873047	969.3604230880737	0.93121666	448.44800000000004
SA45_SOC_7	1922	1439.0677642822266	958.6452770233154	0.7919049	448.6815666666667
SA45_SOC_7	1923	1435.1816940307617	964.6469020843506	0.954943	448.91513333333336
SA45_SOC_7	1924	1426.5408325195312	963.0877876281738	0.7828628	449.1487
SA45_SOC_7	1925	1428.157081604004	959.4530940055847	0.90298766	449.3822666666667
SA45_SOC_7	1926	1429.4327545166016	953.3446741104126	0.7889701	449.61583333333334
SA45_SOC_7	1927	1438.9392471313477	954.034366607666	0.7954638	449.8494
SA45_SOC_7	1928	1424.3119812011719	953.8040399551392	0.8615074	450.08296666666666
SA45_SOC_7	1929	1413.7331771850586	944.7222948074341	0.3509957	450.3165333333333
SA45_SOC_7	1930	1409.4968032836914	943.923168182373	0.015590495	450.5501
SA45_SOC_7	1931	1395.0934982299805	951.3064956665039	0.111791134	450.78366666666665
SA45_SOC_7	1932	1389.9478912353516	941.7849540710449	0.815975	451.01723333333337
SA45_SOC_7	1933	1382.054557800293	942.0420598983765	0.918375	451.2508
SA45_SOC_7	1934	1382.8025436401367	948.8973999023438	0.95223916	451.4843666666667
SA45_SOC_7	1935	1389.3037033081055	953.4606742858887	0.95861655	451.71793333333335
SA45_SOC_7	1936	1384.8865127563477	947.3342299461365	0.99156356	451.9515
SA45_SOC_7	1937	1381.6579055786133	952.0180749893188	0.98700875	452.18506666666667
SA45_SOC_7	1938	1378.1050872802734	958.4656119346619	0.8787315	452.41863333333333
SA45_SOC_7	1939	1356.4534378051758	960.4698657989502	0.928349	452.6522
SA45_SOC_7	1940	1350.8052062988281	942.2421956062317	0.4645853	452.88576666666665
SA45_SOC_7	1941	1340.357666015625	938.491051197052	0.8354484	453.1193333333333
SA45_SOC_7	1942	1342.5541305541992	942.4333190917969	0.97171223	453.35290000000003
SA45_SOC_7	1943	1351.1480712890625	932.9218196868896	0.4337097	453.5864666666667
SA45_SOC_7	1944	1327.9221725463867	921.2182259559631	0.054964554	453.82003333333336
SA45_SOC_7	1945	1350.6933975219727	913.6802101135254	0.9768694	454.0536
SA45_SOC_7	1946	1332.828140258789	924.5571255683899	0.9893037	454.2871666666667
SA45_SOC_7	1947	1338.4835815429688	924.552104473114	0.9970776	454.52073333333334
SA45_SOC_7	1948	1345.883445739746	923.2450747489929	0.9967308	454.7543
SA45_SOC_7	1949	1341.873435974121	926.9921636581421	0.98869854	454.98786666666666
SA45_SOC_7	1950	1333.1052017211914	923.0215716362	0.9139534	455.2214333333333
SA45_SOC_7	1951	1332.7746963500977	924.1065144538879	0.59129006	455.455
SA45_SOC_7	1952	1332.9359436035156	937.2981548309326	0.78502494	455.6885666666667
SA45_SOC_7	1953	1325.6296920776367	921.6280889511108	0.011358977	455.92213333333336
SA45_SOC_7	1954	1321.1017227172852	932.6461744308472	0.33604535	456.1557
SA45_SOC_7	1955	1316.993293762207	936.7193126678467	0.24844626	456.3892666666667
SA45_SOC_7	1956	1317.2701263427734	933.7557077407837	0.21822205	456.62283333333335
SA45_SOC_7	1957	1309.5648193359375	935.4005670547485	0.72866184	456.8564
SA45_SOC_7	1958	1302.670669555664	927.4545550346375	0.24857181	457.08996666666667
SA45_SOC_7	1959	1298.1279373168945	924.9196743965149	0.4469838	457.32353333333333
SA45_SOC_7	1960	1296.7284393310547	943.7649393081665	0.92803895	457.5571
SA45_SOC_7	1961	1309.445686340332	940.8394432067871	0.92760074	457.79066666666665
SA45_SOC_7	1962	1292.9473114013672	923.7322497367859	0.019033248	458.0242333333333
SA45_SOC_7	1963	1315.8817291259766	923.0406260490417	0.8570526	458.25780000000003
SA45_SOC_7	1964	1330.4786682128906	918.6093807220459	0.981427	458.4913666666667
SA45_SOC_7	1965	1332.026710510254	913.6323809623718	0.99168044	458.72493333333335
SA45_SOC_7	1966	1320.615234375	903.6478686332703	0.013453383	458.9585
SA45_SOC_7	1967	1378.916015625	909.9234008789062	0.9452711	459.1920666666667
SA45_SOC_7	1968	1407.2614288330078	902.945237159729	0.89497685	459.42563333333334
SA45_SOC_7	1969	1417.4408340454102	896.3390207290649	0.985666	459.6592
SA45_SOC_7	1970	1437.2514724731445	902.1646499633789	0.70977896	459.89276666666666
SA45_SOC_7	1971	1449.638442993164	894.0058207511902	0.9970118	460.1263333333333
SA45_SOC_7	1972	1457.1148681640625	896.2351870536804	0.98804784	460.3599
SA45_SOC_7	1973	1458.372573852539	903.2493996620178	0.96535903	460.5934666666667
SA45_SOC_7	1974	1475.533790588379	907.7819681167603	0.9924793	460.82703333333336
SA45_SOC_7	1975	1483.5779571533203	904.9751114845276	0.99000376	461.0606
SA45_SOC_7	1976	1484.263572692871	905.6635808944702	0.98835075	461.2941666666667
SA45_SOC_7	1977	1486.150245666504	907.6563119888306	0.9885067	461.52773333333334
SA45_SOC_7	1978	1487.6489639282227	906.5107941627502	0.9991405	461.7613
SA45_SOC_7	1979	1484.4741439819336	918.5224771499634	0.9977465	461.99486666666667
SA45_SOC_7	1980	1487.3207473754883	924.2505168914795	0.99561584	462.2284333333333
SA45_SOC_7	1981	1480.2311325073242	927.3194360733032	0.99821776	462.462
SA45_SOC_7	1982	1487.33642578125	927.4653053283691	0.9991303	462.69556666666665
SA45_SOC_7	1983	1491.6161727905273	927.5100445747375	0.97517043	462.92913333333337
SA45_SOC_7	1984	1489.4330978393555	925.519437789917	0.8987311	463.16270000000003
SA45_SOC_7	1985	1488.039894104004	927.3903751373291	0.99437344	463.3962666666667
SA45_SOC_7	1986	1465.5886459350586	922.0287466049194	0.9529694	463.62983333333335
SA45_SOC_7	1987	1448.7241744995117	905.6742024421692	0.89636123	463.8634
SA45_SOC_7	1988	1452.0354080200195	908.5350036621094	0.0078346925	464.0969666666667
SA45_SOC_7	1989	1474.3972778320312	897.7297353744507	0.0290141	464.33053333333334
SA45_SOC_7	1990	1451.3392639160156	891.9194269180298	0.0040844777	464.5641
SA45_SOC_7	1991	1474.424171447754	875.5106163024902	0.29638702	464.79766666666666
SA45_SOC_7	1992	1474.9372100830078	853.0199718475342	0.5945599	465.0312333333333
SA45_SOC_7	1993	1472.9205322265625	841.5976238250732	0.32935596	465.26480000000004
SA45_SOC_7	1994	1462.0100784301758	818.4655022621155	0.14056422	465.4983666666667
SA45_SOC_7	1995	1455.7279586791992	816.4916324615479	0.9884235	465.73193333333336
SA45_SOC_7	1996	1472.8058624267578	790.694146156311	0.70780766	465.9655
SA45_SOC_7	1997	1468.2809829711914	771.0785937309265	0.64621943	466.1990666666667
SA45_SOC_7	1998	1472.7848052978516	754.0774869918823	0.9175007	466.43263333333334
SA45_SOC_7	1999	1477.7794647216797	749.8229455947876	0.7332534	466.6662
[truncated: 1,856 more rows]
