# Supplementary material for: Measuring inter-individual differences in behavioural types of gilthead seabreams in the laboratory using deep learning
Source: PeerJ. 2022 May 5;10:e13396. doi: 10.7717/peerj.13396 (PMC9080431; doi:10.7717/peerj.13396)
Supplement: Supplemental Information 1 [file peerj-10-13396-s001.zip › Raw validation data/d1/SA45_SOC_8.csv]

ID	sec	X	Y	%	seconds
SA45_SOC_8	1	288.5864067077637	1022.1076726913452	0.24623346	0.0
SA45_SOC_8	2	280.39841651916504	1019.8076248168945	0.41649526	0.06673333333333334
SA45_SOC_8	3	282.5233840942383	1018.8422226905823	0.09224146	0.13346666666666668
SA45_SOC_8	4	283.9760112762451	1021.8385934829712	0.3177114	0.20020000000000002
SA45_SOC_8	5	291.59045219421387	1018.8865756988525	0.035833247	0.26693333333333336
SA45_SOC_8	6	288.71103286743164	1019.5343613624573	0.05529121	0.33366666666666667
SA45_SOC_8	7	284.56592559814453	1020.2587509155273	0.05018966	0.40040000000000003
SA45_SOC_8	8	277.8409767150879	1018.9841651916504	0.08628881	0.46713333333333334
SA45_SOC_8	9	289.62696075439453	1019.2818903923035	0.051044893	0.5338666666666667
SA45_SOC_8	10	285.89266777038574	1019.2410135269165	0.039250918	0.6006
SA45_SOC_8	11	283.93378257751465	1019.4834423065186	0.029784145	0.6673333333333333
SA45_SOC_8	12	287.521390914917	1021.3259267807007	0.16118193	0.7340666666666666
SA45_SOC_8	13	284.98706817626953	1020.2949285507202	0.14207046	0.8008000000000001
SA45_SOC_8	14	286.19441986083984	1018.8659763336182	0.033576414	0.8675333333333334
SA45_SOC_8	15	274.44159507751465	1021.1398887634277	0.17178641	0.9342666666666667
SA45_SOC_8	16	286.25879287719727	1020.1037406921387	0.13116345	1.0010000000000001
SA45_SOC_8	17	285.7302474975586	1023.3174991607666	0.16307467	1.0677333333333334
SA45_SOC_8	18	292.8501605987549	1018.7046575546265	0.036898907	1.1344666666666667
SA45_SOC_8	19	289.9423599243164	1019.4003367424011	0.03030104	1.2012
SA45_SOC_8	20	284.22197341918945	1019.7035980224609	0.07063468	1.2679333333333334
SA45_SOC_8	21	282.5987720489502	1020.7858371734619	0.079184696	1.3346666666666667
SA45_SOC_8	22	278.7129878997803	1020.0109791755676	0.029298596	1.4014
SA45_SOC_8	23	277.5004577636719	1022.0879745483398	0.13089727	1.4681333333333333
SA45_SOC_8	24	284.4473361968994	1017.1742534637451	0.033270575	1.5348666666666666
SA45_SOC_8	25	287.1921157836914	1020.352156162262	0.13162403	1.6016000000000001
SA45_SOC_8	26	284.7005367279053	1022.2490358352661	0.10104895	1.6683333333333334
SA45_SOC_8	27	282.5790023803711	1019.1311931610107	0.06731173	1.7350666666666668
SA45_SOC_8	28	285.94030380249023	1018.0328607559204	0.041888084	1.8018
SA45_SOC_8	29	281.90563201904297	1020.6901144981384	0.13214411	1.8685333333333334
SA45_SOC_8	30	283.2286262512207	1018.8575434684753	0.10899449	1.9352666666666667
SA45_SOC_8	31	284.3821334838867	1019.2762899398804	0.042977493	2.0020000000000002
SA45_SOC_8	32	281.07255935668945	1020.8728694915771	0.09340905	2.0687333333333333
SA45_SOC_8	33	282.26025581359863	1018.6693811416626	0.09842215	2.135466666666667
SA45_SOC_8	34	281.67491912841797	1020.9322214126587	0.12870526	2.2022
SA45_SOC_8	35	285.1753234863281	1018.8979053497314	0.041922387	2.2689333333333335
SA45_SOC_8	36	282.07554817199707	1020.4225158691406	0.118689366	2.3356666666666666
SA45_SOC_8	37	286.4311981201172	1020.8383655548096	0.08973831	2.4024
SA45_SOC_8	38	283.2270812988281	1023.1129217147827	0.11231017	2.469133333333333
SA45_SOC_8	39	280.05592346191406	1019.916672706604	0.09800815	2.5358666666666667
SA45_SOC_8	40	285.9452819824219	1018.2781219482422	0.021775026	2.6026000000000002
SA45_SOC_8	41	283.599328994751	1019.4415998458862	0.04346496	2.6693333333333333
SA45_SOC_8	42	293.78342628479004	1018.2949233055115	0.009536816	2.736066666666667
SA45_SOC_8	43	284.29521560668945	1017.4435901641846	0.040865038	2.8028
SA45_SOC_8	44	284.833288192749	1018.5690879821777	0.04059572	2.8695333333333335
SA45_SOC_8	45	283.4850311279297	1014.7386360168457	0.08239185	2.9362666666666666
SA45_SOC_8	46	281.1061477661133	1020.8281946182251	0.08028766	3.003
SA45_SOC_8	47	281.13658905029297	1020.6185960769653	0.1684403	3.069733333333333
SA45_SOC_8	48	291.5948295593262	1019.056134223938	0.10895373	3.1364666666666667
SA45_SOC_8	49	296.46998405456543	1019.5957088470459	0.11519945	3.2032000000000003
SA45_SOC_8	50	279.1197109222412	1017.4120473861694	0.16823429	3.2699333333333334
SA45_SOC_8	51	282.7086067199707	1018.1393337249756	0.15291445	3.336666666666667
SA45_SOC_8	52	287.3228931427002	1018.0593824386597	0.041824814	3.4034
SA45_SOC_8	53	290.4056453704834	1015.1559019088745	0.018180327	3.4701333333333335
SA45_SOC_8	54	287.60058403015137	1016.1401653289795	0.064088084	3.5368666666666666
SA45_SOC_8	55	283.06297302246094	1017.4066400527954	0.43030825	3.6036
SA45_SOC_8	56	286.0038185119629	1017.6119899749756	0.069546	3.6703333333333332
SA45_SOC_8	57	287.922420501709	1020.1058650016785	0.065715335	3.7370666666666668
SA45_SOC_8	58	282.6774215698242	1018.9544892311096	0.11185579	3.8038
SA45_SOC_8	59	289.7126770019531	1021.1344814300537	0.050151803	3.8705333333333334
SA45_SOC_8	60	285.01255989074707	1019.4736576080322	0.057010263	3.937266666666667
SA45_SOC_8	61	285.86620330810547	1021.2995982170105	0.06730407	4.0040000000000004
SA45_SOC_8	62	291.65496826171875	1018.2773494720459	0.017033018	4.070733333333333
SA45_SOC_8	63	282.2448921203613	1019.6772050857544	0.046673823	4.137466666666667
SA45_SOC_8	64	285.33350944519043	1018.5967683792114	0.061256524	4.2042
SA45_SOC_8	65	291.8035697937012	1018.1424236297607	0.041302543	4.270933333333334
SA45_SOC_8	66	284.6740436553955	1017.7265739440918	0.086232394	4.337666666666666
SA45_SOC_8	67	281.44580841064453	1017.949047088623	0.14466156	4.4044
SA45_SOC_8	68	277.90746688842773	1018.0498552322388	0.20183334	4.471133333333333
SA45_SOC_8	69	288.7965774536133	1019.0760254859924	0.039466463	4.537866666666667
SA45_SOC_8	70	285.4708671569824	1018.754096031189	0.1470947	4.6046000000000005
SA45_SOC_8	71	292.2008800506592	1018.454954624176	0.048798203	4.671333333333333
SA45_SOC_8	72	281.0781955718994	1022.283411026001	0.07186351	4.738066666666667
SA45_SOC_8	73	289.74483489990234	1020.6058502197266	0.07584036	4.8048
SA45_SOC_8	74	288.5419750213623	1018.4396982192993	0.038278695	4.871533333333334
SA45_SOC_8	75	280.3781032562256	1019.544403553009	0.07122988	4.938266666666666
SA45_SOC_8	76	289.39393043518066	1019.5528364181519	0.11169138	5.005
SA45_SOC_8	77	286.3250541687012	1017.5201940536499	0.101523794	5.071733333333333
SA45_SOC_8	78	282.76047706604004	1017.3879718780518	0.026418354	5.138466666666667
SA45_SOC_8	79	291.2454414367676	1019.9375295639038	0.08686757	5.2052000000000005
SA45_SOC_8	80	292.9496955871582	1018.6888217926025	0.18221702	5.271933333333333
SA45_SOC_8	81	281.8367385864258	1019.0154504776001	0.15233582	5.338666666666667
SA45_SOC_8	82	281.78300857543945	1019.1636371612549	0.26991042	5.4054
SA45_SOC_8	83	280.57665824890137	1020.7188892364502	0.22044441	5.472133333333334
SA45_SOC_8	84	282.94721603393555	1020.4059076309204	0.35534987	5.538866666666666
SA45_SOC_8	85	279.7877883911133	1020.1258850097656	0.39895067	5.6056
SA45_SOC_8	86	288.71835708618164	1019.4359350204468	0.22041053	5.6723333333333334
SA45_SOC_8	87	289.57200050354004	1020.762083530426	0.26030856	5.739066666666667
SA45_SOC_8	88	284.8355197906494	1019.3706607818604	0.343375	5.8058000000000005
SA45_SOC_8	89	284.0449619293213	1016.55846118927	0.24174497	5.872533333333333
SA45_SOC_8	90	286.30797386169434	1019.9724197387695	0.13837439	5.939266666666667
SA45_SOC_8	91	287.5815010070801	1015.9556722640991	0.09370379	6.006
SA45_SOC_8	92	291.19019508361816	1016.6089296340942	0.041475676	6.072733333333334
SA45_SOC_8	93	282.70153999328613	1015.3898334503174	0.10062382	6.139466666666666
SA45_SOC_8	94	285.21077156066895	1019.0551686286926	0.19669971	6.2062
SA45_SOC_8	95	281.18608474731445	1018.6518716812134	0.27107373	6.2729333333333335
SA45_SOC_8	96	282.4471092224121	1019.8045349121094	0.119372524	6.339666666666667
SA45_SOC_8	97	284.03669357299805	1020.3125667572021	0.22732298	6.4064000000000005
SA45_SOC_8	98	283.05407524108887	1018.7546110153198	0.07682452	6.473133333333333
SA45_SOC_8	99	288.09242248535156	1017.700309753418	0.08584502	6.539866666666667
SA45_SOC_8	100	286.6703510284424	1019.1429090499878	0.32159892	6.6066
SA45_SOC_8	101	287.83066749572754	1019.9935984611511	0.10939573	6.673333333333334
SA45_SOC_8	102	289.16396141052246	1017.8246140480042	0.17177546	6.740066666666666
SA45_SOC_8	103	290.376033782959	1020.1164865493774	0.24683551	6.8068
SA45_SOC_8	104	280.50381660461426	1017.9572868347168	0.15418981	6.8735333333333335
SA45_SOC_8	105	289.7336769104004	1020.5331087112427	0.32079747	6.940266666666667
SA45_SOC_8	106	285.6876468658447	1018.5793876647949	0.39222744	7.007000000000001
SA45_SOC_8	107	284.90830421447754	1017.451958656311	0.12527092	7.073733333333333
SA45_SOC_8	108	284.5794868469238	1016.9967126846313	0.12719132	7.140466666666667
SA45_SOC_8	109	280.72654724121094	1017.3712992668152	0.09485196	7.2072
SA45_SOC_8	110	286.6795063018799	1017.4914836883545	0.040504303	7.273933333333334
SA45_SOC_8	111	278.3213424682617	1016.9705772399902	0.08397225	7.3406666666666665
SA45_SOC_8	112	286.12034797668457	1023.2070994377136	0.34821656	7.4074
SA45_SOC_8	113	276.9628715515137	1020.8781480789185	0.08068927	7.4741333333333335
SA45_SOC_8	114	287.66690254211426	1019.5723414421082	0.1049536	7.540866666666667
SA45_SOC_8	115	279.3716812133789	1019.7803950309753	0.34050387	7.6076
SA45_SOC_8	116	281.41828536987305	1016.562066078186	0.18007357	7.674333333333333
SA45_SOC_8	117	284.750919342041	1019.0245270729065	0.17516294	7.741066666666667
SA45_SOC_8	118	283.7930202484131	1016.5571737289429	0.20351838	7.8078
SA45_SOC_8	119	293.2733345031738	1017.752194404602	0.015272913	7.874533333333334
SA45_SOC_8	120	277.85980224609375	1018.6650681495667	0.1851617	7.9412666666666665
SA45_SOC_8	121	287.6934242248535	1017.3749685287476	0.08128829	8.008000000000001
SA45_SOC_8	122	289.32726860046387	1018.6941003799438	0.048159588	8.074733333333333
SA45_SOC_8	123	289.64043617248535	1020.8924388885498	0.12894072	8.141466666666666
SA45_SOC_8	124	286.3702583312988	1017.3162603378296	0.08509661	8.2082
SA45_SOC_8	125	286.1455821990967	1018.2675647735596	0.14916621	8.274933333333333
SA45_SOC_8	126	288.731632232666	1019.6542882919312	0.1260794	8.341666666666667
SA45_SOC_8	127	290.3385829925537	1018.0584168434143	0.031180883	8.4084
SA45_SOC_8	128	289.86897468566895	1017.2552347183228	0.09828874	8.475133333333334
SA45_SOC_8	129	289.09841537475586	1020.1585865020752	0.1195918	8.541866666666667
SA45_SOC_8	130	283.6629295349121	1020.139274597168	0.13993378	8.608600000000001
SA45_SOC_8	131	292.5191116333008	1019.6401262283325	0.06333189	8.675333333333333
SA45_SOC_8	132	291.55869483947754	1015.7928085327148	0.053250734	8.742066666666666
SA45_SOC_8	133	292.16548919677734	1019.6693515777588	0.13236727	8.8088
SA45_SOC_8	134	291.8122386932373	1018.8516855239868	0.03919145	8.875533333333333
SA45_SOC_8	135	284.80236053466797	1020.3123092651367	0.40279222	8.942266666666667
SA45_SOC_8	136	287.32566833496094	1019.5536088943481	0.07391343	9.009
SA45_SOC_8	137	282.868709564209	1016.5918064117432	0.12940423	9.075733333333334
SA45_SOC_8	138	282.57370948791504	1017.3726511001587	0.12578042	9.142466666666667
SA45_SOC_8	139	291.91606521606445	1018.716630935669	0.037249994	9.209200000000001
SA45_SOC_8	140	287.8007125854492	1019.0208578109741	0.03123961	9.275933333333333
SA45_SOC_8	141	291.2158012390137	1019.6426367759705	0.11250049	9.342666666666666
SA45_SOC_8	142	291.10865592956543	1018.3919978141785	0.028484955	9.4094
SA45_SOC_8	143	281.7543697357178	1020.2879762649536	0.049950525	9.476133333333333
SA45_SOC_8	144	281.984224319458	1019.0637302398682	0.4104898	9.542866666666667
SA45_SOC_8	145	285.59815406799316	1017.5794816017151	0.16159707	9.6096
SA45_SOC_8	146	286.6143608093262	1015.4244661331177	0.08775822	9.676333333333334
SA45_SOC_8	147	293.4905433654785	1017.7401566505432	0.07804383	9.743066666666667
SA45_SOC_8	148	287.27282524108887	1018.9797878265381	0.16967796	9.809800000000001
SA45_SOC_8	149	283.1729507446289	1017.1107816696167	0.26465657	9.876533333333333
SA45_SOC_8	150	290.0267028808594	1018.2880997657776	0.0566733	9.943266666666666
SA45_SOC_8	151	285.11890411376953	1018.7111592292786	0.10164093	10.01
SA45_SOC_8	152	280.7668876647949	1016.6178131103516	0.15499878	10.076733333333333
SA45_SOC_8	153	286.3831329345703	1018.8638520240784	0.35659158	10.143466666666667
SA45_SOC_8	154	282.80651092529297	1017.5209665298462	0.051476266	10.2102
SA45_SOC_8	155	283.40343475341797	1019.6018886566162	0.17725475	10.276933333333334
SA45_SOC_8	156	285.18433570861816	1020.3023958206177	0.42927468	10.343666666666667
SA45_SOC_8	157	287.08651542663574	1021.2263417243958	0.5028956	10.410400000000001
SA45_SOC_8	158	281.4890956878662	1017.0833587646484	0.17994213	10.477133333333333
SA45_SOC_8	159	279.9886894226074	1016.4053821563721	0.06988214	10.543866666666666
SA45_SOC_8	160	280.3428840637207	1021.0375356674194	0.38459218	10.6106
SA45_SOC_8	161	279.0795421600342	1019.1359567642212	0.16816348	10.677333333333333
SA45_SOC_8	162	280.24085998535156	1017.4940586090088	0.45881703	10.744066666666667
SA45_SOC_8	163	284.00782585144043	1017.6020121574402	0.07046834	10.8108
SA45_SOC_8	164	280.6656074523926	1019.745569229126	0.15535575	10.877533333333334
SA45_SOC_8	165	287.4531555175781	1017.3656988143921	0.04812089	10.944266666666667
SA45_SOC_8	166	279.30015563964844	1018.3506059646606	0.26566225	11.011000000000001
SA45_SOC_8	167	278.75810623168945	1017.4904537200928	0.10624002	11.077733333333333
SA45_SOC_8	168	281.9341850280762	1018.4762620925903	0.19409208	11.144466666666666
SA45_SOC_8	169	288.20898056030273	1018.4738159179688	0.086341575	11.2112
SA45_SOC_8	170	281.3299083709717	1017.4309730529785	0.21264678	11.277933333333333
SA45_SOC_8	171	283.58373641967773	1017.1950459480286	0.3130217	11.344666666666667
SA45_SOC_8	172	283.5274887084961	1016.7222905158997	0.07392948	11.4114
SA45_SOC_8	173	290.43222427368164	1020.582160949707	0.08458829	11.478133333333334
SA45_SOC_8	174	293.140926361084	1019.9403619766235	0.036681123	11.544866666666667
SA45_SOC_8	175	297.35547065734863	1018.2363438606262	0.04862989	11.611600000000001
SA45_SOC_8	176	291.90831184387207	1016.8760132789612	0.034328483	11.678333333333333
SA45_SOC_8	177	291.53048515319824	1018.8820052146912	0.05898002	11.745066666666666
SA45_SOC_8	178	298.17566871643066	1015.7707285881042	0.03536439	11.8118
SA45_SOC_8	179	295.6907558441162	1018.8196277618408	0.03373995	11.878533333333333
SA45_SOC_8	180	282.91422843933105	1016.8480110168457	0.14841834	11.945266666666667
SA45_SOC_8	181	286.17359161376953	1017.0765352249146	0.060797237	12.012
SA45_SOC_8	182	288.82155418395996	1018.1811761856079	0.030745184	12.078733333333334
SA45_SOC_8	183	283.579158782959	1016.610860824585	0.048857134	12.145466666666668
SA45_SOC_8	184	280.9979724884033	1016.9343996047974	0.15592314	12.212200000000001
SA45_SOC_8	185	288.9207458496094	1018.8993215560913	0.08902251	12.278933333333333
SA45_SOC_8	186	285.64656257629395	1018.1867122650146	0.12658037	12.345666666666666
SA45_SOC_8	187	282.4686527252197	1016.1095237731934	0.22044177	12.4124
SA45_SOC_8	188	290.39817810058594	1017.8051090240479	0.12348671	12.479133333333333
SA45_SOC_8	189	284.5791721343994	1017.5589466094971	0.35647956	12.545866666666667
SA45_SOC_8	190	283.4039497375488	1015.0458884239197	0.2893284	12.6126
SA45_SOC_8	191	283.84511947631836	1015.6379270553589	0.2702119	12.679333333333334
SA45_SOC_8	192	283.6711120605469	1015.0346231460571	0.2458949	12.746066666666668
SA45_SOC_8	193	286.700963973999	1016.1150598526001	0.056823686	12.812800000000001
SA45_SOC_8	194	279.62459564208984	1020.3284668922424	0.06868711	12.879533333333333
SA45_SOC_8	195	283.90666007995605	1016.5322613716125	0.1926766	12.946266666666666
SA45_SOC_8	196	282.3699760437012	1015.5530834197998	0.37453505	13.013
SA45_SOC_8	197	286.9569396972656	1016.2901544570923	0.1043015	13.079733333333333
SA45_SOC_8	198	288.5032367706299	1018.0109739303589	0.19798742	13.146466666666667
SA45_SOC_8	199	288.9068412780762	1017.1990370750427	0.15324064	13.2132
SA45_SOC_8	200	280.1806354522705	1016.192307472229	0.058788214	13.279933333333334
SA45_SOC_8	201	289.2055034637451	1015.5703353881836	0.0579773	13.346666666666668
SA45_SOC_8	202	283.50196838378906	1016.432933807373	0.1901413	13.413400000000001
SA45_SOC_8	203	281.6128349304199	1017.3241138458252	0.17435473	13.480133333333333
SA45_SOC_8	204	280.47640800476074	1017.5077056884766	0.07497831	13.546866666666666
SA45_SOC_8	205	282.68285751342773	1019.681646823883	0.4366084	13.6136
SA45_SOC_8	206	283.5812187194824	1018.1468653678894	0.076979116	13.680333333333333
SA45_SOC_8	207	284.8281955718994	1017.8241634368896	0.07383674	13.747066666666667
SA45_SOC_8	208	285.91718673706055	1020.216908454895	0.1284262	13.8138
SA45_SOC_8	209	289.8783588409424	1018.8847732543945	0.058232427	13.880533333333334
SA45_SOC_8	210	283.25334548950195	1019.2215728759766	0.04698223	13.947266666666668
SA45_SOC_8	211	284.34070587158203	1016.7181062698364	0.1900768	14.014000000000001
SA45_SOC_8	212	284.93648529052734	1018.1381750106812	0.18222545	14.080733333333333
SA45_SOC_8	213	280.53754806518555	1017.2618007659912	0.28968313	14.147466666666666
SA45_SOC_8	214	281.93129539489746	1017.2753190994263	0.10738829	14.2142
SA45_SOC_8	215	288.5647773742676	1021.3780045509338	0.19153102	14.280933333333333
SA45_SOC_8	216	290.148868560791	1019.627251625061	0.1615935	14.347666666666667
SA45_SOC_8	217	289.9958896636963	1019.4581437110901	0.10359603	14.4144
SA45_SOC_8	218	293.7872886657715	1017.0214319229126	0.045322984	14.481133333333334
SA45_SOC_8	219	289.54524993896484	1017.1378183364868	0.07431537	14.547866666666668
SA45_SOC_8	220	283.5652256011963	1018.9535236358643	0.0631344	14.614600000000001
SA45_SOC_8	221	284.5836925506592	1017.5147867202759	0.054218452	14.681333333333333
SA45_SOC_8	222	282.3802185058594	1016.8017268180847	0.061561354	14.748066666666666
SA45_SOC_8	223	284.4982624053955	1017.1514654159546	0.056641724	14.8148
SA45_SOC_8	224	285.36563873291016	1019.0726137161255	0.08481097	14.881533333333334
SA45_SOC_8	225	275.6589889526367	1018.6494898796082	0.34159023	14.948266666666667
SA45_SOC_8	226	281.1499786376953	1020.2007508277893	0.092083514	15.015
SA45_SOC_8	227	283.88545989990234	1019.8602819442749	0.04601556	15.081733333333334
SA45_SOC_8	228	284.3217945098877	1018.6556696891785	0.16776267	15.148466666666668
SA45_SOC_8	229	288.7971782684326	1017.3195433616638	0.07456545	15.2152
SA45_SOC_8	230	283.2707691192627	1020.3942561149597	0.08006049	15.281933333333333
SA45_SOC_8	231	286.21790885925293	1020.6494951248169	0.09928498	15.348666666666666
SA45_SOC_8	232	278.15013885498047	1020.5238389968872	0.17358546	15.4154
SA45_SOC_8	233	293.3799076080322	1017.3929286003113	0.0058399243	15.482133333333334
SA45_SOC_8	234	287.2378921508789	1018.6810970306396	0.05978888	15.548866666666667
SA45_SOC_8	235	291.94753646850586	1018.786153793335	0.058246575	15.6156
SA45_SOC_8	236	289.43973541259766	1017.9029560089111	0.06771385	15.682333333333334
SA45_SOC_8	237	288.45213890075684	1019.5221948623657	0.043231484	15.749066666666668
SA45_SOC_8	238	290.0255012512207	1020.1542735099792	0.18531692	15.8158
SA45_SOC_8	239	283.2052803039551	1019.268307685852	0.07532695	15.882533333333333
SA45_SOC_8	240	288.1838321685791	1016.3685607910156	0.039804347	15.949266666666666
SA45_SOC_8	241	283.12671661376953	1017.4350929260254	0.14551242	16.016000000000002
SA45_SOC_8	242	287.8860855102539	1020.3592371940613	0.09987679	16.082733333333334
SA45_SOC_8	243	286.3659381866455	1018.3799600601196	0.14531451	16.149466666666665
SA45_SOC_8	244	285.5697441101074	1019.3317794799805	0.11987434	16.2162
SA45_SOC_8	245	294.4331359863281	1018.8452482223511	0.014024566	16.282933333333332
SA45_SOC_8	246	286.29838943481445	1017.0160889625549	0.03166258	16.349666666666668
SA45_SOC_8	247	284.018611907959	1016.2551355361938	0.11553891	16.4164
SA45_SOC_8	248	292.14497566223145	1014.1645574569702	0.019327644	16.483133333333335
SA45_SOC_8	249	282.4578094482422	1016.9089722633362	0.13003817	16.549866666666667
SA45_SOC_8	250	284.12381172180176	1016.5847253799438	0.13552493	16.616600000000002
SA45_SOC_8	251	276.4035415649414	1018.0897665023804	0.21077672	16.683333333333334
SA45_SOC_8	252	292.1545886993408	1016.7279553413391	0.011631695	16.750066666666665
SA45_SOC_8	253	292.14351654052734	1019.4073534011841	0.06094053	16.8168
SA45_SOC_8	254	293.01220893859863	1017.3635101318359	0.03212685	16.883533333333332
SA45_SOC_8	255	288.05554389953613	1016.7618155479431	0.035562407	16.950266666666668
SA45_SOC_8	256	288.11473846435547	1019.509449005127	0.19168207	17.017
SA45_SOC_8	257	291.2471008300781	1015.2422261238098	0.022412946	17.083733333333335
SA45_SOC_8	258	281.27798080444336	1015.6154608726501	0.03722713	17.150466666666667
SA45_SOC_8	259	287.352933883667	1018.7497186660767	0.29254818	17.217200000000002
SA45_SOC_8	260	286.9991970062256	1018.626766204834	0.12739564	17.283933333333334
SA45_SOC_8	261	293.62744331359863	1018.3621287345886	0.087163955	17.350666666666665
SA45_SOC_8	262	283.62576484680176	1015.534930229187	0.081430934	17.4174
SA45_SOC_8	263	291.67076110839844	1017.1786308288574	0.015660347	17.484133333333332
SA45_SOC_8	264	283.2517719268799	1015.5355739593506	0.13289337	17.550866666666668
SA45_SOC_8	265	284.29896354675293	1014.9454021453857	0.16452417	17.6176
SA45_SOC_8	266	291.3359069824219	1020.2654457092285	0.1071497	17.684333333333335
SA45_SOC_8	267	286.1854648590088	1016.3563942909241	0.12949072	17.751066666666667
SA45_SOC_8	268	293.89391899108887	1015.6394720077515	0.014899426	17.817800000000002
SA45_SOC_8	269	297.40513801574707	1016.6008186340332	0.0076766047	17.884533333333334
SA45_SOC_8	270	289.98584747314453	1018.9361429214478	0.030028591	17.951266666666665
SA45_SOC_8	271	287.2858428955078	1019.8026037216187	0.122708544	18.018
SA45_SOC_8	272	291.05335235595703	1017.5443983078003	0.063674524	18.084733333333332
SA45_SOC_8	273	293.0929756164551	1018.3288478851318	0.037171446	18.151466666666668
SA45_SOC_8	274	286.78144454956055	1016.7052316665649	0.04436328	18.2182
SA45_SOC_8	275	295.47168731689453	1017.1537828445435	0.015709173	18.284933333333335
SA45_SOC_8	276	284.39703941345215	1016.5448141098022	0.047936186	18.351666666666667
SA45_SOC_8	277	282.8891086578369	1020.5103206634521	0.060713056	18.418400000000002
SA45_SOC_8	278	288.3815574645996	1018.7210083007812	0.029864049	18.485133333333334
SA45_SOC_8	279	286.54086112976074	1017.9758262634277	0.023927364	18.551866666666665
SA45_SOC_8	280	281.51707649230957	1020.5980610847473	0.06826742	18.6186
SA45_SOC_8	281	290.5510425567627	1021.232328414917	0.04023264	18.685333333333332
SA45_SOC_8	282	282.6211452484131	1020.6308269500732	0.055332948	18.752066666666668
SA45_SOC_8	283	290.5693531036377	1020.465452671051	0.050699145	18.8188
SA45_SOC_8	284	286.32436752319336	1022.7432918548584	0.13247123	18.885533333333335
SA45_SOC_8	285	276.6535949707031	1022.280707359314	0.17988639	18.952266666666667
SA45_SOC_8	286	279.538049697876	1019.865882396698	0.11929831	19.019000000000002
SA45_SOC_8	287	279.0596008300781	1018.5322022438049	0.16184446	19.085733333333334
SA45_SOC_8	288	284.2704677581787	1020.2573347091675	0.06818204	19.152466666666665
SA45_SOC_8	289	289.5015335083008	1019.1485738754272	0.07046359	19.2192
SA45_SOC_8	290	292.83742904663086	1016.3291001319885	0.030339973	19.285933333333332
SA45_SOC_8	291	290.271520614624	1017.4688243865967	0.01854665	19.352666666666668
SA45_SOC_8	292	279.0995121002197	1021.2716603279114	0.11077704	19.4194
SA45_SOC_8	293	286.32333755493164	1018.4004950523376	0.035505712	19.486133333333335
SA45_SOC_8	294	280.8141231536865	1020.0698161125183	0.029875789	19.552866666666667
SA45_SOC_8	295	298.3728218078613	1019.4728851318359	0.07575973	19.619600000000002
SA45_SOC_8	296	293.06304931640625	1018.0676221847534	0.059168614	19.686333333333334
SA45_SOC_8	297	281.449556350708	1012.9455256462097	0.05674651	19.753066666666665
SA45_SOC_8	298	286.63058280944824	1016.18239402771	0.017045045	19.8198
SA45_SOC_8	299	285.79482078552246	1016.3661789894104	0.018500974	19.886533333333333
SA45_SOC_8	300	274.00980949401855	1022.2171068191528	0.126257	19.953266666666668
SA45_SOC_8	301	280.6113910675049	1020.7997417449951	0.0643808	20.02
SA45_SOC_8	302	285.12760162353516	1020.4608821868896	0.072245084	20.086733333333335
SA45_SOC_8	303	282.4867057800293	1016.8364238739014	0.102458805	20.153466666666667
SA45_SOC_8	304	280.6864356994629	1019.5483303070068	0.061911892	20.220200000000002
SA45_SOC_8	305	292.4618911743164	1017.0779514312744	0.012878743	20.286933333333334
SA45_SOC_8	306	293.3247756958008	1016.9629812240601	0.019780435	20.353666666666665
SA45_SOC_8	307	285.3811740875244	1017.7023696899414	0.051202092	20.4204
SA45_SOC_8	308	292.33320236206055	1016.0923361778259	0.020069106	20.487133333333333
SA45_SOC_8	309	279.2280864715576	1016.1749267578125	0.045884214	20.553866666666668
SA45_SOC_8	310	282.6254081726074	1018.3394050598145	0.083712205	20.6206
SA45_SOC_8	311	283.22333335876465	1019.1507625579834	0.06566281	20.687333333333335
SA45_SOC_8	312	281.41533851623535	1017.3677587509155	0.05259398	20.754066666666667
SA45_SOC_8	313	295.9690189361572	1018.7006664276123	0.07828589	20.820800000000002
SA45_SOC_8	314	283.1906032562256	1021.7634057998657	0.094531275	20.887533333333334
SA45_SOC_8	315	296.773681640625	1015.5573964118958	0.015721276	20.954266666666665
SA45_SOC_8	316	286.091251373291	1017.2419095039368	0.026693234	21.021
SA45_SOC_8	317	288.54331970214844	1016.9878935813904	0.021462522	21.087733333333333
SA45_SOC_8	318	299.7019958496094	1018.6450481414795	0.03540302	21.154466666666668
SA45_SOC_8	319	295.6161117553711	1016.0524892807007	0.012407864	21.2212
SA45_SOC_8	320	297.54034996032715	1015.5631256103516	0.011419658	21.287933333333335
SA45_SOC_8	321	280.76637268066406	1017.7079057693481	0.047845934	21.354666666666667
SA45_SOC_8	322	298.6578941345215	1014.9636840820312	0.008372056	21.421400000000002
SA45_SOC_8	323	296.645565032959	1016.1962985992432	0.02236866	21.488133333333334
SA45_SOC_8	324	286.56715393066406	1019.0575504302979	0.036212303	21.554866666666666
SA45_SOC_8	325	294.67185974121094	1015.7880449295044	0.06414175	21.6216
SA45_SOC_8	326	283.2488536834717	1016.7325258255005	0.21181044	21.688333333333333
SA45_SOC_8	327	281.8117618560791	1018.257908821106	0.5134654	21.755066666666668
SA45_SOC_8	328	284.359073638916	1020.2803802490234	0.13533983	21.8218
SA45_SOC_8	329	281.7337703704834	1019.1165161132812	0.0827991	21.888533333333335
SA45_SOC_8	330	282.21593856811523	1017.9937219619751	0.12057746	21.955266666666667
SA45_SOC_8	331	286.9785690307617	1018.176155090332	0.1168914	22.022000000000002
SA45_SOC_8	332	285.6451606750488	1020.8773756027222	0.12918027	22.088733333333334
SA45_SOC_8	333	286.6370487213135	1018.8150572776794	0.04940603	22.155466666666666
SA45_SOC_8	334	286.495885848999	1018.3159732818604	0.07744315	22.2222
SA45_SOC_8	335	288.9211177825928	1018.2867479324341	0.06441661	22.288933333333333
SA45_SOC_8	336	291.1515426635742	1018.7566065788269	0.06808509	22.355666666666668
SA45_SOC_8	337	292.12743759155273	1019.3303632736206	0.042998306	22.4224
SA45_SOC_8	338	285.89962005615234	1017.9668140411377	0.16990931	22.489133333333335
SA45_SOC_8	339	281.11390113830566	1018.4654474258423	0.18281934	22.555866666666667
SA45_SOC_8	340	281.42818450927734	1017.861499786377	0.31639346	22.622600000000002
SA45_SOC_8	341	285.4951858520508	1018.8789796829224	0.15505764	22.689333333333334
SA45_SOC_8	342	283.14608573913574	1018.5510635375977	0.24665518	22.756066666666666
SA45_SOC_8	343	289.1408443450928	1022.0857858657837	0.1823648	22.8228
SA45_SOC_8	344	286.0708808898926	1019.1022253036499	0.049327284	22.889533333333333
SA45_SOC_8	345	286.5795707702637	1017.8170824050903	0.05488206	22.956266666666668
SA45_SOC_8	346	285.7880973815918	1020.0377583503723	0.19574016	23.023
SA45_SOC_8	347	285.8001708984375	1020.7729625701904	0.34951937	23.089733333333335
SA45_SOC_8	348	282.1702766418457	1017.7965474128723	0.15725589	23.156466666666667
SA45_SOC_8	349	285.4955291748047	1017.5425958633423	0.046347316	23.223200000000002
SA45_SOC_8	350	286.1463260650635	1017.4060606956482	0.07174532	23.289933333333334
SA45_SOC_8	351	288.4471035003662	1018.0197286605835	0.09085241	23.356666666666666
SA45_SOC_8	352	290.6656837463379	1020.4970598220825	0.034251634	23.4234
SA45_SOC_8	353	293.96352767944336	1017.6592397689819	0.034063295	23.490133333333333
SA45_SOC_8	354	291.91426277160645	1018.6875987052917	0.03921834	23.556866666666668
SA45_SOC_8	355	293.59691619873047	1018.7598896026611	0.053525865	23.6236
SA45_SOC_8	356	294.5365047454834	1017.9361724853516	0.037580006	23.690333333333335
SA45_SOC_8	357	294.7587203979492	1017.3049306869507	0.036693003	23.757066666666667
SA45_SOC_8	358	291.4316940307617	1018.4554052352905	0.03837779	23.823800000000002
SA45_SOC_8	359	293.26300621032715	1017.958574295044	0.07443379	23.890533333333334
SA45_SOC_8	360	290.71935653686523	1018.3262729644775	0.04399825	23.957266666666666
SA45_SOC_8	361	294.188232421875	1018.9880275726318	0.019778622	24.024
SA45_SOC_8	362	287.81750679016113	1017.7767848968506	0.03881571	24.090733333333333
SA45_SOC_8	363	290.6093502044678	1017.781548500061	0.025948884	24.157466666666668
SA45_SOC_8	364	284.1679573059082	1019.857063293457	0.068970285	24.2242
SA45_SOC_8	365	294.6825885772705	1018.4179401397705	0.02993098	24.290933333333335
SA45_SOC_8	366	293.87243270874023	1016.4252090454102	0.010543959	24.357666666666667
SA45_SOC_8	367	284.79105949401855	1017.9718995094299	0.028769074	24.424400000000002
SA45_SOC_8	368	288.59496116638184	1017.7196216583252	0.04675623	24.491133333333334
SA45_SOC_8	369	294.1930675506592	1015.7392501831055	0.033224985	24.557866666666666
SA45_SOC_8	370	286.97444915771484	1017.5739455223083	0.06835406	24.6246
SA45_SOC_8	371	292.3249340057373	1015.9926223754883	0.03418655	24.691333333333333
SA45_SOC_8	372	281.852502822876	1015.8515167236328	0.07227567	24.758066666666668
SA45_SOC_8	373	285.61655044555664	1017.4667644500732	0.072131306	24.8248
SA45_SOC_8	374	294.5386219024658	1016.4501857757568	0.016017253	24.891533333333335
SA45_SOC_8	375	295.4739761352539	1016.1538767814636	0.013667669	24.958266666666667
SA45_SOC_8	376	297.71936416625977	1014.6516036987305	0.011271726	25.025000000000002
SA45_SOC_8	377	283.24793815612793	1017.5876569747925	0.03367994	25.091733333333334
SA45_SOC_8	378	278.42004776000977	1017.7113819122314	0.18507263	25.158466666666666
SA45_SOC_8	379	284.258508682251	1017.8905963897705	0.06214221	25.2252
SA45_SOC_8	380	282.36021995544434	1018.9630508422852	0.06716973	25.291933333333333
SA45_SOC_8	381	286.34159088134766	1013.480851650238	0.039782457	25.358666666666668
SA45_SOC_8	382	285.8166217803955	1017.6054239273071	0.02613902	25.4254
SA45_SOC_8	383	281.78340911865234	1018.3250498771667	0.1430944	25.492133333333335
SA45_SOC_8	384	286.2073230743408	1014.2696142196655	0.072224975	25.558866666666667
SA45_SOC_8	385	278.36957931518555	1020.7594442367554	0.124029644	25.625600000000002
SA45_SOC_8	386	283.38778495788574	1018.5282754898071	0.06266875	25.692333333333334
SA45_SOC_8	387	283.4338188171387	1017.9361724853516	0.049673628	25.759066666666666
SA45_SOC_8	388	283.57824325561523	1019.8790788650513	0.08878213	25.8258
SA45_SOC_8	389	286.503324508667	1016.5148162841797	0.08085684	25.892533333333333
SA45_SOC_8	390	295.20243644714355	1016.4069271087646	0.032805305	25.959266666666668
SA45_SOC_8	391	289.0396499633789	1017.3660206794739	0.10726958	26.026
SA45_SOC_8	392	286.3933753967285	1016.8714427947998	0.045947496	26.092733333333335
SA45_SOC_8	393	294.00206565856934	1014.3967509269714	0.023213906	26.159466666666667
SA45_SOC_8	394	279.36973571777344	1016.9010543823242	0.042425014	26.226200000000002
SA45_SOC_8	395	293.94287109375	1015.7852125167847	0.02380433	26.292933333333334
SA45_SOC_8	396	287.7747917175293	1015.6759715080261	0.09504739	26.359666666666666
SA45_SOC_8	397	284.04696464538574	1017.7479457855225	0.08749163	26.4264
SA45_SOC_8	398	280.783052444458	1021.4992833137512	0.116731025	26.493133333333333
SA45_SOC_8	399	286.0763740539551	1016.9924640655518	0.068885006	26.559866666666668
SA45_SOC_8	400	278.1632709503174	1018.5181045532227	0.07868122	26.6266
SA45_SOC_8	401	290.3199863433838	1018.4562420845032	0.019620478	26.693333333333335
SA45_SOC_8	402	285.8708095550537	1016.9508790969849	0.0402973	26.760066666666667
SA45_SOC_8	403	281.51867866516113	1020.6494951248169	0.11863641	26.826800000000002
SA45_SOC_8	404	283.9823913574219	1020.5011796951294	0.03598746	26.893533333333334
SA45_SOC_8	405	283.3190059661865	1018.210015296936	0.050288487	26.960266666666666
SA45_SOC_8	406	283.11716079711914	1017.2373390197754	0.1934636	27.027
SA45_SOC_8	407	278.75481605529785	1017.551736831665	0.09183566	27.093733333333333
SA45_SOC_8	408	280.6651210784912	1020.4955148696899	0.10522244	27.160466666666668
SA45_SOC_8	409	279.68762397766113	1019.1722631454468	0.26043633	27.2272
SA45_SOC_8	410	282.9037284851074	1018.7533235549927	0.033793602	27.293933333333335
SA45_SOC_8	411	278.3745002746582	1018.8501405715942	0.25391492	27.360666666666667
SA45_SOC_8	412	276.27994537353516	1021.4537715911865	0.20460397	27.427400000000002
SA45_SOC_8	413	280.92098236083984	1020.2189683914185	0.1838824	27.494133333333334
SA45_SOC_8	414	288.93877029418945	1019.1273951530457	0.3928518	27.560866666666666
SA45_SOC_8	415	287.5163269042969	1016.910195350647	0.21954688	27.6276
SA45_SOC_8	416	285.51838874816895	1017.4303293228149	0.19305088	27.694333333333333
SA45_SOC_8	417	285.91461181640625	1020.1684999465942	0.5044107	27.761066666666668
SA45_SOC_8	418	281.1550998687744	1018.2291984558105	0.31077236	27.8278
SA45_SOC_8	419	289.9852752685547	1018.6718273162842	0.08279897	27.894533333333335
SA45_SOC_8	420	286.5570545196533	1019.5879197120667	0.08325836	27.961266666666667
SA45_SOC_8	421	284.42785263061523	1016.7546701431274	0.17325771	28.028000000000002
SA45_SOC_8	422	287.7883529663086	1017.5603628158569	0.060327478	28.094733333333334
SA45_SOC_8	423	281.9901180267334	1016.6281127929688	0.07552271	28.161466666666666
SA45_SOC_8	424	283.91435623168945	1018.8497543334961	0.20957783	28.2282
SA45_SOC_8	425	284.20838356018066	1019.1606760025024	0.13145348	28.294933333333333
SA45_SOC_8	426	282.26131439208984	1016.1265182495117	0.18833056	28.361666666666668
SA45_SOC_8	427	294.01379585266113	1017.1450281143188	0.018507278	28.4284
SA45_SOC_8	428	289.7336769104004	1016.15394115448	0.028560905	28.495133333333335
SA45_SOC_8	429	291.40737533569336	1014.6527624130249	0.015522721	28.561866666666667
SA45_SOC_8	430	282.1047019958496	1016.0057544708252	0.04467313	28.628600000000002
SA45_SOC_8	431	282.405424118042	1016.5624523162842	0.013590164	28.695333333333334
SA45_SOC_8	432	284.9875259399414	1012.6690435409546	0.006691887	28.762066666666666
SA45_SOC_8	433	274.6332550048828	1018.5282754898071	0.1460422	28.8288
SA45_SOC_8	434	283.95936012268066	1017.8564143180847	0.13821732	28.895533333333333
SA45_SOC_8	435	296.7118835449219	1021.7857432365417	0.13393132	28.962266666666668
SA45_SOC_8	436	298.4165096282959	1018.8095855712891	0.03178442	29.029
SA45_SOC_8	437	298.2436752319336	1016.5999174118042	0.026567051	29.095733333333335
SA45_SOC_8	438	298.50860595703125	1018.8361072540283	0.067878045	29.162466666666667
SA45_SOC_8	439	303.116512298584	1015.1280283927917	0.026389346	29.229200000000002
SA45_SOC_8	440	298.62696647644043	1015.9708642959595	0.031875595	29.295933333333334
SA45_SOC_8	441	286.87339782714844	1014.9211978912354	0.06368785	29.362666666666666
SA45_SOC_8	442	287.4172782897949	1016.9263529777527	0.033057146	29.4294
SA45_SOC_8	443	289.5495414733887	1016.4088582992554	0.03297952	29.496133333333333
SA45_SOC_8	444	289.2963123321533	1015.1238441467285	0.016997574	29.562866666666668
SA45_SOC_8	445	288.5837459564209	1015.2999687194824	0.043590855	29.6296
SA45_SOC_8	446	292.11344718933105	1017.5877857208252	0.026821408	29.696333333333335
SA45_SOC_8	447	290.3526306152344	1019.0042495727539	0.04073032	29.763066666666667
SA45_SOC_8	448	299.58629608154297	1015.5483841896057	0.026056502	29.8298
SA45_SOC_8	449	294.4006633758545	1018.6328816413879	0.051589258	29.896533333333334
SA45_SOC_8	450	295.8625888824463	1015.5190944671631	0.017158138	29.963266666666666
SA45_SOC_8	451	301.7259407043457	1018.1654691696167	0.02097449	30.03
SA45_SOC_8	452	294.20202255249023	1019.0027046203613	0.027889198	30.096733333333333
SA45_SOC_8	453	289.2904758453369	1016.7847967147827	0.013007659	30.163466666666668
SA45_SOC_8	454	302.67022132873535	1016.6783237457275	0.013495299	30.2302
SA45_SOC_8	455	300.3270149230957	1016.0150241851807	0.01605549	30.296933333333335
SA45_SOC_8	456	304.42983627319336	1017.184681892395	0.012363838	30.363666666666667
SA45_SOC_8	457	299.6031188964844	1019.3510913848877	0.015240847	30.4304
SA45_SOC_8	458	288.94200325012207	1018.6248993873596	0.04313449	30.497133333333334
SA45_SOC_8	459	292.5885486602783	1016.3859415054321	0.050639726	30.563866666666666
SA45_SOC_8	460	299.4811248779297	1018.9076900482178	0.041828964	30.6306
SA45_SOC_8	461	299.0840721130371	1017.9961681365967	0.031426407	30.697333333333333
SA45_SOC_8	462	299.6820831298828	1016.3316106796265	0.01751274	30.76406666666667
SA45_SOC_8	463	293.10115814208984	1016.7809343338013	0.00906105	30.8308
SA45_SOC_8	464	290.623140335083	1019.8653030395508	0.029085793	30.897533333333335
SA45_SOC_8	465	293.521728515625	1019.2595529556274	0.04127824	30.964266666666667
SA45_SOC_8	466	291.30663871765137	1021.0739064216614	0.09973693	31.031
SA45_SOC_8	467	290.87244987487793	1020.5860233306885	0.053581856	31.097733333333334
SA45_SOC_8	468	287.95878410339355	1017.8578948974609	0.06721712	31.164466666666666
SA45_SOC_8	469	279.44958686828613	1018.5058736801147	0.122669615	31.2312
SA45_SOC_8	470	291.5766906738281	1021.2647080421448	0.051629473	31.297933333333333
SA45_SOC_8	471	281.6124629974365	1017.6132774353027	0.060504742	31.36466666666667
SA45_SOC_8	472	294.94760513305664	1019.8802375793457	0.033911396	31.4314
SA45_SOC_8	473	290.1266098022461	1020.2422714233398	0.03872828	31.498133333333335
SA45_SOC_8	474	282.90799140930176	1020.1901936531067	0.038580447	31.564866666666667
SA45_SOC_8	475	275.033597946167	1021.1727833747864	0.116557956	31.6316
SA45_SOC_8	476	283.7262153625488	1020.3658676147461	0.029574784	31.698333333333334
SA45_SOC_8	477	283.6061954498291	1020.2560472488403	0.11483798	31.765066666666666
SA45_SOC_8	478	284.07626152038574	1019.2106294631958	0.017841168	31.8318
SA45_SOC_8	479	280.81435203552246	1022.165801525116	0.040172752	31.898533333333333
SA45_SOC_8	480	282.95116424560547	1019.5443391799927	0.07025646	31.96526666666667
SA45_SOC_8	481	281.03968620300293	1021.2604594230652	0.10203094	32.032000000000004
SA45_SOC_8	482	281.8219757080078	1019.2664408683777	0.05824944	32.098733333333335
SA45_SOC_8	483	284.8530578613281	1019.9829769134521	0.07615965	32.16546666666667
SA45_SOC_8	484	283.4028911590576	1019.8776626586914	0.050822224	32.2322
SA45_SOC_8	485	286.02550506591797	1021.4459824562073	0.061601993	32.29893333333333
SA45_SOC_8	486	280.2040100097656	1020.4773616790771	0.06760594	32.36566666666667
SA45_SOC_8	487	299.0859603881836	1019.509642124176	0.0180586	32.4324
SA45_SOC_8	488	294.9088668823242	1016.4579105377197	0.014064302	32.49913333333333
SA45_SOC_8	489	286.4304828643799	1019.3869471549988	0.06786708	32.565866666666665
SA45_SOC_8	490	284.57430839538574	1017.921302318573	0.08179887	32.632600000000004
SA45_SOC_8	491	287.05601692199707	1019.1729068756104	0.041431963	32.699333333333335
SA45_SOC_8	492	290.9831142425537	1019.8324728012085	0.047583602	32.76606666666667
SA45_SOC_8	493	292.12194442749023	1019.5700883865356	0.03753422	32.8328
SA45_SOC_8	494	291.71178817749023	1020.4828333854675	0.01901291	32.89953333333333
SA45_SOC_8	495	291.791296005249	1018.9271306991577	0.018411035	32.96626666666667
SA45_SOC_8	496	294.17298316955566	1020.8455753326416	0.01498088	33.033
SA45_SOC_8	497	292.67895698547363	1021.3677048683167	0.025902787	33.09973333333333
SA45_SOC_8	498	292.2513771057129	1020.958936214447	0.029341117	33.166466666666665
SA45_SOC_8	499	291.6551113128662	1021.7866444587708	0.030038048	33.233200000000004
SA45_SOC_8	500	298.5982418060303	1018.5462999343872	0.0056913877	33.299933333333335
SA45_SOC_8	501	288.945837020874	1019.6647810935974	0.04143881	33.36666666666667
SA45_SOC_8	502	295.7186794281006	1017.5244426727295	0.010576046	33.4334
SA45_SOC_8	503	283.7269878387451	1019.6848011016846	0.07423206	33.50013333333333
SA45_SOC_8	504	286.7879104614258	1018.7981271743774	0.038846716	33.56686666666667
SA45_SOC_8	505	292.80552864074707	1018.0412936210632	0.013631348	33.6336
SA45_SOC_8	506	294.111270904541	1017.0610857009888	0.008745074	33.70033333333333
SA45_SOC_8	507	295.402307510376	1019.4967031478882	0.020937176	33.767066666666665
SA45_SOC_8	508	282.6639461517334	1018.4217381477356	0.13532518	33.833800000000004
SA45_SOC_8	509	299.52770233154297	1020.797553062439	0.04455099	33.900533333333335
SA45_SOC_8	510	285.1296615600586	1019.3218660354614	0.035966855	33.96726666666667
SA45_SOC_8	511	289.9280548095703	1019.8736715316772	0.034541424	34.034
SA45_SOC_8	512	284.91894721984863	1019.5049428939819	0.03509813	34.10073333333333
SA45_SOC_8	513	284.9905014038086	1019.6903371810913	0.04224589	34.16746666666667
SA45_SOC_8	514	291.888484954834	1016.9671010971069	0.017382456	34.2342
SA45_SOC_8	515	287.7944755554199	1017.4506068229675	0.027938828	34.30093333333333
SA45_SOC_8	516	293.59482765197754	1021.5844488143921	0.026772343	34.367666666666665
SA45_SOC_8	517	282.59130477905273	1019.4835710525513	0.10839432	34.434400000000004
SA45_SOC_8	518	289.66747283935547	1020.9734201431274	0.05715644	34.501133333333335
SA45_SOC_8	519	281.9534683227539	1019.2302632331848	0.06447637	34.56786666666667
SA45_SOC_8	520	284.2868900299072	1019.9435806274414	0.21467522	34.6346
SA45_SOC_8	521	279.25938606262207	1019.2905807495117	0.3248156	34.70133333333333
SA45_SOC_8	522	279.1296100616455	1018.3484816551208	0.15107961	34.76806666666667
SA45_SOC_8	523	275.0401782989502	1020.5845427513123	0.3363891	34.8348
SA45_SOC_8	524	284.4162940979004	1021.1353826522827	0.16744666	34.90153333333333
SA45_SOC_8	525	282.4855327606201	1020.6545162200928	0.06084735	34.968266666666665
SA45_SOC_8	526	278.9953136444092	1020.9056997299194	0.30355838	35.035000000000004
SA45_SOC_8	527	280.80116271972656	1020.6501388549805	0.28124064	35.101733333333335
SA45_SOC_8	528	277.8415775299072	1020.5235815048218	0.23793897	35.16846666666667
SA45_SOC_8	529	284.35160636901855	1020.0849437713623	0.08449362	35.2352
SA45_SOC_8	530	293.842077255249	1018.4067392349243	0.017879417	35.30193333333333
SA45_SOC_8	531	292.4508762359619	1021.4496517181396	0.051272694	35.36866666666667
SA45_SOC_8	532	289.5249938964844	1021.131842136383	0.038801074	35.4354
SA45_SOC_8	533	285.68610191345215	1020.0034475326538	0.02019318	35.50213333333333
SA45_SOC_8	534	283.65909576416016	1020.3582715988159	0.038752854	35.568866666666665
SA45_SOC_8	535	284.826021194458	1019.356369972229	0.01571679	35.635600000000004
SA45_SOC_8	536	292.6311492919922	1017.1954965591431	0.008036505	35.702333333333335
SA45_SOC_8	537	282.48172760009766	1022.516119480133	0.057131983	35.76906666666667
SA45_SOC_8	538	287.44603157043457	1019.9443531036377	0.016816964	35.8358
SA45_SOC_8	539	294.3962287902832	1018.7536454200745	0.010969427	35.90253333333333
SA45_SOC_8	540	289.13071632385254	1018.3875560760498	0.011562742	35.96926666666667
SA45_SOC_8	541	292.9768180847168	1019.3919038772583	0.017545983	36.036
SA45_SOC_8	542	291.5990924835205	1020.938401222229	0.06477751	36.10273333333333
SA45_SOC_8	543	296.5763282775879	1017.9737019538879	0.018825896	36.169466666666665
SA45_SOC_8	544	285.4362201690674	1021.6301536560059	0.018798463	36.236200000000004
SA45_SOC_8	545	295.65433502197266	1020.9561681747437	0.028727686	36.302933333333335
SA45_SOC_8	546	284.18060302734375	1020.508131980896	0.046524275	36.36966666666667
SA45_SOC_8	547	287.87964820861816	1020.1587152481079	0.09575746	36.4364
SA45_SOC_8	548	286.22961044311523	1021.4146327972412	0.14828143	36.50313333333333
SA45_SOC_8	549	291.07197761535645	1018.7199783325195	0.106890626	36.56986666666667
SA45_SOC_8	550	284.0599250793457	1020.0942134857178	0.11402047	36.6366
SA45_SOC_8	551	283.0876350402832	1017.8701257705688	0.21092813	36.70333333333333
SA45_SOC_8	552	281.6038227081299	1018.1184768676758	0.0922289	36.770066666666665
SA45_SOC_8	553	285.6947135925293	1017.1813344955444	0.053943053	36.836800000000004
SA45_SOC_8	554	289.79021072387695	1018.1679153442383	0.009835697	36.903533333333336
SA45_SOC_8	555	285.69631576538086	1017.7800035476685	0.011279844	36.97026666666667
SA45_SOC_8	556	438.35984230041504	983.8877391815186	0.0038771676	37.037
SA45_SOC_8	557	297.20995903015137	1019.3105363845825	0.0066138757	37.10373333333333
SA45_SOC_8	558	297.246150970459	1019.0386891365051	0.026346836	37.17046666666667
SA45_SOC_8	559	493.9716911315918	791.2466597557068	0.0034688157	37.2372
SA45_SOC_8	560	291.15832328796387	1016.6019773483276	0.0048599164	37.30393333333333
SA45_SOC_8	561	300.3779125213623	1012.4291896820068	0.0062511927	37.370666666666665
SA45_SOC_8	562	291.4584732055664	1022.9777383804321	0.044106226	37.437400000000004
SA45_SOC_8	563	292.24491119384766	1015.981035232544	0.0116485525	37.504133333333336
SA45_SOC_8	564	301.8483066558838	1018.1927633285522	0.0071040723	37.57086666666667
SA45_SOC_8	565	486.3293266296387	789.949414730072	0.0033667597	37.6376
SA45_SOC_8	566	493.2517433166504	791.2932658195496	0.0030892177	37.70433333333333
SA45_SOC_8	567	304.8826503753662	1022.2020435333252	0.031669773	37.77106666666667
SA45_SOC_8	568	306.5049076080322	1016.1921787261963	0.00537644	37.8378
SA45_SOC_8	569	315.0813674926758	1017.5480031967163	0.0050665974	37.90453333333333
SA45_SOC_8	570	302.9989814758301	1010.290846824646	0.005527702	37.971266666666665
SA45_SOC_8	571	304.8566436767578	1019.8070454597473	0.00888364	38.038000000000004
SA45_SOC_8	572	310.9266471862793	1019.4503545761108	0.010539534	38.104733333333336
SA45_SOC_8	573	300.15953063964844	1020.6032752990723	0.03296426	38.17146666666667
SA45_SOC_8	574	303.6924076080322	1020.913360118866	0.07420876	38.2382
SA45_SOC_8	575	302.6538562774658	1018.8288974761963	0.030605398	38.30493333333333
SA45_SOC_8	576	303.70582580566406	1020.1699161529541	0.07869783	38.37166666666667
SA45_SOC_8	577	319.80420112609863	1007.0365977287292	0.0067865495	38.4384
SA45_SOC_8	578	301.1634349822998	1021.2698578834534	0.00814289	38.50513333333333
SA45_SOC_8	579	303.87107849121094	1010.317497253418	0.009829935	38.571866666666665
SA45_SOC_8	580	302.7150249481201	1020.0146484375	0.03696825	38.638600000000004
SA45_SOC_8	581	304.9127769470215	1021.2067079544067	0.022980088	38.705333333333336
SA45_SOC_8	582	299.1811752319336	1019.4964456558228	0.08265658	38.77206666666667
SA45_SOC_8	583	299.32519912719727	1022.5974869728088	0.07933193	38.8388
SA45_SOC_8	584	299.1584587097168	1021.4355540275574	0.032183345	38.90553333333333
SA45_SOC_8	585	290.9077548980713	1021.5078449249268	0.012959744	38.97226666666667
SA45_SOC_8	586	291.69888496398926	1018.289966583252	0.016554318	39.039
SA45_SOC_8	587	294.4668674468994	1018.8413214683533	0.012267156	39.10573333333333
SA45_SOC_8	588	290.61450004577637	1019.9534940719604	0.019001018	39.172466666666665
SA45_SOC_8	589	288.1795406341553	1020.2210927009583	0.043234833	39.239200000000004
SA45_SOC_8	590	278.1976890563965	1020.2677631378174	0.088334754	39.305933333333336
SA45_SOC_8	591	282.7220821380615	1021.8339586257935	0.25664496	39.37266666666667
SA45_SOC_8	592	288.48215103149414	1020.7603454589844	0.021227144	39.4394
SA45_SOC_8	593	288.44658851623535	1021.4280223846436	0.021990646	39.50613333333333
SA45_SOC_8	594	291.403169631958	1018.6984777450562	0.0138950925	39.57286666666667
SA45_SOC_8	595	286.86644554138184	1021.9766092300415	0.06587043	39.6396
SA45_SOC_8	596	288.85817527770996	1020.7550668716431	0.03619612	39.70633333333333
SA45_SOC_8	597	288.4582042694092	1019.5864391326904	0.028493544	39.773066666666665
SA45_SOC_8	598	288.1194305419922	1020.6692576408386	0.053601988	39.839800000000004
SA45_SOC_8	599	283.5837650299072	1021.0553669929504	0.1034195	39.906533333333336
SA45_SOC_8	600	281.81236267089844	1019.070553779602	0.03434668	39.97326666666667
SA45_SOC_8	601	284.5612049102783	1019.2305207252502	0.075455956	40.04
SA45_SOC_8	602	283.7314224243164	1021.809561252594	0.10363328	40.10673333333333
SA45_SOC_8	603	284.26849365234375	1021.5081024169922	0.10513191	40.17346666666667
SA45_SOC_8	604	285.4587650299072	1020.1387596130371	0.1284551	40.2402
SA45_SOC_8	605	288.63407135009766	1020.030677318573	0.028235482	40.30693333333333
SA45_SOC_8	606	286.7051696777344	1020.9741282463074	0.052096933	40.373666666666665
SA45_SOC_8	607	283.19952964782715	1021.8107843399048	0.09094653	40.440400000000004
SA45_SOC_8	608	285.55212020874023	1020.6120300292969	0.07778412	40.507133333333336
SA45_SOC_8	609	285.89555740356445	1019.0830421447754	0.07920288	40.57386666666667
SA45_SOC_8	610	289.3752193450928	1019.724326133728	0.03863986	40.6406
SA45_SOC_8	611	280.45738220214844	1024.4933366775513	0.076395296	40.70733333333333
SA45_SOC_8	612	284.80313301086426	1020.6182098388672	0.011372254	40.77406666666667
SA45_SOC_8	613	289.96164321899414	1021.289234161377	0.013337014	40.8408
SA45_SOC_8	614	285.6158924102783	1021.0904502868652	0.061990567	40.90753333333333
SA45_SOC_8	615	287.7214050292969	1020.9031891822815	0.021055324	40.974266666666665
SA45_SOC_8	616	288.77729415893555	1020.1502180099487	0.010577952	41.041000000000004
SA45_SOC_8	617	289.17205810546875	1019.4162368774414	0.011231993	41.107733333333336
SA45_SOC_8	618	296.6326904296875	1018.8252925872803	0.014992972	41.17446666666667
SA45_SOC_8	619	428.9678192138672	985.0895833969116	0.00601863	41.2412
SA45_SOC_8	620	291.2278175354004	1019.3274021148682	0.014779346	41.30793333333333
SA45_SOC_8	621	292.7784061431885	1019.2059302330017	0.009118086	41.37466666666667
SA45_SOC_8	622	295.7732391357422	1017.6175260543823	0.0065260166	41.4414
SA45_SOC_8	623	292.1619987487793	1016.5342569351196	0.0039607985	41.50813333333333
SA45_SOC_8	624	288.206262588501	1020.3570485115051	0.02105175	41.574866666666665
SA45_SOC_8	625	297.06976890563965	1019.4938707351685	0.0061478154	41.641600000000004
SA45_SOC_8	626	300.07455825805664	1021.8813371658325	0.0097066155	41.708333333333336
SA45_SOC_8	627	296.0792541503906	1022.2160124778748	0.010966246	41.77506666666667
SA45_SOC_8	628	296.0765075683594	1021.2412118911743	0.026444357	41.8418
SA45_SOC_8	629	299.751033782959	1019.323410987854	0.005434208	41.90853333333333
SA45_SOC_8	630	291.289644241333	1020.6226515769958	0.017183963	41.97526666666667
SA45_SOC_8	631	289.84877586364746	1021.1482572555542	0.02204801	42.042
SA45_SOC_8	632	286.1715602874756	1021.3935828208923	0.041720744	42.10873333333333
SA45_SOC_8	633	284.8483943939209	1022.0661520957947	0.04878086	42.175466666666665
SA45_SOC_8	634	291.97617530822754	1023.0171346664429	0.038429033	42.242200000000004
SA45_SOC_8	635	296.8894958496094	1022.0566892623901	0.013946796	42.308933333333336
SA45_SOC_8	636	293.3561038970947	1020.6723475456238	0.011507737	42.37566666666667
SA45_SOC_8	637	289.6318817138672	1021.0144257545471	0.008548178	42.4424
SA45_SOC_8	638	301.1909866333008	1016.6049385070801	0.007918125	42.50913333333333
SA45_SOC_8	639	295.84442138671875	1022.247748374939	0.041784074	42.57586666666667
SA45_SOC_8	640	290.864953994751	1023.2962560653687	0.047163963	42.6426
SA45_SOC_8	641	289.8084354400635	1017.8868627548218	0.029122988	42.70933333333333
SA45_SOC_8	642	289.960412979126	1022.6306390762329	0.0350502	42.776066666666665
SA45_SOC_8	643	296.4524745941162	1020.5683207511902	0.012648145	42.842800000000004
SA45_SOC_8	644	296.79545402526855	1022.6827812194824	0.02178616	42.909533333333336
SA45_SOC_8	645	305.14872550964355	1017.5189065933228	0.0049373927	42.97626666666667
SA45_SOC_8	646	295.0825023651123	1020.846540927887	0.03862099	43.043
SA45_SOC_8	647	424.8529815673828	982.636456489563	0.005190929	43.10973333333333
SA45_SOC_8	648	301.29881858825684	1020.1699161529541	0.009047092	43.17646666666667
SA45_SOC_8	649	306.4867687225342	1019.7854804992676	0.005725733	43.2432
SA45_SOC_8	650	299.12489891052246	1019.3765187263489	0.012793626	43.30993333333333
SA45_SOC_8	651	296.44065856933594	1019.8185682296753	0.020436447	43.376666666666665
SA45_SOC_8	652	296.6345500946045	1020.0203776359558	0.022859124	43.443400000000004
SA45_SOC_8	653	304.61803436279297	1018.9897012710571	0.00843305	43.510133333333336
SA45_SOC_8	654	309.06031608581543	1013.5412335395813	0.01290212	43.57686666666667
SA45_SOC_8	655	298.319091796875	1022.9244375228882	0.025555963	43.6436
SA45_SOC_8	656	307.8236675262451	1019.0475082397461	0.0075812982	43.71033333333333
SA45_SOC_8	657	319.2246437072754	1008.4582114219666	0.0047503505	43.77706666666667
SA45_SOC_8	658	308.92041206359863	1010.4773998260498	0.0038846775	43.8438
SA45_SOC_8	659	302.2690200805664	1015.8401870727539	0.0031848245	43.91053333333333
SA45_SOC_8	660	298.3784294128418	1021.4600801467896	0.0077991523	43.977266666666665
SA45_SOC_8	661	297.6971626281738	1021.9724893569946	0.022230575	44.044000000000004
SA45_SOC_8	662	303.67441177368164	1019.5063591003418	0.007213485	44.110733333333336
SA45_SOC_8	663	295.7513236999512	1020.41987657547	0.022125876	44.17746666666667
SA45_SOC_8	664	300.3842353820801	1020.2597808837891	0.020192174	44.2442
SA45_SOC_8	665	306.51123046875	1011.3320159912109	0.0057638003	44.31093333333333
SA45_SOC_8	666	302.0316696166992	1020.8122301101685	0.014186297	44.37766666666667
SA45_SOC_8	667	298.53055000305176	1021.6257762908936	0.009328626	44.4444
SA45_SOC_8	668	290.26453971862793	1021.4125728607178	0.0094256345	44.51113333333333
SA45_SOC_8	669	307.5321865081787	1019.4074177742004	0.004258265	44.577866666666665
SA45_SOC_8	670	309.1629981994629	1018.088800907135	0.0045156106	44.644600000000004
SA45_SOC_8	671	301.8650150299072	1021.8961429595947	0.02421222	44.711333333333336
SA45_SOC_8	672	298.2400417327881	1020.1575565338135	0.01250211	44.77806666666667
SA45_SOC_8	673	312.90987968444824	1010.4525518417358	0.011056102	44.8448
SA45_SOC_8	674	329.62157249450684	1006.7223286628723	0.0030524388	44.91153333333333
SA45_SOC_8	675	452.43435859680176	984.217779636383	0.0039684307	44.97826666666667
SA45_SOC_8	676	303.84839057922363	1019.5036554336548	0.0060686115	45.045
SA45_SOC_8	677	300.3277015686035	1017.0792388916016	0.0050053373	45.11173333333333
SA45_SOC_8	678	311.81854248046875	1016.7912340164185	0.0037793575	45.178466666666665
SA45_SOC_8	679	300.75382232666016	1019.8386526107788	0.006017586	45.245200000000004
SA45_SOC_8	680	298.54743003845215	1019.7451829910278	0.009742308	45.311933333333336
SA45_SOC_8	681	299.566125869751	1019.3607473373413	0.006352018	45.37866666666667
SA45_SOC_8	682	306.3131904602051	1020.8759593963623	0.008273872	45.4454
SA45_SOC_8	683	303.2266902923584	1019.8185682296753	0.006409246	45.51213333333333
SA45_SOC_8	684	299.8850440979004	1021.3413763046265	0.0069162073	45.57886666666667
SA45_SOC_8	685	298.92499923706055	1020.6229734420776	0.0060282084	45.6456
SA45_SOC_8	686	297.1354293823242	1020.9592580795288	0.011339534	45.71233333333333
SA45_SOC_8	687	301.56755447387695	1021.9405603408813	0.018067833	45.779066666666665
SA45_SOC_8	688	297.5446128845215	1021.0568475723267	0.010376595	45.845800000000004
SA45_SOC_8	689	296.4957618713379	1020.3174591064453	0.005389353	45.912533333333336
SA45_SOC_8	690	483.20858001708984	788.6862230300903	0.004642009	45.97926666666667
SA45_SOC_8	691	292.05602645874023	1021.7380428314209	0.014617181	46.046
SA45_SOC_8	692	486.08917236328125	794.6666693687439	0.0036495917	46.11273333333333
SA45_SOC_8	693	297.43964195251465	1022.5412893295288	0.037938923	46.17946666666667
SA45_SOC_8	694	296.53504371643066	1022.3551225662231	0.015815511	46.2462
SA45_SOC_8	695	441.69525146484375	782.9117703437805	0.0040345006	46.31293333333333
SA45_SOC_8	696	423.44581604003906	986.752724647522	0.006307998	46.379666666666665
SA45_SOC_8	697	295.99605560302734	1021.8712306022644	0.012892771	46.446400000000004
SA45_SOC_8	698	306.97620391845703	1018.3616781234741	0.005501348	46.513133333333336
SA45_SOC_8	699	299.0756607055664	1022.6974582672119	0.027428417	46.57986666666667
SA45_SOC_8	700	296.5271472930908	1021.2645792961121	0.013970416	46.6466
SA45_SOC_8	701	441.5924835205078	983.0126523971558	0.003210921	46.71333333333333
SA45_SOC_8	702	503.57574462890625	867.2592830657959	0.0051251296	46.78006666666667
SA45_SOC_8	703	453.66602897644043	986.6031217575073	0.009096249	46.8468
SA45_SOC_8	704	419.6653461456299	985.8704280853271	0.0049883486	46.91353333333333
SA45_SOC_8	705	302.47827529907227	1018.6984777450562	0.006133436	46.980266666666665
SA45_SOC_8	706	308.3796787261963	1019.7543239593506	0.010913281	47.047000000000004
SA45_SOC_8	707	294.8632621765137	1021.7879962921143	0.017227547	47.113733333333336
SA45_SOC_8	708	306.650390625	1018.8108730316162	0.005726254	47.18046666666667
SA45_SOC_8	709	309.30190086364746	1016.4145231246948	0.0046490557	47.2472
SA45_SOC_8	710	438.15135955810547	783.699631690979	0.0039299885	47.31393333333333
SA45_SOC_8	711	303.8840389251709	1018.9589309692383	0.008144006	47.38066666666667
SA45_SOC_8	712	313.9580726623535	1016.7491984367371	0.0030240216	47.4474
SA45_SOC_8	713	446.8904113769531	981.9275808334351	0.0036995609	47.514133333333334
SA45_SOC_8	714	299.66909408569336	1016.2313175201416	0.015877033	47.580866666666665
SA45_SOC_8	715	445.75804710388184	982.2279453277588	0.005830658	47.647600000000004
SA45_SOC_8	716	310.93271255493164	1017.1819138526917	0.014166131	47.714333333333336
SA45_SOC_8	717	310.93505859375	1017.8782367706299	0.011820748	47.78106666666667
SA45_SOC_8	718	308.73985290527344	1019.485502243042	0.015701631	47.8478
SA45_SOC_8	719	297.10118293762207	1018.900351524353	0.013930045	47.91453333333333
SA45_SOC_8	720	301.962833404541	1019.5971894264221	0.031654824	47.98126666666667
SA45_SOC_8	721	297.6957321166992	1015.8170771598816	0.018107375	48.048
SA45_SOC_8	722	302.46479988098145	1016.4514088630676	0.0081793945	48.114733333333334
SA45_SOC_8	723	303.32608222961426	1017.1183776855469	0.025950631	48.181466666666665
SA45_SOC_8	724	307.35843658447266	1017.4326467514038	0.011418205	48.248200000000004
SA45_SOC_8	725	497.6360321044922	765.4870247840881	0.0036438813	48.314933333333336
SA45_SOC_8	726	292.17607498168945	1018.6850881576538	0.072898306	48.38166666666667
SA45_SOC_8	727	305.7986640930176	1015.4879379272461	0.0039616865	48.4484
SA45_SOC_8	728	481.142578125	789.7496652603149	0.0024105269	48.51513333333333
SA45_SOC_8	729	306.85455322265625	1017.9006385803223	0.010171886	48.58186666666667
SA45_SOC_8	730	300.2712821960449	1016.6350650787354	0.016091643	48.6486
SA45_SOC_8	731	294.5559024810791	1018.5438537597656	0.07087866	48.715333333333334
SA45_SOC_8	732	297.82708168029785	1016.7513227462769	0.021005116	48.782066666666665
SA45_SOC_8	733	303.345422744751	1019.3844366073608	0.03907727	48.848800000000004
SA45_SOC_8	734	312.2244071960449	1013.7327432632446	0.003645183	48.915533333333336
SA45_SOC_8	735	299.09534454345703	1017.3734879493713	0.0356671	48.98226666666667
SA45_SOC_8	736	292.40023612976074	1019.8705816268921	0.11198475	49.049
SA45_SOC_8	737	298.69860649108887	1017.4703693389893	0.018821979	49.11573333333333
SA45_SOC_8	738	302.4594783782959	1018.1443548202515	0.015545809	49.18246666666667
SA45_SOC_8	739	300.61903953552246	1018.3878779411316	0.041828144	49.2492
SA45_SOC_8	740	298.4860038757324	1018.2613205909729	0.021573544	49.315933333333334
SA45_SOC_8	741	291.78022384643555	1018.3930277824402	0.10133116	49.382666666666665
SA45_SOC_8	742	294.46271896362305	1017.0723509788513	0.025213601	49.449400000000004
SA45_SOC_8	743	303.6814785003662	1016.512885093689	0.014770994	49.516133333333336
SA45_SOC_8	744	299.54418182373047	1017.3203158378601	0.028669428	49.58286666666667
SA45_SOC_8	745	299.3368721008301	1017.1164464950562	0.024790395	49.6496
SA45_SOC_8	746	308.6693286895752	1015.7177495956421	0.0064287637	49.71633333333333
SA45_SOC_8	747	301.3348960876465	1016.1764717102051	0.018096881	49.78306666666667
SA45_SOC_8	748	302.7278709411621	1017.213134765625	0.021728644	49.8498
SA45_SOC_8	749	314.99502182006836	1015.1281571388245	0.0053156177	49.916533333333334
SA45_SOC_8	750	308.7439727783203	1015.1761150360107	0.01100254	49.983266666666665
SA45_SOC_8	751	303.508243560791	1017.3277187347412	0.038647864	50.050000000000004
SA45_SOC_8	752	303.85454177856445	1015.443069934845	0.012842234	50.116733333333336
SA45_SOC_8	753	302.83790588378906	1019.150505065918	0.04537298	50.18346666666667
SA45_SOC_8	754	299.7261142730713	1018.5361933708191	0.019294528	50.2502
SA45_SOC_8	755	295.87011337280273	1018.804178237915	0.04841387	50.31693333333333
SA45_SOC_8	756	300.17958641052246	1020.3412771224976	0.17009225	50.38366666666667
SA45_SOC_8	757	300.56084632873535	1015.478024482727	0.024848273	50.4504
SA45_SOC_8	758	307.33649253845215	1015.6977939605713	0.026107745	50.517133333333334
SA45_SOC_8	759	299.7082042694092	1018.6087417602539	0.07214872	50.583866666666665
SA45_SOC_8	760	303.0142307281494	1019.8850011825562	0.18952978	50.650600000000004
SA45_SOC_8	761	301.6989040374756	1016.9982576370239	0.028835675	50.717333333333336
SA45_SOC_8	762	294.6616744995117	1017.3317098617554	0.0886033	50.78406666666667
SA45_SOC_8	763	292.3477363586426	1018.6886930465698	0.15794204	50.8508
SA45_SOC_8	764	301.36622428894043	1018.1142282485962	0.05463254	50.91753333333333
SA45_SOC_8	765	307.77920722961426	1014.8508381843567	0.007166866	50.98426666666667
SA45_SOC_8	766	294.39677238464355	1017.1991014480591	0.07440929	51.051
SA45_SOC_8	767	305.17516136169434	1017.7552843093872	0.027786901	51.117733333333334
SA45_SOC_8	768	302.9948043823242	1015.2419686317444	0.012731756	51.184466666666665
SA45_SOC_8	769	299.9220371246338	1016.5700483322144	0.029768523	51.251200000000004
SA45_SOC_8	770	304.04788970947266	1016.3083720207214	0.015856117	51.317933333333336
SA45_SOC_8	771	302.40620613098145	1016.3815641403198	0.017437313	51.38466666666667
SA45_SOC_8	772	297.9689598083496	1018.8800096511841	0.14268748	51.4514
SA45_SOC_8	773	299.1020679473877	1019.6750164031982	0.04436661	51.51813333333333
SA45_SOC_8	774	303.74582290649414	1016.8656492233276	0.016173186	51.58486666666667
SA45_SOC_8	775	299.4337463378906	1014.9053621292114	0.03051903	51.6516
SA45_SOC_8	776	294.2952346801758	1016.9001531600952	0.11215271	51.718333333333334
SA45_SOC_8	777	298.69757652282715	1018.3404994010925	0.08147045	51.785066666666665
SA45_SOC_8	778	301.3109493255615	1019.9041843414307	0.2903043	51.851800000000004
SA45_SOC_8	779	300.0461769104004	1014.3180227279663	0.017993966	51.918533333333336
SA45_SOC_8	780	291.4047145843506	1017.3559784889221	0.24029651	51.98526666666667
SA45_SOC_8	781	1461.4484024047852	487.6021671295166	0.984221	52.052
SA45_SOC_8	782	1480.839614868164	244.1352117061615	0.99485105	52.11873333333333
SA45_SOC_8	783	1254.4801712036133	768.9393496513367	0.9882146	52.18546666666667
SA45_SOC_8	784	1334.1365432739258	493.8668203353882	0.9969023	52.2522
SA45_SOC_8	785	1281.906509399414	553.7814259529114	0.88602954	52.318933333333334
SA45_SOC_8	786	1216.5205764770508	608.6399173736572	0.9826628	52.385666666666665
SA45_SOC_8	787	1643.4871673583984	416.28156423568726	0.5252694	52.452400000000004
SA45_SOC_8	788	1595.5288696289062	612.6926493644714	0.28853747	52.519133333333336
SA45_SOC_8	789	1363.7392044067383	798.7004113197327	0.04783972	52.58586666666667
SA45_SOC_8	790	860.3914260864258	851.9520878791809	0.18418702	52.6526
SA45_SOC_8	791	1650.4583358764648	568.9973402023315	0.11970295	52.71933333333333
SA45_SOC_8	792	1628.0844497680664	525.7376110553741	0.6844937	52.78606666666667
SA45_SOC_8	793	1635.6130599975586	506.36889696121216	0.45301458	52.8528
SA45_SOC_8	794	1610.4325103759766	533.9756512641907	0.72939974	52.919533333333334
SA45_SOC_8	795	1630.4132080078125	509.9412131309509	0.7457886	52.986266666666666
SA45_SOC_8	796	1622.8880310058594	476.9300866127014	0.71287316	53.053000000000004
SA45_SOC_8	797	1606.4442443847656	465.7675802707672	0.76056373	53.119733333333336
SA45_SOC_8	798	1608.9083862304688	459.1776180267334	0.7517626	53.18646666666667
SA45_SOC_8	799	1601.2199020385742	408.22685837745667	0.6796415	53.2532
SA45_SOC_8	800	1630.3955841064453	421.91333413124084	0.55357337	53.31993333333333
SA45_SOC_8	801	1628.7915802001953	412.7080249786377	0.7308476	53.38666666666667
SA45_SOC_8	802	1642.6081466674805	430.62142610549927	0.884986	53.4534
SA45_SOC_8	803	1656.035385131836	435.82170367240906	0.76765394	53.520133333333334
SA45_SOC_8	804	1641.4590454101562	640.6484985351562	0.97271436	53.586866666666666
SA45_SOC_8	805	1633.0748748779297	631.0016870498657	0.9251886	53.653600000000004
SA45_SOC_8	806	1641.4154434204102	650.9022831916809	0.76911134	53.720333333333336
SA45_SOC_8	807	1235.3009033203125	797.8090381622314	0.79095286	53.78706666666667
SA45_SOC_8	808	1634.4866180419922	652.7360129356384	0.56450427	53.8538
SA45_SOC_8	809	1267.888412475586	811.7272567749023	0.53800017	53.92053333333333
SA45_SOC_8	810	1643.949966430664	614.3357062339783	0.7435803	53.98726666666667
SA45_SOC_8	811	1549.2852401733398	434.04767990112305	0.78244257	54.054
SA45_SOC_8	812	1651.285400390625	783.6026859283447	0.8330532	54.120733333333334
SA45_SOC_8	813	1581.7391967773438	362.3778533935547	0.3125096	54.187466666666666
SA45_SOC_8	814	1598.4345245361328	734.8601460456848	0.7524648	54.254200000000004
SA45_SOC_8	815	1614.7568893432617	730.4604434967041	0.79733163	54.320933333333336
SA45_SOC_8	816	1601.3275909423828	717.6323819160461	0.5152719	54.38766666666667
SA45_SOC_8	817	1602.4064254760742	707.3446726799011	0.9211685	54.4544
SA45_SOC_8	818	1606.0889053344727	695.1438617706299	0.9022664	54.52113333333333
SA45_SOC_8	819	1605.1181030273438	336.88565611839294	0.4531613	54.58786666666667
SA45_SOC_8	820	1608.2579040527344	680.862193107605	0.9083855	54.6546
SA45_SOC_8	821	1606.1701583862305	680.2534818649292	0.8166953	54.721333333333334
SA45_SOC_8	822	1605.0922393798828	685.5983734130859	0.9699565	54.788066666666666
SA45_SOC_8	823	1592.6869583129883	692.5519466400146	0.97230905	54.854800000000004
SA45_SOC_8	824	1598.8050842285156	686.9823932647705	0.7259171	54.921533333333336
SA45_SOC_8	825	1614.7840118408203	691.1803507804871	0.6769925	54.98826666666667
SA45_SOC_8	826	1609.390525817871	697.0954585075378	0.9730707	55.055
SA45_SOC_8	827	1609.3453216552734	700.3777742385864	0.95227915	55.12173333333333
SA45_SOC_8	828	1616.63818359375	694.5075988769531	0.981655	55.18846666666667
SA45_SOC_8	829	1611.9641876220703	701.6533899307251	0.98131645	55.2552
SA45_SOC_8	830	1632.0489120483398	698.1938552856445	0.97674096	55.321933333333334
SA45_SOC_8	831	1643.3692932128906	697.8275728225708	0.96702355	55.388666666666666
SA45_SOC_8	832	1643.2238388061523	699.4439792633057	0.98107326	55.455400000000004
SA45_SOC_8	833	1651.8032455444336	695.457615852356	0.9409595	55.522133333333336
SA45_SOC_8	834	1671.6714477539062	699.1736125946045	0.7563875	55.58886666666667
SA45_SOC_8	835	802.6936912536621	855.2439308166504	0.4149546	55.6556
SA45_SOC_8	836	797.4880027770996	855.4191541671753	0.32262316	55.72233333333333
SA45_SOC_8	837	796.552791595459	854.373414516449	0.40850016	55.78906666666667
SA45_SOC_8	838	801.3797950744629	855.1935911178589	0.27065834	55.8558
SA45_SOC_8	839	802.5261497497559	856.3664674758911	0.2607835	55.922533333333334
SA45_SOC_8	840	808.0029487609863	858.9434480667114	0.19152947	55.989266666666666
SA45_SOC_8	841	803.3279800415039	855.2681994438171	0.3157757	56.056000000000004
SA45_SOC_8	842	801.6599464416504	855.8753657341003	0.36026606	56.122733333333336
SA45_SOC_8	843	802.8801727294922	855.6225728988647	0.2833429	56.18946666666667
SA45_SOC_8	844	799.5984649658203	855.6664752960205	0.30362803	56.2562
SA45_SOC_8	845	803.4549522399902	855.8880472183228	0.2289574	56.32293333333333
SA45_SOC_8	846	799.3333625793457	855.1708030700684	0.4059414	56.38966666666667
SA45_SOC_8	847	801.0568428039551	856.0456323623657	0.32990205	56.4564
SA45_SOC_8	848	1261.4179229736328	830.8156585693359	0.32329977	56.523133333333334
SA45_SOC_8	849	801.8974113464355	855.9369707107544	0.20541935	56.589866666666666
SA45_SOC_8	850	808.1328392028809	856.6891694068909	0.18648496	56.656600000000005
SA45_SOC_8	851	809.4118881225586	859.6064901351929	0.19463013	56.723333333333336
SA45_SOC_8	852	801.5119743347168	855.5195116996765	0.31872913	56.79006666666667
SA45_SOC_8	853	807.8666496276855	859.4379615783691	0.18149465	56.8568
SA45_SOC_8	854	809.1655540466309	860.3332614898682	0.15012802	56.92353333333333
SA45_SOC_8	855	802.5482368469238	854.9846363067627	0.2687692	56.99026666666667
SA45_SOC_8	856	803.1841850280762	856.7971873283386	0.3115436	57.057
SA45_SOC_8	857	801.6631507873535	854.3302202224731	0.4117876	57.123733333333334
SA45_SOC_8	858	806.7542266845703	858.6745619773865	0.1888354	57.190466666666666
SA45_SOC_8	859	805.2230644226074	860.300624370575	0.14487894	57.257200000000005
SA45_SOC_8	860	805.4834175109863	859.1132640838623	0.19396314	57.323933333333336
SA45_SOC_8	861	1090.3027725219727	691.6886401176453	0.23216547	57.39066666666667
SA45_SOC_8	862	804.9273490905762	855.7445597648621	0.21143349	57.4574
SA45_SOC_8	863	797.8853988647461	859.2704629898071	0.15993159	57.52413333333333
SA45_SOC_8	864	802.811450958252	853.9832496643066	0.12598625	57.59086666666667
SA45_SOC_8	865	1089.532699584961	691.9548225402832	0.16417967	57.6576
SA45_SOC_8	866	808.3141136169434	860.0130701065063	0.11627121	57.724333333333334
SA45_SOC_8	867	802.2031402587891	854.8168802261353	0.3041067	57.791066666666666
SA45_SOC_8	868	806.0280990600586	859.1925716400146	0.11086906	57.857800000000005
SA45_SOC_8	869	806.6591262817383	860.0625085830688	0.13335548	57.924533333333336
SA45_SOC_8	870	802.0571136474609	856.3273286819458	0.12603514	57.99126666666667
SA45_SOC_8	871	804.6786117553711	856.4823389053345	0.20194903	58.058
SA45_SOC_8	872	800.7753753662109	856.1957502365112	0.1127379	58.12473333333333
SA45_SOC_8	873	799.2925643920898	855.0166940689087	0.15332581	58.19146666666667
SA45_SOC_8	874	799.7214317321777	854.6342539787292	0.21461752	58.2582
SA45_SOC_8	875	802.8979682922363	861.0140705108643	0.10963396	58.324933333333334
SA45_SOC_8	876	801.4804458618164	855.5704307556152	0.14075044	58.391666666666666
SA45_SOC_8	877	804.0694999694824	853.8134336471558	0.29560784	58.458400000000005
SA45_SOC_8	878	808.2841873168945	858.8119983673096	0.20492153	58.525133333333336
SA45_SOC_8	879	806.0532760620117	858.8672304153442	0.17395669	58.59186666666667
SA45_SOC_8	880	804.0907859802246	853.8089275360107	0.2969342	58.6586
SA45_SOC_8	881	804.5748710632324	859.5723724365234	0.10923642	58.72533333333333
SA45_SOC_8	882	805.7395362854004	859.3631601333618	0.12666275	58.79206666666667
SA45_SOC_8	883	802.0551681518555	854.7142696380615	0.36944747	58.8588
SA45_SOC_8	884	799.3536186218262	855.8765888214111	0.22877385	58.925533333333334
SA45_SOC_8	885	800.2374458312988	856.5616464614868	0.14888757	58.992266666666666
SA45_SOC_8	886	801.7873764038086	854.2095851898193	0.31999707	59.059000000000005
SA45_SOC_8	887	802.6491165161133	855.0708317756653	0.42689812	59.125733333333336
SA45_SOC_8	888	805.8257102966309	859.375262260437	0.1477474	59.19246666666667
SA45_SOC_8	889	803.9396095275879	855.9835124015808	0.3189098	59.2592
SA45_SOC_8	890	807.3378753662109	858.5772943496704	0.22596292	59.32593333333333
SA45_SOC_8	891	801.1922836303711	855.1871538162231	0.349556	59.39266666666667
SA45_SOC_8	892	804.0115928649902	856.1739277839661	0.30346638	59.4594
SA45_SOC_8	893	802.1086692810059	856.9328212738037	0.2918154	59.526133333333334
SA45_SOC_8	894	797.768726348877	854.6394038200378	0.38894448	59.592866666666666
SA45_SOC_8	895	798.4217834472656	854.3961381912231	0.33703372	59.6596
SA45_SOC_8	896	797.6392936706543	855.5842065811157	0.38532978	59.726333333333336
SA45_SOC_8	897	804.1718101501465	857.3751926422119	0.27395493	59.79306666666667
SA45_SOC_8	898	800.870189666748	855.3601241111755	0.24266554	59.8598
SA45_SOC_8	899	800.5031776428223	856.535382270813	0.15321428	59.92653333333333
SA45_SOC_8	900	806.8681526184082	859.4621014595032	0.21449022	59.99326666666667
SA45_SOC_8	901	806.0642051696777	856.4124941825867	0.31631193	60.06
SA45_SOC_8	902	803.441276550293	857.1175718307495	0.29293355	60.126733333333334
SA45_SOC_8	903	800.4149436950684	855.3549098968506	0.4200368	60.193466666666666
SA45_SOC_8	904	802.7402687072754	854.330735206604	0.30503607	60.2602
SA45_SOC_8	905	800.0466156005859	855.3619265556335	0.27565658	60.326933333333336
SA45_SOC_8	906	799.0802764892578	854.8691511154175	0.26004174	60.39366666666667
SA45_SOC_8	907	804.4656944274902	855.1793003082275	0.46934512	60.4604
SA45_SOC_8	908	801.6222953796387	855.7331013679504	0.359713	60.52713333333333
SA45_SOC_8	909	800.1247787475586	854.7190976142883	0.2948632	60.59386666666667
SA45_SOC_8	910	807.2614860534668	858.3414316177368	0.21476401	60.6606
SA45_SOC_8	911	798.6631393432617	855.5993342399597	0.17737187	60.727333333333334
SA45_SOC_8	912	800.1987075805664	853.9191341400146	0.31844705	60.794066666666666
SA45_SOC_8	913	801.7992210388184	855.5735206604004	0.17472747	60.8608
SA45_SOC_8	914	799.5288848876953	855.6799936294556	0.14948319	60.927533333333336
SA45_SOC_8	915	803.7839698791504	855.0577640533447	0.25105754	60.99426666666667
SA45_SOC_8	916	802.1744155883789	854.9447250366211	0.36416084	61.061
SA45_SOC_8	917	802.7727699279785	855.7883977890015	0.34658548	61.12773333333333
SA45_SOC_8	918	801.7755317687988	855.3545236587524	0.37946147	61.19446666666667
SA45_SOC_8	919	808.1272315979004	858.2980442047119	0.2559098	61.2612
SA45_SOC_8	920	806.7199516296387	859.7621440887451	0.21320656	61.327933333333334
SA45_SOC_8	921	798.933162689209	855.7685708999634	0.25278214	61.394666666666666
SA45_SOC_8	922	1090.2695846557617	692.0064496994019	0.21755718	61.4614
SA45_SOC_8	923	799.7097587585449	856.4036107063293	0.2731527	61.52813333333334
SA45_SOC_8	924	806.2176704406738	859.4216108322144	0.19373083	61.59486666666667
SA45_SOC_8	925	804.422492980957	855.7165575027466	0.3045104	61.6616
SA45_SOC_8	926	803.4349250793457	856.2435793876648	0.27590287	61.72833333333333
SA45_SOC_8	927	802.7112007141113	854.964165687561	0.3730703	61.79506666666667
SA45_SOC_8	928	802.503604888916	855.1631426811218	0.32017326	61.8618
SA45_SOC_8	929	803.7461471557617	859.3223476409912	0.23773381	61.928533333333334
SA45_SOC_8	930	802.082576751709	856.4749360084534	0.42945766	61.995266666666666
SA45_SOC_8	931	807.5038146972656	857.9712224006653	0.2434326	62.062
SA45_SOC_8	932	801.1776351928711	855.2920818328857	0.4810269	62.12873333333334
SA45_SOC_8	933	802.9627990722656	855.4083395004272	0.36030835	62.19546666666667
SA45_SOC_8	934	804.3235015869141	855.535991191864	0.25109512	62.2622
SA45_SOC_8	935	803.0719757080078	855.1571559906006	0.20121787	62.32893333333333
SA45_SOC_8	936	801.6882133483887	854.3051147460938	0.31239063	62.39566666666667
SA45_SOC_8	937	804.4119071960449	860.9632802009583	0.11777813	62.4624
SA45_SOC_8	938	808.0508995056152	859.7331762313843	0.21351649	62.529133333333334
SA45_SOC_8	939	802.7675628662109	854.9349403381348	0.29603192	62.595866666666666
SA45_SOC_8	940	801.899528503418	855.3130674362183	0.30870757	62.6626
SA45_SOC_8	941	799.0223121643066	856.0524559020996	0.36950454	62.72933333333334
SA45_SOC_8	942	800.6865692138672	855.5114650726318	0.3226533	62.79606666666667
SA45_SOC_8	943	797.0259475708008	855.5379867553711	0.11820466	62.8628
SA45_SOC_8	944	800.9587669372559	860.5029487609863	0.1478782	62.92953333333333
SA45_SOC_8	945	803.7092399597168	855.5930256843567	0.28028566	62.99626666666667
SA45_SOC_8	946	805.30517578125	855.3366923332214	0.27587363	63.063
SA45_SOC_8	947	804.0915870666504	855.9710884094238	0.43308416	63.129733333333334
SA45_SOC_8	948	802.9479217529297	855.6975030899048	0.25487864	63.196466666666666
SA45_SOC_8	949	803.9143180847168	855.682053565979	0.20853604	63.2632
SA45_SOC_8	950	803.441047668457	856.8039464950562	0.21899462	63.32993333333334
SA45_SOC_8	951	801.4480590820312	856.2402963638306	0.3405026	63.39666666666667
SA45_SOC_8	952	804.7616386413574	859.6013402938843	0.20144166	63.4634
SA45_SOC_8	953	800.9493255615234	855.5083751678467	0.33614793	63.53013333333333
SA45_SOC_8	954	801.174488067627	855.1265144348145	0.26352844	63.59686666666667
SA45_SOC_8	955	802.635383605957	855.7977962493896	0.30289182	63.6636
SA45_SOC_8	956	1257.4976348876953	831.2447690963745	0.28572384	63.730333333333334
SA45_SOC_8	957	800.6043434143066	855.4232740402222	0.20132428	63.797066666666666
SA45_SOC_8	958	1276.9165420532227	831.3485383987427	0.16216594	63.8638
SA45_SOC_8	959	1280.9575653076172	831.5048360824585	0.14983766	63.93053333333334
SA45_SOC_8	960	802.0456123352051	856.1109066009521	0.36435547	63.99726666666667
SA45_SOC_8	961	801.6825485229492	855.6778049468994	0.273879	64.06400000000001
SA45_SOC_8	962	797.8249168395996	855.5484795570374	0.3402537	64.13073333333334
SA45_SOC_8	963	801.5203285217285	855.5748081207275	0.25737888	64.19746666666667
SA45_SOC_8	964	803.8205337524414	855.4037046432495	0.40074316	64.2642
SA45_SOC_8	965	805.5187797546387	859.3668293952942	0.21999371	64.33093333333333
SA45_SOC_8	966	799.2862701416016	855.9329795837402	0.40178254	64.39766666666667
SA45_SOC_8	967	801.8741798400879	857.3755145072937	0.20205861	64.4644
SA45_SOC_8	968	808.1649971008301	860.1137495040894	0.1066155	64.53113333333333
SA45_SOC_8	969	805.2480697631836	858.75155210495	0.14734158	64.59786666666666
SA45_SOC_8	970	805.0879669189453	855.3446102142334	0.28478858	64.66460000000001
SA45_SOC_8	971	800.2627944946289	855.8841848373413	0.32292548	64.73133333333334
SA45_SOC_8	972	802.3258209228516	854.4113302230835	0.46671805	64.79806666666667
SA45_SOC_8	973	802.463264465332	856.2065649032593	0.2093317	64.8648
SA45_SOC_8	974	805.6100463867188	859.1388845443726	0.17448859	64.93153333333333
SA45_SOC_8	975	804.5406532287598	854.7634506225586	0.21018688	64.99826666666667
SA45_SOC_8	976	803.7155914306641	854.074273109436	0.35463306	65.065
SA45_SOC_8	977	807.1243286132812	859.5208740234375	0.1651204	65.13173333333333
SA45_SOC_8	978	805.9874725341797	859.3483543395996	0.21031293	65.19846666666666
SA45_SOC_8	979	804.8926734924316	856.1367201805115	0.2579885	65.26520000000001
SA45_SOC_8	980	801.3440895080566	855.1247119903564	0.3253872	65.33193333333334
SA45_SOC_8	981	802.9252052307129	855.4013872146606	0.377801	65.39866666666667
SA45_SOC_8	982	801.3056945800781	855.8818674087524	0.33794942	65.4654
SA45_SOC_8	983	1091.890983581543	692.7993321418762	0.23699874	65.53213333333333
SA45_SOC_8	984	806.5629959106445	857.671308517456	0.21675035	65.59886666666667
SA45_SOC_8	985	798.6266326904297	855.325620174408	0.2836788	65.6656
SA45_SOC_8	986	805.7403945922852	859.4153666496277	0.22173084	65.73233333333333
SA45_SOC_8	987	801.8673133850098	855.2257776260376	0.27385086	65.79906666666666
SA45_SOC_8	988	798.006420135498	854.393949508667	0.46508116	65.86580000000001
SA45_SOC_8	989	807.3713493347168	858.194146156311	0.24223498	65.93253333333334
SA45_SOC_8	990	801.2383460998535	857.152590751648	0.10887636	65.99926666666667
SA45_SOC_8	991	803.4715461730957	858.0538773536682	0.19807215	66.066
SA45_SOC_8	992	800.6136703491211	857.0459890365601	0.243415	66.13273333333333
SA45_SOC_8	993	800.6453704833984	854.6816968917847	0.36941603	66.19946666666667
SA45_SOC_8	994	800.7052230834961	855.5937337875366	0.17555843	66.2662
SA45_SOC_8	995	797.208137512207	856.4992046356201	0.1975086	66.33293333333333
SA45_SOC_8	996	797.713680267334	855.1315355300903	0.21197286	66.39966666666666
SA45_SOC_8	997	800.9988784790039	856.7613315582275	0.24361143	66.46640000000001
SA45_SOC_8	998	1255.2200317382812	831.9807457923889	0.19280218	66.53313333333334
SA45_SOC_8	999	804.1603660583496	854.8408269882202	0.26064706	66.59986666666667
SA45_SOC_8	1000	803.1972312927246	854.4301271438599	0.32227254	66.6666
SA45_SOC_8	1001	805.070629119873	855.7702445983887	0.269541	66.73333333333333
SA45_SOC_8	1002	803.7392234802246	854.3119382858276	0.3227395	66.80006666666667
SA45_SOC_8	1003	802.1744155883789	855.3286457061768	0.27936685	66.8668
SA45_SOC_8	1004	803.7238883972168	859.9236559867859	0.21785562	66.93353333333333
SA45_SOC_8	1005	801.3971328735352	855.9730195999146	0.34619388	67.00026666666666
SA45_SOC_8	1006	811.3631057739258	857.9257106781006	0.19170152	67.06700000000001
SA45_SOC_8	1007	808.1583595275879	859.3894243240356	0.14531386	67.13373333333334
SA45_SOC_8	1008	801.2588882446289	854.8282742500305	0.4187229	67.20046666666667
SA45_SOC_8	1009	798.4764862060547	854.2274165153503	0.37217057	67.2672
SA45_SOC_8	1010	802.8052139282227	855.9490084648132	0.21601447	67.33393333333333
SA45_SOC_8	1011	802.6760673522949	855.6821823120117	0.3808244	67.40066666666667
SA45_SOC_8	1012	800.4338836669922	855.5033540725708	0.19472513	67.4674
SA45_SOC_8	1013	804.4311332702637	860.4546689987183	0.18236011	67.53413333333333
SA45_SOC_8	1014	800.2480316162109	855.9186244010925	0.30851662	67.60086666666666
SA45_SOC_8	1015	805.7676315307617	855.7164287567139	0.16692436	67.66760000000001
SA45_SOC_8	1016	803.1183815002441	855.7093477249146	0.1416923	67.73433333333334
SA45_SOC_8	1017	803.2796859741211	855.7304620742798	0.37664106	67.80106666666667
SA45_SOC_8	1018	802.5598526000977	853.7191915512085	0.35915115	67.8678
SA45_SOC_8	1019	806.1593055725098	857.1956562995911	0.29677165	67.93453333333333
SA45_SOC_8	1020	797.233772277832	855.9760451316833	0.4366711	68.00126666666667
SA45_SOC_8	1021	802.2265434265137	854.4907665252686	0.38693956	68.068
SA45_SOC_8	1022	806.934642791748	857.3391437530518	0.21059887	68.13473333333333
SA45_SOC_8	1023	801.7912101745605	855.1726055145264	0.28817767	68.20146666666666
SA45_SOC_8	1024	800.2674293518066	854.2632722854614	0.34968066	68.26820000000001
SA45_SOC_8	1025	803.2810592651367	857.5941896438599	0.25826466	68.33493333333334
SA45_SOC_8	1026	800.8368301391602	855.9103202819824	0.33199376	68.40166666666667
SA45_SOC_8	1027	799.5637893676758	855.9203624725342	0.32178423	68.4684
SA45_SOC_8	1028	797.6124000549316	855.9059429168701	0.2435645	68.53513333333333
SA45_SOC_8	1029	802.5635147094727	854.9162721633911	0.32821962	68.60186666666667
SA45_SOC_8	1030	808.0755043029785	858.4226703643799	0.23264606	68.6686
SA45_SOC_8	1031	800.3231048583984	855.2304768562317	0.4103662	68.73533333333333
SA45_SOC_8	1032	800.3604698181152	854.4509840011597	0.3205228	68.80206666666666
SA45_SOC_8	1033	799.834156036377	855.4012584686279	0.36014217	68.86880000000001
SA45_SOC_8	1034	800.1071548461914	856.0981607437134	0.33315802	68.93553333333334
SA45_SOC_8	1035	799.5806121826172	854.997124671936	0.39962658	69.00226666666667
SA45_SOC_8	1036	802.6460266113281	855.9548664093018	0.2547053	69.069
SA45_SOC_8	1037	802.8793716430664	855.8858585357666	0.2664273	69.13573333333333
SA45_SOC_8	1038	800.3749465942383	854.1949725151062	0.4258347	69.20246666666667
SA45_SOC_8	1039	806.1888313293457	853.7191271781921	0.41362256	69.2692
SA45_SOC_8	1040	803.6495018005371	854.599621295929	0.4144419	69.33593333333333
SA45_SOC_8	1041	804.8336791992188	854.9626207351685	0.30581844	69.40266666666666
SA45_SOC_8	1042	807.1370315551758	860.1749682426453	0.16952336	69.46940000000001
SA45_SOC_8	1043	810.7869529724121	860.3416299819946	0.19915606	69.53613333333334
SA45_SOC_8	1044	803.3418846130371	856.1940765380859	0.29480147	69.60286666666667
SA45_SOC_8	1045	801.7540740966797	856.2374639511108	0.22368225	69.6696
SA45_SOC_8	1046	802.8314208984375	860.547366142273	0.081112705	69.73633333333333
SA45_SOC_8	1047	804.6187591552734	855.9369707107544	0.12744701	69.80306666666667
SA45_SOC_8	1048	805.6800270080566	859.1719079017639	0.1215466	69.8698
SA45_SOC_8	1049	802.4208641052246	857.6669955253601	0.17740305	69.93653333333333
SA45_SOC_8	1050	802.6512336730957	855.1279306411743	0.3596201	70.00326666666666
SA45_SOC_8	1051	803.4000205993652	855.4962730407715	0.2954802	70.07000000000001
SA45_SOC_8	1052	803.6159706115723	855.9463691711426	0.18656316	70.13673333333334
SA45_SOC_8	1053	800.1906394958496	854.2358493804932	0.30107513	70.20346666666667
SA45_SOC_8	1054	803.2565689086914	854.4219517707825	0.277751	70.2702
SA45_SOC_8	1055	804.4695854187012	858.8759851455688	0.1496443	70.33693333333333
SA45_SOC_8	1056	803.4646797180176	854.8666405677795	0.30791143	70.40366666666667
SA45_SOC_8	1057	804.1392517089844	856.1687135696411	0.32913777	70.4704
SA45_SOC_8	1058	806.8026924133301	859.8363018035889	0.2100568	70.53713333333333
SA45_SOC_8	1059	807.7400779724121	859.7558999061584	0.12915114	70.60386666666666
SA45_SOC_8	1060	807.4959182739258	858.0646276473999	0.15923841	70.67060000000001
SA45_SOC_8	1061	806.1907768249512	859.1787958145142	0.23179199	70.73733333333334
SA45_SOC_8	1062	805.6781959533691	857.2140026092529	0.16395135	70.80406666666667
SA45_SOC_8	1063	800.8460426330566	854.9489092826843	0.28137383	70.8708
SA45_SOC_8	1064	803.4469413757324	855.7013010978699	0.3374116	70.93753333333333
SA45_SOC_8	1065	800.5580520629883	854.804584980011	0.24039865	71.00426666666667
SA45_SOC_8	1066	802.7974319458008	855.0699949264526	0.12907724	71.071
SA45_SOC_8	1067	803.704662322998	856.4291667938232	0.1621724	71.13773333333333
SA45_SOC_8	1068	800.1881217956543	855.5148124694824	0.27470574	71.20446666666666
SA45_SOC_8	1069	801.4669418334961	855.8462047576904	0.19994073	71.27120000000001
SA45_SOC_8	1070	804.0486145019531	860.3985357284546	0.12362842	71.33793333333334
SA45_SOC_8	1071	803.2438087463379	859.2855262756348	0.1464885	71.40466666666667
SA45_SOC_8	1072	805.5661010742188	860.1952457427979	0.1680463	71.4714
SA45_SOC_8	1073	800.1354217529297	856.090886592865	0.21666943	71.53813333333333
SA45_SOC_8	1074	799.4483757019043	855.2972316741943	0.32686684	71.60486666666667
SA45_SOC_8	1075	801.1291122436523	855.4889345169067	0.4348161	71.6716
SA45_SOC_8	1076	801.1262512207031	855.4403328895569	0.321524	71.73833333333333
SA45_SOC_8	1077	801.8760108947754	855.4976892471313	0.36371368	71.80506666666666
SA45_SOC_8	1078	806.2814140319824	856.5198040008545	0.28965634	71.87180000000001
SA45_SOC_8	1079	805.3167915344238	858.8892459869385	0.21488997	71.93853333333334
SA45_SOC_8	1080	804.4844627380371	855.4718112945557	0.4589719	72.00526666666667
SA45_SOC_8	1081	802.6483154296875	856.186351776123	0.22365266	72.072
SA45_SOC_8	1082	1256.9104385375977	832.1835851669312	0.19343558	72.13873333333333
SA45_SOC_8	1083	804.5282363891602	858.8514590263367	0.11351628	72.20546666666667
SA45_SOC_8	1084	799.954833984375	855.3388166427612	0.2700882	72.2722
SA45_SOC_8	1085	803.9528274536133	856.9035959243774	0.3497521	72.33893333333333
SA45_SOC_8	1086	802.4437522888184	857.9655575752258	0.14705415	72.40566666666666
SA45_SOC_8	1087	798.9372253417969	856.2096548080444	0.13110147	72.47240000000001
SA45_SOC_8	1088	806.1066627502441	860.1871347427368	0.16324313	72.53913333333334
SA45_SOC_8	1089	801.8163871765137	855.020170211792	0.1916006	72.60586666666667
SA45_SOC_8	1090	803.1970024108887	855.720419883728	0.28127095	72.6726
SA45_SOC_8	1091	800.8149147033691	855.3019952774048	0.31814262	72.73933333333333
SA45_SOC_8	1092	798.4082221984863	855.5861377716064	0.28702042	72.80606666666667
SA45_SOC_8	1093	807.5745964050293	858.9817500114441	0.1654864	72.8728
SA45_SOC_8	1094	1258.1441116333008	831.4985275268555	0.20464413	72.93953333333333
SA45_SOC_8	1095	804.5990753173828	856.9133162498474	0.20594451	73.00626666666666
SA45_SOC_8	1096	803.1763458251953	857.0123863220215	0.3122913	73.07300000000001
SA45_SOC_8	1097	805.9545707702637	859.1442275047302	0.19942796	73.13973333333334
SA45_SOC_8	1098	802.2667694091797	854.3132257461548	0.3313033	73.20646666666667
SA45_SOC_8	1099	802.0748519897461	854.5459985733032	0.24215648	73.2732
SA45_SOC_8	1100	806.407413482666	858.4706926345825	0.16738564	73.33993333333333
SA45_SOC_8	1101	804.6992111206055	858.4846615791321	0.16829135	73.40666666666667
SA45_SOC_8	1102	801.6351699829102	855.6199336051941	0.23183745	73.4734
SA45_SOC_8	1103	800.6430244445801	855.0433444976807	0.19881855	73.54013333333333
SA45_SOC_8	1104	802.829475402832	855.4338312149048	0.2001986	73.60686666666666
SA45_SOC_8	1105	803.1792068481445	855.3287744522095	0.27606186	73.67360000000001
SA45_SOC_8	1106	810.4399681091309	859.3873643875122	0.19036473	73.74033333333334
SA45_SOC_8	1107	801.9532012939453	855.3645658493042	0.36006477	73.80706666666667
SA45_SOC_8	1108	799.5965194702148	854.8729491233826	0.2773809	73.8738
SA45_SOC_8	1109	801.6456413269043	854.5348620414734	0.29645517	73.94053333333333
SA45_SOC_8	1110	805.36376953125	859.5210027694702	0.21222065	74.00726666666667
SA45_SOC_8	1111	798.6331558227539	856.3191533088684	0.23691557	74.074
SA45_SOC_8	1112	800.8040428161621	855.9305334091187	0.40358394	74.14073333333333
SA45_SOC_8	1113	801.2839508056641	856.9601798057556	0.27974454	74.20746666666666
SA45_SOC_8	1114	803.6860656738281	857.3881959915161	0.2321723	74.27420000000001
SA45_SOC_8	1115	801.4473724365234	855.0589227676392	0.42865872	74.34093333333334
SA45_SOC_8	1116	799.9508285522461	856.2171220779419	0.19222236	74.40766666666667
SA45_SOC_8	1117	811.4068222045898	859.6026921272278	0.14373578	74.4744
SA45_SOC_8	1118	805.653190612793	859.9639534950256	0.21596615	74.54113333333333
SA45_SOC_8	1119	800.2567291259766	855.3999066352844	0.2618522	74.60786666666667
SA45_SOC_8	1120	799.7420310974121	855.2068519592285	0.23960584	74.6746
SA45_SOC_8	1121	799.3016624450684	855.7729482650757	0.25623155	74.74133333333333
SA45_SOC_8	1122	801.8338394165039	854.9859237670898	0.32606757	74.80806666666666
SA45_SOC_8	1123	800.9700965881348	853.9018821716309	0.1548538	74.87480000000001
SA45_SOC_8	1124	1260.684585571289	831.7898797988892	0.16854404	74.94153333333334
SA45_SOC_8	1125	806.6064262390137	857.9381990432739	0.23962365	75.00826666666667
SA45_SOC_8	1126	1265.0397491455078	831.3844585418701	0.1714777	75.075
SA45_SOC_8	1127	805.7692909240723	858.5154962539673	0.16435036	75.14173333333333
SA45_SOC_8	1128	803.7942123413086	854.430513381958	0.22182094	75.20846666666667
SA45_SOC_8	1129	1258.0499267578125	832.8435373306274	0.19254087	75.2752
SA45_SOC_8	1130	804.1851997375488	860.7099723815918	0.12555556	75.34193333333333
SA45_SOC_8	1131	799.2689323425293	855.6187748908997	0.28468853	75.40866666666666
SA45_SOC_8	1132	805.297966003418	855.5366349220276	0.3255823	75.47540000000001
SA45_SOC_8	1133	808.2321739196777	860.1167106628418	0.17629771	75.54213333333334
SA45_SOC_8	1134	807.5556564331055	858.6441135406494	0.18683375	75.60886666666667
SA45_SOC_8	1135	803.0414772033691	855.9732127189636	0.33483368	75.6756
SA45_SOC_8	1136	1269.9086380004883	832.2684931755066	0.16066661	75.74233333333333
SA45_SOC_8	1137	805.7092094421387	855.4613184928894	0.26805276	75.80906666666667
SA45_SOC_8	1138	806.1349868774414	854.7944784164429	0.35007504	75.8758
SA45_SOC_8	1139	801.1510848999023	854.6003293991089	0.44223633	75.94253333333333
SA45_SOC_8	1140	804.8011207580566	857.0042109489441	0.119146936	76.00926666666666
SA45_SOC_8	1141	806.1155319213867	859.3910980224609	0.17045945	76.07600000000001
SA45_SOC_8	1142	803.6339950561523	856.3976240158081	0.382413	76.14273333333334
SA45_SOC_8	1143	803.752555847168	855.1097774505615	0.34475568	76.20946666666667
SA45_SOC_8	1144	804.8637199401855	854.2601823806763	0.3409391	76.2762
SA45_SOC_8	1145	803.1342887878418	856.1134815216064	0.16730376	76.34293333333333
SA45_SOC_8	1146	802.631893157959	854.9973177909851	0.16971952	76.40966666666667
SA45_SOC_8	1147	798.3318901062012	855.3278732299805	0.23275058	76.4764
SA45_SOC_8	1148	806.6655349731445	860.5915904045105	0.11281841	76.54313333333333
SA45_SOC_8	1149	1660.8964920043945	735.6710529327393	0.51320624	76.60986666666666
SA45_SOC_8	1150	496.98497772216797	705.6977534294128	0.56107855	76.67660000000001
SA45_SOC_8	1151	1177.0222091674805	781.0529351234436	0.89516497	76.74333333333334
SA45_SOC_8	1152	1145.5329895019531	795.5598449707031	0.9017503	76.81006666666667
SA45_SOC_8	1153	1590.3604888916016	535.6916427612305	0.67434305	76.8768
SA45_SOC_8	1154	1152.5604629516602	800.8976554870605	0.5182322	76.94353333333333
SA45_SOC_8	1155	1146.2315368652344	806.4806628227234	0.6874449	77.01026666666667
SA45_SOC_8	1156	1149.689712524414	815.3160524368286	0.7275861	77.077
SA45_SOC_8	1157	824.0678787231445	706.1967086791992	0.9976675	77.14373333333333
SA45_SOC_8	1158	833.9293670654297	677.931547164917	0.974441	77.21046666666666
SA45_SOC_8	1159	1613.8128662109375	545.1141786575317	0.29667926	77.27720000000001
SA45_SOC_8	1160	283.9902877807617	1019.4708251953125	0.40039662	77.34393333333334
SA45_SOC_8	1161	287.55151748657227	1019.1076970100403	0.3511921	77.41066666666667
SA45_SOC_8	1162	286.89611434936523	1021.078155040741	0.25256386	77.4774
SA45_SOC_8	1163	288.43997955322266	1019.8580932617188	0.3014042	77.54413333333333
SA45_SOC_8	1164	310.94947814941406	1014.5873594284058	0.10819073	77.61086666666667
SA45_SOC_8	1165	290.4352283477783	1017.6861476898193	0.12308721	77.6776
SA45_SOC_8	1166	290.24800300598145	1018.1705546379089	0.054636206	77.74433333333333
SA45_SOC_8	1167	284.7494888305664	1017.9646897315979	0.054556124	77.81106666666666
SA45_SOC_8	1168	285.08328437805176	1018.3932209014893	0.21729508	77.87780000000001
SA45_SOC_8	1169	291.96069717407227	1016.7612361907959	0.03929742	77.94453333333334
SA45_SOC_8	1170	288.1830024719238	1019.4912958145142	0.27405816	78.01126666666667
SA45_SOC_8	1171	295.285062789917	1018.0656909942627	0.014948434	78.078
SA45_SOC_8	1172	290.9809112548828	1019.41237449646	0.06980436	78.14473333333333
SA45_SOC_8	1173	290.6088638305664	1018.9588022232056	0.058858227	78.21146666666667
SA45_SOC_8	1174	286.2692642211914	1018.4978914260864	0.2074398	78.2782
SA45_SOC_8	1175	296.9656562805176	1020.0764465332031	0.050896045	78.34493333333333
SA45_SOC_8	1176	298.51555824279785	1018.6097717285156	0.020914972	78.41166666666666
SA45_SOC_8	1177	292.6871681213379	1020.3593015670776	0.17727065	78.47840000000001
SA45_SOC_8	1178	297.758731842041	1022.4558019638062	0.06259067	78.54513333333334
SA45_SOC_8	1179	293.6858081817627	1020.5488801002502	0.11218672	78.61186666666667
SA45_SOC_8	1180	295.2356815338135	1020.7205629348755	0.03242695	78.6786
SA45_SOC_8	1181	291.13426208496094	1021.4466905593872	0.060366333	78.74533333333333
SA45_SOC_8	1182	284.26892280578613	1021.6059494018555	0.2699067	78.81206666666667
SA45_SOC_8	1183	294.55467224121094	1022.3458528518677	0.24993773	78.8788
SA45_SOC_8	1184	299.593505859375	1022.0971155166626	0.09592801	78.94553333333333
SA45_SOC_8	1185	285.0944709777832	1021.2806081771851	0.038724463	79.01226666666666
SA45_SOC_8	1186	285.50671577453613	1022.1201610565186	0.023835616	79.07900000000001
SA45_SOC_8	1187	295.49468994140625	1020.9656953811646	0.04454753	79.14573333333334
SA45_SOC_8	1188	289.14379119873047	1023.8140726089478	0.30264968	79.21246666666667
SA45_SOC_8	1189	296.51384353637695	1023.0941247940063	0.18328817	79.2792
SA45_SOC_8	1190	291.87792778015137	1019.6544170379639	0.016947597	79.34593333333333
SA45_SOC_8	1191	286.8702793121338	1022.0478057861328	0.151999	79.41266666666667
SA45_SOC_8	1192	281.97787284851074	1021.294641494751	0.02379842	79.4794
SA45_SOC_8	1193	287.47389793395996	1023.3424758911133	0.036224585	79.54613333333333
SA45_SOC_8	1194	290.2174758911133	1022.5558376312256	0.025539372	79.61286666666666
SA45_SOC_8	1195	293.9183235168457	1021.0717821121216	0.020520803	79.67960000000001
SA45_SOC_8	1196	288.9960765838623	1020.8951425552368	0.022762164	79.74633333333334
SA45_SOC_8	1197	275.98594665527344	1022.7492141723633	0.106428124	79.81306666666667
SA45_SOC_8	1198	284.9735641479492	1024.0894603729248	0.09297545	79.8798
SA45_SOC_8	1199	286.13110542297363	1020.8491802215576	0.018918825	79.94653333333333
SA45_SOC_8	1200	285.4562759399414	1024.519214630127	0.11206832	80.01326666666667
SA45_SOC_8	1201	281.4173984527588	1020.2201914787292	0.027704833	80.08
SA45_SOC_8	1202	285.85570335388184	1023.0240869522095	0.021895528	80.14673333333333
SA45_SOC_8	1203	286.72863006591797	1022.1139812469482	0.07669151	80.21346666666666
SA45_SOC_8	1204	293.0266571044922	1022.0526337623596	0.045828383	80.28020000000001
SA45_SOC_8	1205	293.9754867553711	1022.3104476928711	0.034906548	80.34693333333334
SA45_SOC_8	1206	297.72265434265137	1022.2221279144287	0.03236095	80.41366666666667
SA45_SOC_8	1207	286.4257049560547	1023.0987596511841	0.056527697	80.4804
SA45_SOC_8	1208	290.6517505645752	1023.718671798706	0.072087	80.54713333333333
SA45_SOC_8	1209	287.133092880249	1022.3988962173462	0.063077934	80.61386666666667
SA45_SOC_8	1210	284.84461784362793	1022.4164056777954	0.054852713	80.6806
SA45_SOC_8	1211	299.90269660949707	1018.3563995361328	0.0051975274	80.74733333333333
SA45_SOC_8	1212	293.02637100219727	1019.1713619232178	0.01807407	80.81406666666666
SA45_SOC_8	1213	292.9549312591553	1021.193060874939	0.05055953	80.88080000000001
SA45_SOC_8	1214	296.0873794555664	1019.6030473709106	0.01624297	80.94753333333334
SA45_SOC_8	1215	286.1089897155762	1019.4172668457031	0.051575128	81.01426666666667
SA45_SOC_8	1216	293.2363986968994	1020.9114289283752	0.07794731	81.081
SA45_SOC_8	1217	286.33838653564453	1019.9739003181458	0.087508634	81.14773333333333
SA45_SOC_8	1218	282.27006912231445	1020.2591371536255	0.34489304	81.21446666666667
SA45_SOC_8	1219	294.6675968170166	1018.2125902175903	0.05951393	81.2812
SA45_SOC_8	1220	298.5619068145752	1017.2312879562378	0.014947613	81.34793333333333
SA45_SOC_8	1221	298.9228820800781	1017.878623008728	0.011274517	81.41466666666666
SA45_SOC_8	1222	289.515380859375	1021.4378070831299	0.081604555	81.48140000000001
SA45_SOC_8	1223	292.2063732147217	1020.9411692619324	0.02407767	81.54813333333334
SA45_SOC_8	1224	287.4155330657959	1019.5752382278442	0.06945811	81.61486666666667
SA45_SOC_8	1225	286.8157768249512	1021.7052125930786	0.06976784	81.6816
SA45_SOC_8	1226	290.1460075378418	1021.0080528259277	0.05861685	81.74833333333333
SA45_SOC_8	1227	289.51329231262207	1020.0015163421631	0.14222084	81.81506666666667
SA45_SOC_8	1228	298.26610565185547	1023.2733392715454	0.28532627	81.8818
SA45_SOC_8	1229	287.2266483306885	1020.1665043830872	0.14636108	81.94853333333333
SA45_SOC_8	1230	292.8245258331299	1021.9455170631409	0.09110294	82.01526666666666
SA45_SOC_8	1231	287.98699378967285	1019.7916603088379	0.2653974	82.08200000000001
SA45_SOC_8	1232	286.14243507385254	1018.7061381340027	0.21472907	82.14873333333334
SA45_SOC_8	1233	289.14648056030273	1020.6702876091003	0.19136445	82.21546666666667
SA45_SOC_8	1234	286.303768157959	1017.5460720062256	0.048926905	82.2822
SA45_SOC_8	1235	294.1046619415283	1019.0196347236633	0.011390282	82.34893333333333
SA45_SOC_8	1236	291.2580871582031	1019.4908452033997	0.026739217	82.41566666666667
SA45_SOC_8	1237	292.2264862060547	1018.5008525848389	0.08686285	82.4824
SA45_SOC_8	1238	290.14472007751465	1019.6319508552551	0.062350858	82.54913333333333
SA45_SOC_8	1239	285.8161926269531	1017.2340559959412	0.12323081	82.61586666666666
SA45_SOC_8	1240	298.97658348083496	1018.703498840332	0.021927414	82.68260000000001
SA45_SOC_8	1241	299.1642951965332	1019.9359846115112	0.025477339	82.74933333333334
SA45_SOC_8	1242	287.6828956604004	1017.5204515457153	0.027933992	82.81606666666667
SA45_SOC_8	1243	288.13459396362305	1019.9416494369507	0.06501767	82.8828
SA45_SOC_8	1244	284.0756034851074	1016.4295220375061	0.01557099	82.94953333333333
SA45_SOC_8	1245	291.0462284088135	1017.3263025283813	0.121172674	83.01626666666667
SA45_SOC_8	1246	288.9295291900635	1016.9444417953491	0.073412836	83.083
SA45_SOC_8	1247	289.24201011657715	1017.1593189239502	0.060226776	83.14973333333333
SA45_SOC_8	1248	302.95618057250977	1017.6864051818848	0.039710563	83.21646666666666
SA45_SOC_8	1249	286.9185161590576	1016.3712000846863	0.12857477	83.28320000000001
SA45_SOC_8	1250	287.5309467315674	1020.1979827880859	0.11337325	83.34993333333334
SA45_SOC_8	1251	292.186918258667	1018.5629081726074	0.018413343	83.41666666666667
SA45_SOC_8	1252	286.70888900756836	1017.9050803184509	0.105047874	83.4834
SA45_SOC_8	1253	287.3260688781738	1019.1793441772461	0.11789519	83.55013333333333
SA45_SOC_8	1254	285.03164291381836	1019.8651742935181	0.245901	83.61686666666667
SA45_SOC_8	1255	288.782958984375	1017.7852821350098	0.12440561	83.6836
SA45_SOC_8	1256	289.74042892456055	1019.0328311920166	0.19635248	83.75033333333333
SA45_SOC_8	1257	293.5553169250488	1019.8571920394897	0.09299382	83.81706666666666
SA45_SOC_8	1258	295.64014434814453	1019.0995860099792	0.08817034	83.88380000000001
SA45_SOC_8	1259	287.735538482666	1017.3946666717529	0.09991025	83.95053333333334
SA45_SOC_8	1260	288.6610794067383	1017.6486825942993	0.15117139	84.01726666666667
SA45_SOC_8	1261	287.81850814819336	1019.3586874008179	0.13138068	84.084
SA45_SOC_8	1262	294.3661880493164	1017.7909469604492	0.029064527	84.15073333333333
SA45_SOC_8	1263	291.3465213775635	1020.887610912323	0.15935487	84.21746666666667
SA45_SOC_8	1264	287.09861755371094	1017.3839807510376	0.14211231	84.2842
SA45_SOC_8	1265	292.61927604675293	1021.0871028900146	0.07676702	84.35093333333333
SA45_SOC_8	1266	294.8627185821533	1019.5698308944702	0.033389956	84.41766666666666
SA45_SOC_8	1267	290.42784690856934	1019.1707181930542	0.0118183205	84.48440000000001
SA45_SOC_8	1268	297.2922992706299	1019.0727424621582	0.01222117	84.55113333333334
SA45_SOC_8	1269	291.7075824737549	1019.398341178894	0.021396957	84.61786666666667
SA45_SOC_8	1270	291.9641876220703	1021.1227655410767	0.03148236	84.6846
SA45_SOC_8	1271	297.887020111084	1017.7123475074768	0.008182603	84.75133333333333
SA45_SOC_8	1272	301.54008865356445	1019.2152643203735	0.015748236	84.81806666666667
SA45_SOC_8	1273	294.60914611816406	1019.4859528541565	0.029138317	84.8848
SA45_SOC_8	1274	286.90306663513184	1020.6361699104309	0.04196015	84.95153333333333
SA45_SOC_8	1275	283.7999725341797	1020.8767318725586	0.049940255	85.01826666666666
SA45_SOC_8	1276	285.63806533813477	1021.3796138763428	0.095573165	85.08500000000001
SA45_SOC_8	1277	289.9966335296631	1021.1773538589478	0.043393224	85.15173333333334
SA45_SOC_8	1278	286.6644287109375	1020.903639793396	0.09914174	85.21846666666667
SA45_SOC_8	1279	290.7217597961426	1021.8716812133789	0.076906554	85.2852
SA45_SOC_8	1280	294.72375869750977	1020.7304763793945	0.02737399	85.35193333333333
SA45_SOC_8	1281	292.59976387023926	1022.1460390090942	0.060378034	85.41866666666667
SA45_SOC_8	1282	286.0063934326172	1021.1985969543457	0.058059685	85.4854
SA45_SOC_8	1283	284.41683769226074	1020.8204698562622	0.03343812	85.55213333333333
SA45_SOC_8	1284	284.6898078918457	1021.5656518936157	0.078558825	85.61886666666666
SA45_SOC_8	1285	291.6781997680664	1019.0907669067383	0.013272626	85.68560000000001
SA45_SOC_8	1286	286.3817882537842	1019.8442530632019	0.0153554045	85.75233333333334
SA45_SOC_8	1287	286.30680084228516	1021.0398530960083	0.03490693	85.81906666666667
SA45_SOC_8	1288	285.4955005645752	1019.964759349823	0.020121258	85.8858
SA45_SOC_8	1289	285.80772399902344	1019.4200992584229	0.018317977	85.95253333333334
SA45_SOC_8	1290	290.0338554382324	1018.8719630241394	0.013586092	86.01926666666667
SA45_SOC_8	1291	285.70518493652344	1019.8215937614441	0.034039155	86.086
SA45_SOC_8	1292	294.2054271697998	1018.2738733291626	0.014138516	86.15273333333333
SA45_SOC_8	1293	279.28653717041016	1021.0370206832886	0.044684656	86.21946666666666
SA45_SOC_8	1294	287.44348526000977	1018.995623588562	0.07508749	86.28620000000001
SA45_SOC_8	1295	279.51069831848145	1021.4184951782227	0.054821666	86.35293333333334
SA45_SOC_8	1296	289.0264892578125	1019.3236684799194	0.049919847	86.41966666666667
SA45_SOC_8	1297	291.05369567871094	1019.1327381134033	0.013609103	86.4864
SA45_SOC_8	1298	283.50934982299805	1021.1935114860535	0.05263355	86.55313333333334
SA45_SOC_8	1299	284.98151779174805	1021.2831830978394	0.031035066	86.61986666666667
SA45_SOC_8	1300	287.8358459472656	1020.6816172599792	0.015604207	86.6866
SA45_SOC_8	1301	293.4718322753906	1017.5571441650391	0.01160085	86.75333333333333
SA45_SOC_8	1302	288.83151054382324	1022.8241443634033	0.124319695	86.82006666666666
SA45_SOC_8	1303	284.85546112060547	1020.7563543319702	0.055857923	86.88680000000001
SA45_SOC_8	1304	291.91929817199707	1017.7038502693176	0.02013083	86.95353333333334
SA45_SOC_8	1305	280.3021717071533	1019.8067235946655	0.17945771	87.02026666666667
SA45_SOC_8	1306	278.46004486083984	1021.1292028427124	0.05807301	87.087
SA45_SOC_8	1307	283.9185333251953	1018.7542247772217	0.019265415	87.15373333333334
SA45_SOC_8	1308	288.7031936645508	1019.890730381012	0.06418247	87.22046666666667
SA45_SOC_8	1309	279.38252449035645	1018.8971328735352	0.091136724	87.2872
SA45_SOC_8	1310	281.726131439209	1017.8446340560913	0.048669297	87.35393333333333
SA45_SOC_8	1311	287.8993320465088	1018.6438894271851	0.024014557	87.42066666666666
SA45_SOC_8	1312	288.93181800842285	1019.3114376068115	0.015112335	87.48740000000001
SA45_SOC_8	1313	285.8653736114502	1018.606424331665	0.02288942	87.55413333333334
SA45_SOC_8	1314	289.22335624694824	1021.9643783569336	0.04764349	87.62086666666667
SA45_SOC_8	1315	283.5187339782715	1019.6828699111938	0.14196123	87.6876
SA45_SOC_8	1316	292.7072811126709	1019.2080545425415	0.05983637	87.75433333333334
SA45_SOC_8	1317	293.00002098083496	1019.7712540626526	0.15006138	87.82106666666667
SA45_SOC_8	1318	287.3837184906006	1017.4425601959229	0.036468707	87.8878
SA45_SOC_8	1319	289.60095405578613	1019.9654674530029	0.046336543	87.95453333333333
SA45_SOC_8	1320	289.58044052124023	1019.1362142562866	0.13997197	88.02126666666666
SA45_SOC_8	1321	288.1152534484863	1017.3396277427673	0.05395713	88.08800000000001
SA45_SOC_8	1322	291.36085510253906	1017.2302579879761	0.05950607	88.15473333333334
SA45_SOC_8	1323	291.8658256530762	1015.5147171020508	0.021775085	88.22146666666667
SA45_SOC_8	1324	287.7329635620117	1019.6477222442627	0.16282207	88.2882
SA45_SOC_8	1325	282.4979782104492	1019.131064414978	0.048304275	88.35493333333334
SA45_SOC_8	1326	292.0726776123047	1017.7291488647461	0.042677235	88.42166666666667
SA45_SOC_8	1327	290.9827423095703	1021.0207986831665	0.101953864	88.4884
SA45_SOC_8	1328	298.0268955230713	1018.7277674674988	0.018872274	88.55513333333333
SA45_SOC_8	1329	293.9773750305176	1021.5311479568481	0.07661597	88.62186666666666
SA45_SOC_8	1330	287.1089744567871	1021.7843914031982	0.06342383	88.68860000000001
SA45_SOC_8	1331	289.0088367462158	1021.2141108512878	0.04153001	88.75533333333334
SA45_SOC_8	1332	284.8085117340088	1020.6017303466797	0.055432715	88.82206666666667
SA45_SOC_8	1333	289.1612434387207	1020.0358271598816	0.082430676	88.8888
SA45_SOC_8	1334	288.9379692077637	1021.4877605438232	0.064274326	88.95553333333334
SA45_SOC_8	1335	278.35607528686523	1022.3479771614075	0.2125109	89.02226666666667
SA45_SOC_8	1336	289.89990234375	1019.851655960083	0.020066895	89.089
SA45_SOC_8	1337	286.59061431884766	1020.5535793304443	0.017960086	89.15573333333333
SA45_SOC_8	1338	288.3149814605713	1020.4504537582397	0.028213378	89.22246666666666
SA45_SOC_8	1339	291.49824142456055	1020.2938985824585	0.009561481	89.28920000000001
SA45_SOC_8	1340	297.0172119140625	1021.9478988647461	0.03347015	89.35593333333334
SA45_SOC_8	1341	297.88058280944824	1022.4068140983582	0.13061844	89.42266666666667
SA45_SOC_8	1342	290.8047294616699	1018.5905885696411	0.12231894	89.4894
SA45_SOC_8	1343	283.73156547546387	1019.6460485458374	0.06039386	89.55613333333334
SA45_SOC_8	1344	289.231481552124	1018.4991788864136	0.1992415	89.62286666666667
SA45_SOC_8	1345	289.84436988830566	1019.5726633071899	0.038910016	89.6896
SA45_SOC_8	1346	293.90353202819824	1019.4855666160583	0.015320892	89.75633333333333
SA45_SOC_8	1347	293.9139747619629	1018.109335899353	0.025950141	89.82306666666666
SA45_SOC_8	1348	292.5656032562256	1021.0931539535522	0.06167341	89.88980000000001
SA45_SOC_8	1349	292.80821800231934	1019.8152208328247	0.037098933	89.95653333333334
SA45_SOC_8	1350	283.74999046325684	1020.7322788238525	0.0351132	90.02326666666667
SA45_SOC_8	1351	285.55686950683594	1019.650297164917	0.06853453	90.09
SA45_SOC_8	1352	285.6288528442383	1020.0337672233582	0.019749815	90.15673333333334
SA45_SOC_8	1353	281.99289321899414	1019.9770545959473	0.129469	90.22346666666667
SA45_SOC_8	1354	282.5705337524414	1019.5138263702393	0.05777678	90.2902
SA45_SOC_8	1355	285.4757881164551	1023.8091802597046	0.10392362	90.35693333333333
SA45_SOC_8	1356	283.36767196655273	1021.9221496582031	0.08057208	90.42366666666666
SA45_SOC_8	1357	284.6563911437988	1017.9248428344727	0.014818333	90.49040000000001
SA45_SOC_8	1358	291.19614601135254	1018.5456562042236	0.013021489	90.55713333333334
SA45_SOC_8	1359	285.8950424194336	1020.2294611930847	0.06056043	90.62386666666667
SA45_SOC_8	1360	283.9540100097656	1019.299464225769	0.050653443	90.6906
SA45_SOC_8	1361	285.95898628234863	1019.7656536102295	0.08319996	90.75733333333334
SA45_SOC_8	1362	280.32694816589355	1021.362555027008	0.33082616	90.82406666666667
SA45_SOC_8	1363	281.3510227203369	1020.2099561691284	0.08071757	90.8908
SA45_SOC_8	1364	288.6633110046387	1019.7019243240356	0.03799218	90.95753333333333
SA45_SOC_8	1365	286.42870903015137	1017.861692905426	0.067386635	91.02426666666666
SA45_SOC_8	1366	285.7276725769043	1020.3329086303711	0.105242364	91.09100000000001
SA45_SOC_8	1367	281.45853996276855	1021.5568971633911	0.028757462	91.15773333333334
SA45_SOC_8	1368	284.86169815063477	1019.2056083679199	0.074528255	91.22446666666667
SA45_SOC_8	1369	297.1789741516113	1018.8001227378845	0.013982185	91.2912
SA45_SOC_8	1370	289.46356773376465	1017.6060676574707	0.038118567	91.35793333333334
SA45_SOC_8	1371	291.1207866668701	1019.0478944778442	0.015524278	91.42466666666667
SA45_SOC_8	1372	282.2073554992676	1020.2599096298218	0.11488285	91.4914
SA45_SOC_8	1373	291.6174030303955	1020.5389022827148	0.095672585	91.55813333333333
SA45_SOC_8	1374	286.2977886199951	1019.7791719436646	0.16268401	91.62486666666666
SA45_SOC_8	1375	287.89358139038086	1019.657506942749	0.022762837	91.69160000000001
SA45_SOC_8	1376	294.0516757965088	1021.6915655136108	0.035067946	91.75833333333334
SA45_SOC_8	1377	286.953763961792	1020.4718255996704	0.040821403	91.82506666666667
SA45_SOC_8	1378	285.95157623291016	1022.5973582267761	0.04517082	91.8918
SA45_SOC_8	1379	288.43191146850586	1019.5071315765381	0.012878246	91.95853333333334
SA45_SOC_8	1380	281.16848945617676	1020.6278657913208	0.21241148	92.02526666666667
SA45_SOC_8	1381	285.93655586242676	1022.6894760131836	0.07801806	92.092
SA45_SOC_8	1382	293.7960147857666	1023.8867497444153	0.20074038	92.15873333333333
SA45_SOC_8	1383	291.4254856109619	1023.6366605758667	0.102306984	92.22546666666666
SA45_SOC_8	1384	286.69461250305176	1021.0967588424683	0.17064653	92.29220000000001
SA45_SOC_8	1385	287.7704429626465	1020.8205342292786	0.034091614	92.35893333333334
SA45_SOC_8	1386	288.5599994659424	1020.6700944900513	0.056963183	92.42566666666667
SA45_SOC_8	1387	292.00550079345703	1021.2668323516846	0.06261202	92.4924
SA45_SOC_8	1388	295.4394721984863	1021.9299387931824	0.1217184	92.55913333333334
SA45_SOC_8	1389	291.6122245788574	1023.1757497787476	0.16956852	92.62586666666667
SA45_SOC_8	1390	286.6025733947754	1022.8061199188232	0.076875724	92.6926
SA45_SOC_8	1391	289.89789962768555	1020.4843139648438	0.017697785	92.75933333333333
SA45_SOC_8	1392	283.60270500183105	1024.2467880249023	0.20543034	92.82606666666666
SA45_SOC_8	1393	288.79343032836914	1019.5781993865967	0.023475194	92.89280000000001
SA45_SOC_8	1394	286.4334011077881	1020.774507522583	0.04826928	92.95953333333334
SA45_SOC_8	1395	294.2254829406738	1019.2041921615601	0.011738546	93.02626666666667
SA45_SOC_8	1396	286.2257480621338	1020.2229595184326	0.046599798	93.093
SA45_SOC_8	1397	286.62365913391113	1021.8980097770691	0.054328673	93.15973333333334
SA45_SOC_8	1398	283.4592533111572	1022.6099109649658	0.041884806	93.22646666666667
SA45_SOC_8	1399	297.128849029541	1022.9982089996338	0.10843476	93.2932
SA45_SOC_8	1400	296.97778701782227	1018.0928564071655	0.011380278	93.35993333333333
SA45_SOC_8	1401	299.4196128845215	1016.7547988891602	0.0037830018	93.42666666666666
SA45_SOC_8	1402	279.16394233703613	1022.1720457077026	0.17225625	93.49340000000001
SA45_SOC_8	1403	282.1743392944336	1024.030044078827	0.13192782	93.56013333333334
SA45_SOC_8	1404	283.3798885345459	1021.4005351066589	0.050171297	93.62686666666667
SA45_SOC_8	1405	280.6628608703613	1021.4849925041199	0.27583382	93.6936
SA45_SOC_8	1406	282.3866558074951	1021.5988683700562	0.026082892	93.76033333333334
SA45_SOC_8	1407	282.3115825653076	1020.4890131950378	0.0649413	93.82706666666667
SA45_SOC_8	1408	285.92631340026855	1021.2209987640381	0.07274648	93.8938
SA45_SOC_8	1409	285.5133533477783	1021.7189884185791	0.098980606	93.96053333333333
SA45_SOC_8	1410	288.59015464782715	1021.4931035041809	0.16592562	94.02726666666666
SA45_SOC_8	1411	280.0784111022949	1023.5720300674438	0.25536045	94.09400000000001
SA45_SOC_8	1412	289.60887908935547	1024.0065479278564	0.040928207	94.16073333333334
SA45_SOC_8	1413	285.22247314453125	1024.1189432144165	0.094707765	94.22746666666667
SA45_SOC_8	1414	282.6621723175049	1025.2250003814697	0.072842464	94.2942
SA45_SOC_8	1415	288.88916015625	1023.8817930221558	0.03692535	94.36093333333334
SA45_SOC_8	1416	284.30768966674805	1024.2416381835938	0.12036297	94.42766666666667
SA45_SOC_8	1417	288.1678104400635	1022.6701641082764	0.036231484	94.4944
SA45_SOC_8	1418	293.00305366516113	1023.0570459365845	0.017264398	94.56113333333333
SA45_SOC_8	1419	288.70296478271484	1023.778281211853	0.040521044	94.62786666666666
SA45_SOC_8	1420	285.847864151001	1024.049162864685	0.09706375	94.69460000000001
SA45_SOC_8	1421	292.560396194458	1022.7027368545532	0.031676654	94.76133333333334
SA45_SOC_8	1422	294.3006706237793	1020.3127598762512	0.030631008	94.82806666666667
SA45_SOC_8	1423	289.3546199798584	1022.4095821380615	0.033979416	94.8948
SA45_SOC_8	1424	287.4125289916992	1021.6310548782349	0.01511071	94.96153333333334
SA45_SOC_8	1425	291.32389068603516	1023.2922649383545	0.024539452	95.02826666666667
SA45_SOC_8	1426	285.3884696960449	1020.1629638671875	0.06972637	95.095
SA45_SOC_8	1427	294.02289390563965	1019.5606899261475	0.027356448	95.16173333333333
SA45_SOC_8	1428	298.077449798584	1016.5817642211914	0.00863085	95.22846666666666
SA45_SOC_8	1429	283.6685371398926	1018.1489896774292	0.074562244	95.29520000000001
SA45_SOC_8	1430	282.5836658477783	1019.2429447174072	0.050189786	95.36193333333334
SA45_SOC_8	1431	288.2344436645508	1019.0337324142456	0.013718054	95.42866666666667
SA45_SOC_8	1432	288.38544845581055	1022.9035806655884	0.040547527	95.4954
SA45_SOC_8	1433	301.67996406555176	1019.8345327377319	0.008579425	95.56213333333334
SA45_SOC_8	1434	293.6608028411865	1019.7550964355469	0.02861723	95.62886666666667
SA45_SOC_8	1435	290.69409370422363	1018.9618921279907	0.021108456	95.6956
SA45_SOC_8	1436	281.5829372406006	1021.8123292922974	0.055298295	95.76233333333333
SA45_SOC_8	1437	282.16054916381836	1016.0174703598022	0.017345907	95.82906666666666
SA45_SOC_8	1438	284.09863471984863	1018.6786508560181	0.0814711	95.89580000000001
SA45_SOC_8	1439	279.0592288970947	1021.8002915382385	0.11541811	95.96253333333334
SA45_SOC_8	1440	282.86187171936035	1021.7205333709717	0.120133616	96.02926666666667
SA45_SOC_8	1441	283.03802490234375	1018.7587308883667	0.10179537	96.096
SA45_SOC_8	1442	283.3388328552246	1018.9250707626343	0.0547547	96.16273333333334
SA45_SOC_8	1443	281.9583320617676	1018.5738515853882	0.05349418	96.22946666666667
SA45_SOC_8	1444	285.5504035949707	1019.2761611938477	0.117831096	96.2962
SA45_SOC_8	1445	283.3092784881592	1018.5726928710938	0.19221164	96.36293333333333
SA45_SOC_8	1446	282.03394889831543	1019.744668006897	0.13090388	96.42966666666666
SA45_SOC_8	1447	284.3411922454834	1021.1143970489502	0.123585805	96.49640000000001
SA45_SOC_8	1448	291.2983989715576	1018.8867044448853	0.02269194	96.56313333333334
SA45_SOC_8	1449	293.2224369049072	1020.5726337432861	0.15843579	96.62986666666667
SA45_SOC_8	1450	279.6503448486328	1022.0078945159912	0.27211446	96.6966
SA45_SOC_8	1451	283.5380744934082	1021.5617895126343	0.3165977	96.76333333333334
SA45_SOC_8	1452	292.5681495666504	1022.4567031860352	0.1545859	96.83006666666667
SA45_SOC_8	1453	283.3770561218262	1020.2442026138306	0.2609221	96.8968
SA45_SOC_8	1454	285.44880867004395	1022.6917934417725	0.38065186	96.96353333333333
SA45_SOC_8	1455	287.1398162841797	1021.5480780601501	0.45487645	97.03026666666666
SA45_SOC_8	1456	290.62110900878906	1022.4679040908813	0.5248399	97.09700000000001
SA45_SOC_8	1457	284.9871826171875	1021.188554763794	0.4471622	97.16373333333334
SA45_SOC_8	1458	285.1175594329834	1019.0937280654907	0.13716438	97.23046666666667
SA45_SOC_8	1459	298.5523223876953	1020.0523066520691	0.035918802	97.2972
SA45_SOC_8	1460	293.6429500579834	1020.6928825378418	0.05695076	97.36393333333334
SA45_SOC_8	1461	292.8911590576172	1020.899133682251	0.2817485	97.43066666666667
SA45_SOC_8	1462	289.4325542449951	1020.5225515365601	0.16219278	97.4974
SA45_SOC_8	1463	293.2291889190674	1019.5783281326294	0.086945936	97.56413333333333
SA45_SOC_8	1464	294.53561782836914	1017.8990936279297	0.051167477	97.63086666666666
SA45_SOC_8	1465	289.43681716918945	1019.2820835113525	0.16794841	97.69760000000001
SA45_SOC_8	1466	293.3555030822754	1019.8785638809204	0.23330852	97.76433333333334
SA45_SOC_8	1467	291.6111087799072	1019.8963308334351	0.33613524	97.83106666666667
SA45_SOC_8	1468	294.4424343109131	1020.5158567428589	0.09956649	97.8978
SA45_SOC_8	1469	294.8458957672119	1018.2098865509033	0.15683082	97.96453333333334
SA45_SOC_8	1470	293.4701728820801	1020.7250046730042	0.52802086	98.03126666666667
SA45_SOC_8	1471	291.48539543151855	1020.5385160446167	0.3336336	98.098
SA45_SOC_8	1472	284.43325996398926	1019.5555400848389	0.17984386	98.16473333333333
SA45_SOC_8	1473	295.69690704345703	1023.0224132537842	0.38307223	98.23146666666666
SA45_SOC_8	1474	283.57189178466797	1019.4549250602722	0.23871814	98.29820000000001
SA45_SOC_8	1475	281.49730682373047	1018.4331321716309	0.29312193	98.36493333333334
SA45_SOC_8	1476	280.836238861084	1017.9502058029175	0.39552888	98.43166666666667
SA45_SOC_8	1477	284.19559478759766	1017.4135279655457	0.113555625	98.4984
SA45_SOC_8	1478	288.34874153137207	1019.9005794525146	0.1621621	98.56513333333334
SA45_SOC_8	1479	286.28156661987305	1021.3436937332153	0.17822415	98.63186666666667
SA45_SOC_8	1480	291.9188690185547	1021.7671394348145	0.1732074	98.6986
SA45_SOC_8	1481	295.58664321899414	1020.9360194206238	0.29138234	98.76533333333333
SA45_SOC_8	1482	286.1338233947754	1019.6228742599487	0.41802457	98.83206666666666
SA45_SOC_8	1483	289.41925048828125	1020.1592946052551	0.46627253	98.89880000000001
SA45_SOC_8	1484	284.93465423583984	1020.3959941864014	0.27786142	98.96553333333334
SA45_SOC_8	1485	283.4352493286133	1016.9399356842041	0.14482023	99.03226666666667
SA45_SOC_8	1486	292.0030975341797	1021.0966944694519	0.17619112	99.099
SA45_SOC_8	1487	286.8548011779785	1017.6317524909973	0.099617064	99.16573333333334
SA45_SOC_8	1488	290.4693603515625	1020.7163143157959	0.13782728	99.23246666666667
SA45_SOC_8	1489	288.213529586792	1019.0673351287842	0.15805392	99.2992
SA45_SOC_8	1490	288.6825370788574	1019.2892932891846	0.07291331	99.36593333333333
SA45_SOC_8	1491	290.1309299468994	1020.569543838501	0.5228689	99.43266666666666
SA45_SOC_8	1492	288.20886611938477	1022.8826594352722	0.24056977	99.49940000000001
SA45_SOC_8	1493	289.84740257263184	1019.0191197395325	0.021420224	99.56613333333334
SA45_SOC_8	1494	293.4455394744873	1016.9148302078247	0.022609107	99.63286666666667
SA45_SOC_8	1495	289.76863861083984	1020.5736637115479	0.10306402	99.6996
SA45_SOC_8	1496	293.88370513916016	1020.1784133911133	0.033090666	99.76633333333334
SA45_SOC_8	1497	290.33326148986816	1022.1620035171509	0.18213843	99.83306666666667
SA45_SOC_8	1498	284.83789443969727	1018.2208299636841	0.11664843	99.8998
SA45_SOC_8	1499	290.1706123352051	1021.2441086769104	0.17781779	99.96653333333333
SA45_SOC_8	1500	294.14085388183594	1021.4051055908203	0.023514327	100.03326666666666
SA45_SOC_8	1501	292.0218086242676	1021.3921666145325	0.09955958	100.10000000000001
SA45_SOC_8	1502	283.6098861694336	1021.2977957725525	0.12670207	100.16673333333334
SA45_SOC_8	1503	293.4616756439209	1022.6070785522461	0.058931496	100.23346666666667
SA45_SOC_8	1504	288.16941261291504	1018.0060815811157	0.057863515	100.3002
SA45_SOC_8	1505	293.07031631469727	1020.7179880142212	0.061350986	100.36693333333334
SA45_SOC_8	1506	286.20177268981934	1018.777334690094	0.08885612	100.43366666666667
SA45_SOC_8	1507	291.27081871032715	1020.3130173683167	0.039717622	100.5004
SA45_SOC_8	1508	294.1458034515381	1020.8848428726196	0.048347786	100.56713333333333
SA45_SOC_8	1509	287.06774711608887	1019.9429368972778	0.19439918	100.63386666666666
SA45_SOC_8	1510	293.069372177124	1020.4559898376465	0.07079951	100.70060000000001
SA45_SOC_8	1511	283.3234119415283	1021.8277788162231	0.23488529	100.76733333333334
SA45_SOC_8	1512	287.2332572937012	1020.037887096405	0.14566568	100.83406666666667
SA45_SOC_8	1513	288.76925468444824	1021.0486078262329	0.11047766	100.9008
SA45_SOC_8	1514	293.28020095825195	1019.7288966178894	0.043674905	100.96753333333334
SA45_SOC_8	1515	283.60058784484863	1019.6350407600403	0.15084262	101.03426666666667
SA45_SOC_8	1516	286.94549560546875	1020.1915454864502	0.049835518	101.101
SA45_SOC_8	1517	294.30639266967773	1016.4389848709106	0.008115959	101.16773333333333
SA45_SOC_8	1518	291.0125255584717	1018.0192136764526	0.05880908	101.23446666666666
SA45_SOC_8	1519	292.88475036621094	1015.7575964927673	0.015313032	101.30120000000001
SA45_SOC_8	1520	289.0604782104492	1019.5020461082458	0.12120341	101.36793333333334
SA45_SOC_8	1521	294.16500091552734	1020.7797861099243	0.022470612	101.43466666666667
SA45_SOC_8	1522	288.64654541015625	1017.2263956069946	0.090696745	101.5014
SA45_SOC_8	1523	287.90428161621094	1019.8763751983643	0.3593314	101.56813333333334
SA45_SOC_8	1524	283.08815002441406	1020.5936193466187	0.3433809	101.63486666666667
SA45_SOC_8	1525	295.1806926727295	1020.730926990509	0.56201494	101.7016
SA45_SOC_8	1526	285.82712173461914	1017.8232622146606	0.16449054	101.76833333333333
SA45_SOC_8	1527	286.72061920166016	1018.7925910949707	0.41565174	101.83506666666666
SA45_SOC_8	1528	294.2153835296631	1020.1445531845093	0.14192244	101.90180000000001
SA45_SOC_8	1529	287.581844329834	1020.8462190628052	0.10703149	101.96853333333334
SA45_SOC_8	1530	284.9490737915039	1017.2141647338867	0.1300372	102.03526666666667
SA45_SOC_8	1531	285.8906650543213	1018.967170715332	0.38795486	102.102
SA45_SOC_8	1532	293.5638999938965	1018.8987421989441	0.1469928	102.16873333333334
SA45_SOC_8	1533	294.7151184082031	1018.607132434845	0.1770375	102.23546666666667
SA45_SOC_8	1534	294.3321990966797	1019.0517568588257	0.102740586	102.3022
SA45_SOC_8	1535	288.1700134277344	1017.2193145751953	0.12728117	102.36893333333333
SA45_SOC_8	1536	292.7837562561035	1021.6582202911377	0.5166793	102.43566666666666
SA45_SOC_8	1537	290.87714195251465	1020.9925389289856	0.71980524	102.50240000000001
SA45_SOC_8	1538	292.1298408508301	1019.7003793716431	0.31333175	102.56913333333334
SA45_SOC_8	1539	289.5941162109375	1020.9389162063599	0.62051827	102.63586666666667
SA45_SOC_8	1540	284.2054080963135	1019.7814249992371	0.8025507	102.7026
SA45_SOC_8	1541	293.0144691467285	1019.2945718765259	0.19560367	102.76933333333334
SA45_SOC_8	1542	291.2629508972168	1019.9997138977051	0.49340573	102.83606666666667
SA45_SOC_8	1543	286.61121368408203	1019.5245122909546	0.13039894	102.9028
SA45_SOC_8	1544	292.4647521972656	1020.3309774398804	0.0660661	102.96953333333333
SA45_SOC_8	1545	290.3780937194824	1018.8412570953369	0.44230494	103.03626666666666
SA45_SOC_8	1546	292.5085258483887	1018.8894724845886	0.24000679	103.10300000000001
SA45_SOC_8	1547	291.4984703063965	1018.1491827964783	0.15869929	103.16973333333334
SA45_SOC_8	1548	292.53387451171875	1020.365481376648	0.42481974	103.23646666666667
SA45_SOC_8	1549	286.36576652526855	1018.503041267395	0.6697606	103.3032
SA45_SOC_8	1550	280.6128787994385	1020.9211492538452	0.8007098	103.36993333333334
SA45_SOC_8	1551	285.08108139038086	1017.9647541046143	0.3272174	103.43666666666667
SA45_SOC_8	1552	294.4178581237793	1020.0831413269043	0.11404388	103.5034
SA45_SOC_8	1553	301.24197006225586	1017.1233987808228	0.009257625	103.57013333333333
SA45_SOC_8	1554	287.301664352417	1018.1025767326355	0.17004228	103.63686666666666
SA45_SOC_8	1555	295.8146095275879	1019.8814606666565	0.2037273	103.70360000000001
SA45_SOC_8	1556	292.84337997436523	1019.8777914047241	0.08706935	103.77033333333334
SA45_SOC_8	1557	292.50168800354004	1019.7195625305176	0.09216637	103.83706666666667
SA45_SOC_8	1558	291.1036205291748	1018.6693811416626	0.07043605	103.9038
SA45_SOC_8	1559	285.8920669555664	1018.8534879684448	0.07321512	103.97053333333334
SA45_SOC_8	1560	283.93970489501953	1018.731050491333	0.21311937	104.03726666666667
SA45_SOC_8	1561	291.9275665283203	1021.9807291030884	0.2338522	104.104
SA45_SOC_8	1562	292.88537979125977	1022.026948928833	0.15011609	104.17073333333333
SA45_SOC_8	1563	288.3387279510498	1021.8760585784912	0.30452093	104.23746666666666
SA45_SOC_8	1564	288.12692642211914	1019.9520778656006	0.15914576	104.30420000000001
SA45_SOC_8	1565	283.88176918029785	1018.985710144043	0.12408079	104.37093333333334
SA45_SOC_8	1566	284.7854804992676	1019.4692802429199	0.092033975	104.43766666666667
SA45_SOC_8	1567	284.1220951080322	1021.9041895866394	0.7058903	104.5044
SA45_SOC_8	1568	284.5619773864746	1020.2984690666199	0.19280866	104.57113333333334
SA45_SOC_8	1569	286.9716453552246	1020.1329660415649	0.4762881	104.63786666666667
SA45_SOC_8	1570	285.44589042663574	1017.9008316993713	0.23626426	104.7046
SA45_SOC_8	1571	291.92041397094727	1022.1804141998291	0.073538974	104.77133333333333
SA45_SOC_8	1572	286.55691146850586	1019.9021244049072	0.249136	104.83806666666666
SA45_SOC_8	1573	283.06437492370605	1019.34574842453	0.43661797	104.90480000000001
SA45_SOC_8	1574	287.64049530029297	1022.3342657089233	0.72970825	104.97153333333334
SA45_SOC_8	1575	291.30589485168457	1020.1820182800293	0.09397717	105.03826666666667
SA45_SOC_8	1576	292.16394424438477	1021.4551877975464	0.13151479	105.105
SA45_SOC_8	1577	290.47499656677246	1021.2789988517761	0.11785918	105.17173333333334
SA45_SOC_8	1578	284.0229034423828	1018.4900379180908	0.13155434	105.23846666666667
SA45_SOC_8	1579	285.6269359588623	1018.8975834846497	0.51335466	105.3052
SA45_SOC_8	1580	286.8926811218262	1019.3441390991211	0.4743236	105.37193333333333
SA45_SOC_8	1581	284.37586784362793	1018.5675430297852	0.3200742	105.43866666666666
SA45_SOC_8	1582	291.0912322998047	1019.1597747802734	0.116096	105.50540000000001
SA45_SOC_8	1583	290.00916481018066	1021.609296798706	0.12832585	105.57213333333334
SA45_SOC_8	1584	283.159704208374	1017.5651264190674	0.25854066	105.63886666666667
SA45_SOC_8	1585	286.3027095794678	1018.5958671569824	0.15416221	105.7056
SA45_SOC_8	1586	283.6425590515137	1017.0534896850586	0.040706675	105.77233333333334
SA45_SOC_8	1587	286.2871742248535	1018.0662059783936	0.24063821	105.83906666666667
SA45_SOC_8	1588	286.8219566345215	1021.8293237686157	0.09141881	105.9058
SA45_SOC_8	1589	287.69811630249023	1023.0676031112671	0.2778031	105.97253333333333
SA45_SOC_8	1590	282.6572513580322	1018.1870341300964	0.41695362	106.03926666666666
SA45_SOC_8	1591	285.7218933105469	1018.0933713912964	0.39139986	106.10600000000001
SA45_SOC_8	1592	283.25119972229004	1018.134183883667	0.23602912	106.17273333333334
SA45_SOC_8	1593	282.929105758667	1019.0463495254517	0.40962607	106.23946666666667
SA45_SOC_8	1594	288.2767581939697	1020.8941125869751	0.1503669	106.3062
SA45_SOC_8	1595	282.0930290222168	1020.3931617736816	0.6381201	106.37293333333334
SA45_SOC_8	1596	283.0876064300537	1021.4187526702881	0.72730285	106.43966666666667
SA45_SOC_8	1597	284.45094108581543	1022.3401880264282	0.12551947	106.5064
SA45_SOC_8	1598	282.3888874053955	1019.1918325424194	0.16646965	106.57313333333333
SA45_SOC_8	1599	279.66745376586914	1021.1353826522827	0.42518046	106.63986666666666
SA45_SOC_8	1600	287.95841217041016	1019.0654039382935	0.29428092	106.70660000000001
SA45_SOC_8	1601	285.6510829925537	1017.4787378311157	0.17713015	106.77333333333334
SA45_SOC_8	1602	286.2001132965088	1018.5358715057373	0.19555618	106.84006666666667
SA45_SOC_8	1603	283.1898021697998	1019.8273229598999	0.47752222	106.9068
SA45_SOC_8	1604	287.38749504089355	1021.6808152198792	0.4730252	106.97353333333334
SA45_SOC_8	1605	283.06692123413086	1019.1980123519897	0.40498576	107.04026666666667
SA45_SOC_8	1606	287.4526119232178	1021.2542796134949	0.60792637	107.107
SA45_SOC_8	1607	282.23499298095703	1019.286139011383	0.6242529	107.17373333333333
SA45_SOC_8	1608	284.78931427001953	1021.2802219390869	0.7682034	107.24046666666666
SA45_SOC_8	1609	281.8041229248047	1020.2479362487793	0.43254036	107.30720000000001
SA45_SOC_8	1610	282.5757694244385	1019.6415424346924	0.48169452	107.37393333333334
SA45_SOC_8	1611	280.41117668151855	1019.4063878059387	0.4120335	107.44066666666667
SA45_SOC_8	1612	284.3507766723633	1022.2653865814209	0.22002251	107.5074
SA45_SOC_8	1613	279.9368190765381	1020.7803654670715	0.45207247	107.57413333333334
SA45_SOC_8	1614	281.7458438873291	1020.9833979606628	0.65576106	107.64086666666667
SA45_SOC_8	1615	279.169979095459	1017.4675369262695	0.2750403	107.7076
SA45_SOC_8	1616	285.9396171569824	1021.1877822875977	0.1972268	107.77433333333333
SA45_SOC_8	1617	284.383020401001	1022.034158706665	0.21678178	107.84106666666666
SA45_SOC_8	1618	280.85789680480957	1021.3465261459351	0.24184573	107.90780000000001
SA45_SOC_8	1619	280.4025077819824	1019.3089914321899	0.21382335	107.97453333333334
SA45_SOC_8	1620	281.6110324859619	1018.5529947280884	0.2059828	108.04126666666667
SA45_SOC_8	1621	288.1395435333252	1021.7146110534668	0.13375944	108.108
SA45_SOC_8	1622	283.6841583251953	1022.4212336540222	0.45039994	108.17473333333334
SA45_SOC_8	1623	281.4474678039551	1019.8527503013611	0.29455602	108.24146666666667
SA45_SOC_8	1624	288.8698196411133	1023.4273838996887	0.34445027	108.3082
SA45_SOC_8	1625	285.83044052124023	1022.974648475647	0.5616908	108.37493333333333
SA45_SOC_8	1626	286.0378074645996	1019.7458267211914	0.15258668	108.44166666666666
SA45_SOC_8	1627	291.6250419616699	1021.4192032814026	0.058475025	108.50840000000001
SA45_SOC_8	1628	287.4194812774658	1021.4508104324341	0.093109205	108.57513333333334
SA45_SOC_8	1629	288.7110900878906	1019.8698091506958	0.10263511	108.64186666666667
SA45_SOC_8	1630	281.6843605041504	1018.9285469055176	0.16300677	108.7086
SA45_SOC_8	1631	282.69152641296387	1020.8794355392456	0.053643852	108.77533333333334
SA45_SOC_8	1632	282.67470359802246	1017.254011631012	0.056230422	108.84206666666667
SA45_SOC_8	1633	279.9564743041992	1019.126558303833	0.121531345	108.9088
SA45_SOC_8	1634	282.8503704071045	1020.1827907562256	0.019902118	108.97553333333333
SA45_SOC_8	1635	281.51936531066895	1022.1983098983765	0.21994205	109.04226666666666
SA45_SOC_8	1636	288.7138080596924	1023.6693620681763	0.38885847	109.10900000000001
SA45_SOC_8	1637	278.86937141418457	1019.410765171051	0.12387509	109.17573333333334
SA45_SOC_8	1638	279.6654510498047	1020.4093837738037	0.11664873	109.24246666666667
SA45_SOC_8	1639	284.19785499572754	1019.5963525772095	0.14821716	109.3092
SA45_SOC_8	1640	285.57257652282715	1020.2857875823975	0.0655589	109.37593333333334
SA45_SOC_8	1641	287.2519111633301	1021.0410761833191	0.06379269	109.44266666666667
SA45_SOC_8	1642	288.3387279510498	1020.2588796615601	0.05278091	109.5094
SA45_SOC_8	1643	286.71887397766113	1022.7597713470459	0.10999736	109.57613333333333
SA45_SOC_8	1644	285.8082389831543	1022.654778957367	0.24506292	109.64286666666666
SA45_SOC_8	1645	283.66127014160156	1021.3906860351562	0.3864345	109.70960000000001
SA45_SOC_8	1646	285.6900215148926	1019.9583864212036	0.13304369	109.77633333333334
SA45_SOC_8	1647	284.716100692749	1019.3048715591431	0.21983758	109.84306666666667
SA45_SOC_8	1648	279.16065216064453	1019.6645879745483	0.24785362	109.9098
SA45_SOC_8	1649	278.71124267578125	1020.5230665206909	0.189921	109.97653333333334
SA45_SOC_8	1650	290.79723358154297	1022.2781324386597	0.11347359	110.04326666666667
SA45_SOC_8	1651	279.3192672729492	1020.8910226821899	0.4109532	110.11
SA45_SOC_8	1652	287.47796058654785	1022.7367258071899	0.060074747	110.17673333333333
SA45_SOC_8	1653	289.96562004089355	1021.9338655471802	0.0756132	110.24346666666666
SA45_SOC_8	1654	282.2838878631592	1020.9059572219849	0.08544306	110.31020000000001
SA45_SOC_8	1655	287.4991035461426	1023.6257171630859	0.12489139	110.37693333333334
SA45_SOC_8	1656	295.82908630371094	1020.4438233375549	0.021137394	110.44366666666667
SA45_SOC_8	1657	281.3297939300537	1020.4039764404297	0.2567346	110.5104
SA45_SOC_8	1658	291.901330947876	1021.885199546814	0.06147769	110.57713333333334
SA45_SOC_8	1659	284.3832206726074	1019.1918325424194	0.2089816	110.64386666666667
SA45_SOC_8	1660	294.0638065338135	1021.3671255111694	0.052759998	110.7106
SA45_SOC_8	1661	290.8165740966797	1020.8858728408813	0.033767518	110.77733333333333
SA45_SOC_8	1662	286.61373138427734	1023.7138438224792	0.1615232	110.84406666666666
SA45_SOC_8	1663	287.35424995422363	1023.424551486969	0.07091384	110.91080000000001
SA45_SOC_8	1664	280.48290252685547	1019.4971537590027	0.16651966	110.97753333333334
SA45_SOC_8	1665	279.7195529937744	1021.2213850021362	0.48617375	111.04426666666667
SA45_SOC_8	1666	278.47357749938965	1019.5716333389282	0.53284544	111.111
SA45_SOC_8	1667	283.278751373291	1018.3520221710205	0.06388081	111.17773333333334
SA45_SOC_8	1668	285.4017448425293	1019.9788570404053	0.079041086	111.24446666666667
SA45_SOC_8	1669	280.79647064208984	1019.9670124053955	0.2112255	111.3112
SA45_SOC_8	1670	287.4174499511719	1022.0544362068176	0.06814508	111.37793333333333
SA45_SOC_8	1671	286.8871593475342	1021.891508102417	0.15103607	111.44466666666666
SA45_SOC_8	1672	288.37743759155273	1021.9759654998779	0.19406818	111.51140000000001
SA45_SOC_8	1673	282.41804122924805	1018.7783646583557	0.33227667	111.57813333333334
SA45_SOC_8	1674	284.6725559234619	1019.2569780349731	0.45066887	111.64486666666667
SA45_SOC_8	1675	285.8631420135498	1017.3216676712036	0.11888942	111.7116
SA45_SOC_8	1676	281.6290283203125	1019.955940246582	0.45148537	111.77833333333334
SA45_SOC_8	1677	286.0239601135254	1020.5628490447998	0.54811996	111.84506666666667
SA45_SOC_8	1678	284.3072032928467	1019.4795799255371	0.39969864	111.9118
SA45_SOC_8	1679	286.18517875671387	1022.4711227416992	0.26972103	111.97853333333333
SA45_SOC_8	1680	284.7209358215332	1016.8048167228699	0.6590098	112.04526666666666
SA45_SOC_8	1681	282.247896194458	1017.7187204360962	0.20011896	112.11200000000001
SA45_SOC_8	1682	281.9546413421631	1017.5584316253662	0.10462973	112.17873333333334
SA45_SOC_8	1683	287.0727825164795	1020.953528881073	0.37888715	112.24546666666667
SA45_SOC_8	1684	280.74231147766113	1018.1465435028076	0.42146388	112.3122
SA45_SOC_8	1685	286.5475273132324	1021.3310766220093	0.57595754	112.37893333333334
SA45_SOC_8	1686	282.32165336608887	1019.6776556968689	0.7272701	112.44566666666667
SA45_SOC_8	1687	283.04059982299805	1019.1154861450195	0.3769483	112.5124
SA45_SOC_8	1688	290.7398986816406	1021.1634492874146	0.20161809	112.57913333333333
SA45_SOC_8	1689	292.31958389282227	1020.6001853942871	0.24872427	112.64586666666666
SA45_SOC_8	1690	283.18676948547363	1018.028290271759	0.38514182	112.71260000000001
SA45_SOC_8	1691	286.0429000854492	1020.9111714363098	0.32743496	112.77933333333334
SA45_SOC_8	1692	289.3477535247803	1021.5594720840454	0.50452924	112.84606666666667
SA45_SOC_8	1693	286.66714668273926	1022.4461460113525	0.0802179	112.9128
SA45_SOC_8	1694	290.52374839782715	1018.9006090164185	0.09919718	112.97953333333334
SA45_SOC_8	1695	283.48663330078125	1018.647301197052	0.15078725	113.04626666666667
SA45_SOC_8	1696	280.46905517578125	1020.0620269775391	0.25592262	113.113
SA45_SOC_8	1697	286.8017292022705	1020.0079536437988	0.44268015	113.17973333333333
SA45_SOC_8	1698	291.95119857788086	1022.8146815299988	0.2988293	113.24646666666666
SA45_SOC_8	1699	291.5763759613037	1022.2593355178833	0.20912413	113.31320000000001
SA45_SOC_8	1700	290.8748531341553	1021.6700649261475	0.14924219	113.37993333333334
SA45_SOC_8	1701	282.8919982910156	1019.1544961929321	0.29120997	113.44666666666667
SA45_SOC_8	1702	290.3155517578125	1022.4809074401855	0.17322488	113.5134
SA45_SOC_8	1703	286.2510395050049	1018.6671280860901	0.0919916	113.58013333333334
SA45_SOC_8	1704	289.1656494140625	1023.3158254623413	0.22671705	113.64686666666667
SA45_SOC_8	1705	284.49296951293945	1019.5848941802979	0.51488256	113.7136
SA45_SOC_8	1706	287.66907691955566	1019.239661693573	0.16601929	113.78033333333333
SA45_SOC_8	1707	279.13169860839844	1018.4968614578247	0.060034536	113.84706666666666
SA45_SOC_8	1708	289.581356048584	1021.8857789039612	0.16950957	113.91380000000001
SA45_SOC_8	1709	291.16272926330566	1021.9410753250122	0.18155245	113.98053333333334
SA45_SOC_8	1710	280.73678970336914	1018.3291053771973	0.2526789	114.04726666666667
SA45_SOC_8	1711	285.3116226196289	1020.9640860557556	0.32355788	114.114
SA45_SOC_8	1712	289.9691390991211	1020.6531000137329	0.040795043	114.18073333333334
SA45_SOC_8	1713	286.08962059020996	1019.3665409088135	0.17054659	114.24746666666667
SA45_SOC_8	1714	285.487003326416	1022.4787831306458	0.10085364	114.3142
SA45_SOC_8	1715	289.07392501831055	1022.2030091285706	0.10276773	114.38093333333333
SA45_SOC_8	1716	287.6734256744385	1021.3046836853027	0.28597862	114.44766666666666
SA45_SOC_8	1717	286.2440299987793	1021.3583064079285	0.21647322	114.51440000000001
SA45_SOC_8	1718	287.3341655731201	1022.6813650131226	0.76635706	114.58113333333334
SA45_SOC_8	1719	287.810583114624	1022.6023149490356	0.40698388	114.64786666666667
SA45_SOC_8	1720	287.8944969177246	1019.3868184089661	0.06910398	114.7146
SA45_SOC_8	1721	288.521089553833	1022.8214406967163	0.11890456	114.78133333333334
SA45_SOC_8	1722	277.91470527648926	1020.8596730232239	0.37060872	114.84806666666667
SA45_SOC_8	1723	282.72706031799316	1023.6814641952515	0.15573135	114.9148
SA45_SOC_8	1724	282.26168632507324	1020.573148727417	0.15958165	114.98153333333333
SA45_SOC_8	1725	288.9710998535156	1020.4225158691406	0.087574564	115.04826666666666
SA45_SOC_8	1726	281.5521812438965	1016.7583394050598	0.06319945	115.11500000000001
SA45_SOC_8	1727	291.32580757141113	1020.3593015670776	0.04920617	115.18173333333334
SA45_SOC_8	1728	282.79993057250977	1019.0097856521606	0.23866428	115.24846666666667
SA45_SOC_8	1729	283.13109397888184	1019.7309565544128	0.26846933	115.3152
SA45_SOC_8	1730	282.06539154052734	1018.8512349128723	0.14444421	115.38193333333334
SA45_SOC_8	1731	287.80245780944824	1022.4246454238892	0.23132631	115.44866666666667
SA45_SOC_8	1732	288.71389389038086	1022.080442905426	0.19344509	115.5154
SA45_SOC_8	1733	289.89123344421387	1020.9735488891602	0.174131	115.58213333333333
SA45_SOC_8	1734	288.5699272155762	1020.894627571106	0.77167904	115.64886666666666
SA45_SOC_8	1735	286.66934967041016	1020.6950068473816	0.529973	115.71560000000001
SA45_SOC_8	1736	289.14201736450195	1021.1131739616394	0.3278776	115.78233333333334
SA45_SOC_8	1737	282.05554962158203	1017.6728224754333	0.38965693	115.84906666666667
SA45_SOC_8	1738	289.56642150878906	1020.6364917755127	0.10849805	115.9158
SA45_SOC_8	1739	283.2919979095459	1018.5483598709106	0.24109194	115.98253333333334
SA45_SOC_8	1740	280.34534454345703	1020.7231378555298	0.3589423	116.04926666666667
SA45_SOC_8	1741	288.1542205810547	1021.2031030654907	0.3661668	116.116
SA45_SOC_8	1742	292.57518768310547	1022.5777888298035	0.08992318	116.18273333333333
SA45_SOC_8	1743	290.6514072418213	1019.7722840309143	0.210873	116.24946666666666
SA45_SOC_8	1744	285.2897357940674	1019.2487382888794	0.381457	116.31620000000001
SA45_SOC_8	1745	295.6511878967285	1020.7612466812134	0.0508486	116.38293333333334
SA45_SOC_8	1746	283.57412338256836	1020.441312789917	0.5061375	116.44966666666667
SA45_SOC_8	1747	291.8078899383545	1021.0182237625122	0.07877576	116.5164
SA45_SOC_8	1748	288.48947525024414	1021.7670750617981	0.17960039	116.58313333333334
SA45_SOC_8	1749	285.6767177581787	1020.6126093864441	0.40367126	116.64986666666667
SA45_SOC_8	1750	284.26806449890137	1015.5554008483887	0.1451869	116.7166
SA45_SOC_8	1751	283.20133209228516	1017.8857040405273	0.12551606	116.78333333333333
SA45_SOC_8	1752	292.6230812072754	1019.9908304214478	0.09519743	116.85006666666666
SA45_SOC_8	1753	285.4856586456299	1019.2500257492065	0.4088286	116.91680000000001
SA45_SOC_8	1754	287.4806785583496	1017.0968770980835	0.12995549	116.98353333333334
SA45_SOC_8	1755	285.7451820373535	1023.340094089508	0.44281223	117.05026666666667
SA45_SOC_8	1756	290.7931137084961	1022.5190162658691	0.36893177	117.117
SA45_SOC_8	1757	283.0568504333496	1019.2558193206787	0.14010014	117.18373333333334
SA45_SOC_8	1758	285.87158203125	1018.8543891906738	0.15360908	117.25046666666667
SA45_SOC_8	1759	289.69282150268555	1023.5928869247437	0.24584554	117.3172
SA45_SOC_8	1760	285.2703380584717	1019.0427446365356	0.12508655	117.38393333333333
SA45_SOC_8	1761	286.2561321258545	1020.8139038085938	0.36597416	117.45066666666666
SA45_SOC_8	1762	289.6000099182129	1018.9855813980103	0.097588256	117.51740000000001
SA45_SOC_8	1763	281.93827629089355	1018.9474725723267	0.11029365	117.58413333333334
SA45_SOC_8	1764	283.7674140930176	1021.7317342758179	0.31336662	117.65086666666667
SA45_SOC_8	1765	279.1871166229248	1018.1808543205261	0.3751713	117.7176
SA45_SOC_8	1766	279.1967582702637	1018.9871263504028	0.32127494	117.78433333333334
SA45_SOC_8	1767	284.3037986755371	1020.5067157745361	0.46662486	117.85106666666667
SA45_SOC_8	1768	283.8010025024414	1021.077446937561	0.5448191	117.9178
SA45_SOC_8	1769	293.0277442932129	1020.4934549331665	0.09891313	117.98453333333333
SA45_SOC_8	1770	283.55546951293945	1018.619749546051	0.18467171	118.05126666666666
SA45_SOC_8	1771	287.91669845581055	1019.6629786491394	0.29062694	118.11800000000001
SA45_SOC_8	1772	290.3405570983887	1019.971776008606	0.22684269	118.18473333333334
SA45_SOC_8	1773	287.2152614593506	1020.8920526504517	0.41802818	118.25146666666667
SA45_SOC_8	1774	292.9116725921631	1021.990385055542	0.15476	118.3182
SA45_SOC_8	1775	286.74593925476074	1021.5109992027283	0.4040617	118.38493333333334
SA45_SOC_8	1776	284.88332748413086	1019.2106294631958	0.049516242	118.45166666666667
SA45_SOC_8	1777	289.9615001678467	1019.7365570068359	0.075339295	118.5184
SA45_SOC_8	1778	288.0557155609131	1019.717116355896	0.16273259	118.58513333333333
SA45_SOC_8	1779	286.03577613830566	1020.6464052200317	0.5046413	118.65186666666666
SA45_SOC_8	1780	291.01123809814453	1020.2736210823059	0.031388372	118.71860000000001
SA45_SOC_8	1781	291.22913360595703	1021.619918346405	0.076490045	118.78533333333334
SA45_SOC_8	1782	293.10625076293945	1022.3609161376953	0.17190717	118.85206666666667
SA45_SOC_8	1783	291.1804676055908	1022.8818225860596	0.076667346	118.9188
SA45_SOC_8	1784	286.12990379333496	1019.1896438598633	0.30166343	118.98553333333334
SA45_SOC_8	1785	290.51124572753906	1018.4546327590942	0.11685352	119.05226666666667
SA45_SOC_8	1786	288.66411209106445	1021.3570833206177	0.23682773	119.119
SA45_SOC_8	1787	289.7592544555664	1022.4529695510864	0.42018017	119.18573333333333
SA45_SOC_8	1788	288.5250663757324	1021.2745571136475	0.2858765	119.25246666666666
SA45_SOC_8	1789	293.75475883483887	1022.2476196289062	0.29573676	119.3192
SA45_SOC_8	1790	293.39630126953125	1021.6815876960754	0.05370457	119.38593333333334
SA45_SOC_8	1791	291.7232894897461	1020.844030380249	0.16706115	119.45266666666667
SA45_SOC_8	1792	292.2587585449219	1020.5193328857422	0.1402529	119.5194
SA45_SOC_8	1793	290.53504943847656	1020.0026750564575	0.1746316	119.58613333333334
SA45_SOC_8	1794	285.3870391845703	1018.7369728088379	0.2643506	119.65286666666667
SA45_SOC_8	1795	293.2914733886719	1021.6106486320496	0.11682973	119.7196
SA45_SOC_8	1796	294.9846839904785	1021.4596939086914	0.16082177	119.78633333333333
SA45_SOC_8	1797	290.85551261901855	1021.6830682754517	0.19679466	119.85306666666666
SA45_SOC_8	1798	283.89163970947266	1018.3600044250488	0.28429714	119.9198
SA45_SOC_8	1799	285.1919746398926	1017.6387691497803	0.20873174	119.98653333333334
SA45_SOC_8	1800	286.6044044494629	1018.1277465820312	0.1412092	120.05326666666667
SA45_SOC_8	1801	282.2284698486328	1017.2235631942749	0.5795889	120.12
SA45_SOC_8	1802	286.8266201019287	1018.4013319015503	0.25704774	120.18673333333334
SA45_SOC_8	1803	288.17630767822266	1017.4322605133057	0.44047174	120.25346666666667
SA45_SOC_8	1804	285.97277641296387	1018.6104154586792	0.3039442	120.3202
SA45_SOC_8	1805	291.7777633666992	1018.2346057891846	0.055863947	120.38693333333333
SA45_SOC_8	1806	286.21421813964844	1019.4425654411316	0.21204193	120.45366666666666
SA45_SOC_8	1807	288.041467666626	1019.3879127502441	0.0705507	120.5204
SA45_SOC_8	1808	285.64905166625977	1018.1437754631042	0.13059705	120.58713333333334
SA45_SOC_8	1809	294.21009063720703	1020.1638650894165	0.16326523	120.65386666666667
SA45_SOC_8	1810	291.619291305542	1019.7535514831543	0.5959137	120.7206
SA45_SOC_8	1811	289.77158546447754	1020.5113506317139	0.42814362	120.78733333333334
SA45_SOC_8	1812	285.9161567687988	1020.5613040924072	0.25104547	120.85406666666667
SA45_SOC_8	1813	289.6443557739258	1020.4442739486694	0.17133935	120.9208
SA45_SOC_8	1814	281.5473461151123	1019.7547745704651	0.56950516	120.98753333333333
SA45_SOC_8	1815	283.11017990112305	1019.5376443862915	0.29266712	121.05426666666666
SA45_SOC_8	1816	281.6685676574707	1020.049409866333	0.5346383	121.121
SA45_SOC_8	1817	283.14940452575684	1020.716507434845	0.67064756	121.18773333333334
SA45_SOC_8	1818	283.9538383483887	1019.8922109603882	0.6996856	121.25446666666667
SA45_SOC_8	1819	294.2728328704834	1021.3028168678284	0.30821818	121.3212
SA45_SOC_8	1820	285.5075168609619	1018.9589309692383	0.23897317	121.38793333333334
SA45_SOC_8	1821	290.2226257324219	1019.3907451629639	0.2835718	121.45466666666667
SA45_SOC_8	1822	291.6876697540283	1020.79665184021	0.6321001	121.5214
SA45_SOC_8	1823	289.5856189727783	1020.1587152481079	0.2382259	121.58813333333333
SA45_SOC_8	1824	287.891206741333	1019.117546081543	0.36010972	121.65486666666666
SA45_SOC_8	1825	284.98077392578125	1019.5000505447388	0.30244032	121.7216
SA45_SOC_8	1826	292.6040554046631	1019.313497543335	0.05326891	121.78833333333334
SA45_SOC_8	1827	283.2849311828613	1018.8717699050903	0.21505447	121.85506666666667
SA45_SOC_8	1828	284.6462631225586	1020.3243470191956	0.33751935	121.9218
SA45_SOC_8	1829	283.3004379272461	1020.5361986160278	0.31376663	121.98853333333334
SA45_SOC_8	1830	293.0541229248047	1021.4166927337646	0.5032592	122.05526666666667
SA45_SOC_8	1831	283.7954521179199	1019.7660398483276	0.8226403	122.122
SA45_SOC_8	1832	287.4448299407959	1019.9686861038208	0.3428026	122.18873333333333
SA45_SOC_8	1833	287.23557472229004	1019.5272159576416	0.29500413	122.25546666666666
SA45_SOC_8	1834	285.78904151916504	1019.981689453125	0.6493837	122.3222
SA45_SOC_8	1835	286.8987464904785	1020.2446532249451	0.28343403	122.38893333333334
SA45_SOC_8	1836	295.0271987915039	1022.9156827926636	0.28595006	122.45566666666667
SA45_SOC_8	1837	287.2642421722412	1020.4061651229858	0.36662784	122.5224
SA45_SOC_8	1838	289.2071056365967	1019.7930765151978	0.17568994	122.58913333333334
SA45_SOC_8	1839	287.8755569458008	1016.8953251838684	0.24976343	122.65586666666667
SA45_SOC_8	1840	283.48626136779785	1017.8504276275635	0.56802547	122.7226
SA45_SOC_8	1841	292.53430366516113	1019.5221948623657	0.5521587	122.78933333333333
SA45_SOC_8	1842	289.61145401000977	1017.2453212738037	0.3575556	122.85606666666666
SA45_SOC_8	1843	285.5222511291504	1020.0398826599121	0.73500067	122.9228
SA45_SOC_8	1844	285.823917388916	1021.5003776550293	0.8061737	122.98953333333334
SA45_SOC_8	1845	283.78881454467773	1020.5193328857422	0.31989604	123.05626666666667
SA45_SOC_8	1846	286.53608322143555	1020.2548885345459	0.6973257	123.123
SA45_SOC_8	1847	287.0807361602783	1019.5591449737549	0.16419624	123.18973333333334
SA45_SOC_8	1848	290.37025451660156	1018.6131191253662	0.11680983	123.25646666666667
SA45_SOC_8	1849	286.1715602874756	1019.2089557647705	0.37057415	123.3232
SA45_SOC_8	1850	292.2301197052002	1021.1423349380493	0.12111001	123.38993333333333
SA45_SOC_8	1851	289.6509075164795	1022.2593998908997	0.36741662	123.45666666666666
SA45_SOC_8	1852	285.5136966705322	1019.2376017570496	0.2746953	123.5234
SA45_SOC_8	1853	284.9180316925049	1019.9489879608154	0.2832972	123.59013333333334
SA45_SOC_8	1854	285.20710945129395	1019.3124675750732	0.30368245	123.65686666666667
SA45_SOC_8	1855	285.9913158416748	1018.8408708572388	0.33042985	123.7236
SA45_SOC_8	1856	284.6257209777832	1018.9868688583374	0.14770336	123.79033333333334
SA45_SOC_8	1857	283.0034065246582	1017.0093297958374	0.13725367	123.85706666666667
SA45_SOC_8	1858	283.8006591796875	1018.7417364120483	0.17256862	123.9238
SA45_SOC_8	1859	288.3497428894043	1017.7557992935181	0.09819902	123.99053333333333
SA45_SOC_8	1860	286.6055202484131	1019.7896647453308	0.71107846	124.05726666666666
SA45_SOC_8	1861	291.3109588623047	1022.4052047729492	0.5319436	124.124
SA45_SOC_8	1862	286.1752223968506	1021.6687774658203	0.2119587	124.19073333333334
SA45_SOC_8	1863	285.78460693359375	1019.7202062606812	0.20050913	124.25746666666667
SA45_SOC_8	1864	285.3731632232666	1022.2374486923218	0.6727624	124.3242
SA45_SOC_8	1865	288.1102466583252	1022.7015781402588	0.24832854	124.39093333333334
SA45_SOC_8	1866	283.6142921447754	1021.9534349441528	0.7589403	124.45766666666667
SA45_SOC_8	1867	289.6266460418701	1020.4167866706848	0.32469666	124.5244
SA45_SOC_8	1868	289.8490333557129	1020.5905294418335	0.22025393	124.59113333333333
SA45_SOC_8	1869	288.4148597717285	1021.8671107292175	0.3225648	124.65786666666666
SA45_SOC_8	1870	281.2660503387451	1018.700795173645	0.30464622	124.7246
SA45_SOC_8	1871	281.2217044830322	1019.2887783050537	0.3563422	124.79133333333334
SA45_SOC_8	1872	281.2807846069336	1018.9330530166626	0.2248491	124.85806666666667
SA45_SOC_8	1873	290.9351062774658	1021.6050481796265	0.4003665	124.9248
SA45_SOC_8	1874	281.3756561279297	1019.3532800674438	0.2961687	124.99153333333334
SA45_SOC_8	1875	280.5381202697754	1020.0059580802917	0.482041	125.05826666666667
SA45_SOC_8	1876	291.7899513244629	1023.4378123283386	0.5973966	125.125
SA45_SOC_8	1877	293.09311866760254	1023.8274621963501	0.50025856	125.19173333333333
SA45_SOC_8	1878	285.9528923034668	1021.4501023292542	0.43199116	125.25846666666666
SA45_SOC_8	1879	283.0290699005127	1020.9708452224731	0.91426855	125.3252
SA45_SOC_8	1880	296.5696048736572	1021.8575191497803	0.14903054	125.39193333333334
SA45_SOC_8	1881	284.3419075012207	1020.8478927612305	0.7458775	125.45866666666667
SA45_SOC_8	1882	284.72256660461426	1021.3814163208008	0.1492905	125.5254
SA45_SOC_8	1883	284.86536026000977	1018.8657188415527	0.2279337	125.59213333333334
SA45_SOC_8	1884	288.9462375640869	1021.7729330062866	0.30860633	125.65886666666667
SA45_SOC_8	1885	291.0947513580322	1021.9430065155029	0.3368394	125.7256
SA45_SOC_8	1886	288.3952045440674	1022.3105764389038	0.29686692	125.79233333333333
SA45_SOC_8	1887	282.8491401672363	1020.0837850570679	0.46579185	125.85906666666666
SA45_SOC_8	1888	288.6921787261963	1022.0945405960083	0.7398248	125.9258
SA45_SOC_8	1889	290.34021377563477	1023.2932949066162	0.38124785	125.99253333333334
SA45_SOC_8	1890	288.67509841918945	1020.0832056999207	0.09826051	126.05926666666667
SA45_SOC_8	1891	290.59226989746094	1018.4619069099426	0.13438539	126.126
SA45_SOC_8	1892	282.9679012298584	1017.8078770637512	0.386082	126.19273333333334
SA45_SOC_8	1893	285.5126953125	1019.1882276535034	0.2062484	126.25946666666667
SA45_SOC_8	1894	281.9670581817627	1019.7755670547485	0.3531138	126.3262
SA45_SOC_8	1895	288.22832107543945	1021.2150764465332	0.044397164	126.39293333333333
SA45_SOC_8	1896	284.5751667022705	1019.2567205429077	0.1395731	126.45966666666666
SA45_SOC_8	1897	294.25065994262695	1017.1845531463623	0.03987509	126.5264
SA45_SOC_8	1898	288.6169910430908	1021.7402958869934	0.34149224	126.59313333333334
SA45_SOC_8	1899	284.6689224243164	1018.9227533340454	0.35498306	126.65986666666667
SA45_SOC_8	1900	288.6004829406738	1021.4814519882202	0.828834	126.7266
SA45_SOC_8	1901	290.21678924560547	1021.2975382804871	0.6828514	126.79333333333334
SA45_SOC_8	1902	290.7110595703125	1020.0738716125488	0.42940566	126.86006666666667
SA45_SOC_8	1903	282.76119232177734	1018.2850742340088	0.39828372	126.9268
SA45_SOC_8	1904	280.22080421447754	1019.7794938087463	0.40499538	126.99353333333333
SA45_SOC_8	1905	283.89684677124023	1018.4673142433167	0.31019866	127.06026666666666
SA45_SOC_8	1906	283.58728408813477	1019.7807168960571	0.55377394	127.127
SA45_SOC_8	1907	290.42630195617676	1022.3107051849365	0.12687558	127.19373333333334
SA45_SOC_8	1908	281.4689254760742	1018.1979131698608	0.40009275	127.26046666666667
SA45_SOC_8	1909	285.5977535247803	1018.7161159515381	0.24050684	127.3272
SA45_SOC_8	1910	287.17620849609375	1019.8260354995728	0.080503866	127.39393333333334
SA45_SOC_8	1911	288.1105613708496	1020.1451969146729	0.09854408	127.46066666666667
SA45_SOC_8	1912	283.5234260559082	1022.3072290420532	0.7370577	127.5274
SA45_SOC_8	1913	287.13232040405273	1018.3312296867371	0.08384727	127.59413333333333
SA45_SOC_8	1914	283.8087558746338	1019.4553756713867	0.30947322	127.66086666666666
SA45_SOC_8	1915	284.8392677307129	1017.9137706756592	0.2133339	127.7276
SA45_SOC_8	1916	287.3814582824707	1021.5950059890747	0.13444078	127.79433333333334
SA45_SOC_8	1917	281.88220024108887	1019.0745449066162	0.2899918	127.86106666666667
SA45_SOC_8	1918	277.26322174072266	1020.0589370727539	0.28900707	127.9278
SA45_SOC_8	1919	283.8614559173584	1018.8480806350708	0.04820398	127.99453333333334
SA45_SOC_8	1920	277.7024745941162	1017.8392910957336	0.18052785	128.06126666666668
SA45_SOC_8	1921	279.3390083312988	1018.5429525375366	0.52925235	128.12800000000001
SA45_SOC_8	1922	277.45373725891113	1019.2625141143799	0.3312631	128.19473333333335
SA45_SOC_8	1923	281.3387203216553	1018.5053586959839	0.4958294	128.26146666666668
SA45_SOC_8	1924	283.15564155578613	1018.753387928009	0.15976691	128.3282
SA45_SOC_8	1925	286.14171981811523	1022.5061416625977	0.05724434	128.39493333333334
SA45_SOC_8	1926	283.3217239379883	1019.8044061660767	0.4292455	128.46166666666667
SA45_SOC_8	1927	281.7275333404541	1019.2327094078064	0.38027593	128.5284
SA45_SOC_8	1928	283.96493911743164	1021.6094899177551	0.17442434	128.59513333333334
SA45_SOC_8	1929	277.1948432922363	1020.0069236755371	0.43957806	128.66186666666667
SA45_SOC_8	1930	281.7759132385254	1019.2365717887878	0.28085577	128.7286
SA45_SOC_8	1931	280.56212425231934	1019.3361568450928	0.4138867	128.79533333333333
SA45_SOC_8	1932	280.06628036499023	1021.1493515968323	0.58766216	128.86206666666666
SA45_SOC_8	1933	281.0900115966797	1021.420168876648	0.45647717	128.9288
SA45_SOC_8	1934	279.114933013916	1018.870096206665	0.1347423	128.99553333333333
SA45_SOC_8	1935	279.2342948913574	1021.2412118911743	0.84129685	129.06226666666666
SA45_SOC_8	1936	278.7763023376465	1020.2009439468384	0.45876396	129.129
SA45_SOC_8	1937	282.5024700164795	1019.827709197998	0.2184682	129.19573333333332
SA45_SOC_8	1938	283.3454132080078	1019.7441530227661	0.43387643	129.26246666666668
SA45_SOC_8	1939	283.3058166503906	1019.345555305481	0.53263867	129.32920000000001
SA45_SOC_8	1940	283.0487251281738	1019.1430377960205	0.24240021	129.39593333333335
SA45_SOC_8	1941	281.4741897583008	1020.1955366134644	0.66136754	129.46266666666668
SA45_SOC_8	1942	287.2863006591797	1022.3952269554138	0.3789371	129.5294
SA45_SOC_8	1943	287.4638843536377	1021.1949920654297	0.3224163	129.59613333333334
SA45_SOC_8	1944	289.4271755218506	1020.6234884262085	0.23767555	129.66286666666667
SA45_SOC_8	1945	281.9036865234375	1020.3882050514221	0.26912925	129.7296
SA45_SOC_8	1946	286.3516330718994	1022.5494003295898	0.19038339	129.79633333333334
SA45_SOC_8	1947	287.1481704711914	1022.5253891944885	0.50307196	129.86306666666667
SA45_SOC_8	1948	289.0437412261963	1017.5371885299683	0.123442456	129.9298
SA45_SOC_8	1949	284.3781852722168	1021.4635562896729	0.34105548	129.99653333333333
SA45_SOC_8	1950	287.50468254089355	1020.4242539405823	0.10114817	130.06326666666666
SA45_SOC_8	1951	288.9950180053711	1022.5206899642944	0.46106833	130.13
SA45_SOC_8	1952	289.7531318664551	1021.6175365447998	0.24035409	130.19673333333333
SA45_SOC_8	1953	287.71336555480957	1021.431884765625	0.26142415	130.26346666666666
SA45_SOC_8	1954	285.9130096435547	1018.6584377288818	0.20983118	130.3302
SA45_SOC_8	1955	287.702579498291	1020.8217573165894	0.23008293	130.39693333333332
SA45_SOC_8	1956	289.7409439086914	1022.3563456535339	0.22793128	130.46366666666668
SA45_SOC_8	1957	288.8752269744873	1021.9351530075073	0.3073563	130.53040000000001
SA45_SOC_8	1958	287.2994613647461	1022.9603576660156	0.22707787	130.59713333333335
SA45_SOC_8	1959	284.25968170166016	1021.8530130386353	0.4003121	130.66386666666668
SA45_SOC_8	1960	282.7621364593506	1019.1188335418701	0.18943791	130.7306
SA45_SOC_8	1961	278.7766170501709	1020.7166361808777	0.13324142	130.79733333333334
SA45_SOC_8	1962	287.4653148651123	1022.8009700775146	0.08308277	130.86406666666667
SA45_SOC_8	1963	286.7699432373047	1022.743935585022	0.10543396	130.9308
SA45_SOC_8	1964	291.4365863800049	1023.2596278190613	0.07264178	130.99753333333334
SA45_SOC_8	1965	286.08936309814453	1023.0228638648987	0.12121775	131.06426666666667
SA45_SOC_8	1966	291.2454414367676	1023.3059763908386	0.1204162	131.131
SA45_SOC_8	1967	291.8679428100586	1021.3532209396362	0.07044397	131.19773333333333
SA45_SOC_8	1968	295.7420825958252	1022.0217990875244	0.1151511	131.26446666666666
SA45_SOC_8	1969	290.5557346343994	1023.4546136856079	0.22322515	131.3312
SA45_SOC_8	1970	288.67292404174805	1020.8710670471191	0.08864633	131.39793333333333
SA45_SOC_8	1971	282.2189426422119	1020.8392667770386	0.2734417	131.46466666666666
SA45_SOC_8	1972	287.5330352783203	1021.9366979598999	0.081222884	131.5314
SA45_SOC_8	1973	287.5568675994873	1023.0805420875549	0.3717805	131.59813333333332
SA45_SOC_8	1974	284.8872184753418	1022.052698135376	0.73483825	131.66486666666668
SA45_SOC_8	1975	290.5456352233887	1022.0317125320435	0.43791038	131.73160000000001
SA45_SOC_8	1976	288.10240745544434	1022.4584412574768	0.24407443	131.79833333333335
SA45_SOC_8	1977	281.60691261291504	1016.9831299781799	0.26207057	131.86506666666668
SA45_SOC_8	1978	283.9585018157959	1022.0942831039429	0.3845185	131.9318
SA45_SOC_8	1979	282.65027046203613	1022.7232074737549	0.57014585	131.99853333333334
SA45_SOC_8	1980	287.4323272705078	1023.5609579086304	0.6541041	132.06526666666667
SA45_SOC_8	1981	280.86341857910156	1019.0692663192749	0.39960936	132.132
SA45_SOC_8	1982	280.76459884643555	1020.6331443786621	0.49235374	132.19873333333334
SA45_SOC_8	1983	294.0743064880371	1025.1791667938232	0.41717193	132.26546666666667
SA45_SOC_8	1984	283.88474464416504	1021.2382507324219	0.083207004	132.3322
SA45_SOC_8	1985	280.2847480773926	1020.8761525154114	0.20974444	132.39893333333333
SA45_SOC_8	1986	283.76646995544434	1020.2564334869385	0.14409958	132.46566666666666
SA45_SOC_8	1987	290.2063179016113	1020.9409761428833	0.10726992	132.5324
SA45_SOC_8	1988	289.14167404174805	1023.7669515609741	0.25062922	132.59913333333333
SA45_SOC_8	1989	282.84865379333496	1019.9007725715637	0.3140273	132.66586666666666
SA45_SOC_8	1990	279.26453590393066	1020.3551173210144	0.45708334	132.7326
SA45_SOC_8	1991	288.7782096862793	1019.2040634155273	0.04590333	132.79933333333332
SA45_SOC_8	1992	289.557523727417	1018.6319160461426	0.033820532	132.86606666666668
SA45_SOC_8	1993	283.6956596374512	1019.9941778182983	0.29284135	132.93280000000001
SA45_SOC_8	1994	283.373966217041	1018.9897012710571	0.15510212	132.99953333333335
SA45_SOC_8	1995	279.86266136169434	1017.4513149261475	0.14751421	133.06626666666668
SA45_SOC_8	1996	281.0162830352783	1019.8711609840393	0.44340733	133.133
SA45_SOC_8	1997	281.97346687316895	1020.1424932479858	0.33987406	133.19973333333334
SA45_SOC_8	1998	279.9327564239502	1019.0887069702148	0.53674847	133.26646666666667
SA45_SOC_8	1999	280.45589447021484	1018.8462138175964	0.5132617	133.3332
[truncated: 2,186 more rows]
