# Supplementary material for: Measuring inter-individual differences in behavioural types of gilthead seabreams in the laboratory using deep learning
Source: PeerJ. 2022 May 5;10:e13396. doi: 10.7717/peerj.13396 (PMC9080431; doi:10.7717/peerj.13396)
Supplement: Supplemental Information 1 [file peerj-10-13396-s001.zip › Raw validation data/datos validacion TFM.xlsx]

## Sheet: Foglio1
Video	Test	Threshold	False1	True1	False0	True0	False	True	Validation	Presence	Type	Number of images	Augmentation
SA20_SOC_2	SOC	0.2	6.04027	93.9597	2.96818	97.0318	3.2249	96.7751	1	8.3567	Normal	6000	No
SA20_SOC_2	SOC	0.4	6.37584	93.6242	2.20318	97.7968	2.55188	97.4481	1	8.3567	Normal	6000	No
SA20_SOC_2	SOC	0.5	7.71812	92.2819	1.77479	98.2252	2.27145	97.7285	1	8.3567	Normal	6000	No
SA20_SOC_2	SOC	0.6	9.39597	90.604	1.56059	98.4394	2.21537	97.7846	1	8.3567	Normal	6000	No
SA20_SOC_2	SOC	0.7	10.0671	89.9329	1.37699	98.623	2.1032	97.8968	1	8.3567	Normal	6000	No
SA20_SOC_2	SOC	0.8	10.4027	89.5973	1.25459	98.7454	2.01907	97.9809	1	8.3567	Normal	6000	No
SA20_SOC_2	SOC	0.9	13.0872	86.9128	0.734394	99.2656	1.76669	98.2333	1	8.3567	Normal	6000	No
SA22_4	ACT	0.2	8.79028	91.2097	16.4557	83.5443	8.9577	91.0423	1	97.8159	Normal	6000	No
SA22_4	ACT	0.4	11.108	88.892	13.9241	86.0759	11.1695	88.8305	1	97.8159	Normal	6000	No
SA22_4	ACT	0.5	12.6343	87.3657	12.6582	87.3418	12.6348	87.3652	1	97.8159	Normal	6000	No
SA22_4	ACT	0.6	13.7366	86.2634	10.1266	89.8734	13.6577	86.3423	1	97.8159	Normal	6000	No
SA22_4	ACT	0.7	15.6586	84.3414	7.59494	92.4051	15.4824	84.5176	1	97.8159	Normal	6000	No
SA22_4	ACT	0.8	17.2414	82.7586	6.32911	93.6709	17.003	82.997	1	97.8159	Normal	6000	No
SA22_4	ACT	0.9	20.8027	79.1973	2.53165	97.4684	20.4036	79.5964	1	97.8159	Normal	6000	No
SA22_7	ACT	0.2	4.02666	95.9733	NA	NA	4.02666	95.9733	1	100	Normal	6000	No
SA22_7	ACT	0.4	6.08164	93.9184	NA	NA	6.08164	93.9184	1	100	Normal	6000	No
SA22_7	ACT	0.5	7.24799	92.752	NA	NA	7.24799	92.752	1	100	Normal	6000	No
SA22_7	ACT	0.6	8.91419	91.0858	NA	NA	8.91419	91.0858	1	100	Normal	6000	No
SA22_7	ACT	0.7	10.4138	89.5862	NA	NA	10.4138	89.5862	1	100	Normal	6000	No
SA22_7	ACT	0.8	12.7187	87.2813	NA	NA	12.7187	87.2813	1	100	Normal	6000	No
SA22_7	ACT	0.9	16.7453	83.2547	NA	NA	16.7453	83.2547	1	100	Normal	6000	No
SA3_2	ACT	0.2	0.417711	99.5823	NA	NA	0.417711	99.5823	1	100	Normal	6000	No
SA3_2	ACT	0.4	0.445558	99.5544	NA	NA	0.445558	99.5544	1	100	Normal	6000	No
SA3_2	ACT	0.5	0.473406	99.5266	NA	NA	0.473406	99.5266	1	100	Normal	6000	No
SA3_2	ACT	0.6	0.501253	99.4987	NA	NA	0.501253	99.4987	1	100	Normal	6000	No
SA3_2	ACT	0.7	0.529101	99.4709	NA	NA	0.529101	99.4709	1	100	Normal	6000	No
SA3_2	ACT	0.8	0.612643	99.3874	NA	NA	0.612643	99.3874	1	100	Normal	6000	No
SA3_2	ACT	0.9	0.668338	99.3317	NA	NA	0.668338	99.3317	1	100	Normal	6000	No
SA35_2	ACT	0.2	NA	100	NA	NA	100	100	1	100	Normal	6000	No
SA35_2	ACT	0.4	NA	100	NA	NA	100	100	1	100	Normal	6000	No
SA35_2	ACT	0.5	NA	100	NA	NA	100	100	1	100	Normal	6000	No
SA35_2	ACT	0.6	NA	100	NA	NA	100	100	1	100	Normal	6000	No
SA35_2	ACT	0.7	NA	100	NA	NA	100	100	1	100	Normal	6000	No
SA35_2	ACT	0.8	NA	100	NA	NA	100	100	1	100	Normal	6000	No
SA35_2	ACT	0.9	NA	100	NA	NA	100	100	1	100	Normal	6000	No
SA38_29	ACT	0.2	NA	NA	2.04662	97.9534	2.04662	97.9534	1	0	Normal	6000	No
SA38_29	ACT	0.4	NA	NA	0.426379	99.5736	0.426379	99.5736	1	0	Normal	6000	No
SA38_29	ACT	0.5	NA	NA	0.255827	99.7442	0.255827	99.7442	1	0	Normal	6000	No
SA38_29	ACT	0.6	NA	NA	0.113701	99.8863	0.113701	99.8863	1	0	Normal	6000	No
SA38_29	ACT	0.7	NA	NA	0.0568505	99.9431	0.0568505	99.9431	1	0	Normal	6000	No
SA38_29	ACT	0.8	NA	NA	NA	100	100	100	1	0	Normal	6000	No
SA38_29	ACT	0.9	NA	NA	NA	100	100	100	1	0	Normal	6000	No
SA38_EXP_1	EXP	0.2	2.68817	97.3118	61.103	38.897	58.0958	41.9042	1	5.14808	Juguete	6000	No
SA38_EXP_1	EXP	0.4	4.30108	95.6989	60.0233	39.9767	57.1547	42.8453	1	5.14808	Juguete	6000	No
SA38_EXP_1	EXP	0.5	4.83871	95.1613	59.8774	40.1226	57.044	42.956	1	5.14808	Juguete	6000	No
SA38_EXP_1	EXP	0.6	5.91398	94.086	59.7607	40.2393	56.9887	43.0113	1	5.14808	Juguete	6000	No
SA38_EXP_1	EXP	0.7	6.98925	93.0108	59.6732	40.3268	56.961	43.039	1	5.14808	Juguete	6000	No
SA38_EXP_1	EXP	0.8	7.52688	92.4731	59.644	40.356	56.961	43.039	1	5.14808	Juguete	6000	No
SA38_EXP_1	EXP	0.9	8.06452	91.9355	59.5565	40.4435	56.9056	43.0944	1	5.14808	Juguete	6000	No
SA38_EXP_4	EXP	0.2	20	80	44.3231	55.6769	44.2569	55.7431	1	0.272183	Juguete	6000	No
SA38_EXP_4	EXP	0.4	30	70	41.4301	58.5699	41.399	58.601	1	0.272183	Juguete	6000	No
SA38_EXP_4	EXP	0.5	30	70	40.6932	59.3068	40.6641	59.3359	1	0.272183	Juguete	6000	No
SA38_EXP_4	EXP	0.6	30	70	40.4203	59.5797	40.3919	59.6081	1	0.272183	Juguete	6000	No
SA38_EXP_4	EXP	0.7	30	70	40.1201	59.8799	40.0925	59.9075	1	0.272183	Juguete	6000	No
SA38_EXP_4	EXP	0.8	30	70	39.9836	60.0164	39.9565	60.0435	1	0.272183	Juguete	6000	No
SA38_EXP_4	EXP	0.9	40	60	39.8472	60.1528	39.8476	60.1524	1	0.272183	Juguete	6000	No
SA38_EXP_7	EXP	0.2	21.1615	78.8385	17.9765	82.0235	19.2934	80.7066	1	41.3469	Juguete	6000	No
SA38_EXP_7	EXP	0.4	27.1028	72.8972	16.6588	83.3412	20.9771	79.0229	1	41.3469	Juguete	6000	No
SA38_EXP_7	EXP	0.5	29.239	70.761	16.3765	83.6235	21.6947	78.3053	1	41.3469	Juguete	6000	No
SA38_EXP_7	EXP	0.6	32.3097	67.6903	16.0941	83.9059	22.7988	77.2012	1	41.3469	Juguete	6000	No
SA38_EXP_7	EXP	0.7	35.781	64.219	16.0941	83.9059	24.2341	75.7659	1	41.3469	Juguete	6000	No
SA38_EXP_7	EXP	0.8	38.785	61.215	16.0471	83.9529	25.4485	74.5515	1	41.3469	Juguete	6000	No
SA38_EXP_7	EXP	0.9	45.6609	54.3391	16	84	28.2639	71.7361	1	41.3469	Juguete	6000	No
SA45_SOC_4	SOC	0.2	10.4956	89.5044	4.18251	95.8175	9.21053	90.7895	1	79.644	Normal	6000	No
SA45_SOC_4	SOC	0.4	14.0266	85.9734	3.92902	96.071	11.9711	88.0289	1	79.644	Normal	6000	No
SA45_SOC_4	SOC	0.5	15.873	84.127	3.5488	96.4512	13.3643	86.6357	1	79.644	Normal	6000	No
SA45_SOC_4	SOC	0.6	17.6871	82.3129	3.29531	96.7047	14.7575	85.2425	1	79.644	Normal	6000	No
SA45_SOC_4	SOC	0.7	19.404	80.596	2.91508	97.0849	16.0475	83.9525	1	79.644	Normal	6000	No
SA45_SOC_4	SOC	0.8	22.6433	77.3567	2.6616	97.3384	18.5759	81.4241	1	79.644	Normal	6000	No
SA45_SOC_4	SOC	0.9	27.8912	72.1088	2.40811	97.5919	22.7038	77.2962	1	79.644	Normal	6000	No
SA45_SOC_5	SOC	0.2	11.1661	88.8339	3.12312	96.8769	7.72002	92.28	1	57.1539	Normal	6000	No
SA45_SOC_5	SOC	0.4	14.8582	85.1418	2.94294	97.0571	9.75296	90.247	1	57.1539	Normal	6000	No
SA45_SOC_5	SOC	0.5	16.8393	83.1607	2.94294	97.0571	10.8852	89.1148	1	57.1539	Normal	6000	No
SA45_SOC_5	SOC	0.6	18.6853	81.3147	2.88288	97.1171	11.9146	88.0854	1	57.1539	Normal	6000	No
SA45_SOC_5	SOC	0.7	21.0266	78.9734	2.82282	97.1772	13.227	86.773	1	57.1539	Normal	6000	No
SA45_SOC_5	SOC	0.8	24.0882	75.9118	2.82282	97.1772	14.9768	85.0232	1	57.1539	Normal	6000	No
SA45_SOC_5	SOC	0.9	29.6713	70.3287	2.76276	97.2372	18.142	81.858	1	57.1539	Normal	6000	No
SA45_SOC_6	SOC	0.2	10.1188	89.8812	1.54062	98.4594	6.9527	93.0473	1	63.0912	Normal	6000	No
SA45_SOC_6	SOC	0.4	15.4445	84.5555	1.2605	98.7395	10.2094	89.7906	1	63.0912	Normal	6000	No
SA45_SOC_6	SOC	0.5	17.247	82.753	1.2605	98.7395	11.3466	88.6534	1	63.0912	Normal	6000	No
SA45_SOC_6	SOC	0.6	19.1315	80.8685	1.05042	98.9496	12.458	87.542	1	63.0912	Normal	6000	No
SA45_SOC_6	SOC	0.7	21.7534	78.2466	0.980392	99.0196	14.0863	85.9137	1	63.0912	Normal	6000	No
SA45_SOC_6	SOC	0.8	25.2356	74.7644	0.910364	99.0896	16.2574	83.7426	1	63.0912	Normal	6000	No
SA45_SOC_6	SOC	0.9	32.8964	67.1036	0.840336	99.1597	21.0649	78.9351	1	63.0912	Normal	6000	No
SA45_SOC_7	SOC	0.2	56.9726	43.0274	1.19048	98.8095	46.0502	53.9498	1	80.4196	Normal	6000	No
SA45_SOC_7	SOC	0.4	59.0982	40.9018	0.661376	99.3386	47.656	52.344	1	80.4196	Normal	6000	No
SA45_SOC_7	SOC	0.5	59.839	40.161	0.661376	99.3386	48.2517	51.7483	1	80.4196	Normal	6000	No
SA45_SOC_7	SOC	0.6	61.0306	38.9694	0.529101	99.4709	49.1841	50.8159	1	80.4196	Normal	6000	No
SA45_SOC_7	SOC	0.7	62.0612	37.9388	0.396825	99.6032	49.987	50.013	1	80.4196	Normal	6000	No
SA45_SOC_7	SOC	0.8	63.7681	36.2319	0.396825	99.6032	51.3598	48.6402	1	80.4196	Normal	6000	No
SA45_SOC_7	SOC	0.9	66.2802	33.7198	0.396825	99.6032	53.38	46.62	1	80.4196	Normal	6000	No
SA45_SOC_8	SOC	0.2	43.8232	56.1768	NA	NA	43.8232	56.1768	1	100	Normal	6000	No
SA45_SOC_8	SOC	0.4	70.1553	29.8447	NA	NA	70.1553	29.8447	1	100	Normal	6000	No
SA45_SOC_8	SOC	0.5	79.0681	20.9319	NA	NA	79.0681	20.9319	1	100	Normal	6000	No
SA45_SOC_8	SOC	0.6	85.7348	14.2652	NA	NA	85.7348	14.2652	1	100	Normal	6000	No
SA45_SOC_8	SOC	0.7	90.8961	9.10394	NA	NA	90.8961	9.10394	1	100	Normal	6000	No
SA45_SOC_8	SOC	0.8	95.8423	4.15771	NA	NA	95.8423	4.15771	1	100	Normal	6000	No
SA45_SOC_8	SOC	0.9	98.9486	1.05137	NA	NA	98.9486	1.05137	1	100	Normal	6000	No
SA20_SOC_2	SOC	0.2	9.0604	90.9396	2.53978	97.4602	3.08469	96.9153	2	8.3567	Normal	10000	No
SA20_SOC_2	SOC	0.4	10.0671	89.9329	2.05018	97.9498	2.72013	97.2799	2	8.3567	Normal	10000	No
SA20_SOC_2	SOC	0.5	11.745	88.255	1.92778	98.0722	2.74818	97.2518	2	8.3567	Normal	10000	No
SA20_SOC_2	SOC	0.6	12.0805	87.9195	1.68299	98.317	2.55188	97.4481	2	8.3567	Normal	10000	No
SA20_SOC_2	SOC	0.7	13.0872	86.9128	1.56059	98.4394	2.52384	97.4762	2	8.3567	Normal	10000	No
SA20_SOC_2	SOC	0.8	14.7651	85.2349	1.46879	98.5312	2.57992	97.4201	2	8.3567	Normal	10000	No
SA20_SOC_2	SOC	0.9	16.7785	83.2215	1.25459	98.7454	2.55188	97.4481	2	8.3567	Normal	10000	No
SA22_4	ACT	0.2	15.489	84.511	26.5823	73.4177	15.7313	84.2687	2	97.8159	Normal	10000	No
SA22_4	ACT	0.4	18.2306	81.7694	25.3165	74.6835	18.3854	81.6146	2	97.8159	Normal	10000	No
SA22_4	ACT	0.5	19.7287	80.2713	25.3165	74.6835	19.8507	80.1493	2	97.8159	Normal	10000	No
SA22_4	ACT	0.6	21.0854	78.9146	24.0506	75.9494	21.1501	78.8499	2	97.8159	Normal	10000	No
SA22_4	ACT	0.7	22.8943	77.1057	21.519	78.481	22.8643	77.1357	2	97.8159	Normal	10000	No
SA22_4	ACT	0.8	25.3533	74.6467	20.2532	79.7468	25.2419	74.7581	2	97.8159	Normal	10000	No
SA22_4	ACT	0.9	28.5472	71.4528	20.2532	79.7468	28.366	71.634	2	97.8159	Normal	10000	No
SA22_7	ACT	0.2	7.52569	92.4743	NA	NA	7.52569	92.4743	2	100	Normal	10000	No
SA22_7	ACT	0.4	10.8581	89.1419	NA	NA	10.8581	89.1419	2	100	Normal	10000	No
SA22_7	ACT	0.5	12.2466	87.7534	NA	NA	12.2466	87.7534	2	100	Normal	10000	No
SA22_7	ACT	0.6	14.3571	85.6429	NA	NA	14.3571	85.6429	2	100	Normal	10000	No
SA22_7	ACT	0.7	16.8009	83.1991	NA	NA	16.8009	83.1991	2	100	Normal	10000	No
SA22_7	ACT	0.8	19.9111	80.0889	NA	NA	19.9111	80.0889	2	100	Normal	10000	No
SA22_7	ACT	0.9	24.5487	75.4513	NA	NA	24.5487	75.4513	2	100	Normal	10000	No
SA3_2	ACT	0.2	0.194932	99.8051	NA	NA	0.194932	99.8051	2	100	Normal	10000	No
SA3_2	ACT	0.4	0.250627	99.7494	NA	NA	0.250627	99.7494	2	100	Normal	10000	No
SA3_2	ACT	0.5	0.278474	99.7215	NA	NA	0.278474	99.7215	2	100	Normal	10000	No
SA3_2	ACT	0.6	0.278474	99.7215	NA	NA	0.278474	99.7215	2	100	Normal	10000	No
SA3_2	ACT	0.7	0.334169	99.6658	NA	NA	0.334169	99.6658	2	100	Normal	10000	No
SA3_2	ACT	0.8	0.445558	99.5544	NA	NA	0.445558	99.5544	2	100	Normal	10000	No
SA3_2	ACT	0.9	0.612643	99.3874	NA	NA	0.612643	99.3874	2	100	Normal	10000	No
SA35_2	ACT	0.2	NA	100	NA	NA	100	100	2	100	Normal	10000	No
SA35_2	ACT	0.4	NA	100	NA	NA	100	100	2	100	Normal	10000	No
SA35_2	ACT	0.5	NA	100	NA	NA	100	100	2	100	Normal	10000	No
SA35_2	ACT	0.6	NA	100	NA	NA	100	100	2	100	Normal	10000	No
SA35_2	ACT	0.7	NA	100	NA	NA	100	100	2	100	Normal	10000	No
SA35_2	ACT	0.8	NA	100	NA	NA	100	100	2	100	Normal	10000	No
SA35_2	ACT	0.9	NA	100	NA	NA	100	100	2	100	Normal	10000	No
SA38_29	ACT	0.2	NA	NA	3.21205	96.7879	3.21205	96.7879	2	0	Normal	10000	No
SA38_29	ACT	0.4	NA	NA	0.653781	99.3462	0.653781	99.3462	2	0	Normal	10000	No
SA38_29	ACT	0.5	NA	NA	0.255827	99.7442	0.255827	99.7442	2	0	Normal	10000	No
SA38_29	ACT	0.6	NA	NA	0.113701	99.8863	0.113701	99.8863	2	0	Normal	10000	No
SA38_29	ACT	0.7	NA	NA	0.0284252	99.9716	0.0284252	99.9716	2	0	Normal	10000	No
SA38_29	ACT	0.8	NA	NA	0.0284252	99.9716	0.0284252	99.9716	2	0	Normal	10000	No
SA38_29	ACT	0.9	NA	NA	0.0284252	99.9716	0.0284252	99.9716	2	0	Normal	10000	No
SA38_EXP_1	EXP	0.2	4.30108	95.6989	2.45112	97.5489	2.54636	97.4536	2	5.14808	Juguete	10000	No
SA38_EXP_1	EXP	0.4	5.37634	94.6237	1.25474	98.7453	1.46692	98.5331	2	5.14808	Juguete	10000	No
SA38_EXP_1	EXP	0.5	5.91398	94.086	0.962941	99.0371	1.21782	98.7822	2	5.14808	Juguete	10000	No
SA38_EXP_1	EXP	0.6	8.06452	91.9355	0.758681	99.2413	1.13479	98.8652	2	5.14808	Juguete	10000	No
SA38_EXP_1	EXP	0.7	8.60215	91.3978	0.554421	99.4456	0.968724	99.0313	2	5.14808	Juguete	10000	No
SA38_EXP_1	EXP	0.8	9.67742	90.3226	0.466881	99.5331	0.941046	99.059	2	5.14808	Juguete	10000	No
SA38_EXP_1	EXP	0.9	11.828	88.172	0.408521	99.5915	0.996402	99.0036	2	5.14808	Juguete	10000	No
SA38_EXP_4	EXP	0.2	30	70	9.22489	90.7751	9.28144	90.7186	2	0.272183	Juguete	10000	No
SA38_EXP_4	EXP	0.4	30	70	4.09389	95.9061	4.1644	95.8356	2	0.272183	Juguete	10000	No
SA38_EXP_4	EXP	0.5	40	60	3.13865	96.8614	3.23898	96.761	2	0.272183	Juguete	10000	No
SA38_EXP_4	EXP	0.6	50	50	2.42904	97.571	2.55852	97.4415	2	0.272183	Juguete	10000	No
SA38_EXP_4	EXP	0.7	60	40	1.80131	98.1987	1.95972	98.0403	2	0.272183	Juguete	10000	No
SA38_EXP_4	EXP	0.8	60	40	1.28275	98.7172	1.44257	98.5574	2	0.272183	Juguete	10000	No
SA38_EXP_4	EXP	0.9	70	30	0.764192	99.2358	0.95264	99.0474	2	0.272183	Juguete	10000	No
SA38_EXP_7	EXP	0.2	28.9052	71.0948	1.92941	98.0706	13.0831	86.9169	2	41.3469	Juguete	10000	No
SA38_EXP_7	EXP	0.4	33.1776	66.8224	0.564706	99.4353	14.0491	85.9509	2	41.3469	Juguete	10000	No
SA38_EXP_7	EXP	0.5	35.8478	64.1522	0.376471	99.6235	15.0428	84.9572	2	41.3469	Juguete	10000	No
SA38_EXP_7	EXP	0.6	37.3164	62.6836	0.235294	99.7647	15.5672	84.4328	2	41.3469	Juguete	10000	No
SA38_EXP_7	EXP	0.7	40.1869	59.8131	0.0941176	99.9059	16.6713	83.3287	2	41.3469	Juguete	10000	No
SA38_EXP_7	EXP	0.8	42.9239	57.0761	0.0470588	99.9529	17.7753	82.2247	2	41.3469	Juguete	10000	No
SA38_EXP_7	EXP	0.9	47.7303	52.2697	NA	100	19.735	80.265	2	41.3469	Juguete	10000	No
SA45_SOC_4	SOC	0.2	9.84775	90.1523	4.94297	95.057	8.84933	91.1507	2	79.644	Normal	10000	No
SA45_SOC_4	SOC	0.4	11.8562	88.1438	4.81622	95.1838	10.4231	89.5769	2	79.644	Normal	10000	No
SA45_SOC_4	SOC	0.5	12.6984	87.3016	4.56274	95.4373	11.0423	88.9577	2	79.644	Normal	10000	No
SA45_SOC_4	SOC	0.6	13.6702	86.3298	4.43599	95.564	11.7905	88.2095	2	79.644	Normal	10000	No
SA45_SOC_4	SOC	0.7	14.9984	85.0016	4.43599	95.564	12.8483	87.1517	2	79.644	Normal	10000	No
SA45_SOC_4	SOC	0.8	16.5209	83.4791	4.43599	95.564	14.0609	85.9391	2	79.644	Normal	10000	No
SA45_SOC_4	SOC	0.9	19.3392	80.6608	4.30925	95.6907	16.2797	83.7203	2	79.644	Normal	10000	No
SA45_SOC_5	SOC	0.2	10.4007	89.5993	3.36336	96.6366	7.38549	92.6145	2	57.1539	Normal	10000	No
SA45_SOC_5	SOC	0.4	12.1567	87.8433	3.18318	96.8168	8.31189	91.6881	2	57.1539	Normal	10000	No
SA45_SOC_5	SOC	0.5	12.787	87.213	3.12312	96.8769	8.64642	91.3536	2	57.1539	Normal	10000	No
SA45_SOC_5	SOC	0.6	13.9577	86.0423	3.003	96.997	9.26402	90.736	2	57.1539	Normal	10000	No
SA45_SOC_5	SOC	0.7	15.2184	84.7816	2.88288	97.1171	9.93309	90.0669	2	57.1539	Normal	10000	No
SA45_SOC_5	SOC	0.8	16.2089	83.7911	2.7027	97.2973	10.422	89.578	2	57.1539	Normal	10000	No
SA45_SOC_5	SOC	0.9	19.5858	80.4142	2.4024	97.5976	12.2234	87.7766	2	57.1539	Normal	10000	No
SA45_SOC_6	SOC	0.2	12.2081	87.7919	1.96078	98.0392	8.42595	91.5741	2	63.0912	Normal	10000	No
SA45_SOC_6	SOC	0.4	15.5264	84.4736	1.47059	98.5294	10.3386	89.6614	2	63.0912	Normal	10000	No
SA45_SOC_6	SOC	0.5	16.9603	83.0397	1.2605	98.7395	11.1657	88.8343	2	63.0912	Normal	10000	No
SA45_SOC_6	SOC	0.6	18.517	81.483	1.12045	98.8796	12.0961	87.9039	2	63.0912	Normal	10000	No
SA45_SOC_6	SOC	0.7	21.0569	78.9431	1.12045	98.8796	13.6986	86.3014	2	63.0912	Normal	10000	No
SA45_SOC_6	SOC	0.8	23.3511	76.6489	1.05042	98.9496	15.1202	84.8798	2	63.0912	Normal	10000	No
SA45_SOC_6	SOC	0.9	26.7923	73.2077	1.05042	98.9496	17.2913	82.7087	2	63.0912	Normal	10000	No
SA45_SOC_7	SOC	0.2	57.3591	42.6409	0.661376	99.3386	46.2574	53.7426	2	80.4196	Normal	10000	No
SA45_SOC_7	SOC	0.4	58.3897	41.6103	0.661376	99.3386	47.0862	52.9138	2	80.4196	Normal	10000	No
SA45_SOC_7	SOC	0.5	58.8406	41.1594	0.661376	99.3386	47.4488	52.5512	2	80.4196	Normal	10000	No
SA45_SOC_7	SOC	0.6	59.3559	40.6441	0.396825	99.6032	47.8114	52.1886	2	80.4196	Normal	10000	No
SA45_SOC_7	SOC	0.7	59.7746	40.2254	0.396825	99.6032	48.1481	51.8519	2	80.4196	Normal	10000	No
SA45_SOC_7	SOC	0.8	60.5153	39.4847	0.396825	99.6032	48.7438	51.2562	2	80.4196	Normal	10000	No
SA45_SOC_7	SOC	0.9	62.4477	37.5523	0.396825	99.6032	50.2979	49.7021	2	80.4196	Normal	10000	No
SA45_SOC_8	SOC	0.2	98.5663	1.43369	NA	NA	98.5663	1.43369	2	100	Normal	10000	No
SA45_SOC_8	SOC	0.4	98.6858	1.31422	NA	NA	98.6858	1.31422	2	100	Normal	10000	No
SA45_SOC_8	SOC	0.5	98.7097	1.29032	NA	NA	98.7097	1.29032	2	100	Normal	10000	No
SA45_SOC_8	SOC	0.6	98.8053	1.19474	NA	NA	98.8053	1.19474	2	100	Normal	10000	No
SA45_SOC_8	SOC	0.7	98.8769	1.12306	NA	NA	98.8769	1.12306	2	100	Normal	10000	No
SA45_SOC_8	SOC	0.8	98.9964	1.00358	NA	NA	98.9964	1.00358	2	100	Normal	10000	No
SA45_SOC_8	SOC	0.9	99.2115	0.78853	NA	NA	99.2115	0.78853	2	100	Normal	10000	No
SA20_SOC_2	SOC	0.2	6.04027	93.9597	2.96818	97.0318	6.06061	21.2121	3	8.3567	Normal	14000	No
SA20_SOC_2	SOC	0.4	6.37584	93.6242	2.20318	97.7968	6.06061	21.2121	3	8.3567	Normal	14000	No
SA20_SOC_2	SOC	0.5	7.71812	92.2819	1.77479	98.2252	6.06061	21.2121	3	8.3567	Normal	14000	No
SA20_SOC_2	SOC	0.6	9.39597	90.604	1.56059	98.4394	6.06061	21.2121	3	8.3567	Normal	14000	No
SA20_SOC_2	SOC	0.7	10.0671	89.9329	1.37699	98.623	6.06061	21.2121	3	8.3567	Normal	14000	No
SA20_SOC_2	SOC	0.8	10.4027	89.5973	1.25459	98.7454	6.06061	21.2121	3	8.3567	Normal	14000	No
SA20_SOC_2	SOC	0.9	13.0872	86.9128	0.734394	99.2656	6.06061	21.2121	3	8.3567	Normal	14000	No
SA22_4	ACT	0.2	8.02713	91.9729	27.8481	72.1519	8.46005	91.54	3	97.8159	Normal	14000	No
SA22_4	ACT	0.4	9.21425	90.7858	26.5823	73.4177	9.59359	90.4064	3	97.8159	Normal	14000	No
SA22_4	ACT	0.5	10.0057	89.9943	26.5823	73.4177	10.3677	89.6323	3	97.8159	Normal	14000	No
SA22_4	ACT	0.6	10.5144	89.4856	25.3165	74.6835	10.8377	89.1623	3	97.8159	Normal	14000	No
SA22_4	ACT	0.7	11.1645	88.8355	24.0506	75.9494	11.4459	88.5541	3	97.8159	Normal	14000	No
SA22_4	ACT	0.8	12.2668	87.7332	24.0506	75.9494	12.5242	87.4758	3	97.8159	Normal	14000	No
SA22_4	ACT	0.9	14.3584	85.6416	21.519	78.481	14.5148	85.4852	3	97.8159	Normal	14000	No
SA22_7	ACT	0.2	8.27548	91.7245	NA	NA	8.27548	91.7245	3	100	Normal	14000	No
SA22_7	ACT	0.4	10.2194	89.7806	NA	NA	10.2194	89.7806	3	100	Normal	14000	No
SA22_7	ACT	0.5	10.9969	89.0031	NA	NA	10.9969	89.0031	3	100	Normal	14000	No
SA22_7	ACT	0.6	11.4968	88.5032	NA	NA	11.4968	88.5032	3	100	Normal	14000	No
SA22_7	ACT	0.7	12.1911	87.8089	NA	NA	12.1911	87.8089	3	100	Normal	14000	No
SA22_7	ACT	0.8	13.1352	86.8648	NA	NA	13.1352	86.8648	3	100	Normal	14000	No
SA22_7	ACT	0.9	14.8292	85.1708	NA	NA	14.8292	85.1708	3	100	Normal	14000	No
SA3_2	ACT	0.2	NA	100	NA	NA	100	100	3	100	Normal	14000	No
SA3_2	ACT	0.4	NA	100	NA	NA	100	100	3	100	Normal	14000	No
SA3_2	ACT	0.5	NA	100	NA	NA	100	100	3	100	Normal	14000	No
SA3_2	ACT	0.6	NA	100	NA	NA	100	100	3	100	Normal	14000	No
SA3_2	ACT	0.7	NA	100	NA	NA	100	100	3	100	Normal	14000	No
SA3_2	ACT	0.8	NA	100	NA	NA	100	100	3	100	Normal	14000	No
SA3_2	ACT	0.9	NA	100	NA	NA	100	100	3	100	Normal	14000	No
SA35_2	ACT	0.2	0.162778	99.8372	NA	NA	0.162778	99.8372	3	100	Normal	14000	No
SA35_2	ACT	0.4	0.162778	99.8372	NA	NA	0.162778	99.8372	3	100	Normal	14000	No
SA35_2	ACT	0.5	0.189908	99.8101	NA	NA	0.189908	99.8101	3	100	Normal	14000	No
SA35_2	ACT	0.6	0.189908	99.8101	NA	NA	0.189908	99.8101	3	100	Normal	14000	No
SA35_2	ACT	0.7	0.217037	99.783	NA	NA	0.217037	99.783	3	100	Normal	14000	No
SA35_2	ACT	0.8	0.244167	99.7558	NA	NA	0.244167	99.7558	3	100	Normal	14000	No
SA35_2	ACT	0.9	0.298426	99.7016	NA	NA	0.298426	99.7016	3	100	Normal	14000	No
SA38_29	ACT	0.2	NA	NA	0.0568505	99.9431	0.0568505	99.9431	3	0	Normal	14000	No
SA38_29	ACT	0.4	NA	NA	NA	100	100	100	3	0	Normal	14000	No
SA38_29	ACT	0.5	NA	NA	NA	100	100	100	3	0	Normal	14000	No
SA38_29	ACT	0.6	NA	NA	NA	100	100	100	3	0	Normal	14000	No
SA38_29	ACT	0.7	NA	NA	NA	100	100	100	3	0	Normal	14000	No
SA38_29	ACT	0.8	NA	NA	NA	100	100	100	3	0	Normal	14000	No
SA38_29	ACT	0.9	NA	NA	NA	100	100	100	3	0	Normal	14000	No
SA38_EXP_1	EXP	0.2	2.15054	97.8495	0.671141	99.3289	0.747301	99.2527	3	5.14808	Juguete	14000	No
SA38_EXP_1	EXP	0.4	2.15054	97.8495	0.612781	99.3872	0.691946	99.3081	3	5.14808	Juguete	14000	No
SA38_EXP_1	EXP	0.5	2.68817	97.3118	0.525241	99.4748	0.63659	99.3634	3	5.14808	Juguete	14000	No
SA38_EXP_1	EXP	0.6	2.68817	97.3118	0.496061	99.5039	0.608912	99.3911	3	5.14808	Juguete	14000	No
SA38_EXP_1	EXP	0.7	2.68817	97.3118	0.496061	99.5039	0.608912	99.3911	3	5.14808	Juguete	14000	No
SA38_EXP_1	EXP	0.8	3.22581	96.7742	0.496061	99.5039	0.63659	99.3634	3	5.14808	Juguete	14000	No
SA38_EXP_1	EXP	0.9	4.30108	95.6989	0.466881	99.5331	0.664268	99.3357	3	5.14808	Juguete	14000	No
SA38_EXP_4	EXP	0.2	20	80	1.66485	98.3352	1.71475	98.2852	3	0.272183	Juguete	14000	No
SA38_EXP_4	EXP	0.4	30	70	1.28275	98.7172	1.36091	98.6391	3	0.272183	Juguete	14000	No
SA38_EXP_4	EXP	0.5	30	70	1.17358	98.8264	1.25204	98.748	3	0.272183	Juguete	14000	No
SA38_EXP_4	EXP	0.6	30	70	1.0917	98.9083	1.17039	98.8296	3	0.272183	Juguete	14000	No
SA38_EXP_4	EXP	0.7	30	70	0.95524	99.0448	1.0343	98.9657	3	0.272183	Juguete	14000	No
SA38_EXP_4	EXP	0.8	30	70	0.84607	99.1539	0.925422	99.0746	3	0.272183	Juguete	14000	No
SA38_EXP_4	EXP	0.9	30	70	0.709607	99.2904	0.78933	99.2107	3	0.272183	Juguete	14000	No
SA38_EXP_7	EXP	0.2	13.9519	86.0481	0.188235	99.8118	5.87911	94.1209	3	41.3469	Juguete	14000	No
SA38_EXP_7	EXP	0.4	16.6889	83.3111	0.141176	99.8588	6.98316	93.0168	3	41.3469	Juguete	14000	No
SA38_EXP_7	EXP	0.5	17.757	82.243	0.141176	99.8588	7.42479	92.5752	3	41.3469	Juguete	14000	No
SA38_EXP_7	EXP	0.6	18.8919	81.1081	0.0941176	99.9059	7.86641	92.1336	3	41.3469	Juguete	14000	No
SA38_EXP_7	EXP	0.7	20.4272	79.5728	0.0941176	99.9059	8.50124	91.4988	3	41.3469	Juguete	14000	No
SA38_EXP_7	EXP	0.8	22.3632	77.6368	0.0470588	99.9529	9.27408	90.7259	3	41.3469	Juguete	14000	No
SA38_EXP_7	EXP	0.9	25.9012	74.0988	0.0470588	99.9529	10.737	89.263	3	41.3469	Juguete	14000	No
SA45_SOC_4	SOC	0.2	1.26336	98.7366	6.59062	93.4094	2.34778	97.6522	3	79.644	Normal	14000	No
SA45_SOC_4	SOC	0.4	1.78167	98.2183	6.33714	93.6629	2.70898	97.291	3	79.644	Normal	14000	No
SA45_SOC_4	SOC	0.5	2.04082	97.9592	6.21039	93.7896	2.88958	97.1104	3	79.644	Normal	14000	No
SA45_SOC_4	SOC	0.6	2.36476	97.6352	6.08365	93.9163	3.12178	96.8782	3	79.644	Normal	14000	No
SA45_SOC_4	SOC	0.7	2.6563	97.3437	6.08365	93.9163	3.35397	96.646	3	79.644	Normal	14000	No
SA45_SOC_4	SOC	0.8	2.91545	97.0845	6.08365	93.9163	3.56037	96.4396	3	79.644	Normal	14000	No
SA45_SOC_4	SOC	0.9	3.59572	96.4043	5.95691	94.0431	4.07637	95.9236	3	79.644	Normal	14000	No
SA45_SOC_5	SOC	0.2	2.34129	97.6587	4.74474	95.2553	3.37108	96.6289	3	57.1539	Normal	14000	No
SA45_SOC_5	SOC	0.4	3.06168	96.9383	4.56456	95.4354	3.70561	96.2944	3	57.1539	Normal	14000	No
SA45_SOC_5	SOC	0.5	3.19676	96.8032	4.5045	95.4955	3.75708	96.2429	3	57.1539	Normal	14000	No
SA45_SOC_5	SOC	0.6	3.60198	96.398	4.44444	95.5556	3.96294	96.0371	3	57.1539	Normal	14000	No
SA45_SOC_5	SOC	0.7	4.1873	95.8127	4.38438	95.6156	4.27174	95.7283	3	57.1539	Normal	14000	No
SA45_SOC_5	SOC	0.8	4.81765	95.1824	4.26426	95.7357	4.58055	95.4195	3	57.1539	Normal	14000	No
SA45_SOC_5	SOC	0.9	5.35795	94.6421	4.14414	95.8559	4.83788	95.1621	3	57.1539	Normal	14000	No
SA45_SOC_6	SOC	0.2	2.94961	97.0504	3.15126	96.8487	3.02404	96.976	3	63.0912	Normal	14000	No
SA45_SOC_6	SOC	0.4	3.80991	96.1901	2.87115	97.1289	3.46343	96.5366	3	63.0912	Normal	14000	No
SA45_SOC_6	SOC	0.5	4.34248	95.6575	2.87115	97.1289	3.79943	96.2006	3	63.0912	Normal	14000	No
SA45_SOC_6	SOC	0.6	4.91602	95.084	2.80112	97.1989	4.13544	95.8646	3	63.0912	Normal	14000	No
SA45_SOC_6	SOC	0.7	5.57149	94.4285	2.80112	97.1989	4.54898	95.451	3	63.0912	Normal	14000	No
SA45_SOC_6	SOC	0.8	6.22696	93.773	2.59104	97.409	4.88498	95.115	3	63.0912	Normal	14000	No
SA45_SOC_6	SOC	0.9	7.7837	92.2163	2.31092	97.6891	5.76376	94.2362	3	63.0912	Normal	14000	No
SA45_SOC_7	SOC	0.2	53.2045	46.7955	1.45503	98.545	43.0717	56.9283	3	80.4196	Normal	14000	No
SA45_SOC_7	SOC	0.4	53.6554	46.3446	1.45503	98.545	43.4343	56.5657	3	80.4196	Normal	14000	No
SA45_SOC_7	SOC	0.5	53.7842	46.2158	1.45503	98.545	43.5379	56.4621	3	80.4196	Normal	14000	No
SA45_SOC_7	SOC	0.6	54.0741	45.9259	1.45503	98.545	43.771	56.229	3	80.4196	Normal	14000	No
SA45_SOC_7	SOC	0.7	54.2673	45.7327	1.45503	98.545	43.9264	56.0736	3	80.4196	Normal	14000	No
SA45_SOC_7	SOC	0.8	54.525	45.475	1.32275	98.6772	44.1077	55.8923	3	80.4196	Normal	14000	No
SA45_SOC_7	SOC	0.9	55.2979	44.7021	1.32275	98.6772	44.7293	55.2707	3	80.4196	Normal	14000	No
SA45_SOC_8	SOC	0.2	98.7097	1.29032	NA	NA	98.7097	1.29032	3	100	Normal	14000	No
SA45_SOC_8	SOC	0.4	98.8292	1.17085	NA	NA	98.8292	1.17085	3	100	Normal	14000	No
SA45_SOC_8	SOC	0.5	98.853	1.14695	NA	NA	98.853	1.14695	3	100	Normal	14000	No
SA45_SOC_8	SOC	0.6	98.9247	1.07527	NA	NA	98.9247	1.07527	3	100	Normal	14000	No
SA45_SOC_8	SOC	0.7	99.0681	0.9319	NA	NA	99.0681	0.9319	3	100	Normal	14000	No
SA45_SOC_8	SOC	0.8	99.2115	0.78853	NA	NA	99.2115	0.78853	3	100	Normal	14000	No
SA45_SOC_8	SOC	0.9	99.5221	0.477897	NA	NA	99.5221	0.477897	3	100	Normal	14000	No
SA20_SOC_2	SOC	0.2	1.00671	98.9933	11.3831	88.6169	10.516	89.484	4	8.3567	Normal	14000	Yes
SA20_SOC_2	SOC	0.4	1.34228	98.6577	7.58874	92.4113	7.06674	92.9333	4	8.3567	Normal	14000	Yes
SA20_SOC_2	SOC	0.5	4.02685	95.9732	6.27295	93.7271	6.08525	93.9148	4	8.3567	Normal	14000	Yes
SA20_SOC_2	SOC	0.6	4.69799	95.302	5.44676	94.5532	5.38418	94.6158	4	8.3567	Normal	14000	Yes
SA20_SOC_2	SOC	0.7	4.69799	95.302	4.62056	95.3794	4.62703	95.373	4	8.3567	Normal	14000	Yes
SA20_SOC_2	SOC	0.8	5.36913	94.6309	3.48837	96.5116	3.64554	96.3545	4	8.3567	Normal	14000	Yes
SA20_SOC_2	SOC	0.9	5.7047	94.2953	2.32558	97.6744	2.60796	97.392	4	8.3567	Normal	14000	Yes
SA22_4	ACT	0.2	6.6987	93.3013	27.8481	72.1519	7.16063	92.8394	4	97.8159	Normal	14000	Yes
SA22_4	ACT	0.4	9.07292	90.9271	27.8481	72.1519	9.483	90.517	4	97.8159	Normal	14000	Yes
SA22_4	ACT	0.5	10.1752	89.8248	27.8481	72.1519	10.5612	89.4388	4	97.8159	Normal	14000	Yes
SA22_4	ACT	0.6	11.5319	88.4681	26.5823	73.4177	11.8607	88.1393	4	97.8159	Normal	14000	Yes
SA22_4	ACT	0.7	12.7191	87.2809	26.5823	73.4177	13.0218	86.9782	4	97.8159	Normal	14000	Yes
SA22_4	ACT	0.8	15.065	84.935	24.0506	75.9494	15.2613	84.7387	4	97.8159	Normal	14000	Yes
SA22_4	ACT	0.9	19.5591	80.4409	21.519	78.481	19.6019	80.3981	4	97.8159	Normal	14000	Yes
SA22_7	ACT	0.2	12.1633	87.8367	NA	NA	12.1633	87.8367	4	100	Normal	14000	Yes
SA22_7	ACT	0.4	15.1902	84.8098	NA	NA	15.1902	84.8098	4	100	Normal	14000	Yes
SA22_7	ACT	0.5	16.4676	83.5324	NA	NA	16.4676	83.5324	4	100	Normal	14000	Yes
SA22_7	ACT	0.6	18.0505	81.9495	NA	NA	18.0505	81.9495	4	100	Normal	14000	Yes
SA22_7	ACT	0.7	20.411	79.589	NA	NA	20.411	79.589	4	100	Normal	14000	Yes
SA22_7	ACT	0.8	23.4379	76.5621	NA	NA	23.4379	76.5621	4	100	Normal	14000	Yes
SA22_7	ACT	0.9	29.3252	70.6748	NA	NA	29.3252	70.6748	4	100	Normal	14000	Yes
SA3_2	ACT	0.2	NA	100	NA	NA	100	100	4	100	Normal	14000	Yes
SA3_2	ACT	0.4	NA	100	NA	NA	100	100	4	100	Normal	14000	Yes
SA3_2	ACT	0.5	NA	100	NA	NA	100	100	4	100	Normal	14000	Yes
SA3_2	ACT	0.6	NA	100	NA	NA	100	100	4	100	Normal	14000	Yes
SA3_2	ACT	0.7	0.0278474	99.9722	NA	NA	0.0278474	99.9722	4	100	Normal	14000	Yes
SA3_2	ACT	0.8	0.0835422	99.9165	NA	NA	0.0835422	99.9165	4	100	Normal	14000	Yes
SA3_2	ACT	0.9	0.139237	99.8608	NA	NA	0.139237	99.8608	4	100	Normal	14000	Yes
SA35_2	ACT	0.2	0.162778	99.8372	NA	NA	0.162778	99.8372	4	100	Normal	14000	Yes
SA35_2	ACT	0.4	0.325556	99.6744	NA	NA	0.325556	99.6744	4	100	Normal	14000	Yes
SA35_2	ACT	0.5	0.379816	99.6202	NA	NA	0.379816	99.6202	4	100	Normal	14000	Yes
SA35_2	ACT	0.6	0.406945	99.5931	NA	NA	0.406945	99.5931	4	100	Normal	14000	Yes
SA35_2	ACT	0.7	0.406945	99.5931	NA	NA	0.406945	99.5931	4	100	Normal	14000	Yes
SA35_2	ACT	0.8	0.461205	99.5388	NA	NA	0.461205	99.5388	4	100	Normal	14000	Yes
SA35_2	ACT	0.9	0.678242	99.3218	NA	NA	0.678242	99.3218	4	100	Normal	14000	Yes
SA38_29	ACT	0.2	NA	NA	34.1387	65.8613	34.1387	65.8613	4	0	Normal	14000	Yes
SA38_29	ACT	0.4	NA	NA	23.5645	76.4355	23.5645	76.4355	4	0	Normal	14000	Yes
SA38_29	ACT	0.5	NA	NA	20.1535	79.8465	20.1535	79.8465	4	0	Normal	14000	Yes
SA38_29	ACT	0.6	NA	NA	16.6003	83.3997	16.6003	83.3997	4	0	Normal	14000	Yes
SA38_29	ACT	0.7	NA	NA	13.4451	86.5549	13.4451	86.5549	4	0	Normal	14000	Yes
SA38_29	ACT	0.8	NA	NA	9.38033	90.6197	9.38033	90.6197	4	0	Normal	14000	Yes
SA38_29	ACT	0.9	NA	NA	4.83229	95.1677	4.83229	95.1677	4	0	Normal	14000	Yes
SA38_EXP_1	EXP	0.2	3.76344	96.2366	0.992121	99.0079	1.13479	98.8652	4	5.14808	Juguete	14000	Yes
SA38_EXP_1	EXP	0.4	4.30108	95.6989	0.875401	99.1246	1.05176	98.9482	4	5.14808	Juguete	14000	Yes
SA38_EXP_1	EXP	0.5	5.37634	94.6237	0.846221	99.1538	1.07944	98.9206	4	5.14808	Juguete	14000	Yes
SA38_EXP_1	EXP	0.6	5.91398	94.086	0.787861	99.2121	1.05176	98.9482	4	5.14808	Juguete	14000	Yes
SA38_EXP_1	EXP	0.7	8.06452	91.9355	0.758681	99.2413	1.13479	98.8652	4	5.14808	Juguete	14000	Yes
SA38_EXP_1	EXP	0.8	10.2151	89.7849	0.700321	99.2997	1.19015	98.8099	4	5.14808	Juguete	14000	Yes
SA38_EXP_1	EXP	0.9	12.9032	87.0968	0.612781	99.3872	1.2455	98.7545	4	5.14808	Juguete	14000	Yes
SA38_EXP_4	EXP	0.2	40	60	15.7478	84.2522	15.8138	84.1862	4	0.272183	Juguete	14000	Yes
SA38_EXP_4	EXP	0.4	40	60	13.2915	86.7085	13.3642	86.6358	4	0.272183	Juguete	14000	Yes
SA38_EXP_4	EXP	0.5	40	60	11.8723	88.1277	11.9488	88.0512	4	0.272183	Juguete	14000	Yes
SA38_EXP_4	EXP	0.6	40	60	10.5349	89.4651	10.6151	89.3849	4	0.272183	Juguete	14000	Yes
SA38_EXP_4	EXP	0.7	40	60	9.06114	90.9389	9.14535	90.8547	4	0.272183	Juguete	14000	Yes
SA38_EXP_4	EXP	0.8	40	60	7.31441	92.6856	7.40338	92.5966	4	0.272183	Juguete	14000	Yes
SA38_EXP_4	EXP	0.9	40	60	4.63974	95.3603	4.73598	95.264	4	0.272183	Juguete	14000	Yes
SA38_EXP_7	EXP	0.2	29.0387	70.9613	0.517647	99.4824	12.3102	87.6898	4	41.3469	Juguete	14000	Yes
SA38_EXP_7	EXP	0.4	34.4459	65.5541	0.188235	99.8118	14.3527	85.6473	4	41.3469	Juguete	14000	Yes
SA38_EXP_7	EXP	0.5	36.5154	63.4846	0.0941176	99.9059	15.1532	84.8468	4	41.3469	Juguete	14000	Yes
SA38_EXP_7	EXP	0.6	38.9186	61.0814	0.0941176	99.9059	16.1468	83.8532	4	41.3469	Juguete	14000	Yes
SA38_EXP_7	EXP	0.7	42.0561	57.9439	0.0941176	99.9059	17.4441	82.5559	4	41.3469	Juguete	14000	Yes
SA38_EXP_7	EXP	0.8	45.1268	54.8732	0.0941176	99.9059	18.7138	81.2862	4	41.3469	Juguete	14000	Yes
SA38_EXP_7	EXP	0.9	51.9359	48.0641	0.0470588	99.9529	21.5015	78.4985	4	41.3469	Juguete	14000	Yes
SA45_SOC_4	SOC	0.2	0.226757	99.7732	7.09759	92.9024	1.62539	98.3746	4	79.644	Normal	14000	Yes
SA45_SOC_4	SOC	0.4	0.323939	99.6761	6.84411	93.1559	1.65119	98.3488	4	79.644	Normal	14000	Yes
SA45_SOC_4	SOC	0.5	0.421121	99.5789	6.71736	93.2826	1.70279	98.2972	4	79.644	Normal	14000	Yes
SA45_SOC_4	SOC	0.6	0.453515	99.5465	6.71736	93.2826	1.72859	98.2714	4	79.644	Normal	14000	Yes
SA45_SOC_4	SOC	0.7	0.58309	99.4169	6.59062	93.4094	1.80599	98.194	4	79.644	Normal	14000	Yes
SA45_SOC_4	SOC	0.8	0.809848	99.1902	6.59062	93.4094	1.98658	98.0134	4	79.644	Normal	14000	Yes
SA45_SOC_4	SOC	0.9	1.29576	98.7042	6.08365	93.9163	2.27038	97.7296	4	79.644	Normal	14000	Yes
SA45_SOC_5	SOC	0.2	0.630347	99.3697	5.52553	94.4745	2.72774	97.2723	4	57.1539	Normal	14000	Yes
SA45_SOC_5	SOC	0.4	0.810446	99.1896	5.10511	94.8949	2.65054	97.3495	4	57.1539	Normal	14000	Yes
SA45_SOC_5	SOC	0.5	1.03557	98.9644	5.04505	94.955	2.75347	97.2465	4	57.1539	Normal	14000	Yes
SA45_SOC_5	SOC	0.6	1.08059	98.9194	4.92492	95.0751	2.72774	97.2723	4	57.1539	Normal	14000	Yes
SA45_SOC_5	SOC	0.7	1.30572	98.6943	4.8048	95.1952	2.80494	97.1951	4	57.1539	Normal	14000	Yes
SA45_SOC_5	SOC	0.8	1.48582	98.5142	4.74474	95.2553	2.88214	97.1179	4	57.1539	Normal	14000	Yes
SA45_SOC_5	SOC	0.9	1.89104	98.109	4.32432	95.6757	2.93361	97.0664	4	57.1539	Normal	14000	Yes
SA45_SOC_6	SOC	0.2	0.163867	99.8361	4.69188	95.3081	1.8351	98.1649	4	63.0912	Normal	14000	Yes
SA45_SOC_6	SOC	0.4	0.204834	99.7952	3.64146	96.3585	1.47325	98.5268	4	63.0912	Normal	14000	Yes
SA45_SOC_6	SOC	0.5	0.286768	99.7132	3.43137	96.5686	1.4474	98.5526	4	63.0912	Normal	14000	Yes
SA45_SOC_6	SOC	0.6	0.409668	99.5903	3.22129	96.7787	1.4474	98.5526	4	63.0912	Normal	14000	Yes
SA45_SOC_6	SOC	0.7	0.491602	99.5084	3.0112	96.9888	1.42156	98.5784	4	63.0912	Normal	14000	Yes
SA45_SOC_6	SOC	0.8	0.532569	99.4674	2.80112	97.1989	1.36986	98.6301	4	63.0912	Normal	14000	Yes
SA45_SOC_6	SOC	0.9	1.06514	98.9349	2.66106	97.3389	1.65417	98.3458	4	63.0912	Normal	14000	Yes
SA45_SOC_7	SOC	0.2	0.0966184	99.9034	1.71958	98.2804	0.4144	99.5856	4	80.4196	Normal	14000	Yes
SA45_SOC_7	SOC	0.4	1.12721	98.8728	1.45503	98.545	1.1914	98.8086	4	80.4196	Normal	14000	Yes
SA45_SOC_7	SOC	0.5	3.38164	96.6184	1.45503	98.545	3.0044	96.9956	4	80.4196	Normal	14000	Yes
SA45_SOC_7	SOC	0.6	7.66506	92.3349	1.45503	98.545	6.44911	93.5509	4	80.4196	Normal	14000	Yes
SA45_SOC_7	SOC	0.7	14.1385	85.8615	1.45503	98.545	11.655	88.345	4	80.4196	Normal	14000	Yes
SA45_SOC_7	SOC	0.8	25.8937	74.1063	1.32275	98.6772	21.0826	78.9174	4	80.4196	Normal	14000	Yes
SA45_SOC_7	SOC	0.9	43.3816	56.6184	1.32275	98.6772	35.1463	64.8537	4	80.4196	Normal	14000	Yes
SA45_SOC_8	SOC	0.2	7.19235	92.8076	NA	NA	7.19235	92.8076	4	100	Normal	14000	Yes
SA45_SOC_8	SOC	0.4	8.64994	91.3501	NA	NA	8.64994	91.3501	4	100	Normal	14000	Yes
SA45_SOC_8	SOC	0.5	10.1553	89.8447	NA	NA	10.1553	89.8447	4	100	Normal	14000	Yes
SA45_SOC_8	SOC	0.6	14.0502	85.9498	NA	NA	14.0502	85.9498	4	100	Normal	14000	Yes
SA45_SOC_8	SOC	0.7	21.5532	78.4468	NA	NA	21.5532	78.4468	4	100	Normal	14000	Yes
SA45_SOC_8	SOC	0.8	37.491	62.509	NA	NA	37.491	62.509	4	100	Normal	14000	Yes
SA45_SOC_8	SOC	0.9	68.6022	31.3978	NA	NA	68.6022	31.3978	4	100	Normal	14000	Yes
