# Supplementary material for: Measuring inter-individual differences in behavioural types of gilthead seabreams in the laboratory using deep learning
Source: PeerJ. 2022 May 5;10:e13396. doi: 10.7717/peerj.13396 (PMC9080431; doi:10.7717/peerj.13396)
Supplement: Supplemental Information 1 [file peerj-10-13396-s001.zip › Raw validation data/d2/SA3_2.csv]

ID	sec	X	Y	%	seconds
SA3_2	1	479.3936252593994	348.4105110168457	0.9985662	0.0
SA3_2	2	473.08483123779297	349.8036575317383	0.9994729	1.12
SA3_2	3	467.2660827636719	354.4145965576172	0.9994387	2.24
SA3_2	4	461.24892234802246	354.1786193847656	0.9998167	3.36
SA3_2	5	457.24759101867676	355.7421398162842	0.9997303	4.48
SA3_2	6	447.8985786437988	358.22813987731934	0.9997758	5.6
SA3_2	7	444.20361518859863	356.87971115112305	0.99966204	6.72
SA3_2	8	438.9569282531738	356.00915908813477	0.9998129	7.84
SA3_2	9	435.375452041626	356.38901710510254	0.99968517	8.96
SA3_2	10	431.8328857421875	358.7753105163574	0.9998154	10.08
SA3_2	11	426.1983871459961	359.8034477233887	0.9997639	11.2
SA3_2	12	418.1424617767334	358.49538803100586	0.99985325	12.32
SA3_2	13	415.3574466705322	357.6803398132324	0.99982506	13.44
SA3_2	14	410.4849338531494	354.711971282959	0.99972016	14.56
SA3_2	15	403.24811935424805	354.4270133972168	0.9998037	15.68
SA3_2	16	400.2943515777588	354.0352249145508	0.99985194	16.8
SA3_2	17	392.4964904785156	353.2591724395752	0.99987316	17.92
SA3_2	18	383.79342555999756	352.8474998474121	0.99986947	19.04
SA3_2	19	378.09081077575684	351.69702529907227	0.9998381	20.16
SA3_2	20	369.9963092803955	348.94323348999023	0.9998721	21.28
SA3_2	21	363.97368907928467	348.3358955383301	0.9999014	22.4
SA3_2	22	359.19103622436523	348.0291938781738	0.9998822	23.52
SA3_2	23	355.9809684753418	344.30768966674805	0.9998864	24.64
SA3_2	24	351.5505790710449	343.15189361572266	0.99992836	25.76
SA3_2	25	341.84982776641846	346.6068649291992	0.99992204	26.88
SA3_2	26	336.0931396484375	351.8218231201172	0.99986374	28.0
SA3_2	27	332.08696842193604	351.5777778625488	0.99984	29.12
SA3_2	28	327.7090549468994	349.8969841003418	0.9999176	30.24
SA3_2	29	321.03848457336426	351.5891647338867	0.99989116	31.36
SA3_2	30	317.77825355529785	349.9314022064209	0.9998913	32.48
SA3_2	31	314.0093803405762	351.2043571472168	0.9999312	33.6
SA3_2	32	312.0961666107178	350.1946449279785	0.9999317	34.72
SA3_2	33	306.35905265808105	349.03038024902344	0.99991417	35.84
SA3_2	34	301.65796279907227	352.75136947631836	0.9998802	36.96
SA3_2	35	299.1344451904297	350.49997329711914	0.9999051	38.08
SA3_2	36	295.9554195404053	350.5145072937012	0.99988437	39.2
SA3_2	37	292.68105030059814	349.4718074798584	0.9999237	40.32
SA3_2	38	291.5231227874756	348.20823669433594	0.99988854	41.44
SA3_2	39	289.6347999572754	345.7796859741211	0.99992645	42.56
SA3_2	40	286.94612979888916	345.831241607666	0.99989724	43.68
SA3_2	41	283.89267921447754	345.9272003173828	0.9998833	44.8
SA3_2	42	277.2918224334717	344.0120315551758	0.9998908	45.92
SA3_2	43	265.6862258911133	346.598596572876	0.99982446	47.04
SA3_2	44	251.0350227355957	349.42625999450684	0.9999225	48.16
SA3_2	45	244.33655738830566	349.3923568725586	0.9999126	49.28
SA3_2	46	235.56723594665527	351.0341262817383	0.99977535	50.4
SA3_2	47	231.84974193572998	350.24065017700195	0.9998964	51.52
SA3_2	48	227.13027000427246	347.8367042541504	0.9998373	52.64
SA3_2	49	216.7041301727295	347.4795913696289	0.9998779	53.76
SA3_2	50	208.29248428344727	347.1877670288086	0.9998166	54.88
SA3_2	51	204.44512367248535	343.4121894836426	0.99993753	56.0
SA3_2	52	197.5358486175537	342.1954536437988	0.9999279	57.12
SA3_2	53	193.8913106918335	342.35023498535156	0.99990976	58.24
SA3_2	54	187.45168447494507	344.69770431518555	0.9999249	59.36
SA3_2	55	182.44248628616333	355.36474227905273	0.99988246	60.48
SA3_2	56	181.99164867401123	364.9962043762207	0.99812347	61.6
SA3_2	57	183.5069179534912	380.7076835632324	0.9959319	62.72
SA3_2	58	201.47600173950195	385.20641326904297	0.9995034	63.84
SA3_2	59	215.41171073913574	386.6949462890625	0.9998109	64.96
SA3_2	60	238.28413486480713	387.5028991699219	0.9999187	66.08
SA3_2	61	260.5386257171631	383.77538681030273	0.99984896	67.2
SA3_2	62	280.52687644958496	374.33034896850586	0.9998723	68.32
SA3_2	63	298.1165409088135	367.4505043029785	0.9996879	69.44
SA3_2	64	308.97793769836426	365.7271385192871	0.99985003	70.56
SA3_2	65	322.00608253479004	362.0958709716797	0.99987686	71.68
SA3_2	66	333.54482650756836	357.1403503417969	0.9997632	72.8
SA3_2	67	342.28498935699463	355.3373622894287	0.99987996	73.92
SA3_2	68	348.5776901245117	354.8969078063965	0.99980694	75.04
SA3_2	69	359.95121002197266	355.7032012939453	0.999496	76.16
SA3_2	70	373.83861541748047	357.12032318115234	0.9979195	77.28
SA3_2	71	385.4745864868164	357.7020835876465	0.9710952	78.4
SA3_2	72	401.456356048584	356.039514541626	0.99675107	79.52
SA3_2	73	413.9747142791748	359.0428161621094	0.99897265	80.64
SA3_2	74	426.6397953033447	361.6915512084961	0.99897647	81.76
SA3_2	75	433.1256866455078	365.0870704650879	0.99921966	82.88
SA3_2	76	443.4281826019287	369.8425483703613	0.9987117	84.0
SA3_2	77	451.7626762390137	379.72766876220703	0.9880164	85.12
SA3_2	78	473.6340522766113	397.3731994628906	0.71771234	86.24
SA3_2	79	485.3695869445801	385.0126075744629	0.0037877653	87.36
SA3_2	80	491.5768623352051	396.3541603088379	0.9985921	88.48
SA3_2	81	497.7097511291504	390.9092903137207	0.99930966	89.6
SA3_2	82	501.9057273864746	388.8366508483887	0.9996828	90.72
SA3_2	83	494.33512687683105	386.8664360046387	0.9997156	91.84
SA3_2	84	498.12183380126953	391.05774879455566	0.9997962	92.96
SA3_2	85	494.8728084564209	389.8173522949219	0.9997117	94.08
SA3_2	86	495.1854705810547	386.9454002380371	0.9997583	95.2
SA3_2	87	494.9655532836914	383.2129096984863	0.9994981	96.32
SA3_2	88	495.44811248779297	382.52034187316895	0.9996184	97.44
SA3_2	89	491.6872024536133	377.8279495239258	0.9995733	98.56
SA3_2	90	485.7330799102783	374.10369873046875	0.99982005	99.68
SA3_2	91	482.8476905822754	372.5228691101074	0.99979883	100.8
SA3_2	92	479.74462509155273	368.7997055053711	0.99980825	101.92
SA3_2	93	477.99930572509766	362.8396224975586	0.9995763	103.04
SA3_2	94	474.64137077331543	358.6097717285156	0.9996822	104.16
SA3_2	95	471.1785316467285	354.9817085266113	0.99974626	105.28
SA3_2	96	464.8162364959717	352.6556396484375	0.9998735	106.4
SA3_2	97	458.3035469055176	351.37521743774414	0.9998259	107.52
SA3_2	98	448.5210418701172	350.7926559448242	0.99984705	108.64
SA3_2	99	442.0597553253174	351.21288299560547	0.99978274	109.76
SA3_2	100	435.9771728515625	349.4260025024414	0.999747	110.88
SA3_2	101	431.0016632080078	348.1789970397949	0.99980146	112.0
SA3_2	102	425.9133815765381	348.2673168182373	0.9998196	113.12
SA3_2	103	415.1492118835449	347.49449729919434	0.99985206	114.24
SA3_2	104	406.75954818725586	352.1374797821045	0.99984264	115.36
SA3_2	105	390.02509117126465	356.3485908508301	0.9997341	116.48
SA3_2	106	382.11779594421387	366.34692192077637	0.9997398	117.6
SA3_2	107	370.6900119781494	370.6830024719238	0.99979216	118.72
SA3_2	108	363.83938789367676	371.1068344116211	0.9998332	119.84
SA3_2	109	355.407190322876	370.7183074951172	0.99986315	120.96
SA3_2	110	351.0913848876953	367.6786422729492	0.9998286	122.08
SA3_2	111	349.2738962173462	365.58265686035156	0.999851	123.2
SA3_2	112	346.6428756713867	363.4086227416992	0.99984646	124.32
SA3_2	113	339.4796133041382	361.13656997680664	0.9998801	125.44
SA3_2	114	332.46989250183105	365.30116081237793	0.9998554	126.56
SA3_2	115	324.7602701187134	364.9116325378418	0.99961084	127.68
SA3_2	116	320.56987285614014	363.8060188293457	0.9997209	128.8
SA3_2	117	314.05200958251953	360.15395164489746	0.99975365	129.92
SA3_2	118	309.824275970459	354.5522117614746	0.9996879	131.04
SA3_2	119	305.1422595977783	351.83624267578125	0.999853	132.16
SA3_2	120	296.05822563171387	350.3495979309082	0.99988437	133.28
SA3_2	121	289.6080255508423	346.5513610839844	0.99996126	134.4
SA3_2	122	280.6727886199951	346.0996913909912	0.99993753	135.52
SA3_2	123	274.84264373779297	344.0430164337158	0.99991226	136.64
SA3_2	124	269.7755813598633	343.71036529541016	0.9996985	137.76
SA3_2	125	266.12749099731445	340.7910919189453	0.9998671	138.88
SA3_2	126	255.10692596435547	335.43986320495605	0.9998142	140.0
SA3_2	127	251.0364532470703	339.7306251525879	0.99978274	141.12
SA3_2	128	239.3998622894287	343.05384635925293	0.999866	142.24
SA3_2	129	231.2887191772461	338.92212867736816	0.9999324	143.36
SA3_2	130	226.81336402893066	338.91666412353516	0.99993455	144.48
SA3_2	131	221.33445739746094	348.36201667785645	0.9997403	145.6
SA3_2	132	220.09155750274658	357.8949737548828	0.9998554	146.72
SA3_2	133	220.51734924316406	363.09648513793945	0.9998492	147.84
SA3_2	134	222.34704494476318	368.1804656982422	0.99991083	148.96
SA3_2	135	219.65818405151367	372.06939697265625	0.99993145	150.08
SA3_2	136	215.30168056488037	377.3111343383789	0.9998784	151.2
SA3_2	137	213.40641975402832	374.8857307434082	0.99989617	152.32
SA3_2	138	213.83862495422363	374.3942070007324	0.9998733	153.44
SA3_2	139	211.63263320922852	378.1065559387207	0.99991393	154.56
SA3_2	140	211.70721054077148	379.77184295654297	0.9998802	155.68
SA3_2	141	209.76834297180176	376.73194885253906	0.9999254	156.8
SA3_2	142	207.29045867919922	377.88305282592773	0.99986196	157.92
SA3_2	143	208.01305770874023	373.82534980773926	0.9998487	159.04
SA3_2	144	207.2498321533203	366.925048828125	0.9998597	160.16
SA3_2	145	213.54002952575684	361.2920665740967	0.9999478	161.28
SA3_2	146	221.45862579345703	357.5444984436035	0.9998167	162.4
SA3_2	147	223.1703281402588	353.1364345550537	0.9998895	163.52
SA3_2	148	221.12221717834473	353.0411911010742	0.9999044	164.64
SA3_2	149	218.4391975402832	355.5132007598877	0.99993384	165.76
SA3_2	150	216.6109800338745	359.291296005249	0.99992883	166.88
SA3_2	151	212.49725818634033	364.207763671875	0.9998827	168.0
SA3_2	152	209.88717079162598	367.2900581359863	0.99991393	169.12
SA3_2	153	206.79433345794678	366.7716979980469	0.9998833	170.24
SA3_2	154	206.0842752456665	364.83052253723145	0.9998733	171.36
SA3_2	155	205.07922172546387	362.0726680755615	0.99980634	172.48
SA3_2	156	203.20372581481934	358.95069122314453	0.9998615	173.6
SA3_2	157	201.8946886062622	354.2058563232422	0.99992955	174.72
SA3_2	158	197.2830057144165	353.6437797546387	0.999851	175.84
SA3_2	159	198.7981081008911	351.4756965637207	0.9998902	176.96
SA3_2	160	199.27878379821777	348.88160705566406	0.9999045	178.08
SA3_2	161	198.90518188476562	346.59178733825684	0.99983644	179.2
SA3_2	162	199.27774667739868	347.4976444244385	0.9996488	180.32
SA3_2	163	200.05078315734863	347.5268840789795	0.9999126	181.44
SA3_2	164	198.76930713653564	350.1455497741699	0.99992967	182.56
SA3_2	165	196.8463897705078	351.710844039917	0.9999398	183.68
SA3_2	166	192.66003370285034	352.6644515991211	0.9999217	184.8
SA3_2	167	187.98141479492188	352.5300693511963	0.9999362	185.92
SA3_2	168	184.52037572860718	353.1572914123535	0.99994683	187.04
SA3_2	169	178.33245992660522	354.4049835205078	0.9999219	188.16
SA3_2	170	178.67085933685303	355.9558296203613	0.99994195	189.28
SA3_2	171	176.50384902954102	356.5837097167969	0.9999337	190.4
SA3_2	172	173.72571229934692	356.9689464569092	0.9999324	191.52
SA3_2	173	169.51876878738403	357.76742935180664	0.9998826	192.64
SA3_2	174	169.1749095916748	357.1219825744629	0.9998803	193.76
SA3_2	175	163.44774961471558	358.2197856903076	0.99987197	194.88
SA3_2	176	163.7537717819214	356.0445213317871	0.9997017	196.0
SA3_2	177	164.79830741882324	352.3164939880371	0.9997789	197.12
SA3_2	178	164.36352729797363	353.9418411254883	0.99989855	198.24
SA3_2	179	163.07642459869385	360.2242183685303	0.99989474	199.36
SA3_2	180	156.12525939941406	368.64709854125977	0.9999286	200.48
SA3_2	181	158.31390619277954	373.53384017944336	0.99989843	201.6
SA3_2	182	160.93508005142212	378.0380916595459	0.99987376	202.72
SA3_2	183	165.78282117843628	377.92985916137695	0.99981505	203.84
SA3_2	184	170.99813222885132	378.46487045288086	0.9997217	204.96
SA3_2	185	172.16962575912476	377.20587730407715	0.9997836	206.08
SA3_2	186	172.50500917434692	379.5991802215576	0.9998437	207.2
SA3_2	187	172.48761653900146	381.2289047241211	0.99983156	208.32
SA3_2	188	172.31155633926392	384.67884063720703	0.9998266	209.44
SA3_2	189	169.50736045837402	386.63661003112793	0.9997762	210.56
SA3_2	190	172.95479774475098	387.2758483886719	0.99971193	211.68
SA3_2	191	174.92231130599976	385.111083984375	0.99979955	212.8
SA3_2	192	178.73921394348145	380.7408142089844	0.99979144	213.92
SA3_2	193	178.61969470977783	378.15433502197266	0.9998047	215.04
SA3_2	194	174.306321144104	383.30037117004395	0.9998511	216.16
SA3_2	195	174.18124675750732	381.8680000305176	0.9998894	217.28
SA3_2	196	175.37673711776733	385.0996398925781	0.9997756	218.4
SA3_2	197	176.5261173248291	382.49067306518555	0.9997334	219.52
SA3_2	198	175.3684639930725	381.8683433532715	0.99982846	220.64
SA3_2	199	176.50991678237915	380.1577377319336	0.999785	221.76
SA3_2	200	177.81919240951538	379.13440704345703	0.9997588	222.88
SA3_2	201	177.54381895065308	381.582727432251	0.9998235	224.0
SA3_2	202	177.06890106201172	386.02466583251953	0.999884	225.12
SA3_2	203	173.59673976898193	390.95821380615234	0.99985063	226.24
SA3_2	204	173.50692749023438	391.1179733276367	0.99975294	227.36
SA3_2	205	174.89078044891357	388.78395080566406	0.9995554	228.48
SA3_2	206	175.45006275177002	384.19836044311523	0.9997211	229.6
SA3_2	207	179.4035792350769	377.8085517883301	0.9998636	230.72
SA3_2	208	181.61884546279907	375.12868881225586	0.9998103	231.84
SA3_2	209	183.6014986038208	373.6517143249512	0.9998417	232.96
SA3_2	210	184.0243935585022	370.5405807495117	0.9999125	234.08
SA3_2	211	185.6014609336853	365.961971282959	0.999881	235.2
SA3_2	212	186.42297983169556	363.44621658325195	0.9998553	236.32
SA3_2	213	187.98000812530518	361.9804286956787	0.999912	237.44
SA3_2	214	188.37921619415283	360.1761245727539	0.9998857	238.56
SA3_2	215	191.1634922027588	355.8201313018799	0.9998609	239.68
SA3_2	216	189.27078247070312	354.27480697631836	0.9999162	240.8
SA3_2	217	185.97006797790527	350.49184799194336	0.9998797	241.92
SA3_2	218	183.60459804534912	346.6134452819824	0.99991965	243.04
SA3_2	219	178.1010389328003	344.26403045654297	0.9999466	244.16
SA3_2	220	178.73700857162476	342.3562431335449	0.99991834	245.28
SA3_2	221	181.25853538513184	341.94677352905273	0.9999193	246.4
SA3_2	222	179.75919246673584	342.6129913330078	0.9999014	247.52
SA3_2	223	183.08309316635132	342.7470874786377	0.99988675	248.64
SA3_2	224	179.28725481033325	351.76855087280273	0.99990237	249.76
SA3_2	225	176.6026735305786	359.64314460754395	0.9997907	250.88
SA3_2	226	168.1079387664795	363.2313537597656	0.99957484	252.0
SA3_2	227	166.27589464187622	367.4366569519043	0.9990024	253.12
SA3_2	228	164.43254947662354	370.4634475708008	0.99980503	254.24
SA3_2	229	164.06774520874023	375.22101402282715	0.99962115	255.36
SA3_2	230	167.77085065841675	384.16351318359375	0.9995009	256.48
SA3_2	231	179.34088706970215	386.8777370452881	0.9990797	257.6
SA3_2	232	186.67149543762207	385.6981372833252	0.99842596	258.72
SA3_2	233	195.67885398864746	383.03781509399414	0.99945325	259.84
SA3_2	234	200.47378540039062	381.0545539855957	0.99968815	260.96
SA3_2	235	201.74155235290527	379.1789245605469	0.99983966	262.08
SA3_2	236	197.8249192237854	379.1872501373291	0.9998192	263.2
SA3_2	237	194.67012882232666	380.08503913879395	0.9997503	264.32
SA3_2	238	193.91918182373047	378.6294651031494	0.9996903	265.44
SA3_2	239	195.0382113456726	376.0132026672363	0.99979657	266.56
SA3_2	240	194.97623443603516	375.74987411499023	0.9997862	267.68
SA3_2	241	194.4468855857849	374.4331169128418	0.9997969	268.8
SA3_2	242	192.25094318389893	373.8614845275879	0.999708	269.92
SA3_2	243	188.54790925979614	375.0004577636719	0.9996581	271.04
SA3_2	244	190.05227088928223	374.4169521331787	0.99977785	272.16
SA3_2	245	194.99809741973877	373.8293266296387	0.99972373	273.28
SA3_2	246	196.94116115570068	372.97130584716797	0.99981993	274.4
SA3_2	247	196.71659469604492	372.9771423339844	0.99985504	275.52
SA3_2	248	193.93515586853027	378.8587760925293	0.9997862	276.64
SA3_2	249	194.0555453300476	381.34775161743164	0.9998512	277.76
SA3_2	250	188.1380558013916	384.94391441345215	0.9998714	278.88
SA3_2	251	184.8031759262085	383.9992904663086	0.9998293	280.0
SA3_2	252	181.74734115600586	384.4230079650879	0.9998091	281.12
SA3_2	253	178.6676049232483	387.2621726989746	0.9997962	282.24
SA3_2	254	177.66624689102173	388.3403778076172	0.99986434	283.36
SA3_2	255	175.8033275604248	389.53176498413086	0.9998466	284.48
SA3_2	256	174.49510097503662	387.4104309082031	0.9998666	285.6
SA3_2	257	174.0570306777954	391.17273330688477	0.9998418	286.72
SA3_2	258	175.29504299163818	394.2884159088135	0.999858	287.84
SA3_2	259	177.7765154838562	397.6201629638672	0.999796	288.96
SA3_2	260	179.54014539718628	397.6991558074951	0.9998017	290.08
SA3_2	261	180.36940097808838	391.2982749938965	0.999796	291.2
SA3_2	262	181.1365246772766	388.1829643249512	0.99968624	292.32
SA3_2	263	180.13931512832642	385.40353775024414	0.9997254	293.44
SA3_2	264	175.2934217453003	384.9711227416992	0.99961025	294.56
SA3_2	265	175.53284168243408	381.5732002258301	0.99965465	295.68
SA3_2	266	176.04517936706543	378.5434341430664	0.9997974	296.8
SA3_2	267	175.80806016921997	380.9890365600586	0.99979275	297.92
SA3_2	268	176.0088562965393	381.03206634521484	0.99975866	299.04
SA3_2	269	176.32064819335938	380.1016044616699	0.9997811	300.16
SA3_2	270	177.65023708343506	379.6087074279785	0.99964523	301.28
SA3_2	271	178.5481572151184	378.59413146972656	0.9997732	302.4
SA3_2	272	179.8000931739807	378.0241584777832	0.99984324	303.52
SA3_2	273	177.59969234466553	378.0127716064453	0.99986184	304.64
SA3_2	274	175.85363388061523	382.5010299682617	0.9998646	305.76
SA3_2	275	178.04627418518066	385.45074462890625	0.99972266	306.88
SA3_2	276	177.67176628112793	382.81625747680664	0.9998068	308.0
SA3_2	277	177.1373748779297	381.41510009765625	0.9997979	309.12
SA3_2	278	177.57216691970825	378.84143829345703	0.9998215	310.24
SA3_2	279	176.91946029663086	377.0439147949219	0.9998504	311.36
SA3_2	280	174.42795038223267	378.0702781677246	0.9998728	312.48
SA3_2	281	173.00570011138916	376.8980884552002	0.99984145	313.6
SA3_2	282	170.75470685958862	374.8651885986328	0.99978834	314.72
SA3_2	283	170.32731771469116	374.0159797668457	0.99975485	315.84
SA3_2	284	167.58811473846436	374.0750312805176	0.99985003	316.96
SA3_2	285	164.98610973358154	372.0910835266113	0.9999094	318.08
SA3_2	286	163.6468529701233	370.92172622680664	0.99991524	319.2
SA3_2	287	164.16773796081543	371.2643623352051	0.999912	320.32
SA3_2	288	163.07306289672852	370.1773452758789	0.9999063	321.44
SA3_2	289	163.23930025100708	373.03945541381836	0.9999014	322.56
SA3_2	290	165.1687741279602	376.40501976013184	0.9999006	323.68
SA3_2	291	167.25506782531738	375.8639144897461	0.99987435	324.8
SA3_2	292	168.18363666534424	376.8984603881836	0.9998784	325.92
SA3_2	293	171.03017568588257	377.0944118499756	0.99985564	327.04
SA3_2	294	171.2780237197876	374.9030113220215	0.9999019	328.16
SA3_2	295	171.43831253051758	380.057373046875	0.9998553	329.28
SA3_2	296	170.84898948669434	387.2267532348633	0.9999145	330.4
SA3_2	297	173.67208003997803	387.36825942993164	0.9998036	331.52
SA3_2	298	174.93131160736084	385.2293014526367	0.99965274	332.64
SA3_2	299	176.9681453704834	383.3563041687012	0.99978393	333.76
SA3_2	300	174.96085166931152	380.56921005249023	0.999566	334.88
SA3_2	301	170.56114673614502	376.74671173095703	0.9998331	336.0
SA3_2	302	166.19751453399658	376.2939262390137	0.99984837	337.12
SA3_2	303	166.32425785064697	374.78113174438477	0.9999031	338.24
SA3_2	304	165.29388427734375	370.7161331176758	0.9998838	339.36
SA3_2	305	162.9096508026123	369.50002670288086	0.9999027	340.48
SA3_2	306	159.9147081375122	369.23306465148926	0.99991286	341.6
SA3_2	307	158.58577489852905	366.40299797058105	0.9998988	342.72
SA3_2	308	153.63216400146484	370.06078720092773	0.9998927	343.84
SA3_2	309	153.30013036727905	370.26145935058594	0.9999007	344.96
SA3_2	310	153.3478856086731	372.6226615905762	0.99990916	346.08
SA3_2	311	151.03139877319336	369.6543502807617	0.9999205	347.2
SA3_2	312	151.7205834388733	364.94041442871094	0.99990845	348.32
SA3_2	313	152.45897769927979	366.5871047973633	0.99993575	349.44
SA3_2	314	149.9866485595703	367.2956085205078	0.99988914	350.56
SA3_2	315	152.01151371002197	368.37432861328125	0.99990654	351.68
SA3_2	316	148.6109972000122	367.9310417175293	0.99994564	352.8
SA3_2	317	148.4790563583374	368.83069038391113	0.9999218	353.92
SA3_2	318	152.80883312225342	368.1726551055908	0.99988484	355.04
SA3_2	319	151.16477012634277	364.2226982116699	0.99989927	356.16
SA3_2	320	145.30800580978394	362.3627471923828	0.99984527	357.28
SA3_2	321	140.9825086593628	366.37075424194336	0.999694	358.4
SA3_2	322	141.39834642410278	372.15582847595215	0.99982506	359.52
SA3_2	323	144.3135142326355	379.1038513183594	0.9997484	360.64
SA3_2	324	148.43823909759521	380.95184326171875	0.9994981	361.76
SA3_2	325	152.9606580734253	380.4727363586426	0.9994307	362.88
SA3_2	326	151.66276693344116	384.81173515319824	0.99971706	364.0
SA3_2	327	158.54533910751343	384.071102142334	0.9993668	365.12
SA3_2	328	168.10870170593262	385.5937385559082	0.9997514	366.24
SA3_2	329	175.14604330062866	382.57304191589355	0.9994836	367.36
SA3_2	330	181.09599351882935	380.6407928466797	0.99982256	368.48
SA3_2	331	182.3189616203308	380.5748462677002	0.9998301	369.6
SA3_2	332	179.04964685440063	379.8899459838867	0.99979454	370.72
SA3_2	333	178.58060598373413	380.24545669555664	0.99983406	371.84
SA3_2	334	178.89050245285034	379.18736457824707	0.99981624	372.96
SA3_2	335	180.3449034690857	379.10213470458984	0.99974924	374.08
SA3_2	336	185.3214979171753	377.9640769958496	0.9998778	375.2
SA3_2	337	186.42117977142334	374.6289253234863	0.99981767	376.32
SA3_2	338	187.64928579330444	368.06934356689453	0.9999087	377.44
SA3_2	339	187.30483055114746	367.86306381225586	0.9998555	378.56
SA3_2	340	187.8485918045044	366.02139472961426	0.99988747	379.68
SA3_2	341	189.59072828292847	364.9922275543213	0.99988794	380.8
SA3_2	342	191.41556024551392	365.71964263916016	0.99983513	381.92
SA3_2	343	186.671781539917	366.4797019958496	0.9998852	383.04
SA3_2	344	187.54992485046387	366.8964958190918	0.9998598	384.16
SA3_2	345	185.61662435531616	365.1599979400635	0.9998939	385.28
SA3_2	346	184.93633270263672	364.1634750366211	0.9998969	386.4
SA3_2	347	183.90779495239258	364.1634750366211	0.99991786	387.52
SA3_2	348	185.13247966766357	362.9973793029785	0.9998938	388.64
SA3_2	349	185.09080410003662	359.33996200561523	0.99994946	389.76
SA3_2	350	182.85526037216187	361.05119705200195	0.9999392	390.88
SA3_2	351	179.49395179748535	361.79715156555176	0.9999429	392.0
SA3_2	352	172.5511074066162	364.8276901245117	0.9998946	393.12
SA3_2	353	170.82772254943848	370.5853271484375	0.99989486	394.24
SA3_2	354	169.78628635406494	377.7854919433594	0.9998165	395.36
SA3_2	355	170.18753290176392	386.2503719329834	0.9997954	396.48
SA3_2	356	172.2301721572876	389.9123954772949	0.9998406	397.6
SA3_2	357	171.04454040527344	392.95952796936035	0.99958926	398.72
SA3_2	358	172.49003648757935	394.01707649230957	0.9986558	399.84
SA3_2	359	174.91345405578613	391.4864158630371	0.9996207	400.96
SA3_2	360	175.9242057800293	393.4705352783203	0.99864143	402.08
SA3_2	361	176.83815956115723	392.7674674987793	0.9994893	403.2
SA3_2	362	176.31988525390625	392.30189323425293	0.999647	404.32
SA3_2	363	179.63945865631104	392.4653148651123	0.9996333	405.44
SA3_2	364	180.7963728904724	392.04219818115234	0.99974483	406.56
SA3_2	365	183.51831436157227	389.9260139465332	0.9997676	407.68
SA3_2	366	185.8357310295105	386.4040946960449	0.99979836	408.8
SA3_2	367	191.17968082427979	381.2024116516113	0.9997316	409.92
SA3_2	368	194.47935819625854	377.3709297180176	0.9997849	411.04
SA3_2	369	191.14720821380615	380.95876693725586	0.99982077	412.16
SA3_2	370	187.81604766845703	379.1103172302246	0.9998147	413.28
SA3_2	371	186.60038709640503	378.392915725708	0.9997917	414.4
SA3_2	372	184.69330072402954	376.54592514038086	0.9998609	415.52
SA3_2	373	181.8464994430542	383.232421875	0.9998547	416.64
SA3_2	374	182.18600749969482	384.97655868530273	0.9997367	417.76
SA3_2	375	182.2152853012085	381.14190101623535	0.99988985	418.88
SA3_2	376	179.6506643295288	383.4389305114746	0.9998073	420.0
SA3_2	377	178.9047122001648	384.8815727233887	0.9997002	421.12
SA3_2	378	178.75187397003174	385.03801345825195	0.99974304	422.24
SA3_2	379	180.70605993270874	385.3219413757324	0.9998086	423.36
SA3_2	380	181.17938041687012	380.3624153137207	0.9997148	424.48
SA3_2	381	182.20800161361694	379.0895175933838	0.9998136	425.6
SA3_2	382	184.14013385772705	376.2659454345703	0.9998165	426.72
SA3_2	383	183.20506811141968	373.7436103820801	0.99987113	427.84
SA3_2	384	183.1142544746399	373.65468978881836	0.9997898	428.96
SA3_2	385	181.65827989578247	373.2067394256592	0.99976975	430.08
SA3_2	386	186.23015880584717	367.9351043701172	0.9998852	431.2
SA3_2	387	189.39261436462402	365.7919692993164	0.9998876	432.32
SA3_2	388	189.6897792816162	363.92555236816406	0.9999248	433.44
SA3_2	389	189.7546887397766	361.63464546203613	0.9998932	434.56
SA3_2	390	187.36275434494019	362.1009635925293	0.9998615	435.68
SA3_2	391	185.63908338546753	361.25184059143066	0.99991095	436.8
SA3_2	392	182.52148628234863	362.7128505706787	0.9998785	437.92
SA3_2	393	180.85700273513794	360.50145149230957	0.999876	439.04
SA3_2	394	176.56893730163574	359.6484375	0.99980825	440.16
SA3_2	395	165.9840703010559	359.3108940124512	0.9998598	441.28
SA3_2	396	162.01595067977905	370.7394790649414	0.9998381	442.4
SA3_2	397	160.11139154434204	377.1413040161133	0.99980134	443.52
SA3_2	398	160.51322221755981	381.7151069641113	0.99991894	444.64
SA3_2	399	163.13037872314453	383.11580657958984	0.9998963	445.76
SA3_2	400	182.9174041748047	380.6840515136719	0.9998517	446.88
SA3_2	401	190.5479073524475	376.8248176574707	0.99985707	448.0
SA3_2	402	198.35985898971558	374.2082405090332	0.99982494	449.12
SA3_2	403	199.73034858703613	374.19227600097656	0.99976665	450.24
SA3_2	404	195.7026481628418	374.78919982910156	0.9998568	451.36
SA3_2	405	194.91164684295654	379.1158676147461	0.9998141	452.48
SA3_2	406	189.8879051208496	384.7217559814453	0.9998215	453.6
SA3_2	407	188.5488510131836	381.59191131591797	0.999853	454.72
SA3_2	408	183.29652547836304	381.60295486450195	0.99991333	455.84
SA3_2	409	182.58414268493652	379.8548698425293	0.9998652	456.96
SA3_2	410	185.4149580001831	380.98628997802734	0.99985397	458.08
SA3_2	411	187.95382976531982	379.4409942626953	0.9997739	459.2
SA3_2	412	188.69853019714355	377.3096179962158	0.99980956	460.32
SA3_2	413	188.38788270950317	373.6831855773926	0.99981326	461.44
SA3_2	414	184.1241717338562	371.06494903564453	0.9998599	462.56
SA3_2	415	181.23618364334106	371.4646339416504	0.9998667	463.68
SA3_2	416	179.49813604354858	371.5070343017578	0.9998266	464.8
SA3_2	417	176.52804851531982	372.3899459838867	0.9994935	465.92
SA3_2	418	172.16055393218994	373.9691734313965	0.9997863	467.04
SA3_2	419	168.3761477470398	372.2640895843506	0.9997687	468.16
SA3_2	420	163.11193704605103	380.32670974731445	0.99980825	469.28
SA3_2	421	164.90788459777832	378.42601776123047	0.9997687	470.4
SA3_2	422	166.00943803787231	374.9527072906494	0.99988914	471.52
SA3_2	423	167.032790184021	372.68094062805176	0.9999181	472.64
SA3_2	424	164.93853330612183	375.40635108947754	0.9999335	473.76
SA3_2	425	167.0615315437317	377.6872158050537	0.9998623	474.88
SA3_2	426	166.2133812904358	375.7983684539795	0.9999243	476.0
SA3_2	427	163.21362257003784	373.15707206726074	0.999894	477.12
SA3_2	428	164.22897577285767	371.7901039123535	0.9998173	478.24
SA3_2	429	162.0772361755371	373.1045722961426	0.99990237	479.36
SA3_2	430	156.50737285614014	376.5596580505371	0.99980575	480.48
SA3_2	431	154.37443256378174	382.45960235595703	0.99990237	481.6
SA3_2	432	155.20200729370117	381.06496810913086	0.99992406	482.72
SA3_2	433	158.8413953781128	380.26050567626953	0.99979013	483.84
SA3_2	434	156.87648057937622	377.46620178222656	0.99983156	484.96
SA3_2	435	154.8445463180542	378.55201721191406	0.99987173	486.08
SA3_2	436	154.70404624938965	377.8981018066406	0.999765	487.2
SA3_2	437	153.6387801170349	377.7450370788574	0.99975854	488.32
SA3_2	438	153.76524925231934	377.91996002197266	0.9997874	489.44
SA3_2	439	152.3982048034668	380.8681869506836	0.9998117	490.56
SA3_2	440	157.52395391464233	384.9659729003906	0.9998927	491.68
SA3_2	441	154.30331230163574	383.93431663513184	0.9998416	492.8
SA3_2	442	155.33312559127808	381.5437889099121	0.9994672	493.92
SA3_2	443	162.1922492980957	377.7132225036621	0.99971575	495.04
SA3_2	444	164.25467729568481	373.9724063873291	0.99971503	496.16
SA3_2	445	164.95251655578613	371.70135498046875	0.9997378	497.28
SA3_2	446	167.76764392852783	369.8525047302246	0.99985814	498.4
SA3_2	447	167.25192070007324	368.8751220703125	0.99973863	499.52
SA3_2	448	171.67361974716187	367.89648056030273	0.99976856	500.64
SA3_2	449	174.5368242263794	366.8195915222168	0.9998448	501.76
SA3_2	450	176.4533519744873	365.2664566040039	0.99988806	502.88
SA3_2	451	176.70056819915771	361.083927154541	0.99989784	504.0
SA3_2	452	180.63950538635254	361.0459327697754	0.9999026	505.12
SA3_2	453	184.7593069076538	358.54299545288086	0.9998473	506.24
SA3_2	454	185.6721043586731	356.71314239501953	0.99986935	507.36
SA3_2	455	187.01893091201782	356.8393135070801	0.9998864	508.48
SA3_2	456	185.5219841003418	361.153621673584	0.9998574	509.6
SA3_2	457	183.4853172302246	363.4483337402344	0.9998524	510.72
SA3_2	458	183.30435752868652	372.71939277648926	0.9999037	511.84
SA3_2	459	183.61037969589233	381.64323806762695	0.99977034	512.96
SA3_2	460	184.1380476951599	384.7188949584961	0.9998648	514.08
SA3_2	461	190.02556800842285	384.2842483520508	0.9998549	515.2
SA3_2	462	190.1237964630127	378.3976364135742	0.99982625	516.32
SA3_2	463	192.16517210006714	375.40958404541016	0.9998429	517.44
SA3_2	464	193.6737298965454	374.2092704772949	0.99981457	518.56
SA3_2	465	192.74836778640747	373.26879501342773	0.9998336	519.68
SA3_2	466	193.65990161895752	371.7695617675781	0.9998764	520.8
SA3_2	467	193.94981861114502	367.5271224975586	0.99984276	521.92
SA3_2	468	192.97585487365723	364.58141326904297	0.9998734	523.04
SA3_2	469	188.82675170898438	364.6343421936035	0.9999051	524.16
SA3_2	470	190.11247158050537	360.97143173217773	0.9999014	525.28
SA3_2	471	190.64109325408936	358.19509506225586	0.99991393	526.4
SA3_2	472	190.24022817611694	362.986536026001	0.999897	527.52
SA3_2	473	190.7482147216797	361.6434860229492	0.9998945	528.64
SA3_2	474	193.57562065124512	358.2674217224121	0.99986637	529.76
SA3_2	475	193.56943368911743	358.2890796661377	0.99990404	530.88
SA3_2	476	194.86570358276367	358.50711822509766	0.9999254	532.0
SA3_2	477	193.8905954360962	354.51513290405273	0.9999068	533.12
SA3_2	478	189.66176509857178	351.72895431518555	0.99977833	534.24
SA3_2	479	180.78808784484863	345.3164291381836	0.9997645	535.36
SA3_2	480	177.5287628173828	339.7290229797363	0.99988365	536.48
SA3_2	481	169.16673183441162	343.48514556884766	0.9999285	537.6
SA3_2	482	159.78845357894897	350.68702697753906	0.99986994	538.72
SA3_2	483	151.59131288528442	354.2794990539551	0.9998956	539.84
SA3_2	484	148.84252548217773	361.40424728393555	0.9998971	540.96
SA3_2	485	149.5175838470459	363.57115745544434	0.999905	542.08
SA3_2	486	153.0907154083252	363.03491592407227	0.99988794	543.2
SA3_2	487	157.71304368972778	363.4541130065918	0.9999136	544.32
SA3_2	488	160.92983484268188	364.25519943237305	0.99988973	545.44
SA3_2	489	163.79718780517578	361.8170356750488	0.99992704	546.56
SA3_2	490	163.37958574295044	364.1025924682617	0.99993277	547.68
SA3_2	491	164.99565839767456	365.6550979614258	0.9999007	548.8
SA3_2	492	158.51250886917114	370.94432830810547	0.9998796	549.92
SA3_2	493	161.90433502197266	372.5661277770996	0.9998739	551.04
SA3_2	494	161.02542877197266	368.8213634490967	0.99989235	552.16
SA3_2	495	166.1653757095337	365.7659339904785	0.99987745	553.28
SA3_2	496	169.38252449035645	362.74492263793945	0.9999112	554.4
SA3_2	497	172.04153537750244	358.76023292541504	0.999933	555.52
SA3_2	498	169.4191336631775	362.6540279388428	0.9999436	556.64
SA3_2	499	171.2618112564087	368.9458465576172	0.99992645	557.76
SA3_2	500	170.55037021636963	373.20425033569336	0.99993646	558.88
SA3_2	501	172.85184860229492	373.8884925842285	0.99991167	560.0
SA3_2	502	173.7893581390381	374.40213203430176	0.999881	561.12
SA3_2	503	175.83727836608887	370.1992607116699	0.99988854	562.24
SA3_2	504	175.47078132629395	375.1014518737793	0.9998578	563.36
SA3_2	505	175.29581785202026	380.7476234436035	0.99987876	564.48
SA3_2	506	175.52831172943115	385.3539848327637	0.9997938	565.6
SA3_2	507	170.41317224502563	383.82545471191406	0.9999118	566.72
SA3_2	508	169.41983699798584	380.70576667785645	0.9998627	567.84
SA3_2	509	164.50320482254028	382.3777198791504	0.9998572	568.96
SA3_2	510	158.88272523880005	388.94408226013184	0.9998859	570.08
SA3_2	511	159.85593795776367	386.0621452331543	0.99985516	571.2
SA3_2	512	157.8007936477661	380.0768852233887	0.9998448	572.32
SA3_2	513	153.928542137146	378.10420989990234	0.999814	573.44
SA3_2	514	156.40711784362793	375.72681427001953	0.9996208	574.56
SA3_2	515	156.73502683639526	373.92980575561523	0.9998745	575.68
SA3_2	516	156.80245161056519	372.02362060546875	0.99990714	576.8
SA3_2	517	159.09713506698608	369.5840263366699	0.9999058	577.92
SA3_2	518	157.88848400115967	370.2176284790039	0.9999032	579.04
SA3_2	519	156.52450323104858	368.31467628479004	0.9998566	580.16
SA3_2	520	156.47120475769043	367.4281311035156	0.9998913	581.28
SA3_2	521	158.73687267303467	360.90248107910156	0.99960655	582.4
SA3_2	522	140.61198234558105	360.97938537597656	0.9977527	583.52
SA3_2	523	139.7281050682068	378.8606643676758	0.99968886	584.64
SA3_2	524	139.12427425384521	386.01356506347656	0.99992824	585.76
SA3_2	525	140.27204513549805	389.96355056762695	0.9998733	586.88
SA3_2	526	138.63049745559692	389.7356414794922	0.99986136	588.0
SA3_2	527	146.24664783477783	385.6351375579834	0.99963963	589.12
SA3_2	528	147.26778268814087	382.0282173156738	0.99856037	590.24
SA3_2	529	153.43830585479736	380.18823623657227	0.99964666	591.36
SA3_2	530	162.53528594970703	378.40707778930664	0.9995683	592.48
SA3_2	531	168.58458518981934	376.6695785522461	0.99961436	593.6
SA3_2	532	167.70260334014893	377.5154685974121	0.99965954	594.72
SA3_2	533	173.6891269683838	377.24575996398926	0.99983215	595.84
SA3_2	534	177.93391942977905	374.5089340209961	0.99980587	596.96
SA3_2	535	181.4974308013916	373.94336700439453	0.9998211	598.08
SA3_2	536	184.38864946365356	373.33239555358887	0.99985456	599.2
SA3_2	537	181.25362396240234	369.02103424072266	0.99980944	600.32
SA3_2	538	178.24063301086426	364.38011169433594	0.99989116	601.44
SA3_2	539	171.5820074081421	364.8940658569336	0.9998739	602.56
SA3_2	540	173.2698678970337	362.5037384033203	0.99987125	603.68
SA3_2	541	176.54404640197754	359.80650901794434	0.99985194	604.8
SA3_2	542	178.89623641967773	355.2770233154297	0.9997832	605.92
SA3_2	543	180.00726699829102	350.6677436828613	0.99986243	607.04
SA3_2	544	180.15152215957642	346.06438636779785	0.9999225	608.16
SA3_2	545	179.56691980361938	346.6233444213867	0.99989367	609.28
SA3_2	546	178.83330583572388	341.1273765563965	0.9999156	610.4
SA3_2	547	176.39485597610474	337.5151062011719	0.99993706	611.52
SA3_2	548	169.3314790725708	337.7178382873535	0.9998235	612.64
SA3_2	549	160.5046510696411	339.1332721710205	0.9998578	613.76
SA3_2	550	156.75928592681885	342.9151153564453	0.99993646	614.88
SA3_2	551	154.5180082321167	342.4937438964844	0.99987555	616.0
SA3_2	552	153.05652618408203	339.818115234375	0.99983835	617.12
SA3_2	553	146.51881456375122	341.0844612121582	0.9998982	618.24
SA3_2	554	145.79503536224365	340.0254821777344	0.99988353	619.36
SA3_2	555	140.39545059204102	337.26505279541016	0.99986446	620.48
SA3_2	556	137.3547911643982	341.1816215515137	0.9999268	621.6
SA3_2	557	137.04204559326172	350.62671661376953	0.9998982	622.72
SA3_2	558	136.7815375328064	372.9368019104004	0.99809474	623.84
SA3_2	559	136.29348278045654	384.5528984069824	0.9963636	624.96
SA3_2	560	143.78094673156738	397.48260498046875	0.99775785	626.08
SA3_2	561	164.72954750061035	397.1300411224365	0.9997273	627.2
SA3_2	562	189.89901542663574	392.70795822143555	0.9995091	628.32
SA3_2	563	213.06231021881104	384.96582984924316	0.9997454	629.44
SA3_2	564	229.4743299484253	376.28849029541016	0.99988854	630.56
SA3_2	565	238.36567401885986	368.3430004119873	0.99991775	631.68
SA3_2	566	245.3369140625	362.33728408813477	0.9998349	632.8
SA3_2	567	252.07233428955078	357.392635345459	0.99976915	633.92
SA3_2	568	262.73608207702637	351.58753395080566	0.9998399	635.04
SA3_2	569	280.5469036102295	350.9930419921875	0.999948	636.16
SA3_2	570	298.8226890563965	350.9169101715088	0.99987483	637.28
SA3_2	571	313.1707191467285	348.4596920013428	0.99988747	638.4
SA3_2	572	324.1816997528076	344.23587799072266	0.9998548	639.52
SA3_2	573	336.2109899520874	341.40214920043945	0.99974257	640.64
SA3_2	574	351.3305187225342	339.0515899658203	0.99979275	641.76
SA3_2	575	365.97466468811035	338.2955074310303	0.9998437	642.88
SA3_2	576	387.32056617736816	335.73291778564453	0.99851185	644.0
SA3_2	577	405.3804397583008	336.14673614501953	0.99957305	645.12
SA3_2	578	422.66435623168945	337.4534797668457	0.999632	646.24
SA3_2	579	436.6489887237549	339.6252250671387	0.99903893	647.36
SA3_2	580	450.68697929382324	339.744873046875	0.9988317	648.48
SA3_2	581	458.0897331237793	338.2427787780762	0.9994916	649.6
SA3_2	582	469.11354064941406	342.30297088623047	0.9994665	650.72
SA3_2	583	479.5938491821289	343.4033489227295	0.99901164	651.84
SA3_2	584	483.98141860961914	343.90920639038086	0.9951374	652.96
SA3_2	585	488.7550354003906	347.4338150024414	0.996612	654.08
SA3_2	586	489.1911029815674	349.3988227844238	0.9894316	655.2
SA3_2	587	485.1104259490967	348.8714790344238	0.98636913	656.32
SA3_2	588	483.2817554473877	354.2746639251709	0.8796664	657.44
SA3_2	589	475.81043243408203	355.44304847717285	0.9504293	658.56
SA3_2	590	466.2771701812744	358.76718521118164	0.001203525	659.68
SA3_2	591	477.2019863128662	361.0249900817871	0.64964527	660.8
SA3_2	592	467.58179664611816	358.26836585998535	0.9468316	661.92
SA3_2	593	468.1957721710205	356.204195022583	0.27704784	663.04
SA3_2	594	469.223690032959	357.11631774902344	0.77863663	664.16
SA3_2	595	468.08862686157227	356.9227409362793	0.024872066	665.28
SA3_2	596	472.57375717163086	353.03887367248535	0.25321725	666.4
SA3_2	597	478.59792709350586	352.4688720703125	0.95660543	667.52
SA3_2	598	476.36170387268066	354.97610092163086	0.99883693	668.64
SA3_2	599	475.6481170654297	354.5133876800537	0.9990201	669.76
SA3_2	600	472.68738746643066	353.68080139160156	0.9997198	670.88
SA3_2	601	467.095947265625	356.02054595947266	0.99980074	672.0
SA3_2	602	450.6848335266113	357.03503608703613	0.9998448	673.12
SA3_2	603	438.4676933288574	363.986234664917	0.9997316	674.24
SA3_2	604	431.70628547668457	364.2454719543457	0.9998154	675.36
SA3_2	605	426.85489654541016	362.6154899597168	0.9997774	676.48
SA3_2	606	419.1535472869873	362.5630187988281	0.9997266	677.6
SA3_2	607	416.3644790649414	363.5061264038086	0.9998429	678.72
SA3_2	608	409.5010280609131	361.80347442626953	0.9998271	679.84
SA3_2	609	405.27663230895996	362.62378692626953	0.99982125	680.96
SA3_2	610	398.75786304473877	361.6219139099121	0.9997434	682.08
SA3_2	611	392.88182258605957	364.1425609588623	0.9997508	683.2
SA3_2	612	387.38839626312256	369.9842834472656	0.9993685	684.32
SA3_2	613	376.77390575408936	369.1797637939453	0.9993913	685.44
SA3_2	614	371.22888565063477	367.148380279541	0.9997733	686.56
SA3_2	615	367.1151399612427	365.9963607788086	0.99983907	687.68
SA3_2	616	362.54003047943115	362.92768478393555	0.9998741	688.8
SA3_2	617	358.2754611968994	363.598108291626	0.9997832	689.92
SA3_2	618	354.2539119720459	359.35747146606445	0.9997131	691.04
SA3_2	619	351.1307716369629	360.5159568786621	0.99979633	692.16
SA3_2	620	345.8184003829956	355.32586097717285	0.9998807	693.28
SA3_2	621	340.9714460372925	352.23795890808105	0.99988174	694.4
SA3_2	622	336.97190284729004	353.426570892334	0.9998965	695.52
SA3_2	623	329.6596050262451	356.24067306518555	0.9994254	696.64
SA3_2	624	328.3970594406128	357.37366676330566	0.99943763	697.76
SA3_2	625	325.50158500671387	355.2146816253662	0.9998192	698.88
SA3_2	626	323.2637882232666	355.45291900634766	0.9997002	700.0
SA3_2	627	323.77705574035645	355.6060981750488	0.9998678	701.12
SA3_2	628	320.0355529785156	354.70144271850586	0.99991035	702.24
SA3_2	629	314.0221834182739	358.43725204467773	0.9998129	703.36
SA3_2	630	314.1069173812866	357.68428802490234	0.99985886	704.48
SA3_2	631	310.86692810058594	355.93082427978516	0.99989283	705.6
SA3_2	632	289.47954177856445	355.38917541503906	0.9999325	706.72
SA3_2	633	265.44768810272217	361.41483306884766	0.9999529	707.84
SA3_2	634	246.94442749023438	369.27114486694336	0.9999267	708.96
SA3_2	635	230.9530735015869	374.637508392334	0.9999224	710.08
SA3_2	636	220.6695556640625	372.4527168273926	0.9999653	711.2
SA3_2	637	207.61070251464844	374.7371292114258	0.99988663	712.32
SA3_2	638	199.53060150146484	376.234130859375	0.9997255	713.44
SA3_2	639	188.49165439605713	372.7372169494629	0.9996247	714.56
SA3_2	640	177.46045589447021	371.3903617858887	0.9997669	715.68
SA3_2	641	160.48126220703125	381.6566848754883	0.99928313	716.8
SA3_2	642	149.53159093856812	385.6585693359375	0.9995596	717.92
SA3_2	643	147.44620323181152	390.32690048217773	0.99970067	719.04
SA3_2	644	153.64642143249512	387.8814697265625	0.999813	720.16
SA3_2	645	156.72621726989746	383.2679843902588	0.99975914	721.28
SA3_2	646	165.02325534820557	378.9762496948242	0.9995541	722.4
SA3_2	647	168.58036518096924	379.60641860961914	0.99975675	723.52
SA3_2	648	169.5119023323059	375.42829513549805	0.99964106	724.64
SA3_2	649	173.39986562728882	370.7639980316162	0.9997875	725.76
SA3_2	650	178.12514305114746	366.66340827941895	0.99967444	726.88
SA3_2	651	182.92253017425537	363.1464385986328	0.9998111	728.0
SA3_2	652	183.0684781074524	363.10237884521484	0.99986005	729.12
SA3_2	653	186.44543886184692	370.1038455963135	0.9998586	730.24
SA3_2	654	186.81702613830566	373.24313163757324	0.9997694	731.36
SA3_2	655	186.37514114379883	374.01466369628906	0.99980146	732.48
SA3_2	656	188.64234685897827	372.95785903930664	0.9998815	733.6
SA3_2	657	192.5889015197754	371.7351722717285	0.9998553	734.72
SA3_2	658	192.52781867980957	371.78197860717773	0.99976546	735.84
SA3_2	659	190.86393117904663	373.2902526855469	0.9996184	736.96
SA3_2	660	189.2622947692871	366.41261100769043	0.999811	738.08
SA3_2	661	183.95365476608276	355.30426025390625	0.999881	739.2
SA3_2	662	183.58699083328247	348.1926727294922	0.9998381	740.32
SA3_2	663	179.82405424118042	343.8404846191406	0.99989426	741.44
SA3_2	664	177.8453826904297	344.26414489746094	0.9999125	742.56
SA3_2	665	176.41323804855347	342.9913902282715	0.9998041	743.68
SA3_2	666	172.70264625549316	349.0004253387451	0.99988055	744.8
SA3_2	667	171.7553734779358	350.4341125488281	0.99991894	745.92
SA3_2	668	169.33135986328125	351.5503120422363	0.9999665	747.04
SA3_2	669	165.83521366119385	357.4655342102051	0.9999269	748.16
SA3_2	670	157.03155994415283	363.42864990234375	0.99990296	749.28
SA3_2	671	154.5371174812317	371.2053680419922	0.9998988	750.4
SA3_2	672	159.89216566085815	374.70980644226074	0.99989164	751.52
SA3_2	673	163.48146200180054	376.7198181152344	0.9998142	752.64
SA3_2	674	167.98064708709717	376.9219207763672	0.9997993	753.76
SA3_2	675	172.3049283027649	380.2691459655762	0.9995677	754.88
SA3_2	676	172.112238407135	385.7130432128906	0.99970585	756.0
SA3_2	677	178.1075358390808	392.3521327972412	0.9994367	757.12
SA3_2	678	180.40978908538818	389.56769943237305	0.9997011	758.24
SA3_2	679	181.33349418640137	390.19935607910156	0.99953103	759.36
SA3_2	680	180.9374213218689	387.6240348815918	0.9994438	760.48
SA3_2	681	181.410813331604	387.5287342071533	0.99949336	761.6
SA3_2	682	182.51948356628418	384.5741558074951	0.99952674	762.72
SA3_2	683	184.79247093200684	379.0915775299072	0.9996836	763.84
SA3_2	684	183.46940279006958	375.8551597595215	0.99979895	764.96
SA3_2	685	176.97986364364624	381.10387802124023	0.9997365	766.08
SA3_2	686	172.82750606536865	383.39635848999023	0.99979705	767.2
SA3_2	687	169.25084590911865	383.14547538757324	0.99978095	768.32
SA3_2	688	172.99169301986694	384.6610164642334	0.99957424	769.44
SA3_2	689	174.72752332687378	382.824125289917	0.9996517	770.56
SA3_2	690	174.58152770996094	383.29416275024414	0.99974185	771.68
SA3_2	691	174.67344999313354	383.334903717041	0.99975365	772.8
SA3_2	692	176.73990726470947	384.87648010253906	0.9996985	773.92
SA3_2	693	179.51583862304688	380.86100578308105	0.9995023	775.04
SA3_2	694	184.2587947845459	374.98483657836914	0.9997663	776.16
SA3_2	695	184.6690535545349	371.43688201904297	0.9998574	777.28
SA3_2	696	183.83896350860596	368.57791900634766	0.9998648	778.4
SA3_2	697	185.49154996871948	371.541051864624	0.99982363	779.52
SA3_2	698	187.09791898727417	373.5435962677002	0.9997788	780.64
SA3_2	699	181.02627992630005	382.2825336456299	0.9991941	781.76
SA3_2	700	182.1915626525879	384.9469184875488	0.99982494	782.88
SA3_2	701	179.91554737091064	385.60890197753906	0.9997807	784.0
SA3_2	702	180.08933067321777	387.02728271484375	0.99963474	785.12
SA3_2	703	180.3431272506714	386.2991237640381	0.999666	786.24
SA3_2	704	179.91082668304443	385.5801200866699	0.9997665	787.36
SA3_2	705	180.99420070648193	386.40541076660156	0.9997087	788.48
SA3_2	706	182.00055360794067	384.46603775024414	0.99973255	789.6
SA3_2	707	182.5511932373047	384.7994613647461	0.99980956	790.72
SA3_2	708	182.90493488311768	383.9963150024414	0.99979013	791.84
SA3_2	709	184.77765321731567	380.91957092285156	0.99973434	792.96
SA3_2	710	184.48365926742554	381.2339973449707	0.9998661	794.08
SA3_2	711	182.50770568847656	382.6604461669922	0.9997987	795.2
SA3_2	712	181.38127326965332	384.24076080322266	0.99974555	796.32
SA3_2	713	180.9469699859619	384.73445892333984	0.9997008	797.44
SA3_2	714	182.49577283859253	386.473445892334	0.9997987	798.56
SA3_2	715	181.2652826309204	382.29257583618164	0.99976116	799.68
SA3_2	716	179.7900915145874	380.7271099090576	0.99976987	800.8
SA3_2	717	181.70610666275024	379.0754699707031	0.9997534	801.92
SA3_2	718	180.51989078521729	374.1184329986572	0.9997271	803.04
SA3_2	719	180.21140098571777	372.0134925842285	0.9998148	804.16
SA3_2	720	182.96483755111694	368.9040756225586	0.9998461	805.28
SA3_2	721	181.0573935508728	366.41724586486816	0.99981946	806.4
SA3_2	722	178.39930057525635	372.68311500549316	0.999721	807.52
SA3_2	723	181.5608263015747	375.3485870361328	0.9997811	808.64
SA3_2	724	179.94552850723267	373.82028579711914	0.9996886	809.76
SA3_2	725	201.04949474334717	363.20008277893066	0.99981683	810.88
SA3_2	726	209.0127468109131	357.150821685791	0.99985886	812.0
SA3_2	727	209.38594341278076	357.310266494751	0.99988043	813.12
SA3_2	728	208.09762477874756	353.86619567871094	0.9998752	814.24
SA3_2	729	205.1300287246704	362.6235580444336	0.9999058	815.36
SA3_2	730	204.91702556610107	366.229248046875	0.99982244	816.48
SA3_2	731	202.78685092926025	369.41368103027344	0.9997234	817.6
SA3_2	732	200.0990867614746	370.2461242675781	0.9998221	818.72
SA3_2	733	196.37842178344727	367.34527587890625	0.9997453	819.84
SA3_2	734	190.04034996032715	366.2573719024658	0.9998528	820.96
SA3_2	735	189.80271816253662	363.54869842529297	0.99988127	822.08
SA3_2	736	189.87712860107422	361.28591537475586	0.9998627	823.2
SA3_2	737	184.6454620361328	359.82410430908203	0.99986386	824.32
SA3_2	738	181.9498062133789	363.4907341003418	0.9999018	825.44
SA3_2	739	180.37941455841064	363.0509376525879	0.99991286	826.56
SA3_2	740	176.62360668182373	363.40587615966797	0.9999244	827.68
SA3_2	741	174.29097890853882	365.41614532470703	0.9999031	828.8
SA3_2	742	171.31282091140747	365.8358860015869	0.9998839	829.92
SA3_2	743	167.71764755249023	369.85496520996094	0.9999306	831.04
SA3_2	744	168.8353180885315	367.1209716796875	0.99992836	832.16
SA3_2	745	169.4253921508789	365.8601760864258	0.9999105	833.28
SA3_2	746	169.2030906677246	365.343074798584	0.9999156	834.4
SA3_2	747	171.04212045669556	363.658447265625	0.99991226	835.52
SA3_2	748	172.85856008529663	360.81567764282227	0.9998462	836.64
SA3_2	749	172.82758951187134	356.1552429199219	0.9998864	837.76
SA3_2	750	173.97892475128174	354.00415420532227	0.9998573	838.88
SA3_2	751	173.38950634002686	351.3066101074219	0.99989295	840.0
SA3_2	752	173.4541893005371	349.83301162719727	0.99993515	841.12
SA3_2	753	170.42313814163208	348.2976722717285	0.99986815	842.24
SA3_2	754	169.4835066795349	345.94493865966797	0.9998584	843.36
SA3_2	755	169.66031789779663	343.7996578216553	0.9998417	844.48
SA3_2	756	166.62967205047607	340.4184150695801	0.9998123	845.6
SA3_2	757	164.67262506484985	335.11470794677734	0.99931085	846.72
SA3_2	758	161.85226440429688	329.263858795166	0.9999244	847.84
SA3_2	759	162.04297542572021	329.55997467041016	0.9999063	848.96
SA3_2	760	162.3607873916626	324.9602794647217	0.9999541	850.08
SA3_2	761	158.83280038833618	323.0705165863037	0.999959	851.2
SA3_2	762	157.05857276916504	324.7554588317871	0.99991643	852.32
SA3_2	763	169.1290259361267	331.4076805114746	0.9995534	853.44
SA3_2	764	169.7832703590393	335.18503189086914	0.999925	854.56
SA3_2	765	165.74480533599854	342.10092544555664	0.9999138	855.68
SA3_2	766	167.28957891464233	359.68199729919434	0.99990296	856.8
SA3_2	767	169.62485313415527	386.231746673584	0.9997683	857.92
SA3_2	768	182.5934648513794	393.5848617553711	0.99982053	859.04
SA3_2	769	186.44933700561523	395.5256652832031	0.99980146	860.16
SA3_2	770	187.2352123260498	403.3374309539795	0.99977094	861.28
SA3_2	771	187.3088002204895	406.3308906555176	0.99986374	862.4
SA3_2	772	185.28393507003784	405.91564178466797	0.99982005	863.52
SA3_2	773	187.0430827140808	402.4179267883301	0.999907	864.64
SA3_2	774	190.59677124023438	402.9429817199707	0.99987674	865.76
SA3_2	775	195.17512321472168	398.35704803466797	0.99981314	866.88
SA3_2	776	199.84424114227295	393.9674663543701	0.9997346	868.0
SA3_2	777	201.84080600738525	391.96420669555664	0.9998229	869.12
SA3_2	778	199.67405796051025	390.8308410644531	0.99980134	870.24
SA3_2	779	200.16942024230957	387.4171829223633	0.9998703	871.36
SA3_2	780	200.6514072418213	382.6534080505371	0.9998317	872.48
SA3_2	781	200.84850788116455	377.69371032714844	0.9998135	873.6
SA3_2	782	201.611590385437	373.8673782348633	0.99988043	874.72
SA3_2	783	202.78282165527344	368.4169864654541	0.99986565	875.84
SA3_2	784	202.7531623840332	368.14138412475586	0.99985886	876.96
SA3_2	785	203.36592197418213	366.46533966064453	0.99987566	878.08
SA3_2	786	202.6759147644043	365.1478385925293	0.99991024	879.2
SA3_2	787	203.12347412109375	363.6166763305664	0.99989986	880.32
SA3_2	788	202.22179889678955	361.8467330932617	0.99988437	881.44
SA3_2	789	200.0943660736084	357.7477169036865	0.9999565	882.56
SA3_2	790	190.7085657119751	363.2830810546875	0.9999478	883.68
SA3_2	791	188.26136589050293	361.8589496612549	0.9999081	884.8
SA3_2	792	188.29717636108398	358.00615310668945	0.9999114	885.92
SA3_2	793	186.42830848693848	355.40310859680176	0.99992144	887.04
SA3_2	794	181.91524744033813	356.79588317871094	0.9999207	888.16
SA3_2	795	184.1935157775879	356.5306091308594	0.9998056	889.28
SA3_2	796	186.8552565574646	347.82837867736816	0.99991715	890.4
SA3_2	797	187.68967390060425	344.2947292327881	0.9999232	891.52
SA3_2	798	180.12323379516602	348.6755561828613	0.99995315	892.64
SA3_2	799	171.40220403671265	359.20406341552734	0.99986315	893.76
SA3_2	800	167.82517433166504	370.8547782897949	0.9998803	894.88
SA3_2	801	167.2398567199707	377.7499580383301	0.9998093	896.0
SA3_2	802	170.67110538482666	382.3411560058594	0.9997577	897.12
SA3_2	803	174.35040473937988	384.3758296966553	0.9997751	898.24
SA3_2	804	177.4939775466919	387.0853900909424	0.9997993	899.36
SA3_2	805	180.30424118041992	390.8704376220703	0.9997899	900.48
SA3_2	806	183.99300575256348	388.0393695831299	0.99980193	901.6
SA3_2	807	184.20259952545166	388.8038635253906	0.9997756	902.72
SA3_2	808	185.2508544921875	391.00218772888184	0.99971706	903.84
SA3_2	809	188.8784408569336	387.3752975463867	0.9997547	904.96
SA3_2	810	187.59406805038452	384.26281929016113	0.9998141	906.08
SA3_2	811	187.4752402305603	387.41695404052734	0.99984133	907.2
SA3_2	812	185.3572964668274	388.85461807250977	0.9997838	908.32
SA3_2	813	188.75738382339478	389.77206230163574	0.9997836	909.44
SA3_2	814	192.47455596923828	387.97948837280273	0.99969614	910.56
SA3_2	815	197.62141704559326	385.45472145080566	0.999824	911.68
SA3_2	816	197.12579250335693	381.5149784088135	0.9996797	912.8
SA3_2	817	197.6201295852661	377.02091217041016	0.99986506	913.92
SA3_2	818	192.71185398101807	381.6676712036133	0.99977547	915.04
SA3_2	819	190.6620740890503	378.1689262390137	0.9998435	916.16
SA3_2	820	189.1535758972168	376.67301177978516	0.9998838	917.28
SA3_2	821	184.53938961029053	379.91509437561035	0.9998479	918.4
SA3_2	822	188.37882280349731	383.0305767059326	0.99984276	919.52
SA3_2	823	187.88007497787476	380.04735946655273	0.9997663	920.64
SA3_2	824	189.92409706115723	375.7247257232666	0.9997582	921.76
SA3_2	825	191.14001989364624	371.5591049194336	0.9997671	922.88
SA3_2	826	187.31673955917358	368.5462188720703	0.99958545	924.0
SA3_2	827	186.76854372024536	366.89515113830566	0.9997004	925.12
SA3_2	828	180.8638334274292	368.28088760375977	0.9998264	926.24
SA3_2	829	181.75079822540283	370.7500648498535	0.99978274	927.36
SA3_2	830	181.42051696777344	371.9735527038574	0.9998	928.48
SA3_2	831	182.04532861709595	367.82958984375	0.9999039	929.6
SA3_2	832	182.09738731384277	368.84605407714844	0.99981695	930.72
SA3_2	833	179.7443985939026	366.7833709716797	0.9999043	931.84
SA3_2	834	177.65051126480103	374.24986839294434	0.9998585	932.96
SA3_2	835	178.25567722320557	377.43982315063477	0.9998228	934.08
SA3_2	836	180.1688551902771	376.16437911987305	0.9998084	935.2
SA3_2	837	178.11894416809082	376.33541107177734	0.99987125	936.32
SA3_2	838	180.51406145095825	376.52283668518066	0.9998281	937.44
SA3_2	839	178.8656711578369	374.90381240844727	0.9997584	938.56
SA3_2	840	180.00876903533936	378.2659435272217	0.999861	939.68
SA3_2	841	180.04611730575562	377.74457931518555	0.999841	940.8
SA3_2	842	179.87605333328247	375.6962013244629	0.99973935	941.92
SA3_2	843	181.9993257522583	374.6194553375244	0.99970263	943.04
SA3_2	844	179.24576997756958	368.45704078674316	0.9998704	944.16
SA3_2	845	178.13384532928467	362.6498222351074	0.9997925	945.28
SA3_2	846	170.28374671936035	358.49218368530273	0.9998846	946.4
SA3_2	847	165.60895442962646	354.3537139892578	0.9998808	947.52
SA3_2	848	163.62701654434204	346.80822372436523	0.9998617	948.64
SA3_2	849	162.55066394805908	345.1237964630127	0.9997702	949.76
SA3_2	850	160.62265634536743	342.47331619262695	0.9999087	950.88
SA3_2	851	161.63897514343262	338.90716552734375	0.9998635	952.0
SA3_2	852	164.3442153930664	338.76139640808105	0.9998877	953.12
SA3_2	853	163.28290700912476	342.9595184326172	0.9999316	954.24
SA3_2	854	163.03189992904663	343.41593742370605	0.9999504	955.36
SA3_2	855	162.34575510025024	345.2372932434082	0.9999169	956.48
SA3_2	856	156.61576986312866	354.8026657104492	0.99994385	957.6
SA3_2	857	152.67770290374756	364.2082214355469	0.9999492	958.72
SA3_2	858	151.7186403274536	375.42637825012207	0.9999378	959.84
SA3_2	859	155.83089590072632	381.6561698913574	0.99987245	960.96
SA3_2	860	155.7677149772644	383.2492446899414	0.9998785	962.08
SA3_2	861	157.5061321258545	379.5132637023926	0.99985766	963.2
SA3_2	862	156.68978691101074	376.27095222473145	0.99975735	964.32
SA3_2	863	157.19891786575317	374.07583236694336	0.99983907	965.44
SA3_2	864	156.1206340789795	375.2263355255127	0.999762	966.56
SA3_2	865	158.70037078857422	372.817440032959	0.99989367	967.68
SA3_2	866	158.2706332206726	371.6725444793701	0.9998826	968.8
SA3_2	867	157.39426612854004	367.86566734313965	0.99990535	969.92
SA3_2	868	154.7576665878296	372.2369956970215	0.99989414	971.04
SA3_2	869	151.61192417144775	371.74095153808594	0.99991894	972.16
SA3_2	870	154.06339168548584	372.4735736846924	0.99984765	973.28
SA3_2	871	154.91039752960205	367.89825439453125	0.99984646	974.4
SA3_2	872	154.780113697052	366.9961452484131	0.99988866	975.52
SA3_2	873	155.94546794891357	365.0203800201416	0.99986494	976.64
SA3_2	874	154.3013095855713	363.7049388885498	0.99990034	977.76
SA3_2	875	152.21176147460938	364.3583679199219	0.9998771	978.88
SA3_2	876	156.6823959350586	365.67975997924805	0.9998994	980.0
SA3_2	877	157.7249526977539	362.7469253540039	0.9998468	981.12
SA3_2	878	156.77990913391113	363.95856857299805	0.9998523	982.24
SA3_2	879	156.17340803146362	362.65480041503906	0.99976605	983.36
SA3_2	880	155.53101301193237	362.5943183898926	0.9998404	984.48
SA3_2	881	151.05366706848145	362.3836898803711	0.99993217	985.6
SA3_2	882	145.6525683403015	365.2645683288574	0.999851	986.72
SA3_2	883	141.44864082336426	372.89772033691406	0.99990356	987.84
SA3_2	884	143.13499927520752	378.021183013916	0.99984336	988.96
SA3_2	885	140.4397964477539	377.3562812805176	0.99979943	990.08
SA3_2	886	136.75717115402222	379.3116760253906	0.99959975	991.2
SA3_2	887	141.94316864013672	380.1603126525879	0.99989736	992.32
SA3_2	888	147.80436754226685	377.2361183166504	0.998828	993.44
SA3_2	889	145.893132686615	364.1319751739502	0.9995757	994.56
SA3_2	890	146.49420976638794	363.47628593444824	0.99978644	995.68
SA3_2	891	146.53842449188232	362.30655670166016	0.9998066	996.8
SA3_2	892	147.63944149017334	360.09761810302734	0.9997745	997.92
SA3_2	893	145.16478776931763	360.062255859375	0.9955942	999.04
SA3_2	894	148.20083379745483	363.6470031738281	0.99900776	1000.16
SA3_2	895	149.1588592529297	360.8045768737793	0.99840385	1001.28
SA3_2	896	148.11705350875854	359.72888946533203	0.9973327	1002.4
SA3_2	897	154.59390878677368	362.2363471984863	0.99879515	1003.52
SA3_2	898	156.49023056030273	365.7197856903076	0.9998324	1004.64
SA3_2	899	153.58426570892334	367.2977828979492	0.99969554	1005.76
SA3_2	900	158.67888927459717	366.8277168273926	0.9998172	1006.88
SA3_2	901	163.43238353729248	364.91692543029785	0.99982244	1008.0
SA3_2	902	163.94051313400269	362.292537689209	0.9998387	1009.12
SA3_2	903	159.33078527450562	359.63024139404297	0.99980253	1010.24
SA3_2	904	158.21077823638916	359.7627067565918	0.999801	1011.36
SA3_2	905	155.01348972320557	368.2470703125	0.9997923	1012.48
SA3_2	906	155.79886436462402	379.8523807525635	0.99981195	1013.6
SA3_2	907	162.9017472267151	383.00159454345703	0.9996731	1014.72
SA3_2	908	165.7997488975525	383.1435012817383	0.99946576	1015.84
SA3_2	909	168.39065551757812	381.2787437438965	0.99977285	1016.96
SA3_2	910	170.82149982452393	381.4061737060547	0.99974436	1018.08
SA3_2	911	170.3497052192688	378.8594627380371	0.99967444	1019.2
SA3_2	912	167.70055294036865	382.92829513549805	0.99970657	1020.32
SA3_2	913	168.5715913772583	381.40711784362793	0.9997943	1021.44
SA3_2	914	168.65763664245605	380.7033920288086	0.9998184	1022.56
SA3_2	915	172.43446111679077	374.3368434906006	0.9998292	1023.68
SA3_2	916	174.61249828338623	369.44812774658203	0.99984324	1024.8
SA3_2	917	171.7865228652954	365.59289932250977	0.9998067	1025.92
SA3_2	918	174.09340143203735	366.0548400878906	0.9998405	1027.04
SA3_2	919	175.37248134613037	360.4496955871582	0.99984837	1028.16
SA3_2	920	175.1875877380371	356.0466957092285	0.9998822	1029.28
SA3_2	921	173.61010313034058	353.3155345916748	0.99984324	1030.4
SA3_2	922	173.99115562438965	350.7791519165039	0.9998512	1031.52
SA3_2	923	172.74388074874878	349.61700439453125	0.9998227	1032.64
SA3_2	924	172.2435474395752	348.0369758605957	0.9997762	1033.76
SA3_2	925	173.89813661575317	347.76689529418945	0.99980456	1034.88
SA3_2	926	169.12975311279297	347.02709197998047	0.99990463	1036.0
SA3_2	927	166.6968822479248	345.7076168060303	0.9999169	1037.12
SA3_2	928	159.80855226516724	345.421142578125	0.9999106	1038.24
SA3_2	929	156.42127990722656	343.61297607421875	0.999951	1039.36
SA3_2	930	156.0217261314392	341.3232707977295	0.99992394	1040.48
SA3_2	931	156.76653385162354	337.94368743896484	0.9998441	1041.6
SA3_2	932	153.13003063201904	339.05799865722656	0.99994314	1042.72
SA3_2	933	149.18599128723145	347.74675369262695	0.9999236	1043.84
SA3_2	934	143.1879997253418	357.6711845397949	0.99987817	1044.96
SA3_2	935	157.41326808929443	363.3863067626953	0.64208925	1046.08
SA3_2	936	140.15583992004395	387.8987503051758	0.9935051	1047.2
SA3_2	937	155.10129928588867	394.25262451171875	0.9993319	1048.32
SA3_2	938	172.42138385772705	398.38053703308105	0.99929667	1049.44
SA3_2	939	197.17369079589844	397.8804016113281	0.9997291	1050.56
SA3_2	940	219.44029331207275	393.4134292602539	0.99968565	1051.68
SA3_2	941	242.71039962768555	386.11576080322266	0.9998288	1052.8
SA3_2	942	261.1234664916992	383.71925354003906	0.99979144	1053.92
SA3_2	943	283.65797996520996	380.34095764160156	0.99983096	1055.04
SA3_2	944	301.3867378234863	377.03784942626953	0.99926144	1056.16
SA3_2	945	315.09554386138916	375.06826400756836	0.99986553	1057.28
SA3_2	946	327.92935371398926	376.6976737976074	0.9999068	1058.4
SA3_2	947	341.5590286254883	378.4628677368164	0.9992449	1059.52
SA3_2	948	348.48363399505615	381.3507270812988	0.84719133	1060.64
SA3_2	949	371.2797164916992	399.20745849609375	0.024865834	1061.76
SA3_2	950	375.6466865539551	395.3403854370117	0.9989567	1062.88
SA3_2	951	378.62064838409424	404.4337463378906	0.99925166	1064.0
SA3_2	952	385.09678840637207	399.5230293273926	0.9998273	1065.12
SA3_2	953	379.4541835784912	402.2545051574707	0.9996861	1066.24
SA3_2	954	380.04791736602783	402.6529884338379	0.9992206	1067.36
SA3_2	955	377.9512405395508	402.08335876464844	0.99956614	1068.48
SA3_2	956	373.1159448623657	399.14514541625977	0.9982603	1069.6
SA3_2	957	372.7238178253174	398.29885482788086	0.99874264	1070.72
SA3_2	958	374.70006942749023	395.74567794799805	0.997063	1071.84
SA3_2	959	374.62377548217773	394.5432186126709	0.9940063	1072.96
SA3_2	960	372.4137544631958	389.39303398132324	0.99950063	1074.08
SA3_2	961	369.3721294403076	387.4435615539551	0.99925417	1075.2
SA3_2	962	364.6763801574707	386.59515380859375	0.99966156	1076.32
SA3_2	963	360.37120819091797	383.3906364440918	0.99969923	1077.44
SA3_2	964	357.45091438293457	379.14164543151855	0.9992218	1078.56
SA3_2	965	352.0460367202759	378.246431350708	0.999699	1079.68
SA3_2	966	343.218469619751	376.1784553527832	0.9998659	1080.8
SA3_2	967	338.40675354003906	376.3996982574463	0.99987674	1081.92
SA3_2	968	333.6324691772461	373.7647819519043	0.99971217	1083.04
SA3_2	969	331.22453689575195	370.5362892150879	0.99971133	1084.16
SA3_2	970	325.0903606414795	366.22364044189453	0.999701	1085.28
SA3_2	971	319.2582130432129	367.0663261413574	0.99980265	1086.4
SA3_2	972	315.52984714508057	366.1168670654297	0.9995555	1087.52
SA3_2	973	316.9474124908447	362.52891540527344	0.99985147	1088.64
SA3_2	974	314.34898376464844	360.9103202819824	0.99978405	1089.76
SA3_2	975	314.76354598999023	356.2808132171631	0.99981755	1090.88
SA3_2	976	313.11330795288086	356.2518310546875	0.99987304	1092.0
SA3_2	977	311.33995056152344	359.04287338256836	0.9998882	1093.12
SA3_2	978	311.20285987854004	356.3001251220703	0.99982625	1094.24
SA3_2	979	309.8590850830078	353.8978958129883	0.99989116	1095.36
SA3_2	980	308.5790157318115	352.4096488952637	0.9991303	1096.48
SA3_2	981	308.40744972229004	349.4487190246582	0.9998722	1097.6
SA3_2	982	310.27116775512695	350.1474952697754	0.99984455	1098.72
SA3_2	983	308.4791421890259	348.7855911254883	0.99982363	1099.84
SA3_2	984	308.14547538757324	348.9573383331299	0.99976295	1100.96
SA3_2	985	308.9719772338867	345.7235527038574	0.99980515	1102.08
SA3_2	986	307.6869487762451	346.10424041748047	0.999694	1103.2
SA3_2	987	304.87842559814453	344.70605850219727	0.99983823	1104.32
SA3_2	988	301.27573013305664	344.2343044281006	0.9998603	1105.44
SA3_2	989	292.2679901123047	343.2016181945801	0.99984825	1106.56
SA3_2	990	285.6769561767578	340.69504737854004	0.9999229	1107.68
SA3_2	991	282.2337865829468	337.4025821685791	0.9999094	1108.8
SA3_2	992	274.64599609375	336.2784004211426	0.99980515	1109.92
SA3_2	993	267.8185224533081	344.57616806030273	0.99962366	1111.04
SA3_2	994	261.215615272522	339.80884552001953	0.9995498	1112.16
SA3_2	995	253.41973304748535	341.8084716796875	0.99987245	1113.28
SA3_2	996	243.26698780059814	345.8979034423828	0.99984	1114.4
SA3_2	997	237.79644966125488	348.1153678894043	0.99960464	1115.52
SA3_2	998	232.58941173553467	350.96534729003906	0.9991835	1116.64
SA3_2	999	228.35659980773926	351.75281524658203	0.99881697	1117.76
SA3_2	1000	226.05066299438477	350.6421947479248	0.9975854	1118.88
SA3_2	1001	224.23880100250244	350.13593673706055	0.99972075	1120.0
SA3_2	1002	219.2537784576416	350.42158126831055	0.9998504	1121.12
SA3_2	1003	214.70632553100586	358.11864852905273	0.9998795	1122.24
SA3_2	1004	212.35456466674805	361.21862411499023	0.99985087	1123.36
SA3_2	1005	209.25238132476807	359.2065238952637	0.9998884	1124.48
SA3_2	1006	208.77656936645508	355.00880241394043	0.999884	1125.6
SA3_2	1007	208.16185474395752	353.7258052825928	0.9995358	1126.72
SA3_2	1008	208.47468376159668	350.86987495422363	0.9998883	1127.84
SA3_2	1009	205.96966743469238	348.4834384918213	0.9998599	1128.96
SA3_2	1010	206.90369606018066	346.6072082519531	0.9998417	1130.08
SA3_2	1011	203.14512252807617	346.2971305847168	0.9998223	1131.2
SA3_2	1012	199.773108959198	345.18115997314453	0.9997204	1132.32
SA3_2	1013	192.38381385803223	345.56081771850586	0.99986434	1133.44
SA3_2	1014	185.56581735610962	346.0180950164795	0.9999	1134.56
SA3_2	1015	180.44357299804688	349.7190856933594	0.99987304	1135.68
SA3_2	1016	172.00322151184082	357.0002746582031	0.9999212	1136.8
SA3_2	1017	168.3315873146057	359.51013565063477	0.99994564	1137.92
SA3_2	1018	162.41281032562256	364.13984298706055	0.9999031	1139.04
SA3_2	1019	162.61472702026367	363.6771011352539	0.999746	1140.16
SA3_2	1020	157.64061212539673	366.782169342041	0.99974316	1141.28
SA3_2	1021	155.39920330047607	365.7191276550293	0.9998167	1142.4
SA3_2	1022	157.5843095779419	364.76941108703613	0.9997595	1143.52
SA3_2	1023	158.31860303878784	363.47256660461426	0.9997445	1144.64
SA3_2	1024	160.0748062133789	364.25923347473145	0.9996686	1145.76
SA3_2	1025	158.17995071411133	360.1919174194336	0.9996779	1146.88
SA3_2	1026	157.17276334762573	357.1706771850586	0.9996214	1148.0
SA3_2	1027	155.16631603240967	359.0389823913574	0.9998839	1149.12
SA3_2	1028	156.0394525527954	358.02849769592285	0.99987364	1150.24
SA3_2	1029	159.317946434021	355.13254165649414	0.99983215	1151.36
SA3_2	1030	160.19413471221924	353.08061599731445	0.9999255	1152.48
SA3_2	1031	154.97403144836426	358.5522651672363	0.9998055	1153.6
SA3_2	1032	152.53795385360718	365.49047470092773	0.9857201	1154.72
SA3_2	1033	153.4193515777588	365.6582450866699	0.9994574	1155.84
SA3_2	1034	154.19340133666992	367.00944900512695	0.9996049	1156.96
SA3_2	1035	155.848491191864	364.9104881286621	0.99981254	1158.08
SA3_2	1036	152.23621129989624	363.1867504119873	0.99972147	1159.2
SA3_2	1037	150.97278356552124	360.9078598022461	0.9996045	1160.32
SA3_2	1038	143.46685409545898	355.99671363830566	0.9993069	1161.44
SA3_2	1039	159.49597358703613	360.33708572387695	0.99966085	1162.56
SA3_2	1040	165.90728759765625	367.6292896270752	0.99975747	1163.68
SA3_2	1041	170.70786952972412	372.58615493774414	0.9967505	1164.8
SA3_2	1042	167.71856546401978	383.0354690551758	0.9997397	1165.92
SA3_2	1043	165.83526134490967	385.2157402038574	0.99985003	1167.04
SA3_2	1044	165.879225730896	391.09365463256836	0.99961275	1168.16
SA3_2	1045	169.95646953582764	395.533504486084	0.9998368	1169.28
SA3_2	1046	175.48763751983643	393.64213943481445	0.99972993	1170.4
SA3_2	1047	180.3044557571411	392.221155166626	0.9998	1171.52
SA3_2	1048	185.15174388885498	388.5138130187988	0.999864	1172.64
SA3_2	1049	179.88390922546387	388.18891525268555	0.99986124	1173.76
SA3_2	1050	182.24084377288818	390.6905937194824	0.9998518	1174.88
SA3_2	1051	183.66458415985107	394.42028045654297	0.9998599	1176.0
SA3_2	1052	185.25888919830322	395.6393051147461	0.99985456	1177.12
SA3_2	1053	190.13957977294922	391.2106990814209	0.9997603	1178.24
SA3_2	1054	188.73610496520996	386.97315216064453	0.99982685	1179.36
SA3_2	1055	189.1105055809021	387.60950088500977	0.99966574	1180.48
SA3_2	1056	191.1717653274536	382.57784843444824	0.9997787	1181.6
SA3_2	1057	193.53764057159424	379.0056037902832	0.9997937	1182.72
SA3_2	1058	197.7540135383606	374.7513484954834	0.9998609	1183.84
SA3_2	1059	200.59876441955566	368.7872314453125	0.9999013	1184.96
SA3_2	1060	200.97472667694092	364.8613929748535	0.9998895	1186.08
SA3_2	1061	199.15542602539062	364.2268466949463	0.99977595	1187.2
SA3_2	1062	196.33347988128662	368.5225582122803	0.9998441	1188.32
SA3_2	1063	192.92240142822266	374.05248641967773	0.99986064	1189.44
SA3_2	1064	188.34517002105713	381.81467056274414	0.999798	1190.56
SA3_2	1065	189.53957557678223	380.6772994995117	0.9998764	1191.68
SA3_2	1066	192.08348989486694	377.44646072387695	0.9998487	1192.8
SA3_2	1067	194.04842853546143	375.23860931396484	0.99986124	1193.92
SA3_2	1068	194.64160203933716	373.88357162475586	0.99981564	1195.04
SA3_2	1069	193.23289394378662	369.9725532531738	0.99987614	1196.16
SA3_2	1070	191.86266660690308	372.86115646362305	0.9996965	1197.28
SA3_2	1071	189.79108333587646	369.50958251953125	0.9998267	1198.4
SA3_2	1072	188.72087001800537	368.2398319244385	0.99985516	1199.52
SA3_2	1073	188.5258674621582	366.1797523498535	0.99988234	1200.64
SA3_2	1074	186.45390272140503	366.10015869140625	0.9998574	1201.76
SA3_2	1075	183.6853265762329	363.83660316467285	0.9998969	1202.88
SA3_2	1076	179.21972274780273	366.751012802124	0.99985504	1204.0
SA3_2	1077	178.06329727172852	365.7324028015137	0.99987185	1205.12
SA3_2	1078	171.66836261749268	370.6864929199219	0.9998287	1206.24
SA3_2	1079	171.43337726593018	370.389404296875	0.999806	1207.36
SA3_2	1080	171.7290163040161	367.61112213134766	0.999915	1208.48
SA3_2	1081	168.52246522903442	371.4774227142334	0.9999161	1209.6
SA3_2	1082	166.44067764282227	385.53457260131836	0.9998704	1210.72
SA3_2	1083	170.23890018463135	389.49771881103516	0.99989927	1211.84
SA3_2	1084	174.7896671295166	388.91040802001953	0.99963295	1212.96
SA3_2	1085	179.55787181854248	382.8943634033203	0.99980766	1214.08
SA3_2	1086	180.43203353881836	381.01701736450195	0.99982834	1215.2
SA3_2	1087	187.6175045967102	384.89659309387207	0.9997899	1216.32
SA3_2	1088	185.85197925567627	380.75371742248535	0.999877	1217.44
SA3_2	1089	179.97649908065796	378.1489849090576	0.9998667	1218.56
SA3_2	1090	178.02268266677856	379.8937797546387	0.99987316	1219.68
SA3_2	1091	193.22283267974854	380.16855239868164	0.99982846	1220.8
SA3_2	1092	217.27581024169922	380.2558135986328	0.99987376	1221.92
SA3_2	1093	224.97777938842773	375.66015243530273	0.9998791	1223.04
SA3_2	1094	227.2691011428833	375.75390815734863	0.999915	1224.16
SA3_2	1095	227.7285099029541	376.14681243896484	0.9999174	1225.28
SA3_2	1096	226.98993682861328	373.46766471862793	0.9998344	1226.4
SA3_2	1097	224.0415096282959	369.2449378967285	0.99988973	1227.52
SA3_2	1098	220.76115608215332	365.23847579956055	0.99991095	1228.64
SA3_2	1099	220.69807052612305	363.9305877685547	0.9999156	1229.76
SA3_2	1100	220.5826759338379	360.12365341186523	0.99993825	1230.88
SA3_2	1101	217.8478240966797	356.56362533569336	0.9999161	1232.0
SA3_2	1102	215.1327133178711	355.38230895996094	0.99992263	1233.12
SA3_2	1103	212.25345134735107	352.948522567749	0.999931	1234.24
SA3_2	1104	210.68148612976074	355.920352935791	0.99981874	1235.36
SA3_2	1105	208.7812900543213	353.65379333496094	0.9998963	1236.48
SA3_2	1106	206.96368217468262	352.42515563964844	0.9998416	1237.6
SA3_2	1107	201.8082857131958	351.831750869751	0.9999287	1238.72
SA3_2	1108	198.58884811401367	353.12928199768066	0.99991274	1239.84
SA3_2	1109	194.73984241485596	351.7378234863281	0.9999125	1240.96
SA3_2	1110	194.6702003479004	350.51313400268555	0.99991786	1242.08
SA3_2	1111	194.48437690734863	349.93703842163086	0.9999225	1243.2
SA3_2	1112	193.1588649749756	352.7114009857178	0.9999286	1244.32
SA3_2	1113	192.39726066589355	354.70401763916016	0.9998073	1245.44
SA3_2	1114	183.98537635803223	363.1793975830078	0.9999049	1246.56
SA3_2	1115	180.20076751708984	373.7808322906494	0.99984527	1247.68
SA3_2	1116	178.20744514465332	380.5232620239258	0.99967456	1248.8
SA3_2	1117	174.17938709259033	383.7604522705078	0.9998691	1249.92
SA3_2	1118	177.1558403968811	384.9174499511719	0.9996871	1251.04
SA3_2	1119	180.95861673355103	382.4186897277832	0.99956566	1252.16
SA3_2	1120	181.84118270874023	381.20415687561035	0.9998442	1253.28
SA3_2	1121	182.74381160736084	384.470157623291	0.9998456	1254.4
SA3_2	1122	187.18063831329346	383.6945915222168	0.9998386	1255.52
SA3_2	1123	187.90310621261597	383.7993621826172	0.99977666	1256.64
SA3_2	1124	187.0317578315735	382.2857666015625	0.99981946	1257.76
SA3_2	1125	184.36756134033203	379.2462158203125	0.99982184	1258.88
SA3_2	1126	183.61538648605347	381.2500190734863	0.9998092	1260.0
SA3_2	1127	184.17534828186035	381.96996688842773	0.9997669	1261.12
SA3_2	1128	181.2338948249817	382.83313751220703	0.9998216	1262.24
SA3_2	1129	179.5932650566101	382.06847190856934	0.99979204	1263.36
SA3_2	1130	178.00116539001465	381.04087829589844	0.99974006	1264.48
SA3_2	1131	171.5021014213562	384.37259674072266	0.99969923	1265.6
SA3_2	1132	173.355233669281	384.5229148864746	0.9996903	1266.72
SA3_2	1133	175.29637813568115	383.1984329223633	0.9996093	1267.84
SA3_2	1134	177.50365734100342	382.2667121887207	0.9994203	1268.96
SA3_2	1135	177.09460258483887	380.7912254333496	0.99970883	1270.08
SA3_2	1136	175.82563161849976	382.1839714050293	0.9995173	1271.2
SA3_2	1137	176.7220139503479	385.37527084350586	0.99947006	1272.32
SA3_2	1138	177.73948907852173	381.93042755126953	0.9997453	1273.44
SA3_2	1139	179.81417179107666	380.6894302368164	0.9997967	1274.56
SA3_2	1140	181.02115392684937	378.66817474365234	0.9997702	1275.68
SA3_2	1141	181.87243938446045	377.37510681152344	0.99975246	1276.8
SA3_2	1142	179.94718551635742	377.84568786621094	0.99979275	1277.92
SA3_2	1143	177.4936079978943	378.64173889160156	0.99982697	1279.04
SA3_2	1144	177.62452363967896	378.69272232055664	0.99944764	1280.16
SA3_2	1145	176.4834761619568	378.07122230529785	0.999793	1281.28
SA3_2	1146	177.17502117156982	377.53950119018555	0.9998667	1282.4
SA3_2	1147	179.85635995864868	375.79968452453613	0.99982506	1283.52
SA3_2	1148	177.58264541625977	376.16077423095703	0.9998276	1284.64
SA3_2	1149	177.6944398880005	377.06708908081055	0.99979705	1285.76
SA3_2	1150	179.15260791778564	376.73635482788086	0.9997707	1286.88
SA3_2	1151	174.83962774276733	378.9192008972168	0.9995759	1288.0
SA3_2	1152	177.08888053894043	379.10070419311523	0.999818	1289.12
SA3_2	1153	183.85229110717773	382.5498390197754	0.9997235	1290.24
SA3_2	1154	190.07631540298462	380.86097717285156	0.999813	1291.36
SA3_2	1155	191.15099906921387	381.8129253387451	0.9999049	1292.48
SA3_2	1156	194.8382019996643	383.15757751464844	0.99983823	1293.6
SA3_2	1157	191.00123643875122	382.1736145019531	0.99973434	1294.72
SA3_2	1158	187.07106113433838	380.8072757720947	0.99985063	1295.84
SA3_2	1159	186.48802042007446	381.3995361328125	0.99978536	1296.96
SA3_2	1160	185.18900871276855	380.1572799682617	0.99958247	1298.08
SA3_2	1161	187.1533751487732	378.3512878417969	0.99974865	1299.2
SA3_2	1162	186.07863187789917	376.4257335662842	0.99975485	1300.32
SA3_2	1163	182.707941532135	374.0378665924072	0.99975497	1301.44
SA3_2	1164	181.44922256469727	370.06138801574707	0.99985695	1302.56
SA3_2	1165	178.8756251335144	368.2075023651123	0.9998696	1303.68
SA3_2	1166	176.1178970336914	362.7550506591797	0.99981004	1304.8
SA3_2	1167	172.71329164505005	356.28499031066895	0.9998344	1305.92
SA3_2	1168	169.2455768585205	352.9921531677246	0.9998847	1307.04
SA3_2	1169	169.840407371521	347.59180068969727	0.9998766	1308.16
SA3_2	1170	170.70525884628296	348.83623123168945	0.9998983	1309.28
SA3_2	1171	169.17191743850708	345.52167892456055	0.9999455	1310.4
SA3_2	1172	170.73707580566406	347.00440406799316	0.9999373	1311.52
SA3_2	1173	170.98004817962646	344.9951362609863	0.9998839	1312.64
SA3_2	1174	169.37413215637207	343.52834701538086	0.99985206	1313.76
SA3_2	1175	164.39900398254395	345.3970241546631	0.9999387	1314.88
SA3_2	1176	162.91800737380981	346.7431640625	0.99992454	1316.0
SA3_2	1177	161.35694980621338	350.06629943847656	0.9998821	1317.12
SA3_2	1178	161.4235758781433	352.7421569824219	0.9999256	1318.24
SA3_2	1179	158.45179557800293	353.27001571655273	0.99991953	1319.36
SA3_2	1180	154.0962815284729	354.7401237487793	0.9999336	1320.48
SA3_2	1181	151.65784358978271	357.6232624053955	0.9999325	1321.6
SA3_2	1182	152.83348560333252	360.1164436340332	0.9999088	1322.72
SA3_2	1183	156.28962516784668	357.6705551147461	0.99993324	1323.84
SA3_2	1184	156.87997341156006	355.01712799072266	0.9998939	1324.96
SA3_2	1185	156.05862140655518	352.4583435058594	0.99990964	1326.08
SA3_2	1186	153.1615972518921	352.26762771606445	0.9999453	1327.2
SA3_2	1187	152.53853797912598	355.7529830932617	0.99992394	1328.32
SA3_2	1188	152.1639108657837	358.62436294555664	0.9999466	1329.44
SA3_2	1189	155.78992366790771	361.4213562011719	0.9999242	1330.56
SA3_2	1190	159.49053764343262	361.4143180847168	0.9998907	1331.68
SA3_2	1191	156.96778297424316	362.2949981689453	0.9999503	1332.8
SA3_2	1192	159.5354199409485	366.58544540405273	0.9999484	1333.92
SA3_2	1193	156.79810047149658	377.6780033111572	0.99987674	1335.04
SA3_2	1194	163.37286233901978	388.0525016784668	0.9998851	1336.16
SA3_2	1195	164.0754222869873	389.2887496948242	0.9998344	1337.28
SA3_2	1196	167.73431301116943	385.5586624145508	0.9998209	1338.4
SA3_2	1197	171.7230200767517	381.2504196166992	0.99981374	1339.52
SA3_2	1198	170.45254707336426	377.6525688171387	0.9997538	1340.64
SA3_2	1199	169.39901113510132	372.2322750091553	0.9997856	1341.76
SA3_2	1200	169.7102189064026	369.3808364868164	0.9996778	1342.88
SA3_2	1201	171.78045511245728	366.35215759277344	0.9998938	1344.0
SA3_2	1202	173.39333295822144	361.5235233306885	0.9998543	1345.12
SA3_2	1203	170.2172875404358	366.9243049621582	0.99980825	1346.24
SA3_2	1204	168.86961460113525	373.00580978393555	0.99983287	1347.36
SA3_2	1205	165.4200792312622	372.4599266052246	0.99977	1348.48
SA3_2	1206	161.64218187332153	374.0218734741211	0.99977547	1349.6
SA3_2	1207	163.77335786819458	371.08434677124023	0.9998652	1350.72
SA3_2	1208	158.5205078125	373.5678291320801	0.999765	1351.84
SA3_2	1209	156.7034125328064	374.1097068786621	0.99978894	1352.96
SA3_2	1210	158.3531141281128	374.57319259643555	0.99983466	1354.08
SA3_2	1211	156.11284971237183	372.9236698150635	0.9997404	1355.2
SA3_2	1212	148.06421995162964	369.7174072265625	0.9959006	1356.32
SA3_2	1213	139.6373152732849	379.8906898498535	0.9998305	1357.44
SA3_2	1214	141.197669506073	382.8124523162842	0.9998343	1358.56
SA3_2	1215	145.4064965248108	382.11095809936523	0.99959034	1359.68
SA3_2	1216	139.15529251098633	377.6371765136719	0.99987185	1360.8
SA3_2	1217	137.6820206642151	381.3399124145508	0.9998778	1361.92
SA3_2	1218	123.20098876953125	390.3494453430176	0.9997166	1363.04
SA3_2	1219	131.5161108970642	397.16259956359863	0.9998342	1364.16
SA3_2	1220	150.56816339492798	399.7031307220459	0.99922967	1365.28
SA3_2	1221	163.32913637161255	396.98012351989746	0.99979395	1366.4
SA3_2	1222	179.64006662368774	392.4945259094238	0.99964464	1367.52
SA3_2	1223	181.88918828964233	382.58508682250977	0.99977344	1368.64
SA3_2	1224	180.39162158966064	381.2252998352051	0.9998186	1369.76
SA3_2	1225	179.2216181755066	377.9340362548828	0.9998735	1370.88
SA3_2	1226	178.70148420333862	377.53772735595703	0.9997942	1372.0
SA3_2	1227	176.67579650878906	375.5829334259033	0.9996159	1373.12
SA3_2	1228	175.6967306137085	373.7317657470703	0.99965084	1374.24
SA3_2	1229	174.512779712677	372.18581199645996	0.9998084	1375.36
SA3_2	1230	174.86889362335205	367.39013671875	0.9998373	1376.48
SA3_2	1231	173.69384765625	365.80713272094727	0.9998425	1377.6
SA3_2	1232	173.75469207763672	364.5443344116211	0.9996753	1378.72
SA3_2	1233	169.38375234603882	361.1686706542969	0.99986553	1379.84
SA3_2	1234	167.04614162445068	361.9741630554199	0.99982685	1380.96
SA3_2	1235	167.5288200378418	361.3142967224121	0.9997428	1382.08
SA3_2	1236	164.37052488327026	364.9141788482666	0.9996171	1383.2
SA3_2	1237	163.36326599121094	363.40124130249023	0.9996332	1384.32
SA3_2	1238	164.7056221961975	362.0058059692383	0.99973327	1385.44
SA3_2	1239	164.425528049469	357.7042579650879	0.9998493	1386.56
SA3_2	1240	162.40543127059937	353.29236030578613	0.99986315	1387.68
SA3_2	1241	158.36291313171387	348.942346572876	0.99987173	1388.8
SA3_2	1242	158.44329595565796	347.71453857421875	0.99992514	1389.92
SA3_2	1243	157.86479711532593	345.305871963501	0.9999037	1391.04
SA3_2	1244	151.74856185913086	343.87258529663086	0.9999428	1392.16
SA3_2	1245	143.83795261383057	346.00439071655273	0.99989605	1393.28
SA3_2	1246	140.82262516021729	346.3299751281738	0.99992144	1394.4
SA3_2	1247	130.08594512939453	343.23875427246094	0.99989116	1395.52
SA3_2	1248	129.24890518188477	339.049129486084	0.999897	1396.64
SA3_2	1249	141.53263568878174	334.0952968597412	0.999925	1397.76
SA3_2	1250	150.9732723236084	328.7194061279297	0.999951	1398.88
SA3_2	1251	155.01980781555176	327.54953384399414	0.9999201	1400.0
SA3_2	1252	154.95386123657227	327.7330684661865	0.9999151	1401.12
SA3_2	1253	157.60092735290527	326.5381050109863	0.99990726	1402.24
SA3_2	1254	155.58724403381348	329.1279602050781	0.9999361	1403.36
SA3_2	1255	154.30166721343994	332.493896484375	0.9998801	1404.48
SA3_2	1256	150.49340724945068	338.6960792541504	0.99995303	1405.6
SA3_2	1257	147.16267585754395	345.6379508972168	0.9999454	1406.72
SA3_2	1258	144.964861869812	346.41305923461914	0.9999378	1407.84
SA3_2	1259	146.44756317138672	346.7562961578369	0.9999137	1408.96
SA3_2	1260	145.30930519104004	346.4154624938965	0.9998952	1410.08
SA3_2	1261	145.03648281097412	347.17180252075195	0.9999062	1411.2
SA3_2	1262	141.37134552001953	346.4231300354004	0.999936	1412.32
SA3_2	1263	134.37306880950928	347.7964782714844	0.99990463	1413.44
SA3_2	1264	133.63721370697021	345.9352397918701	0.9999368	1414.56
SA3_2	1265	131.2470555305481	341.4115047454834	0.99991214	1415.68
SA3_2	1266	128.46436500549316	336.68354988098145	0.999892	1416.8
SA3_2	1267	131.4508557319641	337.1242904663086	0.9998561	1417.92
SA3_2	1268	132.32684135437012	339.2897415161133	0.9998271	1419.04
SA3_2	1269	131.3629388809204	339.8708724975586	0.99992394	1420.16
SA3_2	1270	127.83480882644653	341.7730236053467	0.9999285	1421.28
SA3_2	1271	125.92909336090088	348.5222625732422	0.999936	1422.4
SA3_2	1272	128.0453324317932	352.41994857788086	0.9999306	1423.52
SA3_2	1273	127.96838283538818	360.4119873046875	0.9997187	1424.64
SA3_2	1274	129.66989278793335	378.1079864501953	0.9984957	1425.76
SA3_2	1275	128.52017879486084	386.2303161621094	0.9849135	1426.88
SA3_2	1276	162.6121163368225	393.2160472869873	0.999542	1428.0
SA3_2	1277	187.9700779914856	388.7980842590332	0.99986684	1429.12
SA3_2	1278	214.4850254058838	384.5151901245117	0.99961036	1430.24
SA3_2	1279	240.5597686767578	380.92838287353516	0.99956983	1431.36
SA3_2	1280	264.5627975463867	374.7930908203125	0.99975747	1432.48
SA3_2	1281	283.47344398498535	369.02134895324707	0.9996177	1433.6
SA3_2	1282	299.38440322875977	363.9071846008301	0.99973434	1434.72
SA3_2	1283	317.4021244049072	358.74552726745605	0.99975365	1435.84
SA3_2	1284	340.8153533935547	358.34412574768066	0.9995845	1436.96
SA3_2	1285	362.91422843933105	356.0292434692383	0.99932325	1438.08
SA3_2	1286	385.8212947845459	355.25922775268555	0.9951161	1439.2
SA3_2	1287	401.3003349304199	355.1692485809326	0.9987847	1440.32
SA3_2	1288	416.2111282348633	358.57412338256836	0.99870276	1441.44
SA3_2	1289	425.77686309814453	361.0276794433594	0.9975491	1442.56
SA3_2	1290	432.83843994140625	366.7455196380615	0.9903716	1443.68
SA3_2	1291	441.7510509490967	374.03417587280273	0.8979046	1444.8
SA3_2	1292	440.52085876464844	369.11767959594727	0.13167395	1445.92
SA3_2	1293	447.5695610046387	374.7883987426758	0.19882682	1447.04
SA3_2	1294	450.2908706665039	385.2308464050293	0.98542273	1448.16
SA3_2	1295	449.4884490966797	389.0159225463867	0.9941333	1449.28
SA3_2	1296	453.52396965026855	385.10287284851074	0.9993449	1450.4
SA3_2	1297	452.12974548339844	384.0355110168457	0.9994012	1451.52
SA3_2	1298	454.5175075531006	386.6521739959717	0.9986603	1452.64
SA3_2	1299	453.5604476928711	383.646183013916	0.99905103	1453.76
SA3_2	1300	452.3792266845703	381.40929222106934	0.9996381	1454.88
SA3_2	1301	451.7021179199219	383.0518341064453	0.99940443	1456.0
SA3_2	1302	451.8094062805176	381.5794086456299	0.9994815	1457.12
SA3_2	1303	449.4341850280762	380.7047367095947	0.9993156	1458.24
SA3_2	1304	448.6420154571533	375.05407333374023	0.99981695	1459.36
SA3_2	1305	449.1136074066162	373.6275100708008	0.9996762	1460.48
SA3_2	1306	447.9781150817871	377.2071647644043	0.99947757	1461.6
SA3_2	1307	445.165491104126	380.51496505737305	0.99970883	1462.72
SA3_2	1308	441.97559356689453	378.2951545715332	0.9998111	1463.84
SA3_2	1309	439.1946792602539	374.54758644104004	0.99972826	1464.96
SA3_2	1310	440.7536506652832	373.4458351135254	0.999678	1466.08
SA3_2	1311	444.1751480102539	370.8160972595215	0.9995504	1467.2
SA3_2	1312	443.09849739074707	368.16493034362793	0.99966896	1468.32
SA3_2	1313	440.70825576782227	367.93856620788574	0.99960643	1469.44
SA3_2	1314	441.22581481933594	366.38208389282227	0.9997271	1470.56
SA3_2	1315	436.0729694366455	365.4755401611328	0.99972576	1471.68
SA3_2	1316	436.31229400634766	362.7781105041504	0.999819	1472.8
SA3_2	1317	432.0127010345459	362.2166061401367	0.9997464	1473.92
SA3_2	1318	427.51593589782715	360.6049346923828	0.9996112	1475.04
SA3_2	1319	422.41129875183105	358.38151931762695	0.9996866	1476.16
SA3_2	1320	416.7381286621094	362.93054580688477	0.9997409	1477.28
SA3_2	1321	413.6712074279785	361.53679847717285	0.9998622	1478.4
SA3_2	1322	411.0440731048584	359.1195487976074	0.9997187	1479.52
SA3_2	1323	408.0178737640381	358.4110450744629	0.9997081	1480.64
SA3_2	1324	408.4510803222656	357.4632167816162	0.99964726	1481.76
SA3_2	1325	409.4683647155762	353.893346786499	0.9997359	1482.88
SA3_2	1326	406.51869773864746	353.8376998901367	0.9998343	1484.0
SA3_2	1327	397.1625328063965	353.9623260498047	0.99971753	1485.12
SA3_2	1328	392.77501106262207	356.0617733001709	0.9997056	1486.24
SA3_2	1329	382.81641006469727	358.9877986907959	0.9998957	1487.36
SA3_2	1330	374.20849800109863	366.3796806335449	0.99972385	1488.48
SA3_2	1331	370.91569900512695	367.0247268676758	0.99971575	1489.6
SA3_2	1332	364.69902992248535	366.6149711608887	0.99979323	1490.72
SA3_2	1333	363.82908821105957	364.41887855529785	0.99966204	1491.84
SA3_2	1334	362.9572868347168	365.2649688720703	0.9998179	1492.96
SA3_2	1335	361.14020347595215	360.9364700317383	0.99974734	1494.08
SA3_2	1336	357.26444721221924	357.3863983154297	0.99986553	1495.2
SA3_2	1337	351.8944978713989	358.7154006958008	0.9998869	1496.32
SA3_2	1338	348.5978126525879	361.2762451171875	0.9998901	1497.44
SA3_2	1339	345.24266719818115	361.6541576385498	0.9998098	1498.56
SA3_2	1340	332.84590244293213	358.12477111816406	0.99986243	1499.68
SA3_2	1341	324.76634979248047	359.1665267944336	0.9998634	1500.8
SA3_2	1342	315.7893419265747	355.9855842590332	0.9998872	1501.92
SA3_2	1343	310.9232187271118	349.1265106201172	0.9998809	1503.04
SA3_2	1344	306.14795684814453	345.0033760070801	0.9999132	1504.16
SA3_2	1345	300.1962184906006	342.9051876068115	0.9999293	1505.28
SA3_2	1346	289.3373966217041	341.872501373291	0.99993443	1506.4
SA3_2	1347	279.97045516967773	340.8842468261719	0.99990904	1507.52
SA3_2	1348	271.17884159088135	340.568790435791	0.99974316	1508.64
SA3_2	1349	263.20481300354004	336.8583297729492	0.9998584	1509.76
SA3_2	1350	255.98390102386475	331.62614822387695	0.99984145	1510.88
SA3_2	1351	249.69274997711182	328.8394546508789	0.99989676	1512.0
SA3_2	1352	235.0295066833496	323.20255279541016	0.9996729	1513.12
SA3_2	1353	224.71647262573242	328.0107593536377	0.9999074	1514.24
SA3_2	1354	221.55749797821045	328.2330322265625	0.99989676	1515.36
SA3_2	1355	217.45824813842773	326.0402584075928	0.9999541	1516.48
SA3_2	1356	212.05854415893555	331.3340663909912	0.99992573	1517.6
SA3_2	1357	208.54628086090088	332.2489356994629	0.9999356	1518.72
SA3_2	1358	204.84302043914795	333.88272285461426	0.99992514	1519.84
SA3_2	1359	197.70013093948364	336.9117736816406	0.99991405	1520.96
SA3_2	1360	190.8766269683838	338.62621307373047	0.9999403	1522.08
SA3_2	1361	171.7318296432495	344.0419578552246	0.9998503	1523.2
SA3_2	1362	173.07918071746826	347.1199607849121	0.99966025	1524.32
SA3_2	1363	163.66902589797974	356.4317321777344	0.9999131	1525.44
SA3_2	1364	155.67394495010376	368.6448669433594	0.99988747	1526.56
SA3_2	1365	160.11571884155273	375.3527355194092	0.9998894	1527.68
SA3_2	1366	161.20668649673462	376.67724609375	0.9998704	1528.8
SA3_2	1367	161.97125911712646	384.12872314453125	0.9999484	1529.92
SA3_2	1368	160.01579761505127	390.5680847167969	0.99982506	1531.04
SA3_2	1369	137.77095079421997	413.22896003723145	0.9997086	1532.16
SA3_2	1370	120.6499457359314	421.7441940307617	0.999713	1533.28
SA3_2	1371	111.747145652771	412.22362518310547	0.99622655	1534.4
SA3_2	1372	93.57235431671143	407.2334861755371	0.98236555	1535.52
SA3_2	1373	116.2419080734253	412.0440673828125	0.99837744	1536.64
SA3_2	1374	126.83109045028687	424.8282051086426	0.99980325	1537.76
SA3_2	1375	183.87374877929688	425.2316093444824	0.9997955	1538.88
SA3_2	1376	197.57819175720215	416.7025566101074	0.99985707	1540.0
SA3_2	1377	188.94680738449097	415.3270626068115	0.9998685	1541.12
SA3_2	1378	189.79157209396362	410.63175201416016	0.9998733	1542.24
SA3_2	1379	189.35850858688354	406.3072872161865	0.9998574	1543.36
SA3_2	1380	189.9115800857544	407.4872303009033	0.99983335	1544.48
SA3_2	1381	195.19670009613037	403.2667350769043	0.9997986	1545.6
SA3_2	1382	199.57616329193115	399.47731018066406	0.9998487	1546.72
SA3_2	1383	201.41396522521973	399.5119857788086	0.99970514	1547.84
SA3_2	1384	201.70633792877197	395.2785015106201	0.999841	1548.96
SA3_2	1385	200.0579833984375	399.3307685852051	0.9998791	1550.08
SA3_2	1386	203.75750064849854	397.21086502075195	0.99974483	1551.2
SA3_2	1387	204.71034049987793	394.6999740600586	0.9997693	1552.32
SA3_2	1388	206.75528049468994	392.7041244506836	0.99971205	1553.44
SA3_2	1389	207.7390193939209	387.74837493896484	0.9998677	1554.56
SA3_2	1390	209.95361804962158	383.5568046569824	0.99986255	1555.68
SA3_2	1391	209.08668041229248	383.22057723999023	0.9998958	1556.8
SA3_2	1392	207.96575546264648	381.91864013671875	0.99978787	1557.92
SA3_2	1393	206.496000289917	379.6768569946289	0.9998086	1559.04
SA3_2	1394	202.62675285339355	379.9031352996826	0.9997812	1560.16
SA3_2	1395	202.35087871551514	378.72645378112793	0.9997241	1561.28
SA3_2	1396	204.6046495437622	379.4407653808594	0.9997924	1562.4
SA3_2	1397	203.57389450073242	376.6978454589844	0.99966073	1563.52
SA3_2	1398	201.19900703430176	376.2521553039551	0.9998109	1564.64
SA3_2	1399	202.4697780609131	379.9452209472656	0.99973065	1565.76
SA3_2	1400	205.21385669708252	378.62817764282227	0.99972886	1566.88
SA3_2	1401	202.22713947296143	375.3595161437988	0.99983644	1568.0
SA3_2	1402	197.19524383544922	379.23791885375977	0.99972254	1569.12
SA3_2	1403	196.54877185821533	381.0483169555664	0.9997528	1570.24
SA3_2	1404	194.44103240966797	381.4922904968262	0.99974686	1571.36
SA3_2	1405	191.99230670928955	380.45531272888184	0.99980444	1572.48
SA3_2	1406	184.16764736175537	381.19288444519043	0.9998325	1573.6
SA3_2	1407	182.15374946594238	380.67529678344727	0.9998429	1574.72
SA3_2	1408	178.2451629638672	383.245267868042	0.99973506	1575.84
SA3_2	1409	176.6876220703125	381.53514862060547	0.9996513	1576.96
SA3_2	1410	177.22293138504028	379.9979782104492	0.99980956	1578.08
SA3_2	1411	177.1042823791504	387.75278091430664	0.9998306	1579.2
SA3_2	1412	174.8369574546814	390.3475284576416	0.99987745	1580.32
SA3_2	1413	170.01413106918335	392.33845710754395	0.9999118	1581.44
SA3_2	1414	172.62812852859497	390.98127365112305	0.9998362	1582.56
SA3_2	1415	175.3102421760559	388.44700813293457	0.9997886	1583.68
SA3_2	1416	175.49057006835938	388.10136795043945	0.9995834	1584.8
SA3_2	1417	176.57370567321777	386.5697765350342	0.9990682	1585.92
SA3_2	1418	175.9119153022766	383.44608306884766	0.9994809	1587.04
SA3_2	1419	175.57578086853027	382.6383590698242	0.9997094	1588.16
SA3_2	1420	173.04129600524902	381.24841690063477	0.9996468	1589.28
SA3_2	1421	172.93076515197754	378.50263595581055	0.99959785	1590.4
SA3_2	1422	170.45812606811523	374.1442108154297	0.999491	1591.52
SA3_2	1423	162.75426149368286	379.6890449523926	0.9998286	1592.64
SA3_2	1424	163.6913537979126	378.6349868774414	0.9998135	1593.76
SA3_2	1425	156.88822269439697	380.1822566986084	0.9998416	1594.88
SA3_2	1426	160.4653835296631	380.731143951416	0.9998869	1596.0
SA3_2	1427	162.09816932678223	378.2310104370117	0.9998388	1597.12
SA3_2	1428	162.00289726257324	380.3872489929199	0.99986565	1598.24
SA3_2	1429	160.736083984375	379.0505790710449	0.9998387	1599.36
SA3_2	1430	159.54960584640503	380.0118827819824	0.9998723	1600.48
SA3_2	1431	159.95078086853027	381.2551689147949	0.9999105	1601.6
SA3_2	1432	164.74008560180664	385.1944828033447	0.99984944	1602.72
SA3_2	1433	166.32521152496338	384.4358825683594	0.9998541	1603.84
SA3_2	1434	165.1986598968506	387.12764739990234	0.99985206	1604.96
SA3_2	1435	169.4926381111145	384.87035751342773	0.99974686	1606.08
SA3_2	1436	170.0038194656372	384.4199752807617	0.9999038	1607.2
SA3_2	1437	170.65385580062866	392.4111557006836	0.99986804	1608.32
SA3_2	1438	177.98564434051514	389.5785427093506	0.9998142	1609.44
SA3_2	1439	180.8929443359375	382.42218017578125	0.9998186	1610.56
SA3_2	1440	179.43997383117676	382.7652168273926	0.9998031	1611.68
SA3_2	1441	179.39409017562866	379.4079780578613	0.999764	1612.8
SA3_2	1442	178.01589965820312	378.7423324584961	0.9997149	1613.92
SA3_2	1443	179.16377782821655	375.1679992675781	0.999877	1615.04
SA3_2	1444	180.70175647735596	370.70674896240234	0.9998417	1616.16
SA3_2	1445	176.81829929351807	367.03104972839355	0.99989736	1617.28
SA3_2	1446	180.55447340011597	363.9265537261963	0.9998925	1618.4
SA3_2	1447	177.592134475708	361.36911392211914	0.99991465	1619.52
SA3_2	1448	172.0123529434204	363.1553649902344	0.9999399	1620.64
SA3_2	1449	168.07044744491577	365.72118759155273	0.9999094	1621.76
SA3_2	1450	166.24447107315063	364.4131278991699	0.99990344	1622.88
SA3_2	1451	167.93057918548584	361.74193382263184	0.9998883	1624.0
SA3_2	1452	164.7090196609497	358.73085021972656	0.99990594	1625.12
SA3_2	1453	158.876633644104	361.10718727111816	0.9999074	1626.24
SA3_2	1454	158.46043825149536	364.12519454956055	0.99988985	1627.36
SA3_2	1455	160.84449291229248	361.38811111450195	0.9999361	1628.48
SA3_2	1456	163.1770372390747	360.4819679260254	0.9998944	1629.6
SA3_2	1457	162.3661994934082	359.98077392578125	0.9999001	1630.72
SA3_2	1458	162.4409556388855	366.31396293640137	0.99992347	1631.84
SA3_2	1459	164.04728889465332	368.0405044555664	0.99992096	1632.96
SA3_2	1460	167.10084676742554	367.8669261932373	0.99987674	1634.08
SA3_2	1461	167.78969764709473	368.39406967163086	0.99991953	1635.2
SA3_2	1462	166.19815826416016	368.750638961792	0.99991953	1636.32
SA3_2	1463	163.76787424087524	375.17234802246094	0.99992466	1637.44
SA3_2	1464	161.70024871826172	381.3128471374512	0.9998092	1638.56
SA3_2	1465	162.7280354499817	380.78773498535156	0.99968195	1639.68
SA3_2	1466	162.38973140716553	380.1094436645508	0.9998646	1640.8
SA3_2	1467	172.97650575637817	381.333589553833	0.999619	1641.92
SA3_2	1468	175.707745552063	380.99905014038086	0.9996309	1643.04
SA3_2	1469	175.06091594696045	382.0260429382324	0.9997861	1644.16
SA3_2	1470	175.3182888031006	382.8310775756836	0.9997923	1645.28
SA3_2	1471	169.12274360656738	387.1098804473877	0.99982965	1646.4
SA3_2	1472	168.52617263793945	382.6186180114746	0.9998053	1647.52
SA3_2	1473	170.9024429321289	375.57214736938477	0.99976355	1648.64
SA3_2	1474	168.53370666503906	369.2073440551758	0.99986005	1649.76
SA3_2	1475	162.34533786773682	361.10498428344727	0.9982772	1650.88
SA3_2	1476	163.83545398712158	367.26877212524414	0.9997806	1652.0
SA3_2	1477	166.9184923171997	367.3337173461914	0.99952936	1653.12
SA3_2	1478	173.8910436630249	366.406946182251	0.99964964	1654.24
SA3_2	1479	174.07636642456055	365.03814697265625	0.9998884	1655.36
SA3_2	1480	174.55389499664307	365.5174255371094	0.99987686	1656.48
SA3_2	1481	174.55298900604248	360.90067863464355	0.99945754	1657.6
SA3_2	1482	176.9389271736145	356.56219482421875	0.9997383	1658.72
SA3_2	1483	177.51765251159668	348.96514892578125	0.99988985	1659.84
SA3_2	1484	174.28410053253174	345.7693862915039	0.99991477	1660.96
SA3_2	1485	173.0836272239685	343.859281539917	0.9999274	1662.08
SA3_2	1486	169.58634853363037	341.82663917541504	0.99992585	1663.2
SA3_2	1487	168.6039924621582	338.1528854370117	0.9998975	1664.32
SA3_2	1488	162.66307830810547	337.06586837768555	0.9998789	1665.44
SA3_2	1489	163.7704372406006	333.3310890197754	0.99974936	1666.56
SA3_2	1490	157.25536346435547	326.453161239624	0.9999218	1667.68
SA3_2	1491	156.62388801574707	314.90864753723145	0.99994695	1668.8
SA3_2	1492	155.7650923728943	305.504207611084	0.99993503	1669.92
SA3_2	1493	159.27505493164062	295.15857696533203	0.9999529	1671.04
SA3_2	1494	159.69606637954712	289.03724670410156	0.9999374	1672.16
SA3_2	1495	158.20770263671875	296.2675094604492	0.999928	1673.28
SA3_2	1496	151.28600597381592	306.17557525634766	0.99992156	1674.4
SA3_2	1497	138.6474370956421	332.40068435668945	0.9984566	1675.52
SA3_2	1498	144.05677318572998	356.14294052124023	0.99955493	1676.64
SA3_2	1499	149.05192852020264	366.0740661621094	0.9998574	1677.76
SA3_2	1500	180.5059552192688	388.1655979156494	0.99977356	1678.88
SA3_2	1501	208.20879936218262	392.60364532470703	0.9998373	1680.0
SA3_2	1502	237.02447414398193	392.60021209716797	0.9998925	1681.12
SA3_2	1503	261.4556550979614	383.79106521606445	0.9998271	1682.24
SA3_2	1504	282.1790933609009	379.5001029968262	0.99978954	1683.36
SA3_2	1505	299.76963996887207	374.41349029541016	0.999757	1684.48
SA3_2	1506	315.53072929382324	367.85144805908203	0.99986947	1685.6
SA3_2	1507	330.9711217880249	366.3083839416504	0.99983644	1686.72
SA3_2	1508	342.3304557800293	362.9839324951172	0.9999323	1687.84
SA3_2	1509	352.4331569671631	362.3422908782959	0.99981767	1688.96
SA3_2	1510	364.6121025085449	368.56252670288086	0.9975115	1690.08
SA3_2	1511	380.12375831604004	372.0984077453613	0.99901545	1691.2
SA3_2	1512	391.8902397155762	371.77196502685547	0.97950625	1692.32
SA3_2	1513	414.55678939819336	386.0452651977539	0.99212945	1693.44
SA3_2	1514	428.55825424194336	388.86972427368164	0.989027	1694.56
SA3_2	1515	433.6578845977783	391.23064041137695	0.99966097	1695.68
SA3_2	1516	440.23051261901855	396.39750480651855	0.99977547	1696.8
SA3_2	1517	438.0692958831787	398.170166015625	0.99947447	1697.92
SA3_2	1518	439.2918586730957	396.32031440734863	0.9996737	1699.04
SA3_2	1519	440.8946990966797	398.118896484375	0.99967813	1700.16
SA3_2	1520	439.0312194824219	396.60289764404297	0.9998097	1701.28
SA3_2	1521	437.8260612487793	393.7268829345703	0.99889237	1702.4
SA3_2	1522	437.7727508544922	394.5772933959961	0.9991296	1703.52
SA3_2	1523	437.235164642334	389.5401191711426	0.9995024	1704.64
SA3_2	1524	434.57512855529785	391.49539947509766	0.9963121	1705.76
SA3_2	1525	430.08995056152344	392.1603584289551	0.9975688	1706.88
SA3_2	1526	414.697265625	386.945743560791	0.9997981	1708.0
SA3_2	1527	400.384521484375	384.78132247924805	0.9998988	1709.12
SA3_2	1528	394.0077304840088	387.2720146179199	0.99989235	1710.24
SA3_2	1529	391.4097309112549	385.34093856811523	0.9998919	1711.36
SA3_2	1530	380.4997444152832	385.6676959991455	0.99992085	1712.48
SA3_2	1531	377.20017433166504	384.8616027832031	0.99991393	1713.6
SA3_2	1532	371.03211879730225	381.85277938842773	0.99983823	1714.72
SA3_2	1533	365.9186840057373	381.32174491882324	0.9998573	1715.84
SA3_2	1534	361.01579666137695	378.2098388671875	0.99979514	1716.96
SA3_2	1535	358.60304832458496	372.71032333374023	0.9998191	1718.08
SA3_2	1536	356.67757987976074	368.0002498626709	0.999902	1719.2
SA3_2	1537	352.6244640350342	367.68510818481445	0.9999088	1720.32
SA3_2	1538	350.84517002105713	362.9572105407715	0.9998271	1721.44
SA3_2	1539	348.1971263885498	364.9050807952881	0.9998851	1722.56
SA3_2	1540	339.4266128540039	364.6596336364746	0.99967945	1723.68
SA3_2	1541	333.75728130340576	366.24157905578613	0.9997696	1724.8
SA3_2	1542	326.47297382354736	364.3179130554199	0.9998093	1725.92
SA3_2	1543	321.4040279388428	364.4008541107178	0.99983966	1727.04
SA3_2	1544	315.81387519836426	362.59626388549805	0.99985456	1728.16
SA3_2	1545	310.0043535232544	361.53785705566406	0.9998847	1729.28
SA3_2	1546	303.8651704788208	358.207311630249	0.9999223	1730.4
SA3_2	1547	299.69515800476074	357.86850929260254	0.99992585	1731.52
SA3_2	1548	299.4534492492676	354.4306182861328	0.99980193	1732.64
SA3_2	1549	295.49031257629395	350.7012748718262	0.9999229	1733.76
SA3_2	1550	297.66502380371094	347.2426414489746	0.99986446	1734.88
SA3_2	1551	291.70894622802734	346.7998695373535	0.9999242	1736.0
SA3_2	1552	292.56181716918945	344.7439384460449	0.9995683	1737.12
SA3_2	1553	289.24126625061035	341.8089294433594	0.9999125	1738.24
SA3_2	1554	285.8955144882202	336.47180557250977	0.9998754	1739.36
SA3_2	1555	280.7183027267456	335.92838287353516	0.99984384	1740.48
SA3_2	1556	279.55052852630615	332.9974937438965	0.99985754	1741.6
SA3_2	1557	274.60899353027344	329.48272705078125	0.9998198	1742.72
SA3_2	1558	267.4036502838135	325.9280204772949	0.9998319	1743.84
SA3_2	1559	262.05506324768066	318.7559509277344	0.9998889	1744.96
SA3_2	1560	254.949688911438	317.5920867919922	0.99994695	1746.08
SA3_2	1561	245.57294845581055	317.85618782043457	0.9999298	1747.2
SA3_2	1562	235.3351354598999	326.6524600982666	0.99973804	1748.32
SA3_2	1563	216.89786911010742	345.89927673339844	0.9999573	1749.44
SA3_2	1564	206.0619831085205	373.84331703186035	0.9999441	1750.56
SA3_2	1565	214.82150554656982	384.9597358703613	0.999908	1751.68
SA3_2	1566	223.13673496246338	396.80989265441895	0.99983776	1752.8
SA3_2	1567	234.07390117645264	407.2876167297363	0.999894	1753.92
SA3_2	1568	241.8962001800537	409.59025382995605	0.9997924	1755.04
SA3_2	1569	249.5398998260498	406.63381576538086	0.99975175	1756.16
SA3_2	1570	245.89591026306152	409.7483253479004	0.9996505	1757.28
SA3_2	1571	245.41471004486084	411.7997932434082	0.99971133	1758.4
SA3_2	1572	244.15223598480225	412.66319274902344	0.999509	1759.52
SA3_2	1573	244.5446252822876	413.3851432800293	0.999212	1760.64
SA3_2	1574	244.31002140045166	410.0599765777588	0.99922454	1761.76
SA3_2	1575	242.72058010101318	409.83415603637695	0.99945325	1762.88
SA3_2	1576	242.1208143234253	408.78604888916016	0.99959856	1764.0
SA3_2	1577	243.2237148284912	409.31013107299805	0.9991609	1765.12
SA3_2	1578	245.89624404907227	408.0746269226074	0.99959296	1766.24
SA3_2	1579	247.88691997528076	405.54213523864746	0.9994449	1767.36
SA3_2	1580	248.34375381469727	402.35984802246094	0.9997385	1768.48
SA3_2	1581	250.8836269378662	399.7317123413086	0.99940324	1769.6
SA3_2	1582	251.99272632598877	399.0284729003906	0.9998652	1770.72
SA3_2	1583	254.09023761749268	396.77069664001465	0.99983644	1771.84
SA3_2	1584	255.77073097229004	393.489990234375	0.99986887	1772.96
SA3_2	1585	253.88360023498535	390.3827476501465	0.9998995	1774.08
SA3_2	1586	252.445650100708	391.2246322631836	0.99990356	1775.2
SA3_2	1587	250.64830780029297	384.36964988708496	0.9999199	1776.32
SA3_2	1588	253.1010866165161	373.0165100097656	0.999607	1777.44
SA3_2	1589	248.74026775360107	370.84808349609375	0.99991643	1778.56
SA3_2	1590	247.2278594970703	368.5081672668457	0.99990284	1779.68
SA3_2	1591	245.59171199798584	371.96325302124023	0.9998337	1780.8
SA3_2	1592	240.77084064483643	368.3885192871094	0.99966395	1781.92
SA3_2	1593	235.2381467819214	367.6018524169922	0.9992955	1783.04
SA3_2	1594	232.23285675048828	367.4447822570801	0.99975556	1784.16
SA3_2	1595	231.50830268859863	367.06847190856934	0.999749	1785.28
SA3_2	1596	226.8120288848877	367.338924407959	0.9997793	1786.4
SA3_2	1597	221.93231582641602	368.15465927124023	0.99989796	1787.52
SA3_2	1598	219.37110424041748	366.10605239868164	0.99973804	1788.64
SA3_2	1599	214.21658992767334	363.8455295562744	0.9998517	1789.76
SA3_2	1600	208.17954540252686	362.67202377319336	0.99989665	1790.88
SA3_2	1601	206.7152500152588	362.8957271575928	0.9998273	1792.0
SA3_2	1602	203.95941734313965	361.3901138305664	0.9993529	1793.12
SA3_2	1603	196.9399333000183	358.4116744995117	0.99981815	1794.24
SA3_2	1604	186.53476238250732	358.5014247894287	0.9999062	1795.36
SA3_2	1605	180.07174730300903	354.3509101867676	0.9998944	1796.48
SA3_2	1606	174.2660641670227	352.75428771972656	0.99983203	1797.6
SA3_2	1607	170.20273208618164	344.92034912109375	0.9999088	1798.72
SA3_2	1608	160.67097187042236	337.84481048583984	0.9999057	1799.84
SA3_2	1609	158.26077461242676	333.43191146850586	0.99990356	1800.96
SA3_2	1610	159.76412296295166	334.95134353637695	0.9998789	1802.08
SA3_2	1611	155.1912784576416	337.45914459228516	0.9999448	1803.2
SA3_2	1612	154.8688292503357	341.0499858856201	0.9999137	1804.32
SA3_2	1613	152.07726955413818	340.3565311431885	0.99990726	1805.44
SA3_2	1614	146.15486860275269	338.2339096069336	0.9999517	1806.56
SA3_2	1615	132.1717381477356	339.9179935455322	0.99993205	1807.68
SA3_2	1616	122.25261926651001	342.3874855041504	0.9998858	1808.8
SA3_2	1617	103.5556435585022	346.69315338134766	0.9998715	1809.92
SA3_2	1618	100.87398290634155	349.92719650268555	0.99983346	1811.04
SA3_2	1619	96.41532897949219	367.33065605163574	0.9995276	1812.16
SA3_2	1620	131.7808747291565	385.7025718688965	0.99951696	1813.28
SA3_2	1621	139.53591585159302	385.7251167297363	0.9997428	1814.4
SA3_2	1622	141.09809398651123	383.2061004638672	0.9994716	1815.52
SA3_2	1623	149.6906280517578	382.9583930969238	0.9977198	1816.64
SA3_2	1624	153.07921171188354	379.8185348510742	0.99964964	1817.76
SA3_2	1625	159.015154838562	378.59338760375977	0.99960417	1818.88
SA3_2	1626	165.87488651275635	376.24969482421875	0.9993075	1820.0
SA3_2	1627	168.19396018981934	373.0232620239258	0.9998436	1821.12
SA3_2	1628	172.16473817825317	369.9041175842285	0.99978536	1822.24
SA3_2	1629	177.01163291931152	366.533203125	0.9997216	1823.36
SA3_2	1630	178.13783884048462	361.0542297363281	0.9998803	1824.48
SA3_2	1631	179.19237613677979	359.377384185791	0.9999281	1825.6
SA3_2	1632	182.28708505630493	356.1979866027832	0.99990606	1826.72
SA3_2	1633	186.0696792602539	354.3628692626953	0.99991906	1827.84
SA3_2	1634	186.43951416015625	354.85862731933594	0.9999144	1828.96
SA3_2	1635	186.79101467132568	355.61121940612793	0.9998708	1830.08
SA3_2	1636	185.1793885231018	358.3453559875488	0.99992895	1831.2
SA3_2	1637	181.37503862380981	365.19679069519043	0.9998847	1832.32
SA3_2	1638	182.38283395767212	365.83534240722656	0.9997942	1833.44
SA3_2	1639	182.0613145828247	364.9281978607178	0.99956065	1834.56
SA3_2	1640	185.93950271606445	362.20041275024414	0.9998023	1835.68
SA3_2	1641	187.94958591461182	352.25664138793945	0.99987423	1836.8
SA3_2	1642	183.1592321395874	340.1355743408203	0.9998685	1837.92
SA3_2	1643	188.0220651626587	335.9845161437988	0.9998846	1839.04
SA3_2	1644	187.26106882095337	336.72826766967773	0.9997687	1840.16
SA3_2	1645	184.13082361221313	342.6756191253662	0.9999356	1841.28
SA3_2	1646	181.08177185058594	346.8104553222656	0.9998535	1842.4
SA3_2	1647	178.13615798950195	347.4591636657715	0.9997942	1843.52
SA3_2	1648	177.5538682937622	345.2057075500488	0.99974173	1844.64
SA3_2	1649	178.24660539627075	341.60694122314453	0.99978274	1845.76
SA3_2	1650	172.34681844711304	344.0687084197998	0.9999341	1846.88
SA3_2	1651	165.13965129852295	353.48779678344727	0.9998685	1848.0
SA3_2	1652	157.12177753448486	368.7289237976074	0.99980813	1849.12
SA3_2	1653	161.94233894348145	391.6897201538086	0.9998635	1850.24
SA3_2	1654	158.64983797073364	404.64354515075684	0.9999137	1851.36
SA3_2	1655	153.88038158416748	418.0459213256836	0.99983656	1852.48
SA3_2	1656	144.7285294532776	428.2469844818115	0.99990594	1853.6
SA3_2	1657	136.87989711761475	424.969482421875	0.9996474	1854.72
SA3_2	1658	132.73276090621948	427.8742504119873	0.9998023	1855.84
SA3_2	1659	120.94407081604004	428.52304458618164	0.99945205	1856.96
SA3_2	1660	120.05195617675781	430.11417388916016	0.997546	1858.08
SA3_2	1661	124.551260471344	430.78771591186523	0.99859864	1859.2
SA3_2	1662	125.47845840454102	427.8197479248047	0.9971111	1860.32
SA3_2	1663	129.74989414215088	422.7149963378906	0.99940646	1861.44
SA3_2	1664	132.43930339813232	419.60351943969727	0.9990181	1862.56
SA3_2	1665	133.87815952301025	431.03041648864746	0.990908	1863.68
SA3_2	1666	166.98505878448486	429.6043109893799	0.9984003	1864.8
SA3_2	1667	171.7404842376709	423.7441062927246	0.99956065	1865.92
SA3_2	1668	172.0591902732849	421.23209953308105	0.9996437	1867.04
SA3_2	1669	172.69408702850342	415.83452224731445	0.9998592	1868.16
SA3_2	1670	173.1490969657898	412.9379653930664	0.9998336	1869.28
SA3_2	1671	176.36113166809082	408.5622024536133	0.9997446	1870.4
SA3_2	1672	183.79907608032227	407.5318908691406	0.99976593	1871.52
SA3_2	1673	194.69726085662842	401.74930572509766	0.99869895	1872.64
SA3_2	1674	199.3854284286499	401.31614685058594	0.99973196	1873.76
SA3_2	1675	199.83651638031006	397.69357681274414	0.9990429	1874.88
SA3_2	1676	207.91454315185547	397.3059940338135	0.99961627	1876.0
SA3_2	1677	211.26999855041504	396.33888244628906	0.9998729	1877.12
SA3_2	1678	213.48121166229248	390.13123512268066	0.9998734	1878.24
SA3_2	1679	215.65382480621338	389.1924476623535	0.99985635	1879.36
SA3_2	1680	214.21959400177002	387.1725654602051	0.9998739	1880.48
SA3_2	1681	212.51635551452637	382.4509048461914	0.9999193	1881.6
SA3_2	1682	207.87959098815918	384.39820289611816	0.9998598	1882.72
SA3_2	1683	203.40769290924072	385.3226852416992	0.9998609	1883.84
SA3_2	1684	201.75001621246338	386.05058670043945	0.9998254	1884.96
SA3_2	1685	199.64182376861572	386.49301528930664	0.9998516	1886.08
SA3_2	1686	201.4535665512085	386.5019989013672	0.999736	1887.2
SA3_2	1687	196.38006687164307	387.2372531890869	0.9997149	1888.32
SA3_2	1688	196.51861190795898	387.8712272644043	0.9996754	1889.44
SA3_2	1689	196.48295640945435	387.77395248413086	0.9997986	1890.56
SA3_2	1690	197.00753688812256	387.4705696105957	0.9997849	1891.68
SA3_2	1691	195.98538875579834	386.4866638183594	0.9998603	1892.8
SA3_2	1692	195.29025554656982	384.94531631469727	0.9998611	1893.92
SA3_2	1693	194.91257667541504	386.7777156829834	0.9997788	1895.04
SA3_2	1694	194.07501220703125	387.20635414123535	0.9997583	1896.16
SA3_2	1695	195.4991340637207	385.02628326416016	0.99975103	1897.28
SA3_2	1696	194.57489252090454	380.0189208984375	0.99972254	1898.4
SA3_2	1697	192.71376132965088	379.94287490844727	0.9997173	1899.52
SA3_2	1698	189.28449153900146	381.36317253112793	0.99965096	1900.64
SA3_2	1699	194.29030418395996	380.3034210205078	0.9996455	1901.76
SA3_2	1700	190.00494480133057	377.93360710144043	0.9996433	1902.88
SA3_2	1701	190.16218185424805	376.063756942749	0.9997589	1904.0
SA3_2	1702	192.3211693763733	373.390588760376	0.99982125	1905.12
SA3_2	1703	191.59610271453857	374.2437171936035	0.99978894	1906.24
SA3_2	1704	192.4813985824585	373.50122451782227	0.9997824	1907.36
SA3_2	1705	192.737078666687	366.29980087280273	0.99988294	1908.48
SA3_2	1706	190.12237787246704	360.780029296875	0.9998851	1909.6
SA3_2	1707	192.0792579650879	356.7835235595703	0.99980646	1910.72
SA3_2	1708	188.8897180557251	355.98875999450684	0.9998735	1911.84
SA3_2	1709	184.1878890991211	355.7035446166992	0.99987745	1912.96
SA3_2	1710	181.39830827713013	364.87229347229004	0.9998946	1914.08
SA3_2	1711	180.64430952072144	365.76696395874023	0.9999031	1915.2
SA3_2	1712	176.71492099761963	369.81101989746094	0.99984074	1916.32
SA3_2	1713	170.95822095870972	373.1572151184082	0.99987745	1917.44
SA3_2	1714	166.08506441116333	368.85257720947266	0.99984133	1918.56
SA3_2	1715	162.43863105773926	366.8535804748535	0.999814	1919.68
SA3_2	1716	163.51964473724365	360.56344985961914	0.9997451	1920.8
SA3_2	1717	173.76940250396729	356.7685604095459	0.99988425	1921.92
SA3_2	1718	178.06663513183594	358.71411323547363	0.9997851	1923.04
SA3_2	1719	181.58996105194092	359.88664627075195	0.99983966	1924.16
SA3_2	1720	176.2135148048401	368.3323860168457	0.99983597	1925.28
SA3_2	1721	173.33638668060303	383.87306213378906	0.999191	1926.4
SA3_2	1722	166.66574478149414	398.4492301940918	0.9999391	1927.52
SA3_2	1723	153.7891149520874	413.88447761535645	0.99983203	1928.64
SA3_2	1724	145.76996564865112	420.69562911987305	0.999816	1929.76
SA3_2	1725	141.32084846496582	425.7180404663086	0.9995888	1930.88
SA3_2	1726	132.729971408844	429.68793869018555	0.99963653	1932.0
SA3_2	1727	129.58170175552368	427.8485298156738	0.9995178	1933.12
SA3_2	1728	128.023362159729	428.8700294494629	0.99949193	1934.24
SA3_2	1729	135.45196056365967	423.92970085144043	0.9996855	1935.36
SA3_2	1730	151.65579319000244	417.6799964904785	0.9997917	1936.48
SA3_2	1731	159.30606126785278	413.763427734375	0.9997855	1937.6
SA3_2	1732	168.94532442092896	411.7261505126953	0.9999007	1938.72
SA3_2	1733	174.69559907913208	411.29313468933105	0.9998754	1939.84
SA3_2	1734	177.88069248199463	411.5120601654053	0.9998795	1940.96
SA3_2	1735	180.66929578781128	403.6015319824219	0.99982566	1942.08
SA3_2	1736	188.8921618461609	396.4097499847412	0.9997893	1943.2
SA3_2	1737	189.23215866088867	390.7119369506836	0.9998343	1944.32
SA3_2	1738	191.4884328842163	387.701940536499	0.999887	1945.44
SA3_2	1739	185.73824167251587	390.6745147705078	0.99986386	1946.56
SA3_2	1740	184.29807424545288	391.0121154785156	0.99984956	1947.68
SA3_2	1741	189.09471035003662	391.06332778930664	0.9998517	1948.8
SA3_2	1742	191.81798696517944	390.33740043640137	0.999843	1949.92
SA3_2	1743	194.12660598754883	385.6757354736328	0.99980336	1951.04
SA3_2	1744	198.39181900024414	380.14148712158203	0.9997863	1952.16
SA3_2	1745	201.31194591522217	374.3145275115967	0.99979955	1953.28
SA3_2	1746	201.21796131134033	370.0018501281738	0.99982566	1954.4
SA3_2	1747	197.1456527709961	368.296422958374	0.9998423	1955.52
SA3_2	1748	194.66309547424316	365.3730010986328	0.9998487	1956.64
SA3_2	1749	194.61634159088135	362.7476406097412	0.999902	1957.76
SA3_2	1750	195.08326053619385	361.7621040344238	0.99987864	1958.88
SA3_2	1751	196.40796184539795	360.1020812988281	0.99986076	1960.0
SA3_2	1752	196.1050271987915	359.62005615234375	0.99990654	1961.12
SA3_2	1753	192.09998846054077	361.8662452697754	0.9999093	1962.24
SA3_2	1754	192.83208847045898	365.4130554199219	0.99988854	1963.36
SA3_2	1755	191.57789945602417	369.90840911865234	0.99988496	1964.48
SA3_2	1756	192.7755355834961	373.25623512268066	0.9998698	1965.6
SA3_2	1757	198.31485748291016	369.4010353088379	0.99990666	1966.72
SA3_2	1758	201.7364740371704	367.22728729248047	0.9998983	1967.84
SA3_2	1759	198.86058568954468	368.4118938446045	0.999876	1968.96
SA3_2	1760	201.62818431854248	371.7431831359863	0.9999386	1970.08
SA3_2	1761	200.98955631256104	373.2659339904785	0.9998543	1971.2
SA3_2	1762	201.10559463500977	373.92648696899414	0.9998691	1972.32
SA3_2	1763	199.14350509643555	373.7252426147461	0.99992514	1973.44
SA3_2	1764	201.6036033630371	378.9151096343994	0.9998085	1974.56
SA3_2	1765	202.54778861999512	377.14405059814453	0.99990666	1975.68
SA3_2	1766	198.49586486816406	378.0058479309082	0.9997365	1976.8
SA3_2	1767	198.12852144241333	378.8279914855957	0.99983454	1977.92
SA3_2	1768	194.16195154190063	377.8772735595703	0.9998592	1979.04
SA3_2	1769	183.87675285339355	384.58208084106445	0.99975556	1980.16
SA3_2	1770	180.82760572433472	390.051326751709	0.9997055	1981.28
SA3_2	1771	179.43655252456665	391.5828323364258	0.99982077	1982.4
SA3_2	1772	179.04741764068604	390.4182529449463	0.99976116	1983.52
SA3_2	1773	179.51654195785522	389.12126541137695	0.9997651	1984.64
SA3_2	1774	177.23934650421143	391.04026794433594	0.999788	1985.76
SA3_2	1775	177.14580297470093	390.1263999938965	0.9997249	1986.88
SA3_2	1776	173.4717607498169	390.1094627380371	0.9996716	1988.0
SA3_2	1777	170.81704139709473	389.2449188232422	0.99971396	1989.12
SA3_2	1778	168.61287355422974	387.13056564331055	0.99978	1990.24
SA3_2	1779	161.3318920135498	388.99709701538086	0.9997446	1991.36
SA3_2	1780	158.2184910774231	392.0292091369629	0.99966466	1992.48
SA3_2	1781	150.55298805236816	397.2370719909668	0.99948263	1993.6
SA3_2	1782	146.10799551010132	404.3906879425049	0.9997427	1994.72
SA3_2	1783	143.67049932479858	412.82501220703125	0.9997688	1995.84
SA3_2	1784	146.7146635055542	412.0538520812988	0.9990773	1996.96
SA3_2	1785	154.38885688781738	403.9442253112793	0.9855914	1998.08
SA3_2	1786	172.57468700408936	409.4043731689453	0.9976076	1999.2
SA3_2	1787	201.28915309906006	402.11365699768066	0.9993499	2000.32
SA3_2	1788	224.02377128601074	401.6755771636963	0.9998061	2001.44
SA3_2	1789	251.23999118804932	398.3060073852539	0.9997837	2002.56
SA3_2	1790	284.6942901611328	391.8628120422363	0.9997181	2003.68
SA3_2	1791	321.1312770843506	380.75923919677734	0.9996464	2004.8
SA3_2	1792	347.2881555557251	369.9382781982422	0.99955004	2005.92
SA3_2	1793	368.6811923980713	364.6000671386719	0.997621	2007.04
SA3_2	1794	375.40621757507324	360.48757553100586	0.9931278	2008.16
SA3_2	1795	380.4357051849365	360.768985748291	0.9516355	2009.28
SA3_2	1796	387.2581481933594	359.84607696533203	0.9986268	2010.4
SA3_2	1797	394.0417289733887	363.3094024658203	0.9993305	2011.52
SA3_2	1798	400.8878707885742	369.14268493652344	0.99914134	2012.64
SA3_2	1799	407.19032287597656	372.84725189208984	0.98522866	2013.76
SA3_2	1800	417.6715850830078	383.34320068359375	0.9971787	2014.88
SA3_2	1801	425.5847930908203	388.96087646484375	0.87225854	2016.0
SA3_2	1802	438.86661529541016	401.9737243652344	0.12660734	2017.12
SA3_2	1803	437.1983051300049	399.1043186187744	0.9868751	2018.24
SA3_2	1804	443.6285972595215	406.02739334106445	0.9995135	2019.36
SA3_2	1805	447.44763374328613	402.7546977996826	0.99983454	2020.48
SA3_2	1806	447.9635238647461	403.011474609375	0.9998368	2021.6
SA3_2	1807	446.8229293823242	400.4982376098633	0.99976665	2022.72
SA3_2	1808	448.9583492279053	399.7012138366699	0.99981564	2023.84
SA3_2	1809	446.9769477844238	397.4425506591797	0.99973613	2024.96
SA3_2	1810	448.6726760864258	398.1071090698242	0.99982554	2026.08
SA3_2	1811	446.1310386657715	395.7747173309326	0.9996214	2027.2
SA3_2	1812	447.9693412780762	396.1945152282715	0.999335	2028.32
SA3_2	1813	446.2771415710449	393.3365535736084	0.99980575	2029.44
SA3_2	1814	443.9615249633789	391.06258392333984	0.9997894	2030.56
SA3_2	1815	442.7887439727783	391.10289573669434	0.99983394	2031.68
SA3_2	1816	443.36986541748047	390.7876682281494	0.9997569	2032.8
SA3_2	1817	443.2027816772461	386.6067123413086	0.99983597	2033.92
SA3_2	1818	439.99853134155273	386.7724800109863	0.9997812	2035.04
SA3_2	1819	438.87014389038086	384.9832534790039	0.9995003	2036.16
SA3_2	1820	437.95881271362305	383.8978385925293	0.9995454	2037.28
SA3_2	1821	435.24179458618164	382.4680709838867	0.9995881	2038.4
SA3_2	1822	432.96680450439453	381.6943073272705	0.9996766	2039.52
SA3_2	1823	429.586124420166	382.03508377075195	0.99950683	2040.64
SA3_2	1824	427.34222412109375	381.3310432434082	0.9994856	2041.76
SA3_2	1825	423.7846374511719	381.42173767089844	0.9993135	2042.88
SA3_2	1826	420.0078010559082	381.12064361572266	0.9992015	2044.0
SA3_2	1827	415.42205810546875	382.86901473999023	0.99960035	2045.12
SA3_2	1828	412.8586769104004	383.80720138549805	0.9995159	2046.24
SA3_2	1829	408.1263065338135	383.61825942993164	0.99902475	2047.36
SA3_2	1830	405.0546169281006	383.5990905761719	0.9995826	2048.48
SA3_2	1831	406.7469596862793	385.8675956726074	0.9998216	2049.6
SA3_2	1832	405.5479049682617	387.38983154296875	0.9998054	2050.72
SA3_2	1833	411.3043785095215	385.8879089355469	0.9992393	2051.84
SA3_2	1834	402.8501033782959	383.75956535339355	0.9993569	2052.96
SA3_2	1835	402.1848678588867	387.22283363342285	0.9997023	2054.08
SA3_2	1836	404.15306091308594	385.27719497680664	0.9997273	2055.2
SA3_2	1837	404.8299789428711	383.6403465270996	0.999406	2056.32
SA3_2	1838	408.1374168395996	379.99454498291016	0.99973625	2057.44
SA3_2	1839	404.13341522216797	380.3363800048828	0.99977237	2058.56
SA3_2	1840	400.96683502197266	379.20793533325195	0.9998085	2059.68
SA3_2	1841	398.43668937683105	378.9593696594238	0.99982136	2060.8
SA3_2	1842	396.37956619262695	376.38007164001465	0.9998586	2061.92
SA3_2	1843	393.05286407470703	378.9436912536621	0.99987364	2063.04
SA3_2	1844	390.15517234802246	379.9369239807129	0.9997929	2064.16
SA3_2	1845	387.8983497619629	377.71202087402344	0.9998566	2065.28
SA3_2	1846	383.33380222320557	377.677059173584	0.9998318	2066.4
SA3_2	1847	382.37061500549316	376.71735763549805	0.9998597	2067.52
SA3_2	1848	381.8998098373413	376.98217391967773	0.99983394	2068.64
SA3_2	1849	382.83467292785645	375.9624481201172	0.99982256	2069.76
SA3_2	1850	382.80372619628906	373.1916046142578	0.99973005	2070.88
SA3_2	1851	380.03406524658203	371.54027938842773	0.9997502	2072.0
SA3_2	1852	378.40166091918945	371.23620986938477	0.999782	2073.12
SA3_2	1853	374.4586944580078	368.9750862121582	0.99979454	2074.24
SA3_2	1854	371.31710052490234	369.5327568054199	0.99977976	2075.36
SA3_2	1855	363.4020805358887	373.39259147644043	0.9997634	2076.48
SA3_2	1856	360.06643772125244	372.71029472351074	0.9997868	2077.6
SA3_2	1857	355.40287494659424	372.440185546875	0.9998184	2078.72
SA3_2	1858	347.6003885269165	374.8832130432129	0.99973816	2079.84
SA3_2	1859	348.2165336608887	377.764892578125	0.99981195	2080.96
SA3_2	1860	349.76587295532227	376.4420986175537	0.9998704	2082.08
SA3_2	1861	341.23079776763916	378.5717582702637	0.9997105	2083.2
SA3_2	1862	336.77074909210205	381.7672920227051	0.99974364	2084.32
SA3_2	1863	337.87059783935547	384.08557891845703	0.99984	2085.44
SA3_2	1864	336.8734121322632	383.00439834594727	0.9998202	2086.56
SA3_2	1865	335.91580390930176	379.5590400695801	0.99978656	2087.68
SA3_2	1866	334.265398979187	381.18212699890137	0.9996057	2088.8
SA3_2	1867	331.0458183288574	379.0071487426758	0.9996911	2089.92
SA3_2	1868	329.5661211013794	377.9436492919922	0.9998294	2091.04
SA3_2	1869	320.92742919921875	380.89759826660156	0.99984455	2092.16
SA3_2	1870	317.0302391052246	381.1084270477295	0.9996512	2093.28
SA3_2	1871	313.6354446411133	378.6244010925293	0.999728	2094.4
SA3_2	1872	307.98192024230957	372.7617645263672	0.99988127	2095.52
SA3_2	1873	305.98161220550537	372.9741668701172	0.99988973	2096.64
SA3_2	1874	301.60887241363525	369.8374557495117	0.9998461	2097.76
SA3_2	1875	296.64506912231445	366.7719841003418	0.99983907	2098.88
SA3_2	1876	290.7599449157715	363.00819396972656	0.99988794	2100.0
SA3_2	1877	286.50357723236084	357.63736724853516	0.99991965	2101.12
SA3_2	1878	282.1871280670166	361.2494087219238	0.99985087	2102.24
SA3_2	1879	282.04572200775146	359.3257713317871	0.9998636	2103.36
SA3_2	1880	279.78405952453613	360.8173942565918	0.9999145	2104.48
SA3_2	1881	279.0367126464844	356.6194438934326	0.9998449	2105.6
SA3_2	1882	279.7386884689331	354.9465751647949	0.99986947	2106.72
SA3_2	1883	281.3633918762207	352.7348327636719	0.9998311	2107.84
SA3_2	1884	280.34558296203613	350.5633735656738	0.99992645	2108.96
SA3_2	1885	279.8881769180298	348.6643981933594	0.99988985	2110.08
SA3_2	1886	278.8994073867798	347.1728038787842	0.9998037	2111.2
SA3_2	1887	269.3139314651489	355.0262260437012	0.9997925	2112.32
SA3_2	1888	267.7669286727905	353.4731197357178	0.99979144	2113.44
SA3_2	1889	256.6067695617676	357.7211380004883	0.9998977	2114.56
SA3_2	1890	252.71358489990234	360.00240325927734	0.9999293	2115.68
SA3_2	1891	251.6530990600586	359.53474044799805	0.9994485	2116.8
SA3_2	1892	244.12894248962402	358.5524368286133	0.9998004	2117.92
SA3_2	1893	238.22455406188965	358.82274627685547	0.9996088	2119.04
SA3_2	1894	232.89408683776855	361.757869720459	0.99976176	2120.16
SA3_2	1895	231.13689422607422	361.8794345855713	0.999928	2121.28
SA3_2	1896	230.77898025512695	362.34280586242676	0.9995426	2122.4
SA3_2	1897	229.6428680419922	360.91272354125977	0.9980179	2123.52
SA3_2	1898	226.02508068084717	359.6809959411621	0.9998934	2124.64
SA3_2	1899	226.3286590576172	358.82909774780273	0.9998055	2125.76
SA3_2	1900	221.99366092681885	358.1759262084961	0.9998679	2126.88
SA3_2	1901	219.79284286499023	356.45816802978516	0.9998778	2128.0
SA3_2	1902	218.16880702972412	354.25317764282227	0.99981004	2129.12
SA3_2	1903	214.6886110305786	351.3896369934082	0.9993223	2130.24
SA3_2	1904	207.3641538619995	352.9391098022461	0.9998431	2131.36
SA3_2	1905	202.2817850112915	353.1001853942871	0.9999368	2132.48
SA3_2	1906	191.29302501678467	359.3756675720215	0.99986875	2133.6
SA3_2	1907	182.83092975616455	360.8356475830078	0.99996185	2134.72
SA3_2	1908	171.62758111953735	366.14553451538086	0.9994973	2135.84
SA3_2	1909	162.24417686462402	364.3278980255127	0.99984753	2136.96
SA3_2	1910	152.84337997436523	356.2676239013672	0.99971527	2138.08
SA3_2	1911	151.6871690750122	348.37486267089844	0.9995214	2139.2
SA3_2	1912	151.52335166931152	348.9283561706543	0.9997528	2140.32
SA3_2	1913	147.74141311645508	353.6049270629883	0.9998253	2141.44
SA3_2	1914	134.66497659683228	357.5131416320801	0.99980813	2142.56
SA3_2	1915	131.92018270492554	362.8549575805664	0.9997662	2143.68
SA3_2	1916	138.59609365463257	371.0089302062988	0.99987054	2144.8
SA3_2	1917	144.99707221984863	380.16200065612793	0.9998288	2145.92
SA3_2	1918	156.95074796676636	391.25481605529785	0.9997017	2147.04
SA3_2	1919	162.6424789428711	392.3785400390625	0.9998894	2148.16
SA3_2	1920	165.15415906906128	396.414155960083	0.99979144	2149.28
SA3_2	1921	170.17101049423218	401.6289710998535	0.9998312	2150.4
SA3_2	1922	174.0600347518921	396.0907745361328	0.9998797	2151.52
SA3_2	1923	178.63905429840088	393.3844757080078	0.9998197	2152.64
SA3_2	1924	180.6971788406372	388.1902313232422	0.9998529	2153.76
SA3_2	1925	181.5499782562256	388.227481842041	0.9999174	2154.88
SA3_2	1926	180.25238513946533	385.5879592895508	0.9999167	2156.0
SA3_2	1927	180.12619018554688	386.94963455200195	0.99987805	2157.12
SA3_2	1928	181.184720993042	387.83254623413086	0.9998745	2158.24
SA3_2	1929	181.55906200408936	384.3585777282715	0.99979657	2159.36
SA3_2	1930	181.65478706359863	380.55418968200684	0.9999002	2160.48
SA3_2	1931	177.7235984802246	386.71743392944336	0.9999144	2161.6
SA3_2	1932	179.82150316238403	384.2508888244629	0.99986124	2162.72
SA3_2	1933	180.3776741027832	382.2795867919922	0.9997247	2163.84
SA3_2	1934	179.11982536315918	377.9330062866211	0.9998031	2164.96
SA3_2	1935	176.6290783882141	378.4442710876465	0.9997322	2166.08
SA3_2	1936	178.99765968322754	376.1221504211426	0.9995714	2167.2
SA3_2	1937	179.311203956604	373.46354484558105	0.9997428	2168.32
SA3_2	1938	180.68151473999023	370.33058166503906	0.99976045	2169.44
SA3_2	1939	183.8866949081421	366.1058807373047	0.9998728	2170.56
SA3_2	1940	184.28094387054443	362.0200252532959	0.999858	2171.68
SA3_2	1941	184.50121879577637	362.671594619751	0.9998864	2172.8
SA3_2	1942	187.35090494155884	365.866641998291	0.99989486	2173.92
SA3_2	1943	187.18358278274536	367.5985336303711	0.99980944	2175.04
SA3_2	1944	185.44641733169556	371.56328201293945	0.9998876	2176.16
SA3_2	1945	178.28060388565063	376.80049896240234	0.9999138	2177.28
SA3_2	1946	179.06599044799805	380.185489654541	0.9997701	2178.4
SA3_2	1947	179.6580195426941	385.48985481262207	0.9999343	2179.52
SA3_2	1948	182.048499584198	384.2463684082031	0.9998778	2180.64
SA3_2	1949	183.8996410369873	382.3997497558594	0.99983466	2181.76
SA3_2	1950	183.8183045387268	376.9321060180664	0.99986506	2182.88
SA3_2	1951	181.41196966171265	377.83324241638184	0.9998727	2184.0
SA3_2	1952	179.55116033554077	378.95745277404785	0.9998579	2185.12
SA3_2	1953	179.8344850540161	381.43049240112305	0.9997969	2186.24
SA3_2	1954	179.07123565673828	382.36175537109375	0.9996816	2187.36
SA3_2	1955	179.12352085113525	384.9733543395996	0.9998186	2188.48
SA3_2	1956	179.17139530181885	389.15239334106445	0.9998023	2189.6
SA3_2	1957	182.0368528366089	389.7241973876953	0.9997458	2190.72
SA3_2	1958	182.56213665008545	387.49311447143555	0.99987936	2191.84
SA3_2	1959	183.34474563598633	387.6521301269531	0.9998456	2192.96
SA3_2	1960	181.77517652511597	385.03435134887695	0.99962044	2194.08
SA3_2	1961	178.6543607711792	383.4821891784668	0.99977964	2195.2
SA3_2	1962	173.3556032180786	385.9657859802246	0.99978775	2196.32
SA3_2	1963	171.77734375	383.32849502563477	0.9998957	2197.44
SA3_2	1964	171.07644081115723	385.35816192626953	0.9998467	2198.56
SA3_2	1965	170.15421390533447	385.0566101074219	0.9999291	2199.68
SA3_2	1966	170.62219381332397	382.3913383483887	0.99989796	2200.8
SA3_2	1967	169.81135606765747	383.48018646240234	0.9998988	2201.92
SA3_2	1968	167.92237758636475	383.6030673980713	0.9999256	2203.04
SA3_2	1969	172.32494354248047	385.83349227905273	0.99984324	2204.16
SA3_2	1970	171.45698070526123	384.74069595336914	0.9998355	2205.28
SA3_2	1971	175.30741691589355	386.7978286743164	0.999788	2206.4
SA3_2	1972	174.68202114105225	386.11392974853516	0.9997861	2207.52
SA3_2	1973	171.6029405593872	389.0390110015869	0.9997298	2208.64
SA3_2	1974	156.96123838424683	405.57661056518555	0.9997296	2209.76
SA3_2	1975	146.52984142303467	418.07427406311035	0.9986986	2210.88
SA3_2	1976	138.06110620498657	421.15047454833984	0.99858785	2212.0
SA3_2	1977	137.25314140319824	421.8577194213867	0.99853873	2213.12
SA3_2	1978	138.22020292282104	423.2142734527588	0.99939644	2214.24
SA3_2	1979	147.85876274108887	428.7520408630371	0.9996848	2215.36
SA3_2	1980	139.5862579345703	429.06360626220703	0.99978584	2216.48
SA3_2	1981	134.65427160263062	427.534875869751	0.9997594	2217.6
SA3_2	1982	136.03346347808838	430.6974792480469	0.9998386	2218.72
SA3_2	1983	138.7160062789917	428.50756645202637	0.9997613	2219.84
SA3_2	1984	122.21709489822388	431.0390853881836	0.99969244	2220.96
SA3_2	1985	148.29981327056885	409.2380905151367	0.9994499	2222.08
SA3_2	1986	179.23753261566162	406.97510719299316	0.9999105	2223.2
SA3_2	1987	181.86581134796143	409.9492835998535	0.9999113	2224.32
SA3_2	1988	163.66820335388184	415.77701568603516	0.9997198	2225.44
SA3_2	1989	156.90386295318604	418.5993003845215	0.99986434	2226.56
SA3_2	1990	155.0183653831482	418.04938316345215	0.99989414	2227.68
SA3_2	1991	158.73651504516602	417.07374572753906	0.99970585	2228.8
SA3_2	1992	164.63459730148315	414.65463638305664	0.99982965	2229.92
SA3_2	1993	166.22531414031982	414.40455436706543	0.999902	2231.04
SA3_2	1994	167.96008348464966	410.99853515625	0.999851	2232.16
SA3_2	1995	168.417489528656	410.53688049316406	0.99980587	2233.28
SA3_2	1996	169.90870237350464	408.64614486694336	0.99970585	2234.4
SA3_2	1997	179.39484119415283	406.2700080871582	0.99913305	2235.52
SA3_2	1998	186.39602661132812	407.6780033111572	0.99877185	2236.64
SA3_2	1999	189.83014822006226	404.42373275756836	0.99968493	2237.76
[truncated: 1,592 more rows]
