# Supplementary material for: Measuring inter-individual differences in behavioural types of gilthead seabreams in the laboratory using deep learning
Source: PeerJ. 2022 May 5;10:e13396. doi: 10.7717/peerj.13396 (PMC9080431; doi:10.7717/peerj.13396)
Supplement: Supplemental Information 1 [file peerj-10-13396-s001.zip › Raw validation data/d2/SA16_SOC_3.csv]

ID	sec	X	Y	%	seconds
SA16_SOC_3	1	100.5006194114685	161.64456367492676	0.99574006	0.0
SA16_SOC_3	2	112.04086542129517	130.86121559143066	0.99996436	0.08
SA16_SOC_3	3	87.92097568511963	191.896333694458	0.9984274	0.16
SA16_SOC_3	4	109.28906202316284	261.536865234375	0.99985135	0.24
SA16_SOC_3	5	88.08810710906982	254.01180267333984	0.17256732	0.32
SA16_SOC_3	6	106.3677430152893	183.645601272583	0.9993243	0.4
SA16_SOC_3	7	127.46827602386475	143.571138381958	0.9999424	0.48
SA16_SOC_3	8	94.07508969306946	133.21622371673584	0.9998348	0.56
SA16_SOC_3	9	94.2215621471405	202.62476921081543	0.9992525	0.64
SA16_SOC_3	10	115.26559591293335	237.9887866973877	0.9992656	0.72
SA16_SOC_3	11	88.81396055221558	207.37475395202637	0.031774815	0.8
SA16_SOC_3	12	121.46198749542236	154.07451152801514	0.9997813	0.88
SA16_SOC_3	13	126.55961513519287	133.69009494781494	0.9998473	0.96
SA16_SOC_3	14	101.5483021736145	138.29684257507324	0.99986756	1.04
SA16_SOC_3	15	97.35685586929321	196.6847848892212	0.9998709	1.12
SA16_SOC_3	16	93.30683946609497	203.44056129455566	0.95167047	1.2
SA16_SOC_3	17	125.20163059234619	143.02685737609863	0.9998672	1.28
SA16_SOC_3	18	113.72675895690918	117.19695568084717	0.9999007	1.36
SA16_SOC_3	19	94.0298318862915	179.14774417877197	0.9999443	1.44
SA16_SOC_3	20	102.76268720626831	252.04193115234375	0.99980825	1.52
SA16_SOC_3	21	100.14365911483765	257.0290946960449	0.9997031	1.6
SA16_SOC_3	22	125.80547332763672	164.3617057800293	0.99987495	1.68
SA16_SOC_3	23	91.55676364898682	121.75784111022949	0.99986887	1.76
SA16_SOC_3	24	90.50775170326233	149.74908828735352	0.9971955	1.84
SA16_SOC_3	25	121.22912406921387	199.05406951904297	0.9609441	1.92
SA16_SOC_3	26	149.0870237350464	228.1486988067627	0.9984231	2.0
SA16_SOC_3	27	162.00934648513794	243.3632469177246	0.99729687	2.08
SA16_SOC_3	28	164.02148008346558	245.7656764984131	0.9978828	2.16
SA16_SOC_3	29	167.84305572509766	248.41120719909668	0.99963105	2.24
SA16_SOC_3	30	180.33359050750732	246.8360710144043	0.6290796	2.32
SA16_SOC_3	31	183.0007553100586	231.20789051055908	0.0137190735	2.4
SA16_SOC_3	32	178.9486050605774	204.9320411682129	0.99981886	2.48
SA16_SOC_3	33	197.00839519500732	195.12024879455566	0.9931156	2.56
SA16_SOC_3	34	200.33206939697266	209.34820175170898	0.90955764	2.64
SA16_SOC_3	35	198.71397018432617	207.84619331359863	0.95618916	2.72
SA16_SOC_3	36	177.73444652557373	192.17768669128418	0.9986507	2.8
SA16_SOC_3	37	161.5875244140625	175.5205249786377	0.9998246	2.88
SA16_SOC_3	38	105.09974956512451	133.6082410812378	0.9981396	2.96
SA16_SOC_3	39	97.64177203178406	108.04764032363892	0.9622498	3.04
SA16_SOC_3	40	122.21105098724365	106.65593147277832	0.99985576	3.12
SA16_SOC_3	41	107.02481269836426	116.25847578048706	0.999861	3.2
SA16_SOC_3	42	81.60915970802307	199.09772872924805	0.99976546	3.28
SA16_SOC_3	43	97.78577089309692	256.9475269317627	0.9989334	3.36
SA16_SOC_3	44	90.3323769569397	176.66058540344238	0.84775937	3.44
SA16_SOC_3	45	114.1183614730835	125.25415420532227	0.9998977	3.52
SA16_SOC_3	46	98.30726385116577	152.4270486831665	0.999933	3.6
SA16_SOC_3	47	91.4637565612793	233.03898811340332	0.9995566	3.68
SA16_SOC_3	48	99.0067183971405	283.4066390991211	0.9998068	3.76
SA16_SOC_3	49	88.50209712982178	293.7805366516113	0.010913928	3.84
SA16_SOC_3	50	107.12840557098389	154.96710777282715	0.99966395	3.92
SA16_SOC_3	51	110.90972423553467	126.14223003387451	0.999951	4.0
SA16_SOC_3	52	94.71457600593567	189.31323051452637	0.99994123	4.08
SA16_SOC_3	53	87.935471534729	274.70861434936523	0.9997173	4.16
SA16_SOC_3	54	87.26895451545715	350.3734588623047	0.9986934	4.24
SA16_SOC_3	55	75.89439153671265	331.23178482055664	0.9919052	4.32
SA16_SOC_3	56	83.04524421691895	265.5603218078613	0.8943372	4.4
SA16_SOC_3	57	114.19997215270996	236.62463665008545	0.8181345	4.48
SA16_SOC_3	58	133.2141876220703	240.10296821594238	0.9986119	4.56
SA16_SOC_3	59	149.99001026153564	243.71870040893555	0.99403185	4.64
SA16_SOC_3	60	144.79587078094482	251.2851619720459	0.9910669	4.72
SA16_SOC_3	61	164.93942737579346	258.1412887573242	0.99696845	4.8
SA16_SOC_3	62	178.75020503997803	267.6296138763428	0.9957768	4.88
SA16_SOC_3	63	185.55254936218262	254.78490829467773	0.85385376	4.96
SA16_SOC_3	64	178.16872596740723	237.8913402557373	0.9942977	5.04
SA16_SOC_3	65	213.44821453094482	237.786226272583	0.99924964	5.12
SA16_SOC_3	66	285.67819595336914	271.4114570617676	0.99282724	5.2
SA16_SOC_3	67	375.5216360092163	38.81408214569092	0.12961523	5.28
SA16_SOC_3	68	414.9467945098877	34.63391661643982	0.01099702	5.36
SA16_SOC_3	69	496.27532958984375	35.91026544570923	0.33596814	5.44
SA16_SOC_3	70	498.43149185180664	35.644569396972656	0.0016730895	5.52
SA16_SOC_3	71	375.01916885375977	36.151310205459595	0.039135717	5.6
SA16_SOC_3	72	493.30196380615234	36.06642723083496	0.00092879444	5.68
SA16_SOC_3	73	374.343204498291	37.14405655860901	0.11757082	5.76
SA16_SOC_3	74	392.09418296813965	36.66022539138794	0.12815893	5.84
SA16_SOC_3	75	497.3376274108887	37.0246696472168	0.09518486	5.92
SA16_SOC_3	76	373.05541038513184	36.385048627853394	0.19180053	6.0
SA16_SOC_3	77	372.4390506744385	39.25139307975769	0.044631235	6.08
SA16_SOC_3	78	491.69397354125977	38.78935933113098	0.01065238	6.16
SA16_SOC_3	79	378.328275680542	38.73295068740845	0.0012715553	6.24
SA16_SOC_3	80	372.5224018096924	38.04529666900635	0.024495754	6.32
SA16_SOC_3	81	374.66936111450195	36.62854313850403	0.029455617	6.4
SA16_SOC_3	82	370.9904432296753	39.23261761665344	0.0016804984	6.48
SA16_SOC_3	83	376.01609230041504	36.53855323791504	0.0037198034	6.56
SA16_SOC_3	84	372.7942228317261	38.61215829849243	0.006252247	6.64
SA16_SOC_3	85	484.7813606262207	35.75737237930298	0.15465796	6.72
SA16_SOC_3	86	485.00633239746094	34.59207057952881	0.42454234	6.8
SA16_SOC_3	87	373.50711822509766	37.850797176361084	0.009416316	6.88
SA16_SOC_3	88	379.73713874816895	37.54566192626953	0.00012626142	6.96
SA16_SOC_3	89	483.6855888366699	37.773481607437134	0.0048196	7.04
SA16_SOC_3	90	373.15454483032227	37.96495199203491	0.00940874	7.12
SA16_SOC_3	91	393.13931465148926	211.53216361999512	9.0223155e-05	7.2
SA16_SOC_3	92	390.39316177368164	213.00557613372803	7.119055e-05	7.28
SA16_SOC_3	93	492.1110153198242	36.55561923980713	0.016552145	7.36
SA16_SOC_3	94	375.5504608154297	38.768237829208374	0.00038719608	7.44
SA16_SOC_3	95	359.14323329925537	40.260668992996216	6.923517e-05	7.52
SA16_SOC_3	96	377.1463871002197	38.75152230262756	0.00016393891	7.6
SA16_SOC_3	97	373.10965061187744	36.11997127532959	0.004164998	7.68
SA16_SOC_3	98	496.2993621826172	37.97340631484985	0.0002537934	7.76
SA16_SOC_3	99	371.93284034729004	38.30028176307678	0.0019845115	7.84
SA16_SOC_3	100	370.7717180252075	37.127845287323	0.00031908642	7.92
SA16_SOC_3	101	408.76922607421875	226.4715814590454	0.00010841035	8.0
SA16_SOC_3	102	373.00329208374023	37.59069085121155	0.004281224	8.08
SA16_SOC_3	103	372.4698305130005	37.31501340866089	0.004163197	8.16
SA16_SOC_3	104	396.7604875564575	215.26054859161377	9.913817e-05	8.24
SA16_SOC_3	105	370.8400249481201	39.40045237541199	0.00038685722	8.32
SA16_SOC_3	106	327.43589878082275	354.76146697998047	0.5320601	8.4
SA16_SOC_3	107	356.95319175720215	340.0604438781738	0.0005282769	8.48
SA16_SOC_3	108	407.9035758972168	329.12014961242676	0.99793375	8.56
SA16_SOC_3	109	478.4538269042969	330.47887802124023	0.99776435	8.64
SA16_SOC_3	110	517.0210838317871	343.85653495788574	0.99744403	8.72
SA16_SOC_3	111	558.0639839172363	361.6402816772461	0.973006	8.8
SA16_SOC_3	112	577.078914642334	372.51537322998047	0.8060475	8.88
SA16_SOC_3	113	590.4963493347168	383.4492301940918	0.30307746	8.96
SA16_SOC_3	114	612.3887062072754	391.22551918029785	0.9609668	9.04
SA16_SOC_3	115	616.8012619018555	392.0602798461914	0.9957113	9.12
SA16_SOC_3	116	611.7260932922363	385.0802993774414	0.99496424	9.2
SA16_SOC_3	117	593.5256004333496	380.58520317077637	0.99711573	9.28
SA16_SOC_3	118	613.4621620178223	366.732702255249	0.34519377	9.36
SA16_SOC_3	119	565.0893211364746	343.7523651123047	0.97284716	9.44
SA16_SOC_3	120	469.3211078643799	339.895076751709	0.9511855	9.52
SA16_SOC_3	121	393.4669017791748	350.4916477203369	0.98239005	9.6
SA16_SOC_3	122	497.3154544830322	35.2154266834259	0.002991169	9.68
SA16_SOC_3	123	319.5777654647827	374.0327453613281	0.0053436086	9.76
SA16_SOC_3	124	373.11997413635254	35.97939848899841	0.0022544821	9.84
SA16_SOC_3	125	412.7161979675293	35.02274036407471	0.000114340895	9.92
SA16_SOC_3	126	374.3826627731323	37.27253437042236	0.00014693732	10.0
SA16_SOC_3	127	351.51350498199463	206.3099241256714	6.849984e-05	10.08
SA16_SOC_3	128	382.66711235046387	216.91022872924805	7.607368e-05	10.16
SA16_SOC_3	129	375.19452571868896	41.71542763710022	0.00025814568	10.24
SA16_SOC_3	130	378.90026569366455	37.255014181137085	0.0015364301	10.32
SA16_SOC_3	131	391.30749702453613	227.54818439483643	9.119653e-05	10.4
SA16_SOC_3	132	401.12953186035156	219.25925731658936	0.00012442512	10.48
SA16_SOC_3	133	480.17077445983887	32.64142870903015	9.5824595e-05	10.56
SA16_SOC_3	134	387.1260404586792	212.3179292678833	7.124052e-05	10.64
SA16_SOC_3	135	378.2946586608887	37.47238755226135	0.000540344	10.72
SA16_SOC_3	136	375.32973289489746	37.15916633605957	0.00018680393	10.8
SA16_SOC_3	137	325.0667095184326	385.5362319946289	0.003436704	10.88
SA16_SOC_3	138	344.7272777557373	384.74913597106934	0.008017476	10.96
SA16_SOC_3	139	369.6878433227539	388.7240982055664	0.06667917	11.04
SA16_SOC_3	140	393.0752754211426	395.2987861633301	0.6478185	11.12
SA16_SOC_3	141	398.7666130065918	396.44731521606445	0.18249543	11.2
SA16_SOC_3	142	428.3407688140869	398.51420402526855	0.9429633	11.28
SA16_SOC_3	143	473.2945919036865	396.5372943878174	0.98849875	11.36
SA16_SOC_3	144	519.6436882019043	396.10239028930664	0.94531614	11.44
SA16_SOC_3	145	558.5342407226562	383.5333442687988	0.632188	11.52
SA16_SOC_3	146	580.0638198852539	375.7291030883789	0.78285396	11.6
SA16_SOC_3	147	588.4626865386963	371.97017669677734	0.67201245	11.68
SA16_SOC_3	148	585.1897716522217	365.8737373352051	0.85856164	11.76
SA16_SOC_3	149	573.2196807861328	344.35157775878906	0.21877901	11.84
SA16_SOC_3	150	583.7976455688477	325.99382400512695	0.98694116	11.92
SA16_SOC_3	151	538.2603645324707	304.834041595459	0.97544587	12.0
SA16_SOC_3	152	487.1211051940918	287.56367683410645	0.99806064	12.08
SA16_SOC_3	153	416.225528717041	270.75230598449707	0.74323237	12.16
SA16_SOC_3	154	395.90904712677	287.77027130126953	0.99415106	12.24
SA16_SOC_3	155	369.0096855163574	316.93742752075195	0.9983216	12.32
SA16_SOC_3	156	352.90675163269043	335.35348892211914	0.99373674	12.4
SA16_SOC_3	157	338.8974666595459	349.226016998291	0.0011230733	12.48
SA16_SOC_3	158	375.50268173217773	36.72306776046753	0.0002985072	12.56
SA16_SOC_3	159	329.67188358306885	369.40266609191895	0.00017261237	12.64
SA16_SOC_3	160	319.78397369384766	353.8530921936035	0.00579428	12.72
SA16_SOC_3	161	372.44789600372314	37.7566123008728	0.0012628513	12.8
SA16_SOC_3	162	447.1688747406006	31.39106512069702	0.024996031	12.88
SA16_SOC_3	163	433.6265563964844	34.05038595199585	0.0024075885	12.96
SA16_SOC_3	164	334.8773241043091	36.320250034332275	0.0019038481	13.04
SA16_SOC_3	165	372.14064598083496	35.77209234237671	0.0004027712	13.12
SA16_SOC_3	166	336.2733840942383	35.883779525756836	0.0008648414	13.2
SA16_SOC_3	167	437.23411560058594	32.8416645526886	0.0009929688	13.28
SA16_SOC_3	168	475.86002349853516	33.46865773200989	0.00066254585	13.36
SA16_SOC_3	169	332.16638565063477	36.55909538269043	0.002351892	13.44
SA16_SOC_3	170	479.30850982666016	35.578322410583496	0.0013789993	13.52
SA16_SOC_3	171	477.7554512023926	32.7398407459259	0.2781977	13.6
SA16_SOC_3	172	327.80654430389404	36.53205156326294	0.00028280684	13.68
SA16_SOC_3	173	446.04482650756836	34.200135469436646	9.688268e-05	13.76
SA16_SOC_3	174	373.3982801437378	35.970035791397095	0.0007525037	13.84
SA16_SOC_3	175	400.67553520202637	228.61736297607422	0.00012491942	13.92
SA16_SOC_3	176	332.84010887145996	36.13070726394653	0.0014251085	14.0
SA16_SOC_3	177	472.80683517456055	33.31246376037598	0.006246097	14.08
SA16_SOC_3	178	371.43821716308594	36.788045167922974	0.0023415056	14.16
SA16_SOC_3	179	429.1810989379883	31.93479895591736	0.016011791	14.24
SA16_SOC_3	180	327.1380424499512	352.3278522491455	0.05754192	14.32
SA16_SOC_3	181	486.0722064971924	33.81441950798035	0.12198703	14.4
SA16_SOC_3	182	402.1166801452637	335.00925064086914	0.9516948	14.48
SA16_SOC_3	183	454.36906814575195	340.7326412200928	0.9981896	14.56
SA16_SOC_3	184	488.1026268005371	344.9102783203125	0.9952089	14.64
SA16_SOC_3	185	524.2867469787598	342.2720146179199	0.9970849	14.72
SA16_SOC_3	186	564.6476745605469	349.8035144805908	0.98144	14.8
SA16_SOC_3	187	591.6378021240234	357.4518013000488	0.96128035	14.88
SA16_SOC_3	188	616.5543079376221	361.7303466796875	0.99760973	14.96
SA16_SOC_3	189	617.8791046142578	370.2186584472656	0.95893806	15.04
SA16_SOC_3	190	598.260498046875	367.9186248779297	0.8607084	15.12
SA16_SOC_3	191	576.6081809997559	368.81263732910156	0.543871	15.2
SA16_SOC_3	192	589.4421100616455	359.7371292114258	0.7075213	15.28
SA16_SOC_3	193	564.0734672546387	326.2130928039551	0.9942365	15.36
SA16_SOC_3	194	509.1975212097168	312.8097152709961	0.9985549	15.44
SA16_SOC_3	195	454.8473358154297	296.4177703857422	0.9908896	15.52
SA16_SOC_3	196	398.46134185791016	274.56642150878906	0.99780387	15.6
SA16_SOC_3	197	357.03344345092773	259.815673828125	0.98217154	15.68
SA16_SOC_3	198	319.13461685180664	246.47892951965332	0.99643075	15.76
SA16_SOC_3	199	284.41944122314453	235.97070693969727	0.9972806	15.84
SA16_SOC_3	200	251.1145830154419	234.12810802459717	0.9963381	15.92
SA16_SOC_3	201	238.2199764251709	233.72549057006836	0.998604	16.0
SA16_SOC_3	202	231.1117649078369	228.44475746154785	0.99749845	16.08
SA16_SOC_3	203	220.4730749130249	227.11476802825928	0.09603435	16.16
SA16_SOC_3	204	224.13315773010254	227.1159839630127	0.9895235	16.24
SA16_SOC_3	205	271.8233823776245	243.68637084960938	0.997566	16.32
SA16_SOC_3	206	324.44775104522705	302.87458419799805	0.9862476	16.4
SA16_SOC_3	207	334.11831855773926	343.97300720214844	0.00023724228	16.48
SA16_SOC_3	208	482.7552795410156	33.975709676742554	0.0638443	16.56
SA16_SOC_3	209	485.2935314178467	33.23342442512512	0.30960235	16.64
SA16_SOC_3	210	373.2483148574829	35.739591121673584	0.015801614	16.72
SA16_SOC_3	211	372.615647315979	35.36583423614502	0.004237573	16.8
SA16_SOC_3	212	482.91382789611816	32.665700912475586	0.25168774	16.88
SA16_SOC_3	213	484.5003604888916	32.858065366744995	0.015777644	16.96
SA16_SOC_3	214	495.2362060546875	35.020211935043335	0.0011272512	17.04
SA16_SOC_3	215	417.9718017578125	33.48553419113159	0.013836686	17.12
SA16_SOC_3	216	446.7384338378906	31.695027351379395	0.038538303	17.2
SA16_SOC_3	217	447.2661018371582	33.157875537872314	0.18796301	17.28
SA16_SOC_3	218	484.4419002532959	33.66333603858948	0.015534297	17.36
SA16_SOC_3	219	485.87169647216797	36.90711736679077	0.068349615	17.44
SA16_SOC_3	220	370.7350730895996	35.334720611572266	0.0017728952	17.52
SA16_SOC_3	221	480.74378967285156	37.2564697265625	0.024354612	17.6
SA16_SOC_3	222	485.23030281066895	34.670501947402954	0.031167652	17.68
SA16_SOC_3	223	479.3050765991211	35.9223997592926	0.03516871	17.76
SA16_SOC_3	224	486.6866111755371	37.54066586494446	0.004251146	17.84
SA16_SOC_3	225	425.2331256866455	31.92517876625061	0.14097355	17.92
SA16_SOC_3	226	373.57189655303955	36.99685335159302	0.14955772	18.0
SA16_SOC_3	227	489.18604850769043	32.57621884346008	0.42481557	18.08
SA16_SOC_3	228	374.5934009552002	36.16103768348694	0.080689035	18.16
SA16_SOC_3	229	357.6871871948242	322.6039981842041	0.9442195	18.24
SA16_SOC_3	230	411.73577308654785	275.11905670166016	0.9674864	18.32
SA16_SOC_3	231	470.281982421875	257.8292655944824	0.9949248	18.4
SA16_SOC_3	232	526.1363506317139	250.77844619750977	0.9988397	18.48
SA16_SOC_3	233	580.7498931884766	276.37407302856445	0.49213317	18.56
SA16_SOC_3	234	373.7183094024658	35.439791679382324	0.02627563	18.64
SA16_SOC_3	235	480.3537845611572	35.01364231109619	0.014092337	18.72
SA16_SOC_3	236	563.0444049835205	287.1763515472412	0.99180895	18.8
SA16_SOC_3	237	498.26459884643555	251.7070770263672	0.9945589	18.88
SA16_SOC_3	238	418.1601047515869	222.21373558044434	0.92427623	18.96
SA16_SOC_3	239	344.52600479125977	200.13622283935547	0.99725384	19.04
SA16_SOC_3	240	297.824501991272	175.3165054321289	0.99847823	19.12
SA16_SOC_3	241	277.14762687683105	160.98461151123047	0.99334717	19.2
SA16_SOC_3	242	292.9435729980469	161.74572944641113	0.9160254	19.28
SA16_SOC_3	243	374.98183250427246	37.11455583572388	0.12726296	19.36
SA16_SOC_3	244	287.7584457397461	203.23176383972168	0.9977792	19.44
SA16_SOC_3	245	329.18386459350586	268.3660697937012	0.99851924	19.52
SA16_SOC_3	246	374.5466709136963	40.06781816482544	0.004171417	19.6
SA16_SOC_3	247	371.24996185302734	38.239370584487915	0.0077585937	19.68
SA16_SOC_3	248	372.6910591125488	38.01909685134888	0.10854716	19.76
SA16_SOC_3	249	372.9051113128662	38.34912300109863	0.0072956816	19.84
SA16_SOC_3	250	441.01877212524414	33.47816348075867	0.018039517	19.92
SA16_SOC_3	251	497.86767959594727	37.30238199234009	0.37743807	20.0
SA16_SOC_3	252	376.3150453567505	37.09322690963745	0.1360621	20.08
SA16_SOC_3	253	496.2986946105957	36.59468650817871	0.0011981507	20.16
SA16_SOC_3	254	494.21091079711914	36.496442556381226	0.32596463	20.24
SA16_SOC_3	255	373.73456954956055	36.9635546207428	0.023404911	20.32
SA16_SOC_3	256	497.8854179382324	35.90507626533508	0.0052876403	20.4
SA16_SOC_3	257	412.8425598144531	229.2020845413208	0.00014816473	20.48
SA16_SOC_3	258	373.58717918395996	38.48724603652954	0.0535563	20.56
SA16_SOC_3	259	493.73388290405273	34.3568480014801	0.52470714	20.64
SA16_SOC_3	260	495.8146095275879	34.2464017868042	0.3309649	20.72
SA16_SOC_3	261	407.6326847076416	227.76000022888184	0.00028620198	20.8
SA16_SOC_3	262	329.8696517944336	351.01123809814453	0.010904817	20.88
SA16_SOC_3	263	361.97261810302734	313.63683700561523	0.001616603	20.96
SA16_SOC_3	264	399.1915225982666	271.9786548614502	0.018814027	21.04
SA16_SOC_3	265	435.7295036315918	246.6950225830078	0.98981667	21.12
SA16_SOC_3	266	468.00975799560547	296.4334487915039	0.54672545	21.2
SA16_SOC_3	267	457.43865966796875	351.66561126708984	0.99496645	21.28
SA16_SOC_3	268	432.5140953063965	378.3443069458008	0.9988821	21.36
SA16_SOC_3	269	377.68564224243164	374.9938774108887	0.99472696	21.44
SA16_SOC_3	270	338.4626626968384	381.9242763519287	0.006099632	21.52
SA16_SOC_3	271	482.5211524963379	32.81482815742493	0.9442803	21.6
SA16_SOC_3	272	463.9476776123047	36.40815854072571	0.009822396	21.68
SA16_SOC_3	273	482.2385787963867	35.2350389957428	0.017658403	21.76
SA16_SOC_3	274	379.93407249450684	235.92432975769043	0.00019635183	21.84
SA16_SOC_3	275	310.82539558410645	356.24356269836426	0.03527638	21.92
SA16_SOC_3	276	463.0272388458252	34.38504695892334	0.053388793	22.0
SA16_SOC_3	277	378.96783351898193	315.11040687561035	0.9850604	22.08
SA16_SOC_3	278	438.08183670043945	311.94894790649414	0.9966228	22.16
SA16_SOC_3	279	481.75439834594727	314.61888313293457	0.9968252	22.24
SA16_SOC_3	280	521.1528778076172	307.6614189147949	0.9914432	22.32
SA16_SOC_3	281	578.7108421325684	320.2140712738037	0.95321983	22.4
SA16_SOC_3	282	603.4911155700684	338.8666820526123	0.99519134	22.48
SA16_SOC_3	283	656.1229228973389	380.1943588256836	0.940987	22.56
SA16_SOC_3	284	657.7017784118652	395.0654697418213	0.9897193	22.64
SA16_SOC_3	285	607.4777603149414	377.9000186920166	0.9229366	22.72
SA16_SOC_3	286	592.0464515686035	363.60151290893555	0.8166378	22.8
SA16_SOC_3	287	574.8028755187988	334.42657470703125	0.0070764152	22.88
SA16_SOC_3	288	584.4609260559082	283.83235931396484	0.72241914	22.96
SA16_SOC_3	289	582.6831817626953	253.44735145568848	0.06475016	23.04
SA16_SOC_3	290	573.8858222961426	241.3871669769287	0.00015896282	23.12
SA16_SOC_3	291	580.1122665405273	263.9955711364746	0.9967269	23.2
SA16_SOC_3	292	597.782039642334	325.20938873291016	0.78121984	23.28
SA16_SOC_3	293	612.4255657196045	361.6871166229248	0.97720987	23.36
SA16_SOC_3	294	615.5181884765625	377.0460605621338	0.9826455	23.44
SA16_SOC_3	295	600.1132965087891	370.1399803161621	0.8226679	23.52
SA16_SOC_3	296	613.0698204040527	332.03161239624023	0.9964611	23.6
SA16_SOC_3	297	617.1250343322754	312.73229598999023	0.9997116	23.68
SA16_SOC_3	298	615.7426834106445	344.6360206604004	0.99822325	23.76
SA16_SOC_3	299	603.8091659545898	355.3830814361572	0.012527773	23.84
SA16_SOC_3	300	605.5727005004883	316.6161918640137	0.92622054	23.92
SA16_SOC_3	301	333.3238124847412	36.788907051086426	0.00015629307	24.0
SA16_SOC_3	302	604.0377616882324	247.65426635742188	0.103457704	24.08
SA16_SOC_3	303	374.9631404876709	37.19797968864441	0.00022761602	24.16
SA16_SOC_3	304	620.2351570129395	264.0405464172363	0.9744753	24.24
SA16_SOC_3	305	622.6804733276367	324.893102645874	0.9992544	24.32
SA16_SOC_3	306	608.7544918060303	358.71076583862305	0.99317425	24.4
SA16_SOC_3	307	616.7863845825195	354.57032203674316	0.9956045	24.48
SA16_SOC_3	308	614.7348403930664	300.07341384887695	0.96406883	24.56
SA16_SOC_3	309	623.1442451477051	255.0296401977539	0.9957307	24.64
SA16_SOC_3	310	622.7376937866211	282.8163528442383	0.99977344	24.72
SA16_SOC_3	311	616.5306091308594	318.5992240905762	0.9995722	24.8
SA16_SOC_3	312	618.6593055725098	300.8328437805176	0.99608386	24.88
SA16_SOC_3	313	615.7357692718506	242.31328010559082	0.8570292	24.96
SA16_SOC_3	314	619.9401378631592	200.9185552597046	0.9971119	25.04
SA16_SOC_3	315	647.0136165618896	230.96367359161377	0.9661615	25.12
SA16_SOC_3	316	636.6666793823242	283.9340400695801	0.9958104	25.2
SA16_SOC_3	317	621.20361328125	310.93451499938965	0.99987686	25.28
SA16_SOC_3	318	617.3861026763916	319.8335266113281	0.9979755	25.36
SA16_SOC_3	319	623.1181144714355	239.08504486083984	0.9978415	25.44
SA16_SOC_3	320	621.4861869812012	199.2191505432129	0.99467874	25.52
SA16_SOC_3	321	637.0534420013428	204.91888046264648	0.99781823	25.6
SA16_SOC_3	322	623.0349063873291	245.3078269958496	0.9984206	25.68
SA16_SOC_3	323	647.4290370941162	273.1732177734375	0.45654327	25.76
SA16_SOC_3	324	614.9625778198242	291.6276454925537	0.99744225	25.84
SA16_SOC_3	325	465.191125869751	32.690216302871704	0.02183141	25.92
SA16_SOC_3	326	400.57506561279297	223.91193866729736	0.00024808693	26.0
SA16_SOC_3	327	465.1160717010498	32.67576813697815	0.0006858488	26.08
SA16_SOC_3	328	329.3076992034912	36.027982234954834	0.00290253	26.16
SA16_SOC_3	329	375.68063735961914	34.47296619415283	0.0018961438	26.24
SA16_SOC_3	330	604.0428638458252	291.9374656677246	0.95794135	26.32
SA16_SOC_3	331	613.2938385009766	303.22754859924316	0.9985078	26.4
SA16_SOC_3	332	622.7556228637695	268.5545825958252	0.11431401	26.48
SA16_SOC_3	333	635.5227947235107	206.36252403259277	0.97394776	26.56
SA16_SOC_3	334	640.7480239868164	165.13936042785645	0.8460186	26.64
SA16_SOC_3	335	666.8188571929932	112.83861637115479	0.0035470305	26.72
SA16_SOC_3	336	635.7244491577148	136.78014278411865	0.94290173	26.8
SA16_SOC_3	337	630.6194305419922	131.83951377868652	0.99938536	26.88
SA16_SOC_3	338	646.4296340942383	185.0185203552246	0.44582164	26.96
SA16_SOC_3	339	661.506462097168	251.1328411102295	0.45075703	27.04
SA16_SOC_3	340	661.6578102111816	271.2206554412842	0.99705446	27.12
SA16_SOC_3	341	642.7045822143555	261.65127754211426	0.9961856	27.2
SA16_SOC_3	342	614.525032043457	250.6618595123291	0.998803	27.28
SA16_SOC_3	343	637.69211769104	196.80521965026855	0.98285747	27.36
SA16_SOC_3	344	371.9137907028198	34.59543228149414	0.0025050403	27.44
SA16_SOC_3	345	645.0481414794922	137.9754638671875	0.99612087	27.52
SA16_SOC_3	346	633.8805198669434	142.8009796142578	0.9972826	27.6
SA16_SOC_3	347	655.5749893188477	181.19047164916992	0.146979	27.68
SA16_SOC_3	348	652.9475212097168	220.86304664611816	0.99564207	27.76
SA16_SOC_3	349	627.1925449371338	278.12825202941895	0.9992663	27.84
SA16_SOC_3	350	608.4632873535156	302.3378562927246	0.9923539	27.92
SA16_SOC_3	351	484.13305282592773	36.099486351013184	0.0028793581	28.0
SA16_SOC_3	352	373.3546257019043	35.737080574035645	0.005169001	28.08
SA16_SOC_3	353	588.068962097168	347.74417877197266	0.9567053	28.16
SA16_SOC_3	354	595.3086853027344	356.81224822998047	0.8948618	28.24
SA16_SOC_3	355	591.7200088500977	306.2149715423584	0.038309004	28.32
SA16_SOC_3	356	591.5468215942383	266.2119197845459	0.05658417	28.4
SA16_SOC_3	357	377.06332206726074	35.409196615219116	0.0016575592	28.48
SA16_SOC_3	358	619.2477226257324	279.113187789917	0.9995833	28.56
SA16_SOC_3	359	581.0431003570557	275.9834289550781	0.89965296	28.64
SA16_SOC_3	360	562.7130508422852	251.58737182617188	0.6810263	28.72
SA16_SOC_3	361	547.1169471740723	248.52765083312988	0.014241165	28.8
SA16_SOC_3	362	559.1160774230957	306.705265045166	0.9785851	28.88
SA16_SOC_3	363	556.210994720459	354.4057846069336	0.00048017869	28.96
SA16_SOC_3	364	582.1095943450928	368.9786911010742	0.048158515	29.04
SA16_SOC_3	365	373.39582443237305	34.69484567642212	0.005407125	29.12
SA16_SOC_3	366	560.9914779663086	346.0887908935547	0.7895784	29.2
SA16_SOC_3	367	370.563268661499	37.83768653869629	0.00017051178	29.28
SA16_SOC_3	368	390.95187187194824	291.2332248687744	0.000106238855	29.36
SA16_SOC_3	369	595.8843231201172	288.87356758117676	0.0004992473	29.44
SA16_SOC_3	370	648.75168800354	298.524112701416	0.029256439	29.52
SA16_SOC_3	371	422.8207588195801	33.75689148902893	0.00017691427	29.6
SA16_SOC_3	372	613.3064270019531	267.9536819458008	0.16896297	29.68
SA16_SOC_3	373	599.2770671844482	257.7972221374512	0.01864409	29.76
SA16_SOC_3	374	374.8321533203125	35.09350776672363	0.029280907	29.84
SA16_SOC_3	375	622.0390319824219	245.38390159606934	0.8093481	29.92
SA16_SOC_3	376	624.5065212249756	215.20514488220215	0.24088064	30.0
SA16_SOC_3	377	611.1130714416504	208.06660652160645	0.9797563	30.08
SA16_SOC_3	378	544.8310375213623	224.88857746124268	0.9982578	30.16
SA16_SOC_3	379	495.50299644470215	280.50868034362793	0.021088818	30.24
SA16_SOC_3	380	498.159122467041	333.55241775512695	0.091192126	30.32
SA16_SOC_3	381	514.8028373718262	340.2184867858887	0.8797107	30.4
SA16_SOC_3	382	520.9210395812988	302.7620029449463	0.9378882	30.48
SA16_SOC_3	383	563.6852741241455	258.9447784423828	0.955624	30.56
SA16_SOC_3	384	594.4613456726074	302.7670669555664	0.97466755	30.64
SA16_SOC_3	385	609.4950675964355	342.73633003234863	0.77048224	30.72
SA16_SOC_3	386	592.8508758544922	326.88777923583984	0.33874068	30.8
SA16_SOC_3	387	601.1917591094971	258.3560371398926	0.14201827	30.88
SA16_SOC_3	388	495.111083984375	37.550965547561646	0.46872893	30.96
SA16_SOC_3	389	571.442985534668	231.2636661529541	0.9776719	31.04
SA16_SOC_3	390	526.7038822174072	219.4529628753662	0.99930096	31.12
SA16_SOC_3	391	459.6382141113281	211.1457395553589	0.9136969	31.2
SA16_SOC_3	392	375.58655738830566	38.1782341003418	0.077770464	31.28
SA16_SOC_3	393	445.97620964050293	292.9812526702881	0.90418744	31.36
SA16_SOC_3	394	502.34928131103516	294.28030014038086	0.997056	31.44
SA16_SOC_3	395	580.5393218994141	276.9261360168457	0.986868	31.52
SA16_SOC_3	396	601.1285781860352	241.51782989501953	0.9973792	31.6
SA16_SOC_3	397	562.6940727233887	223.5153865814209	0.9641995	31.68
SA16_SOC_3	398	545.4090118408203	205.11960983276367	0.71074915	31.76
SA16_SOC_3	399	546.3901519775391	192.92515754699707	0.6654549	31.84
SA16_SOC_3	400	497.2660541534424	196.82933807373047	0.98204607	31.92
SA16_SOC_3	401	394.4101333618164	202.6647663116455	0.98510957	32.0
SA16_SOC_3	402	322.5916385650635	188.76105308532715	0.99419457	32.08
SA16_SOC_3	403	305.8217525482178	166.59899711608887	0.98410195	32.16
SA16_SOC_3	404	304.9992561340332	152.97350406646729	0.013307167	32.24
SA16_SOC_3	405	279.4276237487793	63.63840579986572	0.07237386	32.32
SA16_SOC_3	406	302.46617794036865	219.80466842651367	0.96472275	32.4
SA16_SOC_3	407	372.9850769042969	288.90037536621094	0.7911346	32.48
SA16_SOC_3	408	424.32942390441895	343.63677978515625	0.9982438	32.56
SA16_SOC_3	409	486.4246368408203	334.55254554748535	0.9481473	32.64
SA16_SOC_3	410	512.4330520629883	299.5492458343506	0.5079354	32.72
SA16_SOC_3	411	556.2026977539062	252.9880142211914	0.9971433	32.8
SA16_SOC_3	412	611.4090919494629	284.2664337158203	0.5530314	32.88
SA16_SOC_3	413	621.0549354553223	341.6239070892334	0.48552737	32.96
SA16_SOC_3	414	480.54513931274414	34.950127601623535	0.07309833	33.04
SA16_SOC_3	415	569.0285682678223	304.54776763916016	0.99474585	33.12
SA16_SOC_3	416	552.2689342498779	247.6875114440918	0.096595235	33.2
SA16_SOC_3	417	574.802303314209	207.85600662231445	0.045611363	33.28
SA16_SOC_3	418	486.55900955200195	37.21677303314209	0.0010298869	33.36
SA16_SOC_3	419	573.4369277954102	275.26448249816895	0.7977805	33.44
SA16_SOC_3	420	563.6483669281006	246.8415069580078	0.9976164	33.52
SA16_SOC_3	421	563.9513492584229	220.44373512268066	0.98442614	33.6
SA16_SOC_3	422	484.8783493041992	34.958542585372925	0.003013948	33.68
SA16_SOC_3	423	562.9412651062012	266.37608528137207	0.98474956	33.76
SA16_SOC_3	424	585.6273651123047	234.38901901245117	0.72219944	33.84
SA16_SOC_3	425	596.8857288360596	199.8308801651001	0.7950025	33.92
SA16_SOC_3	426	614.6152496337891	188.15568923950195	0.9718147	34.0
SA16_SOC_3	427	624.503231048584	238.27141284942627	0.74953645	34.08
SA16_SOC_3	428	616.1680221557617	274.37670707702637	0.9954674	34.16
SA16_SOC_3	429	604.8295974731445	257.6591491699219	0.99840266	34.24
SA16_SOC_3	430	371.02651596069336	37.68838405609131	0.001595442	34.32
SA16_SOC_3	431	495.02410888671875	37.11106896400452	0.018170487	34.4
SA16_SOC_3	432	494.50178146362305	34.41483736038208	0.8030017	34.48
SA16_SOC_3	433	497.99981117248535	35.653871297836304	0.0037707894	34.56
SA16_SOC_3	434	578.6781311035156	292.1128463745117	0.8802534	34.64
SA16_SOC_3	435	560.2116584777832	275.88701248168945	0.9845941	34.72
SA16_SOC_3	436	526.6633987426758	234.06838417053223	0.9976253	34.8
SA16_SOC_3	437	422.2508907318115	199.28312301635742	0.9975916	34.88
SA16_SOC_3	438	350.2575397491455	167.58667945861816	0.9911833	34.96
SA16_SOC_3	439	303.44884395599365	144.21217918395996	0.76071805	35.04
SA16_SOC_3	440	299.2513656616211	141.66356563568115	0.9987041	35.12
SA16_SOC_3	441	284.30612087249756	153.27375411987305	0.9865609	35.2
SA16_SOC_3	442	274.6793270111084	163.16104888916016	0.99844295	35.28
SA16_SOC_3	443	212.681245803833	184.2075490951538	0.07885881	35.36
SA16_SOC_3	444	100.90001821517944	232.10389137268066	0.9440722	35.44
SA16_SOC_3	445	94.06713247299194	199.49363708496094	0.98326564	35.52
SA16_SOC_3	446	132.45270252227783	207.7519655227661	0.997672	35.6
SA16_SOC_3	447	153.3557415008545	207.21922874450684	0.7410778	35.68
SA16_SOC_3	448	87.83352971076965	218.47600936889648	0.0659576	35.76
SA16_SOC_3	449	353.1790494918823	245.21587371826172	0.81770456	35.84
SA16_SOC_3	450	446.45729064941406	208.02000045776367	0.00447767	35.92
SA16_SOC_3	451	166.6270613670349	171.14596366882324	0.99852824	36.0
SA16_SOC_3	452	111.68026924133301	128.82207870483398	0.99951756	36.08
SA16_SOC_3	453	103.76503467559814	146.18685722351074	0.99856013	36.16
SA16_SOC_3	454	137.96334266662598	225.05407333374023	0.99811006	36.24
SA16_SOC_3	455	486.2460136413574	35.593650341033936	0.04563117	36.32
SA16_SOC_3	456	111.84899806976318	203.65633964538574	0.9992853	36.4
SA16_SOC_3	457	69.46133375167847	164.68485832214355	0.99895215	36.48
SA16_SOC_3	458	95.49919962882996	289.801082611084	0.9957327	36.56
SA16_SOC_3	459	90.07309675216675	275.1352787017822	0.99910116	36.64
SA16_SOC_3	460	124.5853066444397	229.93371963500977	0.99813807	36.72
SA16_SOC_3	461	161.2640142440796	243.6393642425537	0.024678722	36.8
SA16_SOC_3	462	132.98819065093994	216.7811107635498	0.99903595	36.88
SA16_SOC_3	463	82.49331712722778	180.4567050933838	0.9915017	36.96
SA16_SOC_3	464	118.25120449066162	197.3411464691162	0.9987136	37.04
SA16_SOC_3	465	77.51060724258423	277.95361518859863	0.99962485	37.12
SA16_SOC_3	466	484.28096771240234	33.70731711387634	0.017755393	37.2
SA16_SOC_3	467	108.05758237838745	280.86155891418457	0.99980265	37.28
SA16_SOC_3	468	132.9087734222412	235.59468269348145	0.99923706	37.36
SA16_SOC_3	469	178.7825107574463	227.79929637908936	0.9988285	37.44
SA16_SOC_3	470	120.97901105880737	224.70786094665527	0.99894553	37.52
SA16_SOC_3	471	83.29888582229614	227.62544631958008	0.99576265	37.6
SA16_SOC_3	472	145.30644416809082	237.82954216003418	0.83499295	37.68
SA16_SOC_3	473	276.69339179992676	207.1146583557129	0.98555404	37.76
SA16_SOC_3	474	374.95970726013184	213.9726734161377	0.48127443	37.84
SA16_SOC_3	475	482.5625419616699	298.8014602661133	0.9955344	37.92
SA16_SOC_3	476	523.5308647155762	290.4441261291504	0.9890765	38.0
SA16_SOC_3	477	490.8447265625	35.74070692062378	0.013326704	38.08
SA16_SOC_3	478	394.4021701812744	276.09729766845703	0.9843052	38.16
SA16_SOC_3	479	276.5617370605469	242.84191131591797	0.99680495	38.24
SA16_SOC_3	480	220.58286666870117	109.34973478317261	0.0039104735	38.32
SA16_SOC_3	481	146.41458988189697	27.881729006767273	0.85141516	38.4
SA16_SOC_3	482	607.7761650085449	290.2001667022705	0.29807147	38.48
SA16_SOC_3	483	615.5657768249512	360.57849884033203	0.9881315	38.56
SA16_SOC_3	484	596.2889671325684	351.383056640625	0.85952824	38.64
SA16_SOC_3	485	479.65383529663086	32.83378601074219	0.70191836	38.72
SA16_SOC_3	486	484.8965644836426	354.17724609375	0.6371541	38.8
SA16_SOC_3	487	142.83820390701294	48.54421377182007	0.0102396775	38.88
SA16_SOC_3	488	453.1723976135254	32.07864046096802	0.027126797	38.96
SA16_SOC_3	489	373.59635829925537	34.57062363624573	0.0027210761	39.04
SA16_SOC_3	490	374.23954010009766	34.97454285621643	0.012314646	39.12
SA16_SOC_3	491	451.5303611755371	32.934805154800415	0.001646273	39.2
SA16_SOC_3	492	456.5310001373291	31.674023866653442	0.71461123	39.28
SA16_SOC_3	493	479.59961891174316	35.988686084747314	0.00078521046	39.36
SA16_SOC_3	494	456.8799018859863	31.333211660385132	0.10179736	39.44
SA16_SOC_3	495	478.88402938842773	31.71069860458374	0.048713457	39.52
SA16_SOC_3	496	360.9902858734131	33.98667812347412	0.047570165	39.6
SA16_SOC_3	497	373.15258979797363	225.5088758468628	8.794317e-05	39.68
SA16_SOC_3	498	470.9057807922363	35.088722705841064	0.0007349919	39.76
SA16_SOC_3	499	472.8597640991211	35.31240463256836	0.00019383336	39.84
SA16_SOC_3	500	484.96789932250977	34.36794877052307	0.0023096106	39.92
SA16_SOC_3	501	376.8246650695801	37.21661567687988	0.0013425088	40.0
SA16_SOC_3	502	459.27653312683105	33.318986892700195	0.0038941717	40.08
SA16_SOC_3	503	464.26167488098145	34.768112897872925	0.0019134972	40.16
SA16_SOC_3	504	375.4913330078125	37.07282066345215	9.9928606e-05	40.24
SA16_SOC_3	505	373.0133056640625	35.39754509925842	0.014037863	40.32
SA16_SOC_3	506	371.4876890182495	37.27674722671509	0.0003587019	40.4
SA16_SOC_3	507	372.5738763809204	36.5370512008667	0.00036466948	40.48
SA16_SOC_3	508	370.5716609954834	37.42107152938843	0.00013475033	40.56
SA16_SOC_3	509	376.99897289276123	35.971784591674805	0.0019898282	40.64
SA16_SOC_3	510	372.57652282714844	36.90941333770752	0.0003289428	40.72
SA16_SOC_3	511	418.44701766967773	33.92836332321167	0.0007738512	40.8
SA16_SOC_3	512	376.0828733444214	36.392905712127686	0.00013588971	40.88
SA16_SOC_3	513	379.1538953781128	36.608641147613525	8.31803e-05	40.96
SA16_SOC_3	514	371.4791774749756	308.7531852722168	6.450695e-05	41.04
SA16_SOC_3	515	373.09741973876953	37.55520701408386	0.00313004	41.12
SA16_SOC_3	516	394.99218463897705	239.12768840789795	5.2438812e-05	41.2
SA16_SOC_3	517	376.09970569610596	36.00915312767029	0.0013358141	41.28
SA16_SOC_3	518	393.6189651489258	221.6409158706665	3.30801e-05	41.36
SA16_SOC_3	519	496.52509689331055	35.261374711990356	0.00037300022	41.44
SA16_SOC_3	520	399.0812301635742	231.90085887908936	0.00020784386	41.52
SA16_SOC_3	521	495.3610420227051	36.552114486694336	0.46146718	41.6
SA16_SOC_3	522	495.2406406402588	36.17983102798462	0.015038278	41.68
SA16_SOC_3	523	371.7658996582031	35.933758020401	0.0037050713	41.76
SA16_SOC_3	524	501.2316703796387	32.30313062667847	0.027471123	41.84
SA16_SOC_3	525	496.64149284362793	35.60375690460205	0.30710983	41.92
SA16_SOC_3	526	423.65779876708984	32.20083475112915	0.0168323	42.0
SA16_SOC_3	527	404.2738914489746	236.62695407867432	8.704278e-05	42.08
SA16_SOC_3	528	370.71638107299805	36.464377641677856	0.00029488598	42.16
SA16_SOC_3	529	496.14720344543457	35.14981985092163	0.06836043	42.24
SA16_SOC_3	530	374.72691535949707	38.549519777297974	0.001534126	42.32
SA16_SOC_3	531	496.4930534362793	34.30214881896973	0.0021286185	42.4
SA16_SOC_3	532	373.4440803527832	36.381036043167114	0.0023777524	42.48
SA16_SOC_3	533	385.2431297302246	36.611294746398926	0.09083849	42.56
SA16_SOC_3	534	483.29601287841797	37.84228563308716	0.0027476754	42.64
SA16_SOC_3	535	370.97039222717285	37.54915237426758	0.0007073005	42.72
SA16_SOC_3	536	373.02865982055664	36.97814583778381	0.00087335263	42.8
SA16_SOC_3	537	371.81036472320557	37.14539408683777	0.00029816333	42.88
SA16_SOC_3	538	484.2857360839844	38.51133942604065	0.0025416852	42.96
SA16_SOC_3	539	372.8898048400879	35.50588846206665	0.10113094	43.04
SA16_SOC_3	540	385.0403308868408	220.06048679351807	0.000115625684	43.12
SA16_SOC_3	541	376.5770435333252	35.068920850753784	0.0007389815	43.2
SA16_SOC_3	542	370.0995922088623	35.79247713088989	0.01789024	43.28
SA16_SOC_3	543	380.8999538421631	37.21829295158386	0.04947238	43.36
SA16_SOC_3	544	410.1644992828369	35.333218574523926	0.47613725	43.44
SA16_SOC_3	545	374.6659755706787	36.31015062332153	0.03652127	43.52
SA16_SOC_3	546	372.81877994537354	35.613473653793335	0.047023337	43.6
SA16_SOC_3	547	376.76734924316406	37.48091697692871	0.00028174167	43.68
SA16_SOC_3	548	416.6402339935303	34.8531174659729	0.0044092424	43.76
SA16_SOC_3	549	420.2058792114258	36.171348094940186	0.00031847166	43.84
SA16_SOC_3	550	374.35383796691895	36.652257442474365	0.10230278	43.92
SA16_SOC_3	551	373.4283924102783	37.54537582397461	0.000723988	44.0
SA16_SOC_3	552	374.849009513855	36.45511507987976	0.0084879	44.08
SA16_SOC_3	553	376.6265392303467	36.28181219100952	0.0010729852	44.16
SA16_SOC_3	554	376.12645626068115	34.82294797897339	0.03291122	44.24
SA16_SOC_3	555	414.17531967163086	35.11164307594299	0.051877234	44.32
SA16_SOC_3	556	375.1577377319336	35.62920928001404	0.6781193	44.4
SA16_SOC_3	557	375.754451751709	37.009910345077515	0.5572784	44.48
SA16_SOC_3	558	374.4933843612671	36.404510736465454	0.002664974	44.56
SA16_SOC_3	559	386.0299587249756	215.7993507385254	0.0003198729	44.64
SA16_SOC_3	560	497.55773544311523	34.62599515914917	0.035801087	44.72
SA16_SOC_3	561	373.64792823791504	36.51877999305725	0.41527966	44.8
SA16_SOC_3	562	493.0540084838867	37.51278519630432	0.015153512	44.88
SA16_SOC_3	563	493.4910774230957	37.94096231460571	0.0064866785	44.96
SA16_SOC_3	564	495.5024242401123	38.534356355667114	0.018426334	45.04
SA16_SOC_3	565	374.75078105926514	37.720738649368286	0.042277813	45.12
SA16_SOC_3	566	379.3842315673828	38.05511713027954	0.0018662413	45.2
SA16_SOC_3	567	372.1552610397339	35.83608627319336	0.015103594	45.28
SA16_SOC_3	568	374.0553617477417	37.165621519088745	0.018703949	45.36
SA16_SOC_3	569	372.44582176208496	37.28810906410217	0.010739042	45.44
SA16_SOC_3	570	491.2398338317871	35.273813009262085	0.098580435	45.52
SA16_SOC_3	571	375.8444309234619	34.63836908340454	0.020162137	45.6
SA16_SOC_3	572	375.46257972717285	36.952940225601196	0.17880547	45.68
SA16_SOC_3	573	493.6957359313965	36.01678133010864	0.012872458	45.76
SA16_SOC_3	574	372.6518154144287	38.495975732803345	0.0023309784	45.84
SA16_SOC_3	575	373.11861515045166	38.01896810531616	0.019026125	45.92
SA16_SOC_3	576	375.9944200515747	37.9233455657959	0.005167736	46.0
SA16_SOC_3	577	373.55804443359375	36.55258655548096	0.53834635	46.08
SA16_SOC_3	578	487.5062942504883	36.19744420051575	0.0054921936	46.16
SA16_SOC_3	579	373.31933975219727	36.99879169464111	0.014511174	46.24
SA16_SOC_3	580	370.60978412628174	38.07204723358154	0.0025007674	46.32
SA16_SOC_3	581	372.7013349533081	37.38530874252319	0.009437354	46.4
SA16_SOC_3	582	371.75354957580566	36.786839962005615	0.0035364223	46.48
SA16_SOC_3	583	371.79765701293945	38.50327134132385	0.0004483761	46.56
SA16_SOC_3	584	465.1728630065918	35.68809986114502	0.020054184	46.64
SA16_SOC_3	585	464.5138740539551	35.55158257484436	0.0017482275	46.72
SA16_SOC_3	586	374.95875358581543	39.1611385345459	0.00210549	46.8
SA16_SOC_3	587	375.3267288208008	38.88017535209656	0.00010174212	46.88
SA16_SOC_3	588	400.1978874206543	211.60923957824707	0.0001129807	46.96
SA16_SOC_3	589	373.98228645324707	36.64130687713623	0.010169207	47.04
SA16_SOC_3	590	379.4830322265625	213.68117809295654	0.00010787856	47.12
SA16_SOC_3	591	371.81546688079834	37.78400659561157	0.0004088661	47.2
SA16_SOC_3	592	485.2642059326172	36.37124061584473	0.00038564243	47.28
SA16_SOC_3	593	373.83599281311035	36.84306979179382	0.00019664185	47.36
SA16_SOC_3	594	394.16797161102295	38.07616710662842	0.00091786246	47.44
SA16_SOC_3	595	374.68934059143066	36.658430099487305	0.009974196	47.52
SA16_SOC_3	596	374.9760627746582	37.5409734249115	0.0024740633	47.6
SA16_SOC_3	597	376.1889696121216	38.419092893600464	0.0014810143	47.68
SA16_SOC_3	598	393.54515075683594	254.22120094299316	0.000121658646	47.76
SA16_SOC_3	599	372.414231300354	38.09393763542175	0.0023873672	47.84
SA16_SOC_3	600	372.6228952407837	37.466862201690674	0.00042960595	47.92
SA16_SOC_3	601	372.0212936401367	38.486487865448	0.0004145498	48.0
SA16_SOC_3	602	328.4043312072754	37.172813415527344	0.00019399976	48.08
SA16_SOC_3	603	371.9914436340332	37.204577922821045	0.0014875116	48.16
SA16_SOC_3	604	374.46789741516113	38.993682861328125	0.0003323564	48.24
SA16_SOC_3	605	374.136757850647	42.697845697402954	0.0001732581	48.32
SA16_SOC_3	606	372.2789764404297	38.030229806900024	0.0010568751	48.4
SA16_SOC_3	607	497.2538948059082	35.61945676803589	0.0016045551	48.48
SA16_SOC_3	608	497.5332260131836	36.61918044090271	0.012146535	48.56
SA16_SOC_3	609	371.62981033325195	37.97901749610901	7.2765055e-05	48.64
SA16_SOC_3	610	371.76949977874756	38.886998891830444	0.0012236324	48.72
SA16_SOC_3	611	371.6257572174072	39.66776132583618	0.11139896	48.8
SA16_SOC_3	612	499.0785598754883	35.762314796447754	0.00056057156	48.88
SA16_SOC_3	613	373.09887409210205	36.38228416442871	0.039815087	48.96
SA16_SOC_3	614	496.2080955505371	33.63361716270447	0.0006561855	49.04
SA16_SOC_3	615	498.41976165771484	37.02569246292114	0.03014362	49.12
SA16_SOC_3	616	403.1750679016113	220.05762577056885	8.483603e-05	49.2
SA16_SOC_3	617	373.6840486526489	38.338297605514526	0.0002421227	49.28
SA16_SOC_3	618	378.6076068878174	38.90319228172302	0.00054894714	49.36
SA16_SOC_3	619	372.9563236236572	37.02720880508423	0.000771262	49.44
SA16_SOC_3	620	371.6261625289917	37.750582695007324	0.0040082294	49.52
SA16_SOC_3	621	373.488187789917	37.39804029464722	0.0062452825	49.6
SA16_SOC_3	622	373.53830337524414	37.877840995788574	0.0008480561	49.68
SA16_SOC_3	623	384.8814010620117	37.706358432769775	0.0005688537	49.76
SA16_SOC_3	624	401.11193656921387	237.87902355194092	9.549748e-05	49.84
SA16_SOC_3	625	372.4916458129883	36.96757435798645	0.006799435	49.92
SA16_SOC_3	626	381.18367195129395	36.3862681388855	0.010545861	50.0
SA16_SOC_3	627	372.70827293395996	37.30879783630371	0.0025112028	50.08
SA16_SOC_3	628	389.87202644348145	217.80625820159912	6.9739035e-05	50.16
SA16_SOC_3	629	372.39983081817627	37.021214962005615	7.6349395e-05	50.24
SA16_SOC_3	630	393.5718297958374	282.14452743530273	5.9854243e-05	50.32
SA16_SOC_3	631	494.1518306732178	36.138460636138916	0.00035880107	50.4
SA16_SOC_3	632	373.08993339538574	37.27678298950195	0.00034168182	50.48
SA16_SOC_3	633	334.94980335235596	36.46803259849548	0.00018150097	50.56
SA16_SOC_3	634	371.79322242736816	36.05997920036316	0.000407837	50.64
SA16_SOC_3	635	396.21992111206055	287.1610164642334	6.4210086e-05	50.72
SA16_SOC_3	636	374.43060874938965	212.47602939605713	0.00010361385	50.8
SA16_SOC_3	637	333.63513946533203	35.37702798843384	0.00081956375	50.88
SA16_SOC_3	638	374.8689651489258	36.103456020355225	0.00016092238	50.96
SA16_SOC_3	639	334.65096950531006	35.11445760726929	0.00017031403	51.04
SA16_SOC_3	640	400.3822326660156	236.81721210479736	0.00014582073	51.12
SA16_SOC_3	641	379.82420921325684	35.73577880859375	0.0006132533	51.2
SA16_SOC_3	642	366.7816162109375	217.28352069854736	8.716638e-05	51.28
SA16_SOC_3	643	377.1083354949951	34.77377414703369	0.008432085	51.36
SA16_SOC_3	644	420.2979564666748	33.753966093063354	5.9330006e-05	51.44
SA16_SOC_3	645	395.9308624267578	218.27502250671387	0.00010284054	51.52
SA16_SOC_3	646	372.71525859832764	37.09750056266785	0.0007597422	51.6
SA16_SOC_3	647	361.563515663147	36.24292731285095	0.0020192917	51.68
SA16_SOC_3	648	372.2303867340088	35.77085494995117	0.0015442991	51.76
SA16_SOC_3	649	371.80588245391846	35.44303894042969	0.0079638865	51.84
SA16_SOC_3	650	372.7576732635498	35.59795260429382	0.0026810237	51.92
SA16_SOC_3	651	397.10984230041504	233.50351810455322	0.00017474551	52.0
SA16_SOC_3	652	494.7648525238037	37.73196816444397	0.0048712017	52.08
SA16_SOC_3	653	375.8671283721924	36.87995195388794	0.0044080284	52.16
SA16_SOC_3	654	496.3438034057617	36.49840235710144	0.46112806	52.24
SA16_SOC_3	655	419.8956489562988	34.01142597198486	0.00019308666	52.32
SA16_SOC_3	656	387.5638246536255	215.38008213043213	5.753757e-05	52.4
SA16_SOC_3	657	372.60661125183105	37.278056144714355	0.00025523143	52.48
SA16_SOC_3	658	385.4691982269287	285.09281158447266	5.5975484e-05	52.56
SA16_SOC_3	659	374.07422065734863	35.607805252075195	0.013149118	52.64
SA16_SOC_3	660	484.68666076660156	34.14027214050293	0.0006952397	52.72
SA16_SOC_3	661	374.6241569519043	35.214232206344604	0.0038043025	52.8
SA16_SOC_3	662	494.5490837097168	34.10573959350586	0.00080541836	52.88
SA16_SOC_3	663	400.9462356567383	236.51031017303467	0.00015135219	52.96
SA16_SOC_3	664	373.0015277862549	36.36473536491394	0.00039796755	53.04
SA16_SOC_3	665	397.9020357131958	234.99050617218018	8.25258e-05	53.12
SA16_SOC_3	666	419.8483943939209	33.895264863967896	0.0005649003	53.2
SA16_SOC_3	667	376.28462314605713	38.38171720504761	0.000109061104	53.28
SA16_SOC_3	668	405.9861183166504	236.041259765625	8.217431e-05	53.36
SA16_SOC_3	669	418.9227104187012	35.57226777076721	0.00022064844	53.44
SA16_SOC_3	670	457.29475021362305	34.660810232162476	0.000111783265	53.52
SA16_SOC_3	671	419.63820457458496	34.0307879447937	0.00041628585	53.6
SA16_SOC_3	672	377.6413917541504	34.39403414726257	0.00090384454	53.68
SA16_SOC_3	673	462.9840850830078	36.47279620170593	0.004914883	53.76
SA16_SOC_3	674	391.1663055419922	311.23329162597656	5.9824113e-05	53.84
SA16_SOC_3	675	406.06751441955566	228.6911916732788	0.00012463826	53.92
SA16_SOC_3	676	405.9720993041992	311.54937744140625	0.00014678607	54.0
SA16_SOC_3	677	418.4624671936035	35.1846706867218	0.002411004	54.08
SA16_SOC_3	678	372.005033493042	36.03890776634216	0.00010444284	54.16
SA16_SOC_3	679	423.2067584991455	33.51763844490051	0.00069719204	54.24
SA16_SOC_3	680	395.897912979126	231.54371738433838	0.000108933884	54.32
SA16_SOC_3	681	378.2646894454956	34.90861415863037	0.0035969303	54.4
SA16_SOC_3	682	416.8356418609619	34.562880992889404	0.00014220794	54.48
SA16_SOC_3	683	418.08605194091797	35.46206831932068	0.09333881	54.56
SA16_SOC_3	684	416.59021377563477	33.46474885940552	0.003958501	54.64
SA16_SOC_3	685	398.4938383102417	225.33369541168213	0.00015986846	54.72
SA16_SOC_3	686	416.17374420166016	34.06481623649597	0.005107372	54.8
SA16_SOC_3	687	440.9470558166504	38.48970651626587	0.001445996	54.88
SA16_SOC_3	688	378.0719757080078	35.72165608406067	0.0071171043	54.96
SA16_SOC_3	689	376.03392601013184	36.90866947174072	0.011343679	55.04
SA16_SOC_3	690	386.53388023376465	229.21146869659424	0.00014960227	55.12
SA16_SOC_3	691	498.66790771484375	37.88957118988037	0.0012145842	55.2
SA16_SOC_3	692	374.31817054748535	38.97743225097656	0.025195783	55.28
SA16_SOC_3	693	496.2653636932373	34.03398513793945	0.08467022	55.36
SA16_SOC_3	694	495.53442001342773	35.35833477973938	0.06290095	55.44
SA16_SOC_3	695	391.11809730529785	37.552220821380615	0.000723145	55.52
SA16_SOC_3	696	373.99070262908936	36.908379793167114	0.14941823	55.6
SA16_SOC_3	697	498.2403755187988	37.901015281677246	0.032127433	55.68
SA16_SOC_3	698	374.10995960235596	35.326502323150635	0.01138398	55.76
SA16_SOC_3	699	374.1992950439453	36.4836859703064	0.042973306	55.84
SA16_SOC_3	700	374.4619846343994	37.074562311172485	0.07891799	55.92
SA16_SOC_3	701	377.3698329925537	35.81379175186157	0.08313248	56.0
SA16_SOC_3	702	391.89324378967285	37.58228302001953	0.058500692	56.08
SA16_SOC_3	703	377.0947456359863	36.75071954727173	0.16985942	56.16
SA16_SOC_3	704	373.91488552093506	37.52523422241211	0.06261239	56.24
SA16_SOC_3	705	386.1932039260864	36.61557197570801	0.5138873	56.32
SA16_SOC_3	706	389.7806644439697	35.84564208984375	0.019558921	56.4
SA16_SOC_3	707	373.0324983596802	36.214656829833984	0.004155314	56.48
SA16_SOC_3	708	373.0489730834961	37.50050067901611	0.6507134	56.56
SA16_SOC_3	709	485.01224517822266	36.85187816619873	0.14450875	56.64
SA16_SOC_3	710	374.4213581085205	39.71444249153137	0.30118024	56.72
SA16_SOC_3	711	415.61689376831055	33.71701240539551	0.2393073	56.8
SA16_SOC_3	712	372.5888729095459	38.86581301689148	0.00038853957	56.88
SA16_SOC_3	713	375.95629692077637	38.99325728416443	0.015628004	56.96
SA16_SOC_3	714	384.15751457214355	39.17114496231079	0.00034461112	57.04
SA16_SOC_3	715	373.97522926330566	37.81885743141174	0.018134894	57.12
SA16_SOC_3	716	374.7631072998047	39.15849208831787	0.069766775	57.2
SA16_SOC_3	717	383.3934783935547	38.556082248687744	0.0050166687	57.28
SA16_SOC_3	718	373.58405590057373	37.53425359725952	0.11582311	57.36
SA16_SOC_3	719	474.04284477233887	36.03287100791931	0.0014862062	57.44
SA16_SOC_3	720	374.35715198516846	37.02891826629639	0.5454415	57.52
SA16_SOC_3	721	377.25207805633545	38.44523906707764	0.001503235	57.6
SA16_SOC_3	722	376.4488935470581	40.94691038131714	0.00084847154	57.68
SA16_SOC_3	723	375.6777048110962	41.62102818489075	0.0004889284	57.76
SA16_SOC_3	724	373.7928867340088	37.50621557235718	0.16420268	57.84
SA16_SOC_3	725	386.6676092147827	36.58370018005371	0.71527267	57.92
SA16_SOC_3	726	417.34771728515625	33.96381855010986	0.005860489	58.0
SA16_SOC_3	727	474.6569633483887	37.53239393234253	0.013383326	58.08
SA16_SOC_3	728	391.06945991516113	263.28901290893555	0.00010473096	58.16
SA16_SOC_3	729	373.3577251434326	40.79260468482971	0.009757298	58.24
SA16_SOC_3	730	375.581955909729	37.91175842285156	0.059710737	58.32
SA16_SOC_3	731	496.34876251220703	33.92054557800293	0.16392127	58.4
SA16_SOC_3	732	374.1551399230957	38.109447956085205	0.0020614746	58.48
SA16_SOC_3	733	375.61864852905273	37.28297710418701	0.00028363123	58.56
SA16_SOC_3	734	373.53739738464355	38.023377656936646	0.0233393	58.64
SA16_SOC_3	735	494.16704177856445	35.063756704330444	0.13532366	58.72
SA16_SOC_3	736	401.251220703125	301.67675971984863	0.00012322454	58.8
SA16_SOC_3	737	472.01709747314453	34.519901275634766	0.00023853786	58.88
SA16_SOC_3	738	370.69294452667236	38.94623637199402	0.00061589055	58.96
SA16_SOC_3	739	496.0179805755615	35.84255576133728	0.00046056774	59.04
SA16_SOC_3	740	415.1662826538086	34.00681257247925	0.0010687343	59.12
SA16_SOC_3	741	414.91713523864746	34.38204646110535	0.00017822237	59.2
SA16_SOC_3	742	377.63776779174805	37.23289132118225	0.00572347	59.28
SA16_SOC_3	743	374.4629383087158	37.57211923599243	0.00884394	59.36
SA16_SOC_3	744	371.33960723876953	37.74644494056702	0.0003205714	59.44
SA16_SOC_3	745	494.6371078491211	35.26850938796997	0.010047981	59.52
SA16_SOC_3	746	371.47979736328125	37.26662635803223	0.00088613835	59.6
SA16_SOC_3	747	372.9537010192871	38.1790566444397	0.054548092	59.68
SA16_SOC_3	748	390.13519287109375	215.36510467529297	0.00012613219	59.76
SA16_SOC_3	749	372.5696086883545	36.94503664970398	0.007653396	59.84
SA16_SOC_3	750	417.5239562988281	33.82082462310791	0.0027549565	59.92
SA16_SOC_3	751	390.65394401550293	214.53423500061035	5.8372145e-05	60.0
SA16_SOC_3	752	383.7066650390625	36.292197704315186	0.0004699718	60.08
SA16_SOC_3	753	416.5740966796875	34.8504102230072	0.00022252157	60.16
SA16_SOC_3	754	416.9123649597168	34.61756944656372	0.0031720283	60.24
SA16_SOC_3	755	371.80113792419434	38.87600898742676	0.0006761579	60.32
SA16_SOC_3	756	472.0785140991211	35.89541673660278	0.0119085	60.4
SA16_SOC_3	757	374.1865634918213	36.21044397354126	0.0063753547	60.48
SA16_SOC_3	758	371.0365295410156	36.915457248687744	0.0001552665	60.56
SA16_SOC_3	759	470.3886032104492	34.619890451431274	0.0016728839	60.64
SA16_SOC_3	760	375.6716728210449	36.96857213973999	0.00016296809	60.72
SA16_SOC_3	761	492.8328514099121	35.07449269294739	6.848723e-05	60.8
SA16_SOC_3	762	372.3032236099243	37.439775466918945	0.0006629046	60.88
SA16_SOC_3	763	371.38967514038086	38.5184383392334	0.0002546643	60.96
SA16_SOC_3	764	491.4431095123291	37.01399803161621	0.0009034348	61.04
SA16_SOC_3	765	371.47319316864014	37.13401794433594	0.0002784785	61.12
SA16_SOC_3	766	377.9397487640381	37.94835805892944	0.0002010333	61.2
SA16_SOC_3	767	372.80449867248535	40.318933725357056	0.0009470897	61.28
SA16_SOC_3	768	373.4635829925537	38.61924648284912	0.00047769013	61.36
SA16_SOC_3	769	373.3086109161377	37.049152851104736	0.001972451	61.44
SA16_SOC_3	770	378.5182476043701	38.59437704086304	0.00012717102	61.52
SA16_SOC_3	771	384.12585258483887	37.03031659126282	0.0018277862	61.6
SA16_SOC_3	772	417.2210693359375	33.397486209869385	0.0027359037	61.68
SA16_SOC_3	773	374.5457172393799	38.82293343544006	7.968873e-05	61.76
SA16_SOC_3	774	372.4616050720215	37.75902271270752	0.0042760703	61.84
SA16_SOC_3	775	371.34175300598145	37.413268089294434	0.00069540564	61.92
SA16_SOC_3	776	374.10597801208496	36.89025521278381	0.004500421	62.0
SA16_SOC_3	777	373.78034591674805	35.85838079452515	0.0013981449	62.08
SA16_SOC_3	778	383.72654914855957	210.9609031677246	9.90247e-05	62.16
SA16_SOC_3	779	496.3829040527344	35.20294904708862	0.021391846	62.24
SA16_SOC_3	780	497.19581604003906	35.3807008266449	0.08470529	62.32
SA16_SOC_3	781	371.4486598968506	36.19999051094055	0.0023192842	62.4
SA16_SOC_3	782	498.8483428955078	34.67516899108887	0.00023372722	62.48
SA16_SOC_3	783	373.2051134109497	36.50969982147217	0.0008656155	62.56
SA16_SOC_3	784	335.4069471359253	36.69793367385864	6.33838e-05	62.64
SA16_SOC_3	785	337.27056980133057	37.501137256622314	0.0005970618	62.72
SA16_SOC_3	786	399.81627464294434	323.0105781555176	0.000106006606	62.8
SA16_SOC_3	787	375.3586769104004	35.7757830619812	0.015741285	62.88
SA16_SOC_3	788	365.2158737182617	214.27391052246094	3.4919234e-05	62.96
SA16_SOC_3	789	417.15731620788574	34.142045974731445	0.00014268333	63.04
SA16_SOC_3	790	495.296573638916	33.405171632766724	0.00038652687	63.12
SA16_SOC_3	791	382.52086639404297	36.89059495925903	0.0001573327	63.2
SA16_SOC_3	792	391.19699001312256	217.60311126708984	6.9620626e-05	63.28
SA16_SOC_3	793	419.0256595611572	35.05785942077637	0.0003850466	63.36
SA16_SOC_3	794	492.0901298522949	36.355140209198	0.0067661447	63.44
SA16_SOC_3	795	334.04603004455566	35.56523323059082	0.0017541484	63.52
SA16_SOC_3	796	375.52592754364014	212.07266807556152	7.791396e-05	63.6
SA16_SOC_3	797	487.1495246887207	33.01061511039734	0.05664152	63.68
SA16_SOC_3	798	371.75164222717285	35.0042724609375	0.0028714698	63.76
SA16_SOC_3	799	384.78169441223145	221.48985385894775	0.00015530738	63.84
SA16_SOC_3	800	337.2617721557617	36.6164231300354	0.0017924802	63.92
SA16_SOC_3	801	401.0951519012451	224.23609256744385	8.723838e-05	64.0
SA16_SOC_3	802	335.1929187774658	34.95491623878479	0.0008393063	64.08
SA16_SOC_3	803	492.00000762939453	35.28022527694702	0.010274172	64.16
SA16_SOC_3	804	491.86134338378906	34.8407506942749	0.0008880778	64.24
SA16_SOC_3	805	395.94883918762207	227.66700267791748	8.7063534e-05	64.32
SA16_SOC_3	806	373.7973213195801	35.37932753562927	0.39101955	64.4
SA16_SOC_3	807	374.280047416687	40.90025067329407	0.00038785234	64.48
SA16_SOC_3	808	483.77723693847656	34.72323775291443	0.0009325338	64.56
SA16_SOC_3	809	490.0448799133301	36.55606269836426	0.00795333	64.64
SA16_SOC_3	810	373.7161159515381	35.804100036621094	0.0002644629	64.72
SA16_SOC_3	811	376.78513526916504	35.47586917877197	0.00329274	64.8
SA16_SOC_3	812	377.17251777648926	35.44700503349304	0.00036566632	64.88
SA16_SOC_3	813	421.6073513031006	32.25653886795044	0.0025426354	64.96
SA16_SOC_3	814	373.8745450973511	35.61583757400513	0.0029158304	65.04
SA16_SOC_3	815	373.7973213195801	35.10955810546875	0.0015575517	65.12
SA16_SOC_3	816	403.7388801574707	220.91647624969482	0.000111018424	65.2
SA16_SOC_3	817	428.09438705444336	33.18963646888733	0.0004298648	65.28
SA16_SOC_3	818	372.52540588378906	35.482553243637085	0.006469399	65.36
SA16_SOC_3	819	375.9617805480957	36.50590181350708	0.00020411944	65.44
SA16_SOC_3	820	418.3131694793701	36.28811001777649	0.13972984	65.52
SA16_SOC_3	821	379.03335094451904	34.90826368331909	0.00064111775	65.6
SA16_SOC_3	822	492.4727439880371	34.09457445144653	0.056576192	65.68
SA16_SOC_3	823	493.9973831176758	34.26011681556702	0.1128797	65.76
SA16_SOC_3	824	487.86988258361816	34.20223116874695	0.00097412453	65.84
SA16_SOC_3	825	488.42053413391113	34.86785173416138	0.0021723888	65.92
SA16_SOC_3	826	489.6542549133301	35.04894018173218	0.2674185	66.0
SA16_SOC_3	827	417.2398567199707	34.86506938934326	0.0020977287	66.08
SA16_SOC_3	828	488.3532524108887	32.83721923828125	0.29191744	66.16
SA16_SOC_3	829	489.20278549194336	35.82110524177551	0.26862732	66.24
SA16_SOC_3	830	371.81735038757324	35.37740349769592	0.0007296462	66.32
SA16_SOC_3	831	488.1427764892578	31.68140172958374	0.6603301	66.4
SA16_SOC_3	832	418.524169921875	35.514113903045654	0.0037445682	66.48
SA16_SOC_3	833	417.2289848327637	35.21965026855469	0.00014513434	66.56
SA16_SOC_3	834	416.802453994751	31.82495355606079	0.006568473	66.64
SA16_SOC_3	835	418.0281639099121	32.46608018875122	0.1570419	66.72
SA16_SOC_3	836	388.08393478393555	36.16551876068115	0.00094599574	66.8
SA16_SOC_3	837	462.48927116394043	36.48375749588013	0.0007539715	66.88
SA16_SOC_3	838	451.87811851501465	32.71044731140137	0.020568285	66.96
SA16_SOC_3	839	418.9960479736328	34.18260097503662	0.0027121594	67.04
SA16_SOC_3	840	379.05073165893555	36.41226053237915	0.0017923394	67.12
SA16_SOC_3	841	487.0257377624512	35.75786590576172	0.002800245	67.2
SA16_SOC_3	842	372.3706245422363	35.58908700942993	0.07051123	67.28
SA16_SOC_3	843	418.6398983001709	33.49233627319336	0.0018508593	67.36
SA16_SOC_3	844	470.86400985717773	34.513152837753296	0.004171383	67.44
SA16_SOC_3	845	375.0847339630127	35.8721137046814	0.047065906	67.52
SA16_SOC_3	846	459.0695381164551	35.83642244338989	0.0040764012	67.6
SA16_SOC_3	847	474.269437789917	34.088698625564575	0.041759454	67.68
SA16_SOC_3	848	495.8543300628662	41.18008017539978	0.025451532	67.76
SA16_SOC_3	849	371.96061611175537	37.45959162712097	0.0007333586	67.84
SA16_SOC_3	850	461.4973545074463	35.2911901473999	0.05444113	67.92
SA16_SOC_3	851	467.7734375	34.7963547706604	0.013132903	68.0
SA16_SOC_3	852	419.44098472595215	35.31682848930359	0.013276267	68.08
SA16_SOC_3	853	385.05425453186035	37.63093829154968	0.009259729	68.16
SA16_SOC_3	854	474.8833656311035	35.42658090591431	0.9487899	68.24
SA16_SOC_3	855	485.7691764831543	34.64576482772827	0.053192917	68.32
SA16_SOC_3	856	473.27418327331543	36.92843556404114	0.018240133	68.4
SA16_SOC_3	857	375.14288425445557	37.225574254989624	0.017945953	68.48
SA16_SOC_3	858	495.6455707550049	35.89083552360535	0.009181097	68.56
SA16_SOC_3	859	417.9957389831543	34.60175156593323	0.10767477	68.64
SA16_SOC_3	860	458.8263511657715	34.96955752372742	0.043289553	68.72
SA16_SOC_3	861	470.58000564575195	38.65052819252014	0.016483437	68.8
SA16_SOC_3	862	497.15113639831543	35.882019996643066	0.09513032	68.88
SA16_SOC_3	863	477.0111560821533	36.55546545982361	0.019165799	68.96
SA16_SOC_3	864	454.03079986572266	34.636874198913574	0.08231415	69.04
SA16_SOC_3	865	455.1029682159424	35.952186584472656	0.756513	69.12
SA16_SOC_3	866	375.7171154022217	38.53880167007446	0.03144604	69.2
SA16_SOC_3	867	374.01928901672363	36.85723543167114	0.16959138	69.28
SA16_SOC_3	868	494.39754486083984	34.98349070549011	0.5649007	69.36
SA16_SOC_3	869	496.7781066894531	36.51829719543457	0.45781803	69.44
SA16_SOC_3	870	496.5769290924072	36.683374643325806	0.0006937205	69.52
SA16_SOC_3	871	495.90559005737305	34.065985679626465	0.44774467	69.6
SA16_SOC_3	872	374.4446039199829	36.89059138298035	0.07719341	69.68
SA16_SOC_3	873	375.19171237945557	37.720162868499756	0.11718848	69.76
SA16_SOC_3	874	477.6414394378662	35.86478590965271	0.34780636	69.84
SA16_SOC_3	875	415.5284881591797	35.31343460083008	0.000742395	69.92
SA16_SOC_3	876	376.188325881958	39.44127559661865	0.15084898	70.0
SA16_SOC_3	877	373.3595371246338	37.24828004837036	0.39811984	70.08
SA16_SOC_3	878	398.15025329589844	214.5835018157959	0.0003020868	70.16
SA16_SOC_3	879	473.97851943969727	36.71113729476929	0.031286288	70.24
SA16_SOC_3	880	372.4517822265625	40.142669677734375	0.0007505213	70.32
SA16_SOC_3	881	483.07905197143555	34.85363960266113	0.2875191	70.4
SA16_SOC_3	882	372.85518646240234	36.581103801727295	0.046025254	70.48
SA16_SOC_3	883	373.44369888305664	36.12617611885071	0.00070671696	70.56
SA16_SOC_3	884	375.5425453186035	38.37317705154419	0.00036491067	70.64
SA16_SOC_3	885	479.4041156768799	36.332688331604004	0.009963287	70.72
SA16_SOC_3	886	478.3137321472168	36.45726799964905	0.0009695127	70.8
SA16_SOC_3	887	371.41995429992676	37.99555420875549	0.0020905144	70.88
SA16_SOC_3	888	416.4544105529785	34.17616009712219	0.00094429916	70.96
SA16_SOC_3	889	478.8787841796875	37.03511595726013	0.007032146	71.04
SA16_SOC_3	890	373.00548553466797	36.165947914123535	0.0007633629	71.12
SA16_SOC_3	891	398.1581449508667	222.6712989807129	0.00018615527	71.2
SA16_SOC_3	892	373.5475778579712	37.049574851989746	0.006826401	71.28
SA16_SOC_3	893	371.441650390625	40.85561156272888	0.0016802201	71.36
SA16_SOC_3	894	372.526478767395	38.29650163650513	0.0007513736	71.44
SA16_SOC_3	895	353.39317321777344	209.74884510040283	8.072979e-05	71.52
SA16_SOC_3	896	373.48103523254395	37.32712268829346	0.0031065873	71.6
SA16_SOC_3	897	472.46947288513184	37.36968398094177	0.0055982377	71.68
SA16_SOC_3	898	373.34704399108887	37.45044708251953	0.0010233126	71.76
SA16_SOC_3	899	372.0911502838135	37.23117470741272	0.00020011573	71.84
SA16_SOC_3	900	496.535587310791	34.27681088447571	0.013440452	71.92
SA16_SOC_3	901	487.53089904785156	34.1570520401001	0.0001552976	72.0
SA16_SOC_3	902	375.33888816833496	40.06572961807251	0.0050519505	72.08
SA16_SOC_3	903	477.7873992919922	36.603455543518066	0.0072528934	72.16
SA16_SOC_3	904	417.1684265136719	33.73083829879761	0.0010870094	72.24
SA16_SOC_3	905	482.3071002960205	33.97558093070984	0.18372546	72.32
SA16_SOC_3	906	373.18921089172363	38.40209126472473	0.00146863	72.4
SA16_SOC_3	907	374.5903015136719	37.58133888244629	0.563164	72.48
SA16_SOC_3	908	374.22900199890137	36.94260120391846	0.011482001	72.56
SA16_SOC_3	909	479.54368591308594	35.43885827064514	0.024022441	72.64
SA16_SOC_3	910	491.32776260375977	34.89421606063843	0.0014598881	72.72
SA16_SOC_3	911	478.04155349731445	34.98449206352234	0.019865831	72.8
SA16_SOC_3	912	478.2597064971924	35.94558835029602	0.04231614	72.88
SA16_SOC_3	913	372.22793102264404	39.6836256980896	0.0037522751	72.96
SA16_SOC_3	914	387.51440048217773	37.79035449028015	0.00016405681	73.04
SA16_SOC_3	915	375.2021789550781	36.29166841506958	0.023984786	73.12
SA16_SOC_3	916	381.9019317626953	220.10290145874023	0.00014538517	73.2
SA16_SOC_3	917	374.5905876159668	38.40932607650757	0.0025083048	73.28
SA16_SOC_3	918	374.7056007385254	41.92734718322754	0.00056475867	73.36
SA16_SOC_3	919	476.4399528503418	35.088300704956055	0.0023905968	73.44
SA16_SOC_3	920	476.4329433441162	35.30129671096802	0.002295137	73.52
SA16_SOC_3	921	466.6409492492676	33.42864274978638	0.0014522494	73.6
SA16_SOC_3	922	402.05883979797363	217.8217363357544	0.00011973139	73.68
SA16_SOC_3	923	403.69153022766113	218.52637767791748	0.00030815823	73.76
SA16_SOC_3	924	477.40888595581055	35.29328227043152	0.0037365507	73.84
SA16_SOC_3	925	474.1778373718262	34.2482328414917	0.027206898	73.92
SA16_SOC_3	926	470.8585739135742	36.066269874572754	0.0010371539	74.0
SA16_SOC_3	927	402.6627540588379	228.1558084487915	0.0002272257	74.08
SA16_SOC_3	928	394.1267490386963	36.978821754455566	0.0003703564	74.16
SA16_SOC_3	929	477.28986740112305	34.137078523635864	0.0052292114	74.24
SA16_SOC_3	930	396.75703048706055	226.68519973754883	8.13315e-05	74.32
SA16_SOC_3	931	378.22721004486084	36.07577919960022	0.00019142914	74.4
SA16_SOC_3	932	371.57766819000244	36.600308418273926	0.00017322144	74.48
SA16_SOC_3	933	372.94373512268066	36.01645231246948	0.0023610059	74.56
SA16_SOC_3	934	334.5726013183594	35.1750111579895	0.0038802023	74.64
SA16_SOC_3	935	418.6217784881592	34.065234661102295	0.0010760449	74.72
SA16_SOC_3	936	486.5529537200928	34.24910545349121	0.00032036426	74.8
SA16_SOC_3	937	371.5430021286011	38.42383146286011	0.0005985444	74.88
SA16_SOC_3	938	422.5574493408203	101.54008626937866	7.840379e-05	74.96
SA16_SOC_3	939	396.1493968963623	244.40740585327148	9.6068055e-05	75.04
SA16_SOC_3	940	394.05298233032227	219.7881317138672	6.7517525e-05	75.12
SA16_SOC_3	941	371.1729049682617	37.32853174209595	0.00031155095	75.2
SA16_SOC_3	942	376.2997627258301	35.20938992500305	0.010889846	75.28
SA16_SOC_3	943	335.7038736343384	35.95126390457153	0.00045882782	75.36
SA16_SOC_3	944	373.9522933959961	37.00562596321106	0.0039122137	75.44
SA16_SOC_3	945	396.2364196777344	229.6168041229248	7.9395955e-05	75.52
SA16_SOC_3	946	417.6328182220459	34.322909116744995	0.00016375455	75.6
SA16_SOC_3	947	393.2764530181885	212.72832870483398	0.00012706872	75.68
SA16_SOC_3	948	374.5495319366455	33.70587229728699	0.0026975085	75.76
SA16_SOC_3	949	439.60490226745605	32.67336130142212	0.0021736377	75.84
SA16_SOC_3	950	372.5734233856201	35.40677189826965	0.0024225556	75.92
SA16_SOC_3	951	373.8006591796875	34.82215404510498	0.003956061	76.0
SA16_SOC_3	952	371.64738178253174	36.190913915634155	0.0007899921	76.08
SA16_SOC_3	953	419.08740997314453	30.209856033325195	0.00038784716	76.16
SA16_SOC_3	954	372.5576877593994	34.500664472579956	0.002701555	76.24
SA16_SOC_3	955	375.2830505371094	38.37857723236084	8.972595e-05	76.32
SA16_SOC_3	956	451.7146110534668	31.253539323806763	0.0007652956	76.4
SA16_SOC_3	957	373.23007583618164	35.439112186431885	0.069639675	76.48
SA16_SOC_3	958	391.1349296569824	226.84903621673584	0.0003403599	76.56
SA16_SOC_3	959	411.42358779907227	228.01405906677246	0.00015847034	76.64
SA16_SOC_3	960	374.8598337173462	36.351191997528076	0.0023896045	76.72
SA16_SOC_3	961	372.4233150482178	35.96934914588928	0.0005052104	76.8
SA16_SOC_3	962	331.1729431152344	36.62840723991394	0.00016010401	76.88
SA16_SOC_3	963	417.7579879760742	33.422144651412964	0.011327048	76.96
SA16_SOC_3	964	374.0374565124512	35.33743858337402	0.03509655	77.04
SA16_SOC_3	965	454.4339179992676	34.009337425231934	0.01905736	77.12
SA16_SOC_3	966	393.9206123352051	219.65284824371338	0.00010402071	77.2
SA16_SOC_3	967	402.1240234375	225.36653995513916	7.2376955e-05	77.28
SA16_SOC_3	968	407.1626663208008	243.45365524291992	0.00014623482	77.36
SA16_SOC_3	969	419.569730758667	32.894275188446045	0.0047030374	77.44
SA16_SOC_3	970	375.8918046951294	37.154080867767334	0.0003921801	77.52
SA16_SOC_3	971	418.6251163482666	33.5486376285553	0.00056939345	77.6
SA16_SOC_3	972	422.05662727355957	32.874791622161865	0.0002638094	77.68
SA16_SOC_3	973	404.46691513061523	229.24660205841064	2.9299381e-05	77.76
SA16_SOC_3	974	408.5512161254883	235.99448204040527	0.00014437313	77.84
SA16_SOC_3	975	395.884370803833	37.48809814453125	0.0028468228	77.92
SA16_SOC_3	976	376.3695240020752	37.531235218048096	0.00069648644	78.0
SA16_SOC_3	977	420.6833839416504	32.896116971969604	0.007190567	78.08
SA16_SOC_3	978	334.02605056762695	35.395145416259766	0.00018732582	78.16
SA16_SOC_3	979	335.70713996887207	35.89830994606018	0.001153626	78.24
SA16_SOC_3	980	372.93922901153564	34.81875658035278	0.059586886	78.32
SA16_SOC_3	981	370.8834648132324	35.928354263305664	0.004538104	78.4
SA16_SOC_3	982	421.29673957824707	35.10066747665405	0.0013262099	78.48
SA16_SOC_3	983	420.904541015625	33.45812201499939	0.004191457	78.56
SA16_SOC_3	984	495.16968727111816	35.33758878707886	0.010311434	78.64
SA16_SOC_3	985	375.44944286346436	35.58643341064453	0.095706195	78.72
SA16_SOC_3	986	417.29745864868164	32.68123269081116	0.027793413	78.8
SA16_SOC_3	987	495.73402404785156	36.73045992851257	0.81011224	78.88
SA16_SOC_3	988	493.7074661254883	35.83030700683594	0.013803418	78.96
SA16_SOC_3	989	373.75123500823975	35.320308208465576	0.013569557	79.04
SA16_SOC_3	990	453.5304069519043	30.007141828536987	0.025642402	79.12
SA16_SOC_3	991	497.43824005126953	37.6700484752655	0.0033999407	79.2
SA16_SOC_3	992	415.805721282959	34.82147812843323	0.017669823	79.28
SA16_SOC_3	993	375.449538230896	36.187251806259155	0.44078034	79.36
SA16_SOC_3	994	378.8020133972168	37.495962381362915	0.06782043	79.44
SA16_SOC_3	995	494.7196960449219	34.52903509140015	0.01956819	79.52
SA16_SOC_3	996	495.1834201812744	35.86224317550659	0.008015869	79.6
SA16_SOC_3	997	468.35994720458984	34.69821095466614	0.13851723	79.68
SA16_SOC_3	998	378.2343626022339	36.38279914855957	0.80089235	79.76
SA16_SOC_3	999	376.9498109817505	36.70225381851196	0.06518369	79.84
SA16_SOC_3	1000	374.2302894592285	37.26016402244568	0.018785888	79.92
SA16_SOC_3	1001	415.3184413909912	35.06696105003357	0.17377569	80.0
SA16_SOC_3	1002	373.7626314163208	36.71341896057129	0.008008917	80.08
SA16_SOC_3	1003	416.5010929107666	33.76238465309143	0.6609431	80.16
SA16_SOC_3	1004	371.36006355285645	36.7557692527771	0.023799008	80.24
SA16_SOC_3	1005	414.22367095947266	36.08370780944824	0.06194518	80.32
SA16_SOC_3	1006	384.60988998413086	37.258780002593994	0.01469434	80.4
SA16_SOC_3	1007	452.2112846374512	37.00410604476929	0.000406207	80.48
SA16_SOC_3	1008	374.5631694793701	35.842262506484985	0.007939417	80.56
SA16_SOC_3	1009	392.8525447845459	37.9141902923584	0.0045034904	80.64
SA16_SOC_3	1010	418.10102462768555	35.7198429107666	0.06257057	80.72
SA16_SOC_3	1011	481.6510200500488	37.12780952453613	0.28127283	80.8
SA16_SOC_3	1012	483.65478515625	35.750648975372314	0.016052615	80.88
SA16_SOC_3	1013	485.27140617370605	36.040141582489014	0.69640285	80.96
SA16_SOC_3	1014	385.18145084381104	37.86213755607605	0.011916436	81.04
SA16_SOC_3	1015	482.4504852294922	34.92364168167114	0.0078046704	81.12
SA16_SOC_3	1016	482.4953079223633	35.450005531311035	0.0052308827	81.2
SA16_SOC_3	1017	375.7114887237549	36.6555655002594	0.3251248	81.28
SA16_SOC_3	1018	374.5446443557739	35.644201040267944	0.018091062	81.36
SA16_SOC_3	1019	485.39576530456543	34.01075005531311	0.5042493	81.44
SA16_SOC_3	1020	373.26104640960693	38.651543855667114	0.23114024	81.52
SA16_SOC_3	1021	374.169921875	36.432695388793945	0.07712578	81.6
SA16_SOC_3	1022	379.7985076904297	36.46913766860962	0.0031043494	81.68
SA16_SOC_3	1023	375.0317096710205	37.41531729698181	0.19021927	81.76
SA16_SOC_3	1024	372.36056327819824	36.762235164642334	0.03827095	81.84
SA16_SOC_3	1025	372.04694747924805	36.814398765563965	0.053610284	81.92
SA16_SOC_3	1026	497.19066619873047	35.43307185173035	0.014507118	82.0
SA16_SOC_3	1027	371.59156799316406	39.211721420288086	0.0019468452	82.08
SA16_SOC_3	1028	413.86146545410156	33.489296436309814	0.0013093512	82.16
SA16_SOC_3	1029	374.8509407043457	37.866432666778564	0.52729166	82.24
SA16_SOC_3	1030	393.6332941055298	225.9288454055786	0.00015798696	82.32
SA16_SOC_3	1031	372.7231979370117	37.135130167007446	0.0063367593	82.4
SA16_SOC_3	1032	417.52758026123047	34.02480125427246	0.0032201847	82.48
SA16_SOC_3	1033	494.8960781097412	35.73513865470886	0.039337073	82.56
SA16_SOC_3	1034	374.277138710022	38.23619484901428	0.00052408956	82.64
SA16_SOC_3	1035	373.91505241394043	37.42778778076172	0.0059213107	82.72
SA16_SOC_3	1036	494.87009048461914	34.50256705284119	0.019571187	82.8
SA16_SOC_3	1037	491.5067672729492	35.069535970687866	0.061559048	82.88
SA16_SOC_3	1038	374.4288444519043	38.058897256851196	0.11479719	82.96
SA16_SOC_3	1039	484.57231521606445	37.826972007751465	0.006308506	83.04
SA16_SOC_3	1040	490.58876037597656	36.690967082977295	0.7136903	83.12
SA16_SOC_3	1041	486.61441802978516	36.54749393463135	0.010243477	83.2
SA16_SOC_3	1042	375.3462076187134	35.660669803619385	0.045876313	83.28
SA16_SOC_3	1043	486.7246627807617	34.82206463813782	0.15719658	83.36
SA16_SOC_3	1044	487.88771629333496	35.82419514656067	0.020817662	83.44
SA16_SOC_3	1045	374.63321685791016	37.67969727516174	0.0039686034	83.52
SA16_SOC_3	1046	372.9206085205078	38.08054447174072	0.065320484	83.6
SA16_SOC_3	1047	484.53264236450195	34.82120990753174	0.01771932	83.68
SA16_SOC_3	1048	373.65972995758057	38.53332996368408	0.0018631393	83.76
SA16_SOC_3	1049	372.9802131652832	36.34147524833679	0.014893368	83.84
SA16_SOC_3	1050	373.340368270874	38.26511263847351	0.00018688	83.92
SA16_SOC_3	1051	373.64959716796875	37.62336015701294	0.003222172	84.0
SA16_SOC_3	1052	376.78585052490234	36.80123448371887	0.00030253755	84.08
SA16_SOC_3	1053	481.1650276184082	34.87097382545471	0.008002471	84.16
SA16_SOC_3	1054	489.0850067138672	36.01649522781372	0.0055400957	84.24
SA16_SOC_3	1055	372.5353956222534	37.72564888000488	0.00047984146	84.32
SA16_SOC_3	1056	373.6344814300537	37.79932379722595	0.0011495233	84.4
SA16_SOC_3	1057	374.0415096282959	38.19669485092163	0.001944519	84.48
SA16_SOC_3	1058	374.21793937683105	36.77627921104431	0.031614244	84.56
SA16_SOC_3	1059	399.9741792678833	224.1791582107544	0.00014182956	84.64
SA16_SOC_3	1060	374.8344659805298	36.860843896865845	0.0025221533	84.72
SA16_SOC_3	1061	487.6467704772949	35.835546255111694	0.016149078	84.8
SA16_SOC_3	1062	375.11582374572754	40.6531298160553	0.010875427	84.88
SA16_SOC_3	1063	372.65028953552246	38.27445387840271	0.00041161693	84.96
SA16_SOC_3	1064	385.75239181518555	244.85870361328125	0.00017248273	85.04
SA16_SOC_3	1065	396.02372646331787	38.764142990112305	0.00025755665	85.12
SA16_SOC_3	1066	374.54676628112793	36.76890850067139	0.00069294375	85.2
SA16_SOC_3	1067	414.35303688049316	34.6168577671051	0.00044433313	85.28
SA16_SOC_3	1068	494.1387176513672	35.941128730773926	0.3291897	85.36
SA16_SOC_3	1069	371.47603034973145	37.20837593078613	0.0011510465	85.44
SA16_SOC_3	1070	373.0320930480957	37.98511505126953	0.00092803995	85.52
SA16_SOC_3	1071	388.49921226501465	292.7328872680664	0.0001579993	85.6
SA16_SOC_3	1072	479.2573928833008	32.96947360038757	0.010595964	85.68
SA16_SOC_3	1073	334.0272903442383	35.65136432647705	0.0022848034	85.76
SA16_SOC_3	1074	417.12732315063477	33.9154851436615	0.001937141	85.84
SA16_SOC_3	1075	481.07824325561523	33.060089349746704	0.14364888	85.92
SA16_SOC_3	1076	491.53499603271484	34.316861629486084	0.053412307	86.0
SA16_SOC_3	1077	417.59204864501953	32.83324599266052	0.0014115712	86.08
SA16_SOC_3	1078	375.3335237503052	35.08486747741699	0.075803414	86.16
SA16_SOC_3	1079	423.02746772766113	33.66017460823059	0.0003599329	86.24
SA16_SOC_3	1080	473.20103645324707	33.511494398117065	0.0035344467	86.32
SA16_SOC_3	1081	418.0135250091553	34.36727285385132	0.0001250212	86.4
SA16_SOC_3	1082	372.1341609954834	36.768343448638916	0.0010349408	86.48
SA16_SOC_3	1083	464.0902519226074	35.219972133636475	0.017610278	86.56
SA16_SOC_3	1084	371.37813568115234	36.08745574951172	9.1139416e-05	86.64
SA16_SOC_3	1085	372.5275993347168	36.42887592315674	0.00017480098	86.72
SA16_SOC_3	1086	480.4006099700928	33.28380346298218	0.00061349757	86.8
SA16_SOC_3	1087	381.3699722290039	35.89732646942139	0.0011229577	86.88
SA16_SOC_3	1088	384.0759038925171	213.75829696655273	3.169921e-05	86.96
SA16_SOC_3	1089	333.9493751525879	36.48955464363098	0.0006715245	87.04
SA16_SOC_3	1090	464.8467540740967	30.93130588531494	0.4409355	87.12
SA16_SOC_3	1091	418.1986331939697	32.9233717918396	0.002679581	87.2
SA16_SOC_3	1092	454.0226459503174	32.9652464389801	0.00012728287	87.28
SA16_SOC_3	1093	373.8356590270996	37.570284605026245	0.0021681406	87.36
SA16_SOC_3	1094	452.12268829345703	28.423787355422974	0.0069213477	87.44
SA16_SOC_3	1095	450.75039863586426	32.154496908187866	0.0022484257	87.52
SA16_SOC_3	1096	448.38900566101074	32.14163303375244	0.0012907203	87.6
SA16_SOC_3	1097	374.8911380767822	35.25730490684509	0.11179296	87.68
SA16_SOC_3	1098	459.6583843231201	31.93325400352478	0.0049314597	87.76
SA16_SOC_3	1099	372.9342460632324	35.04091143608093	0.013524677	87.84
SA16_SOC_3	1100	401.22318267822266	217.78976440429688	0.00029838	87.92
SA16_SOC_3	1101	197.81601428985596	295.2267837524414	0.006033834	88.0
SA16_SOC_3	1102	411.8966579437256	233.13913822174072	0.0001345512	88.08
SA16_SOC_3	1103	482.55481719970703	34.81692552566528	0.010993396	88.16
SA16_SOC_3	1104	419.9397087097168	32.73296356201172	0.0037233287	88.24
SA16_SOC_3	1105	375.1960039138794	34.66468334197998	0.16788925	88.32
SA16_SOC_3	1106	371.95119857788086	35.24313926696777	0.00044733225	88.4
SA16_SOC_3	1107	440.9649848937988	30.74710965156555	0.0063108355	88.48
SA16_SOC_3	1108	372.76477813720703	36.71154499053955	0.0013184022	88.56
SA16_SOC_3	1109	436.70125007629395	34.23392415046692	0.00071427884	88.64
SA16_SOC_3	1110	495.4683303833008	37.96533465385437	0.003793634	88.72
SA16_SOC_3	1111	495.7303047180176	34.804816246032715	0.0068665184	88.8
SA16_SOC_3	1112	457.675838470459	31.323384046554565	0.17690504	88.88
SA16_SOC_3	1113	386.0058307647705	233.2565689086914	0.00016273564	88.96
SA16_SOC_3	1114	418.44215393066406	36.21644139289856	0.0026264961	89.04
SA16_SOC_3	1115	422.70264625549316	31.64774179458618	0.020726446	89.12
SA16_SOC_3	1116	422.1865653991699	31.74944043159485	0.008878187	89.2
SA16_SOC_3	1117	374.13761615753174	35.673969984054565	0.0014435482	89.28
SA16_SOC_3	1118	442.1614646911621	34.00797128677368	0.0045954078	89.36
SA16_SOC_3	1119	419.1971778869629	34.87492561340332	0.008331711	89.44
SA16_SOC_3	1120	456.4811706542969	33.62091779708862	0.00073413196	89.52
SA16_SOC_3	1121	450.26769638061523	31.1961829662323	0.2775477	89.6
SA16_SOC_3	1122	472.22046852111816	34.34914469718933	0.5184261	89.68
SA16_SOC_3	1123	413.99173736572266	233.71702194213867	0.00013453196	89.76
SA16_SOC_3	1124	455.98301887512207	31.817729473114014	0.9584321	89.84
SA16_SOC_3	1125	336.4436388015747	36.14522695541382	0.004829126	89.92
SA16_SOC_3	1126	375.41494369506836	36.55417442321777	0.0004954656	90.0
SA16_SOC_3	1127	374.42619800567627	35.90631365776062	0.0075796586	90.08
SA16_SOC_3	1128	458.5076332092285	35.47086954116821	0.2592154	90.16
SA16_SOC_3	1129	417.2345161437988	36.22924089431763	0.0026513492	90.24
SA16_SOC_3	1130	418.96982192993164	33.840107917785645	0.002792792	90.32
SA16_SOC_3	1131	463.873291015625	34.299209117889404	0.019182304	90.4
SA16_SOC_3	1132	417.04535484313965	33.555039167404175	0.012191646	90.48
SA16_SOC_3	1133	462.0244026184082	33.429858684539795	0.018328538	90.56
SA16_SOC_3	1134	470.5578327178955	35.936737060546875	0.045802757	90.64
SA16_SOC_3	1135	391.1519527435303	35.683854818344116	0.00037214224	90.72
SA16_SOC_3	1136	375.7542133331299	40.247143507003784	0.06599363	90.8
SA16_SOC_3	1137	474.2029666900635	34.37490105628967	0.033134997	90.88
SA16_SOC_3	1138	388.7032747268677	37.42997646331787	0.0020196491	90.96
SA16_SOC_3	1139	387.49399185180664	35.15194058418274	0.018601066	91.04
SA16_SOC_3	1140	383.54930877685547	35.45478343963623	0.52225566	91.12
SA16_SOC_3	1141	461.89403533935547	37.32771635055542	0.0038962602	91.2
SA16_SOC_3	1142	416.793155670166	35.973830223083496	0.00091686	91.28
SA16_SOC_3	1143	470.47061920166016	35.4444694519043	0.014004904	91.36
SA16_SOC_3	1144	376.7719268798828	38.231749534606934	0.027523136	91.44
SA16_SOC_3	1145	418.0094242095947	32.730242013931274	0.2733974	91.52
SA16_SOC_3	1146	476.6572952270508	35.95861315727234	0.40834007	91.6
SA16_SOC_3	1147	495.69292068481445	37.932515144348145	0.22230414	91.68
SA16_SOC_3	1148	384.210729598999	36.2259042263031	0.09498792	91.76
SA16_SOC_3	1149	375.451922416687	40.50821900367737	0.018484836	91.84
SA16_SOC_3	1150	465.61756134033203	34.094531536102295	0.0264886	91.92
SA16_SOC_3	1151	419.1483974456787	34.551204442977905	0.01360179	92.0
SA16_SOC_3	1152	484.8548889160156	34.88718509674072	0.11500239	92.08
SA16_SOC_3	1153	468.9300060272217	33.3607292175293	0.6524314	92.16
SA16_SOC_3	1154	388.88535499572754	36.075764894485474	0.062833786	92.24
SA16_SOC_3	1155	373.6865043640137	41.11716270446777	0.0020172717	92.32
SA16_SOC_3	1156	387.08481788635254	35.77991008758545	0.04933506	92.4
SA16_SOC_3	1157	467.7889823913574	34.4112503528595	0.52707374	92.48
SA16_SOC_3	1158	463.66686820983887	33.54502201080322	0.13819031	92.56
SA16_SOC_3	1159	469.76823806762695	35.11126756668091	0.71944565	92.64
SA16_SOC_3	1160	473.19278717041016	35.558427572250366	0.11048969	92.72
SA16_SOC_3	1161	415.3047561645508	33.29415678977966	0.062727384	92.8
SA16_SOC_3	1162	468.23062896728516	32.2557270526886	0.2843255	92.88
SA16_SOC_3	1163	381.5779447555542	35.2970016002655	0.053436488	92.96
SA16_SOC_3	1164	369.6455955505371	39.534430503845215	0.0016413834	93.04
SA16_SOC_3	1165	471.83074951171875	34.21635031700134	0.12001397	93.12
SA16_SOC_3	1166	470.654821395874	34.38018321990967	0.0010005016	93.2
SA16_SOC_3	1167	476.2282371520996	36.685631275177	0.00024086346	93.28
SA16_SOC_3	1168	376.7737150192261	36.36250019073486	0.00925199	93.36
SA16_SOC_3	1169	467.32397079467773	35.76329469680786	0.0006540761	93.44
SA16_SOC_3	1170	468.3465003967285	34.43552255630493	0.00024599725	93.52
SA16_SOC_3	1171	395.2735900878906	221.08290195465088	0.00013976115	93.6
SA16_SOC_3	1172	476.40933990478516	34.94711637496948	0.0005537236	93.68
SA16_SOC_3	1173	483.3868980407715	34.74510669708252	0.060342412	93.76
SA16_SOC_3	1174	491.3861274719238	35.994629859924316	0.00096651615	93.84
SA16_SOC_3	1175	412.58416175842285	34.69676613807678	0.00018614196	93.92
SA16_SOC_3	1176	481.2479019165039	34.20203447341919	0.00094447285	94.0
SA16_SOC_3	1177	414.30392265319824	34.484721422195435	0.00014227575	94.08
SA16_SOC_3	1178	374.3422746658325	37.281904220581055	0.008578435	94.16
SA16_SOC_3	1179	373.9551305770874	37.658658027648926	0.0011934573	94.24
SA16_SOC_3	1180	478.30262184143066	34.31365370750427	0.05334877	94.32
SA16_SOC_3	1181	413.54918479919434	34.14684534072876	0.0002066988	94.4
SA16_SOC_3	1182	416.953182220459	34.226553440093994	0.0003074944	94.48
SA16_SOC_3	1183	372.3569393157959	37.83030152320862	0.00033084938	94.56
SA16_SOC_3	1184	498.66676330566406	33.86794567108154	0.005049588	94.64
SA16_SOC_3	1185	497.81951904296875	34.91381764411926	0.0025684077	94.72
SA16_SOC_3	1186	373.9543676376343	36.691904067993164	0.0035127618	94.8
SA16_SOC_3	1187	496.69079780578613	37.6673698425293	0.021908531	94.88
SA16_SOC_3	1188	495.4338550567627	35.58937668800354	0.15814096	94.96
SA16_SOC_3	1189	497.35822677612305	35.798152685165405	0.0005154007	95.04
SA16_SOC_3	1190	372.74084091186523	38.42543363571167	0.0002109655	95.12
SA16_SOC_3	1191	374.2499828338623	38.594820499420166	0.0005542046	95.2
SA16_SOC_3	1192	376.1321544647217	36.16131663322449	0.0008351527	95.28
SA16_SOC_3	1193	396.099328994751	221.16585731506348	9.982289e-05	95.36
SA16_SOC_3	1194	494.0349578857422	33.81011366844177	0.22570908	95.44
SA16_SOC_3	1195	370.4761505126953	39.02130603790283	0.032318834	95.52
SA16_SOC_3	1196	374.4150161743164	37.40159511566162	0.0025502765	95.6
SA16_SOC_3	1197	388.32428455352783	300.9527778625488	7.727783e-05	95.68
SA16_SOC_3	1198	376.47271156311035	37.9100775718689	0.0005349171	95.76
SA16_SOC_3	1199	373.039174079895	37.58313775062561	0.0034047295	95.84
SA16_SOC_3	1200	372.95591831207275	37.62774109840393	0.0023218796	95.92
SA16_SOC_3	1201	394.834303855896	224.97153282165527	0.00027705348	96.0
SA16_SOC_3	1202	370.55978775024414	39.306557178497314	0.00024684306	96.08
SA16_SOC_3	1203	392.44353771209717	213.553204536438	0.0002637966	96.16
SA16_SOC_3	1204	491.43099784851074	35.55931806564331	0.003423781	96.24
SA16_SOC_3	1205	481.3579559326172	36.554603576660156	0.0007079533	96.32
SA16_SOC_3	1206	482.21144676208496	36.733360290527344	0.0014469794	96.4
SA16_SOC_3	1207	371.1350679397583	38.58496069908142	0.0003679859	96.48
SA16_SOC_3	1208	480.2957534790039	36.30160689353943	0.0014634355	96.56
SA16_SOC_3	1209	373.4776020050049	35.67074775695801	0.026125653	96.64
SA16_SOC_3	1210	373.2783079147339	41.570141315460205	0.002336956	96.72
SA16_SOC_3	1211	335.8950138092041	37.345837354660034	0.00027113702	96.8
SA16_SOC_3	1212	373.727011680603	36.609506607055664	0.004043445	96.88
SA16_SOC_3	1213	376.15768909454346	39.249536991119385	9.589041e-05	96.96
SA16_SOC_3	1214	391.72120094299316	219.6863079071045	8.000999e-05	97.04
SA16_SOC_3	1215	327.24127769470215	36.751298904418945	8.9951856e-05	97.12
SA16_SOC_3	1216	453.10750007629395	38.107759952545166	0.0004061108	97.2
SA16_SOC_3	1217	336.6307020187378	37.048444747924805	0.0002899858	97.28
SA16_SOC_3	1218	375.2892017364502	36.378135681152344	0.00028468642	97.36
SA16_SOC_3	1219	421.1073875427246	36.400415897369385	0.00067023747	97.44
SA16_SOC_3	1220	385.2410078048706	223.62359046936035	0.0001578713	97.52
SA16_SOC_3	1221	333.8491916656494	36.78374648094177	0.0009635427	97.6
SA16_SOC_3	1222	390.29204845428467	217.82655715942383	8.7093e-05	97.68
SA16_SOC_3	1223	463.37599754333496	32.15358853340149	0.011304935	97.76
SA16_SOC_3	1224	402.65278816223145	219.14365768432617	0.0002562228	97.84
SA16_SOC_3	1225	400.69613456726074	222.11305618286133	0.00024745904	97.92
SA16_SOC_3	1226	372.37353324890137	35.34542798995972	0.0019268016	98.0
SA16_SOC_3	1227	479.1163444519043	32.104783058166504	0.0063450094	98.08
SA16_SOC_3	1228	334.83242988586426	35.53960919380188	0.0080652945	98.16
SA16_SOC_3	1229	483.80794525146484	35.76598048210144	0.0014815087	98.24
SA16_SOC_3	1230	492.4506187438965	35.30540943145752	0.0007494178	98.32
SA16_SOC_3	1231	333.77904891967773	36.11378073692322	0.0009357683	98.4
SA16_SOC_3	1232	375.01821517944336	37.49422788619995	0.00029135004	98.48
SA16_SOC_3	1233	335.6043815612793	36.882795095443726	0.0049699126	98.56
SA16_SOC_3	1234	475.39005279541016	34.40837860107422	0.00037271154	98.64
SA16_SOC_3	1235	373.75967502593994	36.37160897254944	0.052281782	98.72
SA16_SOC_3	1236	478.96060943603516	33.28682541847229	0.1481706	98.8
SA16_SOC_3	1237	459.15889739990234	30.072380304336548	0.9719596	98.88
SA16_SOC_3	1238	371.535062789917	37.140244245529175	0.00051755056	98.96
SA16_SOC_3	1239	326.6587972640991	35.004286766052246	0.0002866463	99.04
SA16_SOC_3	1240	458.0476760864258	30.450661182403564	0.19695756	99.12
SA16_SOC_3	1241	454.2217254638672	29.42478060722351	0.11592527	99.2
SA16_SOC_3	1242	452.8879165649414	29.71373677253723	0.41248313	99.28
SA16_SOC_3	1243	372.1198081970215	36.35574460029602	0.0023923977	99.36
SA16_SOC_3	1244	372.0731735229492	36.488810777664185	0.00059913425	99.44
SA16_SOC_3	1245	458.45484733581543	29.32792067527771	0.00066652376	99.52
SA16_SOC_3	1246	468.27921867370605	31.27703547477722	0.00702962	99.6
SA16_SOC_3	1247	400.87294578552246	218.79863262176514	0.0002504569	99.68
SA16_SOC_3	1248	457.06090927124023	29.454583525657654	0.087688595	99.76
SA16_SOC_3	1249	457.94639587402344	29.838645458221436	0.9524335	99.84
SA16_SOC_3	1250	381.0912609100342	216.18762016296387	0.00018487779	99.92
SA16_SOC_3	1251	333.05299282073975	33.37953329086304	0.0007643762	100.0
SA16_SOC_3	1252	420.806360244751	32.23466992378235	0.0026088369	100.08
SA16_SOC_3	1253	377.9376983642578	290.1862049102783	7.412585e-05	100.16
SA16_SOC_3	1254	450.5887031555176	33.54163885116577	0.0022397626	100.24
SA16_SOC_3	1255	451.5166759490967	31.970500946044922	0.0031454533	100.32
SA16_SOC_3	1256	329.811692237854	36.32660508155823	0.0012237687	100.4
SA16_SOC_3	1257	407.43603706359863	232.64591217041016	0.00023287104	100.48
SA16_SOC_3	1258	427.90465354919434	32.866051197052	0.004318707	100.56
SA16_SOC_3	1259	453.4426689147949	33.31916928291321	0.00074001035	100.64
SA16_SOC_3	1260	419.46730613708496	31.09925866127014	0.0012256544	100.72
SA16_SOC_3	1261	421.81177139282227	33.098191022872925	0.0009937037	100.8
SA16_SOC_3	1262	373.3506917953491	35.91428518295288	0.00197227	100.88
SA16_SOC_3	1263	420.38097381591797	34.91738319396973	0.0018427812	100.96
SA16_SOC_3	1264	402.43120193481445	226.81955337524414	0.00021246252	101.04
SA16_SOC_3	1265	417.47260093688965	33.525391817092896	0.023769725	101.12
SA16_SOC_3	1266	452.4930953979492	34.684367179870605	0.46179298	101.2
SA16_SOC_3	1267	377.6444911956787	35.09268879890442	0.22314234	101.28
SA16_SOC_3	1268	420.52745819091797	33.09639573097229	0.11585959	101.36
SA16_SOC_3	1269	418.23277473449707	32.9615843296051	0.012697764	101.44
SA16_SOC_3	1270	418.28885078430176	35.318541526794434	0.033266883	101.52
SA16_SOC_3	1271	389.55650329589844	37.61841416358948	0.00048343927	101.6
SA16_SOC_3	1272	446.8606948852539	33.381829261779785	0.017226722	101.68
SA16_SOC_3	1273	384.1907501220703	34.58069086074829	0.0021384433	101.76
SA16_SOC_3	1274	450.3671169281006	33.1434166431427	0.028387437	101.84
SA16_SOC_3	1275	373.6161231994629	39.34462308883667	0.5632383	101.92
SA16_SOC_3	1276	395.7571029663086	36.5021538734436	0.17184423	102.0
SA16_SOC_3	1277	419.02594566345215	33.386878967285156	0.014268407	102.08
SA16_SOC_3	1278	474.6182918548584	34.399863481521606	0.51031244	102.16
SA16_SOC_3	1279	480.893611907959	35.174009799957275	0.9907611	102.24
SA16_SOC_3	1280	481.0344696044922	35.603588819503784	0.09889264	102.32
SA16_SOC_3	1281	487.80736923217773	34.985607862472534	0.9500006	102.4
SA16_SOC_3	1282	483.2191467285156	36.591081619262695	0.96985954	102.48
SA16_SOC_3	1283	473.59399795532227	35.688321590423584	0.80530566	102.56
SA16_SOC_3	1284	482.7796936035156	36.20913505554199	0.88904405	102.64
SA16_SOC_3	1285	476.1075973510742	35.98733067512512	0.13147455	102.72
SA16_SOC_3	1286	478.88264656066895	35.30855655670166	0.9489019	102.8
SA16_SOC_3	1287	379.5025825500488	36.46775007247925	0.022451716	102.88
SA16_SOC_3	1288	487.11233139038086	34.43291187286377	0.4421638	102.96
SA16_SOC_3	1289	376.9134759902954	36.405125856399536	0.3392833	103.04
SA16_SOC_3	1290	391.5713310241699	35.731351375579834	0.010769465	103.12
SA16_SOC_3	1291	464.8915767669678	32.99997925758362	0.9272689	103.2
SA16_SOC_3	1292	373.31864833831787	38.17424297332764	0.09158833	103.28
SA16_SOC_3	1293	471.1155891418457	36.11643075942993	0.13368799	103.36
SA16_SOC_3	1294	373.2666492462158	39.632824659347534	0.06440266	103.44
SA16_SOC_3	1295	474.2379665374756	35.23292899131775	0.032025117	103.52
SA16_SOC_3	1296	474.36022758483887	37.18226909637451	0.2819546	103.6
SA16_SOC_3	1297	416.6740417480469	33.53895664215088	0.05180038	103.68
SA16_SOC_3	1298	467.9860591888428	37.29477524757385	0.054728925	103.76
SA16_SOC_3	1299	483.05983543395996	36.19126081466675	0.66969943	103.84
SA16_SOC_3	1300	375.543212890625	37.091546058654785	0.6725179	103.92
SA16_SOC_3	1301	374.78153705596924	37.605013847351074	0.24285112	104.0
SA16_SOC_3	1302	374.4753360748291	38.01718711853027	0.078436	104.08
SA16_SOC_3	1303	493.8201904296875	34.951794147491455	0.79991496	104.16
SA16_SOC_3	1304	489.1280174255371	35.55307745933533	0.19052336	104.24
SA16_SOC_3	1305	498.5234260559082	38.527032136917114	0.0125764655	104.32
SA16_SOC_3	1306	493.52498054504395	34.72218632698059	0.9001987	104.4
SA16_SOC_3	1307	416.8242931365967	34.73963141441345	0.0014096106	104.48
SA16_SOC_3	1308	490.62952995300293	34.9383544921875	0.087340824	104.56
SA16_SOC_3	1309	492.9339408874512	35.13375163078308	0.10285371	104.64
SA16_SOC_3	1310	374.5894432067871	36.39175057411194	0.043371394	104.72
SA16_SOC_3	1311	402.81033515930176	216.70542240142822	0.00023521048	104.8
SA16_SOC_3	1312	496.5259075164795	35.69140434265137	0.057465613	104.88
SA16_SOC_3	1313	478.11317443847656	35.72779655456543	0.0007541275	104.96
SA16_SOC_3	1314	373.6335277557373	36.12424850463867	0.2368767	105.04
SA16_SOC_3	1315	485.711145401001	33.02751660346985	0.015996974	105.12
SA16_SOC_3	1316	478.7456512451172	33.40731382369995	0.047193	105.2
SA16_SOC_3	1317	475.87108612060547	35.52280068397522	0.019198455	105.28
SA16_SOC_3	1318	482.26161003112793	35.9864616394043	0.020648679	105.36
SA16_SOC_3	1319	486.76795959472656	34.595385789871216	0.13042614	105.44
SA16_SOC_3	1320	486.01388931274414	36.09083533287048	0.004637653	105.52
SA16_SOC_3	1321	362.29987144470215	37.34011173248291	0.003910802	105.6
SA16_SOC_3	1322	372.74646759033203	35.74630379676819	0.0018294766	105.68
SA16_SOC_3	1323	482.18774795532227	34.66087460517883	0.01275977	105.76
SA16_SOC_3	1324	475.89025497436523	34.721821546554565	0.0039679576	105.84
SA16_SOC_3	1325	478.93218994140625	35.056153535842896	0.013325825	105.92
SA16_SOC_3	1326	476.8282890319824	33.91403675079346	0.104060985	106.0
SA16_SOC_3	1327	375.70953369140625	37.80873656272888	0.00075033825	106.08
SA16_SOC_3	1328	374.0276575088501	37.05330491065979	0.011339299	106.16
SA16_SOC_3	1329	480.24091720581055	33.18848490715027	0.04219619	106.24
SA16_SOC_3	1330	370.709753036499	38.95642161369324	0.028392376	106.32
SA16_SOC_3	1331	418.6131954193115	33.84649157524109	0.00048016722	106.4
SA16_SOC_3	1332	487.9018783569336	35.91094136238098	0.0021430412	106.48
SA16_SOC_3	1333	375.3202438354492	37.46643662452698	0.012405334	106.56
SA16_SOC_3	1334	413.5498046875	34.302170276641846	0.00030436073	106.64
SA16_SOC_3	1335	369.94500160217285	41.01511001586914	0.00060286646	106.72
SA16_SOC_3	1336	375.3016948699951	36.55135631561279	0.13282223	106.8
SA16_SOC_3	1337	374.63040351867676	38.0309271812439	0.0060060094	106.88
SA16_SOC_3	1338	391.3261413574219	217.107195854187	0.00013646977	106.96
SA16_SOC_3	1339	373.84049892425537	38.289324045181274	0.0018314857	107.04
SA16_SOC_3	1340	373.26300144195557	36.54416084289551	0.005179324	107.12
SA16_SOC_3	1341	379.9476385116577	37.64410972595215	0.00013508947	107.2
SA16_SOC_3	1342	334.7984552383423	37.96534538269043	0.003892914	107.28
SA16_SOC_3	1343	372.29464054107666	37.00468182563782	0.00017048983	107.36
SA16_SOC_3	1344	374.87287521362305	36.06326222419739	0.008010796	107.44
SA16_SOC_3	1345	375.1896858215332	36.88744068145752	0.00046844332	107.52
SA16_SOC_3	1346	376.50625705718994	37.04408884048462	0.044185847	107.6
SA16_SOC_3	1347	496.4637756347656	36.77872180938721	0.011778315	107.68
SA16_SOC_3	1348	497.0191478729248	36.42327547073364	0.00020555436	107.76
SA16_SOC_3	1349	375.8296251296997	38.449530601501465	0.00043301107	107.84
SA16_SOC_3	1350	373.3733654022217	36.58393621444702	0.0007942069	107.92
SA16_SOC_3	1351	391.23668670654297	220.99363803863525	9.1690956e-05	108.0
SA16_SOC_3	1352	379.1975736618042	37.05189228057861	0.00015087698	108.08
SA16_SOC_3	1353	495.00770568847656	34.98329401016235	0.017439004	108.16
SA16_SOC_3	1354	375.52623748779297	36.396074295043945	0.34347203	108.24
SA16_SOC_3	1355	335.2097988128662	36.07435941696167	0.00029610415	108.32
SA16_SOC_3	1356	391.455078125	213.32379341125488	6.7255205e-05	108.4
SA16_SOC_3	1357	374.6718645095825	35.45565962791443	0.005890831	108.48
SA16_SOC_3	1358	404.5541763305664	234.18228149414062	0.00023732327	108.56
SA16_SOC_3	1359	406.3154697418213	228.43759059906006	0.0002662826	108.64
SA16_SOC_3	1360	387.5387668609619	34.991068840026855	0.0010470938	108.72
SA16_SOC_3	1361	375.6186008453369	36.55698537826538	0.002944464	108.8
SA16_SOC_3	1362	375.4666566848755	37.303454875946045	0.00028657715	108.88
SA16_SOC_3	1363	487.70432472229004	35.42317271232605	0.0027181425	108.96
SA16_SOC_3	1364	373.5271453857422	36.95913076400757	0.0015719188	109.04
SA16_SOC_3	1365	332.74195194244385	36.25889539718628	0.001173046	109.12
SA16_SOC_3	1366	395.27435302734375	218.71267318725586	0.00012632115	109.2
SA16_SOC_3	1367	376.8849849700928	35.26697874069214	0.006164284	109.28
SA16_SOC_3	1368	373.8423824310303	35.978747606277466	0.0768898	109.36
SA16_SOC_3	1369	375.64477920532227	36.08357906341553	0.07504498	109.44
SA16_SOC_3	1370	373.1764316558838	36.706695556640625	0.0005306686	109.52
SA16_SOC_3	1371	417.9469585418701	34.118860960006714	0.00025694937	109.6
SA16_SOC_3	1372	329.3191909790039	35.83552837371826	0.0031143157	109.68
SA16_SOC_3	1373	376.2544631958008	34.74966645240784	0.0077473065	109.76
SA16_SOC_3	1374	417.63644218444824	34.231048822402954	0.0015321756	109.84
SA16_SOC_3	1375	373.9351272583008	37.8368353843689	0.0030799522	109.92
SA16_SOC_3	1376	373.1921434402466	35.46779751777649	0.002627992	110.0
SA16_SOC_3	1377	389.9441957473755	284.386682510376	9.9434605e-05	110.08
SA16_SOC_3	1378	375.52504539489746	36.500680446624756	0.00063215167	110.16
SA16_SOC_3	1379	419.2202091217041	33.77941846847534	0.009737382	110.24
SA16_SOC_3	1380	336.7926836013794	35.5477237701416	0.0002111126	110.32
SA16_SOC_3	1381	330.98249435424805	36.24104976654053	0.0009768825	110.4
SA16_SOC_3	1382	375.4649877548218	36.39103174209595	0.00015083297	110.48
SA16_SOC_3	1383	378.8762331008911	35.815558433532715	0.00028474888	110.56
SA16_SOC_3	1384	420.5106735229492	32.90625214576721	0.024372187	110.64
SA16_SOC_3	1385	373.8537311553955	35.126813650131226	0.09057179	110.72
SA16_SOC_3	1386	373.262882232666	34.861907958984375	0.007347607	110.8
SA16_SOC_3	1387	495.8864212036133	37.956669330596924	0.2672966	110.88
SA16_SOC_3	1388	374.8134136199951	33.848809003829956	0.10510415	110.96
SA16_SOC_3	1389	419.3408012390137	33.650686740875244	0.0019972203	111.04
SA16_SOC_3	1390	373.9241600036621	36.30207896232605	0.014793231	111.12
SA16_SOC_3	1391	374.2978572845459	36.03874683380127	0.05025934	111.2
SA16_SOC_3	1392	374.1206884384155	35.77997803688049	0.00012098316	111.28
SA16_SOC_3	1393	402.1820068359375	219.79589939117432	0.0002369649	111.36
SA16_SOC_3	1394	495.68519592285156	34.899083375930786	0.038912352	111.44
SA16_SOC_3	1395	419.657564163208	32.16905236244202	0.0012174381	111.52
SA16_SOC_3	1396	418.8572883605957	36.50025129318237	0.00094679417	111.6
SA16_SOC_3	1397	401.7437934875488	230.5576515197754	0.00039202033	111.68
SA16_SOC_3	1398	377.19411849975586	35.759607553482056	0.041168746	111.76
SA16_SOC_3	1399	371.18120193481445	36.26607656478882	0.00069070765	111.84
SA16_SOC_3	1400	372.69458770751953	36.811230182647705	0.001115214	111.92
SA16_SOC_3	1401	377.89154052734375	34.94816064834595	0.002198716	112.0
SA16_SOC_3	1402	376.3638973236084	36.0801637172699	0.0005536281	112.08
SA16_SOC_3	1403	373.3593463897705	34.550381898880005	0.033231627	112.16
SA16_SOC_3	1404	373.7401008605957	35.41971445083618	0.06644683	112.24
SA16_SOC_3	1405	396.39270305633545	226.54809951782227	6.619137e-05	112.32
SA16_SOC_3	1406	404.77428436279297	235.79157829284668	0.00028650204	112.4
SA16_SOC_3	1407	416.5283679962158	34.493021965026855	0.0015333375	112.48
SA16_SOC_3	1408	375.92687606811523	36.39101028442383	0.013096116	112.56
SA16_SOC_3	1409	382.24103450775146	36.91128730773926	0.00061243435	112.64
SA16_SOC_3	1410	414.5965576171875	35.4620361328125	0.00039299895	112.72
SA16_SOC_3	1411	394.2633867263794	326.5825939178467	7.6244556e-05	112.8
SA16_SOC_3	1412	371.512508392334	36.432859897613525	0.0031027587	112.88
SA16_SOC_3	1413	378.12817096710205	220.8603286743164	6.0097715e-05	112.96
SA16_SOC_3	1414	470.9977149963379	35.83178400993347	0.0006063487	113.04
SA16_SOC_3	1415	416.21127128601074	34.721657037734985	0.06473347	113.12
SA16_SOC_3	1416	371.61691188812256	36.29050970077515	0.072938204	113.2
SA16_SOC_3	1417	419.7564125061035	33.17245602607727	0.024417415	113.28
SA16_SOC_3	1418	373.5029697418213	35.5208158493042	0.16534734	113.36
SA16_SOC_3	1419	374.75271224975586	37.210010290145874	0.14446308	113.44
SA16_SOC_3	1420	375.37264823913574	38.13655614852905	0.16876926	113.52
SA16_SOC_3	1421	396.4484214782715	219.58843231201172	0.00025716526	113.6
SA16_SOC_3	1422	372.6436138153076	37.18848466873169	0.0003569337	113.68
SA16_SOC_3	1423	374.39446449279785	39.417686462402344	0.0016025589	113.76
SA16_SOC_3	1424	498.73642921447754	36.49712562561035	0.06451097	113.84
SA16_SOC_3	1425	380.3372383117676	36.66727423667908	0.002361855	113.92
SA16_SOC_3	1426	460.00146865844727	36.47044658660889	0.026518887	114.0
SA16_SOC_3	1427	501.2101173400879	37.51320719718933	0.027155522	114.08
SA16_SOC_3	1428	495.706844329834	35.830814838409424	0.035623077	114.16
SA16_SOC_3	1429	498.4175205230713	36.89687490463257	0.0005307854	114.24
SA16_SOC_3	1430	496.7618942260742	36.40996813774109	0.32575533	114.32
SA16_SOC_3	1431	497.4743366241455	35.699615478515625	0.11456495	114.4
SA16_SOC_3	1432	381.88161849975586	37.512803077697754	0.01656742	114.48
SA16_SOC_3	1433	372.6752281188965	36.843974590301514	0.018111715	114.56
SA16_SOC_3	1434	392.88411140441895	35.11469006538391	0.20091088	114.64
SA16_SOC_3	1435	476.60322189331055	36.82165861129761	0.7374377	114.72
SA16_SOC_3	1436	493.0307865142822	36.74060940742493	0.6411877	114.8
SA16_SOC_3	1437	473.3872413635254	39.18704152107239	0.0024752498	114.88
SA16_SOC_3	1438	477.2343158721924	36.12751364707947	0.255611	114.96
SA16_SOC_3	1439	376.8317222595215	36.140899658203125	0.030006258	115.04
SA16_SOC_3	1440	482.0775032043457	36.45779371261597	0.20033921	115.12
SA16_SOC_3	1441	476.7876625061035	38.298354148864746	0.004683138	115.2
SA16_SOC_3	1442	373.11112880706787	36.2504768371582	0.3033991	115.28
SA16_SOC_3	1443	466.71319007873535	35.91061592102051	0.4287221	115.36
SA16_SOC_3	1444	476.96776390075684	36.97724461555481	0.023106072	115.44
SA16_SOC_3	1445	372.56035804748535	37.65098333358765	0.12808692	115.52
SA16_SOC_3	1446	494.27242279052734	36.04273438453674	0.09022771	115.6
SA16_SOC_3	1447	373.89965057373047	37.07167625427246	0.010075181	115.68
SA16_SOC_3	1448	384.52796936035156	37.56521701812744	0.0030486332	115.76
SA16_SOC_3	1449	373.47264289855957	36.84959292411804	0.0031018564	115.84
SA16_SOC_3	1450	371.23050689697266	37.21968412399292	0.015370926	115.92
SA16_SOC_3	1451	415.701961517334	34.41407561302185	0.0041788653	116.0
SA16_SOC_3	1452	412.73441314697266	34.49960947036743	0.000308381	116.08
SA16_SOC_3	1453	417.31767654418945	35.191909074783325	0.00016772596	116.16
SA16_SOC_3	1454	363.57083320617676	39.00213003158569	0.00020398732	116.24
SA16_SOC_3	1455	370.5126762390137	37.70949125289917	0.012916034	116.32
SA16_SOC_3	1456	389.85891342163086	256.92798614501953	0.0001643253	116.4
SA16_SOC_3	1457	403.731107711792	220.51182746887207	0.0001457925	116.48
SA16_SOC_3	1458	372.39184379577637	38.312509059906006	0.0049203765	116.56
SA16_SOC_3	1459	417.0090675354004	33.858643770217896	0.0023463785	116.64
SA16_SOC_3	1460	373.9903926849365	37.413872480392456	0.000868686	116.72
SA16_SOC_3	1461	494.6078300476074	34.39667344093323	0.0059260726	116.8
SA16_SOC_3	1462	410.5844020843506	104.41859722137451	0.0001743163	116.88
SA16_SOC_3	1463	493.74399185180664	36.110183000564575	0.058070917	116.96
SA16_SOC_3	1464	372.6243019104004	38.00282835960388	0.0032889612	117.04
SA16_SOC_3	1465	494.53864097595215	36.10013723373413	8.731146e-05	117.12
SA16_SOC_3	1466	377.1430969238281	36.75137400627136	0.000301189	117.2
SA16_SOC_3	1467	496.2506294250488	35.13044357299805	0.0009198713	117.28
SA16_SOC_3	1468	372.91417121887207	37.29727506637573	0.00045491828	117.36
SA16_SOC_3	1469	496.6564655303955	34.76374626159668	0.00024951497	117.44
SA16_SOC_3	1470	375.4405975341797	36.361409425735474	0.15370673	117.52
SA16_SOC_3	1471	392.54987239837646	37.23909616470337	0.0002925037	117.6
SA16_SOC_3	1472	374.62520599365234	38.12925696372986	0.0010018435	117.68
SA16_SOC_3	1473	377.42934226989746	224.61447715759277	0.000107435386	117.76
SA16_SOC_3	1474	334.2682361602783	38.66663217544556	0.0010806054	117.84
SA16_SOC_3	1475	375.8392810821533	37.74235010147095	0.0022354343	117.92
SA16_SOC_3	1476	371.49834632873535	38.87408494949341	0.00045223872	118.0
SA16_SOC_3	1477	473.62098693847656	36.706849336624146	0.0021162946	118.08
SA16_SOC_3	1478	399.129581451416	257.35084533691406	6.8656205e-05	118.16
SA16_SOC_3	1479	379.0522336959839	39.19870734214783	0.00027324035	118.24
SA16_SOC_3	1480	394.0577030181885	217.88012981414795	0.00015741974	118.32
SA16_SOC_3	1481	373.5910177230835	37.900543212890625	0.0008090032	118.4
SA16_SOC_3	1482	327.095103263855	36.302711963653564	0.005901346	118.48
SA16_SOC_3	1483	416.3435935974121	34.61851358413696	9.411223e-05	118.56
SA16_SOC_3	1484	465.16284942626953	33.78592371940613	0.0013515255	118.64
SA16_SOC_3	1485	374.045205116272	36.98448300361633	0.03815106	118.72
SA16_SOC_3	1486	388.5243892669678	215.7839012145996	0.00017180582	118.8
SA16_SOC_3	1487	418.28413009643555	33.99337291717529	0.00052949437	118.88
SA16_SOC_3	1488	400.21066665649414	227.8532838821411	0.00013261054	118.96
SA16_SOC_3	1489	401.3864040374756	228.09471130371094	0.00031599947	119.04
SA16_SOC_3	1490	372.02296257019043	37.416393756866455	0.0010847518	119.12
SA16_SOC_3	1491	374.43933486938477	35.77929496765137	0.0044258246	119.2
SA16_SOC_3	1492	413.35296630859375	228.23186874389648	0.0002900046	119.28
SA16_SOC_3	1493	373.37329387664795	36.325693130493164	0.07104726	119.36
SA16_SOC_3	1494	454.7293186187744	35.10794162750244	0.0002964801	119.44
SA16_SOC_3	1495	422.5245475769043	32.80481815338135	0.0008142398	119.52
SA16_SOC_3	1496	410.7297420501709	232.8001356124878	0.00024979108	119.6
SA16_SOC_3	1497	453.5176753997803	35.17498254776001	0.00030178082	119.68
SA16_SOC_3	1498	375.43578147888184	35.471999645233154	0.0076058945	119.76
SA16_SOC_3	1499	373.9631414413452	36.53995156288147	0.0008512256	119.84
SA16_SOC_3	1500	421.58355712890625	33.84024381637573	0.0005766392	119.92
SA16_SOC_3	1501	373.7231969833374	35.30996561050415	0.00070535444	120.0
SA16_SOC_3	1502	409.4225883483887	221.60144805908203	0.00038892962	120.08
SA16_SOC_3	1503	372.73054122924805	37.06600785255432	0.0017285296	120.16
SA16_SOC_3	1504	442.4753665924072	31.950377225875854	0.0038135191	120.24
SA16_SOC_3	1505	336.8767023086548	36.73325300216675	0.0007410598	120.32
SA16_SOC_3	1506	376.7548084259033	35.649601221084595	0.00021307559	120.4
SA16_SOC_3	1507	336.38668060302734	35.07378816604614	0.00078223733	120.48
SA16_SOC_3	1508	409.4416618347168	214.6596908569336	0.000256182	120.56
SA16_SOC_3	1509	380.89232444763184	215.9477949142456	0.00018108128	120.64
SA16_SOC_3	1510	452.94528007507324	31.62655234336853	0.14039393	120.72
SA16_SOC_3	1511	373.68946075439453	35.979992151260376	0.03298937	120.8
SA16_SOC_3	1512	436.75522804260254	32.42354393005371	0.00032985542	120.88
SA16_SOC_3	1513	384.0203046798706	215.55949687957764	0.00027745025	120.96
SA16_SOC_3	1514	372.66974449157715	36.24022364616394	0.0035759674	121.04
SA16_SOC_3	1515	329.9069881439209	35.84059953689575	0.010483792	121.12
SA16_SOC_3	1516	449.8291015625	33.74037265777588	0.018010255	121.2
SA16_SOC_3	1517	415.1719093322754	234.19418334960938	0.00013204802	121.28
SA16_SOC_3	1518	374.28460121154785	35.086952447891235	0.011381081	121.36
SA16_SOC_3	1519	453.4463405609131	31.95268750190735	0.16991994	121.44
SA16_SOC_3	1520	455.39493560791016	31.865766048431396	0.39808577	121.52
SA16_SOC_3	1521	461.3105773925781	32.86582946777344	0.0013929802	121.6
SA16_SOC_3	1522	459.256649017334	32.36395239830017	0.05521857	121.68
SA16_SOC_3	1523	446.7062473297119	33.24450731277466	0.0051379236	121.76
SA16_SOC_3	1524	372.3248481750488	36.985130310058594	0.0036108785	121.84
SA16_SOC_3	1525	449.7337818145752	31.562973260879517	0.00090668234	121.92
SA16_SOC_3	1526	372.1860408782959	35.67531108856201	0.0024289386	122.0
SA16_SOC_3	1527	407.2873115539551	228.46369743347168	0.0002508704	122.08
SA16_SOC_3	1528	449.35712814331055	35.1692533493042	0.00020430755	122.16
SA16_SOC_3	1529	461.4280700683594	34.8604953289032	0.0003224605	122.24
SA16_SOC_3	1530	374.89428520202637	33.67871403694153	0.016000617	122.32
SA16_SOC_3	1531	373.2902526855469	35.97209572792053	0.026422292	122.4
SA16_SOC_3	1532	374.19817447662354	34.55283164978027	0.0072403722	122.48
SA16_SOC_3	1533	400.77037811279297	225.06081104278564	0.00010630968	122.56
SA16_SOC_3	1534	335.77632904052734	36.706910133361816	0.00030734699	122.64
SA16_SOC_3	1535	402.86502838134766	230.59564590454102	0.00043048113	122.72
SA16_SOC_3	1536	374.61819648742676	38.93036484718323	0.10399061	122.8
SA16_SOC_3	1537	422.59764671325684	32.6264226436615	0.00011816763	122.88
SA16_SOC_3	1538	402.91500091552734	229.21520233154297	0.00011740746	122.96
SA16_SOC_3	1539	494.8168754577637	35.88438391685486	0.064066604	123.04
SA16_SOC_3	1540	475.05321502685547	33.64448547363281	0.016503554	123.12
SA16_SOC_3	1541	495.6550121307373	35.27985692024231	0.6578966	123.2
SA16_SOC_3	1542	491.42866134643555	35.07567286491394	0.84990513	123.28
SA16_SOC_3	1543	373.02849292755127	36.121201515197754	0.004473909	123.36
SA16_SOC_3	1544	371.401572227478	35.34327149391174	0.027392574	123.44
SA16_SOC_3	1545	477.40373611450195	35.381144285202026	0.0004730474	123.52
SA16_SOC_3	1546	418.742036819458	36.40087366104126	0.0046149334	123.6
SA16_SOC_3	1547	497.0227241516113	33.745973110198975	0.006478423	123.68
SA16_SOC_3	1548	375.54664611816406	36.22761011123657	0.0072497046	123.76
SA16_SOC_3	1549	494.2401885986328	34.05956268310547	0.26518717	123.84
SA16_SOC_3	1550	373.7129211425781	35.939905643463135	0.044741847	123.92
SA16_SOC_3	1551	377.8694152832031	35.889952182769775	0.00095665746	124.0
SA16_SOC_3	1552	389.28918838500977	36.170196533203125	0.0006640054	124.08
SA16_SOC_3	1553	474.3699550628662	34.707984924316406	0.042691182	124.16
SA16_SOC_3	1554	374.90787506103516	35.25395750999451	0.099083096	124.24
SA16_SOC_3	1555	372.8253126144409	37.83730745315552	0.023756737	124.32
SA16_SOC_3	1556	459.6907615661621	34.6237850189209	0.00078671286	124.4
SA16_SOC_3	1557	414.4378662109375	33.85457396507263	0.0009801077	124.48
SA16_SOC_3	1558	368.8040494918823	38.31979751586914	0.0004439796	124.56
SA16_SOC_3	1559	465.2996063232422	36.35889172554016	0.13395733	124.64
SA16_SOC_3	1560	376.1103630065918	37.455875873565674	0.0004066702	124.72
SA16_SOC_3	1561	378.8683891296387	35.71138858795166	0.00014078278	124.8
SA16_SOC_3	1562	375.07100105285645	35.698546171188354	0.88433546	124.88
SA16_SOC_3	1563	375.53911209106445	38.924288749694824	0.0032283743	124.96
SA16_SOC_3	1564	376.8012285232544	35.90994715690613	0.8395941	125.04
SA16_SOC_3	1565	485.3041648864746	39.159425497055054	0.1352376	125.12
SA16_SOC_3	1566	487.0990753173828	34.09936308860779	0.055361673	125.2
SA16_SOC_3	1567	486.6063117980957	32.51322627067566	0.18831724	125.28
SA16_SOC_3	1568	485.2180480957031	34.07063841819763	0.17634138	125.36
SA16_SOC_3	1569	487.57433891296387	34.24334764480591	0.014213523	125.44
SA16_SOC_3	1570	445.9637641906738	34.83307600021362	0.003880727	125.52
SA16_SOC_3	1571	485.2876663208008	35.06490468978882	0.5247703	125.6
SA16_SOC_3	1572	374.8063564300537	37.98617362976074	0.031431887	125.68
SA16_SOC_3	1573	375.0462055206299	37.18494415283203	0.008762502	125.76
SA16_SOC_3	1574	373.8135814666748	34.5245361328125	0.06692856	125.84
SA16_SOC_3	1575	378.8553714752197	37.41027116775513	0.0049072076	125.92
SA16_SOC_3	1576	373.4602689743042	37.411208152770996	0.002878864	126.0
SA16_SOC_3	1577	498.85711669921875	35.615941286087036	0.993056	126.08
SA16_SOC_3	1578	492.7959442138672	35.359039306640625	0.057255093	126.16
SA16_SOC_3	1579	374.17163848876953	37.55564332008362	0.49064028	126.24
SA16_SOC_3	1580	375.4498243331909	43.13685178756714	0.0003228939	126.32
SA16_SOC_3	1581	372.8569030761719	38.596293926239014	0.0006766633	126.4
SA16_SOC_3	1582	498.34704399108887	36.39790892601013	0.020044904	126.48
SA16_SOC_3	1583	495.6423759460449	36.7307710647583	0.95506716	126.56
SA16_SOC_3	1584	495.07007598876953	36.03439807891846	0.02477698	126.64
SA16_SOC_3	1585	495.75586318969727	34.641759395599365	0.042063642	126.72
SA16_SOC_3	1586	375.74267387390137	39.36501860618591	0.00773481	126.8
SA16_SOC_3	1587	493.3184623718262	35.26941418647766	0.2804474	126.88
SA16_SOC_3	1588	485.6339454650879	35.99120736122131	0.22089323	126.96
SA16_SOC_3	1589	485.09206771850586	36.69299840927124	0.06565069	127.04
SA16_SOC_3	1590	490.54460525512695	36.63083553314209	0.2344989	127.12
SA16_SOC_3	1591	490.6752109527588	36.90642714500427	0.0021587107	127.2
SA16_SOC_3	1592	485.5841636657715	33.372777700424194	0.9542183	127.28
SA16_SOC_3	1593	486.42377853393555	33.47456216812134	0.34029528	127.36
SA16_SOC_3	1594	488.85579109191895	35.50047039985657	0.14460051	127.44
SA16_SOC_3	1595	373.1311798095703	35.603978633880615	0.0740999	127.52
SA16_SOC_3	1596	486.9696617126465	34.630011320114136	0.2464736	127.6
SA16_SOC_3	1597	489.81175422668457	34.90626811981201	0.31959063	127.68
SA16_SOC_3	1598	487.7941131591797	35.635725259780884	0.0039643073	127.76
SA16_SOC_3	1599	488.9166831970215	35.782928466796875	0.06463668	127.84
SA16_SOC_3	1600	494.0589904785156	35.18410921096802	0.0034159299	127.92
SA16_SOC_3	1601	488.669490814209	34.71624255180359	0.0005694993	128.0
SA16_SOC_3	1602	371.3641166687012	40.317649841308594	0.0008947371	128.08
SA16_SOC_3	1603	492.31529235839844	37.01831817626953	0.0485052	128.16
SA16_SOC_3	1604	370.6319332122803	38.63406300544739	0.00172034	128.24
SA16_SOC_3	1605	331.4295291900635	38.64003896713257	0.000474802	128.32
SA16_SOC_3	1606	372.5996732711792	38.86668920516968	0.0008171059	128.4
SA16_SOC_3	1607	371.44384384155273	38.766900300979614	0.0033549052	128.48
SA16_SOC_3	1608	374.7115135192871	36.091235876083374	0.08477358	128.56
SA16_SOC_3	1609	378.51290702819824	37.86422610282898	0.0002600384	128.64
SA16_SOC_3	1610	491.34416580200195	36.08735918998718	0.008958481	128.72
SA16_SOC_3	1611	372.885799407959	38.295825719833374	0.0007974538	128.8
SA16_SOC_3	1612	372.6006269454956	37.30955958366394	0.00056536734	128.88
SA16_SOC_3	1613	373.07796478271484	38.54400873184204	0.0002960192	128.96
SA16_SOC_3	1614	494.9234962463379	33.64181041717529	0.0075469986	129.04
SA16_SOC_3	1615	328.3491849899292	36.676236391067505	0.00021558157	129.12
SA16_SOC_3	1616	494.97790336608887	36.65196418762207	0.0034384811	129.2
SA16_SOC_3	1617	493.79615783691406	35.433958768844604	0.04874511	129.28
SA16_SOC_3	1618	493.60642433166504	33.936649560928345	0.014254766	129.36
SA16_SOC_3	1619	403.1224250793457	219.61655616760254	0.0004374812	129.44
SA16_SOC_3	1620	376.07946395874023	36.28988742828369	0.0010514525	129.52
SA16_SOC_3	1621	490.1695251464844	34.06050682067871	0.00387835	129.6
SA16_SOC_3	1622	491.0745620727539	34.36270236968994	0.0002781975	129.68
SA16_SOC_3	1623	487.102746963501	34.25575017929077	0.01961457	129.76
SA16_SOC_3	1624	493.08972358703613	33.67547035217285	0.0026154784	129.84
SA16_SOC_3	1625	395.81806659698486	234.26595211029053	0.00015320275	129.92
SA16_SOC_3	1626	494.17614936828613	33.79596948623657	0.02639199	130.0
SA16_SOC_3	1627	374.2435932159424	36.20038032531738	0.0011697119	130.08
SA16_SOC_3	1628	416.554594039917	224.77633953094482	0.00043062933	130.16
SA16_SOC_3	1629	374.7535705566406	37.47573137283325	0.0044437363	130.24
SA16_SOC_3	1630	456.01301193237305	31.193296909332275	0.6759312	130.32
SA16_SOC_3	1631	458.9954376220703	32.27462410926819	0.055246856	130.4
SA16_SOC_3	1632	390.07320404052734	217.93413162231445	0.0002315135	130.48
SA16_SOC_3	1633	402.7101993560791	231.04020595550537	0.00030559825	130.56
SA16_SOC_3	1634	372.96142578125	36.5108585357666	0.0007212582	130.64
SA16_SOC_3	1635	431.67200088500977	31.260727643966675	0.0012667954	130.72
SA16_SOC_3	1636	487.4682426452637	32.803823947906494	0.035528563	130.8
SA16_SOC_3	1637	443.62621307373047	35.16326308250427	0.00028908008	130.88
SA16_SOC_3	1638	454.08596992492676	30.7537043094635	0.3772288	130.96
SA16_SOC_3	1639	403.4049987792969	221.66194438934326	0.00038289392	131.04
SA16_SOC_3	1640	399.41017627716064	229.09083366394043	0.00015168058	131.12
SA16_SOC_3	1641	375.38135051727295	35.09905457496643	0.028903361	131.2
SA16_SOC_3	1642	371.37155532836914	37.19144582748413	0.0029790348	131.28
SA16_SOC_3	1643	417.27466583251953	34.127150774002075	0.0006600438	131.36
SA16_SOC_3	1644	376.35889053344727	36.08116149902344	0.00047421874	131.44
SA16_SOC_3	1645	372.2410202026367	34.97123122215271	0.005411289	131.52
SA16_SOC_3	1646	388.02576065063477	214.48854446411133	0.000213869	131.6
SA16_SOC_3	1647	445.4162120819092	34.27701473236084	0.00042864014	131.68
SA16_SOC_3	1648	448.09460639953613	30.448511838912964	0.00018032882	131.76
SA16_SOC_3	1649	392.4245834350586	213.87273788452148	0.000105573425	131.84
SA16_SOC_3	1650	402.8646469116211	233.45842838287354	0.00036302346	131.92
SA16_SOC_3	1651	450.0536918640137	30.658936500549316	0.040438812	132.0
SA16_SOC_3	1652	374.0103244781494	35.784698724746704	0.020805772	132.08
SA16_SOC_3	1653	374.5521068572998	35.13977408409119	0.019361999	132.16
SA16_SOC_3	1654	370.98731994628906	36.06444597244263	0.00083144504	132.24
SA16_SOC_3	1655	334.0330123901367	35.204529762268066	0.00826379	132.32
SA16_SOC_3	1656	408.90607833862305	228.5626459121704	0.00019476077	132.4
SA16_SOC_3	1657	440.84510803222656	34.38462853431702	0.00091040734	132.48
SA16_SOC_3	1658	327.69389152526855	35.43336868286133	0.001610977	132.56
SA16_SOC_3	1659	453.1506538391113	32.04407215118408	0.17942202	132.64
SA16_SOC_3	1660	374.13792610168457	35.83223104476929	0.008035171	132.72
SA16_SOC_3	1661	453.6585807800293	32.674763202667236	0.06304885	132.8
SA16_SOC_3	1662	427.0073890686035	30.08627414703369	0.010355459	132.88
SA16_SOC_3	1663	441.4487838745117	34.72972869873047	0.0012874735	132.96
SA16_SOC_3	1664	437.5	34.190629720687866	0.012668748	133.04
SA16_SOC_3	1665	373.4973907470703	36.06604814529419	0.00084216305	133.12
SA16_SOC_3	1666	387.89782524108887	226.9094753265381	0.00037391874	133.2
SA16_SOC_3	1667	403.83734703063965	230.00335693359375	8.642824e-05	133.28
SA16_SOC_3	1668	417.8877353668213	238.68255615234375	8.17563e-05	133.36
SA16_SOC_3	1669	409.33117866516113	227.06624507904053	0.0004870737	133.44
SA16_SOC_3	1670	337.1992588043213	36.78322076797485	0.00031124396	133.52
SA16_SOC_3	1671	401.04503631591797	222.1960973739624	0.00025255897	133.6
SA16_SOC_3	1672	464.4454002380371	36.44639611244202	0.00021835654	133.68
SA16_SOC_3	1673	455.76090812683105	34.619786739349365	0.027130364	133.76
SA16_SOC_3	1674	377.37011909484863	36.84387803077698	0.00077545084	133.84
SA16_SOC_3	1675	374.5093822479248	37.392321825027466	0.0044130827	133.92
SA16_SOC_3	1676	375.0152349472046	39.74503755569458	0.0017339976	134.0
SA16_SOC_3	1677	425.10414123535156	32.75534749031067	0.008491833	134.08
SA16_SOC_3	1678	374.20098781585693	37.06342935562134	0.3010166	134.16
SA16_SOC_3	1679	376.1218070983887	38.093358278274536	0.00022807004	134.24
SA16_SOC_3	1680	372.1031427383423	35.13837933540344	0.0024239144	134.32
SA16_SOC_3	1681	374.07939434051514	36.68394684791565	0.0062108357	134.4
SA16_SOC_3	1682	372.6354122161865	35.168867111206055	0.18557441	134.48
SA16_SOC_3	1683	417.3582077026367	35.27402400970459	0.04696682	134.56
SA16_SOC_3	1684	451.7798900604248	34.95028853416443	0.00031734418	134.64
SA16_SOC_3	1685	416.44134521484375	35.18232464790344	0.007008662	134.72
SA16_SOC_3	1686	412.24050521850586	34.55952286720276	0.00036948867	134.8
SA16_SOC_3	1687	374.4210958480835	36.254703998565674	0.12886165	134.88
SA16_SOC_3	1688	493.9170837402344	38.02684664726257	0.18688598	134.96
SA16_SOC_3	1689	450.52990913391113	34.61270570755005	0.69884133	135.04
SA16_SOC_3	1690	491.90821647644043	37.64457106590271	0.100469984	135.12
SA16_SOC_3	1691	456.6352844238281	35.16961097717285	0.0061220643	135.2
SA16_SOC_3	1692	493.48697662353516	35.99054574966431	0.10758022	135.28
SA16_SOC_3	1693	475.80275535583496	34.43589448928833	0.13452522	135.36
SA16_SOC_3	1694	480.97925186157227	34.35807466506958	0.968193	135.44
SA16_SOC_3	1695	473.40869903564453	36.64834499359131	0.98511326	135.52
SA16_SOC_3	1696	467.3081398010254	33.039833307266235	0.5993751	135.6
SA16_SOC_3	1697	448.9412307739258	35.631970167160034	0.110816	135.68
SA16_SOC_3	1698	495.06235122680664	36.25853776931763	0.07821554	135.76
SA16_SOC_3	1699	388.95297050476074	35.88602542877197	0.3090089	135.84
SA16_SOC_3	1700	374.7824430465698	36.02840781211853	0.049520075	135.92
SA16_SOC_3	1701	417.47446060180664	34.129300117492676	0.0071479375	136.0
SA16_SOC_3	1702	383.7394714355469	35.448728799819946	0.1775201	136.08
SA16_SOC_3	1703	369.411563873291	38.50596070289612	0.44171944	136.16
SA16_SOC_3	1704	459.4647407531738	35.94331741333008	0.027822308	136.24
SA16_SOC_3	1705	371.36456966400146	38.29355835914612	0.0657011	136.32
SA16_SOC_3	1706	378.214955329895	37.03274130821228	0.01807607	136.4
SA16_SOC_3	1707	498.3900547027588	38.03230047225952	0.0047573894	136.48
SA16_SOC_3	1708	374.07875061035156	37.457313537597656	0.09219109	136.56
SA16_SOC_3	1709	464.25929069519043	36.672881841659546	0.0022930389	136.64
SA16_SOC_3	1710	468.9816474914551	37.14593052864075	0.022304349	136.72
SA16_SOC_3	1711	466.50352478027344	35.09636878967285	0.113533825	136.8
SA16_SOC_3	1712	374.6725082397461	37.84898400306702	0.0008278216	136.88
SA16_SOC_3	1713	374.2929458618164	38.16876411437988	0.046321653	136.96
SA16_SOC_3	1714	375.04687309265137	39.000831842422485	0.029385801	137.04
SA16_SOC_3	1715	372.0576763153076	38.67167115211487	0.038071293	137.12
SA16_SOC_3	1716	376.5671730041504	36.48485541343689	0.022404704	137.2
SA16_SOC_3	1717	373.65238666534424	37.2905158996582	0.0013067039	137.28
SA16_SOC_3	1718	375.0607967376709	35.33120155334473	0.055872634	137.36
SA16_SOC_3	1719	371.00555896759033	38.696186542510986	0.4963847	137.44
SA16_SOC_3	1720	374.9605178833008	37.6800799369812	0.14207897	137.52
SA16_SOC_3	1721	450.84524154663086	36.86784625053406	0.00039984254	137.6
SA16_SOC_3	1722	376.1683702468872	37.1020245552063	0.0002547848	137.68
SA16_SOC_3	1723	372.9849338531494	35.807379484176636	0.45200652	137.76
SA16_SOC_3	1724	495.28846740722656	33.95928740501404	0.0050625117	137.84
SA16_SOC_3	1725	374.6563673019409	35.32836198806763	0.6312619	137.92
SA16_SOC_3	1726	446.08869552612305	33.13961863517761	0.05254321	138.0
SA16_SOC_3	1727	496.8508720397949	36.29409670829773	0.10322345	138.08
SA16_SOC_3	1728	495.9897041320801	35.37869095802307	0.0027726248	138.16
SA16_SOC_3	1729	389.569091796875	258.2315254211426	8.880036e-05	138.24
SA16_SOC_3	1730	497.03407287597656	33.888834714889526	0.0031423415	138.32
SA16_SOC_3	1731	440.51990509033203	34.82036232948303	0.002426279	138.4
SA16_SOC_3	1732	374.56841468811035	37.39843726158142	0.0011048261	138.48
SA16_SOC_3	1733	374.50127601623535	37.79237151145935	0.00015248338	138.56
SA16_SOC_3	1734	497.9262351989746	35.5750572681427	0.039565135	138.64
SA16_SOC_3	1735	377.3587465286255	37.71611452102661	0.00018190258	138.72
SA16_SOC_3	1736	496.4186668395996	33.39793682098389	0.0035267046	138.8
SA16_SOC_3	1737	498.0922222137451	34.750896692276	0.002326567	138.88
SA16_SOC_3	1738	461.3107681274414	36.380285024642944	0.00065079605	138.96
SA16_SOC_3	1739	374.0266799926758	37.223392724990845	0.00057164143	139.04
SA16_SOC_3	1740	371.20819091796875	36.498438119888306	0.021659177	139.12
SA16_SOC_3	1741	386.55786514282227	221.97554111480713	0.00017177763	139.2
SA16_SOC_3	1742	372.6478576660156	37.3215651512146	0.014119234	139.28
SA16_SOC_3	1743	489.32557106018066	35.52738904953003	0.005476129	139.36
SA16_SOC_3	1744	477.8663635253906	35.804851055145264	0.0008997564	139.44
SA16_SOC_3	1745	386.04137897491455	208.42331886291504	0.00042390518	139.52
SA16_SOC_3	1746	488.0448341369629	34.85421895980835	0.00041058267	139.6
SA16_SOC_3	1747	374.4915723800659	38.77640962600708	0.00326269	139.68
SA16_SOC_3	1748	372.50914573669434	198.79337310791016	0.00040787843	139.76
SA16_SOC_3	1749	374.1389513015747	37.447582483291626	0.0008677313	139.84
SA16_SOC_3	1750	372.4034786224365	36.59876346588135	0.0022558277	139.92
SA16_SOC_3	1751	392.33973026275635	214.92048740386963	0.0001960841	140.0
SA16_SOC_3	1752	424.4830131530762	33.284876346588135	0.00031751517	140.08
SA16_SOC_3	1753	401.52807235717773	222.77122020721436	0.00023560438	140.16
SA16_SOC_3	1754	376.7197608947754	37.51940846443176	0.0060788677	140.24
SA16_SOC_3	1755	409.2853546142578	220.69443225860596	0.00026427364	140.32
SA16_SOC_3	1756	375.52552223205566	39.906052350997925	0.10541697	140.4
SA16_SOC_3	1757	370.9120035171509	38.468778133392334	0.00042135108	140.48
SA16_SOC_3	1758	373.47445487976074	38.06058168411255	0.0017004374	140.56
SA16_SOC_3	1759	326.7873764038086	37.32178330421448	0.0019278114	140.64
SA16_SOC_3	1760	399.00994300842285	232.20359802246094	0.00035067787	140.72
SA16_SOC_3	1761	371.459436416626	37.82040596008301	0.0002513166	140.8
SA16_SOC_3	1762	335.5344295501709	36.78775191307068	0.00046846847	140.88
SA16_SOC_3	1763	377.62393951416016	36.99820160865784	0.0003670903	140.96
SA16_SOC_3	1764	490.7414436340332	35.29210925102234	0.00010653009	141.04
SA16_SOC_3	1765	404.932165145874	218.68389129638672	0.00041432044	141.12
SA16_SOC_3	1766	445.73974609375	31.431162357330322	0.0035552208	141.2
SA16_SOC_3	1767	494.02379989624023	36.12413048744202	0.008639774	141.28
SA16_SOC_3	1768	327.9747247695923	36.4835786819458	0.00014168251	141.36
SA16_SOC_3	1769	456.00857734680176	34.46749448776245	0.0013336772	141.44
SA16_SOC_3	1770	375.8898735046387	34.93301868438721	0.0008544778	141.52
SA16_SOC_3	1771	449.5041847229004	31.95889949798584	0.042906336	141.6
SA16_SOC_3	1772	395.8284854888916	217.76331424713135	0.0002367919	141.68
SA16_SOC_3	1773	455.04865646362305	32.262539863586426	0.13173607	141.76
SA16_SOC_3	1774	377.1331310272217	37.011648416519165	0.001965719	141.84
SA16_SOC_3	1775	440.98682403564453	31.38735294342041	0.026441576	141.92
SA16_SOC_3	1776	372.63126373291016	35.72000741958618	0.00054902217	142.0
SA16_SOC_3	1777	372.73125648498535	35.44558882713318	0.003967151	142.08
SA16_SOC_3	1778	334.49792861938477	36.44619941711426	0.0001814354	142.16
SA16_SOC_3	1779	457.3784828186035	31.673712730407715	0.24074125	142.24
SA16_SOC_3	1780	456.8814754486084	30.001105070114136	0.11168535	142.32
SA16_SOC_3	1781	457.918643951416	30.124908685684204	0.87311727	142.4
SA16_SOC_3	1782	457.43889808654785	29.444435834884644	0.9777265	142.48
SA16_SOC_3	1783	448.6053466796875	32.43618965148926	0.0008196345	142.56
SA16_SOC_3	1784	373.15354347229004	37.41332173347473	0.004100749	142.64
SA16_SOC_3	1785	453.41644287109375	33.42826008796692	0.015421569	142.72
SA16_SOC_3	1786	454.4806480407715	30.777812004089355	0.78798854	142.8
SA16_SOC_3	1787	337.2718811035156	35.543460845947266	0.00049165764	142.88
SA16_SOC_3	1788	372.53146171569824	36.384243965148926	0.00020527682	142.96
SA16_SOC_3	1789	389.18871879577637	224.91376876831055	0.00017073305	143.04
SA16_SOC_3	1790	379.4054985046387	34.4723117351532	0.0020402467	143.12
SA16_SOC_3	1791	456.0087203979492	33.33337426185608	0.057740536	143.2
SA16_SOC_3	1792	373.6708164215088	36.55908823013306	0.008443838	143.28
SA16_SOC_3	1793	410.15377044677734	232.03444004058838	0.00039067498	143.36
SA16_SOC_3	1794	369.2744731903076	221.77475452423096	7.491977e-05	143.44
SA16_SOC_3	1795	417.2704219818115	240.21197319030762	0.00013054244	143.52
SA16_SOC_3	1796	386.04955673217773	213.86887550354004	0.00014530784	143.6
SA16_SOC_3	1797	454.93574142456055	33.89743208885193	0.001711063	143.68
SA16_SOC_3	1798	451.6890525817871	31.49484872817993	0.17514668	143.76
SA16_SOC_3	1799	400.8312225341797	218.19851875305176	0.00017815438	143.84
SA16_SOC_3	1800	417.44022369384766	34.51050281524658	0.00011761745	143.92
SA16_SOC_3	1801	439.00651931762695	31.43464207649231	0.0028826431	144.0
SA16_SOC_3	1802	408.66918563842773	227.3018217086792	0.0001792025	144.08
SA16_SOC_3	1803	494.9744701385498	34.380648136138916	0.105788976	144.16
SA16_SOC_3	1804	434.2353820800781	32.56367325782776	0.00511045	144.24
SA16_SOC_3	1805	495.92933654785156	32.95134902000427	0.10608735	144.32
SA16_SOC_3	1806	403.978967666626	223.59568119049072	8.15145e-05	144.4
SA16_SOC_3	1807	433.18419456481934	31.824671030044556	0.036777582	144.48
SA16_SOC_3	1808	492.7217960357666	34.86726522445679	0.005865578	144.56
SA16_SOC_3	1809	455.69186210632324	32.360830307006836	0.029016104	144.64
SA16_SOC_3	1810	375.1699447631836	35.29057860374451	0.0058758855	144.72
SA16_SOC_3	1811	391.3275718688965	235.62448024749756	0.00019590039	144.8
SA16_SOC_3	1812	374.8629093170166	36.92660093307495	0.0011893412	144.88
SA16_SOC_3	1813	459.47322845458984	34.74079728126526	0.10345069	144.96
SA16_SOC_3	1814	374.6508598327637	36.30666732788086	0.008568285	145.04
SA16_SOC_3	1815	465.24548530578613	36.23792767524719	0.020140415	145.12
SA16_SOC_3	1816	486.46702766418457	31.729552745819092	0.6354039	145.2
SA16_SOC_3	1817	488.9493465423584	31.72080159187317	0.76579297	145.28
SA16_SOC_3	1818	373.02162647247314	35.9978985786438	0.025466526	145.36
SA16_SOC_3	1819	487.3164176940918	37.287282943725586	0.1388511	145.44
SA16_SOC_3	1820	481.5167427062988	35.39512753486633	0.016935859	145.52
SA16_SOC_3	1821	418.7636375427246	34.425480365753174	0.0031194314	145.6
SA16_SOC_3	1822	388.8651371002197	34.945056438446045	0.021113403	145.68
SA16_SOC_3	1823	376.1467695236206	37.36822843551636	0.0005360922	145.76
SA16_SOC_3	1824	471.27552032470703	35.77776074409485	0.019975664	145.84
SA16_SOC_3	1825	482.3080062866211	40.255286693573	0.013732127	145.92
SA16_SOC_3	1826	375.0033378601074	38.42377066612244	0.016756052	146.0
SA16_SOC_3	1827	420.84522247314453	36.01235747337341	0.00091081345	146.08
SA16_SOC_3	1828	471.6957092285156	32.68043518066406	0.9497972	146.16
SA16_SOC_3	1829	377.1371841430664	37.24682807922363	0.04582218	146.24
SA16_SOC_3	1830	480.9326171875	34.05824303627014	0.0040617883	146.32
SA16_SOC_3	1831	484.50775146484375	33.41513514518738	0.56246424	146.4
SA16_SOC_3	1832	374.86791610717773	36.26985311508179	0.35320783	146.48
SA16_SOC_3	1833	380.2571773529053	38.06060314178467	0.03628944	146.56
SA16_SOC_3	1834	386.4837884902954	35.12346267700195	0.010096348	146.64
SA16_SOC_3	1835	493.5009479522705	35.428115129470825	0.1803473	146.72
SA16_SOC_3	1836	483.8949203491211	33.651838302612305	0.7701954	146.8
SA16_SOC_3	1837	492.59958267211914	34.48359489440918	0.5888349	146.88
SA16_SOC_3	1838	488.2681369781494	35.407243967056274	0.0055942447	146.96
SA16_SOC_3	1839	487.96863555908203	34.01845693588257	0.0012970163	147.04
SA16_SOC_3	1840	373.43950271606445	36.537004709243774	0.020133732	147.12
SA16_SOC_3	1841	486.2050533294678	33.24693202972412	0.20691845	147.2
SA16_SOC_3	1842	488.7279987335205	35.76838731765747	0.04561712	147.28
SA16_SOC_3	1843	484.9545955657959	32.39856719970703	0.8166226	147.36
SA16_SOC_3	1844	486.75708770751953	34.3584680557251	0.02370501	147.44
SA16_SOC_3	1845	364.6629333496094	38.667826652526855	0.05158222	147.52
SA16_SOC_3	1846	493.2095527648926	35.581183433532715	0.023671515	147.6
SA16_SOC_3	1847	487.0870590209961	34.295833110809326	0.12987076	147.68
SA16_SOC_3	1848	370.37692070007324	37.1000075340271	0.016041666	147.76
SA16_SOC_3	1849	483.1993103027344	34.50214147567749	0.13853708	147.84
SA16_SOC_3	1850	486.6912364959717	35.788482427597046	0.39023647	147.92
SA16_SOC_3	1851	373.54183197021484	37.7941632270813	0.0017653947	148.0
SA16_SOC_3	1852	485.00523567199707	34.304527044296265	0.010274745	148.08
SA16_SOC_3	1853	486.83881759643555	36.319241523742676	0.00030444373	148.16
SA16_SOC_3	1854	487.70432472229004	34.25520300865173	0.074858114	148.24
SA16_SOC_3	1855	485.5229377746582	37.453869581222534	0.005364051	148.32
SA16_SOC_3	1856	482.3794364929199	35.312215089797974	0.005301342	148.4
SA16_SOC_3	1857	375.847864151001	36.88614249229431	0.0031550063	148.48
SA16_SOC_3	1858	487.3006820678711	34.654884338378906	0.0037904815	148.56
SA16_SOC_3	1859	484.7352981567383	34.187361001968384	0.0064711985	148.64
SA16_SOC_3	1860	376.9850015640259	37.9410195350647	0.04034628	148.72
SA16_SOC_3	1861	455.8260440826416	34.656336307525635	0.0055581154	148.8
SA16_SOC_3	1862	463.1855010986328	35.79690098762512	0.0038818317	148.88
SA16_SOC_3	1863	484.65332984924316	35.11136770248413	0.0002626607	148.96
SA16_SOC_3	1864	390.0529623031616	212.39845275878906	0.0002503352	149.04
SA16_SOC_3	1865	372.63824939727783	36.410361528396606	0.003334228	149.12
SA16_SOC_3	1866	464.3939018249512	35.31073808670044	0.008832562	149.2
SA16_SOC_3	1867	375.0690221786499	37.33649969100952	0.00031313454	149.28
SA16_SOC_3	1868	375.4010200500488	42.36028075218201	0.00031350553	149.36
SA16_SOC_3	1869	451.60484313964844	37.09246873855591	0.0013219883	149.44
SA16_SOC_3	1870	378.63380908966064	38.22255849838257	0.00032946537	149.52
SA16_SOC_3	1871	373.8860607147217	37.17323184013367	0.015749183	149.6
SA16_SOC_3	1872	409.3184471130371	214.77089881896973	5.9950096e-05	149.68
SA16_SOC_3	1873	496.09670639038086	35.360777378082275	0.0010937372	149.76
SA16_SOC_3	1874	440.6961917877197	33.92919659614563	0.0016639411	149.84
SA16_SOC_3	1875	495.7291603088379	36.68890357017517	0.005711348	149.92
SA16_SOC_3	1876	497.0233917236328	36.145427227020264	0.018146312	150.0
SA16_SOC_3	1877	374.46751594543457	37.44623422622681	0.0010522577	150.08
SA16_SOC_3	1878	370.81685066223145	37.84007549285889	0.00017917945	150.16
SA16_SOC_3	1879	325.1678943634033	37.57117509841919	0.019425713	150.24
SA16_SOC_3	1880	373.60472679138184	37.694621086120605	0.0024428477	150.32
SA16_SOC_3	1881	394.3160057067871	218.70677947998047	0.00027289693	150.4
SA16_SOC_3	1882	464.8510456085205	34.77238655090332	0.104168154	150.48
SA16_SOC_3	1883	406.21089935302734	224.93896007537842	0.00031935942	150.56
SA16_SOC_3	1884	395.0356960296631	37.36041784286499	0.001172236	150.64
SA16_SOC_3	1885	402.71477699279785	215.2171754837036	0.0003980795	150.72
SA16_SOC_3	1886	455.70225715637207	34.02879595756531	0.049219143	150.8
SA16_SOC_3	1887	418.4615135192871	32.889615297317505	0.0043066572	150.88
SA16_SOC_3	1888	328.1107187271118	37.13411092758179	0.00036681644	150.96
SA16_SOC_3	1889	417.448091506958	99.36914920806885	0.00038317614	151.04
SA16_SOC_3	1890	456.95667266845703	33.059009313583374	0.13569407	151.12
SA16_SOC_3	1891	452.9383659362793	31.895620822906494	0.11456834	151.2
SA16_SOC_3	1892	451.37434005737305	32.08057522773743	0.12723722	151.28
SA16_SOC_3	1893	376.5889644622803	37.196552753448486	0.0011839394	151.36
SA16_SOC_3	1894	459.5444679260254	33.1182861328125	0.007646783	151.44
SA16_SOC_3	1895	461.057186126709	35.00190496444702	0.0038767275	151.52
SA16_SOC_3	1896	372.965407371521	35.99184036254883	0.00074879464	151.6
SA16_SOC_3	1897	331.6945552825928	36.39604568481445	0.0004419028	151.68
SA16_SOC_3	1898	401.9178867340088	220.47791004180908	0.00028919504	151.76
SA16_SOC_3	1899	455.49535751342773	33.3012056350708	0.00040990827	151.84
SA16_SOC_3	1900	421.7087745666504	32.274409532547	0.00026916433	151.92
SA16_SOC_3	1901	458.21385383605957	33.91014218330383	0.014184123	152.0
SA16_SOC_3	1902	389.3887758255005	214.67612743377686	0.00041018034	152.08
SA16_SOC_3	1903	404.86087799072266	221.9687032699585	0.0003819253	152.16
SA16_SOC_3	1904	405.2490711212158	222.33703136444092	0.00018298165	152.24
SA16_SOC_3	1905	335.5616331100464	36.07972025871277	0.0007395169	152.32
SA16_SOC_3	1906	371.6731548309326	35.39493441581726	0.0051297946	152.4
SA16_SOC_3	1907	455.5333614349365	31.720833778381348	0.6836103	152.48
SA16_SOC_3	1908	452.0582675933838	31.29805326461792	0.09785272	152.56
SA16_SOC_3	1909	375.27778148651123	37.81593203544617	0.0018073305	152.64
SA16_SOC_3	1910	453.55224609375	29.478355050086975	0.18357515	152.72
SA16_SOC_3	1911	455.42736053466797	31.29356861114502	0.28124264	152.8
SA16_SOC_3	1912	442.88034439086914	30.341702699661255	0.05456917	152.88
SA16_SOC_3	1913	456.85744285583496	32.13340759277344	0.14292356	152.96
SA16_SOC_3	1914	455.42192459106445	30.640944242477417	0.9541568	153.04
SA16_SOC_3	1915	452.4147033691406	30.500868558883667	0.098836794	153.12
SA16_SOC_3	1916	457.3338508605957	30.92682123184204	0.15978843	153.2
SA16_SOC_3	1917	454.7114849090576	30.842725038528442	0.36296347	153.28
SA16_SOC_3	1918	373.38833808898926	34.55958366394043	0.185232	153.36
SA16_SOC_3	1919	456.6645622253418	30.437625646591187	0.8490714	153.44
SA16_SOC_3	1920	447.686767578125	29.8996639251709	0.3856499	153.52
SA16_SOC_3	1921	457.65628814697266	30.332036018371582	0.8927999	153.6
SA16_SOC_3	1922	374.31607246398926	36.015915870666504	0.022096192	153.68
SA16_SOC_3	1923	372.02320098876953	36.781007051467896	0.0032085397	153.76
SA16_SOC_3	1924	372.28784561157227	38.734166622161865	0.0033407912	153.84
SA16_SOC_3	1925	456.8765640258789	33.44035863876343	0.031086473	153.92
SA16_SOC_3	1926	387.9359245300293	220.50341606140137	0.00022592672	154.0
SA16_SOC_3	1927	454.76083755493164	30.900399684906006	0.066841125	154.08
SA16_SOC_3	1928	455.61485290527344	30.210049152374268	0.0153350355	154.16
SA16_SOC_3	1929	387.97693252563477	214.8398780822754	0.00012992734	154.24
SA16_SOC_3	1930	404.1858673095703	227.20507621765137	0.00024839275	154.32
SA16_SOC_3	1931	380.7830572128296	216.2717628479004	8.548848e-05	154.4
SA16_SOC_3	1932	418.1497573852539	29.365750551223755	0.0009998775	154.48
SA16_SOC_3	1933	374.7877836227417	36.74962878227234	0.00046725592	154.56
SA16_SOC_3	1934	335.22419929504395	34.907026290893555	0.00030346576	154.64
SA16_SOC_3	1935	376.0596990585327	34.70369338989258	0.010198363	154.72
SA16_SOC_3	1936	367.8576469421387	36.06053352355957	0.0008791529	154.8
SA16_SOC_3	1937	373.57845306396484	36.57648324966431	0.00082275434	154.88
SA16_SOC_3	1938	373.68502616882324	37.05720663070679	0.014493081	154.96
SA16_SOC_3	1939	379.09679412841797	36.309242248535156	0.00046291525	155.04
SA16_SOC_3	1940	410.0311756134033	235.70724964141846	9.988554e-05	155.12
SA16_SOC_3	1941	378.09414863586426	36.85379505157471	0.099042535	155.2
SA16_SOC_3	1942	450.7355213165283	35.46238660812378	0.014251898	155.28
SA16_SOC_3	1943	375.2490997314453	36.69392108917236	0.029328639	155.36
SA16_SOC_3	1944	373.6812114715576	35.24221658706665	0.005242605	155.44
SA16_SOC_3	1945	499.6054172515869	33.44694256782532	0.00537173	155.52
SA16_SOC_3	1946	420.1772212982178	230.85076332092285	0.00012955903	155.6
SA16_SOC_3	1947	391.09113216400146	230.28496742248535	0.00025784678	155.68
SA16_SOC_3	1948	497.7010726928711	37.14456081390381	0.013286321	155.76
SA16_SOC_3	1949	416.72353744506836	34.48934555053711	0.0011725499	155.84
SA16_SOC_3	1950	392.2872304916382	33.820098638534546	0.15239234	155.92
SA16_SOC_3	1951	390.2043342590332	36.27300024032593	0.14523323	156.0
SA16_SOC_3	1952	372.90658950805664	37.241220474243164	0.011423062	156.08
SA16_SOC_3	1953	500.8575439453125	34.17586326599121	0.776909	156.16
SA16_SOC_3	1954	499.0586280822754	38.10663342475891	0.00038027822	156.24
SA16_SOC_3	1955	497.64771461486816	36.17480278015137	0.0004445738	156.32
SA16_SOC_3	1956	498.25501441955566	34.67290163040161	0.08646454	156.4
SA16_SOC_3	1957	374.52869415283203	37.09614872932434	0.57010806	156.48
SA16_SOC_3	1958	375.0497341156006	40.991209745407104	0.0015093725	156.56
SA16_SOC_3	1959	422.53427505493164	34.97713565826416	0.0011050386	156.64
SA16_SOC_3	1960	494.674015045166	37.283077239990234	0.025483845	156.72
SA16_SOC_3	1961	489.4248962402344	38.731849193573	0.2283034	156.8
SA16_SOC_3	1962	462.113094329834	34.27352428436279	0.92955405	156.88
SA16_SOC_3	1963	467.9755210876465	37.1184504032135	0.48068196	156.96
SA16_SOC_3	1964	372.36623764038086	38.632965087890625	0.14123024	157.04
SA16_SOC_3	1965	373.95687103271484	40.69688558578491	0.014030118	157.12
SA16_SOC_3	1966	478.28664779663086	39.12229299545288	0.0028685548	157.2
SA16_SOC_3	1967	465.2491569519043	37.889978885650635	0.0038003726	157.28
SA16_SOC_3	1968	376.4207363128662	38.96579146385193	0.08265442	157.36
SA16_SOC_3	1969	463.55037689208984	35.73707699775696	0.015030187	157.44
SA16_SOC_3	1970	417.61584281921387	33.993988037109375	0.0021266725	157.52
SA16_SOC_3	1971	497.3875045776367	37.02523112297058	0.30651113	157.6
SA16_SOC_3	1972	375.60558319091797	35.62796115875244	0.5306249	157.68
SA16_SOC_3	1973	376.9665718078613	37.37848520278931	0.14551385	157.76
SA16_SOC_3	1974	372.6045608520508	38.88763904571533	0.018436998	157.84
SA16_SOC_3	1975	371.97792530059814	36.447436809539795	0.014381749	157.92
SA16_SOC_3	1976	374.00078773498535	36.16990327835083	0.29093283	158.0
SA16_SOC_3	1977	477.9717445373535	36.93930387496948	0.005160622	158.08
SA16_SOC_3	1978	372.74627685546875	36.96174502372742	0.013137779	158.16
SA16_SOC_3	1979	386.2989902496338	38.13579797744751	0.0002415451	158.24
SA16_SOC_3	1980	376.1705160140991	41.135462522506714	0.009037277	158.32
SA16_SOC_3	1981	375.528883934021	35.827943086624146	0.56158006	158.4
SA16_SOC_3	1982	453.4806251525879	35.58278560638428	0.008080587	158.48
SA16_SOC_3	1983	493.2607650756836	37.40368366241455	0.00054161705	158.56
SA16_SOC_3	1984	376.37362480163574	36.650272607803345	0.0016257789	158.64
SA16_SOC_3	1985	372.8140354156494	36.635223627090454	0.0016843011	158.72
SA16_SOC_3	1986	373.9389896392822	38.27313423156738	0.0007677137	158.8
SA16_SOC_3	1987	396.9022512435913	253.09370040893555	0.00047159722	158.88
SA16_SOC_3	1988	371.38943672180176	38.33413124084473	0.013411689	158.96
SA16_SOC_3	1989	490.02904891967773	34.602484703063965	0.006414218	159.04
SA16_SOC_3	1990	485.00938415527344	33.524558544158936	0.031211296	159.12
SA16_SOC_3	1991	371.5661287307739	36.2990927696228	0.048027404	159.2
SA16_SOC_3	1992	330.7594299316406	42.93955206871033	0.0012769056	159.28
SA16_SOC_3	1993	378.5064697265625	217.8023099899292	7.983759e-05	159.36
SA16_SOC_3	1994	418.44186782836914	34.404451847076416	0.00027159214	159.44
SA16_SOC_3	1995	372.8795051574707	37.20328330993652	0.001296597	159.52
SA16_SOC_3	1996	479.95452880859375	37.648351192474365	0.00020935504	159.6
SA16_SOC_3	1997	388.3669853210449	205.28976917266846	0.00013522417	159.68
SA16_SOC_3	1998	464.12434577941895	32.96725273132324	0.009032077	159.76
SA16_SOC_3	1999	387.9075050354004	224.37302112579346	0.00018043391	159.84
[truncated: 2,170 more rows]
