# Supplementary material for: Measuring inter-individual differences in behavioural types of gilthead seabreams in the laboratory using deep learning
Source: PeerJ. 2022 May 5;10:e13396. doi: 10.7717/peerj.13396 (PMC9080431; doi:10.7717/peerj.13396)
Supplement: Supplemental Information 1 [file peerj-10-13396-s001.zip › Raw validation data/d2/SA20_SOC_2.csv]

ID	sec	X	Y	%	seconds
SA20_SOC_2	1	464.88208770751953	199.93054389953613	7.127333e-06	0.0
SA20_SOC_2	2	514.2296314239502	207.7163600921631	9.478862e-06	1.16
SA20_SOC_2	3	512.513256072998	207.05723762512207	6.408199e-06	2.32
SA20_SOC_2	4	103.02454233169556	372.4106025695801	0.0074378396	3.48
SA20_SOC_2	5	481.5627098083496	206.61656856536865	1.4003738e-05	4.64
SA20_SOC_2	6	466.29581451416016	205.64013004302979	9.3812605e-06	5.8
SA20_SOC_2	7	105.42067289352417	332.8387641906738	0.0071085403	6.96
SA20_SOC_2	8	104.99801635742188	362.86291122436523	0.7875806	8.12
SA20_SOC_2	9	105.52866458892822	364.35585021972656	0.010528222	9.28
SA20_SOC_2	10	464.6697521209717	208.16569805145264	9.183745e-06	10.44
SA20_SOC_2	11	478.4797668457031	205.8515453338623	1.1260155e-05	11.6
SA20_SOC_2	12	462.63341903686523	205.40003299713135	8.977596e-06	12.76
SA20_SOC_2	13	514.6459579467773	195.84757804870605	7.3103165e-06	13.92
SA20_SOC_2	14	104.45713996887207	371.3228130340576	0.67267275	15.08
SA20_SOC_2	15	465.16637802124023	205.58062076568604	1.4449857e-05	16.24
SA20_SOC_2	16	453.18570137023926	206.9362735748291	7.908457e-06	17.4
SA20_SOC_2	17	104.57034111022949	377.7838897705078	0.03972219	18.56
SA20_SOC_2	18	483.908748626709	204.2004632949829	9.791276e-06	19.72
SA20_SOC_2	19	467.13247299194336	206.4118194580078	9.796666e-06	20.88
SA20_SOC_2	20	465.6291961669922	204.91514682769775	9.101925e-06	22.04
SA20_SOC_2	21	106.69935941696167	334.0005111694336	0.00030620076	23.2
SA20_SOC_2	22	515.0668144226074	203.48909854888916	1.24192875e-05	24.36
SA20_SOC_2	23	422.11599349975586	241.49076461791992	7.996232e-06	25.52
SA20_SOC_2	24	505.5464267730713	206.10105514526367	9.4929555e-06	26.68
SA20_SOC_2	25	518.9954280853271	208.98057460784912	1.3287927e-05	27.84
SA20_SOC_2	26	105.63875436782837	348.3393859863281	0.0030953223	29.0
SA20_SOC_2	27	455.63411712646484	209.4867467880249	8.26953e-06	30.16
SA20_SOC_2	28	429.4740676879883	210.5936336517334	7.973858e-06	31.32
SA20_SOC_2	29	103.54615449905396	382.789306640625	0.0074111335	32.48
SA20_SOC_2	30	104.84964847564697	363.45468521118164	0.0069091427	33.64
SA20_SOC_2	31	480.1959991455078	207.68677711486816	1.2807001e-05	34.8
SA20_SOC_2	32	465.3411388397217	209.57369327545166	1.7735741e-05	35.96
SA20_SOC_2	33	104.46109771728516	342.0927429199219	0.0012683142	37.12
SA20_SOC_2	34	479.48970794677734	206.8850326538086	9.869848e-06	38.28
SA20_SOC_2	35	481.7440986633301	207.73638725280762	9.931173e-06	39.44
SA20_SOC_2	36	505.56178092956543	208.58256340026855	8.509733e-06	40.6
SA20_SOC_2	37	480.6297302246094	208.2070255279541	7.842424e-06	41.76
SA20_SOC_2	38	482.1678638458252	208.20091724395752	1.0475676e-05	42.92
SA20_SOC_2	39	101.60329341888428	359.8089408874512	0.00032573633	44.08
SA20_SOC_2	40	432.42812156677246	212.24724769592285	9.270693e-06	45.24
SA20_SOC_2	41	376.2977123260498	223.78005981445312	1.3207637e-05	46.4
SA20_SOC_2	42	482.8178882598877	207.47945308685303	1.1610753e-05	47.56
SA20_SOC_2	43	481.4251899719238	204.76298332214355	1.15675275e-05	48.72
SA20_SOC_2	44	105.82373142242432	356.3873291015625	0.024114415	49.88
SA20_SOC_2	45	494.3803310394287	202.80192375183105	1.0278627e-05	51.04
SA20_SOC_2	46	483.94908905029297	203.62778663635254	1.111513e-05	52.2
SA20_SOC_2	47	104.44488525390625	362.581844329834	0.00020823124	53.36
SA20_SOC_2	48	426.56803131103516	208.16027641296387	1.0023429e-05	54.52
SA20_SOC_2	49	515.8227920532227	204.6401309967041	1.2980363e-05	55.68
SA20_SOC_2	50	482.1342468261719	205.776686668396	1.0134049e-05	56.84
SA20_SOC_2	51	428.2872676849365	205.9718370437622	9.8871915e-06	58.0
SA20_SOC_2	52	518.4412002563477	206.3459014892578	1.2343623e-05	59.16
SA20_SOC_2	53	469.17724609375	203.17937850952148	1.1929174e-05	60.32
SA20_SOC_2	54	481.3937187194824	207.36336708068848	1.082467e-05	61.48
SA20_SOC_2	55	493.8188076019287	204.3052053451538	1.0601464e-05	62.64
SA20_SOC_2	56	481.7823886871338	204.57083702087402	1.6400665e-05	63.8
SA20_SOC_2	57	455.24792671203613	208.76210689544678	1.1063922e-05	64.96
SA20_SOC_2	58	441.81766510009766	205.07071495056152	9.875017e-06	66.12
SA20_SOC_2	59	494.22950744628906	203.58750343322754	9.564081e-06	67.28
SA20_SOC_2	60	426.83091163635254	207.89364337921143	1.11891295e-05	68.44
SA20_SOC_2	61	478.9322853088379	202.90616512298584	1.3994153e-05	69.6
SA20_SOC_2	62	428.04250717163086	205.8282995223999	9.902336e-06	70.76
SA20_SOC_2	63	102.23664045333862	371.30985260009766	0.004527587	71.92
SA20_SOC_2	64	462.1793270111084	205.2081298828125	1.1832312e-05	73.08
SA20_SOC_2	65	431.08768463134766	204.46964263916016	1.1348978e-05	74.24
SA20_SOC_2	66	430.4759979248047	205.7778024673462	1.0243653e-05	75.4
SA20_SOC_2	67	465.06338119506836	204.98600006103516	1.0945416e-05	76.56
SA20_SOC_2	68	511.51413917541504	205.28150081634521	8.270539e-06	77.72
SA20_SOC_2	69	477.90746688842773	205.21172046661377	1.0524845e-05	78.88
SA20_SOC_2	70	106.56089782714844	356.0354232788086	0.0012682539	80.04
SA20_SOC_2	71	103.70838642120361	353.7264060974121	0.008061439	81.2
SA20_SOC_2	72	103.46524715423584	382.0389747619629	0.009872619	82.36
SA20_SOC_2	73	398.0128288269043	209.7579002380371	1.075069e-05	83.52
SA20_SOC_2	74	452.62956619262695	205.5580759048462	9.61578e-06	84.68
SA20_SOC_2	75	102.7594804763794	380.0320816040039	0.031108772	85.84
SA20_SOC_2	76	431.6230297088623	235.84585189819336	1.1316036e-05	87.0
SA20_SOC_2	77	479.29391860961914	202.15189933776855	1.0602869e-05	88.16
SA20_SOC_2	78	431.8685531616211	207.35392570495605	1.7292317e-05	89.32
SA20_SOC_2	79	462.6762390136719	202.13759422302246	1.1088979e-05	90.48
SA20_SOC_2	80	103.43595743179321	355.4029369354248	0.008207022	91.64
SA20_SOC_2	81	105.73947429656982	364.8296070098877	0.089475445	92.8
SA20_SOC_2	82	463.777494430542	203.1694793701172	1.0403894e-05	93.96
SA20_SOC_2	83	428.3846855163574	211.6201400756836	8.727765e-06	95.12
SA20_SOC_2	84	451.8697738647461	205.028715133667	9.029585e-06	96.28
SA20_SOC_2	85	516.7655944824219	202.00717449188232	8.943695e-06	97.44
SA20_SOC_2	86	463.2413864135742	203.9335298538208	9.801189e-06	98.6
SA20_SOC_2	87	477.49409675598145	207.2837734222412	9.053851e-06	99.76
SA20_SOC_2	88	375.1396179199219	221.5407657623291	8.99894e-06	100.92
SA20_SOC_2	89	464.59760665893555	207.04387664794922	9.078111e-06	102.08
SA20_SOC_2	90	479.09111976623535	205.5975866317749	9.248466e-06	103.24
SA20_SOC_2	91	100.72547197341919	357.6880931854248	0.010504812	104.4
SA20_SOC_2	92	453.6012649536133	198.35311889648438	6.728427e-06	105.56
SA20_SOC_2	93	468.011999130249	206.28626346588135	9.975224e-06	106.72
SA20_SOC_2	94	103.43376398086548	369.2518901824951	0.00019236741	107.88
SA20_SOC_2	95	514.4132614135742	204.77052211761475	8.06765e-06	109.04
SA20_SOC_2	96	511.34777069091797	206.22774124145508	7.2736893e-06	110.2
SA20_SOC_2	97	516.9639587402344	206.10486030578613	1.209145e-05	111.36
SA20_SOC_2	98	409.28335189819336	242.876615524292	6.1580886e-06	112.52
SA20_SOC_2	99	480.99584579467773	205.48293113708496	1.3501761e-05	113.68
SA20_SOC_2	100	500.89111328125	208.50118160247803	7.3429183e-06	114.84
SA20_SOC_2	101	101.76788568496704	378.9891815185547	0.039355323	116.0
SA20_SOC_2	102	102.37302780151367	380.77131271362305	0.020524519	117.16
SA20_SOC_2	103	103.81876230239868	330.13057708740234	0.0034335926	118.32
SA20_SOC_2	104	515.086555480957	206.6763210296631	9.06369e-06	119.48
SA20_SOC_2	105	102.10148096084595	367.31969833374023	0.16656625	120.64
SA20_SOC_2	106	504.23130989074707	207.04825401306152	8.504086e-06	121.8
SA20_SOC_2	107	491.2494659423828	202.9235601425171	1.00676125e-05	122.96
SA20_SOC_2	108	483.38942527770996	205.64655303955078	1.2957754e-05	124.12
SA20_SOC_2	109	479.83083724975586	205.65130233764648	1.1822771e-05	125.28
SA20_SOC_2	110	482.23915100097656	207.95100688934326	7.621304e-06	126.44
SA20_SOC_2	111	515.9870147705078	207.30239868164062	9.511461e-06	127.6
SA20_SOC_2	112	502.56481170654297	209.59869861602783	9.2407445e-06	128.76
SA20_SOC_2	113	451.8303394317627	207.99090385437012	8.517007e-06	129.92
SA20_SOC_2	114	7.946278899908066	28.408614993095398	1.2686947e-05	131.08
SA20_SOC_2	115	479.59632873535156	207.31239795684814	1.0410106e-05	132.24
SA20_SOC_2	116	111.22244596481323	317.9399871826172	0.3755016	133.4
SA20_SOC_2	117	515.2765274047852	209.4858455657959	1.0289514e-05	134.56
SA20_SOC_2	118	480.40080070495605	203.80914688110352	1.5071935e-05	135.72
SA20_SOC_2	119	480.2863597869873	207.01274871826172	9.764895e-06	136.88
SA20_SOC_2	120	103.87352705001831	365.49694061279297	0.041203912	138.04
SA20_SOC_2	121	102.50325202941895	332.80208587646484	0.01599977	139.2
SA20_SOC_2	122	480.0486087799072	207.26726531982422	1.1010578e-05	140.36
SA20_SOC_2	123	478.8243770599365	206.60058975219727	9.9563385e-06	141.52
SA20_SOC_2	124	102.62103080749512	364.35593605041504	0.006885848	142.68
SA20_SOC_2	125	480.6142807006836	205.45279026031494	1.0341593e-05	143.84
SA20_SOC_2	126	480.4931640625	205.41147708892822	1.085823e-05	145.0
SA20_SOC_2	127	101.65942907333374	364.24158096313477	0.01565685	146.16
SA20_SOC_2	128	480.9864044189453	205.3086233139038	9.967036e-06	147.32
SA20_SOC_2	129	103.46841812133789	398.4913444519043	0.15037504	148.48
SA20_SOC_2	130	103.97484302520752	401.1126136779785	0.0025085781	149.64
SA20_SOC_2	131	482.91478157043457	206.3598918914795	9.759021e-06	150.8
SA20_SOC_2	132	483.2653522491455	203.7436008453369	1.0068746e-05	151.96
SA20_SOC_2	133	429.418420791626	204.95703220367432	1.0952809e-05	153.12
SA20_SOC_2	134	479.6342372894287	204.95916366577148	1.3385886e-05	154.28
SA20_SOC_2	135	103.86817455291748	360.05335807800293	0.0020901929	155.44
SA20_SOC_2	136	465.796422958374	202.0105791091919	1.2410147e-05	156.6
SA20_SOC_2	137	402.4752616882324	207.19272136688232	1.1061021e-05	157.76
SA20_SOC_2	138	480.5967330932617	202.3828411102295	1.2840937e-05	158.92
SA20_SOC_2	139	429.0112018585205	202.85129070281982	1.2247075e-05	160.08
SA20_SOC_2	140	428.9613723754883	201.56779289245605	1.1528508e-05	161.24
SA20_SOC_2	141	426.507568359375	203.4023380279541	8.53198e-06	162.4
SA20_SOC_2	142	391.6445016860962	205.12600421905518	8.896772e-06	163.56
SA20_SOC_2	143	479.6201229095459	204.02183532714844	1.014635e-05	164.72
SA20_SOC_2	144	428.17249298095703	204.51045513153076	1.0049128e-05	165.88
SA20_SOC_2	145	103.12570333480835	380.2166748046875	0.09176092	167.04
SA20_SOC_2	146	476.17383003234863	200.2490758895874	1.03493285e-05	168.2
SA20_SOC_2	147	101.0897159576416	379.8014831542969	0.0024361024	169.36
SA20_SOC_2	148	100.23384094238281	407.83244132995605	0.0024228364	170.52
SA20_SOC_2	149	102.50768661499023	396.4402770996094	0.0019753547	171.68
SA20_SOC_2	150	102.60505676269531	355.16730308532715	0.03613073	172.84
SA20_SOC_2	151	105.73747158050537	319.2930221557617	0.0021620987	174.0
SA20_SOC_2	152	430.9762477874756	205.83622455596924	8.763528e-06	175.16
SA20_SOC_2	153	431.46510124206543	204.26047325134277	1.0377595e-05	176.32
SA20_SOC_2	154	103.79358530044556	377.9804992675781	0.03116158	177.48
SA20_SOC_2	155	476.69734954833984	202.32416152954102	1.07913975e-05	178.64
SA20_SOC_2	156	106.60653114318848	345.04265785217285	0.034262612	179.8
SA20_SOC_2	157	427.8429985046387	204.32564735412598	9.160653e-06	180.96
SA20_SOC_2	158	405.17468452453613	203.5879611968994	9.461333e-06	182.12
SA20_SOC_2	159	514.6486282348633	205.12752056121826	1.0133431e-05	183.28
SA20_SOC_2	160	766.817569732666	182.32194900512695	7.296115e-06	184.44
SA20_SOC_2	161	406.3939094543457	206.47344589233398	9.011099e-06	185.6
SA20_SOC_2	162	421.31214141845703	240.69488525390625	9.840412e-06	186.76
SA20_SOC_2	163	465.05346298217773	202.5620698928833	1.1020285e-05	187.92
SA20_SOC_2	164	375.113844871521	217.8440237045288	1.1222601e-05	189.08
SA20_SOC_2	165	111.9955062866211	334.9001884460449	0.037685078	190.24
SA20_SOC_2	166	462.12549209594727	202.15373039245605	9.688351e-06	191.4
SA20_SOC_2	167	513.082218170166	204.81672763824463	7.693335e-06	192.56
SA20_SOC_2	168	531.3141822814941	230.71150302886963	8.543388e-06	193.72
SA20_SOC_2	169	103.61491441726685	373.6236763000488	0.53789175	194.88
SA20_SOC_2	170	110.16931533813477	317.7260398864746	0.12872423	196.04
SA20_SOC_2	171	514.4670486450195	195.23231506347656	8.856595e-06	197.2
SA20_SOC_2	172	466.7203903198242	201.76815032958984	9.776842e-06	198.36
SA20_SOC_2	173	463.25321197509766	204.79840278625488	8.331209e-06	199.52
SA20_SOC_2	174	104.24458980560303	369.0431785583496	0.004805744	200.68
SA20_SOC_2	175	464.0708923339844	203.69409084320068	6.7520036e-06	201.84
SA20_SOC_2	176	102.5851845741272	390.75090408325195	0.06562106	203.0
SA20_SOC_2	177	101.18857622146606	368.40585708618164	0.0043047597	204.16
SA20_SOC_2	178	105.73519468307495	362.1878242492676	0.024545124	205.32
SA20_SOC_2	179	515.5333518981934	207.93572902679443	1.2950563e-05	206.48
SA20_SOC_2	180	404.8031806945801	207.1442699432373	6.7489264e-06	207.64
SA20_SOC_2	181	500.1284599304199	198.58437538146973	7.946195e-06	208.8
SA20_SOC_2	182	500.26187896728516	207.01017379760742	7.232215e-06	209.96
SA20_SOC_2	183	478.84106636047363	209.63170051574707	9.265407e-06	211.12
SA20_SOC_2	184	524.067211151123	206.31152629852295	8.416665e-06	212.28
SA20_SOC_2	185	465.2778625488281	207.64812469482422	7.945536e-06	213.44
SA20_SOC_2	186	516.7803764343262	209.3917465209961	1.1089803e-05	214.6
SA20_SOC_2	187	525.218391418457	209.79434967041016	7.5179887e-06	215.76
SA20_SOC_2	188	515.6371116638184	208.31538677215576	1.1198781e-05	216.92
SA20_SOC_2	189	102.70317792892456	353.1146049499512	0.80040616	218.08
SA20_SOC_2	190	101.43349170684814	406.31160736083984	0.02056471	219.24
SA20_SOC_2	191	453.151798248291	208.08191299438477	7.017517e-06	220.4
SA20_SOC_2	192	102.43048667907715	368.08796882629395	0.0031773762	221.56
SA20_SOC_2	193	479.38337326049805	206.07361793518066	1.0925726e-05	222.72
SA20_SOC_2	194	480.55996894836426	224.1051435470581	1.1776037e-05	223.88
SA20_SOC_2	195	102.13533639907837	390.5618190765381	0.0020963368	225.04
SA20_SOC_2	196	491.2640571594238	204.36724662780762	8.629056e-06	226.2
SA20_SOC_2	197	482.5678825378418	202.64957427978516	1.4968941e-05	227.36
SA20_SOC_2	198	101.58381462097168	377.5081443786621	0.00866166	228.52
SA20_SOC_2	199	480.42125701904297	204.79680061340332	1.1353805e-05	229.68
SA20_SOC_2	200	102.92601585388184	380.03076553344727	0.23873816	230.84
SA20_SOC_2	201	427.68330574035645	208.21221828460693	7.916637e-06	232.0
SA20_SOC_2	202	481.3755989074707	205.9303092956543	1.6639482e-05	233.16
SA20_SOC_2	203	481.0150623321533	206.31597518920898	9.851191e-06	234.32
SA20_SOC_2	204	482.004451751709	207.4260377883911	1.0100838e-05	235.48
SA20_SOC_2	205	388.4542942047119	206.00107669830322	7.6231504e-06	236.64
SA20_SOC_2	206	482.20996856689453	206.62673950195312	9.745991e-06	237.8
SA20_SOC_2	207	467.3786163330078	170.97262859344482	9.075281e-06	238.96
SA20_SOC_2	208	479.24814224243164	207.12389945983887	1.1317342e-05	240.12
SA20_SOC_2	209	102.65798568725586	365.91819763183594	0.3578655	241.28
SA20_SOC_2	210	106.01394176483154	329.6327590942383	0.07990552	242.44
SA20_SOC_2	211	105.8882474899292	372.0772361755371	0.00017703137	243.6
SA20_SOC_2	212	518.794059753418	207.99489498138428	1.0556206e-05	244.76
SA20_SOC_2	213	102.63334512710571	393.22362899780273	0.004110263	245.92
SA20_SOC_2	214	101.61209106445312	361.1488437652588	0.011588576	247.08
SA20_SOC_2	215	102.04706192016602	370.37315368652344	0.17162956	248.24
SA20_SOC_2	216	480.7332515716553	207.81469345092773	1.5404767e-05	249.4
SA20_SOC_2	217	428.6893367767334	204.87011432647705	1.1207456e-05	250.56
SA20_SOC_2	218	440.8190727233887	206.86916828155518	9.965801e-06	251.72
SA20_SOC_2	219	102.68466472625732	377.42342948913574	0.042114154	252.88
SA20_SOC_2	220	416.912841796875	206.70583248138428	9.508377e-06	254.04
SA20_SOC_2	221	479.91461753845215	204.08263206481934	1.2538172e-05	255.2
SA20_SOC_2	222	103.24574708938599	363.537654876709	0.20088673	256.36
SA20_SOC_2	223	428.76319885253906	204.5251178741455	8.794489e-06	257.52
SA20_SOC_2	224	103.34932804107666	374.8283386230469	0.0069817537	258.68
SA20_SOC_2	225	467.04978942871094	202.15332984924316	1.4233585e-05	259.84
SA20_SOC_2	226	105.58308362960815	325.09446144104004	0.01566739	261.0
SA20_SOC_2	227	102.0465612411499	369.67987060546875	0.086533986	262.16
SA20_SOC_2	228	429.0931701660156	206.08800888061523	9.3935705e-06	263.32
SA20_SOC_2	229	438.0481719970703	206.48719310760498	9.0933345e-06	264.48
SA20_SOC_2	230	368.3485746383667	203.53225708007812	6.87743e-06	265.64
SA20_SOC_2	231	479.6933174133301	204.96665954589844	1.12733815e-05	266.8
SA20_SOC_2	232	506.81614875793457	211.73799991607666	1.0825485e-05	267.96
SA20_SOC_2	233	408.672571182251	238.4799098968506	8.208917e-06	269.12
SA20_SOC_2	234	476.90839767456055	204.97352600097656	1.1128557e-05	270.28
SA20_SOC_2	235	503.7454128265381	197.93838500976562	5.9185413e-06	271.44
SA20_SOC_2	236	478.8325309753418	204.01913166046143	1.1414667e-05	272.6
SA20_SOC_2	237	463.0359172821045	208.85998249053955	9.074831e-06	273.76
SA20_SOC_2	238	473.7497329711914	202.85871505737305	8.854104e-06	274.92
SA20_SOC_2	239	416.5575981140137	206.36571407318115	7.976247e-06	276.08
SA20_SOC_2	240	405.92455863952637	236.38272285461426	6.8437625e-06	277.24
SA20_SOC_2	241	478.7466526031494	205.0361967086792	1.7002163e-05	278.4
SA20_SOC_2	242	103.06718349456787	369.04781341552734	0.009924389	279.56
SA20_SOC_2	243	477.57673263549805	204.21627044677734	1.3730004e-05	280.72
SA20_SOC_2	244	438.9170169830322	206.02229118347168	1.3145098e-05	281.88
SA20_SOC_2	245	478.7050247192383	202.59944915771484	1.40306865e-05	283.04
SA20_SOC_2	246	463.39921951293945	206.76824569702148	9.064417e-06	284.2
SA20_SOC_2	247	417.7982807159424	205.85786819458008	8.3729055e-06	285.36
SA20_SOC_2	248	478.3180236816406	203.90697956085205	9.5173855e-06	286.52
SA20_SOC_2	249	104.53078746795654	341.73574447631836	0.09930246	287.68
SA20_SOC_2	250	104.55563068389893	367.8192615509033	0.00034599262	288.84
SA20_SOC_2	251	512.4468803405762	205.63050270080566	9.536275e-06	290.0
SA20_SOC_2	252	103.04744243621826	395.5971050262451	0.006132091	291.16
SA20_SOC_2	253	478.0333995819092	205.2011489868164	1.3583875e-05	292.32
SA20_SOC_2	254	525.508975982666	231.2490463256836	6.8352438e-06	293.48
SA20_SOC_2	255	514.1316413879395	201.92872524261475	7.4767618e-06	294.64
SA20_SOC_2	256	491.7647361755371	206.5169334411621	7.333771e-06	295.8
SA20_SOC_2	257	476.657772064209	203.0928897857666	8.080387e-06	296.96
SA20_SOC_2	258	463.6040210723877	203.62891674041748	8.3299055e-06	298.12
SA20_SOC_2	259	481.30245208740234	204.1966438293457	1.3476932e-05	299.28
SA20_SOC_2	260	488.4974002838135	201.83505535125732	7.8221665e-06	300.44
SA20_SOC_2	261	408.42132568359375	239.13770198822021	6.508579e-06	301.6
SA20_SOC_2	262	105.27143478393555	353.1746292114258	0.028993526	302.76
SA20_SOC_2	263	515.8003807067871	227.44133949279785	7.2603134e-06	303.92
SA20_SOC_2	264	103.52635383605957	342.9722499847412	0.023119098	305.08
SA20_SOC_2	265	7.735791802406311	28.87268900871277	9.466225e-06	306.24
SA20_SOC_2	266	403.5371780395508	212.8203821182251	7.964298e-06	307.4
SA20_SOC_2	267	501.92275047302246	207.05735206604004	7.1426566e-06	308.56
SA20_SOC_2	268	102.51728296279907	373.707275390625	0.00968186	309.72
SA20_SOC_2	269	102.26662158966064	333.1163692474365	0.0004169992	310.88
SA20_SOC_2	270	100.54510831832886	365.9952735900879	0.00391707	312.04
SA20_SOC_2	271	101.67838335037231	423.1077575683594	0.00035741707	313.2
SA20_SOC_2	272	516.4559364318848	207.9434108734131	7.989912e-06	314.36
SA20_SOC_2	273	104.95890378952026	337.27941513061523	0.0025701933	315.52
SA20_SOC_2	274	102.03624963760376	355.9181213378906	0.0022028352	316.68
SA20_SOC_2	275	102.64668464660645	402.7649116516113	0.014984453	317.84
SA20_SOC_2	276	480.12657165527344	207.34718799591064	1.0980881e-05	319.0
SA20_SOC_2	277	516.4735794067383	208.08752059936523	9.284868e-06	320.16
SA20_SOC_2	278	481.5542221069336	208.73289585113525	9.9099325e-06	321.32
SA20_SOC_2	279	427.4661064147949	208.42276096343994	8.8294055e-06	322.48
SA20_SOC_2	280	420.5360412597656	245.91711044311523	8.462744e-06	323.64
SA20_SOC_2	281	494.31042671203613	207.71507263183594	8.194415e-06	324.8
SA20_SOC_2	282	104.09492254257202	361.60632133483887	0.0011363195	325.96
SA20_SOC_2	283	103.01123857498169	367.3564910888672	0.0015922764	327.12
SA20_SOC_2	284	477.9385566711426	207.4628734588623	9.776142e-06	328.28
SA20_SOC_2	285	479.695987701416	203.78944873809814	1.4661639e-05	329.44
SA20_SOC_2	286	102.30939388275146	366.87612533569336	0.006836168	330.6
SA20_SOC_2	287	482.2378158569336	205.79601287841797	8.654874e-06	331.76
SA20_SOC_2	288	479.44178581237793	207.31966495513916	1.3298929e-05	332.92
SA20_SOC_2	289	391.7935848236084	207.4800682067871	9.117545e-06	334.08
SA20_SOC_2	290	7.777789980173111	29.36570405960083	1.3304359e-05	335.24
SA20_SOC_2	291	514.3404006958008	208.85706424713135	1.1779902e-05	336.4
SA20_SOC_2	292	482.3974609375	204.45691108703613	1.0275746e-05	337.56
SA20_SOC_2	293	480.46932220458984	207.15638637542725	1.01643545e-05	338.72
SA20_SOC_2	294	481.25576972961426	205.27127265930176	9.762177e-06	339.88
SA20_SOC_2	295	478.6539554595947	205.61382293701172	1.4797683e-05	341.04
SA20_SOC_2	296	482.48982429504395	205.13168334960938	1.081e-05	342.2
SA20_SOC_2	297	404.7982692718506	206.49563312530518	1.06258785e-05	343.36
SA20_SOC_2	298	466.5149211883545	205.15857696533203	1.1590894e-05	344.52
SA20_SOC_2	299	103.40770483016968	378.021297454834	0.011059282	345.68
SA20_SOC_2	300	419.2318916320801	207.25356101989746	8.870145e-06	346.84
SA20_SOC_2	301	393.0126190185547	206.48305892944336	8.812926e-06	348.0
SA20_SOC_2	302	102.32386589050293	371.6027069091797	0.02135257	349.16
SA20_SOC_2	303	107.93908834457397	322.0177745819092	0.62519866	350.32
SA20_SOC_2	304	477.8698444366455	202.05169200897217	1.1571169e-05	351.48
SA20_SOC_2	305	466.0837173461914	205.6578254699707	1.1401112e-05	352.64
SA20_SOC_2	306	491.4104461669922	203.02568435668945	9.819882e-06	353.8
SA20_SOC_2	307	102.47557163238525	366.27013206481934	0.26880342	354.96
SA20_SOC_2	308	480.12990951538086	205.15933513641357	1.3457578e-05	356.12
SA20_SOC_2	309	101.9676685333252	379.7896385192871	0.031332318	357.28
SA20_SOC_2	310	480.11474609375	202.85542488098145	1.2787353e-05	358.44
SA20_SOC_2	311	479.77895736694336	201.7286252975464	1.667672e-05	359.6
SA20_SOC_2	312	479.47192192077637	202.6257562637329	1.0429822e-05	360.76
SA20_SOC_2	313	426.71918869018555	206.79116249084473	9.380697e-06	361.92
SA20_SOC_2	314	405.601167678833	203.64651203155518	1.0104104e-05	363.08
SA20_SOC_2	315	474.0657329559326	206.6549777984619	7.991977e-06	364.24
SA20_SOC_2	316	477.5365352630615	209.54340934753418	9.734787e-06	365.4
SA20_SOC_2	317	104.19811010360718	382.7889060974121	0.0013385906	366.56
SA20_SOC_2	318	395.28143405914307	205.5798053741455	1.02496815e-05	367.72
SA20_SOC_2	319	476.17130279541016	202.7885341644287	8.921538e-06	368.88
SA20_SOC_2	320	464.797306060791	207.30915069580078	8.432775e-06	370.04
SA20_SOC_2	321	473.0417728424072	199.4120693206787	1.0973239e-05	371.2
SA20_SOC_2	322	465.435266494751	201.42874717712402	9.54805e-06	372.36
SA20_SOC_2	323	452.76851654052734	204.32865142822266	8.052738e-06	373.52
SA20_SOC_2	324	464.38913345336914	202.49324798583984	1.158127e-05	374.68
SA20_SOC_2	325	436.75246238708496	204.43150520324707	1.0470742e-05	375.84
SA20_SOC_2	326	410.5371952056885	238.5324239730835	9.946575e-06	377.0
SA20_SOC_2	327	431.2934398651123	204.35224056243896	8.801739e-06	378.16
SA20_SOC_2	328	106.7042350769043	317.68343925476074	0.11192499	379.32
SA20_SOC_2	329	104.2357087135315	370.2050971984863	0.07254493	380.48
SA20_SOC_2	330	465.77906608581543	203.7046480178833	1.3338278e-05	381.64
SA20_SOC_2	331	518.451976776123	205.07487773895264	9.280929e-06	382.8
SA20_SOC_2	332	371.66309356689453	220.35068035125732	9.980743e-06	383.96
SA20_SOC_2	333	103.74337434768677	359.69186782836914	0.00196604	385.12
SA20_SOC_2	334	463.016414642334	203.27879905700684	1.0582111e-05	386.28
SA20_SOC_2	335	481.1307430267334	200.53483486175537	1.0511864e-05	387.44
SA20_SOC_2	336	102.90508270263672	369.1179656982422	0.00069149304	388.6
SA20_SOC_2	337	515.1185035705566	205.56821823120117	8.918662e-06	389.76
SA20_SOC_2	338	110.55761575698853	320.994815826416	0.2391046	390.92
SA20_SOC_2	339	512.476921081543	205.200834274292	9.277194e-06	392.08
SA20_SOC_2	340	105.59757947921753	377.0616817474365	0.010195811	393.24
SA20_SOC_2	341	515.6413078308105	202.69984245300293	8.647886e-06	394.4
SA20_SOC_2	342	500.95086097717285	204.91267204284668	7.277089e-06	395.56
SA20_SOC_2	343	106.40361309051514	332.10485458374023	0.0012192868	396.72
SA20_SOC_2	344	104.4464111328125	386.8794250488281	0.00014666437	397.88
SA20_SOC_2	345	103.71863842010498	343.2981491088867	0.0031326327	399.04
SA20_SOC_2	346	103.04368734359741	331.5156555175781	0.00023328596	400.2
SA20_SOC_2	347	104.15518283843994	388.45258712768555	0.02511126	401.36
SA20_SOC_2	348	102.05181837081909	349.0582466125488	0.04776932	402.52
SA20_SOC_2	349	104.03741598129272	363.14952850341797	0.08286771	403.68
SA20_SOC_2	350	517.3346042633057	207.51922130584717	7.7137e-06	404.84
SA20_SOC_2	351	516.5225028991699	204.6236228942871	9.209829e-06	406.0
SA20_SOC_2	352	501.491641998291	206.19388103485107	8.674483e-06	407.16
SA20_SOC_2	353	453.99608612060547	208.06617736816406	6.843573e-06	408.32
SA20_SOC_2	354	506.41770362854004	209.05272960662842	9.466459e-06	409.48
SA20_SOC_2	355	103.3922791481018	362.9520034790039	0.0007800805	410.64
SA20_SOC_2	356	477.923583984375	202.23737239837646	1.949102e-05	411.8
SA20_SOC_2	357	100.95428228378296	396.9166946411133	0.004559908	412.96
SA20_SOC_2	358	428.7195682525635	207.80573844909668	7.5020744e-06	414.12
SA20_SOC_2	359	516.932487487793	204.680757522583	1.0155276e-05	415.28
SA20_SOC_2	360	480.84983825683594	205.9537124633789	1.3286304e-05	416.44
SA20_SOC_2	361	506.8589210510254	206.5836524963379	8.6776445e-06	417.6
SA20_SOC_2	362	101.77862644195557	403.54084968566895	0.0019386902	418.76
SA20_SOC_2	363	480.2727699279785	206.61134719848633	9.331258e-06	419.92
SA20_SOC_2	364	103.33601236343384	331.21410369873047	0.0038345212	421.08
SA20_SOC_2	365	514.744758605957	207.497878074646	1.0409332e-05	422.24
SA20_SOC_2	366	516.4825916290283	206.4270830154419	1.1244884e-05	423.4
SA20_SOC_2	367	453.92775535583496	207.95660018920898	8.371189e-06	424.56
SA20_SOC_2	368	430.2206039428711	204.86816883087158	9.015552e-06	425.72
SA20_SOC_2	369	478.8336753845215	206.23313426971436	1.0199806e-05	426.88
SA20_SOC_2	370	518.3757781982422	208.06145668029785	1.29542195e-05	428.04
SA20_SOC_2	371	480.32264709472656	206.13847732543945	9.454776e-06	429.2
SA20_SOC_2	372	104.10974025726318	364.88622665405273	0.0064013186	430.36
SA20_SOC_2	373	406.50177001953125	238.71541500091553	7.071801e-06	431.52
SA20_SOC_2	374	478.8261890411377	204.59279537200928	1.0502606e-05	432.68
SA20_SOC_2	375	479.25357818603516	206.68749332427979	1.2104878e-05	433.84
SA20_SOC_2	376	103.82809638977051	351.9257354736328	0.06771332	435.0
SA20_SOC_2	377	433.4587097167969	211.38509273529053	1.0312402e-05	436.16
SA20_SOC_2	378	104.95188236236572	334.7109317779541	0.013616448	437.32
SA20_SOC_2	379	378.73148918151855	221.3148021697998	1.0300766e-05	438.48
SA20_SOC_2	380	376.0222911834717	223.2716989517212	1.2421396e-05	439.64
SA20_SOC_2	381	104.07254695892334	320.0514221191406	0.0017128002	440.8
SA20_SOC_2	382	103.7545919418335	362.20078468322754	0.019648109	441.96
SA20_SOC_2	383	467.0453071594238	200.02874851226807	1.1462382e-05	443.12
SA20_SOC_2	384	403.6079406738281	206.3893747329712	1.0330622e-05	444.28
SA20_SOC_2	385	103.10384035110474	369.4655227661133	0.62163436	445.44
SA20_SOC_2	386	431.77900314331055	202.80479907989502	1.1643629e-05	446.6
SA20_SOC_2	387	467.0124053955078	203.8935899734497	1.2918419e-05	447.76
SA20_SOC_2	388	478.37891578674316	201.1750316619873	1.3373816e-05	448.92
SA20_SOC_2	389	430.4255962371826	203.05250644683838	1.192831e-05	450.08
SA20_SOC_2	390	105.022132396698	367.98022270202637	0.0026721975	451.24
SA20_SOC_2	391	465.7896041870117	204.06178951263428	1.118945e-05	452.4
SA20_SOC_2	392	428.8724899291992	204.73780632019043	1.1026435e-05	453.56
SA20_SOC_2	393	404.3093681335449	208.466534614563	8.30793e-06	454.72
SA20_SOC_2	394	478.4806728363037	204.18790340423584	1.0749747e-05	455.88
SA20_SOC_2	395	476.36590003967285	204.32368755340576	1.062138e-05	457.04
SA20_SOC_2	396	405.659818649292	206.01123332977295	8.131066e-06	458.2
SA20_SOC_2	397	479.6689987182617	204.95645999908447	1.2800859e-05	459.36
SA20_SOC_2	398	439.01424407958984	204.56346988677979	9.227377e-06	460.52
SA20_SOC_2	399	106.46861791610718	330.88783264160156	0.009724503	461.68
SA20_SOC_2	400	479.7931671142578	202.30585098266602	1.0533119e-05	462.84
SA20_SOC_2	401	429.35380935668945	204.50378894805908	8.748198e-06	464.0
SA20_SOC_2	402	106.55636787414551	334.6442985534668	0.32925108	465.16
SA20_SOC_2	403	374.10058975219727	219.077467918396	9.1443735e-06	466.32
SA20_SOC_2	404	372.01902866363525	219.25037384033203	1.0126774e-05	467.48
SA20_SOC_2	405	455.3326606750488	234.4458818435669	8.0676655e-06	468.64
SA20_SOC_2	406	462.31184005737305	202.27179050445557	9.448304e-06	469.8
SA20_SOC_2	407	107.68884420394897	329.70502853393555	0.59003836	470.96
SA20_SOC_2	408	103.09784412384033	368.6125087738037	0.1791285	472.12
SA20_SOC_2	409	480.4173946380615	203.94108295440674	9.354495e-06	473.28
SA20_SOC_2	410	101.27942562103271	395.9131050109863	0.01653607	474.44
SA20_SOC_2	411	102.53481864929199	397.3431587219238	0.0022344154	475.6
SA20_SOC_2	412	106.14253282546997	316.5850639343262	0.002334623	476.76
SA20_SOC_2	413	103.08762788772583	371.2592124938965	0.015643122	477.92
SA20_SOC_2	414	458.6112976074219	231.28260612487793	1.0529182e-05	479.08
SA20_SOC_2	415	463.8890266418457	204.20777320861816	9.28454e-06	480.24
SA20_SOC_2	416	420.7845687866211	210.60376167297363	1.33866515e-05	481.4
SA20_SOC_2	417	421.03519439697266	210.5396604537964	1.3077301e-05	482.56
SA20_SOC_2	418	766.1808490753174	181.0490369796753	1.0511483e-05	483.72
SA20_SOC_2	419	430.6144714355469	240.01622200012207	7.4681957e-06	484.88
SA20_SOC_2	420	376.4967441558838	222.16741561889648	6.9124253e-06	486.04
SA20_SOC_2	421	513.5576248168945	209.48740482330322	7.1360864e-06	487.2
SA20_SOC_2	422	518.1005477905273	206.90322875976562	7.88284e-06	488.36
SA20_SOC_2	423	104.70004081726074	379.20501708984375	0.69843876	489.52
SA20_SOC_2	424	528.583812713623	232.0396900177002	6.4461283e-06	490.68
SA20_SOC_2	425	104.41281795501709	359.9325370788574	0.003639805	491.84
SA20_SOC_2	426	466.94607734680176	204.66522216796875	1.2232145e-05	493.0
SA20_SOC_2	427	480.2332878112793	209.13823127746582	9.373596e-06	494.16
SA20_SOC_2	428	114.22820091247559	322.4571704864502	0.0005665054	495.32
SA20_SOC_2	429	103.01322937011719	365.5959892272949	0.0038061321	496.48
SA20_SOC_2	430	529.1144371032715	234.5614242553711	6.627158e-06	497.64
SA20_SOC_2	431	102.38988399505615	339.08846855163574	0.21497385	498.8
SA20_SOC_2	432	512.7738952636719	204.48785305023193	9.704534e-06	499.96
SA20_SOC_2	433	503.2787322998047	206.66494846343994	8.428561e-06	501.12
SA20_SOC_2	434	454.3558120727539	204.15631771087646	9.104963e-06	502.28
SA20_SOC_2	435	99.44798946380615	392.8440284729004	0.007502386	503.44
SA20_SOC_2	436	504.25572395324707	207.7983283996582	9.309313e-06	504.6
SA20_SOC_2	437	482.3751449584961	208.93255233764648	8.886418e-06	505.76
SA20_SOC_2	438	100.91365575790405	410.8242702484131	0.0011843318	506.92
SA20_SOC_2	439	102.68852710723877	370.3642272949219	0.0056457194	508.08
SA20_SOC_2	440	104.54843044281006	330.6420135498047	0.0090241255	509.24
SA20_SOC_2	441	104.74088191986084	360.3877258300781	0.05911881	510.4
SA20_SOC_2	442	480.3957939147949	208.2835578918457	8.416898e-06	511.56
SA20_SOC_2	443	477.0026683807373	207.98880100250244	8.369657e-06	512.72
SA20_SOC_2	444	116.33743047714233	307.74038314819336	0.00060892355	513.88
SA20_SOC_2	445	480.30357360839844	206.2245225906372	9.699482e-06	515.04
SA20_SOC_2	446	430.34772872924805	205.94621658325195	9.729516e-06	516.2
SA20_SOC_2	447	478.92398834228516	206.06138706207275	1.0734943e-05	517.36
SA20_SOC_2	448	518.2197093963623	210.29342651367188	1.1750584e-05	518.52
SA20_SOC_2	449	103.85031700134277	372.8133773803711	0.0010745369	519.68
SA20_SOC_2	450	429.2435646057129	206.84058666229248	6.4568217e-06	520.84
SA20_SOC_2	451	480.6820869445801	205.50275802612305	1.5409616e-05	522.0
SA20_SOC_2	452	429.41274642944336	206.26965522766113	1.0438787e-05	523.16
SA20_SOC_2	453	480.43346405029297	205.86702346801758	1.1222216e-05	524.32
SA20_SOC_2	454	105.68311214447021	348.8773727416992	0.0045541725	525.48
SA20_SOC_2	455	467.76442527770996	171.72314643859863	7.742598e-06	526.64
SA20_SOC_2	456	101.10369920730591	378.32433700561523	0.010686587	527.8
SA20_SOC_2	457	480.0769329071045	208.74252319335938	1.03649745e-05	528.96
SA20_SOC_2	458	104.3271541595459	360.8791923522949	0.11214064	530.12
SA20_SOC_2	459	376.6690731048584	225.2605104446411	1.2959928e-05	531.28
SA20_SOC_2	460	481.16211891174316	206.49460315704346	1.06550015e-05	532.44
SA20_SOC_2	461	417.049503326416	209.59776878356934	9.233671e-06	533.6
SA20_SOC_2	462	431.22410774230957	205.37085056304932	1.117078e-05	534.76
SA20_SOC_2	463	466.6969299316406	204.58388328552246	9.565249e-06	535.92
SA20_SOC_2	464	441.22915267944336	206.39140605926514	9.665584e-06	537.08
SA20_SOC_2	465	482.4758529663086	205.4879665374756	1.0325648e-05	538.24
SA20_SOC_2	466	480.7721138000488	206.16110801696777	1.0992531e-05	539.4
SA20_SOC_2	467	481.48722648620605	203.99658679962158	1.137917e-05	540.56
SA20_SOC_2	468	466.8078422546387	204.36763286590576	1.2412432e-05	541.72
SA20_SOC_2	469	466.5200710296631	202.56314277648926	1.1343351e-05	542.88
SA20_SOC_2	470	438.6560916900635	203.79079341888428	1.0546275e-05	544.04
SA20_SOC_2	471	478.69911193847656	204.23684120178223	1.12282005e-05	545.2
SA20_SOC_2	472	451.9482135772705	203.2419490814209	1.1371458e-05	546.36
SA20_SOC_2	473	476.6775608062744	205.81977367401123	9.314605e-06	547.52
SA20_SOC_2	474	529.918098449707	276.1105442047119	6.9240573e-06	548.68
SA20_SOC_2	475	104.16038036346436	332.19675064086914	0.13601427	549.84
SA20_SOC_2	476	430.1057815551758	205.88640689849854	1.2603412e-05	551.0
SA20_SOC_2	477	467.19627380371094	202.21206665039062	6.618202e-06	552.16
SA20_SOC_2	478	480.7053565979004	203.03903102874756	1.0686303e-05	553.32
SA20_SOC_2	479	458.1867218017578	233.3851146697998	6.821334e-06	554.48
SA20_SOC_2	480	378.5524845123291	223.61692428588867	1.1799016e-05	555.64
SA20_SOC_2	481	439.54601287841797	204.8351526260376	9.322728e-06	556.8
SA20_SOC_2	482	102.98466682434082	371.4712715148926	0.040014904	557.96
SA20_SOC_2	483	464.77136611938477	203.00519943237305	1.0637792e-05	559.12
SA20_SOC_2	484	106.035315990448	359.50927734375	0.5200486	560.28
SA20_SOC_2	485	479.9224853515625	201.58418655395508	8.565243e-06	561.44
SA20_SOC_2	486	103.89034748077393	383.0888271331787	0.003345364	562.6
SA20_SOC_2	487	479.4806957244873	202.06130504608154	1.0456951e-05	563.76
SA20_SOC_2	488	105.70017099380493	334.22401428222656	0.005238839	564.92
SA20_SOC_2	489	105.40618896484375	387.7907466888428	0.00044350856	566.08
SA20_SOC_2	490	106.43553733825684	326.3345146179199	0.03552151	567.24
SA20_SOC_2	491	478.9320945739746	203.52450370788574	1.5656251e-05	568.4
SA20_SOC_2	492	511.27586364746094	205.79821586608887	9.677417e-06	569.56
SA20_SOC_2	493	462.2340202331543	201.97458744049072	9.506147e-06	570.72
SA20_SOC_2	494	103.96721363067627	352.77299880981445	0.023812681	571.88
SA20_SOC_2	495	418.9276695251465	207.13587284088135	8.862975e-06	573.04
SA20_SOC_2	496	421.47326469421387	367.2378730773926	0.99879646	574.2
SA20_SOC_2	497	556.0757160186768	363.18838119506836	0.99947053	575.36
SA20_SOC_2	498	615.069580078125	365.1459503173828	0.99860126	576.52
SA20_SOC_2	499	621.2242603302002	340.9434127807617	0.9998542	577.68
SA20_SOC_2	500	617.4660682678223	362.36589431762695	0.999866	578.84
SA20_SOC_2	501	612.3888492584229	327.77475357055664	0.9997371	580.0
SA20_SOC_2	502	615.9781455993652	343.6153793334961	0.99981636	581.16
SA20_SOC_2	503	628.2234191894531	311.50574684143066	0.99982005	582.32
SA20_SOC_2	504	655.5022239685059	338.09715270996094	0.9993832	583.48
SA20_SOC_2	505	636.648416519165	326.50257110595703	0.9997944	584.64
SA20_SOC_2	506	641.811466217041	329.2046928405762	0.99976236	585.8
SA20_SOC_2	507	609.8749160766602	302.1545219421387	0.9997583	586.96
SA20_SOC_2	508	621.7894554138184	335.38421630859375	0.9996068	588.12
SA20_SOC_2	509	618.1866645812988	298.5285186767578	0.9999124	589.28
SA20_SOC_2	510	633.7307453155518	316.8897342681885	0.9998031	590.44
SA20_SOC_2	511	633.5000038146973	307.80635833740234	0.9998184	591.6
SA20_SOC_2	512	651.6347408294678	334.65362548828125	0.9974158	592.76
SA20_SOC_2	513	618.93630027771	328.8859176635742	0.9995975	593.92
SA20_SOC_2	514	614.6763801574707	298.09003829956055	0.99991095	595.08
SA20_SOC_2	515	613.3036613464355	307.00172424316406	0.9994796	596.24
SA20_SOC_2	516	637.0157241821289	309.70956802368164	0.99977785	597.4
SA20_SOC_2	517	655.7271957397461	349.48923110961914	0.9997279	598.56
SA20_SOC_2	518	663.6028289794922	346.20975494384766	0.99974316	599.72
SA20_SOC_2	519	684.6893310546875	342.84873962402344	0.99949944	600.88
SA20_SOC_2	520	665.4102325439453	394.59646224975586	0.99960345	602.04
SA20_SOC_2	521	666.2727355957031	362.01581954956055	0.99984276	603.2
SA20_SOC_2	522	667.5434112548828	393.766508102417	0.99821115	604.36
SA20_SOC_2	523	673.0202674865723	383.87523651123047	0.9748635	605.52
SA20_SOC_2	524	677.4157524108887	383.0859375	0.99749017	606.68
SA20_SOC_2	525	669.8437690734863	374.1606903076172	0.99461645	607.84
SA20_SOC_2	526	674.0443706512451	354.0259552001953	0.97722274	609.0
SA20_SOC_2	527	675.1172065734863	354.92448806762695	0.99409604	610.16
SA20_SOC_2	528	677.5303840637207	362.01547622680664	0.9574241	611.32
SA20_SOC_2	529	665.1854515075684	361.70445442199707	0.87682503	612.48
SA20_SOC_2	530	668.1001663208008	366.18510246276855	0.8052617	613.64
SA20_SOC_2	531	652.7996063232422	367.3567771911621	0.99353856	614.8
SA20_SOC_2	532	607.1160316467285	336.1822700500488	0.9992644	615.96
SA20_SOC_2	533	606.150484085083	308.92364501953125	0.99962366	617.12
SA20_SOC_2	534	603.5930633544922	338.3024597167969	0.9962198	618.28
SA20_SOC_2	535	530.4088592529297	370.0080871582031	0.7675042	619.44
SA20_SOC_2	536	339.5894527435303	375.29165267944336	0.9972729	620.6
SA20_SOC_2	537	485.8093738555908	207.2327184677124	1.020434e-05	621.76
SA20_SOC_2	538	431.4213752746582	205.75681686401367	9.959074e-06	622.92
SA20_SOC_2	539	430.8123588562012	207.25836753845215	1.125439e-05	624.08
SA20_SOC_2	540	482.1409225463867	207.02373504638672	8.980182e-06	625.24
SA20_SOC_2	541	382.02455043792725	224.9783706665039	1.5992253e-05	626.4
SA20_SOC_2	542	482.1915626525879	209.0687370300293	1.0785431e-05	627.56
SA20_SOC_2	543	432.015323638916	206.02379322052002	1.0675842e-05	628.72
SA20_SOC_2	544	477.34928131103516	208.33364009857178	1.7882583e-05	629.88
SA20_SOC_2	545	103.44668626785278	388.96965980529785	0.0003594192	631.04
SA20_SOC_2	546	103.32552194595337	388.7344551086426	0.00076130993	632.2
SA20_SOC_2	547	103.83954048156738	392.22599029541016	0.002256183	633.36
SA20_SOC_2	548	430.83949089050293	207.5020980834961	9.859011e-06	634.52
SA20_SOC_2	549	481.18906021118164	205.38860321044922	1.3139947e-05	635.68
SA20_SOC_2	550	222.39279747009277	244.85844612121582	9.728198e-06	636.84
SA20_SOC_2	551	104.45351600646973	386.5714645385742	0.0001613203	638.0
SA20_SOC_2	552	502.09741592407227	206.41047477722168	8.5550055e-06	639.16
SA20_SOC_2	553	477.2261619567871	211.55558109283447	8.359239e-06	640.32
SA20_SOC_2	554	419.2640781402588	208.30452919006348	8.366568e-06	641.48
SA20_SOC_2	555	100.97372531890869	380.306453704834	0.0024273505	642.64
SA20_SOC_2	556	101.17790699005127	390.3874111175537	0.026689382	643.8
SA20_SOC_2	557	409.6819877624512	240.2643871307373	6.589616e-06	644.96
SA20_SOC_2	558	405.6563377380371	208.91866207122803	7.978164e-06	646.12
SA20_SOC_2	559	410.89982986450195	242.84540176391602	7.459554e-06	647.28
SA20_SOC_2	560	455.1748275756836	205.88499069213867	6.314984e-06	648.44
SA20_SOC_2	561	781.5539360046387	194.17036056518555	6.063606e-06	649.6
SA20_SOC_2	562	420.04122734069824	207.9652976989746	8.042532e-06	650.76
SA20_SOC_2	563	445.355224609375	212.374906539917	1.3979641e-05	651.92
SA20_SOC_2	564	476.5059471130371	206.9199514389038	8.983386e-06	653.08
SA20_SOC_2	565	477.23774909973145	206.72677516937256	1.654041e-05	654.24
SA20_SOC_2	566	479.24113273620605	208.08423042297363	1.0103063e-05	655.4
SA20_SOC_2	567	431.67333602905273	207.4186134338379	9.021847e-06	656.56
SA20_SOC_2	568	384.50398445129395	224.15772914886475	1.0835225e-05	657.72
SA20_SOC_2	569	513.6321544647217	206.44351959228516	9.94354e-06	658.88
SA20_SOC_2	570	479.51297760009766	204.87349033355713	8.314398e-06	660.04
SA20_SOC_2	571	462.5108242034912	206.8392562866211	9.861061e-06	661.2
SA20_SOC_2	572	413.214111328125	240.06978034973145	8.58365e-06	662.36
SA20_SOC_2	573	513.8527870178223	206.30128383636475	5.989381e-06	663.52
SA20_SOC_2	574	478.1956672668457	209.7236680984497	1.2166193e-05	664.68
SA20_SOC_2	575	458.2094192504883	211.46578788757324	1.1447983e-05	665.84
SA20_SOC_2	576	566.9347763061523	232.12274551391602	8.397432e-06	667.0
SA20_SOC_2	577	409.94534492492676	240.4797649383545	8.219649e-06	668.16
SA20_SOC_2	578	479.0781021118164	210.21130084991455	5.5676824e-06	669.32
SA20_SOC_2	579	766.3331031799316	181.64823532104492	7.90707e-06	670.48
SA20_SOC_2	580	766.7495727539062	193.35303783416748	7.3229394e-06	671.64
SA20_SOC_2	581	766.4490699768066	182.4470329284668	5.1861994e-06	672.8
SA20_SOC_2	582	462.98136711120605	208.3902883529663	7.3964807e-06	673.96
SA20_SOC_2	583	465.21215438842773	212.40627765655518	1.2349805e-05	675.12
SA20_SOC_2	584	566.4071559906006	233.139009475708	7.1120962e-06	676.28
SA20_SOC_2	585	480.5079936981201	209.05171394348145	7.442778e-06	677.44
SA20_SOC_2	586	514.5246505737305	207.54816055297852	1.0008919e-05	678.6
SA20_SOC_2	587	408.522367477417	246.70583724975586	6.8220174e-06	679.76
SA20_SOC_2	588	504.23264503479004	210.94571113586426	7.5342314e-06	680.92
SA20_SOC_2	589	517.0927047729492	208.0367374420166	7.920291e-06	682.08
SA20_SOC_2	590	530.8853149414062	313.7775993347168	7.502167e-06	683.24
SA20_SOC_2	591	766.3820743560791	182.17028617858887	9.091323e-06	684.4
SA20_SOC_2	592	502.4275302886963	210.1543378829956	6.5116838e-06	685.56
SA20_SOC_2	593	515.3951644897461	210.5828619003296	8.979419e-06	686.72
SA20_SOC_2	594	514.7839546203613	209.02235984802246	8.367789e-06	687.88
SA20_SOC_2	595	482.3606491088867	207.84640789031982	9.937938e-06	689.04
SA20_SOC_2	596	503.77392768859863	210.8700656890869	8.112662e-06	690.2
SA20_SOC_2	597	516.5329933166504	209.71774578094482	8.27311e-06	691.36
SA20_SOC_2	598	394.42665576934814	211.83767795562744	7.460223e-06	692.52
SA20_SOC_2	599	781.2970161437988	182.5433349609375	8.060344e-06	693.68
SA20_SOC_2	600	389.24543857574463	219.9118995666504	8.063681e-06	694.84
SA20_SOC_2	601	481.2507629394531	208.31708908081055	1.1420743e-05	696.0
SA20_SOC_2	602	513.3311748504639	211.13455295562744	9.067789e-06	697.16
SA20_SOC_2	603	482.5385093688965	208.91950607299805	9.176268e-06	698.32
SA20_SOC_2	604	480.29751777648926	206.9941806793213	8.746904e-06	699.48
SA20_SOC_2	605	481.4598083496094	209.98160362243652	8.702399e-06	700.64
SA20_SOC_2	606	481.68535232543945	209.65503215789795	1.5936012e-05	701.8
SA20_SOC_2	607	408.61501693725586	247.67257690429688	9.4452225e-06	702.96
SA20_SOC_2	608	480.0013542175293	209.85679149627686	1.4986525e-05	704.12
SA20_SOC_2	609	480.885648727417	206.59388065338135	9.090838e-06	705.28
SA20_SOC_2	610	103.31947803497314	383.1341743469238	0.00067168457	706.44
SA20_SOC_2	611	381.92663192749023	229.94173049926758	1.1560227e-05	707.6
SA20_SOC_2	612	381.69498443603516	222.08128452301025	8.52972e-06	708.76
SA20_SOC_2	613	480.82690238952637	207.69624710083008	9.504669e-06	709.92
SA20_SOC_2	614	380.71210384368896	218.28309059143066	9.112964e-06	711.08
SA20_SOC_2	615	479.8591613769531	212.3435354232788	1.5867861e-05	712.24
SA20_SOC_2	616	430.9492588043213	207.99236297607422	8.548482e-06	713.4
SA20_SOC_2	617	482.37414360046387	207.66553401947021	7.891754e-06	714.56
SA20_SOC_2	618	453.2432556152344	205.48343181610107	8.819383e-06	715.72
SA20_SOC_2	619	482.5462341308594	205.17820358276367	1.0374725e-05	716.88
SA20_SOC_2	620	381.88652992248535	227.94745445251465	1.4913828e-05	718.04
SA20_SOC_2	621	381.0736656188965	227.23331451416016	1.1435707e-05	719.2
SA20_SOC_2	622	525.1461029052734	280.2279853820801	9.005841e-06	720.36
SA20_SOC_2	623	467.0633792877197	203.1670331954956	9.621119e-06	721.52
SA20_SOC_2	624	478.226375579834	207.89986610412598	9.883467e-06	722.68
SA20_SOC_2	625	480.54237365722656	207.01183319091797	9.121544e-06	723.84
SA20_SOC_2	626	430.98649978637695	206.3781452178955	9.087708e-06	725.0
SA20_SOC_2	627	490.3800964355469	164.23835277557373	7.3033066e-06	726.16
SA20_SOC_2	628	440.2494430541992	205.05881309509277	9.850045e-06	727.32
SA20_SOC_2	629	438.9812469482422	207.87920951843262	8.78247e-06	728.48
SA20_SOC_2	630	478.5053253173828	208.23888301849365	9.2073e-06	729.64
SA20_SOC_2	631	403.3085346221924	210.51727294921875	8.093775e-06	730.8
SA20_SOC_2	632	466.16878509521484	206.34912014007568	1.0416582e-05	731.96
SA20_SOC_2	633	503.8689136505127	205.75425624847412	8.493873e-06	733.12
SA20_SOC_2	634	476.9890308380127	208.497633934021	1.3936684e-05	734.28
SA20_SOC_2	635	480.2050590515137	207.34594345092773	7.615419e-06	735.44
SA20_SOC_2	636	505.8732509613037	207.11763381958008	7.647661e-06	736.6
SA20_SOC_2	637	419.8094844818115	208.5633945465088	9.11292e-06	737.76
SA20_SOC_2	638	104.73151206970215	398.2133674621582	0.001797757	738.92
SA20_SOC_2	639	480.167818069458	209.14609909057617	9.350704e-06	740.08
SA20_SOC_2	640	465.8919334411621	207.2149658203125	9.30381e-06	741.24
SA20_SOC_2	641	453.4747123718262	206.62367820739746	7.9935935e-06	742.4
SA20_SOC_2	642	478.95116806030273	207.99761295318604	6.7111046e-06	743.56
SA20_SOC_2	643	450.65550804138184	206.7994737625122	8.118761e-06	744.72
SA20_SOC_2	644	500.50954818725586	204.83137607574463	6.6039415e-06	745.88
SA20_SOC_2	645	477.38800048828125	205.97548484802246	1.0856761e-05	747.04
SA20_SOC_2	646	100.5861759185791	406.2285804748535	0.0003329926	748.2
SA20_SOC_2	647	103.2322645187378	401.89367294311523	3.1833046e-05	749.36
SA20_SOC_2	648	478.24010848999023	208.6831283569336	9.661704e-06	750.52
SA20_SOC_2	649	461.8690013885498	288.30156326293945	8.11404e-06	751.68
SA20_SOC_2	650	476.3110637664795	203.71941089630127	8.3610885e-06	752.84
SA20_SOC_2	651	464.95275497436523	212.19513416290283	1.6573666e-05	754.0
SA20_SOC_2	652	514.1006469726562	209.90756034851074	8.394229e-06	755.16
SA20_SOC_2	653	463.3861541748047	205.82532405853271	9.678534e-06	756.32
SA20_SOC_2	654	428.0238628387451	208.34431171417236	7.801308e-06	757.48
SA20_SOC_2	655	464.05415534973145	204.74311351776123	7.738494e-06	758.64
SA20_SOC_2	656	462.5711917877197	212.91692733764648	1.5871463e-05	759.8
SA20_SOC_2	657	467.3855781555176	212.74352073669434	1.5583437e-05	760.96
SA20_SOC_2	658	480.7662010192871	207.61178970336914	7.4755494e-06	762.12
SA20_SOC_2	659	403.1917095184326	215.3708553314209	1.0034649e-05	763.28
SA20_SOC_2	660	103.16047668457031	394.8837089538574	0.003531309	764.44
SA20_SOC_2	661	104.29531335830688	395.9008312225342	0.0014033914	765.6
SA20_SOC_2	662	104.14848327636719	395.4906463623047	0.005621358	766.76
SA20_SOC_2	663	464.6028518676758	206.69105529785156	8.188603e-06	767.92
SA20_SOC_2	664	411.40146255493164	245.60348510742188	7.276575e-06	769.08
SA20_SOC_2	665	104.09610271453857	399.1896629333496	0.00077241054	770.24
SA20_SOC_2	666	479.5912742614746	205.74603080749512	6.3970983e-06	771.4
SA20_SOC_2	667	514.1525268554688	203.341383934021	1.0678621e-05	772.56
SA20_SOC_2	668	781.09130859375	182.339129447937	8.130686e-06	773.72
SA20_SOC_2	669	482.8904151916504	208.26805114746094	8.792568e-06	774.88
SA20_SOC_2	670	104.24818992614746	396.7147922515869	0.00031684653	776.04
SA20_SOC_2	671	766.749382019043	182.32051849365234	6.8442587e-06	777.2
SA20_SOC_2	672	478.70683670043945	207.3142147064209	8.842214e-06	778.36
SA20_SOC_2	673	530.931568145752	313.5947513580322	7.714524e-06	779.52
SA20_SOC_2	674	531.8260192871094	313.09375762939453	7.948113e-06	780.68
SA20_SOC_2	675	515.670919418335	282.32906341552734	7.301809e-06	781.84
SA20_SOC_2	676	465.10605812072754	208.65344524383545	7.3713127e-06	783.0
SA20_SOC_2	677	556.9814682006836	311.5758419036865	5.324555e-06	784.16
SA20_SOC_2	678	453.04555892944336	209.1389036178589	7.523583e-06	785.32
SA20_SOC_2	679	491.8660640716553	209.3741512298584	8.786978e-06	786.48
SA20_SOC_2	680	515.9098625183105	212.22577571868896	9.262624e-06	787.64
SA20_SOC_2	681	481.9093704223633	210.39507865905762	7.5271932e-06	788.8
SA20_SOC_2	682	480.49325942993164	207.36833095550537	6.9753814e-06	789.96
SA20_SOC_2	683	103.84113788604736	386.77459716796875	0.0003678947	791.12
SA20_SOC_2	684	400.3386974334717	222.62393474578857	6.9299304e-06	792.28
SA20_SOC_2	685	503.14674377441406	210.9627342224121	8.133083e-06	793.44
SA20_SOC_2	686	517.5119876861572	207.96893119812012	8.568192e-06	794.6
SA20_SOC_2	687	506.6861629486084	210.84853649139404	8.863583e-06	795.76
SA20_SOC_2	688	781.9760322570801	194.76179122924805	7.640604e-06	796.92
SA20_SOC_2	689	104.11660671234131	402.9192066192627	0.0021531018	798.08
SA20_SOC_2	690	532.7167510986328	313.33568572998047	1.0167777e-05	799.24
SA20_SOC_2	691	481.60858154296875	209.84795093536377	9.376761e-06	800.4
SA20_SOC_2	692	466.5879726409912	216.43405437469482	1.36303315e-05	801.56
SA20_SOC_2	693	480.3229808807373	212.15596675872803	9.226181e-06	802.72
SA20_SOC_2	694	519.1836357116699	209.93342399597168	8.54074e-06	803.88
SA20_SOC_2	695	495.87574005126953	207.2109031677246	8.63999e-06	805.04
SA20_SOC_2	696	381.1830997467041	230.65258026123047	1.19746755e-05	806.2
SA20_SOC_2	697	382.6666831970215	227.7716588973999	1.1653149e-05	807.36
SA20_SOC_2	698	479.71973419189453	209.7338104248047	8.245345e-06	808.52
SA20_SOC_2	699	383.66074562072754	219.2466115951538	1.1177782e-05	809.68
SA20_SOC_2	700	481.66518211364746	207.60068893432617	1.046108e-05	810.84
SA20_SOC_2	701	481.5518379211426	210.24959564208984	1.5737278e-05	812.0
SA20_SOC_2	702	504.6948432922363	205.83204746246338	7.2220696e-06	813.16
SA20_SOC_2	703	379.0173292160034	227.85844802856445	1.1049349e-05	814.32
SA20_SOC_2	704	483.4434509277344	213.2633399963379	1.7211029e-05	815.48
SA20_SOC_2	705	8.347746729850769	31.72016143798828	1.4701094e-05	816.64
SA20_SOC_2	706	104.7550916671753	348.27220916748047	0.00043466903	817.8
SA20_SOC_2	707	103.87468338012695	376.9680690765381	0.046986338	818.96
SA20_SOC_2	708	104.31934595108032	388.17066192626953	0.46352822	820.12
SA20_SOC_2	709	103.88880968093872	389.9494743347168	0.006541917	821.28
SA20_SOC_2	710	417.91090965270996	211.03956699371338	8.0842865e-06	822.44
SA20_SOC_2	711	481.9364547729492	207.62898445129395	1.0277412e-05	823.6
SA20_SOC_2	712	482.44242668151855	207.48740673065186	9.060648e-06	824.76
SA20_SOC_2	713	513.7871742248535	210.9005641937256	8.3920195e-06	825.92
SA20_SOC_2	714	430.5110454559326	209.43875312805176	8.731411e-06	827.08
SA20_SOC_2	715	468.43104362487793	203.86812686920166	9.885654e-06	828.24
SA20_SOC_2	716	457.1657180786133	207.79420852661133	8.90154e-06	829.4
SA20_SOC_2	717	102.07884311676025	400.20286560058594	0.0039018902	830.56
SA20_SOC_2	718	102.24149227142334	403.4685516357422	0.00017513266	831.72
SA20_SOC_2	719	427.6629447937012	206.67131423950195	9.042831e-06	832.88
SA20_SOC_2	720	479.6588897705078	206.97006225585938	1.3122903e-05	834.04
SA20_SOC_2	721	103.92287969589233	412.6156425476074	0.00015627115	835.2
SA20_SOC_2	722	412.06445693969727	242.3605728149414	9.317555e-06	836.36
SA20_SOC_2	723	101.55047178268433	410.52989959716797	0.0017484396	837.52
SA20_SOC_2	724	101.86296701431274	408.1197166442871	0.0082650175	838.68
SA20_SOC_2	725	102.3730993270874	418.58734130859375	0.00029287985	839.84
SA20_SOC_2	726	101.31083726882935	412.88366317749023	8.670313e-05	841.0
SA20_SOC_2	727	101.75349712371826	414.3009281158447	0.00028151504	842.16
SA20_SOC_2	728	102.36783027648926	419.92624282836914	0.000280247	843.32
SA20_SOC_2	729	102.26171016693115	415.42585372924805	0.0018729228	844.48
SA20_SOC_2	730	477.82325744628906	206.6272258758545	8.109011e-06	845.64
SA20_SOC_2	731	103.49024534225464	384.60010528564453	0.0005067013	846.8
SA20_SOC_2	732	406.7173957824707	211.7995548248291	6.6603266e-06	847.96
SA20_SOC_2	733	478.31082344055176	209.87234115600586	9.088185e-06	849.12
SA20_SOC_2	734	403.475284576416	208.50351333618164	7.782449e-06	850.28
SA20_SOC_2	735	464.22009468078613	205.37249565124512	8.571405e-06	851.44
SA20_SOC_2	736	395.2996253967285	217.9398536682129	8.774148e-06	852.6
SA20_SOC_2	737	479.39605712890625	205.3231430053711	8.575534e-06	853.76
SA20_SOC_2	738	464.94107246398926	206.34753227233887	9.7098755e-06	854.92
SA20_SOC_2	739	460.63127517700195	205.10583400726318	7.483581e-06	856.08
SA20_SOC_2	740	564.0679359436035	231.25843048095703	7.2771445e-06	857.24
SA20_SOC_2	741	397.6407766342163	219.92870807647705	9.370504e-06	858.4
SA20_SOC_2	742	470.0080394744873	237.75967597961426	6.7361175e-06	859.56
SA20_SOC_2	743	452.10208892822266	206.68333053588867	7.5245302e-06	860.72
SA20_SOC_2	744	402.850866317749	244.5809841156006	6.9054017e-06	861.88
SA20_SOC_2	745	767.0167922973633	181.63601875305176	1.0696907e-05	863.04
SA20_SOC_2	746	766.9244766235352	182.12392330169678	6.777474e-06	864.2
SA20_SOC_2	747	381.07099533081055	222.86600589752197	7.834485e-06	865.36
SA20_SOC_2	748	517.3529624938965	204.3661880493164	8.94002e-06	866.52
SA20_SOC_2	749	467.02051162719727	203.7339162826538	9.34368e-06	867.68
SA20_SOC_2	750	766.5178298950195	182.2140598297119	7.2903003e-06	868.84
SA20_SOC_2	751	500.4290580749512	198.72226238250732	5.5581604e-06	870.0
SA20_SOC_2	752	512.1031284332275	281.6681385040283	6.8686672e-06	871.16
SA20_SOC_2	753	478.2754898071289	209.8377799987793	8.727398e-06	872.32
SA20_SOC_2	754	420.38021087646484	218.67310523986816	7.892032e-06	873.48
SA20_SOC_2	755	420.4019546508789	245.67066192626953	7.682171e-06	874.64
SA20_SOC_2	756	513.0940437316895	203.80034923553467	9.868173e-06	875.8
SA20_SOC_2	757	479.4891834259033	209.99642372131348	6.418793e-06	876.96
SA20_SOC_2	758	475.5906581878662	205.38445472717285	9.493671e-06	878.12
SA20_SOC_2	759	516.0201072692871	203.96746158599854	1.045729e-05	879.28
SA20_SOC_2	760	517.8497791290283	207.81360626220703	1.003018e-05	880.44
SA20_SOC_2	761	516.3935661315918	207.5799322128296	7.29917e-06	881.6
SA20_SOC_2	762	467.417049407959	297.2977352142334	6.0715743e-06	882.76
SA20_SOC_2	763	483.0439567565918	210.3916311264038	6.939592e-06	883.92
SA20_SOC_2	764	462.7285957336426	171.21746063232422	7.2568037e-06	885.08
SA20_SOC_2	765	487.8364562988281	40.123382806777954	0.00088925945	886.24
SA20_SOC_2	766	424.63207244873047	241.63524627685547	7.1633326e-06	887.4
SA20_SOC_2	767	430.5915832519531	214.36676502227783	6.5723757e-06	888.56
SA20_SOC_2	768	479.2109489440918	211.35592460632324	7.986294e-06	889.72
SA20_SOC_2	769	530.5014610290527	313.6954593658447	8.736142e-06	890.88
SA20_SOC_2	770	482.3862075805664	209.97460842132568	1.300956e-05	892.04
SA20_SOC_2	771	465.6416893005371	206.66371822357178	8.27337e-06	893.2
SA20_SOC_2	772	105.05906343460083	371.8919563293457	0.0006922038	894.36
SA20_SOC_2	773	106.11599683761597	377.3685550689697	9.6979e-05	895.52
SA20_SOC_2	774	103.46261262893677	401.1028289794922	0.00028899935	896.68
SA20_SOC_2	775	435.0080966949463	215.6291913986206	1.1488438e-05	897.84
SA20_SOC_2	776	480.8168411254883	206.32697582244873	9.676439e-06	899.0
SA20_SOC_2	777	230.23912906646729	244.87512588500977	8.027963e-06	900.16
SA20_SOC_2	778	517.0790672302246	208.22234630584717	1.02502e-05	901.32
SA20_SOC_2	779	101.9416332244873	414.0075874328613	0.00010384986	902.48
SA20_SOC_2	780	481.30931854248047	205.19880294799805	9.935256e-06	903.64
SA20_SOC_2	781	381.59756660461426	228.96185874938965	1.0166129e-05	904.8
SA20_SOC_2	782	492.5713062286377	206.98233604431152	7.9759875e-06	905.96
SA20_SOC_2	783	492.9999351501465	207.797269821167	7.5005933e-06	907.12
SA20_SOC_2	784	479.27236557006836	207.15087890625	1.0245901e-05	908.28
SA20_SOC_2	785	479.51159477233887	207.32731819152832	1.06878315e-05	909.44
SA20_SOC_2	786	430.59773445129395	205.58870315551758	8.292985e-06	910.6
SA20_SOC_2	787	381.473970413208	225.77390670776367	8.603377e-06	911.76
SA20_SOC_2	788	484.0721130371094	207.66231536865234	1.8956649e-05	912.92
SA20_SOC_2	789	456.870174407959	205.65855503082275	1.0607087e-05	914.08
SA20_SOC_2	790	429.7764778137207	205.00276565551758	9.1295515e-06	915.24
SA20_SOC_2	791	440.63005447387695	204.83887195587158	8.158904e-06	916.4
SA20_SOC_2	792	226.23653411865234	243.82184028625488	9.6734775e-06	917.56
SA20_SOC_2	793	483.15601348876953	205.9354591369629	1.217794e-05	918.72
SA20_SOC_2	794	391.49982929229736	207.5247287750244	8.876136e-06	919.88
SA20_SOC_2	795	430.4135322570801	204.75777626037598	1.0330061e-05	921.04
SA20_SOC_2	796	482.97996520996094	204.96962070465088	1.0107044e-05	922.2
SA20_SOC_2	797	479.9002170562744	205.93222618103027	1.1190816e-05	923.36
SA20_SOC_2	798	103.93779277801514	373.24607849121094	0.0024912779	924.52
SA20_SOC_2	799	393.00079345703125	206.01309299468994	9.718351e-06	925.68
SA20_SOC_2	800	430.3704261779785	206.93615913391113	9.143197e-06	926.84
SA20_SOC_2	801	431.42542839050293	208.14318180084229	1.0092e-05	928.0
SA20_SOC_2	802	489.8817539215088	206.30704879760742	8.70381e-06	929.16
SA20_SOC_2	803	469.23046112060547	205.42556762695312	1.1843975e-05	930.32
SA20_SOC_2	804	411.8345260620117	241.57977104187012	6.1409933e-06	931.48
SA20_SOC_2	805	432.3473930358887	206.6828727722168	1.2074395e-05	932.64
SA20_SOC_2	806	479.1979789733887	208.1169319152832	8.693274e-06	933.8
SA20_SOC_2	807	104.06959056854248	397.7277946472168	0.0005812362	934.96
SA20_SOC_2	808	465.2940273284912	206.104416847229	1.1001215e-05	936.12
SA20_SOC_2	809	380.0549030303955	228.59702110290527	1.2689355e-05	937.28
SA20_SOC_2	810	103.71687412261963	384.2144966125488	0.0008209633	938.44
SA20_SOC_2	811	103.6077618598938	381.0780715942383	0.001821074	939.6
SA20_SOC_2	812	103.95979881286621	381.83438301086426	0.0016496086	940.76
SA20_SOC_2	813	103.25205326080322	383.91331672668457	0.0016302398	941.92
SA20_SOC_2	814	104.00024652481079	384.2439079284668	0.0035457213	943.08
SA20_SOC_2	815	434.5369815826416	213.12028884887695	1.3342451e-05	944.24
SA20_SOC_2	816	476.25226974487305	205.12910842895508	1.030442e-05	945.4
SA20_SOC_2	817	478.8744926452637	205.7213830947876	9.752369e-06	946.56
SA20_SOC_2	818	464.5732879638672	209.12004947662354	1.5941576e-05	947.72
SA20_SOC_2	819	480.14612197875977	210.94472408294678	1.3321243e-05	948.88
SA20_SOC_2	820	477.5657653808594	210.02098560333252	1.2837228e-05	950.04
SA20_SOC_2	821	104.65307235717773	383.68672370910645	0.008251435	951.2
SA20_SOC_2	822	691.3736343383789	112.81891822814941	7.2786297e-06	952.36
SA20_SOC_2	823	480.0243377685547	211.6203260421753	1.4538154e-05	953.52
SA20_SOC_2	824	105.59778213500977	374.53760147094727	6.620432e-05	954.68
SA20_SOC_2	825	104.05557155609131	399.4390296936035	0.06508223	955.84
SA20_SOC_2	826	102.30977535247803	402.9638957977295	0.032203536	957.0
SA20_SOC_2	827	101.77276134490967	403.0465507507324	0.0019925495	958.16
SA20_SOC_2	828	102.56494283676147	404.9186611175537	0.009264748	959.32
SA20_SOC_2	829	102.28205919265747	402.4058532714844	0.0028186883	960.48
SA20_SOC_2	830	102.56779193878174	402.26417541503906	0.016286658	961.64
SA20_SOC_2	831	102.97297239303589	399.0853214263916	0.005417958	962.8
SA20_SOC_2	832	104.21261787414551	396.69336318969727	0.002954406	963.96
SA20_SOC_2	833	104.0143609046936	383.14876556396484	0.0013691925	965.12
SA20_SOC_2	834	103.23154926300049	378.3021926879883	0.03196287	966.28
SA20_SOC_2	835	766.649341583252	182.4019432067871	7.4782447e-06	967.44
SA20_SOC_2	836	479.75215911865234	208.7510347366333	8.219132e-06	968.6
SA20_SOC_2	837	510.7482433319092	208.2033920288086	9.054636e-06	969.76
SA20_SOC_2	838	515.1773452758789	207.49438762664795	7.95619e-06	970.92
SA20_SOC_2	839	367.67663955688477	224.01516437530518	6.4809674e-06	972.08
SA20_SOC_2	840	480.9022903442383	206.59685611724854	1.3092938e-05	973.24
SA20_SOC_2	841	502.1418571472168	206.66544914245605	8.594864e-06	974.4
SA20_SOC_2	842	520.5595016479492	290.941743850708	7.4545906e-06	975.56
SA20_SOC_2	843	458.52246284484863	210.78449249267578	1.1928401e-05	976.72
SA20_SOC_2	844	502.8628349304199	209.81393337249756	8.285853e-06	977.88
SA20_SOC_2	845	515.7908916473389	206.7546844482422	9.100206e-06	979.04
SA20_SOC_2	846	387.8237247467041	213.73435020446777	7.680501e-06	980.2
SA20_SOC_2	847	422.5973129272461	214.30621147155762	8.936236e-06	981.36
SA20_SOC_2	848	502.1615982055664	206.97710037231445	8.514392e-06	982.52
SA20_SOC_2	849	429.6762943267822	213.47966194152832	6.616479e-06	983.68
SA20_SOC_2	850	104.4823408126831	374.8695945739746	0.00022896095	984.84
SA20_SOC_2	851	103.7250280380249	371.51241302490234	0.00046406017	986.0
SA20_SOC_2	852	103.62553596496582	372.99339294433594	0.0009274216	987.16
SA20_SOC_2	853	102.68707275390625	371.58193588256836	0.00054685783	988.32
SA20_SOC_2	854	480.1459789276123	208.4070110321045	9.444322e-06	989.48
SA20_SOC_2	855	530.8074951171875	313.6937141418457	8.5146685e-06	990.64
SA20_SOC_2	856	102.987539768219	388.00048828125	0.0009867793	991.8
SA20_SOC_2	857	104.50195074081421	392.03455924987793	7.397755e-05	992.96
SA20_SOC_2	858	104.23064231872559	400.65690994262695	6.7016605e-05	994.12
SA20_SOC_2	859	104.69120740890503	403.2169532775879	5.0177638e-05	995.28
SA20_SOC_2	860	529.6027183532715	314.25487518310547	6.906363e-06	996.44
SA20_SOC_2	861	381.0279846191406	228.63947868347168	1.0493024e-05	997.6
SA20_SOC_2	862	482.95159339904785	211.97097301483154	1.0110948e-05	998.76
SA20_SOC_2	863	477.3247718811035	168.68677139282227	8.501483e-06	999.92
SA20_SOC_2	864	518.6720848083496	209.11192417144775	8.986719e-06	1001.08
SA20_SOC_2	865	480.7675838470459	208.55373859405518	9.018716e-06	1002.24
SA20_SOC_2	866	382.43141174316406	227.18905448913574	1.0448976e-05	1003.4
SA20_SOC_2	867	428.01904678344727	205.57808876037598	8.082845e-06	1004.56
SA20_SOC_2	868	480.43456077575684	210.919189453125	1.0099624e-05	1005.72
SA20_SOC_2	869	381.78067207336426	224.56804275512695	1.1435217e-05	1006.88
SA20_SOC_2	870	479.61626052856445	206.34655952453613	8.397792e-06	1008.04
SA20_SOC_2	871	428.63306999206543	208.58489513397217	8.6728705e-06	1009.2
SA20_SOC_2	872	478.9863586425781	211.64857864379883	1.7032153e-05	1010.36
SA20_SOC_2	873	224.7408390045166	242.54281997680664	1.0219221e-05	1011.52
SA20_SOC_2	874	477.90236473083496	211.50029182434082	1.7311739e-05	1012.68
SA20_SOC_2	875	431.5570831298828	207.78489589691162	9.652771e-06	1013.84
SA20_SOC_2	876	105.30499219894409	345.97681045532227	6.940705e-05	1015.0
SA20_SOC_2	877	386.09018325805664	215.7433319091797	8.002281e-06	1016.16
SA20_SOC_2	878	106.12276792526245	368.0701732635498	0.14058973	1017.32
SA20_SOC_2	879	107.02382326126099	371.310338973999	0.016955145	1018.48
SA20_SOC_2	880	105.92348575592041	370.55185317993164	0.02337183	1019.64
SA20_SOC_2	881	105.74955940246582	370.7670593261719	0.019156273	1020.8
SA20_SOC_2	882	104.95336055755615	368.9960289001465	0.010326399	1021.96
SA20_SOC_2	883	106.39855861663818	369.0762519836426	0.079140455	1023.12
SA20_SOC_2	884	106.8907380104065	370.44593811035156	0.00883305	1024.28
SA20_SOC_2	885	105.288565158844	372.6914119720459	0.009384843	1025.44
SA20_SOC_2	886	105.97951412200928	374.7561836242676	0.0039212327	1026.6
SA20_SOC_2	887	105.29824495315552	377.9739761352539	0.0014499907	1027.76
SA20_SOC_2	888	478.2428741455078	209.5198917388916	1.0244689e-05	1028.92
SA20_SOC_2	889	104.98347282409668	389.50183868408203	0.00029326376	1030.08
SA20_SOC_2	890	104.50112819671631	394.7149658203125	0.0006462482	1031.24
SA20_SOC_2	891	105.17110824584961	387.8755760192871	1.686228e-05	1032.4
SA20_SOC_2	892	104.8091173171997	387.44991302490234	7.844365e-05	1033.56
SA20_SOC_2	893	514.8506164550781	207.9531955718994	7.2406415e-06	1034.72
SA20_SOC_2	894	478.9560317993164	204.2123508453369	9.381251e-06	1035.88
SA20_SOC_2	895	502.2941589355469	204.56751823425293	7.841092e-06	1037.04
SA20_SOC_2	896	464.4153118133545	207.68022537231445	1.6623657e-05	1038.2
SA20_SOC_2	897	105.20654916763306	399.48286056518555	0.000768769	1039.36
SA20_SOC_2	898	105.20384311676025	400.9760284423828	0.00021387733	1040.52
SA20_SOC_2	899	104.48081493377686	400.61880111694336	0.00040623607	1041.68
SA20_SOC_2	900	104.5591950416565	401.89621925354004	0.024089707	1042.84
SA20_SOC_2	901	104.12753820419312	402.9269599914551	0.0031188119	1044.0
SA20_SOC_2	902	105.17473220825195	401.69219970703125	0.012249304	1045.16
SA20_SOC_2	903	477.6700019836426	206.09573364257812	7.773889e-06	1046.32
SA20_SOC_2	904	104.3474793434143	401.2471389770508	0.0005996167	1047.48
SA20_SOC_2	905	104.2170763015747	401.8479537963867	0.0002004629	1048.64
SA20_SOC_2	906	104.56259250640869	400.7750701904297	0.049837623	1049.8
SA20_SOC_2	907	104.41768169403076	400.8970642089844	0.0031012578	1050.96
SA20_SOC_2	908	104.06322479248047	400.04788398742676	0.023715017	1052.12
SA20_SOC_2	909	103.82206439971924	403.0601119995117	0.002536905	1053.28
SA20_SOC_2	910	102.91873216629028	399.1369342803955	0.00045517334	1054.44
SA20_SOC_2	911	103.34208011627197	400.08344650268555	0.0023952466	1055.6
SA20_SOC_2	912	103.07096242904663	399.1823959350586	0.00021753073	1056.76
SA20_SOC_2	913	102.13465690612793	406.3239097595215	0.0025053308	1057.92
SA20_SOC_2	914	103.1728744506836	400.6313896179199	4.9834198e-05	1059.08
SA20_SOC_2	915	511.48433685302734	193.65192890167236	8.797391e-06	1060.24
SA20_SOC_2	916	103.51694822311401	402.6789665222168	0.009188605	1061.4
SA20_SOC_2	917	103.45487594604492	404.47646141052246	0.0044561513	1062.56
SA20_SOC_2	918	516.9802665710449	204.11418914794922	8.670869e-06	1063.72
SA20_SOC_2	919	512.3992919921875	213.7729024887085	1.6857086e-05	1064.88
SA20_SOC_2	920	104.07880544662476	374.0496826171875	0.0024277652	1066.04
SA20_SOC_2	921	429.6200752258301	209.83906745910645	6.179609e-06	1067.2
SA20_SOC_2	922	512.6677989959717	203.69454860687256	9.25143e-06	1068.36
SA20_SOC_2	923	391.26737117767334	207.1366310119629	8.69097e-06	1069.52
SA20_SOC_2	924	487.3298168182373	165.48384189605713	6.406201e-06	1070.68
SA20_SOC_2	925	416.8153762817383	211.88220977783203	9.059335e-06	1071.84
SA20_SOC_2	926	418.41931343078613	213.3764934539795	7.9948595e-06	1073.0
SA20_SOC_2	927	421.27132415771484	240.4761028289795	7.836891e-06	1074.16
SA20_SOC_2	928	418.6568260192871	210.18041610717773	7.532457e-06	1075.32
SA20_SOC_2	929	390.9602642059326	207.79602527618408	5.331623e-06	1076.48
SA20_SOC_2	930	477.09789276123047	206.1216115951538	6.476068e-06	1077.64
SA20_SOC_2	931	502.3495674133301	206.7327117919922	7.883096e-06	1078.8
SA20_SOC_2	932	8.280076831579208	29.250043630599976	9.0338835e-06	1079.96
SA20_SOC_2	933	517.415714263916	205.96793174743652	1.1238699e-05	1081.12
SA20_SOC_2	934	451.6327381134033	207.71733283996582	8.226778e-06	1082.28
SA20_SOC_2	935	484.3832015991211	209.2636013031006	7.709258e-06	1083.44
SA20_SOC_2	936	473.54769706726074	236.87212944030762	7.709111e-06	1084.6
SA20_SOC_2	937	513.8541221618652	208.35240840911865	1.1460315e-05	1085.76
SA20_SOC_2	938	478.1297206878662	208.03350448608398	1.1418587e-05	1086.92
SA20_SOC_2	939	406.99524879455566	211.73420906066895	7.924885e-06	1088.08
SA20_SOC_2	940	524.8368263244629	208.16027641296387	7.467925e-06	1089.24
SA20_SOC_2	941	537.3618125915527	313.68438720703125	6.062444e-06	1090.4
SA20_SOC_2	942	466.71128273010254	208.7418508529663	1.1138178e-05	1091.56
SA20_SOC_2	943	483.2829475402832	206.23095989227295	1.1023301e-05	1092.72
SA20_SOC_2	944	477.76217460632324	205.42470932006836	9.7500715e-06	1093.88
SA20_SOC_2	945	528.0971527099609	211.4682912826538	1.0535187e-05	1095.04
SA20_SOC_2	946	104.71045970916748	361.7694282531738	0.00036637016	1096.2
SA20_SOC_2	947	103.56168746948242	370.8900547027588	0.0027405221	1097.36
SA20_SOC_2	948	103.780198097229	386.79368019104004	0.009774493	1098.52
SA20_SOC_2	949	103.52025032043457	393.38796615600586	0.0019028698	1099.68
SA20_SOC_2	950	479.9756050109863	210.92323780059814	1.1537329e-05	1100.84
SA20_SOC_2	951	102.18818187713623	399.8203468322754	0.0022128525	1102.0
SA20_SOC_2	952	102.21915245056152	398.09783935546875	0.0006342218	1103.16
SA20_SOC_2	953	103.49302291870117	401.26367568969727	0.001003045	1104.32
SA20_SOC_2	954	102.38871574401855	399.6090316772461	0.0036981325	1105.48
SA20_SOC_2	955	102.24511623382568	400.7292652130127	0.012565824	1106.64
SA20_SOC_2	956	487.2344493865967	200.7302713394165	1.5395368e-05	1107.8
SA20_SOC_2	957	101.68306827545166	399.7015571594238	0.0056799795	1108.96
SA20_SOC_2	958	100.90720653533936	401.58156394958496	0.007648291	1110.12
SA20_SOC_2	959	101.13818645477295	399.5716667175293	0.017602528	1111.28
SA20_SOC_2	960	101.87835693359375	405.6486511230469	0.0027196608	1112.44
SA20_SOC_2	961	102.0411729812622	408.3238220214844	0.0010534413	1113.6
SA20_SOC_2	962	477.71596908569336	201.15906715393066	1.8069835e-05	1114.76
SA20_SOC_2	963	101.53745412826538	408.59167098999023	0.00083274615	1115.92
SA20_SOC_2	964	504.1318416595459	203.259859085083	8.422053e-06	1117.08
SA20_SOC_2	965	390.79370498657227	204.1261911392212	1.093613e-05	1118.24
SA20_SOC_2	966	428.6500930786133	205.30301570892334	1.2038384e-05	1119.4
SA20_SOC_2	967	101.61252021789551	409.33911323547363	0.0021841521	1120.56
SA20_SOC_2	968	101.50803327560425	410.9561347961426	0.0018485808	1121.72
SA20_SOC_2	969	102.70651578903198	407.3652935028076	0.0046278303	1122.88
SA20_SOC_2	970	102.59829759597778	411.2102222442627	0.0014888111	1124.04
SA20_SOC_2	971	102.44696140289307	407.7183151245117	0.001327191	1125.2
SA20_SOC_2	972	103.97348403930664	385.09111404418945	0.00015724664	1126.36
SA20_SOC_2	973	408.73117446899414	237.65689373016357	1.0293234e-05	1127.52
SA20_SOC_2	974	479.3903350830078	202.5323724746704	1.0795885e-05	1128.68
SA20_SOC_2	975	436.9551181793213	202.30801105499268	9.382683e-06	1129.84
SA20_SOC_2	976	103.59474420547485	385.91949462890625	0.00030728048	1131.0
SA20_SOC_2	977	478.5599708557129	201.37524604797363	1.1526947e-05	1132.16
SA20_SOC_2	978	416.2661552429199	206.53424263000488	8.692056e-06	1133.32
SA20_SOC_2	979	426.3782024383545	202.91208744049072	1.0350305e-05	1134.48
SA20_SOC_2	980	104.18777465820312	396.35169982910156	0.00046508096	1135.64
SA20_SOC_2	981	477.14734077453613	205.4258394241333	1.0560375e-05	1136.8
SA20_SOC_2	982	475.1731872558594	204.36331272125244	1.29091695e-05	1137.96
SA20_SOC_2	983	476.09243392944336	201.8330955505371	7.985928e-06	1139.12
SA20_SOC_2	984	102.54244804382324	382.119197845459	0.0005457129	1140.28
SA20_SOC_2	985	103.77229452133179	384.6939754486084	0.004700841	1141.44
SA20_SOC_2	986	103.6885142326355	382.7655029296875	0.0015854918	1142.6
SA20_SOC_2	987	104.19325828552246	382.4270725250244	0.006293921	1143.76
SA20_SOC_2	988	104.24060821533203	376.8219566345215	0.0008040588	1144.92
SA20_SOC_2	989	104.47617769241333	385.74079513549805	0.34695083	1146.08
SA20_SOC_2	990	528.6155700683594	235.4668378829956	6.4978994e-06	1147.24
SA20_SOC_2	991	402.52113342285156	204.42965984344482	7.120933e-06	1148.4
SA20_SOC_2	992	462.51583099365234	202.93456077575684	7.6264228e-06	1149.56
SA20_SOC_2	993	513.3548736572266	207.99729824066162	7.414475e-06	1150.72
SA20_SOC_2	994	103.81016731262207	379.7113609313965	0.006338111	1151.88
SA20_SOC_2	995	102.63400077819824	386.8901538848877	0.00029145533	1153.04
SA20_SOC_2	996	104.61409091949463	400.343656539917	0.0012952505	1154.2
SA20_SOC_2	997	767.7871704101562	181.34270668029785	1.1032608e-05	1155.36
SA20_SOC_2	998	102.2749662399292	400.8017349243164	0.00012291403	1156.52
SA20_SOC_2	999	102.41166353225708	406.94103240966797	0.0003045407	1157.68
SA20_SOC_2	1000	102.96292304992676	395.4917907714844	0.0004176867	1158.84
SA20_SOC_2	1001	491.82348251342773	206.19815826416016	8.147273e-06	1160.0
SA20_SOC_2	1002	105.72733879089355	356.63251876831055	0.09095735	1161.16
SA20_SOC_2	1003	512.9768371582031	207.17552661895752	1.0101676e-05	1162.32
SA20_SOC_2	1004	102.75460481643677	378.9086723327637	0.009030229	1163.48
SA20_SOC_2	1005	104.23355102539062	383.6174011230469	0.005350392	1164.64
SA20_SOC_2	1006	465.41709899902344	207.39104747772217	8.97323e-06	1165.8
SA20_SOC_2	1007	515.2251243591309	206.14291191101074	1.0092288e-05	1166.96
SA20_SOC_2	1008	385.8773708343506	215.32739639282227	6.215343e-06	1168.12
SA20_SOC_2	1009	504.78062629699707	211.08112335205078	6.1265923e-06	1169.28
SA20_SOC_2	1010	465.40064811706543	207.63050079345703	1.20324385e-05	1170.44
SA20_SOC_2	1011	455.74488639831543	209.28488731384277	8.566681e-06	1171.6
SA20_SOC_2	1012	456.6991329193115	210.15061855316162	7.565083e-06	1172.76
SA20_SOC_2	1013	504.84485626220703	209.2976188659668	1.04677465e-05	1173.92
SA20_SOC_2	1014	466.2595748901367	206.09006881713867	9.62848e-06	1175.08
SA20_SOC_2	1015	514.7878646850586	209.70903396606445	8.144211e-06	1176.24
SA20_SOC_2	1016	517.0701026916504	205.91337203979492	1.3646746e-05	1177.4
SA20_SOC_2	1017	104.0794849395752	381.2135696411133	0.00031769136	1178.56
SA20_SOC_2	1018	505.70240020751953	210.03686428070068	8.597487e-06	1179.72
SA20_SOC_2	1019	480.95288276672363	205.29484748840332	1.2221756e-05	1180.88
SA20_SOC_2	1020	481.900691986084	206.1331558227539	8.891437e-06	1182.04
SA20_SOC_2	1021	479.27894592285156	205.7592487335205	1.0765865e-05	1183.2
SA20_SOC_2	1022	518.8394546508789	207.96266555786133	1.06425305e-05	1184.36
SA20_SOC_2	1023	417.537260055542	242.06628799438477	8.450743e-06	1185.52
SA20_SOC_2	1024	513.3853912353516	197.95831203460693	7.3154147e-06	1186.68
SA20_SOC_2	1025	103.84906530380249	371.72607421875	0.006432212	1187.84
SA20_SOC_2	1026	103.0564546585083	374.8867607116699	0.00029774578	1189.0
SA20_SOC_2	1027	469.4918155670166	206.7518663406372	2.1396372e-05	1190.16
SA20_SOC_2	1028	479.1482925415039	207.50478744506836	9.372524e-06	1191.32
SA20_SOC_2	1029	105.43913841247559	354.74143981933594	0.00019314318	1192.48
SA20_SOC_2	1030	104.03138399124146	375.0570774078369	0.4100875	1193.64
SA20_SOC_2	1031	103.53741645812988	395.74235916137695	0.0020980013	1194.8
SA20_SOC_2	1032	518.3177947998047	210.73898792266846	9.557881e-06	1195.96
SA20_SOC_2	1033	478.1176567077637	204.4883394241333	1.06645175e-05	1197.12
SA20_SOC_2	1034	377.3150444030762	221.51172637939453	1.0470902e-05	1198.28
SA20_SOC_2	1035	431.6704273223877	203.90560626983643	9.047334e-06	1199.44
SA20_SOC_2	1036	481.5559387207031	206.09245777130127	1.7012642e-05	1200.6
SA20_SOC_2	1037	431.5885066986084	210.37495136260986	8.282868e-06	1201.76
SA20_SOC_2	1038	481.2816619873047	203.19690227508545	1.305572e-05	1202.92
SA20_SOC_2	1039	480.62191009521484	202.0820188522339	1.1019781e-05	1204.08
SA20_SOC_2	1040	505.25684356689453	207.11926460266113	7.5152648e-06	1205.24
SA20_SOC_2	1041	481.9765090942383	206.19350910186768	1.0344256e-05	1206.4
SA20_SOC_2	1042	466.77966117858887	207.34541416168213	1.097574e-05	1207.56
SA20_SOC_2	1043	440.9071922302246	203.90765190124512	8.766905e-06	1208.72
SA20_SOC_2	1044	441.0353660583496	204.48336124420166	9.9657245e-06	1209.88
SA20_SOC_2	1045	504.7405242919922	204.1234016418457	1.087838e-05	1211.04
SA20_SOC_2	1046	468.1406497955322	203.865966796875	1.2216933e-05	1212.2
SA20_SOC_2	1047	480.1785469055176	204.68347549438477	9.408328e-06	1213.36
SA20_SOC_2	1048	428.83782386779785	207.22037315368652	9.90825e-06	1214.52
SA20_SOC_2	1049	403.64999771118164	205.3826093673706	1.0964139e-05	1215.68
SA20_SOC_2	1050	475.8187770843506	204.51993942260742	1.3277057e-05	1216.84
SA20_SOC_2	1051	103.5582184791565	329.06604766845703	0.010529637	1218.0
SA20_SOC_2	1052	105.56689500808716	361.01380348205566	0.006226294	1219.16
SA20_SOC_2	1053	479.54564094543457	204.38848972320557	1.0422405e-05	1220.32
SA20_SOC_2	1054	410.21437644958496	239.70913410186768	8.864377e-06	1221.48
SA20_SOC_2	1055	478.1632423400879	208.7442398071289	1.131895e-05	1222.64
SA20_SOC_2	1056	478.795862197876	202.86473751068115	1.19943215e-05	1223.8
SA20_SOC_2	1057	403.14345359802246	207.6345920562744	8.401614e-06	1224.96
SA20_SOC_2	1058	462.7433776855469	203.7454891204834	9.655311e-06	1226.12
SA20_SOC_2	1059	477.13942527770996	202.17470169067383	1.2489028e-05	1227.28
SA20_SOC_2	1060	450.852108001709	207.71347045898438	9.003651e-06	1228.44
SA20_SOC_2	1061	475.7284164428711	209.04315948486328	7.987543e-06	1229.6
SA20_SOC_2	1062	475.9917736053467	200.6535243988037	1.0588732e-05	1230.76
SA20_SOC_2	1063	104.59737777709961	367.6837348937988	0.025245946	1231.92
SA20_SOC_2	1064	462.75320053100586	201.23236656188965	9.245468e-06	1233.08
SA20_SOC_2	1065	455.26881217956543	206.81736946105957	9.057452e-06	1234.24
SA20_SOC_2	1066	103.13273668289185	356.224422454834	0.0077180187	1235.4
SA20_SOC_2	1067	406.2542915344238	240.54651260375977	7.778946e-06	1236.56
SA20_SOC_2	1068	104.76242303848267	386.8582534790039	0.0009925965	1237.72
SA20_SOC_2	1069	464.34903144836426	204.06519412994385	7.757359e-06	1238.88
SA20_SOC_2	1070	427.3442268371582	205.42503833770752	1.0205507e-05	1240.04
SA20_SOC_2	1071	475.8467674255371	205.29577732086182	1.0382921e-05	1241.2
SA20_SOC_2	1072	476.2096881866455	204.07577991485596	9.272453e-06	1242.36
SA20_SOC_2	1073	464.8089408874512	203.1800365447998	8.726284e-06	1243.52
SA20_SOC_2	1074	767.1501159667969	181.57236099243164	8.394341e-06	1244.68
SA20_SOC_2	1075	516.7109966278076	205.81872940063477	1.2488028e-05	1245.84
SA20_SOC_2	1076	514.1788482666016	206.4111328125	9.947903e-06	1247.0
SA20_SOC_2	1077	481.1847686767578	203.06114673614502	9.778613e-06	1248.16
SA20_SOC_2	1078	399.47497844696045	241.17728233337402	7.6025603e-06	1249.32
SA20_SOC_2	1079	465.73286056518555	203.72543334960938	1.1713082e-05	1250.48
SA20_SOC_2	1080	514.5842552185059	202.7973175048828	8.169586e-06	1251.64
SA20_SOC_2	1081	477.5773525238037	206.38154983520508	1.0028641e-05	1252.8
SA20_SOC_2	1082	100.94718933105469	397.53644943237305	0.0004551221	1253.96
SA20_SOC_2	1083	766.763973236084	182.38786697387695	7.065208e-06	1255.12
SA20_SOC_2	1084	403.65238189697266	211.30441188812256	7.4136906e-06	1256.28
SA20_SOC_2	1085	465.29974937438965	207.93663024902344	9.08536e-06	1257.44
SA20_SOC_2	1086	513.6862754821777	205.33056735992432	1.0446406e-05	1258.6
SA20_SOC_2	1087	104.05752658843994	382.7117156982422	0.019967934	1259.76
SA20_SOC_2	1088	100.15161037445068	381.8272590637207	0.014210345	1260.92
SA20_SOC_2	1089	101.3675332069397	384.5357322692871	0.02588055	1262.08
SA20_SOC_2	1090	102.366042137146	386.9596767425537	0.0031926986	1263.24
SA20_SOC_2	1091	104.00621891021729	387.1204948425293	8.3657666e-05	1264.4
SA20_SOC_2	1092	102.97155380249023	396.2262725830078	0.002306424	1265.56
SA20_SOC_2	1093	502.49338150024414	205.03443717956543	7.42856e-06	1266.72
SA20_SOC_2	1094	103.35580110549927	399.6646213531494	0.006681373	1267.88
SA20_SOC_2	1095	103.29644680023193	394.51120376586914	0.0010646168	1269.04
SA20_SOC_2	1096	453.3762454986572	205.8735752105713	6.669912e-06	1270.2
SA20_SOC_2	1097	477.958345413208	206.93989276885986	8.885604e-06	1271.36
SA20_SOC_2	1098	480.4654121398926	208.6499834060669	8.604493e-06	1272.52
SA20_SOC_2	1099	480.0784111022949	202.1220302581787	1.1194254e-05	1273.68
SA20_SOC_2	1100	490.6778335571289	202.22964763641357	9.0484555e-06	1274.84
SA20_SOC_2	1101	513.1448745727539	205.48901081085205	1.11961535e-05	1276.0
SA20_SOC_2	1102	516.8865203857422	205.44038772583008	9.889624e-06	1277.16
SA20_SOC_2	1103	516.1144256591797	205.50430297851562	9.760556e-06	1278.32
SA20_SOC_2	1104	478.3935546875	207.8404426574707	9.990056e-06	1279.48
SA20_SOC_2	1105	525.8644104003906	206.9168758392334	9.136511e-06	1280.64
SA20_SOC_2	1106	479.46414947509766	206.3058042526245	1.0794938e-05	1281.8
SA20_SOC_2	1107	517.8110599517822	207.84679412841797	1.0226961e-05	1282.96
SA20_SOC_2	1108	480.6151866912842	206.40662670135498	1.0373281e-05	1284.12
SA20_SOC_2	1109	478.14626693725586	205.7623529434204	9.355298e-06	1285.28
SA20_SOC_2	1110	480.7523727416992	210.2477502822876	1.0570128e-05	1286.44
SA20_SOC_2	1111	102.88901329040527	375.44915199279785	0.0018739713	1287.6
SA20_SOC_2	1112	492.3624515533447	206.0342502593994	8.1771e-06	1288.76
SA20_SOC_2	1113	480.47237396240234	203.94460201263428	1.4960038e-05	1289.92
SA20_SOC_2	1114	478.7600517272949	204.47213172912598	1.2257825e-05	1291.08
SA20_SOC_2	1115	438.01722526550293	206.3846254348755	1.0151112e-05	1292.24
SA20_SOC_2	1116	508.30912590026855	205.6834888458252	1.4606039e-05	1293.4
SA20_SOC_2	1117	481.8462371826172	205.4375982284546	1.0012528e-05	1294.56
SA20_SOC_2	1118	480.0593376159668	200.76387405395508	1.4636841e-05	1295.72
SA20_SOC_2	1119	478.91926765441895	203.06789875030518	9.7042475e-06	1296.88
SA20_SOC_2	1120	511.3872528076172	207.29962348937988	1.8063167e-05	1298.04
SA20_SOC_2	1121	480.62496185302734	207.04143047332764	1.2982765e-05	1299.2
SA20_SOC_2	1122	481.7156791687012	204.09327507019043	1.1729971e-05	1300.36
SA20_SOC_2	1123	479.2973518371582	204.13058280944824	1.3834812e-05	1301.52
SA20_SOC_2	1124	479.55331802368164	206.29952430725098	1.3508793e-05	1302.68
SA20_SOC_2	1125	391.7234420776367	204.00262355804443	1.1280523e-05	1303.84
SA20_SOC_2	1126	379.53174114227295	219.9751853942871	1.4331367e-05	1305.0
SA20_SOC_2	1127	439.7534370422363	204.58384037017822	9.888558e-06	1306.16
SA20_SOC_2	1128	441.07608795166016	204.20496940612793	1.0575956e-05	1307.32
SA20_SOC_2	1129	440.79389572143555	204.41868782043457	1.01735195e-05	1308.48
SA20_SOC_2	1130	479.5156478881836	205.8285427093506	1.2083346e-05	1309.64
SA20_SOC_2	1131	479.6106815338135	204.64518070220947	1.3470532e-05	1310.8
SA20_SOC_2	1132	479.60920333862305	201.17557525634766	1.1273005e-05	1311.96
SA20_SOC_2	1133	100.41687488555908	393.8939094543457	0.0020168312	1313.12
SA20_SOC_2	1134	101.83078050613403	400.75830459594727	0.0023992462	1314.28
SA20_SOC_2	1135	476.61848068237305	201.04113578796387	1.1942412e-05	1315.44
SA20_SOC_2	1136	101.47465467453003	407.08499908447266	0.00052552373	1316.6
SA20_SOC_2	1137	429.42285537719727	206.16183757781982	8.464366e-06	1317.76
SA20_SOC_2	1138	101.53025388717651	408.7828731536865	0.0008498592	1318.92
SA20_SOC_2	1139	373.51317405700684	218.16344261169434	1.1200864e-05	1320.08
SA20_SOC_2	1140	407.9840660095215	240.42011260986328	8.95984e-06	1321.24
SA20_SOC_2	1141	404.82025146484375	206.08089923858643	8.744144e-06	1322.4
SA20_SOC_2	1142	476.5392780303955	203.39983463287354	1.0504308e-05	1323.56
SA20_SOC_2	1143	479.24513816833496	206.79516792297363	1.12752095e-05	1324.72
SA20_SOC_2	1144	101.63136720657349	406.6359329223633	0.00048655333	1325.88
SA20_SOC_2	1145	101.9963026046753	398.646183013916	0.0015214267	1327.04
SA20_SOC_2	1146	100.93708038330078	393.3079147338867	0.0016726602	1328.2
SA20_SOC_2	1147	101.33384466171265	363.31947326660156	0.00033870357	1329.36
SA20_SOC_2	1148	103.14346551895142	358.1180477142334	0.008516237	1330.52
SA20_SOC_2	1149	418.66602897644043	202.7043628692627	7.7335735e-06	1331.68
SA20_SOC_2	1150	102.44848728179932	343.04283142089844	0.0029422264	1332.84
SA20_SOC_2	1151	516.2112712860107	206.25452041625977	9.6861795e-06	1334.0
SA20_SOC_2	1152	628.0352592468262	105.08208274841309	1.1187454e-05	1335.16
SA20_SOC_2	1153	408.88686180114746	202.79999256134033	9.31609e-06	1336.32
SA20_SOC_2	1154	399.6128559112549	234.51795101165771	9.737128e-06	1337.48
SA20_SOC_2	1155	421.68517112731934	236.54488563537598	1.027072e-05	1338.64
SA20_SOC_2	1156	104.09808158874512	375.8836555480957	0.00019853069	1339.8
SA20_SOC_2	1157	102.63774394989014	380.48091888427734	0.049002428	1340.96
SA20_SOC_2	1158	466.2440299987793	203.36501598358154	7.3861465e-06	1342.12
SA20_SOC_2	1159	514.7207736968994	207.01366424560547	7.818855e-06	1343.28
SA20_SOC_2	1160	102.42841243743896	393.8693618774414	0.0031590913	1344.44
SA20_SOC_2	1161	101.29903554916382	392.9307746887207	0.17662275	1345.6
SA20_SOC_2	1162	512.8161430358887	204.85136032104492	8.1226335e-06	1346.76
SA20_SOC_2	1163	767.4990653991699	181.9372844696045	9.042254e-06	1347.92
SA20_SOC_2	1164	420.1393127441406	207.26830959320068	7.348375e-06	1349.08
SA20_SOC_2	1165	466.1991596221924	201.59457206726074	8.79095e-06	1350.24
SA20_SOC_2	1166	463.81826400756836	203.75342845916748	7.521402e-06	1351.4
SA20_SOC_2	1167	478.5543441772461	203.36674690246582	7.5343605e-06	1352.56
SA20_SOC_2	1168	514.1849040985107	202.5957727432251	8.42284e-06	1353.72
SA20_SOC_2	1169	780.9848785400391	181.61879539489746	8.353899e-06	1354.88
SA20_SOC_2	1170	464.20326232910156	205.19708633422852	8.1130875e-06	1356.04
SA20_SOC_2	1171	103.31379175186157	369.8850917816162	0.0019950573	1357.2
SA20_SOC_2	1172	103.98287773132324	388.08045387268066	0.00025991493	1358.36
SA20_SOC_2	1173	511.62328720092773	207.0826292037964	8.261489e-06	1359.52
SA20_SOC_2	1174	524.4110107421875	207.7932643890381	8.9783325e-06	1360.68
SA20_SOC_2	1175	105.58017492294312	345.5041980743408	9.772053e-05	1361.84
SA20_SOC_2	1176	424.53060150146484	239.96516704559326	6.794714e-06	1363.0
SA20_SOC_2	1177	516.7786598205566	207.73900508880615	9.142743e-06	1364.16
SA20_SOC_2	1178	501.9030570983887	207.98028945922852	6.9690523e-06	1365.32
SA20_SOC_2	1179	402.91643142700195	206.24319076538086	6.638063e-06	1366.48
SA20_SOC_2	1180	480.76839447021484	208.54054927825928	9.1896845e-06	1367.64
SA20_SOC_2	1181	461.52591705322266	205.580792427063	1.5508243e-05	1368.8
SA20_SOC_2	1182	452.26097106933594	206.6061544418335	7.218255e-06	1369.96
SA20_SOC_2	1183	525.3462791442871	207.547287940979	8.500453e-06	1371.12
SA20_SOC_2	1184	482.0258140563965	208.78591060638428	8.570751e-06	1372.28
SA20_SOC_2	1185	503.17044258117676	206.87483310699463	1.00455245e-05	1373.44
SA20_SOC_2	1186	478.3487319946289	207.48448848724365	7.4267255e-06	1374.6
SA20_SOC_2	1187	105.91131448745728	366.8792152404785	0.17587924	1375.76
SA20_SOC_2	1188	103.72262001037598	391.19911193847656	0.0359972	1376.92
SA20_SOC_2	1189	102.58448123931885	391.79237365722656	0.008316888	1378.08
SA20_SOC_2	1190	102.58671045303345	396.28772735595703	0.0095762545	1379.24
SA20_SOC_2	1191	103.59822511672974	403.7172317504883	0.0075542917	1380.4
SA20_SOC_2	1192	103.72128486633301	396.8881130218506	0.023722613	1381.56
SA20_SOC_2	1193	439.11495208740234	205.88956832885742	9.382997e-06	1382.72
SA20_SOC_2	1194	502.54716873168945	207.9655408859253	9.27508e-06	1383.88
SA20_SOC_2	1195	479.335880279541	202.65732765197754	1.7790644e-05	1385.04
SA20_SOC_2	1196	518.1565284729004	210.4156494140625	1.1138687e-05	1386.2
SA20_SOC_2	1197	439.8022174835205	206.25895500183105	7.923464e-06	1387.36
SA20_SOC_2	1198	478.1330108642578	201.38487339019775	1.2498012e-05	1388.52
SA20_SOC_2	1199	479.5185089111328	206.10926628112793	1.2003201e-05	1389.68
SA20_SOC_2	1200	479.78715896606445	208.13093662261963	1.2556037e-05	1390.84
SA20_SOC_2	1201	477.8615951538086	207.92754650115967	9.233715e-06	1392.0
SA20_SOC_2	1202	479.9189567565918	206.77053451538086	1.2324557e-05	1393.16
SA20_SOC_2	1203	102.631676197052	346.44009590148926	0.0012609017	1394.32
SA20_SOC_2	1204	103.26100587844849	373.89495849609375	0.007984802	1395.48
SA20_SOC_2	1205	102.84428596496582	385.0238227844238	0.0014288225	1396.64
SA20_SOC_2	1206	516.1344528198242	204.5960569381714	1.0366853e-05	1397.8
SA20_SOC_2	1207	481.295108795166	202.70347595214844	1.7765316e-05	1398.96
SA20_SOC_2	1208	479.04224395751953	203.16604614257812	1.3061747e-05	1400.12
SA20_SOC_2	1209	103.30362319946289	372.0662784576416	0.0043981625	1401.28
SA20_SOC_2	1210	102.5367259979248	386.0767936706543	0.0020729187	1402.44
SA20_SOC_2	1211	431.7518711090088	202.90087223052979	1.1388039e-05	1403.6
SA20_SOC_2	1212	480.0652027130127	205.610032081604	1.2421598e-05	1404.76
SA20_SOC_2	1213	418.76139640808105	204.6857786178589	1.1868147e-05	1405.92
SA20_SOC_2	1214	516.1476612091064	204.80116367340088	9.9304625e-06	1407.08
SA20_SOC_2	1215	439.87178802490234	202.1118450164795	1.0985773e-05	1408.24
SA20_SOC_2	1216	466.89252853393555	202.51879692077637	1.375421e-05	1409.4
SA20_SOC_2	1217	429.6151638031006	206.52711868286133	9.516714e-06	1410.56
SA20_SOC_2	1218	465.4416084289551	202.58520126342773	8.699238e-06	1411.72
SA20_SOC_2	1219	405.7319641113281	205.84001541137695	9.443214e-06	1412.88
SA20_SOC_2	1220	102.58545875549316	384.7972011566162	0.001264534	1414.04
SA20_SOC_2	1221	103.71620655059814	384.7148036956787	0.009574712	1415.2
SA20_SOC_2	1222	491.1630153656006	201.30938529968262	9.139064e-06	1416.36
SA20_SOC_2	1223	427.94761657714844	204.12662029266357	1.06259395e-05	1417.52
SA20_SOC_2	1224	102.84833908081055	382.0683288574219	0.10675987	1418.68
SA20_SOC_2	1225	100.72647333145142	400.77670097351074	0.0007945423	1419.84
SA20_SOC_2	1226	102.47620344161987	407.3214340209961	0.00024692732	1421.0
SA20_SOC_2	1227	476.46732330322266	201.01834774017334	1.0624014e-05	1422.16
SA20_SOC_2	1228	101.71630382537842	423.9598846435547	5.693364e-05	1423.32
SA20_SOC_2	1229	104.18833494186401	425.1444911956787	0.0004839489	1424.48
SA20_SOC_2	1230	102.42719650268555	423.707971572876	0.0013001678	1425.64
SA20_SOC_2	1231	101.7909049987793	410.6124687194824	0.00038496178	1426.8
SA20_SOC_2	1232	101.01057291030884	405.3027534484863	0.0020535463	1427.96
SA20_SOC_2	1233	475.3811836242676	203.55751991271973	8.79407e-06	1429.12
SA20_SOC_2	1234	105.18122911453247	351.8128967285156	0.0003307948	1430.28
SA20_SOC_2	1235	103.65808010101318	388.24782371520996	0.0325032	1431.44
SA20_SOC_2	1236	464.304256439209	203.24665546417236	1.1051478e-05	1432.6
SA20_SOC_2	1237	403.5438537597656	205.77115058898926	7.879488e-06	1433.76
SA20_SOC_2	1238	428.7513732910156	205.16866207122803	8.245369e-06	1434.92
SA20_SOC_2	1239	464.4815444946289	204.7750997543335	8.8924035e-06	1436.08
SA20_SOC_2	1240	356.9844722747803	219.13342952728271	6.4289566e-06	1437.24
SA20_SOC_2	1241	464.24927711486816	205.09328842163086	9.288561e-06	1438.4
SA20_SOC_2	1242	360.719895362854	221.27922534942627	7.59052e-06	1439.56
SA20_SOC_2	1243	460.2381229400635	205.2643346786499	7.935275e-06	1440.72
SA20_SOC_2	1244	415.0148391723633	206.13199710845947	6.2726685e-06	1441.88
SA20_SOC_2	1245	463.47012519836426	204.03246402740479	8.701337e-06	1443.04
SA20_SOC_2	1246	464.6219730377197	202.7462911605835	8.898783e-06	1444.2
SA20_SOC_2	1247	467.9152488708496	204.63056087493896	9.001135e-06	1445.36
SA20_SOC_2	1248	465.05584716796875	204.7701930999756	1.1616003e-05	1446.52
SA20_SOC_2	1249	479.6478748321533	209.06174182891846	9.092468e-06	1447.68
SA20_SOC_2	1250	766.3951873779297	182.1086883544922	8.913e-06	1448.84
SA20_SOC_2	1251	103.5959243774414	366.8715476989746	0.00043030392	1450.0
SA20_SOC_2	1252	477.68774032592773	207.10241317749023	9.361509e-06	1451.16
SA20_SOC_2	1253	103.43787670135498	383.59803199768066	0.00058637204	1452.32
SA20_SOC_2	1254	766.9538497924805	183.1244945526123	6.898635e-06	1453.48
SA20_SOC_2	1255	512.7509593963623	207.3691749572754	7.233491e-06	1454.64
SA20_SOC_2	1256	405.18999099731445	208.90560150146484	7.644044e-06	1455.8
SA20_SOC_2	1257	502.6326656341553	207.51123905181885	7.5995736e-06	1456.96
SA20_SOC_2	1258	101.99830532073975	379.9432182312012	0.0014866153	1458.12
SA20_SOC_2	1259	466.566801071167	209.0882921218872	9.781085e-06	1459.28
SA20_SOC_2	1260	103.66134643554688	399.7883605957031	0.00024863682	1460.44
SA20_SOC_2	1261	103.11352014541626	399.0702438354492	0.0009989936	1461.6
SA20_SOC_2	1262	102.66196727752686	399.7437286376953	0.00031937467	1462.76
SA20_SOC_2	1263	514.7887229919434	205.67350387573242	1.1671879e-05	1463.92
SA20_SOC_2	1264	412.7179145812988	220.44118881225586	1.2678057e-05	1465.08
SA20_SOC_2	1265	504.18338775634766	207.9239559173584	7.918387e-06	1466.24
SA20_SOC_2	1266	514.4941329956055	204.615740776062	8.821452e-06	1467.4
SA20_SOC_2	1267	101.92718505859375	408.4720802307129	0.0006350154	1468.56
SA20_SOC_2	1268	515.3615474700928	207.11142539978027	9.000706e-06	1469.72
SA20_SOC_2	1269	7.952786237001419	29.461079835891724	1.1511677e-05	1470.88
SA20_SOC_2	1270	104.02219295501709	371.9147300720215	0.0003741042	1472.04
SA20_SOC_2	1271	502.8470039367676	207.80306339263916	1.04358805e-05	1473.2
SA20_SOC_2	1272	516.5376663208008	206.02799892425537	1.2009029e-05	1474.36
SA20_SOC_2	1273	453.9219856262207	207.6996946334839	7.2537523e-06	1475.52
SA20_SOC_2	1274	479.2401313781738	208.40107440948486	8.8729375e-06	1476.68
SA20_SOC_2	1275	427.38733291625977	209.11186695098877	8.12316e-06	1477.84
SA20_SOC_2	1276	464.5340919494629	208.29352855682373	9.168535e-06	1479.0
SA20_SOC_2	1277	103.26471328735352	380.1034927368164	0.06678768	1480.16
SA20_SOC_2	1278	102.45556831359863	379.0386486053467	0.8994199	1481.32
SA20_SOC_2	1279	102.6789903640747	382.5080108642578	0.17073715	1482.48
SA20_SOC_2	1280	102.88851261138916	383.97162437438965	0.24630313	1483.64
SA20_SOC_2	1281	102.87413597106934	385.08127212524414	0.033038694	1484.8
SA20_SOC_2	1282	102.63760089874268	387.12907791137695	0.0014150545	1485.96
SA20_SOC_2	1283	102.59804725646973	391.0924530029297	0.030412309	1487.12
SA20_SOC_2	1284	103.1965970993042	395.18571853637695	0.14696899	1488.28
SA20_SOC_2	1285	478.22160720825195	204.1330862045288	1.0010046e-05	1489.44
SA20_SOC_2	1286	484.8115921020508	203.3871603012085	1.1979656e-05	1490.6
SA20_SOC_2	1287	480.2818775177002	203.32486152648926	1.082372e-05	1491.76
SA20_SOC_2	1288	378.3949851989746	223.4983491897583	1.0828118e-05	1492.92
SA20_SOC_2	1289	480.8279037475586	206.3611364364624	1.0795958e-05	1494.08
SA20_SOC_2	1290	480.17163276672363	206.98811531066895	1.6437054e-05	1495.24
SA20_SOC_2	1291	467.64349937438965	203.85409355163574	1.1688276e-05	1496.4
SA20_SOC_2	1292	102.6224136352539	395.2151870727539	0.000641509	1497.56
SA20_SOC_2	1293	454.86297607421875	206.97948932647705	8.720876e-06	1498.72
SA20_SOC_2	1294	430.31277656555176	205.6067705154419	9.569546e-06	1499.88
SA20_SOC_2	1295	379.0309429168701	221.71897888183594	1.0969744e-05	1501.04
SA20_SOC_2	1296	103.55798006057739	401.25492095947266	0.024048192	1502.2
SA20_SOC_2	1297	515.5223846435547	202.89781093597412	1.1573145e-05	1503.36
SA20_SOC_2	1298	101.87042951583862	402.70368576049805	0.0004122607	1504.52
SA20_SOC_2	1299	102.11355686187744	402.3468589782715	0.00044959245	1505.68
SA20_SOC_2	1300	101.36770009994507	400.4769515991211	0.00011654244	1506.84
SA20_SOC_2	1301	102.7823805809021	399.21300888061523	0.00022186799	1508.0
SA20_SOC_2	1302	103.06260585784912	399.917049407959	0.00010457409	1509.16
SA20_SOC_2	1303	440.5550956726074	203.94536018371582	1.2236217e-05	1510.32
SA20_SOC_2	1304	102.53856182098389	404.6766471862793	0.0012076831	1511.48
SA20_SOC_2	1305	478.44791412353516	205.30044078826904	1.2602306e-05	1512.64
SA20_SOC_2	1306	480.8757781982422	202.63134956359863	1.3673568e-05	1513.8
SA20_SOC_2	1307	428.60918045043945	206.06258869171143	9.954051e-06	1514.96
SA20_SOC_2	1308	465.02528190612793	206.20503902435303	1.1831737e-05	1516.12
SA20_SOC_2	1309	455.04512786865234	206.01948738098145	1.077735e-05	1517.28
SA20_SOC_2	1310	462.66441345214844	204.8545503616333	1.1245066e-05	1518.44
SA20_SOC_2	1311	405.4863929748535	239.23547744750977	7.052848e-06	1519.6
SA20_SOC_2	1312	463.815975189209	204.31353092193604	1.19456245e-05	1520.76
SA20_SOC_2	1313	479.4179916381836	203.05874347686768	1.1374396e-05	1521.92
SA20_SOC_2	1314	464.68520164489746	203.01312446594238	1.1367034e-05	1523.08
SA20_SOC_2	1315	480.09490966796875	204.28945541381836	1.1279146e-05	1524.24
SA20_SOC_2	1316	419.53577995300293	207.1790885925293	8.0752325e-06	1525.4
SA20_SOC_2	1317	374.32188987731934	217.38671779632568	1.0659555e-05	1526.56
SA20_SOC_2	1318	102.2028923034668	409.6273612976074	9.0734626e-05	1527.72
SA20_SOC_2	1319	463.49048614501953	197.9549217224121	7.875754e-06	1528.88
SA20_SOC_2	1320	452.855920791626	201.94865226745605	1.0105029e-05	1530.04
SA20_SOC_2	1321	104.13532257080078	362.1247100830078	0.042188905	1531.2
SA20_SOC_2	1322	102.53756046295166	377.72117614746094	0.0068022464	1532.36
SA20_SOC_2	1323	371.9900131225586	219.95281219482422	9.444844e-06	1533.52
SA20_SOC_2	1324	464.9947166442871	203.15465927124023	1.931262e-05	1534.68
SA20_SOC_2	1325	464.21570777893066	204.0593719482422	9.317342e-06	1535.84
SA20_SOC_2	1326	102.7430534362793	366.71321868896484	0.0037636939	1537.0
SA20_SOC_2	1327	406.8979263305664	206.85720920562744	7.4061363e-06	1538.16
SA20_SOC_2	1328	766.6744232177734	182.71755695343018	6.978775e-06	1539.32
SA20_SOC_2	1329	431.4986228942871	207.10245609283447	8.701494e-06	1540.48
SA20_SOC_2	1330	463.36960792541504	200.63281059265137	7.6454e-06	1541.64
SA20_SOC_2	1331	627.6700973510742	106.7336654663086	1.6684387e-05	1542.8
SA20_SOC_2	1332	103.28171253204346	373.7204933166504	0.4913709	1543.96
SA20_SOC_2	1333	111.96250915527344	329.3528366088867	0.037055686	1545.12
SA20_SOC_2	1334	463.1450653076172	202.87982940673828	9.180119e-06	1546.28
SA20_SOC_2	1335	104.31143045425415	379.3865203857422	0.024878072	1547.44
SA20_SOC_2	1336	481.53443336486816	207.92497158050537	8.222088e-06	1548.6
SA20_SOC_2	1337	766.9375419616699	182.17443466186523	8.913391e-06	1549.76
SA20_SOC_2	1338	465.23985862731934	206.1898899078369	8.646121e-06	1550.92
SA20_SOC_2	1339	503.0611515045166	208.47617626190186	7.949015e-06	1552.08
SA20_SOC_2	1340	423.26154708862305	241.95181846618652	7.5201397e-06	1553.24
SA20_SOC_2	1341	516.1334037780762	208.59795570373535	9.606981e-06	1554.4
SA20_SOC_2	1342	105.0102710723877	377.20951080322266	0.05792678	1555.56
SA20_SOC_2	1343	410.72254180908203	248.30211639404297	7.875829e-06	1556.72
SA20_SOC_2	1344	428.59582901000977	209.31983470916748	7.0400533e-06	1557.88
SA20_SOC_2	1345	102.95066833496094	377.4668312072754	0.24267234	1559.04
SA20_SOC_2	1346	419.90747451782227	214.34492111206055	6.849554e-06	1560.2
SA20_SOC_2	1347	516.5542125701904	206.8932008743286	8.610847e-06	1561.36
SA20_SOC_2	1348	422.1905708312988	214.37175750732422	8.68633e-06	1562.52
SA20_SOC_2	1349	512.4765396118164	207.3610782623291	1.0279176e-05	1563.68
SA20_SOC_2	1350	526.5399932861328	222.69407272338867	8.405524e-06	1564.84
SA20_SOC_2	1351	105.05120754241943	370.2886390686035	0.06133745	1566.0
SA20_SOC_2	1352	517.3760414123535	207.98759937286377	1.0008767e-05	1567.16
SA20_SOC_2	1353	506.0617446899414	207.35007762908936	1.0719395e-05	1568.32
SA20_SOC_2	1354	514.9765014648438	206.70960903167725	1.1468417e-05	1569.48
SA20_SOC_2	1355	452.0697593688965	206.04766845703125	8.778852e-06	1570.64
SA20_SOC_2	1356	480.60317039489746	210.21120071411133	9.592004e-06	1571.8
SA20_SOC_2	1357	477.83374786376953	206.72048091888428	1.330979e-05	1572.96
SA20_SOC_2	1358	481.1686038970947	209.12477016448975	1.3643428e-05	1574.12
SA20_SOC_2	1359	517.8919792175293	207.7448272705078	1.5627116e-05	1575.28
SA20_SOC_2	1360	106.40150308609009	330.5014228820801	0.0010888657	1576.44
SA20_SOC_2	1361	480.0323009490967	207.5119400024414	9.5371115e-06	1577.6
SA20_SOC_2	1362	481.75134658813477	207.80060291290283	1.3015095e-05	1578.76
SA20_SOC_2	1363	491.5125846862793	206.82037353515625	7.996018e-06	1579.92
SA20_SOC_2	1364	477.19550132751465	172.2002935409546	7.516562e-06	1581.08
SA20_SOC_2	1365	526.6067981719971	211.33727073669434	1.10926385e-05	1582.24
SA20_SOC_2	1366	477.36644744873047	205.17986297607422	1.5608543e-05	1583.4
SA20_SOC_2	1367	421.6986656188965	244.89426612854004	8.923699e-06	1584.56
SA20_SOC_2	1368	480.222225189209	207.75346755981445	1.0709891e-05	1585.72
SA20_SOC_2	1369	517.073392868042	208.5203218460083	1.1323323e-05	1586.88
SA20_SOC_2	1370	481.473445892334	206.1963701248169	9.376511e-06	1588.04
SA20_SOC_2	1371	477.97985076904297	206.04291915893555	1.00027455e-05	1589.2
SA20_SOC_2	1372	480.8072090148926	204.33096885681152	1.1508999e-05	1590.36
SA20_SOC_2	1373	509.86156463623047	205.49018383026123	1.6128533e-05	1591.52
SA20_SOC_2	1374	103.29626798629761	367.46912956237793	0.099811405	1592.68
SA20_SOC_2	1375	483.5667610168457	208.7464141845703	1.3301009e-05	1593.84
SA20_SOC_2	1376	103.73857021331787	383.9911079406738	0.0005130329	1595.0
SA20_SOC_2	1377	102.24825143814087	395.8703327178955	0.000399028	1596.16
SA20_SOC_2	1378	402.8297424316406	206.63301944732666	9.263508e-06	1597.32
SA20_SOC_2	1379	454.0642261505127	206.3807773590088	1.0592854e-05	1598.48
SA20_SOC_2	1380	431.71186447143555	207.18097686767578	1.3049896e-05	1599.64
SA20_SOC_2	1381	481.61354064941406	207.2184419631958	1.2997581e-05	1600.8
SA20_SOC_2	1382	403.4952640533447	206.95220947265625	1.1356361e-05	1601.96
SA20_SOC_2	1383	466.50147438049316	203.48254680633545	1.1008981e-05	1603.12
SA20_SOC_2	1384	432.3676109313965	204.5614528656006	1.2379224e-05	1604.28
SA20_SOC_2	1385	481.36143684387207	203.86799812316895	1.1820201e-05	1605.44
SA20_SOC_2	1386	417.25502014160156	206.67504787445068	1.1153014e-05	1606.6
SA20_SOC_2	1387	428.9504051208496	204.8921298980713	1.106081e-05	1607.76
SA20_SOC_2	1388	430.22871017456055	204.0549659729004	1.2692066e-05	1608.92
SA20_SOC_2	1389	107.54404067993164	318.5478115081787	0.0146234175	1610.08
SA20_SOC_2	1390	428.72676849365234	205.75645923614502	1.21709745e-05	1611.24
SA20_SOC_2	1391	463.692569732666	208.76629829406738	8.378409e-06	1612.4
SA20_SOC_2	1392	477.88543701171875	203.83506774902344	1.2793732e-05	1613.56
SA20_SOC_2	1393	454.03852462768555	203.38943481445312	9.563324e-06	1614.72
SA20_SOC_2	1394	516.5074348449707	205.4775094985962	1.1241047e-05	1615.88
SA20_SOC_2	1395	451.26166343688965	203.83636951446533	1.1226915e-05	1617.04
SA20_SOC_2	1396	479.8429012298584	201.11653804779053	1.0922069e-05	1618.2
SA20_SOC_2	1397	429.9222946166992	205.0193452835083	9.258068e-06	1619.36
SA20_SOC_2	1398	465.0082588195801	202.2802448272705	1.0216989e-05	1620.52
SA20_SOC_2	1399	475.8767604827881	202.282977104187	7.947332e-06	1621.68
SA20_SOC_2	1400	454.4161796569824	203.84845733642578	8.990122e-06	1622.84
SA20_SOC_2	1401	425.8603572845459	205.71463108062744	8.2559445e-06	1624.0
SA20_SOC_2	1402	106.30184412002563	349.77115631103516	0.00052712334	1625.16
SA20_SOC_2	1403	418.88437271118164	209.10186767578125	7.8600715e-06	1626.32
SA20_SOC_2	1404	102.00607776641846	401.36341094970703	0.0114094615	1627.48
SA20_SOC_2	1405	102.54501104354858	368.2196044921875	0.0041836384	1628.64
SA20_SOC_2	1406	515.0006294250488	230.5034065246582	9.415823e-06	1629.8
SA20_SOC_2	1407	101.86703205108643	387.4338912963867	0.00019809976	1630.96
SA20_SOC_2	1408	101.90426111221313	407.2543716430664	0.0015133964	1632.12
SA20_SOC_2	1409	104.59874868392944	354.90909576416016	0.0050562383	1633.28
SA20_SOC_2	1410	481.3830375671387	204.70441818237305	1.5174738e-05	1634.44
SA20_SOC_2	1411	460.9421730041504	201.8814468383789	8.668488e-06	1635.6
SA20_SOC_2	1412	463.3171558380127	205.95763206481934	1.2369276e-05	1636.76
SA20_SOC_2	1413	511.9137763977051	201.97279930114746	8.3935965e-06	1637.92
SA20_SOC_2	1414	463.94476890563965	203.42252254486084	8.542124e-06	1639.08
SA20_SOC_2	1415	518.7333106994629	204.56717491149902	1.2033334e-05	1640.24
SA20_SOC_2	1416	455.5112838745117	205.53288459777832	6.5033737e-06	1641.4
SA20_SOC_2	1417	479.32848930358887	206.72006607055664	8.374855e-06	1642.56
SA20_SOC_2	1418	103.42713594436646	379.6644115447998	0.0039719697	1643.72
SA20_SOC_2	1419	476.41849517822266	208.96406650543213	8.175525e-06	1644.88
SA20_SOC_2	1420	464.07923698425293	212.26996421813965	7.8614285e-06	1646.04
SA20_SOC_2	1421	102.88140773773193	379.8977279663086	0.85418653	1647.2
SA20_SOC_2	1422	510.75549125671387	205.0733470916748	9.071457e-06	1648.36
SA20_SOC_2	1423	499.1058826446533	205.6863498687744	8.623041e-06	1649.52
SA20_SOC_2	1424	105.25237321853638	367.1657180786133	0.00062174915	1650.68
SA20_SOC_2	1425	528.2952308654785	314.2671489715576	7.77819e-06	1651.84
SA20_SOC_2	1426	463.7463569641113	203.45260620117188	7.198334e-06	1653.0
SA20_SOC_2	1427	514.5998477935791	208.14186573028564	8.6573755e-06	1654.16
SA20_SOC_2	1428	480.7758331298828	210.16563892364502	1.11591435e-05	1655.32
SA20_SOC_2	1429	515.2202606201172	207.50394344329834	9.142804e-06	1656.48
SA20_SOC_2	1430	501.1446952819824	206.90611839294434	8.444169e-06	1657.64
SA20_SOC_2	1431	107.44539499282837	327.6984214782715	0.27691215	1658.8
SA20_SOC_2	1432	102.24059820175171	368.1781196594238	0.2655794	1659.96
SA20_SOC_2	1433	455.58948516845703	208.5223388671875	7.991459e-06	1661.12
SA20_SOC_2	1434	103.19396257400513	366.9386672973633	0.0028413907	1662.28
SA20_SOC_2	1435	481.95486068725586	210.15900135040283	1.02172135e-05	1663.44
SA20_SOC_2	1436	479.01062965393066	202.1842861175537	1.5909955e-05	1664.6
SA20_SOC_2	1437	103.21692228317261	370.3183364868164	0.0022403148	1665.76
SA20_SOC_2	1438	112.65933513641357	334.3217468261719	0.07855001	1666.92
SA20_SOC_2	1439	103.04404497146606	368.5113716125488	0.13557954	1668.08
SA20_SOC_2	1440	480.3401470184326	208.02992820739746	1.2524668e-05	1669.24
SA20_SOC_2	1441	101.07715129852295	386.5296936035156	0.002167825	1670.4
SA20_SOC_2	1442	103.09679508209229	359.6699523925781	0.0015633218	1671.56
SA20_SOC_2	1443	101.11385583877563	339.7653007507324	0.0077907536	1672.72
SA20_SOC_2	1444	102.7137041091919	386.83250427246094	0.07400547	1673.88
SA20_SOC_2	1445	481.0877799987793	206.42582416534424	1.08817e-05	1675.04
SA20_SOC_2	1446	480.6936740875244	206.04884147644043	1.2022138e-05	1676.2
SA20_SOC_2	1447	480.7411193847656	205.57050704956055	1.1016838e-05	1677.36
SA20_SOC_2	1448	477.5893211364746	206.32784843444824	1.0850116e-05	1678.52
SA20_SOC_2	1449	478.5079002380371	207.32783317565918	1.0212537e-05	1679.68
SA20_SOC_2	1450	378.6040782928467	221.03413581848145	1.1027201e-05	1680.84
SA20_SOC_2	1451	480.41038513183594	204.00286674499512	1.3652459e-05	1682.0
SA20_SOC_2	1452	439.1709327697754	209.42220211029053	1.14904215e-05	1683.16
SA20_SOC_2	1453	479.5082092285156	205.89749336242676	8.673714e-06	1684.32
SA20_SOC_2	1454	104.42769527435303	323.714017868042	0.0041045053	1685.48
SA20_SOC_2	1455	102.62324810028076	366.8815612792969	0.023084171	1686.64
SA20_SOC_2	1456	478.03049087524414	203.87476444244385	1.3736422e-05	1687.8
SA20_SOC_2	1457	377.63447761535645	221.0812282562256	1.04605615e-05	1688.96
SA20_SOC_2	1458	104.96243238449097	361.97622299194336	0.8399556	1690.12
SA20_SOC_2	1459	379.4020652770996	224.22976970672607	1.2766724e-05	1691.28
SA20_SOC_2	1460	223.83828163146973	244.35564994812012	1.1054198e-05	1692.44
SA20_SOC_2	1461	418.6175346374512	205.7113552093506	1.03288385e-05	1693.6
SA20_SOC_2	1462	430.41090965270996	204.76068019866943	1.106389e-05	1694.76
SA20_SOC_2	1463	103.3767819404602	368.2125663757324	0.17780636	1695.92
SA20_SOC_2	1464	108.62902402877808	326.02684020996094	0.018389745	1697.08
SA20_SOC_2	1465	103.65767478942871	371.6203308105469	0.3525234	1698.24
SA20_SOC_2	1466	103.76019477844238	357.1083641052246	0.0032856865	1699.4
SA20_SOC_2	1467	456.26158714294434	204.97840404510498	1.0995876e-05	1700.56
SA20_SOC_2	1468	101.44294500350952	347.49189376831055	0.003150924	1701.72
SA20_SOC_2	1469	100.47228336334229	383.2518196105957	0.17989984	1702.88
SA20_SOC_2	1470	452.6752471923828	205.49753665924072	1.2467572e-05	1704.04
SA20_SOC_2	1471	457.23724365234375	201.5027618408203	1.34077845e-05	1705.2
SA20_SOC_2	1472	461.78717613220215	204.5068645477295	1.0522516e-05	1706.36
SA20_SOC_2	1473	438.2739543914795	202.12015628814697	1.1136138e-05	1707.52
SA20_SOC_2	1474	406.1899185180664	243.26454162597656	7.696168e-06	1708.68
SA20_SOC_2	1475	440.5430316925049	206.4215898513794	9.512567e-06	1709.84
SA20_SOC_2	1476	407.3321342468262	237.91643142700195	7.6927845e-06	1711.0
SA20_SOC_2	1477	476.4956474304199	207.22187519073486	1.0870581e-05	1712.16
SA20_SOC_2	1478	428.37209701538086	206.02954387664795	8.424109e-06	1713.32
SA20_SOC_2	1479	503.4369945526123	202.0105218887329	9.661685e-06	1714.48
SA20_SOC_2	1480	474.3518829345703	201.0741949081421	1.6458496e-05	1715.64
SA20_SOC_2	1481	416.8887138366699	238.2132339477539	7.2320836e-06	1716.8
SA20_SOC_2	1482	405.0288200378418	205.3667163848877	1.0210511e-05	1717.96
SA20_SOC_2	1483	427.97327041625977	203.66090297698975	8.285649e-06	1719.12
SA20_SOC_2	1484	427.31242179870605	204.75482940673828	9.107968e-06	1720.28
SA20_SOC_2	1485	463.48605155944824	201.24956130981445	1.09680495e-05	1721.44
SA20_SOC_2	1486	428.2956123352051	203.61904621124268	1.0162765e-05	1722.6
SA20_SOC_2	1487	462.8725051879883	203.4851360321045	1.00813795e-05	1723.76
SA20_SOC_2	1488	420.04847526550293	207.70278453826904	8.600965e-06	1724.92
SA20_SOC_2	1489	104.56749200820923	361.69824600219727	0.5136444	1726.08
SA20_SOC_2	1490	476.894474029541	203.1455898284912	8.444668e-06	1727.24
SA20_SOC_2	1491	510.9954357147217	204.0534782409668	8.139895e-06	1728.4
SA20_SOC_2	1492	428.89013290405273	206.92082405090332	1.4987468e-05	1729.56
SA20_SOC_2	1493	461.6065979003906	204.36229705810547	1.0021623e-05	1730.72
SA20_SOC_2	1494	454.7200679779053	196.9275999069214	8.756945e-06	1731.88
SA20_SOC_2	1495	463.43255043029785	202.74999618530273	8.932325e-06	1733.04
SA20_SOC_2	1496	104.34534549713135	358.5639953613281	0.9583098	1734.2
SA20_SOC_2	1497	465.7522201538086	203.52544784545898	1.3033391e-05	1735.36
SA20_SOC_2	1498	461.4686965942383	201.97252750396729	1.008288e-05	1736.52
SA20_SOC_2	1499	516.883373260498	198.81699085235596	6.3727243e-06	1737.68
SA20_SOC_2	1500	496.50797843933105	201.26272201538086	8.240322e-06	1738.84
SA20_SOC_2	1501	481.15034103393555	201.6996717453003	1.018175e-05	1740.0
SA20_SOC_2	1502	467.1682357788086	202.34912395477295	1.3026271e-05	1741.16
SA20_SOC_2	1503	514.4118309020996	204.4778823852539	9.900241e-06	1742.32
SA20_SOC_2	1504	406.8930149078369	204.31925296783447	7.670611e-06	1743.48
SA20_SOC_2	1505	418.23296546936035	209.8033046722412	6.2785334e-06	1744.64
SA20_SOC_2	1506	513.1818771362305	205.65150260925293	8.115974e-06	1745.8
SA20_SOC_2	1507	511.83128356933594	205.62044620513916	9.229569e-06	1746.96
SA20_SOC_2	1508	430.5830955505371	364.85572814941406	0.998968	1748.12
SA20_SOC_2	1509	579.6464920043945	369.2328643798828	0.9924231	1749.28
SA20_SOC_2	1510	616.8017387390137	375.07959365844727	0.9996954	1750.44
SA20_SOC_2	1511	639.0091896057129	361.40024185180664	0.99968433	1751.6
SA20_SOC_2	1512	662.2003555297852	367.90197372436523	0.99814105	1752.76
SA20_SOC_2	1513	624.7892379760742	372.00170516967773	0.99983776	1753.92
SA20_SOC_2	1514	623.2982158660889	345.91094970703125	0.99663603	1755.08
SA20_SOC_2	1515	614.2128944396973	359.63361740112305	0.99981886	1756.24
SA20_SOC_2	1516	595.7614421844482	356.1466598510742	0.6515727	1757.4
SA20_SOC_2	1517	581.1523914337158	373.2061958312988	0.9998634	1758.56
SA20_SOC_2	1518	424.36256408691406	379.77195739746094	0.9944277	1759.72
SA20_SOC_2	1519	332.48891830444336	389.9145698547363	0.9890904	1760.88
SA20_SOC_2	1520	385.2238178253174	216.0904884338379	8.127608e-06	1762.04
SA20_SOC_2	1521	422.64108657836914	239.58612442016602	9.451584e-06	1763.2
SA20_SOC_2	1522	518.3203220367432	207.40639686584473	1.8697678e-05	1764.36
SA20_SOC_2	1523	430.03478050231934	208.14640045166016	1.1889434e-05	1765.52
SA20_SOC_2	1524	480.69820404052734	208.32444190979004	1.0511814e-05	1766.68
SA20_SOC_2	1525	104.81317043304443	356.1226272583008	0.0017017395	1767.84
SA20_SOC_2	1526	103.50006818771362	370.00539779663086	0.0038113208	1769.0
SA20_SOC_2	1527	514.9916172027588	209.685959815979	7.703841e-06	1770.16
SA20_SOC_2	1528	484.16666984558105	207.7427101135254	1.1853444e-05	1771.32
SA20_SOC_2	1529	378.54108810424805	222.63391971588135	1.3283074e-05	1772.48
SA20_SOC_2	1530	465.8043384552002	210.5390167236328	9.854442e-06	1773.64
SA20_SOC_2	1531	492.91162490844727	204.58740234375	1.0363393e-05	1774.8
SA20_SOC_2	1532	431.29568099975586	212.5387144088745	9.0983485e-06	1775.96
SA20_SOC_2	1533	481.37264251708984	207.32245445251465	8.905149e-06	1777.12
SA20_SOC_2	1534	481.0391902923584	205.3173065185547	1.183343e-05	1778.28
SA20_SOC_2	1535	480.67569732666016	205.73604583740234	1.1442809e-05	1779.44
SA20_SOC_2	1536	429.14366722106934	208.19167613983154	1.1713294e-05	1780.6
SA20_SOC_2	1537	429.33568954467773	207.7859401702881	1.0751623e-05	1781.76
SA20_SOC_2	1538	481.3760757446289	209.22042846679688	1.6276435e-05	1782.92
SA20_SOC_2	1539	469.4867134094238	204.3845272064209	9.542116e-06	1784.08
SA20_SOC_2	1540	474.4800090789795	169.68350887298584	7.882013e-06	1785.24
SA20_SOC_2	1541	103.57247591018677	406.5150260925293	0.00262643	1786.4
SA20_SOC_2	1542	440.03868103027344	204.6643352508545	1.0187208e-05	1787.56
SA20_SOC_2	1543	484.0198516845703	203.96454334259033	2.1463527e-05	1788.72
SA20_SOC_2	1544	482.9160690307617	200.45828819274902	1.3237308e-05	1789.88
SA20_SOC_2	1545	405.90734481811523	206.1415958404541	1.3145549e-05	1791.04
SA20_SOC_2	1546	430.36437034606934	203.97239685058594	1.1942378e-05	1792.2
SA20_SOC_2	1547	464.2892360687256	201.72520637512207	1.1805341e-05	1793.36
SA20_SOC_2	1548	454.51951026916504	204.29613590240479	1.066229e-05	1794.52
SA20_SOC_2	1549	456.41393661499023	204.760422706604	1.109469e-05	1795.68
SA20_SOC_2	1550	374.9469757080078	388.2889652252197	0.7468031	1796.84
SA20_SOC_2	1551	534.5384120941162	374.4455337524414	0.9984434	1798.0
SA20_SOC_2	1552	624.3176460266113	372.1592903137207	0.99980146	1799.16
SA20_SOC_2	1553	633.1549644470215	352.83302307128906	0.9985784	1800.32
SA20_SOC_2	1554	639.1327857971191	362.11389541625977	0.99552506	1801.48
SA20_SOC_2	1555	612.0964050292969	351.9960594177246	0.9994578	1802.64
SA20_SOC_2	1556	634.7375869750977	373.0677795410156	0.98233205	1803.8
SA20_SOC_2	1557	626.2503147125244	359.33658599853516	0.98747975	1804.96
SA20_SOC_2	1558	592.5079345703125	361.9577980041504	0.9995641	1806.12
SA20_SOC_2	1559	603.9260864257812	379.79942321777344	0.9990144	1807.28
SA20_SOC_2	1560	621.2595462799072	385.3274917602539	0.9986118	1808.44
SA20_SOC_2	1561	602.7892112731934	392.14250564575195	0.9990344	1809.6
SA20_SOC_2	1562	387.7786636352539	388.2425308227539	0.9980969	1810.76
SA20_SOC_2	1563	333.07909965515137	391.4356327056885	0.9816713	1811.92
SA20_SOC_2	1564	327.1134853363037	388.67091178894043	0.9507969	1813.08
SA20_SOC_2	1565	425.7756233215332	202.33205795288086	9.995718e-06	1814.24
SA20_SOC_2	1566	409.3456268310547	234.29491996765137	1.0775891e-05	1815.4
SA20_SOC_2	1567	465.06567001342773	200.81149578094482	8.376859e-06	1816.56
SA20_SOC_2	1568	464.97836112976074	199.3919277191162	1.0847177e-05	1817.72
SA20_SOC_2	1569	463.27037811279297	202.13407516479492	1.0721644e-05	1818.88
SA20_SOC_2	1570	462.14118003845215	204.10454750061035	1.01597125e-05	1820.04
SA20_SOC_2	1571	478.8513660430908	201.6617774963379	1.0024682e-05	1821.2
SA20_SOC_2	1572	404.0463447570801	211.41589164733887	8.8094475e-06	1822.36
SA20_SOC_2	1573	429.9293041229248	204.89820957183838	1.0314103e-05	1823.52
SA20_SOC_2	1574	462.69516944885254	205.23974418640137	9.763237e-06	1824.68
SA20_SOC_2	1575	512.6553535461426	203.49700927734375	8.934787e-06	1825.84
SA20_SOC_2	1576	101.59471035003662	406.710147857666	0.00087596325	1827.0
SA20_SOC_2	1577	101.58617496490479	408.8096237182617	0.0016996218	1828.16
SA20_SOC_2	1578	102.37231254577637	406.66906356811523	0.008957926	1829.32
SA20_SOC_2	1579	102.12259292602539	408.48398208618164	0.0010801402	1830.48
SA20_SOC_2	1580	465.17791748046875	205.25507926940918	8.456475e-06	1831.64
SA20_SOC_2	1581	405.80105781555176	212.36294746398926	6.788419e-06	1832.8
SA20_SOC_2	1582	460.38641929626465	205.1197385787964	8.48021e-06	1833.96
SA20_SOC_2	1583	514.8138523101807	204.68700885772705	8.450131e-06	1835.12
SA20_SOC_2	1584	510.4419708251953	201.26416683197021	9.654281e-06	1836.28
SA20_SOC_2	1585	462.2506618499756	202.5886344909668	1.1729289e-05	1837.44
SA20_SOC_2	1586	512.8012657165527	202.92640686035156	8.9525965e-06	1838.6
SA20_SOC_2	1587	515.9671783447266	204.4457244873047	7.906798e-06	1839.76
SA20_SOC_2	1588	474.95155334472656	200.9543752670288	6.8465433e-06	1840.92
SA20_SOC_2	1589	462.91255950927734	202.71100044250488	8.387099e-06	1842.08
SA20_SOC_2	1590	570.014762878418	225.47691822052002	7.968795e-06	1843.24
SA20_SOC_2	1591	477.26855278015137	205.02121925354004	1.1871452e-05	1844.4
SA20_SOC_2	1592	515.9902572631836	207.00578212738037	9.896398e-06	1845.56
SA20_SOC_2	1593	502.28285789489746	208.19631099700928	7.29215e-06	1846.72
SA20_SOC_2	1594	499.8173713684082	208.76036167144775	7.4588e-06	1847.88
SA20_SOC_2	1595	514.9307250976562	206.19313716888428	9.100952e-06	1849.04
SA20_SOC_2	1596	465.94409942626953	210.53874492645264	1.1536361e-05	1850.2
SA20_SOC_2	1597	456.66232109069824	209.69977855682373	9.893087e-06	1851.36
SA20_SOC_2	1598	430.56583404541016	208.35545539855957	7.922429e-06	1852.52
SA20_SOC_2	1599	518.1217193603516	205.7755422592163	1.1664123e-05	1853.68
SA20_SOC_2	1600	513.1256580352783	206.82804107666016	8.901294e-06	1854.84
SA20_SOC_2	1601	432.4481964111328	211.2667465209961	9.443935e-06	1856.0
SA20_SOC_2	1602	104.20064926147461	373.14279556274414	0.0016189296	1857.16
SA20_SOC_2	1603	103.28562259674072	374.92103576660156	0.0011097445	1858.32
SA20_SOC_2	1604	103.36244106292725	387.130823135376	0.013179961	1859.48
SA20_SOC_2	1605	103.23513746261597	384.3281078338623	0.00013727031	1860.64
SA20_SOC_2	1606	404.18176651000977	214.88203525543213	9.317769e-06	1861.8
SA20_SOC_2	1607	479.7884941101074	207.13807582855225	1.1957752e-05	1862.96
SA20_SOC_2	1608	481.7756652832031	205.43234825134277	1.0179633e-05	1864.12
SA20_SOC_2	1609	476.11403465270996	206.50095462799072	8.267487e-06	1865.28
SA20_SOC_2	1610	431.1421871185303	206.18047714233398	8.241383e-06	1866.44
SA20_SOC_2	1611	476.9761562347412	204.46831226348877	8.4727735e-06	1867.6
SA20_SOC_2	1612	502.02646255493164	207.37350940704346	1.1319339e-05	1868.76
SA20_SOC_2	1613	392.2926425933838	205.5053472518921	1.0588854e-05	1869.92
SA20_SOC_2	1614	480.191707611084	204.2497730255127	1.995087e-05	1871.08
SA20_SOC_2	1615	479.840612411499	202.71682262420654	9.845838e-06	1872.24
SA20_SOC_2	1616	103.4663200378418	383.5751724243164	0.0011091179	1873.4
SA20_SOC_2	1617	479.05054092407227	204.22493934631348	9.434365e-06	1874.56
SA20_SOC_2	1618	481.95810317993164	202.7235460281372	1.1660141e-05	1875.72
SA20_SOC_2	1619	457.85231590270996	205.705304145813	1.3445827e-05	1876.88
SA20_SOC_2	1620	432.3491096496582	209.50092315673828	1.34714965e-05	1878.04
SA20_SOC_2	1621	481.0516357421875	207.57079124450684	1.2291901e-05	1879.2
SA20_SOC_2	1622	467.9854393005371	203.86585235595703	1.0799119e-05	1880.36
SA20_SOC_2	1623	418.9861297607422	209.8229169845581	9.453532e-06	1881.52
SA20_SOC_2	1624	418.56627464294434	208.04287433624268	1.0226845e-05	1882.68
SA20_SOC_2	1625	480.77759742736816	203.27593803405762	1.1677546e-05	1883.84
SA20_SOC_2	1626	431.47053718566895	205.5647850036621	1.1683951e-05	1885.0
SA20_SOC_2	1627	104.28495407104492	409.13944244384766	0.00051384524	1886.16
SA20_SOC_2	1628	104.56069707870483	410.894250869751	0.0061084493	1887.32
SA20_SOC_2	1629	440.06662368774414	203.9267063140869	1.0579074e-05	1888.48
SA20_SOC_2	1630	480.6553840637207	204.4068431854248	1.2075132e-05	1889.64
SA20_SOC_2	1631	465.0033950805664	203.31260204315186	1.1337273e-05	1890.8
SA20_SOC_2	1632	465.57536125183105	204.03083324432373	1.1822376e-05	1891.96
SA20_SOC_2	1633	451.75342559814453	204.7748851776123	8.581235e-06	1893.12
SA20_SOC_2	1634	394.1196918487549	207.1562147140503	1.05897425e-05	1894.28
SA20_SOC_2	1635	427.6406764984131	206.735258102417	9.813254e-06	1895.44
SA20_SOC_2	1636	479.2938232421875	203.56687545776367	1.0690768e-05	1896.6
SA20_SOC_2	1637	454.9225330352783	205.91297149658203	1.1282158e-05	1897.76
SA20_SOC_2	1638	438.97838592529297	203.78478527069092	9.494532e-06	1898.92
SA20_SOC_2	1639	427.35137939453125	206.10734939575195	1.0001821e-05	1900.08
SA20_SOC_2	1640	438.13014030456543	203.83104801177979	1.0488812e-05	1901.24
SA20_SOC_2	1641	502.19316482543945	202.34210014343262	1.1323161e-05	1902.4
SA20_SOC_2	1642	477.1433353424072	202.51057147979736	1.36747285e-05	1903.56
SA20_SOC_2	1643	477.64344215393066	207.43871212005615	1.0183848e-05	1904.72
SA20_SOC_2	1644	475.4076957702637	206.54633045196533	1.0980043e-05	1905.88
SA20_SOC_2	1645	426.52244567871094	205.4532766342163	9.227448e-06	1907.04
SA20_SOC_2	1646	478.5496234893799	201.95755004882812	9.041555e-06	1908.2
SA20_SOC_2	1647	372.91531562805176	218.6550521850586	9.5929e-06	1909.36
SA20_SOC_2	1648	104.45035696029663	398.37135314941406	5.889494e-05	1910.52
SA20_SOC_2	1649	428.61742973327637	205.24011611938477	9.527866e-06	1911.68
SA20_SOC_2	1650	513.3360862731934	203.63020420074463	1.03723905e-05	1912.84
SA20_SOC_2	1651	419.0117359161377	209.66663360595703	1.3874556e-05	1914.0
SA20_SOC_2	1652	462.839412689209	206.6709566116333	1.4551525e-05	1915.16
SA20_SOC_2	1653	476.36566162109375	204.75192546844482	9.0393305e-06	1916.32
SA20_SOC_2	1654	461.2590789794922	203.55857849121094	8.710436e-06	1917.48
SA20_SOC_2	1655	102.3137092590332	396.99846267700195	0.002504983	1918.64
SA20_SOC_2	1656	479.4658660888672	204.89513397216797	1.4490675e-05	1919.8
SA20_SOC_2	1657	766.0041809082031	181.47982120513916	7.908797e-06	1920.96
SA20_SOC_2	1658	333.83800983428955	384.76372718811035	0.01544082	1922.12
SA20_SOC_2	1659	434.0296268463135	388.21237564086914	0.9978173	1923.28
SA20_SOC_2	1660	581.2453269958496	378.2691764831543	0.99984074	1924.44
SA20_SOC_2	1661	588.9646530151367	382.4219226837158	0.9996013	1925.6
SA20_SOC_2	1662	617.331600189209	389.3656539916992	0.9998355	1926.76
SA20_SOC_2	1663	617.8806304931641	377.821741104126	0.9997174	1927.92
SA20_SOC_2	1664	633.430290222168	381.13014221191406	0.9964702	1929.08
SA20_SOC_2	1665	633.4619998931885	362.1250534057617	0.9978649	1930.24
SA20_SOC_2	1666	611.2985134124756	307.3161506652832	0.9996666	1931.4
SA20_SOC_2	1667	631.5962791442871	345.3456687927246	0.9853585	1932.56
SA20_SOC_2	1668	613.6659622192383	373.9483451843262	0.9993605	1933.72
SA20_SOC_2	1669	608.9382171630859	277.7681350708008	0.99955887	1934.88
SA20_SOC_2	1670	605.611515045166	328.0238342285156	0.9993794	1936.04
SA20_SOC_2	1671	606.7590713500977	375.8565330505371	0.9976846	1937.2
SA20_SOC_2	1672	602.4163246154785	365.8014106750488	0.9995191	1938.36
SA20_SOC_2	1673	582.403564453125	368.9703369140625	0.9997991	1939.52
SA20_SOC_2	1674	650.8777618408203	369.3925666809082	0.99967575	1940.68
SA20_SOC_2	1675	688.7228488922119	384.42283630371094	0.9930229	1941.84
SA20_SOC_2	1676	719.7154998779297	400.2547073364258	0.72839904	1943.0
SA20_SOC_2	1677	722.2407341003418	395.734806060791	0.6980707	1944.16
SA20_SOC_2	1678	731.5083503723145	397.01162338256836	0.02953068	1945.32
SA20_SOC_2	1679	730.6325912475586	345.03819465637207	0.9963812	1946.48
SA20_SOC_2	1680	697.0187187194824	387.55611419677734	0.99969804	1947.64
SA20_SOC_2	1681	706.1969757080078	428.6348533630371	0.000104902276	1948.8
SA20_SOC_2	1682	714.572811126709	422.9512882232666	8.1540624e-05	1949.96
SA20_SOC_2	1683	684.184741973877	418.714542388916	0.00014023558	1951.12
SA20_SOC_2	1684	660.4889869689941	416.58785820007324	0.9919166	1952.28
SA20_SOC_2	1685	632.7677726745605	391.03915214538574	0.9998161	1953.44
SA20_SOC_2	1686	634.0115547180176	381.44843101501465	0.99931264	1954.6
SA20_SOC_2	1687	652.7685165405273	375.37078857421875	0.9939714	1955.76
SA20_SOC_2	1688	648.1324195861816	379.7562789916992	0.03306641	1956.92
SA20_SOC_2	1689	632.6473236083984	380.6514358520508	0.99299556	1958.08
SA20_SOC_2	1690	640.3387069702148	390.41576385498047	0.9995202	1959.24
SA20_SOC_2	1691	466.85352325439453	384.16028022766113	0.9992699	1960.4
SA20_SOC_2	1692	339.09053802490234	379.37710762023926	0.9786976	1961.56
SA20_SOC_2	1693	480.3600788116455	207.7636957168579	8.5657e-06	1962.72
SA20_SOC_2	1694	480.1806926727295	205.70557594299316	1.0287591e-05	1963.88
SA20_SOC_2	1695	483.6108684539795	207.71100997924805	1.0783559e-05	1965.04
SA20_SOC_2	1696	483.944034576416	203.13108444213867	1.8198398e-05	1966.2
SA20_SOC_2	1697	430.0398826599121	208.6483097076416	9.551566e-06	1967.36
SA20_SOC_2	1698	481.47945404052734	208.21296215057373	1.2903028e-05	1968.52
SA20_SOC_2	1699	480.0480842590332	202.4501609802246	1.20960285e-05	1969.68
SA20_SOC_2	1700	439.94407653808594	207.73512840270996	8.758466e-06	1970.84
SA20_SOC_2	1701	478.5695552825928	206.58586978912354	1.1379843e-05	1972.0
SA20_SOC_2	1702	466.8071746826172	205.1587200164795	1.19862825e-05	1973.16
SA20_SOC_2	1703	480.4266929626465	206.7257022857666	1.3493007e-05	1974.32
SA20_SOC_2	1704	478.5871982574463	206.25773906707764	1.267165e-05	1975.48
SA20_SOC_2	1705	430.399227142334	205.3368330001831	1.1927059e-05	1976.64
SA20_SOC_2	1706	478.9069175720215	203.67751121520996	1.4759546e-05	1977.8
SA20_SOC_2	1707	516.4392471313477	207.0358657836914	1.1038269e-05	1978.96
SA20_SOC_2	1708	465.9550666809082	206.98727130889893	1.101874e-05	1980.12
SA20_SOC_2	1709	479.6600341796875	204.24535274505615	1.3060078e-05	1981.28
SA20_SOC_2	1710	440.37418365478516	205.26642322540283	1.1041565e-05	1982.44
SA20_SOC_2	1711	403.5815715789795	204.8111629486084	1.4013222e-05	1983.6
SA20_SOC_2	1712	404.78992462158203	205.86875438690186	9.878889e-06	1984.76
SA20_SOC_2	1713	430.44795989990234	204.84565258026123	1.09100565e-05	1985.92
SA20_SOC_2	1714	476.9291877746582	202.54902362823486	1.7046128e-05	1987.08
SA20_SOC_2	1715	466.76015853881836	201.82538509368896	1.2376332e-05	1988.24
SA20_SOC_2	1716	439.1461372375488	203.5433864593506	8.2460765e-06	1989.4
SA20_SOC_2	1717	429.74462509155273	203.12762260437012	1.1726963e-05	1990.56
SA20_SOC_2	1718	477.4071216583252	210.4373073577881	9.477163e-06	1991.72
SA20_SOC_2	1719	465.7719612121582	202.61109352111816	1.4274718e-05	1992.88
SA20_SOC_2	1720	462.82105445861816	204.63778495788574	1.0390231e-05	1994.04
SA20_SOC_2	1721	430.1604747772217	203.08070182800293	1.1289562e-05	1995.2
SA20_SOC_2	1722	440.4398441314697	202.04833030700684	8.428674e-06	1996.36
SA20_SOC_2	1723	103.40352058410645	423.25286865234375	0.00044800286	1997.52
SA20_SOC_2	1724	478.05795669555664	203.56317043304443	1.2102673e-05	1998.68
SA20_SOC_2	1725	419.41332817077637	204.1257905960083	6.972742e-06	1999.84
SA20_SOC_2	1726	463.3045196533203	200.42434215545654	9.819638e-06	2001.0
SA20_SOC_2	1727	465.4606819152832	202.7294683456421	1.1579161e-05	2002.16
SA20_SOC_2	1728	430.32054901123047	202.66329288482666	1.0709809e-05	2003.32
SA20_SOC_2	1729	102.21433639526367	386.5993309020996	0.0005764123	2004.48
SA20_SOC_2	1730	476.38721466064453	202.2407627105713	1.12648495e-05	2005.64
SA20_SOC_2	1731	473.565149307251	230.82552909851074	1.1108009e-05	2006.8
SA20_SOC_2	1732	469.6833610534668	233.4022092819214	1.1637801e-05	2007.96
SA20_SOC_2	1733	373.718786239624	374.73094940185547	0.9703809	2009.12
SA20_SOC_2	1734	522.9086875915527	366.287784576416	0.9987104	2010.28
SA20_SOC_2	1735	614.1902923583984	362.7774238586426	0.9997613	2011.44
SA20_SOC_2	1736	645.9583282470703	360.4175090789795	0.9948095	2012.6
SA20_SOC_2	1737	632.149600982666	363.49822998046875	0.997413	2013.76
SA20_SOC_2	1738	609.1882705688477	292.4373435974121	0.9991448	2014.92
SA20_SOC_2	1739	647.0987319946289	339.61206436157227	0.99924314	2016.08
SA20_SOC_2	1740	636.1794471740723	363.3531188964844	0.9997013	2017.24
SA20_SOC_2	1741	621.0479259490967	366.2262153625488	0.999164	2018.4
SA20_SOC_2	1742	612.5218868255615	344.23404693603516	0.99918264	2019.56
SA20_SOC_2	1743	616.7706489562988	365.84527015686035	0.9998155	2020.72
SA20_SOC_2	1744	612.3242378234863	317.15497970581055	0.999017	2021.88
SA20_SOC_2	1745	623.0182647705078	331.0437870025635	0.9993025	2023.04
SA20_SOC_2	1746	632.1185111999512	371.9652843475342	0.99824667	2024.2
SA20_SOC_2	1747	642.9384708404541	384.9751853942871	0.99952054	2025.36
SA20_SOC_2	1748	671.5433597564697	398.77979278564453	0.99879575	2026.52
SA20_SOC_2	1749	725.0450134277344	408.54540824890137	3.1073007e-05	2027.68
SA20_SOC_2	1750	708.2187652587891	417.01160430908203	0.00047639213	2028.84
SA20_SOC_2	1751	703.001070022583	433.60279083251953	0.17176062	2030.0
SA20_SOC_2	1752	705.6798934936523	432.13205337524414	0.00017699035	2031.16
SA20_SOC_2	1753	706.798267364502	415.3232002258301	0.8030407	2032.32
SA20_SOC_2	1754	678.4599304199219	403.75176429748535	0.9980357	2033.48
SA20_SOC_2	1755	708.6517810821533	410.6941795349121	0.043438703	2034.64
SA20_SOC_2	1756	705.499267578125	411.6821479797363	0.9765891	2035.8
SA20_SOC_2	1757	676.850175857544	405.75347900390625	0.0067400592	2036.96
SA20_SOC_2	1758	664.0978336334229	394.34526443481445	0.99622345	2038.12
SA20_SOC_2	1759	650.4592895507812	382.5092124938965	0.99498665	2039.28
SA20_SOC_2	1760	635.3122234344482	381.3815116882324	0.9947659	2040.44
SA20_SOC_2	1761	632.8661918640137	387.73916244506836	0.9834276	2041.6
SA20_SOC_2	1762	628.5305976867676	391.9816589355469	0.92010576	2042.76
SA20_SOC_2	1763	627.3539543151855	378.03096771240234	0.996576	2043.92
SA20_SOC_2	1764	639.9712562561035	360.840482711792	0.9981729	2045.08
SA20_SOC_2	1765	626.4253616333008	381.57880783081055	0.99940944	2046.24
SA20_SOC_2	1766	630.6609153747559	393.0270481109619	0.9996482	2047.4
SA20_SOC_2	1767	631.2318801879883	396.7700386047363	0.99937266	2048.56
SA20_SOC_2	1768	620.0893402099609	397.8992557525635	0.99975365	2049.72
SA20_SOC_2	1769	617.9835319519043	396.62681579589844	0.99917245	2050.88
SA20_SOC_2	1770	619.782018661499	385.3029441833496	0.9990276	2052.04
SA20_SOC_2	1771	613.4414672851562	358.44446182250977	0.9987036	2053.2
SA20_SOC_2	1772	610.7400894165039	267.19533920288086	0.9998246	2054.36
SA20_SOC_2	1773	622.7352142333984	330.437707901001	0.99888414	2055.52
SA20_SOC_2	1774	612.553882598877	369.6449089050293	0.99955994	2056.68
SA20_SOC_2	1775	614.5101547241211	365.61304092407227	0.99911386	2057.84
SA20_SOC_2	1776	631.7298889160156	345.5965805053711	0.9998696	2059.0
SA20_SOC_2	1777	628.1956672668457	375.79739570617676	0.9962684	2060.16
SA20_SOC_2	1778	614.0933036804199	392.8795051574707	0.99969137	2061.32
SA20_SOC_2	1779	616.6696548461914	296.312313079834	0.99895525	2062.48
SA20_SOC_2	1780	602.1152496337891	294.1811943054199	0.9998863	2063.64
SA20_SOC_2	1781	617.657470703125	342.47958183288574	0.99926394	2064.8
SA20_SOC_2	1782	613.4268760681152	369.2381286621094	0.9997497	2065.96
SA20_SOC_2	1783	636.3694190979004	365.2229118347168	0.99982697	2067.12
SA20_SOC_2	1784	696.439266204834	406.93737030029297	0.9978715	2068.28
SA20_SOC_2	1785	714.4161224365234	414.6614456176758	7.917737e-05	2069.44
SA20_SOC_2	1786	684.8523139953613	414.213809967041	0.9976005	2070.6
SA20_SOC_2	1787	695.9449768066406	426.599178314209	0.06410249	2071.76
SA20_SOC_2	1788	670.7816123962402	421.4179229736328	0.87757	2072.92
SA20_SOC_2	1789	673.7465858459473	419.6480941772461	0.98689634	2074.08
SA20_SOC_2	1790	676.1890888214111	423.8352584838867	0.98942405	2075.24
SA20_SOC_2	1791	683.4122180938721	423.865385055542	0.99860877	2076.4
SA20_SOC_2	1792	688.092565536499	425.65235137939453	0.99707806	2077.56
SA20_SOC_2	1793	715.8236503601074	427.5871467590332	0.00031547062	2078.72
SA20_SOC_2	1794	720.9616661071777	426.19471549987793	0.0005299637	2079.88
SA20_SOC_2	1795	682.4831008911133	399.14892196655273	0.0003426931	2081.04
SA20_SOC_2	1796	668.8036441802979	396.2540531158447	0.9943182	2082.2
SA20_SOC_2	1797	630.0744533538818	386.5778160095215	0.3626434	2083.36
SA20_SOC_2	1798	615.3449058532715	381.6748809814453	0.9943178	2084.52
SA20_SOC_2	1799	617.4087524414062	395.50220489501953	0.8640606	2085.68
SA20_SOC_2	1800	615.1659488677979	388.73273849487305	0.99911636	2086.84
SA20_SOC_2	1801	605.0479412078857	381.79378509521484	0.99951863	2088.0
SA20_SOC_2	1802	601.9280433654785	384.55432891845703	0.999156	2089.16
SA20_SOC_2	1803	609.7605228424072	385.39112091064453	0.999361	2090.32
SA20_SOC_2	1804	612.3128890991211	382.5432586669922	0.999806	2091.48
SA20_SOC_2	1805	612.8280639648438	361.19951248168945	0.9997116	2092.64
SA20_SOC_2	1806	619.6550369262695	350.02392768859863	0.9997774	2093.8
SA20_SOC_2	1807	623.114824295044	368.30034255981445	0.9984767	2094.96
SA20_SOC_2	1808	619.242525100708	331.78725242614746	0.99965215	2096.12
SA20_SOC_2	1809	616.1492347717285	344.37729835510254	0.99986756	2097.28
SA20_SOC_2	1810	614.439868927002	369.3043327331543	0.99979573	2098.44
SA20_SOC_2	1811	617.5195217132568	348.97839546203613	0.9993635	2099.6
SA20_SOC_2	1812	617.469596862793	354.55504417419434	0.99928856	2100.76
SA20_SOC_2	1813	598.2983589172363	377.8142738342285	0.9972168	2101.92
SA20_SOC_2	1814	595.9532737731934	391.4059638977051	0.99977523	2103.08
SA20_SOC_2	1815	422.20959663391113	384.72204208374023	0.9987355	2104.24
SA20_SOC_2	1816	332.8667640686035	377.18101501464844	0.99157435	2105.4
SA20_SOC_2	1817	451.3457775115967	209.13547039031982	7.562933e-06	2106.56
SA20_SOC_2	1818	512.6516342163086	205.6329345703125	1.0497809e-05	2107.72
SA20_SOC_2	1819	101.62794589996338	402.2741889953613	5.219121e-05	2108.88
SA20_SOC_2	1820	465.6064987182617	206.35826110839844	9.869434e-06	2110.04
SA20_SOC_2	1821	514.2220497131348	198.2351303100586	7.2592957e-06	2111.2
SA20_SOC_2	1822	626.6588687896729	103.83983373641968	1.7433942e-05	2112.36
SA20_SOC_2	1823	515.7341003417969	205.80461025238037	1.1810206e-05	2113.52
SA20_SOC_2	1824	480.7284355163574	210.6725549697876	8.76062e-06	2114.68
SA20_SOC_2	1825	515.7835960388184	204.99804496765137	1.1917962e-05	2115.84
SA20_SOC_2	1826	475.7357120513916	235.0678253173828	9.209618e-06	2117.0
SA20_SOC_2	1827	103.23108434677124	392.4785041809082	0.00085962436	2118.16
SA20_SOC_2	1828	476.02949142456055	171.029634475708	7.801487e-06	2119.32
SA20_SOC_2	1829	516.3857460021973	203.4763240814209	1.4282711e-05	2120.48
SA20_SOC_2	1830	103.82335186004639	398.48608016967773	0.00035776326	2121.64
SA20_SOC_2	1831	514.6987915039062	205.62500953674316	1.0095368e-05	2122.8
SA20_SOC_2	1832	453.52330207824707	209.1641664505005	1.0020782e-05	2123.96
SA20_SOC_2	1833	501.5009880065918	206.42076015472412	9.547613e-06	2125.12
SA20_SOC_2	1834	514.4694805145264	206.87018394470215	1.26099885e-05	2126.28
SA20_SOC_2	1835	101.7133355140686	402.1705913543701	0.00021659506	2127.44
SA20_SOC_2	1836	502.60162353515625	204.96495723724365	8.694468e-06	2128.6
SA20_SOC_2	1837	490.7217502593994	204.94693279266357	9.21976e-06	2129.76
SA20_SOC_2	1838	481.06136322021484	209.77606773376465	1.194174e-05	2130.92
SA20_SOC_2	1839	480.03406524658203	205.55954933166504	1.138209e-05	2132.08
SA20_SOC_2	1840	478.3230781555176	204.96365547180176	1.2094563e-05	2133.24
SA20_SOC_2	1841	480.1146984100342	205.89566230773926	1.0638817e-05	2134.4
SA20_SOC_2	1842	428.89976501464844	205.93367099761963	7.953588e-06	2135.56
SA20_SOC_2	1843	104.59843873977661	399.6917152404785	0.018349554	2136.72
SA20_SOC_2	1844	480.5927276611328	205.73771953582764	1.0526692e-05	2137.88
SA20_SOC_2	1845	480.30848503112793	207.3323392868042	1.0672085e-05	2139.04
SA20_SOC_2	1846	378.47933769226074	224.42386150360107	1.0209363e-05	2140.2
SA20_SOC_2	1847	482.4297904968262	205.13598918914795	1.2394853e-05	2141.36
SA20_SOC_2	1848	482.89756774902344	206.13199710845947	1.5670947e-05	2142.52
SA20_SOC_2	1849	479.7383785247803	205.1700782775879	1.2156705e-05	2143.68
SA20_SOC_2	1850	456.28414154052734	206.33421421051025	1.1549196e-05	2144.84
SA20_SOC_2	1851	481.3237190246582	204.39906120300293	1.0923268e-05	2146.0
SA20_SOC_2	1852	482.67412185668945	203.00665855407715	1.0272561e-05	2147.16
SA20_SOC_2	1853	428.91764640808105	204.5101547241211	1.1765755e-05	2148.32
SA20_SOC_2	1854	430.98506927490234	205.08187294006348	1.0252439e-05	2149.48
SA20_SOC_2	1855	222.21155166625977	241.95173263549805	9.942782e-06	2150.64
SA20_SOC_2	1856	480.97829818725586	202.94092655181885	1.1265514e-05	2151.8
SA20_SOC_2	1857	482.506799697876	205.52913665771484	1.0900698e-05	2152.96
SA20_SOC_2	1858	404.97918128967285	208.71268272399902	1.0433721e-05	2154.12
SA20_SOC_2	1859	483.54015350341797	203.27805519104004	1.2748862e-05	2155.28
SA20_SOC_2	1860	467.75379180908203	204.00409698486328	1.1080648e-05	2156.44
SA20_SOC_2	1861	428.5797119140625	204.48092937469482	8.451307e-06	2157.6
SA20_SOC_2	1862	436.9966983795166	206.44044399261475	9.825428e-06	2158.76
SA20_SOC_2	1863	480.6996822357178	204.99143600463867	1.2841023e-05	2159.92
SA20_SOC_2	1864	439.2909526824951	204.9867582321167	9.060994e-06	2161.08
SA20_SOC_2	1865	427.00462341308594	207.2464370727539	9.063397e-06	2162.24
SA20_SOC_2	1866	376.3923645019531	217.90512084960938	1.1797462e-05	2163.4
SA20_SOC_2	1867	437.80436515808105	203.95390033721924	9.475844e-06	2164.56
SA20_SOC_2	1868	478.00941467285156	207.54980564117432	1.055375e-05	2165.72
SA20_SOC_2	1869	461.81201934814453	202.79653072357178	1.221663e-05	2166.88
SA20_SOC_2	1870	478.72843742370605	204.29637908935547	1.4222038e-05	2168.04
SA20_SOC_2	1871	426.0956287384033	205.45992851257324	8.4724015e-06	2169.2
SA20_SOC_2	1872	477.79579162597656	206.98908805847168	1.0552572e-05	2170.36
SA20_SOC_2	1873	475.3735065460205	204.5106554031372	9.72998e-06	2171.52
SA20_SOC_2	1874	429.3193817138672	204.41412448883057	8.450718e-06	2172.68
SA20_SOC_2	1875	403.6750793457031	205.45227527618408	8.713826e-06	2173.84
SA20_SOC_2	1876	465.04297256469727	202.19138145446777	9.391797e-06	2175.0
SA20_SOC_2	1877	477.72512435913086	201.27970218658447	1.1866619e-05	2176.16
SA20_SOC_2	1878	428.9909362792969	204.42784309387207	8.830231e-06	2177.32
SA20_SOC_2	1879	451.0235786437988	205.47393321990967	8.096894e-06	2178.48
SA20_SOC_2	1880	437.97950744628906	202.585129737854	1.2343387e-05	2179.64
SA20_SOC_2	1881	406.17427825927734	212.08725929260254	1.2722361e-05	2180.8
SA20_SOC_2	1882	429.6159267425537	204.98022079467773	8.856553e-06	2181.96
SA20_SOC_2	1883	464.5322799682617	202.21680164337158	1.0476736e-05	2183.12
SA20_SOC_2	1884	480.85737228393555	206.12394332885742	1.1498413e-05	2184.28
SA20_SOC_2	1885	474.9396324157715	208.9755392074585	9.660755e-06	2185.44
SA20_SOC_2	1886	430.755615234375	204.72830772399902	9.13767e-06	2186.6
SA20_SOC_2	1887	479.50053215026855	204.90065574645996	9.840937e-06	2187.76
SA20_SOC_2	1888	462.0297431945801	203.56683254241943	9.8848905e-06	2188.92
SA20_SOC_2	1889	464.11476135253906	203.18819046020508	9.48957e-06	2190.08
SA20_SOC_2	1890	454.8708438873291	203.82237911224365	1.2847209e-05	2191.24
SA20_SOC_2	1891	462.95247077941895	201.48802757263184	7.890903e-06	2192.4
SA20_SOC_2	1892	463.11964988708496	204.0869379043579	1.2099259e-05	2193.56
SA20_SOC_2	1893	464.4536018371582	203.0994987487793	8.777756e-06	2194.72
SA20_SOC_2	1894	418.0391788482666	205.1361894607544	6.6390635e-06	2195.88
SA20_SOC_2	1895	465.2568817138672	204.03903007507324	1.2758167e-05	2197.04
SA20_SOC_2	1896	454.9915313720703	205.23475170135498	9.493209e-06	2198.2
SA20_SOC_2	1897	502.68096923828125	203.85297775268555	7.863341e-06	2199.36
SA20_SOC_2	1898	527.7270317077637	232.98046588897705	7.743699e-06	2200.52
SA20_SOC_2	1899	477.34241485595703	200.65112113952637	9.1835345e-06	2201.68
SA20_SOC_2	1900	501.56030654907227	202.3346757888794	6.433538e-06	2202.84
SA20_SOC_2	1901	394.05126571655273	208.2864761352539	5.6075633e-06	2204.0
SA20_SOC_2	1902	514.9478912353516	204.1501808166504	1.029293e-05	2205.16
SA20_SOC_2	1903	517.3599243164062	208.071870803833	8.1804155e-06	2206.32
SA20_SOC_2	1904	466.6924476623535	204.89808082580566	1.478946e-05	2207.48
SA20_SOC_2	1905	398.62329959869385	214.71487998962402	9.326419e-06	2208.64
SA20_SOC_2	1906	476.4666557312012	204.18917655944824	6.458355e-06	2209.8
SA20_SOC_2	1907	502.54645347595215	206.40001773834229	8.304523e-06	2210.96
SA20_SOC_2	1908	104.00006771087646	407.01616287231445	0.00026368018	2212.12
SA20_SOC_2	1909	7.898449897766113	29.18554723262787	8.770083e-06	2213.28
SA20_SOC_2	1910	7.866097241640091	28.986191153526306	1.1106007e-05	2214.44
SA20_SOC_2	1911	527.0103454589844	211.26617431640625	7.44544e-06	2215.6
SA20_SOC_2	1912	423.5722541809082	244.21646118164062	8.56214e-06	2216.76
SA20_SOC_2	1913	503.6856174468994	206.6728162765503	1.0452384e-05	2217.92
SA20_SOC_2	1914	479.755163192749	206.26702308654785	9.0399335e-06	2219.08
SA20_SOC_2	1915	514.8806095123291	209.8671054840088	8.52133e-06	2220.24
SA20_SOC_2	1916	428.29952239990234	244.4362449645996	7.880908e-06	2221.4
SA20_SOC_2	1917	516.9273376464844	206.65470600128174	1.0828676e-05	2222.56
SA20_SOC_2	1918	7.918260246515274	28.972002267837524	1.871748e-05	2223.72
SA20_SOC_2	1919	480.1033020019531	206.8181276321411	9.827283e-06	2224.88
SA20_SOC_2	1920	7.941112667322159	28.967056274414062	1.1664679e-05	2226.04
SA20_SOC_2	1921	480.88226318359375	204.61388111114502	1.2873971e-05	2227.2
SA20_SOC_2	1922	426.8960952758789	207.931809425354	9.113633e-06	2228.36
SA20_SOC_2	1923	391.09320640563965	206.13617420196533	8.463696e-06	2229.52
SA20_SOC_2	1924	526.409912109375	207.40183353424072	7.5008866e-06	2230.68
SA20_SOC_2	1925	502.2642135620117	210.46869277954102	9.759561e-06	2231.84
SA20_SOC_2	1926	514.5021438598633	208.3269166946411	7.99717e-06	2233.0
SA20_SOC_2	1927	480.08670806884766	207.28843688964844	9.567977e-06	2234.16
SA20_SOC_2	1928	103.60536575317383	397.0836067199707	0.00033284217	2235.32
SA20_SOC_2	1929	391.3032531738281	206.75814628601074	8.5877355e-06	2236.48
SA20_SOC_2	1930	429.42304611206055	213.3721160888672	9.64782e-06	2237.64
SA20_SOC_2	1931	514.4686698913574	209.4691514968872	9.359599e-06	2238.8
SA20_SOC_2	1932	378.6144256591797	226.66617393493652	1.2442404e-05	2239.96
SA20_SOC_2	1933	516.8349266052246	206.8198299407959	1.0552562e-05	2241.12
SA20_SOC_2	1934	518.6258316040039	211.8208408355713	9.930652e-06	2242.28
SA20_SOC_2	1935	429.1396141052246	201.9465208053589	9.9139215e-06	2243.44
SA20_SOC_2	1936	378.3752679824829	222.11992263793945	1.31734205e-05	2244.6
SA20_SOC_2	1937	455.38058280944824	204.08197402954102	9.404273e-06	2245.76
SA20_SOC_2	1938	431.0668468475342	206.32710456848145	1.0744777e-05	2246.92
SA20_SOC_2	1939	479.6712875366211	203.01880359649658	1.3133796e-05	2248.08
SA20_SOC_2	1940	441.9270992279053	205.19230842590332	9.162382e-06	2249.24
SA20_SOC_2	1941	457.8226089477539	205.0642204284668	1.1246299e-05	2250.4
SA20_SOC_2	1942	429.58574295043945	206.3686466217041	1.003907e-05	2251.56
SA20_SOC_2	1943	467.657470703125	206.2866497039795	1.0621116e-05	2252.72
SA20_SOC_2	1944	481.3243865966797	211.1641502380371	1.307714e-05	2253.88
SA20_SOC_2	1945	429.20074462890625	206.10471725463867	9.821568e-06	2255.04
SA20_SOC_2	1946	439.7798538208008	206.06300354003906	1.0057507e-05	2256.2
SA20_SOC_2	1947	479.3078899383545	207.12780475616455	9.299588e-06	2257.36
SA20_SOC_2	1948	454.1802406311035	204.56271171569824	1.1059133e-05	2258.52
SA20_SOC_2	1949	481.59475326538086	203.88901233673096	1.1939418e-05	2259.68
SA20_SOC_2	1950	464.9522304534912	205.0393581390381	1.0162105e-05	2260.84
SA20_SOC_2	1951	429.1543960571289	206.59814357757568	9.922056e-06	2262.0
SA20_SOC_2	1952	453.79505157470703	205.0352954864502	1.2874389e-05	2263.16
SA20_SOC_2	1953	352.9013156890869	230.2490472793579	7.7154955e-06	2264.32
SA20_SOC_2	1954	478.0909061431885	201.3487672805786	1.3135749e-05	2265.48
SA20_SOC_2	1955	415.43359756469727	205.9383773803711	9.51587e-06	2266.64
SA20_SOC_2	1956	477.52537727355957	205.7144594192505	9.115763e-06	2267.8
SA20_SOC_2	1957	431.7087173461914	206.21513843536377	1.1774151e-05	2268.96
SA20_SOC_2	1958	103.60432863235474	396.39427185058594	0.00026056106	2270.12
SA20_SOC_2	1959	437.0748519897461	201.9568920135498	8.732393e-06	2271.28
SA20_SOC_2	1960	428.57255935668945	205.3580617904663	9.546102e-06	2272.44
SA20_SOC_2	1961	478.36761474609375	204.62754249572754	8.211908e-06	2273.6
SA20_SOC_2	1962	480.27257919311523	203.32932472229004	1.1301584e-05	2274.76
SA20_SOC_2	1963	415.1378631591797	205.92786312103271	6.4482497e-06	2275.92
SA20_SOC_2	1964	477.4204730987549	201.19295597076416	1.11458285e-05	2277.08
SA20_SOC_2	1965	474.5819091796875	204.5473337173462	1.0681005e-05	2278.24
SA20_SOC_2	1966	429.7532081604004	205.83712577819824	1.2196468e-05	2279.4
SA20_SOC_2	1967	459.1343402862549	231.49487972259521	8.329175e-06	2280.56
SA20_SOC_2	1968	463.87081146240234	204.01548385620117	1.6533062e-05	2281.72
SA20_SOC_2	1969	459.72537994384766	200.90200424194336	8.824355e-06	2282.88
SA20_SOC_2	1970	429.4741630554199	202.93862342834473	9.586041e-06	2284.04
SA20_SOC_2	1971	451.6070365905762	204.45241928100586	7.6575425e-06	2285.2
SA20_SOC_2	1972	478.35421562194824	201.41661643981934	7.418125e-06	2286.36
SA20_SOC_2	1973	462.4896049499512	203.60918998718262	9.7469665e-06	2287.52
SA20_SOC_2	1974	398.93431663513184	240.9935760498047	8.367214e-06	2288.68
SA20_SOC_2	1975	766.3204193115234	181.6444444656372	7.803333e-06	2289.84
SA20_SOC_2	1976	512.8833293914795	203.33938121795654	8.206474e-06	2291.0
SA20_SOC_2	1977	516.2395000457764	206.08234405517578	7.6372235e-06	2292.16
SA20_SOC_2	1978	404.42705154418945	211.07618808746338	9.510309e-06	2293.32
SA20_SOC_2	1979	104.22552824020386	398.3378219604492	0.0002400354	2294.48
SA20_SOC_2	1980	476.4125347137451	204.77810382843018	9.29207e-06	2295.64
SA20_SOC_2	1981	514.2007827758789	204.55415725708008	9.7721995e-06	2296.8
SA20_SOC_2	1982	105.0555944442749	398.536376953125	9.422134e-05	2297.96
SA20_SOC_2	1983	437.3725891113281	205.7392930984497	9.493191e-06	2299.12
SA20_SOC_2	1984	463.3687973022461	203.2318639755249	6.4907777e-06	2300.28
SA20_SOC_2	1985	103.84790897369385	396.2483596801758	0.0002960982	2301.44
SA20_SOC_2	1986	523.7302780151367	228.73545169830322	6.2131267e-06	2302.6
SA20_SOC_2	1987	462.76097297668457	207.54921913146973	7.5488456e-06	2303.76
SA20_SOC_2	1988	8.05903747677803	29.010404348373413	8.1589515e-06	2304.92
SA20_SOC_2	1989	628.5526752471924	105.61477661132812	9.29722e-06	2306.08
SA20_SOC_2	1990	515.5558586120605	212.1732759475708	8.653389e-06	2307.24
SA20_SOC_2	1991	502.06193923950195	209.41975593566895	6.678715e-06	2308.4
SA20_SOC_2	1992	475.7494926452637	206.6687822341919	9.083923e-06	2309.56
SA20_SOC_2	1993	500.6709575653076	199.29335117340088	6.4897813e-06	2310.72
SA20_SOC_2	1994	489.52927589416504	210.81297397613525	7.3924184e-06	2311.88
SA20_SOC_2	1995	502.0947456359863	209.74645614624023	6.7535493e-06	2313.04
SA20_SOC_2	1996	430.4403305053711	211.305513381958	7.004633e-06	2314.2
SA20_SOC_2	1997	477.3848533630371	208.51930618286133	7.865044e-06	2315.36
SA20_SOC_2	1998	502.148962020874	207.33517169952393	8.579435e-06	2316.52
SA20_SOC_2	1999	511.81230545043945	207.15661525726318	8.756478e-06	2317.68
[truncated: 1,543 more rows]
