# Supplementary material for: Measuring inter-individual differences in behavioural types of gilthead seabreams in the laboratory using deep learning
Source: PeerJ. 2022 May 5;10:e13396. doi: 10.7717/peerj.13396 (PMC9080431; doi:10.7717/peerj.13396)
Supplement: Supplemental Information 1 [file peerj-10-13396-s001.zip › Raw validation data/d2/SA20_SOC_3.csv]

ID	sec	X	Y	%	seconds
SA20_SOC_3	1	465.38243293762207	201.75564765930176	1.1673359e-05	0.0
SA20_SOC_3	2	463.81778717041016	208.74059200286865	8.917013e-06	1.08
SA20_SOC_3	3	478.5980701446533	199.95826721191406	9.481412e-06	2.16
SA20_SOC_3	4	464.9584770202637	205.33236980438232	8.110574e-06	3.24
SA20_SOC_3	5	465.3824806213379	202.79595851898193	1.2904123e-05	4.32
SA20_SOC_3	6	460.12420654296875	203.55497360229492	1.476222e-05	5.4
SA20_SOC_3	7	106.48528337478638	364.55835342407227	7.431241e-05	6.48
SA20_SOC_3	8	105.01561164855957	382.16986656188965	0.0068646455	7.56
SA20_SOC_3	9	103.8902759552002	387.42090225219727	0.003771511	8.64
SA20_SOC_3	10	103.6642074584961	387.8634452819824	0.00047814776	9.72
SA20_SOC_3	11	104.57607507705688	388.1569290161133	0.001960451	10.8
SA20_SOC_3	12	104.66254949569702	387.73080825805664	0.00028873936	11.88
SA20_SOC_3	13	452.50210762023926	200.80078125	8.854206e-06	12.96
SA20_SOC_3	14	407.0560932159424	207.12668895721436	9.860045e-06	14.04
SA20_SOC_3	15	103.16414833068848	385.6809139251709	0.00011181279	15.12
SA20_SOC_3	16	104.25078868865967	383.9395523071289	2.4005189e-05	16.2
SA20_SOC_3	17	462.1984004974365	203.8213062286377	7.634857e-06	17.28
SA20_SOC_3	18	478.4844398498535	203.86505126953125	1.075548e-05	18.36
SA20_SOC_3	19	480.0029754638672	203.83031845092773	8.503291e-06	19.44
SA20_SOC_3	20	465.96717834472656	205.36530017852783	1.3710194e-05	20.52
SA20_SOC_3	21	416.36247634887695	211.0423707962036	7.5627527e-06	21.6
SA20_SOC_3	22	462.1417999267578	208.06902408599854	7.2234884e-06	22.68
SA20_SOC_3	23	464.0912055969238	206.64778232574463	7.357968e-06	23.76
SA20_SOC_3	24	411.1935615539551	237.4698543548584	1.1146124e-05	24.84
SA20_SOC_3	25	480.21554946899414	204.06655311584473	1.3513393e-05	25.92
SA20_SOC_3	26	464.28279876708984	202.69143104553223	7.3386545e-06	27.0
SA20_SOC_3	27	515.4008865356445	204.86027240753174	7.8579205e-06	28.08
SA20_SOC_3	28	464.4961357116699	203.27662467956543	9.844053e-06	29.16
SA20_SOC_3	29	101.61212682723999	370.45289039611816	0.0053630853	30.24
SA20_SOC_3	30	100.94220638275146	370.7946968078613	0.0060932525	31.32
SA20_SOC_3	31	452.58798599243164	205.54294109344482	8.601645e-06	32.4
SA20_SOC_3	32	425.1795768737793	241.28545761108398	6.6120897e-06	33.48
SA20_SOC_3	33	476.7051696777344	206.63659572601318	1.059342e-05	34.56
SA20_SOC_3	34	513.1661415100098	203.0668830871582	1.0206559e-05	35.64
SA20_SOC_3	35	516.3315296173096	204.3468189239502	9.478953e-06	36.72
SA20_SOC_3	36	478.55234146118164	201.7243194580078	1.1645228e-05	37.8
SA20_SOC_3	37	104.07421588897705	376.48258209228516	0.003733208	38.88
SA20_SOC_3	38	103.96350622177124	383.2043266296387	0.00035244212	39.96
SA20_SOC_3	39	100.93631744384766	394.91065979003906	0.0007479909	41.04
SA20_SOC_3	40	406.38904571533203	212.41284370422363	7.999107e-06	42.12
SA20_SOC_3	41	405.78694343566895	205.5791473388672	8.196596e-06	43.2
SA20_SOC_3	42	453.25798988342285	205.4064702987671	6.7673077e-06	44.28
SA20_SOC_3	43	515.6567573547363	207.5064754486084	1.0728619e-05	45.36
SA20_SOC_3	44	513.1054878234863	205.58064937591553	1.1082699e-05	46.44
SA20_SOC_3	45	479.8980236053467	207.2842311859131	1.03925895e-05	47.52
SA20_SOC_3	46	515.4714584350586	205.30343055725098	1.3562025e-05	48.6
SA20_SOC_3	47	514.9122714996338	207.6815414428711	1.1149888e-05	49.68
SA20_SOC_3	48	396.5886116027832	207.00326442718506	8.640624e-06	50.76
SA20_SOC_3	49	515.0924682617188	207.42660999298096	9.789269e-06	51.84
SA20_SOC_3	50	454.114294052124	209.39157485961914	7.8786015e-06	52.92
SA20_SOC_3	51	517.8976058959961	200.71241855621338	8.102603e-06	54.0
SA20_SOC_3	52	389.3017292022705	210.47212600708008	6.6495686e-06	55.08
SA20_SOC_3	53	483.10585021972656	204.96012210845947	1.7165803e-05	56.16
SA20_SOC_3	54	478.5861015319824	208.1601333618164	1.1208333e-05	57.24
SA20_SOC_3	55	105.62399625778198	366.80262565612793	0.15105952	58.32
SA20_SOC_3	56	104.37543392181396	381.1929130554199	0.028256632	59.4
SA20_SOC_3	57	103.94964218139648	387.7046585083008	0.027597826	60.48
SA20_SOC_3	58	104.25670146942139	387.8291130065918	0.013769245	61.56
SA20_SOC_3	59	103.96987199783325	392.46703147888184	0.0465198	62.64
SA20_SOC_3	60	104.3661117553711	389.6363067626953	0.0025481621	63.72
SA20_SOC_3	61	105.14683723449707	386.2173271179199	0.001478708	64.8
SA20_SOC_3	62	105.15536069869995	388.79281997680664	0.009912599	65.88
SA20_SOC_3	63	102.34770774841309	395.1356792449951	0.005738202	66.96
SA20_SOC_3	64	103.65450382232666	402.75489807128906	0.014414831	68.04
SA20_SOC_3	65	102.79436111450195	402.9225540161133	0.07391817	69.12
SA20_SOC_3	66	393.1885004043579	210.90303897857666	8.71346e-06	70.2
SA20_SOC_3	67	102.6395320892334	404.0408706665039	0.0016342914	71.28
SA20_SOC_3	68	100.058913230896	402.52063751220703	0.0010467541	72.36
SA20_SOC_3	69	102.6646375656128	400.14862060546875	0.008771448	73.44
SA20_SOC_3	70	102.88447141647339	380.8162307739258	0.0034173962	74.52
SA20_SOC_3	71	104.27579879760742	345.430326461792	0.0005906916	75.6
SA20_SOC_3	72	517.737627029419	204.9829387664795	1.26589675e-05	76.68
SA20_SOC_3	73	104.35214042663574	369.75977897644043	0.0004940781	77.76
SA20_SOC_3	74	405.313777923584	205.82327842712402	1.0938258e-05	78.84
SA20_SOC_3	75	103.3433198928833	394.9578094482422	0.0030675177	79.92
SA20_SOC_3	76	482.6258659362793	204.89243030548096	1.1845059e-05	81.0
SA20_SOC_3	77	429.3809413909912	206.78669929504395	1.0994272e-05	82.08
SA20_SOC_3	78	393.1779384613037	206.4630889892578	1.0255089e-05	83.16
SA20_SOC_3	79	393.9267873764038	208.12761783599854	9.763201e-06	84.24
SA20_SOC_3	80	440.7046318054199	205.58030605316162	1.0156612e-05	85.32
SA20_SOC_3	81	455.49964904785156	205.47985553741455	1.1720032e-05	86.4
SA20_SOC_3	82	431.11047744750977	204.86804008483887	1.1388985e-05	87.48
SA20_SOC_3	83	404.0900230407715	208.61459255218506	9.120692e-06	88.56
SA20_SOC_3	84	478.7179470062256	203.82506847381592	1.039592e-05	89.64
SA20_SOC_3	85	463.8350486755371	204.73467350006104	1.0995257e-05	90.72
SA20_SOC_3	86	428.2665252685547	204.05380725860596	1.2928082e-05	91.8
SA20_SOC_3	87	428.23119163513184	204.9920654296875	1.0471302e-05	92.88
SA20_SOC_3	88	105.31835556030273	390.4939556121826	0.0006184903	93.96
SA20_SOC_3	89	104.82617616653442	390.95166206359863	0.014906665	95.04
SA20_SOC_3	90	105.17452955245972	388.8127040863037	0.0017685452	96.12
SA20_SOC_3	91	105.77085018157959	386.8433475494385	0.0012429801	97.2
SA20_SOC_3	92	451.8420219421387	203.0163288116455	1.0706286e-05	98.28
SA20_SOC_3	93	428.16429138183594	204.59097862243652	9.499567e-06	99.36
SA20_SOC_3	94	104.1144847869873	396.1515998840332	0.00021577325	100.44
SA20_SOC_3	95	463.6850357055664	202.3187255859375	1.1510053e-05	101.52
SA20_SOC_3	96	451.8129825592041	203.71408939361572	8.896678e-06	102.6
SA20_SOC_3	97	103.7968635559082	390.06457328796387	0.007436344	103.68
SA20_SOC_3	98	104.64497804641724	388.0191707611084	0.00040017732	104.76
SA20_SOC_3	99	477.9258728027344	202.4884557723999	1.1977326e-05	105.84
SA20_SOC_3	100	478.72314453125	203.5524559020996	9.252701e-06	106.92
SA20_SOC_3	101	104.51961755752563	385.30426025390625	0.0003172286	108.0
SA20_SOC_3	102	106.0049057006836	389.01432037353516	0.00014998106	109.08
SA20_SOC_3	103	450.55456161499023	205.92161178588867	9.219496e-06	110.16
SA20_SOC_3	104	421.0937023162842	208.48554611206055	7.196069e-06	111.24
SA20_SOC_3	105	513.3415222167969	204.83622550964355	9.889614e-06	112.32
SA20_SOC_3	106	427.2881031036377	204.6399450302124	6.8991944e-06	113.4
SA20_SOC_3	107	104.28023338317871	381.469030380249	0.013453155	114.48
SA20_SOC_3	108	105.43153285980225	384.31300163269043	0.0024363885	115.56
SA20_SOC_3	109	105.74051141738892	390.7898712158203	0.0008910448	116.64
SA20_SOC_3	110	104.57437038421631	390.6990623474121	0.22257458	117.72
SA20_SOC_3	111	105.85343837738037	389.622802734375	0.040988546	118.8
SA20_SOC_3	112	105.30550479888916	391.5849208831787	0.0032010663	119.88
SA20_SOC_3	113	105.00860214233398	390.8027458190918	0.0034540156	120.96
SA20_SOC_3	114	104.5071005821228	392.5957489013672	0.033324946	122.04
SA20_SOC_3	115	105.12032508850098	392.1100044250488	0.00074010243	123.12
SA20_SOC_3	116	103.98335456848145	394.06991958618164	0.021885078	124.2
SA20_SOC_3	117	104.85706329345703	395.3573226928711	0.0007577684	125.28
SA20_SOC_3	118	104.86819744110107	395.64937591552734	0.0005074849	126.36
SA20_SOC_3	119	105.15928268432617	398.8245105743408	0.002283255	127.44
SA20_SOC_3	120	481.23302459716797	205.994610786438	8.3758205e-06	128.52
SA20_SOC_3	121	464.54176902770996	202.79783248901367	6.2946074e-06	129.6
SA20_SOC_3	122	464.9458885192871	199.1691541671753	6.8073878e-06	130.68
SA20_SOC_3	123	406.07638359069824	207.7565574645996	7.136944e-06	131.76
SA20_SOC_3	124	479.31652069091797	204.4434356689453	1.0211134e-05	132.84
SA20_SOC_3	125	480.80077171325684	207.14803218841553	7.386943e-06	133.92
SA20_SOC_3	126	512.7063751220703	205.80655574798584	6.7638366e-06	135.0
SA20_SOC_3	127	477.9984474182129	209.50754642486572	8.9163495e-06	136.08
SA20_SOC_3	128	514.77952003479	205.35603046417236	1.1176908e-05	137.16
SA20_SOC_3	129	514.2684936523438	209.17682647705078	9.878154e-06	138.24
SA20_SOC_3	130	515.1937484741211	208.46012592315674	7.731479e-06	139.32
SA20_SOC_3	131	501.5979290008545	208.188214302063	9.001222e-06	140.4
SA20_SOC_3	132	103.98046970367432	384.37623023986816	0.000108364475	141.48
SA20_SOC_3	133	102.64959335327148	387.09726333618164	0.00033082475	142.56
SA20_SOC_3	134	105.08551597595215	389.0082550048828	4.4060052e-05	143.64
SA20_SOC_3	135	103.41956615447998	394.40308570861816	0.00017796288	144.72
SA20_SOC_3	136	101.10352039337158	399.48028564453125	0.00389537	145.8
SA20_SOC_3	137	461.8821620941162	210.65015316009521	8.558237e-06	146.88
SA20_SOC_3	138	503.56550216674805	206.54986381530762	1.2154689e-05	147.96
SA20_SOC_3	139	515.8365249633789	207.96431064605713	1.0614554e-05	149.04
SA20_SOC_3	140	481.2440872192383	209.1533660888672	9.7669445e-06	150.12
SA20_SOC_3	141	517.3276901245117	208.93936157226562	1.0919518e-05	151.2
SA20_SOC_3	142	476.71031951904297	207.32598781585693	1.5991154e-05	152.28
SA20_SOC_3	143	516.1754131317139	206.60021781921387	8.23853e-06	153.36
SA20_SOC_3	144	464.528226852417	209.70983505249023	1.0150967e-05	154.44
SA20_SOC_3	145	438.419246673584	208.16851615905762	9.151065e-06	155.52
SA20_SOC_3	146	520.7996368408203	210.4202699661255	1.56728e-05	156.6
SA20_SOC_3	147	455.88297843933105	209.38608169555664	8.586671e-06	157.68
SA20_SOC_3	148	452.1002769470215	208.43067169189453	7.076436e-06	158.76
SA20_SOC_3	149	7.867933809757233	29.261310696601868	9.964289e-06	159.84
SA20_SOC_3	150	503.2727241516113	204.70088481903076	9.3196795e-06	160.92
SA20_SOC_3	151	431.5099239349365	231.46162033081055	9.858268e-06	162.0
SA20_SOC_3	152	452.4423599243164	206.46148681640625	8.992617e-06	163.08
SA20_SOC_3	153	454.904842376709	207.4019479751587	9.97589e-06	164.16
SA20_SOC_3	154	414.4458293914795	208.30005168914795	9.091271e-06	165.24
SA20_SOC_3	155	428.2061576843262	208.04946899414062	1.0479033e-05	166.32
SA20_SOC_3	156	402.549409866333	207.79139041900635	9.117189e-06	167.4
SA20_SOC_3	157	428.1144618988037	207.30085372924805	9.1868105e-06	168.48
SA20_SOC_3	158	480.47595024108887	204.99398231506348	9.455226e-06	169.56
SA20_SOC_3	159	438.1886959075928	208.12109470367432	8.485073e-06	170.64
SA20_SOC_3	160	532.1595191955566	216.35995388031006	9.027071e-06	171.72
SA20_SOC_3	161	431.70127868652344	205.840802192688	1.1306521e-05	172.8
SA20_SOC_3	162	373.4088897705078	214.92802619934082	9.784303e-06	173.88
SA20_SOC_3	163	404.8675060272217	209.0749740600586	9.278362e-06	174.96
SA20_SOC_3	164	439.4829750061035	207.08802223205566	1.0418092e-05	176.04
SA20_SOC_3	165	432.2400093078613	203.40303897857666	1.402008e-05	177.12
SA20_SOC_3	166	431.9767475128174	205.28945446014404	1.1651416e-05	178.2
SA20_SOC_3	167	481.5781593322754	204.68095779418945	1.48755025e-05	179.28
SA20_SOC_3	168	480.08532524108887	203.2824182510376	1.2036984e-05	180.36
SA20_SOC_3	169	465.4205322265625	205.56547164916992	1.1040122e-05	181.44
SA20_SOC_3	170	419.56725120544434	205.96445560455322	1.0127035e-05	182.52
SA20_SOC_3	171	440.61126708984375	207.63605117797852	1.0045879e-05	183.6
SA20_SOC_3	172	464.60256576538086	205.3936243057251	1.4646141e-05	184.68
SA20_SOC_3	173	462.2375965118408	205.18366813659668	1.0646601e-05	185.76
SA20_SOC_3	174	465.9087657928467	203.4527349472046	1.1478802e-05	186.84
SA20_SOC_3	175	402.5749683380127	207.18761444091797	9.970374e-06	187.92
SA20_SOC_3	176	461.74798011779785	203.26091766357422	9.2150385e-06	189.0
SA20_SOC_3	177	462.88909912109375	203.77980709075928	1.1191563e-05	190.08
SA20_SOC_3	178	404.44602966308594	206.2488555908203	1.0200195e-05	191.16
SA20_SOC_3	179	461.0584259033203	205.72285652160645	1.043617e-05	192.24
SA20_SOC_3	180	463.4977340698242	205.6076431274414	1.1716712e-05	193.32
SA20_SOC_3	181	416.36524200439453	204.07429218292236	7.2768944e-06	194.4
SA20_SOC_3	182	532.2500228881836	91.60618543624878	0.8722132	195.48
SA20_SOC_3	183	494.99402046203613	99.01998996734619	0.4091703	196.56
SA20_SOC_3	184	556.4228057861328	92.91557550430298	0.59750396	197.64
SA20_SOC_3	185	557.0634841918945	93.15389156341553	0.56274235	198.72
SA20_SOC_3	186	565.3994560241699	97.54056215286255	0.6712019	199.8
SA20_SOC_3	187	565.2153968811035	96.58354997634888	0.9888531	200.88
SA20_SOC_3	188	479.79607582092285	209.49793338775635	1.1748241e-05	201.96
SA20_SOC_3	189	512.6643657684326	234.87669467926025	7.726717e-06	203.04
SA20_SOC_3	190	420.35322189331055	208.8055658340454	7.900738e-06	204.12
SA20_SOC_3	191	330.5112361907959	379.9155807495117	0.96237016	205.2
SA20_SOC_3	192	330.50363063812256	378.9122200012207	0.96719927	206.28
SA20_SOC_3	193	330.2703380584717	379.8695755004883	0.9543797	207.36
SA20_SOC_3	194	328.68566513061523	386.5016555786133	0.98338	208.44
SA20_SOC_3	195	328.6400079727173	392.32458114624023	0.97816706	209.52
SA20_SOC_3	196	327.86784172058105	393.6133003234863	0.96323276	210.6
SA20_SOC_3	197	326.82762145996094	390.7162570953369	0.83049923	211.68
SA20_SOC_3	198	514.9874210357666	203.67493629455566	7.60027e-06	212.76
SA20_SOC_3	199	453.9884567260742	203.32411766052246	1.1127475e-05	213.84
SA20_SOC_3	200	480.4274559020996	204.6825885772705	1.0715818e-05	214.92
SA20_SOC_3	201	479.2616367340088	205.65383434295654	1.4643208e-05	216.0
SA20_SOC_3	202	463.00392150878906	205.424222946167	8.2727e-06	217.08
SA20_SOC_3	203	463.547420501709	204.50912475585938	8.662207e-06	218.16
SA20_SOC_3	204	515.2036666870117	202.60817527770996	7.2441017e-06	219.24
SA20_SOC_3	205	463.50955963134766	205.58907508850098	9.071474e-06	220.32
SA20_SOC_3	206	542.1658992767334	214.20573234558105	6.7210644e-06	221.4
SA20_SOC_3	207	513.7677192687988	203.77939224243164	1.0558824e-05	222.48
SA20_SOC_3	208	465.45395851135254	208.228497505188	9.5723935e-06	223.56
SA20_SOC_3	209	426.52149200439453	208.00865650177002	6.6908024e-06	224.64
SA20_SOC_3	210	479.6705722808838	203.29882621765137	1.1923965e-05	225.72
SA20_SOC_3	211	489.3256187438965	205.71001052856445	7.5977628e-06	226.8
SA20_SOC_3	212	409.26666259765625	213.17204475402832	9.053808e-06	227.88
SA20_SOC_3	213	502.9414653778076	207.00652599334717	7.531997e-06	228.96
SA20_SOC_3	214	408.9832305908203	214.93679523468018	9.926618e-06	230.04
SA20_SOC_3	215	326.98814868927	382.5964164733887	0.33476007	231.12
SA20_SOC_3	216	327.0871162414551	390.1449966430664	0.33020514	232.2
SA20_SOC_3	217	516.6930198669434	207.5892162322998	7.1653276e-06	233.28
SA20_SOC_3	218	514.2670631408691	206.95873260498047	9.259763e-06	234.36
SA20_SOC_3	219	437.8141403198242	207.7646255493164	7.168711e-06	235.44
SA20_SOC_3	220	456.57105445861816	205.41893005371094	1.20462855e-05	236.52
SA20_SOC_3	221	514.4906044006348	205.54627418518066	9.070055e-06	237.6
SA20_SOC_3	222	515.2569770812988	205.72111129760742	9.222397e-06	238.68
SA20_SOC_3	223	453.51505279541016	207.8752326965332	7.6082615e-06	239.76
SA20_SOC_3	224	514.6982192993164	204.86801147460938	8.641522e-06	240.84
SA20_SOC_3	225	440.1111125946045	206.70292854309082	8.005235e-06	241.92
SA20_SOC_3	226	355.7230472564697	361.8911933898926	0.09878575	243.0
SA20_SOC_3	227	441.695499420166	355.7672309875488	0.9996625	244.08
SA20_SOC_3	228	576.3653755187988	331.1235237121582	0.99957746	245.16
SA20_SOC_3	229	590.5827522277832	331.204776763916	0.98996943	246.24
SA20_SOC_3	230	436.0602855682373	358.7780570983887	0.99948406	247.32
SA20_SOC_3	231	339.0718936920166	374.2807388305664	0.981915	248.4
SA20_SOC_3	232	390.88449478149414	209.08138275146484	7.588291e-06	249.48
SA20_SOC_3	233	375.18417835235596	222.3130989074707	9.123807e-06	250.56
SA20_SOC_3	234	391.6022062301636	214.7541332244873	7.861594e-06	251.64
SA20_SOC_3	235	482.1952819824219	206.88330173492432	1.2034252e-05	252.72
SA20_SOC_3	236	391.6883945465088	206.61280632019043	8.205019e-06	253.8
SA20_SOC_3	237	478.6389350891113	206.07994079589844	1.0266861e-05	254.88
SA20_SOC_3	238	413.2420539855957	206.4896821975708	9.920485e-06	255.96
SA20_SOC_3	239	104.94036674499512	399.9132442474365	6.824692e-05	257.04
SA20_SOC_3	240	478.0603885650635	209.10000801086426	1.5092387e-05	258.12
SA20_SOC_3	241	482.06186294555664	207.02477931976318	1.42330555e-05	259.2
SA20_SOC_3	242	483.4552764892578	205.04995822906494	1.0537679e-05	260.28
SA20_SOC_3	243	479.2457103729248	207.73617267608643	1.6284524e-05	261.36
SA20_SOC_3	244	480.1912784576416	206.75796031951904	1.00209345e-05	262.44
SA20_SOC_3	245	429.5525074005127	207.58222103118896	8.271643e-06	263.52
SA20_SOC_3	246	479.87732887268066	208.25549125671387	1.1096066e-05	264.6
SA20_SOC_3	247	393.05615425109863	211.16453647613525	1.00236875e-05	265.68
SA20_SOC_3	248	429.58812713623047	207.79399394989014	8.000969e-06	266.76
SA20_SOC_3	249	483.1390857696533	208.02566528320312	1.1970954e-05	267.84
SA20_SOC_3	250	481.2212944030762	212.22043991088867	1.0810196e-05	268.92
SA20_SOC_3	251	428.2672882080078	209.79520797729492	1.0045697e-05	270.0
SA20_SOC_3	252	517.4455165863037	206.2644910812378	1.1685155e-05	271.08
SA20_SOC_3	253	403.17845344543457	209.04925346374512	9.377209e-06	272.16
SA20_SOC_3	254	466.4412498474121	203.32786560058594	1.5430764e-05	273.24
SA20_SOC_3	255	451.3566493988037	203.67040157318115	1.1699205e-05	274.32
SA20_SOC_3	256	568.4009075164795	229.71153259277344	7.070958e-06	275.4
SA20_SOC_3	257	406.03694915771484	241.8889045715332	7.963713e-06	276.48
SA20_SOC_3	258	505.8225154876709	200.0455141067505	1.0847136e-05	277.56
SA20_SOC_3	259	450.7533073425293	203.83355140686035	1.1140535e-05	278.64
SA20_SOC_3	260	464.36262130737305	199.9626874923706	1.3681564e-05	279.72
SA20_SOC_3	261	473.55523109436035	231.68529510498047	8.53776e-06	280.8
SA20_SOC_3	262	463.89708518981934	203.21768760681152	1.10612e-05	281.88
SA20_SOC_3	263	103.97313833236694	385.52730560302734	0.0004942255	282.96
SA20_SOC_3	264	103.14364433288574	383.30188751220703	0.00038556152	284.04
SA20_SOC_3	265	480.0145626068115	202.74581909179688	1.7532528e-05	285.12
SA20_SOC_3	266	464.44950103759766	202.5719118118286	1.33712265e-05	286.2
SA20_SOC_3	267	377.0383596420288	214.07326698303223	9.859142e-06	287.28
SA20_SOC_3	268	102.81577110290527	385.0348091125488	0.0009054793	288.36
SA20_SOC_3	269	476.7185688018799	210.2061367034912	1.1215112e-05	289.44
SA20_SOC_3	270	461.2780570983887	204.51446056365967	1.0187479e-05	290.52
SA20_SOC_3	271	468.6199188232422	234.52237129211426	1.0366833e-05	291.6
SA20_SOC_3	272	449.4540214538574	207.53379821777344	8.226535e-06	292.68
SA20_SOC_3	273	434.42888259887695	236.24387741088867	8.509944e-06	293.76
SA20_SOC_3	274	474.40571784973145	202.96156883239746	9.626387e-06	294.84
SA20_SOC_3	275	516.321849822998	197.16642379760742	8.073238e-06	295.92
SA20_SOC_3	276	464.0645980834961	204.24277782440186	8.790313e-06	297.0
SA20_SOC_3	277	427.2867202758789	238.52065086364746	8.374431e-06	298.08
SA20_SOC_3	278	405.5731773376465	240.62444686889648	8.463825e-06	299.16
SA20_SOC_3	279	104.53028678894043	392.50802993774414	0.0048114965	300.24
SA20_SOC_3	280	513.2256507873535	209.53182220458984	6.2694808e-06	301.32
SA20_SOC_3	281	513.3218765258789	202.7561616897583	1.0185732e-05	302.4
SA20_SOC_3	282	361.09938621520996	225.56754112243652	7.0520277e-06	303.48
SA20_SOC_3	283	102.23805904388428	400.7014846801758	0.0009861501	304.56
SA20_SOC_3	284	394.8636531829834	240.4694366455078	6.701013e-06	305.64
SA20_SOC_3	285	369.5570468902588	221.02466583251953	7.3568176e-06	306.72
SA20_SOC_3	286	105.27145862579346	357.7749824523926	0.00031492425	307.8
SA20_SOC_3	287	105.15294075012207	372.8909969329834	0.00019507596	308.88
SA20_SOC_3	288	7.957419753074646	29.01969015598297	9.172759e-06	309.96
SA20_SOC_3	289	103.85135412216187	371.3283920288086	0.00068183744	311.04
SA20_SOC_3	290	515.7087326049805	210.18606662750244	7.0743376e-06	312.12
SA20_SOC_3	291	8.086352795362473	29.620563983917236	6.503392e-06	313.2
SA20_SOC_3	292	479.37450408935547	210.82683563232422	7.6227507e-06	314.28
SA20_SOC_3	293	480.0112724304199	208.17230701446533	9.910159e-06	315.36
SA20_SOC_3	294	478.07812690734863	209.90200996398926	8.517649e-06	316.44
SA20_SOC_3	295	514.4055366516113	206.55195236206055	8.930919e-06	317.52
SA20_SOC_3	296	105.84213733673096	357.1988296508789	0.0031675056	318.6
SA20_SOC_3	297	105.35752773284912	368.0771541595459	0.00050656276	319.68
SA20_SOC_3	298	105.07373809814453	372.2300720214844	0.0004267429	320.76
SA20_SOC_3	299	406.80370330810547	214.14087295532227	8.058461e-06	321.84
SA20_SOC_3	300	465.488338470459	210.24187088012695	7.695925e-06	322.92
SA20_SOC_3	301	451.62954330444336	214.0218687057495	6.509231e-06	324.0
SA20_SOC_3	302	462.9356384277344	207.71272659301758	1.40755565e-05	325.08
SA20_SOC_3	303	515.8321380615234	207.22967147827148	8.244709e-06	326.16
SA20_SOC_3	304	451.68776512145996	210.45772075653076	9.1787015e-06	327.24
SA20_SOC_3	305	504.9076557159424	208.1918478012085	8.498362e-06	328.32
SA20_SOC_3	306	513.7841701507568	206.96416854858398	9.404165e-06	329.4
SA20_SOC_3	307	474.88603591918945	206.8090581893921	1.2662131e-05	330.48
SA20_SOC_3	308	514.3978595733643	205.82144737243652	9.407502e-06	331.56
SA20_SOC_3	309	102.85789966583252	349.15846824645996	0.09849008	332.64
SA20_SOC_3	310	102.6930570602417	357.90733337402344	0.0005977651	333.72
SA20_SOC_3	311	103.5529613494873	356.53953552246094	0.00047674237	334.8
SA20_SOC_3	312	103.6247968673706	363.405704498291	0.05909381	335.88
SA20_SOC_3	313	431.60481452941895	211.55917167663574	1.2259391e-05	336.96
SA20_SOC_3	314	392.4990653991699	208.74798774719238	9.0556205e-06	338.04
SA20_SOC_3	315	102.18535661697388	387.0582103729248	0.00026213232	339.12
SA20_SOC_3	316	378.0853033065796	224.78622436523438	8.891708e-06	340.2
SA20_SOC_3	317	524.290657043457	214.06574249267578	1.3489842e-05	341.28
SA20_SOC_3	318	430.4270267486572	206.39644145965576	9.685912e-06	342.36
SA20_SOC_3	319	410.86626052856445	203.2093334197998	6.1956307e-06	343.44
SA20_SOC_3	320	106.39406442642212	370.61410903930664	0.00035703497	344.52
SA20_SOC_3	321	104.81302738189697	386.2371253967285	0.0025365732	345.6
SA20_SOC_3	322	105.34670352935791	374.5726203918457	0.0010544604	346.68
SA20_SOC_3	323	429.97798919677734	205.50835132598877	1.2616977e-05	347.76
SA20_SOC_3	324	104.02041673660278	368.3480644226074	0.0010280395	348.84
SA20_SOC_3	325	438.0901336669922	206.19973182678223	1.0649546e-05	349.92
SA20_SOC_3	326	105.20673990249634	374.4162082672119	0.00026558203	351.0
SA20_SOC_3	327	103.7412166595459	381.94204330444336	0.0023600154	352.08
SA20_SOC_3	328	103.63459587097168	383.0559539794922	0.0013554557	353.16
SA20_SOC_3	329	104.52343225479126	382.86011695861816	0.001719789	354.24
SA20_SOC_3	330	104.06836271286011	384.3636989593506	0.0013777771	355.32
SA20_SOC_3	331	104.30891513824463	384.3598937988281	0.0028146703	356.4
SA20_SOC_3	332	104.86080646514893	386.5258598327637	6.498589e-05	357.48
SA20_SOC_3	333	105.15776872634888	386.27986907958984	6.562421e-05	358.56
SA20_SOC_3	334	104.43720817565918	385.6011199951172	0.0004586678	359.64
SA20_SOC_3	335	466.931676864624	206.00443840026855	1.4904841e-05	360.72
SA20_SOC_3	336	105.49254417419434	376.30022048950195	0.10102881	361.8
SA20_SOC_3	337	105.19570112228394	373.51335525512695	0.0008077253	362.88
SA20_SOC_3	338	104.43615913391113	375.0581645965576	0.034683328	363.96
SA20_SOC_3	339	104.80599403381348	375.16382217407227	0.009859683	365.04
SA20_SOC_3	340	104.77145910263062	380.30101776123047	0.042243067	366.12
SA20_SOC_3	341	418.4788703918457	207.1100950241089	1.034842e-05	367.2
SA20_SOC_3	342	105.464768409729	386.16926193237305	0.016663352	368.28
SA20_SOC_3	343	104.7054648399353	384.9346160888672	3.0069985e-05	369.36
SA20_SOC_3	344	479.9114227294922	204.10376071929932	1.0273257e-05	370.44
SA20_SOC_3	345	479.56132888793945	203.48759651184082	1.7485892e-05	371.52
SA20_SOC_3	346	461.1569881439209	201.27296447753906	1.0917331e-05	372.6
SA20_SOC_3	347	102.97116041183472	369.96076583862305	0.0031274	373.68
SA20_SOC_3	348	480.39655685424805	202.0464849472046	1.0647871e-05	374.76
SA20_SOC_3	349	465.77978134155273	201.11895561218262	1.2351818e-05	375.84
SA20_SOC_3	350	465.47374725341797	201.49495124816895	1.092383e-05	376.92
SA20_SOC_3	351	428.8586139678955	203.33696365356445	9.103452e-06	378.0
SA20_SOC_3	352	104.42430973052979	346.5185737609863	0.18994549	379.08
SA20_SOC_3	353	104.59418296813965	359.08613204956055	0.0016755315	380.16
SA20_SOC_3	354	463.2319927215576	200.993914604187	1.0190356e-05	381.24
SA20_SOC_3	355	105.36588430404663	371.9666290283203	0.00028287343	382.32
SA20_SOC_3	356	513.2645130157471	211.99135780334473	1.2018448e-05	383.4
SA20_SOC_3	357	428.1632900238037	204.0435791015625	8.202641e-06	384.48
SA20_SOC_3	358	476.0983943939209	201.9774055480957	1.340533e-05	385.56
SA20_SOC_3	359	515.4356002807617	201.77390098571777	1.0514231e-05	386.64
SA20_SOC_3	360	404.50329780578613	204.78539943695068	1.0032524e-05	387.72
SA20_SOC_3	361	104.34002876281738	355.98289489746094	0.00965251	388.8
SA20_SOC_3	362	104.42894697189331	373.3312797546387	0.2270071	389.88
SA20_SOC_3	363	106.94724321365356	378.2607936859131	0.0004964023	390.96
SA20_SOC_3	364	105.08478879928589	376.6783046722412	0.017049087	392.04
SA20_SOC_3	365	105.08275032043457	353.75447273254395	0.008525092	393.12
SA20_SOC_3	366	106.32952451705933	335.74934005737305	0.0005537257	394.2
SA20_SOC_3	367	515.6827449798584	206.05356216430664	8.047839e-06	395.28
SA20_SOC_3	368	105.55150508880615	360.4383659362793	0.0010339937	396.36
SA20_SOC_3	369	104.07634973526001	370.8972358703613	0.0017877377	397.44
SA20_SOC_3	370	105.9456467628479	356.97532653808594	0.016143888	398.52
SA20_SOC_3	371	105.7415246963501	359.7237968444824	0.024292687	399.6
SA20_SOC_3	372	479.7856330871582	205.3256893157959	7.356284e-06	400.68
SA20_SOC_3	373	515.530252456665	211.56023025512695	1.3165108e-05	401.76
SA20_SOC_3	374	105.4314136505127	371.6260528564453	0.0059143757	402.84
SA20_SOC_3	375	461.50050163269043	209.6835994720459	6.6473494e-06	403.92
SA20_SOC_3	376	106.31835460662842	372.066593170166	0.00024185899	405.0
SA20_SOC_3	377	479.01949882507324	207.00831413269043	7.917951e-06	406.08
SA20_SOC_3	378	524.2836952209473	211.06867790222168	5.688003e-06	407.16
SA20_SOC_3	379	464.07580375671387	208.17153453826904	6.532726e-06	408.24
SA20_SOC_3	380	106.73085451126099	370.27050018310547	0.036086842	409.32
SA20_SOC_3	381	466.38312339782715	211.4399528503418	7.94037e-06	410.4
SA20_SOC_3	382	501.08814239501953	207.8855037689209	7.682142e-06	411.48
SA20_SOC_3	383	451.84831619262695	206.24426364898682	5.916041e-06	412.56
SA20_SOC_3	384	481.868839263916	206.88846588134766	2.4873285e-05	413.64
SA20_SOC_3	385	500.393009185791	207.67717838287354	6.81517e-06	414.72
SA20_SOC_3	386	465.3094291687012	205.53842067718506	6.9864664e-06	415.8
SA20_SOC_3	387	511.39140129089355	209.88455772399902	8.975952e-06	416.88
SA20_SOC_3	388	451.1465072631836	205.91753482818604	1.2278393e-05	417.96
SA20_SOC_3	389	104.79532480239868	372.1984577178955	0.004525052	419.04
SA20_SOC_3	390	452.925968170166	209.15947437286377	8.688401e-06	420.12
SA20_SOC_3	391	514.8884773254395	208.66833686828613	1.11235495e-05	421.2
SA20_SOC_3	392	104.34510707855225	361.02149963378906	0.0003810997	422.28
SA20_SOC_3	393	106.56670331954956	352.2161293029785	0.00457289	423.36
SA20_SOC_3	394	104.73461151123047	363.52243423461914	0.06619137	424.44
SA20_SOC_3	395	518.588924407959	207.0558214187622	1.617283e-05	425.52
SA20_SOC_3	396	105.17635345458984	361.58071517944336	0.0010737112	426.6
SA20_SOC_3	397	479.8177719116211	208.71229648590088	9.6068525e-06	427.68
SA20_SOC_3	398	465.20819664001465	213.95708084106445	9.855044e-06	428.76
SA20_SOC_3	399	516.184139251709	210.69697380065918	9.902573e-06	429.84
SA20_SOC_3	400	450.3267288208008	211.43214225769043	1.8882063e-05	430.92
SA20_SOC_3	401	516.323709487915	203.5282802581787	1.0430439e-05	432.0
SA20_SOC_3	402	437.0955467224121	209.76533889770508	1.0407844e-05	433.08
SA20_SOC_3	403	526.3815879821777	215.4869556427002	1.4860048e-05	434.16
SA20_SOC_3	404	452.76474952697754	208.8847303390503	8.908071e-06	435.24
SA20_SOC_3	405	483.4320545196533	205.70790767669678	9.81098e-06	436.32
SA20_SOC_3	406	479.6501636505127	206.60293579101562	1.1993532e-05	437.4
SA20_SOC_3	407	104.6008825302124	374.5857810974121	0.00074637955	438.48
SA20_SOC_3	408	103.92175912857056	361.27939224243164	0.0018393883	439.56
SA20_SOC_3	409	452.4815082550049	207.77860164642334	9.916257e-06	440.64
SA20_SOC_3	410	105.15698194503784	355.8586120605469	0.067079194	441.72
SA20_SOC_3	411	105.91880083084106	349.0935516357422	0.00087604724	442.8
SA20_SOC_3	412	105.82778453826904	361.96523666381836	0.0092782555	443.88
SA20_SOC_3	413	430.73887825012207	205.0704002380371	1.2376474e-05	444.96
SA20_SOC_3	414	479.0092945098877	206.13686084747314	1.22852325e-05	446.04
SA20_SOC_3	415	481.4631462097168	200.83956241607666	1.1975863e-05	447.12
SA20_SOC_3	416	104.80502843856812	334.89864349365234	0.0009991908	448.2
SA20_SOC_3	417	467.6226615905762	207.78891563415527	1.058629e-05	449.28
SA20_SOC_3	418	431.6886901855469	204.04349327087402	1.0543047e-05	450.36
SA20_SOC_3	419	105.24430274963379	347.2016143798828	0.0010910581	451.44
SA20_SOC_3	420	428.3924102783203	202.63814449310303	1.3335709e-05	452.52
SA20_SOC_3	421	432.9853057861328	202.16983795166016	1.2325732e-05	453.6
SA20_SOC_3	422	102.33526229858398	365.83502769470215	0.025214737	454.68
SA20_SOC_3	423	419.37222480773926	206.61174774169922	9.905491e-06	455.76
SA20_SOC_3	424	521.3345050811768	204.65447902679443	1.3468068e-05	456.84
SA20_SOC_3	425	454.4883728027344	205.66141605377197	9.939709e-06	457.92
SA20_SOC_3	426	103.06636095046997	375.4637145996094	0.21129201	459.0
SA20_SOC_3	427	102.73114442825317	371.451358795166	0.027994858	460.08
SA20_SOC_3	428	103.70345115661621	328.7885284423828	0.0030868761	461.16
SA20_SOC_3	429	106.90937042236328	317.0303535461426	6.8918984e-05	462.24
SA20_SOC_3	430	404.5764923095703	206.44031524658203	9.774194e-06	463.32
SA20_SOC_3	431	101.94984674453735	398.8863945007324	7.5330274e-05	464.4
SA20_SOC_3	432	104.5328140258789	357.2511577606201	0.0046529365	465.48
SA20_SOC_3	433	110.24003028869629	318.7444496154785	0.8694218	466.56
SA20_SOC_3	434	476.5650272369385	202.06937313079834	1.2828575e-05	467.64
SA20_SOC_3	435	436.626672744751	201.89651012420654	9.782008e-06	468.72
SA20_SOC_3	436	467.9224491119385	200.56012630462646	1.18648095e-05	469.8
SA20_SOC_3	437	418.0014133453369	204.70232963562012	9.676439e-06	470.88
SA20_SOC_3	438	405.7511329650879	204.55876350402832	1.0808783e-05	471.96
SA20_SOC_3	439	464.24880027770996	204.48620796203613	1.0914406e-05	473.04
SA20_SOC_3	440	405.0520420074463	207.5086212158203	1.0237422e-05	474.12
SA20_SOC_3	441	408.7779998779297	240.02463340759277	6.570458e-06	475.2
SA20_SOC_3	442	462.9870891571045	205.83579540252686	9.69569e-06	476.28
SA20_SOC_3	443	465.2566909790039	202.74311542510986	7.4369386e-06	477.36
SA20_SOC_3	444	518.6769962310791	203.8875389099121	1.0065635e-05	478.44
SA20_SOC_3	445	375.98862648010254	217.49526500701904	8.568127e-06	479.52
SA20_SOC_3	446	464.7338390350342	204.66894149780273	9.634432e-06	480.6
SA20_SOC_3	447	781.8048477172852	194.28892135620117	8.704383e-06	481.68
SA20_SOC_3	448	515.7567977905273	207.57904529571533	9.630914e-06	482.76
SA20_SOC_3	449	452.04997062683105	204.51762199401855	9.231637e-06	483.84
SA20_SOC_3	450	458.6838722229004	206.4428186416626	1.4143588e-05	484.92
SA20_SOC_3	451	479.54092025756836	203.88545036315918	1.6300233e-05	486.0
SA20_SOC_3	452	376.3262748718262	221.15231037139893	8.856604e-06	487.08
SA20_SOC_3	453	8.292034268379211	32.060630321502686	7.870393e-06	488.16
SA20_SOC_3	454	105.17973899841309	328.6602973937988	0.5101694	489.24
SA20_SOC_3	455	163.69106769561768	21.09944522380829	0.0003181457	490.32
SA20_SOC_3	456	474.10497665405273	236.74750328063965	7.394717e-06	491.4
SA20_SOC_3	457	523.460865020752	228.61550331115723	6.9741377e-06	492.48
SA20_SOC_3	458	110.3327751159668	329.51016426086426	0.13084252	493.56
SA20_SOC_3	459	462.3883247375488	207.12550163269043	6.3307043e-06	494.64
SA20_SOC_3	460	511.72447204589844	205.0165843963623	8.668504e-06	495.72
SA20_SOC_3	461	512.1042251586914	201.67678356170654	9.090968e-06	496.8
SA20_SOC_3	462	461.7316722869873	208.11753273010254	8.524727e-06	497.88
SA20_SOC_3	463	478.05633544921875	207.01396465301514	6.892618e-06	498.96
SA20_SOC_3	464	501.30252838134766	209.6084976196289	6.4108276e-06	500.04
SA20_SOC_3	465	513.6882781982422	206.9067907333374	6.870233e-06	501.12
SA20_SOC_3	466	419.60110664367676	210.64275741577148	6.0169073e-06	502.2
SA20_SOC_3	467	463.94715309143066	208.94272327423096	6.4783353e-06	503.28
SA20_SOC_3	468	102.76745557785034	379.8284339904785	0.043507975	504.36
SA20_SOC_3	469	462.75720596313477	205.98289489746094	1.0495536e-05	505.44
SA20_SOC_3	470	480.02328872680664	213.04165363311768	8.395758e-06	506.52
SA20_SOC_3	471	781.1130523681641	182.5279998779297	7.795195e-06	507.6
SA20_SOC_3	472	105.97473382949829	334.1007900238037	0.0029693677	508.68
SA20_SOC_3	473	515.7016754150391	205.62000274658203	8.0618975e-06	509.76
SA20_SOC_3	474	454.1923522949219	210.844988822937	5.6375807e-06	510.84
SA20_SOC_3	475	478.83739471435547	208.04463386535645	9.579956e-06	511.92
SA20_SOC_3	476	515.3106689453125	206.9206666946411	9.195926e-06	513.0
SA20_SOC_3	477	109.81502532958984	329.1492462158203	0.31169927	514.08
SA20_SOC_3	478	106.17040395736694	348.521089553833	0.0013431073	515.16
SA20_SOC_3	479	524.9529838562012	209.00931358337402	7.883426e-06	516.24
SA20_SOC_3	480	103.42481136322021	371.94737434387207	0.006281003	517.32
SA20_SOC_3	481	515.3063774108887	207.18366622924805	1.0636017e-05	518.4
SA20_SOC_3	482	452.53772735595703	209.11934852600098	1.1961413e-05	519.48
SA20_SOC_3	483	480.936336517334	209.8521852493286	1.2877975e-05	520.56
SA20_SOC_3	484	519.5072174072266	205.23658275604248	1.0844312e-05	521.64
SA20_SOC_3	485	525.5546569824219	208.73730182647705	8.70885e-06	522.72
SA20_SOC_3	486	451.9909381866455	208.18370819091797	6.981997e-06	523.8
SA20_SOC_3	487	493.9953327178955	207.26489067077637	8.882775e-06	524.88
SA20_SOC_3	488	517.7525520324707	205.104660987854	1.0327223e-05	525.96
SA20_SOC_3	489	516.2202835083008	232.86061763763428	6.9080893e-06	527.04
SA20_SOC_3	490	425.56610107421875	210.83948135375977	8.119768e-06	528.12
SA20_SOC_3	491	102.5749921798706	364.339599609375	0.016907072	529.2
SA20_SOC_3	492	102.36060619354248	373.8046073913574	0.0028087746	530.28
SA20_SOC_3	493	476.32055282592773	210.59926986694336	9.470614e-06	531.36
SA20_SOC_3	494	479.10852432250977	208.07476043701172	9.649992e-06	532.44
SA20_SOC_3	495	375.4499673843384	218.0597734451294	9.057988e-06	533.52
SA20_SOC_3	496	479.2538642883301	206.44769668579102	1.0778439e-05	534.6
SA20_SOC_3	497	516.2974834442139	204.97386932373047	1.1334246e-05	535.68
SA20_SOC_3	498	468.8286304473877	205.0921869277954	8.3743835e-06	536.76
SA20_SOC_3	499	483.6597442626953	206.9399356842041	1.0599149e-05	537.84
SA20_SOC_3	500	503.04956436157227	203.7584924697876	1.0538614e-05	538.92
SA20_SOC_3	501	505.4022789001465	203.83163452148438	9.3147655e-06	540.0
SA20_SOC_3	502	477.15816497802734	169.64512825012207	7.665075e-06	541.08
SA20_SOC_3	503	103.7981629371643	376.32290840148926	0.09610986	542.16
SA20_SOC_3	504	482.8649044036865	204.82666969299316	1.1101327e-05	543.24
SA20_SOC_3	505	479.55121994018555	202.26290702819824	1.2149197e-05	544.32
SA20_SOC_3	506	432.07359313964844	203.12300205230713	1.0595299e-05	545.4
SA20_SOC_3	507	101.5540599822998	370.9364891052246	0.007250356	546.48
SA20_SOC_3	508	482.1360111236572	203.87978553771973	1.5092862e-05	547.56
SA20_SOC_3	509	482.9225540161133	202.6796293258667	1.16753745e-05	548.64
SA20_SOC_3	510	440.8350944519043	202.8539800643921	1.1883482e-05	549.72
SA20_SOC_3	511	101.40038728713989	355.1572036743164	0.4989138	550.8
SA20_SOC_3	512	466.0916805267334	205.0839328765869	1.1966445e-05	551.88
SA20_SOC_3	513	101.93912982940674	361.50341033935547	0.015443812	552.96
SA20_SOC_3	514	452.7143955230713	204.83885765075684	1.0636991e-05	554.04
SA20_SOC_3	515	102.60767936706543	387.99184799194336	0.00032470166	555.12
SA20_SOC_3	516	103.0573844909668	331.2420845031738	7.6013406e-05	556.2
SA20_SOC_3	517	102.02546119689941	368.85807037353516	0.10818727	557.28
SA20_SOC_3	518	480.4438591003418	204.28178787231445	1.3845873e-05	558.36
SA20_SOC_3	519	102.82102823257446	353.72262954711914	0.001589141	559.44
SA20_SOC_3	520	479.8961639404297	208.66939544677734	1.00890165e-05	560.52
SA20_SOC_3	521	426.4721870422363	204.51500415802002	1.1159196e-05	561.6
SA20_SOC_3	522	428.30419540405273	204.71015453338623	9.2695e-06	562.68
SA20_SOC_3	523	464.2998218536377	202.4518346786499	1.2272445e-05	563.76
SA20_SOC_3	524	462.65573501586914	201.15142822265625	1.3223757e-05	564.84
SA20_SOC_3	525	475.0250816345215	202.90637969970703	1.4016724e-05	565.92
SA20_SOC_3	526	464.0353202819824	201.0483169555664	9.250751e-06	567.0
SA20_SOC_3	527	464.1858100891113	200.49854278564453	9.16871e-06	568.08
SA20_SOC_3	528	429.61673736572266	203.21383953094482	1.1751043e-05	569.16
SA20_SOC_3	529	462.25757598876953	202.1841859817505	9.205228e-06	570.24
SA20_SOC_3	530	464.1322135925293	204.69738006591797	1.4019452e-05	571.32
SA20_SOC_3	531	436.869478225708	204.37299728393555	7.836727e-06	572.4
SA20_SOC_3	532	454.0820121765137	202.70878314971924	1.1579526e-05	573.48
SA20_SOC_3	533	450.5462646484375	204.19798851013184	9.003059e-06	574.56
SA20_SOC_3	534	465.91553688049316	202.87726879119873	1.0808609e-05	575.64
SA20_SOC_3	535	462.72363662719727	204.38836097717285	9.169952e-06	576.72
SA20_SOC_3	536	476.2219429016113	203.1456470489502	9.71484e-06	577.8
SA20_SOC_3	537	417.2635078430176	205.32800674438477	8.803946e-06	578.88
SA20_SOC_3	538	463.5664939880371	204.4332790374756	1.0985395e-05	579.96
SA20_SOC_3	539	398.76017570495605	214.84688758850098	9.211102e-06	581.04
SA20_SOC_3	540	102.32632160186768	357.799015045166	0.011037905	582.12
SA20_SOC_3	541	100.90172290802002	348.62560272216797	0.0007843617	583.2
SA20_SOC_3	542	515.981912612915	207.7659273147583	8.837164e-06	584.28
SA20_SOC_3	543	435.56556701660156	237.7060031890869	6.9787284e-06	585.36
SA20_SOC_3	544	527.9220104217529	229.20538902282715	7.0516376e-06	586.44
SA20_SOC_3	545	406.7823886871338	209.48524475097656	7.6157967e-06	587.52
SA20_SOC_3	546	101.08370780944824	377.1416473388672	0.0036326507	588.6
SA20_SOC_3	547	472.88761138916016	230.74629306793213	8.296742e-06	589.68
SA20_SOC_3	548	102.48547792434692	374.70130920410156	0.14045417	590.76
SA20_SOC_3	549	464.69874382019043	201.41361236572266	5.805185e-06	591.84
SA20_SOC_3	550	461.49120330810547	208.07812213897705	7.562457e-06	592.92
SA20_SOC_3	551	516.9400691986084	194.21756744384766	7.9634465e-06	594.0
SA20_SOC_3	552	102.7334451675415	373.9559841156006	0.0023344741	595.08
SA20_SOC_3	553	7.947096973657608	29.05891478061676	1.0006419e-05	596.16
SA20_SOC_3	554	102.35329866409302	392.8183937072754	0.0035996726	597.24
SA20_SOC_3	555	780.7711601257324	182.56035804748535	7.5427215e-06	598.32
SA20_SOC_3	556	106.85179233551025	357.45898246765137	0.00047832693	599.4
SA20_SOC_3	557	102.0794153213501	399.6536064147949	0.011043856	600.48
SA20_SOC_3	558	455.6500434875488	209.17908668518066	7.1184613e-06	601.56
SA20_SOC_3	559	464.47973251342773	208.8292407989502	7.819414e-06	602.64
SA20_SOC_3	560	103.33395004272461	378.84653091430664	0.012052758	603.72
SA20_SOC_3	561	104.67886924743652	326.5330696105957	0.103425935	604.8
SA20_SOC_3	562	514.0604972839355	206.73461437225342	8.658573e-06	605.88
SA20_SOC_3	563	514.075756072998	209.55735683441162	8.432244e-06	606.96
SA20_SOC_3	564	527.7925491333008	315.73883056640625	7.5053804e-06	608.04
SA20_SOC_3	565	516.0552024841309	208.24151515960693	9.646964e-06	609.12
SA20_SOC_3	566	517.1867847442627	254.0705394744873	6.57886e-06	610.2
SA20_SOC_3	567	482.25817680358887	201.97155475616455	1.5758409e-05	611.28
SA20_SOC_3	568	105.33924102783203	374.41577911376953	0.048129033	612.36
SA20_SOC_3	569	102.89627313613892	349.72240447998047	0.0014802514	613.44
SA20_SOC_3	570	465.6397342681885	210.62117099761963	1.1149144e-05	614.52
SA20_SOC_3	571	516.375732421875	206.98604106903076	9.887371e-06	615.6
SA20_SOC_3	572	480.7818412780762	210.34679889678955	9.301841e-06	616.68
SA20_SOC_3	573	478.5449504852295	209.52195167541504	7.5089174e-06	617.76
SA20_SOC_3	574	480.9225082397461	209.09839153289795	1.3242307e-05	618.84
SA20_SOC_3	575	105.68022727966309	348.4287643432617	0.11599047	619.92
SA20_SOC_3	576	477.451229095459	233.04718494415283	6.7859464e-06	621.0
SA20_SOC_3	577	408.26287269592285	243.83219718933105	9.592223e-06	622.08
SA20_SOC_3	578	493.64123344421387	207.6505708694458	8.712247e-06	623.16
SA20_SOC_3	579	479.94513511657715	209.2117738723755	9.841876e-06	624.24
SA20_SOC_3	580	477.64806747436523	209.283185005188	1.03066905e-05	625.32
SA20_SOC_3	581	481.12478256225586	208.16775798797607	1.0619992e-05	626.4
SA20_SOC_3	582	521.1746215820312	212.19194412231445	1.1341242e-05	627.48
SA20_SOC_3	583	478.4173011779785	207.47368812561035	1.0202569e-05	628.56
SA20_SOC_3	584	466.3823127746582	205.644793510437	9.831585e-06	629.64
SA20_SOC_3	585	480.1328182220459	207.3198366165161	8.66872e-06	630.72
SA20_SOC_3	586	401.93166732788086	206.64573669433594	8.275036e-06	631.8
SA20_SOC_3	587	404.00590896606445	205.00365257263184	9.564436e-06	632.88
SA20_SOC_3	588	518.6146259307861	205.43094635009766	1.15311805e-05	633.96
SA20_SOC_3	589	481.4967632293701	204.94598865509033	1.526662e-05	635.04
SA20_SOC_3	590	104.42118644714355	346.34897232055664	0.0003454903	636.12
SA20_SOC_3	591	103.16087007522583	367.906494140625	0.009793314	637.2
SA20_SOC_3	592	482.60860443115234	204.81199264526367	1.34120155e-05	638.28
SA20_SOC_3	593	431.2771797180176	205.4007911682129	1.1182601e-05	639.36
SA20_SOC_3	594	104.56362962722778	341.51716232299805	0.0022215892	640.44
SA20_SOC_3	595	491.24746322631836	200.16181468963623	8.954595e-06	641.52
SA20_SOC_3	596	102.11993455886841	352.6033115386963	0.0022554586	642.6
SA20_SOC_3	597	479.99267578125	206.78933143615723	1.3628278e-05	643.68
SA20_SOC_3	598	466.4796829223633	202.32078552246094	1.3331538e-05	644.76
SA20_SOC_3	599	430.15971183776855	205.8171272277832	1.1104641e-05	645.84
SA20_SOC_3	600	405.70459365844727	206.61337852478027	1.0862539e-05	646.92
SA20_SOC_3	601	114.1848087310791	312.73481369018555	0.013371858	648.0
SA20_SOC_3	602	464.6848201751709	205.2780818939209	1.095187e-05	649.08
SA20_SOC_3	603	465.8180236816406	204.12184238433838	1.1197606e-05	650.16
SA20_SOC_3	604	474.76396560668945	204.76701736450195	1.3925165e-05	651.24
SA20_SOC_3	605	487.7985954284668	203.91114234924316	1.0314094e-05	652.32
SA20_SOC_3	606	426.7000675201416	203.31862449645996	1.059351e-05	653.4
SA20_SOC_3	607	457.75933265686035	203.98128032684326	1.4070376e-05	654.48
SA20_SOC_3	608	463.73863220214844	201.39307022094727	1.01446085e-05	655.56
SA20_SOC_3	609	429.99606132507324	202.43162155151367	1.2040704e-05	656.64
SA20_SOC_3	610	478.9163112640381	199.92543697357178	1.2678758e-05	657.72
SA20_SOC_3	611	514.8334503173828	205.66377639770508	9.885428e-06	658.8
SA20_SOC_3	612	101.04336738586426	376.80702209472656	0.002627882	659.88
SA20_SOC_3	613	478.72843742370605	201.97402954101562	1.2245417e-05	660.96
SA20_SOC_3	614	455.3666114807129	198.24987888336182	1.4066217e-05	662.04
SA20_SOC_3	615	408.0070495605469	204.16010856628418	9.602254e-06	663.12
SA20_SOC_3	616	427.20093727111816	202.55404472351074	1.1175053e-05	664.2
SA20_SOC_3	617	476.8866539001465	202.2131109237671	1.2871762e-05	665.28
SA20_SOC_3	618	105.0817608833313	382.16840744018555	0.0013503361	666.36
SA20_SOC_3	619	102.43242979049683	341.4216613769531	0.5699378	667.44
SA20_SOC_3	620	461.66205406188965	202.10333347320557	9.7584625e-06	668.52
SA20_SOC_3	621	106.2290906906128	321.9751167297363	0.0071560913	669.6
SA20_SOC_3	622	104.8792839050293	369.92557525634766	0.005328302	670.68
SA20_SOC_3	623	105.55325746536255	329.8476791381836	0.012492093	671.76
SA20_SOC_3	624	102.48647928237915	369.50669288635254	0.0088995835	672.84
SA20_SOC_3	625	101.12305879592896	400.4222774505615	0.05311069	673.92
SA20_SOC_3	626	102.37549543380737	347.34203338623047	0.00041225326	675.0
SA20_SOC_3	627	103.2691240310669	402.30302810668945	0.055771	676.08
SA20_SOC_3	628	473.5532760620117	204.65317726135254	8.548334e-06	677.16
SA20_SOC_3	629	375.46257972717285	224.20015811920166	8.187901e-06	678.24
SA20_SOC_3	630	104.48644161224365	352.60339736938477	0.00376374	679.32
SA20_SOC_3	631	103.01237106323242	361.6976737976074	0.09888221	680.4
SA20_SOC_3	632	103.44023704528809	355.0334072113037	0.21088846	681.48
SA20_SOC_3	633	101.80788040161133	402.7320098876953	0.005774919	682.56
SA20_SOC_3	634	101.2569785118103	360.56199073791504	0.0051143575	683.64
SA20_SOC_3	635	99.88932013511658	387.5690460205078	0.0009610042	684.72
SA20_SOC_3	636	408.3834648132324	206.30008220672607	7.463347e-06	685.8
SA20_SOC_3	637	105.2922248840332	360.56385040283203	0.0048855213	686.88
SA20_SOC_3	638	512.4122619628906	206.72990798950195	7.6155643e-06	687.96
SA20_SOC_3	639	514.3805980682373	205.06882667541504	9.42949e-06	689.04
SA20_SOC_3	640	393.45219135284424	203.10333251953125	6.3389507e-06	690.12
SA20_SOC_3	641	105.00081777572632	369.05293464660645	0.0030254133	691.2
SA20_SOC_3	642	516.0187721252441	209.85418796539307	7.711229e-06	692.28
SA20_SOC_3	643	514.0565872192383	206.46921157836914	7.2187713e-06	693.36
SA20_SOC_3	644	514.6078109741211	210.0417995452881	8.882757e-06	694.44
SA20_SOC_3	645	105.11069297790527	361.70239448547363	0.07179643	695.52
SA20_SOC_3	646	534.2694282531738	312.6869201660156	6.6335697e-06	696.6
SA20_SOC_3	647	103.08079719543457	388.516845703125	0.00018541004	697.68
SA20_SOC_3	648	502.06875801086426	206.8417453765869	7.253732e-06	698.76
SA20_SOC_3	649	456.66704177856445	208.19525241851807	7.712207e-06	699.84
SA20_SOC_3	650	7.964830100536346	29.004090428352356	7.219625e-06	700.92
SA20_SOC_3	651	502.1190643310547	209.77176189422607	6.0979187e-06	702.0
SA20_SOC_3	652	102.32601165771484	359.9850082397461	0.03709907	703.08
SA20_SOC_3	653	101.50518417358398	381.5709686279297	0.009755008	704.16
SA20_SOC_3	654	102.62420177459717	361.351318359375	0.0002977801	705.24
SA20_SOC_3	655	101.59016847610474	379.79015350341797	0.0034829872	706.32
SA20_SOC_3	656	101.08143091201782	382.37683296203613	0.0037921383	707.4
SA20_SOC_3	657	104.40086126327515	363.5724449157715	0.0009360385	708.48
SA20_SOC_3	658	480.22007942199707	205.82502365112305	1.08774875e-05	709.56
SA20_SOC_3	659	503.2111167907715	208.00261974334717	8.836971e-06	710.64
SA20_SOC_3	660	478.38473320007324	212.24802017211914	8.344456e-06	711.72
SA20_SOC_3	661	392.9085969924927	213.08900356292725	7.3631836e-06	712.8
SA20_SOC_3	662	520.6961631774902	207.54727363586426	1.6909993e-05	713.88
SA20_SOC_3	663	104.73275184631348	332.17111587524414	0.04541193	714.96
SA20_SOC_3	664	105.1445722579956	360.38981437683105	0.0007371679	716.04
SA20_SOC_3	665	103.79114151000977	376.0877323150635	0.1685903	717.12
SA20_SOC_3	666	478.5747528076172	205.33538818359375	1.4643348e-05	718.2
SA20_SOC_3	667	523.1996536254883	207.18170642852783	8.343978e-06	719.28
SA20_SOC_3	668	477.1794319152832	204.4735336303711	1.1808066e-05	720.36
SA20_SOC_3	669	406.5558910369873	215.53135871887207	8.549868e-06	721.44
SA20_SOC_3	670	479.8983573913574	207.54833221435547	8.220841e-06	722.52
SA20_SOC_3	671	514.9640560150146	205.4449224472046	8.136107e-06	723.6
SA20_SOC_3	672	429.10876274108887	207.38691329956055	9.765566e-06	724.68
SA20_SOC_3	673	427.930212020874	207.05949783325195	9.983503e-06	725.76
SA20_SOC_3	674	428.97419929504395	206.37807369232178	1.0166846e-05	726.84
SA20_SOC_3	675	103.40852737426758	366.99817657470703	0.055306703	727.92
SA20_SOC_3	676	466.2341117858887	205.58456897735596	1.1277553e-05	729.0
SA20_SOC_3	677	100.90502500534058	356.6003608703613	0.0032748966	730.08
SA20_SOC_3	678	428.8313865661621	205.0394868850708	1.0919705e-05	731.16
SA20_SOC_3	679	429.2954444885254	208.41476440429688	9.6272315e-06	732.24
SA20_SOC_3	680	478.35755348205566	203.02102088928223	1.1544935e-05	733.32
SA20_SOC_3	681	102.64763832092285	367.073450088501	0.60705125	734.4
SA20_SOC_3	682	430.6492805480957	206.8009614944458	1.0336939e-05	735.48
SA20_SOC_3	683	103.6369800567627	354.04446601867676	0.63703626	736.56
SA20_SOC_3	684	8.324327319860458	31.149094104766846	1.3179981e-05	737.64
SA20_SOC_3	685	430.71093559265137	203.2252550125122	1.2559067e-05	738.72
SA20_SOC_3	686	102.87718772888184	360.10748863220215	0.005001413	739.8
SA20_SOC_3	687	100.69918632507324	404.6352767944336	0.00047556116	740.88
SA20_SOC_3	688	102.02661752700806	339.2610168457031	0.021408472	741.96
SA20_SOC_3	689	102.85470485687256	354.7584342956543	0.4754822	743.04
SA20_SOC_3	690	102.25229263305664	377.2449016571045	0.01060662	744.12
SA20_SOC_3	691	102.792489528656	341.2646484375	0.102070615	745.2
SA20_SOC_3	692	467.075777053833	203.9904499053955	1.2403024e-05	746.28
SA20_SOC_3	693	103.88271808624268	319.6244430541992	0.00030513506	747.36
SA20_SOC_3	694	102.09794044494629	333.53928565979004	0.008065005	748.44
SA20_SOC_3	695	104.79655265808105	332.9875373840332	0.07712374	749.52
SA20_SOC_3	696	101.96722745895386	383.7071228027344	0.49556875	750.6
SA20_SOC_3	697	103.12333106994629	316.21896743774414	0.014010429	751.68
SA20_SOC_3	698	101.64515972137451	356.3081932067871	0.36392254	752.76
SA20_SOC_3	699	102.72152423858643	408.07454109191895	0.026230631	753.84
SA20_SOC_3	700	428.202486038208	204.50307369232178	1.1850596e-05	754.92
SA20_SOC_3	701	104.69950437545776	336.7517566680908	0.0013952691	756.0
SA20_SOC_3	702	101.37243270874023	382.9387950897217	0.00448	757.08
SA20_SOC_3	703	416.05138778686523	205.992751121521	9.6808335e-06	758.16
SA20_SOC_3	704	461.7632865905762	201.53949737548828	9.330573e-06	759.24
SA20_SOC_3	705	103.58167886734009	398.8179016113281	0.20426013	760.32
SA20_SOC_3	706	478.9176940917969	199.90200519561768	1.21343055e-05	761.4
SA20_SOC_3	707	511.149263381958	201.798734664917	1.3199364e-05	762.48
SA20_SOC_3	708	431.058406829834	205.34181118011475	1.0273081e-05	763.56
SA20_SOC_3	709	105.73680400848389	360.83547592163086	0.60377526	764.64
SA20_SOC_3	710	103.86784076690674	342.85237312316895	0.0021518264	765.72
SA20_SOC_3	711	463.8661861419678	202.92932510375977	8.9122605e-06	766.8
SA20_SOC_3	712	341.11690521240234	381.0351276397705	0.8233233	767.88
SA20_SOC_3	713	379.3647289276123	384.6415615081787	0.8319321	768.96
SA20_SOC_3	714	464.88752365112305	387.8061103820801	0.99956304	770.04
SA20_SOC_3	715	602.0289421081543	386.40581130981445	0.9992507	771.12
SA20_SOC_3	716	622.9022979736328	398.6908435821533	0.9994468	772.2
SA20_SOC_3	717	653.9724826812744	405.7203769683838	0.99969256	773.28
SA20_SOC_3	718	560.6475353240967	392.11172103881836	0.99948883	774.36
SA20_SOC_3	719	416.15591049194336	392.12379455566406	0.9992766	775.44
SA20_SOC_3	720	348.77023696899414	394.1904830932617	0.79536974	776.52
SA20_SOC_3	721	324.91016387939453	388.9847946166992	0.0026488912	777.6
SA20_SOC_3	722	405.85546493530273	210.76550960540771	6.728953e-06	778.68
SA20_SOC_3	723	480.23462295532227	207.18342304229736	8.2069755e-06	779.76
SA20_SOC_3	724	408.502721786499	210.77111721038818	1.0188344e-05	780.84
SA20_SOC_3	725	524.6808052062988	315.71763038635254	7.89356e-06	781.92
SA20_SOC_3	726	478.5143852233887	207.55258083343506	7.0696165e-06	783.0
SA20_SOC_3	727	515.4998302459717	209.18473720550537	1.0357998e-05	784.08
SA20_SOC_3	728	464.1733169555664	208.80532264709473	8.002762e-06	785.16
SA20_SOC_3	729	478.52611541748047	209.17282104492188	7.5159096e-06	786.24
SA20_SOC_3	730	7.817643880844116	28.790202140808105	7.563337e-06	787.32
SA20_SOC_3	731	429.3315887451172	210.7133388519287	6.0931525e-06	788.4
SA20_SOC_3	732	463.22412490844727	208.79526615142822	6.4129067e-06	789.48
SA20_SOC_3	733	506.29024505615234	208.17255020141602	9.553306e-06	790.56
SA20_SOC_3	734	514.6664619445801	194.8291826248169	6.0747366e-06	791.64
SA20_SOC_3	735	462.35952377319336	208.82602214813232	5.819964e-06	792.72
SA20_SOC_3	736	103.71100902557373	405.81390380859375	0.00036480353	793.8
SA20_SOC_3	737	479.85548973083496	209.42670822143555	9.668709e-06	794.88
SA20_SOC_3	738	477.1822452545166	236.1276912689209	5.7439265e-06	795.96
SA20_SOC_3	739	103.35928201675415	396.60335540771484	5.5560675e-05	797.04
SA20_SOC_3	740	515.8851623535156	208.1202220916748	8.235201e-06	798.12
SA20_SOC_3	741	102.61609554290771	389.8201847076416	0.0010850774	799.2
SA20_SOC_3	742	102.98333168029785	393.13282012939453	0.031230144	800.28
SA20_SOC_3	743	503.40938568115234	213.04970741271973	8.9121495e-06	801.36
SA20_SOC_3	744	101.68142318725586	391.2091541290283	0.0055567473	802.44
SA20_SOC_3	745	516.3179397583008	209.5648956298828	8.400996e-06	803.52
SA20_SOC_3	746	410.10966300964355	215.06461143493652	8.750017e-06	804.6
SA20_SOC_3	747	525.8951187133789	208.404278755188	8.459693e-06	805.68
SA20_SOC_3	748	454.34374809265137	210.2878761291504	8.276078e-06	806.76
SA20_SOC_3	749	491.1444664001465	207.40765571594238	7.115882e-06	807.84
SA20_SOC_3	750	8.411139994859695	31.381412744522095	6.5211234e-06	808.92
SA20_SOC_3	751	483.0817222595215	211.29891872406006	9.801095e-06	810.0
SA20_SOC_3	752	479.8296928405762	212.11674213409424	1.2600443e-05	811.08
SA20_SOC_3	753	503.7679195404053	209.009428024292	8.473856e-06	812.16
SA20_SOC_3	754	468.91040802001953	207.9001235961914	1.7016584e-05	813.24
SA20_SOC_3	755	503.70521545410156	208.72687339782715	7.971585e-06	814.32
SA20_SOC_3	756	479.1350841522217	207.08707809448242	8.398297e-06	815.4
SA20_SOC_3	757	414.3199920654297	210.73094844818115	7.687235e-06	816.48
SA20_SOC_3	758	492.01769828796387	207.44832515716553	7.7160175e-06	817.56
SA20_SOC_3	759	478.68518829345703	207.33747482299805	1.0706256e-05	818.64
SA20_SOC_3	760	477.1045684814453	208.64490509033203	1.1873151e-05	819.72
SA20_SOC_3	761	7.990814745426178	28.796669840812683	1.2327766e-05	820.8
SA20_SOC_3	762	516.8925285339355	205.3927516937256	9.619485e-06	821.88
SA20_SOC_3	763	505.5192470550537	206.07717990875244	8.1407325e-06	822.96
SA20_SOC_3	764	453.79724502563477	206.3705348968506	9.180259e-06	824.04
SA20_SOC_3	765	482.04407691955566	206.22262001037598	1.1350298e-05	825.12
SA20_SOC_3	766	439.3146514892578	207.24071502685547	9.479387e-06	826.2
SA20_SOC_3	767	482.01279640197754	205.76647281646729	1.131295e-05	827.28
SA20_SOC_3	768	529.8213005065918	225.1439380645752	1.1307039e-05	828.36
SA20_SOC_3	769	419.3605422973633	209.34655666351318	1.1044335e-05	829.44
SA20_SOC_3	770	481.7960739135742	206.12671852111816	1.2702454e-05	830.52
SA20_SOC_3	771	485.01338958740234	203.97783279418945	1.1259135e-05	831.6
SA20_SOC_3	772	380.6983470916748	204.34789180755615	8.507169e-06	832.68
SA20_SOC_3	773	482.8793525695801	203.10492038726807	1.1493907e-05	833.76
SA20_SOC_3	774	466.86573028564453	203.19115161895752	1.0281353e-05	834.84
SA20_SOC_3	775	466.24794006347656	204.12071228027344	1.2793513e-05	835.92
SA20_SOC_3	776	463.99803161621094	203.62664222717285	1.0717247e-05	837.0
SA20_SOC_3	777	466.8087959289551	205.35033702850342	9.839042e-06	838.08
SA20_SOC_3	778	428.6954402923584	204.74847793579102	9.791865e-06	839.16
SA20_SOC_3	779	465.0019645690918	204.8905849456787	7.2071743e-06	840.24
SA20_SOC_3	780	478.14884185791016	206.64650917053223	1.2122854e-05	841.32
SA20_SOC_3	781	464.1687870025635	202.46698379516602	1.1848019e-05	842.4
SA20_SOC_3	782	481.30741119384766	204.2151403427124	1.2831132e-05	843.48
SA20_SOC_3	783	464.04104232788086	203.42938899993896	8.842999e-06	844.56
SA20_SOC_3	784	464.3083095550537	203.14257144927979	1.1791838e-05	845.64
SA20_SOC_3	785	429.18081283569336	204.9855136871338	9.430839e-06	846.72
SA20_SOC_3	786	462.21485137939453	203.45792770385742	9.567301e-06	847.8
SA20_SOC_3	787	429.07609939575195	203.92898082733154	9.874932e-06	848.88
SA20_SOC_3	788	430.3042411804199	204.19395446777344	1.1416518e-05	849.96
SA20_SOC_3	789	102.76787281036377	401.4135932922363	0.00038675484	851.04
SA20_SOC_3	790	422.08251953125	204.00103569030762	8.660357e-06	852.12
SA20_SOC_3	791	453.9942264556885	201.74310207366943	1.0241475e-05	853.2
SA20_SOC_3	792	463.1610870361328	199.447603225708	1.0308942e-05	854.28
SA20_SOC_3	793	466.0947799682617	205.57937622070312	9.455956e-06	855.36
SA20_SOC_3	794	476.81140899658203	204.064679145813	8.621529e-06	856.44
SA20_SOC_3	795	407.1028232574463	205.9610366821289	1.0476386e-05	857.52
SA20_SOC_3	796	104.54306602478027	405.5895709991455	0.051199336	858.6
SA20_SOC_3	797	462.72644996643066	204.62865829467773	9.907249e-06	859.68
SA20_SOC_3	798	341.34371280670166	374.9740505218506	0.44953507	860.76
SA20_SOC_3	799	472.83716201782227	370.1042175292969	0.99731284	861.84
SA20_SOC_3	800	633.9957237243652	378.67807388305664	0.9998228	862.92
SA20_SOC_3	801	681.0951232910156	377.18753814697266	0.99972266	864.0
SA20_SOC_3	802	690.120792388916	323.9019012451172	0.99959606	865.08
SA20_SOC_3	803	441.68553352355957	371.9736099243164	0.9998447	866.16
SA20_SOC_3	804	199.63836669921875	399.7799491882324	0.9998801	867.24
SA20_SOC_3	805	137.57352828979492	415.97923278808594	0.9999397	868.32
SA20_SOC_3	806	131.5553069114685	402.60621070861816	0.9998909	869.4
SA20_SOC_3	807	122.21660614013672	373.9991569519043	0.9950446	870.48
SA20_SOC_3	808	126.54900550842285	230.38421630859375	0.9997452	871.56
SA20_SOC_3	809	121.8742847442627	132.8364372253418	0.9997905	872.64
SA20_SOC_3	810	103.57308387756348	308.3244323730469	0.99038625	873.72
SA20_SOC_3	811	142.07600355148315	399.91724967956543	0.9999472	874.8
SA20_SOC_3	812	217.08269119262695	325.7621383666992	0.99442816	875.88
SA20_SOC_3	813	241.3238763809204	229.9130630493164	0.9998615	876.96
SA20_SOC_3	814	250.6248950958252	341.53696060180664	0.99490887	878.04
SA20_SOC_3	815	234.55922603607178	390.2705383300781	0.99937135	879.12
SA20_SOC_3	816	104.95874881744385	294.7833251953125	0.9999194	880.2
SA20_SOC_3	817	120.53415775299072	191.14276885986328	0.99988496	881.28
SA20_SOC_3	818	122.52364158630371	90.86524486541748	0.99919516	882.36
SA20_SOC_3	819	110.4499340057373	256.65181159973145	0.9974679	883.44
SA20_SOC_3	820	134.24928188323975	333.8500213623047	0.9949451	884.52
SA20_SOC_3	821	109.48070287704468	93.92645359039307	0.99855477	885.6
SA20_SOC_3	822	92.42381453514099	150.60765266418457	0.99695504	886.68
SA20_SOC_3	823	173.7588405609131	299.99951362609863	0.99977034	887.76
SA20_SOC_3	824	448.4840393066406	230.73623657226562	0.99987364	888.84
SA20_SOC_3	825	632.9897880554199	185.9354066848755	0.99989104	889.92
SA20_SOC_3	826	653.1562328338623	174.12973880767822	0.9993069	891.0
SA20_SOC_3	827	657.8653335571289	128.268141746521	0.9996196	892.08
SA20_SOC_3	828	680.4999828338623	102.85092830657959	0.9989348	893.16
SA20_SOC_3	829	660.3217601776123	172.92872428894043	0.99601185	894.24
SA20_SOC_3	830	672.5731372833252	262.43828773498535	0.99974686	895.32
SA20_SOC_3	831	668.7385559082031	329.44982528686523	0.99981695	896.4
SA20_SOC_3	832	676.1823654174805	354.9883460998535	0.9991978	897.48
SA20_SOC_3	833	652.3106098175049	267.7581596374512	0.9993861	898.56
SA20_SOC_3	834	652.7123928070068	252.23753929138184	0.99976605	899.64
SA20_SOC_3	835	680.6443214416504	130.93604564666748	0.9995863	900.72
SA20_SOC_3	836	677.4775505065918	78.72879981994629	0.99640214	901.8
SA20_SOC_3	837	692.5034523010254	144.4456672668457	0.9513658	902.88
SA20_SOC_3	838	676.8086433410645	225.24373054504395	0.9997012	903.96
SA20_SOC_3	839	698.2708930969238	299.0127754211426	0.9922814	905.04
SA20_SOC_3	840	705.5429935455322	369.83551025390625	0.018638957	906.12
SA20_SOC_3	841	720.0766563415527	387.40928649902344	0.0049312683	907.2
SA20_SOC_3	842	682.7149391174316	348.82567405700684	0.9980305	908.28
SA20_SOC_3	843	658.3713531494141	288.32642555236816	0.99270916	909.36
SA20_SOC_3	844	640.1708602905273	279.8751640319824	0.99970573	910.44
SA20_SOC_3	845	666.2035465240479	349.3440055847168	0.9988475	911.52
SA20_SOC_3	846	709.0338230133057	321.87435150146484	0.9701736	912.6
SA20_SOC_3	847	713.9652252197266	240.38406372070312	0.9995801	913.68
SA20_SOC_3	848	713.5876655578613	284.20475006103516	0.009745455	914.76
SA20_SOC_3	849	705.0704956054688	378.58938217163086	0.9547129	915.84
SA20_SOC_3	850	708.0125331878662	400.57743072509766	0.05791184	916.92
SA20_SOC_3	851	691.9785022735596	318.7837600708008	0.99282044	918.0
SA20_SOC_3	852	686.729621887207	177.97019004821777	0.99925333	919.08
SA20_SOC_3	853	680.6527614593506	111.43572807312012	0.9992938	920.16
SA20_SOC_3	854	681.9127082824707	75.25633335113525	0.99859375	921.24
SA20_SOC_3	855	672.9372978210449	74.37687635421753	0.97327334	922.32
SA20_SOC_3	856	675.69580078125	86.66216611862183	0.9585932	923.4
SA20_SOC_3	857	692.6541328430176	206.15225315093994	0.40024385	924.48
SA20_SOC_3	858	698.088550567627	343.5566711425781	0.86497205	925.56
SA20_SOC_3	859	707.5695037841797	366.80700302124023	0.5665775	926.64
SA20_SOC_3	860	692.552661895752	235.38604259490967	0.9957846	927.72
SA20_SOC_3	861	686.3036155700684	75.04643440246582	0.9982418	928.8
SA20_SOC_3	862	686.763858795166	74.97729063034058	0.9708571	929.88
SA20_SOC_3	863	630.6734085083008	205.31704902648926	0.99992526	930.96
SA20_SOC_3	864	553.6299705505371	330.2670478820801	0.9999125	932.04
SA20_SOC_3	865	382.63845443725586	354.44835662841797	0.99980503	933.12
SA20_SOC_3	866	192.62681007385254	270.0135040283203	0.99967146	934.2
SA20_SOC_3	867	101.5366792678833	194.98666763305664	0.9996718	935.28
SA20_SOC_3	868	128.23853492736816	168.88734340667725	0.9998591	936.36
SA20_SOC_3	869	142.17952489852905	210.96529483795166	0.9997557	937.44
SA20_SOC_3	870	150.1328945159912	350.0998592376709	0.99955624	938.52
SA20_SOC_3	871	145.92047929763794	406.5464973449707	0.9998387	939.6
SA20_SOC_3	872	145.1686143875122	410.90166091918945	0.9996183	940.68
SA20_SOC_3	873	108.72752666473389	339.5210266113281	0.9997986	941.76
SA20_SOC_3	874	111.27098798751831	165.99180221557617	0.9994068	942.84
SA20_SOC_3	875	116.92873239517212	122.41089820861816	0.9992587	943.92
SA20_SOC_3	876	116.28590822219849	285.373477935791	0.9978483	945.0
SA20_SOC_3	877	200.09236335754395	353.16198348999023	0.9997793	946.08
SA20_SOC_3	878	358.91621112823486	345.42125701904297	0.99983084	947.16
SA20_SOC_3	879	574.8998641967773	186.92124366760254	0.99990916	948.24
SA20_SOC_3	880	676.8293380737305	116.15969896316528	0.9998375	949.32
SA20_SOC_3	881	682.8497886657715	96.4559555053711	0.999456	950.4
SA20_SOC_3	882	671.4446544647217	153.4026575088501	0.9994217	951.48
SA20_SOC_3	883	672.8167533874512	262.85313606262207	0.99992156	952.56
SA20_SOC_3	884	689.7564888000488	327.03420639038086	0.9989766	953.64
SA20_SOC_3	885	710.2677345275879	368.2950782775879	0.009718952	954.72
SA20_SOC_3	886	704.2949199676514	388.6700248718262	0.5415049	955.8
SA20_SOC_3	887	670.6473350524902	402.3145866394043	0.9984804	956.88
SA20_SOC_3	888	653.0544757843018	394.0606498718262	0.9970901	957.96
SA20_SOC_3	889	641.2099838256836	384.5281219482422	0.96523505	959.04
SA20_SOC_3	890	489.6228313446045	375.70301055908203	0.99960357	960.12
SA20_SOC_3	891	354.0278673171997	373.10070991516113	0.99430734	961.2
SA20_SOC_3	892	328.1174421310425	369.39056396484375	0.90356284	962.28
SA20_SOC_3	893	327.2265911102295	377.7832317352295	0.8295331	963.36
SA20_SOC_3	894	458.7594509124756	236.14027976989746	5.7534e-06	964.44
SA20_SOC_3	895	499.2339611053467	210.83287239074707	6.435256e-06	965.52
SA20_SOC_3	896	512.610673904419	198.98919582366943	6.51515e-06	966.6
SA20_SOC_3	897	464.871883392334	205.5737829208374	1.372626e-05	967.68
SA20_SOC_3	898	103.12107801437378	404.5144844055176	0.001118881	968.76
SA20_SOC_3	899	626.7143249511719	118.69397163391113	1.0016463e-05	969.84
SA20_SOC_3	900	466.76316261291504	208.87544631958008	7.870251e-06	970.92
SA20_SOC_3	901	516.1705017089844	208.84968280792236	7.890963e-06	972.0
SA20_SOC_3	902	507.7157974243164	206.51943683624268	1.8674084e-05	973.08
SA20_SOC_3	903	490.2679920196533	208.0396556854248	6.392391e-06	974.16
SA20_SOC_3	904	452.6254177093506	213.19417476654053	6.990812e-06	975.24
SA20_SOC_3	905	514.1231060028076	205.85935592651367	7.9673055e-06	976.32
SA20_SOC_3	906	490.856409072876	208.36126327514648	7.4223917e-06	977.4
SA20_SOC_3	907	464.9272918701172	210.551176071167	7.751398e-06	978.48
SA20_SOC_3	908	512.7203941345215	208.40898513793945	8.78505e-06	979.56
SA20_SOC_3	909	516.5487289428711	209.04218673706055	1.0167157e-05	980.64
SA20_SOC_3	910	466.1935806274414	212.90210723876953	8.295421e-06	981.72
SA20_SOC_3	911	105.37360906600952	365.5036926269531	0.0016498758	982.8
SA20_SOC_3	912	507.06329345703125	211.31439685821533	1.4273315e-05	983.88
SA20_SOC_3	913	455.9969902038574	210.88611602783203	8.76159e-06	984.96
SA20_SOC_3	914	404.87117767333984	211.50660037994385	7.1417303e-06	986.04
SA20_SOC_3	915	519.5327758789062	208.14213752746582	1.8712428e-05	987.12
SA20_SOC_3	916	513.3346080780029	209.63182926177979	1.0660847e-05	988.2
SA20_SOC_3	917	456.1605453491211	221.91176891326904	1.3722804e-05	989.28
SA20_SOC_3	918	463.8379096984863	208.28490257263184	6.6451566e-06	990.36
SA20_SOC_3	919	505.1680564880371	208.897705078125	9.7646625e-06	991.44
SA20_SOC_3	920	515.9677982330322	207.2373104095459	8.221954e-06	992.52
SA20_SOC_3	921	454.9508571624756	209.49949264526367	1.09960865e-05	993.6
SA20_SOC_3	922	493.42041015625	204.13259983062744	9.671587e-06	994.68
SA20_SOC_3	923	392.203426361084	209.61173057556152	9.066578e-06	995.76
SA20_SOC_3	924	429.05874252319336	209.3551254272461	7.2179314e-06	996.84
SA20_SOC_3	925	518.4774398803711	321.1102294921875	6.0425473e-06	997.92
SA20_SOC_3	926	353.95023822784424	373.36669921875	0.9914035	999.0
SA20_SOC_3	927	428.92961502075195	378.8896179199219	0.99972314	1000.08
SA20_SOC_3	928	566.6606903076172	372.978572845459	0.99964666	1001.16
SA20_SOC_3	929	663.3729934692383	382.1323585510254	0.9039707	1002.24
SA20_SOC_3	930	659.064245223999	381.192626953125	0.99980074	1003.32
SA20_SOC_3	931	470.28284072875977	375.9462833404541	0.99960667	1004.4
SA20_SOC_3	932	355.2675247192383	376.248836517334	0.95162904	1005.48
SA20_SOC_3	933	334.5643997192383	374.7894287109375	0.9748717	1006.56
SA20_SOC_3	934	333.0502986907959	381.8093490600586	0.96636194	1007.64
SA20_SOC_3	935	327.8559684753418	385.8793258666992	0.91770256	1008.72
SA20_SOC_3	936	477.698278427124	204.05831336975098	1.480268e-05	1009.8
SA20_SOC_3	937	481.98533058166504	206.80349349975586	1.16613755e-05	1010.88
SA20_SOC_3	938	421.31237983703613	206.6597843170166	1.28521115e-05	1011.96
SA20_SOC_3	939	481.148099899292	205.2952766418457	1.3648074e-05	1013.04
SA20_SOC_3	940	428.3450126647949	208.33497047424316	9.78352e-06	1014.12
SA20_SOC_3	941	478.7825584411621	203.24456691741943	1.2408277e-05	1015.2
SA20_SOC_3	942	465.6339168548584	206.11495971679688	8.617583e-06	1016.28
SA20_SOC_3	943	103.81877422332764	397.99999237060547	0.0035416316	1017.36
SA20_SOC_3	944	102.48351097106934	388.65612030029297	0.003872061	1018.44
SA20_SOC_3	945	463.4623050689697	201.6691017150879	1.0339286e-05	1019.52
SA20_SOC_3	946	225.5882978439331	241.13582611083984	9.412034e-06	1020.6
SA20_SOC_3	947	427.5321960449219	204.85005855560303	1.1364746e-05	1021.68
SA20_SOC_3	948	478.6996364593506	201.65273666381836	1.5275897e-05	1022.76
SA20_SOC_3	949	415.61927795410156	208.3345127105713	9.178736e-06	1023.84
SA20_SOC_3	950	478.61852645874023	206.8350648880005	1.3027401e-05	1024.92
SA20_SOC_3	951	464.6824836730957	198.74347686767578	1.0687169e-05	1026.0
SA20_SOC_3	952	405.3792953491211	202.92314529418945	9.464302e-06	1027.08
SA20_SOC_3	953	104.75789308547974	388.18519592285156	0.00016735758	1028.16
SA20_SOC_3	954	462.96024322509766	210.63913822174072	8.62041e-06	1029.24
SA20_SOC_3	955	419.5230960845947	206.1929225921631	8.575534e-06	1030.32
SA20_SOC_3	956	103.6478042602539	382.0302200317383	0.0033850363	1031.4
SA20_SOC_3	957	474.07870292663574	230.32090187072754	7.812266e-06	1032.48
SA20_SOC_3	958	465.41314125061035	205.28564929962158	1.0113889e-05	1033.56
SA20_SOC_3	959	394.0722942352295	208.12634468078613	8.827815e-06	1034.64
SA20_SOC_3	960	436.49253845214844	206.66470527648926	1.1975065e-05	1035.72
SA20_SOC_3	961	464.93425369262695	204.42104816436768	9.639249e-06	1036.8
SA20_SOC_3	962	427.8759479522705	206.78133487701416	7.28752e-06	1037.88
SA20_SOC_3	963	330.1318168640137	359.94672775268555	0.042039935	1038.96
SA20_SOC_3	964	423.569393157959	362.74085998535156	0.99978524	1040.04
SA20_SOC_3	965	516.6293621063232	361.13576889038086	0.99934477	1041.12
SA20_SOC_3	966	541.9593811035156	354.31617736816406	0.9996222	1042.2
SA20_SOC_3	967	549.535608291626	356.01905822753906	0.9995092	1043.28
SA20_SOC_3	968	578.5605430603027	369.2995262145996	0.9987821	1044.36
SA20_SOC_3	969	616.4523124694824	357.61505126953125	0.9994868	1045.44
SA20_SOC_3	970	627.9715061187744	320.15793800354004	0.997303	1046.52
SA20_SOC_3	971	701.0676383972168	324.1743278503418	0.9991001	1047.6
SA20_SOC_3	972	703.6848545074463	272.768497467041	0.99200165	1048.68
SA20_SOC_3	973	572.6194381713867	315.6576347351074	0.99955326	1049.76
SA20_SOC_3	974	415.15746116638184	369.94680404663086	0.99975246	1050.84
SA20_SOC_3	975	225.91190338134766	382.2157859802246	0.9997862	1051.92
SA20_SOC_3	976	121.05323076248169	343.2594108581543	0.9994809	1053.0
SA20_SOC_3	977	122.15888500213623	353.8271999359131	0.99995077	1054.08
SA20_SOC_3	978	120.35866975784302	389.8567199707031	0.99995255	1055.16
SA20_SOC_3	979	142.0473337173462	409.7220039367676	0.99995184	1056.24
SA20_SOC_3	980	140.49663543701172	391.8709659576416	0.9957944	1057.32
SA20_SOC_3	981	94.42946910858154	171.08007431030273	0.9677775	1058.4
SA20_SOC_3	982	129.19151782989502	102.42939233779907	0.9997043	1059.48
SA20_SOC_3	983	129.1236162185669	119.41303253173828	0.99969614	1060.56
SA20_SOC_3	984	128.0483603477478	274.5600700378418	0.999647	1061.64
SA20_SOC_3	985	222.28636741638184	350.29993057250977	0.9999156	1062.72
SA20_SOC_3	986	450.22621154785156	262.66173362731934	0.99967146	1063.8
SA20_SOC_3	987	653.870964050293	139.00370121002197	0.999869	1064.88
SA20_SOC_3	988	683.1795692443848	85.74031591415405	0.9989976	1065.96
SA20_SOC_3	989	708.7799072265625	116.51543140411377	0.0009528021	1067.04
SA20_SOC_3	990	709.5594882965088	257.726469039917	0.9699359	1068.12
SA20_SOC_3	991	702.9241561889648	325.1502799987793	0.9619622	1069.2
SA20_SOC_3	992	706.7460060119629	343.5346984863281	0.10029053	1070.28
SA20_SOC_3	993	679.3983459472656	335.9689521789551	0.9969476	1071.36
SA20_SOC_3	994	651.2476444244385	290.67423820495605	0.9881257	1072.44
SA20_SOC_3	995	632.7056884765625	269.8750591278076	0.99966896	1073.52
SA20_SOC_3	996	651.5624046325684	276.284122467041	0.99987876	1074.6
SA20_SOC_3	997	695.0104713439941	330.20630836486816	0.998632	1075.68
SA20_SOC_3	998	730.7280540466309	263.5458469390869	0.95996267	1076.76
SA20_SOC_3	999	648.4427452087402	263.05169105529785	0.9997969	1077.84
SA20_SOC_3	1000	570.7669258117676	348.65138053894043	0.9991893	1078.92
SA20_SOC_3	1001	524.8658180236816	386.94308280944824	0.9999244	1080.0
SA20_SOC_3	1002	465.9092426300049	401.14871978759766	0.99956185	1081.08
SA20_SOC_3	1003	320.47085762023926	399.153356552124	0.9998927	1082.16
SA20_SOC_3	1004	217.0304298400879	389.28234100341797	0.9997923	1083.24
SA20_SOC_3	1005	115.4259443283081	322.60411262512207	0.9998721	1084.32
SA20_SOC_3	1006	102.69253253936768	184.6504783630371	0.99601185	1085.4
SA20_SOC_3	1007	111.01689338684082	93.65847587585449	0.99948454	1086.48
SA20_SOC_3	1008	94.62206363677979	141.4081048965454	0.99947244	1087.56
SA20_SOC_3	1009	92.59009957313538	299.15748596191406	0.9996717	1088.64
SA20_SOC_3	1010	99.4145154953003	371.14248275756836	0.99564654	1089.72
SA20_SOC_3	1011	135.0108504295349	257.0342445373535	0.99966335	1090.8
SA20_SOC_3	1012	107.14540481567383	103.33600044250488	0.9996402	1091.88
SA20_SOC_3	1013	86.76451444625854	189.07812595367432	0.9975604	1092.96
SA20_SOC_3	1014	96.4873194694519	360.5501174926758	0.99781185	1094.04
SA20_SOC_3	1015	208.35790634155273	390.65425872802734	0.99941075	1095.12
SA20_SOC_3	1016	390.65566062927246	387.31953620910645	0.9997373	1096.2
SA20_SOC_3	1017	610.3325843811035	330.07490158081055	0.9995447	1097.28
SA20_SOC_3	1018	674.4710922241211	207.15316772460938	0.9989712	1098.36
SA20_SOC_3	1019	690.1167392730713	96.6417646408081	0.9810673	1099.44
SA20_SOC_3	1020	640.9306526184082	32.06789016723633	0.18682808	1100.52
SA20_SOC_3	1021	707.7651023864746	128.50477695465088	0.97305626	1101.6
SA20_SOC_3	1022	696.6860771179199	219.3601369857788	0.99841344	1102.68
SA20_SOC_3	1023	692.2455310821533	277.72029876708984	0.43051577	1103.76
SA20_SOC_3	1024	667.6369667053223	209.40221786499023	0.9999088	1104.84
SA20_SOC_3	1025	679.8100471496582	149.0379810333252	0.99976915	1105.92
SA20_SOC_3	1026	676.7009258270264	74.33093547821045	0.99619424	1107.0
SA20_SOC_3	1027	672.4441528320312	67.36323595046997	0.99913675	1108.08
SA20_SOC_3	1028	680.8903694152832	62.444443702697754	0.9992962	1109.16
SA20_SOC_3	1029	680.4574489593506	117.02216148376465	0.9998703	1110.24
SA20_SOC_3	1030	668.5971260070801	197.79476165771484	0.9997067	1111.32
SA20_SOC_3	1031	697.5783348083496	278.56698989868164	0.9998907	1112.4
SA20_SOC_3	1032	678.5381317138672	292.70447731018066	0.15856057	1113.48
SA20_SOC_3	1033	718.0255889892578	339.88935470581055	0.068456896	1114.56
SA20_SOC_3	1034	694.4738388061523	278.23668479919434	0.97138447	1115.64
SA20_SOC_3	1035	674.3012428283691	278.344202041626	0.99892896	1116.72
SA20_SOC_3	1036	654.7838687896729	317.90576934814453	0.9995167	1117.8
SA20_SOC_3	1037	583.0842971801758	358.2824993133545	0.9999201	1118.88
SA20_SOC_3	1038	418.4397220611572	368.0642795562744	0.99958116	1119.96
SA20_SOC_3	1039	339.833402633667	371.78074836730957	0.9938824	1121.04
SA20_SOC_3	1040	333.8731050491333	366.8960380554199	0.9346903	1122.12
SA20_SOC_3	1041	331.0575485229492	369.6980953216553	0.9640539	1123.2
SA20_SOC_3	1042	329.66933250427246	371.4381694793701	0.9752019	1124.28
SA20_SOC_3	1043	327.37536430358887	373.1711196899414	0.97106105	1125.36
SA20_SOC_3	1044	459.28568840026855	233.19605827331543	8.836263e-06	1126.44
SA20_SOC_3	1045	512.812614440918	203.79085063934326	6.647825e-06	1127.52
SA20_SOC_3	1046	420.3089237213135	208.62359046936035	6.9415446e-06	1128.6
SA20_SOC_3	1047	475.65250396728516	208.04423332214355	7.4901427e-06	1129.68
SA20_SOC_3	1048	374.23129081726074	222.19087600708008	8.3081995e-06	1130.76
SA20_SOC_3	1049	463.83886337280273	207.60068893432617	5.7918696e-06	1131.84
SA20_SOC_3	1050	510.1567268371582	206.73205375671387	7.4811264e-06	1132.92
SA20_SOC_3	1051	464.7184371948242	209.7704029083252	7.4962813e-06	1134.0
SA20_SOC_3	1052	514.2526149749756	205.6585693359375	7.023704e-06	1135.08
SA20_SOC_3	1053	477.70214080810547	206.77375316619873	1.240196e-05	1136.16
SA20_SOC_3	1054	399.4706869125366	241.3684844970703	7.2305047e-06	1137.24
SA20_SOC_3	1055	523.9503860473633	206.66905403137207	6.376506e-06	1138.32
SA20_SOC_3	1056	463.2439136505127	209.17762756347656	7.552698e-06	1139.4
SA20_SOC_3	1057	478.0433654785156	210.02981185913086	8.732311e-06	1140.48
SA20_SOC_3	1058	476.7005443572998	234.01895999908447	7.180795e-06	1141.56
SA20_SOC_3	1059	102.8375506401062	387.542781829834	0.001808566	1142.64
SA20_SOC_3	1060	463.7165069580078	207.09295749664307	1.366817e-05	1143.72
SA20_SOC_3	1061	482.18555450439453	211.46718978881836	8.375341e-06	1144.8
SA20_SOC_3	1062	464.4782066345215	210.12468338012695	7.400206e-06	1145.88
SA20_SOC_3	1063	514.3572807312012	207.53156661987305	7.2850676e-06	1146.96
SA20_SOC_3	1064	464.6939754486084	210.54190635681152	7.938523e-06	1148.04
SA20_SOC_3	1065	469.1720485687256	209.29906368255615	7.9776155e-06	1149.12
SA20_SOC_3	1066	477.5949001312256	209.30231094360352	9.428105e-06	1150.2
SA20_SOC_3	1067	516.655445098877	206.94485664367676	8.2563065e-06	1151.28
SA20_SOC_3	1068	514.1373157501221	208.3906888961792	8.600817e-06	1152.36
SA20_SOC_3	1069	466.8959617614746	211.488676071167	1.14310515e-05	1153.44
SA20_SOC_3	1070	466.8315887451172	211.16868495941162	1.1536812e-05	1154.52
SA20_SOC_3	1071	103.67156267166138	375.93910217285156	0.00030563903	1155.6
SA20_SOC_3	1072	102.2015929222107	380.05205154418945	0.0066590356	1156.68
SA20_SOC_3	1073	515.5984401702881	205.2042531967163	1.16658475e-05	1157.76
SA20_SOC_3	1074	457.7462673187256	213.31944465637207	7.003918e-06	1158.84
SA20_SOC_3	1075	516.3573265075684	208.94113540649414	1.4152547e-05	1159.92
SA20_SOC_3	1076	402.74720191955566	212.44379997253418	6.3009675e-06	1161.0
SA20_SOC_3	1077	465.98048210144043	207.1375036239624	1.4108483e-05	1162.08
SA20_SOC_3	1078	454.105806350708	210.6531286239624	9.594877e-06	1163.16
SA20_SOC_3	1079	526.2063026428223	209.94479656219482	7.5480175e-06	1164.24
SA20_SOC_3	1080	515.3224468231201	209.9150562286377	9.368002e-06	1165.32
SA20_SOC_3	1081	103.65698337554932	381.45684242248535	0.013718415	1166.4
SA20_SOC_3	1082	104.64855432510376	371.5191078186035	0.0017742765	1167.48
SA20_SOC_3	1083	104.60085868835449	380.39079666137695	0.0062206676	1168.56
SA20_SOC_3	1084	105.12917041778564	384.7627830505371	0.0016410218	1169.64
SA20_SOC_3	1085	404.47864532470703	211.4143180847168	9.279088e-06	1170.72
SA20_SOC_3	1086	104.00562286376953	389.45194244384766	0.00016599207	1171.8
SA20_SOC_3	1087	104.16028499603271	386.3810920715332	2.976522e-05	1172.88
SA20_SOC_3	1088	441.8926239013672	206.36562824249268	9.532983e-06	1173.96
SA20_SOC_3	1089	440.2996063232422	206.36009216308594	9.218599e-06	1175.04
SA20_SOC_3	1090	503.4568786621094	205.6928300857544	1.0369404e-05	1176.12
SA20_SOC_3	1091	104.31915521621704	398.90796661376953	0.00014054147	1177.2
SA20_SOC_3	1092	480.85479736328125	203.69061470031738	1.5462403e-05	1178.28
SA20_SOC_3	1093	391.5299415588379	208.2190990447998	9.391367e-06	1179.36
SA20_SOC_3	1094	104.26419973373413	397.84214973449707	0.00016717272	1180.44
SA20_SOC_3	1095	103.76006364822388	398.28824043273926	0.00042945932	1181.52
SA20_SOC_3	1096	103.23363542556763	397.2909736633301	0.001161375	1182.6
SA20_SOC_3	1097	103.2336950302124	395.2170181274414	0.0014504269	1183.68
SA20_SOC_3	1098	467.7410125732422	204.61443901062012	1.2878982e-05	1184.76
SA20_SOC_3	1099	429.29277420043945	206.7705202102661	1.1950809e-05	1185.84
SA20_SOC_3	1100	103.55820655822754	393.7649345397949	0.0029478173	1186.92
SA20_SOC_3	1101	102.87107229232788	386.86174392700195	0.0014462436	1188.0
SA20_SOC_3	1102	104.06711101531982	370.7640266418457	0.00014155515	1189.08
SA20_SOC_3	1103	480.2978515625	206.17552757263184	1.4117595e-05	1190.16
SA20_SOC_3	1104	105.55059909820557	358.1308937072754	0.0073691914	1191.24
SA20_SOC_3	1105	465.9714698791504	205.54794788360596	1.2249061e-05	1192.32
SA20_SOC_3	1106	480.21411895751953	206.97672843933105	1.2811448e-05	1193.4
SA20_SOC_3	1107	104.05157804489136	389.73289489746094	0.0043966756	1194.48
SA20_SOC_3	1108	477.74338722229004	204.98999118804932	1.2266747e-05	1195.56
SA20_SOC_3	1109	450.68187713623047	206.86420440673828	8.570064e-06	1196.64
SA20_SOC_3	1110	430.8769226074219	206.3235569000244	1.0018564e-05	1197.72
SA20_SOC_3	1111	477.2467613220215	209.5720338821411	9.806556e-06	1198.8
SA20_SOC_3	1112	329.4398069381714	381.4032554626465	0.003541795	1199.88
SA20_SOC_3	1113	380.30831813812256	389.69873428344727	0.99940526	1200.96
SA20_SOC_3	1114	487.9220485687256	388.0074119567871	0.9997069	1202.04
SA20_SOC_3	1115	610.651445388794	390.72123527526855	0.99986696	1203.12
SA20_SOC_3	1116	670.5282688140869	390.6295967102051	0.99983203	1204.2
SA20_SOC_3	1117	686.1168384552002	402.00645446777344	0.9988192	1205.28
SA20_SOC_3	1118	691.2240982055664	403.16439628601074	0.99441963	1206.36
SA20_SOC_3	1119	678.3348083496094	399.1712951660156	0.9934437	1207.44
SA20_SOC_3	1120	651.5664100646973	390.37379264831543	0.9721416	1208.52
SA20_SOC_3	1121	596.2747573852539	386.13229751586914	0.99965966	1209.6
SA20_SOC_3	1122	493.38178634643555	386.2983226776123	0.99960655	1210.68
SA20_SOC_3	1123	381.3354253768921	384.6631908416748	0.9171405	1211.76
SA20_SOC_3	1124	343.49727630615234	380.5630874633789	0.9928215	1212.84
SA20_SOC_3	1125	338.09123039245605	373.4857177734375	0.9758843	1213.92
SA20_SOC_3	1126	329.712438583374	389.0082550048828	0.9281001	1215.0
SA20_SOC_3	1127	460.92495918273926	206.25978469848633	8.9929e-06	1216.08
SA20_SOC_3	1128	417.7231788635254	205.51950931549072	9.9211e-06	1217.16
SA20_SOC_3	1129	430.7558059692383	236.1248016357422	9.146363e-06	1218.24
SA20_SOC_3	1130	462.5413417816162	207.18904495239258	9.758528e-06	1219.32
SA20_SOC_3	1131	408.24432373046875	241.2290096282959	8.5410165e-06	1220.4
SA20_SOC_3	1132	390.9466028213501	218.64502429962158	1.0612855e-05	1221.48
SA20_SOC_3	1133	408.8033676147461	239.76313591003418	7.640991e-06	1222.56
SA20_SOC_3	1134	478.4656524658203	206.7070770263672	6.3178995e-06	1223.64
SA20_SOC_3	1135	479.04419898986816	205.78428268432617	7.406815e-06	1224.72
SA20_SOC_3	1136	478.0581474304199	208.39579582214355	7.5808694e-06	1225.8
SA20_SOC_3	1137	462.33177185058594	209.52674388885498	7.453936e-06	1226.88
SA20_SOC_3	1138	458.27579498291016	234.30529117584229	8.547373e-06	1227.96
SA20_SOC_3	1139	393.44873428344727	210.28597354888916	5.7620423e-06	1229.04
SA20_SOC_3	1140	105.3226113319397	387.5688171386719	0.001740286	1230.12
SA20_SOC_3	1141	463.71517181396484	207.5905179977417	7.1354943e-06	1231.2
SA20_SOC_3	1142	374.7073173522949	220.7704210281372	7.0444926e-06	1232.28
SA20_SOC_3	1143	524.7260093688965	313.8812828063965	6.808102e-06	1233.36
SA20_SOC_3	1144	425.40431022644043	212.1434211730957	1.0044222e-05	1234.44
SA20_SOC_3	1145	526.9348621368408	273.22691917419434	6.6477555e-06	1235.52
SA20_SOC_3	1146	525.5999565124512	315.93881607055664	6.4192827e-06	1236.6
SA20_SOC_3	1147	523.095703125	228.11855792999268	7.5132725e-06	1237.68
SA20_SOC_3	1148	7.836520671844482	29.184778332710266	7.787571e-06	1238.76
SA20_SOC_3	1149	466.3081169128418	203.4755516052246	7.350927e-06	1239.84
SA20_SOC_3	1150	480.28039932250977	210.140118598938	6.846152e-06	1240.92
SA20_SOC_3	1151	475.9026050567627	208.76249313354492	7.166681e-06	1242.0
SA20_SOC_3	1152	464.81733322143555	207.93887615203857	7.158095e-06	1243.08
SA20_SOC_3	1153	102.26209163665771	408.74321937561035	0.0024033652	1244.16
SA20_SOC_3	1154	466.5274143218994	210.40555000305176	6.6174066e-06	1245.24
SA20_SOC_3	1155	466.1921501159668	210.6122875213623	7.112395e-06	1246.32
SA20_SOC_3	1156	453.1857490539551	209.77495193481445	6.5771287e-06	1247.4
SA20_SOC_3	1157	102.27336883544922	378.1544494628906	0.24741426	1248.48
SA20_SOC_3	1158	103.19725275039673	380.7667636871338	0.003411824	1249.56
SA20_SOC_3	1159	553.5945892333984	216.34024143218994	7.4550453e-06	1250.64
SA20_SOC_3	1160	479.60658073425293	203.6400032043457	1.6292586e-05	1251.72
SA20_SOC_3	1161	342.49701499938965	376.9866371154785	0.91737175	1252.8
SA20_SOC_3	1162	399.51558113098145	368.1148338317871	0.9997253	1253.88
SA20_SOC_3	1163	523.548173904419	370.66720962524414	0.9994522	1254.96
SA20_SOC_3	1164	633.1689357757568	379.25268173217773	0.9998964	1256.04
SA20_SOC_3	1165	675.5227088928223	391.29255294799805	0.99989164	1257.12
SA20_SOC_3	1166	687.0769500732422	400.6516456604004	0.99896216	1258.2
SA20_SOC_3	1167	702.3529529571533	403.1627082824707	0.9537396	1259.28
SA20_SOC_3	1168	675.7345199584961	402.180233001709	0.99300414	1260.36
SA20_SOC_3	1169	669.5062637329102	393.1823444366455	0.9963092	1261.44
SA20_SOC_3	1170	643.4690475463867	377.39893913269043	0.9913305	1262.52
SA20_SOC_3	1171	569.1452503204346	373.7355422973633	0.9996246	1263.6
SA20_SOC_3	1172	462.45899200439453	374.91268157958984	0.9995721	1264.68
SA20_SOC_3	1173	365.84157943725586	379.1732597351074	0.6663308	1265.76
SA20_SOC_3	1174	341.77513122558594	378.60074043273926	0.9856727	1266.84
SA20_SOC_3	1175	336.3279342651367	378.8756275177002	0.989364	1267.92
SA20_SOC_3	1176	334.3322277069092	382.9929256439209	0.8302806	1269.0
SA20_SOC_3	1177	330.0004482269287	388.2110023498535	0.9722406	1270.08
SA20_SOC_3	1178	327.6240348815918	388.7664985656738	0.5903547	1271.16
SA20_SOC_3	1179	485.08238792419434	37.85155177116394	8.159197e-05	1272.24
SA20_SOC_3	1180	514.4933223724365	206.75288200378418	8.771271e-06	1273.32
SA20_SOC_3	1181	466.6165828704834	204.97421264648438	9.753252e-06	1274.4
SA20_SOC_3	1182	102.73185968399048	398.8391304016113	3.229137e-05	1275.48
SA20_SOC_3	1183	480.3678512573242	201.80480003356934	1.1752656e-05	1276.56
SA20_SOC_3	1184	431.65431022644043	204.49613571166992	1.0181847e-05	1277.64
SA20_SOC_3	1185	102.35469341278076	383.55709075927734	0.0064249756	1278.72
SA20_SOC_3	1186	103.58561277389526	384.0194034576416	0.07918415	1279.8
SA20_SOC_3	1187	482.4821949005127	204.73742008209229	1.2708113e-05	1280.88
SA20_SOC_3	1188	477.3061275482178	203.41904640197754	1.2550302e-05	1281.96
SA20_SOC_3	1189	102.92253494262695	384.21655654907227	0.0025489377	1283.04
SA20_SOC_3	1190	465.7665729522705	205.66067218780518	1.5636137e-05	1284.12
SA20_SOC_3	1191	443.3359146118164	202.69949913024902	1.277732e-05	1285.2
SA20_SOC_3	1192	417.80314445495605	205.40814399719238	1.1508044e-05	1286.28
SA20_SOC_3	1193	480.5037498474121	202.97856330871582	1.6180358e-05	1287.36
SA20_SOC_3	1194	466.5834426879883	203.04858684539795	1.1390885e-05	1288.44
SA20_SOC_3	1195	407.68375396728516	207.3279619216919	1.0816105e-05	1289.52
SA20_SOC_3	1196	429.6870708465576	203.94949436187744	1.1121449e-05	1290.6
SA20_SOC_3	1197	479.08310890197754	205.3432273864746	1.0235001e-05	1291.68
SA20_SOC_3	1198	478.0533790588379	200.05006313323975	1.1187764e-05	1292.76
SA20_SOC_3	1199	466.1137104034424	199.63266849517822	1.2589045e-05	1293.84
SA20_SOC_3	1200	102.78043746948242	382.6879119873047	0.0011435383	1294.92
SA20_SOC_3	1201	464.15929794311523	204.32968139648438	9.805116e-06	1296.0
SA20_SOC_3	1202	465.5569553375244	199.6900749206543	9.110522e-06	1297.08
SA20_SOC_3	1203	223.6234188079834	241.84307098388672	1.4971968e-05	1298.16
SA20_SOC_3	1204	398.75338077545166	207.87277221679688	9.784826e-06	1299.24
SA20_SOC_3	1205	435.38808822631836	202.34534740447998	9.814565e-06	1300.32
SA20_SOC_3	1206	465.607213973999	200.39026737213135	1.1686448e-05	1301.4
SA20_SOC_3	1207	103.53037118911743	373.44337463378906	0.0018078965	1302.48
SA20_SOC_3	1208	102.96070575714111	375.00526428222656	0.0072325794	1303.56
SA20_SOC_3	1209	418.08977127075195	207.88164138793945	8.062812e-06	1304.64
SA20_SOC_3	1210	104.00491952896118	382.2662544250488	0.0022242735	1305.72
SA20_SOC_3	1211	103.37848663330078	387.18915939331055	0.0013277069	1306.8
SA20_SOC_3	1212	464.1361713409424	201.05754375457764	1.0045592e-05	1307.88
SA20_SOC_3	1213	465.29483795166016	205.33358573913574	9.449439e-06	1308.96
SA20_SOC_3	1214	462.7782344818115	203.69635105133057	1.155605e-05	1310.04
SA20_SOC_3	1215	473.09417724609375	232.0054292678833	8.620377e-06	1311.12
SA20_SOC_3	1216	423.1879711151123	242.50805854797363	9.614607e-06	1312.2
SA20_SOC_3	1217	104.81243133544922	386.74243927001953	0.0002653904	1313.28
SA20_SOC_3	1218	428.89156341552734	207.9161024093628	7.1532154e-06	1314.36
SA20_SOC_3	1219	514.1753196716309	206.38222217559814	8.538753e-06	1315.44
SA20_SOC_3	1220	105.19044399261475	389.9666404724121	0.005439597	1316.52
SA20_SOC_3	1221	440.408992767334	206.50827884674072	1.1188009e-05	1317.6
SA20_SOC_3	1222	525.1633167266846	227.56337642669678	9.07022e-06	1318.68
SA20_SOC_3	1223	532.2725296020508	229.17202949523926	9.574274e-06	1319.76
SA20_SOC_3	1224	406.20970726013184	210.66832065582275	7.697607e-06	1320.84
SA20_SOC_3	1225	429.30126190185547	205.48305988311768	7.088492e-06	1321.92
SA20_SOC_3	1226	479.73766326904297	210.507173538208	6.489218e-06	1323.0
SA20_SOC_3	1227	408.6602210998535	238.38234901428223	7.208783e-06	1324.08
SA20_SOC_3	1228	475.14376640319824	205.7545566558838	6.079941e-06	1325.16
SA20_SOC_3	1229	380.4744243621826	369.99475479125977	0.9987123	1326.24
SA20_SOC_3	1230	500.6098747253418	362.5872230529785	0.99943644	1327.32
SA20_SOC_3	1231	662.4114513397217	342.7647113800049	0.9997676	1328.4
SA20_SOC_3	1232	712.6387596130371	269.41380500793457	0.9573772	1329.48
SA20_SOC_3	1233	701.4626502990723	243.1699275970459	0.9201086	1330.56
SA20_SOC_3	1234	700.0718593597412	306.4570999145508	0.9633685	1331.64
SA20_SOC_3	1235	707.5778007507324	387.5964546203613	0.07405004	1332.72
SA20_SOC_3	1236	692.4584865570068	317.37356185913086	0.99936897	1333.8
SA20_SOC_3	1237	677.3143291473389	162.7489185333252	0.99969757	1334.88
SA20_SOC_3	1238	678.1580448150635	124.6973991394043	0.9997658	1335.96
SA20_SOC_3	1239	669.1542625427246	126.52637958526611	0.999826	1337.04
SA20_SOC_3	1240	662.8958702087402	130.32480239868164	0.99988115	1338.12
SA20_SOC_3	1241	668.2548522949219	117.19825744628906	0.99959	1339.2
SA20_SOC_3	1242	686.3391399383545	136.83677673339844	0.97780925	1340.28
SA20_SOC_3	1243	702.4408340454102	246.28792762756348	0.974109	1341.36
SA20_SOC_3	1244	675.5847454071045	314.4518280029297	0.082424924	1342.44
SA20_SOC_3	1245	696.4807987213135	345.7975959777832	0.07334652	1343.52
SA20_SOC_3	1246	667.8473472595215	382.51298904418945	0.98634166	1344.6
SA20_SOC_3	1247	623.0585098266602	381.2417507171631	0.9960395	1345.68
SA20_SOC_3	1248	527.8720855712891	377.99732208251953	0.9996106	1346.76
SA20_SOC_3	1249	396.75021171569824	380.7452201843262	0.9994221	1347.84
SA20_SOC_3	1250	352.22315788269043	373.2974052429199	0.99253684	1348.92
SA20_SOC_3	1251	332.1526050567627	364.30246353149414	0.9810029	1350.0
SA20_SOC_3	1252	467.4313545227051	211.04490280151367	9.811879e-06	1351.08
SA20_SOC_3	1253	101.65646076202393	383.0734920501709	0.0018605756	1352.16
SA20_SOC_3	1254	514.1402721405029	207.3046875	8.638828e-06	1353.24
SA20_SOC_3	1255	103.0904769897461	383.17957878112793	0.0010826169	1354.32
SA20_SOC_3	1256	103.50794792175293	374.7429656982422	0.0009336825	1355.4
SA20_SOC_3	1257	516.7806148529053	215.07854461669922	1.3743707e-05	1356.48
SA20_SOC_3	1258	104.91652488708496	375.03135681152344	0.14589676	1357.56
SA20_SOC_3	1259	504.77943420410156	208.0748748779297	8.30271e-06	1358.64
SA20_SOC_3	1260	418.3041572570801	207.92571544647217	8.464939e-06	1359.72
SA20_SOC_3	1261	515.0729179382324	204.69406127929688	1.0715919e-05	1360.8
SA20_SOC_3	1262	514.3152236938477	207.96196460723877	9.6360955e-06	1361.88
SA20_SOC_3	1263	429.9452781677246	210.3090476989746	9.484722e-06	1362.96
SA20_SOC_3	1264	531.3703536987305	221.02337837219238	1.1217764e-05	1364.04
SA20_SOC_3	1265	431.0189723968506	206.9254446029663	1.01931155e-05	1365.12
SA20_SOC_3	1266	419.24591064453125	209.59927082061768	9.561209e-06	1366.2
SA20_SOC_3	1267	457.44380950927734	207.7708339691162	1.3372579e-05	1367.28
SA20_SOC_3	1268	517.0798301696777	203.52258682250977	9.19419e-06	1368.36
SA20_SOC_3	1269	453.4543514251709	206.35278224945068	9.204086e-06	1369.44
SA20_SOC_3	1270	404.25071716308594	208.76498222351074	1.0491914e-05	1370.52
SA20_SOC_3	1271	430.0466060638428	206.83035850524902	9.35198e-06	1371.6
SA20_SOC_3	1272	480.8619499206543	204.53424453735352	1.3172279e-05	1372.68
SA20_SOC_3	1273	453.95708084106445	203.59960556030273	9.731474e-06	1373.76
SA20_SOC_3	1274	516.6996002197266	204.0507173538208	1.1488142e-05	1374.84
SA20_SOC_3	1275	480.3025245666504	202.90772438049316	1.1640164e-05	1375.92
SA20_SOC_3	1276	102.98919677734375	379.5714569091797	0.0035614849	1377.0
SA20_SOC_3	1277	432.40318298339844	206.15225315093994	1.1098299e-05	1378.08
SA20_SOC_3	1278	455.3358554840088	205.44811248779297	9.66587e-06	1379.16
SA20_SOC_3	1279	465.3393745422363	205.1323413848877	1.0336288e-05	1380.24
SA20_SOC_3	1280	521.070671081543	212.1498727798462	9.128628e-06	1381.32
SA20_SOC_3	1281	415.56363105773926	210.17712593078613	9.590376e-06	1382.4
SA20_SOC_3	1282	479.59465980529785	207.77572631835938	1.4451345e-05	1383.48
SA20_SOC_3	1283	103.67470979690552	385.4019355773926	0.001189892	1384.56
SA20_SOC_3	1284	479.4024467468262	204.80708599090576	1.0623244e-05	1385.64
SA20_SOC_3	1285	429.1748523712158	207.52508640289307	8.576114e-06	1386.72
SA20_SOC_3	1286	347.1820592880249	372.84178733825684	0.69366336	1387.8
SA20_SOC_3	1287	465.96317291259766	371.46623611450195	0.99960536	1388.88
SA20_SOC_3	1288	589.8876190185547	368.95751953125	0.99979204	1389.96
SA20_SOC_3	1289	686.3604545593262	362.14988708496094	0.98851424	1391.04
SA20_SOC_3	1290	603.2242774963379	366.21914863586426	0.9987263	1392.12
SA20_SOC_3	1291	377.2207736968994	364.15855407714844	0.99533784	1393.2
SA20_SOC_3	1292	521.4210510253906	278.04983139038086	5.656456e-06	1394.28
SA20_SOC_3	1293	480.0778388977051	201.6947364807129	1.2473388e-05	1395.36
SA20_SOC_3	1294	466.1815643310547	205.58664321899414	1.07799715e-05	1396.44
SA20_SOC_3	1295	429.06904220581055	205.50304412841797	9.552167e-06	1397.52
SA20_SOC_3	1296	102.8329610824585	390.07527351379395	0.008387327	1398.6
SA20_SOC_3	1297	411.5089416503906	238.7607192993164	6.850567e-06	1399.68
SA20_SOC_3	1298	462.6706123352051	204.4440507888794	1.1750292e-05	1400.76
SA20_SOC_3	1299	406.8668842315674	204.26987171173096	8.19644e-06	1401.84
SA20_SOC_3	1300	103.21272611618042	373.5362434387207	0.00042462806	1402.92
SA20_SOC_3	1301	103.767991065979	374.509334564209	0.00059756736	1404.0
SA20_SOC_3	1302	104.14581298828125	373.79788398742676	0.0019561863	1405.08
SA20_SOC_3	1303	409.928035736084	238.17668437957764	6.8664467e-06	1406.16
SA20_SOC_3	1304	420.18327713012695	208.91229629516602	8.199168e-06	1407.24
SA20_SOC_3	1305	104.12800312042236	377.63586044311523	0.26769826	1408.32
SA20_SOC_3	1306	463.88587951660156	207.2743320465088	6.9429416e-06	1409.4
SA20_SOC_3	1307	407.8102111816406	209.7493600845337	8.313589e-06	1410.48
SA20_SOC_3	1308	431.3638687133789	206.43352031707764	7.895879e-06	1411.56
SA20_SOC_3	1309	103.10192108154297	407.5787544250488	0.00071709085	1412.64
SA20_SOC_3	1310	408.5217475891113	242.55206108093262	6.3760804e-06	1413.72
SA20_SOC_3	1311	404.0119171142578	207.37738609313965	7.794058e-06	1414.8
SA20_SOC_3	1312	371.7811107635498	223.05859565734863	8.079801e-06	1415.88
SA20_SOC_3	1313	473.67281913757324	205.24114608764648	8.379105e-06	1416.96
SA20_SOC_3	1314	478.00607681274414	206.05822563171387	9.554299e-06	1418.04
SA20_SOC_3	1315	478.74364852905273	207.12166786193848	1.38294035e-05	1419.12
SA20_SOC_3	1316	511.75804138183594	203.94912242889404	6.8560494e-06	1420.2
SA20_SOC_3	1317	344.42148208618164	373.36907386779785	0.98614776	1421.28
SA20_SOC_3	1318	488.992977142334	370.14427185058594	0.99824274	1422.36
SA20_SOC_3	1319	645.5366134643555	361.5297603607178	0.99948514	1423.44
SA20_SOC_3	1320	658.2292556762695	292.28379249572754	0.9988238	1424.52
SA20_SOC_3	1321	533.1943511962891	323.24469566345215	0.9999478	1425.6
SA20_SOC_3	1322	271.8092441558838	347.0442581176758	0.99990904	1426.68
SA20_SOC_3	1323	108.10976028442383	312.03861236572266	0.9999037	1427.76
SA20_SOC_3	1324	105.56474924087524	183.78398895263672	0.99986494	1428.84
SA20_SOC_3	1325	116.85996055603027	108.2120418548584	0.9998123	1429.92
SA20_SOC_3	1326	111.59806251525879	100.3741979598999	0.9997898	1431.0
SA20_SOC_3	1327	114.66904878616333	211.7408323287964	0.99992716	1432.08
SA20_SOC_3	1328	103.17099094390869	352.177791595459	0.9999113	1433.16
SA20_SOC_3	1329	104.43661212921143	339.1080665588379	0.99949133	1434.24
SA20_SOC_3	1330	106.16797208786011	264.1842269897461	0.473883	1435.32
SA20_SOC_3	1331	142.2785520553589	222.50335693359375	0.9996137	1436.4
SA20_SOC_3	1332	152.82666683197021	202.23522663116455	0.9983398	1437.48
SA20_SOC_3	1333	165.26858806610107	186.3940715789795	0.99802446	1438.56
SA20_SOC_3	1334	186.87565326690674	180.61540603637695	0.999905	1439.64
SA20_SOC_3	1335	106.39481544494629	143.40760231018066	0.9995024	1440.72
SA20_SOC_3	1336	88.32508325576782	151.96497917175293	0.99967194	1441.8
SA20_SOC_3	1337	73.53267669677734	292.44452476501465	0.99868506	1442.88
SA20_SOC_3	1338	142.36937761306763	391.9152545928955	0.9998964	1443.96
SA20_SOC_3	1339	360.42423248291016	265.00542640686035	0.999684	1445.04
SA20_SOC_3	1340	577.4843215942383	143.07266235351562	0.99976975	1446.12
SA20_SOC_3	1341	676.8242359161377	92.61352300643921	0.999665	1447.2
SA20_SOC_3	1342	678.9445877075195	125.64794540405273	0.9998275	1448.28
SA20_SOC_3	1343	687.4588966369629	230.71849822998047	0.99759716	1449.36
SA20_SOC_3	1344	688.2722854614258	339.25329208374023	0.9990037	1450.44
SA20_SOC_3	1345	589.5012855529785	373.7102794647217	0.9998654	1451.52
SA20_SOC_3	1346	427.7641296386719	351.3578224182129	0.99970835	1452.6
SA20_SOC_3	1347	388.7228488922119	362.27399826049805	0.9998661	1453.68
SA20_SOC_3	1348	345.8707809448242	378.44186782836914	0.9997875	1454.76
SA20_SOC_3	1349	160.05449295043945	345.90465545654297	0.99985075	1455.84
SA20_SOC_3	1350	118.09465885162354	284.5207214355469	0.99989486	1456.92
SA20_SOC_3	1351	109.96758937835693	327.8584671020508	0.9995908	1458.0
SA20_SOC_3	1352	119.85212564468384	390.8928680419922	0.9998523	1459.08
SA20_SOC_3	1353	113.3243203163147	290.4382610321045	0.98903185	1460.16
SA20_SOC_3	1354	115.61117172241211	103.92874002456665	0.9999137	1461.24
SA20_SOC_3	1355	96.44737839698792	85.6782603263855	0.9983822	1462.32
SA20_SOC_3	1356	98.05697798728943	266.2328910827637	0.9952167	1463.4
SA20_SOC_3	1357	101.82552337646484	322.7581787109375	0.99810517	1464.48
SA20_SOC_3	1358	109.7549319267273	103.6362361907959	0.9986437	1465.56
SA20_SOC_3	1359	109.19897556304932	87.51528739929199	0.9994711	1466.64
SA20_SOC_3	1360	98.90801906585693	283.4429168701172	0.99982387	1467.72
SA20_SOC_3	1361	99.14976358413696	201.11545085906982	0.99227047	1468.8
SA20_SOC_3	1362	121.72826528549194	81.00653886795044	0.9974208	1469.88
SA20_SOC_3	1363	107.356858253479	193.75946044921875	0.99928004	1470.96
SA20_SOC_3	1364	136.065411567688	317.0276069641113	0.9999683	1472.04
SA20_SOC_3	1365	103.92303466796875	127.2193193435669	0.98997086	1473.12
SA20_SOC_3	1366	102.09327936172485	87.79736995697021	0.99964476	1474.2
SA20_SOC_3	1367	101.39808654785156	215.41900634765625	0.9992842	1475.28
SA20_SOC_3	1368	123.51946830749512	336.70403480529785	0.99987555	1476.36
SA20_SOC_3	1369	91.07581377029419	245.64680099487305	0.9973928	1477.44
SA20_SOC_3	1370	108.25226306915283	89.2124891281128	0.9997799	1478.52
SA20_SOC_3	1371	91.15703701972961	80.56065559387207	0.93588245	1479.6
SA20_SOC_3	1372	116.92242622375488	78.71224880218506	0.99728596	1480.68
SA20_SOC_3	1373	114.0481948852539	243.4028720855713	0.9997682	1481.76
SA20_SOC_3	1374	103.99075746536255	278.52893829345703	0.9993655	1482.84
SA20_SOC_3	1375	111.51502132415771	74.97361421585083	0.9343085	1483.92
SA20_SOC_3	1376	93.82007122039795	193.3334255218506	0.99773633	1485.0
SA20_SOC_3	1377	117.21994876861572	243.75091552734375	0.9929549	1486.08
SA20_SOC_3	1378	152.71989107131958	74.3937635421753	0.99959046	1487.16
SA20_SOC_3	1379	163.17062377929688	147.2246503829956	0.99938834	1488.24
SA20_SOC_3	1380	168.20846796035767	272.3198890686035	0.9986602	1489.32
SA20_SOC_3	1381	164.37702178955078	318.1941318511963	0.99951756	1490.4
SA20_SOC_3	1382	175.0767469406128	185.8078908920288	0.99789536	1491.48
SA20_SOC_3	1383	185.45782566070557	82.24193572998047	0.9989711	1492.56
SA20_SOC_3	1384	148.0141520500183	162.52597332000732	0.9999385	1493.64
SA20_SOC_3	1385	143.4056520462036	255.0984764099121	0.999915	1494.72
SA20_SOC_3	1386	138.77480030059814	95.33719539642334	0.99995935	1495.8
SA20_SOC_3	1387	131.22992515563965	114.51055526733398	0.99995303	1496.88
SA20_SOC_3	1388	137.87685632705688	209.26812171936035	0.9999049	1497.96
SA20_SOC_3	1389	103.90253067016602	170.71669578552246	0.9986406	1499.04
SA20_SOC_3	1390	123.59849214553833	144.3976593017578	0.9999856	1500.12
SA20_SOC_3	1391	107.68252611160278	330.19906997680664	0.99955386	1501.2
SA20_SOC_3	1392	124.31083917617798	355.1154899597168	0.9996612	1502.28
SA20_SOC_3	1393	125.73809623718262	163.06066989898682	0.9999094	1503.36
SA20_SOC_3	1394	126.41944885253906	97.61750936508179	0.9999176	1504.44
SA20_SOC_3	1395	102.66656875610352	111.26850843429565	0.9999125	1505.52
SA20_SOC_3	1396	89.391028881073	315.2376365661621	0.9961092	1506.6
SA20_SOC_3	1397	120.55108547210693	374.45858001708984	0.9992937	1507.68
SA20_SOC_3	1398	93.58217716217041	185.54364681243896	0.98932064	1508.76
SA20_SOC_3	1399	117.48130321502686	83.46693992614746	0.9997788	1509.84
SA20_SOC_3	1400	110.61973571777344	112.12145805358887	0.9998927	1510.92
SA20_SOC_3	1401	124.56796169281006	268.5028553009033	0.9998747	1512.0
SA20_SOC_3	1402	116.17796421051025	209.75279331207275	0.9997203	1513.08
SA20_SOC_3	1403	119.07336711883545	148.90460014343262	0.99994934	1514.16
SA20_SOC_3	1404	102.42394208908081	347.96247482299805	0.999724	1515.24
SA20_SOC_3	1405	106.62871599197388	291.00597381591797	0.9985123	1516.32
SA20_SOC_3	1406	116.89379215240479	141.78537368774414	0.99993134	1517.4
SA20_SOC_3	1407	95.928955078125	308.64978790283203	0.9988512	1518.48
SA20_SOC_3	1408	101.64123773574829	276.3332748413086	0.99683654	1519.56
SA20_SOC_3	1409	142.2582983970642	168.79992485046387	0.9997532	1520.64
SA20_SOC_3	1410	130.81153631210327	145.83881378173828	0.9972982	1521.72
SA20_SOC_3	1411	152.35705375671387	159.99608516693115	0.9992465	1522.8
SA20_SOC_3	1412	181.9326400756836	169.3269681930542	0.9997594	1523.88
SA20_SOC_3	1413	113.49639892578125	124.85939025878906	0.99967897	1524.96
SA20_SOC_3	1414	63.07291388511658	163.6143922805786	0.70615745	1526.04
SA20_SOC_3	1415	98.17929267883301	269.66291427612305	0.091854095	1527.12
SA20_SOC_3	1416	88.91167640686035	397.6275444030762	0.9992493	1528.2
SA20_SOC_3	1417	112.39420175552368	343.2800102233887	0.99949884	1529.28
SA20_SOC_3	1418	137.09564208984375	138.4760856628418	0.9999411	1530.36
SA20_SOC_3	1419	102.27909088134766	204.79312419891357	0.99769115	1531.44
SA20_SOC_3	1420	93.40177178382874	378.5204887390137	0.9999614	1532.52
SA20_SOC_3	1421	104.24586534500122	299.03886795043945	0.9978346	1533.6
SA20_SOC_3	1422	111.5979790687561	140.45732975006104	0.99992955	1534.68
SA20_SOC_3	1423	88.36663365364075	280.8567523956299	0.9825048	1535.76
SA20_SOC_3	1424	115.0776743888855	215.9860897064209	0.7391614	1536.84
SA20_SOC_3	1425	167.10748672485352	202.9240894317627	0.9192129	1537.92
SA20_SOC_3	1426	180.9217929840088	191.82558059692383	0.9999509	1539.0
SA20_SOC_3	1427	83.12640190124512	169.46431159973145	0.9995442	1540.08
SA20_SOC_3	1428	90.5246376991272	156.4423656463623	0.99780375	1541.16
SA20_SOC_3	1429	120.72751522064209	83.12898874282837	0.9998254	1542.24
SA20_SOC_3	1430	98.70204329490662	165.10136604309082	0.9998516	1543.32
SA20_SOC_3	1431	115.54902791976929	354.41843032836914	0.99990726	1544.4
SA20_SOC_3	1432	98.10031652450562	360.9297180175781	0.9987612	1545.48
SA20_SOC_3	1433	129.1148543357849	141.6401195526123	0.99979156	1546.56
SA20_SOC_3	1434	104.21642065048218	71.70938730239868	0.99657875	1547.64
SA20_SOC_3	1435	97.5942611694336	237.22623825073242	0.99927706	1548.72
SA20_SOC_3	1436	108.97048711776733	346.1311912536621	0.9996728	1549.8
SA20_SOC_3	1437	106.60284757614136	276.8357563018799	0.9940969	1550.88
SA20_SOC_3	1438	115.63650369644165	82.35228538513184	0.99908054	1551.96
SA20_SOC_3	1439	120.0235366821289	189.17974948883057	0.9999056	1553.04
SA20_SOC_3	1440	143.24116706848145	252.70917892456055	0.9964611	1554.12
SA20_SOC_3	1441	120.28121948242188	67.03161478042603	0.99897015	1555.2
SA20_SOC_3	1442	104.92182970046997	213.75377655029297	0.999579	1556.28
SA20_SOC_3	1443	101.14786624908447	250.61101913452148	0.99940825	1557.36
SA20_SOC_3	1444	111.37372255325317	73.24734449386597	0.9869206	1558.44
SA20_SOC_3	1445	149.93281364440918	228.08300971984863	0.99922276	1559.52
SA20_SOC_3	1446	112.4937891960144	212.95549392700195	0.4152106	1560.6
SA20_SOC_3	1447	124.87592697143555	73.95135641098022	0.99976486	1561.68
SA20_SOC_3	1448	137.752366065979	194.12816047668457	0.9998481	1562.76
SA20_SOC_3	1449	130.69090843200684	95.71404218673706	0.9994754	1563.84
SA20_SOC_3	1450	124.92333650588989	150.2130889892578	0.9998149	1564.92
SA20_SOC_3	1451	123.99923801422119	291.4591598510742	0.99992085	1566.0
SA20_SOC_3	1452	107.13999271392822	199.41438674926758	0.9681303	1567.08
SA20_SOC_3	1453	110.03109216690063	105.67116022109985	0.97626615	1568.16
SA20_SOC_3	1454	117.75071620941162	300.93481063842773	0.9994875	1569.24
SA20_SOC_3	1455	163.24723958969116	287.77759552001953	0.9997073	1570.32
SA20_SOC_3	1456	449.8371124267578	102.63392686843872	0.9997112	1571.4
SA20_SOC_3	1457	628.5211086273193	78.34726810455322	0.9998105	1572.48
SA20_SOC_3	1458	671.460771560669	109.50033187866211	0.9997762	1573.56
SA20_SOC_3	1459	664.2155170440674	85.04591703414917	0.9998901	1574.64
SA20_SOC_3	1460	664.1220092773438	77.26807594299316	0.99902534	1575.72
SA20_SOC_3	1461	680.1913261413574	201.35557651519775	0.99467623	1576.8
SA20_SOC_3	1462	682.5718879699707	316.71515464782715	0.89643115	1577.88
SA20_SOC_3	1463	685.260534286499	359.2306709289551	0.9974565	1578.96
SA20_SOC_3	1464	677.9397487640381	238.1461000442505	0.99831367	1580.04
SA20_SOC_3	1465	674.8110771179199	101.09262943267822	0.9995332	1581.12
SA20_SOC_3	1466	665.6393051147461	87.3890733718872	0.99914026	1582.2
SA20_SOC_3	1467	682.5500011444092	52.63521909713745	0.04395446	1583.28
SA20_SOC_3	1468	559.5048904418945	180.9950351715088	0.99919814	1584.36
SA20_SOC_3	1469	314.04056549072266	160.24845600128174	0.9998884	1585.44
SA20_SOC_3	1470	119.75588798522949	89.69777584075928	0.9998628	1586.52
SA20_SOC_3	1471	95.7166314125061	118.38528156280518	0.9999063	1587.6
SA20_SOC_3	1472	62.36398220062256	301.572790145874	0.9914595	1588.68
SA20_SOC_3	1473	94.57724094390869	367.67343521118164	0.99484503	1589.76
SA20_SOC_3	1474	150.61007738113403	235.66492080688477	0.9997427	1590.84
SA20_SOC_3	1475	106.82384967803955	154.00371551513672	0.9998579	1591.92
SA20_SOC_3	1476	103.76886129379272	117.40777015686035	0.9993118	1593.0
SA20_SOC_3	1477	101.09119415283203	99.68158006668091	0.99886835	1594.08
SA20_SOC_3	1478	109.65777635574341	324.7425842285156	0.99872226	1595.16
SA20_SOC_3	1479	93.52993369102478	246.9481086730957	0.99783	1596.24
SA20_SOC_3	1480	127.26706266403198	84.36683893203735	0.99907315	1597.32
SA20_SOC_3	1481	101.495361328125	219.0992832183838	0.14616941	1598.4
SA20_SOC_3	1482	124.34415817260742	87.2485613822937	0.9998491	1599.48
SA20_SOC_3	1483	111.10261678695679	137.13900089263916	0.9995796	1600.56
SA20_SOC_3	1484	122.19452857971191	97.4830412864685	0.99983895	1601.64
SA20_SOC_3	1485	118.34306716918945	107.43720531463623	0.9998512	1602.72
SA20_SOC_3	1486	117.74190664291382	140.3167963027954	0.99981445	1603.8
SA20_SOC_3	1487	81.68497681617737	351.64329528808594	0.9742571	1604.88
SA20_SOC_3	1488	123.16371202468872	396.2914752960205	0.9994388	1605.96
SA20_SOC_3	1489	103.40962409973145	174.22489643096924	0.99007434	1607.04
SA20_SOC_3	1490	119.11442279815674	83.72339487075806	0.9995189	1608.12
SA20_SOC_3	1491	95.18700838088989	255.91020584106445	0.9935276	1609.2
SA20_SOC_3	1492	117.30291843414307	66.22048616409302	0.9897787	1610.28
SA20_SOC_3	1493	91.65476560592651	92.74361371994019	0.9997745	1611.36
SA20_SOC_3	1494	97.77733087539673	279.8987674713135	0.99966145	1612.44
SA20_SOC_3	1495	105.60516119003296	84.00313138961792	0.9991036	1613.52
SA20_SOC_3	1496	87.88820505142212	179.20758247375488	0.99899095	1614.6
SA20_SOC_3	1497	122.99306392669678	109.93629455566406	0.9996395	1615.68
SA20_SOC_3	1498	102.9956579208374	210.48654556274414	0.99948704	1616.76
SA20_SOC_3	1499	87.17405796051025	350.31864166259766	0.99893755	1617.84
SA20_SOC_3	1500	94.13489103317261	307.29071617126465	0.9991584	1618.92
SA20_SOC_3	1501	125.65560340881348	102.62542247772217	0.9994204	1620.0
SA20_SOC_3	1502	150.25898218154907	107.00712203979492	0.9999807	1621.08
SA20_SOC_3	1503	117.55614280700684	91.82054042816162	0.99934405	1622.16
SA20_SOC_3	1504	101.13940238952637	260.62451362609863	0.9999645	1623.24
SA20_SOC_3	1505	110.2494478225708	392.10594177246094	0.99994934	1624.32
SA20_SOC_3	1506	97.80287742614746	308.1756019592285	0.9988231	1625.4
SA20_SOC_3	1507	135.63714027404785	84.31787967681885	0.9998816	1626.48
SA20_SOC_3	1508	112.76665925979614	160.28038501739502	0.9996966	1627.56
SA20_SOC_3	1509	110.3976845741272	317.1232223510742	0.9996977	1628.64
SA20_SOC_3	1510	107.9451322555542	78.89960289001465	0.99963045	1629.72
SA20_SOC_3	1511	101.99790000915527	179.5076036453247	0.99925023	1630.8
SA20_SOC_3	1512	93.55434775352478	221.60579681396484	0.9951881	1631.88
SA20_SOC_3	1513	119.00066137313843	73.86495351791382	0.99950683	1632.96
SA20_SOC_3	1514	95.87796926498413	145.62566757202148	0.99876803	1634.04
SA20_SOC_3	1515	117.66828298568726	300.0457191467285	0.99976414	1635.12
SA20_SOC_3	1516	421.2658882141113	245.80859184265137	0.999382	1636.2
SA20_SOC_3	1517	664.0918731689453	142.75348663330078	0.9997403	1637.28
SA20_SOC_3	1518	658.0085754394531	84.76522207260132	0.99970406	1638.36
SA20_SOC_3	1519	676.1836051940918	207.9093074798584	0.9987997	1639.44
SA20_SOC_3	1520	454.84728813171387	312.1457004547119	0.99967396	1640.52
SA20_SOC_3	1521	210.66408157348633	207.29544639587402	0.99986553	1641.6
SA20_SOC_3	1522	117.78578758239746	128.1624412536621	0.9999405	1642.68
SA20_SOC_3	1523	119.73744630813599	75.83614110946655	0.9994579	1643.76
SA20_SOC_3	1524	104.56269979476929	236.14789009094238	0.9977806	1644.84
SA20_SOC_3	1525	94.64281797409058	339.28144454956055	0.9991786	1645.92
SA20_SOC_3	1526	129.89544868469238	296.7576599121094	0.99964285	1647.0
SA20_SOC_3	1527	294.220232963562	156.28289222717285	0.99922216	1648.08
SA20_SOC_3	1528	422.42541313171387	99.23985958099365	0.9999404	1649.16
SA20_SOC_3	1529	501.0322570800781	139.70492362976074	0.9999399	1650.24
SA20_SOC_3	1530	218.4180736541748	171.33464813232422	0.99988663	1651.32
SA20_SOC_3	1531	135.4118824005127	133.00189018249512	0.99994814	1652.4
SA20_SOC_3	1532	108.17912817001343	115.00865936279297	0.99979275	1653.48
SA20_SOC_3	1533	110.04636287689209	86.99793577194214	0.99912757	1654.56
SA20_SOC_3	1534	102.26119756698608	246.36577606201172	0.9990752	1655.64
SA20_SOC_3	1535	109.54650640487671	364.1924571990967	0.99924785	1656.72
SA20_SOC_3	1536	305.178165435791	265.0016212463379	0.99944633	1657.8
SA20_SOC_3	1537	499.0303039550781	135.76111793518066	0.99990535	1658.88
SA20_SOC_3	1538	680.6560516357422	79.63003635406494	0.99952805	1659.96
SA20_SOC_3	1539	768.5842514038086	134.45514678955078	1.2792902e-05	1661.04
SA20_SOC_3	1540	719.5835113525391	261.97362899780273	0.9811684	1662.12
SA20_SOC_3	1541	697.6061344146729	347.8717803955078	0.08118075	1663.2
SA20_SOC_3	1542	612.779426574707	367.1909236907959	0.99960726	1664.28
SA20_SOC_3	1543	413.95463943481445	348.207950592041	0.9990829	1665.36
SA20_SOC_3	1544	440.91992378234863	209.82895374298096	1.0041569e-05	1666.44
SA20_SOC_3	1545	517.6860809326172	207.79306411743164	1.1588595e-05	1667.52
SA20_SOC_3	1546	432.0659637451172	207.29973793029785	9.978573e-06	1668.6
SA20_SOC_3	1547	469.57178115844727	207.05809593200684	1.4157177e-05	1669.68
SA20_SOC_3	1548	458.4071159362793	206.85211658477783	2.093297e-05	1670.76
SA20_SOC_3	1549	467.3225402832031	205.09291648864746	1.7067145e-05	1671.84
SA20_SOC_3	1550	480.8606147766113	209.5656394958496	1.3972936e-05	1672.92
SA20_SOC_3	1551	468.018102645874	207.19971656799316	1.2693518e-05	1674.0
SA20_SOC_3	1552	456.7695617675781	205.80219268798828	1.1792963e-05	1675.08
SA20_SOC_3	1553	467.48247146606445	208.11408519744873	1.361917e-05	1676.16
SA20_SOC_3	1554	465.2721405029297	205.7532548904419	1.1115809e-05	1677.24
SA20_SOC_3	1555	465.35468101501465	204.70503330230713	1.33406065e-05	1678.32
SA20_SOC_3	1556	102.03779935836792	363.3094882965088	0.0016077635	1679.4
SA20_SOC_3	1557	453.42326164245605	207.0608139038086	1.3256334e-05	1680.48
SA20_SOC_3	1558	467.1025276184082	205.09616374969482	1.1966559e-05	1681.56
SA20_SOC_3	1559	466.5278434753418	204.58863258361816	1.1124324e-05	1682.64
SA20_SOC_3	1560	464.43653106689453	202.45043277740479	1.06351745e-05	1683.72
SA20_SOC_3	1561	454.9295902252197	208.93248081207275	1.1318895e-05	1684.8
SA20_SOC_3	1562	101.3132095336914	345.7588005065918	0.006266656	1685.88
SA20_SOC_3	1563	463.99779319763184	202.6549530029297	1.6149219e-05	1686.96
SA20_SOC_3	1564	383.9818477630615	341.0774517059326	0.98540515	1688.04
SA20_SOC_3	1565	485.7196807861328	321.3910102844238	0.9992717	1689.12
SA20_SOC_3	1566	558.7053298950195	260.32190322875977	0.9993117	1690.2
SA20_SOC_3	1567	544.9498176574707	252.3288059234619	0.99952555	1691.28
SA20_SOC_3	1568	497.58338928222656	298.3359718322754	0.99972194	1692.36
SA20_SOC_3	1569	370.4064130783081	340.77226638793945	0.98963916	1693.44
SA20_SOC_3	1570	429.55899238586426	204.6884250640869	1.2051444e-05	1694.52
SA20_SOC_3	1571	467.5463676452637	205.1279354095459	1.3958445e-05	1695.6
SA20_SOC_3	1572	417.80076026916504	204.29780960083008	9.707866e-06	1696.68
SA20_SOC_3	1573	476.99713706970215	203.01807403564453	1.2626463e-05	1697.76
SA20_SOC_3	1574	427.49133110046387	204.01243686676025	1.0209976e-05	1698.84
SA20_SOC_3	1575	103.89991998672485	365.4152297973633	0.029417656	1699.92
SA20_SOC_3	1576	317.85247325897217	226.55098915100098	7.355127e-06	1701.0
SA20_SOC_3	1577	466.50967597961426	202.31582164764404	1.0468526e-05	1702.08
SA20_SOC_3	1578	367.8253650665283	326.2638473510742	0.7008557	1703.16
SA20_SOC_3	1579	458.6392402648926	289.2487335205078	0.99938154	1704.24
SA20_SOC_3	1580	528.3846855163574	242.25202560424805	0.9993462	1705.32
SA20_SOC_3	1581	533.3004951477051	220.9193515777588	0.9993018	1706.4
SA20_SOC_3	1582	534.2008590698242	263.772668838501	0.99986374	1707.48
SA20_SOC_3	1583	401.468563079834	273.18368911743164	0.99919873	1708.56
SA20_SOC_3	1584	308.4800958633423	230.75637817382812	0.9953241	1709.64
SA20_SOC_3	1585	228.52039337158203	165.9635353088379	0.99968755	1710.72
SA20_SOC_3	1586	202.43830680847168	156.9059944152832	0.9994783	1711.8
SA20_SOC_3	1587	150.9743094444275	130.76313972473145	0.9998783	1712.88
SA20_SOC_3	1588	100.12253522872925	148.6860752105713	0.9990446	1713.96
SA20_SOC_3	1589	71.53806686401367	262.00684547424316	0.99912435	1715.04
SA20_SOC_3	1590	95.3036367893219	366.19611740112305	0.9972759	1716.12
SA20_SOC_3	1591	104.44387197494507	241.97879791259766	0.9980883	1717.2
SA20_SOC_3	1592	149.1266965866089	189.6676254272461	0.99880385	1718.28
SA20_SOC_3	1593	180.68857192993164	153.44816207885742	0.99938667	1719.36
SA20_SOC_3	1594	241.8126344680786	154.44013595581055	0.9996468	1720.44
SA20_SOC_3	1595	220.21658420562744	141.13579273223877	0.9720104	1721.52
SA20_SOC_3	1596	227.14354991912842	162.0710563659668	0.99904174	1722.6
SA20_SOC_3	1597	215.12715816497803	170.03291130065918	0.99729544	1723.68
SA20_SOC_3	1598	196.42107486724854	156.5374517440796	0.99981683	1724.76
SA20_SOC_3	1599	131.66749477386475	156.07327938079834	0.9998311	1725.84
SA20_SOC_3	1600	107.34360218048096	125.63149452209473	0.99960536	1726.92
SA20_SOC_3	1601	84.73350405693054	226.71996116638184	0.9993901	1728.0
SA20_SOC_3	1602	106.11512660980225	358.40423583984375	0.999453	1729.08
SA20_SOC_3	1603	125.54363012313843	361.9149684906006	0.070964225	1730.16
SA20_SOC_3	1604	139.42995071411133	209.47068214416504	0.99918777	1731.24
SA20_SOC_3	1605	162.7042055130005	171.19783401489258	0.9984718	1732.32
SA20_SOC_3	1606	170.42109966278076	39.94096755981445	0.995445	1733.4
SA20_SOC_3	1607	158.69715213775635	167.71532535552979	0.9997253	1734.48
SA20_SOC_3	1608	120.88731527328491	108.85977745056152	0.9998777	1735.56
SA20_SOC_3	1609	97.72984385490417	87.72976398468018	0.99987733	1736.64
SA20_SOC_3	1610	60.46752333641052	228.45242500305176	0.99449486	1737.72
SA20_SOC_3	1611	79.28192019462585	372.91640281677246	0.9983785	1738.8
SA20_SOC_3	1612	92.84090995788574	314.1562843322754	0.9996959	1739.88
SA20_SOC_3	1613	107.8362226486206	178.3345127105713	0.9997402	1740.96
SA20_SOC_3	1614	113.1300687789917	92.67756700515747	0.99986017	1742.04
SA20_SOC_3	1615	94.84548568725586	162.93758869171143	0.997214	1743.12
SA20_SOC_3	1616	104.4215440750122	351.2095642089844	0.99809605	1744.2
SA20_SOC_3	1617	119.92806196212769	379.98247146606445	0.9997744	1745.28
SA20_SOC_3	1618	125.04358291625977	122.11585521697998	0.9998796	1746.36
SA20_SOC_3	1619	95.42242884635925	229.60445880889893	0.99930847	1747.44
SA20_SOC_3	1620	122.5812554359436	332.8846549987793	0.99996424	1748.52
SA20_SOC_3	1621	127.14806795120239	102.5192141532898	0.9999044	1749.6
SA20_SOC_3	1622	88.24169039726257	221.12475872039795	0.99968994	1750.68
SA20_SOC_3	1623	104.4421911239624	360.17337799072266	0.99984956	1751.76
SA20_SOC_3	1624	120.91444730758667	186.31779670715332	0.9101202	1752.84
SA20_SOC_3	1625	121.56782150268555	141.3713264465332	0.99955946	1753.92
SA20_SOC_3	1626	122.04763889312744	208.65333080291748	0.99930274	1755.0
SA20_SOC_3	1627	155.78773021697998	165.10007858276367	0.9978442	1756.08
SA20_SOC_3	1628	205.88135719299316	150.27414321899414	0.9980355	1757.16
SA20_SOC_3	1629	221.4116334915161	150.87312698364258	0.9956994	1758.24
SA20_SOC_3	1630	142.55216121673584	147.13748931884766	0.99994445	1759.32
SA20_SOC_3	1631	78.23178768157959	101.70830726623535	0.99977344	1760.4
SA20_SOC_3	1632	62.27392554283142	252.34362602233887	0.9965739	1761.48
SA20_SOC_3	1633	81.35207891464233	383.2917594909668	0.99368435	1762.56
SA20_SOC_3	1634	101.14636421203613	273.9293575286865	0.9985654	1763.64
SA20_SOC_3	1635	129.74196672439575	155.0216817855835	0.9998951	1764.72
SA20_SOC_3	1636	105.9626817703247	307.31191635131836	0.9999062	1765.8
SA20_SOC_3	1637	96.23681902885437	297.75858879089355	0.038122844	1766.88
SA20_SOC_3	1638	109.46696996688843	177.9883575439453	0.9999169	1767.96
SA20_SOC_3	1639	151.28638744354248	353.924503326416	0.8241928	1769.04
SA20_SOC_3	1640	108.56139659881592	131.47271633148193	0.9995733	1770.12
SA20_SOC_3	1641	122.66895771026611	134.22311782836914	0.99799144	1771.2
SA20_SOC_3	1642	152.2025227546692	146.23781204223633	0.997154	1772.28
SA20_SOC_3	1643	164.75145816802979	149.17888641357422	0.9402687	1773.36
SA20_SOC_3	1644	210.2611541748047	170.22112369537354	0.9999285	1774.44
SA20_SOC_3	1645	139.55031633377075	118.53658676147461	0.99973077	1775.52
SA20_SOC_3	1646	85.50596237182617	82.79993534088135	0.99634993	1776.6
SA20_SOC_3	1647	62.31741905212402	252.12947845458984	0.99964976	1777.68
SA20_SOC_3	1648	92.13136434555054	368.9231872558594	0.9997371	1778.76
SA20_SOC_3	1649	112.88677453994751	233.02413940429688	0.99985385	1779.84
SA20_SOC_3	1650	131.02425336837769	104.82210159301758	0.9999318	1780.92
SA20_SOC_3	1651	104.54895496368408	81.22313976287842	0.9988617	1782.0
SA20_SOC_3	1652	92.18607544898987	260.9538173675537	0.99979573	1783.08
SA20_SOC_3	1653	105.0344467163086	397.0231819152832	0.99974746	1784.16
SA20_SOC_3	1654	126.84834003448486	202.20736026763916	0.99795216	1785.24
SA20_SOC_3	1655	106.64811134338379	213.72849941253662	0.9993944	1786.32
SA20_SOC_3	1656	107.03564882278442	363.2248306274414	0.9996674	1787.4
SA20_SOC_3	1657	122.83011674880981	243.42936515808105	0.030632721	1788.48
SA20_SOC_3	1658	111.03204488754272	128.2432508468628	0.9999738	1789.56
SA20_SOC_3	1659	76.84745788574219	248.70386123657227	0.9871924	1790.64
SA20_SOC_3	1660	92.6228940486908	351.9562339782715	0.9993067	1791.72
SA20_SOC_3	1661	107.05902576446533	229.70274925231934	0.9980203	1792.8
SA20_SOC_3	1662	115.51026105880737	109.63434219360352	0.9998067	1793.88
SA20_SOC_3	1663	95.13495564460754	311.797399520874	0.9996209	1794.96
SA20_SOC_3	1664	111.29976511001587	384.57178115844727	0.9980755	1796.04
SA20_SOC_3	1665	127.46127843856812	137.5085163116455	0.99968135	1797.12
SA20_SOC_3	1666	98.31221103668213	149.4914960861206	0.014921046	1798.2
SA20_SOC_3	1667	154.3095350265503	148.72196674346924	0.99762124	1799.28
SA20_SOC_3	1668	189.08019065856934	154.70126152038574	0.89800936	1800.36
SA20_SOC_3	1669	231.79304599761963	139.77584838867188	0.9994816	1801.44
SA20_SOC_3	1670	420.47247886657715	262.13685035705566	0.99649686	1802.52
SA20_SOC_3	1671	433.0475330352783	340.0532627105713	0.99979717	1803.6
SA20_SOC_3	1672	351.662540435791	365.2674865722656	0.99492234	1804.68
SA20_SOC_3	1673	516.0944938659668	209.2533016204834	9.040124e-06	1805.76
SA20_SOC_3	1674	511.87334060668945	208.7416648864746	6.311167e-06	1806.84
SA20_SOC_3	1675	404.1825294494629	210.03684997558594	5.894411e-06	1807.92
SA20_SOC_3	1676	475.1101493835449	172.84963130950928	6.5665804e-06	1809.0
SA20_SOC_3	1677	441.3856506347656	204.42904472351074	8.491735e-06	1810.08
SA20_SOC_3	1678	463.8600826263428	207.94489860534668	7.5249823e-06	1811.16
SA20_SOC_3	1679	516.4150238037109	207.70105361938477	8.495834e-06	1812.24
SA20_SOC_3	1680	325.3222942352295	376.2036895751953	0.035220623	1813.32
SA20_SOC_3	1681	327.1202325820923	387.95671463012695	0.9830157	1814.4
SA20_SOC_3	1682	333.8794708251953	389.73143577575684	0.95616114	1815.48
SA20_SOC_3	1683	404.6600341796875	215.39232730865479	6.5753225e-06	1816.56
SA20_SOC_3	1684	480.081844329834	209.44185733795166	1.1273145e-05	1817.64
SA20_SOC_3	1685	502.57463455200195	208.57186317443848	8.333163e-06	1818.72
SA20_SOC_3	1686	499.8656749725342	207.49720573425293	8.210232e-06	1819.8
SA20_SOC_3	1687	464.8738384246826	210.33448219299316	9.594419e-06	1820.88
SA20_SOC_3	1688	513.3477687835693	209.22361850738525	7.3362335e-06	1821.96
SA20_SOC_3	1689	104.10395860671997	358.16731452941895	0.0022126632	1823.04
SA20_SOC_3	1690	103.92011404037476	371.456937789917	0.30100882	1824.12
SA20_SOC_3	1691	106.22155666351318	355.46319007873535	0.17143434	1825.2
SA20_SOC_3	1692	104.66052293777466	357.59862899780273	0.6770661	1826.28
SA20_SOC_3	1693	103.45590114593506	378.4247016906738	0.18977332	1827.36
SA20_SOC_3	1694	480.34205436706543	211.01560592651367	1.4535464e-05	1828.44
SA20_SOC_3	1695	480.36718368530273	207.69534587860107	9.053376e-06	1829.52
SA20_SOC_3	1696	393.2429313659668	207.6164674758911	1.1274349e-05	1830.6
SA20_SOC_3	1697	515.3067588806152	206.9521951675415	9.469286e-06	1831.68
SA20_SOC_3	1698	515.962028503418	206.03476524353027	1.0272013e-05	1832.76
SA20_SOC_3	1699	396.918249130249	357.53173828125	0.08853464	1833.84
SA20_SOC_3	1700	440.52562713623047	358.36429595947266	0.9997844	1834.92
SA20_SOC_3	1701	512.6057624816895	366.1344051361084	0.99568176	1836.0
SA20_SOC_3	1702	457.2296619415283	377.8023147583008	0.99975365	1837.08
SA20_SOC_3	1703	431.6197395324707	386.2502861022949	0.9913924	1838.16
SA20_SOC_3	1704	541.7149543762207	384.1557312011719	0.9998368	1839.24
SA20_SOC_3	1705	627.5751113891602	371.3665008544922	0.99955827	1840.32
SA20_SOC_3	1706	634.2207908630371	246.39421463012695	0.999665	1841.4
SA20_SOC_3	1707	647.7921485900879	243.80830764770508	0.9998636	1842.48
SA20_SOC_3	1708	688.004207611084	293.27688217163086	0.99952245	1843.56
SA20_SOC_3	1709	716.9617652893066	342.8671073913574	0.9668472	1844.64
SA20_SOC_3	1710	604.1888236999512	359.5214653015137	0.9998765	1845.72
SA20_SOC_3	1711	396.26474380493164	358.54413986206055	0.99987185	1846.8
SA20_SOC_3	1712	161.7569923400879	330.0244331359863	0.99984	1847.88
SA20_SOC_3	1713	129.7572374343872	227.61757850646973	0.99810624	1848.96
SA20_SOC_3	1714	192.8286075592041	213.5962200164795	0.9997695	1850.04
SA20_SOC_3	1715	271.80395126342773	238.43911170959473	0.9990202	1851.12
SA20_SOC_3	1716	356.6861629486084	273.2501220703125	0.998256	1852.2
SA20_SOC_3	1717	378.39016914367676	323.9453315734863	0.99963033	1853.28
SA20_SOC_3	1718	346.891450881958	347.41859436035156	0.99804485	1854.36
SA20_SOC_3	1719	469.655179977417	203.54637622833252	1.1142533e-05	1855.44
SA20_SOC_3	1720	463.1421089172363	200.01221179962158	9.138367e-06	1856.52
SA20_SOC_3	1721	478.90567779541016	203.84156227111816	1.2410857e-05	1857.6
SA20_SOC_3	1722	452.1049499511719	203.53444576263428	9.923002e-06	1858.68
SA20_SOC_3	1723	478.6079406738281	202.08682537078857	1.1825816e-05	1859.76
SA20_SOC_3	1724	478.85146141052246	203.08582305908203	1.2534382e-05	1860.84
SA20_SOC_3	1725	460.43033599853516	202.62823104858398	1.4669485e-05	1861.92
SA20_SOC_3	1726	428.7432670593262	203.8959503173828	1.0368375e-05	1863.0
SA20_SOC_3	1727	517.5986289978027	198.19012641906738	7.835546e-06	1864.08
SA20_SOC_3	1728	462.9225254058838	203.78275394439697	1.0972004e-05	1865.16
SA20_SOC_3	1729	432.4136734008789	203.3411407470703	9.5240775e-06	1866.24
SA20_SOC_3	1730	428.17540168762207	203.41599941253662	8.131687e-06	1867.32
SA20_SOC_3	1731	330.60107231140137	379.31116104125977	0.34706458	1868.4
SA20_SOC_3	1732	340.4177665710449	372.13451385498047	0.77699095	1869.48
SA20_SOC_3	1733	321.58520221710205	371.3493061065674	0.9997125	1870.56
SA20_SOC_3	1734	335.15496253967285	378.69157791137695	0.9998115	1871.64
SA20_SOC_3	1735	485.52112579345703	376.1978244781494	0.9998264	1872.72
SA20_SOC_3	1736	643.2116508483887	378.63123893737793	0.5183866	1873.8
SA20_SOC_3	1737	532.7207565307617	361.0077095031738	0.99967253	1874.88
SA20_SOC_3	1738	370.9712028503418	354.27085876464844	0.9087889	1875.96
SA20_SOC_3	1739	394.62807178497314	208.45416069030762	1.179771e-05	1877.04
SA20_SOC_3	1740	477.675724029541	203.53893756866455	1.1538022e-05	1878.12
SA20_SOC_3	1741	464.5530700683594	204.3460464477539	7.2318976e-06	1879.2
SA20_SOC_3	1742	475.79874992370605	205.76615810394287	8.267038e-06	1880.28
SA20_SOC_3	1743	530.030632019043	236.59531116485596	7.352343e-06	1881.36
SA20_SOC_3	1744	479.90593910217285	203.64402294158936	9.300475e-06	1882.44
SA20_SOC_3	1745	104.21216487884521	346.1337947845459	0.0011640255	1883.52
SA20_SOC_3	1746	430.8357238769531	200.53032875061035	7.463767e-06	1884.6
SA20_SOC_3	1747	367.97709465026855	327.7861976623535	0.33242384	1885.68
SA20_SOC_3	1748	430.67078590393066	313.6798095703125	0.9993013	1886.76
SA20_SOC_3	1749	520.941162109375	275.97753524780273	0.9993598	1887.84
SA20_SOC_3	1750	556.7025184631348	231.59305572509766	0.9992613	1888.92
SA20_SOC_3	1751	579.4914722442627	270.73039054870605	0.99971455	1890.0
SA20_SOC_3	1752	463.9740467071533	316.76530838012695	0.9997718	1891.08
SA20_SOC_3	1753	361.75537109375	336.7943000793457	0.9077445	1892.16
SA20_SOC_3	1754	482.062292098999	208.62808227539062	7.75491e-06	1893.24
SA20_SOC_3	1755	513.5236740112305	206.30285739898682	7.5377675e-06	1894.32
SA20_SOC_3	1756	465.4376983642578	208.48458766937256	6.36231e-06	1895.4
SA20_SOC_3	1757	527.3897647857666	318.64834785461426	6.145364e-06	1896.48
SA20_SOC_3	1758	462.09611892700195	206.47600650787354	7.0943074e-06	1897.56
SA20_SOC_3	1759	396.69032096862793	215.95503330230713	7.5577996e-06	1898.64
SA20_SOC_3	1760	419.1864013671875	215.07136344909668	7.4014197e-06	1899.72
SA20_SOC_3	1761	452.39124298095703	202.86638259887695	9.885381e-06	1900.8
SA20_SOC_3	1762	512.8256797790527	209.32733058929443	8.925146e-06	1901.88
SA20_SOC_3	1763	455.6110382080078	208.44039916992188	6.89828e-06	1902.96
SA20_SOC_3	1764	456.5253734588623	211.5547227859497	7.960151e-06	1904.04
SA20_SOC_3	1765	452.4049758911133	209.2049217224121	7.91115e-06	1905.12
SA20_SOC_3	1766	479.2462348937988	210.4425573348999	1.1552248e-05	1906.2
SA20_SOC_3	1767	456.3772201538086	209.25623416900635	1.4391189e-05	1907.28
SA20_SOC_3	1768	516.7449474334717	209.981689453125	9.627727e-06	1908.36
SA20_SOC_3	1769	455.64703941345215	209.4607973098755	9.626056e-06	1909.44
SA20_SOC_3	1770	466.3973331451416	208.83617877960205	1.0117449e-05	1910.52
SA20_SOC_3	1771	106.53989315032959	324.49716567993164	0.010514212	1911.6
SA20_SOC_3	1772	429.10943031311035	209.68737602233887	7.9839865e-06	1912.68
SA20_SOC_3	1773	103.02683115005493	365.76765060424805	0.98028183	1913.76
SA20_SOC_3	1774	102.62748003005981	389.1518211364746	0.0069406163	1914.84
SA20_SOC_3	1775	515.1395797729492	208.90731811523438	1.6081138e-05	1915.92
SA20_SOC_3	1776	480.56163787841797	204.7317123413086	1.7098131e-05	1917.0
SA20_SOC_3	1777	514.9034976959229	206.41406536102295	1.773794e-05	1918.08
SA20_SOC_3	1778	478.85470390319824	208.27086925506592	8.544683e-06	1919.16
SA20_SOC_3	1779	433.472204208374	208.88937950134277	1.5186305e-05	1920.24
SA20_SOC_3	1780	519.2872047424316	209.93391036987305	1.7868912e-05	1921.32
SA20_SOC_3	1781	469.45409774780273	210.1021385192871	1.8597237e-05	1922.4
SA20_SOC_3	1782	480.289363861084	205.67410469055176	1.0876927e-05	1923.48
SA20_SOC_3	1783	433.6463451385498	210.80158710479736	1.0632752e-05	1924.56
SA20_SOC_3	1784	438.4462356567383	206.43414974212646	8.744812e-06	1925.64
SA20_SOC_3	1785	454.67658042907715	206.48633480072021	1.1205885e-05	1926.72
SA20_SOC_3	1786	479.38036918640137	206.18338108062744	1.2114025e-05	1927.8
SA20_SOC_3	1787	106.11023902893066	322.85399436950684	0.0017353971	1928.88
SA20_SOC_3	1788	479.7095775604248	207.7474308013916	1.15597195e-05	1929.96
SA20_SOC_3	1789	427.6519298553467	206.89345836639404	9.861192e-06	1931.04
SA20_SOC_3	1790	481.35671615600586	203.29999923706055	8.57919e-06	1932.12
SA20_SOC_3	1791	427.09574699401855	208.314471244812	9.472294e-06	1933.2
SA20_SOC_3	1792	466.6179656982422	207.17833042144775	1.5535452e-05	1934.28
SA20_SOC_3	1793	104.37626838684082	343.1545829772949	0.049891826	1935.36
SA20_SOC_3	1794	104.15046215057373	362.44611740112305	0.002800807	1936.44
SA20_SOC_3	1795	418.9774990081787	205.0492000579834	1.2953058e-05	1937.52
SA20_SOC_3	1796	432.6287269592285	206.49574756622314	1.22950905e-05	1938.6
SA20_SOC_3	1797	111.68196201324463	317.59735107421875	0.012877924	1939.68
SA20_SOC_3	1798	418.7413692474365	203.22134971618652	1.11035715e-05	1940.76
SA20_SOC_3	1799	419.67668533325195	204.3052053451538	1.0953018e-05	1941.84
SA20_SOC_3	1800	418.6572074890137	209.07772064208984	1.1344865e-05	1942.92
SA20_SOC_3	1801	105.58549165725708	351.2335395812988	0.26269773	1944.0
SA20_SOC_3	1802	480.19471168518066	203.34543228149414	1.2909736e-05	1945.08
SA20_SOC_3	1803	103.43095064163208	329.02313232421875	0.0009739887	1946.16
SA20_SOC_3	1804	432.4368476867676	204.02003288269043	1.1806805e-05	1947.24
SA20_SOC_3	1805	430.4232597351074	206.2981653213501	1.4535478e-05	1948.32
SA20_SOC_3	1806	404.3339729309082	205.2074432373047	8.750784e-06	1949.4
SA20_SOC_3	1807	430.1119327545166	204.7438144683838	1.30252765e-05	1950.48
SA20_SOC_3	1808	464.37535285949707	203.73600482940674	9.776375e-06	1951.56
SA20_SOC_3	1809	105.67941665649414	325.6036949157715	0.57010186	1952.64
SA20_SOC_3	1810	467.39416122436523	203.744215965271	1.0102399e-05	1953.72
SA20_SOC_3	1811	465.07725715637207	202.43052005767822	1.0097852e-05	1954.8
SA20_SOC_3	1812	476.85203552246094	202.96739101409912	1.02804315e-05	1955.88
SA20_SOC_3	1813	104.38487529754639	371.37585639953613	0.0042760763	1956.96
SA20_SOC_3	1814	439.16430473327637	201.65061950683594	9.341096e-06	1958.04
SA20_SOC_3	1815	454.57396507263184	207.40684032440186	8.934088e-06	1959.12
SA20_SOC_3	1816	436.869478225708	203.61525535583496	1.0166225e-05	1960.2
SA20_SOC_3	1817	429.8792839050293	203.8494873046875	9.805676e-06	1961.28
SA20_SOC_3	1818	106.29576444625854	318.67183685302734	0.005812278	1962.36
SA20_SOC_3	1819	524.7684478759766	231.41881942749023	7.774407e-06	1963.44
SA20_SOC_3	1820	429.6803951263428	204.73926544189453	1.0691798e-05	1964.52
SA20_SOC_3	1821	479.23946380615234	203.87799739837646	1.06082e-05	1965.6
SA20_SOC_3	1822	480.31907081604004	208.3057737350464	1.1289863e-05	1966.68
SA20_SOC_3	1823	103.69782447814941	339.8455238342285	0.27504328	1967.76
SA20_SOC_3	1824	465.279483795166	205.0765085220337	1.0264962e-05	1968.84
SA20_SOC_3	1825	418.0745601654053	208.11977863311768	6.578716e-06	1969.92
SA20_SOC_3	1826	464.8448944091797	205.39569854736328	1.4777095e-05	1971.0
SA20_SOC_3	1827	106.21263980865479	336.25800132751465	0.0013169553	1972.08
SA20_SOC_3	1828	463.7265682220459	206.29793643951416	1.1430877e-05	1973.16
SA20_SOC_3	1829	517.3738479614258	214.79156970977783	1.0268046e-05	1974.24
SA20_SOC_3	1830	404.75525856018066	207.72522926330566	8.173857e-06	1975.32
SA20_SOC_3	1831	102.58171558380127	370.95794677734375	0.070675954	1976.4
SA20_SOC_3	1832	407.0167541503906	209.16868686676025	8.388211e-06	1977.48
SA20_SOC_3	1833	436.28292083740234	238.13278198242188	8.536147e-06	1978.56
SA20_SOC_3	1834	781.7208766937256	193.52721691131592	8.494942e-06	1979.64
SA20_SOC_3	1835	105.81114292144775	354.5247459411621	0.0023416704	1980.72
SA20_SOC_3	1836	107.3632001876831	324.3395519256592	0.62827075	1981.8
SA20_SOC_3	1837	461.7230415344238	207.15585708618164	8.136836e-06	1982.88
SA20_SOC_3	1838	512.1100425720215	207.7101230621338	7.538939e-06	1983.96
SA20_SOC_3	1839	516.1463737487793	203.96548748016357	7.58845e-06	1985.04
SA20_SOC_3	1840	112.44375705718994	316.36173248291016	0.23375885	1986.12
SA20_SOC_3	1841	515.6634330749512	208.0326747894287	8.265682e-06	1987.2
SA20_SOC_3	1842	514.6022319793701	249.32785034179688	6.40181e-06	1988.28
SA20_SOC_3	1843	104.85291481018066	347.1628189086914	0.0007812391	1989.36
SA20_SOC_3	1844	514.9955749511719	203.8249969482422	7.303759e-06	1990.44
SA20_SOC_3	1845	110.61925888061523	323.94269943237305	0.16804262	1991.52
SA20_SOC_3	1846	464.50462341308594	205.38973331451416	1.3612964e-05	1992.6
SA20_SOC_3	1847	104.21655178070068	329.1822052001953	0.16842477	1993.68
SA20_SOC_3	1848	422.86014556884766	218.0265998840332	8.703984e-06	1994.76
SA20_SOC_3	1849	101.967453956604	339.9407958984375	0.09711074	1995.84
SA20_SOC_3	1850	103.59611511230469	379.1941738128662	0.001220969	1996.92
SA20_SOC_3	1851	105.77898025512695	334.8299217224121	0.31207383	1998.0
SA20_SOC_3	1852	516.8077945709229	209.2161226272583	7.834873e-06	1999.08
SA20_SOC_3	1853	481.23788833618164	210.60582160949707	9.307617e-06	2000.16
SA20_SOC_3	1854	103.13847064971924	354.71426010131836	0.0056228084	2001.24
SA20_SOC_3	1855	464.67766761779785	208.90706062316895	7.678882e-06	2002.32
SA20_SOC_3	1856	491.0133361816406	205.41347980499268	9.0588255e-06	2003.4
SA20_SOC_3	1857	515.5392646789551	206.2064552307129	1.083161e-05	2004.48
SA20_SOC_3	1858	455.55577278137207	208.24201583862305	7.90633e-06	2005.56
SA20_SOC_3	1859	492.3072814941406	207.6505708694458	9.566398e-06	2006.64
SA20_SOC_3	1860	481.5515995025635	204.80629920959473	1.4540011e-05	2007.72
SA20_SOC_3	1861	513.8357162475586	207.68872261047363	8.520159e-06	2008.8
SA20_SOC_3	1862	103.57102155685425	372.21662521362305	0.17284834	2009.88
SA20_SOC_3	1863	513.3579730987549	206.69968128204346	1.0035146e-05	2010.96
SA20_SOC_3	1864	527.0035743713379	205.03046035766602	9.248122e-06	2012.04
SA20_SOC_3	1865	518.822431564331	215.86928844451904	1.3792814e-05	2013.12
SA20_SOC_3	1866	479.2740821838379	209.17010307312012	7.915369e-06	2014.2
SA20_SOC_3	1867	395.85351943969727	213.10901641845703	7.0273486e-06	2015.28
SA20_SOC_3	1868	481.06679916381836	207.04367637634277	1.0061555e-05	2016.36
SA20_SOC_3	1869	439.5838737487793	209.40466403961182	7.5946114e-06	2017.44
SA20_SOC_3	1870	453.6590576171875	206.22732639312744	7.789191e-06	2018.52
SA20_SOC_3	1871	7.991146296262741	29.327632784843445	1.8365263e-05	2019.6
SA20_SOC_3	1872	516.797399520874	204.52250003814697	1.1029105e-05	2020.68
SA20_SOC_3	1873	478.30448150634766	207.19313621520996	9.650774e-06	2021.76
SA20_SOC_3	1874	479.98547554016113	207.4343490600586	1.1358744e-05	2022.84
SA20_SOC_3	1875	481.5755844116211	203.87849807739258	1.0853696e-05	2023.92
SA20_SOC_3	1876	378.65967750549316	330.58141708374023	0.9595045	2025.0
SA20_SOC_3	1877	516.130256652832	301.1470413208008	0.9994548	2026.08
SA20_SOC_3	1878	547.681188583374	281.89138412475586	0.9969844	2027.16
SA20_SOC_3	1879	492.87109375	310.77381134033203	0.9997309	2028.24
SA20_SOC_3	1880	386.57822608947754	295.85254669189453	0.99890184	2029.32
SA20_SOC_3	1881	391.1181926727295	291.8459987640381	0.9995202	2030.4
SA20_SOC_3	1882	343.0413007736206	260.5320739746094	0.9996625	2031.48
SA20_SOC_3	1883	259.76715087890625	219.95975017547607	0.99946445	2032.56
SA20_SOC_3	1884	215.77751636505127	178.64959716796875	0.99884194	2033.64
SA20_SOC_3	1885	235.61408519744873	165.42506217956543	0.93857175	2034.72
SA20_SOC_3	1886	262.85386085510254	208.5914182662964	0.9995098	2035.8
SA20_SOC_3	1887	355.96728324890137	277.01059341430664	0.9915383	2036.88
SA20_SOC_3	1888	367.0788288116455	327.8504276275635	0.9341137	2037.96
SA20_SOC_3	1889	327.7143955230713	362.52267837524414	0.20407069	2039.04
SA20_SOC_3	1890	416.6966438293457	207.8276824951172	1.0704265e-05	2040.12
SA20_SOC_3	1891	416.2970542907715	207.1342420578003	1.1841502e-05	2041.2
SA20_SOC_3	1892	479.1189670562744	203.32001209259033	1.28855545e-05	2042.28
SA20_SOC_3	1893	359.2268228530884	336.28586769104004	0.8223113	2043.36
SA20_SOC_3	1894	412.14733123779297	318.40086936950684	0.9994363	2044.44
SA20_SOC_3	1895	476.619815826416	278.9439296722412	0.99945134	2045.52
SA20_SOC_3	1896	504.07800674438477	250.73558807373047	0.99871945	2046.6
SA20_SOC_3	1897	544.0210342407227	260.34132957458496	0.9997776	2047.68
SA20_SOC_3	1898	574.8012542724609	254.18935775756836	0.9997845	2048.76
SA20_SOC_3	1899	568.2263374328613	249.38941955566406	0.99921536	2049.84
SA20_SOC_3	1900	556.8503379821777	285.0912094116211	0.99988306	2050.92
SA20_SOC_3	1901	442.27795600891113	286.95104598999023	0.99945766	2052.0
SA20_SOC_3	1902	338.18140029907227	248.52195739746094	0.9959584	2053.08
SA20_SOC_3	1903	243.6330795288086	187.10572242736816	0.9992268	2054.16
SA20_SOC_3	1904	221.69384956359863	162.94970512390137	0.9994374	2055.24
SA20_SOC_3	1905	226.01842880249023	151.32448196411133	0.99738985	2056.32
SA20_SOC_3	1906	300.0605583190918	184.4252586364746	0.9996178	2057.4
SA20_SOC_3	1907	388.4712219238281	302.3137092590332	0.9370736	2058.48
SA20_SOC_3	1908	369.4415807723999	340.0512886047363	0.9971385	2059.56
SA20_SOC_3	1909	490.15183448791504	199.98411655426025	9.500545e-06	2060.64
SA20_SOC_3	1910	406.9222927093506	237.82034397125244	7.2796365e-06	2061.72
SA20_SOC_3	1911	462.89939880371094	203.6509895324707	9.290386e-06	2062.8
SA20_SOC_3	1912	415.9626007080078	206.70762062072754	7.316475e-06	2063.88
SA20_SOC_3	1913	463.2452964782715	204.6656370162964	8.114202e-06	2064.96
SA20_SOC_3	1914	463.4969234466553	205.59877395629883	8.252827e-06	2066.04
SA20_SOC_3	1915	392.04773902893066	345.0008010864258	0.22668055	2067.12
SA20_SOC_3	1916	444.7519779205322	319.9225616455078	0.9991443	2068.2
SA20_SOC_3	1917	521.2413311004639	283.26290130615234	0.99924135	2069.28
SA20_SOC_3	1918	569.383430480957	275.2844524383545	0.99965763	2070.36
SA20_SOC_3	1919	594.0399169921875	311.775426864624	0.9981086	2071.44
SA20_SOC_3	1920	613.7511253356934	307.86426544189453	0.9996455	2072.52
SA20_SOC_3	1921	604.3761253356934	352.73786544799805	0.9812387	2073.6
SA20_SOC_3	1922	623.8935470581055	317.51941680908203	0.9773334	2074.68
SA20_SOC_3	1923	633.0155372619629	275.6381607055664	0.9995498	2075.76
SA20_SOC_3	1924	603.9943218231201	268.5937786102295	0.006736887	2076.84
SA20_SOC_3	1925	599.0337371826172	293.87529373168945	0.96274644	2077.92
SA20_SOC_3	1926	599.8598575592041	252.09182739257812	0.99756074	2079.0
SA20_SOC_3	1927	625.4847049713135	208.28584671020508	0.99857354	2080.08
SA20_SOC_3	1928	631.610918045044	186.79181098937988	0.99917454	2081.16
SA20_SOC_3	1929	618.3330059051514	187.50876903533936	0.999897	2082.24
SA20_SOC_3	1930	617.7115440368652	252.88104057312012	0.9977718	2083.32
SA20_SOC_3	1931	626.2063026428223	307.5032043457031	0.9749374	2084.4
SA20_SOC_3	1932	642.7409172058105	318.53994369506836	0.9971433	2085.48
SA20_SOC_3	1933	627.0382881164551	246.5182113647461	0.9413539	2086.56
SA20_SOC_3	1934	630.0024032592773	216.1306858062744	0.99986875	2087.64
SA20_SOC_3	1935	601.4664173126221	189.22719955444336	0.02967388	2088.72
SA20_SOC_3	1936	603.2855033874512	235.47554969787598	0.5036257	2089.8
SA20_SOC_3	1937	609.6646308898926	304.5658779144287	0.98177415	2090.88
SA20_SOC_3	1938	620.751142501831	375.5181312561035	0.96586233	2091.96
SA20_SOC_3	1939	615.5406951904297	344.5836639404297	0.9976406	2093.04
SA20_SOC_3	1940	616.0196304321289	273.04492950439453	0.9989893	2094.12
SA20_SOC_3	1941	627.3412704467773	226.18125915527344	0.99666625	2095.2
SA20_SOC_3	1942	616.4964199066162	183.15001487731934	0.99984026	2096.28
SA20_SOC_3	1943	613.7587070465088	201.16066932678223	0.9999305	2097.36
SA20_SOC_3	1944	624.0117073059082	266.6536045074463	0.9998259	2098.44
SA20_SOC_3	1945	623.4580993652344	349.2956829071045	0.9996233	2099.52
SA20_SOC_3	1946	609.2770576477051	329.19811248779297	0.99971515	2100.6
SA20_SOC_3	1947	605.7769775390625	265.9314250946045	0.99842346	2101.68
SA20_SOC_3	1948	623.7628936767578	194.6546459197998	0.992529	2102.76
SA20_SOC_3	1949	636.4293098449707	173.77681732177734	0.9655645	2103.84
SA20_SOC_3	1950	640.3672695159912	205.7045030593872	0.99873537	2104.92
SA20_SOC_3	1951	588.6729717254639	266.3027000427246	0.9997174	2106.0
SA20_SOC_3	1952	485.62121391296387	270.77731132507324	0.9996282	2107.08
SA20_SOC_3	1953	366.0287857055664	247.87599563598633	0.99919623	2108.16
SA20_SOC_3	1954	283.0268621444702	206.3836669921875	0.99934286	2109.24
SA20_SOC_3	1955	216.41476154327393	152.13247776031494	0.9997087	2110.32
SA20_SOC_3	1956	242.38862991333008	154.9354648590088	0.99985075	2111.4
SA20_SOC_3	1957	238.75317573547363	164.19372081756592	0.9998367	2112.48
SA20_SOC_3	1958	258.16383361816406	215.06790161132812	0.99987686	2113.56
SA20_SOC_3	1959	347.735595703125	272.7224636077881	0.9998753	2114.64
SA20_SOC_3	1960	451.05724334716797	337.1619701385498	0.9997497	2115.72
SA20_SOC_3	1961	526.3205528259277	363.26611518859863	0.99965596	2116.8
SA20_SOC_3	1962	570.1157569885254	348.21041107177734	0.998565	2117.88
SA20_SOC_3	1963	597.1923828125	275.2474594116211	0.9987796	2118.96
SA20_SOC_3	1964	624.5450973510742	246.5339469909668	0.992751	2120.04
SA20_SOC_3	1965	620.4312801361084	196.15038871765137	0.99983895	2121.12
SA20_SOC_3	1966	625.2666473388672	274.98032569885254	0.99558157	2122.2
SA20_SOC_3	1967	628.8885116577148	332.8508949279785	0.99836177	2123.28
SA20_SOC_3	1968	595.4143524169922	335.952844619751	0.998966	2124.36
SA20_SOC_3	1969	610.2505207061768	262.62906074523926	0.7865595	2125.44
SA20_SOC_3	1970	615.2133941650391	196.00175857543945	0.9955706	2126.52
SA20_SOC_3	1971	598.8909721374512	257.53615379333496	0.9998721	2127.6
SA20_SOC_3	1972	460.687255859375	294.296236038208	0.99974316	2128.68
SA20_SOC_3	1973	390.53282737731934	263.01876068115234	0.9992182	2129.76
SA20_SOC_3	1974	287.6432418823242	181.82527542114258	0.9994437	2130.84
SA20_SOC_3	1975	227.3193359375	149.2796516418457	0.9997814	2131.92
SA20_SOC_3	1976	228.59420776367188	150.28143882751465	0.99982053	2133.0
SA20_SOC_3	1977	178.48280668258667	172.46705532073975	0.9997881	2134.08
SA20_SOC_3	1978	140.7994031906128	238.05989742279053	0.99823195	2135.16
SA20_SOC_3	1979	176.27105712890625	302.9850196838379	0.99990654	2136.24
SA20_SOC_3	1980	329.4981002807617	298.9823913574219	0.9998368	2137.32
SA20_SOC_3	1981	512.1170043945312	238.9145565032959	0.9998596	2138.4
SA20_SOC_3	1982	606.6433906555176	193.80151748657227	0.9998772	2139.48
SA20_SOC_3	1983	664.2295837402344	177.16670036315918	0.998283	2140.56
SA20_SOC_3	1984	689.7846221923828	174.67878341674805	0.0034068853	2141.64
SA20_SOC_3	1985	661.6337776184082	197.76121616363525	0.9846103	2142.72
SA20_SOC_3	1986	623.1125831604004	206.7623805999756	0.9998807	2143.8
SA20_SOC_3	1987	516.3730144500732	264.32682037353516	0.9998418	2144.88
SA20_SOC_3	1988	417.0555591583252	328.9324951171875	0.99975485	2145.96
SA20_SOC_3	1989	363.32011222839355	357.1555709838867	0.9412029	2147.04
SA20_SOC_3	1990	332.82761573791504	372.1359157562256	0.99208474	2148.12
SA20_SOC_3	1991	324.6356964111328	375.1183319091797	0.08006995	2149.2
SA20_SOC_3	1992	360.32447814941406	226.24225616455078	6.5213285e-06	2150.28
SA20_SOC_3	1993	404.7727108001709	210.19017219543457	6.4356245e-06	2151.36
SA20_SOC_3	1994	102.58979797363281	384.2677116394043	0.00040432074	2152.44
SA20_SOC_3	1995	477.03442573547363	208.1663703918457	8.295563e-06	2153.52
SA20_SOC_3	1996	692.1682834625244	112.60951280593872	1.1833712e-05	2154.6
SA20_SOC_3	1997	406.9038391113281	241.92458152770996	7.155863e-06	2155.68
SA20_SOC_3	1998	515.5360221862793	209.62051391601562	9.763406e-06	2156.76
SA20_SOC_3	1999	513.637638092041	209.28228378295898	7.2351677e-06	2157.84
[truncated: 1,646 more rows]
