# Supplementary material for: Measuring inter-individual differences in behavioural types of gilthead seabreams in the laboratory using deep learning
Source: PeerJ. 2022 May 5;10:e13396. doi: 10.7717/peerj.13396 (PMC9080431; doi:10.7717/peerj.13396)
Supplement: Supplemental Information 1 [file peerj-10-13396-s001.zip › Raw validation data/d2/SA21_SOC_3.csv]

ID	sec	X	Y	%	seconds
SA21_SOC_3	1	600.8876323699951	358.2637596130371	0.99932075	0.0
SA21_SOC_3	2	612.9928588867188	367.0569133758545	0.9964898	0.12
SA21_SOC_3	3	620.6836223602295	379.6866989135742	0.99850476	0.24
SA21_SOC_3	4	625.3484725952148	368.89543533325195	0.99940264	0.36
SA21_SOC_3	5	623.2430934906006	382.4909019470215	0.99960834	0.48
SA21_SOC_3	6	633.6355209350586	396.6133117675781	0.99751806	0.6
SA21_SOC_3	7	619.0774917602539	393.5856342315674	0.9983102	0.72
SA21_SOC_3	8	621.3559150695801	394.3146800994873	0.9996847	0.84
SA21_SOC_3	9	624.9340057373047	393.15433502197266	0.9998154	0.96
SA21_SOC_3	10	624.4252681732178	395.57790756225586	0.9996526	1.08
SA21_SOC_3	11	624.0090370178223	366.2060737609863	0.99947566	1.2
SA21_SOC_3	12	625.9798526763916	391.7848491668701	0.99964976	1.32
SA21_SOC_3	13	611.3532066345215	389.020414352417	0.9888381	1.44
SA21_SOC_3	14	643.1732177734375	160.6131935119629	0.9984341	1.56
SA21_SOC_3	15	626.023006439209	400.576171875	0.99972576	1.68
SA21_SOC_3	16	626.6741752624512	372.3113822937012	0.9964993	1.8
SA21_SOC_3	17	604.3301105499268	346.56005859375	0.9960525	1.92
SA21_SOC_3	18	614.6931648254395	380.2947235107422	0.9847302	2.04
SA21_SOC_3	19	619.4062232971191	384.9935531616211	0.99791676	2.16
SA21_SOC_3	20	624.352216720581	399.90331649780273	0.9989574	2.28
SA21_SOC_3	21	626.1576652526855	397.78844833374023	0.9993517	2.4
SA21_SOC_3	22	637.1922492980957	399.8319911956787	0.9996112	2.52
SA21_SOC_3	23	627.4406433105469	406.6797637939453	0.9981665	2.64
SA21_SOC_3	24	643.5462951660156	159.10778045654297	0.99187464	2.76
SA21_SOC_3	25	642.6472187042236	158.48133087158203	0.99555653	2.88
SA21_SOC_3	26	641.9697284698486	158.66872787475586	0.9978806	3.0
SA21_SOC_3	27	640.2422904968262	83.62362384796143	0.18878989	3.12
SA21_SOC_3	28	641.6824340820312	159.79022026062012	0.9709556	3.24
SA21_SOC_3	29	641.3254737854004	158.53185653686523	0.99838877	3.36
SA21_SOC_3	30	642.6127433776855	160.66062927246094	0.9728089	3.48
SA21_SOC_3	31	643.1807994842529	160.26552200317383	0.9962919	3.6
SA21_SOC_3	32	643.1289672851562	158.37698936462402	0.99838686	3.72
SA21_SOC_3	33	423.6151695251465	373.787899017334	0.9991375	3.84
SA21_SOC_3	34	543.7784194946289	380.07848739624023	0.99928856	3.96
SA21_SOC_3	35	587.2451305389404	370.26148796081543	0.9989517	4.08
SA21_SOC_3	36	609.3023300170898	379.56507682800293	0.99910516	4.2
SA21_SOC_3	37	604.3712615966797	387.03243255615234	0.99918324	4.32
SA21_SOC_3	38	594.6409225463867	383.0680561065674	0.9754249	4.44
SA21_SOC_3	39	526.2528896331787	387.6116466522217	0.9925016	4.56
SA21_SOC_3	40	639.8147583007812	159.5363187789917	0.9369365	4.68
SA21_SOC_3	41	641.9176578521729	159.9594783782959	0.9504317	4.8
SA21_SOC_3	42	641.6617393493652	152.54379272460938	0.9119416	4.92
SA21_SOC_3	43	641.6531085968018	157.22857475280762	0.05052289	5.04
SA21_SOC_3	44	640.7981872558594	161.32328510284424	0.9521323	5.16
SA21_SOC_3	45	642.6826477050781	160.3242301940918	0.99372536	5.28
SA21_SOC_3	46	641.7812824249268	155.47974586486816	0.99717146	5.4
SA21_SOC_3	47	641.498851776123	156.47521018981934	0.9979037	5.52
SA21_SOC_3	48	641.7887687683105	165.00929832458496	0.9826805	5.64
SA21_SOC_3	49	640.7569885253906	157.4525785446167	0.95166755	5.76
SA21_SOC_3	50	641.0521507263184	161.66892528533936	0.9953288	5.88
SA21_SOC_3	51	471.90332412719727	377.71928787231445	0.9989165	6.0
SA21_SOC_3	52	584.725284576416	385.1388931274414	0.99952805	6.12
SA21_SOC_3	53	621.3550567626953	395.2598190307617	0.9995732	6.24
SA21_SOC_3	54	634.1625690460205	396.90075874328613	0.9993326	6.36
SA21_SOC_3	55	626.7215728759766	387.36536979675293	0.99847096	6.48
SA21_SOC_3	56	615.4303550720215	382.3045063018799	0.9981316	6.6
SA21_SOC_3	57	621.0789680480957	375.11220932006836	0.9934189	6.72
SA21_SOC_3	58	608.3276748657227	380.58162689208984	0.99797994	6.84
SA21_SOC_3	59	626.7115592956543	399.6982669830322	0.99623615	6.96
SA21_SOC_3	60	623.5135078430176	377.1902561187744	0.9981729	7.08
SA21_SOC_3	61	643.2318687438965	156.05552673339844	0.99689	7.2
SA21_SOC_3	62	590.6420230865479	304.60121154785156	0.99954045	7.32
SA21_SOC_3	63	584.0481281280518	313.4524154663086	0.9996692	7.44
SA21_SOC_3	64	640.5755996704102	85.0120210647583	0.7405285	7.56
SA21_SOC_3	65	537.5308990478516	365.1045513153076	0.9992435	7.68
SA21_SOC_3	66	393.1748390197754	349.63451385498047	0.98753124	7.8
SA21_SOC_3	67	644.2328929901123	160.09011268615723	0.9954276	7.92
SA21_SOC_3	68	642.5412178039551	158.85419368743896	0.99073434	8.04
SA21_SOC_3	69	642.9886817932129	163.05218696594238	0.97197324	8.16
SA21_SOC_3	70	642.9097175598145	159.77643013000488	0.9964025	8.28
SA21_SOC_3	71	642.9275035858154	158.49728107452393	0.94521254	8.4
SA21_SOC_3	72	642.9264545440674	161.17478370666504	0.9959733	8.52
SA21_SOC_3	73	641.1620140075684	82.06490993499756	0.94658536	8.64
SA21_SOC_3	74	641.0687446594238	156.78411483764648	0.96377933	8.76
SA21_SOC_3	75	642.8918838500977	157.78069496154785	0.994181	8.88
SA21_SOC_3	76	641.6658401489258	160.66340446472168	0.99754107	9.0
SA21_SOC_3	77	642.0061111450195	163.0474090576172	0.9975096	9.12
SA21_SOC_3	78	643.7861442565918	161.70580387115479	0.99696666	9.24
SA21_SOC_3	79	465.4517650604248	359.31392669677734	0.9987276	9.36
SA21_SOC_3	80	592.7488327026367	382.01860427856445	0.9980476	9.48
SA21_SOC_3	81	623.9190101623535	400.05014419555664	0.99939	9.6
SA21_SOC_3	82	629.4539928436279	393.59121322631836	0.9994886	9.72
SA21_SOC_3	83	620.8601951599121	394.6750831604004	0.99967325	9.84
SA21_SOC_3	84	628.6387920379639	387.64148712158203	0.99684465	9.96
SA21_SOC_3	85	636.5024566650391	387.45800971984863	0.99929607	10.08
SA21_SOC_3	86	627.716064453125	401.6131782531738	0.9991689	10.2
SA21_SOC_3	87	627.2941589355469	406.20981216430664	0.99952376	10.32
SA21_SOC_3	88	619.3655014038086	392.7216339111328	0.9982911	10.44
SA21_SOC_3	89	616.2141799926758	390.55429458618164	0.9968329	10.56
SA21_SOC_3	90	608.0998420715332	374.30036544799805	0.98163015	10.68
SA21_SOC_3	91	600.6573677062988	377.20556259155273	0.9972416	10.8
SA21_SOC_3	92	536.2334728240967	382.7885341644287	0.98562825	10.92
SA21_SOC_3	93	445.92700004577637	355.9463882446289	0.998412	11.04
SA21_SOC_3	94	642.455005645752	161.65071487426758	0.9834449	11.16
SA21_SOC_3	95	642.1901226043701	158.93345832824707	0.89276505	11.28
SA21_SOC_3	96	640.5465602874756	159.047269821167	0.6586377	11.4
SA21_SOC_3	97	641.6686058044434	83.83124113082886	0.93556845	11.52
SA21_SOC_3	98	639.9829387664795	157.59349822998047	0.9939108	11.64
SA21_SOC_3	99	642.09303855896	158.32735061645508	0.978305	11.76
SA21_SOC_3	100	642.1224594116211	160.98804473876953	0.9787789	11.88
SA21_SOC_3	101	641.0730838775635	158.55751991271973	0.9723591	12.0
SA21_SOC_3	102	643.382740020752	162.96652793884277	0.98907954	12.12
SA21_SOC_3	103	643.4195518493652	161.36446952819824	0.30772543	12.24
SA21_SOC_3	104	641.8516159057617	156.86302185058594	0.9970546	12.36
SA21_SOC_3	105	642.3604011535645	160.34533023834229	0.99083966	12.48
SA21_SOC_3	106	640.3307437896729	158.62382411956787	0.9913248	12.6
SA21_SOC_3	107	642.8863048553467	159.62539672851562	0.99568033	12.72
SA21_SOC_3	108	642.1850204467773	159.03432369232178	0.9980525	12.84
SA21_SOC_3	109	642.0036315917969	159.81881618499756	0.9980293	12.96
SA21_SOC_3	110	640.4263973236084	156.76929473876953	0.9345473	13.08
SA21_SOC_3	111	641.3066864013672	83.58653783798218	0.98304397	13.2
SA21_SOC_3	112	643.8261985778809	164.3562126159668	0.9829481	13.32
SA21_SOC_3	113	641.6949272155762	159.06208992004395	0.9975309	13.44
SA21_SOC_3	114	388.39242458343506	372.51325607299805	0.9959443	13.56
SA21_SOC_3	115	449.25451278686523	376.09554290771484	0.99883753	13.68
SA21_SOC_3	116	517.3640727996826	386.44752502441406	0.99933356	13.8
SA21_SOC_3	117	546.1745738983154	385.31084060668945	0.999323	13.92
SA21_SOC_3	118	602.8675079345703	394.2448425292969	0.998456	14.04
SA21_SOC_3	119	618.895435333252	399.5395088195801	0.9994647	14.16
SA21_SOC_3	120	610.798454284668	395.4848098754883	0.9991918	14.28
SA21_SOC_3	121	613.7315273284912	397.54374504089355	0.9997385	14.4
SA21_SOC_3	122	620.1004028320312	394.45261001586914	0.999577	14.52
SA21_SOC_3	123	626.0607242584229	395.6373596191406	0.99978083	14.64
SA21_SOC_3	124	625.1240730285645	383.61525535583496	0.9930059	14.76
SA21_SOC_3	125	597.3629951477051	387.2747039794922	0.9983369	14.88
SA21_SOC_3	126	499.18742179870605	376.5705871582031	0.9954536	15.0
SA21_SOC_3	127	395.2885627746582	363.9225196838379	0.99363047	15.12
SA21_SOC_3	128	644.7075843811035	161.7121124267578	0.9993938	15.24
SA21_SOC_3	129	641.9270515441895	161.86429023742676	0.4983299	15.36
SA21_SOC_3	130	644.1159248352051	162.44659423828125	0.960916	15.48
SA21_SOC_3	131	641.1342144012451	160.99562644958496	0.99465394	15.6
SA21_SOC_3	132	642.9746627807617	161.37878894805908	0.8861915	15.72
SA21_SOC_3	133	646.1462020874023	82.06699848175049	0.7130779	15.84
SA21_SOC_3	134	641.0521030426025	158.95588874816895	0.9971027	15.96
SA21_SOC_3	135	641.5247917175293	160.06047248840332	0.99384826	16.08
SA21_SOC_3	136	643.1439399719238	156.516695022583	0.99830604	16.2
SA21_SOC_3	137	643.0852890014648	160.02360820770264	0.9969566	16.32
SA21_SOC_3	138	641.5009498596191	84.23918724060059	0.98390424	16.44
SA21_SOC_3	139	642.0700073242188	158.6770534515381	0.9926668	16.56
SA21_SOC_3	140	475.430965423584	346.67724609375	0.99897087	16.68
SA21_SOC_3	141	580.7344436645508	370.43609619140625	0.9995648	16.8
SA21_SOC_3	142	601.4379501342773	383.3836555480957	0.9987472	16.92
SA21_SOC_3	143	624.3268966674805	382.9988479614258	0.99948114	17.04
SA21_SOC_3	144	630.2605152130127	370.5021286010742	0.99937695	17.16
SA21_SOC_3	145	621.5823173522949	365.56955337524414	0.9979627	17.28
SA21_SOC_3	146	623.2884407043457	369.662389755249	0.9995988	17.4
SA21_SOC_3	147	617.2800064086914	391.19367599487305	0.99980575	17.52
SA21_SOC_3	148	610.9929084777832	396.6309356689453	0.99481446	17.64
SA21_SOC_3	149	575.8316040039062	391.9274139404297	0.9995865	17.76
SA21_SOC_3	150	494.24171447753906	377.0328140258789	0.99610245	17.88
SA21_SOC_3	151	642.6855087280273	156.55252933502197	0.9957183	18.0
SA21_SOC_3	152	642.4770355224609	157.43173599243164	0.9885029	18.12
SA21_SOC_3	153	641.8567657470703	157.9740571975708	0.18881264	18.24
SA21_SOC_3	154	642.851734161377	156.65983200073242	0.99787974	18.36
SA21_SOC_3	155	641.357421875	155.05205154418945	0.9804504	18.48
SA21_SOC_3	156	642.2421455383301	160.49657821655273	0.9960483	18.6
SA21_SOC_3	157	642.6627159118652	156.00191116333008	0.9949768	18.72
SA21_SOC_3	158	643.8479423522949	157.29254722595215	0.9971354	18.84
SA21_SOC_3	159	643.3242797851562	161.22809886932373	0.99198467	18.96
SA21_SOC_3	160	641.18332862854	158.65116119384766	0.9959038	19.08
SA21_SOC_3	161	642.8242683410645	160.449800491333	0.99843365	19.2
SA21_SOC_3	162	640.2904510498047	80.77171325683594	0.6075351	19.32
SA21_SOC_3	163	642.6871299743652	159.9282932281494	0.99045813	19.44
SA21_SOC_3	164	345.21124362945557	335.23512840270996	0.9891778	19.56
SA21_SOC_3	165	474.28879737854004	365.27103424072266	0.99765176	19.68
SA21_SOC_3	166	585.5108261108398	385.453577041626	0.99942905	19.8
SA21_SOC_3	167	617.8373336791992	396.1377239227295	0.99930286	19.92
SA21_SOC_3	168	633.1212997436523	398.1306266784668	0.9985239	20.04
SA21_SOC_3	169	675.5885124206543	399.7471046447754	0.9994698	20.16
SA21_SOC_3	170	680.5108070373535	400.3487777709961	0.9764372	20.28
SA21_SOC_3	171	676.1908054351807	394.23877716064453	0.9985146	20.4
SA21_SOC_3	172	670.0399875640869	383.8872528076172	0.9997764	20.52
SA21_SOC_3	173	664.4418716430664	363.90217781066895	0.99923015	20.64
SA21_SOC_3	174	664.7644996643066	354.8932456970215	0.9995901	20.76
SA21_SOC_3	175	661.7587089538574	358.52033615112305	0.99957246	20.88
SA21_SOC_3	176	668.2657241821289	374.98369216918945	0.99950135	21.0
SA21_SOC_3	177	641.8585777282715	163.23047161102295	0.99372584	21.12
SA21_SOC_3	178	643.4707641601562	159.67989921569824	0.9974995	21.24
SA21_SOC_3	179	647.4689483642578	401.49993896484375	0.9984925	21.36
SA21_SOC_3	180	620.270299911499	413.8410758972168	0.99514717	21.48
SA21_SOC_3	181	620.2774047851562	403.11244010925293	0.99584717	21.6
SA21_SOC_3	182	625.0873565673828	399.4746208190918	0.99823546	21.72
SA21_SOC_3	183	528.5715103149414	385.29321670532227	0.99887925	21.84
SA21_SOC_3	184	641.9684886932373	158.38923454284668	0.99933726	21.96
SA21_SOC_3	185	643.0557727813721	160.61153411865234	0.99115103	22.08
SA21_SOC_3	186	643.0306434631348	157.45322227478027	0.97536904	22.2
SA21_SOC_3	187	642.9185390472412	158.1804084777832	0.99099016	22.32
SA21_SOC_3	188	642.3980236053467	160.88204383850098	0.99545455	22.44
SA21_SOC_3	189	641.3336753845215	157.34328746795654	0.8930134	22.56
SA21_SOC_3	190	641.7734146118164	157.58947849273682	0.9884797	22.68
SA21_SOC_3	191	640.6726360321045	84.28029298782349	0.9791039	22.8
SA21_SOC_3	192	641.8694496154785	162.26534843444824	0.9914493	22.92
SA21_SOC_3	193	644.5332527160645	163.28744888305664	0.99548256	23.04
SA21_SOC_3	194	641.1832332611084	83.78992080688477	0.9972574	23.16
SA21_SOC_3	195	642.1302795410156	158.54580402374268	0.9958556	23.28
SA21_SOC_3	196	641.9083595275879	159.32435989379883	0.9970631	23.4
SA21_SOC_3	197	640.9348964691162	159.35025215148926	0.9968821	23.52
SA21_SOC_3	198	641.6304111480713	83.2339096069336	0.92443186	23.64
SA21_SOC_3	199	640.5788898468018	157.57102489471436	0.9245096	23.76
SA21_SOC_3	200	641.4069652557373	160.92430114746094	0.9908661	23.88
SA21_SOC_3	201	642.8005218505859	159.88492012023926	0.9965065	24.0
SA21_SOC_3	202	642.0977592468262	83.93332958221436	0.9548312	24.12
SA21_SOC_3	203	354.10542488098145	349.19872283935547	0.9918383	24.24
SA21_SOC_3	204	417.96154975891113	369.97289657592773	0.99867874	24.36
SA21_SOC_3	205	573.4612941741943	385.70011138916016	0.9996106	24.48
SA21_SOC_3	206	615.3856754302979	397.8204917907715	0.9994128	24.6
SA21_SOC_3	207	618.7143325805664	400.05263328552246	0.9997373	24.72
SA21_SOC_3	208	622.2629547119141	392.1078300476074	0.99970526	24.84
SA21_SOC_3	209	614.3984794616699	393.46816062927246	0.99941206	24.96
SA21_SOC_3	210	617.4929618835449	375.4987907409668	0.9920046	25.08
SA21_SOC_3	211	641.8233871459961	159.80648517608643	0.9970086	25.2
SA21_SOC_3	212	631.3209533691406	370.1569175720215	0.9994816	25.32
SA21_SOC_3	213	669.2838668823242	362.46768951416016	0.9997762	25.44
SA21_SOC_3	214	665.0217056274414	359.2134761810303	0.99965894	25.56
SA21_SOC_3	215	633.7127685546875	321.2959957122803	0.999398	25.68
SA21_SOC_3	216	602.3969650268555	297.182092666626	0.99921954	25.8
SA21_SOC_3	217	641.6520118713379	158.30512046813965	0.9967865	25.92
SA21_SOC_3	218	568.9545154571533	346.69286727905273	0.9965161	26.04
SA21_SOC_3	219	639.9418830871582	85.46968460083008	0.9859702	26.16
SA21_SOC_3	220	390.39368629455566	369.6433925628662	0.9898129	26.28
SA21_SOC_3	221	639.900016784668	159.1354465484619	0.98630166	26.4
SA21_SOC_3	222	640.6069755554199	158.48261833190918	0.96734	26.52
SA21_SOC_3	223	642.8556442260742	161.4160680770874	0.99655235	26.64
SA21_SOC_3	224	641.7473316192627	160.56158065795898	0.31820893	26.76
SA21_SOC_3	225	641.7417526245117	161.10188484191895	0.96381307	26.88
SA21_SOC_3	226	643.597936630249	160.06939888000488	0.9978557	27.0
SA21_SOC_3	227	641.4186477661133	164.88983631134033	0.9990459	27.12
SA21_SOC_3	228	642.6096439361572	160.86692333221436	0.99501073	27.24
SA21_SOC_3	229	643.1901931762695	161.13165378570557	0.99675614	27.36
SA21_SOC_3	230	643.0284976959229	160.51195621490479	0.9944517	27.48
SA21_SOC_3	231	640.1515960693359	156.9158935546875	0.85247797	27.6
SA21_SOC_3	232	641.3235664367676	161.38392448425293	0.9939604	27.72
SA21_SOC_3	233	642.2187328338623	159.4811725616455	0.9904413	27.84
SA21_SOC_3	234	641.2661552429199	158.30572128295898	0.9953353	27.96
SA21_SOC_3	235	642.3408508300781	163.64436149597168	0.9905753	28.08
SA21_SOC_3	236	641.8642044067383	160.12776374816895	0.94318193	28.2
SA21_SOC_3	237	643.353271484375	160.7593059539795	0.97895414	28.32
SA21_SOC_3	238	643.531084060669	163.23547840118408	0.9918548	28.44
SA21_SOC_3	239	641.7867660522461	161.45155906677246	0.9972875	28.56
SA21_SOC_3	240	642.0590400695801	159.60917472839355	0.9495598	28.68
SA21_SOC_3	241	639.9110794067383	160.03000259399414	0.5818519	28.8
SA21_SOC_3	242	352.58235931396484	344.2999076843262	0.9961837	28.92
SA21_SOC_3	243	505.6042194366455	380.84269523620605	0.9990067	29.04
SA21_SOC_3	244	606.7499160766602	389.48638916015625	0.9994622	29.16
SA21_SOC_3	245	615.6491279602051	391.72021865844727	0.99974805	29.28
SA21_SOC_3	246	619.8983192443848	386.06884002685547	0.99968874	29.4
SA21_SOC_3	247	629.7898769378662	388.2025623321533	0.999503	29.52
SA21_SOC_3	248	623.4548568725586	382.9133605957031	0.99945503	29.64
SA21_SOC_3	249	616.6933536529541	391.8179512023926	0.9995521	29.76
SA21_SOC_3	250	628.7326812744141	397.83562660217285	0.9986645	29.88
SA21_SOC_3	251	625.4267692565918	396.00050926208496	0.9978416	30.0
SA21_SOC_3	252	643.2622909545898	161.70401573181152	0.99822444	30.12
SA21_SOC_3	253	611.0969066619873	384.9352741241455	0.99812204	30.24
SA21_SOC_3	254	642.4567699432373	156.91400527954102	0.99585116	30.36
SA21_SOC_3	255	606.0683250427246	395.1565933227539	0.99556184	30.48
SA21_SOC_3	256	613.6208534240723	403.1498908996582	0.99910164	30.6
SA21_SOC_3	257	631.5437316894531	408.84618759155273	0.99762493	30.72
SA21_SOC_3	258	636.4273071289062	402.25318908691406	0.99941266	30.84
SA21_SOC_3	259	624.7116565704346	401.16997718811035	0.9996191	30.96
SA21_SOC_3	260	633.7893962860107	408.77729415893555	0.99871755	31.08
SA21_SOC_3	261	626.2874603271484	409.35115814208984	0.9994973	31.2
SA21_SOC_3	262	633.2361698150635	409.58221435546875	0.99847585	31.32
SA21_SOC_3	263	643.8109397888184	421.7496871948242	0.99857545	31.44
SA21_SOC_3	264	642.5117015838623	161.0634183883667	0.9981325	31.56
SA21_SOC_3	265	643.4697151184082	416.5506935119629	0.9993691	31.68
SA21_SOC_3	266	634.2633247375488	406.48372650146484	0.99481994	31.8
SA21_SOC_3	267	636.957597732544	406.30199432373047	0.998665	31.92
SA21_SOC_3	268	640.8101081848145	411.4908027648926	0.9995522	32.04
SA21_SOC_3	269	649.8631000518799	398.5854721069336	0.99954337	32.16
SA21_SOC_3	270	641.8623924255371	378.1921863555908	0.99909747	32.28
SA21_SOC_3	271	625.8791923522949	396.58570289611816	0.9997389	32.4
SA21_SOC_3	272	623.393440246582	404.9695014953613	0.9980599	32.52
SA21_SOC_3	273	621.9910144805908	398.36814880371094	0.99952376	32.64
SA21_SOC_3	274	625.5412101745605	366.8360710144043	0.98515886	32.76
SA21_SOC_3	275	643.0618286132812	342.7151298522949	0.99916255	32.88
SA21_SOC_3	276	655.628252029419	331.44081115722656	0.9997677	33.0
SA21_SOC_3	277	662.3137474060059	350.85365295410156	0.9997713	33.12
SA21_SOC_3	278	634.1891288757324	374.4437885284424	0.9997906	33.24
SA21_SOC_3	279	658.7512493133545	403.3675003051758	0.9991875	33.36
SA21_SOC_3	280	656.4276695251465	410.35125732421875	0.9977398	33.48
SA21_SOC_3	281	633.9452266693115	407.6547431945801	0.9996661	33.6
SA21_SOC_3	282	633.8046073913574	393.92372131347656	0.9986298	33.72
SA21_SOC_3	283	645.2546119689941	396.38288497924805	0.9982863	33.84
SA21_SOC_3	284	624.7003078460693	401.96170806884766	0.9995591	33.96
SA21_SOC_3	285	618.5671806335449	396.74689292907715	0.99933356	34.08
SA21_SOC_3	286	626.6988754272461	386.8366241455078	0.9994941	34.2
SA21_SOC_3	287	614.8427486419678	397.6471710205078	0.9985459	34.32
SA21_SOC_3	288	642.805290222168	159.68253135681152	0.9841107	34.44
SA21_SOC_3	289	640.5740737915039	162.0691680908203	0.99426407	34.56
SA21_SOC_3	290	573.2170104980469	372.6468086242676	0.99878806	34.68
SA21_SOC_3	291	496.21753692626953	371.1459732055664	0.9974039	34.8
SA21_SOC_3	292	431.63185119628906	375.78492164611816	0.9978085	34.92
SA21_SOC_3	293	642.7398204803467	163.25570583343506	0.9972614	35.04
SA21_SOC_3	294	643.6801910400391	166.1555814743042	0.99736905	35.16
SA21_SOC_3	295	641.8360233306885	156.10884189605713	0.9753866	35.28
SA21_SOC_3	296	642.9477214813232	163.02821159362793	0.99741215	35.4
SA21_SOC_3	297	641.9610977172852	160.49543380737305	0.9974003	35.52
SA21_SOC_3	298	643.7355041503906	158.80674362182617	0.99551266	35.64
SA21_SOC_3	299	641.461181640625	162.1947956085205	0.9768752	35.76
SA21_SOC_3	300	641.2980556488037	157.36877918243408	0.8977153	35.88
SA21_SOC_3	301	641.3208961486816	83.35161209106445	0.9715318	36.0
SA21_SOC_3	302	640.5900001525879	158.87795448303223	0.99135804	36.12
SA21_SOC_3	303	641.7404174804688	154.6604061126709	0.9964007	36.24
SA21_SOC_3	304	420.7736015319824	383.5055637359619	0.9963142	36.36
SA21_SOC_3	305	537.5677585601807	394.8032283782959	0.9991171	36.48
SA21_SOC_3	306	625.4595756530762	406.842041015625	0.9995666	36.6
SA21_SOC_3	307	630.5798530578613	408.1021499633789	0.99895334	36.72
SA21_SOC_3	308	633.2345962524414	414.64548110961914	0.9994816	36.84
SA21_SOC_3	309	632.9309940338135	410.6088924407959	0.99982363	36.96
SA21_SOC_3	310	650.7020950317383	411.44262313842773	0.9996259	37.08
SA21_SOC_3	311	635.8477592468262	413.3641719818115	0.999713	37.2
SA21_SOC_3	312	645.1414108276367	418.54270935058594	0.99950624	37.32
SA21_SOC_3	313	681.7491054534912	421.8556594848633	0.9692695	37.44
SA21_SOC_3	314	654.2898178100586	418.13389778137207	0.9996884	37.56
SA21_SOC_3	315	658.9290618896484	417.9176330566406	0.99968004	37.68
SA21_SOC_3	316	656.9607257843018	424.83052253723145	0.99423176	37.8
SA21_SOC_3	317	640.9780025482178	160.23176193237305	0.9881534	37.92
SA21_SOC_3	318	641.5565490722656	159.01740074157715	0.9883265	38.04
SA21_SOC_3	319	674.0700721740723	406.13865852355957	0.9994856	38.16
SA21_SOC_3	320	699.5969772338867	408.8035011291504	0.99939907	38.28
SA21_SOC_3	321	699.8988628387451	418.65028381347656	0.9989262	38.4
SA21_SOC_3	322	706.1758518218994	419.25939559936523	0.9923111	38.52
SA21_SOC_3	323	642.0894622802734	162.67290115356445	0.9962845	38.64
SA21_SOC_3	324	670.6560134887695	422.1556091308594	0.99939036	38.76
SA21_SOC_3	325	678.5275936126709	421.83048248291016	0.98937654	38.88
SA21_SOC_3	326	678.4252166748047	418.96820068359375	0.9937308	39.0
SA21_SOC_3	327	671.0371017456055	419.80945587158203	0.9976908	39.12
SA21_SOC_3	328	660.6078147888184	415.21081924438477	0.98164177	39.24
SA21_SOC_3	329	666.4086818695068	405.2815246582031	0.98545074	39.36
SA21_SOC_3	330	665.122127532959	396.3102149963379	0.99892515	39.48
SA21_SOC_3	331	671.443510055542	393.2101249694824	0.99962544	39.6
SA21_SOC_3	332	643.7148094177246	393.72894287109375	0.9983889	39.72
SA21_SOC_3	333	609.1744422912598	394.5764923095703	0.9994591	39.84
SA21_SOC_3	334	564.1227722167969	397.3513412475586	0.9987062	39.96
SA21_SOC_3	335	534.7163200378418	402.1743106842041	0.9980824	40.08
SA21_SOC_3	336	640.9278869628906	158.19562911987305	0.9716742	40.2
SA21_SOC_3	337	641.9037342071533	160.1590347290039	0.98856956	40.32
SA21_SOC_3	338	541.7460441589355	401.4008903503418	0.9965623	40.44
SA21_SOC_3	339	591.7428016662598	413.7363624572754	0.9987651	40.56
SA21_SOC_3	340	641.2687301635742	162.08953857421875	0.9962842	40.68
SA21_SOC_3	341	640.7094955444336	156.8320655822754	0.9835781	40.8
SA21_SOC_3	342	594.1485404968262	410.2679443359375	0.99865305	40.92
SA21_SOC_3	343	590.5245780944824	416.396541595459	0.99888366	41.04
SA21_SOC_3	344	644.5942878723145	161.75119400024414	0.9950224	41.16
SA21_SOC_3	345	589.2096519470215	412.791166305542	0.9952625	41.28
SA21_SOC_3	346	585.8504295349121	408.21181297302246	0.9948837	41.4
SA21_SOC_3	347	592.6889419555664	406.10029220581055	0.99940777	41.52
SA21_SOC_3	348	648.6217498779297	410.8070755004883	0.9970035	41.64
SA21_SOC_3	349	643.3933258056641	161.49250030517578	0.97709435	41.76
SA21_SOC_3	350	671.2214469909668	423.01225662231445	0.86558604	41.88
SA21_SOC_3	351	640.9756183624268	162.357816696167	0.8860607	42.0
SA21_SOC_3	352	641.4794921875	157.28888511657715	0.99077386	42.12
SA21_SOC_3	353	655.3539276123047	411.7869758605957	0.9915073	42.24
SA21_SOC_3	354	643.8211441040039	417.41111755371094	0.9991398	42.36
SA21_SOC_3	355	630.9037208557129	416.4638900756836	0.99398935	42.48
SA21_SOC_3	356	641.4183616638184	413.8938617706299	0.99699545	42.6
SA21_SOC_3	357	631.5028190612793	409.9010753631592	0.99736124	42.72
SA21_SOC_3	358	624.211311340332	406.43754959106445	0.9989924	42.84
SA21_SOC_3	359	622.0046043395996	405.8254337310791	0.9994742	42.96
SA21_SOC_3	360	619.9757099151611	405.5468559265137	0.99906033	43.08
SA21_SOC_3	361	613.8338088989258	402.0215034484863	0.9996644	43.2
SA21_SOC_3	362	620.8107948303223	400.7819366455078	0.9991357	43.32
SA21_SOC_3	363	625.4416465759277	408.5781669616699	0.9990953	43.44
SA21_SOC_3	364	635.8123302459717	412.3710823059082	0.9994289	43.56
SA21_SOC_3	365	642.1487808227539	156.59076690673828	0.9977048	43.68
SA21_SOC_3	366	654.7755241394043	401.23077392578125	0.99598604	43.8
SA21_SOC_3	367	645.1865196228027	399.4438362121582	0.99945384	43.92
SA21_SOC_3	368	634.7652435302734	401.0533618927002	0.995346	44.04
SA21_SOC_3	369	638.6013031005859	403.68661880493164	0.99817264	44.16
SA21_SOC_3	370	624.1045951843262	403.3340835571289	0.9997571	44.28
SA21_SOC_3	371	618.5341835021973	408.09391021728516	0.99915385	44.4
SA21_SOC_3	372	647.2373008728027	413.327579498291	0.99928325	44.52
SA21_SOC_3	373	642.0915603637695	158.91074180603027	0.9978654	44.64
SA21_SOC_3	374	642.7902698516846	157.3011016845703	0.99646324	44.76
SA21_SOC_3	375	644.1957473754883	158.4433650970459	0.99672383	44.88
SA21_SOC_3	376	642.1552658081055	160.3392505645752	0.9824232	45.0
SA21_SOC_3	377	659.7433090209961	411.2776565551758	0.9988544	45.12
SA21_SOC_3	378	642.5139427185059	159.9898910522461	0.9096954	45.24
SA21_SOC_3	379	440.6041145324707	417.3790740966797	0.9979321	45.36
SA21_SOC_3	380	424.90124702453613	412.9214286804199	0.9976895	45.48
SA21_SOC_3	381	639.9449348449707	164.6306562423706	0.8786126	45.6
SA21_SOC_3	382	641.5070056915283	162.19379425048828	0.99505377	45.72
SA21_SOC_3	383	408.5677146911621	380.5871772766113	0.98637414	45.84
SA21_SOC_3	384	460.3443145751953	385.10913848876953	0.9921978	45.96
SA21_SOC_3	385	507.1520805358887	396.7357635498047	0.99821824	46.08
SA21_SOC_3	386	571.515941619873	399.19824600219727	0.99972063	46.2
SA21_SOC_3	387	616.9427871704102	404.71527099609375	0.99958163	46.32
SA21_SOC_3	388	641.9581890106201	157.6329231262207	0.9942667	46.44
SA21_SOC_3	389	644.1913604736328	414.59564208984375	0.99973935	46.56
SA21_SOC_3	390	644.0965175628662	158.29839706420898	0.9980259	46.68
SA21_SOC_3	391	641.3291454315186	83.79092216491699	0.99328554	46.8
SA21_SOC_3	392	642.1175479888916	160.73660373687744	0.99190253	46.92
SA21_SOC_3	393	663.6133193969727	416.4617156982422	0.99904794	47.04
SA21_SOC_3	394	636.9921684265137	414.2417049407959	0.9994885	47.16
SA21_SOC_3	395	584.3155860900879	406.37537956237793	0.9954	47.28
SA21_SOC_3	396	518.7110900878906	388.27900886535645	0.9992834	47.4
SA21_SOC_3	397	642.9265975952148	157.17085361480713	0.9983292	47.52
SA21_SOC_3	398	642.1474933624268	161.05213165283203	0.99558866	47.64
SA21_SOC_3	399	467.4117088317871	380.8122253417969	0.9774525	47.76
SA21_SOC_3	400	466.63928031921387	385.50610542297363	0.9982079	47.88
SA21_SOC_3	401	472.0672607421875	396.23562812805176	0.994522	48.0
SA21_SOC_3	402	464.86525535583496	397.61043548583984	0.9972378	48.12
SA21_SOC_3	403	642.4416542053223	159.18246746063232	0.99778914	48.24
SA21_SOC_3	404	524.8224258422852	396.1720275878906	0.99833375	48.36
SA21_SOC_3	405	559.5373153686523	396.1029624938965	0.99836856	48.48
SA21_SOC_3	406	585.6304168701172	398.30291748046875	0.9920163	48.6
SA21_SOC_3	407	619.7784423828125	405.42903900146484	0.9997068	48.72
SA21_SOC_3	408	614.2654418945312	403.2945728302002	0.998752	48.84
SA21_SOC_3	409	621.5044975280762	402.6299571990967	0.99833125	48.96
SA21_SOC_3	410	626.6916275024414	401.18279457092285	0.9989839	49.08
SA21_SOC_3	411	642.458438873291	162.47583389282227	0.9963415	49.2
SA21_SOC_3	412	625.5746841430664	402.0087432861328	0.9970708	49.32
SA21_SOC_3	413	591.2117958068848	401.12268447875977	0.99910456	49.44
SA21_SOC_3	414	534.3181610107422	391.7959213256836	0.9995129	49.56
SA21_SOC_3	415	521.5432167053223	392.1958351135254	0.9995765	49.68
SA21_SOC_3	416	503.597354888916	395.4687309265137	0.99849427	49.8
SA21_SOC_3	417	642.9237365722656	157.6961374282837	0.9983919	49.92
SA21_SOC_3	418	470.8987236022949	390.93841552734375	0.9983064	50.04
SA21_SOC_3	419	420.223331451416	380.6272315979004	0.99745935	50.16
SA21_SOC_3	420	371.4642524719238	385.6738471984863	0.9902451	50.28
SA21_SOC_3	421	643.1936264038086	163.66597652435303	0.77407193	50.4
SA21_SOC_3	422	643.0059432983398	158.60280990600586	0.99737406	50.52
SA21_SOC_3	423	644.2925453186035	161.54233932495117	0.99699605	50.64
SA21_SOC_3	424	640.0025367736816	159.51358795166016	0.9319142	50.76
SA21_SOC_3	425	641.6975021362305	162.1753692626953	0.97929275	50.88
SA21_SOC_3	426	640.6147003173828	160.59330940246582	0.9946502	51.0
SA21_SOC_3	427	642.0808792114258	155.68605422973633	0.99492234	51.12
SA21_SOC_3	428	642.418384552002	158.13554763793945	0.99600106	51.24
SA21_SOC_3	429	642.7772521972656	162.56315231323242	0.99222237	51.36
SA21_SOC_3	430	644.1054344177246	160.81074714660645	0.9952531	51.48
SA21_SOC_3	431	643.2878494262695	160.92942237854004	0.99748045	51.6
SA21_SOC_3	432	642.8805351257324	162.65966892242432	0.9941426	51.72
SA21_SOC_3	433	365.6489849090576	350.0090789794922	0.99969196	51.84
SA21_SOC_3	434	428.1806468963623	368.891658782959	0.99802387	51.96
SA21_SOC_3	435	479.94494438171387	386.6082572937012	0.9991837	52.08
SA21_SOC_3	436	503.15799713134766	392.62115478515625	0.987508	52.2
SA21_SOC_3	437	639.2927169799805	83.72089862823486	0.94726187	52.32
SA21_SOC_3	438	641.7463302612305	159.8261547088623	0.99557096	52.44
SA21_SOC_3	439	548.2224464416504	390.5082607269287	0.99913675	52.56
SA21_SOC_3	440	641.4720058441162	154.7310447692871	0.99601007	52.68
SA21_SOC_3	441	610.9394073486328	395.18199920654297	0.9978181	52.8
SA21_SOC_3	442	613.3143424987793	402.0934295654297	0.9984236	52.92
SA21_SOC_3	443	613.3867263793945	403.4644889831543	0.99831736	53.04
SA21_SOC_3	444	610.7439994812012	397.2909164428711	0.9993062	53.16
SA21_SOC_3	445	620.1518058776855	394.5114326477051	0.99928707	53.28
SA21_SOC_3	446	634.6357345581055	403.1985855102539	0.9985481	53.4
SA21_SOC_3	447	650.2294540405273	409.01315689086914	0.99898	53.52
SA21_SOC_3	448	641.5724754333496	159.19057846069336	0.9951043	53.64
SA21_SOC_3	449	642.5821304321289	160.56572914123535	0.9938835	53.76
SA21_SOC_3	450	632.3457717895508	417.8561782836914	0.9993411	53.88
SA21_SOC_3	451	658.9672088623047	422.81381607055664	0.9950176	54.0
SA21_SOC_3	452	680.8703422546387	429.9018859863281	0.9828418	54.12
SA21_SOC_3	453	642.710018157959	157.9532289505005	0.9902444	54.24
SA21_SOC_3	454	667.7617073059082	426.84170722961426	0.9761328	54.36
SA21_SOC_3	455	666.8623924255371	423.66342544555664	0.9944602	54.48
SA21_SOC_3	456	643.2153701782227	157.379150390625	0.9907107	54.6
SA21_SOC_3	457	642.3243045806885	159.88286018371582	0.9946779	54.72
SA21_SOC_3	458	679.2105197906494	422.47066497802734	0.99701405	54.84
SA21_SOC_3	459	692.108154296875	426.42900466918945	0.99933845	54.96
SA21_SOC_3	460	697.928524017334	423.2859706878662	0.996302	55.08
SA21_SOC_3	461	695.9107398986816	414.43018913269043	0.99811697	55.2
SA21_SOC_3	462	690.528678894043	412.02112197875977	0.99892586	55.32
SA21_SOC_3	463	668.4362411499023	410.05030632019043	0.99877053	55.44
SA21_SOC_3	464	662.8952980041504	415.90747833251953	0.9995906	55.56
SA21_SOC_3	465	646.9074249267578	414.2529773712158	0.99933916	55.68
SA21_SOC_3	466	634.2487335205078	414.86701011657715	0.9888575	55.8
SA21_SOC_3	467	641.0735130310059	158.12424659729004	0.6232066	55.92
SA21_SOC_3	468	640.8348083496094	157.81179428100586	0.99828315	56.04
SA21_SOC_3	469	622.8848457336426	409.8336696624756	0.98720413	56.16
SA21_SOC_3	470	628.087043762207	408.18254470825195	0.9976689	56.28
SA21_SOC_3	471	625.3287315368652	410.4033851623535	0.9968051	56.4
SA21_SOC_3	472	635.6988906860352	406.5655517578125	0.9795766	56.52
SA21_SOC_3	473	632.5375556945801	404.34056282043457	0.99908125	56.64
SA21_SOC_3	474	640.9843444824219	400.4989242553711	0.99886465	56.76
SA21_SOC_3	475	642.4265384674072	401.1193370819092	0.9996977	56.88
SA21_SOC_3	476	642.4313545227051	159.78784561157227	0.9963612	57.0
SA21_SOC_3	477	641.2128448486328	159.24116134643555	0.9970901	57.12
SA21_SOC_3	478	641.3409233093262	163.2240629196167	0.9969036	57.24
SA21_SOC_3	479	579.5793533325195	403.2333755493164	0.9994486	57.36
SA21_SOC_3	480	554.6984672546387	396.43049240112305	0.9987783	57.48
SA21_SOC_3	481	642.73362159729	156.40504360198975	0.9988029	57.6
SA21_SOC_3	482	561.5110397338867	396.54218673706055	0.9991862	57.72
SA21_SOC_3	483	643.8018798828125	160.67138671875	0.9947296	57.84
SA21_SOC_3	484	614.1922473907471	418.41190338134766	0.94664633	57.96
SA21_SOC_3	485	641.7156219482422	82.11004972457886	0.95346975	58.08
SA21_SOC_3	486	645.1239109039307	422.3434066772461	0.9983011	58.2
SA21_SOC_3	487	641.8605327606201	159.35131072998047	0.9973641	58.32
SA21_SOC_3	488	642.3629283905029	161.7511796951294	0.991264	58.44
SA21_SOC_3	489	679.935359954834	416.83424949645996	0.9983342	58.56
SA21_SOC_3	490	640.8215522766113	155.5912685394287	0.9962231	58.68
SA21_SOC_3	491	641.4157867431641	158.1064224243164	0.9841912	58.8
SA21_SOC_3	492	680.2279949188232	410.46735763549805	0.9982186	58.92
SA21_SOC_3	493	612.6031398773193	401.4562797546387	0.99945074	59.04
SA21_SOC_3	494	536.4119529724121	393.30925941467285	0.9959875	59.16
SA21_SOC_3	495	476.40275955200195	385.7403373718262	0.9993598	59.28
SA21_SOC_3	496	642.7549362182617	160.790376663208	0.994024	59.4
SA21_SOC_3	497	642.7734375	159.7057056427002	0.9966605	59.52
SA21_SOC_3	498	643.2681083679199	160.30404567718506	0.9989759	59.64
SA21_SOC_3	499	642.8546905517578	161.12779140472412	0.99355197	59.76
SA21_SOC_3	500	641.3362503051758	84.51466798782349	0.32117245	59.88
SA21_SOC_3	501	643.2344436645508	160.46218872070312	0.9279766	60.0
SA21_SOC_3	502	640.7233238220215	83.61103534698486	0.96240824	60.12
SA21_SOC_3	503	642.7916526794434	163.47474575042725	0.9976006	60.24
SA21_SOC_3	504	641.6503429412842	163.2564353942871	0.99564457	60.36
SA21_SOC_3	505	642.7267074584961	160.61466693878174	0.99516207	60.48
SA21_SOC_3	506	642.3819541931152	157.42605686187744	0.9613714	60.6
SA21_SOC_3	507	639.9707794189453	160.65060138702393	0.99449676	60.72
SA21_SOC_3	508	642.1895027160645	84.28399801254272	0.8745068	60.84
SA21_SOC_3	509	356.0727119445801	349.03289794921875	0.9978435	60.96
SA21_SOC_3	510	396.6919422149658	364.25634384155273	0.99719703	61.08
SA21_SOC_3	511	411.1477851867676	378.1026077270508	0.99806195	61.2
SA21_SOC_3	512	642.3623085021973	154.1653060913086	0.8949271	61.32
SA21_SOC_3	513	440.76619148254395	388.2198429107666	0.99937016	61.44
SA21_SOC_3	514	484.6019744873047	392.2713088989258	0.99954516	61.56
SA21_SOC_3	515	551.9116401672363	396.97471618652344	0.9989649	61.68
SA21_SOC_3	516	615.5071258544922	401.8601417541504	0.99860185	61.8
SA21_SOC_3	517	620.9056377410889	403.25883865356445	0.9925845	61.92
SA21_SOC_3	518	623.9652156829834	406.50856018066406	0.9997787	62.04
SA21_SOC_3	519	668.9791679382324	417.1790027618408	0.9958021	62.16
SA21_SOC_3	520	632.2008609771729	406.51296615600586	0.99842846	62.28
SA21_SOC_3	521	635.38818359375	406.669864654541	0.999331	62.4
SA21_SOC_3	522	644.753360748291	400.81043243408203	0.999577	62.52
SA21_SOC_3	523	652.6743412017822	393.5614585876465	0.9996525	62.64
SA21_SOC_3	524	653.2138824462891	400.2773666381836	0.99960977	62.76
SA21_SOC_3	525	647.4780559539795	410.1170539855957	0.997428	62.88
SA21_SOC_3	526	661.1835479736328	407.90428161621094	0.99927574	63.0
SA21_SOC_3	527	668.8169479370117	398.2748794555664	0.9794717	63.12
SA21_SOC_3	528	663.4989738464355	389.59545135498047	0.9963952	63.24
SA21_SOC_3	529	669.0706729888916	389.8422431945801	0.9981092	63.36
SA21_SOC_3	530	654.3235301971436	391.2069511413574	0.9988281	63.48
SA21_SOC_3	531	657.544755935669	393.3659362792969	0.9985386	63.6
SA21_SOC_3	532	654.4893264770508	398.0600166320801	0.997031	63.72
SA21_SOC_3	533	643.235969543457	158.59193801879883	0.9982377	63.84
SA21_SOC_3	534	641.671895980835	157.01133728027344	0.99145377	63.96
SA21_SOC_3	535	641.7044639587402	157.55873680114746	0.99695504	64.08
SA21_SOC_3	536	654.1030883789062	402.3307800292969	0.9984749	64.2
SA21_SOC_3	537	648.8787651062012	396.9375514984131	0.99878484	64.32
SA21_SOC_3	538	641.3144111633301	393.9209747314453	0.9986003	64.44
SA21_SOC_3	539	636.8527412414551	396.8045711517334	0.99942076	64.56
SA21_SOC_3	540	617.1513080596924	399.61870193481445	0.99852633	64.68
SA21_SOC_3	541	592.1209812164307	400.4828453063965	0.99960345	64.8
SA21_SOC_3	542	642.1785354614258	156.63113594055176	0.9975102	64.92
SA21_SOC_3	543	641.1980628967285	158.5841703414917	0.9944463	65.04
SA21_SOC_3	544	641.4464950561523	82.83998966217041	0.9545135	65.16
SA21_SOC_3	545	643.3404922485352	157.30384826660156	0.9957177	65.28
SA21_SOC_3	546	642.1300888061523	159.86356258392334	0.9967631	65.4
SA21_SOC_3	547	632.0180892944336	413.4521484375	0.99916494	65.52
SA21_SOC_3	548	635.2344989776611	411.9656467437744	0.99939096	65.64
SA21_SOC_3	549	641.5982723236084	158.46065998077393	0.99380904	65.76
SA21_SOC_3	550	641.0674095153809	158.0380153656006	0.98451173	65.88
SA21_SOC_3	551	642.7876472473145	158.53185653686523	0.9988109	66.0
SA21_SOC_3	552	643.9426422119141	401.5791893005371	0.998401	66.12
SA21_SOC_3	553	643.6678886413574	404.04805183410645	0.99799407	66.24
SA21_SOC_3	554	642.5508499145508	159.44097518920898	0.99885714	66.36
SA21_SOC_3	555	642.0289039611816	158.19801807403564	0.99865484	66.48
SA21_SOC_3	556	649.9458312988281	403.8109874725342	0.99698585	66.6
SA21_SOC_3	557	644.2651271820068	407.40251541137695	0.9962322	66.72
SA21_SOC_3	558	644.8098182678223	408.92958641052246	0.9990907	66.84
SA21_SOC_3	559	641.7435646057129	402.59496688842773	0.9992555	66.96
SA21_SOC_3	560	644.2816257476807	406.58592224121094	0.9979001	67.08
SA21_SOC_3	561	636.8062973022461	402.29942321777344	0.9978765	67.2
SA21_SOC_3	562	641.5126800537109	159.5290231704712	0.9970816	67.32
SA21_SOC_3	563	639.4650459289551	159.4174289703369	0.9966073	67.44
SA21_SOC_3	564	546.7483520507812	391.944522857666	0.99947125	67.56
SA21_SOC_3	565	450.61421394348145	384.82526779174805	0.9980856	67.68
SA21_SOC_3	566	376.34119987487793	389.47909355163574	0.9916732	67.8
SA21_SOC_3	567	642.6281929016113	159.8785400390625	0.9988819	67.92
SA21_SOC_3	568	641.658878326416	161.82008743286133	0.9977024	68.04
SA21_SOC_3	569	642.896556854248	160.1686191558838	0.9959335	68.16
SA21_SOC_3	570	642.9988861083984	82.11685180664062	0.9659591	68.28
SA21_SOC_3	571	642.2720909118652	158.64269256591797	0.9911163	68.4
SA21_SOC_3	572	642.3196315765381	160.2555513381958	0.9767795	68.52
SA21_SOC_3	573	640.2584075927734	163.25232982635498	0.9959484	68.64
SA21_SOC_3	574	354.0924549102783	367.59066581726074	0.99010193	68.76
SA21_SOC_3	575	398.97704124450684	374.72070693969727	0.99919015	68.88
SA21_SOC_3	576	440.05680084228516	385.53168296813965	0.9992471	69.0
SA21_SOC_3	577	641.089677810669	163.57988834381104	0.9951314	69.12
SA21_SOC_3	578	502.4127960205078	392.3854637145996	0.99466634	69.24
SA21_SOC_3	579	542.7170753479004	393.25366973876953	0.99825495	69.36
SA21_SOC_3	580	576.1614799499512	393.50040435791016	0.9988959	69.48
SA21_SOC_3	581	642.3558235168457	154.74148750305176	0.9980977	69.6
SA21_SOC_3	582	640.445613861084	83.31903219223022	0.80205005	69.72
SA21_SOC_3	583	629.8924446105957	398.00806045532227	0.9995333	69.84
SA21_SOC_3	584	622.9482650756836	398.83615493774414	0.9997291	69.96
SA21_SOC_3	585	616.0433769226074	392.99360275268555	0.99889946	70.08
SA21_SOC_3	586	620.0145721435547	392.23302841186523	0.9995473	70.2
SA21_SOC_3	587	618.7298774719238	384.2662239074707	0.99580765	70.32
SA21_SOC_3	588	640.825366973877	157.55777835845947	0.9904744	70.44
SA21_SOC_3	589	626.935625076294	381.7260932922363	0.995909	70.56
SA21_SOC_3	590	643.292760848999	159.13561820983887	0.9973537	70.68
SA21_SOC_3	591	631.8073272705078	396.74983978271484	0.9988066	70.8
SA21_SOC_3	592	643.0098533630371	157.35853672027588	0.99734145	70.92
SA21_SOC_3	593	582.253360748291	394.31053161621094	0.9979126	71.04
SA21_SOC_3	594	559.7987651824951	394.2915344238281	0.9984547	71.16
SA21_SOC_3	595	532.4586868286133	394.2289924621582	0.99725765	71.28
SA21_SOC_3	596	641.640567779541	158.07387828826904	0.9976961	71.4
SA21_SOC_3	597	484.26475524902344	395.27103424072266	0.99876	71.52
SA21_SOC_3	598	451.5284061431885	391.6128444671631	0.99892235	71.64
SA21_SOC_3	599	641.364860534668	157.5878620147705	0.9954171	71.76
SA21_SOC_3	600	642.5698280334473	157.91187286376953	0.99692947	71.88
SA21_SOC_3	601	641.8730735778809	159.57494258880615	0.97113234	72.0
SA21_SOC_3	602	642.2072410583496	163.4822416305542	0.99001265	72.12
SA21_SOC_3	603	642.4544334411621	81.75022602081299	0.9645658	72.24
SA21_SOC_3	604	642.4764633178711	78.70390892028809	0.99350125	72.36
SA21_SOC_3	605	642.3738956451416	158.9711093902588	0.9912579	72.48
SA21_SOC_3	606	640.741491317749	157.99612998962402	0.99501824	72.6
SA21_SOC_3	607	640.929126739502	158.53350162506104	0.9976882	72.72
SA21_SOC_3	608	641.5050029754639	160.78351020812988	0.9946831	72.84
SA21_SOC_3	609	640.9111976623535	158.7922239303589	0.84558713	72.96
SA21_SOC_3	610	642.427921295166	161.6737174987793	0.9955369	73.08
SA21_SOC_3	611	641.7119026184082	163.20550918579102	0.9842391	73.2
SA21_SOC_3	612	642.5017833709717	155.73183059692383	0.8762257	73.32
SA21_SOC_3	613	642.0451164245605	160.51105499267578	0.9946572	73.44
SA21_SOC_3	614	641.6441917419434	155.12244701385498	0.10069513	73.56
SA21_SOC_3	615	643.2483673095703	164.50627326965332	0.98960006	73.68
SA21_SOC_3	616	641.5926456451416	163.72698783874512	0.9887234	73.8
SA21_SOC_3	617	641.6277885437012	159.24556732177734	0.9896316	73.92
SA21_SOC_3	618	641.6053771972656	159.6064281463623	0.838516	74.04
SA21_SOC_3	619	349.73106384277344	365.65996170043945	0.9879503	74.16
SA21_SOC_3	620	390.02723693847656	377.13043212890625	0.9856587	74.28
SA21_SOC_3	621	406.86793327331543	384.5621681213379	0.9987066	74.4
SA21_SOC_3	622	447.8696823120117	388.57151985168457	0.99622405	74.52
SA21_SOC_3	623	516.295862197876	383.9190673828125	0.9982651	74.64
SA21_SOC_3	624	549.0715980529785	383.25413703918457	0.9960657	74.76
SA21_SOC_3	625	558.1511497497559	385.99230766296387	0.9982534	74.88
SA21_SOC_3	626	605.3788185119629	397.01348304748535	0.99642026	75.0
SA21_SOC_3	627	644.8530197143555	405.5783271789551	0.9995976	75.12
SA21_SOC_3	628	640.0513648986816	413.82402420043945	0.9989736	75.24
SA21_SOC_3	629	662.8109931945801	418.18084716796875	0.9966234	75.36
SA21_SOC_3	630	665.6046390533447	417.0286560058594	0.99907035	75.48
SA21_SOC_3	631	652.4190902709961	407.8578186035156	0.99716955	75.6
SA21_SOC_3	632	642.566967010498	163.81107330322266	0.9888785	75.72
SA21_SOC_3	633	642.3443794250488	160.26615142822266	0.9964056	75.84
SA21_SOC_3	634	686.3399505615234	419.6761894226074	0.9824928	75.96
SA21_SOC_3	635	690.8892631530762	413.2898426055908	0.99177986	76.08
SA21_SOC_3	636	641.5745735168457	161.14654541015625	0.9930454	76.2
SA21_SOC_3	637	695.4195976257324	397.59870529174805	0.99749017	76.32
SA21_SOC_3	638	618.6867713928223	390.540132522583	0.9996669	76.44
SA21_SOC_3	639	598.628044128418	394.38411712646484	0.9994993	76.56
SA21_SOC_3	640	643.079948425293	161.01920127868652	0.998706	76.68
SA21_SOC_3	641	522.9914665222168	401.79688453674316	0.99813974	76.8
SA21_SOC_3	642	642.4491882324219	159.27989959716797	0.9966145	76.92
SA21_SOC_3	643	641.2222862243652	162.29875087738037	0.9980782	77.04
SA21_SOC_3	644	644.2391395568848	157.7744436264038	0.99698466	77.16
SA21_SOC_3	645	643.8515663146973	160.22406578063965	0.99861336	77.28
SA21_SOC_3	646	641.4508819580078	160.66686630249023	0.9277501	77.4
SA21_SOC_3	647	327.9407501220703	370.28709411621094	0.96604943	77.52
SA21_SOC_3	648	642.8432464599609	81.22925519943237	0.9321214	77.64
SA21_SOC_3	649	640.4627799987793	156.98318481445312	0.9956456	77.76
SA21_SOC_3	650	640.2285575866699	159.00230884552002	0.99221766	77.88
SA21_SOC_3	651	640.6509399414062	162.67792224884033	0.9954236	78.0
SA21_SOC_3	652	641.6373252868652	81.8103575706482	0.98534966	78.12
SA21_SOC_3	653	639.5875930786133	161.8934726715088	0.96221304	78.24
SA21_SOC_3	654	641.7230129241943	160.8570671081543	0.9765826	78.36
SA21_SOC_3	655	642.9585456848145	160.57808876037598	0.9948378	78.48
SA21_SOC_3	656	642.5323009490967	163.56754302978516	0.99385923	78.6
SA21_SOC_3	657	642.856502532959	162.33459949493408	0.98423207	78.72
SA21_SOC_3	658	641.8479442596436	81.55160665512085	0.9652358	78.84
SA21_SOC_3	659	642.3270225524902	162.5196933746338	0.9401598	78.96
SA21_SOC_3	660	641.2599086761475	83.35992336273193	0.9711972	79.08
SA21_SOC_3	661	640.7057762145996	163.97928714752197	0.9692667	79.2
SA21_SOC_3	662	639.7871494293213	83.40530633926392	0.9804617	79.32
SA21_SOC_3	663	641.8577194213867	158.3543300628662	0.99681795	79.44
SA21_SOC_3	664	643.5524940490723	161.02352142333984	0.9935022	79.56
SA21_SOC_3	665	641.4810180664062	157.93437480926514	0.98211825	79.68
SA21_SOC_3	666	641.8546199798584	162.52521514892578	0.9441329	79.8
SA21_SOC_3	667	641.4659023284912	161.58888816833496	0.96957254	79.92
SA21_SOC_3	668	641.6505813598633	82.14177131652832	0.9508263	80.04
SA21_SOC_3	669	641.2367820739746	84.01609897613525	0.18590863	80.16
SA21_SOC_3	670	640.9023284912109	81.80559396743774	0.90794224	80.28
SA21_SOC_3	671	641.7593955993652	158.4785556793213	0.9973775	80.4
SA21_SOC_3	672	641.5182113647461	162.36777305603027	0.9982728	80.52
SA21_SOC_3	673	642.6496505737305	161.07617855072021	0.9948125	80.64
SA21_SOC_3	674	642.7226066589355	162.7427101135254	0.99720687	80.76
SA21_SOC_3	675	641.4362907409668	163.80712509155273	0.99852103	80.88
SA21_SOC_3	676	643.1262969970703	160.8421754837036	0.99515104	81.0
SA21_SOC_3	677	642.1562671661377	158.89131546020508	0.9958061	81.12
SA21_SOC_3	678	641.4948463439941	159.7206687927246	0.9936225	81.24
SA21_SOC_3	679	641.8567657470703	158.94241333007812	0.9942105	81.36
SA21_SOC_3	680	641.614580154419	162.92840480804443	0.9540855	81.48
SA21_SOC_3	681	641.9354915618896	163.6864471435547	0.9720114	81.6
SA21_SOC_3	682	641.4312839508057	161.79569721221924	0.9887339	81.72
SA21_SOC_3	683	643.9615249633789	163.04213047027588	0.9980861	81.84
SA21_SOC_3	684	400.54311752319336	383.8299751281738	0.9987281	81.96
SA21_SOC_3	685	441.84980392456055	384.08403396606445	0.99936146	82.08
SA21_SOC_3	686	450.8448600769043	385.3831100463867	0.9987489	82.2
SA21_SOC_3	687	510.6241226196289	388.4571075439453	0.9988017	82.32
SA21_SOC_3	688	525.4033088684082	393.0677604675293	0.9959031	82.44
SA21_SOC_3	689	562.6291751861572	390.615234375	0.99853206	82.56
SA21_SOC_3	690	586.474084854126	389.64426040649414	0.999106	82.68
SA21_SOC_3	691	597.9221343994141	395.81159591674805	0.98996264	82.8
SA21_SOC_3	692	619.2568778991699	401.20433807373047	0.99962294	82.92
SA21_SOC_3	693	625.9017944335938	404.3631649017334	0.9995957	83.04
SA21_SOC_3	694	637.2406005859375	402.5947380065918	0.99465203	83.16
SA21_SOC_3	695	641.1820411682129	162.3058032989502	0.996976	83.28
SA21_SOC_3	696	629.0059089660645	400.7998466491699	0.99898046	83.4
SA21_SOC_3	697	550.2252101898193	393.1515312194824	0.99838233	83.52
SA21_SOC_3	698	486.99121475219727	383.7550735473633	0.9971898	83.64
SA21_SOC_3	699	478.256893157959	384.53882217407227	0.99830425	83.76
SA21_SOC_3	700	462.16230392456055	383.76837730407715	0.9972103	83.88
SA21_SOC_3	701	449.9207019805908	384.13679122924805	0.99576294	84.0
SA21_SOC_3	702	439.7270202636719	386.28087043762207	0.9986312	84.12
SA21_SOC_3	703	438.5014533996582	389.22786712646484	0.991593	84.24
SA21_SOC_3	704	433.4470272064209	387.7929210662842	0.9989881	84.36
SA21_SOC_3	705	642.0634269714355	161.19953155517578	0.99398106	84.48
SA21_SOC_3	706	400.1873016357422	384.16168212890625	0.99838364	84.6
SA21_SOC_3	707	640.7833099365234	155.1445198059082	0.99516886	84.72
SA21_SOC_3	708	641.142988204956	161.07991218566895	0.9884604	84.84
SA21_SOC_3	709	642.1296119689941	85.14382123947144	0.59732884	84.96
SA21_SOC_3	710	641.8612480163574	160.29672145843506	0.9831028	85.08
SA21_SOC_3	711	642.8617477416992	163.03447723388672	0.99848586	85.2
SA21_SOC_3	712	642.8055763244629	156.99474334716797	0.9952762	85.32
SA21_SOC_3	713	641.6963577270508	157.18314170837402	0.9890026	85.44
SA21_SOC_3	714	640.6069755554199	161.01613998413086	0.98154634	85.56
SA21_SOC_3	715	641.1007881164551	158.14717769622803	0.95366454	85.68
SA21_SOC_3	716	642.61155128479	157.64010429382324	0.9973853	85.8
SA21_SOC_3	717	641.2776470184326	161.97681427001953	0.9984755	85.92
SA21_SOC_3	718	643.2917594909668	160.58149337768555	0.9939598	86.04
SA21_SOC_3	719	644.1638946533203	161.1258602142334	0.9975539	86.16
SA21_SOC_3	720	642.5654411315918	158.15093994140625	0.983433	86.28
SA21_SOC_3	721	644.6734428405762	158.44639778137207	0.99754614	86.4
SA21_SOC_3	722	644.5141792297363	162.1003246307373	0.99526584	86.52
SA21_SOC_3	723	641.1893844604492	161.43545150756836	0.992679	86.64
SA21_SOC_3	724	643.5373783111572	160.30048370361328	0.997883	86.76
SA21_SOC_3	725	642.7017211914062	159.17996406555176	0.99682045	86.88
SA21_SOC_3	726	406.8778991699219	338.70692253112793	0.99793243	87.0
SA21_SOC_3	727	489.4667625427246	360.11953353881836	0.9985379	87.12
SA21_SOC_3	728	543.3457374572754	375.8291816711426	0.9979936	87.24
SA21_SOC_3	729	641.3005828857422	161.67428970336914	0.98914564	87.36
SA21_SOC_3	730	630.1070690155029	406.48006439208984	0.99446243	87.48
SA21_SOC_3	731	655.6097507476807	415.77916145324707	0.99844414	87.6
SA21_SOC_3	732	663.3470058441162	421.5978813171387	0.9939242	87.72
SA21_SOC_3	733	642.0891761779785	159.94760513305664	0.992226	87.84
SA21_SOC_3	734	641.8297290802002	157.98205375671387	0.9926529	87.96
SA21_SOC_3	735	649.8141765594482	417.8388977050781	0.995837	88.08
SA21_SOC_3	736	652.3082733154297	419.450740814209	0.9989183	88.2
SA21_SOC_3	737	642.7687644958496	158.92979621887207	0.99785465	88.32
SA21_SOC_3	738	650.0730514526367	418.41270446777344	0.9985487	88.44
SA21_SOC_3	739	648.1406688690186	420.1626491546631	0.98382795	88.56
SA21_SOC_3	740	642.589521408081	159.38349723815918	0.9993795	88.68
SA21_SOC_3	741	648.560619354248	417.44436264038086	0.99896264	88.8
SA21_SOC_3	742	641.9961929321289	159.11770820617676	0.99735403	88.92
SA21_SOC_3	743	648.960018157959	418.99166107177734	0.9996263	89.04
SA21_SOC_3	744	643.445634841919	161.5708065032959	0.9709622	89.16
SA21_SOC_3	745	652.6655197143555	417.0366096496582	0.99861133	89.28
SA21_SOC_3	746	643.2526111602783	414.7720241546631	0.9966995	89.4
SA21_SOC_3	747	641.3323402404785	157.55041122436523	0.98696494	89.52
SA21_SOC_3	748	658.216667175293	398.1631278991699	0.9987809	89.64
SA21_SOC_3	749	652.9218196868896	379.9039649963379	0.9990165	89.76
SA21_SOC_3	750	628.2680988311768	365.95876693725586	0.9997209	89.88
SA21_SOC_3	751	584.0094566345215	373.09003829956055	0.9995696	90.0
SA21_SOC_3	752	531.179666519165	387.75318145751953	0.99909866	90.12
SA21_SOC_3	753	520.2861785888672	388.8315010070801	0.99817276	90.24
SA21_SOC_3	754	497.78242111206055	389.54641342163086	0.9972349	90.36
SA21_SOC_3	755	486.52172088623047	388.00766944885254	0.9973816	90.48
SA21_SOC_3	756	481.1167240142822	387.7684020996094	0.9982369	90.6
SA21_SOC_3	757	475.14686584472656	389.77529525756836	0.97253937	90.72
SA21_SOC_3	758	476.62014961242676	394.4095230102539	0.99442345	90.84
SA21_SOC_3	759	498.01573753356934	387.93076515197754	0.9980332	90.96
SA21_SOC_3	760	642.3101902008057	157.79013633728027	0.99369025	91.08
SA21_SOC_3	761	642.3538208007812	157.8966236114502	0.99748456	91.2
SA21_SOC_3	762	641.3320541381836	83.70002031326294	0.98737526	91.32
SA21_SOC_3	763	615.7670021057129	400.57239532470703	0.9981341	91.44
SA21_SOC_3	764	631.0956001281738	407.60839462280273	0.9982888	91.56
SA21_SOC_3	765	644.425630569458	410.5016613006592	0.99945563	91.68
SA21_SOC_3	766	653.1239032745361	407.26006507873535	0.9995179	91.8
SA21_SOC_3	767	636.5182399749756	406.28963470458984	0.99921405	91.92
SA21_SOC_3	768	627.7595520019531	404.00991439819336	0.9997584	92.04
SA21_SOC_3	769	622.7499961853027	407.53589630126953	0.99896204	92.16
SA21_SOC_3	770	624.0910053253174	414.38063621520996	0.9966898	92.28
SA21_SOC_3	771	630.2484512329102	410.4854393005371	0.997586	92.4
SA21_SOC_3	772	636.5963935852051	409.47532653808594	0.9980527	92.52
SA21_SOC_3	773	638.142204284668	407.47467041015625	0.9986106	92.64
SA21_SOC_3	774	635.0024223327637	397.92346000671387	0.9938484	92.76
SA21_SOC_3	775	631.6720962524414	393.2054901123047	0.9994398	92.88
SA21_SOC_3	776	631.2264442443848	393.90357971191406	0.99946696	93.0
SA21_SOC_3	777	632.7371597290039	397.46323585510254	0.99866354	93.12
SA21_SOC_3	778	634.9104881286621	397.5138759613037	0.99942064	93.24
SA21_SOC_3	779	630.5340766906738	397.1707534790039	0.9983051	93.36
SA21_SOC_3	780	629.2732238769531	392.0255756378174	0.99915814	93.48
SA21_SOC_3	781	624.9675750732422	384.730281829834	0.99927586	93.6
SA21_SOC_3	782	643.2737350463867	162.80566692352295	0.9974546	93.72
SA21_SOC_3	783	632.5389862060547	396.1391258239746	0.99906605	93.84
SA21_SOC_3	784	617.4680709838867	396.595401763916	0.9975533	93.96
SA21_SOC_3	785	642.2659873962402	156.85390949249268	0.99573296	94.08
SA21_SOC_3	786	641.8832778930664	158.505277633667	0.9975897	94.2
SA21_SOC_3	787	641.7209625244141	162.18745708465576	0.9984193	94.32
SA21_SOC_3	788	630.1849365234375	387.9434394836426	0.9992613	94.44
SA21_SOC_3	789	624.3979454040527	395.637731552124	0.9992939	94.56
SA21_SOC_3	790	620.5602169036865	395.3524589538574	0.9977986	94.68
SA21_SOC_3	791	641.5558815002441	157.37689018249512	0.9968176	94.8
SA21_SOC_3	792	625.7304668426514	394.7694396972656	0.9993863	94.92
SA21_SOC_3	793	615.3828620910645	397.6482582092285	0.9998412	95.04
SA21_SOC_3	794	597.8377342224121	392.68123626708984	0.9994931	95.16
SA21_SOC_3	795	555.2323341369629	393.9511299133301	0.99753016	95.28
SA21_SOC_3	796	503.6428451538086	390.52239418029785	0.9972349	95.4
SA21_SOC_3	797	436.9104862213135	387.8609848022461	0.9995447	95.52
SA21_SOC_3	798	394.66893672943115	386.03336334228516	0.9819828	95.64
SA21_SOC_3	799	641.9002532958984	84.99264478683472	0.9770473	95.76
SA21_SOC_3	800	641.6584014892578	158.6652374267578	0.99533623	95.88
SA21_SOC_3	801	640.8716678619385	155.9238052368164	0.6809471	96.0
SA21_SOC_3	802	643.6015129089355	159.1991901397705	0.9990563	96.12
SA21_SOC_3	803	642.6007747650146	157.7175807952881	0.98253113	96.24
SA21_SOC_3	804	641.1993980407715	157.43511199951172	0.9971433	96.36
SA21_SOC_3	805	641.3822174072266	154.82311248779297	0.9833176	96.48
SA21_SOC_3	806	641.7620658874512	163.14868927001953	0.9963587	96.6
SA21_SOC_3	807	641.2884712219238	155.93310356140137	0.94558924	96.72
SA21_SOC_3	808	642.0011043548584	155.37776470184326	0.994896	96.84
SA21_SOC_3	809	641.1146640777588	84.19233798980713	0.9361335	96.96
SA21_SOC_3	810	642.047643661499	156.82994842529297	0.21581577	97.08
SA21_SOC_3	811	640.6208038330078	155.61484336853027	0.98015434	97.2
SA21_SOC_3	812	642.8265571594238	155.2756404876709	0.9972492	97.32
SA21_SOC_3	813	642.1008586883545	161.6231918334961	0.9981553	97.44
SA21_SOC_3	814	643.3606624603271	161.06585025787354	0.9962269	97.56
SA21_SOC_3	815	642.3749923706055	158.08184623718262	0.99487585	97.68
SA21_SOC_3	816	642.3775672912598	159.14002418518066	0.99761534	97.8
SA21_SOC_3	817	643.7302589416504	156.12399101257324	0.9931797	97.92
SA21_SOC_3	818	640.3073310852051	155.79498767852783	0.99474347	98.04
SA21_SOC_3	819	640.3698444366455	155.832781791687	0.9886988	98.16
SA21_SOC_3	820	643.1661605834961	162.67719268798828	0.99671316	98.28
SA21_SOC_3	821	642.0256614685059	159.42870140075684	0.99051124	98.4
SA21_SOC_3	822	641.4697647094727	162.2127628326416	0.7000731	98.52
SA21_SOC_3	823	642.3358917236328	162.865891456604	0.9945815	98.64
SA21_SOC_3	824	641.2342548370361	161.75148010253906	0.8581196	98.76
SA21_SOC_3	825	643.3973789215088	160.68283081054688	0.9945062	98.88
SA21_SOC_3	826	641.402530670166	156.67377948760986	0.99226147	99.0
SA21_SOC_3	827	350.98118782043457	376.1008071899414	0.99526393	99.12
SA21_SOC_3	828	350.7892370223999	379.2891311645508	0.9931772	99.24
SA21_SOC_3	829	641.384220123291	158.81977558135986	0.99609023	99.36
SA21_SOC_3	830	407.0691108703613	388.3955955505371	0.99808913	99.48
SA21_SOC_3	831	444.05903816223145	388.9459419250488	0.99779415	99.6
SA21_SOC_3	832	641.4153099060059	157.55720615386963	0.9954724	99.72
SA21_SOC_3	833	540.1403427124023	389.5228385925293	0.998621	99.84
SA21_SOC_3	834	607.1934700012207	396.79232597351074	0.99847907	99.96
SA21_SOC_3	835	641.0345077514648	405.1614189147949	0.9989753	100.08
SA21_SOC_3	836	662.0634078979492	414.59020614624023	0.99924797	100.2
SA21_SOC_3	837	640.1342391967773	160.58764457702637	0.98959	100.32
SA21_SOC_3	838	642.0122146606445	163.05712223052979	0.9921914	100.44
SA21_SOC_3	839	640.9050941467285	159.3917942047119	0.9217886	100.56
SA21_SOC_3	840	640.7414436340332	157.313232421875	0.99629104	100.68
SA21_SOC_3	841	643.3138370513916	161.2836742401123	0.8753501	100.8
SA21_SOC_3	842	686.9921684265137	421.77978515625	0.99450016	100.92
SA21_SOC_3	843	641.3559436798096	84.7384786605835	0.976838	101.04
SA21_SOC_3	844	643.5239791870117	81.31320476531982	0.9600945	101.16
SA21_SOC_3	845	643.8745498657227	159.24159049987793	0.9967901	101.28
SA21_SOC_3	846	642.4094200134277	83.32606315612793	0.9360569	101.4
SA21_SOC_3	847	642.1992301940918	161.6865062713623	0.99627304	101.52
SA21_SOC_3	848	641.8922424316406	158.27439308166504	0.99558556	101.64
SA21_SOC_3	849	642.5246238708496	161.96539878845215	0.9900356	101.76
SA21_SOC_3	850	642.374324798584	158.9985466003418	0.9782428	101.88
SA21_SOC_3	851	641.8228149414062	157.4683713912964	0.99328136	102.0
SA21_SOC_3	852	643.6674118041992	158.9710521697998	0.9979665	102.12
SA21_SOC_3	853	641.3394451141357	161.48109912872314	0.99696964	102.24
SA21_SOC_3	854	646.2597370147705	407.29891777038574	0.99272317	102.36
SA21_SOC_3	855	643.9257144927979	404.6590518951416	0.99822944	102.48
SA21_SOC_3	856	643.3703422546387	163.37053298950195	0.9966323	102.6
SA21_SOC_3	857	605.8612823486328	399.61472511291504	0.99921393	102.72
SA21_SOC_3	858	643.7115669250488	163.0400276184082	0.9971699	102.84
SA21_SOC_3	859	571.2734222412109	395.5246067047119	0.9992767	102.96
SA21_SOC_3	860	567.5993919372559	390.2043342590332	0.9966274	103.08
SA21_SOC_3	861	643.3134078979492	156.77388668060303	0.9827695	103.2
SA21_SOC_3	862	643.0041313171387	167.90104866027832	0.9835638	103.32
SA21_SOC_3	863	643.1994915008545	156.16890907287598	0.9974957	103.44
SA21_SOC_3	864	586.9871139526367	393.80298614501953	0.99958783	103.56
SA21_SOC_3	865	612.691593170166	393.6328983306885	0.9989095	103.68
SA21_SOC_3	866	607.1196556091309	395.10151863098145	0.9991455	103.8
SA21_SOC_3	867	608.3472728729248	395.4335117340088	0.99922013	103.92
SA21_SOC_3	868	649.5055198669434	392.21683502197266	0.9995332	104.04
SA21_SOC_3	869	643.8002109527588	160.96077919006348	0.9976666	104.16
SA21_SOC_3	870	643.4432983398438	164.97432231903076	0.99727064	104.28
SA21_SOC_3	871	662.4305725097656	409.1582679748535	0.9988574	104.4
SA21_SOC_3	872	640.5448913574219	83.4839415550232	0.9531192	104.52
SA21_SOC_3	873	604.1163444519043	403.3875846862793	0.9997818	104.64
SA21_SOC_3	874	552.4733543395996	395.1917839050293	0.99929106	104.76
SA21_SOC_3	875	550.6322860717773	398.3009719848633	0.9988066	104.88
SA21_SOC_3	876	464.1221046447754	375.0545310974121	0.9992047	105.0
SA21_SOC_3	877	354.6356201171875	343.91507148742676	0.99913067	105.12
SA21_SOC_3	878	274.77989196777344	318.2084655761719	0.9996307	105.24
SA21_SOC_3	879	197.26635217666626	294.5082092285156	0.9999031	105.36
SA21_SOC_3	880	164.12739753723145	285.60593605041504	0.9999372	105.48
SA21_SOC_3	881	136.53191328048706	277.40564346313477	0.9998883	105.6
SA21_SOC_3	882	130.42078018188477	280.7805061340332	0.9998518	105.72
SA21_SOC_3	883	127.19558477401733	286.2849712371826	0.99973303	105.84
SA21_SOC_3	884	641.8249130249023	156.93317413330078	0.99624974	105.96
SA21_SOC_3	885	122.20461368560791	313.0433750152588	0.99933296	106.08
SA21_SOC_3	886	123.12341928482056	321.027889251709	0.9989761	106.2
SA21_SOC_3	887	115.34807682037354	330.9540367126465	0.9976464	106.32
SA21_SOC_3	888	642.7803993225098	161.76432609558105	0.9926986	106.44
SA21_SOC_3	889	174.16129112243652	344.3140411376953	0.9990171	106.56
SA21_SOC_3	890	295.7362651824951	362.852725982666	0.99927384	106.68
SA21_SOC_3	891	381.6664218902588	376.4501953125	0.99979526	106.8
SA21_SOC_3	892	483.5963726043701	389.19968605041504	0.99938285	106.92
SA21_SOC_3	893	515.3105735778809	397.91004180908203	0.9989611	107.04
SA21_SOC_3	894	559.5864295959473	401.6942882537842	0.9995926	107.16
SA21_SOC_3	895	613.6801719665527	413.4865951538086	0.99961686	107.28
SA21_SOC_3	896	628.4586906433105	416.34395599365234	0.9997675	107.4
SA21_SOC_3	897	636.0718727111816	417.8859615325928	0.99968004	107.52
SA21_SOC_3	898	671.1974143981934	425.8740234375	0.99785846	107.64
SA21_SOC_3	899	642.5152778625488	157.26216316223145	0.9962388	107.76
SA21_SOC_3	900	696.6025352478027	426.23891830444336	0.9984824	107.88
SA21_SOC_3	901	699.4798183441162	419.6803951263428	0.9991535	108.0
SA21_SOC_3	902	642.3018455505371	157.51330375671387	0.9983246	108.12
SA21_SOC_3	903	686.7228031158447	412.03697204589844	0.99971586	108.24
SA21_SOC_3	904	677.8104782104492	401.2302017211914	0.9997968	108.36
SA21_SOC_3	905	670.4696178436279	397.3356628417969	0.99941504	108.48
SA21_SOC_3	906	667.0743942260742	391.35074615478516	0.999718	108.6
SA21_SOC_3	907	671.5817451477051	393.2659149169922	0.99925524	108.72
SA21_SOC_3	908	688.4730339050293	411.14624977111816	0.99910504	108.84
SA21_SOC_3	909	692.3676013946533	410.0367736816406	0.99960774	108.96
SA21_SOC_3	910	675.3947257995605	408.9851188659668	0.99904877	109.08
SA21_SOC_3	911	656.3573837280273	404.6882629394531	0.9996536	109.2
SA21_SOC_3	912	609.9996566772461	400.8093738555908	0.99959844	109.32
SA21_SOC_3	913	551.3479709625244	395.8945655822754	0.99642617	109.44
SA21_SOC_3	914	538.9174461364746	391.889591217041	0.99261063	109.56
SA21_SOC_3	915	497.8668689727783	383.7274360656738	0.9990422	109.68
SA21_SOC_3	916	417.85426139831543	371.4235496520996	0.99680746	109.8
SA21_SOC_3	917	366.0569667816162	372.050199508667	0.9706524	109.92
SA21_SOC_3	918	642.3160076141357	157.08277702331543	0.9779116	110.04
SA21_SOC_3	919	641.463565826416	159.74448680877686	0.99577135	110.16
SA21_SOC_3	920	641.1125183105469	85.0196886062622	0.9771778	110.28
SA21_SOC_3	921	641.4214134216309	160.29039859771729	0.9971432	110.4
SA21_SOC_3	922	641.8037414550781	157.78570175170898	0.84813094	110.52
SA21_SOC_3	923	640.61279296875	159.59824562072754	0.9914055	110.64
SA21_SOC_3	924	641.8173789978027	158.61528396606445	0.9982041	110.76
SA21_SOC_3	925	643.2153224945068	158.0456829071045	0.9991885	110.88
SA21_SOC_3	926	641.4498329162598	158.27134609222412	0.9968393	111.0
SA21_SOC_3	927	642.1813011169434	154.57743644714355	0.9932989	111.12
SA21_SOC_3	928	641.8724536895752	158.1782054901123	0.9969098	111.24
SA21_SOC_3	929	642.0204162597656	160.600004196167	0.99686384	111.36
SA21_SOC_3	930	643.7849998474121	161.86981201171875	0.99420035	111.48
SA21_SOC_3	931	643.293285369873	159.4122076034546	0.99008113	111.6
SA21_SOC_3	932	640.3406620025635	157.83024787902832	0.99593675	111.72
SA21_SOC_3	933	640.2010917663574	158.84227752685547	0.947127	111.84
SA21_SOC_3	934	642.555046081543	162.32623100280762	0.93344635	111.96
SA21_SOC_3	935	641.8082237243652	82.94380187988281	0.9819651	112.08
SA21_SOC_3	936	639.2616271972656	85.69607734680176	0.074978165	112.2
SA21_SOC_3	937	640.6023025512695	161.61094665527344	0.9343099	112.32
SA21_SOC_3	938	642.5172805786133	157.3117733001709	0.9884072	112.44
SA21_SOC_3	939	641.9669151306152	161.20771408081055	0.996382	112.56
SA21_SOC_3	940	643.3908462524414	158.25244903564453	0.99651474	112.68
SA21_SOC_3	941	641.0024166107178	160.1189088821411	0.9965088	112.8
SA21_SOC_3	942	429.76441383361816	373.8292121887207	0.9994234	112.92
SA21_SOC_3	943	511.2306594848633	386.38681411743164	0.99861133	113.04
SA21_SOC_3	944	552.2170066833496	386.09086990356445	0.99924976	113.16
SA21_SOC_3	945	581.9905281066895	384.91310119628906	0.99974006	113.28
SA21_SOC_3	946	623.8290786743164	399.61584091186523	0.99131316	113.4
SA21_SOC_3	947	634.5510959625244	399.2277717590332	0.9996499	113.52
SA21_SOC_3	948	646.7375755310059	410.9795379638672	0.9990097	113.64
SA21_SOC_3	949	647.4935531616211	411.8185615539551	0.9972351	113.76
SA21_SOC_3	950	657.8943252563477	413.98816108703613	0.9985227	113.88
SA21_SOC_3	951	659.5890522003174	410.8852958679199	0.95543647	114.0
SA21_SOC_3	952	641.5986061096191	159.53378677368164	0.9947601	114.12
SA21_SOC_3	953	652.1913528442383	408.31884384155273	0.99364966	114.24
SA21_SOC_3	954	623.1757164001465	407.058048248291	0.99780947	114.36
SA21_SOC_3	955	603.920841217041	399.5939254760742	0.9992489	114.48
SA21_SOC_3	956	573.5438823699951	393.09425354003906	0.9989423	114.6
SA21_SOC_3	957	643.19748878479	159.94036674499512	0.9953135	114.72
SA21_SOC_3	958	555.3794860839844	386.1396789550781	0.9986565	114.84
SA21_SOC_3	959	640.1181221008301	160.27632236480713	0.37402835	114.96
SA21_SOC_3	960	640.4733180999756	160.54977893829346	0.987496	115.08
SA21_SOC_3	961	643.2504653930664	162.20452308654785	0.9956644	115.2
SA21_SOC_3	962	574.88694190979	386.4939880371094	0.9991941	115.32
SA21_SOC_3	963	593.813419342041	391.3234519958496	0.99745065	115.44
SA21_SOC_3	964	606.7038536071777	396.8601322174072	0.9981729	115.56
SA21_SOC_3	965	605.0049781799316	398.21133613586426	0.99918085	115.68
SA21_SOC_3	966	609.4635486602783	396.1896514892578	0.9992054	115.8
SA21_SOC_3	967	610.0541114807129	395.42455673217773	0.9994344	115.92
SA21_SOC_3	968	620.6020355224609	399.28107261657715	0.99944085	116.04
SA21_SOC_3	969	622.9035377502441	399.3941116333008	0.9988722	116.16
SA21_SOC_3	970	619.27490234375	398.3609962463379	0.9991007	116.28
SA21_SOC_3	971	617.3615455627441	392.30260848999023	0.9993735	116.4
SA21_SOC_3	972	617.043399810791	388.00875663757324	0.9992908	116.52
SA21_SOC_3	973	616.4566993713379	394.26830291748047	0.9973252	116.64
SA21_SOC_3	974	623.8597393035889	395.95876693725586	0.9989507	116.76
SA21_SOC_3	975	620.2367782592773	400.5710220336914	0.9954515	116.88
SA21_SOC_3	976	606.9631099700928	398.56544494628906	0.9993901	117.0
SA21_SOC_3	977	589.6195411682129	395.7641887664795	0.9993937	117.12
SA21_SOC_3	978	579.7760486602783	395.1222038269043	0.99826497	117.24
SA21_SOC_3	979	554.2647361755371	392.88522720336914	0.997517	117.36
SA21_SOC_3	980	489.9057865142822	386.2148094177246	0.9968905	117.48
SA21_SOC_3	981	434.2686653137207	383.45924377441406	0.9969908	117.6
SA21_SOC_3	982	400.2795219421387	382.360897064209	0.9975777	117.72
SA21_SOC_3	983	362.7814292907715	382.05888748168945	0.99893624	117.84
SA21_SOC_3	984	640.9547805786133	156.63309574127197	0.9805431	117.96
SA21_SOC_3	985	641.551685333252	157.13567733764648	0.99474144	118.08
SA21_SOC_3	986	643.3435440063477	165.27311325073242	0.995572	118.2
SA21_SOC_3	987	640.1233196258545	82.72411108016968	0.98194915	118.32
SA21_SOC_3	988	642.8912162780762	84.65909242630005	0.8522781	118.44
SA21_SOC_3	989	643.8168525695801	161.36196613311768	0.9979358	118.56
SA21_SOC_3	990	643.1611061096191	158.78140926361084	0.99724317	118.68
SA21_SOC_3	991	640.4241561889648	156.3358211517334	0.15630527	118.8
SA21_SOC_3	992	644.7400093078613	83.65591764450073	0.7509459	118.92
SA21_SOC_3	993	643.6022281646729	154.9368381500244	0.9770402	119.04
SA21_SOC_3	994	641.7898654937744	153.7753200531006	0.96916145	119.16
SA21_SOC_3	995	641.5830612182617	157.57952213287354	0.99585587	119.28
SA21_SOC_3	996	642.8967475891113	162.27553367614746	0.9919282	119.4
SA21_SOC_3	997	642.1995162963867	158.90604972839355	0.991228	119.52
SA21_SOC_3	998	642.5222396850586	155.71918487548828	0.9929765	119.64
SA21_SOC_3	999	642.2649383544922	159.84904289245605	0.9980987	119.76
SA21_SOC_3	1000	642.76123046875	163.4834861755371	0.99191564	119.88
SA21_SOC_3	1001	641.1043167114258	159.04772758483887	0.99741733	120.0
SA21_SOC_3	1002	641.9095516204834	84.4776964187622	0.8954482	120.12
SA21_SOC_3	1003	640.7604694366455	160.01755714416504	0.9956352	120.24
SA21_SOC_3	1004	643.932056427002	84.94186878204346	0.577422	120.36
SA21_SOC_3	1005	642.2302722930908	158.39940547943115	0.99778795	120.48
SA21_SOC_3	1006	640.5081272125244	158.71376037597656	0.99573	120.6
SA21_SOC_3	1007	641.9345855712891	159.75726127624512	0.9976367	120.72
SA21_SOC_3	1008	641.4612770080566	155.4607343673706	0.9940599	120.84
SA21_SOC_3	1009	642.8151607513428	159.6947193145752	0.9985083	120.96
SA21_SOC_3	1010	640.9097671508789	158.25891494750977	0.9908325	121.08
SA21_SOC_3	1011	641.8663501739502	163.47493171691895	0.91514003	121.2
SA21_SOC_3	1012	642.8041458129883	162.78891563415527	0.9962915	121.32
SA21_SOC_3	1013	643.3835983276367	162.39206314086914	0.9962644	121.44
SA21_SOC_3	1014	642.2605514526367	83.45825672149658	0.9755064	121.56
SA21_SOC_3	1015	641.2030220031738	155.9220314025879	0.9914057	121.68
SA21_SOC_3	1016	642.3773765563965	155.00279903411865	0.99104905	121.8
SA21_SOC_3	1017	342.89495944976807	382.65910148620605	0.7374918	121.92
SA21_SOC_3	1018	640.1912689208984	158.5625123977661	0.9987363	122.04
SA21_SOC_3	1019	365.6299352645874	384.4950485229492	0.9983997	122.16
SA21_SOC_3	1020	371.4468002319336	388.3845806121826	0.99943477	122.28
SA21_SOC_3	1021	391.1625385284424	388.7380599975586	0.99654883	122.4
SA21_SOC_3	1022	642.1313762664795	161.44346237182617	0.99801445	122.52
SA21_SOC_3	1023	643.7713623046875	156.19030952453613	0.9936278	122.64
SA21_SOC_3	1024	640.6717300415039	155.83884716033936	0.9959764	122.76
SA21_SOC_3	1025	640.5677795410156	156.86638355255127	0.9938379	122.88
SA21_SOC_3	1026	642.5693988800049	163.90568733215332	0.9930588	123.0
SA21_SOC_3	1027	401.0622024536133	397.0271873474121	0.9981725	123.12
SA21_SOC_3	1028	388.07694911956787	395.55596351623535	0.99868613	123.24
SA21_SOC_3	1029	640.5542850494385	160.47716617584229	0.9305334	123.36
SA21_SOC_3	1030	639.9165153503418	158.53145599365234	0.62351364	123.48
SA21_SOC_3	1031	642.9747581481934	160.12052536010742	0.9926312	123.6
SA21_SOC_3	1032	643.1049823760986	160.34482955932617	0.9947018	123.72
SA21_SOC_3	1033	361.49845123291016	383.92395973205566	0.96105766	123.84
SA21_SOC_3	1034	643.4087753295898	159.24781322479248	0.9977182	123.96
SA21_SOC_3	1035	642.1818256378174	160.2847194671631	0.9946807	124.08
SA21_SOC_3	1036	642.4341201782227	158.82960319519043	0.94926023	124.2
SA21_SOC_3	1037	642.1470642089844	158.54272842407227	0.9818829	124.32
SA21_SOC_3	1038	555.7071685791016	397.8603172302246	0.99502325	124.44
SA21_SOC_3	1039	574.0753173828125	396.2669563293457	0.9986627	124.56
SA21_SOC_3	1040	642.1701431274414	158.3731985092163	0.99649495	124.68
SA21_SOC_3	1041	640.8068656921387	162.40765571594238	0.99444664	124.8
SA21_SOC_3	1042	605.1455974578857	396.8749237060547	0.9940562	124.92
SA21_SOC_3	1043	593.3320999145508	393.32459449768066	0.99848974	125.04
SA21_SOC_3	1044	596.9637393951416	390.9672546386719	0.9969349	125.16
SA21_SOC_3	1045	642.2811508178711	157.5088119506836	0.99891424	125.28
SA21_SOC_3	1046	642.4324989318848	159.26095962524414	0.9959757	125.4
SA21_SOC_3	1047	591.1015033721924	392.9073143005371	0.9885511	125.52
SA21_SOC_3	1048	593.768835067749	395.3752326965332	0.9992236	125.64
SA21_SOC_3	1049	597.0531940460205	398.63353729248047	0.9995447	125.76
SA21_SOC_3	1050	603.7251472473145	400.65874099731445	0.99750715	125.88
SA21_SOC_3	1051	590.3949737548828	396.9903373718262	0.9986488	126.0
SA21_SOC_3	1052	571.2451457977295	394.8221969604492	0.999161	126.12
SA21_SOC_3	1053	543.1309223175049	393.294038772583	0.99802506	126.24
SA21_SOC_3	1054	522.544002532959	391.9397449493408	0.99922013	126.36
SA21_SOC_3	1055	643.9812660217285	162.7137851715088	0.99659544	126.48
SA21_SOC_3	1056	642.6905155181885	164.5763397216797	0.99605125	126.6
SA21_SOC_3	1057	640.8438682556152	161.37860298156738	0.99617165	126.72
SA21_SOC_3	1058	493.0830955505371	400.05489349365234	0.99651694	126.84
SA21_SOC_3	1059	478.23047637939453	399.89301681518555	0.9967738	126.96
SA21_SOC_3	1060	431.119966506958	385.57640075683594	0.9944872	127.08
SA21_SOC_3	1061	405.6215763092041	373.3470153808594	0.99536633	127.2
SA21_SOC_3	1062	416.6189193725586	374.2625427246094	0.998505	127.32
SA21_SOC_3	1063	414.5089626312256	372.91680335998535	0.998828	127.44
SA21_SOC_3	1064	451.1922359466553	384.7037887573242	0.9981002	127.56
SA21_SOC_3	1065	474.98178482055664	389.058895111084	0.99832577	127.68
SA21_SOC_3	1066	537.996244430542	400.0605010986328	0.9983132	127.8
SA21_SOC_3	1067	599.8133659362793	417.0733451843262	0.99957615	127.92
SA21_SOC_3	1068	668.8878059387207	423.0150604248047	0.99917465	128.04
SA21_SOC_3	1069	678.8250923156738	429.4951343536377	0.9977089	128.16
SA21_SOC_3	1070	683.9820861816406	430.7106113433838	0.9938723	128.28
SA21_SOC_3	1071	698.606014251709	428.96209716796875	0.9943809	128.4
SA21_SOC_3	1072	641.0195827484131	81.63126468658447	0.95139873	128.52
SA21_SOC_3	1073	644.1191673278809	162.83483505249023	0.9938427	128.64
SA21_SOC_3	1074	643.3012962341309	162.37804412841797	0.991377	128.76
SA21_SOC_3	1075	644.581127166748	161.51474475860596	0.9947119	128.88
SA21_SOC_3	1076	644.0189361572266	161.5861415863037	0.7890291	129.0
SA21_SOC_3	1077	641.7288780212402	154.35029983520508	0.033312008	129.12
SA21_SOC_3	1078	658.3599090576172	415.00213623046875	0.95417213	129.24
SA21_SOC_3	1079	641.5239334106445	157.09975719451904	0.9974136	129.36
SA21_SOC_3	1080	642.8390502929688	159.0622901916504	0.9757218	129.48
SA21_SOC_3	1081	640.2266979217529	159.68188762664795	0.9956078	129.6
SA21_SOC_3	1082	643.4797286987305	159.92826461791992	0.95855874	129.72
SA21_SOC_3	1083	640.8575057983398	158.2815170288086	0.9490536	129.84
SA21_SOC_3	1084	641.4223670959473	155.76865196228027	0.99546415	129.96
SA21_SOC_3	1085	641.511058807373	156.6192626953125	0.9971042	130.08
SA21_SOC_3	1086	578.4463882446289	397.5388526916504	0.9976114	130.2
SA21_SOC_3	1087	641.290807723999	159.53350067138672	0.9979533	130.32
SA21_SOC_3	1088	642.737865447998	159.8380422592163	0.9969632	130.44
SA21_SOC_3	1089	544.2784786224365	392.46917724609375	0.99947685	130.56
SA21_SOC_3	1090	519.5686340332031	391.81039810180664	0.993103	130.68
SA21_SOC_3	1091	513.0951881408691	393.45434188842773	0.9995758	130.8
SA21_SOC_3	1092	498.4339714050293	392.5228214263916	0.9994593	130.92
SA21_SOC_3	1093	641.4939880371094	158.49234580993652	0.99338245	131.04
SA21_SOC_3	1094	487.12615966796875	395.91848373413086	0.998028	131.16
SA21_SOC_3	1095	642.5811767578125	158.0606746673584	0.99851483	131.28
SA21_SOC_3	1096	642.4174308776855	160.3000831604004	0.99605536	131.4
SA21_SOC_3	1097	642.1470642089844	161.17745876312256	0.9961731	131.52
SA21_SOC_3	1098	443.126916885376	390.80549240112305	0.99073225	131.64
SA21_SOC_3	1099	643.2342052459717	79.82419967651367	0.98595977	131.76
SA21_SOC_3	1100	422.79415130615234	379.48339462280273	0.9863625	131.88
SA21_SOC_3	1101	413.4197235107422	382.73571968078613	0.9795766	132.0
SA21_SOC_3	1102	642.0368194580078	165.49741744995117	0.99174654	132.12
SA21_SOC_3	1103	641.2712574005127	156.24399662017822	0.9282289	132.24
SA21_SOC_3	1104	641.5740966796875	157.63787269592285	0.9953151	132.36
SA21_SOC_3	1105	355.54277896881104	384.81204986572266	0.99950874	132.48
SA21_SOC_3	1106	643.2490348815918	160.33008098602295	0.9985404	132.6
SA21_SOC_3	1107	350.34780502319336	386.3429832458496	0.9993338	132.72
SA21_SOC_3	1108	347.11971282958984	388.66676330566406	0.9984894	132.84
SA21_SOC_3	1109	337.6063585281372	389.0453052520752	0.99671507	132.96
SA21_SOC_3	1110	643.1900024414062	162.92113780975342	0.99638844	133.08
SA21_SOC_3	1111	349.62592124938965	393.13390731811523	0.9995301	133.2
SA21_SOC_3	1112	353.81460189819336	391.36030197143555	0.9996842	133.32
SA21_SOC_3	1113	377.0214080810547	389.80756759643555	0.9793082	133.44
SA21_SOC_3	1114	642.3184394836426	160.5184507369995	0.99524176	133.56
SA21_SOC_3	1115	643.4432506561279	160.6626319885254	0.9976515	133.68
SA21_SOC_3	1116	644.7402477264404	81.11355543136597	0.85535145	133.8
SA21_SOC_3	1117	642.144775390625	159.5111846923828	0.99564964	133.92
SA21_SOC_3	1118	387.33325004577637	402.88827896118164	0.9987264	134.04
SA21_SOC_3	1119	411.16909980773926	398.28174591064453	0.99931586	134.16
SA21_SOC_3	1120	475.93135833740234	398.52888107299805	0.9995136	134.28
SA21_SOC_3	1121	536.1058712005615	410.3176689147949	0.9993104	134.4
SA21_SOC_3	1122	583.4915161132812	415.27936935424805	0.99916685	134.52
SA21_SOC_3	1123	634.795093536377	421.88318252563477	0.9987953	134.64
SA21_SOC_3	1124	651.7971515655518	427.2945213317871	0.9995191	134.76
SA21_SOC_3	1125	661.2848281860352	424.5479965209961	0.9992725	134.88
SA21_SOC_3	1126	641.7012214660645	159.7966718673706	0.9982967	135.0
SA21_SOC_3	1127	640.5863761901855	84.47904109954834	0.9746596	135.12
SA21_SOC_3	1128	641.6830062866211	83.02549123764038	0.979936	135.24
SA21_SOC_3	1129	641.5897369384766	160.83964347839355	0.9946009	135.36
SA21_SOC_3	1130	645.0765609741211	82.92586326599121	0.96528584	135.48
SA21_SOC_3	1131	642.3957347869873	81.56810760498047	0.9356847	135.6
SA21_SOC_3	1132	642.2965049743652	161.0844898223877	0.9929235	135.72
SA21_SOC_3	1133	669.5845127105713	417.82739639282227	0.972243	135.84
SA21_SOC_3	1134	643.5012817382812	160.17242431640625	0.99602085	135.96
SA21_SOC_3	1135	650.8045196533203	412.8225517272949	0.9765682	136.08
SA21_SOC_3	1136	640.4571533203125	159.0010643005371	0.9599217	136.2
SA21_SOC_3	1137	642.3501014709473	154.72366333007812	0.9894035	136.32
SA21_SOC_3	1138	581.6824913024902	400.39252281188965	0.99599755	136.44
SA21_SOC_3	1139	568.5186386108398	401.8351936340332	0.99820447	136.56
SA21_SOC_3	1140	544.4446563720703	391.75286293029785	0.9992078	136.68
SA21_SOC_3	1141	516.0025119781494	380.7483959197998	0.9994648	136.8
SA21_SOC_3	1142	477.70795822143555	364.2264747619629	0.99847096	136.92
SA21_SOC_3	1143	436.7837429046631	363.4536552429199	0.9986337	137.04
SA21_SOC_3	1144	398.47304821014404	372.33009338378906	0.99693596	137.16
SA21_SOC_3	1145	380.5471181869507	375.50963401794434	0.9985959	137.28
SA21_SOC_3	1146	641.3086891174316	162.63038635253906	0.9975925	137.4
SA21_SOC_3	1147	639.4313335418701	159.93793487548828	0.9917241	137.52
SA21_SOC_3	1148	641.8257236480713	159.25894260406494	0.9873886	137.64
SA21_SOC_3	1149	643.1812286376953	161.74487113952637	0.9977603	137.76
SA21_SOC_3	1150	643.5191631317139	162.9045009613037	0.85906595	137.88
SA21_SOC_3	1151	640.4836654663086	159.3643856048584	0.9512942	138.0
SA21_SOC_3	1152	642.4502372741699	157.2191619873047	0.9937364	138.12
SA21_SOC_3	1153	640.4364585876465	158.42432498931885	0.9530332	138.24
SA21_SOC_3	1154	640.1260375976562	159.72546100616455	0.9965397	138.36
SA21_SOC_3	1155	642.3267841339111	159.43156242370605	0.9980556	138.48
SA21_SOC_3	1156	641.4604663848877	155.60829162597656	0.9893645	138.6
SA21_SOC_3	1157	642.609691619873	84.1065788269043	0.98138475	138.72
SA21_SOC_3	1158	640.9972190856934	158.77527236938477	0.9875894	138.84
SA21_SOC_3	1159	642.4094200134277	160.26037216186523	0.9925653	138.96
SA21_SOC_3	1160	642.6585674285889	160.50962448120117	0.99377316	139.08
SA21_SOC_3	1161	642.0812606811523	160.19210815429688	0.99328	139.2
SA21_SOC_3	1162	643.8433647155762	162.01054573059082	0.99552673	139.32
SA21_SOC_3	1163	641.6998386383057	163.74804496765137	0.99328554	139.44
SA21_SOC_3	1164	641.888427734375	157.34596252441406	0.9975708	139.56
SA21_SOC_3	1165	642.8120613098145	158.74730587005615	0.99540126	139.68
SA21_SOC_3	1166	643.4809684753418	163.11756134033203	0.9977984	139.8
SA21_SOC_3	1167	641.1192893981934	160.0923728942871	0.97934055	139.92
SA21_SOC_3	1168	641.8237686157227	162.87583351135254	0.9985293	140.04
SA21_SOC_3	1169	642.664909362793	162.02997207641602	0.9951924	140.16
SA21_SOC_3	1170	640.8112525939941	160.0444221496582	0.9687176	140.28
SA21_SOC_3	1171	641.6492462158203	161.14608764648438	0.9919803	140.4
SA21_SOC_3	1172	640.7405853271484	161.3721227645874	0.98132974	140.52
SA21_SOC_3	1173	641.626787185669	156.42828941345215	0.86102724	140.64
SA21_SOC_3	1174	643.207311630249	163.17581176757812	0.57962775	140.76
SA21_SOC_3	1175	643.0766105651855	158.98707389831543	0.9895733	140.88
SA21_SOC_3	1176	641.455078125	160.39371013641357	0.98914003	141.0
SA21_SOC_3	1177	642.3978328704834	159.04094696044922	0.9974548	141.12
SA21_SOC_3	1178	642.017412185669	158.59830379486084	0.9972255	141.24
SA21_SOC_3	1179	641.7231559753418	160.49680709838867	0.99559903	141.36
SA21_SOC_3	1180	642.7835464477539	160.5358600616455	0.9969502	141.48
SA21_SOC_3	1181	641.5879249572754	82.44113445281982	0.9650544	141.6
SA21_SOC_3	1182	638.9745712280273	157.36438751220703	0.14528714	141.72
SA21_SOC_3	1183	641.4391040802002	159.2658519744873	0.99121094	141.84
SA21_SOC_3	1184	642.2759532928467	161.14717483520508	0.9946461	141.96
SA21_SOC_3	1185	641.5768623352051	162.26908206939697	0.47053728	142.08
SA21_SOC_3	1186	642.888069152832	163.1932497024536	0.98793614	142.2
SA21_SOC_3	1187	642.52610206604	158.28798294067383	0.9956291	142.32
SA21_SOC_3	1188	641.3302421569824	83.85781288146973	0.9691656	142.44
SA21_SOC_3	1189	644.0080642700195	81.3545823097229	0.7475493	142.56
SA21_SOC_3	1190	640.2928829193115	159.36787605285645	0.6639938	142.68
SA21_SOC_3	1191	641.0361289978027	157.8768825531006	0.98192066	142.8
SA21_SOC_3	1192	354.85777854919434	368.2671546936035	0.97870207	142.92
SA21_SOC_3	1193	414.8043155670166	379.65951919555664	0.9938227	143.04
SA21_SOC_3	1194	476.3951301574707	382.15407371520996	0.9943857	143.16
SA21_SOC_3	1195	509.2740058898926	391.702938079834	0.99683654	143.28
SA21_SOC_3	1196	514.3775939941406	390.20055770874023	0.99512416	143.4
SA21_SOC_3	1197	550.8601188659668	389.68116760253906	0.9962197	143.52
SA21_SOC_3	1198	568.9719676971436	388.0796813964844	0.9994886	143.64
SA21_SOC_3	1199	574.3279457092285	386.20988845825195	0.9921285	143.76
SA21_SOC_3	1200	572.5723266601562	386.2451934814453	0.99760735	143.88
SA21_SOC_3	1201	555.9206008911133	384.73265647888184	0.98002636	144.0
SA21_SOC_3	1202	559.0657234191895	381.27190589904785	0.99693894	144.12
SA21_SOC_3	1203	568.7680244445801	385.6328773498535	0.9936951	144.24
SA21_SOC_3	1204	642.120885848999	160.71736335754395	0.996968	144.36
SA21_SOC_3	1205	580.8897018432617	390.5105781555176	0.9986702	144.48
SA21_SOC_3	1206	577.3222923278809	383.3654022216797	0.99485415	144.6
SA21_SOC_3	1207	557.694149017334	394.96670722961426	0.99918705	144.72
SA21_SOC_3	1208	541.7789459228516	390.4771327972412	0.99960047	144.84
SA21_SOC_3	1209	520.4907894134521	391.2158203125	0.9994185	144.96
SA21_SOC_3	1210	488.3640766143799	390.76706886291504	0.9996512	145.08
SA21_SOC_3	1211	641.187047958374	158.76492977142334	0.9941533	145.2
SA21_SOC_3	1212	475.4709243774414	390.32907485961914	0.9976591	145.32
SA21_SOC_3	1213	641.5214538574219	157.75556087493896	0.9948755	145.44
SA21_SOC_3	1214	472.7980136871338	393.43305587768555	0.9950211	145.56
SA21_SOC_3	1215	640.5081272125244	85.36969900131226	0.9856333	145.68
SA21_SOC_3	1216	459.41667556762695	388.0397129058838	0.99505424	145.8
SA21_SOC_3	1217	461.2560272216797	387.03320503234863	0.9990496	145.92
SA21_SOC_3	1218	459.0330123901367	391.0356044769287	0.99852604	146.04
SA21_SOC_3	1219	435.9498977661133	387.3233413696289	0.99787354	146.16
SA21_SOC_3	1220	643.0804252624512	161.9954252243042	0.9951983	146.28
SA21_SOC_3	1221	642.3404216766357	158.73217105865479	0.98844576	146.4
SA21_SOC_3	1222	642.1098709106445	157.35212802886963	0.9738021	146.52
SA21_SOC_3	1223	641.298770904541	82.11105823516846	0.9267743	146.64
SA21_SOC_3	1224	642.7101135253906	161.07833862304688	0.9762589	146.76
SA21_SOC_3	1225	642.6968097686768	83.73714923858643	0.93110436	146.88
SA21_SOC_3	1226	640.3675556182861	159.60973262786865	0.9422928	147.0
SA21_SOC_3	1227	641.5776252746582	160.50158500671387	0.94046104	147.12
SA21_SOC_3	1228	642.9574012756348	160.67138671875	0.964669	147.24
SA21_SOC_3	1229	642.2211170196533	157.1242904663086	0.9972475	147.36
SA21_SOC_3	1230	642.9064750671387	160.74932098388672	0.995959	147.48
SA21_SOC_3	1231	641.9707775115967	161.74760341644287	0.9919891	147.6
SA21_SOC_3	1232	641.2013053894043	84.3362832069397	0.9792794	147.72
SA21_SOC_3	1233	642.8162574768066	164.95614051818848	0.9902242	147.84
SA21_SOC_3	1234	643.0140495300293	80.97171306610107	0.9904385	147.96
SA21_SOC_3	1235	640.8924579620361	162.48496055603027	0.25240594	148.08
SA21_SOC_3	1236	641.4169311523438	161.13072395324707	0.98689914	148.2
SA21_SOC_3	1237	642.5710678100586	159.46489334106445	0.99045557	148.32
SA21_SOC_3	1238	644.1909790039062	164.45885181427002	0.9161832	148.44
SA21_SOC_3	1239	642.4033164978027	162.35907554626465	0.98246014	148.56
SA21_SOC_3	1240	641.0781860351562	160.91096878051758	0.99508923	148.68
SA21_SOC_3	1241	644.1224098205566	164.77752685546875	0.9872485	148.8
SA21_SOC_3	1242	643.040657043457	158.0554962158203	0.9839999	148.92
SA21_SOC_3	1243	640.2612686157227	161.77067756652832	0.94828236	149.04
SA21_SOC_3	1244	642.1957969665527	159.19189453125	0.9981737	149.16
SA21_SOC_3	1245	642.2346591949463	162.8789520263672	0.65331745	149.28
SA21_SOC_3	1246	642.1427726745605	159.35992240905762	0.99558276	149.4
SA21_SOC_3	1247	642.9312705993652	160.6642484664917	0.99240875	149.52
SA21_SOC_3	1248	642.4385070800781	161.6461944580078	0.9926851	149.64
SA21_SOC_3	1249	642.1236991882324	161.81479454040527	0.989892	149.76
SA21_SOC_3	1250	641.0655975341797	156.05143547058105	0.99275005	149.88
SA21_SOC_3	1251	641.596794128418	157.42867469787598	0.94796824	150.0
SA21_SOC_3	1252	643.5220718383789	162.5302791595459	0.98159	150.12
SA21_SOC_3	1253	641.7062759399414	159.84397888183594	0.99733305	150.24
SA21_SOC_3	1254	639.991569519043	161.27280235290527	0.3731815	150.36
SA21_SOC_3	1255	327.91786193847656	362.8409957885742	0.5737452	150.48
SA21_SOC_3	1256	395.42455673217773	370.75321197509766	0.96968305	150.6
SA21_SOC_3	1257	507.09877014160156	390.4255771636963	0.99914587	150.72
SA21_SOC_3	1258	611.8851661682129	406.72119140625	0.99891055	150.84
SA21_SOC_3	1259	638.1122589111328	412.59982109069824	0.9994968	150.96
SA21_SOC_3	1260	648.9908218383789	415.0092315673828	0.9973303	151.08
SA21_SOC_3	1261	648.493480682373	418.98393630981445	0.99924767	151.2
SA21_SOC_3	1262	635.3818893432617	414.9383354187012	0.9983072	151.32
SA21_SOC_3	1263	629.5634269714355	408.51868629455566	0.9996171	151.44
SA21_SOC_3	1264	634.2345237731934	412.20348358154297	0.9993414	151.56
SA21_SOC_3	1265	645.5015182495117	416.25165939331055	0.99956876	151.68
SA21_SOC_3	1266	666.8540000915527	424.8364448547363	0.9983693	151.8
SA21_SOC_3	1267	673.719596862793	424.7343349456787	0.9985114	151.92
SA21_SOC_3	1268	642.1486854553223	158.3561611175537	0.9959424	152.04
SA21_SOC_3	1269	669.5191383361816	420.2501678466797	0.9970879	152.16
SA21_SOC_3	1270	676.3894081115723	423.17893981933594	0.99911004	152.28
SA21_SOC_3	1271	641.4055824279785	159.52528953552246	0.9886972	152.4
SA21_SOC_3	1272	668.8632011413574	418.20576667785645	0.9874774	152.52
SA21_SOC_3	1273	659.0404510498047	414.8129081726074	0.9986045	152.64
SA21_SOC_3	1274	648.6347198486328	416.0661220550537	0.9993143	152.76
SA21_SOC_3	1275	660.234260559082	418.6281394958496	0.99961627	152.88
SA21_SOC_3	1276	642.9279327392578	160.17024993896484	0.9984195	153.0
SA21_SOC_3	1277	670.9237575531006	417.13571548461914	0.9990885	153.12
SA21_SOC_3	1278	642.229175567627	157.06910133361816	0.9943169	153.24
SA21_SOC_3	1279	651.9014835357666	417.4492835998535	0.99903846	153.36
SA21_SOC_3	1280	646.6399669647217	415.23834228515625	0.99950266	153.48
SA21_SOC_3	1281	641.0103797912598	414.0975093841553	0.99944025	153.6
SA21_SOC_3	1282	637.3101234436035	415.4447364807129	0.9923316	153.72
SA21_SOC_3	1283	635.1041316986084	416.71520233154297	0.9986237	153.84
SA21_SOC_3	1284	615.8162117004395	411.5592956542969	0.9884533	153.96
SA21_SOC_3	1285	640.6170845031738	158.4312915802002	0.99687165	154.08
SA21_SOC_3	1286	642.1339988708496	155.5063819885254	0.99884063	154.2
SA21_SOC_3	1287	641.7009353637695	156.211838722229	0.9953656	154.32
SA21_SOC_3	1288	641.7341709136963	162.46487617492676	0.99692875	154.44
SA21_SOC_3	1289	643.6691761016846	162.0505142211914	0.99454004	154.56
SA21_SOC_3	1290	642.3663139343262	162.92524337768555	0.99261755	154.68
SA21_SOC_3	1291	628.7604331970215	419.7121810913086	0.9975795	154.8
SA21_SOC_3	1292	637.2062683105469	418.3607482910156	0.99940157	154.92
SA21_SOC_3	1293	649.1912841796875	419.0420150756836	0.99818283	155.04
SA21_SOC_3	1294	649.7199058532715	419.40333366394043	0.99906176	155.16
SA21_SOC_3	1295	658.619213104248	422.5785827636719	0.96914816	155.28
SA21_SOC_3	1296	643.076229095459	161.6366672515869	0.97269225	155.4
SA21_SOC_3	1297	641.7586326599121	84.84745502471924	0.9806996	155.52
SA21_SOC_3	1298	641.6387557983398	81.84637069702148	0.9746362	155.64
SA21_SOC_3	1299	670.8966255187988	420.4339027404785	0.9959519	155.76
SA21_SOC_3	1300	640.9692764282227	413.0636215209961	0.9992804	155.88
SA21_SOC_3	1301	572.9976654052734	397.2744941711426	0.99603504	156.0
SA21_SOC_3	1302	490.01121520996094	383.37759017944336	0.99942446	156.12
SA21_SOC_3	1303	642.812967300415	163.09796333312988	0.99246347	156.24
SA21_SOC_3	1304	641.2586688995361	162.89855003356934	0.99099123	156.36
SA21_SOC_3	1305	642.2610759735107	156.72938346862793	0.99548584	156.48
SA21_SOC_3	1306	640.9628391265869	161.5799331665039	0.98821974	156.6
SA21_SOC_3	1307	643.3544158935547	158.83172035217285	0.99532616	156.72
SA21_SOC_3	1308	643.8821792602539	161.13472938537598	0.99727625	156.84
SA21_SOC_3	1309	643.3988094329834	161.22201919555664	0.99752814	156.96
SA21_SOC_3	1310	366.9057369232178	379.3696975708008	0.9959086	157.08
SA21_SOC_3	1311	643.4473991394043	158.7947416305542	0.9979861	157.2
SA21_SOC_3	1312	644.0347671508789	154.86878871917725	0.99626833	157.32
SA21_SOC_3	1313	643.938159942627	159.5782470703125	0.99465877	157.44
SA21_SOC_3	1314	644.644832611084	163.98880004882812	0.9976858	157.56
SA21_SOC_3	1315	642.2778129577637	162.13165283203125	0.9969561	157.68
SA21_SOC_3	1316	642.8828239440918	156.22544288635254	0.47155637	157.8
SA21_SOC_3	1317	642.1112060546875	161.48852348327637	0.99650997	157.92
SA21_SOC_3	1318	642.0196533203125	154.9156951904297	0.99718994	158.04
SA21_SOC_3	1319	642.0516014099121	161.18036270141602	0.9853521	158.16
SA21_SOC_3	1320	641.3371086120605	159.21814441680908	0.9970721	158.28
SA21_SOC_3	1321	642.8431510925293	84.67277526855469	0.95630574	158.4
SA21_SOC_3	1322	638.3373260498047	159.1937255859375	0.99410087	158.52
SA21_SOC_3	1323	640.913724899292	157.02163696289062	0.95253426	158.64
SA21_SOC_3	1324	641.7842864990234	156.11303329467773	0.969271	158.76
SA21_SOC_3	1325	641.0892486572266	161.08969688415527	0.9364649	158.88
SA21_SOC_3	1326	642.8668975830078	161.2961483001709	0.9961014	159.0
SA21_SOC_3	1327	642.1670913696289	159.32860851287842	0.99648273	159.12
SA21_SOC_3	1328	643.2803630828857	158.51454734802246	0.9977847	159.24
SA21_SOC_3	1329	643.1444644927979	162.84064292907715	0.99731004	159.36
SA21_SOC_3	1330	641.5575981140137	157.18345642089844	0.98899823	159.48
SA21_SOC_3	1331	642.462158203125	161.19808673858643	0.9874702	159.6
SA21_SOC_3	1332	641.961145401001	82.4033260345459	0.8761741	159.72
SA21_SOC_3	1333	640.89035987854	82.5041127204895	0.9873038	159.84
SA21_SOC_3	1334	641.595458984375	159.0120792388916	0.9679924	159.96
SA21_SOC_3	1335	644.0998077392578	161.62216186523438	0.9874257	160.08
SA21_SOC_3	1336	644.5087432861328	161.61423683166504	0.9981488	160.2
SA21_SOC_3	1337	642.6513671875	164.3849515914917	0.997288	160.32
SA21_SOC_3	1338	640.1522636413574	158.94332885742188	0.9911509	160.44
SA21_SOC_3	1339	642.0170783996582	155.63600063323975	0.9982622	160.56
SA21_SOC_3	1340	641.9550895690918	82.69468545913696	0.9755695	160.68
SA21_SOC_3	1341	641.277027130127	158.47955703735352	0.9970932	160.8
SA21_SOC_3	1342	642.4067497253418	156.9726276397705	0.9916367	160.92
SA21_SOC_3	1343	641.0985946655273	82.4408483505249	0.9887432	161.04
SA21_SOC_3	1344	644.398307800293	160.51433086395264	0.99449134	161.16
SA21_SOC_3	1345	641.0262107849121	155.54144382476807	0.98789364	161.28
SA21_SOC_3	1346	640.6415939331055	84.27980661392212	0.83388233	161.4
SA21_SOC_3	1347	641.916036605835	158.4578561782837	0.97189474	161.52
SA21_SOC_3	1348	641.1092758178711	157.82466888427734	0.9798584	161.64
SA21_SOC_3	1349	643.1248664855957	84.55766916275024	0.94143325	161.76
SA21_SOC_3	1350	641.3477897644043	160.66600799560547	0.99573827	161.88
SA21_SOC_3	1351	643.779706954956	163.53188037872314	0.986647	162.0
SA21_SOC_3	1352	643.0054187774658	157.13441848754883	0.9978079	162.12
SA21_SOC_3	1353	641.6662216186523	160.43721199035645	0.97990566	162.24
SA21_SOC_3	1354	641.2222385406494	160.8922576904297	0.99796283	162.36
SA21_SOC_3	1355	643.1789875030518	159.18485641479492	0.99559927	162.48
SA21_SOC_3	1356	643.8268661499023	160.9394073486328	0.7877154	162.6
SA21_SOC_3	1357	641.0094261169434	84.9008560180664	0.8013974	162.72
SA21_SOC_3	1358	341.2001132965088	342.2116756439209	0.9966401	162.84
SA21_SOC_3	1359	364.3618583679199	355.001277923584	0.99970704	162.96
SA21_SOC_3	1360	407.2343349456787	376.31200790405273	0.9993531	163.08
SA21_SOC_3	1361	421.4914798736572	380.9227180480957	0.9988072	163.2
SA21_SOC_3	1362	456.33068084716797	384.3589782714844	0.9969331	163.32
SA21_SOC_3	1363	482.51428604125977	388.64078521728516	0.99823004	163.44
SA21_SOC_3	1364	511.9748115539551	389.7814178466797	0.9921708	163.56
SA21_SOC_3	1365	561.9935989379883	388.66350173950195	0.9980703	163.68
SA21_SOC_3	1366	599.2995262145996	394.1839027404785	0.99832517	163.8
SA21_SOC_3	1367	600.0073432922363	396.28655433654785	0.94011986	163.92
SA21_SOC_3	1368	641.6167736053467	156.65139198303223	0.9915268	164.04
SA21_SOC_3	1369	631.5986156463623	405.67734718322754	0.9994543	164.16
SA21_SOC_3	1370	649.5973587036133	409.7420024871826	0.99942017	164.28
SA21_SOC_3	1371	658.6775779724121	417.6006031036377	0.9994036	164.4
SA21_SOC_3	1372	642.6089763641357	161.1331558227539	0.997593	164.52
SA21_SOC_3	1373	641.9635772705078	159.8371696472168	0.986973	164.64
SA21_SOC_3	1374	641.2405014038086	83.46919298171997	0.90582204	164.76
SA21_SOC_3	1375	642.4885749816895	87.5456714630127	0.89123464	164.88
SA21_SOC_3	1376	640.5340194702148	161.09390258789062	0.9983443	165.0
SA21_SOC_3	1377	641.229248046875	155.5176830291748	0.99184436	165.12
SA21_SOC_3	1378	642.3529624938965	155.8422088623047	0.99764544	165.24
SA21_SOC_3	1379	641.0370826721191	160.1573896408081	0.997993	165.36
SA21_SOC_3	1380	641.6279792785645	160.78452587127686	0.9982133	165.48
SA21_SOC_3	1381	642.5782203674316	159.38103675842285	0.99736804	165.6
SA21_SOC_3	1382	642.3275947570801	159.71014022827148	0.9959858	165.72
SA21_SOC_3	1383	671.2796211242676	422.6159477233887	0.9644344	165.84
SA21_SOC_3	1384	665.9085273742676	420.3182601928711	0.99746776	165.96
SA21_SOC_3	1385	662.9098892211914	418.83018493652344	0.9961765	166.08
SA21_SOC_3	1386	659.9108219146729	417.74471282958984	0.99897516	166.2
SA21_SOC_3	1387	656.9294929504395	417.82447814941406	0.99643767	166.32
SA21_SOC_3	1388	655.3314208984375	415.99822998046875	0.99920744	166.44
SA21_SOC_3	1389	663.4016513824463	421.91070556640625	0.9979862	166.56
SA21_SOC_3	1390	642.2092437744141	161.60533905029297	0.9906661	166.68
SA21_SOC_3	1391	642.4050331115723	159.95882034301758	0.996384	166.8
SA21_SOC_3	1392	618.9510345458984	405.9817886352539	0.99932766	166.92
SA21_SOC_3	1393	569.1940307617188	395.55713653564453	0.9856697	167.04
SA21_SOC_3	1394	640.8366203308105	158.6411476135254	0.99595886	167.16
SA21_SOC_3	1395	641.4366722106934	159.76764678955078	0.97073853	167.28
SA21_SOC_3	1396	642.9257392883301	156.01258277893066	0.99369085	167.4
SA21_SOC_3	1397	642.2320365905762	163.15878868103027	0.9969819	167.52
SA21_SOC_3	1398	514.661979675293	398.2923889160156	0.996382	167.64
SA21_SOC_3	1399	643.5752868652344	159.04681205749512	0.9975133	167.76
SA21_SOC_3	1400	641.4549827575684	157.27852821350098	0.9985702	167.88
SA21_SOC_3	1401	642.5469398498535	160.1352024078369	0.99638367	168.0
SA21_SOC_3	1402	641.2591934204102	158.23631286621094	0.9983908	168.12
SA21_SOC_3	1403	642.81325340271	161.1581039428711	0.9982986	168.24
SA21_SOC_3	1404	644.440507888794	162.35515594482422	0.9979361	168.36
SA21_SOC_3	1405	641.4255619049072	157.64057636260986	0.992463	168.48
SA21_SOC_3	1406	529.9673080444336	388.08594703674316	0.9895354	168.6
SA21_SOC_3	1407	533.4309577941895	395.3515434265137	0.98984945	168.72
SA21_SOC_3	1408	641.849422454834	160.01890182495117	0.98559374	168.84
SA21_SOC_3	1409	517.9447650909424	388.90005111694336	0.9982268	168.96
SA21_SOC_3	1410	519.745922088623	393.60732078552246	0.99938047	169.08
SA21_SOC_3	1411	518.3066844940186	389.6458053588867	0.9990914	169.2
SA21_SOC_3	1412	641.8131828308105	162.19064712524414	0.99813473	169.32
SA21_SOC_3	1413	642.2588348388672	157.82750129699707	0.99809855	169.44
SA21_SOC_3	1414	643.1325912475586	155.93288898468018	0.99818665	169.56
SA21_SOC_3	1415	642.5836563110352	158.75507354736328	0.9977602	169.68
SA21_SOC_3	1416	509.6055030822754	396.78494453430176	0.998346	169.8
SA21_SOC_3	1417	642.3011779785156	157.59970664978027	0.99554884	169.92
SA21_SOC_3	1418	642.3348426818848	155.7487964630127	0.99240315	170.04
SA21_SOC_3	1419	516.4278984069824	395.12237548828125	0.9979753	170.16
SA21_SOC_3	1420	545.7181930541992	397.36392974853516	0.99616987	170.28
SA21_SOC_3	1421	566.8374061584473	394.87114906311035	0.99912494	170.4
SA21_SOC_3	1422	583.6832046508789	392.64026641845703	0.998912	170.52
SA21_SOC_3	1423	598.6354351043701	395.0225257873535	0.9989203	170.64
SA21_SOC_3	1424	614.6434307098389	398.9583206176758	0.9996245	170.76
SA21_SOC_3	1425	621.5512275695801	399.1307258605957	0.99950826	170.88
SA21_SOC_3	1426	626.8910884857178	402.81137466430664	0.99975485	171.0
SA21_SOC_3	1427	638.8319969177246	399.263219833374	0.99900144	171.12
SA21_SOC_3	1428	639.8380756378174	398.7171936035156	0.99925655	171.24
SA21_SOC_3	1429	638.4947776794434	395.2381896972656	0.9987733	171.36
SA21_SOC_3	1430	639.6106243133545	395.4880714416504	0.9981426	171.48
SA21_SOC_3	1431	632.7939033508301	396.28406524658203	0.9989039	171.6
SA21_SOC_3	1432	638.621187210083	396.43157958984375	0.9978421	171.72
SA21_SOC_3	1433	643.1145668029785	396.1273384094238	0.96370405	171.84
SA21_SOC_3	1434	617.1165466308594	396.0143280029297	0.9990069	171.96
SA21_SOC_3	1435	640.8180236816406	158.60052108764648	0.98518974	172.08
SA21_SOC_3	1436	457.70654678344727	372.0249366760254	0.99779534	172.2
SA21_SOC_3	1437	386.4816188812256	373.9460563659668	0.988559	172.32
SA21_SOC_3	1438	642.3208236694336	160.48124313354492	0.9927382	172.44
SA21_SOC_3	1439	642.3407077789307	160.11513233184814	0.88293487	172.56
SA21_SOC_3	1440	640.4985427856445	154.32570934295654	0.9500301	172.68
SA21_SOC_3	1441	642.1944618225098	160.55402755737305	0.99647224	172.8
SA21_SOC_3	1442	640.7833099365234	162.72205352783203	0.9195259	172.92
SA21_SOC_3	1443	640.5327796936035	84.83509540557861	0.9542962	173.04
SA21_SOC_3	1444	641.4230823516846	158.56578826904297	0.9839145	173.16
SA21_SOC_3	1445	639.9192810058594	85.11401653289795	0.98904616	173.28
SA21_SOC_3	1446	640.512228012085	83.15015316009521	0.97869074	173.4
SA21_SOC_3	1447	639.7112846374512	159.2909288406372	0.9965815	173.52
SA21_SOC_3	1448	640.5438899993896	83.78982067108154	0.9325802	173.64
SA21_SOC_3	1449	640.0397300720215	159.25297737121582	0.9948665	173.76
SA21_SOC_3	1450	642.8661346435547	83.91258001327515	0.9721558	173.88
SA21_SOC_3	1451	643.0597305297852	82.0272445678711	0.9765662	174.0
SA21_SOC_3	1452	640.9560680389404	158.06623935699463	0.52028	174.12
SA21_SOC_3	1453	642.3566818237305	82.54554033279419	0.9826841	174.24
SA21_SOC_3	1454	642.1117305755615	160.71513175964355	0.98339593	174.36
SA21_SOC_3	1455	642.1407699584961	159.3180799484253	0.9978694	174.48
SA21_SOC_3	1456	642.0474052429199	159.47078704833984	0.9780005	174.6
SA21_SOC_3	1457	641.7078018188477	161.51055335998535	0.59511864	174.72
SA21_SOC_3	1458	643.0931091308594	157.0165729522705	0.9741111	174.84
SA21_SOC_3	1459	639.7829055786133	154.52612400054932	0.21290483	174.96
SA21_SOC_3	1460	641.5560722351074	82.41800308227539	0.7247662	175.08
SA21_SOC_3	1461	640.9459114074707	158.15161228179932	0.99421114	175.2
SA21_SOC_3	1462	642.4875736236572	159.28746700286865	0.9976019	175.32
SA21_SOC_3	1463	641.139554977417	160.08790969848633	0.9347537	175.44
SA21_SOC_3	1464	640.5488967895508	86.91524505615234	0.9747337	175.56
SA21_SOC_3	1465	642.3944473266602	159.91284370422363	0.99652004	175.68
SA21_SOC_3	1466	642.827844619751	159.33606147766113	0.9974197	175.8
SA21_SOC_3	1467	643.2393074035645	160.7815647125244	0.99524033	175.92
SA21_SOC_3	1468	641.865348815918	82.54242897033691	0.97411084	176.04
SA21_SOC_3	1469	642.0501232147217	157.82326698303223	0.99195015	176.16
SA21_SOC_3	1470	641.8624401092529	159.47941303253174	0.9943903	176.28
SA21_SOC_3	1471	641.869068145752	160.11212825775146	0.9847712	176.4
SA21_SOC_3	1472	641.489315032959	154.78965282440186	0.98754406	176.52
SA21_SOC_3	1473	641.9095516204834	162.164568901062	0.9918479	176.64
SA21_SOC_3	1474	643.4885501861572	159.1761589050293	0.9977355	176.76
SA21_SOC_3	1475	642.4055099487305	158.69301795959473	0.9976248	176.88
SA21_SOC_3	1476	642.0187950134277	163.6534023284912	0.9965442	177.0
SA21_SOC_3	1477	642.9931640625	158.6904001235962	0.9482804	177.12
SA21_SOC_3	1478	642.0246124267578	162.27898120880127	0.7900411	177.24
SA21_SOC_3	1479	642.8445816040039	159.65947151184082	0.98855394	177.36
SA21_SOC_3	1480	642.7052021026611	158.285493850708	0.99654657	177.48
SA21_SOC_3	1481	640.9146785736084	160.73232650756836	0.99463105	177.6
SA21_SOC_3	1482	640.5521392822266	83.98797512054443	0.98634386	177.72
SA21_SOC_3	1483	643.872594833374	83.40421915054321	0.7108795	177.84
SA21_SOC_3	1484	642.6125526428223	160.0464391708374	0.08063007	177.96
SA21_SOC_3	1485	322.42586612701416	361.75804138183594	0.75149673	178.08
SA21_SOC_3	1486	326.9343614578247	365.3107452392578	0.8949399	178.2
SA21_SOC_3	1487	640.0455474853516	157.0701026916504	0.9953067	178.32
SA21_SOC_3	1488	642.9007530212402	159.7664451599121	0.9929214	178.44
SA21_SOC_3	1489	641.0484313964844	160.14498710632324	0.9861357	178.56
SA21_SOC_3	1490	642.7226066589355	163.40838432312012	0.99687934	178.68
SA21_SOC_3	1491	642.9074287414551	158.6330795288086	0.9974462	178.8
SA21_SOC_3	1492	367.5962209701538	383.2877540588379	0.99655944	178.92
SA21_SOC_3	1493	382.9111099243164	384.72232818603516	0.9994154	179.04
SA21_SOC_3	1494	421.1451053619385	385.1183795928955	0.99659413	179.16
SA21_SOC_3	1495	423.1135368347168	385.2250671386719	0.99885726	179.28
SA21_SOC_3	1496	440.9801959991455	388.27348709106445	0.99900264	179.4
SA21_SOC_3	1497	642.2285556793213	157.54889488220215	0.9978289	179.52
SA21_SOC_3	1498	547.0398902893066	376.02407455444336	0.9994573	179.64
SA21_SOC_3	1499	608.4541320800781	362.26487159729004	0.9997004	179.76
SA21_SOC_3	1500	621.4676856994629	364.98607635498047	0.9999244	179.88
SA21_SOC_3	1501	645.9391593933105	388.9547824859619	0.9997961	180.0
SA21_SOC_3	1502	665.9131050109863	421.77412033081055	0.99952066	180.12
SA21_SOC_3	1503	641.2785530090332	161.26509189605713	0.990606	180.24
SA21_SOC_3	1504	640.5930042266846	154.75048542022705	0.99580884	180.36
SA21_SOC_3	1505	691.0574913024902	423.1072425842285	0.98316664	180.48
SA21_SOC_3	1506	641.2145614624023	161.6132926940918	0.989537	180.6
SA21_SOC_3	1507	643.8877105712891	80.17698526382446	0.9961189	180.72
SA21_SOC_3	1508	642.8205490112305	160.81774234771729	0.9874642	180.84
SA21_SOC_3	1509	666.4719581604004	415.35438537597656	0.9991191	180.96
SA21_SOC_3	1510	614.7721290588379	404.97779846191406	0.9993548	181.08
SA21_SOC_3	1511	555.4187774658203	390.0410842895508	0.99948186	181.2
SA21_SOC_3	1512	509.716796875	388.4112739562988	0.9896969	181.32
SA21_SOC_3	1513	497.0221996307373	394.75027084350586	0.99679214	181.44
SA21_SOC_3	1514	486.59796714782715	391.85726165771484	0.9924137	181.56
SA21_SOC_3	1515	485.3421688079834	392.5403022766113	0.9913966	181.68
SA21_SOC_3	1516	640.2379989624023	158.9219570159912	0.9923765	181.8
SA21_SOC_3	1517	479.9957275390625	394.6713066101074	0.99719197	181.92
SA21_SOC_3	1518	475.22449493408203	390.4611396789551	0.99875844	182.04
SA21_SOC_3	1519	467.4729824066162	392.9249668121338	0.9972945	182.16
SA21_SOC_3	1520	458.1594467163086	387.4625873565674	0.9906838	182.28
SA21_SOC_3	1521	438.5732650756836	388.4524726867676	0.9981091	182.4
SA21_SOC_3	1522	640.6192779541016	160.58349609375	0.994518	182.52
SA21_SOC_3	1523	641.4483070373535	156.62899017333984	0.99856985	182.64
SA21_SOC_3	1524	640.5397415161133	164.76579666137695	0.9572742	182.76
SA21_SOC_3	1525	640.74387550354	160.12410163879395	0.926317	182.88
SA21_SOC_3	1526	642.81005859375	156.416974067688	0.99229443	183.0
SA21_SOC_3	1527	641.0628795623779	83.6679482460022	0.94102603	183.12
SA21_SOC_3	1528	639.1726970672607	158.3397388458252	0.9061479	183.24
SA21_SOC_3	1529	641.3134098052979	156.40249729156494	0.9982377	183.36
SA21_SOC_3	1530	643.1094169616699	161.81581020355225	0.61863184	183.48
SA21_SOC_3	1531	643.7008857727051	162.4890661239624	0.99415696	183.6
SA21_SOC_3	1532	644.1947937011719	163.93881797790527	0.9907194	183.72
SA21_SOC_3	1533	641.8446063995361	161.21684074401855	0.9970945	183.84
SA21_SOC_3	1534	644.1503524780273	84.64523792266846	0.94596267	183.96
SA21_SOC_3	1535	643.0629730224609	165.80851078033447	0.96232355	184.08
SA21_SOC_3	1536	641.7882919311523	160.23508071899414	0.9918527	184.2
SA21_SOC_3	1537	642.4753189086914	158.6487865447998	0.9933681	184.32
SA21_SOC_3	1538	643.1838035583496	158.2097625732422	0.9895168	184.44
SA21_SOC_3	1539	642.1470642089844	160.25949954986572	0.98606956	184.56
SA21_SOC_3	1540	642.0330047607422	161.7190933227539	0.99013937	184.68
SA21_SOC_3	1541	642.7792549133301	166.91881656646729	0.9965101	184.8
SA21_SOC_3	1542	642.0767784118652	159.74072456359863	0.99824226	184.92
SA21_SOC_3	1543	639.6302223205566	160.28626441955566	0.99785787	185.04
SA21_SOC_3	1544	642.6689147949219	80.58913707733154	0.9707154	185.16
SA21_SOC_3	1545	643.5210227966309	159.09390449523926	0.99721587	185.28
SA21_SOC_3	1546	643.0798530578613	163.49590301513672	0.98744607	185.4
SA21_SOC_3	1547	641.8572425842285	80.66275835037231	0.987507	185.52
SA21_SOC_3	1548	641.9681072235107	157.66379356384277	0.97010744	185.64
SA21_SOC_3	1549	641.4239883422852	157.00351238250732	0.9930138	185.76
SA21_SOC_3	1550	642.493200302124	156.6496467590332	0.9759113	185.88
SA21_SOC_3	1551	641.729736328125	160.58332443237305	0.9876709	186.0
SA21_SOC_3	1552	641.9666767120361	160.0678253173828	0.9910945	186.12
SA21_SOC_3	1553	641.1600112915039	157.86337852478027	0.99531364	186.24
SA21_SOC_3	1554	641.7026519775391	157.4895429611206	0.97923845	186.36
SA21_SOC_3	1555	641.7973518371582	157.8732204437256	0.98593163	186.48
SA21_SOC_3	1556	643.7738418579102	163.09487342834473	0.97953564	186.6
SA21_SOC_3	1557	643.6614036560059	83.19751024246216	0.4097598	186.72
SA21_SOC_3	1558	642.2506332397461	157.2590732574463	0.99270296	186.84
SA21_SOC_3	1559	641.9368743896484	158.92802238464355	0.9938268	186.96
SA21_SOC_3	1560	644.1878318786621	160.36800384521484	0.9957365	187.08
SA21_SOC_3	1561	640.7644748687744	83.32943201065063	0.9349205	187.2
SA21_SOC_3	1562	642.2101020812988	81.59504413604736	0.98996544	187.32
SA21_SOC_3	1563	641.5082454681396	81.85551166534424	0.98567086	187.44
SA21_SOC_3	1564	643.9814567565918	84.01677131652832	0.83886063	187.56
SA21_SOC_3	1565	642.7342891693115	159.16946411132812	0.86466026	187.68
SA21_SOC_3	1566	640.38987159729	157.26739883422852	0.42436615	187.8
SA21_SOC_3	1567	642.8354263305664	159.78325366973877	0.99632996	187.92
SA21_SOC_3	1568	644.682502746582	159.91926670074463	0.99742943	188.04
SA21_SOC_3	1569	640.9208297729492	85.57604312896729	0.9744819	188.16
SA21_SOC_3	1570	643.0007934570312	163.1621503829956	0.9916843	188.28
SA21_SOC_3	1571	641.896915435791	161.36455535888672	0.97264534	188.4
SA21_SOC_3	1572	641.7076110839844	160.3351593017578	0.99305224	188.52
SA21_SOC_3	1573	639.0716075897217	161.02392196655273	0.99031854	188.64
SA21_SOC_3	1574	641.8730735778809	160.58391094207764	0.9479908	188.76
SA21_SOC_3	1575	642.0741081237793	157.9130744934082	0.9977264	188.88
SA21_SOC_3	1576	640.7861709594727	161.57770156860352	0.9961343	189.0
SA21_SOC_3	1577	642.417049407959	159.68955516815186	0.99559325	189.12
SA21_SOC_3	1578	641.8394088745117	153.7709140777588	0.9975643	189.24
SA21_SOC_3	1579	641.9558048248291	159.53441619873047	0.9895754	189.36
SA21_SOC_3	1580	641.7922019958496	156.26938819885254	0.9980996	189.48
SA21_SOC_3	1581	642.5934791564941	159.4508457183838	0.9974929	189.6
SA21_SOC_3	1582	643.7370300292969	160.01049041748047	0.99674404	189.72
SA21_SOC_3	1583	641.8974876403809	160.3168773651123	0.9934302	189.84
SA21_SOC_3	1584	640.5808448791504	158.9696502685547	0.9940673	189.96
SA21_SOC_3	1585	642.7381038665771	157.10394859313965	0.994338	190.08
SA21_SOC_3	1586	642.1093463897705	158.85269165039062	0.9844349	190.2
SA21_SOC_3	1587	641.8935775756836	84.26419973373413	0.9298031	190.32
SA21_SOC_3	1588	641.0053253173828	158.2327938079834	0.9833086	190.44
SA21_SOC_3	1589	639.1871452331543	83.42316627502441	0.98689795	190.56
SA21_SOC_3	1590	639.8611545562744	156.25744342803955	0.8399102	190.68
SA21_SOC_3	1591	643.3075904846191	158.65894317626953	0.99541605	190.8
SA21_SOC_3	1592	642.0904636383057	158.99319648742676	0.943518	190.92
SA21_SOC_3	1593	640.3566360473633	157.6083469390869	0.9771566	191.04
SA21_SOC_3	1594	640.5998706817627	159.8339080810547	0.93472874	191.16
SA21_SOC_3	1595	641.3161277770996	162.0285987854004	0.9962075	191.28
SA21_SOC_3	1596	641.7745590209961	159.0226936340332	0.99544734	191.4
SA21_SOC_3	1597	641.6642189025879	155.57178497314453	0.92216545	191.52
SA21_SOC_3	1598	640.7907962799072	155.22286891937256	0.9875218	191.64
SA21_SOC_3	1599	642.1013832092285	160.07946968078613	0.99421126	191.76
SA21_SOC_3	1600	642.7584648132324	151.23295783996582	0.98864883	191.88
SA21_SOC_3	1601	641.3282871246338	165.22250175476074	0.9820322	192.0
SA21_SOC_3	1602	641.1883354187012	79.40126180648804	0.992648	192.12
SA21_SOC_3	1603	641.3307189941406	158.78087997436523	0.9975963	192.24
SA21_SOC_3	1604	643.8194274902344	158.87151718139648	0.9967757	192.36
SA21_SOC_3	1605	642.4334526062012	159.567232131958	0.994058	192.48
SA21_SOC_3	1606	641.3533210754395	154.22043800354004	0.9621757	192.6
SA21_SOC_3	1607	644.9329376220703	163.21336269378662	0.9981818	192.72
SA21_SOC_3	1608	643.9520835876465	160.12773513793945	0.9973507	192.84
SA21_SOC_3	1609	643.2701587677002	156.81604385375977	0.99677	192.96
SA21_SOC_3	1610	642.2207355499268	152.41125583648682	0.98339427	193.08
SA21_SOC_3	1611	641.837215423584	160.02782821655273	0.9910982	193.2
SA21_SOC_3	1612	641.3778305053711	160.96481323242188	0.99816066	193.32
SA21_SOC_3	1613	640.3793811798096	162.0340061187744	0.99602556	193.44
SA21_SOC_3	1614	641.718864440918	160.3318691253662	0.96116304	193.56
SA21_SOC_3	1615	641.4596080780029	160.72973728179932	0.9590236	193.68
SA21_SOC_3	1616	641.8563842773438	160.36542892456055	0.9918154	193.8
SA21_SOC_3	1617	643.553638458252	161.63537979125977	0.9929941	193.92
SA21_SOC_3	1618	641.7407035827637	164.52053546905518	0.97726303	194.04
SA21_SOC_3	1619	640.0378704071045	160.30200004577637	0.8957165	194.16
SA21_SOC_3	1620	640.424633026123	156.211895942688	0.99065965	194.28
SA21_SOC_3	1621	643.5563087463379	160.14015197753906	0.9959345	194.4
SA21_SOC_3	1622	643.0103778839111	157.51276016235352	0.998456	194.52
SA21_SOC_3	1623	641.1300659179688	160.78545570373535	0.988342	194.64
SA21_SOC_3	1624	641.1185264587402	163.63835334777832	0.6645182	194.76
SA21_SOC_3	1625	640.5980110168457	159.39268112182617	0.9830845	194.88
SA21_SOC_3	1626	642.803955078125	160.30162811279297	0.98571825	195.0
SA21_SOC_3	1627	639.6734714508057	158.3548879623413	0.9969982	195.12
SA21_SOC_3	1628	350.112247467041	370.97150802612305	0.99755883	195.24
SA21_SOC_3	1629	352.7770519256592	374.60100173950195	0.99897456	195.36
SA21_SOC_3	1630	642.5768852233887	164.70747470855713	0.99655235	195.48
SA21_SOC_3	1631	642.4210548400879	159.31031227111816	0.9953597	195.6
SA21_SOC_3	1632	374.6546268463135	379.6256446838379	0.995833	195.72
SA21_SOC_3	1633	397.1377372741699	381.188907623291	0.99611425	195.84
SA21_SOC_3	1634	427.6571273803711	387.9903316497803	0.9986119	195.96
SA21_SOC_3	1635	458.85448455810547	381.05652809143066	0.9302384	196.08
SA21_SOC_3	1636	641.8354034423828	156.2574577331543	0.9971854	196.2
SA21_SOC_3	1637	643.2111740112305	159.0717601776123	0.9985656	196.32
SA21_SOC_3	1638	519.4949150085449	391.5367126464844	0.9991672	196.44
SA21_SOC_3	1639	540.7519340515137	389.8033046722412	0.99734277	196.56
SA21_SOC_3	1640	570.4178333282471	400.55771827697754	0.9994456	196.68
SA21_SOC_3	1641	607.6433181762695	412.1591377258301	0.99985075	196.8
SA21_SOC_3	1642	646.5799331665039	420.1900005340576	0.9996153	196.92
SA21_SOC_3	1643	669.0724849700928	417.07197189331055	0.99836344	197.04
SA21_SOC_3	1644	641.5111541748047	161.47421836853027	0.89657545	197.16
SA21_SOC_3	1645	643.9975738525391	160.61126232147217	0.7490288	197.28
SA21_SOC_3	1646	666.8018817901611	415.773983001709	0.70592827	197.4
SA21_SOC_3	1647	642.188835144043	83.53021144866943	0.990629	197.52
SA21_SOC_3	1648	643.4894561767578	163.6400270462036	0.9931738	197.64
SA21_SOC_3	1649	655.02028465271	412.1492385864258	0.99866176	197.76
SA21_SOC_3	1650	648.5158920288086	413.2594299316406	0.999572	197.88
SA21_SOC_3	1651	635.0069046020508	411.93325996398926	0.999146	198.0
SA21_SOC_3	1652	628.7964820861816	409.4600772857666	0.99916303	198.12
SA21_SOC_3	1653	622.5038051605225	410.62334060668945	0.99967647	198.24
SA21_SOC_3	1654	620.5596446990967	411.5970039367676	0.99944156	198.36
SA21_SOC_3	1655	620.1379299163818	409.8500061035156	0.99923444	198.48
SA21_SOC_3	1656	642.8936958312988	156.7791509628296	0.9986303	198.6
SA21_SOC_3	1657	611.5386962890625	406.1946773529053	0.99696654	198.72
SA21_SOC_3	1658	620.6208229064941	405.74795722961426	0.99870944	198.84
SA21_SOC_3	1659	626.3260841369629	410.53001403808594	0.9988588	198.96
SA21_SOC_3	1660	609.1986656188965	402.99156188964844	0.99963367	199.08
SA21_SOC_3	1661	555.5448055267334	394.59136962890625	0.9993777	199.2
SA21_SOC_3	1662	554.9322605133057	391.28082275390625	0.99937314	199.32
SA21_SOC_3	1663	547.9952335357666	392.07361221313477	0.98654306	199.44
SA21_SOC_3	1664	548.81591796875	392.9615592956543	0.99971133	199.56
SA21_SOC_3	1665	641.8434143066406	160.98349571228027	0.98903465	199.68
SA21_SOC_3	1666	642.8650856018066	156.98175430297852	0.99744874	199.8
SA21_SOC_3	1667	643.1645393371582	158.61027717590332	0.9983139	199.92
SA21_SOC_3	1668	640.0367736816406	159.58402633666992	0.99498355	200.04
SA21_SOC_3	1669	643.1927680969238	160.99393844604492	0.9827299	200.16
SA21_SOC_3	1670	548.786735534668	394.6101951599121	0.99673826	200.28
SA21_SOC_3	1671	544.0129280090332	395.27838706970215	0.99634415	200.4
SA21_SOC_3	1672	643.7362670898438	160.67376136779785	0.99868184	200.52
SA21_SOC_3	1673	540.5304431915283	395.31240463256836	0.9976063	200.64
SA21_SOC_3	1674	541.7262554168701	396.6273021697998	0.99884903	200.76
SA21_SOC_3	1675	540.6578540802002	397.18337059020996	0.9987845	200.88
SA21_SOC_3	1676	541.346549987793	396.30237579345703	0.99933785	201.0
SA21_SOC_3	1677	546.6482162475586	393.5599708557129	0.9970799	201.12
SA21_SOC_3	1678	574.125862121582	394.01312828063965	0.9996319	201.24
SA21_SOC_3	1679	575.4523754119873	394.5171546936035	0.99920124	201.36
SA21_SOC_3	1680	576.141881942749	395.46810150146484	0.9986858	201.48
SA21_SOC_3	1681	640.482234954834	159.07814025878906	0.995707	201.6
SA21_SOC_3	1682	621.7644691467285	406.11865997314453	0.9944722	201.72
SA21_SOC_3	1683	631.8827629089355	407.5441360473633	0.99401516	201.84
SA21_SOC_3	1684	640.8603668212891	406.3894271850586	0.98430276	201.96
SA21_SOC_3	1685	637.3929500579834	406.331148147583	0.99936146	202.08
SA21_SOC_3	1686	611.7763042449951	396.99877738952637	0.99969864	202.2
SA21_SOC_3	1687	543.4652328491211	379.52693939208984	0.9995315	202.32
SA21_SOC_3	1688	484.5850944519043	369.22536849975586	0.9967571	202.44
SA21_SOC_3	1689	446.7826843261719	362.59254455566406	0.9970879	202.56
SA21_SOC_3	1690	426.55348777770996	360.0740718841553	0.9984561	202.68
SA21_SOC_3	1691	404.351806640625	358.66344451904297	0.9957623	202.8
SA21_SOC_3	1692	379.11224365234375	361.7769241333008	0.9977496	202.92
SA21_SOC_3	1693	354.2186737060547	362.2196960449219	0.9961138	203.04
SA21_SOC_3	1694	642.2073364257812	160.97725868225098	0.9967663	203.16
SA21_SOC_3	1695	641.7566776275635	82.22393989562988	0.9907962	203.28
SA21_SOC_3	1696	642.4619674682617	158.6524486541748	0.9983815	203.4
SA21_SOC_3	1697	642.483377456665	159.01193618774414	0.99535286	203.52
SA21_SOC_3	1698	641.6749954223633	157.7997350692749	0.9769175	203.64
SA21_SOC_3	1699	642.0437335968018	157.86795616149902	0.98599154	203.76
SA21_SOC_3	1700	640.5211448669434	161.31800651550293	0.9971295	203.88
SA21_SOC_3	1701	643.9901351928711	161.14266872406006	0.9368706	204.0
SA21_SOC_3	1702	640.9446239471436	157.56332874298096	0.9796356	204.12
SA21_SOC_3	1703	637.9714965820312	162.1523380279541	0.962777	204.24
SA21_SOC_3	1704	641.9742584228516	160.03488063812256	0.3071251	204.36
SA21_SOC_3	1705	642.0417785644531	162.00190544128418	0.9959812	204.48
SA21_SOC_3	1706	642.3637390136719	163.7556266784668	0.9910007	204.6
SA21_SOC_3	1707	642.3306465148926	163.74930381774902	0.87583417	204.72
SA21_SOC_3	1708	641.4435386657715	161.67560577392578	0.99355245	204.84
SA21_SOC_3	1709	640.6752586364746	161.5042018890381	0.9749188	204.96
SA21_SOC_3	1710	641.8462753295898	158.1101417541504	0.9957932	205.08
SA21_SOC_3	1711	640.7325744628906	83.39921236038208	0.99003816	205.2
SA21_SOC_3	1712	644.0616130828857	160.46655178070068	0.9907443	205.32
SA21_SOC_3	1713	643.6235427856445	82.28116035461426	0.9817016	205.44
SA21_SOC_3	1714	642.6693916320801	159.18980598449707	0.98368156	205.56
SA21_SOC_3	1715	641.7740821838379	156.7222023010254	0.9974112	205.68
SA21_SOC_3	1716	641.6121959686279	83.86696815490723	0.028561052	205.8
SA21_SOC_3	1717	642.1560287475586	83.75334978103638	0.90785986	205.92
SA21_SOC_3	1718	641.9925689697266	163.15524101257324	0.99048525	206.04
SA21_SOC_3	1719	642.0934677124023	161.78306579589844	0.9916583	206.16
SA21_SOC_3	1720	641.5061950683594	82.7779483795166	0.66657543	206.28
SA21_SOC_3	1721	641.312313079834	155.57601928710938	0.9035681	206.4
SA21_SOC_3	1722	641.8437957763672	160.33023834228516	0.99649787	206.52
SA21_SOC_3	1723	640.9220695495605	160.9203815460205	0.99026734	206.64
SA21_SOC_3	1724	642.8822994232178	158.49562168121338	0.99631304	206.76
SA21_SOC_3	1725	642.0435428619385	155.66117763519287	0.99031407	206.88
SA21_SOC_3	1726	641.3777828216553	157.47785568237305	0.9973671	207.0
SA21_SOC_3	1727	640.6529426574707	162.3170042037964	0.9972134	207.12
SA21_SOC_3	1728	641.2568092346191	82.69270420074463	0.97361934	207.24
SA21_SOC_3	1729	642.4317359924316	83.53594064712524	0.68325055	207.36
SA21_SOC_3	1730	641.6053771972656	160.51528930664062	0.99734396	207.48
SA21_SOC_3	1731	640.598201751709	84.65566635131836	0.9494003	207.6
SA21_SOC_3	1732	640.7365322113037	158.32154273986816	0.9897556	207.72
SA21_SOC_3	1733	642.6159381866455	82.12945461273193	0.9781044	207.84
SA21_SOC_3	1734	641.7778015136719	164.59709644317627	0.9957575	207.96
SA21_SOC_3	1735	365.3824806213379	367.87010192871094	0.9991385	208.08
SA21_SOC_3	1736	642.0657157897949	160.9574031829834	0.99462366	208.2
SA21_SOC_3	1737	454.26487922668457	383.9279365539551	0.99764603	208.32
SA21_SOC_3	1738	507.07130432128906	385.9649848937988	0.99770254	208.44
SA21_SOC_3	1739	545.7622528076172	388.33828926086426	0.9979152	208.56
SA21_SOC_3	1740	580.2382469177246	388.09370040893555	0.9995541	208.68
SA21_SOC_3	1741	642.3626899719238	157.6022243499756	0.9739327	208.8
SA21_SOC_3	1742	621.9469547271729	397.14674949645996	0.9990753	208.92
SA21_SOC_3	1743	647.6269721984863	400.75724601745605	0.9973169	209.04
SA21_SOC_3	1744	663.8998031616211	409.8446846008301	0.9964335	209.16
SA21_SOC_3	1745	642.1888828277588	156.45758628845215	0.99090683	209.28
SA21_SOC_3	1746	642.4710750579834	157.17744827270508	0.9992506	209.4
SA21_SOC_3	1747	642.996072769165	157.1114730834961	0.9955721	209.52
SA21_SOC_3	1748	644.3642616271973	163.21656703948975	0.9967585	209.64
SA21_SOC_3	1749	627.9068946838379	410.9172248840332	0.9985141	209.76
SA21_SOC_3	1750	605.2764415740967	400.33899307250977	0.999765	209.88
SA21_SOC_3	1751	555.3669929504395	392.99365997314453	0.99967504	210.0
SA21_SOC_3	1752	544.0630912780762	388.2155513763428	0.99918205	210.12
SA21_SOC_3	1753	540.6642913818359	390.15100479125977	0.999495	210.24
SA21_SOC_3	1754	515.4828071594238	387.0451354980469	0.9986771	210.36
SA21_SOC_3	1755	484.3836784362793	379.1872787475586	0.9987452	210.48
SA21_SOC_3	1756	448.60119819641113	374.3777847290039	0.99666363	210.6
SA21_SOC_3	1757	422.6064205169678	372.8591537475586	0.99074453	210.72
SA21_SOC_3	1758	402.2984027862549	371.0554790496826	0.99022317	210.84
SA21_SOC_3	1759	642.9869651794434	160.11706352233887	0.9031804	210.96
SA21_SOC_3	1760	370.7986354827881	371.46886825561523	0.83938104	211.08
SA21_SOC_3	1761	358.5190773010254	368.44788551330566	0.97768754	211.2
SA21_SOC_3	1762	643.0599212646484	81.28454446792603	0.9319586	211.32
SA21_SOC_3	1763	642.515754699707	82.05051183700562	0.92800033	211.44
SA21_SOC_3	1764	641.5098190307617	82.34599828720093	0.57263404	211.56
SA21_SOC_3	1765	641.6303634643555	159.6848201751709	0.99768233	211.68
SA21_SOC_3	1766	641.8991565704346	158.35567474365234	0.9971083	211.8
SA21_SOC_3	1767	642.7461624145508	162.46782302856445	0.92822605	211.92
SA21_SOC_3	1768	641.8210983276367	83.02095651626587	0.85274595	212.04
SA21_SOC_3	1769	641.6093826293945	160.32503128051758	0.9933809	212.16
SA21_SOC_3	1770	641.7186737060547	160.24653911590576	0.9957093	212.28
SA21_SOC_3	1771	641.7819976806641	162.74738788604736	0.99112976	212.4
SA21_SOC_3	1772	641.1679267883301	84.92719173431396	0.9690693	212.52
SA21_SOC_3	1773	643.7965393066406	84.13983106613159	0.98129255	212.64
SA21_SOC_3	1774	642.2505378723145	84.59934711456299	0.9453738	212.76
SA21_SOC_3	1775	640.1532173156738	157.66765594482422	0.96869665	212.88
SA21_SOC_3	1776	641.2290573120117	84.68647956848145	0.96401787	213.0
SA21_SOC_3	1777	642.9666519165039	163.48299980163574	0.9958911	213.12
SA21_SOC_3	1778	642.1798229217529	159.9419116973877	0.8442275	213.24
SA21_SOC_3	1779	640.7802104949951	162.75426864624023	0.9896041	213.36
SA21_SOC_3	1780	643.9558982849121	159.61681365966797	0.9942222	213.48
SA21_SOC_3	1781	645.0212478637695	163.0191993713379	0.996276	213.6
SA21_SOC_3	1782	641.761589050293	159.0227508544922	0.94263965	213.72
SA21_SOC_3	1783	641.9490814208984	159.01845932006836	0.9944291	213.84
SA21_SOC_3	1784	643.0333137512207	161.30670547485352	0.99572045	213.96
SA21_SOC_3	1785	642.559289932251	154.93340492248535	0.9646069	214.08
SA21_SOC_3	1786	642.5323486328125	159.7826385498047	0.989584	214.2
SA21_SOC_3	1787	643.4458255767822	163.42852592468262	0.9986481	214.32
SA21_SOC_3	1788	642.2283172607422	158.25931549072266	0.99722195	214.44
SA21_SOC_3	1789	641.9451713562012	159.7021722793579	0.9986663	214.56
SA21_SOC_3	1790	641.4785385131836	155.33928394317627	0.9965127	214.68
SA21_SOC_3	1791	643.116283416748	163.0088710784912	0.99772173	214.8
SA21_SOC_3	1792	641.997241973877	158.3728551864624	0.99116254	214.92
SA21_SOC_3	1793	638.3632659912109	157.83419609069824	0.2912748	215.04
SA21_SOC_3	1794	639.9064540863037	83.33675622940063	0.8652486	215.16
SA21_SOC_3	1795	642.2432899475098	160.1894474029541	0.9979609	215.28
SA21_SOC_3	1796	641.8793678283691	159.37359809875488	0.994728	215.4
SA21_SOC_3	1797	641.5802955627441	160.0212049484253	0.9969214	215.52
SA21_SOC_3	1798	642.7145957946777	158.65124702453613	0.9917176	215.64
SA21_SOC_3	1799	641.136884689331	157.44967460632324	0.3140885	215.76
SA21_SOC_3	1800	642.8739070892334	159.62502479553223	0.8191207	215.88
SA21_SOC_3	1801	638.9288902282715	160.85391998291016	0.9960542	216.0
SA21_SOC_3	1802	641.7149543762207	157.47849941253662	0.98501736	216.12
SA21_SOC_3	1803	642.1259880065918	158.7637710571289	0.98717135	216.24
SA21_SOC_3	1804	640.8432006835938	84.46269750595093	0.99282914	216.36
SA21_SOC_3	1805	641.033124923706	159.91968154907227	0.986251	216.48
SA21_SOC_3	1806	642.3176765441895	154.49060440063477	0.96195674	216.6
SA21_SOC_3	1807	641.8267250061035	159.35505867004395	0.9942583	216.72
SA21_SOC_3	1808	642.2419548034668	163.7981128692627	0.9950506	216.84
SA21_SOC_3	1809	642.5539493560791	157.0792007446289	0.9982546	216.96
SA21_SOC_3	1810	359.09390449523926	375.77579498291016	0.99946946	217.08
SA21_SOC_3	1811	377.7124881744385	380.64425468444824	0.9979432	217.2
SA21_SOC_3	1812	388.9626741409302	382.0539379119873	0.99931157	217.32
SA21_SOC_3	1813	410.3630065917969	385.308780670166	0.9988852	217.44
SA21_SOC_3	1814	429.6126365661621	387.2743034362793	0.9986957	217.56
SA21_SOC_3	1815	453.5944938659668	390.42969703674316	0.99883395	217.68
SA21_SOC_3	1816	467.3624038696289	393.1230926513672	0.99658465	217.8
SA21_SOC_3	1817	492.94567108154297	391.9327926635742	0.98876244	217.92
SA21_SOC_3	1818	533.7735176086426	395.47176361083984	0.981871	218.04
SA21_SOC_3	1819	586.060905456543	403.0027198791504	0.96206784	218.16
SA21_SOC_3	1820	643.5306072235107	159.81182098388672	0.9936314	218.28
SA21_SOC_3	1821	625.9681224822998	413.89514923095703	0.9997557	218.4
SA21_SOC_3	1822	631.0634136199951	413.0683135986328	0.99851996	218.52
SA21_SOC_3	1823	647.2369194030762	410.3315734863281	0.99940336	218.64
SA21_SOC_3	1824	655.5572032928467	415.18077850341797	0.99072367	218.76
SA21_SOC_3	1825	642.5210952758789	158.4270143508911	0.9953306	218.88
SA21_SOC_3	1826	644.314432144165	156.35291576385498	0.99228656	219.0
SA21_SOC_3	1827	642.8443908691406	81.29008054733276	0.9920047	219.12
SA21_SOC_3	1828	642.9378509521484	159.25020217895508	0.99389017	219.24
SA21_SOC_3	1829	641.1722183227539	160.81007480621338	0.99203944	219.36
SA21_SOC_3	1830	692.2345161437988	424.92496490478516	0.9987878	219.48
SA21_SOC_3	1831	641.5371894836426	159.34563159942627	0.9971078	219.6
SA21_SOC_3	1832	642.3753261566162	159.14440155029297	0.99437547	219.72
SA21_SOC_3	1833	693.4842586517334	427.2003936767578	0.99531835	219.84
SA21_SOC_3	1834	700.428056716919	426.6833209991455	0.9968273	219.96
SA21_SOC_3	1835	704.7587394714355	424.2704200744629	0.989952	220.08
SA21_SOC_3	1836	641.5459632873535	158.47832679748535	0.9965545	220.2
SA21_SOC_3	1837	643.0441856384277	158.83715629577637	0.9964651	220.32
SA21_SOC_3	1838	688.4566783905029	415.7198238372803	0.9989831	220.44
SA21_SOC_3	1839	665.6298637390137	410.0763702392578	0.9997286	220.56
SA21_SOC_3	1840	623.6470222473145	405.2255630493164	0.99965227	220.68
SA21_SOC_3	1841	600.3548622131348	409.24750328063965	0.9998672	220.8
SA21_SOC_3	1842	553.8859367370605	408.3797836303711	0.9943039	220.92
SA21_SOC_3	1843	526.9035816192627	406.2329292297363	0.99830437	221.04
SA21_SOC_3	1844	501.56712532043457	402.5851535797119	0.9927918	221.16
SA21_SOC_3	1845	642.5771713256836	157.57696151733398	0.99616647	221.28
SA21_SOC_3	1846	415.04836082458496	402.57702827453613	0.999081	221.4
SA21_SOC_3	1847	407.3870658874512	400.3091812133789	0.99877006	221.52
SA21_SOC_3	1848	367.67354011535645	394.4241714477539	0.99874395	221.64
SA21_SOC_3	1849	345.1885223388672	391.70528411865234	0.9987509	221.76
SA21_SOC_3	1850	641.0084247589111	81.47256374359131	0.9673244	221.88
SA21_SOC_3	1851	643.3338165283203	163.99157524108887	0.9945603	222.0
SA21_SOC_3	1852	642.362117767334	160.34299850463867	0.99328256	222.12
SA21_SOC_3	1853	644.2378997802734	162.1520233154297	0.9968183	222.24
SA21_SOC_3	1854	641.8537139892578	82.28558778762817	0.9879046	222.36
SA21_SOC_3	1855	347.2836494445801	386.1412811279297	0.98956376	222.48
SA21_SOC_3	1856	642.2965049743652	86.08829498291016	0.29788816	222.6
SA21_SOC_3	1857	643.049144744873	162.0388126373291	0.98428625	222.72
SA21_SOC_3	1858	642.1539783477783	160.90195655822754	0.97738445	222.84
SA21_SOC_3	1859	643.0978775024414	163.2894515991211	0.9979062	222.96
SA21_SOC_3	1860	640.1849746704102	157.01485633850098	0.99174047	223.08
SA21_SOC_3	1861	640.4073715209961	161.21510982513428	0.9979183	223.2
SA21_SOC_3	1862	642.0199394226074	160.6900405883789	0.99653316	223.32
SA21_SOC_3	1863	642.913818359375	159.38547134399414	0.96712667	223.44
SA21_SOC_3	1864	639.8150444030762	153.96740913391113	0.9624905	223.56
SA21_SOC_3	1865	640.8278465270996	156.66000366210938	0.99489766	223.68
SA21_SOC_3	1866	641.9083595275879	160.61410903930664	0.54839796	223.8
SA21_SOC_3	1867	641.5943622589111	161.270170211792	0.9928328	223.92
SA21_SOC_3	1868	400.496244430542	363.5878372192383	0.99913436	224.04
SA21_SOC_3	1869	449.44090843200684	372.08690643310547	0.9989838	224.16
SA21_SOC_3	1870	481.36940002441406	374.1856384277344	0.9988102	224.28
SA21_SOC_3	1871	642.5055980682373	156.56825065612793	0.9977927	224.4
SA21_SOC_3	1872	542.8431987762451	389.0947151184082	0.9963768	224.52
SA21_SOC_3	1873	642.4219131469727	158.8123083114624	0.99264926	224.64
SA21_SOC_3	1874	558.9584350585938	393.03568840026855	0.99974483	224.76
SA21_SOC_3	1875	643.8828468322754	161.9895887374878	0.9973653	224.88
SA21_SOC_3	1876	641.2411689758301	157.60519981384277	0.997511	225.0
SA21_SOC_3	1877	641.7596817016602	155.75881004333496	0.9968072	225.12
SA21_SOC_3	1878	641.0208702087402	159.0097188949585	0.99766016	225.24
SA21_SOC_3	1879	640.1691436767578	156.1991786956787	0.972508	225.36
SA21_SOC_3	1880	642.2815799713135	155.83514213562012	0.9956071	225.48
SA21_SOC_3	1881	641.9017791748047	158.0668544769287	0.9977552	225.6
SA21_SOC_3	1882	640.7435417175293	160.3561305999756	0.9957847	225.72
SA21_SOC_3	1883	642.2884941101074	162.27750778198242	0.99688786	225.84
SA21_SOC_3	1884	643.0058002471924	159.8701000213623	0.87915224	225.96
SA21_SOC_3	1885	643.2036399841309	159.3956995010376	0.99034446	226.08
SA21_SOC_3	1886	676.7003536224365	419.6093559265137	0.9912174	226.2
SA21_SOC_3	1887	641.6411876678467	159.4363832473755	0.9964619	226.32
SA21_SOC_3	1888	670.3773498535156	416.092586517334	0.9984547	226.44
SA21_SOC_3	1889	668.445634841919	410.3968620300293	0.99686486	226.56
SA21_SOC_3	1890	647.3600387573242	408.77294540405273	0.9976338	226.68
SA21_SOC_3	1891	607.4580192565918	405.81318855285645	0.99955124	226.8
SA21_SOC_3	1892	643.9654350280762	160.91185569763184	0.9987251	226.92
SA21_SOC_3	1893	514.3520832061768	406.34230613708496	0.99842536	227.04
SA21_SOC_3	1894	642.9995536804199	158.60063552856445	0.9929898	227.16
SA21_SOC_3	1895	437.1675968170166	389.3159866333008	0.9973031	227.28
SA21_SOC_3	1896	402.95825004577637	382.5537872314453	0.97811604	227.4
SA21_SOC_3	1897	352.3587703704834	354.3307113647461	0.99966216	227.52
SA21_SOC_3	1898	273.65667819976807	315.4764747619629	0.9994221	227.64
SA21_SOC_3	1899	201.80020332336426	278.4619903564453	0.9997675	227.76
SA21_SOC_3	1900	153.5514235496521	264.398775100708	0.9999367	227.88
SA21_SOC_3	1901	149.85198974609375	262.1755886077881	0.9999324	228.0
SA21_SOC_3	1902	149.6851682662964	265.7347869873047	0.99990857	228.12
SA21_SOC_3	1903	153.66970300674438	273.84286880493164	0.99970704	228.24
SA21_SOC_3	1904	209.63497161865234	297.9579162597656	0.9986297	228.36
SA21_SOC_3	1905	302.24108695983887	330.70301055908203	0.9993755	228.48
SA21_SOC_3	1906	368.2934761047363	351.6197204589844	0.99967253	228.6
SA21_SOC_3	1907	421.79269790649414	366.0746955871582	0.99935156	228.72
SA21_SOC_3	1908	494.5262908935547	383.8381576538086	0.9987262	228.84
SA21_SOC_3	1909	553.455924987793	393.7837314605713	0.9997452	228.96
SA21_SOC_3	1910	586.0477447509766	396.5829849243164	0.9987161	229.08
SA21_SOC_3	1911	603.6793231964111	400.05300521850586	0.99921036	229.2
SA21_SOC_3	1912	601.7998218536377	401.4675807952881	0.9991015	229.32
SA21_SOC_3	1913	601.0468006134033	401.6909980773926	0.9993542	229.44
SA21_SOC_3	1914	641.5009021759033	157.83217906951904	0.99059075	229.56
SA21_SOC_3	1915	632.4396133422852	400.37195205688477	0.97134465	229.68
SA21_SOC_3	1916	625.2598285675049	400.4068851470947	0.99147934	229.8
SA21_SOC_3	1917	576.7971515655518	393.50772857666016	0.9989895	229.92
SA21_SOC_3	1918	546.6800689697266	391.8046188354492	0.9990709	230.04
SA21_SOC_3	1919	530.823564529419	392.54096031188965	0.99940956	230.16
SA21_SOC_3	1920	487.4858856201172	397.4205207824707	0.99800736	230.28
SA21_SOC_3	1921	640.7268047332764	158.4748935699463	0.98951054	230.4
SA21_SOC_3	1922	642.0003890991211	162.7313232421875	0.99679464	230.52
SA21_SOC_3	1923	456.45623207092285	408.50841522216797	0.9981279	230.64
SA21_SOC_3	1924	451.39660835266113	400.5810070037842	0.9959149	230.76
SA21_SOC_3	1925	449.5076656341553	395.56689262390137	0.99814904	230.88
SA21_SOC_3	1926	451.1869430541992	392.3284149169922	0.9988487	231.0
SA21_SOC_3	1927	449.33977127075195	390.2758026123047	0.99907	231.12
SA21_SOC_3	1928	642.9972648620605	164.74714279174805	0.99550617	231.24
SA21_SOC_3	1929	641.1892414093018	167.42234230041504	0.9808896	231.36
SA21_SOC_3	1930	461.49792671203613	395.15790939331055	0.99832183	231.48
SA21_SOC_3	1931	472.0613479614258	397.3876190185547	0.9966397	231.6
SA21_SOC_3	1932	498.0252742767334	401.4455223083496	0.99845207	231.72
SA21_SOC_3	1933	544.573974609375	406.26145362854004	0.999185	231.84
SA21_SOC_3	1934	640.2595043182373	159.9854564666748	0.9950932	231.96
SA21_SOC_3	1935	641.4547920227051	163.38932991027832	0.9982779	232.08
SA21_SOC_3	1936	639.2126083374023	394.2370891571045	0.9982103	232.2
SA21_SOC_3	1937	644.1144466400146	400.2602005004883	0.9993463	232.32
SA21_SOC_3	1938	628.2049179077148	404.23925399780273	0.9992473	232.44
SA21_SOC_3	1939	629.5993804931641	407.92479515075684	0.9997378	232.56
SA21_SOC_3	1940	642.6535606384277	158.68017196655273	0.9974305	232.68
SA21_SOC_3	1941	613.5011672973633	403.4249210357666	0.9955806	232.8
SA21_SOC_3	1942	641.9772148132324	161.57160758972168	0.98718643	232.92
SA21_SOC_3	1943	634.4251155853271	399.8477554321289	0.9926992	233.04
SA21_SOC_3	1944	641.2341117858887	82.0433235168457	0.98695636	233.16
SA21_SOC_3	1945	611.4994049072266	400.0366973876953	0.9995684	233.28
SA21_SOC_3	1946	566.0980224609375	393.575963973999	0.99857295	233.4
SA21_SOC_3	1947	535.9711647033691	390.7328796386719	0.99906486	233.52
SA21_SOC_3	1948	505.9684753417969	388.3105659484863	0.99428284	233.64
SA21_SOC_3	1949	484.4379425048828	379.5915985107422	0.99881124	233.76
SA21_SOC_3	1950	459.401273727417	375.6324577331543	0.9983724	233.88
SA21_SOC_3	1951	406.09755516052246	372.5709629058838	0.9934808	234.0
SA21_SOC_3	1952	360.76507568359375	373.2216453552246	0.99179673	234.12
SA21_SOC_3	1953	641.657829284668	155.26019096374512	0.89772105	234.24
SA21_SOC_3	1954	643.494701385498	159.00765895843506	0.99591225	234.36
SA21_SOC_3	1955	643.5297966003418	160.7176923751831	0.99588543	234.48
SA21_SOC_3	1956	643.3700084686279	160.4500436782837	0.98889333	234.6
SA21_SOC_3	1957	641.5118217468262	160.20318031311035	0.996425	234.72
SA21_SOC_3	1958	642.5428867340088	159.21029090881348	0.99754107	234.84
SA21_SOC_3	1959	641.7660713195801	156.71715259552002	0.9947633	234.96
SA21_SOC_3	1960	639.6853446960449	158.17388534545898	0.9977458	235.08
SA21_SOC_3	1961	643.2401180267334	158.43695640563965	0.99619687	235.2
SA21_SOC_3	1962	640.5888080596924	157.75717735290527	0.9970759	235.32
SA21_SOC_3	1963	641.1575317382812	158.61119270324707	0.993745	235.44
SA21_SOC_3	1964	642.1713829040527	155.17531871795654	0.9866594	235.56
SA21_SOC_3	1965	642.0188903808594	163.73665809631348	0.9973929	235.68
SA21_SOC_3	1966	643.9251899719238	162.74685859680176	0.99070704	235.8
SA21_SOC_3	1967	354.0767192840576	340.00511169433594	0.998701	235.92
SA21_SOC_3	1968	469.191837310791	360.4222297668457	0.9994118	236.04
SA21_SOC_3	1969	560.0769996643066	365.18903732299805	0.9996722	236.16
SA21_SOC_3	1970	615.4903411865234	388.3543395996094	0.99982566	236.28
SA21_SOC_3	1971	634.5477104187012	393.34656715393066	0.99985325	236.4
SA21_SOC_3	1972	635.7711791992188	392.82909393310547	0.9994306	236.52
SA21_SOC_3	1973	656.6556453704834	388.7626075744629	0.99787927	236.64
SA21_SOC_3	1974	663.3691787719727	384.92666244506836	0.9693368	236.76
SA21_SOC_3	1975	660.0940704345703	390.3193187713623	0.9983038	236.88
SA21_SOC_3	1976	654.535961151123	391.60892486572266	0.998912	237.0
SA21_SOC_3	1977	641.2628173828125	162.4537754058838	0.99586946	237.12
SA21_SOC_3	1978	648.1014251708984	394.00096893310547	0.9857373	237.24
SA21_SOC_3	1979	628.5935401916504	390.955753326416	0.9984004	237.36
SA21_SOC_3	1980	596.1174964904785	392.1600151062012	0.99928075	237.48
SA21_SOC_3	1981	536.9619846343994	385.68151473999023	0.9954613	237.6
SA21_SOC_3	1982	508.8035583496094	382.1223449707031	0.99759716	237.72
SA21_SOC_3	1983	641.106128692627	161.3074779510498	0.99365556	237.84
SA21_SOC_3	1984	471.1869716644287	365.1684379577637	0.9812537	237.96
SA21_SOC_3	1985	484.00707244873047	354.2424774169922	0.99568874	238.08
SA21_SOC_3	1986	533.205509185791	348.6898612976074	0.999686	238.2
SA21_SOC_3	1987	574.513053894043	356.6316318511963	0.99979013	238.32
SA21_SOC_3	1988	596.6445922851562	373.0346202850342	0.99967635	238.44
SA21_SOC_3	1989	612.4764442443848	396.2870407104492	0.999361	238.56
SA21_SOC_3	1990	617.0257091522217	397.5461483001709	0.99784577	238.68
SA21_SOC_3	1991	620.4329967498779	397.7608108520508	0.9997875	238.8
SA21_SOC_3	1992	618.5534000396729	398.93723487854004	0.99957424	238.92
SA21_SOC_3	1993	621.3240146636963	398.4635353088379	0.9996618	239.04
SA21_SOC_3	1994	619.9036598205566	398.7952709197998	0.9995708	239.16
SA21_SOC_3	1995	641.3021087646484	155.8084201812744	0.99507165	239.28
SA21_SOC_3	1996	605.1629543304443	388.9003372192383	0.9764475	239.4
SA21_SOC_3	1997	616.9118404388428	386.52591705322266	0.9960311	239.52
SA21_SOC_3	1998	642.1061515808105	163.19851398468018	0.99190384	239.64
SA21_SOC_3	1999	627.1395683288574	387.0407295227051	0.97194505	239.76
[truncated: 1,660 more rows]
