# Supplementary material for: Measuring inter-individual differences in behavioural types of gilthead seabreams in the laboratory using deep learning
Source: PeerJ. 2022 May 5;10:e13396. doi: 10.7717/peerj.13396 (PMC9080431; doi:10.7717/peerj.13396)
Supplement: Supplemental Information 1 [file peerj-10-13396-s001.zip › Raw validation data/d2/SA22_4.csv]

ID	sec	X	Y	%	seconds
SA22_4	1	131.4673900604248	211.5358543395996	0.9986332	0.0
SA22_4	2	148.93428087234497	133.4465503692627	0.9987111	1.2
SA22_4	3	160.6353998184204	115.55351972579956	0.9993333	2.4
SA22_4	4	177.03990936279297	128.75651836395264	0.9993286	3.6
SA22_4	5	208.26170444488525	247.55724906921387	0.99926656	4.8
SA22_4	6	190.89128971099854	326.3785171508789	0.9999361	6.0
SA22_4	7	133.79480838775635	236.9285774230957	0.99963284	7.2
SA22_4	8	150.49482583999634	156.20185375213623	0.9992318	8.4
SA22_4	9	141.39082431793213	84.29481267929077	0.99985206	9.6
SA22_4	10	142.36019849777222	67.28869915008545	0.99880743	10.8
SA22_4	11	135.49610376358032	97.65372276306152	0.99941397	12.0
SA22_4	12	156.48903846740723	204.4101047515869	0.99987626	13.2
SA22_4	13	131.36675357818604	90.51026344299316	0.4232926	14.4
SA22_4	14	136.54561042785645	87.25075721740723	0.99962866	15.6
SA22_4	15	137.36518621444702	183.44849109649658	0.9998987	16.8
SA22_4	16	106.3895583152771	268.3545684814453	0.99991655	18.0
SA22_4	17	105.43184280395508	346.259765625	0.99992836	19.2
SA22_4	18	119.16385889053345	330.9381294250488	0.99987316	20.4
SA22_4	19	96.17245197296143	255.17257690429688	0.30849054	21.6
SA22_4	20	120.29670476913452	232.84040451049805	0.88385063	22.8
SA22_4	21	152.36501693725586	239.2309284210205	0.9986035	24.0
SA22_4	22	188.5974884033203	240.32684326171875	0.99982053	25.2
SA22_4	23	245.22714614868164	253.97878646850586	0.99923	26.4
SA22_4	24	307.5483798980713	253.2565212249756	0.9985952	27.6
SA22_4	25	413.91119956970215	225.48059463500977	2.6155425e-05	28.8
SA22_4	26	244.94550228118896	185.80930709838867	0.99880636	30.0
SA22_4	27	181.85163736343384	136.685471534729	0.98577744	31.2
SA22_4	28	186.78597211837769	72.77827262878418	0.999204	32.4
SA22_4	29	170.45260667800903	143.74526023864746	0.9997924	33.6
SA22_4	30	175.30274391174316	281.0710144042969	0.99991846	34.8
SA22_4	31	142.1217679977417	174.13310050964355	0.99961543	36.0
SA22_4	32	145.73626518249512	65.46449661254883	0.99931145	37.2
SA22_4	33	130.45673370361328	55.98540902137756	0.9996124	38.4
SA22_4	34	129.46380376815796	102.87739276885986	0.9997851	39.6
SA22_4	35	122.55610227584839	230.15397548675537	0.9999162	40.8
SA22_4	36	107.46023654937744	340.019588470459	0.99997115	42.0
SA22_4	37	141.4148211479187	362.23474502563477	0.9999275	43.2
SA22_4	38	120.19726037979126	189.691801071167	0.99470407	44.4
SA22_4	39	150.8932113647461	71.57792329788208	0.745538	45.6
SA22_4	40	118.54479312896729	48.34350228309631	0.998953	46.8
SA22_4	41	129.2139172554016	75.36827087402344	0.99961203	48.0
SA22_4	42	102.10845470428467	72.32540130615234	0.93235016	49.2
SA22_4	43	116.33870601654053	58.02160978317261	0.9366446	50.4
SA22_4	44	95.4077959060669	61.187825202941895	0.3392941	51.6
SA22_4	45	113.50510120391846	60.34169912338257	0.061148643	52.8
SA22_4	46	121.53209447860718	38.760749101638794	0.00065062987	54.0
SA22_4	47	152.0629644393921	49.96831655502319	0.9944042	55.2
SA22_4	48	206.76288604736328	42.25818872451782	0.9975751	56.4
SA22_4	49	309.11881923675537	38.91755819320679	0.99967635	57.6
SA22_4	50	463.40346336364746	36.82925462722778	0.9996941	58.8
SA22_4	51	655.9501647949219	22.92895495891571	0.9903386	60.0
SA22_4	52	713.2610321044922	29.15376842021942	0.9958955	61.2
SA22_4	53	705.8048725128174	44.5805561542511	0.9725152	62.4
SA22_4	54	720.8171367645264	47.77629017829895	0.99691486	63.6
SA22_4	55	744.17724609375	37.89960980415344	6.219682e-05	64.8
SA22_4	56	748.6440658569336	126.57976627349854	7.467798e-05	66.0
SA22_4	57	744.4025993347168	234.2918300628662	0.8974021	67.2
SA22_4	58	647.3053455352783	236.95172309875488	0.99980026	68.4
SA22_4	59	558.2149505615234	170.36407470703125	0.99989426	69.6
SA22_4	60	530.1980018615723	95.5580735206604	0.9996773	70.8
SA22_4	61	501.9331932067871	41.55562162399292	0.999343	72.0
SA22_4	62	300.7189750671387	29.892597198486328	0.9984158	73.2
SA22_4	63	136.68545484542847	34.30893659591675	0.9992238	74.4
SA22_4	64	147.7495312690735	96.89709663391113	0.99946326	75.6
SA22_4	65	161.44390106201172	286.8503952026367	0.99992406	76.8
SA22_4	66	128.36155891418457	183.296856880188	0.9752133	78.0
SA22_4	67	126.89672708511353	82.14943170547485	0.99921715	79.2
SA22_4	68	118.28880310058594	170.63385486602783	0.999915	80.4
SA22_4	69	92.03431010246277	287.79908180236816	0.99982435	81.6
SA22_4	70	128.17198038101196	334.5266532897949	0.9999715	82.8
SA22_4	71	111.44082546234131	163.70145320892334	0.9991053	84.0
SA22_4	72	114.74001407623291	64.93205308914185	0.9996039	85.2
SA22_4	73	115.49496650695801	98.40325355529785	0.99874026	86.4
SA22_4	74	76.82752013206482	357.32797622680664	0.99811006	87.6
SA22_4	75	88.29998970031738	379.07861709594727	0.9919036	88.8
SA22_4	76	116.40379428863525	165.81530570983887	0.998073	90.0
SA22_4	77	122.696053981781	80.42150259017944	0.9998472	91.2
SA22_4	78	104.71512079238892	57.124103307724	0.90566736	92.4
SA22_4	79	119.43836212158203	52.7264678478241	0.9978435	93.6
SA22_4	80	115.23821353912354	68.51375341415405	0.0003090733	94.8
SA22_4	81	89.44079875946045	114.63583946228027	0.97974247	96.0
SA22_4	82	59.21022295951843	359.7908020019531	0.9958727	97.2
SA22_4	83	76.37736797332764	432.5196647644043	0.14782758	98.4
SA22_4	84	103.22895050048828	356.4250373840332	0.9994973	99.6
SA22_4	85	127.73822546005249	227.35469341278076	0.99532723	100.8
SA22_4	86	167.52959489822388	85.88694334030151	0.9980471	102.0
SA22_4	87	191.03516340255737	69.78216648101807	0.99930847	103.2
SA22_4	88	304.8189401626587	31.54091477394104	0.9956863	104.4
SA22_4	89	503.4167289733887	28.355984687805176	0.99851435	105.6
SA22_4	90	704.0706634521484	18.129917979240417	0.7777327	106.8
SA22_4	91	702.1867752075195	29.103614687919617	0.61953664	108.0
SA22_4	92	717.636775970459	43.56154918670654	0.9980082	109.2
SA22_4	93	731.5677165985107	30.94078302383423	0.30999303	110.4
SA22_4	94	697.3954200744629	50.119686126708984	0.9983101	111.6
SA22_4	95	667.2425270080566	45.103358030319214	0.0005053874	112.8
SA22_4	96	743.5205936431885	242.0021152496338	0.7188966	114.0
SA22_4	97	746.6662406921387	322.4892997741699	0.988675	115.2
SA22_4	98	723.7691879272461	125.09835720062256	2.82677e-05	116.4
SA22_4	99	714.9041175842285	52.15584397315979	0.7460665	117.6
SA22_4	100	735.3664398193359	35.57895541191101	0.0012558618	118.8
SA22_4	101	727.8661727905273	64.27019119262695	0.9983188	120.0
SA22_4	102	777.6010990142822	308.86098861694336	0.13082758	121.2
SA22_4	103	765.0188446044922	356.3330268859863	0.99095726	122.4
SA22_4	104	709.2824935913086	270.5683422088623	0.9955017	123.6
SA22_4	105	560.2248668670654	101.49541139602661	0.98233515	124.8
SA22_4	106	303.4302234649658	34.764450788497925	0.9991091	126.0
SA22_4	107	154.84330654144287	34.59941625595093	0.9994179	127.2
SA22_4	108	140.57660102844238	159.66931343078613	0.99965906	128.4
SA22_4	109	177.99781560897827	318.6880874633789	0.9999039	129.6
SA22_4	110	156.17085695266724	130.9423828125	0.99903	130.8
SA22_4	111	164.6342635154724	50.78574299812317	0.56611645	132.0
SA22_4	112	192.31477975845337	187.45599746704102	0.9659017	133.2
SA22_4	113	190.31466245651245	229.96692180633545	0.99939656	134.4
SA22_4	114	185.41356325149536	52.62014150619507	0.63152695	135.6
SA22_4	115	168.81299018859863	41.98012948036194	0.9854255	136.8
SA22_4	116	183.08603763580322	75.16788482666016	0.998648	138.0
SA22_4	117	201.68862342834473	46.84845328330994	0.9980545	139.2
SA22_4	118	244.37754154205322	203.42044830322266	0.9996252	140.4
SA22_4	119	209.00335311889648	258.6953544616699	0.9994325	141.6
SA22_4	120	158.68571996688843	98.57836246490479	0.99297005	142.8
SA22_4	121	143.46799850463867	51.10915660858154	0.9782678	144.0
SA22_4	122	130.77404499053955	242.92596817016602	0.99952817	145.2
SA22_4	123	129.90156412124634	318.3842468261719	0.9998522	146.4
SA22_4	124	108.93408060073853	92.85401344299316	0.99612516	147.6
SA22_4	125	104.91166114807129	102.6346492767334	0.9818125	148.8
SA22_4	126	116.93038940429688	342.1270179748535	0.9999435	150.0
SA22_4	127	90.12331962585449	304.79570388793945	0.99874616	151.2
SA22_4	128	104.6639084815979	73.83996963500977	0.9961165	152.4
SA22_4	129	99.41627979278564	194.94120597839355	0.9830336	153.6
SA22_4	130	87.90915608406067	385.14647483825684	0.9919629	154.8
SA22_4	131	112.79652118682861	215.27549743652344	0.9979912	156.0
SA22_4	132	110.49621105194092	84.56070899963379	0.99548006	157.2
SA22_4	133	90.2970552444458	346.4340305328369	0.9988502	158.4
SA22_4	134	101.88390016555786	282.1893310546875	0.9934729	159.6
SA22_4	135	115.80229997634888	77.06261157989502	0.74747485	160.8
SA22_4	136	109.99879837036133	60.37440776824951	0.99715865	162.0
SA22_4	137	158.3362340927124	43.80842328071594	0.9993679	163.2
SA22_4	138	303.0275344848633	28.272385597229004	0.99835396	164.4
SA22_4	139	508.5064888000488	25.28260052204132	0.99869055	165.6
SA22_4	140	689.787483215332	17.837868332862854	0.850227	166.8
SA22_4	141	692.2106266021729	44.190441370010376	0.9914033	168.0
SA22_4	142	711.8488311767578	37.85878300666809	0.01511257	169.2
SA22_4	143	583.9872360229492	101.96089267730713	0.99985147	170.4
SA22_4	144	356.0309410095215	136.6772174835205	0.9999126	171.6
SA22_4	145	222.894024848938	116.02488040924072	0.9999087	172.8
SA22_4	146	227.3202896118164	91.9562029838562	0.9994568	174.0
SA22_4	147	179.01980876922607	55.81570744514465	0.9496728	175.2
SA22_4	148	128.59230041503906	252.78388023376465	0.97869545	176.4
SA22_4	149	116.35215282440186	361.36962890625	0.9998172	177.6
SA22_4	150	115.17502069473267	240.90482711791992	0.99728024	178.8
SA22_4	151	119.76122856140137	90.56217670440674	0.99966097	180.0
SA22_4	152	125.57542324066162	288.48094940185547	0.9999716	181.2
SA22_4	153	108.03691148757935	307.51808166503906	0.9998062	182.4
SA22_4	154	113.02478313446045	91.32326602935791	0.997311	183.6
SA22_4	155	167.73686408996582	163.9991855621338	0.41481408	184.8
SA22_4	156	125.98228454589844	339.39697265625	0.99996245	186.0
SA22_4	157	93.39542388916016	225.70229530334473	0.99909484	187.2
SA22_4	158	97.31852412223816	75.8549165725708	0.9930138	188.4
SA22_4	159	111.07029914855957	252.0479965209961	0.99577326	189.6
SA22_4	160	101.14154815673828	366.9588088989258	0.99964964	190.8
SA22_4	161	90.16953706741333	190.7966423034668	0.99935	192.0
SA22_4	162	96.66231870651245	77.92386531829834	0.99779284	193.2
SA22_4	163	103.14024686813354	158.18967819213867	0.8326099	194.4
SA22_4	164	133.56868028640747	344.7348976135254	0.9995189	195.6
SA22_4	165	93.26879978179932	150.33006191253662	0.99824995	196.8
SA22_4	166	88.26509118080139	53.04783225059509	0.00052515516	198.0
SA22_4	167	97.92174100875854	55.070239305496216	0.027206272	199.2
SA22_4	168	69.11251544952393	314.9685287475586	0.99226284	200.4
SA22_4	169	69.42015290260315	399.65789794921875	0.9781462	201.6
SA22_4	170	92.09725260734558	234.92311477661133	0.99750936	202.8
SA22_4	171	96.96708917617798	72.57335186004639	0.99965954	204.0
SA22_4	172	115.17218351364136	311.0071849822998	0.9998499	205.2
SA22_4	173	93.44130158424377	356.5418243408203	0.9969266	206.4
SA22_4	174	92.7601158618927	121.43946647644043	0.99918205	207.6
SA22_4	175	96.94410562515259	175.9028148651123	0.9249415	208.8
SA22_4	176	141.4017677307129	313.63380432128906	0.99997103	210.0
SA22_4	177	90.74149131774902	144.79017734527588	0.9989336	211.2
SA22_4	178	95.57589292526245	46.80100679397583	0.2119184	212.4
SA22_4	179	89.14807438850403	122.26341247558594	0.27623662	213.6
SA22_4	180	106.455397605896	355.2007484436035	0.9994642	214.8
SA22_4	181	93.00651550292969	220.24555206298828	0.99744725	216.0
SA22_4	182	95.24871110916138	63.982930183410645	0.32330137	217.2
SA22_4	183	62.694376707077026	275.3367233276367	0.9927908	218.4
SA22_4	184	71.50319814682007	398.37504386901855	0.9944788	219.6
SA22_4	185	90.62294363975525	409.4260597229004	0.99329764	220.8
SA22_4	186	125.61676502227783	280.0634479522705	0.9990426	222.0
SA22_4	187	155.91248273849487	113.70937585830688	0.9998099	223.2
SA22_4	188	206.79283142089844	47.601317167282104	0.9989937	224.4
SA22_4	189	348.86393547058105	33.61341118812561	0.9995522	225.6
SA22_4	190	555.3097248077393	24.967147707939148	0.9985759	226.8
SA22_4	191	694.6497917175293	24.624375700950623	0.9857655	228.0
SA22_4	192	751.5752792358398	101.22878551483154	0.018585393	229.2
SA22_4	193	390.0886058807373	392.95955657958984	6.081566e-05	230.4
SA22_4	194	719.0650939941406	315.1992416381836	0.99966335	231.6
SA22_4	195	708.5209846496582	109.30529594421387	0.99566203	232.8
SA22_4	196	652.057933807373	85.7085657119751	0.9991387	234.0
SA22_4	197	648.0057716369629	318.5598564147949	0.99980015	235.2
SA22_4	198	645.334529876709	387.4148941040039	0.9959603	236.4
SA22_4	199	687.8057956695557	409.52001571655273	0.99970156	237.6
SA22_4	200	712.3112678527832	415.2268981933594	0.99970216	238.8
SA22_4	201	744.5431709289551	217.70483493804932	0.9955857	240.0
SA22_4	202	703.8314342498779	70.62026023864746	0.9986014	241.2
SA22_4	203	706.1318397521973	263.20223808288574	0.99944764	242.4
SA22_4	204	699.5446681976318	381.882905960083	0.9997795	243.6
SA22_4	205	739.2579078674316	151.46309852600098	0.9965436	244.8
SA22_4	206	753.0983924865723	175.16512870788574	2.7187143e-05	246.0
SA22_4	207	718.5766220092773	373.21125984191895	0.9944675	247.2
SA22_4	208	742.8292274475098	184.51782703399658	0.9954464	248.4
SA22_4	209	727.5284767150879	118.24239492416382	0.9984066	249.6
SA22_4	210	747.711181640625	354.51252937316895	0.9125242	250.8
SA22_4	211	752.9401302337646	241.4868450164795	0.7536918	252.0
SA22_4	212	672.9844093322754	77.97200202941895	0.999894	253.2
SA22_4	213	620.8706855773926	117.04816102981567	0.9996612	254.4
SA22_4	214	627.3708343505859	285.0374507904053	0.9994803	255.6
SA22_4	215	518.7106132507324	306.90256118774414	0.9998733	256.8
SA22_4	216	475.0777244567871	249.34993743896484	0.99967813	258.0
SA22_4	217	454.7686576843262	344.17619705200195	0.9995351	259.2
SA22_4	218	544.294023513794	392.0071792602539	0.9998042	260.4
SA22_4	219	646.692419052124	347.2804069519043	0.9994155	261.6
SA22_4	220	712.0816230773926	318.71755599975586	0.9998777	262.8
SA22_4	221	740.2241706848145	187.82199382781982	0.99506336	264.0
SA22_4	222	742.9218769073486	62.47562885284424	0.94187593	265.2
SA22_4	223	770.3218460083008	196.6589069366455	0.28682935	266.4
SA22_4	224	745.1287269592285	296.0016345977783	0.9990376	267.6
SA22_4	225	682.1612358093262	263.5165786743164	0.417483	268.8
SA22_4	226	619.3227767944336	52.683892250061035	0.9790916	270.0
SA22_4	227	636.9426727294922	200.82721710205078	0.7664694	271.2
SA22_4	228	682.7945232391357	361.2183380126953	0.9991715	272.4
SA22_4	229	714.7871494293213	262.683048248291	0.96777225	273.6
SA22_4	230	716.6523933410645	53.52355241775513	0.050144017	274.8
SA22_4	231	775.0048637390137	240.49750328063965	0.117735066	276.0
SA22_4	232	769.0230846405029	338.4967803955078	0.10089487	277.2
SA22_4	233	732.8271865844727	273.4405517578125	0.99174255	278.4
SA22_4	234	685.3404998779297	75.52569150924683	0.99907196	279.6
SA22_4	235	683.7372779846191	68.16354274749756	0.99971527	280.8
SA22_4	236	739.4105911254883	66.91665887832642	0.0031045515	282.0
SA22_4	237	769.5428848266602	219.8082733154297	0.967911	283.2
SA22_4	238	745.0839042663574	205.63010215759277	0.9955778	284.4
SA22_4	239	634.9436283111572	76.54655456542969	0.9981286	285.6
SA22_4	240	424.4863986968994	27.6378732919693	0.9910493	286.8
SA22_4	241	186.07969284057617	29.235023260116577	0.9975375	288.0
SA22_4	242	153.60122919082642	54.96787190437317	0.99986684	289.2
SA22_4	243	186.14258766174316	170.93527793884277	0.9997931	290.4
SA22_4	244	215.37325382232666	255.91598510742188	0.99839145	291.6
SA22_4	245	240.1589870452881	138.5487985610962	0.999595	292.8
SA22_4	246	262.54682540893555	59.45553660392761	0.99953973	294.0
SA22_4	247	379.58364486694336	36.873754262924194	0.99921155	295.2
SA22_4	248	615.0640487670898	23.42281222343445	0.9965869	296.4
SA22_4	249	710.3058815002441	30.259705781936646	0.9974125	297.6
SA22_4	250	722.4656581878662	45.93075156211853	0.893582	298.8
SA22_4	251	711.1461639404297	132.22434997558594	0.0041694227	300.0
SA22_4	252	719.5191860198975	314.2148494720459	0.9995409	301.2
SA22_4	253	744.4273948669434	200.96108436584473	0.9983746	302.4
SA22_4	254	730.0041675567627	72.78752088546753	0.61284006	303.6
SA22_4	255	760.1991653442383	314.2020034790039	0.18845962	304.8
SA22_4	256	747.95241355896	321.4952087402344	0.99420667	306.0
SA22_4	257	731.3805103302002	70.4806923866272	0.9972404	307.2
SA22_4	258	391.7762279510498	392.69222259521484	7.3771e-05	308.4
SA22_4	259	777.6418685913086	337.5937843322754	0.015123738	309.6
SA22_4	260	740.5040740966797	318.04741859436035	0.6067815	310.8
SA22_4	261	650.1635551452637	115.68225860595703	0.99167514	312.0
SA22_4	262	663.5285377502441	74.64177131652832	0.9995246	313.2
SA22_4	263	680.4200172424316	61.639251708984375	0.99737704	314.4
SA22_4	264	354.000186920166	221.8553638458252	1.8710269e-05	315.6
SA22_4	265	777.7320384979248	346.26073837280273	0.90505177	316.8
SA22_4	266	763.4708404541016	341.0067844390869	0.9807359	318.0
SA22_4	267	706.9766044616699	129.21834468841553	0.9926409	319.2
SA22_4	268	716.4234638214111	144.16025161743164	0.00029517006	320.4
SA22_4	269	513.7939453125	234.12189960479736	1.3521734e-05	321.6
SA22_4	270	759.6519470214844	265.27942657470703	0.8542146	322.8
SA22_4	271	780.5673122406006	351.87206268310547	0.027579308	324.0
SA22_4	272	736.8348121643066	250.5629539489746	0.9709712	325.2
SA22_4	273	675.267219543457	72.8114104270935	0.99995196	326.4
SA22_4	274	477.34928131103516	28.677538633346558	0.99741566	327.6
SA22_4	275	226.60250663757324	29.0429949760437	0.9986345	328.8
SA22_4	276	148.6419677734375	43.706724643707275	0.9995327	330.0
SA22_4	277	155.29909133911133	114.54620361328125	0.99973196	331.2
SA22_4	278	123.35281372070312	272.28827476501465	0.9998809	332.4
SA22_4	279	129.50268983840942	345.14305114746094	0.99981576	333.6
SA22_4	280	121.17838859558105	232.43801593780518	0.9967519	334.8
SA22_4	281	133.28707218170166	234.4105339050293	0.99930143	336.0
SA22_4	282	149.8302698135376	338.09886932373047	0.9999447	337.2
SA22_4	283	122.34833240509033	172.36783504486084	0.9993499	338.4
SA22_4	284	117.1194314956665	163.58739852905273	0.9964588	339.6
SA22_4	285	95.90624570846558	364.1135787963867	0.9986229	340.8
SA22_4	286	95.71683406829834	305.82372665405273	0.9977381	342.0
SA22_4	287	121.50678634643555	110.96319437026978	0.9991155	343.2
SA22_4	288	148.46773147583008	210.060396194458	0.99855787	344.4
SA22_4	289	142.54502058029175	343.5212516784668	0.9998534	345.6
SA22_4	290	111.66223287582397	149.71753120422363	0.9963349	346.8
SA22_4	291	137.06345558166504	143.4073305130005	0.99981743	348.0
SA22_4	292	154.93944883346558	257.06886291503906	0.9998903	349.2
SA22_4	293	122.13609218597412	119.48557376861572	0.98875636	350.4
SA22_4	294	127.64866352081299	185.12283325195312	0.9984176	351.6
SA22_4	295	132.65974521636963	307.2835922241211	0.9999201	352.8
SA22_4	296	118.89457702636719	109.87835168838501	0.9972036	354.0
SA22_4	297	114.53074216842651	149.88306999206543	0.9990701	355.2
SA22_4	298	145.71514129638672	278.58126640319824	0.9999689	356.4
SA22_4	299	109.42193269729614	211.25006675720215	0.99922	357.6
SA22_4	300	121.41836881637573	80.1626443862915	0.99901545	358.8
SA22_4	301	114.55718278884888	64.52754020690918	0.99928695	360.0
SA22_4	302	93.47901344299316	103.20259094238281	0.41722178	361.2
SA22_4	303	126.37927532196045	340.59070587158203	0.9999056	362.4
SA22_4	304	100.06815195083618	250.8863639831543	0.9988926	363.6
SA22_4	305	111.27738952636719	71.49365186691284	0.9830846	364.8
SA22_4	306	105.45594692230225	193.45541954040527	0.97207457	366.0
SA22_4	307	88.40788006782532	364.52356338500977	0.998679	367.2
SA22_4	308	104.51369285583496	284.2533588409424	0.99774206	368.4
SA22_4	309	119.56647634506226	98.1134033203125	0.99810696	369.6
SA22_4	310	116.51358604431152	80.7357931137085	0.99979335	370.8
SA22_4	311	130.8709740638733	221.3159465789795	0.9997373	372.0
SA22_4	312	130.31139373779297	287.420597076416	0.9998877	373.2
SA22_4	313	117.80780553817749	219.71746444702148	0.97744435	374.4
SA22_4	314	92.1199381351471	62.40476131439209	0.30757752	375.6
SA22_4	315	79.8957347869873	180.99160194396973	0.99443454	376.8
SA22_4	316	86.91717982292175	257.82629013061523	0.99884194	378.0
SA22_4	317	105.51912784576416	354.93982315063477	0.9998036	379.2
SA22_4	318	130.0347089767456	393.84498596191406	0.99963677	380.4
SA22_4	319	136.02523803710938	376.46432876586914	0.9996382	381.6
SA22_4	320	129.02274131774902	382.65978813171387	0.9998784	382.8
SA22_4	321	127.5352954864502	363.5533905029297	0.9997012	384.0
SA22_4	322	101.51338577270508	278.8912010192871	0.99962366	385.2
SA22_4	323	93.25243830680847	151.51652812957764	0.9950199	386.4
SA22_4	324	89.05671834945679	144.3905210494995	0.96961546	387.6
SA22_4	325	67.7838683128357	361.96094512939453	0.94944966	388.8
SA22_4	326	81.31786584854126	369.67529296875	0.9791104	390.0
SA22_4	327	94.61154341697693	130.47297477722168	0.99827063	391.2
SA22_4	328	94.4089949131012	141.37068271636963	0.11477493	392.4
SA22_4	329	63.31202983856201	342.41146087646484	0.9898018	393.6
SA22_4	330	75.6313681602478	398.06785583496094	0.9969812	394.8
SA22_4	331	92.17506647109985	337.72911071777344	0.99734086	396.0
SA22_4	332	118.67585182189941	107.67673015594482	0.9979505	397.2
SA22_4	333	119.61019039154053	175.1694631576538	0.9977424	398.4
SA22_4	334	110.62073707580566	321.551570892334	0.9993074	399.6
SA22_4	335	104.27976846694946	105.88781833648682	0.9973169	400.8
SA22_4	336	88.95312547683716	132.8532314300537	0.7983959	402.0
SA22_4	337	66.80726408958435	315.532922744751	0.96828204	403.2
SA22_4	338	86.43963932991028	332.757568359375	0.99936086	404.4
SA22_4	339	113.03162574768066	176.4687967300415	0.99945277	405.6
SA22_4	340	121.95454835891724	73.12986373901367	0.99541616	406.8
SA22_4	341	115.0564193725586	92.64869213104248	0.999729	408.0
SA22_4	342	119.00272369384766	187.4846363067627	0.99716043	409.2
SA22_4	343	119.9307918548584	282.077579498291	0.9998281	410.4
SA22_4	344	131.7739725112915	275.4166030883789	0.9997179	411.6
SA22_4	345	114.90602493286133	67.07489490509033	0.10979516	412.8
SA22_4	346	68.68473887443542	156.02735996246338	0.99419457	414.0
SA22_4	347	85.80808639526367	247.02381134033203	0.99909616	415.2
SA22_4	348	104.81171607971191	331.9357109069824	0.99636745	416.4
SA22_4	349	109.23316478729248	388.5750389099121	0.99849296	417.6
SA22_4	350	105.60505390167236	199.73562240600586	0.99813074	418.8
SA22_4	351	92.1730637550354	64.35504913330078	0.18735503	420.0
SA22_4	352	106.31811618804932	88.29444408416748	0.997712	421.2
SA22_4	353	83.97457003593445	101.34582281112671	0.9389616	422.4
SA22_4	354	70.18757462501526	275.6682586669922	0.99856734	423.6
SA22_4	355	82.1045458316803	379.4837951660156	0.9427358	424.8
SA22_4	356	97.8203535079956	382.4890995025635	0.9873356	426.0
SA22_4	357	124.86358880996704	270.95126152038574	0.9954491	427.2
SA22_4	358	129.2352318763733	92.2451376914978	0.9997385	428.4
SA22_4	359	137.112295627594	246.93220138549805	0.99926263	429.6
SA22_4	360	130.32503128051758	281.90566062927246	0.99275583	430.8
SA22_4	361	130.24626970291138	57.38207459449768	0.9928247	432.0
SA22_4	362	75.29481649398804	205.37007808685303	0.06708369	433.2
SA22_4	363	64.07073140144348	346.78178787231445	0.9978903	434.4
SA22_4	364	108.31342935562134	381.8813896179199	0.9997583	435.6
SA22_4	365	146.8271017074585	397.3066520690918	0.15848029	436.8
SA22_4	366	157.87407159805298	408.2223701477051	0.99981934	438.0
SA22_4	367	144.6406602859497	408.9884948730469	0.99955803	439.2
SA22_4	368	113.92279863357544	357.4812126159668	0.9998048	440.4
SA22_4	369	100.08760690689087	258.3968925476074	0.99333715	441.6
SA22_4	370	87.17445135116577	124.92344856262207	0.99850476	442.8
SA22_4	371	105.99896907806396	189.72257137298584	0.97626036	444.0
SA22_4	372	114.05317783355713	335.35388946533203	0.9998926	445.2
SA22_4	373	104.69715595245361	200.1326608657837	0.96960115	446.4
SA22_4	374	99.27505254745483	67.71655082702637	0.9914157	447.6
SA22_4	375	108.40110778808594	92.84767627716064	0.97787774	448.8
SA22_4	376	93.93210411071777	120.11183738708496	0.89449745	450.0
SA22_4	377	62.48424053192139	346.63415908813477	0.530389	451.2
SA22_4	378	66.70979261398315	407.51089096069336	0.030159	452.4
SA22_4	379	83.69230031967163	365.7279396057129	0.9930061	453.6
SA22_4	380	98.44539165496826	158.75927925109863	0.9990013	454.8
SA22_4	381	107.00316429138184	159.1088104248047	0.9993544	456.0
SA22_4	382	129.75525856018066	305.0954818725586	0.9999167	457.2
SA22_4	383	100.22999048233032	228.49903106689453	0.9990901	458.4
SA22_4	384	97.47956991195679	49.39038276672363	0.4947363	459.6
SA22_4	385	72.53885865211487	229.13360595703125	0.18577203	460.8
SA22_4	386	293.03083419799805	217.52803802490234	1.342439e-05	462.0
SA22_4	387	78.36241722106934	405.8136177062988	0.9976628	463.2
SA22_4	388	88.99420499801636	201.4335823059082	0.9993787	464.4
SA22_4	389	88.9828085899353	58.24766278266907	0.980571	465.6
SA22_4	390	64.71296548843384	218.3363914489746	0.96858996	466.8
SA22_4	391	63.161879777908325	374.07505989074707	0.973543	468.0
SA22_4	392	84.5884382724762	402.25141525268555	0.98075986	469.2
SA22_4	393	94.33251619338989	225.21838188171387	0.99770665	470.4
SA22_4	394	105.71829080581665	82.89630174636841	0.99971133	471.6
SA22_4	395	134.43516492843628	279.92929458618164	0.99975485	472.8
SA22_4	396	117.99827814102173	245.26674270629883	0.99355644	474.0
SA22_4	397	93.41083765029907	56.178163290023804	0.0062284777	475.2
SA22_4	398	95.21329998970032	65.40806293487549	0.998796	476.4
SA22_4	399	106.56424760818481	323.2079315185547	0.995555	477.6
SA22_4	400	97.77606725692749	265.5839252471924	0.9980781	478.8
SA22_4	401	97.66435623168945	44.56150531768799	0.01893688	480.0
SA22_4	402	86.93118095397949	112.62584209442139	0.99048036	481.2
SA22_4	403	65.19634127616882	294.27700996398926	0.9986364	482.4
SA22_4	404	91.23756885528564	361.5669536590576	0.9991762	483.6
SA22_4	405	123.54321479797363	352.92271614074707	0.9994517	484.8
SA22_4	406	251.22201442718506	371.74243927001953	0.99960357	486.0
SA22_4	407	375.41542053222656	396.78308486938477	0.99938107	487.2
SA22_4	408	430.330753326416	403.49830627441406	0.999734	488.4
SA22_4	409	515.5704498291016	400.52035331726074	0.9990577	489.6
SA22_4	410	582.5706005096436	380.0558853149414	0.9998983	490.8
SA22_4	411	684.1281414031982	368.49294662475586	0.9998247	492.0
SA22_4	412	693.4049606323242	311.7440986633301	0.99972683	493.2
SA22_4	413	693.2978630065918	166.71140670776367	0.2553743	494.4
SA22_4	414	665.5035495758057	181.9991970062256	0.9956922	495.6
SA22_4	415	681.137752532959	349.82425689697266	0.9996631	496.8
SA22_4	416	709.3791007995605	298.51853370666504	0.90840286	498.0
SA22_4	417	702.381706237793	81.70597314834595	0.86977136	499.2
SA22_4	418	705.2894592285156	259.76423263549805	0.9976553	500.4
SA22_4	419	725.7281303405762	347.07653045654297	0.9979048	501.6
SA22_4	420	718.236255645752	143.9930248260498	0.94902235	502.8
SA22_4	421	719.9550628662109	54.71073031425476	0.9638223	504.0
SA22_4	422	706.3396453857422	80.61492919921875	0.98876476	505.2
SA22_4	423	707.0964813232422	52.81149387359619	0.7790141	506.4
SA22_4	424	764.4497871398926	239.62374687194824	0.23478223	507.6
SA22_4	425	764.7850036621094	289.81555938720703	0.9658027	508.8
SA22_4	426	727.0557403564453	240.3280735015869	0.99734807	510.0
SA22_4	427	660.8926773071289	82.00767517089844	0.99867815	511.2
SA22_4	428	563.3166313171387	34.02864933013916	0.99492055	512.4
SA22_4	429	311.73009872436523	30.357842445373535	0.9979358	513.6
SA22_4	430	144.6218490600586	31.209136247634888	0.9990392	514.8
SA22_4	431	160.45950651168823	67.53062725067139	0.9990994	516.0
SA22_4	432	208.937406539917	222.32059478759766	0.0010946941	517.2
SA22_4	433	301.826548576355	328.6500549316406	0.99993265	518.4
SA22_4	434	399.0788459777832	353.26904296875	0.99980146	519.6
SA22_4	435	495.9033966064453	362.45922088623047	0.9998179	520.8
SA22_4	436	576.9896507263184	321.68724060058594	0.99931276	522.0
SA22_4	437	613.8053894042969	241.3446807861328	0.999747	523.2
SA22_4	438	661.8435382843018	151.24467372894287	0.9918584	524.4
SA22_4	439	703.0659675598145	80.17993927001953	0.99811065	525.6
SA22_4	440	769.1954612731934	258.70800018310547	0.0622877	526.8
SA22_4	441	764.3055438995361	338.09057235717773	0.95401466	528.0
SA22_4	442	729.0733337402344	277.8364562988281	0.00051442994	529.2
SA22_4	443	660.2164268493652	82.10841178894043	0.9994343	530.4
SA22_4	444	676.7045021057129	49.65356469154358	0.99865544	531.6
SA22_4	445	681.7417144775391	43.340327739715576	0.03545203	532.8
SA22_4	446	494.6025848388672	220.78957557678223	1.6362907e-05	534.0
SA22_4	447	775.8115768432617	316.2215995788574	0.14155029	535.2
SA22_4	448	730.8981418609619	235.8973217010498	0.124589525	536.4
SA22_4	449	658.9419841766357	70.65000772476196	0.99977285	537.6
SA22_4	450	673.867654800415	200.72761058807373	0.99369323	538.8
SA22_4	451	674.925422668457	316.55433654785156	0.9995846	540.0
SA22_4	452	694.0341949462891	86.4391565322876	0.96716905	541.2
SA22_4	453	677.1008491516113	112.53150701522827	0.8524994	542.4
SA22_4	454	691.2666320800781	346.5853214263916	0.9005152	543.6
SA22_4	455	728.5326480865479	144.34269905090332	0.988766	544.8
SA22_4	456	730.0171852111816	78.7155532836914	0.33064875	546.0
SA22_4	457	766.4381980895996	303.0826950073242	0.018444909	547.2
SA22_4	458	764.2739295959473	346.0560894012451	0.95035815	548.4
SA22_4	459	703.2344818115234	167.57124423980713	0.20238522	549.6
SA22_4	460	346.4869260787964	221.9105100631714	1.3799024e-05	550.8
SA22_4	461	724.6189117431641	203.76202583312988	0.0403025	552.0
SA22_4	462	761.4707946777344	331.8445014953613	0.7926022	553.2
SA22_4	463	476.5026569366455	208.07566165924072	2.1598593e-05	554.4
SA22_4	464	674.4351863861084	44.278221130371094	0.98931736	555.6
SA22_4	465	604.1237831115723	46.8986713886261	0.8376187	556.8
SA22_4	466	341.0026788711548	30.93478560447693	0.9992483	558.0
SA22_4	467	133.33264589309692	34.85686540603638	0.99552673	559.2
SA22_4	468	120.57746648788452	105.79500675201416	0.9987858	560.4
SA22_4	469	147.3495364189148	295.24057388305664	0.9999603	561.6
SA22_4	470	121.17961645126343	211.48944854736328	0.9983706	562.8
SA22_4	471	144.91369724273682	163.36605548858643	0.9995585	564.0
SA22_4	472	145.70938348770142	335.86649894714355	0.9998654	565.2
SA22_4	473	169.62828636169434	196.98832511901855	0.9956026	566.4
SA22_4	474	167.5004243850708	82.97681093215942	0.99973005	567.6
SA22_4	475	179.24667596817017	179.26732063293457	0.99930143	568.8
SA22_4	476	230.44943809509277	325.6284999847412	0.9999354	570.0
SA22_4	477	363.23020458221436	373.72066497802734	0.9998062	571.2
SA22_4	478	471.8127250671387	294.799861907959	0.9997826	572.4
SA22_4	479	500.24404525756836	224.62471961975098	0.999912	573.6
SA22_4	480	593.0274963378906	115.72994470596313	0.9998652	574.8
SA22_4	481	709.4189643859863	43.60860586166382	0.99913055	576.0
SA22_4	482	710.3629112243652	48.611226081848145	0.9996841	577.2
SA22_4	483	678.8040161132812	67.2084903717041	0.99978215	578.4
SA22_4	484	695.6794261932373	91.33010387420654	0.9999603	579.6
SA22_4	485	705.457878112793	310.7035446166992	0.9989152	580.8
SA22_4	486	733.4609985351562	350.1723861694336	0.99418986	582.0
SA22_4	487	731.4440727233887	115.57000637054443	0.98977625	583.2
SA22_4	488	732.9496383666992	64.67759370803833	0.99335057	584.4
SA22_4	489	708.7681770324707	38.046501874923706	0.80075157	585.6
SA22_4	490	674.6073722839355	82.38259792327881	0.9995523	586.8
SA22_4	491	718.0451393127441	257.3415756225586	0.99945444	588.0
SA22_4	492	713.5824203491211	326.35339736938477	0.9997389	589.2
SA22_4	493	731.6451072692871	223.60064506530762	0.9991358	590.4
SA22_4	494	737.7841949462891	43.60889554023743	0.9921886	591.6
SA22_4	495	740.3539657592773	89.41695213317871	0.8252929	592.8
SA22_4	496	738.6642932891846	40.79525113105774	0.00071497145	594.0
SA22_4	497	678.0694961547852	102.98080444335938	0.003895822	595.2
SA22_4	498	714.7578239440918	267.14189529418945	0.99895287	596.4
SA22_4	499	645.118522644043	173.69995594024658	0.99511397	597.6
SA22_4	500	611.2204551696777	144.52762126922607	0.9998061	598.8
SA22_4	501	622.202205657959	277.56646156311035	0.9973757	600.0
SA22_4	502	603.2371520996094	324.9229145050049	0.9994271	601.2
SA22_4	503	581.0349464416504	169.39979553222656	0.99931276	602.4
SA22_4	504	596.7747688293457	54.6168851852417	0.9994547	603.6
SA22_4	505	637.7972602844238	110.59740543365479	0.9971859	604.8
SA22_4	506	683.0212116241455	301.1697006225586	0.9996125	606.0
SA22_4	507	664.8440361022949	204.5936679840088	0.98351765	607.2
SA22_4	508	636.1958503723145	47.2564959526062	0.9800755	608.4
SA22_4	509	614.2725467681885	41.957058906555176	0.9992662	609.6
SA22_4	510	612.8833770751953	69.10300254821777	0.9995264	610.8
SA22_4	511	671.6957092285156	57.84490942955017	0.9984143	612.0
SA22_4	512	711.580753326416	52.757102251052856	0.99924076	613.2
SA22_4	513	719.8190689086914	307.9637145996094	0.99988985	614.4
SA22_4	514	731.4911842346191	328.99280548095703	0.99791044	615.6
SA22_4	515	723.6275672912598	77.54655361175537	0.04373773	616.8
SA22_4	516	547.9971408843994	209.6524429321289	1.2750905e-05	618.0
SA22_4	517	775.6584167480469	362.662296295166	0.01830214	619.2
SA22_4	518	752.0566940307617	332.46411323547363	0.46486324	620.4
SA22_4	519	686.2510204315186	90.75940132141113	0.86048675	621.6
SA22_4	520	608.5431098937988	33.99863362312317	0.82833177	622.8
SA22_4	521	341.8766260147095	29.381840229034424	0.9992199	624.0
SA22_4	522	140.2240514755249	32.92131543159485	0.9985942	625.2
SA22_4	523	149.53317642211914	67.05222129821777	0.9998803	626.4
SA22_4	524	164.28236961364746	240.27746200561523	0.9999144	627.6
SA22_4	525	150.21185874938965	192.97001838684082	0.9997898	628.8
SA22_4	526	148.9785671234131	91.05854988098145	0.9972134	630.0
SA22_4	527	148.28863143920898	311.390962600708	0.9997081	631.2
SA22_4	528	147.05570936203003	331.2532138824463	0.9979372	632.4
SA22_4	529	184.9940061569214	140.74446201324463	0.9985293	633.6
SA22_4	530	194.64668035507202	95.21591663360596	0.99672806	634.8
SA22_4	531	197.68880605697632	269.0953731536865	0.99956805	636.0
SA22_4	532	261.93768978118896	363.55133056640625	0.9998585	637.2
SA22_4	533	365.9754514694214	317.82803535461426	0.99978715	638.4
SA22_4	534	460.4393482208252	229.35951232910156	0.99992836	639.6
SA22_4	535	520.677375793457	159.82259273529053	0.9995567	640.8
SA22_4	536	524.9078750610352	88.22155952453613	0.99924386	642.0
SA22_4	537	582.7454566955566	120.3288459777832	0.9998654	643.2
SA22_4	538	685.5755805969238	88.02793264389038	0.9998617	644.4
SA22_4	539	711.6672515869141	59.61646556854248	0.99948716	645.6
SA22_4	540	726.9009113311768	55.797497034072876	0.7905909	646.8
SA22_4	541	392.35358238220215	393.0859851837158	0.00015982243	648.0
SA22_4	542	765.3318881988525	348.2040596008301	0.023178454	649.2
SA22_4	543	721.6153621673584	385.6947326660156	0.9998728	650.4
SA22_4	544	731.3031673431396	244.3293857574463	0.95530015	651.6
SA22_4	545	718.9964771270752	99.4174575805664	0.99876994	652.8
SA22_4	546	724.5357513427734	201.12482070922852	0.6122641	654.0
SA22_4	547	723.0454921722412	297.6225185394287	0.99978536	655.2
SA22_4	548	717.7945137023926	148.06065559387207	0.99941635	656.4
SA22_4	549	715.4613494873047	65.54976224899292	0.999856	657.6
SA22_4	550	716.8868541717529	73.09381484985352	0.99975556	658.8
SA22_4	551	713.8088226318359	70.38503408432007	0.99969697	660.0
SA22_4	552	778.717041015625	68.19116592407227	0.00011591526	661.2
SA22_4	553	719.0268993377686	59.14598107337952	0.99215394	662.4
SA22_4	554	720.7662105560303	41.56349301338196	0.20788273	663.6
SA22_4	555	726.2309551239014	44.689918756484985	0.89144063	664.8
SA22_4	556	706.9509029388428	38.514472246170044	0.99918693	666.0
SA22_4	557	745.9095001220703	157.68118858337402	0.5570114	667.2
SA22_4	558	760.1252555847168	315.4935836791992	0.99029726	668.4
SA22_4	559	751.8723964691162	322.3081111907959	0.9943046	669.6
SA22_4	560	714.9967193603516	126.55048370361328	0.005073173	670.8
SA22_4	561	717.8533554077148	148.63358974456787	0.9895453	672.0
SA22_4	562	692.350959777832	328.76209259033203	0.99996877	673.2
SA22_4	563	744.8605537414551	217.25727081298828	0.9921665	674.4
SA22_4	564	733.318042755127	53.0027174949646	0.96039504	675.6
SA22_4	565	736.2180233001709	36.468186378479004	0.20758033	676.8
SA22_4	566	763.8864517211914	144.71840858459473	0.00027953	678.0
SA22_4	567	767.0190811157227	283.44852447509766	0.98726696	679.2
SA22_4	568	734.6389770507812	271.0220432281494	0.44846874	680.4
SA22_4	569	662.5651359558105	97.75360107421875	0.9982591	681.6
SA22_4	570	638.3922576904297	33.26759219169617	0.69920975	682.8
SA22_4	571	607.6181411743164	40.98268747329712	0.045658816	684.0
SA22_4	572	612.7040386199951	202.92895317077637	0.98866534	685.2
SA22_4	573	621.9588279724121	336.3009738922119	0.9997789	686.4
SA22_4	574	674.6071815490723	219.4398021697998	0.99908817	687.6
SA22_4	575	690.1921272277832	51.49270534515381	0.993883	688.8
SA22_4	576	714.2794609069824	33.5213828086853	0.07012871	690.0
SA22_4	577	729.0472507476807	65.48320770263672	0.9225503	691.2
SA22_4	578	746.9963073730469	291.0128402709961	0.20655924	692.4
SA22_4	579	726.4094352722168	399.6918296813965	0.9951711	693.6
SA22_4	580	729.7844886779785	318.72462272644043	0.9958704	694.8
SA22_4	581	733.9309692382812	62.396557331085205	0.9927932	696.0
SA22_4	582	747.7455139160156	50.762271881103516	0.9501	697.2
SA22_4	583	688.2472038269043	78.74862670898438	0.18707678	698.4
SA22_4	584	715.6618118286133	306.4287757873535	0.9251915	699.6
SA22_4	585	749.9544143676758	297.0806121826172	0.99921083	700.8
SA22_4	586	735.6296539306641	59.785698652267456	0.99803525	702.0
SA22_4	587	678.1433582305908	18.398471474647522	8.202986e-05	703.2
SA22_4	588	759.6381187438965	336.3032627105713	0.98723537	704.4
SA22_4	589	740.9660816192627	136.5538215637207	0.99615365	705.6
SA22_4	590	753.6087989807129	108.104088306427	0.54992014	706.8
SA22_4	591	781.1863422393799	329.4924545288086	0.0048590912	708.0
SA22_4	592	765.1772499084473	346.13762855529785	0.8804502	709.2
SA22_4	593	735.0895881652832	132.5275182723999	0.0011062357	710.4
SA22_4	594	732.8612327575684	98.63621234893799	0.88876027	711.6
SA22_4	595	715.1602745056152	322.07862854003906	0.9993687	712.8
SA22_4	596	753.407096862793	313.6068534851074	0.9897886	714.0
SA22_4	597	741.9668197631836	61.94591045379639	0.024341224	715.2
SA22_4	598	748.08349609375	77.68651485443115	0.99744844	716.4
SA22_4	599	733.9725494384766	100.81111907958984	0.21484041	717.6
SA22_4	600	739.9664878845215	236.69145584106445	0.9926414	718.8
SA22_4	601	753.5176753997803	104.95935201644897	0.002491136	720.0
SA22_4	602	724.6239185333252	68.20592880249023	0.9992211	721.2
SA22_4	603	746.8184947967529	228.87478351593018	0.8486917	722.4
SA22_4	604	726.8035888671875	324.52417373657227	0.9990252	723.6
SA22_4	605	713.4597778320312	368.5095405578613	0.9998522	724.8
SA22_4	606	741.7994976043701	142.0325803756714	0.995598	726.0
SA22_4	607	713.9657020568848	96.7519998550415	0.03749974	727.2
SA22_4	608	765.8474445343018	326.5806484222412	0.1194742	728.4
SA22_4	609	741.624641418457	132.16631412506104	0.98119193	729.6
SA22_4	610	764.829158782959	87.09481716156006	0.00081100885	730.8
SA22_4	611	773.6098766326904	200.8835792541504	0.6696499	732.0
SA22_4	612	722.6334571838379	262.80959129333496	0.9982004	733.2
SA22_4	613	668.9506530761719	143.82383823394775	0.9768861	734.4
SA22_4	614	668.0872917175293	78.58556270599365	0.99834716	735.6
SA22_4	615	715.2044296264648	204.39236640930176	0.99993885	736.8
SA22_4	616	725.6438255310059	300.30933380126953	0.9963813	738.0
SA22_4	617	721.457052230835	374.25710678100586	0.99948907	739.2
SA22_4	618	747.4189758300781	292.22694396972656	0.9874822	740.4
SA22_4	619	729.5195579528809	54.35341000556946	0.98979187	741.6
SA22_4	620	735.7138156890869	42.65577793121338	0.66631705	742.8
SA22_4	621	680.1432609558105	123.10461044311523	0.5387005	744.0
SA22_4	622	715.0375366210938	316.1045265197754	0.9999434	745.2
SA22_4	623	730.9324264526367	221.13112449645996	0.91463953	746.4
SA22_4	624	714.7866249084473	62.14831352233887	0.995231	747.6
SA22_4	625	738.181209564209	142.3423147201538	0.0036837484	748.8
SA22_4	626	775.191593170166	339.7759437561035	6.9023496e-05	750.0
SA22_4	627	731.4415454864502	375.2698802947998	0.58074075	751.2
SA22_4	628	741.803503036499	257.3335075378418	0.27946135	752.4
SA22_4	629	714.2167091369629	82.07514524459839	0.9995553	753.6
SA22_4	630	714.7144794464111	32.81320095062256	0.80136347	754.8
SA22_4	631	729.0898323059082	62.80871629714966	0.99510634	756.0
SA22_4	632	701.9293308258057	222.06939697265625	0.0081271455	757.2
SA22_4	633	400.67968368530273	389.5012950897217	0.00046610195	758.4
SA22_4	634	735.9307289123535	401.19815826416016	0.9995783	759.6
SA22_4	635	714.3657684326172	210.6188678741455	0.8691251	760.8
SA22_4	636	717.8174018859863	79.66215133666992	0.9997167	762.0
SA22_4	637	718.0395126342773	30.550435781478882	0.96112734	763.2
SA22_4	638	706.3339710235596	35.18179893493652	0.98843014	764.4
SA22_4	639	680.5545330047607	109.012770652771	7.2494244e-05	765.6
SA22_4	640	762.9873275756836	307.72507667541504	0.20580193	766.8
SA22_4	641	747.9783058166504	169.403657913208	0.9793673	768.0
SA22_4	642	751.1990070343018	45.715413093566895	0.3798881	769.2
SA22_4	643	776.6546726226807	204.3949270248413	0.07509866	770.4
SA22_4	644	765.1680946350098	285.36972999572754	0.9956481	771.6
SA22_4	645	741.1084175109863	235.08267402648926	0.99385506	772.8
SA22_4	646	730.3021430969238	37.30497479438782	0.87127954	774.0
SA22_4	647	733.8098049163818	86.45225286483765	0.9292927	775.2
SA22_4	648	719.3618774414062	64.5966625213623	0.999067	776.4
SA22_4	649	739.9499893188477	42.648600339889526	0.3370482	777.6
SA22_4	650	721.3253974914551	38.560134172439575	0.23896185	778.8
SA22_4	651	704.2878150939941	41.62168622016907	0.99147695	780.0
SA22_4	652	712.5378131866455	39.83277440071106	0.5747675	781.2
SA22_4	653	679.688549041748	109.33243989944458	0.12653172	782.4
SA22_4	654	728.5079002380371	92.7449369430542	0.7129375	783.6
SA22_4	655	720.140266418457	237.35684394836426	0.99988127	784.8
SA22_4	656	732.3708534240723	82.37164735794067	0.9578248	786.0
SA22_4	657	726.3607025146484	95.43469190597534	0.999666	787.2
SA22_4	658	278.86462211608887	212.6176929473877	1.4515004e-05	788.4
SA22_4	659	731.8568706512451	395.2722644805908	0.37570617	789.6
SA22_4	660	746.9430923461914	279.7621536254883	0.90493137	790.8
SA22_4	661	723.4838485717773	83.17375659942627	0.99065137	792.0
SA22_4	662	654.3366432189941	116.79840087890625	0.022447519	793.2
SA22_4	663	716.254711151123	325.08193016052246	0.9996086	794.4
SA22_4	664	734.343147277832	379.4167900085449	0.9765266	795.6
SA22_4	665	690.0739669799805	368.0115509033203	0.98300076	796.8
SA22_4	666	684.4274520874023	354.5998764038086	0.9991615	798.0
SA22_4	667	669.5669174194336	346.1140251159668	0.99907494	799.2
SA22_4	668	683.3463668823242	282.8929138183594	0.9995516	800.4
SA22_4	669	708.9370727539062	179.43773746490479	0.63090193	801.6
SA22_4	670	712.901782989502	94.39379453659058	0.9989242	802.8
SA22_4	671	717.5701141357422	58.771183490753174	0.4296594	804.0
SA22_4	672	724.7723579406738	96.58969402313232	0.8839394	805.2
SA22_4	673	714.3162727355957	62.82470226287842	0.99977237	806.4
SA22_4	674	680.564022064209	153.8723087310791	0.022033203	807.6
SA22_4	675	723.564863204956	310.54447174072266	0.9997943	808.8
SA22_4	676	712.3515129089355	141.4475440979004	0.9993254	810.0
SA22_4	677	719.2600250244141	90.95654726028442	0.999941	811.2
SA22_4	678	729.0651321411133	92.42729902267456	0.99464417	812.4
SA22_4	679	716.2420749664307	49.957605600357056	0.9987531	813.6
SA22_4	680	700.4598140716553	63.62887144088745	0.99865085	814.8
SA22_4	681	715.585470199585	48.770270347595215	0.45381188	816.0
SA22_4	682	705.3904056549072	212.47844696044922	0.9997969	817.2
SA22_4	683	723.9484786987305	318.03380012512207	0.99798834	818.4
SA22_4	684	743.4700012207031	129.11981105804443	0.011004645	819.6
SA22_4	685	715.2186393737793	60.09181022644043	0.9993073	820.8
SA22_4	686	726.6367435455322	34.36662554740906	0.037366472	822.0
SA22_4	687	725.2855777740479	149.92355346679688	0.99986064	823.2
SA22_4	688	731.272029876709	270.64258575439453	0.9997507	824.4
SA22_4	689	718.9728736877441	145.05706787109375	0.93557817	825.6
SA22_4	690	727.9890060424805	64.42540168762207	0.31456584	826.8
SA22_4	691	725.9116172790527	275.77463150024414	0.9994307	828.0
SA22_4	692	749.6371269226074	293.38208198547363	0.40794066	829.2
SA22_4	693	734.9767684936523	155.3067398071289	0.022468036	830.4
SA22_4	694	705.3169250488281	62.19575643539429	0.99803525	831.6
SA22_4	695	711.2719535827637	222.21595287322998	0.99982786	832.8
SA22_4	696	732.0571899414062	300.76194763183594	0.92161083	834.0
SA22_4	697	746.568775177002	87.0068907737732	0.0022989134	835.2
SA22_4	698	730.7092666625977	24.988805651664734	0.8357215	836.4
SA22_4	699	721.3442802429199	45.93576908111572	0.8771977	837.6
SA22_4	700	748.8360404968262	148.9410924911499	0.9095197	838.8
SA22_4	701	776.5659332275391	318.17630767822266	0.92605966	840.0
SA22_4	702	728.2115936279297	371.6843605041504	0.020940537	841.2
SA22_4	703	757.3780059814453	350.70573806762695	0.00010423261	842.4
SA22_4	704	682.8380584716797	321.64807319641113	0.99985886	843.6
SA22_4	705	596.7504501342773	339.65603828430176	0.66497797	844.8
SA22_4	706	640.8505439758301	348.2851982116699	0.9997626	846.0
SA22_4	707	691.8885231018066	348.86518478393555	0.9989134	847.2
SA22_4	708	738.6470794677734	258.74133110046387	0.98591715	848.4
SA22_4	709	388.36591243743896	392.7871799468994	4.3023978e-05	849.6
SA22_4	710	741.0780906677246	79.22702550888062	0.9474141	850.8
SA22_4	711	732.3766708374023	106.24414443969727	0.37593603	852.0
SA22_4	712	717.1860218048096	53.56240153312683	0.9962475	853.2
SA22_4	713	679.1313171386719	99.67057228088379	0.002888452	854.4
SA22_4	714	724.838924407959	49.969743490219116	0.98985696	855.6
SA22_4	715	722.4962711334229	182.2674036026001	0.9995061	856.8
SA22_4	716	715.0519847869873	208.6245346069336	0.0012762102	858.0
SA22_4	717	714.6318435668945	48.68436813354492	0.99839324	859.2
SA22_4	718	689.0274047851562	35.58006405830383	0.9976927	860.4
SA22_4	719	719.2836284637451	103.48839282989502	0.99952245	861.6
SA22_4	720	729.1268348693848	241.5823459625244	0.9998254	862.8
SA22_4	721	743.6007499694824	175.78445434570312	0.8351871	864.0
SA22_4	722	717.906665802002	51.1406672000885	0.9991786	865.2
SA22_4	723	733.1058025360107	30.620262622833252	9.731602e-05	866.4
SA22_4	724	735.4343414306641	75.20712375640869	0.066604786	867.6
SA22_4	725	731.7648887634277	207.6370096206665	0.99963677	868.8
SA22_4	726	731.3558578491211	51.78353548049927	0.99479324	870.0
SA22_4	727	683.7996959686279	90.4838490486145	0.9672723	871.2
SA22_4	728	716.7450428009033	286.8079948425293	0.9302252	872.4
SA22_4	729	744.396448135376	251.45121574401855	3.9792885e-05	873.6
SA22_4	730	718.0561065673828	75.24341583251953	0.99965096	874.8
SA22_4	731	723.9558219909668	26.345266699790955	0.9925256	876.0
SA22_4	732	722.5342273712158	47.87071108818054	0.9990356	877.2
SA22_4	733	722.5539207458496	221.42987251281738	0.99041474	878.4
SA22_4	734	731.063175201416	308.2006359100342	0.99817955	879.6
SA22_4	735	717.6080703735352	68.21439743041992	0.9996278	880.8
SA22_4	736	729.4763565063477	57.66577363014221	0.096058115	882.0
SA22_4	737	749.1994857788086	215.736665725708	0.13941507	883.2
SA22_4	738	391.15071296691895	393.2943534851074	5.3746837e-05	884.4
SA22_4	739	766.9299125671387	384.0226364135742	0.75649315	885.6
SA22_4	740	728.4048080444336	320.795202255249	0.21355858	886.8
SA22_4	741	696.9424247741699	279.23452377319336	0.9976221	888.0
SA22_4	742	680.6210517883301	261.6676998138428	0.9984837	889.2
SA22_4	743	647.0038890838623	218.32988262176514	0.9996836	890.4
SA22_4	744	684.9836826324463	166.0261631011963	0.916921	891.6
SA22_4	745	767.3598289489746	34.06468391418457	0.001479537	892.8
SA22_4	746	743.2083129882812	53.147385120391846	0.99614584	894.0
SA22_4	747	785.4288101196289	239.09063816070557	0.00024079919	895.2
SA22_4	748	734.7479820251465	344.9571990966797	6.941386e-05	896.4
SA22_4	749	727.8977870941162	363.1618595123291	0.9987889	897.6
SA22_4	750	742.4598693847656	240.1966094970703	0.017698226	898.8
SA22_4	751	707.587718963623	80.21244764328003	0.99969304	900.0
SA22_4	752	721.0503578186035	52.75310039520264	0.858661	901.2
SA22_4	753	741.2049293518066	39.53661561012268	0.0006886088	902.4
SA22_4	754	705.5132865905762	78.85999202728271	0.9994017	903.6
SA22_4	755	722.3895072937012	199.76981163024902	0.99975234	904.8
SA22_4	756	713.5691165924072	57.75904655456543	0.9994648	906.0
SA22_4	757	717.5096035003662	77.70710706710815	0.9998248	907.2
SA22_4	758	717.6617622375488	33.29398155212402	0.35226515	908.4
SA22_4	759	719.6779251098633	66.55746459960938	0.53584945	909.6
SA22_4	760	780.194091796875	266.99466705322266	9.563472e-05	910.8
SA22_4	761	748.2037544250488	242.2265911102295	0.023033252	912.0
SA22_4	762	726.7230033874512	52.85543203353882	0.9898566	913.2
SA22_4	763	730.3061008453369	33.46066117286682	0.06791204	914.4
SA22_4	764	720.5652713775635	43.856281042099	0.9891122	915.6
SA22_4	765	713.2917404174805	227.54599571228027	0.99938047	916.8
SA22_4	766	718.6005115509033	130.55884838104248	0.8695419	918.0
SA22_4	767	721.8588829040527	48.2309353351593	0.9390028	919.2
SA22_4	768	723.8502502441406	26.077707409858704	0.7387434	920.4
SA22_4	769	714.8019790649414	88.15821647644043	0.9990402	921.6
SA22_4	770	722.0195770263672	259.0837097167969	0.9988318	922.8
SA22_4	771	723.0972290039062	49.26958680152893	0.991497	924.0
SA22_4	772	702.9459476470947	43.58052134513855	0.9974796	925.2
SA22_4	773	716.7119979858398	107.37310409545898	0.98811907	926.4
SA22_4	774	731.8606376647949	317.3306465148926	0.9903218	927.6
SA22_4	775	728.3885955810547	247.07502365112305	0.9912179	928.8
SA22_4	776	736.2433433532715	47.2255539894104	0.9808013	930.0
SA22_4	777	725.1987457275391	145.2517604827881	0.994052	931.2
SA22_4	778	726.0242938995361	296.5627098083496	0.9998704	932.4
SA22_4	779	747.7088928222656	235.117506980896	0.84402657	933.6
SA22_4	780	722.5951194763184	64.12247657775879	0.37170222	934.8
SA22_4	781	721.8072891235352	41.11570715904236	0.8983955	936.0
SA22_4	782	729.1644096374512	23.356305956840515	0.6934072	937.2
SA22_4	783	719.670295715332	43.3370304107666	0.9964379	938.4
SA22_4	784	720.4980850219727	180.58135986328125	0.99884796	939.6
SA22_4	785	721.9811916351318	335.28173446655273	0.9998572	940.8
SA22_4	786	722.1940994262695	242.97941207885742	0.015802277	942.0
SA22_4	787	733.9456558227539	61.15335702896118	0.98462427	943.2
SA22_4	788	727.4234771728516	32.167850732803345	0.36273465	944.4
SA22_4	789	683.1230163574219	22.596577405929565	0.015708426	945.6
SA22_4	790	238.9598846435547	305.9619140625	1.3044197e-05	946.8
SA22_4	791	696.5619564056396	87.23158121109009	0.99564594	948.0
SA22_4	792	681.9508075714111	258.80953788757324	0.9991394	949.2
SA22_4	793	687.0562553405762	335.1024627685547	0.9984654	950.4
SA22_4	794	677.898120880127	183.90230655670166	0.9988477	951.6
SA22_4	795	734.4954967498779	59.527655839920044	0.0016822874	952.8
SA22_4	796	750.1552104949951	43.11309099197388	0.8699645	954.0
SA22_4	797	719.6580410003662	47.675875425338745	0.9724018	955.2
SA22_4	798	720.0794219970703	46.64223790168762	0.50207394	956.4
SA22_4	799	724.6300220489502	25.206218361854553	0.9281083	957.6
SA22_4	800	649.6416091918945	52.510836124420166	0.9994466	958.8
SA22_4	801	674.3550300598145	25.214222073554993	0.1103269	960.0
SA22_4	802	618.7960624694824	105.34846544265747	0.99971896	961.2
SA22_4	803	447.3445415496826	269.2279529571533	0.99959224	962.4
SA22_4	804	285.4482889175415	337.5105571746826	0.9999491	963.6
SA22_4	805	251.7024040222168	363.4245300292969	0.9995945	964.8
SA22_4	806	234.39664840698242	371.037654876709	0.9999311	966.0
SA22_4	807	155.52196502685547	288.53227615356445	0.9999318	967.2
SA22_4	808	144.280207157135	245.985689163208	0.9999163	968.4
SA22_4	809	147.0303773880005	321.37112617492676	0.9999616	969.6
SA22_4	810	137.7354860305786	191.30478858947754	0.9990403	970.8
SA22_4	811	157.68457651138306	174.04109001159668	0.9994209	972.0
SA22_4	812	162.42209672927856	311.7246437072754	0.99997663	973.2
SA22_4	813	282.78112411499023	338.3755302429199	0.999845	974.4
SA22_4	814	419.75812911987305	260.7729721069336	0.9994435	975.6
SA22_4	815	506.707763671875	183.46436977386475	0.99991286	976.8
SA22_4	816	585.1640701293945	124.80348587036133	0.9997986	978.0
SA22_4	817	646.4321613311768	88.26923847198486	0.9998938	979.2
SA22_4	818	695.9105491638184	50.834434032440186	0.9994271	980.4
SA22_4	819	706.1108589172363	43.221895694732666	0.99974865	981.6
SA22_4	820	719.0176963806152	41.118056774139404	0.06762082	982.8
SA22_4	821	704.436445236206	47.00445055961609	0.99161583	984.0
SA22_4	822	724.931526184082	69.11403179168701	0.7563404	985.2
SA22_4	823	727.9622077941895	240.98093032836914	0.99821836	986.4
SA22_4	824	718.0337905883789	299.29859161376953	0.9997851	987.6
SA22_4	825	729.0423393249512	57.60496258735657	0.9977182	988.8
SA22_4	826	755.9321403503418	152.77912616729736	0.000121344325	990.0
SA22_4	827	771.9202041625977	246.55506134033203	0.556481	991.2
SA22_4	828	749.3887901306152	246.9335174560547	0.03033174	992.4
SA22_4	829	719.9088096618652	63.10539722442627	0.972325	993.6
SA22_4	830	724.3361473083496	41.49144887924194	0.057120185	994.8
SA22_4	831	435.90216636657715	219.42910194396973	2.559271e-05	996.0
SA22_4	832	746.8241691589355	225.14697074890137	0.05895655	997.2
SA22_4	833	764.2693519592285	316.59318923950195	0.935145	998.4
SA22_4	834	735.6902122497559	83.73903751373291	0.0001901031	999.6
SA22_4	835	688.4068489074707	45.17261981964111	0.98222095	1000.8
SA22_4	836	713.9799118041992	36.98672533035278	0.5061539	1002.0
SA22_4	837	729.0768623352051	39.989694356918335	0.023959761	1003.2
SA22_4	838	733.2169532775879	49.63674545288086	0.95102066	1004.4
SA22_4	839	747.4754333496094	34.51648950576782	8.2154256e-05	1005.6
SA22_4	840	727.6570796966553	52.732930183410645	0.025048917	1006.8
SA22_4	841	776.7380714416504	323.0096626281738	0.9837458	1008.0
SA22_4	842	755.427360534668	270.1562690734863	0.993737	1009.2
SA22_4	843	742.4545288085938	36.265586614608765	0.0364762	1010.4
SA22_4	844	745.0762748718262	72.22882747650146	0.37251154	1011.6
SA22_4	845	387.347412109375	392.2419834136963	3.566911e-05	1012.8
SA22_4	846	742.613410949707	46.671345233917236	0.00032978342	1014.0
SA22_4	847	718.0157661437988	40.48756241798401	0.97258025	1015.2
SA22_4	848	720.3704833984375	43.84088158607483	0.28425124	1016.4
SA22_4	849	739.9803638458252	34.17819142341614	0.0034828368	1017.6
SA22_4	850	720.7607269287109	42.28212118148804	0.64866304	1018.8
SA22_4	851	733.082389831543	42.57743954658508	0.72649586	1020.0
SA22_4	852	686.1375331878662	93.24517965316772	0.007858387	1021.2
SA22_4	853	734.8986148834229	69.92894411087036	0.99536407	1022.4
SA22_4	854	727.4410247802734	42.245471477508545	0.7795084	1023.6
SA22_4	855	391.4755344390869	393.0297660827637	5.3707947e-05	1024.8
SA22_4	856	348.86343479156494	219.11696434020996	1.9646604e-05	1026.0
SA22_4	857	392.1689987182617	392.11950302124023	3.0046538e-05	1027.2
SA22_4	858	737.6834869384766	390.1959228515625	0.92451376	1028.4
SA22_4	859	725.4665851593018	398.85595321655273	0.9992805	1029.6
SA22_4	860	738.4723663330078	194.37469482421875	0.99783176	1030.8
SA22_4	861	738.0730628967285	66.06358766555786	0.99862766	1032.0
SA22_4	862	718.5383796691895	71.77847385406494	0.9998055	1033.2
SA22_4	863	720.1680660247803	47.20958948135376	0.05545377	1034.4
SA22_4	864	716.0663604736328	23.36897313594818	0.29126543	1035.6
SA22_4	865	727.3307800292969	30.63768982887268	5.0156395e-05	1036.8
SA22_4	866	720.9327697753906	100.86807489395142	0.0027712819	1038.0
SA22_4	867	774.0633964538574	319.4201946258545	0.95542014	1039.2
SA22_4	868	745.8702087402344	314.7392749786377	0.59870696	1040.4
SA22_4	869	658.4556579589844	88.80665302276611	0.5941968	1041.6
SA22_4	870	548.7446784973145	30.56205153465271	0.910596	1042.8
SA22_4	871	266.5484428405762	31.770848035812378	0.9992724	1044.0
SA22_4	872	136.58373355865479	39.461456537246704	0.999699	1045.2
SA22_4	873	154.1461706161499	140.30560970306396	0.9998486	1046.4
SA22_4	874	174.57828521728516	203.9205551147461	0.9986141	1047.6
SA22_4	875	167.2864317893982	72.82895565032959	0.99762183	1048.8
SA22_4	876	206.54199123382568	236.3313388824463	0.9987759	1050.0
SA22_4	877	223.61257076263428	347.14977264404297	0.9995648	1051.2
SA22_4	878	240.21549224853516	366.48719787597656	0.99960214	1052.4
SA22_4	879	307.41872787475586	380.9585952758789	0.9999063	1053.6
SA22_4	880	354.3194532394409	325.38233757019043	0.9997589	1054.8
SA22_4	881	421.61006927490234	197.3583984375	0.9997353	1056.0
SA22_4	882	446.7686653137207	99.51836585998535	0.9997706	1057.2
SA22_4	883	502.4324893951416	54.11205053329468	0.99965394	1058.4
SA22_4	884	644.0410614013672	30.422894954681396	0.99910104	1059.6
SA22_4	885	713.1171226501465	31.47011160850525	0.97281027	1060.8
SA22_4	886	715.3781890869141	41.77511215209961	0.33684355	1062.0
SA22_4	887	719.3370342254639	51.09912872314453	0.73756427	1063.2
SA22_4	888	745.6831932067871	65.3593397140503	0.69358677	1064.4
SA22_4	889	769.9431896209717	242.96733856201172	0.97443527	1065.6
SA22_4	890	738.5746955871582	190.22360801696777	0.9944477	1066.8
SA22_4	891	706.8262100219727	39.15472626686096	0.9396471	1068.0
SA22_4	892	754.2914390563965	274.14133071899414	0.10169542	1069.2
SA22_4	893	768.576717376709	355.48038482666016	0.09637565	1070.4
SA22_4	894	750.4354953765869	301.00499153137207	0.9978619	1071.6
SA22_4	895	722.3587989807129	54.6835720539093	0.99614125	1072.8
SA22_4	896	682.8815460205078	40.305962562561035	0.64844584	1074.0
SA22_4	897	427.9195785522461	26.343555450439453	0.99904805	1075.2
SA22_4	898	176.28165483474731	32.104575634002686	0.99872226	1076.4
SA22_4	899	139.01479244232178	42.74350047111511	0.9999062	1077.6
SA22_4	900	120.16713619232178	158.10336112976074	0.99967146	1078.8
SA22_4	901	105.42688369750977	300.20710945129395	0.99984765	1080.0
SA22_4	902	134.03069972991943	327.57699966430664	0.9999566	1081.2
SA22_4	903	117.31061935424805	143.0110502243042	0.9996513	1082.4
SA22_4	904	138.2047414779663	232.17275619506836	0.9998654	1083.6
SA22_4	905	132.93075561523438	309.8411750793457	0.999845	1084.8
SA22_4	906	125.73155164718628	126.52592182159424	0.9986523	1086.0
SA22_4	907	134.13822650909424	190.97076416015625	0.9993598	1087.2
SA22_4	908	128.77357006072998	318.0958843231201	0.9998933	1088.4
SA22_4	909	114.8700475692749	145.37790298461914	0.99925166	1089.6
SA22_4	910	115.83343744277954	74.34370994567871	0.9992798	1090.8
SA22_4	911	133.25049877166748	245.8542823791504	0.99936837	1092.0
SA22_4	912	149.15060997009277	251.81447982788086	0.936106	1093.2
SA22_4	913	157.23309516906738	84.59620714187622	0.99577576	1094.4
SA22_4	914	165.34061431884766	153.6570167541504	0.99937207	1095.6
SA22_4	915	149.90612268447876	323.1149482727051	0.9987269	1096.8
SA22_4	916	131.1481237411499	272.8642272949219	0.99971145	1098.0
SA22_4	917	136.52485609054565	81.47064685821533	0.99911994	1099.2
SA22_4	918	135.82160472869873	168.1940460205078	0.99960774	1100.4
SA22_4	919	143.2302474975586	261.93145751953125	0.99994767	1101.6
SA22_4	920	129.2544722557068	294.8240661621094	0.9999502	1102.8
SA22_4	921	114.96756076812744	98.71272325515747	0.98346794	1104.0
SA22_4	922	110.02904176712036	191.19704246520996	0.74114853	1105.2
SA22_4	923	121.70649766921997	338.54796409606934	0.9998605	1106.4
SA22_4	924	93.21950674057007	222.5119400024414	0.99827397	1107.6
SA22_4	925	104.1336178779602	87.53258228302002	0.9992849	1108.8
SA22_4	926	117.8109884262085	66.06403827667236	0.9998253	1110.0
SA22_4	927	138.3544921875	184.14831161499023	0.99979836	1111.2
SA22_4	928	147.85478115081787	288.28874588012695	0.9999566	1112.4
SA22_4	929	103.92800569534302	129.23120498657227	0.99917054	1113.6
SA22_4	930	95.3251302242279	60.5564546585083	0.02276707	1114.8
SA22_4	931	86.32453680038452	216.08206272125244	0.9157846	1116.0
SA22_4	932	62.17709183692932	376.2904930114746	0.01201798	1117.2
SA22_4	933	76.83870792388916	412.04498291015625	0.9890798	1118.4
SA22_4	934	92.27339029312134	381.5167808532715	0.99587184	1119.6
SA22_4	935	121.2885856628418	204.75826263427734	0.9984382	1120.8
SA22_4	936	128.86323928833008	72.85895347595215	0.9989568	1122.0
SA22_4	937	151.6768217086792	268.61927032470703	0.9995703	1123.2
SA22_4	938	117.56430864334106	234.18560028076172	0.9992747	1124.4
SA22_4	939	110.32423973083496	53.986852169036865	0.40607783	1125.6
SA22_4	940	110.4320764541626	295.1971435546875	0.9997429	1126.8
SA22_4	941	120.55628299713135	310.1073360443115	0.9975835	1128.0
SA22_4	942	130.19428253173828	94.30538892745972	0.9993438	1129.2
SA22_4	943	135.87007522583008	106.90391063690186	0.9942204	1130.4
SA22_4	944	133.96344184875488	316.6949272155762	0.9999474	1131.6
SA22_4	945	123.75338077545166	213.5841464996338	0.9986172	1132.8
SA22_4	946	131.24337196350098	41.24502182006836	0.1280602	1134.0
SA22_4	947	89.69149589538574	216.66260719299316	0.85299015	1135.2
SA22_4	948	87.4487042427063	364.3790817260742	0.9978745	1136.4
SA22_4	949	115.3119683265686	243.01054000854492	0.99809057	1137.6
SA22_4	950	122.81428575515747	63.71121883392334	0.99931	1138.8
SA22_4	951	145.820951461792	213.0912208557129	0.9973127	1140.0
SA22_4	952	145.88855504989624	329.1878128051758	0.99539304	1141.2
SA22_4	953	131.8791389465332	106.76432132720947	0.9951014	1142.4
SA22_4	954	124.23298358917236	162.1521520614624	0.9446487	1143.6
SA22_4	955	140.2256965637207	345.1348114013672	0.99939203	1144.8
SA22_4	956	165.45981168746948	160.3110694885254	0.99572384	1146.0
SA22_4	957	146.591055393219	125.87905883789062	0.99616313	1147.2
SA22_4	958	147.87602424621582	328.07470321655273	0.99922323	1148.4
SA22_4	959	161.12487316131592	152.32511043548584	0.99960464	1149.6
SA22_4	960	117.30849742889404	86.48991107940674	0.99823207	1150.8
SA22_4	961	128.48587036132812	330.81470489501953	0.9997869	1152.0
SA22_4	962	115.76653718948364	280.03950119018555	0.9981893	1153.2
SA22_4	963	103.47734689712524	56.06308937072754	0.48140404	1154.4
SA22_4	964	120.05661725997925	271.1963653564453	0.9996026	1155.6
SA22_4	965	112.63259649276733	336.0318946838379	0.99975353	1156.8
SA22_4	966	105.04536628723145	103.44328880310059	0.97663987	1158.0
SA22_4	967	89.08761739730835	230.48263549804688	0.79443127	1159.2
SA22_4	968	71.94963097572327	364.7343349456787	0.9890196	1160.4
SA22_4	969	114.61031436920166	233.66063117980957	0.9985343	1161.6
SA22_4	970	125.09608268737793	88.41192483901978	0.9998222	1162.8
SA22_4	971	152.78189182281494	176.38861656188965	0.9913828	1164.0
SA22_4	972	205.43289184570312	297.5302219390869	0.9998241	1165.2
SA22_4	973	259.91671085357666	311.1496925354004	0.9999567	1166.4
SA22_4	974	287.61963844299316	186.87941551208496	0.99966073	1167.6
SA22_4	975	303.812050819397	71.06134414672852	0.99555546	1168.8
SA22_4	976	325.33233165740967	223.48563194274902	0.99689746	1170.0
SA22_4	977	349.3461608886719	328.8804531097412	0.99734133	1171.2
SA22_4	978	367.2558784484863	267.5515079498291	0.99962187	1172.4
SA22_4	979	380.7136535644531	93.0467963218689	0.9998217	1173.6
SA22_4	980	379.08430099487305	61.43202781677246	0.9998031	1174.8
SA22_4	981	404.8901557922363	100.76411247253418	0.9996847	1176.0
SA22_4	982	294.6207046508789	112.16404438018799	0.9998053	1177.2
SA22_4	983	124.57385063171387	49.423255920410156	0.9997472	1178.4
SA22_4	984	102.82959938049316	97.44785785675049	0.99936396	1179.6
SA22_4	985	96.60483598709106	72.99461603164673	0.9875438	1180.8
SA22_4	986	71.71829342842102	246.2852382659912	0.9966599	1182.0
SA22_4	987	83.78630876541138	341.7041015625	0.99753344	1183.2
SA22_4	988	130.52109479904175	388.6479377746582	0.99789894	1184.4
SA22_4	989	134.99464988708496	382.55441665649414	0.99932086	1185.6
SA22_4	990	94.21899318695068	272.19921112060547	0.9992059	1186.8
SA22_4	991	90.97861051559448	137.12748527526855	0.9990652	1188.0
SA22_4	992	103.32462787628174	131.92588806152344	0.8671536	1189.2
SA22_4	993	127.57776975631714	313.72650146484375	0.99984956	1190.4
SA22_4	994	114.50105905532837	166.54319286346436	0.99907243	1191.6
SA22_4	995	99.69509840011597	83.9460825920105	0.9995339	1192.8
SA22_4	996	143.37294101715088	291.2442684173584	0.9999106	1194.0
SA22_4	997	110.4653000831604	203.91284465789795	0.9912184	1195.2
SA22_4	998	91.03003740310669	79.59367990493774	0.9941738	1196.4
SA22_4	999	72.87570834159851	326.4884948730469	0.9990287	1197.6
SA22_4	1000	83.36146473884583	391.00107192993164	0.9216935	1198.8
SA22_4	1001	108.45257043838501	218.58681678771973	0.9982083	1200.0
SA22_4	1002	104.8033595085144	68.12737941741943	0.99878067	1201.2
SA22_4	1003	74.86475706100464	310.1308822631836	0.9749118	1202.4
SA22_4	1004	67.32256412506104	392.15795516967773	0.99224997	1203.6
SA22_4	1005	94.29948329925537	220.4612159729004	0.9929166	1204.8
SA22_4	1006	113.59953880310059	67.30302572250366	0.99931264	1206.0
SA22_4	1007	144.08994913101196	245.45345306396484	0.9996542	1207.2
SA22_4	1008	136.87121868133545	232.8603744506836	0.9989472	1208.4
SA22_4	1009	115.74908494949341	77.93335676193237	0.99900764	1209.6
SA22_4	1010	88.37644457817078	318.9302158355713	0.999522	1210.8
SA22_4	1011	96.41646146774292	328.54711532592773	0.9960537	1212.0
SA22_4	1012	133.1845998764038	109.6225118637085	0.54760075	1213.2
SA22_4	1013	107.37420320510864	207.72891998291016	0.9005995	1214.4
SA22_4	1014	103.7914514541626	317.8215980529785	0.99856734	1215.6
SA22_4	1015	93.86696815490723	90.58050155639648	0.98560506	1216.8
SA22_4	1016	81.56572580337524	132.18029022216797	0.97335184	1218.0
SA22_4	1017	62.78091073036194	329.4053077697754	0.9815731	1219.2
SA22_4	1018	73.24931621551514	406.78110122680664	0.9908652	1220.4
SA22_4	1019	93.2729184627533	408.22354316711426	0.99816895	1221.6
SA22_4	1020	116.68699979782104	248.60432624816895	0.9986272	1222.8
SA22_4	1021	125.38619041442871	69.35221195220947	0.9989794	1224.0
SA22_4	1022	149.8088836669922	190.67496299743652	0.998988	1225.2
SA22_4	1023	158.94458293914795	273.5488700866699	0.99928445	1226.4
SA22_4	1024	139.29779529571533	95.65720796585083	0.9978824	1227.6
SA22_4	1025	154.9604058265686	114.5844554901123	0.99986935	1228.8
SA22_4	1026	165.9751296043396	246.93554878234863	0.9998336	1230.0
SA22_4	1027	134.44676399230957	228.5012912750244	0.99848974	1231.2
SA22_4	1028	129.05867099761963	81.23650789260864	0.9998652	1232.4
SA22_4	1029	99.75812435150146	61.48552894592285	0.95337063	1233.6
SA22_4	1030	130.82456588745117	50.65854549407959	0.99974614	1234.8
SA22_4	1031	99.64690208435059	141.91363334655762	0.99987257	1236.0
SA22_4	1032	115.81878662109375	314.4601821899414	0.99997246	1237.2
SA22_4	1033	109.09696817398071	344.36737060546875	0.99951327	1238.4
SA22_4	1034	94.17276382446289	78.45562934875488	0.9985714	1239.6
SA22_4	1035	91.42332077026367	101.4035439491272	0.98680615	1240.8
SA22_4	1036	66.60260558128357	258.42750549316406	0.9924402	1242.0
SA22_4	1037	87.33454942703247	384.2895698547363	0.36234435	1243.2
SA22_4	1038	128.85758876800537	416.4719581604004	0.9991393	1244.4
SA22_4	1039	133.23642015457153	403.33765983581543	0.99816835	1245.6
SA22_4	1040	95.72548866271973	313.6288833618164	0.9997812	1246.8
SA22_4	1041	89.38663601875305	158.02874565124512	0.76863676	1248.0
SA22_4	1042	90.99255800247192	78.14390659332275	0.99907243	1249.2
SA22_4	1043	102.21660137176514	200.8513641357422	0.9818363	1250.4
SA22_4	1044	88.69404792785645	363.41108322143555	0.9959896	1251.6
SA22_4	1045	99.40125942230225	308.58009338378906	0.99917525	1252.8
SA22_4	1046	116.4811372756958	84.49816703796387	0.99934083	1254.0
SA22_4	1047	102.14669704437256	185.94915390014648	0.9882279	1255.2
SA22_4	1048	99.78538751602173	356.4140510559082	0.9981134	1256.4
SA22_4	1049	101.47565603256226	339.9604797363281	0.99872285	1257.6
SA22_4	1050	125.06219148635864	122.29342460632324	0.9985128	1258.8
SA22_4	1051	128.460431098938	93.69481086730957	0.9980469	1260.0
SA22_4	1052	141.0366415977478	229.403715133667	0.99909914	1261.2
SA22_4	1053	130.32631874084473	348.3754062652588	0.99954116	1262.4
SA22_4	1054	116.80073738098145	143.02996158599854	0.998594	1263.6
SA22_4	1055	125.8840560913086	122.65106678009033	0.9981693	1264.8
SA22_4	1056	96.61011695861816	338.60618591308594	0.9993414	1266.0
SA22_4	1057	96.5180516242981	344.00745391845703	0.9971065	1267.2
SA22_4	1058	121.37691974639893	83.43342304229736	0.9994393	1268.4
SA22_4	1059	120.46921253204346	203.7436866760254	0.9924581	1269.6
SA22_4	1060	100.1111388206482	303.8768005371094	0.9986286	1270.8
SA22_4	1061	143.8842535018921	113.32609176635742	0.6598591	1272.0
SA22_4	1062	138.90883922576904	194.23147201538086	0.999483	1273.2
SA22_4	1063	111.78441047668457	316.48773193359375	0.9997279	1274.4
SA22_4	1064	111.30214929580688	102.98814296722412	0.99594146	1275.6
SA22_4	1065	131.53488636016846	165.6706953048706	0.023882816	1276.8
SA22_4	1066	107.48428106307983	302.70938873291016	0.9994197	1278.0
SA22_4	1067	102.13991403579712	115.65947771072388	0.9986167	1279.2
SA22_4	1068	102.55954265594482	191.73316955566406	0.011073486	1280.4
SA22_4	1069	114.44628238677979	329.1723346710205	0.99965465	1281.6
SA22_4	1070	99.2214560508728	107.50565528869629	0.99311864	1282.8
SA22_4	1071	87.18398213386536	176.88348770141602	0.039895725	1284.0
SA22_4	1072	65.64670205116272	394.094295501709	0.21797651	1285.2
SA22_4	1073	76.21852159500122	391.93851470947266	0.95745677	1286.4
SA22_4	1074	94.39802169799805	187.6219940185547	0.99820983	1287.6
SA22_4	1075	109.94510650634766	85.90418815612793	0.99926287	1288.8
SA22_4	1076	138.95206451416016	272.81524658203125	0.99989986	1290.0
SA22_4	1077	97.76849746704102	228.4145164489746	0.99743843	1291.2
SA22_4	1078	89.991295337677	38.989044427871704	0.99319756	1292.4
SA22_4	1079	80.56663274765015	193.5318088531494	0.31008136	1293.6
SA22_4	1080	75.87382793426514	339.5350742340088	0.98559755	1294.8
SA22_4	1081	117.56263971328735	419.1790008544922	0.9995227	1296.0
SA22_4	1082	154.50421571731567	377.47249603271484	0.9998802	1297.2
SA22_4	1083	207.21261501312256	201.16014003753662	0.9893496	1298.4
SA22_4	1084	241.81644916534424	115.2788257598877	0.9994742	1299.6
SA22_4	1085	328.33800315856934	188.03807258605957	0.9997578	1300.8
SA22_4	1086	486.4650249481201	242.25723266601562	0.9998455	1302.0
SA22_4	1087	605.581521987915	186.69440746307373	0.9999206	1303.2
SA22_4	1088	705.7300090789795	112.71400451660156	0.99900573	1304.4
SA22_4	1089	705.8085441589355	63.145151138305664	0.9999256	1305.6
SA22_4	1090	753.471851348877	163.36408138275146	0.0008576902	1306.8
SA22_4	1091	727.9677391052246	243.6606216430664	0.7982612	1308.0
SA22_4	1092	636.1555099487305	142.84242153167725	0.99308515	1309.2
SA22_4	1093	485.4206085205078	41.05138421058655	0.9955017	1310.4
SA22_4	1094	207.0788860321045	30.781824588775635	0.99794763	1311.6
SA22_4	1095	128.91840934753418	37.93048024177551	0.99950564	1312.8
SA22_4	1096	155.11797666549683	60.638136863708496	0.9994905	1314.0
SA22_4	1097	130.34179210662842	179.34332370758057	0.9987099	1315.2
SA22_4	1098	87.66081929206848	353.96936416625977	0.9706843	1316.4
SA22_4	1099	114.7042989730835	382.05814361572266	0.99979335	1317.6
SA22_4	1100	127.80665159225464	188.79395484924316	0.99812824	1318.8
SA22_4	1101	153.03101539611816	102.68310070037842	0.99909997	1320.0
SA22_4	1102	131.83343410491943	305.2046585083008	0.99965835	1321.2
SA22_4	1103	126.77545547485352	311.4726161956787	0.9991768	1322.4
SA22_4	1104	139.76644277572632	101.32317066192627	0.99990904	1323.6
SA22_4	1105	116.6989803314209	79.31354999542236	0.9997371	1324.8
SA22_4	1106	92.86280870437622	55.169230699539185	0.00075957715	1326.0
SA22_4	1107	79.59716320037842	294.65709686279297	0.8523442	1327.2
SA22_4	1108	66.03686213493347	402.6258087158203	0.0016490576	1328.4
SA22_4	1109	83.01942944526672	397.6736354827881	0.9939108	1329.6
SA22_4	1110	120.74928283691406	198.8814353942871	0.9975787	1330.8
SA22_4	1111	149.66024160385132	129.7057056427002	0.9850417	1332.0
SA22_4	1112	146.31824493408203	273.1270122528076	0.9998723	1333.2
SA22_4	1113	136.57376766204834	100.188889503479	0.9977825	1334.4
SA22_4	1114	141.18857383728027	161.31966590881348	0.999941	1335.6
SA22_4	1115	128.73663902282715	265.65319061279297	0.9996637	1336.8
SA22_4	1116	131.45395517349243	340.8424758911133	0.9998048	1338.0
SA22_4	1117	111.1691951751709	271.33655548095703	0.9985831	1339.2
SA22_4	1118	120.02575397491455	75.83692789077759	0.9996132	1340.4
SA22_4	1119	117.50074625015259	173.97243976593018	0.9998447	1341.6
SA22_4	1120	116.49724245071411	310.16879081726074	0.99994636	1342.8
SA22_4	1121	117.22514629364014	307.82392501831055	0.9992322	1344.0
SA22_4	1122	112.41941452026367	81.31706714630127	0.97158504	1345.2
SA22_4	1123	98.86908531188965	62.28318214416504	0.98826605	1346.4
SA22_4	1124	82.54175186157227	41.64874792098999	0.91795474	1347.6
SA22_4	1125	78.34904193878174	153.70519638061523	0.9970739	1348.8
SA22_4	1126	86.32273077964783	269.5430374145508	0.9977791	1350.0
SA22_4	1127	99.15966391563416	381.2465286254883	0.9661066	1351.2
SA22_4	1128	107.3390007019043	290.0078773498535	0.99904853	1352.4
SA22_4	1129	128.10111045837402	85.39422512054443	0.9950918	1353.6
SA22_4	1130	99.3981122970581	154.1211175918579	0.99879104	1354.8
SA22_4	1131	121.3524580001831	75.76076745986938	0.9958248	1356.0
SA22_4	1132	99.93646144866943	307.58960723876953	0.99961543	1357.2
SA22_4	1133	98.13767075538635	341.7637825012207	0.99792445	1358.4
SA22_4	1134	121.87892198562622	125.28488159179688	0.82230073	1359.6
SA22_4	1135	87.41235136985779	93.23167562484741	0.99733764	1360.8
SA22_4	1136	90.54192304611206	44.297897815704346	7.8356854e-05	1362.0
SA22_4	1137	111.98532581329346	72.12756872177124	0.3399775	1363.2
SA22_4	1138	82.01285600662231	207.75152206420898	0.9792627	1364.4
SA22_4	1139	109.55196619033813	281.5685176849365	0.8456585	1365.6
SA22_4	1140	123.96999597549438	225.82340240478516	0.999678	1366.8
SA22_4	1141	126.44245624542236	153.93576622009277	0.8007624	1368.0
SA22_4	1142	128.7978172302246	58.15042018890381	0.99879634	1369.2
SA22_4	1143	74.33092594146729	188.33807945251465	0.4519201	1370.4
SA22_4	1144	66.51242971420288	371.73471450805664	0.8762536	1371.6
SA22_4	1145	87.52236366271973	413.7758445739746	0.0010115283	1372.8
SA22_4	1146	96.20519280433655	216.06089115142822	0.9989064	1374.0
SA22_4	1147	112.52611875534058	54.38914775848389	0.99857557	1375.2
SA22_4	1148	123.77371788024902	211.7142105102539	0.99965703	1376.4
SA22_4	1149	127.8104305267334	329.5498752593994	0.999959	1377.6
SA22_4	1150	129.06579971313477	238.6134910583496	0.99877805	1378.8
SA22_4	1151	131.84881210327148	58.47973108291626	0.99659073	1380.0
SA22_4	1152	74.27944540977478	204.92560386657715	0.985995	1381.2
SA22_4	1153	69.6434497833252	335.1071548461914	0.9966853	1382.4
SA22_4	1154	103.80866527557373	366.44805908203125	0.9939865	1383.6
SA22_4	1155	158.68700742721558	223.90151023864746	0.99962103	1384.8
SA22_4	1156	135.4304552078247	77.28055715560913	0.998777	1386.0
SA22_4	1157	116.0820722579956	59.2566454410553	0.9889897	1387.2
SA22_4	1158	109.1906189918518	61.78494215011597	0.97780615	1388.4
SA22_4	1159	115.23289680480957	63.58750104904175	0.99745005	1389.6
SA22_4	1160	110.16449928283691	43.917657136917114	0.9994474	1390.8
SA22_4	1161	99.60417747497559	97.577805519104	0.9992199	1392.0
SA22_4	1162	90.8949077129364	281.0182571411133	0.99955076	1393.2
SA22_4	1163	95.81207633018494	289.81221199035645	0.9825608	1394.4
SA22_4	1164	127.19879150390625	229.53855514526367	0.99483067	1395.6
SA22_4	1165	168.79143714904785	233.00445556640625	0.9834027	1396.8
SA22_4	1166	177.3726463317871	218.63574028015137	0.99990976	1398.0
SA22_4	1167	130.61494827270508	150.65500259399414	0.98514336	1399.2
SA22_4	1168	105.71908950805664	88.96087646484375	0.9937686	1400.4
SA22_4	1169	106.30102157592773	95.6768274307251	0.999894	1401.6
SA22_4	1170	110.08697748184204	276.7478370666504	0.99976414	1402.8
SA22_4	1171	113.53676319122314	341.607141494751	0.99967635	1404.0
SA22_4	1172	128.31475734710693	190.15172481536865	0.9998801	1405.2
SA22_4	1173	95.98195552825928	234.63234901428223	0.51027423	1406.4
SA22_4	1174	106.97764158248901	226.06435775756836	0.4165918	1407.6
SA22_4	1175	122.13464975357056	216.64950370788574	0.95993996	1408.8
SA22_4	1176	151.4237880706787	201.14562034606934	0.99658066	1410.0
SA22_4	1177	153.00012826919556	193.24573516845703	0.99744236	1411.2
SA22_4	1178	96.34485840797424	224.31557178497314	0.9736125	1412.4
SA22_4	1179	89.37966823577881	137.63065338134766	0.69063723	1413.6
SA22_4	1180	114.71126079559326	43.24410796165466	5.985173e-05	1414.8
SA22_4	1181	98.26715588569641	175.3418254852295	0.9986841	1416.0
SA22_4	1182	92.38752722740173	274.9780082702637	0.808025	1417.2
SA22_4	1183	112.41636276245117	212.5448513031006	0.9988966	1418.4
SA22_4	1184	118.05708408355713	212.517728805542	0.99975663	1419.6
SA22_4	1185	111.40552759170532	135.29050827026367	0.44606477	1420.8
SA22_4	1186	89.5352303981781	129.78548526763916	0.87359405	1422.0
SA22_4	1187	138.52099180221558	310.1525115966797	0.9999759	1423.2
SA22_4	1188	110.96827983856201	219.97661590576172	0.9981353	1424.4
SA22_4	1189	109.6678614616394	64.49413776397705	0.99161327	1425.6
SA22_4	1190	127.94281244277954	268.0803108215332	0.99989116	1426.8
SA22_4	1191	102.03866958618164	297.7925777435303	0.9992945	1428.0
SA22_4	1192	117.85168647766113	63.63671064376831	0.00013702131	1429.2
SA22_4	1193	71.47657871246338	209.77575302124023	0.9930361	1430.4
SA22_4	1194	62.280821800231934	371.52302742004395	0.0015311935	1431.6
SA22_4	1195	80.35045862197876	403.3724784851074	0.98760694	1432.8
SA22_4	1196	108.17584991455078	202.2923183441162	0.99705243	1434.0
SA22_4	1197	126.42556428909302	100.15020847320557	0.9976908	1435.2
SA22_4	1198	114.37087059020996	303.6763572692871	0.9993142	1436.4
SA22_4	1199	103.43066453933716	229.64120864868164	0.9887609	1437.6
SA22_4	1200	118.61932277679443	64.82922792434692	0.99723995	1438.8
SA22_4	1201	110.54658889770508	255.1065158843994	0.9968503	1440.0
SA22_4	1202	104.35997247695923	361.58400535583496	0.99988043	1441.2
SA22_4	1203	97.38720655441284	106.11645698547363	0.99913675	1442.4
SA22_4	1204	87.26739883422852	153.42398643493652	0.99128866	1443.6
SA22_4	1205	63.056957721710205	377.1237373352051	0.870212	1444.8
SA22_4	1206	75.6576418876648	402.37987518310547	0.92489886	1446.0
SA22_4	1207	94.0895676612854	185.6198501586914	0.9990528	1447.2
SA22_4	1208	110.09351015090942	73.91653060913086	0.9978393	1448.4
SA22_4	1209	99.63802099227905	195.11838912963867	0.7960035	1449.6
SA22_4	1210	92.98886060714722	372.82410621643066	0.99939966	1450.8
SA22_4	1211	87.13613748550415	167.4093532562256	0.9993813	1452.0
SA22_4	1212	86.8675947189331	57.32846975326538	0.7822078	1453.2
SA22_4	1213	67.54646301269531	223.22107315063477	0.9928596	1454.4
SA22_4	1214	62.608540058135986	376.65575981140137	0.99703985	1455.6
SA22_4	1215	88.93514275550842	396.8803024291992	0.95381886	1456.8
SA22_4	1216	110.76505184173584	205.5593490600586	0.9975756	1458.0
SA22_4	1217	127.79338359832764	81.08391523361206	0.99057746	1459.2
SA22_4	1218	133.99524688720703	284.4804382324219	0.9998834	1460.4
SA22_4	1219	112.4788761138916	224.0502119064331	0.9978643	1461.6
SA22_4	1220	105.20799160003662	54.88868951797485	0.6774935	1462.8
SA22_4	1221	83.62545967102051	248.60404014587402	0.00019835643	1464.0
SA22_4	1222	75.63155889511108	358.2360649108887	0.9971426	1465.2
SA22_4	1223	100.60256719589233	181.9270420074463	0.9987859	1466.4
SA22_4	1224	96.96059226989746	57.27442145347595	0.6800621	1467.6
SA22_4	1225	112.91813850402832	84.13792848587036	0.9975764	1468.8
SA22_4	1226	96.55500650405884	305.09888648986816	0.9997025	1470.0
SA22_4	1227	98.67719411849976	238.48046779632568	0.9952944	1471.2
SA22_4	1228	89.96212482452393	50.639140605926514	0.9622529	1472.4
SA22_4	1229	98.01614284515381	104.92773056030273	0.99552757	1473.6
SA22_4	1230	114.04906511306763	114.12797927856445	0.9962669	1474.8
SA22_4	1231	119.69053745269775	314.5842933654785	0.9998578	1476.0
SA22_4	1232	99.58094954490662	144.76741790771484	0.9991008	1477.2
SA22_4	1233	112.94937133789062	84.2929458618164	0.98289573	1478.4
SA22_4	1234	88.09472322463989	261.4734363555908	0.9957852	1479.6
SA22_4	1235	74.10532236099243	377.8208541870117	0.99584156	1480.8
SA22_4	1236	105.01909255981445	164.02766704559326	0.9988655	1482.0
SA22_4	1237	101.61335468292236	110.1632308959961	0.94046706	1483.2
SA22_4	1238	91.2671446800232	326.0750198364258	0.99944264	1484.4
SA22_4	1239	94.99452114105225	179.52210903167725	0.99833053	1485.6
SA22_4	1240	85.33363938331604	74.20922756195068	0.17711847	1486.8
SA22_4	1241	63.42615485191345	287.6858711242676	0.9870608	1488.0
SA22_4	1242	77.7051031589508	398.6029815673828	0.9842718	1489.2
SA22_4	1243	104.72362041473389	361.9742774963379	0.99403375	1490.4
SA22_4	1244	105.86240291595459	127.01848983764648	0.9992549	1491.6
SA22_4	1245	106.78015947341919	189.03865814208984	0.99215966	1492.8
SA22_4	1246	84.67639088630676	344.7012519836426	0.9993375	1494.0
SA22_4	1247	99.3350625038147	139.47887420654297	0.9978904	1495.2
SA22_4	1248	95.56870460510254	68.03785800933838	0.99570906	1496.4
SA22_4	1249	100.63998699188232	232.14128494262695	0.99864644	1497.6
SA22_4	1250	82.00086951255798	366.20744705200195	0.998279	1498.8
SA22_4	1251	112.71147727966309	144.91732120513916	0.998401	1500.0
SA22_4	1252	133.62488746643066	78.46256017684937	0.9998727	1501.2
SA22_4	1253	180.44391870498657	168.6970567703247	0.9998865	1502.4
SA22_4	1254	308.76755714416504	211.62610530853271	0.99981266	1503.6
SA22_4	1255	434.60865020751953	155.28382301330566	0.99981815	1504.8
SA22_4	1256	567.9161071777344	67.04263687133789	0.9998753	1506.0
SA22_4	1257	700.6367683410645	23.995224237442017	0.98374635	1507.2
SA22_4	1258	710.8924865722656	36.58644676208496	0.9950883	1508.4
SA22_4	1259	751.4954566955566	126.35553359985352	8.1927064e-05	1509.6
SA22_4	1260	748.7409591674805	280.2747344970703	0.8471611	1510.8
SA22_4	1261	716.7469024658203	140.1383399963379	0.83658236	1512.0
SA22_4	1262	725.004768371582	45.89473485946655	0.35912448	1513.2
SA22_4	1263	717.7610397338867	42.302141189575195	0.99156475	1514.4
SA22_4	1264	724.0494728088379	215.94938278198242	0.6521583	1515.6
SA22_4	1265	738.3752346038818	355.3237724304199	0.9985586	1516.8
SA22_4	1266	738.355827331543	153.1419038772583	0.9930421	1518.0
SA22_4	1267	708.1408977508545	47.25373864173889	0.0010382037	1519.2
SA22_4	1268	611.9898319244385	30.789413452148438	0.020267464	1520.4
SA22_4	1269	329.13169860839844	31.704068183898926	0.9898245	1521.6
SA22_4	1270	135.1907730102539	28.66030991077423	0.9973496	1522.8
SA22_4	1271	147.37200736999512	54.227789640426636	0.9998902	1524.0
SA22_4	1272	169.34863328933716	221.52112483978271	0.99968207	1525.2
SA22_4	1273	143.95654201507568	286.2498664855957	0.99968886	1526.4
SA22_4	1274	147.85789251327515	131.0318899154663	0.9996171	1527.6
SA22_4	1275	163.37544918060303	203.0846643447876	0.99869233	1528.8
SA22_4	1276	157.12651014328003	330.4533290863037	0.9997745	1530.0
SA22_4	1277	134.27783250808716	197.97032833099365	0.9993932	1531.2
SA22_4	1278	161.9607448577881	112.2823977470398	0.9993303	1532.4
SA22_4	1279	156.31463527679443	301.2443161010742	0.99963844	1533.6
SA22_4	1280	160.5135202407837	266.8919563293457	0.97722113	1534.8
SA22_4	1281	209.9903106689453	85.48248052597046	0.9973073	1536.0
SA22_4	1282	261.3278865814209	150.82879543304443	0.9974941	1537.2
SA22_4	1283	305.6663513183594	300.4024887084961	0.9941689	1538.4
SA22_4	1284	366.04557037353516	355.99571228027344	0.9998342	1539.6
SA22_4	1285	455.1375389099121	366.9052791595459	0.9998098	1540.8
SA22_4	1286	562.2984886169434	389.0485382080078	0.9998012	1542.0
SA22_4	1287	658.5753440856934	354.0508460998535	0.99937624	1543.2
SA22_4	1288	698.5988140106201	279.623966217041	0.99959785	1544.4
SA22_4	1289	711.4801406860352	90.58796882629395	0.17384337	1545.6
SA22_4	1290	727.3319721221924	125.33450603485107	0.9997781	1546.8
SA22_4	1291	728.3328533172607	264.8041534423828	0.99983644	1548.0
SA22_4	1292	724.2228507995605	324.66453552246094	0.9989599	1549.2
SA22_4	1293	741.3036346435547	77.1760368347168	0.9511045	1550.4
SA22_4	1294	740.2222633361816	47.726383209228516	0.98521394	1551.6
SA22_4	1295	736.6946697235107	45.41763782501221	0.8747178	1552.8
SA22_4	1296	737.4776363372803	44.03505563735962	0.24845277	1554.0
SA22_4	1297	683.0226898193359	142.99979209899902	0.8158985	1555.2
SA22_4	1298	733.619499206543	316.3259696960449	0.9965312	1556.4
SA22_4	1299	738.3740901947021	315.5804443359375	0.7575566	1557.6
SA22_4	1300	722.5344657897949	82.35061168670654	0.99097365	1558.8
SA22_4	1301	738.5029792785645	113.12426805496216	0.9994209	1560.0
SA22_4	1302	504.7309398651123	214.01945114135742	1.9239787e-05	1561.2
SA22_4	1303	758.3329200744629	370.7897758483887	1.8274643e-05	1562.4
SA22_4	1304	724.4051456451416	377.2654151916504	0.9973627	1563.6
SA22_4	1305	723.7010955810547	148.55172157287598	0.9926934	1564.8
SA22_4	1306	725.3104209899902	39.93937611579895	0.9907782	1566.0
SA22_4	1307	755.6698799133301	57.681427001953125	0.8391575	1567.2
SA22_4	1308	772.778844833374	248.08167457580566	0.94859344	1568.4
SA22_4	1309	753.6127090454102	285.43673515319824	0.0023651696	1569.6
SA22_4	1310	682.8657150268555	164.02350425720215	0.14456974	1570.8
SA22_4	1311	660.0167274475098	32.09814190864563	0.66257596	1572.0
SA22_4	1312	450.853967666626	31.84591054916382	0.9896423	1573.2
SA22_4	1313	245.6512451171875	31.384541988372803	0.9995721	1574.4
SA22_4	1314	130.8186411857605	36.36832594871521	0.9995493	1575.6
SA22_4	1315	138.7280821800232	100.04264831542969	0.9855143	1576.8
SA22_4	1316	159.32918787002563	312.4893093109131	0.9998436	1578.0
SA22_4	1317	128.305983543396	245.92549324035645	0.99928766	1579.2
SA22_4	1318	148.39311838150024	130.10539054870605	0.999624	1580.4
SA22_4	1319	155.32019138336182	271.81185722351074	0.99975055	1581.6
SA22_4	1320	153.59148979187012	359.1485023498535	0.9954992	1582.8
SA22_4	1321	160.87301969528198	166.0274362564087	0.999283	1584.0
SA22_4	1322	231.0277223587036	126.90899848937988	0.9994773	1585.2
SA22_4	1323	295.08635997772217	259.0143585205078	0.9999199	1586.4
SA22_4	1324	425.92625617980957	247.38624572753906	0.99932814	1587.6
SA22_4	1325	553.5060405731201	148.47393035888672	0.99988925	1588.8
SA22_4	1326	645.9616661071777	69.6108627319336	0.99945575	1590.0
SA22_4	1327	692.5693988800049	47.32806444168091	0.9989442	1591.2
SA22_4	1328	715.113353729248	54.801528453826904	0.9985721	1592.4
SA22_4	1329	723.1257438659668	175.61327934265137	0.9329359	1593.6
SA22_4	1330	701.6389846801758	255.00901222229004	0.999962	1594.8
SA22_4	1331	714.7550582885742	144.18253898620605	0.998307	1596.0
SA22_4	1332	732.7163219451904	37.93426752090454	0.5303753	1597.2
SA22_4	1333	721.4873313903809	66.76418781280518	0.99833363	1598.4
SA22_4	1334	717.1460151672363	34.32270526885986	0.9258473	1599.6
SA22_4	1335	783.467960357666	45.038859844207764	0.00027979238	1600.8
SA22_4	1336	717.9426193237305	78.55623006820679	0.9523918	1602.0
SA22_4	1337	704.6460151672363	188.48834037780762	0.104161695	1603.2
SA22_4	1338	727.2641181945801	53.56092095375061	0.49512625	1604.4
SA22_4	1339	722.8453636169434	51.512964963912964	0.9985468	1605.6
SA22_4	1340	727.3116588592529	41.42674684524536	0.90380144	1606.8
SA22_4	1341	718.6891078948975	24.020344018936157	0.023104372	1608.0
SA22_4	1342	724.9222755432129	59.49467182159424	0.9490067	1609.2
SA22_4	1343	733.8716506958008	37.1491813659668	0.7931011	1610.4
SA22_4	1344	695.432186126709	53.45860719680786	0.7892756	1611.6
SA22_4	1345	682.3478698730469	44.01055455207825	0.046925567	1612.8
SA22_4	1346	716.6275978088379	41.50207042694092	0.16090901	1614.0
SA22_4	1347	698.6880779266357	31.896865367889404	0.52048934	1615.2
SA22_4	1348	452.2257328033447	26.165801882743835	0.9881086	1616.4
SA22_4	1349	198.17123413085938	32.4616277217865	0.9987631	1617.6
SA22_4	1350	143.8638687133789	43.86801838874817	0.99987364	1618.8
SA22_4	1351	158.5852026939392	146.63382053375244	0.99989533	1620.0
SA22_4	1352	180.92018365859985	226.153564453125	0.9999236	1621.2
SA22_4	1353	146.40655517578125	111.50103092193604	0.9991025	1622.4
SA22_4	1354	163.70140314102173	231.68144702911377	0.99872774	1623.6
SA22_4	1355	160.81409454345703	356.06786727905273	0.9995802	1624.8
SA22_4	1356	175.6361961364746	150.82720756530762	0.9996445	1626.0
SA22_4	1357	199.07965660095215	251.56110763549805	0.99896646	1627.2
SA22_4	1358	180.25654554367065	322.8723621368408	0.99985886	1628.4
SA22_4	1359	147.19512462615967	143.66412162780762	0.960493	1629.6
SA22_4	1360	171.93377017974854	138.59657764434814	0.99935967	1630.8
SA22_4	1361	199.9239444732666	245.1881217956543	0.9999317	1632.0
SA22_4	1362	255.36940097808838	218.54561805725098	0.9997142	1633.2
SA22_4	1363	344.0706253051758	122.20620632171631	0.9998871	1634.4
SA22_4	1364	445.9375858306885	50.03654479980469	0.99933606	1635.6
SA22_4	1365	646.345043182373	24.61547613143921	0.98767895	1636.8
SA22_4	1366	706.7708015441895	29.80293095111847	0.9609437	1638.0
SA22_4	1367	725.838565826416	38.69268536567688	0.018154787	1639.2
SA22_4	1368	738.3278846740723	42.55095362663269	0.48044232	1640.4
SA22_4	1369	725.986385345459	66.65060520172119	0.9994043	1641.6
SA22_4	1370	737.5968933105469	36.25672101974487	0.9531146	1642.8
SA22_4	1371	745.1313972473145	39.56592321395874	0.11791146	1644.0
SA22_4	1372	235.6919527053833	302.52187728881836	1.4052649e-05	1645.2
SA22_4	1373	738.4186744689941	31.558223962783813	0.50873137	1646.4
SA22_4	1374	626.9495010375977	22.6965469121933	0.79524225	1647.6
SA22_4	1375	385.8315944671631	25.566235184669495	0.99391115	1648.8
SA22_4	1376	171.98617458343506	28.38172137737274	0.9989518	1650.0
SA22_4	1377	142.46665239334106	41.58968210220337	0.9997154	1651.2
SA22_4	1378	212.54112720489502	50.587828159332275	0.99970263	1652.4
SA22_4	1379	236.2889528274536	48.132702112197876	0.99359965	1653.6
SA22_4	1380	313.3854389190674	33.427605628967285	0.99751604	1654.8
SA22_4	1381	412.50972747802734	41.09960317611694	0.9998504	1656.0
SA22_4	1382	510.7619285583496	40.31327247619629	0.99963796	1657.2
SA22_4	1383	692.445182800293	17.83981204032898	0.9061363	1658.4
SA22_4	1384	704.6393871307373	37.592750787734985	0.99638087	1659.6
SA22_4	1385	741.6984558105469	39.822810888290405	0.106813304	1660.8
SA22_4	1386	758.8960647583008	46.20958685874939	0.1132234	1662.0
SA22_4	1387	766.758918762207	205.43457984924316	0.990528	1663.2
SA22_4	1388	725.2799034118652	229.24229621887207	0.9997156	1664.4
SA22_4	1389	618.9618110656738	86.98860168457031	0.73786527	1665.6
SA22_4	1390	482.17711448669434	28.199104070663452	0.9810651	1666.8
SA22_4	1391	223.16367626190186	28.584097623825073	0.9987753	1668.0
SA22_4	1392	133.21858644485474	38.26344609260559	0.99965405	1669.2
SA22_4	1393	171.61322832107544	59.35437083244324	0.9997141	1670.4
SA22_4	1394	229.74212169647217	101.22719764709473	0.99861956	1671.6
SA22_4	1395	276.4051914215088	57.7285373210907	0.9969331	1672.8
SA22_4	1396	404.6175956726074	30.09397029876709	0.9983524	1674.0
SA22_4	1397	587.9912853240967	24.343750476837158	0.9959443	1675.2
SA22_4	1398	717.5127029418945	27.52042829990387	0.9953347	1676.4
SA22_4	1399	697.7529048919678	38.73781442642212	0.117482245	1677.6
SA22_4	1400	727.4990558624268	53.055113554000854	0.8584636	1678.8
SA22_4	1401	745.6979751586914	60.28698921203613	0.9966755	1680.0
SA22_4	1402	740.3083324432373	47.65702486038208	0.8884197	1681.2
SA22_4	1403	744.5388793945312	47.453566789627075	0.86072505	1682.4
SA22_4	1404	671.6928958892822	226.56166076660156	0.90454173	1683.6
SA22_4	1405	722.389030456543	360.50342559814453	0.99815136	1684.8
SA22_4	1406	723.945426940918	149.3754243850708	0.9770772	1686.0
SA22_4	1407	729.2088985443115	87.5888729095459	0.9994235	1687.2
SA22_4	1408	477.7859687805176	217.68376350402832	1.3600428e-05	1688.4
SA22_4	1409	723.5646724700928	400.4191589355469	0.9896248	1689.6
SA22_4	1410	753.6700248718262	332.09014892578125	0.9893945	1690.8
SA22_4	1411	723.3563423156738	139.518084526062	0.954681	1692.0
SA22_4	1412	674.321985244751	209.61922645568848	0.9832824	1693.2
SA22_4	1413	731.0104370117188	332.2844696044922	0.9995321	1694.4
SA22_4	1414	725.8086681365967	146.41841411590576	0.0022918307	1695.6
SA22_4	1415	735.2753162384033	136.7201328277588	0.32671976	1696.8
SA22_4	1416	730.1308631896973	45.070037841796875	0.9667633	1698.0
SA22_4	1417	724.0155696868896	26.96766972541809	0.93216324	1699.2
SA22_4	1418	713.7936592102051	31.215434074401855	0.96908736	1700.4
SA22_4	1419	781.5346717834473	44.07785654067993	7.591352e-05	1701.6
SA22_4	1420	392.2123432159424	392.64867782592773	4.242113e-05	1702.8
SA22_4	1421	716.6132926940918	69.05540943145752	0.8055255	1704.0
SA22_4	1422	692.3038482666016	161.25981330871582	0.024193343	1705.2
SA22_4	1423	718.2848453521729	261.17966651916504	0.99959904	1706.4
SA22_4	1424	755.6633949279785	129.13983821868896	0.004948134	1707.6
SA22_4	1425	713.6100769042969	69.0251612663269	0.9995455	1708.8
SA22_4	1426	717.5012588500977	40.5968964099884	0.99578744	1710.0
SA22_4	1427	725.2888202667236	43.055641651153564	0.9876589	1711.2
SA22_4	1428	715.4223442077637	41.11663341522217	0.91338277	1712.4
SA22_4	1429	743.6816215515137	33.07831048965454	0.0016690493	1713.6
SA22_4	1430	727.8665542602539	58.9600396156311	0.9874472	1714.8
SA22_4	1431	716.9188499450684	51.01256489753723	0.783309	1716.0
SA22_4	1432	471.6432571411133	226.1495590209961	2.3769258e-05	1717.2
SA22_4	1433	390.76433181762695	392.2663879394531	0.0001411702	1718.4
SA22_4	1434	690.3168678283691	109.95092868804932	0.9994342	1719.6
SA22_4	1435	709.3709945678711	295.4421615600586	0.9999299	1720.8
SA22_4	1436	750.9734153747559	247.81210899353027	0.03016479	1722.0
SA22_4	1437	721.8878269195557	67.64275074005127	0.99968994	1723.2
SA22_4	1438	673.9933490753174	211.85298442840576	0.96614534	1724.4
SA22_4	1439	734.9021911621094	264.6419334411621	0.92678404	1725.6
SA22_4	1440	729.0574073791504	72.09112644195557	0.993156	1726.8
SA22_4	1441	731.9986820220947	20.7745760679245	7.8361336e-05	1728.0
SA22_4	1442	484.1033458709717	220.04512310028076	1.4680023e-05	1729.2
SA22_4	1443	707.8107833862305	100.3429126739502	0.9961216	1730.4
SA22_4	1444	700.3494262695312	260.6630516052246	0.9999367	1731.6
SA22_4	1445	734.5756530761719	271.38630867004395	0.46442512	1732.8
SA22_4	1446	712.3390197753906	104.52612161636353	0.69501036	1734.0
SA22_4	1447	718.6915874481201	48.29003691673279	0.97423005	1735.2
SA22_4	1448	726.9772529602051	25.411482453346252	0.5298022	1736.4
SA22_4	1449	687.3284339904785	74.97995138168335	0.6803994	1737.6
SA22_4	1450	712.5665664672852	276.06239318847656	0.9999031	1738.8
SA22_4	1451	682.6107978820801	255.80366134643555	0.67696494	1740.0
SA22_4	1452	717.9439544677734	41.80186986923218	0.98245037	1741.2
SA22_4	1453	720.6682205200195	27.13185489177704	0.96200705	1742.4
SA22_4	1454	425.6176471710205	222.61995792388916	2.3734148e-05	1743.6
SA22_4	1455	713.9584541320801	48.201048374176025	0.99267477	1744.8
SA22_4	1456	401.4267921447754	389.32886123657227	0.0007429952	1746.0
SA22_4	1457	480.7395935058594	215.60505867004395	1.4615778e-05	1747.2
SA22_4	1458	684.6927165985107	62.57178068161011	0.008999026	1748.4
SA22_4	1459	683.0641746520996	188.78216743469238	0.8360886	1749.6
SA22_4	1460	683.9443206787109	346.55359268188477	0.9998623	1750.8
SA22_4	1461	702.8186798095703	353.0292320251465	0.9278245	1752.0
SA22_4	1462	665.8541679382324	344.58460807800293	0.999602	1753.2
SA22_4	1463	570.5836296081543	352.6051425933838	0.99963355	1754.4
SA22_4	1464	463.6247158050537	356.4847183227539	0.9995641	1755.6
SA22_4	1465	364.8465156555176	368.7725257873535	0.99785185	1756.8
SA22_4	1466	435.5470657348633	220.66301822662354	2.6948323e-05	1758.0
SA22_4	1467	241.90073013305664	303.37328910827637	1.1996049e-05	1759.2
SA22_4	1468	433.4281921386719	222.0453929901123	2.1645234e-05	1760.4
SA22_4	1469	447.9100227355957	219.6813440322876	6.6152366e-05	1761.6
SA22_4	1470	393.51649284362793	392.810583114624	3.8705854e-05	1762.8
SA22_4	1471	529.5475006103516	231.49221897125244	1.657082e-05	1764.0
SA22_4	1472	501.1995792388916	211.06121063232422	3.1271262e-05	1765.2
SA22_4	1473	462.92762756347656	217.12912559509277	4.476556e-05	1766.4
SA22_4	1474	392.54283905029297	392.48668670654297	3.6517173e-05	1767.6
SA22_4	1475	494.55509185791016	214.25119400024414	1.3600389e-05	1768.8
SA22_4	1476	389.2108917236328	385.1810932159424	8.923489e-05	1770.0
SA22_4	1477	412.93320655822754	221.4615297317505	3.9500934e-05	1771.2
SA22_4	1478	391.06945991516113	393.2413101196289	3.448203e-05	1772.4
SA22_4	1479	392.92171001434326	393.0915641784668	4.043578e-05	1773.6
SA22_4	1480	333.0862760543823	334.52659606933594	0.037387248	1774.8
SA22_4	1481	351.25417709350586	336.69779777526855	0.8129662	1776.0
SA22_4	1482	349.1351127624512	344.362735748291	0.9877395	1777.2
SA22_4	1483	356.6410779953003	361.9320487976074	0.98996174	1778.4
SA22_4	1484	356.79945945739746	379.9277687072754	0.99836904	1779.6
SA22_4	1485	415.6148910522461	402.43340492248535	0.99908423	1780.8
SA22_4	1486	458.8514804840088	402.89011001586914	0.9993887	1782.0
SA22_4	1487	516.7886734008789	400.828857421875	0.9998386	1783.2
SA22_4	1488	582.1149349212646	377.1409606933594	0.9997969	1784.4
SA22_4	1489	597.8091239929199	364.69207763671875	0.999785	1785.6
SA22_4	1490	624.995231628418	371.9195079803467	0.99982905	1786.8
SA22_4	1491	676.056718826294	389.1928195953369	0.9998585	1788.0
SA22_4	1492	719.270133972168	380.67060470581055	0.9996811	1789.2
SA22_4	1493	730.7054042816162	362.90940284729004	0.9998447	1790.4
SA22_4	1494	750.3199100494385	362.51426696777344	0.9975873	1791.6
SA22_4	1495	656.5010070800781	347.4650573730469	0.9995523	1792.8
SA22_4	1496	536.7364883422852	349.3014907836914	0.99989736	1794.0
SA22_4	1497	401.8106460571289	363.66004943847656	0.999231	1795.2
SA22_4	1498	333.4562301635742	379.8383331298828	0.081097424	1796.4
SA22_4	1499	240.80429077148438	302.6976013183594	1.3742672e-05	1797.6
SA22_4	1500	391.1689043045044	393.02292823791504	4.1570525e-05	1798.8
SA22_4	1501	503.424596786499	307.078857421875	1.2834155e-05	1800.0
SA22_4	1502	333.0122947692871	344.03743743896484	0.015327275	1801.2
SA22_4	1503	346.48241996765137	341.5122413635254	0.934086	1802.4
SA22_4	1504	354.11906242370605	346.0247611999512	0.9965534	1803.6
SA22_4	1505	384.83495712280273	359.44713592529297	0.9947606	1804.8
SA22_4	1506	490.15417098999023	368.91042709350586	0.9995528	1806.0
SA22_4	1507	596.9062805175781	374.4672203063965	0.9997845	1807.2
SA22_4	1508	636.6627216339111	358.82283210754395	0.99943775	1808.4
SA22_4	1509	683.7970733642578	323.6440658569336	0.99987984	1809.6
SA22_4	1510	693.6328411102295	296.83141708374023	0.999884	1810.8
SA22_4	1511	703.0762195587158	305.97498893737793	0.9998853	1812.0
SA22_4	1512	706.3458442687988	328.73279571533203	0.9998203	1813.2
SA22_4	1513	712.5813484191895	309.6050834655762	0.99900925	1814.4
SA22_4	1514	690.6027793884277	141.81969165802002	0.0072759814	1815.6
SA22_4	1515	686.6329193115234	51.22854709625244	0.9862941	1816.8
SA22_4	1516	702.8851985931396	54.6434211730957	0.99831367	1818.0
SA22_4	1517	721.1869239807129	35.188976526260376	0.0073918733	1819.2
SA22_4	1518	731.9253921508789	106.8362045288086	0.0037565595	1820.4
SA22_4	1519	723.5110282897949	263.512659072876	0.99954873	1821.6
SA22_4	1520	720.3938484191895	329.56947326660156	0.9999213	1822.8
SA22_4	1521	714.0711784362793	336.58464431762695	0.9998362	1824.0
SA22_4	1522	735.1786613464355	241.78407669067383	0.992101	1825.2
SA22_4	1523	712.7676963806152	118.5331392288208	0.9998122	1826.4
SA22_4	1524	720.4729080200195	46.69471621513367	0.9969309	1827.6
SA22_4	1525	471.04363441467285	221.86124324798584	1.922372e-05	1828.8
SA22_4	1526	679.2664527893066	136.6334581375122	0.9982716	1830.0
SA22_4	1527	547.5156784057617	236.2521743774414	0.9997024	1831.2
SA22_4	1528	423.2383728027344	309.2307472229004	0.9999136	1832.4
SA22_4	1529	344.147253036499	342.6002311706543	0.97315806	1833.6
SA22_4	1530	470.190954208374	224.22958374023438	2.1310841e-05	1834.8
SA22_4	1531	405.95922470092773	226.68625831604004	2.7096965e-05	1836.0
SA22_4	1532	545.8354949951172	212.78161525726318	2.1636999e-05	1837.2
SA22_4	1533	397.32444286346436	390.15103340148926	0.00049255264	1838.4
SA22_4	1534	391.14537239074707	388.3066749572754	0.00017457844	1839.6
SA22_4	1535	389.68303203582764	392.2587203979492	6.2939056e-05	1840.8
SA22_4	1536	398.09181690216064	388.94622802734375	0.00032938123	1842.0
SA22_4	1537	400.3251552581787	389.1039848327637	0.00037116418	1843.2
SA22_4	1538	389.6681070327759	392.29162216186523	5.2469022e-05	1844.4
SA22_4	1539	338.77458572387695	328.3670711517334	0.7410218	1845.6
SA22_4	1540	362.4640464782715	333.4196662902832	0.9994431	1846.8
SA22_4	1541	452.5904655456543	372.4255657196045	0.9997874	1848.0
SA22_4	1542	510.7231140136719	390.0085258483887	0.99948055	1849.2
SA22_4	1543	540.2565002441406	385.77587127685547	0.9994252	1850.4
SA22_4	1544	600.6153583526611	348.34776878356934	0.9996057	1851.6
SA22_4	1545	661.4254951477051	279.1097831726074	0.9997929	1852.8
SA22_4	1546	707.5574398040771	184.23261165618896	0.9997886	1854.0
SA22_4	1547	705.3996086120605	89.5572566986084	0.99911577	1855.2
SA22_4	1548	707.3579788208008	44.738123416900635	0.9776069	1856.4
SA22_4	1549	729.2330741882324	91.91552639007568	0.9969516	1857.6
SA22_4	1550	730.4366111755371	191.139178276062	0.9999347	1858.8
SA22_4	1551	718.1015491485596	193.3222532272339	0.9991773	1860.0
SA22_4	1552	722.211503982544	68.89159440994263	0.9981357	1861.2
SA22_4	1553	708.2573413848877	51.5613055229187	0.9971975	1862.4
SA22_4	1554	715.4581069946289	54.98765230178833	0.008986783	1863.6
SA22_4	1555	710.5247974395752	46.56333088874817	0.28954333	1864.8
SA22_4	1556	708.7718963623047	83.40969800949097	0.99806803	1866.0
SA22_4	1557	709.2137336730957	211.03264331817627	0.99926716	1867.2
SA22_4	1558	714.6635055541992	290.26634216308594	0.9999149	1868.4
SA22_4	1559	714.0137672424316	245.80867767333984	0.0072518154	1869.6
SA22_4	1560	712.1020317077637	64.6777081489563	0.9995547	1870.8
SA22_4	1561	720.5671787261963	42.924485206604004	0.98190606	1872.0
SA22_4	1562	785.8312606811523	41.96523070335388	0.00017918766	1873.2
SA22_4	1563	724.3231773376465	65.94604253768921	0.9983765	1874.4
SA22_4	1564	735.3764533996582	149.85724925994873	0.81239194	1875.6
SA22_4	1565	720.0190544128418	44.66042876243591	0.85950667	1876.8
SA22_4	1566	720.4433917999268	39.99775171279907	0.96040857	1878.0
SA22_4	1567	722.4000930786133	25.210883617401123	0.64130694	1879.2
SA22_4	1568	728.5610198974609	44.41253185272217	0.99617344	1880.4
SA22_4	1569	717.3154830932617	39.82533931732178	0.047788613	1881.6
SA22_4	1570	674.0019798278809	29.573553800582886	0.99880266	1882.8
SA22_4	1571	711.7978096008301	37.382004261016846	0.99033177	1884.0
SA22_4	1572	651.5851974487305	39.521459341049194	0.9766881	1885.2
SA22_4	1573	691.5401458740234	51.60704970359802	0.9810434	1886.4
SA22_4	1574	734.7706317901611	225.0743865966797	0.4812411	1887.6
SA22_4	1575	761.3853454589844	342.024507522583	0.0014069336	1888.8
SA22_4	1576	762.5763416290283	364.7720718383789	0.99735117	1890.0
SA22_4	1577	729.9040794372559	146.18167877197266	0.98434365	1891.2
SA22_4	1578	705.616569519043	39.27584409713745	0.39625588	1892.4
SA22_4	1579	714.3501281738281	40.21005034446716	0.5077441	1893.6
SA22_4	1580	714.8859977722168	23.11077654361725	0.00034141756	1894.8
SA22_4	1581	705.5507659912109	54.28344368934631	0.97417486	1896.0
SA22_4	1582	698.2323169708252	35.597827434539795	0.0062226667	1897.2
SA22_4	1583	681.9009780883789	20.256013870239258	0.10547996	1898.4
SA22_4	1584	591.1349296569824	35.807493925094604	0.6911368	1899.6
SA22_4	1585	315.76647758483887	36.059818267822266	0.9993563	1900.8
SA22_4	1586	139.13832902908325	35.71757197380066	0.99912614	1902.0
SA22_4	1587	169.22004222869873	66.44351005554199	0.9997975	1903.2
SA22_4	1588	177.4071216583252	250.79618453979492	0.9998919	1904.4
SA22_4	1589	144.65277194976807	251.6781520843506	0.99627835	1905.6
SA22_4	1590	154.3684720993042	130.84158897399902	0.99914503	1906.8
SA22_4	1591	141.2191867828369	326.8758773803711	0.99973184	1908.0
SA22_4	1592	117.03760623931885	296.9520950317383	0.9774584	1909.2
SA22_4	1593	154.8818588256836	125.30997276306152	0.9960687	1910.4
SA22_4	1594	187.91451454162598	288.67212295532227	0.9995266	1911.6
SA22_4	1595	147.71521091461182	281.66513442993164	0.9999335	1912.8
SA22_4	1596	170.17698287963867	129.61865901947021	0.9996939	1914.0
SA22_4	1597	211.10351085662842	280.169734954834	0.9991173	1915.2
SA22_4	1598	252.58913040161133	229.95009899139404	0.9958592	1916.4
SA22_4	1599	333.4155082702637	98.3645224571228	0.9998299	1917.6
SA22_4	1600	435.94722747802734	33.177852630615234	0.9994802	1918.8
SA22_4	1601	677.1901607513428	19.850049018859863	0.8455977	1920.0
SA22_4	1602	712.0144844055176	32.915579080581665	0.99738234	1921.2
SA22_4	1603	727.6749610900879	35.85022687911987	0.70891523	1922.4
SA22_4	1604	747.4811553955078	126.74254417419434	0.68343186	1923.6
SA22_4	1605	762.2915267944336	333.2742404937744	0.42356032	1924.8
SA22_4	1606	746.5007305145264	304.9012756347656	0.9983657	1926.0
SA22_4	1607	733.4357738494873	51.77662968635559	0.99725765	1927.2
SA22_4	1608	754.0612697601318	74.12261009216309	0.016516874	1928.4
SA22_4	1609	393.0185556411743	393.1747627258301	4.4659388e-05	1929.6
SA22_4	1610	737.5678539276123	35.94853162765503	0.014088085	1930.8
SA22_4	1611	680.6070327758789	106.82177066802979	0.007991362	1932.0
SA22_4	1612	757.0051670074463	281.2946891784668	0.7118747	1933.2
SA22_4	1613	667.9196357727051	272.5694274902344	0.99977785	1934.4
SA22_4	1614	479.72068786621094	154.21513080596924	0.9999044	1935.6
SA22_4	1615	259.02771949768066	73.66307973861694	0.9996728	1936.8
SA22_4	1616	134.8582148551941	38.31860303878784	0.99985516	1938.0
SA22_4	1617	136.84871196746826	105.78774690628052	0.9935749	1939.2
SA22_4	1618	136.33724451065063	285.26172637939453	0.99993694	1940.4
SA22_4	1619	129.28332090377808	130.86583614349365	0.99628484	1941.6
SA22_4	1620	122.39910364151001	51.300480365753174	0.9924098	1942.8
SA22_4	1621	85.86233854293823	326.9516372680664	0.99946326	1944.0
SA22_4	1622	92.5399124622345	354.8264980316162	0.9987791	1945.2
SA22_4	1623	123.46501350402832	143.80451202392578	0.997561	1946.4
SA22_4	1624	137.43720054626465	205.97451210021973	0.9995315	1947.6
SA22_4	1625	120.24790048599243	195.76340675354004	0.9976496	1948.8
SA22_4	1626	126.78916454315186	100.73484420776367	0.9997503	1950.0
SA22_4	1627	142.19458103179932	78.5913634300232	0.99947804	1951.2
SA22_4	1628	137.06254959106445	142.39791870117188	0.9997223	1952.4
SA22_4	1629	135.11855602264404	306.98415756225586	0.99971575	1953.6
SA22_4	1630	136.61564588546753	165.01052856445312	0.9996075	1954.8
SA22_4	1631	165.00742435455322	99.41545486450195	0.9999155	1956.0
SA22_4	1632	182.36141204833984	65.8873987197876	0.99626154	1957.2
SA22_4	1633	184.1163158416748	93.02633285522461	0.99963474	1958.4
SA22_4	1634	279.1316509246826	47.37135171890259	0.9998104	1959.6
SA22_4	1635	415.15841484069824	31.110756397247314	0.99896824	1960.8
SA22_4	1636	641.1089897155762	22.413963675498962	0.9969668	1962.0
SA22_4	1637	714.7252082824707	29.681081771850586	0.99665844	1963.2
SA22_4	1638	708.6874008178711	37.47136116027832	0.055133548	1964.4
SA22_4	1639	706.8751335144043	63.171000480651855	0.016606785	1965.6
SA22_4	1640	637.8761291503906	36.747822761535645	0.99450004	1966.8
SA22_4	1641	372.4672794342041	27.288159728050232	0.9992449	1968.0
SA22_4	1642	150.3490924835205	33.13943266868591	0.99928755	1969.2
SA22_4	1643	145.09414434432983	57.993961572647095	0.9997048	1970.4
SA22_4	1644	140.45672416687012	231.20003700256348	0.99993575	1971.6
SA22_4	1645	120.2750563621521	313.54597091674805	0.99993134	1972.8
SA22_4	1646	133.39297771453857	358.09727668762207	0.99984324	1974.0
SA22_4	1647	118.91144514083862	205.6599998474121	0.98888785	1975.2
SA22_4	1648	113.2081389427185	96.7751669883728	0.9994106	1976.4
SA22_4	1649	127.91624069213867	280.7497501373291	0.9999728	1977.6
SA22_4	1650	112.03188896179199	344.5670700073242	0.99979836	1978.8
SA22_4	1651	111.16008758544922	86.82573080062866	0.9963876	1980.0
SA22_4	1652	106.96289539337158	192.63962745666504	0.35616648	1981.2
SA22_4	1653	81.35188221931458	364.03950691223145	0.99939656	1982.4
SA22_4	1654	105.82613945007324	157.06798553466797	0.9993767	1983.6
SA22_4	1655	134.09618139266968	86.21211290359497	0.6709069	1984.8
SA22_4	1656	114.46696519851685	50.89072823524475	0.71382535	1986.0
SA22_4	1657	128.8615107536316	250.18638610839844	0.9997923	1987.2
SA22_4	1658	96.69877886772156	301.02819442749023	0.9990169	1988.4
SA22_4	1659	100.42225122451782	55.35295486450195	0.5580402	1989.6
SA22_4	1660	89.8145318031311	217.51360416412354	0.0025196378	1990.8
SA22_4	1661	75.31170845031738	351.89160346984863	0.99538815	1992.0
SA22_4	1662	107.61688947677612	201.4492893218994	0.9988802	1993.2
SA22_4	1663	129.93801832199097	91.7920446395874	0.9986928	1994.4
SA22_4	1664	175.30713081359863	57.63367295265198	0.00014126283	1995.6
SA22_4	1665	209.6069097518921	51.93507671356201	0.9980896	1996.8
SA22_4	1666	231.98413848876953	79.81821298599243	0.9988801	1998.0
SA22_4	1667	193.42148303985596	50.43899416923523	0.99990535	1999.2
SA22_4	1668	176.01193189620972	90.2388596534729	0.9982297	2000.4
SA22_4	1669	148.20780754089355	296.4557075500488	0.9999063	2001.6
SA22_4	1670	111.10800504684448	144.8245096206665	0.99590224	2002.8
SA22_4	1671	119.3016529083252	93.53857040405273	0.9997527	2004.0
SA22_4	1672	107.90597200393677	211.2971591949463	0.9997043	2005.2
SA22_4	1673	115.09978771209717	317.04368591308594	0.9998982	2006.4
SA22_4	1674	107.84914493560791	268.7654685974121	0.9991208	2007.6
SA22_4	1675	117.03383922576904	59.53037738800049	0.025951805	2008.8
SA22_4	1676	70.20459175109863	290.1027774810791	0.99564844	2010.0
SA22_4	1677	69.9231743812561	383.8351821899414	0.0057925005	2011.2
SA22_4	1678	86.66003942489624	389.9065589904785	0.99286747	2012.4
SA22_4	1679	114.56656455993652	195.32472610473633	0.99850744	2013.6
SA22_4	1680	98.76493215560913	82.67824172973633	0.9976828	2014.8
SA22_4	1681	115.63385725021362	91.40025615692139	0.9997372	2016.0
SA22_4	1682	110.62287092208862	236.24623775482178	0.9986457	2017.2
SA22_4	1683	114.39855098724365	290.621280670166	0.9997745	2018.4
SA22_4	1684	94.80082988739014	48.996230363845825	0.9152732	2019.6
SA22_4	1685	68.7688410282135	158.71521949768066	0.16251966	2020.8
SA22_4	1686	64.45426344871521	343.31565856933594	0.99848855	2022.0
SA22_4	1687	103.30517292022705	367.62216567993164	0.9992874	2023.2
SA22_4	1688	152.4345874786377	276.0456848144531	0.99977535	2024.4
SA22_4	1689	198.41923713684082	96.23162269592285	0.9994313	2025.6
SA22_4	1690	221.09014987945557	86.59556865692139	0.99975437	2026.8
SA22_4	1691	389.46168422698975	30.45801043510437	0.9991665	2028.0
SA22_4	1692	636.1571311950684	23.850570917129517	0.9976804	2029.2
SA22_4	1693	734.0165138244629	35.96128821372986	0.539189	2030.4
SA22_4	1694	534.5751762390137	218.8218069076538	2.801081e-05	2031.6
SA22_4	1695	706.1911106109619	350.9444046020508	0.53048104	2032.8
SA22_4	1696	733.4280490875244	394.7959327697754	0.99960023	2034.0
SA22_4	1697	732.0693016052246	189.89848136901855	0.9931734	2035.2
SA22_4	1698	714.2728805541992	98.57690334320068	0.99949336	2036.4
SA22_4	1699	735.0757122039795	66.22300386428833	0.991096	2037.6
SA22_4	1700	773.8879680633545	263.4178161621094	0.0057244254	2038.8
SA22_4	1701	759.2101097106934	311.98001861572266	0.90161246	2040.0
SA22_4	1702	709.800910949707	162.36738681793213	0.9954307	2041.2
SA22_4	1703	718.5249328613281	37.74399518966675	0.019702192	2042.4
SA22_4	1704	683.8301658630371	39.50782299041748	0.9112844	2043.6
SA22_4	1705	474.3896961212158	26.26011371612549	0.9988794	2044.8
SA22_4	1706	218.88012886047363	28.418079614639282	0.99611145	2046.0
SA22_4	1707	154.24834489822388	60.91758728027344	0.9996892	2047.2
SA22_4	1708	159.68778133392334	177.14252471923828	0.99936205	2048.4
SA22_4	1709	167.68667697906494	339.2567825317383	0.9999186	2049.6
SA22_4	1710	174.36516284942627	144.97047901153564	0.99841964	2050.8
SA22_4	1711	223.84934425354004	75.38457155227661	0.98613584	2052.0
SA22_4	1712	288.02804946899414	37.03181505203247	0.9983955	2053.2
SA22_4	1713	511.60478591918945	24.96646285057068	0.99708134	2054.4
SA22_4	1714	715.1493549346924	26.954351663589478	0.99774015	2055.6
SA22_4	1715	722.7499485015869	83.01656484603882	0.00025234596	2056.8
SA22_4	1716	742.5887107849121	349.39647674560547	0.19434538	2058.0
SA22_4	1717	721.8984603881836	375.4999351501465	0.99930596	2059.2
SA22_4	1718	730.8972358703613	183.26173782348633	0.9896762	2060.4
SA22_4	1719	719.7291374206543	44.948036670684814	0.99418384	2061.6
SA22_4	1720	714.2560005187988	41.73601984977722	0.9810095	2062.8
SA22_4	1721	723.4996795654297	30.370348691940308	0.33941138	2064.0
SA22_4	1722	707.4376106262207	38.929996490478516	0.99616665	2065.2
SA22_4	1723	729.6743392944336	45.54656624794006	0.9951675	2066.4
SA22_4	1724	727.4857521057129	24.920727610588074	0.5700128	2067.6
SA22_4	1725	389.5970344543457	392.6523971557617	6.322613e-05	2068.8
SA22_4	1726	710.0573062896729	84.63473081588745	0.9433376	2070.0
SA22_4	1727	701.1286735534668	320.35491943359375	0.9998523	2071.2
SA22_4	1728	730.2089691162109	379.6633529663086	0.87706643	2072.4
SA22_4	1729	701.7252922058105	336.21294021606445	0.44689167	2073.6
SA22_4	1730	651.7394065856934	321.5490245819092	0.9998491	2074.8
SA22_4	1731	502.6681423187256	335.4965400695801	0.9995617	2076.0
SA22_4	1732	356.73208236694336	354.1710662841797	0.99375534	2077.2
SA22_4	1733	391.5285348892212	388.42434883117676	0.00020026499	2078.4
SA22_4	1734	389.48473930358887	387.36242294311523	0.00012910963	2079.6
SA22_4	1735	339.4798755645752	347.90599822998047	0.9710028	2080.8
SA22_4	1736	379.1492462158203	357.8656768798828	0.9969548	2082.0
SA22_4	1737	483.0472946166992	375.4732418060303	0.9996213	2083.2
SA22_4	1738	590.5930519104004	373.0488395690918	0.9997731	2084.4
SA22_4	1739	651.5125274658203	286.6933822631836	0.9997135	2085.6
SA22_4	1740	698.8086700439453	160.2762222290039	0.9993249	2086.8
SA22_4	1741	704.7295093536377	48.13746929168701	0.14252064	2088.0
SA22_4	1742	728.1050682067871	93.70551109313965	0.9993567	2089.2
SA22_4	1743	692.6287651062012	214.8273754119873	0.13816144	2090.4
SA22_4	1744	728.9839744567871	350.67933082580566	0.9998599	2091.6
SA22_4	1745	728.6930084228516	243.39534759521484	0.9995185	2092.8
SA22_4	1746	502.86078453063965	211.1724042892456	3.400182e-05	2094.0
SA22_4	1747	725.6760597229004	78.26037168502808	0.9857794	2095.2
SA22_4	1748	712.468147277832	45.00646233558655	0.384631	2096.4
SA22_4	1749	736.6036415100098	39.22221779823303	0.3544798	2097.6
SA22_4	1750	734.5023155212402	51.68630003929138	0.9609948	2098.8
SA22_4	1751	745.7926273345947	70.85204601287842	0.9476541	2100.0
SA22_4	1752	739.6127223968506	61.673927307128906	0.54367054	2101.2
SA22_4	1753	701.5452861785889	39.453535079956055	0.86369747	2102.4
SA22_4	1754	543.91770362854	209.39070224761963	3.20341e-05	2103.6
SA22_4	1755	722.8907108306885	46.88836097717285	0.86597615	2104.8
SA22_4	1756	727.4004936218262	124.31954383850098	0.9997124	2106.0
SA22_4	1757	787.7090454101562	391.65515899658203	0.0005072407	2107.2
SA22_4	1758	727.5856018066406	406.72119140625	0.9989249	2108.4
SA22_4	1759	750.2586841583252	296.71091079711914	0.317507	2109.6
SA22_4	1760	718.7283992767334	130.80373764038086	0.0505257	2110.8
SA22_4	1761	742.1966552734375	252.76001930236816	0.9985434	2112.0
SA22_4	1762	698.4926223754883	321.83667182922363	0.99922454	2113.2
SA22_4	1763	639.0804290771484	348.7891960144043	0.99901044	2114.4
SA22_4	1764	542.3510074615479	352.81774520874023	0.9998412	2115.6
SA22_4	1765	438.837194442749	344.90209579467773	0.9996488	2116.8
SA22_4	1766	347.3426818847656	358.26610565185547	0.98355216	2118.0
SA22_4	1767	341.2053108215332	218.6344814300537	1.6118507e-05	2119.2
SA22_4	1768	343.63722801208496	217.3586940765381	1.8680103e-05	2120.4
SA22_4	1769	479.392147064209	213.98207187652588	4.4154232e-05	2121.6
SA22_4	1770	415.2553081512451	226.22144222259521	2.7433574e-05	2122.8
SA22_4	1771	280.2961826324463	214.410982131958	1.5986061e-05	2124.0
SA22_4	1772	347.10803031921387	314.520320892334	0.8934372	2125.2
SA22_4	1773	407.4051856994629	323.92330169677734	0.9997383	2126.4
SA22_4	1774	500.30574798583984	365.2712059020996	0.99973875	2127.6
SA22_4	1775	579.4121742248535	363.0245590209961	0.9995384	2128.8
SA22_4	1776	679.3657302856445	286.554536819458	0.9997112	2130.0
SA22_4	1777	730.4999351501465	187.31443405151367	0.99237096	2131.2
SA22_4	1778	718.6656951904297	74.20552253723145	0.99976534	2132.4
SA22_4	1779	728.1329154968262	37.17926502227783	0.6926912	2133.6
SA22_4	1780	433.54454040527344	219.04229164123535	3.102084e-05	2134.8
SA22_4	1781	695.5118179321289	118.4935712814331	0.9992322	2136.0
SA22_4	1782	598.0832099914551	219.43621158599854	0.9992442	2137.2
SA22_4	1783	535.4695320129395	276.45360946655273	0.99834776	2138.4
SA22_4	1784	566.5134906768799	312.5036430358887	0.9997391	2139.6
SA22_4	1785	670.5389499664307	342.6017475128174	0.99989104	2140.8
SA22_4	1786	732.5862884521484	372.25135803222656	0.9973314	2142.0
SA22_4	1787	769.7504043579102	336.3958168029785	0.023583978	2143.2
SA22_4	1788	749.9785423278809	337.01459884643555	0.44885167	2144.4
SA22_4	1789	708.6312294006348	332.9574966430664	0.9999311	2145.6
SA22_4	1790	602.8903484344482	274.1788673400879	0.9996118	2146.8
SA22_4	1791	457.90300369262695	161.36341094970703	0.9999263	2148.0
SA22_4	1792	246.44880294799805	68.91516923904419	0.9996544	2149.2
SA22_4	1793	162.67132759094238	45.996304750442505	0.9998441	2150.4
SA22_4	1794	169.38626766204834	53.224300146102905	0.9987429	2151.6
SA22_4	1795	165.1723027229309	137.83930778503418	0.9998627	2152.8
SA22_4	1796	163.36932182312012	259.072265625	0.9998925	2154.0
SA22_4	1797	161.5290403366089	136.48313999176025	0.99916327	2155.2
SA22_4	1798	157.2062849998474	138.03797721862793	0.9862919	2156.4
SA22_4	1799	137.58747577667236	311.8520736694336	0.999851	2157.6
SA22_4	1800	111.6470456123352	214.4706630706787	0.9960906	2158.8
SA22_4	1801	156.8066120147705	100.64809083938599	0.9976174	2160.0
SA22_4	1802	181.4068078994751	183.43852043151855	0.99907315	2161.2
SA22_4	1803	201.1338710784912	321.0618209838867	0.9998424	2162.4
SA22_4	1804	198.58492612838745	169.9163818359375	0.9992594	2163.6
SA22_4	1805	242.06066131591797	92.20031261444092	0.9992066	2164.8
SA22_4	1806	260.19086837768555	247.32954025268555	0.9994367	2166.0
SA22_4	1807	285.6863498687744	345.43187141418457	0.9999157	2167.2
SA22_4	1808	378.34784984588623	367.5579643249512	0.99984264	2168.4
SA22_4	1809	458.56595039367676	317.6060485839844	0.9996611	2169.6
SA22_4	1810	531.5113544464111	314.17917251586914	0.9992853	2170.8
SA22_4	1811	539.8424625396729	350.782470703125	0.9998318	2172.0
SA22_4	1812	458.3503246307373	356.2748908996582	0.9995851	2173.2
SA22_4	1813	354.5112133026123	373.30498695373535	0.99777967	2174.4
SA22_4	1814	534.814453125	216.73848152160645	1.9510453e-05	2175.6
SA22_4	1815	324.27566051483154	208.87752056121826	2.0039382e-05	2176.8
SA22_4	1816	503.78499031066895	213.36138725280762	1.7659271e-05	2178.0
SA22_4	1817	332.04731941223145	336.7964744567871	0.16932298	2179.2
SA22_4	1818	337.97688484191895	338.30806732177734	0.6864988	2180.4
SA22_4	1819	343.2673931121826	345.0311851501465	0.9977811	2181.6
SA22_4	1820	341.2896156311035	364.68034744262695	0.99934834	2182.8
SA22_4	1821	338.87901306152344	382.686824798584	0.9939727	2184.0
SA22_4	1822	339.685583114624	378.603458404541	0.9997383	2185.2
SA22_4	1823	348.55501651763916	352.04126358032227	0.99884295	2186.4
SA22_4	1824	330.8705806732178	238.72295379638672	0.99941504	2187.6
SA22_4	1825	338.6974573135376	229.73891258239746	0.99935883	2188.8
SA22_4	1826	287.2110843658447	255.94860076904297	0.9999087	2190.0
SA22_4	1827	147.22827672958374	238.91687393188477	0.9995716	2191.2
SA22_4	1828	113.1224274635315	239.14409637451172	0.46188948	2192.4
SA22_4	1829	137.89554834365845	234.52743530273438	0.9974275	2193.6
SA22_4	1830	121.12120389938354	228.25572967529297	0.9548492	2194.8
SA22_4	1831	138.3357286453247	272.0368766784668	0.991282	2196.0
SA22_4	1832	139.85013961791992	272.54688262939453	0.99858296	2197.2
SA22_4	1833	167.74828433990479	246.98896408081055	0.9993955	2198.4
SA22_4	1834	201.66645050048828	248.8322925567627	0.9998883	2199.6
SA22_4	1835	219.34192180633545	236.69394493103027	0.9998373	2200.8
SA22_4	1836	238.34834098815918	221.5331268310547	0.99955875	2202.0
SA22_4	1837	253.95057201385498	226.6234588623047	0.9996948	2203.2
SA22_4	1838	309.1024875640869	251.43267631530762	0.9998098	2204.4
SA22_4	1839	362.1683120727539	268.81513595581055	0.99979776	2205.6
SA22_4	1840	401.4725685119629	327.3640251159668	0.97179747	2206.8
SA22_4	1841	363.96937370300293	362.04723358154297	0.9995097	2208.0
SA22_4	1842	342.1964168548584	370.9600067138672	0.98890454	2209.2
SA22_4	1843	336.9071960449219	378.80109786987305	0.6442044	2210.4
SA22_4	1844	334.6217155456543	374.38602447509766	0.39524993	2211.6
SA22_4	1845	538.2012367248535	302.1858787536621	1.2279353e-05	2212.8
SA22_4	1846	434.6083641052246	220.23098945617676	2.3992281e-05	2214.0
SA22_4	1847	448.71387481689453	218.50567817687988	3.5757108e-05	2215.2
SA22_4	1848	482.723331451416	221.84316158294678	1.3327852e-05	2216.4
SA22_4	1849	468.85786056518555	220.73078155517578	1.8679568e-05	2217.6
SA22_4	1850	433.3940029144287	219.453763961792	2.7106838e-05	2218.8
SA22_4	1851	529.9874782562256	213.18278789520264	3.292915e-05	2220.0
SA22_4	1852	477.38428115844727	219.8497438430786	1.6917462e-05	2221.2
SA22_4	1853	252.78935432434082	296.9421100616455	1.6725651e-05	2222.4
SA22_4	1854	389.05935287475586	392.5840473175049	3.227422e-05	2223.6
SA22_4	1855	240.3982400894165	302.17371940612793	1.4856166e-05	2224.8
SA22_4	1856	473.2097625732422	219.92952346801758	1.8371587e-05	2226.0
SA22_4	1857	393.4144973754883	393.55247497558594	7.58241e-05	2227.2
SA22_4	1858	532.7973365783691	210.5077600479126	1.9862497e-05	2228.4
SA22_4	1859	471.14315032958984	221.71653270721436	1.609223e-05	2229.6
SA22_4	1860	353.35655212402344	350.92143058776855	0.9835684	2230.8
SA22_4	1861	372.57444858551025	340.93671798706055	0.9986106	2232.0
SA22_4	1862	397.05402851104736	345.4152488708496	0.9993445	2233.2
SA22_4	1863	443.58654022216797	358.11607360839844	0.9993037	2234.4
SA22_4	1864	477.76622772216797	382.81076431274414	0.9861347	2235.6
SA22_4	1865	518.968915939331	395.6435966491699	0.9971916	2236.8
SA22_4	1866	518.5337543487549	384.7382354736328	0.9999198	2238.0
SA22_4	1867	496.1968421936035	340.35879135131836	0.9993156	2239.2
SA22_4	1868	486.56277656555176	290.70287704467773	0.99160916	2240.4
SA22_4	1869	484.48405265808105	361.95945739746094	0.99306536	2241.6
SA22_4	1870	456.2815189361572	364.32766914367676	0.9998275	2242.8
SA22_4	1871	442.8982734680176	310.3396511077881	0.99969137	2244.0
SA22_4	1872	377.05979347229004	220.81867218017578	0.9993293	2245.2
SA22_4	1873	240.5571460723877	119.38672542572021	0.9999244	2246.4
SA22_4	1874	137.23132610321045	64.63831901550293	0.99938035	2247.6
SA22_4	1875	160.83942651748657	70.27002096176147	0.9999356	2248.8
SA22_4	1876	206.46226406097412	91.16446495056152	0.99914026	2250.0
SA22_4	1877	180.44135570526123	81.02236032485962	0.99915993	2251.2
SA22_4	1878	188.67764472961426	215.74042797088623	0.99935	2252.4
SA22_4	1879	179.31382656097412	318.775634765625	0.9994605	2253.6
SA22_4	1880	220.98453044891357	188.1498670578003	0.9990441	2254.8
SA22_4	1881	285.5210542678833	180.92748641967773	0.9963911	2256.0
SA22_4	1882	334.8374366760254	275.9915256500244	0.9998548	2257.2
SA22_4	1883	404.809045791626	239.76110458374023	0.9998373	2258.4
SA22_4	1884	485.66765785217285	163.49312782287598	0.99969053	2259.6
SA22_4	1885	578.2783031463623	96.51540756225586	0.99977225	2260.8
SA22_4	1886	658.6344242095947	51.47856831550598	0.9995115	2262.0
SA22_4	1887	724.3680477142334	39.62618350982666	0.9680251	2263.2
SA22_4	1888	787.2669219970703	71.00191354751587	8.719007e-05	2264.4
SA22_4	1889	711.8455410003662	123.22915077209473	0.99305725	2265.6
SA22_4	1890	634.1839790344238	201.40265464782715	0.99984074	2266.8
SA22_4	1891	610.899543762207	282.51843452453613	0.99945897	2268.0
SA22_4	1892	655.4037094116211	349.03653144836426	0.9997682	2269.2
SA22_4	1893	689.013671875	364.7347640991211	0.9998405	2270.4
SA22_4	1894	709.2914581298828	360.3801155090332	0.99981624	2271.6
SA22_4	1895	724.2842674255371	218.09773921966553	0.9987539	2272.8
SA22_4	1896	722.2479820251465	42.564697265625	0.97812134	2274.0
SA22_4	1897	738.6996269226074	187.35830783843994	0.0067839017	2275.2
SA22_4	1898	745.4754829406738	324.1702079772949	0.74410313	2276.4
SA22_4	1899	740.9602165222168	214.45547103881836	0.99722964	2277.6
SA22_4	1900	494.94409561157227	217.84024715423584	1.4645163e-05	2278.8
SA22_4	1901	731.9221019744873	40.19231200218201	0.19327556	2280.0
SA22_4	1902	732.0722579956055	38.63236427307129	0.5994953	2281.2
SA22_4	1903	721.4942932128906	53.27507972717285	0.99825495	2282.4
SA22_4	1904	723.5554695129395	175.10321617126465	0.078733966	2283.6
SA22_4	1905	717.5256729125977	306.49085998535156	0.99996424	2284.8
SA22_4	1906	729.2593002319336	239.04690742492676	0.9890377	2286.0
SA22_4	1907	723.0331897735596	73.94662141799927	0.99957937	2287.2
SA22_4	1908	713.3906364440918	44.86736297607422	0.9977586	2288.4
SA22_4	1909	722.3086357116699	43.87480974197388	0.10252839	2289.6
SA22_4	1910	725.8543968200684	35.30229449272156	0.113799416	2290.8
SA22_4	1911	737.5020980834961	38.16498041152954	0.9672171	2292.0
SA22_4	1912	677.2949695587158	131.7934799194336	0.99015266	2293.2
SA22_4	1913	719.0673351287842	325.4960632324219	0.99959296	2294.4
SA22_4	1914	728.2749176025391	290.487699508667	0.9967001	2295.6
SA22_4	1915	729.473876953125	77.04716920852661	0.993948	2296.8
SA22_4	1916	722.4723815917969	30.476185083389282	0.9690159	2298.0
SA22_4	1917	732.1479320526123	77.81777143478394	0.9984378	2299.2
SA22_4	1918	725.6646156311035	107.24335670471191	0.99404526	2300.4
SA22_4	1919	713.1053447723389	35.12634515762329	0.9665209	2301.6
SA22_4	1920	700.2188205718994	41.280269622802734	0.4642896	2302.8
SA22_4	1921	719.742488861084	39.65049505233765	0.98699343	2304.0
SA22_4	1922	717.0515060424805	41.80738091468811	0.99795306	2305.2
SA22_4	1923	677.4666786193848	221.900897026062	0.989801	2306.4
SA22_4	1924	729.026985168457	349.15117263793945	0.9996587	2307.6
SA22_4	1925	726.7603397369385	146.57326698303223	0.9022532	2308.8
SA22_4	1926	719.1486358642578	39.02013301849365	0.55789506	2310.0
SA22_4	1927	731.358814239502	28.887868523597717	0.0081932945	2311.2
SA22_4	1928	542.5714492797852	211.4917802810669	3.447046e-05	2312.4
SA22_4	1929	390.85402488708496	392.6905059814453	8.116143e-05	2313.6
SA22_4	1930	681.4508438110352	109.01590347290039	0.14860272	2314.8
SA22_4	1931	691.8903350830078	86.26808166503906	0.9960829	2316.0
SA22_4	1932	681.3597679138184	111.45534038543701	0.0010673851	2317.2
SA22_4	1933	682.8721523284912	106.08582258224487	0.15567327	2318.4
SA22_4	1934	767.2410011291504	33.40659499168396	0.3745366	2319.6
SA22_4	1935	735.3060722351074	73.31340551376343	0.91480416	2320.8
SA22_4	1936	723.705005645752	294.8467254638672	0.99668956	2322.0
SA22_4	1937	739.6923065185547	273.8851261138916	0.9513343	2323.2
SA22_4	1938	722.9825019836426	71.7596697807312	0.9982942	2324.4
SA22_4	1939	718.8803672790527	24.129180908203125	0.06567959	2325.6
SA22_4	1940	392.5374984741211	392.75630950927734	3.8840626e-05	2326.8
SA22_4	1941	725.3403663635254	62.11226463317871	0.005344914	2328.0
SA22_4	1942	698.541784286499	76.83308601379395	0.015575573	2329.2
SA22_4	1943	689.5955085754395	62.011542320251465	0.003141547	2330.4
SA22_4	1944	690.0949001312256	79.60963010787964	0.8843674	2331.6
SA22_4	1945	669.4078922271729	98.725905418396	0.9991887	2332.8
SA22_4	1946	651.6583442687988	243.62786293029785	0.9994511	2334.0
SA22_4	1947	653.0301570892334	358.5636234283447	0.99994016	2335.2
SA22_4	1948	650.3412246704102	310.73896408081055	0.99957913	2336.4
SA22_4	1949	679.2057037353516	185.25166511535645	0.99782985	2337.6
SA22_4	1950	686.613130569458	104.189293384552	0.20006655	2338.8
SA22_4	1951	751.5009880065918	43.05023789405823	0.1326369	2340.0
SA22_4	1952	734.9945068359375	126.0712480545044	0.9276781	2341.2
SA22_4	1953	718.163013458252	333.13676834106445	0.99983835	2342.4
SA22_4	1954	735.2431297302246	180.55492401123047	0.98892003	2343.6
SA22_4	1955	712.4726295471191	41.75499200820923	0.638944	2344.8
SA22_4	1956	760.2791786193848	48.20945978164673	1.659315e-05	2346.0
SA22_4	1957	436.8342876434326	220.60940265655518	2.4221346e-05	2347.2
SA22_4	1958	690.9765243530273	75.36111116409302	0.9895671	2348.4
SA22_4	1959	684.041690826416	108.41139793395996	0.3659478	2349.6
SA22_4	1960	647.4301338195801	118.49530220031738	0.9994413	2350.8
SA22_4	1961	717.5365447998047	66.92235231399536	0.4976795	2352.0
SA22_4	1962	763.8545989990234	34.09672021865845	0.021264123	2353.2
SA22_4	1963	727.1443843841553	44.67094659805298	0.06652871	2354.4
SA22_4	1964	781.1986923217773	39.56984996795654	1.6188476e-05	2355.6
SA22_4	1965	442.88434982299805	219.6015214920044	2.4609903e-05	2356.8
SA22_4	1966	685.5915069580078	63.544185161590576	0.00046478023	2358.0
SA22_4	1967	398.9925146102905	388.93077850341797	0.000257193	2359.2
SA22_4	1968	668.7755584716797	78.47012758255005	0.98196626	2360.4
SA22_4	1969	687.9966259002686	85.5778169631958	0.97795767	2361.6
SA22_4	1970	671.9037055969238	107.47866868972778	0.9712007	2362.8
SA22_4	1971	749.7082710266113	181.7380714416504	0.03597735	2364.0
SA22_4	1972	754.5929908752441	225.6703519821167	0.92848945	2365.2
SA22_4	1973	673.5567092895508	275.3947162628174	0.99974936	2366.4
SA22_4	1974	623.1185436248779	302.7766799926758	0.99989414	2367.6
SA22_4	1975	591.8011665344238	314.4686508178711	0.9998833	2368.8
SA22_4	1976	477.66332626342773	358.24962615966797	0.9992219	2370.0
SA22_4	1977	369.5310592651367	380.68965911865234	0.9956227	2371.2
SA22_4	1978	390.73424339294434	388.2175827026367	0.0001536532	2372.4
SA22_4	1979	242.00756549835205	305.38232803344727	1.2826177e-05	2373.6
SA22_4	1980	678.6894798278809	100.38651466369629	0.00019499396	2374.8
SA22_4	1981	362.1243476867676	342.5358581542969	0.95055026	2376.0
SA22_4	1982	440.86666107177734	350.6847381591797	0.9997315	2377.2
SA22_4	1983	553.1320095062256	376.4193534851074	0.98438	2378.4
SA22_4	1984	667.0732498168945	396.1435317993164	0.99914026	2379.6
SA22_4	1985	717.7492141723633	391.5260696411133	0.99981266	2380.8
SA22_4	1986	727.0336151123047	356.2697982788086	0.999348	2382.0
SA22_4	1987	744.4370269775391	267.3075199127197	0.61803967	2383.2
SA22_4	1988	710.5947494506836	319.2034435272217	0.999814	2384.4
SA22_4	1989	706.3794612884521	267.73303985595703	0.9995128	2385.6
SA22_4	1990	722.6901054382324	147.15803146362305	0.3575058	2386.8
SA22_4	1991	709.5315933227539	60.36367177963257	0.9810674	2388.0
SA22_4	1992	495.1223373413086	218.46327781677246	1.6600905e-05	2389.2
SA22_4	1993	731.1511993408203	90.40921926498413	0.99894744	2390.4
SA22_4	1994	720.3160285949707	252.3603630065918	0.99994457	2391.6
SA22_4	1995	730.1475524902344	189.70687866210938	0.95998424	2392.8
SA22_4	1996	721.2486267089844	59.461376667022705	0.9426654	2394.0
SA22_4	1997	716.4082527160645	41.238319873809814	0.9991984	2395.2
SA22_4	1998	726.3698577880859	253.00148963928223	0.9941037	2396.4
SA22_4	1999	741.0136222839355	313.50419998168945	0.54619294	2397.6
[truncated: 1,602 more rows]
