# Supplementary material for: Measuring inter-individual differences in behavioural types of gilthead seabreams in the laboratory using deep learning
Source: PeerJ. 2022 May 5;10:e13396. doi: 10.7717/peerj.13396 (PMC9080431; doi:10.7717/peerj.13396)
Supplement: Supplemental Information 1 [file peerj-10-13396-s001.zip › Raw validation data/d2/SA22_7.csv]

ID	sec	X	Y	%	seconds
SA22_7	1	152.8897523880005	243.9162540435791	0.99656147	0.0
SA22_7	2	146.39726877212524	368.9479637145996	0.99950063	1.2
SA22_7	3	139.11467790603638	303.1524181365967	0.999754	2.4
SA22_7	4	97.10795879364014	203.5653018951416	0.90536726	3.6
SA22_7	5	679.2255401611328	108.43055248260498	0.9850643	4.8
SA22_7	6	72.99003601074219	132.90573120117188	0.99517375	6.0
SA22_7	7	112.04277276992798	210.22567749023438	0.9950808	7.2
SA22_7	8	147.39632606506348	226.63676261901855	0.99105585	8.4
SA22_7	9	181.39067888259888	238.804292678833	0.999918	9.6
SA22_7	10	186.3569736480713	252.90298461914062	0.999824	10.8
SA22_7	11	187.46464252471924	259.2942523956299	0.9996779	12.0
SA22_7	12	184.92088317871094	262.4501037597656	0.99973065	13.2
SA22_7	13	165.45135974884033	260.39088249206543	0.9999181	14.4
SA22_7	14	89.81580138206482	295.7296657562256	0.92348295	15.6
SA22_7	15	79.09643650054932	250.71149826049805	0.98210686	16.8
SA22_7	16	107.81447887420654	86.06037139892578	0.9992268	18.0
SA22_7	17	681.2155246734619	107.37934112548828	0.36515617	19.2
SA22_7	18	145.45599222183228	262.055025100708	0.99985325	20.4
SA22_7	19	74.89714026451111	345.7935333251953	0.99917537	21.6
SA22_7	20	79.86868619918823	178.87730598449707	0.9965485	22.8
SA22_7	21	104.17013168334961	56.334614753723145	0.99981064	24.0
SA22_7	22	118.62653493881226	201.77392959594727	0.9993349	25.2
SA22_7	23	92.13088750839233	310.9715938568115	0.9990164	26.4
SA22_7	24	104.34517860412598	339.58239555358887	0.99978346	27.6
SA22_7	25	114.27831649780273	127.98229694366455	0.73669386	28.8
SA22_7	26	119.6634292602539	50.564972162246704	0.9824457	30.0
SA22_7	27	121.47845029830933	91.45233392715454	0.9995604	31.2
SA22_7	28	96.59820795059204	207.69309997558594	0.9909944	32.4
SA22_7	29	130.52046298980713	207.39727020263672	0.9987845	33.6
SA22_7	30	156.84387683868408	233.9421272277832	0.99984455	34.8
SA22_7	31	77.97202467918396	239.9839210510254	0.9953211	36.0
SA22_7	32	680.2284240722656	109.3538761138916	0.86315084	37.2
SA22_7	33	80.09251356124878	110.08179187774658	0.9925143	38.4
SA22_7	34	681.1609268188477	105.62779426574707	0.28633553	39.6
SA22_7	35	108.0765962600708	259.1506576538086	0.9855605	40.8
SA22_7	36	153.56062650680542	380.2115249633789	0.9999223	42.0
SA22_7	37	150.47433376312256	267.60778427124023	0.9981053	43.2
SA22_7	38	150.88194608688354	355.87085723876953	0.99543947	44.4
SA22_7	39	151.13909244537354	286.10020637512207	0.9996495	45.6
SA22_7	40	130.49602508544922	153.74107360839844	0.9992105	46.8
SA22_7	41	112.16140985488892	275.2804756164551	0.9997862	48.0
SA22_7	42	98.13230037689209	368.4280586242676	0.9993037	49.2
SA22_7	43	103.46715450286865	385.28881072998047	0.9988807	50.4
SA22_7	44	131.30037784576416	249.33643341064453	0.6892621	51.6
SA22_7	45	133.29424858093262	221.24442100524902	0.77339816	52.8
SA22_7	46	680.1502704620361	106.58681631088257	0.63143605	54.0
SA22_7	47	153.15645933151245	395.55739402770996	0.99979657	55.2
SA22_7	48	99.895179271698	313.1023120880127	0.9992822	56.4
SA22_7	49	92.82631874084473	102.67373085021973	0.7092203	57.6
SA22_7	50	85.61197519302368	120.81793785095215	0.98633677	58.8
SA22_7	51	84.3934416770935	251.55266761779785	0.91643614	60.0
SA22_7	52	127.62939929962158	233.6949634552002	0.9914914	61.2
SA22_7	53	151.19258165359497	234.3519687652588	0.99480456	62.4
SA22_7	54	118.31362247467041	287.80571937561035	0.9986721	63.6
SA22_7	55	679.9660682678223	110.17244338989258	0.4496956	64.8
SA22_7	56	113.56003284454346	77.27012157440186	0.99933064	66.0
SA22_7	57	68.39165687561035	142.7640438079834	0.022944039	67.2
SA22_7	58	86.87036633491516	282.66746520996094	0.98169357	68.4
SA22_7	59	139.95689153671265	228.90289306640625	0.99950814	69.6
SA22_7	60	84.38408970832825	115.87935447692871	0.99596125	70.8
SA22_7	61	101.81567668914795	65.5385971069336	0.99922895	72.0
SA22_7	62	77.98647880554199	109.66790914535522	0.9907851	73.2
SA22_7	63	109.56113338470459	189.77663040161133	0.99659216	74.4
SA22_7	64	147.56282567977905	207.86916732788086	0.9815391	75.6
SA22_7	65	151.26380920410156	358.32329750061035	0.9985575	76.8
SA22_7	66	147.49935865402222	394.8786735534668	0.99983907	78.0
SA22_7	67	81.75204992294312	300.33857345581055	0.99358314	79.2
SA22_7	68	91.10461473464966	83.08377027511597	0.999383	80.4
SA22_7	69	89.88978266716003	92.33681201934814	0.9988825	81.6
SA22_7	70	113.99943828582764	202.7566623687744	0.7766886	82.8
SA22_7	71	150.3280758857727	339.3697929382324	0.9971269	84.0
SA22_7	72	146.8838930130005	341.8824005126953	0.99792707	85.2
SA22_7	73	136.13932132720947	281.07730865478516	0.9997038	86.4
SA22_7	74	106.26931190490723	377.1404457092285	0.9997012	87.6
SA22_7	75	72.53468036651611	213.83774757385254	0.98416084	88.8
SA22_7	76	124.55110549926758	40.70257544517517	0.9993986	90.0
SA22_7	77	79.30675745010376	163.0054235458374	0.9189571	91.2
SA22_7	78	78.39639782905579	295.292387008667	0.99923384	92.4
SA22_7	79	112.09249496459961	245.72965621948242	0.80171454	93.6
SA22_7	80	680.9486389160156	106.75372838973999	0.37606868	94.8
SA22_7	81	117.60919094085693	46.942405700683594	0.9997588	96.0
SA22_7	82	80.47986626625061	187.5278377532959	0.8987571	97.2
SA22_7	83	128.17888259887695	271.33392333984375	0.9998884	98.4
SA22_7	84	72.96806573867798	345.98828315734863	0.9804032	99.6
SA22_7	85	680.2976608276367	104.53986167907715	0.62527996	100.8
SA22_7	86	124.3028998374939	50.62873721122742	0.99191564	102.0
SA22_7	87	76.88318490982056	242.09057807922363	0.96873826	103.2
SA22_7	88	110.0825309753418	297.23095893859863	0.9992436	104.4
SA22_7	89	123.89891147613525	184.87778663635254	0.99956375	105.6
SA22_7	90	89.4714891910553	116.76947593688965	0.9909871	106.8
SA22_7	91	101.08124017715454	97.69143104553223	0.99913305	108.0
SA22_7	92	680.4481506347656	109.6893310546875	0.4669948	109.2
SA22_7	93	680.7276248931885	106.53466701507568	0.00757233	110.4
SA22_7	94	680.7291507720947	106.43528938293457	0.17528412	111.6
SA22_7	95	113.89375925064087	37.44237184524536	0.9922924	112.8
SA22_7	96	679.0449619293213	109.30953741073608	0.97238714	114.0
SA22_7	97	109.87590551376343	233.0261993408203	0.053445	115.2
SA22_7	98	135.88619232177734	219.5727825164795	0.9902422	116.4
SA22_7	99	137.0099902153015	272.75050163269043	0.9997545	117.6
SA22_7	100	141.87474250793457	381.99817657470703	0.99988127	118.8
SA22_7	101	84.90700721740723	372.07234382629395	0.9993024	120.0
SA22_7	102	75.40018558502197	212.36380577087402	0.83062214	121.2
SA22_7	103	108.20907354354858	53.81167531013489	0.999156	122.4
SA22_7	104	115.89181423187256	49.82012987136841	0.9984289	123.6
SA22_7	105	115.7718300819397	85.46024322509766	0.9997943	124.8
SA22_7	106	91.6617214679718	250.48416137695312	0.9995704	126.0
SA22_7	107	118.8913345336914	312.1761703491211	0.9996611	127.2
SA22_7	108	113.23840618133545	197.46625900268555	0.99860126	128.4
SA22_7	109	120.3832745552063	46.441590785980225	0.28621462	129.6
SA22_7	110	88.31638097763062	213.0688190460205	0.9873382	130.8
SA22_7	111	112.79076337814331	285.0827407836914	0.99908864	132.0
SA22_7	112	108.28490257263184	162.82241821289062	0.9981489	133.2
SA22_7	113	116.32170677185059	64.53556537628174	0.99783117	134.4
SA22_7	114	90.84224104881287	141.76958084106445	0.94842374	135.6
SA22_7	115	127.32491493225098	204.11922454833984	0.99739814	136.8
SA22_7	116	159.67297554016113	219.3788194656372	0.9935889	138.0
SA22_7	117	99.41776990890503	270.6163215637207	0.80690837	139.2
SA22_7	118	71.4537262916565	159.0941047668457	0.99880135	140.4
SA22_7	119	116.08524322509766	45.362441539764404	0.98941153	141.6
SA22_7	120	85.96090078353882	111.25362396240234	0.9903775	142.8
SA22_7	121	679.9187660217285	108.14085245132446	0.03235142	144.0
SA22_7	122	131.15183115005493	232.67653942108154	0.2421315	145.2
SA22_7	123	679.3675422668457	106.93262100219727	0.17394353	146.4
SA22_7	124	115.42614698410034	43.85954260826111	0.95554996	147.6
SA22_7	125	64.86898064613342	176.32132530212402	0.05283233	148.8
SA22_7	126	93.88726949691772	270.882568359375	0.9984131	150.0
SA22_7	127	98.39510917663574	156.3541030883789	0.6527451	151.2
SA22_7	128	110.5665922164917	60.93064785003662	0.9301375	152.4
SA22_7	129	105.08475303649902	78.25475692749023	0.9371263	153.6
SA22_7	130	124.10478591918945	42.43334412574768	0.98623174	154.8
SA22_7	131	96.30279541015625	87.4429178237915	0.9824347	156.0
SA22_7	132	77.10754871368408	264.4254398345947	0.87750655	157.2
SA22_7	133	123.7414002418518	198.73778343200684	0.9686639	158.4
SA22_7	134	680.18479347229	108.87419700622559	0.75487006	159.6
SA22_7	135	112.69608736038208	54.003095626831055	0.95773125	160.8
SA22_7	136	679.4769287109375	102.60726928710938	0.009547109	162.0
SA22_7	137	112.16248273849487	234.90142822265625	0.9677095	163.2
SA22_7	138	150.87556838989258	337.9404830932617	0.9994473	164.4
SA22_7	139	145.8431601524353	302.63671875	0.9997502	165.6
SA22_7	140	144.71789598464966	378.3774948120117	0.999887	166.8
SA22_7	141	154.1555881500244	319.9875068664551	0.99985623	168.0
SA22_7	142	149.36586618423462	373.3447265625	0.99992037	169.2
SA22_7	143	144.2854642868042	304.3889808654785	0.99991596	170.4
SA22_7	144	119.52722072601318	359.5169734954834	0.99872845	171.6
SA22_7	145	127.60347127914429	330.2346611022949	0.9971474	172.8
SA22_7	146	125.88629722595215	255.15020370483398	0.5212405	174.0
SA22_7	147	148.64197969436646	235.83240509033203	0.99835193	175.2
SA22_7	148	173.13308715820312	235.7541847229004	0.99987376	176.4
SA22_7	149	95.23227214813232	260.87047576904297	0.8212157	177.6
SA22_7	150	79.02235984802246	143.88075828552246	0.9808806	178.8
SA22_7	151	95.48879861831665	70.34183979034424	0.9990426	180.0
SA22_7	152	97.60661721229553	295.5390930175781	0.99978036	181.2
SA22_7	153	105.20609617233276	284.34433937072754	0.9990709	182.4
SA22_7	154	89.2191231250763	85.89416742324829	0.47322983	183.6
SA22_7	155	76.50929689407349	101.28190755844116	0.9974825	184.8
SA22_7	156	106.52406215667725	199.2428970336914	0.9987643	186.0
SA22_7	157	131.93321228027344	281.3100242614746	0.9996321	187.2
SA22_7	158	90.4484510421753	320.2583312988281	0.999741	188.4
SA22_7	159	680.387020111084	108.33885669708252	0.02122789	189.6
SA22_7	160	107.85608291625977	84.77590084075928	0.9996495	190.8
SA22_7	161	148.34848642349243	208.59169006347656	0.9999218	192.0
SA22_7	162	162.04614639282227	259.7468948364258	0.99980503	193.2
SA22_7	163	120.03223896026611	99.18870449066162	0.9359269	194.4
SA22_7	164	110.08502244949341	66.07812881469727	0.15175627	195.6
SA22_7	165	117.43941307067871	87.80072450637817	0.9996351	196.8
SA22_7	166	114.49865102767944	48.603365421295166	0.99922204	198.0
SA22_7	167	69.09569501876831	193.00314903259277	0.30502287	199.2
SA22_7	168	106.08999729156494	259.84663009643555	0.9310646	200.4
SA22_7	169	98.68047833442688	172.11599349975586	0.99830425	201.6
SA22_7	170	97.59804010391235	83.60597133636475	0.2487293	202.8
SA22_7	171	78.8057267665863	131.72069549560547	0.9958022	204.0
SA22_7	172	84.8497748374939	351.70844078063965	0.99875295	205.2
SA22_7	173	82.36832618713379	302.74011611938477	0.99810225	206.4
SA22_7	174	680.6716918945312	106.03420972824097	0.7141015	207.6
SA22_7	175	121.779465675354	49.765130281448364	0.9994746	208.8
SA22_7	176	104.64534759521484	48.24103116989136	0.972553	210.0
SA22_7	177	109.64070558547974	249.11779403686523	0.99991333	211.2
SA22_7	178	105.77914714813232	287.162389755249	0.998816	212.4
SA22_7	179	113.7838363647461	77.89064884185791	0.9992409	213.6
SA22_7	180	73.32252860069275	122.99237251281738	0.98402065	214.8
SA22_7	181	82.49194622039795	277.33245849609375	0.9775922	216.0
SA22_7	182	130.01952171325684	292.1045207977295	0.99976677	217.2
SA22_7	183	77.36952900886536	375.97034454345703	0.96728915	218.4
SA22_7	184	79.65549230575562	232.8619623184204	0.994991	219.6
SA22_7	185	108.54671001434326	116.63715362548828	0.29315495	220.8
SA22_7	186	106.48112297058105	56.04311227798462	0.9611815	222.0
SA22_7	187	124.51739311218262	214.783616065979	0.99841917	223.2
SA22_7	188	680.5922031402588	108.19769382476807	0.93075156	224.4
SA22_7	189	106.44538402557373	64.6184778213501	0.78165275	225.6
SA22_7	190	679.8285961151123	106.78158760070801	0.90279716	226.8
SA22_7	191	130.0546169281006	316.44307136535645	0.9994492	228.0
SA22_7	192	111.45651340484619	110.94896078109741	0.9988053	229.2
SA22_7	193	111.22314929962158	57.21330285072327	0.99817085	230.4
SA22_7	194	94.05191540718079	145.98020553588867	0.99963677	231.6
SA22_7	195	71.05622291564941	349.1513442993164	0.99953604	232.8
SA22_7	196	123.57621192932129	373.05118560791016	0.99976915	234.0
SA22_7	197	129.99387979507446	400.20864486694336	0.99987006	235.2
SA22_7	198	126.84917449951172	413.1526565551758	0.99968886	236.4
SA22_7	199	127.57148742675781	413.15637588500977	0.9996674	237.6
SA22_7	200	126.7931580543518	415.0063991546631	0.9997992	238.8
SA22_7	201	124.0598201751709	414.9785041809082	0.9995245	240.0
SA22_7	202	109.53788757324219	396.2592029571533	0.996807	241.2
SA22_7	203	120.91763019561768	290.03994941711426	0.99946934	242.4
SA22_7	204	101.21948719024658	242.6895046234131	0.14572243	243.6
SA22_7	205	99.38605427742004	319.1232490539551	0.99966335	244.8
SA22_7	206	101.29332542419434	317.107458114624	0.9997594	246.0
SA22_7	207	86.49963140487671	164.836106300354	0.9984107	247.2
SA22_7	208	111.648690700531	154.59129810333252	0.99990916	248.4
SA22_7	209	120.28387784957886	262.6751518249512	0.9997342	249.6
SA22_7	210	145.1918125152588	193.7816333770752	0.67318153	250.8
SA22_7	211	120.58734893798828	62.88905382156372	0.9995883	252.0
SA22_7	212	84.67024564743042	143.09746742248535	0.9752549	253.2
SA22_7	213	115.31463861465454	202.11015701293945	0.9983827	254.4
SA22_7	214	147.78785705566406	219.30102825164795	0.99261546	255.6
SA22_7	215	133.3384394645691	316.7958641052246	0.9999255	256.8
SA22_7	216	101.77083015441895	398.6070442199707	0.99807715	258.0
SA22_7	217	679.4148445129395	108.47238779067993	0.22891432	259.2
SA22_7	218	95.38379907608032	107.9770302772522	0.9966118	260.4
SA22_7	219	128.41110229492188	86.08305931091309	0.9997862	261.6
SA22_7	220	149.1536021232605	139.7775936126709	0.99991953	262.8
SA22_7	221	115.30430316925049	176.18047714233398	0.97685677	264.0
SA22_7	222	135.93515157699585	86.12912178039551	0.9997893	265.2
SA22_7	223	123.28482866287231	159.34988021850586	0.9996063	266.4
SA22_7	224	108.30972194671631	280.8548927307129	0.9999366	267.6
SA22_7	225	110.80766916275024	363.03500175476074	0.9992465	268.8
SA22_7	226	113.87066841125488	267.20483779907227	0.99579066	270.0
SA22_7	227	99.13247227668762	113.60372543334961	0.29531008	271.2
SA22_7	228	104.31653261184692	88.42497110366821	0.9870481	272.4
SA22_7	229	90.86984395980835	216.47323608398438	0.78737855	273.6
SA22_7	230	119.1879391670227	222.0310878753662	0.9981188	274.8
SA22_7	231	135.8839511871338	288.1215476989746	0.9994036	276.0
SA22_7	232	105.52200078964233	364.61703300476074	0.99959236	277.2
SA22_7	233	64.79588150978088	243.52855682373047	0.97067183	278.4
SA22_7	234	92.87724494934082	87.20052480697632	0.99091095	279.6
SA22_7	235	118.78830194473267	78.61568927764893	0.99991906	280.8
SA22_7	236	116.01598262786865	218.0604600906372	0.9998592	282.0
SA22_7	237	112.967050075531	284.49777603149414	0.99986136	283.2
SA22_7	238	149.04675483703613	198.1671953201294	0.955473	284.4
SA22_7	239	108.56097936630249	51.814305782318115	0.9997911	285.6
SA22_7	240	66.16445183753967	200.36122798919678	0.95747054	286.8
SA22_7	241	108.13878774642944	243.37875366210938	0.9889671	288.0
SA22_7	242	141.77191257476807	222.71129608154297	0.995382	289.2
SA22_7	243	123.88317584991455	296.41533851623535	0.9997876	290.4
SA22_7	244	84.1312050819397	367.46349334716797	0.99915576	291.6
SA22_7	245	69.4266676902771	260.7912254333496	0.9710451	292.8
SA22_7	246	105.51694631576538	79.74974870681763	0.8210813	294.0
SA22_7	247	139.73286151885986	114.82429504394531	0.8981157	295.2
SA22_7	248	119.6573257446289	157.81707286834717	0.9987424	296.4
SA22_7	249	119.40490007400513	301.1650085449219	0.99977213	297.6
SA22_7	250	101.6435980796814	166.27893447875977	0.9985483	298.8
SA22_7	251	116.5574312210083	61.54920816421509	0.9334283	300.0
SA22_7	252	110.08062362670898	70.53457260131836	0.9975345	301.2
SA22_7	253	71.03468775749207	271.67530059814453	0.9976102	302.4
SA22_7	254	100.98310708999634	361.1348533630371	0.9998534	303.6
SA22_7	255	107.9304575920105	361.8303680419922	0.99819225	304.8
SA22_7	256	105.51232099533081	169.249849319458	0.9967163	306.0
SA22_7	257	119.95266675949097	58.119800090789795	0.9995191	307.2
SA22_7	258	80.81391453742981	164.94554042816162	0.27844378	308.4
SA22_7	259	121.7855453491211	208.3275604248047	0.9984205	309.6
SA22_7	260	146.03207111358643	238.96156311035156	0.99064624	310.8
SA22_7	261	135.2099895477295	320.6657409667969	0.99975604	312.0
SA22_7	262	168.05405616760254	391.9987678527832	0.99988747	313.2
SA22_7	263	111.94639205932617	346.750545501709	0.9987919	314.4
SA22_7	264	77.79760360717773	181.28112316131592	0.32496387	315.6
SA22_7	265	120.5785870552063	54.56820487976074	0.9993629	316.8
SA22_7	266	72.40591049194336	162.76874542236328	0.9984334	318.0
SA22_7	267	680.656909942627	108.760986328125	0.945453	319.2
SA22_7	268	127.60248184204102	245.2964687347412	0.98386395	320.4
SA22_7	269	142.24673509597778	253.54808807373047	0.9984933	321.6
SA22_7	270	140.46378135681152	357.42173194885254	0.9996013	322.8
SA22_7	271	121.502685546875	401.0898971557617	0.999166	324.0
SA22_7	272	64.97212648391724	299.4114875793457	0.3946142	325.2
SA22_7	273	94.23809051513672	124.47043418884277	0.9962691	326.4
SA22_7	274	109.24196243286133	101.09885215759277	0.99925035	327.6
SA22_7	275	122.54329919815063	216.45472526550293	0.99975854	328.8
SA22_7	276	129.02884483337402	286.67346954345703	0.9998703	330.0
SA22_7	277	118.66190433502197	290.10621070861816	0.99951255	331.2
SA22_7	278	103.78320217132568	80.96182107925415	0.99417853	332.4
SA22_7	279	117.27654933929443	51.80169939994812	0.99927753	333.6
SA22_7	280	119.58816051483154	63.38608503341675	0.9991517	334.8
SA22_7	281	104.18016910552979	280.8303451538086	0.9999064	336.0
SA22_7	282	681.9771766662598	106.6360330581665	0.43424988	337.2
SA22_7	283	93.08144450187683	86.20280742645264	0.6985676	338.4
SA22_7	284	108.6128830909729	79.29041862487793	0.99973017	339.6
SA22_7	285	78.26303243637085	205.97076416015625	0.8985307	340.8
SA22_7	286	123.03624153137207	200.92556476593018	0.9975056	342.0
SA22_7	287	159.65338945388794	207.5064468383789	0.9852142	343.2
SA22_7	288	96.4173436164856	253.98508071899414	0.39847788	344.4
SA22_7	289	72.80468940734863	149.10193920135498	0.9966061	345.6
SA22_7	290	111.86068058013916	48.82934331893921	0.99964726	346.8
SA22_7	291	679.642391204834	107.31576919555664	0.25386548	348.0
SA22_7	292	99.11578297615051	250.34488677978516	0.9938023	349.2
SA22_7	293	156.39476776123047	336.2922191619873	0.9977983	350.4
SA22_7	294	151.19863748550415	347.1784973144531	0.9972162	351.6
SA22_7	295	152.00562477111816	358.7233257293701	0.99960095	352.8
SA22_7	296	156.14720582962036	284.3657970428467	0.9996891	354.0
SA22_7	297	149.78885650634766	345.9785270690918	0.99962974	355.2
SA22_7	298	152.01871395111084	251.78180694580078	0.99974424	356.4
SA22_7	299	131.23862743377686	295.3743553161621	0.9999136	357.6
SA22_7	300	119.06977891921997	366.73376083374023	0.9757534	358.8
SA22_7	301	150.44785737991333	253.15956115722656	0.9998772	360.0
SA22_7	302	139.6016240119934	368.01767349243164	0.99656564	361.2
SA22_7	303	143.09747219085693	268.1993865966797	0.999931	362.4
SA22_7	304	137.76235580444336	344.25493240356445	0.9976023	363.6
SA22_7	305	137.78076171875	242.55666732788086	0.9998217	364.8
SA22_7	306	113.46430778503418	330.82640647888184	0.999798	366.0
SA22_7	307	113.39293718338013	326.72295570373535	0.999166	367.2
SA22_7	308	119.69674825668335	198.99481773376465	0.9998995	368.4
SA22_7	309	98.03825616836548	136.16931438446045	0.991999	369.6
SA22_7	310	71.263986825943	180.75831413269043	0.8679305	370.8
SA22_7	311	70.27016282081604	339.2492866516113	0.9959086	372.0
SA22_7	312	87.96440362930298	319.42952156066895	0.9995696	373.2
SA22_7	313	681.354808807373	106.88872575759888	0.1556367	374.4
SA22_7	314	111.63084506988525	49.15984869003296	0.9981852	375.6
SA22_7	315	77.2054135799408	150.74439525604248	0.98401165	376.8
SA22_7	316	110.6086254119873	200.50048828125	0.9987827	378.0
SA22_7	317	144.78435516357422	206.86726570129395	0.99127746	379.2
SA22_7	318	120.38601636886597	255.31265258789062	0.9976252	380.4
SA22_7	319	75.28988122940063	205.83417892456055	0.9895935	381.6
SA22_7	320	681.4883232116699	106.54303550720215	0.6799141	382.8
SA22_7	321	117.3909068107605	53.07197570800781	0.999059	384.0
SA22_7	322	117.79360771179199	58.48659038543701	0.9991467	385.2
SA22_7	323	84.55342650413513	241.6805076599121	0.9998888	386.4
SA22_7	324	104.07582521438599	315.46711921691895	0.99938154	387.6
SA22_7	325	94.18699741363525	158.96687507629395	0.9115483	388.8
SA22_7	326	117.51097440719604	55.388946533203125	0.9987876	390.0
SA22_7	327	680.6465148925781	110.28406620025635	0.4049572	391.2
SA22_7	328	122.3367691040039	168.61330032348633	0.9913543	392.4
SA22_7	329	155.04640340805054	204.84320640563965	0.98928344	393.6
SA22_7	330	104.72363233566284	252.38173484802246	0.83108425	394.8
SA22_7	331	70.79334259033203	148.7557554244995	0.9366708	396.0
SA22_7	332	114.61321115493774	50.70749044418335	0.9641165	397.2
SA22_7	333	680.1249504089355	109.64200973510742	0.646647	398.4
SA22_7	334	127.81357765197754	257.2012710571289	0.9998646	399.6
SA22_7	335	102.10633277893066	176.36136531829834	0.9972818	400.8
SA22_7	336	109.15060043334961	64.4827151298523	0.7881295	402.0
SA22_7	337	99.85342621803284	127.06523895263672	0.9893328	403.2
SA22_7	338	81.72441124916077	325.6764793395996	0.9944457	404.4
SA22_7	339	86.053466796875	317.95543670654297	0.9993249	405.6
SA22_7	340	84.48086977005005	184.90493774414062	0.7942728	406.8
SA22_7	341	116.86558723449707	54.37488913536072	0.9996877	408.0
SA22_7	342	86.17076873779297	107.67983436584473	0.9981	409.2
SA22_7	343	77.00588703155518	229.9069118499756	0.9930566	410.4
SA22_7	344	111.71765327453613	252.25150108337402	0.9997967	411.6
SA22_7	345	114.96543884277344	295.3808784484863	0.9997012	412.8
SA22_7	346	681.1877727508545	107.07810401916504	0.15953034	414.0
SA22_7	347	117.3251748085022	50.93968391418457	0.9988949	415.2
SA22_7	348	680.3715229034424	108.9178991317749	0.6612598	416.4
SA22_7	349	679.7108173370361	108.79185676574707	0.20550783	417.6
SA22_7	350	120.79023122787476	203.7908935546875	0.99571395	418.8
SA22_7	351	85.75221300125122	110.79553842544556	0.8295978	420.0
SA22_7	352	105.11658191680908	67.4822473526001	0.9995159	421.2
SA22_7	353	75.894033908844	240.06980895996094	0.9974988	422.4
SA22_7	354	115.03570079803467	259.0637397766113	0.99737453	423.6
SA22_7	355	116.36984348297119	177.27458953857422	0.9697192	424.8
SA22_7	356	86.57385110855103	87.53002166748047	0.89197826	426.0
SA22_7	357	111.18980646133423	58.102619647979736	0.9994973	427.2
SA22_7	358	65.13786911964417	209.8055362701416	0.9648382	428.4
SA22_7	359	109.18394327163696	232.67839908599854	0.9946461	429.6
SA22_7	360	134.91623401641846	222.15939044952393	0.9809388	430.8
SA22_7	361	140.75722694396973	271.64557456970215	0.9993032	432.0
SA22_7	362	155.48804998397827	394.4604206085205	0.9996278	433.2
SA22_7	363	87.70328164100647	370.5165195465088	0.99858105	434.4
SA22_7	364	77.672278881073	199.2513656616211	0.9947942	435.6
SA22_7	365	115.18465280532837	53.23178172111511	0.9875572	436.8
SA22_7	366	681.367301940918	105.90695858001709	0.06511987	438.0
SA22_7	367	112.69943714141846	265.1162624359131	0.98860615	439.2
SA22_7	368	88.98646831512451	147.13088035583496	0.034777507	440.4
SA22_7	369	118.2962417602539	54.160076379776	0.9990152	441.6
SA22_7	370	680.8980941772461	106.97904109954834	0.85670775	442.8
SA22_7	371	681.1452388763428	108.03202629089355	0.9591284	444.0
SA22_7	372	680.6928157806396	109.19796466827393	0.3040533	445.2
SA22_7	373	135.527765750885	341.1539840698242	0.9988446	446.4
SA22_7	374	157.11841583251953	391.9270706176758	0.9995844	447.6
SA22_7	375	117.24859476089478	285.8682918548584	0.9999287	448.8
SA22_7	376	77.40050554275513	131.30853652954102	0.9644533	450.0
SA22_7	377	115.4884934425354	42.78146982192993	0.998767	451.2
SA22_7	378	681.7368984222412	107.82209873199463	0.7248148	452.4
SA22_7	379	91.7271375656128	252.3471736907959	0.4668221	453.6
SA22_7	380	120.88853120803833	270.44002532958984	0.82764524	454.8
SA22_7	381	119.50041055679321	366.5654182434082	0.97393405	456.0
SA22_7	382	134.16873216629028	226.6503381729126	0.99978966	457.2
SA22_7	383	84.8120391368866	367.9097843170166	0.9998776	458.4
SA22_7	384	95.12179493904114	269.27172660827637	0.99759585	459.6
SA22_7	385	104.33633327484131	89.0722131729126	0.991335	460.8
SA22_7	386	110.69924831390381	77.78565645217896	0.9988576	462.0
SA22_7	387	121.78202867507935	50.276280641555786	0.9992466	463.2
SA22_7	388	115.36805629730225	46.608874797821045	0.9989693	464.4
SA22_7	389	109.90132093429565	154.87047672271729	0.99861157	465.6
SA22_7	390	138.61768245697021	296.68164253234863	0.99985635	466.8
SA22_7	391	63.438498973846436	267.1037292480469	0.18248919	468.0
SA22_7	392	81.30435347557068	92.70089864730835	0.9957171	469.2
SA22_7	393	98.36015105247498	49.37849521636963	0.98655856	470.4
SA22_7	394	121.30526304244995	193.56053352355957	0.9996057	471.6
SA22_7	395	114.42456245422363	219.81388092041016	0.9980292	472.8
SA22_7	396	120.2261209487915	86.63589477539062	0.9892586	474.0
SA22_7	397	119.53908205032349	62.84879207611084	0.99957305	475.2
SA22_7	398	119.55832242965698	43.82106900215149	0.995376	476.4
SA22_7	399	72.1329391002655	179.28211212158203	0.9935666	477.6
SA22_7	400	97.5256085395813	241.66837692260742	0.0043619242	478.8
SA22_7	401	118.13311576843262	174.49145793914795	0.0027700078	480.0
SA22_7	402	680.305290222168	107.03458786010742	0.9179503	481.2
SA22_7	403	69.290292263031	158.58976364135742	0.9896694	482.4
SA22_7	404	681.1456680297852	107.49413967132568	0.22490531	483.6
SA22_7	405	120.28326988220215	355.9708786010742	0.9986745	484.8
SA22_7	406	133.58969688415527	218.28380584716797	0.9996742	486.0
SA22_7	407	132.28538036346436	184.56544876098633	0.9976884	487.2
SA22_7	408	96.95348739624023	299.2304992675781	0.9990715	488.4
SA22_7	409	150.2996802330017	266.78592681884766	0.99885416	489.6
SA22_7	410	83.26306939125061	298.20167541503906	0.9992988	490.8
SA22_7	411	84.94762182235718	230.27207851409912	0.9988757	492.0
SA22_7	412	118.87558698654175	53.90722990036011	0.9997408	493.2
SA22_7	413	139.33559656143188	90.73969602584839	0.99978775	494.4
SA22_7	414	116.13671779632568	67.27067470550537	0.97645265	495.6
SA22_7	415	116.7487382888794	54.18233871459961	0.9610478	496.8
SA22_7	416	125.50520896911621	59.446213245391846	0.999255	498.0
SA22_7	417	112.74693012237549	73.91059398651123	0.9995932	499.2
SA22_7	418	168.6295747756958	205.37122249603271	0.9997969	500.4
SA22_7	419	178.02095413208008	314.9953079223633	0.9998554	501.6
SA22_7	420	145.88433504104614	274.75802421569824	0.9993666	502.8
SA22_7	421	144.1392183303833	97.05809354782104	0.9989009	504.0
SA22_7	422	106.42256736755371	55.47469139099121	0.9536316	505.2
SA22_7	423	78.88564467430115	337.45004653930664	0.9979558	506.4
SA22_7	424	81.16118311882019	385.84888458251953	0.99792576	507.6
SA22_7	425	87.44240403175354	227.23156929016113	0.99583805	508.8
SA22_7	426	106.9323182106018	74.76611137390137	0.99924505	510.0
SA22_7	427	100.78397989273071	73.26210021972656	0.9980269	511.2
SA22_7	428	113.51500749588013	63.01011800765991	0.9870408	512.4
SA22_7	429	680.9514999389648	109.46316719055176	0.67268485	513.6
SA22_7	430	121.93442583084106	314.3181324005127	0.99984264	514.8
SA22_7	431	106.69572353363037	199.72792625427246	0.99858814	516.0
SA22_7	432	142.34344959259033	119.78689670562744	0.93066514	517.2
SA22_7	433	118.3535099029541	51.65137767791748	0.9985385	518.4
SA22_7	434	680.4651737213135	109.9372386932373	0.65400857	519.6
SA22_7	435	115.68171977996826	198.13053131103516	0.9998078	520.8
SA22_7	436	121.47730588912964	327.4669647216797	0.99981445	522.0
SA22_7	437	107.5718879699707	203.6332368850708	0.99851936	523.2
SA22_7	438	96.05774283409119	70.95449209213257	0.9969875	524.4
SA22_7	439	119.91117000579834	57.528698444366455	0.9997565	525.6
SA22_7	440	118.34230422973633	45.23440718650818	0.7918244	526.8
SA22_7	441	95.58320045471191	188.53909492492676	0.99764377	528.0
SA22_7	442	105.8131217956543	330.3178024291992	0.9999877	529.2
SA22_7	443	117.27443933486938	256.9140815734863	0.98966265	530.4
SA22_7	444	93.44969391822815	109.02938604354858	0.89888066	531.6
SA22_7	445	680.8661460876465	107.78609991073608	0.28263742	532.8
SA22_7	446	102.09335088729858	213.3083438873291	0.98794997	534.0
SA22_7	447	139.16003704071045	232.112717628479	0.9947783	535.2
SA22_7	448	153.5818576812744	372.61945724487305	0.998447	536.4
SA22_7	449	133.50061178207397	334.1432189941406	0.9997074	537.6
SA22_7	450	143.23477745056152	244.9342918395996	0.99975723	538.8
SA22_7	451	124.86625909805298	356.8264102935791	0.9999093	540.0
SA22_7	452	77.13081240653992	289.97626304626465	0.9994289	541.2
SA22_7	453	106.73036575317383	118.30759048461914	0.9820451	542.4
SA22_7	454	118.90270709991455	75.18944978713989	0.9292273	543.6
SA22_7	455	105.24029731750488	67.81771659851074	0.967065	544.8
SA22_7	456	88.07578086853027	182.55603790283203	0.9919526	546.0
SA22_7	457	120.66295146942139	201.96646213531494	0.99937916	547.2
SA22_7	458	150.4184365272522	212.42772102355957	0.992721	548.4
SA22_7	459	175.2228021621704	200.2118682861328	0.9964302	549.6
SA22_7	460	100.52175521850586	173.8163709640503	0.98050827	550.8
SA22_7	461	61.941349506378174	315.87244033813477	0.998697	552.0
SA22_7	462	87.7698302268982	380.4781723022461	0.9986714	553.2
SA22_7	463	98.22478890419006	291.76626205444336	0.99948394	554.4
SA22_7	464	97.64955639839172	121.03717803955078	0.98031276	555.6
SA22_7	465	109.86447334289551	56.08928918838501	0.99392575	556.8
SA22_7	466	117.32616424560547	67.51260995864868	0.99932516	558.0
SA22_7	467	87.24554777145386	292.20322608947754	0.9997801	559.2
SA22_7	468	109.40643548965454	350.1843452453613	0.99978524	560.4
SA22_7	469	120.243239402771	198.12017440795898	0.9936325	561.6
SA22_7	470	120.9881067276001	77.73566722869873	0.9997243	562.8
SA22_7	471	89.3607497215271	126.64988994598389	0.99167377	564.0
SA22_7	472	130.82823753356934	178.492112159729	0.99769837	565.2
SA22_7	473	164.68262672424316	178.6856174468994	0.9947372	566.4
SA22_7	474	107.50465393066406	166.5531349182129	0.99926	567.6
SA22_7	475	84.79278087615967	236.4693260192871	0.97725505	568.8
SA22_7	476	81.92059993743896	300.9441375732422	0.99961686	570.0
SA22_7	477	111.08889579772949	222.97679901123047	0.89395005	571.2
SA22_7	478	122.02986478805542	102.19058275222778	0.95487976	572.4
SA22_7	479	124.07071590423584	196.4824390411377	0.9993937	573.6
SA22_7	480	106.18795156478882	220.6087303161621	0.9546999	574.8
SA22_7	481	107.09956884384155	75.38357019424438	0.7699438	576.0
SA22_7	482	84.06506180763245	122.47295379638672	0.9941048	577.2
SA22_7	483	125.82905292510986	185.6162452697754	0.9993543	578.4
SA22_7	484	143.79388093948364	204.0754222869873	0.98684376	579.6
SA22_7	485	139.3204689025879	319.1267967224121	0.99984825	580.8
SA22_7	486	159.66352224349976	395.4454708099365	0.9998005	582.0
SA22_7	487	100.28376579284668	350.95922470092773	0.9992662	583.2
SA22_7	488	71.56316041946411	190.43106079101562	0.99482614	584.4
SA22_7	489	112.75992393493652	48.77065300941467	0.7511877	585.6
SA22_7	490	111.52701377868652	190.07537841796875	0.6742469	586.8
SA22_7	491	148.13358783721924	272.3616600036621	0.99947184	588.0
SA22_7	492	145.94582319259644	367.3575210571289	0.99901605	589.2
SA22_7	493	148.05610179901123	247.5937271118164	0.99972457	590.4
SA22_7	494	140.29018878936768	362.0427417755127	0.9994642	591.6
SA22_7	495	152.44431495666504	252.51440048217773	0.9993581	592.8
SA22_7	496	680.6614875793457	107.7216911315918	0.8854769	594.0
SA22_7	497	159.23733711242676	383.0533790588379	0.9968966	595.2
SA22_7	498	144.7038173675537	364.51446533203125	0.99993646	596.4
SA22_7	499	82.77891874313354	232.82179355621338	0.99824417	597.6
SA22_7	500	104.86631393432617	67.36767768859863	0.9976808	598.8
SA22_7	501	71.71176671981812	148.3033847808838	0.987982	600.0
SA22_7	502	90.04645943641663	285.6695365905762	0.9933415	601.2
SA22_7	503	680.8643341064453	107.92887210845947	0.64283615	602.4
SA22_7	504	138.7716770172119	238.67477416992188	0.9918886	603.6
SA22_7	505	158.2479953765869	258.91831398010254	0.99962926	604.8
SA22_7	506	156.3018798828125	373.0334186553955	0.9996841	606.0
SA22_7	507	151.06312036514282	364.19360160827637	0.9998404	607.2
SA22_7	508	150.14972686767578	253.35783004760742	0.99926347	608.4
SA22_7	509	133.03487300872803	354.56892013549805	0.99992204	609.6
SA22_7	510	80.87564706802368	280.4267978668213	0.9994592	610.8
SA22_7	511	105.56802749633789	80.1343560218811	0.99920815	612.0
SA22_7	512	103.86427640914917	63.994760513305664	0.9985323	613.2
SA22_7	513	107.72242546081543	54.74970817565918	0.8916008	614.4
SA22_7	514	74.89908933639526	121.52848720550537	0.9882565	615.6
SA22_7	515	116.47942066192627	202.2593879699707	0.9990477	616.8
SA22_7	516	142.4778699874878	284.36985969543457	0.99986947	618.0
SA22_7	517	156.08067512512207	399.9555015563965	0.9998115	619.2
SA22_7	518	91.18783473968506	310.29767990112305	0.9989254	620.4
SA22_7	519	79.66695427894592	129.21611309051514	0.75087136	621.6
SA22_7	520	680.8322906494141	102.37845182418823	0.013101478	622.8
SA22_7	521	107.66023397445679	180.52302360534668	0.99468225	624.0
SA22_7	522	148.82135391235352	211.16108894348145	0.998055	625.2
SA22_7	523	117.1299695968628	276.3598823547363	0.9990103	626.4
SA22_7	524	66.91445112228394	263.86940002441406	0.8892234	627.6
SA22_7	525	85.62607765197754	82.63434648513794	0.847841	628.8
SA22_7	526	81.46779537200928	123.0963134765625	0.9908618	630.0
SA22_7	527	109.32835340499878	203.00362586975098	0.9965838	631.2
SA22_7	528	121.70323133468628	250.32440185546875	0.99620205	632.4
SA22_7	529	112.69068717956543	262.2918891906738	0.9983211	633.6
SA22_7	530	111.43672466278076	268.20579528808594	0.9994154	634.8
SA22_7	531	116.48387908935547	272.11609840393066	0.99932814	636.0
SA22_7	532	108.8875412940979	274.1245651245117	0.99959415	637.2
SA22_7	533	144.65945959091187	323.1485366821289	0.9996309	638.4
SA22_7	534	156.54869079589844	361.88175201416016	0.9998683	639.6
SA22_7	535	165.3972625732422	375.6796073913574	0.9989629	640.8
SA22_7	536	167.33404397964478	379.76343154907227	0.99959797	642.0
SA22_7	537	170.7675576210022	383.7395668029785	0.9992854	643.2
SA22_7	538	168.76494884490967	387.4629878997803	0.9985459	644.4
SA22_7	539	165.7496690750122	389.0167808532715	0.9849598	645.6
SA22_7	540	165.78397750854492	390.3357696533203	0.99072284	646.8
SA22_7	541	170.8407759666443	394.51037406921387	0.9013885	648.0
SA22_7	542	167.62937307357788	394.8500919342041	0.98855597	649.2
SA22_7	543	168.2910680770874	394.56287384033203	0.9744091	650.4
SA22_7	544	174.4581937789917	391.76130294799805	0.9364386	651.6
SA22_7	545	171.02031707763672	395.8038139343262	0.72635466	652.8
SA22_7	546	165.42339324951172	399.48254585266113	0.5948843	654.0
SA22_7	547	167.77565479278564	397.86752700805664	0.9902602	655.2
SA22_7	548	168.13828945159912	400.570764541626	0.99773645	656.4
SA22_7	549	166.80132150650024	399.15401458740234	0.9976694	657.6
SA22_7	550	168.5486078262329	397.87353515625	0.9951721	658.8
SA22_7	551	169.42644119262695	399.00564193725586	0.9994968	660.0
SA22_7	552	164.82727527618408	399.74864959716797	0.99261695	661.2
SA22_7	553	165.78290462493896	400.6262397766113	0.9861194	662.4
SA22_7	554	165.22846221923828	403.18811416625977	0.98257256	663.6
SA22_7	555	168.18609237670898	400.09002685546875	0.9564923	664.8
SA22_7	556	163.12811374664307	403.82349014282227	0.94392973	666.0
SA22_7	557	166.35924577713013	401.6005325317383	0.9696163	667.2
SA22_7	558	170.2112913131714	404.8971176147461	0.99910825	668.4
SA22_7	559	161.57941818237305	417.2914123535156	0.9996804	669.6
SA22_7	560	154.06711101531982	417.18292236328125	0.9996371	670.8
SA22_7	561	146.91784381866455	414.7727966308594	0.99833775	672.0
SA22_7	562	115.1523232460022	404.33263778686523	0.9964198	673.2
SA22_7	563	109.94389057159424	403.26364517211914	0.99787784	674.4
SA22_7	564	111.46416664123535	410.7583522796631	0.99912363	675.6
SA22_7	565	96.3970422744751	415.33432960510254	0.99368334	676.8
SA22_7	566	96.35103344917297	418.42151641845703	0.9919761	678.0
SA22_7	567	89.25031423568726	410.6977844238281	0.99394786	679.2
SA22_7	568	680.5378913879395	107.34055995941162	0.9043878	680.4
SA22_7	569	104.87807989120483	387.72857666015625	0.99930894	681.6
SA22_7	570	113.73072862625122	375.2120590209961	0.99976665	682.8
SA22_7	571	118.32066774368286	347.3969078063965	0.9995696	684.0
SA22_7	572	120.19717693328857	355.7043743133545	0.9998778	685.2
SA22_7	573	124.77589845657349	383.9021301269531	0.99987495	686.4
SA22_7	574	112.09741830825806	392.76729583740234	0.9993605	687.6
SA22_7	575	102.91604995727539	381.8020820617676	0.9012641	688.8
SA22_7	576	680.7025909423828	110.54728031158447	0.52432203	690.0
SA22_7	577	115.55628776550293	332.3665237426758	0.99569136	691.2
SA22_7	578	140.31521081924438	286.3520050048828	0.9997842	692.4
SA22_7	579	124.27453994750977	327.7892303466797	0.9999089	693.6
SA22_7	580	120.21018266677856	380.13410568237305	0.9997514	694.8
SA22_7	581	105.72268962860107	280.848913192749	0.9991321	696.0
SA22_7	582	109.39394235610962	205.78259468078613	0.999348	697.2
SA22_7	583	124.3470311164856	224.52984809875488	0.99984884	698.4
SA22_7	584	122.02557325363159	315.66152572631836	0.99990714	699.6
SA22_7	585	118.86494159698486	227.6437282562256	0.99827623	700.8
SA22_7	586	679.5882701873779	110.13251066207886	0.66585207	702.0
SA22_7	587	98.69422912597656	249.23091888427734	0.99203086	703.2
SA22_7	588	125.675368309021	247.37534523010254	0.98754275	704.4
SA22_7	589	145.77707052230835	248.21711540222168	0.983528	705.6
SA22_7	590	151.85997486114502	253.14946174621582	0.98238236	706.8
SA22_7	591	158.86001586914062	260.77571868896484	0.9995524	708.0
SA22_7	592	174.41835403442383	267.1734809875488	0.99794227	709.2
SA22_7	593	211.712384223938	266.44243240356445	0.99938464	710.4
SA22_7	594	269.9711799621582	259.73012924194336	0.99228233	711.6
SA22_7	595	272.02138900756836	260.5913257598877	0.998541	712.8
SA22_7	596	240.5702829360962	278.48167419433594	0.99990714	714.0
SA22_7	597	191.89682006835938	331.3191604614258	0.9997446	715.2
SA22_7	598	147.3547339439392	378.171443939209	0.99991024	716.4
SA22_7	599	81.84584379196167	368.38128089904785	0.99887604	717.6
SA22_7	600	92.14460849761963	255.1794147491455	0.98924655	718.8
SA22_7	601	103.09839248657227	150.2477216720581	0.99346924	720.0
SA22_7	602	90.15044569969177	183.95573616027832	0.97574675	721.2
SA22_7	603	117.82448291778564	296.5360736846924	0.9999039	722.4
SA22_7	604	100.88999271392822	151.71825885772705	0.9968196	723.6
SA22_7	605	113.5949969291687	102.0710563659668	0.99855834	724.8
SA22_7	606	115.15277624130249	119.55968856811523	0.99951196	726.0
SA22_7	607	111.02129220962524	237.16793060302734	0.9999542	727.2
SA22_7	608	92.70915389060974	349.39473152160645	0.9998802	728.4
SA22_7	609	109.37484502792358	350.31764030456543	0.9998305	729.6
SA22_7	610	113.56973648071289	189.15058135986328	0.99983466	730.8
SA22_7	611	93.46404075622559	124.37633514404297	0.9834147	732.0
SA22_7	612	112.31112480163574	86.17258787155151	0.9984281	733.2
SA22_7	613	90.91213941574097	93.19201469421387	0.9995049	734.4
SA22_7	614	74.22857880592346	259.0205669403076	0.0979042	735.6
SA22_7	615	110.72359085083008	256.2059211730957	0.98904043	736.8
SA22_7	616	138.13366889953613	247.2714900970459	0.9031251	738.0
SA22_7	617	157.6359987258911	254.90635871887207	0.99570954	739.2
SA22_7	618	156.95197582244873	242.69259452819824	0.6381511	740.4
SA22_7	619	146.52099609375	200.58076858520508	0.99923956	741.6
SA22_7	620	64.2321228981018	260.1375961303711	0.9957767	742.8
SA22_7	621	69.50573325157166	395.11027336120605	0.9976386	744.0
SA22_7	622	95.56504487991333	382.97773361206055	0.9992643	745.2
SA22_7	623	92.29915738105774	209.03992652893066	0.98835886	746.4
SA22_7	624	103.65326404571533	98.65113258361816	0.9973876	747.6
SA22_7	625	117.40232706069946	165.2189540863037	0.9998324	748.8
SA22_7	626	114.8019790649414	283.0942153930664	0.99994767	750.0
SA22_7	627	101.30496025085449	315.85018157958984	0.99962234	751.2
SA22_7	628	105.31208515167236	149.76924419403076	0.9978503	752.4
SA22_7	629	680.4610729217529	110.61032295227051	0.82215685	753.6
SA22_7	630	680.472469329834	110.14456272125244	0.59237206	754.8
SA22_7	631	99.69424605369568	204.5445728302002	0.99741566	756.0
SA22_7	632	135.74551343917847	214.9361515045166	0.99734074	757.2
SA22_7	633	143.94110441207886	345.39459228515625	0.92221886	758.4
SA22_7	634	154.36007976531982	364.88943099975586	0.99982256	759.6
SA22_7	635	79.13738489151001	249.87316131591797	0.96932393	760.8
SA22_7	636	681.1973571777344	107.14121103286743	0.2921766	762.0
SA22_7	637	113.14617395401001	53.636122941970825	0.99958557	763.2
SA22_7	638	130.6997299194336	68.10784578323364	0.999608	764.4
SA22_7	639	110.66988706588745	48.764408826828	0.99917006	765.6
SA22_7	640	87.43433952331543	176.405668258667	0.912024	766.8
SA22_7	641	681.1712265014648	109.2337703704834	0.42364672	768.0
SA22_7	642	126.61765813827515	307.32690811157227	0.99981624	769.2
SA22_7	643	100.95511674880981	298.71954917907715	0.9993998	770.4
SA22_7	644	80.12181520462036	139.8255157470703	0.72018474	771.6
SA22_7	645	115.96674919128418	41.484657526016235	0.99383646	772.8
SA22_7	646	116.59084558486938	49.914947748184204	0.99882597	774.0
SA22_7	647	69.55677270889282	231.4100217819214	0.8999656	775.2
SA22_7	648	681.5483093261719	108.63510131835938	0.5613713	776.4
SA22_7	649	143.0586814880371	286.18815422058105	0.999326	777.6
SA22_7	650	142.02215671539307	333.1749629974365	0.9983967	778.8
SA22_7	651	138.22935819625854	283.79419326782227	0.9998394	780.0
SA22_7	652	139.15729522705078	356.82849884033203	0.7760184	781.2
SA22_7	653	139.50297832489014	304.2082214355469	0.99982905	782.4
SA22_7	654	93.65330934524536	325.1957702636719	0.9952702	783.6
SA22_7	655	83.6987316608429	173.65915775299072	0.5072578	784.8
SA22_7	656	117.52451658248901	38.65949749946594	0.9990876	786.0
SA22_7	657	102.6440978050232	124.12452220916748	0.9521545	787.2
SA22_7	658	156.39801025390625	172.4640941619873	0.99742043	788.4
SA22_7	659	172.8046178817749	199.17949676513672	0.99980754	789.6
SA22_7	660	81.6695511341095	197.59471893310547	0.9982297	790.8
SA22_7	661	87.09022998809814	107.00093507766724	0.99120647	792.0
SA22_7	662	120.70709466934204	57.62821912765503	0.98257244	793.2
SA22_7	663	101.91419124603271	168.69810104370117	0.9964132	794.4
SA22_7	664	138.94517421722412	203.96657466888428	0.99636024	795.6
SA22_7	665	163.5974884033203	183.81937980651855	0.99885	796.8
SA22_7	666	680.8423042297363	107.73332118988037	0.2546078	798.0
SA22_7	667	83.87943506240845	362.0482349395752	0.99910814	799.2
SA22_7	668	100.85166692733765	340.1517105102539	0.99748296	800.4
SA22_7	669	679.2049407958984	108.11124801635742	0.80316615	801.6
SA22_7	670	100.58265924453735	64.53928470611572	0.98591447	802.8
SA22_7	671	116.81853532791138	86.15488529205322	0.9982457	804.0
SA22_7	672	111.2065315246582	154.59182739257812	0.9988349	805.2
SA22_7	673	122.52449989318848	316.6739273071289	0.99986017	806.4
SA22_7	674	112.94665336608887	235.46822547912598	0.9550673	807.6
SA22_7	675	96.94201946258545	179.66025352478027	0.54790187	808.8
SA22_7	676	117.27898120880127	312.3892593383789	0.9999577	810.0
SA22_7	677	108.97679328918457	186.19508743286133	0.9989096	811.2
SA22_7	678	110.38639545440674	59.07171964645386	0.99841845	812.4
SA22_7	679	75.61790347099304	153.08814525604248	0.9872422	813.6
SA22_7	680	108.60457420349121	211.87790393829346	0.9735762	814.8
SA22_7	681	147.54149913787842	263.990421295166	0.99983	816.0
SA22_7	682	79.53044772148132	351.6400909423828	0.9997129	817.2
SA22_7	683	75.27444362640381	242.95726776123047	0.7527389	818.4
SA22_7	684	102.19540596008301	96.74110651016235	0.9324941	819.6
SA22_7	685	681.2009811401367	108.62903594970703	0.52357817	820.8
SA22_7	686	108.34205150604248	310.6855773925781	0.999818	822.0
SA22_7	687	113.8548493385315	168.4727954864502	0.99966526	823.2
SA22_7	688	109.70032215118408	58.673694133758545	0.9992029	824.4
SA22_7	689	107.94214010238647	49.83169913291931	0.94782484	825.6
SA22_7	690	100.59354305267334	145.03392219543457	0.9978822	826.8
SA22_7	691	101.25904083251953	309.42100524902344	0.99990976	828.0
SA22_7	692	104.76549863815308	257.3722743988037	0.6070625	829.2
SA22_7	693	680.768871307373	108.01669120788574	0.87251204	830.4
SA22_7	694	122.9499340057373	48.895511627197266	0.9990778	831.6
SA22_7	695	70.79672813415527	195.36174774169922	0.9609086	832.8
SA22_7	696	114.94817733764648	215.20567417144775	0.99660057	834.0
SA22_7	697	156.47075176239014	254.42344665527344	0.99987185	835.2
SA22_7	698	172.83960580825806	393.3119487762451	0.9995839	836.4
SA22_7	699	142.0283079147339	352.6615047454834	0.99977165	837.6
SA22_7	700	98.57238531112671	246.21139526367188	0.2685221	838.8
SA22_7	701	90.01320600509644	128.13918113708496	0.8546726	840.0
SA22_7	702	118.35622787475586	58.742616176605225	0.9958681	841.2
SA22_7	703	115.2078628540039	61.789233684539795	0.99908924	842.4
SA22_7	704	84.85647439956665	297.4134635925293	0.9991316	843.6
SA22_7	705	104.67514991760254	321.04273796081543	0.9998386	844.8
SA22_7	706	106.34697675704956	163.16333770751953	0.99872166	846.0
SA22_7	707	125.38398504257202	39.59809899330139	0.9951001	847.2
SA22_7	708	63.65433931350708	191.8176555633545	0.9654197	848.4
SA22_7	709	101.85452699661255	245.4104518890381	0.9849806	849.6
SA22_7	710	143.2808518409729	212.12000370025635	0.98050714	850.8
SA22_7	711	147.51660823822021	305.3071975708008	0.99980587	852.0
SA22_7	712	155.01761436462402	386.78701400756836	0.999406	853.2
SA22_7	713	137.38754987716675	287.9325199127197	0.99949336	854.4
SA22_7	714	135.76470613479614	263.9440441131592	0.9997061	855.6
SA22_7	715	72.8103756904602	230.37737846374512	0.9464353	856.8
SA22_7	716	680.6718826293945	104.02218818664551	0.58941454	858.0
SA22_7	717	77.86511778831482	99.8259973526001	0.8442609	859.2
SA22_7	718	116.0423755645752	206.99240684509277	0.9973399	860.4
SA22_7	719	150.95486640930176	244.83604431152344	0.9996877	861.6
SA22_7	720	171.34039402008057	398.31212997436523	0.99981934	862.8
SA22_7	721	129.66996431350708	352.71878242492676	0.99972147	864.0
SA22_7	722	86.17545962333679	244.00311470031738	0.9935749	865.2
SA22_7	723	93.45746040344238	141.53480529785156	0.98132825	866.4
SA22_7	724	95.6754207611084	89.42691564559937	0.9980501	867.6
SA22_7	725	121.03805541992188	72.37322330474854	0.23462987	868.8
SA22_7	726	141.25546216964722	57.643611431121826	0.9997621	870.0
SA22_7	727	134.69974994659424	66.95642709732056	0.9998049	871.2
SA22_7	728	96.87156677246094	57.628551721572876	0.9981932	872.4
SA22_7	729	99.27005767822266	264.3218994140625	0.9999114	873.6
SA22_7	730	100.82257986068726	344.5642375946045	0.999295	874.8
SA22_7	731	115.36202430725098	168.39617729187012	0.9991549	876.0
SA22_7	732	94.952392578125	58.573787212371826	0.99922395	877.2
SA22_7	733	71.0778295993805	249.58439826965332	0.1132022	878.4
SA22_7	734	113.60872983932495	253.83722305297852	0.9969072	879.6
SA22_7	735	102.7202844619751	145.94364166259766	0.99952817	880.8
SA22_7	736	72.69894480705261	296.12096786499023	0.9984434	882.0
SA22_7	737	97.7283239364624	384.1161918640137	0.9964149	883.2
SA22_7	738	115.25903940200806	216.7170810699463	0.99739146	884.4
SA22_7	739	114.48774337768555	54.288432598114014	0.52820176	885.6
SA22_7	740	73.44386577606201	150.2633571624756	0.99804354	886.8
SA22_7	741	105.83552122116089	197.5092887878418	0.74345297	888.0
SA22_7	742	149.9883532524109	360.684871673584	0.9990854	889.2
SA22_7	743	158.15274715423584	265.98644256591797	0.9995728	890.4
SA22_7	744	138.14622163772583	226.29023551940918	0.9710179	891.6
SA22_7	745	162.1332287788391	373.52474212646484	0.9996551	892.8
SA22_7	746	159.6934676170349	397.7951431274414	0.999574	894.0
SA22_7	747	98.89034628868103	311.54611587524414	0.9968837	895.2
SA22_7	748	73.20067882537842	164.22296047210693	0.9353216	896.4
SA22_7	749	112.87654638290405	54.236029386520386	0.93263024	897.6
SA22_7	750	94.16403770446777	174.44981575012207	0.9060162	898.8
SA22_7	751	129.70443964004517	205.97519874572754	0.9983975	900.0
SA22_7	752	139.9217128753662	316.55542373657227	0.9998808	901.2
SA22_7	753	161.41321659088135	399.55458641052246	0.9992512	902.4
SA22_7	754	113.2637619972229	338.9248466491699	0.93560165	903.6
SA22_7	755	77.20028758049011	192.91385650634766	0.7247856	904.8
SA22_7	756	120.81682682037354	48.400676250457764	0.99934417	906.0
SA22_7	757	681.0250282287598	108.69767189025879	0.3100858	907.2
SA22_7	758	110.0572943687439	222.746000289917	0.89976317	908.4
SA22_7	759	113.4696364402771	319.99571800231934	0.99990916	909.6
SA22_7	760	679.8985481262207	107.22169876098633	0.48497832	910.8
SA22_7	761	679.9317836761475	109.73280429840088	0.55699116	912.0
SA22_7	762	91.606605052948	207.78385162353516	0.82825047	913.2
SA22_7	763	135.27820110321045	213.58304500579834	0.96711683	914.4
SA22_7	764	139.3056869506836	256.2858295440674	0.99968624	915.6
SA22_7	765	79.90140914916992	359.3375015258789	0.9993543	916.8
SA22_7	766	65.017831325531	227.63325691223145	0.0037382285	918.0
SA22_7	767	96.34401798248291	65.05783796310425	0.9927389	919.2
SA22_7	768	117.94651746749878	206.3550567626953	0.9963297	920.4
SA22_7	769	110.12282371520996	299.9509334564209	0.9997644	921.6
SA22_7	770	680.5771350860596	110.61216115951538	0.9229132	922.8
SA22_7	771	81.29045367240906	80.61075210571289	0.9471306	924.0
SA22_7	772	72.07181453704834	250.82061767578125	0.9973239	925.2
SA22_7	773	91.11145734786987	384.72925186157227	0.9989268	926.4
SA22_7	774	94.27543878555298	403.2409858703613	0.88485986	927.6
SA22_7	775	97.6002037525177	281.68670654296875	0.9990717	928.8
SA22_7	776	85.18736362457275	110.75318813323975	0.98168254	930.0
SA22_7	777	98.79117012023926	53.97348403930664	0.9971687	931.2
SA22_7	778	66.44400358200073	211.82390213012695	0.94538116	932.4
SA22_7	779	107.902991771698	258.3808994293213	0.8959345	933.6
SA22_7	780	129.03635501861572	373.145112991333	0.999863	934.8
SA22_7	781	147.28530645370483	242.2661018371582	0.9995111	936.0
SA22_7	782	76.41681432723999	187.87945747375488	0.9690326	937.2
SA22_7	783	111.61680221557617	81.28783464431763	0.98648876	938.4
SA22_7	784	81.07054829597473	133.38536739349365	0.89578307	939.6
SA22_7	785	116.8099045753479	199.52701091766357	0.99394506	940.8
SA22_7	786	148.17898273468018	223.9709758758545	0.99098337	942.0
SA22_7	787	166.57299995422363	379.77155685424805	0.9996705	943.2
SA22_7	788	148.75426292419434	388.67528915405273	0.9998228	944.4
SA22_7	789	82.09762573242188	290.68342208862305	0.97740865	945.6
SA22_7	790	77.69523859024048	124.29498195648193	0.9983695	946.8
SA22_7	791	117.90027618408203	55.42796015739441	0.9997173	948.0
SA22_7	792	81.01770877838135	155.92228889465332	0.9221866	949.2
SA22_7	793	81.82719349861145	187.16556072235107	0.2973593	950.4
SA22_7	794	83.14976692199707	232.18608856201172	0.9103725	951.6
SA22_7	795	96.45719528198242	331.80639266967773	0.997221	952.8
SA22_7	796	117.74017810821533	288.35723876953125	0.99966836	954.0
SA22_7	797	126.88579559326172	365.6703758239746	0.99972755	955.2
SA22_7	798	92.9168701171875	323.13697814941406	0.9990584	956.4
SA22_7	799	90.74372053146362	102.45293140411377	0.3644542	957.6
SA22_7	800	80.76339960098267	77.49780893325806	0.9884205	958.8
SA22_7	801	109.81920957565308	183.46691608428955	0.99245316	960.0
SA22_7	802	120.25982141494751	331.199426651001	0.9997074	961.2
SA22_7	803	85.64677834510803	350.80541610717773	0.99663675	962.4
SA22_7	804	104.52859401702881	146.59890174865723	0.99937385	963.6
SA22_7	805	116.11179113388062	82.3409914970398	0.9998963	964.8
SA22_7	806	105.30710220336914	52.551798820495605	0.9802712	966.0
SA22_7	807	73.52932095527649	227.39559173583984	0.9627745	967.2
SA22_7	808	90.70010185241699	312.08473205566406	0.9998317	968.4
SA22_7	809	102.12545394897461	244.30858612060547	0.26040423	969.6
SA22_7	810	105.42032718658447	104.60304021835327	0.91773295	970.8
SA22_7	811	114.36432600021362	43.596346378326416	0.9993969	972.0
SA22_7	812	118.18157434463501	48.55191349983215	0.9988788	973.2
SA22_7	813	111.60508394241333	48.339571952819824	0.5497678	974.4
SA22_7	814	113.22988271713257	128.27868461608887	0.9977963	975.6
SA22_7	815	107.29774236679077	347.96092987060547	0.9991866	976.8
SA22_7	816	122.60197401046753	167.33818531036377	0.9923422	978.0
SA22_7	817	121.07042074203491	62.044501304626465	0.99978226	979.2
SA22_7	818	79.43094372749329	203.41821670532227	0.97392297	980.4
SA22_7	819	103.74069213867188	241.7526626586914	0.5699491	981.6
SA22_7	820	102.61317491531372	238.10986518859863	0.8907883	982.8
SA22_7	821	99.14239645004272	248.71335983276367	0.9967721	984.0
SA22_7	822	153.61207723617554	306.212854385376	0.99913317	985.2
SA22_7	823	141.71762466430664	216.6227102279663	0.9992933	986.4
SA22_7	824	155.89576959609985	98.51048469543457	0.9991025	987.6
SA22_7	825	142.8992509841919	136.0310697555542	0.5633147	988.8
SA22_7	826	132.6111078262329	283.05273056030273	0.99984777	990.0
SA22_7	827	128.53779792785645	112.52190113067627	0.9964265	991.2
SA22_7	828	133.71466398239136	216.33466243743896	0.9998265	992.4
SA22_7	829	107.70633220672607	307.7885627746582	0.9999089	993.6
SA22_7	830	680.1134586334229	109.73041534423828	0.7666678	994.8
SA22_7	831	680.9038162231445	107.6758861541748	0.7393929	996.0
SA22_7	832	95.693039894104	189.95115280151367	0.9630463	997.2
SA22_7	833	135.28738021850586	289.284610748291	0.9999602	998.4
SA22_7	834	74.58762526512146	349.923791885376	0.9980824	999.6
SA22_7	835	87.6338005065918	195.1186180114746	0.99340594	1000.8
SA22_7	836	107.12872743606567	69.7891902923584	0.9996978	1002.0
SA22_7	837	68.16266179084778	218.29513549804688	0.92831594	1003.2
SA22_7	838	110.76922416687012	257.53400802612305	0.40112054	1004.4
SA22_7	839	142.13385581970215	245.63175201416016	0.9903672	1005.6
SA22_7	840	166.4194107055664	394.766149520874	0.9997036	1006.8
SA22_7	841	145.0993776321411	321.78640365600586	0.99830425	1008.0
SA22_7	842	83.60006809234619	212.44829177856445	0.9448304	1009.2
SA22_7	843	99.1583526134491	76.20763778686523	0.99602216	1010.4
SA22_7	844	680.776834487915	108.36174488067627	0.10143335	1011.6
SA22_7	845	98.36667776107788	231.1351776123047	0.9949851	1012.8
SA22_7	846	120.56833505630493	223.64413261413574	0.9954442	1014.0
SA22_7	847	162.14929819107056	367.42109298706055	0.99860626	1015.2
SA22_7	848	147.01642990112305	333.3380699157715	0.9987036	1016.4
SA22_7	849	151.23822689056396	276.11040115356445	0.9999329	1017.6
SA22_7	850	140.25235176086426	338.06488037109375	0.9957553	1018.8
SA22_7	851	135.90487241744995	303.3585834503174	0.99980134	1020.0
SA22_7	852	149.70797300338745	326.19455337524414	0.9991254	1021.2
SA22_7	853	114.08052444458008	324.31517601013184	0.99964595	1022.4
SA22_7	854	76.66552662849426	310.1525688171387	0.99871266	1023.6
SA22_7	855	111.04433536529541	133.4319019317627	0.99705696	1024.8
SA22_7	856	101.59374475479126	74.15639877319336	0.47827423	1026.0
SA22_7	857	122.75683879852295	155.0736665725708	0.9639058	1027.2
SA22_7	858	150.27565956115723	181.3412046432495	0.99599105	1028.4
SA22_7	859	121.34408950805664	137.72047519683838	0.9992976	1029.6
SA22_7	860	76.2725830078125	280.5392074584961	0.9997528	1030.8
SA22_7	861	89.4934356212616	363.78905296325684	0.99987376	1032.0
SA22_7	862	94.34406161308289	291.189022064209	0.9993326	1033.2
SA22_7	863	680.4471015930176	108.66949081420898	0.19465844	1034.4
SA22_7	864	681.3144683837891	109.85232353210449	0.58601046	1035.6
SA22_7	865	86.31361126899719	187.864351272583	0.971854	1036.8
SA22_7	866	681.0178756713867	108.34969997406006	0.84407616	1038.0
SA22_7	867	157.84937143325806	354.3025016784668	0.99806255	1039.2
SA22_7	868	147.04468250274658	305.6567573547363	0.9988738	1040.4
SA22_7	869	149.61265325546265	243.76190185546875	0.8937541	1041.6
SA22_7	870	145.42779922485352	255.63846588134766	0.9975654	1042.8
SA22_7	871	166.0736083984375	259.56092834472656	0.9992113	1044.0
SA22_7	872	188.34625482559204	219.57062244415283	0.9997985	1045.2
SA22_7	873	85.4040265083313	232.7569341659546	0.94996595	1046.4
SA22_7	874	58.22243094444275	374.06885147094727	0.9894316	1047.6
SA22_7	875	76.23705267906189	384.0952491760254	0.9222433	1048.8
SA22_7	876	110.07131338119507	212.06500053405762	0.99726236	1050.0
SA22_7	877	147.23230600357056	120.21758079528809	0.7300146	1051.2
SA22_7	878	65.75053930282593	120.36026000976562	0.5094442	1052.4
SA22_7	879	92.13036298751831	218.05432319641113	0.9847837	1053.6
SA22_7	880	122.90021181106567	242.79393196105957	0.6402314	1054.8
SA22_7	881	136.2070083618164	355.7893753051758	0.9998592	1056.0
SA22_7	882	69.50242519378662	309.3948554992676	0.9332421	1057.2
SA22_7	883	90.68855047225952	144.56557273864746	0.8258149	1058.4
SA22_7	884	116.68704748153687	47.92846441268921	0.99956924	1059.6
SA22_7	885	76.09643936157227	180.61583518981934	0.0009327978	1060.8
SA22_7	886	96.63022756576538	236.01422309875488	0.9451327	1062.0
SA22_7	887	113.29360008239746	256.49645805358887	0.9402573	1063.2
SA22_7	888	154.1973114013672	355.60498237609863	0.9998834	1064.4
SA22_7	889	144.49427127838135	250.04213333129883	0.9995388	1065.6
SA22_7	890	74.684739112854	315.527400970459	0.9977822	1066.8
SA22_7	891	79.1660726070404	197.70401000976562	0.55632603	1068.0
SA22_7	892	111.23881340026855	46.09925866127014	0.9320245	1069.2
SA22_7	893	102.32763290405273	140.59344291687012	0.9985297	1070.4
SA22_7	894	139.07196521759033	175.62254905700684	0.9978161	1071.6
SA22_7	895	144.3885326385498	319.11569595336914	0.9936473	1072.8
SA22_7	896	148.2226848602295	360.49673080444336	0.9987993	1074.0
SA22_7	897	157.22357034683228	247.43416786193848	0.99968934	1075.2
SA22_7	898	131.6953420639038	314.2777633666992	0.9999198	1076.4
SA22_7	899	70.50909996032715	203.4876537322998	0.98825514	1077.6
SA22_7	900	114.56753015518188	59.094250202178955	0.9972355	1078.8
SA22_7	901	103.63616943359375	145.99103450775146	0.9989323	1080.0
SA22_7	902	119.02239322662354	204.5925521850586	0.9986168	1081.2
SA22_7	903	143.69829893112183	220.9931516647339	0.9987017	1082.4
SA22_7	904	175.1232624053955	186.69822692871094	0.99968565	1083.6
SA22_7	905	95.73405981063843	219.38594341278076	0.9240928	1084.8
SA22_7	906	89.1819715499878	336.1157512664795	0.9999273	1086.0
SA22_7	907	82.95121192932129	250.3465175628662	0.9849523	1087.2
SA22_7	908	110.30428409576416	97.80430555343628	0.99937856	1088.4
SA22_7	909	116.72320365905762	77.1041464805603	0.99805695	1089.6
SA22_7	910	680.8151245117188	107.73711204528809	0.2077563	1090.8
SA22_7	911	89.07181024551392	219.8764944076538	0.8984468	1092.0
SA22_7	912	128.49608659744263	209.71933364868164	0.99718237	1093.2
SA22_7	913	152.4394392967224	290.5722713470459	0.9998822	1094.4
SA22_7	914	153.3390760421753	357.4123477935791	0.9930456	1095.6
SA22_7	915	156.77034854888916	241.27853393554688	0.99943906	1096.8
SA22_7	916	145.27990818023682	301.3886833190918	0.99988246	1098.0
SA22_7	917	155.2681565284729	364.95068550109863	0.999212	1099.2
SA22_7	918	120.27605772018433	278.7604808807373	0.97884	1100.4
SA22_7	919	72.27638959884644	174.78989124298096	0.9310467	1101.6
SA22_7	920	115.54436683654785	57.52684235572815	0.9998142	1102.8
SA22_7	921	77.51721739768982	179.06503200531006	0.5436571	1104.0
SA22_7	922	680.4701805114746	108.71245622634888	0.18035556	1105.2
SA22_7	923	148.9071488380432	350.6637382507324	0.9999137	1106.4
SA22_7	924	136.58912181854248	276.4288330078125	0.9989072	1107.6
SA22_7	925	99.68367218971252	327.5416374206543	0.9961009	1108.8
SA22_7	926	74.42854642868042	264.46935653686523	0.95868915	1110.0
SA22_7	927	105.1477313041687	74.43553447723389	0.99961156	1111.2
SA22_7	928	137.63080835342407	69.23996686935425	0.9992099	1112.4
SA22_7	929	110.43676137924194	39.82029318809509	0.99275887	1113.6
SA22_7	930	78.69116067886353	145.0305461883545	0.8857935	1114.8
SA22_7	931	109.3000054359436	184.70958709716797	0.99365884	1116.0
SA22_7	932	130.06997108459473	277.3231315612793	0.99968016	1117.2
SA22_7	933	87.51056790351868	371.4398002624512	0.99916685	1118.4
SA22_7	934	96.49820923805237	251.20233535766602	0.99833363	1119.6
SA22_7	935	109.9506139755249	156.91215991973877	0.99954104	1120.8
SA22_7	936	116.60679578781128	48.73264789581299	0.99986243	1122.0
SA22_7	937	681.110668182373	105.9254264831543	0.0581926	1123.2
SA22_7	938	680.5742263793945	106.60574913024902	0.9309838	1124.4
SA22_7	939	134.6977710723877	315.9305191040039	0.9997832	1125.6
SA22_7	940	147.88033962249756	291.6855525970459	0.9993316	1126.8
SA22_7	941	151.47011280059814	288.9079284667969	0.9997826	1128.0
SA22_7	942	153.94346714019775	379.61666107177734	0.9993481	1129.2
SA22_7	943	129.850971698761	335.0529384613037	0.8941869	1130.4
SA22_7	944	77.96411514282227	198.79830837249756	0.52507985	1131.6
SA22_7	945	116.32425785064697	47.86352276802063	0.99351937	1132.8
SA22_7	946	681.3327312469482	109.05075073242188	0.83754265	1134.0
SA22_7	947	114.57616090774536	196.0979461669922	0.99455404	1135.2
SA22_7	948	145.55221796035767	269.7743797302246	0.99983895	1136.4
SA22_7	949	155.54310083389282	394.4506359100342	0.9996573	1137.6
SA22_7	950	125.59475898742676	325.6233787536621	0.9807577	1138.8
SA22_7	951	85.2682888507843	152.7467393875122	0.022533013	1140.0
SA22_7	952	111.31612062454224	63.24904918670654	0.6440461	1141.2
SA22_7	953	104.35750484466553	171.37710571289062	0.7817978	1142.4
SA22_7	954	128.51544618606567	292.3073387145996	0.99982846	1143.6
SA22_7	955	114.29116725921631	326.2537479400635	0.9983936	1144.8
SA22_7	956	140.39252996444702	193.85553359985352	0.9995782	1146.0
SA22_7	957	83.97045731544495	139.60882186889648	0.9975305	1147.2
SA22_7	958	110.36498546600342	72.36506223678589	0.99607146	1148.4
SA22_7	959	76.73002481460571	156.43940448760986	0.67228246	1149.6
SA22_7	960	112.93582916259766	192.4138355255127	0.99862146	1150.8
SA22_7	961	142.47806072235107	237.23590850830078	0.99990416	1152.0
SA22_7	962	107.6744794845581	379.5359802246094	0.9994399	1153.2
SA22_7	963	72.1845030784607	252.78233528137207	0.96832913	1154.4
SA22_7	964	120.11528015136719	51.15683555603027	0.99824595	1155.6
SA22_7	965	105.43699264526367	141.87602519989014	0.9961916	1156.8
SA22_7	966	158.3174467086792	217.50629425048828	0.99718225	1158.0
SA22_7	967	154.60834503173828	383.20472717285156	0.9950582	1159.2
SA22_7	968	165.9064531326294	244.6337127685547	0.99985886	1160.4
SA22_7	969	143.57320070266724	254.23327445983887	0.9420955	1161.6
SA22_7	970	679.5458316802979	108.00530433654785	0.44130754	1162.8
SA22_7	971	142.21512079238892	183.88418197631836	0.9989497	1164.0
SA22_7	972	69.51181292533875	256.3992118835449	0.93474746	1165.2
SA22_7	973	91.08120799064636	142.9286241531372	0.25370142	1166.4
SA22_7	974	81.61841630935669	93.14830541610718	0.94724977	1167.6
SA22_7	975	108.10075998306274	167.39324569702148	0.9952277	1168.8
SA22_7	976	147.5352644920349	192.29066848754883	0.99305433	1170.0
SA22_7	977	157.4134349822998	375.90831756591797	0.9997446	1171.2
SA22_7	978	156.953763961792	243.3797836303711	0.9991775	1172.4
SA22_7	979	136.91182136535645	352.5736999511719	0.9998468	1173.6
SA22_7	980	66.83081388473511	297.32385635375977	0.8236263	1174.8
SA22_7	981	679.9413204193115	107.15060234069824	0.38940313	1176.0
SA22_7	982	93.06982755661011	96.32062196731567	0.9466555	1177.2
SA22_7	983	102.99073457717896	197.24802017211914	0.99668944	1178.4
SA22_7	984	145.3122854232788	242.58564949035645	0.9980819	1179.6
SA22_7	985	86.57554984092712	381.7100143432617	0.99938846	1180.8
SA22_7	986	79.80962991714478	267.2365951538086	0.9429259	1182.0
SA22_7	987	106.02579116821289	56.12520217895508	0.9982608	1183.2
SA22_7	988	88.97581696510315	153.46741676330566	0.92751706	1184.4
SA22_7	989	85.96302270889282	358.68066787719727	0.999257	1185.6
SA22_7	990	96.8659520149231	315.2332878112793	0.99947864	1186.8
SA22_7	991	115.56121110916138	155.0311517715454	0.9942514	1188.0
SA22_7	992	99.47348833084106	85.03853559494019	0.9441165	1189.2
SA22_7	993	108.44284296035767	53.166282176971436	0.9976509	1190.4
SA22_7	994	681.158447265625	107.76917695999146	0.7860959	1191.6
SA22_7	995	679.8619270324707	109.70296382904053	0.70722324	1192.8
SA22_7	996	136.40787601470947	235.79277992248535	0.99810034	1194.0
SA22_7	997	151.93456411361694	379.9823570251465	0.9954774	1195.2
SA22_7	998	154.1682243347168	249.71019744873047	0.9992337	1196.4
SA22_7	999	90.89749455451965	309.6588134765625	0.9996979	1197.6
SA22_7	1000	82.04443454742432	231.21641635894775	0.98583245	1198.8
SA22_7	1001	115.89663028717041	41.60723090171814	0.9770059	1200.0
SA22_7	1002	680.1020622253418	108.8276481628418	0.42751038	1201.2
SA22_7	1003	113.80141973495483	259.1136932373047	0.9948218	1202.4
SA22_7	1004	680.4237365722656	109.51214790344238	0.28981054	1203.6
SA22_7	1005	102.5138258934021	72.49857902526855	0.84281814	1204.8
SA22_7	1006	74.3487000465393	119.02209520339966	0.93490356	1206.0
SA22_7	1007	82.10911750793457	283.1370735168457	0.47895974	1207.2
SA22_7	1008	131.46886825561523	189.03250694274902	0.99851793	1208.4
SA22_7	1009	83.47265720367432	126.680588722229	0.86127496	1209.6
SA22_7	1010	111.44410371780396	53.10732364654541	0.095146574	1210.8
SA22_7	1011	69.25417184829712	194.2781925201416	0.98026705	1212.0
SA22_7	1012	680.7146072387695	108.21335792541504	0.24266863	1213.2
SA22_7	1013	129.9615979194641	319.7175979614258	0.99931574	1214.4
SA22_7	1014	66.91837310791016	356.9904899597168	0.96177477	1215.6
SA22_7	1015	105.67123889923096	184.86215114593506	0.9955928	1216.8
SA22_7	1016	104.50718402862549	58.752654790878296	0.99705267	1218.0
SA22_7	1017	72.87654280662537	232.64724254608154	0.8719189	1219.2
SA22_7	1018	679.585075378418	108.56513500213623	0.89915663	1220.4
SA22_7	1019	680.8605194091797	110.0881290435791	0.36108565	1221.6
SA22_7	1020	118.59155893325806	45.297757387161255	0.9990056	1222.8
SA22_7	1021	69.22603249549866	202.30399131774902	0.9977998	1224.0
SA22_7	1022	681.221866607666	107.32951641082764	0.6986577	1225.2
SA22_7	1023	143.75580549240112	232.31194496154785	0.9981079	1226.4
SA22_7	1024	165.01195430755615	387.2006893157959	0.99917525	1227.6
SA22_7	1025	130.59263229370117	292.8518486022949	0.9997733	1228.8
SA22_7	1026	680.7777404785156	107.11730003356934	0.52038056	1230.0
SA22_7	1027	116.4285659790039	52.9320502281189	0.80850047	1231.2
SA22_7	1028	679.4931888580322	108.81178379058838	0.0018465582	1232.4
SA22_7	1029	112.14866638183594	197.34533786773682	0.953118	1233.6
SA22_7	1030	155.48150539398193	354.63415145874023	0.9991949	1234.8
SA22_7	1031	157.72912502288818	269.8655605316162	0.9993407	1236.0
SA22_7	1032	131.2020778656006	274.3630599975586	0.9998611	1237.2
SA22_7	1033	148.17161560058594	372.6708126068115	0.9982249	1238.4
SA22_7	1034	124.28113222122192	247.30470657348633	0.9988397	1239.6
SA22_7	1035	68.75582337379456	103.84197235107422	0.48828578	1240.8
SA22_7	1036	93.42867136001587	71.53525114059448	0.9864644	1242.0
SA22_7	1037	87.64201402664185	180.63488960266113	0.998725	1243.2
SA22_7	1038	126.44435167312622	185.31927108764648	0.9967392	1244.4
SA22_7	1039	156.21743202209473	356.10217094421387	0.99840635	1245.6
SA22_7	1040	145.0394868850708	262.0714473724365	0.9987704	1246.8
SA22_7	1041	145.89358568191528	265.1003837585449	0.99689686	1248.0
SA22_7	1042	104.66024875640869	384.23898696899414	0.9993554	1249.2
SA22_7	1043	71.4756965637207	229.34280395507812	0.9793132	1250.4
SA22_7	1044	123.00841808319092	63.90726327896118	0.9996611	1251.6
SA22_7	1045	74.76610541343689	156.95427417755127	0.9992459	1252.8
SA22_7	1046	87.17503547668457	223.76375198364258	0.9425898	1254.0
SA22_7	1047	681.3045501708984	104.21868324279785	0.80615336	1255.2
SA22_7	1048	126.63767337799072	275.17184257507324	0.9619619	1256.4
SA22_7	1049	112.59908676147461	357.0863628387451	0.9998247	1257.6
SA22_7	1050	70.75526714324951	244.2579460144043	0.8774155	1258.8
SA22_7	1051	90.95829725265503	88.42124462127686	0.9125714	1260.0
SA22_7	1052	127.69533395767212	52.42565631866455	0.9987929	1261.2
SA22_7	1053	138.28468322753906	63.850908279418945	0.99587137	1262.4
SA22_7	1054	148.12633991241455	229.61206912994385	0.9999213	1263.6
SA22_7	1055	119.0954327583313	142.33745098114014	0.9985677	1264.8
SA22_7	1056	138.42453956604004	241.16223335266113	0.9865094	1266.0
SA22_7	1057	127.13110446929932	338.09057235717773	0.99990225	1267.2
SA22_7	1058	117.32056140899658	216.56704902648926	0.9985927	1268.4
SA22_7	1059	135.62920093536377	138.17416191101074	0.9692606	1269.6
SA22_7	1060	681.6004276275635	108.02420139312744	0.87078935	1270.8
SA22_7	1061	112.77072429656982	165.62300205230713	0.9827613	1272.0
SA22_7	1062	153.5413384437561	210.79283237457275	0.99913603	1273.2
SA22_7	1063	196.34069204330444	238.26387405395508	0.9983584	1274.4
SA22_7	1064	215.27042388916016	257.0082664489746	0.99961734	1275.6
SA22_7	1065	145.47587633132935	322.24828720092773	0.9999628	1276.8
SA22_7	1066	112.75138854980469	217.49550819396973	0.97735256	1278.0
SA22_7	1067	122.88548946380615	104.88488674163818	0.99590516	1279.2
SA22_7	1068	130.09485006332397	112.03486919403076	0.9993741	1280.4
SA22_7	1069	91.81139469146729	243.70848655700684	0.99981207	1281.6
SA22_7	1070	90.18239974975586	377.96825408935547	0.9995704	1282.8
SA22_7	1071	130.52083253860474	395.40733337402344	0.9998128	1284.0
SA22_7	1072	138.7811779975891	386.9142150878906	0.99981266	1285.2
SA22_7	1073	144.30875778198242	387.804536819458	0.9998777	1286.4
SA22_7	1074	136.89026832580566	351.2958812713623	0.9997179	1287.6
SA22_7	1075	117.01722145080566	129.12291526794434	0.91363066	1288.8
SA22_7	1076	116.86193943023682	128.35468769073486	0.99914527	1290.0
SA22_7	1077	129.255473613739	104.52133655548096	0.9996426	1291.2
SA22_7	1078	120.52710056304932	78.9860987663269	0.9990833	1292.4
SA22_7	1079	116.84815883636475	130.33390045166016	0.6468455	1293.6
SA22_7	1080	123.97174835205078	287.34180450439453	0.99993646	1294.8
SA22_7	1081	109.9982738494873	303.2215690612793	0.99958557	1296.0
SA22_7	1082	109.48314666748047	75.99965572357178	0.9885594	1297.2
SA22_7	1083	109.24220085144043	164.68020915985107	0.999138	1298.4
SA22_7	1084	116.80561304092407	296.77539825439453	0.99989927	1299.6
SA22_7	1085	90.15927314758301	153.10335159301758	0.033603154	1300.8
SA22_7	1086	115.99291563034058	57.82706022262573	0.9983553	1302.0
SA22_7	1087	65.3337299823761	202.31130123138428	0.9879462	1303.2
SA22_7	1088	680.4344654083252	108.77294540405273	0.045037802	1304.4
SA22_7	1089	101.72322988510132	351.7939281463623	0.99993646	1305.6
SA22_7	1090	81.0625672340393	253.8329315185547	0.92907286	1306.8
SA22_7	1091	97.38801717758179	90.00494956970215	0.71854234	1308.0
SA22_7	1092	122.99603223800659	210.24581909179688	0.9998472	1309.2
SA22_7	1093	108.71247053146362	241.2139892578125	0.99916315	1310.4
SA22_7	1094	102.02471017837524	101.98684215545654	0.2795101	1311.6
SA22_7	1095	76.50060057640076	107.14077472686768	0.9922356	1312.8
SA22_7	1096	681.587028503418	110.54170846939087	0.85417134	1314.0
SA22_7	1097	678.7487983703613	101.42878532409668	0.016208641	1315.2
SA22_7	1098	143.6387538909912	343.28670501708984	0.9998789	1316.4
SA22_7	1099	120.7080602645874	241.81889533996582	0.997781	1317.6
SA22_7	1100	74.46800470352173	121.54409408569336	0.99842036	1318.8
SA22_7	1101	94.57947611808777	76.80757284164429	0.98482656	1320.0
SA22_7	1102	81.00292682647705	215.43906211853027	0.29307535	1321.2
SA22_7	1103	118.89703273773193	199.21125411987305	0.92940736	1322.4
SA22_7	1104	153.2231092453003	248.85586738586426	0.99968004	1323.6
SA22_7	1105	151.24661922454834	357.0384979248047	0.99723166	1324.8
SA22_7	1106	151.26818418502808	234.3295955657959	0.99966764	1326.0
SA22_7	1107	103.38010787963867	370.7571029663086	0.9995389	1327.2
SA22_7	1108	77.12530493736267	276.9550609588623	0.95687324	1328.4
SA22_7	1109	114.90932703018188	84.84403610229492	0.99943906	1329.6
SA22_7	1110	680.5736541748047	108.28653573989868	0.631204	1330.8
SA22_7	1111	89.05082941055298	201.37295722961426	0.9920954	1332.0
SA22_7	1112	115.07108211517334	238.78047466278076	0.99869317	1333.2
SA22_7	1113	93.83770227432251	344.11542892456055	0.99992347	1334.4
SA22_7	1114	83.42580795288086	221.9253444671631	0.99797386	1335.6
SA22_7	1115	121.13257646560669	56.25051140785217	0.95362544	1336.8
SA22_7	1116	92.56949424743652	116.42093896865845	0.9941093	1338.0
SA22_7	1117	79.89952564239502	274.31264877319336	0.94651634	1339.2
SA22_7	1118	138.3018970489502	229.60105419158936	0.99975127	1340.4
SA22_7	1119	87.16826438903809	126.96003913879395	0.27249515	1341.6
SA22_7	1120	108.9268684387207	49.76077079772949	0.9934609	1342.8
SA22_7	1121	68.43355894088745	223.8495683670044	0.9957508	1344.0
SA22_7	1122	113.83135318756104	260.3690814971924	0.0045093945	1345.2
SA22_7	1123	131.4465880393982	216.80256843566895	0.9343972	1346.4
SA22_7	1124	163.83628845214844	353.80359649658203	0.99967	1347.6
SA22_7	1125	157.55386352539062	295.37927627563477	0.9994967	1348.8
SA22_7	1126	141.4173126220703	245.98528861999512	0.99739575	1350.0
SA22_7	1127	146.67494297027588	259.8364448547363	0.9989157	1351.2
SA22_7	1128	180.86981773376465	204.22240734100342	0.99741817	1352.4
SA22_7	1129	108.77106189727783	202.91218757629395	0.99684936	1353.6
SA22_7	1130	71.17290496826172	285.04085540771484	0.99287546	1354.8
SA22_7	1131	101.73914432525635	201.67309284210205	0.5417223	1356.0
SA22_7	1132	108.61265659332275	78.04830551147461	0.9996259	1357.2
SA22_7	1133	123.26350212097168	79.79985237121582	0.9978071	1358.4
SA22_7	1134	680.75852394104	108.04874181747437	0.5618407	1359.6
SA22_7	1135	123.9209771156311	206.91269874572754	0.998965	1360.8
SA22_7	1136	131.31370544433594	292.94403076171875	0.99998176	1362.0
SA22_7	1137	105.73810338973999	274.7749900817871	0.9989108	1363.2
SA22_7	1138	678.7883758544922	108.28282356262207	0.64661795	1364.4
SA22_7	1139	121.63456678390503	53.269275426864624	0.9983229	1365.6
SA22_7	1140	117.22865104675293	51.07724189758301	0.086890765	1366.8
SA22_7	1141	61.69436573982239	291.1886787414551	0.9952734	1368.0
SA22_7	1142	77.30334401130676	412.4904727935791	0.9672793	1369.2
SA22_7	1143	79.68437671661377	358.25889587402344	0.9818025	1370.4
SA22_7	1144	99.20837879180908	129.14308547973633	0.9985676	1371.6
SA22_7	1145	109.34427976608276	78.3257246017456	0.9987816	1372.8
SA22_7	1146	123.1532335281372	284.01509284973145	0.9999651	1374.0
SA22_7	1147	111.28500699996948	240.11077880859375	0.9993749	1375.2
SA22_7	1148	680.866527557373	104.90655899047852	0.373029	1376.4
SA22_7	1149	77.75072455406189	100.15795469284058	0.9976044	1377.6
SA22_7	1150	680.8019638061523	105.0770115852356	0.41810468	1378.8
SA22_7	1151	681.1461448669434	109.47428941726685	0.09824311	1380.0
SA22_7	1152	102.90912389755249	328.6667060852051	0.9999393	1381.2
SA22_7	1153	88.5460615158081	231.55789375305176	0.97319037	1382.4
SA22_7	1154	119.68886852264404	58.78682255744934	0.9993129	1383.6
SA22_7	1155	680.8628082275391	104.17626142501831	0.67308563	1384.8
SA22_7	1156	680.8627128601074	108.22370052337646	0.9511277	1386.0
SA22_7	1157	136.49423122406006	226.7544651031494	0.99947387	1387.2
SA22_7	1158	80.30391335487366	128.80369663238525	0.9525218	1388.4
SA22_7	1159	680.4089546203613	108.63178253173828	0.87640816	1389.6
SA22_7	1160	112.63512372970581	158.12604904174805	0.9989478	1390.8
SA22_7	1161	141.84426069259644	165.57289123535156	0.9930628	1392.0
SA22_7	1162	143.572735786438	295.16844749450684	0.9996754	1393.2
SA22_7	1163	168.79194974899292	397.0220947265625	0.99858993	1394.4
SA22_7	1164	139.54154253005981	385.0029945373535	0.9998084	1395.6
SA22_7	1165	87.24972009658813	325.8003044128418	0.98755544	1396.8
SA22_7	1166	94.21234130859375	95.98729848861694	0.8633328	1398.0
SA22_7	1167	103.19732427597046	177.4052095413208	0.297598	1399.2
SA22_7	1168	127.30591297149658	316.87957763671875	0.9999715	1400.4
SA22_7	1169	122.68121242523193	342.80439376831055	0.99989533	1401.6
SA22_7	1170	122.22181558609009	347.6301383972168	0.9999207	1402.8
SA22_7	1171	89.52745199203491	364.7962474822998	0.16437119	1404.0
SA22_7	1172	680.991792678833	105.87833404541016	0.043096375	1405.2
SA22_7	1173	680.2781105041504	107.2425627708435	0.0026825694	1406.4
SA22_7	1174	681.1224460601807	106.91479682922363	0.16180561	1407.6
SA22_7	1175	681.2427520751953	105.76311349868774	0.03562534	1408.8
SA22_7	1176	681.0196876525879	105.51990509033203	0.75949234	1410.0
SA22_7	1177	680.9981822967529	105.03839492797852	0.033285905	1411.2
SA22_7	1178	681.4149856567383	103.85639905929565	0.77973753	1412.4
SA22_7	1179	679.4412612915039	106.91973209381104	0.35787508	1413.6
SA22_7	1180	679.6206474304199	108.60946655273438	0.11271922	1414.8
SA22_7	1181	680.9636116027832	107.28988409042358	0.7425535	1416.0
SA22_7	1182	680.7401657104492	109.39108371734619	0.7697235	1417.2
SA22_7	1183	680.2698135375977	110.23422002792358	0.017712913	1418.4
SA22_7	1184	680.9150695800781	107.03428745269775	0.12342313	1419.6
SA22_7	1185	680.0801277160645	107.06271171569824	0.074335456	1420.8
SA22_7	1186	680.9974670410156	106.65421485900879	0.016567403	1422.0
SA22_7	1187	681.0555458068848	107.32388019561768	0.5386728	1423.2
SA22_7	1188	680.6590557098389	107.99491882324219	0.8122865	1424.4
SA22_7	1189	681.2794208526611	106.07898473739624	0.18039274	1425.6
SA22_7	1190	680.8511734008789	105.61503410339355	0.4175777	1426.8
SA22_7	1191	680.999755859375	106.0139536857605	0.5605708	1428.0
SA22_7	1192	680.6334495544434	108.0544924736023	0.002479303	1429.2
SA22_7	1193	679.0892601013184	107.13579654693604	0.3018934	1430.4
SA22_7	1194	680.2420139312744	106.36364936828613	0.018636134	1431.6
SA22_7	1195	679.9481391906738	106.98591470718384	0.006737209	1432.8
SA22_7	1196	679.8429012298584	98.98984909057617	0.0030676457	1434.0
SA22_7	1197	678.4500122070312	107.78097152709961	0.0019712546	1435.2
SA22_7	1198	679.5289039611816	100.66610813140869	0.054904222	1436.4
SA22_7	1199	680.6591987609863	103.77200603485107	0.1422884	1437.6
SA22_7	1200	680.2126884460449	105.38879871368408	0.052667692	1438.8
SA22_7	1201	681.3788414001465	106.15708351135254	0.048265733	1440.0
SA22_7	1202	680.0148010253906	107.81026124954224	0.09698452	1441.2
SA22_7	1203	680.6973934173584	107.65434265136719	0.2992926	1442.4
SA22_7	1204	680.1253795623779	107.55001544952393	0.15560673	1443.6
SA22_7	1205	680.1593780517578	109.32197570800781	0.37442765	1444.8
SA22_7	1206	681.1403751373291	105.26176929473877	0.0739522	1446.0
SA22_7	1207	680.6220054626465	108.71974468231201	0.061157186	1447.2
SA22_7	1208	679.4125556945801	110.32588005065918	0.006678145	1448.4
SA22_7	1209	679.3649196624756	107.41099834442139	0.09927781	1449.6
SA22_7	1210	679.3771743774414	109.53848361968994	0.6436328	1450.8
SA22_7	1211	680.0315856933594	104.07385110855103	0.022149418	1452.0
SA22_7	1212	680.4117679595947	103.42258930206299	0.0025707702	1453.2
SA22_7	1213	679.9913883209229	105.69758892059326	0.061579954	1454.4
SA22_7	1214	679.3251037597656	109.2186427116394	0.14370604	1455.6
SA22_7	1215	680.6559085845947	107.10617780685425	0.09706425	1456.8
SA22_7	1216	681.0470581054688	105.48582315444946	0.8406091	1458.0
SA22_7	1217	680.9453010559082	105.90917587280273	0.5302435	1459.2
SA22_7	1218	681.3355445861816	91.33646249771118	0.3754815	1460.4
SA22_7	1219	680.6015014648438	108.5399866104126	0.07709966	1461.6
SA22_7	1220	681.4594268798828	108.25088024139404	0.55338097	1462.8
SA22_7	1221	681.1822414398193	103.47508907318115	0.028824994	1464.0
SA22_7	1222	680.1640033721924	102.0991587638855	0.0066170855	1465.2
SA22_7	1223	680.4781913757324	107.25118160247803	0.1093434	1466.4
SA22_7	1224	680.5909156799316	108.16056489944458	0.52084196	1467.6
SA22_7	1225	680.3891181945801	106.13128423690796	0.026519628	1468.8
SA22_7	1226	680.148983001709	106.36407852172852	0.0021498534	1470.0
SA22_7	1227	681.1513423919678	102.53717422485352	0.17346087	1471.2
SA22_7	1228	680.6635856628418	105.81051349639893	0.13878092	1472.4
SA22_7	1229	680.5857181549072	105.46879291534424	0.6426084	1473.6
SA22_7	1230	680.9419631958008	104.57217693328857	0.065531194	1474.8
SA22_7	1231	681.4461708068848	104.92102146148682	0.17346358	1476.0
SA22_7	1232	680.6342124938965	111.15124940872192	0.085002236	1477.2
SA22_7	1233	541.184139251709	208.63821029663086	1.634762e-05	1478.4
SA22_7	1234	680.7901859283447	105.57374954223633	0.94679326	1479.6
SA22_7	1235	680.7188034057617	102.6723861694336	0.084416345	1480.8
SA22_7	1236	681.1336517333984	107.05718278884888	0.045814965	1482.0
SA22_7	1237	680.5294990539551	105.88674545288086	0.045158997	1483.2
SA22_7	1238	681.1206817626953	106.91349506378174	0.8616923	1484.4
SA22_7	1239	680.9713363647461	107.49406814575195	0.03966902	1485.6
SA22_7	1240	680.6950569152832	109.7988224029541	0.33330646	1486.8
SA22_7	1241	679.5107841491699	106.79065704345703	0.82011026	1488.0
SA22_7	1242	680.3519248962402	107.5422477722168	0.9095952	1489.2
SA22_7	1243	390.7369136810303	388.2681941986084	0.00036520368	1490.4
SA22_7	1244	115.88629484176636	435.9221363067627	6.588958e-05	1491.6
SA22_7	1245	676.9803524017334	103.9301347732544	0.0017168967	1492.8
SA22_7	1246	680.5629730224609	106.6295599937439	0.0067343274	1494.0
SA22_7	1247	481.06889724731445	212.13785648345947	2.4349512e-05	1495.2
SA22_7	1248	680.3383827209473	108.50088357925415	0.63366205	1496.4
SA22_7	1249	680.2270889282227	109.9467658996582	0.0044050184	1497.6
SA22_7	1250	680.5767059326172	109.61640357971191	0.6276244	1498.8
SA22_7	1251	447.74956703186035	321.3559627532959	1.4462899e-05	1500.0
SA22_7	1252	680.1518440246582	110.54827451705933	0.0065836306	1501.2
SA22_7	1253	680.1876068115234	109.13553714752197	0.5082404	1502.4
SA22_7	1254	680.6653499603271	108.3814287185669	0.56578624	1503.6
SA22_7	1255	685.2237224578857	101.86868190765381	0.13946474	1504.8
SA22_7	1256	680.7224273681641	107.01742172241211	0.40819508	1506.0
SA22_7	1257	681.2642097473145	107.00045585632324	0.08958608	1507.2
SA22_7	1258	680.3540229797363	106.97011470794678	0.009421623	1508.4
SA22_7	1259	680.2357196807861	109.63687419891357	0.22167908	1509.6
SA22_7	1260	679.9792766571045	111.42760276794434	0.560621	1510.8
SA22_7	1261	679.6980857849121	101.83173179626465	0.38977247	1512.0
SA22_7	1262	679.8575401306152	104.4530725479126	0.773301	1513.2
SA22_7	1263	681.0849189758301	104.3574571609497	0.7977557	1514.4
SA22_7	1264	680.6225776672363	104.4757890701294	0.7021003	1515.6
SA22_7	1265	680.7825088500977	104.6542239189148	0.14901666	1516.8
SA22_7	1266	681.4473152160645	96.7175030708313	0.34950855	1518.0
SA22_7	1267	680.6652069091797	105.94335079193115	0.28551733	1519.2
SA22_7	1268	137.98234462738037	428.70357513427734	0.99603623	1520.4
SA22_7	1269	146.76074981689453	425.7023048400879	0.9939335	1521.6
SA22_7	1270	143.0131196975708	423.5379409790039	0.9991968	1522.8
SA22_7	1271	122.9486346244812	424.57237243652344	0.8231834	1524.0
SA22_7	1272	680.3345680236816	105.28352737426758	0.12731779	1525.2
SA22_7	1273	92.21818447113037	426.73513412475586	0.930209	1526.4
SA22_7	1274	680.7011604309082	108.2774305343628	0.17395918	1527.6
SA22_7	1275	95.57245969772339	427.9632568359375	0.9681852	1528.8
SA22_7	1276	680.8221817016602	103.52075099945068	0.85134476	1530.0
SA22_7	1277	101.42223834991455	430.8738327026367	0.74109036	1531.2
SA22_7	1278	101.97620391845703	432.7364730834961	0.79461974	1532.4
SA22_7	1279	103.28938961029053	433.4146213531494	0.5277741	1533.6
SA22_7	1280	104.05066013336182	440.7392978668213	0.39652425	1534.8
SA22_7	1281	681.1058044433594	107.39195108413696	0.17329949	1536.0
SA22_7	1282	679.8287391662598	110.70608139038086	0.8776402	1537.2
SA22_7	1283	678.5788536071777	104.17671203613281	0.00697529	1538.4
SA22_7	1284	679.7966957092285	106.7743992805481	0.06079275	1539.6
SA22_7	1285	680.588436126709	107.8117847442627	0.77218974	1540.8
SA22_7	1286	102.01040506362915	446.7070770263672	0.28005078	1542.0
SA22_7	1287	100.83980560302734	446.8996238708496	0.87663406	1543.2
SA22_7	1288	101.80801153182983	447.1237564086914	0.483503	1544.4
SA22_7	1289	679.5690536499023	99.75485801696777	0.19891198	1545.6
SA22_7	1290	101.85902118682861	447.9771137237549	0.23160675	1546.8
SA22_7	1291	679.1865348815918	107.38137245178223	0.044798538	1548.0
SA22_7	1292	679.9910545349121	108.87052059173584	0.33710703	1549.2
SA22_7	1293	104.0463924407959	448.2963466644287	0.07236886	1550.4
SA22_7	1294	680.516242980957	107.76314735412598	0.88847727	1551.6
SA22_7	1295	102.9167890548706	447.1750259399414	0.51609415	1552.8
SA22_7	1296	679.909610748291	109.54360485076904	0.22042258	1554.0
SA22_7	1297	681.3416481018066	107.28874683380127	0.9168624	1555.2
SA22_7	1298	681.2899112701416	107.05976486206055	0.33261797	1556.4
SA22_7	1299	104.29214239120483	448.6812686920166	0.16056152	1557.6
SA22_7	1300	680.2635192871094	105.8776330947876	0.13904834	1558.8
SA22_7	1301	678.6608695983887	107.63923645019531	0.4879193	1560.0
SA22_7	1302	104.65359687805176	447.1098232269287	0.8934429	1561.2
SA22_7	1303	103.25255393981934	447.0977210998535	0.29177445	1562.4
SA22_7	1304	101.97734832763672	446.0547065734863	0.35173878	1563.6
SA22_7	1305	681.4775466918945	108.52428674697876	0.6656526	1564.8
SA22_7	1306	681.9719314575195	100.37415504455566	0.576698	1566.0
SA22_7	1307	680.2835464477539	105.48946380615234	0.18583763	1567.2
SA22_7	1308	104.71041202545166	447.4786376953125	0.100138865	1568.4
SA22_7	1309	680.6232452392578	106.67447090148926	0.09526602	1569.6
SA22_7	1310	680.8173656463623	104.44448947906494	0.7502246	1570.8
SA22_7	1311	102.4686336517334	449.8326301574707	0.0113045415	1572.0
SA22_7	1312	681.4398288726807	105.80748081207275	0.11588368	1573.2
SA22_7	1313	680.1831245422363	109.50124740600586	0.9510143	1574.4
SA22_7	1314	103.61912250518799	447.09351539611816	0.56035966	1575.6
SA22_7	1315	680.2083015441895	104.77734088897705	0.12151059	1576.8
SA22_7	1316	105.25360107421875	448.5354709625244	0.012568558	1578.0
SA22_7	1317	681.1967849731445	105.03085613250732	0.0015831371	1579.2
SA22_7	1318	681.504487991333	105.7524061203003	0.7316974	1580.4
SA22_7	1319	103.15353870391846	449.0138339996338	0.0052952296	1581.6
SA22_7	1320	681.5538883209229	106.69097900390625	0.7741501	1582.8
SA22_7	1321	681.0365676879883	106.46960735321045	0.049953997	1584.0
SA22_7	1322	681.1047554016113	107.85115957260132	0.43198258	1585.2
SA22_7	1323	680.900239944458	105.22060632705688	0.018724699	1586.4
SA22_7	1324	680.7440757751465	103.55598449707031	0.4179246	1587.6
SA22_7	1325	681.4977645874023	102.95952558517456	0.013433069	1588.8
SA22_7	1326	680.2354335784912	105.65456628799438	0.055900678	1590.0
SA22_7	1327	681.3862800598145	105.75151920318604	0.00879561	1591.2
SA22_7	1328	680.559492111206	105.98384857177734	0.6291032	1592.4
SA22_7	1329	680.4708480834961	108.90634059906006	0.77990955	1593.6
SA22_7	1330	680.5968284606934	110.51168918609619	0.38166153	1594.8
SA22_7	1331	105.03736734390259	446.6058540344238	0.44268268	1596.0
SA22_7	1332	681.3948631286621	109.19150590896606	0.32049924	1597.2
SA22_7	1333	108.41246843338013	449.17407989501953	0.15564741	1598.4
SA22_7	1334	680.730152130127	110.99066734313965	0.070582084	1599.6
SA22_7	1335	106.89303874969482	447.2867202758789	0.52164596	1600.8
SA22_7	1336	105.26474714279175	447.59897232055664	0.9173869	1602.0
SA22_7	1337	680.7451248168945	110.33655166625977	0.027252113	1603.2
SA22_7	1338	680.9104919433594	108.93353462219238	0.018475603	1604.4
SA22_7	1339	109.5328688621521	449.1895580291748	0.034204423	1605.6
SA22_7	1340	108.2007884979248	448.4863471984863	0.336292	1606.8
SA22_7	1341	109.35994386672974	450.3182315826416	0.50014573	1608.0
SA22_7	1342	108.03909301757812	448.79894256591797	0.87253445	1609.2
SA22_7	1343	104.89933490753174	448.94479751586914	0.9398197	1610.4
SA22_7	1344	104.41147089004517	448.41113090515137	0.96137637	1611.6
SA22_7	1345	109.99228954315186	450.05693435668945	0.25225395	1612.8
SA22_7	1346	107.08636045455933	448.65365982055664	0.63727725	1614.0
SA22_7	1347	109.67621803283691	449.5712471008301	0.75092655	1615.2
SA22_7	1348	108.26479196548462	448.9921188354492	0.71131617	1616.4
SA22_7	1349	108.62315893173218	448.38993072509766	0.7756593	1617.6
SA22_7	1350	108.87988805770874	446.563196182251	0.77741766	1618.8
SA22_7	1351	109.93287563323975	449.43511962890625	0.69110614	1620.0
SA22_7	1352	106.4310073852539	447.74511337280273	0.9091918	1621.2
SA22_7	1353	108.94583463668823	449.05674934387207	0.67572814	1622.4
SA22_7	1354	109.37963724136353	447.54472732543945	0.8119313	1623.6
SA22_7	1355	109.88681316375732	446.98705673217773	0.5882109	1624.8
SA22_7	1356	680.960750579834	108.0417251586914	0.9005186	1626.0
SA22_7	1357	109.76705551147461	450.781888961792	0.24289061	1627.2
SA22_7	1358	109.98678207397461	448.6760902404785	0.72558624	1628.4
SA22_7	1359	111.28723621368408	450.2003002166748	0.071971655	1629.6
SA22_7	1360	110.27066707611084	447.0754909515381	0.9151472	1630.8
SA22_7	1361	680.6378364562988	109.6172046661377	0.5514015	1632.0
SA22_7	1362	111.00612878799438	446.22453689575195	0.512549	1633.2
SA22_7	1363	110.6722354888916	446.10045433044434	0.7881343	1634.4
SA22_7	1364	681.1695575714111	104.08725500106812	0.19476081	1635.6
SA22_7	1365	108.85540246963501	450.2416133880615	0.32215166	1636.8
SA22_7	1366	111.43919229507446	446.5913200378418	0.9440851	1638.0
SA22_7	1367	110.9161376953125	446.1522102355957	0.6452816	1639.2
SA22_7	1368	111.63643598556519	447.47411727905273	0.80567706	1640.4
SA22_7	1369	679.3475151062012	108.34346294403076	0.14260429	1641.6
SA22_7	1370	679.6177387237549	111.07157707214355	0.9558007	1642.8
SA22_7	1371	112.13537454605103	445.7450294494629	0.7117678	1644.0
SA22_7	1372	112.91787624359131	445.6021213531494	0.84921235	1645.2
SA22_7	1373	680.6516647338867	106.47864818572998	0.3517309	1646.4
SA22_7	1374	112.97870874404907	446.370792388916	0.17476219	1647.6
SA22_7	1375	679.2766094207764	110.31533718109131	0.94695324	1648.8
SA22_7	1376	679.7890663146973	110.9746527671814	0.8429414	1650.0
SA22_7	1377	679.7096252441406	109.12028789520264	0.07971497	1651.2
SA22_7	1378	680.7817459106445	110.10842084884644	0.189253	1652.4
SA22_7	1379	681.1861038208008	109.75954055786133	0.58646244	1653.6
SA22_7	1380	680.5033683776855	109.6296501159668	0.57952297	1654.8
SA22_7	1381	680.5583000183105	108.10478925704956	0.028056832	1656.0
SA22_7	1382	112.16199398040771	449.1514778137207	0.32325494	1657.2
SA22_7	1383	109.79509353637695	449.2148208618164	0.049576145	1658.4
SA22_7	1384	111.37828826904297	448.6656188964844	0.13486937	1659.6
SA22_7	1385	681.0729026794434	104.63074207305908	0.17166469	1660.8
SA22_7	1386	111.71896457672119	448.531551361084	0.03472468	1662.0
SA22_7	1387	681.72287940979	109.68263626098633	0.0273313	1663.2
SA22_7	1388	680.279541015625	110.18717765808105	0.123568036	1664.4
SA22_7	1389	114.57765102386475	446.8571949005127	0.013951767	1665.6
SA22_7	1390	680.0733089447021	109.88878726959229	0.86263216	1666.8
SA22_7	1391	678.41796875	102.11560249328613	0.014259517	1668.0
SA22_7	1392	112.97323703765869	446.621789932251	0.051860277	1669.2
SA22_7	1393	680.9077262878418	106.32299423217773	0.17981422	1670.4
SA22_7	1394	681.1225414276123	107.97268867492676	0.11935057	1671.6
SA22_7	1395	679.6850204467773	109.65474128723145	0.56061107	1672.8
SA22_7	1396	112.1103286743164	445.90953826904297	0.9906183	1674.0
SA22_7	1397	113.62578868865967	445.6707000732422	0.024931574	1675.2
SA22_7	1398	679.5654296875	106.61372423171997	0.13512205	1676.4
SA22_7	1399	680.8548927307129	108.2197093963623	0.68293643	1677.6
SA22_7	1400	680.6167602539062	107.29069232940674	0.05842409	1678.8
SA22_7	1401	112.49614953994751	447.57920265197754	0.022162626	1680.0
SA22_7	1402	680.2742004394531	106.3434362411499	0.21463072	1681.2
SA22_7	1403	680.3071022033691	102.20081090927124	0.4668813	1682.4
SA22_7	1404	680.4545402526855	105.45229911804199	0.44571295	1683.6
SA22_7	1405	680.5325508117676	108.31060409545898	0.49057385	1684.8
SA22_7	1406	679.549503326416	109.84843254089355	0.7386044	1686.0
SA22_7	1407	680.5083274841309	103.70937824249268	0.31558627	1687.2
SA22_7	1408	681.2269687652588	107.48642921447754	0.30400434	1688.4
SA22_7	1409	681.9928169250488	107.41219997406006	0.35019365	1689.6
SA22_7	1410	680.9762001037598	107.6927661895752	0.14083245	1690.8
SA22_7	1411	680.6878089904785	108.7332558631897	0.30156693	1692.0
SA22_7	1412	680.672550201416	109.52001571655273	0.85421705	1693.2
SA22_7	1413	680.6401252746582	101.43618106842041	0.50418574	1694.4
SA22_7	1414	679.7469139099121	106.8061637878418	0.7358591	1695.6
SA22_7	1415	680.4783821105957	104.67942237854004	0.58973646	1696.8
SA22_7	1416	116.52774810791016	449.10181045532227	0.066637546	1698.0
SA22_7	1417	680.3295135498047	106.24779224395752	0.33786097	1699.2
SA22_7	1418	117.73438453674316	449.13731575012207	0.27009168	1700.4
SA22_7	1419	678.9413928985596	105.62893867492676	0.05390673	1701.6
SA22_7	1420	680.6337833404541	106.21814489364624	0.04092807	1702.8
SA22_7	1421	680.681324005127	110.33732414245605	0.0047570346	1704.0
SA22_7	1422	680.0323486328125	108.10245037078857	0.033280652	1705.2
SA22_7	1423	680.8326721191406	108.65169525146484	0.87567407	1706.4
SA22_7	1424	680.0763130187988	104.7850513458252	0.44337973	1707.6
SA22_7	1425	679.9571990966797	108.05249691009521	0.21610643	1708.8
SA22_7	1426	680.424690246582	106.42610549926758	0.0065028644	1710.0
SA22_7	1427	679.7611236572266	109.13256168365479	0.024331536	1711.2
SA22_7	1428	680.0419330596924	109.74570751190186	0.039550044	1712.4
SA22_7	1429	115.8684253692627	449.2178535461426	0.0023162903	1713.6
SA22_7	1430	680.0238609313965	104.68099594116211	0.0037060168	1714.8
SA22_7	1431	680.2042961120605	105.70122241973877	0.67567044	1716.0
SA22_7	1432	680.4021835327148	106.65234088897705	0.033430755	1717.2
SA22_7	1433	680.4594039916992	106.61404609680176	0.006600462	1718.4
SA22_7	1434	680.0017356872559	107.06357717514038	0.3736096	1719.6
SA22_7	1435	679.9962997436523	108.46590757369995	0.11218985	1720.8
SA22_7	1436	680.0681114196777	105.00095844268799	0.09086619	1722.0
SA22_7	1437	681.7475318908691	106.21320247650146	0.04506434	1723.2
SA22_7	1438	680.8348655700684	107.2071647644043	0.112436496	1724.4
SA22_7	1439	680.3731918334961	106.55652523040771	0.23308612	1725.6
SA22_7	1440	679.9806118011475	108.4577465057373	0.7647676	1726.8
SA22_7	1441	680.03249168396	109.79269981384277	0.9529084	1728.0
SA22_7	1442	679.864501953125	107.55916357040405	0.7507872	1729.2
SA22_7	1443	680.4972648620605	108.09634208679199	0.79744583	1730.4
SA22_7	1444	680.6923866271973	109.85754489898682	0.23695125	1731.6
SA22_7	1445	680.6151390075684	106.42609119415283	0.20561258	1732.8
SA22_7	1446	680.7594299316406	107.92699813842773	0.019877663	1734.0
SA22_7	1447	680.7100296020508	108.82503032684326	0.14088054	1735.2
SA22_7	1448	680.7228565216064	108.36744546890259	0.17913112	1736.4
SA22_7	1449	680.441951751709	107.97751665115356	0.04339675	1737.6
SA22_7	1450	681.3882350921631	107.42847204208374	0.032861188	1738.8
SA22_7	1451	680.3389072418213	110.74995517730713	0.14826423	1740.0
SA22_7	1452	680.2481651306152	108.32595348358154	0.3690288	1741.2
SA22_7	1453	681.4933776855469	105.35312175750732	0.050827336	1742.4
SA22_7	1454	681.0676574707031	108.99528980255127	0.5779641	1743.6
SA22_7	1455	680.4397583007812	106.93697690963745	0.036785558	1744.8
SA22_7	1456	678.2127380371094	101.89732074737549	0.00031130068	1746.0
SA22_7	1457	680.8503150939941	109.09811496734619	0.21284583	1747.2
SA22_7	1458	680.9797286987305	108.99830102920532	0.89331704	1748.4
SA22_7	1459	681.4064025878906	105.46489477157593	0.012295683	1749.6
SA22_7	1460	121.38897180557251	448.863000869751	0.014542808	1750.8
SA22_7	1461	127.96220779418945	446.8095874786377	0.65843123	1752.0
SA22_7	1462	130.6784152984619	445.1674461364746	0.8304587	1753.2
SA22_7	1463	136.04185581207275	442.663049697876	0.8933165	1754.4
SA22_7	1464	141.11905097961426	444.03093338012695	0.99038017	1755.6
SA22_7	1465	144.0366268157959	443.4938049316406	0.9633066	1756.8
SA22_7	1466	148.50187301635742	444.0816879272461	0.78236276	1758.0
SA22_7	1467	150.09417533874512	444.4504737854004	0.98513967	1759.2
SA22_7	1468	151.11980438232422	442.166748046875	0.98200697	1760.4
SA22_7	1469	154.13166284561157	441.6888999938965	0.99259174	1761.6
SA22_7	1470	152.83844470977783	441.34185791015625	0.99155265	1762.8
SA22_7	1471	156.1506986618042	441.7173957824707	0.9677097	1764.0
SA22_7	1472	154.90243434906006	442.06406593322754	0.94948715	1765.2
SA22_7	1473	156.59629106521606	444.15000915527344	0.8870467	1766.4
SA22_7	1474	154.25068140029907	443.6484718322754	0.7463314	1767.6
SA22_7	1475	153.8132905960083	442.994384765625	0.9864326	1768.8
SA22_7	1476	154.23362255096436	442.9197406768799	0.9055002	1770.0
SA22_7	1477	154.77604866027832	442.7661609649658	0.9869643	1771.2
SA22_7	1478	154.4355869293213	442.84478187561035	0.9681871	1772.4
SA22_7	1479	153.88779640197754	442.4777412414551	0.97952384	1773.6
SA22_7	1480	154.43191528320312	442.3839569091797	0.9778445	1774.8
SA22_7	1481	155.19165992736816	443.7832260131836	0.95257515	1776.0
SA22_7	1482	151.95742845535278	442.6087474822998	0.9966009	1777.2
SA22_7	1483	154.80782985687256	442.4626636505127	0.99054575	1778.4
SA22_7	1484	153.7574291229248	442.2535514831543	0.98218876	1779.6
SA22_7	1485	156.51251077651978	443.54132652282715	0.7429259	1780.8
SA22_7	1486	156.57824277877808	443.32305908203125	0.8710699	1782.0
SA22_7	1487	154.6430230140686	443.6652374267578	0.97423154	1783.2
SA22_7	1488	680.9325218200684	104.91326808929443	0.8557325	1784.4
SA22_7	1489	153.4694790840149	443.5832118988037	0.9496472	1785.6
SA22_7	1490	154.2039155960083	443.00694465637207	0.9175498	1786.8
SA22_7	1491	156.14166259765625	444.1421127319336	0.87976027	1788.0
SA22_7	1492	157.0481300354004	442.5138759613037	0.9449571	1789.2
SA22_7	1493	160.1276159286499	443.6891269683838	0.96726626	1790.4
SA22_7	1494	155.67727088928223	443.02968978881836	0.9678078	1791.6
SA22_7	1495	155.07972240447998	443.1873321533203	0.9852329	1792.8
SA22_7	1496	153.8491725921631	442.8761672973633	0.9801308	1794.0
SA22_7	1497	155.0092339515686	444.2952632904053	0.9292625	1795.2
SA22_7	1498	151.75373554229736	442.3585510253906	0.9955959	1796.4
SA22_7	1499	154.1528344154358	442.97032356262207	0.9759127	1797.6
SA22_7	1500	155.3745985031128	441.9671058654785	0.9918916	1798.8
SA22_7	1501	154.53600883483887	442.60379791259766	0.9890933	1800.0
SA22_7	1502	156.3547134399414	442.72350311279297	0.93378145	1801.2
SA22_7	1503	155.13691902160645	443.01026344299316	0.9873919	1802.4
SA22_7	1504	154.61714267730713	443.12047004699707	0.9769384	1803.6
SA22_7	1505	156.1087965965271	443.6547088623047	0.963101	1804.8
SA22_7	1506	154.1306972503662	442.3849868774414	0.98840904	1806.0
SA22_7	1507	154.7739863395691	443.5672187805176	0.97019213	1807.2
SA22_7	1508	154.87935543060303	442.6048278808594	0.980977	1808.4
SA22_7	1509	156.30431175231934	442.14131355285645	0.9872586	1809.6
SA22_7	1510	153.91749143600464	442.2556686401367	0.9896444	1810.8
SA22_7	1511	156.76641464233398	442.23283767700195	0.98672974	1812.0
SA22_7	1512	155.03740310668945	442.5922966003418	0.9693168	1813.2
SA22_7	1513	155.51366806030273	441.2834072113037	0.9902171	1814.4
SA22_7	1514	152.09678411483765	443.24472427368164	0.6709469	1815.6
SA22_7	1515	155.74476718902588	443.6686134338379	0.96466666	1816.8
SA22_7	1516	151.58917903900146	441.7634582519531	0.9914147	1818.0
SA22_7	1517	152.80702114105225	442.05997467041016	0.9812397	1819.2
SA22_7	1518	154.6957015991211	440.921630859375	0.97683483	1820.4
SA22_7	1519	152.5207281112671	442.3970317840576	0.9870782	1821.6
SA22_7	1520	154.56500053405762	442.5522994995117	0.98300827	1822.8
SA22_7	1521	158.72409343719482	443.43652725219727	0.9327574	1824.0
SA22_7	1522	155.29046058654785	443.70168685913086	0.9670338	1825.2
SA22_7	1523	154.71231937408447	442.9021453857422	0.9844667	1826.4
SA22_7	1524	154.70616817474365	441.5412712097168	0.9812014	1827.6
SA22_7	1525	154.1452407836914	442.50755310058594	0.9857529	1828.8
SA22_7	1526	153.59362363815308	442.1880340576172	0.9835608	1830.0
SA22_7	1527	154.8688292503357	442.37274169921875	0.98841083	1831.2
SA22_7	1528	157.1406602859497	442.1455192565918	0.98455554	1832.4
SA22_7	1529	154.9582004547119	442.14054107666016	0.98326945	1833.6
SA22_7	1530	156.8085789680481	441.9190979003906	0.9528215	1834.8
SA22_7	1531	156.96566104888916	443.0222797393799	0.9431835	1836.0
SA22_7	1532	156.7587971687317	442.4559688568115	0.95950556	1837.2
SA22_7	1533	154.64645624160767	443.0332374572754	0.9436447	1838.4
SA22_7	1534	155.16616106033325	442.8357410430908	0.9678748	1839.6
SA22_7	1535	158.37634801864624	443.40142250061035	0.9002443	1840.8
SA22_7	1536	152.34750509262085	442.11599349975586	0.9809868	1842.0
SA22_7	1537	155.47302961349487	442.0044136047363	0.96971166	1843.2
SA22_7	1538	155.22305965423584	442.20972061157227	0.9614326	1844.4
SA22_7	1539	156.20397329330444	444.1853141784668	0.89358395	1845.6
SA22_7	1540	154.95703220367432	442.1828269958496	0.98658156	1846.8
SA22_7	1541	151.89428329467773	442.985315322876	0.9962908	1848.0
SA22_7	1542	150.75446367263794	442.02080726623535	0.9952158	1849.2
SA22_7	1543	158.2955837249756	436.0953998565674	0.95519006	1850.4
SA22_7	1544	156.18196725845337	432.17808723449707	0.9982474	1851.6
SA22_7	1545	132.4031114578247	434.4861030578613	0.8713574	1852.8
SA22_7	1546	119.94578838348389	440.66396713256836	0.9776807	1854.0
SA22_7	1547	121.55740261077881	439.5579528808594	0.9976029	1855.2
SA22_7	1548	113.86148929595947	433.2814121246338	0.98413175	1856.4
SA22_7	1549	680.7373046875	104.79332685470581	0.90025795	1857.6
SA22_7	1550	84.05884504318237	375.4926109313965	0.9737127	1858.8
SA22_7	1551	95.69534063339233	374.4742012023926	0.9964216	1860.0
SA22_7	1552	101.35964155197144	394.4974994659424	0.9987741	1861.2
SA22_7	1553	106.23002052307129	395.0155448913574	0.9977718	1862.4
SA22_7	1554	108.3845853805542	352.9581356048584	0.99979883	1863.6
SA22_7	1555	111.76185607910156	301.2589931488037	0.9993886	1864.8
SA22_7	1556	108.01650285720825	296.108922958374	0.99913293	1866.0
SA22_7	1557	116.14726781845093	253.44669342041016	0.99948466	1867.2
SA22_7	1558	99.09055233001709	329.9267578125	0.9971008	1868.4
SA22_7	1559	144.28818225860596	368.5356330871582	0.99974364	1869.6
SA22_7	1560	168.21237802505493	392.75779724121094	0.97406095	1870.8
SA22_7	1561	167.01202392578125	406.17393493652344	0.9945404	1872.0
SA22_7	1562	163.4805202484131	407.8084659576416	0.9994469	1873.2
SA22_7	1563	141.9314980506897	413.7184524536133	0.9992581	1874.4
SA22_7	1564	126.85331106185913	413.7038040161133	0.9937808	1875.6
SA22_7	1565	120.54929733276367	411.60375595092773	0.98638016	1876.8
SA22_7	1566	102.1318793296814	411.6562271118164	0.9916298	1878.0
SA22_7	1567	94.05298233032227	393.01740646362305	0.9990087	1879.2
SA22_7	1568	124.38702583312988	338.1090545654297	0.99991095	1880.4
SA22_7	1569	679.8769474029541	105.57097434997559	0.7891382	1881.6
SA22_7	1570	124.8996376991272	351.0820770263672	0.9993	1882.8
SA22_7	1571	97.12764024734497	354.6345806121826	0.9997769	1884.0
SA22_7	1572	87.40153908729553	317.2016143798828	0.999564	1885.2
SA22_7	1573	93.12658309936523	247.00836181640625	0.99887365	1886.4
SA22_7	1574	113.44926357269287	273.9462661743164	0.9993286	1887.6
SA22_7	1575	124.9338150024414	289.2392635345459	0.9997831	1888.8
SA22_7	1576	120.15417814254761	245.99481582641602	0.99968183	1890.0
SA22_7	1577	111.44258975982666	260.83568572998047	0.9999174	1891.2
SA22_7	1578	113.97167444229126	357.645320892334	0.9995796	1892.4
SA22_7	1579	130.09802103042603	234.05988693237305	0.9996786	1893.6
SA22_7	1580	680.9990882873535	109.29704189300537	0.84910446	1894.8
SA22_7	1581	92.42909550666809	321.94536209106445	0.9994916	1896.0
SA22_7	1582	96.50377035140991	278.68123054504395	0.99982363	1897.2
SA22_7	1583	680.0768852233887	106.05159759521484	0.7766384	1898.4
SA22_7	1584	103.76060009002686	188.37810516357422	0.9608565	1899.6
SA22_7	1585	114.6609902381897	275.776948928833	0.99979085	1900.8
SA22_7	1586	91.65986180305481	151.28846168518066	0.9104534	1902.0
SA22_7	1587	108.74797105789185	73.64803075790405	0.99982905	1903.2
SA22_7	1588	78.22251319885254	183.50403785705566	0.93873894	1904.4
SA22_7	1589	681.0060501098633	108.99150609970093	0.9589518	1905.6
SA22_7	1590	151.92266702651978	272.99763679504395	0.9998672	1906.8
SA22_7	1591	197.42037057876587	281.70970916748047	0.9989672	1908.0
SA22_7	1592	132.92449712753296	165.4171371459961	0.99201375	1909.2
SA22_7	1593	116.26337766647339	85.62564611434937	0.9996257	1910.4
SA22_7	1594	101.54097080230713	45.69695234298706	0.9530748	1911.6
SA22_7	1595	115.9175157546997	263.43395233154297	0.99909854	1912.8
SA22_7	1596	113.01945447921753	245.78229904174805	0.9995722	1914.0
SA22_7	1597	680.7476043701172	108.69729280471802	0.18552995	1915.2
SA22_7	1598	680.4941654205322	109.63102340698242	0.8266409	1916.4
SA22_7	1599	81.54973983764648	268.0674934387207	0.61901134	1917.6
SA22_7	1600	103.9325475692749	313.99023056030273	0.9996344	1918.8
SA22_7	1601	98.92208576202393	330.0702095031738	0.99914587	1920.0
SA22_7	1602	101.64779424667358	331.237850189209	0.99969566	1921.2
SA22_7	1603	93.14628839492798	338.283634185791	0.99960977	1922.4
SA22_7	1604	95.81360816955566	344.6430015563965	0.9997539	1923.6
SA22_7	1605	88.43491077423096	357.9587173461914	0.99893004	1924.8
SA22_7	1606	89.65952396392822	366.7583656311035	0.9987262	1926.0
SA22_7	1607	95.07501721382141	372.3747253417969	0.98277205	1927.2
SA22_7	1608	681.4020156860352	106.75503730773926	0.025363777	1928.4
SA22_7	1609	103.84202003479004	410.4156017303467	0.6145957	1929.6
SA22_7	1610	117.50359535217285	416.4500427246094	0.9878463	1930.8
SA22_7	1611	110.37251949310303	408.80584716796875	0.98959106	1932.0
SA22_7	1612	100.78922510147095	399.2648220062256	0.9946542	1933.2
SA22_7	1613	104.98189926147461	324.9117851257324	0.9997447	1934.4
SA22_7	1614	125.28700828552246	273.37554931640625	0.9801165	1935.6
SA22_7	1615	114.18484449386597	222.70757675170898	0.9937173	1936.8
SA22_7	1616	103.58303785324097	280.76391220092773	0.99992824	1938.0
SA22_7	1617	121.61377668380737	362.08356857299805	0.99964714	1939.2
SA22_7	1618	124.85299110412598	254.40402030944824	0.9998178	1940.4
SA22_7	1619	109.63813066482544	295.53354263305664	0.89123654	1941.6
SA22_7	1620	113.429856300354	269.7497749328613	0.82746005	1942.8
SA22_7	1621	118.30108165740967	251.52912139892578	0.8178311	1944.0
SA22_7	1622	146.32689952850342	247.8365707397461	0.99859613	1945.2
SA22_7	1623	181.70247077941895	253.45453262329102	0.99982685	1946.4
SA22_7	1624	206.913161277771	253.80712509155273	0.99972075	1947.6
SA22_7	1625	220.81005573272705	253.07902336120605	0.9941012	1948.8
SA22_7	1626	201.88565254211426	260.2320098876953	0.99981636	1950.0
SA22_7	1627	132.7465534210205	264.6496295928955	0.99956244	1951.2
SA22_7	1628	64.53331708908081	299.1804599761963	0.97852236	1952.4
SA22_7	1629	58.93024206161499	401.2752342224121	0.99408615	1953.6
SA22_7	1630	84.38916206359863	410.78481674194336	0.91838104	1954.8
SA22_7	1631	99.41584467887878	363.6614227294922	0.99959713	1956.0
SA22_7	1632	118.42551231384277	328.57197761535645	0.999783	1957.2
SA22_7	1633	108.69579315185547	339.47742462158203	0.9991652	1958.4
SA22_7	1634	127.3564338684082	289.41015243530273	0.9997595	1959.6
SA22_7	1635	120.74319124221802	286.7442512512207	0.9994711	1960.8
SA22_7	1636	126.08828544616699	269.26259994506836	0.9998211	1962.0
SA22_7	1637	99.92297887802124	284.531192779541	0.999741	1963.2
SA22_7	1638	94.48081254959106	145.41322231292725	0.9990664	1964.4
SA22_7	1639	119.7641372680664	97.3610258102417	0.99263716	1965.6
SA22_7	1640	109.05559062957764	145.46070098876953	0.99987745	1966.8
SA22_7	1641	108.83116722106934	298.04869651794434	0.9999454	1968.0
SA22_7	1642	105.59762716293335	349.993371963501	0.99975806	1969.2
SA22_7	1643	120.21782398223877	222.84293174743652	0.9985825	1970.4
SA22_7	1644	118.11896562576294	196.30531311035156	0.9997954	1971.6
SA22_7	1645	102.96173095703125	333.73849868774414	0.99975294	1972.8
SA22_7	1646	123.41184616088867	176.77996158599854	0.9997429	1974.0
SA22_7	1647	97.07693457603455	193.3011817932129	0.9714854	1975.2
SA22_7	1648	112.92331218719482	295.3165054321289	0.99979347	1976.4
SA22_7	1649	89.29227590560913	310.25928497314453	0.9998473	1977.6
SA22_7	1650	680.6460380554199	109.39152717590332	0.5275804	1978.8
SA22_7	1651	117.3609733581543	60.02092123031616	0.9982962	1980.0
SA22_7	1652	76.54649019241333	179.18560981750488	0.1378769	1981.2
SA22_7	1653	106.04593753814697	208.0909538269043	0.97117865	1982.4
SA22_7	1654	139.89681005477905	228.74791145324707	0.9944917	1983.6
SA22_7	1655	100.1998782157898	329.7213935852051	0.99962187	1984.8
SA22_7	1656	75.83041191101074	255.72649955749512	0.92347217	1986.0
SA22_7	1657	680.1660537719727	107.94859886169434	0.058166236	1987.2
SA22_7	1658	91.75393581390381	115.84319114685059	0.9882608	1988.4
SA22_7	1659	109.06078815460205	307.22110748291016	0.9997962	1989.6
SA22_7	1660	108.2981824874878	270.3372287750244	0.99770015	1990.8
SA22_7	1661	90.3142511844635	145.7142162322998	0.43191913	1992.0
SA22_7	1662	70.24033069610596	126.99577331542969	0.9989454	1993.2
SA22_7	1663	91.07474684715271	301.22486114501953	0.9972963	1994.4
SA22_7	1664	114.15442228317261	351.8576145172119	0.99961483	1995.6
SA22_7	1665	146.50050401687622	196.34679794311523	0.99812263	1996.8
SA22_7	1666	128.7594199180603	104.33003425598145	0.9989686	1998.0
SA22_7	1667	115.50613641738892	272.3579978942871	0.9999199	1999.2
SA22_7	1668	115.99761247634888	262.6347827911377	0.99743575	2000.4
SA22_7	1669	108.70310068130493	188.468656539917	0.99191284	2001.6
SA22_7	1670	681.162166595459	107.67527103424072	0.84035784	2002.8
SA22_7	1671	118.35734844207764	230.63587188720703	0.94808495	2004.0
SA22_7	1672	137.09180355072021	314.0409278869629	0.9990231	2005.2
SA22_7	1673	71.0669457912445	318.0688762664795	0.96138144	2006.4
SA22_7	1674	72.07621335983276	240.8518409729004	0.9983374	2007.6
SA22_7	1675	86.64746880531311	132.71880626678467	0.74254453	2008.8
SA22_7	1676	114.8320198059082	84.02788639068604	0.99988353	2010.0
SA22_7	1677	75.84309577941895	197.1465539932251	0.9842318	2011.2
SA22_7	1678	114.64283466339111	203.16071033477783	0.9578654	2012.4
SA22_7	1679	136.85595989227295	203.97588729858398	0.9962804	2013.6
SA22_7	1680	153.67833375930786	276.50630950927734	0.99976987	2014.8
SA22_7	1681	149.5134711265564	397.2608184814453	0.9998603	2016.0
SA22_7	1682	69.0754234790802	352.9452896118164	0.99656713	2017.2
SA22_7	1683	88.86025547981262	273.63229751586914	0.98700225	2018.4
SA22_7	1684	95.6175684928894	141.5623140335083	0.5121259	2019.6
SA22_7	1685	108.33147764205933	125.09465217590332	0.9998952	2020.8
SA22_7	1686	97.98869490623474	241.49311065673828	0.99938715	2022.0
SA22_7	1687	99.12827014923096	300.5331230163574	0.99997556	2023.2
SA22_7	1688	112.79375553131104	317.64404296875	0.9998173	2024.4
SA22_7	1689	120.57492733001709	291.0131549835205	0.9997998	2025.6
SA22_7	1690	115.8171534538269	345.1663398742676	0.99939823	2026.8
SA22_7	1691	128.3785581588745	245.3253936767578	0.9992193	2028.0
SA22_7	1692	89.35930728912354	319.4941234588623	0.99956614	2029.2
SA22_7	1693	106.28196001052856	341.570520401001	0.995824	2030.4
SA22_7	1694	130.14371395111084	214.3281126022339	0.9998517	2031.6
SA22_7	1695	107.07237720489502	126.10236167907715	0.9962399	2032.8
SA22_7	1696	114.60200548171997	168.26488494873047	0.9998673	2034.0
SA22_7	1697	148.67459535598755	300.14997482299805	0.999739	2035.2
SA22_7	1698	104.9655556678772	128.72248649597168	0.87515914	2036.4
SA22_7	1699	85.18931865692139	276.8722343444824	0.99916995	2037.6
SA22_7	1700	95.47500014305115	332.9340648651123	0.999806	2038.8
SA22_7	1701	110.79897880554199	209.84998226165771	0.99915266	2040.0
SA22_7	1702	95.41406035423279	118.26457500457764	0.9967727	2041.2
SA22_7	1703	84.14016962051392	141.69742584228516	0.99697185	2042.4
SA22_7	1704	680.3208827972412	106.50189399719238	0.12674841	2043.6
SA22_7	1705	106.09099864959717	204.15095329284668	0.8567394	2044.8
SA22_7	1706	90.59865474700928	121.54053211212158	0.8942749	2046.0
SA22_7	1707	113.25464248657227	71.09345197677612	0.99967515	2047.2
SA22_7	1708	109.78027582168579	101.6926646232605	0.9774966	2048.4
SA22_7	1709	100.3987193107605	317.4577331542969	0.6984815	2049.6
SA22_7	1710	123.79525899887085	210.40454864501953	0.9991375	2050.8
SA22_7	1711	113.24237585067749	243.78124237060547	0.99989045	2052.0
SA22_7	1712	97.07884788513184	320.40796279907227	0.9997867	2053.2
SA22_7	1713	99.02344346046448	309.2768096923828	0.9989932	2054.4
SA22_7	1714	123.15576076507568	191.46891117095947	0.99974173	2055.6
SA22_7	1715	96.47986888885498	234.75580215454102	0.7755416	2056.8
SA22_7	1716	122.54436016082764	287.3507308959961	0.99973124	2058.0
SA22_7	1717	79.22090291976929	316.1298179626465	0.99957436	2059.2
SA22_7	1718	81.78549408912659	147.72053718566895	0.11657823	2060.4
SA22_7	1719	110.57534217834473	64.34022903442383	0.9983051	2061.6
SA22_7	1720	71.46360278129578	203.1914520263672	0.9888326	2062.8
SA22_7	1721	112.38112449645996	217.16978073120117	0.85062104	2064.0
SA22_7	1722	136.89401149749756	214.15120124816895	0.91992503	2065.2
SA22_7	1723	147.97816276550293	228.13602447509766	0.9946755	2066.4
SA22_7	1724	153.77304553985596	369.15904998779297	0.9982368	2067.6
SA22_7	1725	157.2681427001953	405.19317626953125	0.99923384	2068.8
SA22_7	1726	102.04843282699585	389.18678283691406	0.9971825	2070.0
SA22_7	1727	75.83714723587036	299.2165946960449	0.96029645	2071.2
SA22_7	1728	101.60200595855713	126.84542655944824	0.99712914	2072.4
SA22_7	1729	121.39015197753906	232.46755599975586	0.9998154	2073.6
SA22_7	1730	149.3234395980835	330.1372718811035	0.99996364	2074.8
SA22_7	1731	107.28909969329834	174.9020004272461	0.9959422	2076.0
SA22_7	1732	121.86213731765747	174.63186264038086	0.9993292	2077.2
SA22_7	1733	111.94852590560913	223.94185066223145	0.9991636	2078.4
SA22_7	1734	88.9484167098999	110.26606321334839	0.9921847	2079.6
SA22_7	1735	680.1801681518555	103.64014148712158	0.00054056983	2080.8
SA22_7	1736	99.19508695602417	208.47370147705078	0.9731907	2082.0
SA22_7	1737	123.0884313583374	214.17174339294434	0.94786507	2083.2
SA22_7	1738	133.44101905822754	335.004301071167	0.99967015	2084.4
SA22_7	1739	73.3019232749939	349.4095230102539	0.025700312	2085.6
SA22_7	1740	680.988883972168	108.13598155975342	0.4516993	2086.8
SA22_7	1741	93.90416145324707	82.08516597747803	0.9997117	2088.0
SA22_7	1742	120.62680721282959	234.33730602264404	0.99975854	2089.2
SA22_7	1743	103.17376852035522	237.5213098526001	0.91122967	2090.4
SA22_7	1744	680.1823139190674	104.42429065704346	0.19538154	2091.6
SA22_7	1745	71.9700574874878	111.2315583229065	0.78760105	2092.8
SA22_7	1746	93.04181337356567	211.2194538116455	0.984655	2094.0
SA22_7	1747	120.22712230682373	212.10342407226562	0.99882394	2095.2
SA22_7	1748	152.07104682922363	295.00210762023926	0.99935144	2096.4
SA22_7	1749	90.73110818862915	375.5778694152832	0.999701	2097.6
SA22_7	1750	98.86868596076965	315.6889343261719	0.85862744	2098.8
SA22_7	1751	116.60423278808594	86.97471141815186	0.99982625	2100.0
SA22_7	1752	90.53196310997009	134.26536083221436	0.95537966	2101.2
SA22_7	1753	89.4277811050415	240.78088760375977	0.9172679	2102.4
SA22_7	1754	112.69252300262451	211.1935329437256	0.98735726	2103.6
SA22_7	1755	146.59693241119385	207.89753437042236	0.9974233	2104.8
SA22_7	1756	167.6539182662964	205.42588233947754	0.9989819	2106.0
SA22_7	1757	101.52390003204346	227.21288681030273	0.12120623	2107.2
SA22_7	1758	72.73476719856262	359.8429298400879	0.9996908	2108.4
SA22_7	1759	73.55755567550659	390.6562328338623	0.8009542	2109.6
SA22_7	1760	85.59902310371399	238.35102081298828	0.9974796	2110.8
SA22_7	1761	109.53444242477417	163.68380069732666	0.9998865	2112.0
SA22_7	1762	98.87609481811523	328.42257499694824	0.9998566	2113.2
SA22_7	1763	129.86462116241455	377.1840190887451	0.9999025	2114.4
SA22_7	1764	128.94792556762695	396.2699317932129	0.9997993	2115.6
SA22_7	1765	125.12413263320923	412.87261962890625	0.99968886	2116.8
SA22_7	1766	120.18322944641113	420.15398025512695	0.9993825	2118.0
SA22_7	1767	103.65720987319946	363.3588981628418	0.99822575	2119.2
SA22_7	1768	117.81977415084839	238.67863655090332	0.9997813	2120.4
SA22_7	1769	103.75312566757202	159.15833473205566	0.99892455	2121.6
SA22_7	1770	114.80934619903564	60.965237617492676	0.9995394	2122.8
SA22_7	1771	85.75100302696228	176.09553337097168	0.9776743	2124.0
SA22_7	1772	125.9162425994873	177.06753730773926	0.99514586	2125.2
SA22_7	1773	152.66807079315186	211.88919067382812	0.99953914	2126.4
SA22_7	1774	162.6792550086975	386.86288833618164	0.9996184	2127.6
SA22_7	1775	150.1060962677002	306.18473052978516	0.99970263	2128.8
SA22_7	1776	131.99551105499268	278.3218574523926	0.9997739	2130.0
SA22_7	1777	88.16390633583069	379.8006534576416	0.99917835	2131.2
SA22_7	1778	79.15666103363037	267.9297924041748	0.93778074	2132.4
SA22_7	1779	114.08519744873047	81.22204542160034	0.9998042	2133.6
SA22_7	1780	680.3508758544922	108.34577322006226	0.35229832	2134.8
SA22_7	1781	90.12501239776611	239.62778091430664	0.71882975	2136.0
SA22_7	1782	120.9928035736084	215.0363302230835	0.98226625	2137.2
SA22_7	1783	150.84433555603027	204.60691452026367	0.6098282	2138.4
SA22_7	1784	116.0218596458435	265.21963119506836	0.999424	2139.6
SA22_7	1785	680.0846099853516	109.65990543365479	0.18697965	2140.8
SA22_7	1786	680.9608459472656	110.50054550170898	0.63900226	2142.0
SA22_7	1787	89.75638151168823	245.4828643798828	0.99640274	2143.2
SA22_7	1788	123.62638711929321	342.4317455291748	0.9999409	2144.4
SA22_7	1789	117.781662940979	222.73681640625	0.99882036	2145.6
SA22_7	1790	82.11984634399414	122.00162887573242	0.9371419	2146.8
SA22_7	1791	74.62209463119507	99.47242498397827	0.62428826	2148.0
SA22_7	1792	91.84879660606384	211.7731475830078	0.8645234	2149.2
SA22_7	1793	119.04877424240112	205.03724098205566	0.9981153	2150.4
SA22_7	1794	134.09260511398315	209.87829208374023	0.9917436	2151.6
SA22_7	1795	154.87340688705444	216.44033432006836	0.97363156	2152.8
SA22_7	1796	115.06778001785278	266.0387420654297	0.9396085	2154.0
SA22_7	1797	77.36838459968567	237.6591682434082	0.98128456	2155.2
SA22_7	1798	87.04384565353394	141.86140537261963	0.99840194	2156.4
SA22_7	1799	102.6543378829956	140.38338661193848	0.9998049	2157.6
SA22_7	1800	141.8858528137207	280.85429191589355	0.9999287	2158.8
SA22_7	1801	93.22240352630615	104.10593032836914	0.73140347	2160.0
SA22_7	1802	115.12066125869751	309.8072147369385	0.9998369	2161.2
SA22_7	1803	117.85781383514404	245.92140197753906	0.99953187	2162.4
SA22_7	1804	89.4188940525055	112.80045747756958	0.9688631	2163.6
SA22_7	1805	124.37986135482788	83.91928195953369	0.99961483	2164.8
SA22_7	1806	109.14734601974487	204.32021141052246	0.9996126	2166.0
SA22_7	1807	105.5371642112732	290.8545112609863	0.99921024	2167.2
SA22_7	1808	101.9472599029541	117.74494171142578	0.9981699	2168.4
SA22_7	1809	108.74912738800049	332.372989654541	0.9998634	2169.6
SA22_7	1810	112.72026300430298	282.32431411743164	0.9996563	2170.8
SA22_7	1811	117.12777614593506	240.70584297180176	0.9999331	2172.0
SA22_7	1812	121.04341983795166	369.6174430847168	0.99987066	2173.2
SA22_7	1813	112.12315559387207	260.11470794677734	0.99628663	2174.4
SA22_7	1814	129.58215475082397	206.6832447052002	0.9998048	2175.6
SA22_7	1815	113.76582384109497	223.26659202575684	0.029679703	2176.8
SA22_7	1816	139.13612365722656	258.18042755126953	0.9962065	2178.0
SA22_7	1817	147.3774552345276	378.08847427368164	0.9994791	2179.2
SA22_7	1818	153.9484143257141	269.87162590026855	0.99978894	2180.4
SA22_7	1819	90.92967510223389	309.72461700439453	0.9972542	2181.6
SA22_7	1820	65.97607731819153	204.03820037841797	0.9268075	2182.8
SA22_7	1821	117.00104475021362	83.12132120132446	0.99987924	2184.0
SA22_7	1822	73.7085223197937	144.2523193359375	0.949763	2185.2
SA22_7	1823	88.06817531585693	208.85418891906738	0.9848556	2186.4
SA22_7	1824	118.54248046875	262.5302982330322	0.99974924	2187.6
SA22_7	1825	88.69390487670898	371.2785243988037	0.99987876	2188.8
SA22_7	1826	91.26837849617004	324.7858715057373	0.999546	2190.0
SA22_7	1827	85.91090440750122	177.4125623703003	0.9830887	2191.2
SA22_7	1828	107.5139045715332	79.41097497940063	0.99878556	2192.4
SA22_7	1829	128.60159873962402	60.799992084503174	0.9998109	2193.6
SA22_7	1830	106.6713809967041	177.2116756439209	0.9982181	2194.8
SA22_7	1831	78.55563759803772	354.521484375	0.99978095	2196.0
SA22_7	1832	110.10993719100952	401.8715572357178	0.9998498	2197.2
SA22_7	1833	110.3657603263855	298.4682083129883	0.9993943	2198.4
SA22_7	1834	101.38014554977417	160.67994117736816	0.9583962	2199.6
SA22_7	1835	110.64465045928955	57.78812885284424	0.9986966	2200.8
SA22_7	1836	680.441951751709	105.23835182189941	0.5796488	2202.0
SA22_7	1837	123.78052473068237	183.54555130004883	0.9984357	2203.2
SA22_7	1838	152.3950457572937	277.45519638061523	0.99971646	2204.4
SA22_7	1839	169.57299709320068	399.2505168914795	0.9998311	2205.6
SA22_7	1840	136.98065280914307	354.2753219604492	0.999749	2206.8
SA22_7	1841	75.89083909988403	248.28861236572266	0.8937118	2208.0
SA22_7	1842	86.91973686218262	211.93631172180176	0.99950194	2209.2
SA22_7	1843	77.97271013259888	308.1822109222412	0.9998734	2210.4
SA22_7	1844	110.20632982254028	385.31930923461914	0.9993548	2211.6
SA22_7	1845	132.78958797454834	401.2423896789551	0.99971646	2212.8
SA22_7	1846	109.64785814285278	260.68236351013184	0.98750246	2214.0
SA22_7	1847	142.23947525024414	160.83744049072266	0.42719108	2215.2
SA22_7	1848	112.8402590751648	186.72401905059814	0.99883467	2216.4
SA22_7	1849	124.61525201797485	293.5811233520508	0.9999007	2217.6
SA22_7	1850	120.0019121170044	199.42883491516113	0.99967337	2218.8
SA22_7	1851	681.5611839294434	106.51991128921509	0.884143	2220.0
SA22_7	1852	680.2549362182617	108.93199682235718	0.7460782	2221.2
SA22_7	1853	95.90716361999512	230.04751682281494	0.5300906	2222.4
SA22_7	1854	122.44389057159424	204.73262786865234	0.9873081	2223.6
SA22_7	1855	151.95847749710083	283.844633102417	0.9998518	2224.8
SA22_7	1856	143.46710443496704	337.1564483642578	0.96408945	2226.0
SA22_7	1857	145.73067426681519	251.9876003265381	0.99993455	2227.2
SA22_7	1858	68.16715598106384	287.2847557067871	0.97827715	2228.4
SA22_7	1859	89.97533321380615	140.92316150665283	0.9957253	2229.6
SA22_7	1860	119.14880275726318	53.32434296607971	0.99947435	2230.8
SA22_7	1861	120.10297775268555	84.71252918243408	0.99963164	2232.0
SA22_7	1862	86.57954335212708	232.39859104156494	0.9961939	2233.2
SA22_7	1863	97.38669395446777	311.30407333374023	0.99996364	2234.4
SA22_7	1864	110.74788570404053	281.3967704772949	0.99952817	2235.6
SA22_7	1865	680.7834625244141	104.8192834854126	0.05496225	2236.8
SA22_7	1866	114.32942152023315	59.19611692428589	0.9999459	2238.0
SA22_7	1867	82.57552981376648	200.4836940765381	0.38296345	2239.2
SA22_7	1868	111.32451295852661	198.79348754882812	0.7434448	2240.4
SA22_7	1869	147.2089409828186	334.64487075805664	0.9994148	2241.6
SA22_7	1870	76.99041366577148	369.79379653930664	0.99846905	2242.8
SA22_7	1871	73.02688360214233	234.94531631469727	0.98949814	2244.0
SA22_7	1872	103.67821455001831	88.49496603012085	0.99980956	2245.2
SA22_7	1873	71.52193188667297	157.32414722442627	0.99589574	2246.4
SA22_7	1874	94.52762603759766	282.96398162841797	0.9470364	2247.6
SA22_7	1875	123.00940752029419	243.6317253112793	0.94202393	2248.8
SA22_7	1876	163.90751600265503	371.78564071655273	0.99925464	2250.0
SA22_7	1877	160.10570526123047	275.8270454406738	0.9992974	2251.2
SA22_7	1878	159.37254428863525	356.8824291229248	0.9996946	2252.4
SA22_7	1879	138.28022480010986	273.3659362792969	0.9995535	2253.6
SA22_7	1880	129.5132875442505	307.5270652770996	0.99981815	2254.8
SA22_7	1881	139.71774578094482	358.14969062805176	0.99427575	2256.0
SA22_7	1882	126.75421237945557	280.59657096862793	0.99891675	2257.2
SA22_7	1883	150.08182525634766	375.6354331970215	0.9998368	2258.4
SA22_7	1884	83.9772641658783	358.9201354980469	0.99923754	2259.6
SA22_7	1885	680.6118965148926	107.28016376495361	0.37370184	2260.8
SA22_7	1886	110.13524532318115	103.28176975250244	0.9995202	2262.0
SA22_7	1887	94.3394660949707	98.14300775527954	0.9985672	2263.2
SA22_7	1888	83.70950818061829	201.80548667907715	0.9518103	2264.4
SA22_7	1889	126.01263523101807	188.46961498260498	0.99667346	2265.6
SA22_7	1890	151.54659748077393	205.6540060043335	0.99956495	2266.8
SA22_7	1891	160.51727533340454	222.56704330444336	0.9998228	2268.0
SA22_7	1892	164.75932598114014	228.4354591369629	0.99953485	2269.2
SA22_7	1893	177.693772315979	234.48752403259277	0.9998635	2270.4
SA22_7	1894	209.27503108978271	248.12124252319336	0.9993869	2271.6
SA22_7	1895	226.10211372375488	325.72254180908203	0.99918133	2272.8
SA22_7	1896	163.39426040649414	375.60110092163086	0.99976057	2274.0
SA22_7	1897	126.86867713928223	331.237850189209	0.9996786	2275.2
SA22_7	1898	138.43756914138794	172.10736751556396	0.99563414	2276.4
SA22_7	1899	140.4624342918396	290.73397636413574	0.99995875	2277.6
SA22_7	1900	136.26967668533325	347.7491569519043	0.99994934	2278.8
SA22_7	1901	100.44589042663574	270.4761028289795	0.9465503	2280.0
SA22_7	1902	131.2949776649475	158.816499710083	0.99968946	2281.2
SA22_7	1903	134.87775325775146	282.53522872924805	0.99997175	2282.4
SA22_7	1904	96.71955108642578	281.1419677734375	0.9970283	2283.6
SA22_7	1905	117.82548427581787	110.11464357376099	0.99309796	2284.8
SA22_7	1906	131.77775144577026	278.3876609802246	0.9999547	2286.0
SA22_7	1907	130.82740306854248	344.61450576782227	0.9998597	2287.2
SA22_7	1908	133.05134773254395	355.78908920288086	0.9999206	2288.4
SA22_7	1909	131.4655303955078	368.2906150817871	0.9996377	2289.6
SA22_7	1910	131.4486026763916	385.56982040405273	0.9996878	2290.8
SA22_7	1911	119.64799165725708	385.6797981262207	0.9994295	2292.0
SA22_7	1912	113.84902000427246	384.80552673339844	0.9995468	2293.2
SA22_7	1913	116.87930822372437	385.70385932922363	0.999514	2294.4
SA22_7	1914	110.54012775421143	393.984432220459	0.99890673	2295.6
SA22_7	1915	107.9094648361206	392.60107040405273	0.9979158	2296.8
SA22_7	1916	113.62351179122925	391.13505363464355	0.9995369	2298.0
SA22_7	1917	114.24983739852905	393.50732803344727	0.9986817	2299.2
SA22_7	1918	111.22337579727173	383.4315490722656	0.9973189	2300.4
SA22_7	1919	116.17176532745361	384.34484481811523	0.99923	2301.6
SA22_7	1920	118.95568370819092	391.37054443359375	0.9991555	2302.8
SA22_7	1921	119.47735548019409	383.7168502807617	0.9996735	2304.0
SA22_7	1922	120.54269313812256	376.9932174682617	0.99941254	2305.2
SA22_7	1923	118.96799802780151	361.14312171936035	0.9994868	2306.4
SA22_7	1924	120.31404972076416	337.95209884643555	0.99986947	2307.6
SA22_7	1925	128.02973985671997	234.5375633239746	0.999223	2308.8
SA22_7	1926	116.70258045196533	204.86670970916748	0.99946135	2310.0
SA22_7	1927	123.09120893478394	312.5633239746094	0.9998579	2311.2
SA22_7	1928	120.84201574325562	377.5279998779297	0.99980325	2312.4
SA22_7	1929	129.26641702651978	401.40618324279785	0.99978787	2313.6
SA22_7	1930	128.35487127304077	380.28682708740234	0.9998696	2314.8
SA22_7	1931	112.73840665817261	218.82958889007568	0.9987914	2316.0
SA22_7	1932	110.1886510848999	191.60748481750488	0.96680695	2317.2
SA22_7	1933	123.49783182144165	313.65260124206543	0.99985373	2318.4
SA22_7	1934	135.14220714569092	338.137149810791	0.999912	2319.6
SA22_7	1935	114.19200897216797	168.4687614440918	0.9990539	2320.8
SA22_7	1936	102.17750072479248	197.22098350524902	0.84082013	2322.0
SA22_7	1937	118.46932172775269	340.68031311035156	0.9998832	2323.2
SA22_7	1938	116.44561290740967	267.67115592956543	0.99950516	2324.4
SA22_7	1939	118.86616945266724	198.68385314941406	0.9997601	2325.6
SA22_7	1940	88.627690076828	127.71431922912598	0.9981243	2326.8
SA22_7	1941	78.95914912223816	245.29738426208496	0.95057416	2328.0
SA22_7	1942	681.3582420349121	108.32743406295776	0.16976202	2329.2
SA22_7	1943	86.41014099121094	402.9191207885742	0.9987214	2330.4
SA22_7	1944	99.94453191757202	361.195650100708	0.9999312	2331.6
SA22_7	1945	119.73427534103394	363.71326446533203	0.9998659	2332.8
SA22_7	1946	113.40126991271973	384.61469650268555	0.9996445	2334.0
SA22_7	1947	132.21415281295776	280.39835929870605	0.9997949	2335.2
SA22_7	1948	102.04215049743652	315.7700443267822	0.99918157	2336.4
SA22_7	1949	131.78964853286743	290.72001457214355	0.9997002	2337.6
SA22_7	1950	121.793532371521	283.1821060180664	0.9992399	2338.8
SA22_7	1951	105.47813177108765	366.6166877746582	0.99933606	2340.0
SA22_7	1952	92.64740943908691	388.59283447265625	0.9997242	2341.2
SA22_7	1953	681.9047927856445	106.81092739105225	0.88481987	2342.4
SA22_7	1954	90.71893692016602	150.45508861541748	0.9995192	2343.6
SA22_7	1955	118.64224672317505	199.31207656860352	0.9997886	2344.8
SA22_7	1956	123.5735535621643	309.74804878234863	0.99992406	2346.0
SA22_7	1957	122.23024368286133	360.109806060791	0.9997925	2347.2
SA22_7	1958	121.14388942718506	388.91910552978516	0.9998153	2348.4
SA22_7	1959	96.42056822776794	361.01606369018555	0.99573	2349.6
SA22_7	1960	123.61855506896973	243.83651733398438	0.99946946	2350.8
SA22_7	1961	108.4851861000061	183.3333921432495	0.98159975	2352.0
SA22_7	1962	112.72817850112915	170.93862533569336	0.99966216	2353.2
SA22_7	1963	115.64390659332275	296.85190200805664	0.99998736	2354.4
SA22_7	1964	117.86525249481201	368.6063003540039	0.9998016	2355.6
SA22_7	1965	130.426287651062	398.84888648986816	0.99986243	2356.8
SA22_7	1966	131.35476112365723	406.7683410644531	0.99979407	2358.0
SA22_7	1967	130.83412647247314	399.4778537750244	0.9997148	2359.2
SA22_7	1968	103.68037223815918	211.8742847442627	0.9959453	2360.4
SA22_7	1969	143.02330017089844	163.04593563079834	0.9997818	2361.6
SA22_7	1970	143.61741542816162	156.88477993011475	0.9998344	2362.8
SA22_7	1971	133.7381362915039	268.2854175567627	0.9998964	2364.0
SA22_7	1972	112.97684907913208	340.4311752319336	0.9999862	2365.2
SA22_7	1973	128.61509323120117	370.07237434387207	0.9997304	2366.4
SA22_7	1974	107.15823173522949	251.38669967651367	0.9675003	2367.6
SA22_7	1975	115.71122407913208	178.77143383026123	0.9983966	2368.8
SA22_7	1976	128.6878228187561	308.6065864562988	0.9999459	2370.0
SA22_7	1977	91.54510498046875	268.97149085998535	0.98345494	2371.2
SA22_7	1978	119.75383758544922	143.6074733734131	0.9999311	2372.4
SA22_7	1979	124.95805025100708	287.0774459838867	0.99880934	2373.6
SA22_7	1980	97.51181602478027	137.09006309509277	0.9947685	2374.8
SA22_7	1981	118.2845950126648	143.9538288116455	0.9998666	2376.0
SA22_7	1982	91.807621717453	270.2284812927246	0.999828	2377.2
SA22_7	1983	96.8698263168335	372.4862480163574	0.9998287	2378.4
SA22_7	1984	132.903790473938	400.0239372253418	0.9996674	2379.6
SA22_7	1985	107.61871337890625	350.2155303955078	0.99950266	2380.8
SA22_7	1986	108.31336975097656	139.68335151672363	0.99910295	2382.0
SA22_7	1987	109.82656478881836	91.89837455749512	0.99945384	2383.2
SA22_7	1988	119.54888105392456	192.7543544769287	0.9998305	2384.4
SA22_7	1989	90.14902710914612	330.368127822876	0.99970645	2385.6
SA22_7	1990	124.10731315612793	388.69314193725586	0.99995375	2386.8
SA22_7	1991	136.08582019805908	397.1038627624512	0.9995741	2388.0
SA22_7	1992	119.13729906082153	378.023042678833	0.9997905	2389.2
SA22_7	1993	128.51099967956543	257.4771308898926	0.9995234	2390.4
SA22_7	1994	91.34724736213684	150.16329288482666	0.9167867	2391.6
SA22_7	1995	119.34387683868408	81.27338647842407	0.99947435	2392.8
SA22_7	1996	137.7654790878296	107.41408824920654	0.99897265	2394.0
SA22_7	1997	113.42942714691162	229.82348442077637	0.9999329	2395.2
SA22_7	1998	104.0961742401123	346.3371276855469	0.99995923	2396.4
SA22_7	1999	137.18743324279785	378.37594985961914	0.9998591	2397.6
[truncated: 1,602 more rows]
