# Supplementary material for: Measuring inter-individual differences in behavioural types of gilthead seabreams in the laboratory using deep learning
Source: PeerJ. 2022 May 5;10:e13396. doi: 10.7717/peerj.13396 (PMC9080431; doi:10.7717/peerj.13396)
Supplement: Supplemental Information 1 [file peerj-10-13396-s001.zip › Raw validation data/d2/SA27_8.csv]

ID	sec	X	Y	%	seconds
SA27_8	1	639.3948078155518	144.548077583313	0.99736637	0.0
SA27_8	2	640.5820846557617	145.9610939025879	0.9987814	1.2
SA27_8	3	639.5851135253906	146.82432174682617	0.9977785	2.4
SA27_8	4	639.3434524536133	146.43778324127197	0.9974552	3.6
SA27_8	5	640.1359558105469	146.51390075683594	0.9833277	4.8
SA27_8	6	639.0109062194824	144.20843124389648	0.99682707	6.0
SA27_8	7	640.2058601379395	144.666166305542	0.99632025	7.2
SA27_8	8	639.196252822876	145.0298023223877	0.99532604	8.4
SA27_8	9	640.4071807861328	145.92943668365479	0.9953022	9.6
SA27_8	10	640.2068614959717	145.42156219482422	0.99882203	10.8
SA27_8	11	640.3332710266113	145.80130577087402	0.9964658	12.0
SA27_8	12	640.1268482208252	145.00176429748535	0.9974855	13.2
SA27_8	13	638.6456489562988	146.76692962646484	0.9985758	14.4
SA27_8	14	639.4562721252441	146.49288654327393	0.99638665	15.6
SA27_8	15	639.65744972229	146.5761137008667	0.99891806	16.8
SA27_8	16	640.113353729248	146.9871997833252	0.9976545	18.0
SA27_8	17	639.6798133850098	143.50868225097656	0.9947961	19.2
SA27_8	18	639.4716739654541	144.35185432434082	0.9883052	20.4
SA27_8	19	640.7761573791504	146.71680450439453	0.9904563	21.6
SA27_8	20	640.1592254638672	146.32281303405762	0.9976839	22.8
SA27_8	21	639.5812034606934	144.2675542831421	0.99781287	24.0
SA27_8	22	639.1584873199463	143.6777687072754	0.9967699	25.2
SA27_8	23	640.2074813842773	146.8751049041748	0.9972363	26.4
SA27_8	24	640.5797004699707	145.74371337890625	0.9987658	27.6
SA27_8	25	640.3806686401367	147.6869773864746	0.9974368	28.8
SA27_8	26	640.2157783508301	145.37103652954102	0.98917085	30.0
SA27_8	27	639.784049987793	146.1189365386963	0.998691	31.2
SA27_8	28	640.2047157287598	146.7502784729004	0.9957223	32.4
SA27_8	29	640.8544540405273	145.77841758728027	0.9907184	33.6
SA27_8	30	640.3872966766357	143.95334243774414	0.99771476	34.8
SA27_8	31	639.5420074462891	145.680513381958	0.99836797	36.0
SA27_8	32	639.5054817199707	144.8946189880371	0.99851173	37.2
SA27_8	33	640.4579162597656	146.15827560424805	0.9984736	38.4
SA27_8	34	640.1095390319824	145.93182563781738	0.9988564	39.6
SA27_8	35	639.9615287780762	145.0534200668335	0.998422	40.8
SA27_8	36	466.9893264770508	375.4016876220703	0.99856746	42.0
SA27_8	37	640.5138492584229	146.1544418334961	0.9988809	43.2
SA27_8	38	640.2401924133301	146.05992794036865	0.9985128	44.4
SA27_8	39	607.5323104858398	329.3425941467285	0.9932153	45.6
SA27_8	40	639.0285491943359	146.42532348632812	0.99766785	46.8
SA27_8	41	639.8202419281006	146.58082008361816	0.9960983	48.0
SA27_8	42	567.3906326293945	367.4549388885498	0.99651873	49.2
SA27_8	43	640.4149055480957	145.34777641296387	0.9985487	50.4
SA27_8	44	402.656888961792	379.04382705688477	0.997692	51.6
SA27_8	45	640.2080059051514	145.94335556030273	0.948985	52.8
SA27_8	46	639.8908615112305	145.75953483581543	0.99468875	54.0
SA27_8	47	639.0007019042969	145.5646562576294	0.9977265	55.2
SA27_8	48	639.1531944274902	147.09680557250977	0.969106	56.4
SA27_8	49	639.6199226379395	145.4170846939087	0.9961152	57.6
SA27_8	50	639.7819995880127	145.06361961364746	0.99673045	58.8
SA27_8	51	639.5431041717529	146.04872703552246	0.992424	60.0
SA27_8	52	639.5622253417969	146.6098165512085	0.99770844	61.2
SA27_8	53	640.162181854248	145.08195877075195	0.9976745	62.4
SA27_8	54	639.707088470459	146.1772871017456	0.99761826	63.6
SA27_8	55	639.9372100830078	146.75309658050537	0.99702245	64.8
SA27_8	56	640.1752471923828	146.90022468566895	0.99480283	66.0
SA27_8	57	640.7466888427734	146.52687549591064	0.9983897	67.2
SA27_8	58	640.0418281555176	145.84997177124023	0.9987342	68.4
SA27_8	59	640.3585433959961	146.62681102752686	0.99722964	69.6
SA27_8	60	640.3738498687744	145.2440071105957	0.9987814	70.8
SA27_8	61	640.6977653503418	147.64896869659424	0.9944041	72.0
SA27_8	62	639.8110389709473	145.48084259033203	0.9983537	73.2
SA27_8	63	640.0282859802246	145.8273696899414	0.99845684	74.4
SA27_8	64	640.4642105102539	146.86918258666992	0.9837969	75.6
SA27_8	65	639.6786689758301	145.69247245788574	0.9983328	76.8
SA27_8	66	640.5221939086914	145.44274806976318	0.9975031	78.0
SA27_8	67	641.2509918212891	145.6936740875244	0.9985902	79.2
SA27_8	68	640.5486583709717	145.57414054870605	0.99815935	80.4
SA27_8	69	639.824628829956	144.7463321685791	0.9982272	81.6
SA27_8	70	639.801025390625	145.76544284820557	0.9699154	82.8
SA27_8	71	639.2834663391113	145.18288135528564	0.9985623	84.0
SA27_8	72	639.8609638214111	146.53658866882324	0.99797255	85.2
SA27_8	73	639.4365310668945	144.76309776306152	0.99755365	86.4
SA27_8	74	639.7178649902344	143.40240955352783	0.99838686	87.6
SA27_8	75	639.0865325927734	144.84323501586914	0.99874145	88.8
SA27_8	76	640.3769493103027	145.4018783569336	0.998094	90.0
SA27_8	77	639.686107635498	145.81080436706543	0.99749064	91.2
SA27_8	78	639.4107818603516	144.99266624450684	0.99883837	92.4
SA27_8	79	640.046215057373	144.78572845458984	0.997398	93.6
SA27_8	80	639.6222114562988	144.2147970199585	0.99781066	94.8
SA27_8	81	640.205192565918	146.45195960998535	0.99833786	96.0
SA27_8	82	639.3617153167725	145.53523063659668	0.9989718	97.2
SA27_8	83	639.9659156799316	143.66512298583984	0.9987231	98.4
SA27_8	84	640.0506496429443	145.46008586883545	0.99883693	99.6
SA27_8	85	639.4838333129883	145.17152309417725	0.9988856	100.8
SA27_8	86	639.0642166137695	145.53963661193848	0.99822396	102.0
SA27_8	87	640.7358169555664	146.4308738708496	0.99891496	103.2
SA27_8	88	639.9149894714355	145.41513919830322	0.99880266	104.4
SA27_8	89	639.5354270935059	144.84186172485352	0.99744105	105.6
SA27_8	90	640.3556823730469	143.85086059570312	0.9970847	106.8
SA27_8	91	639.4983768463135	144.81782913208008	0.99900156	108.0
SA27_8	92	639.5401954650879	145.6161117553711	0.99903345	109.2
SA27_8	93	639.7775173187256	144.4114065170288	0.9975165	110.4
SA27_8	94	640.1346206665039	145.73623180389404	0.9984226	111.6
SA27_8	95	639.3143653869629	146.11870765686035	0.99829346	112.8
SA27_8	96	639.8789882659912	146.53760433197021	0.9983897	114.0
SA27_8	97	639.8618698120117	144.47587966918945	0.9980106	115.2
SA27_8	98	640.2484893798828	145.54924964904785	0.99877304	116.4
SA27_8	99	640.1747226715088	147.96283721923828	0.9988361	117.6
SA27_8	100	639.143180847168	146.88786506652832	0.9987458	118.8
SA27_8	101	639.6328449249268	146.4214038848877	0.9987423	120.0
SA27_8	102	639.8310661315918	145.63735485076904	0.9968002	121.2
SA27_8	103	639.1240119934082	143.3287239074707	0.99818605	122.4
SA27_8	104	639.8036003112793	144.15332794189453	0.9990393	123.6
SA27_8	105	641.0684108734131	145.44593811035156	0.9991177	124.8
SA27_8	106	640.3356552124023	146.14309787750244	0.9986784	126.0
SA27_8	107	640.9014701843262	145.65356254577637	0.9987816	127.2
SA27_8	108	640.2336120605469	145.32611846923828	0.9984193	128.4
SA27_8	109	640.3064727783203	145.87985515594482	0.99387264	129.6
SA27_8	110	639.1658782958984	145.97567081451416	0.9952468	130.8
SA27_8	111	640.2370452880859	145.6640911102295	0.9982705	132.0
SA27_8	112	639.8190498352051	145.62094688415527	0.9988978	133.2
SA27_8	113	639.8438453674316	145.58326721191406	0.9985636	134.4
SA27_8	114	639.9711608886719	144.76129531860352	0.9936334	135.6
SA27_8	115	640.6216144561768	146.42154693603516	0.99893874	136.8
SA27_8	116	640.6460762023926	145.58343887329102	0.997509	138.0
SA27_8	117	639.1940116882324	145.76763153076172	0.9940003	139.2
SA27_8	118	639.8078918457031	146.45133018493652	0.997008	140.4
SA27_8	119	640.9419059753418	145.07543563842773	0.9983442	141.6
SA27_8	120	640.7550811767578	146.42403602600098	0.9991503	142.8
SA27_8	121	641.32080078125	146.8612003326416	0.9983308	144.0
SA27_8	122	640.1169300079346	146.0689115524292	0.99873847	145.2
SA27_8	123	639.6698951721191	145.00096321105957	0.9973195	146.4
SA27_8	124	639.1106605529785	144.8871088027954	0.99657685	147.6
SA27_8	125	641.4725303649902	146.80852890014648	0.9951696	148.8
SA27_8	126	640.2293682098389	145.4036521911621	0.9948035	150.0
SA27_8	127	640.2357578277588	145.97508430480957	0.99868876	151.2
SA27_8	128	640.2350425720215	145.64701080322266	0.98966694	152.4
SA27_8	129	639.6149635314941	146.09189987182617	0.99853635	153.6
SA27_8	130	640.350866317749	145.56703090667725	0.9852454	154.8
SA27_8	131	640.6003952026367	146.6800832748413	0.99742067	156.0
SA27_8	132	640.4059410095215	145.51002502441406	0.99814343	157.2
SA27_8	133	639.9897575378418	145.50390243530273	0.9976252	158.4
SA27_8	134	640.2502059936523	146.9425392150879	0.9818818	159.6
SA27_8	135	640.5044555664062	145.79724311828613	0.99714285	160.8
SA27_8	136	639.9675369262695	146.80103302001953	0.9971384	162.0
SA27_8	137	639.7951126098633	148.18219184875488	0.98444134	163.2
SA27_8	138	639.5783424377441	146.6429901123047	0.9922753	164.4
SA27_8	139	639.8763656616211	145.39843082427979	0.99786854	165.6
SA27_8	140	640.0567054748535	145.8837890625	0.9970048	166.8
SA27_8	141	639.5209789276123	146.25609397888184	0.9964414	168.0
SA27_8	142	639.8910045623779	144.97864723205566	0.9970567	169.2
SA27_8	143	640.5411720275879	144.93547439575195	0.99788517	170.4
SA27_8	144	640.053129196167	144.95595932006836	0.9970528	171.6
SA27_8	145	640.5174255371094	146.09979629516602	0.9961189	172.8
SA27_8	146	639.9924278259277	146.65361881256104	0.9942145	174.0
SA27_8	147	640.8556938171387	146.14635944366455	0.9951931	175.2
SA27_8	148	639.853048324585	146.51450157165527	0.99501556	176.4
SA27_8	149	639.6924018859863	144.55244064331055	0.9972548	177.6
SA27_8	150	640.1705741882324	144.98572826385498	0.9989097	178.8
SA27_8	151	639.6382331848145	146.620774269104	0.9971341	180.0
SA27_8	152	639.4742965698242	146.79209232330322	0.996635	181.2
SA27_8	153	640.282392501831	147.63125896453857	0.99498796	182.4
SA27_8	154	639.3686294555664	146.12603187561035	0.99839044	183.6
SA27_8	155	640.6037330627441	146.76684379577637	0.99782985	184.8
SA27_8	156	639.5829200744629	145.90664863586426	0.9970487	186.0
SA27_8	157	640.3102874755859	147.0615577697754	0.99697435	187.2
SA27_8	158	640.7913208007812	145.89031219482422	0.9989021	188.4
SA27_8	159	638.4098052978516	145.4472541809082	0.99021494	189.6
SA27_8	160	639.8764610290527	146.15129470825195	0.99791044	190.8
SA27_8	161	639.6241664886475	145.95088005065918	0.9957117	192.0
SA27_8	162	639.6786689758301	146.77707195281982	0.99305224	193.2
SA27_8	163	639.9558067321777	145.75020790100098	0.9973788	194.4
SA27_8	164	640.3702735900879	146.39566898345947	0.9980234	195.6
SA27_8	165	639.3434524536133	146.0515022277832	0.998398	196.8
SA27_8	166	639.3805027008057	145.50287246704102	0.9967777	198.0
SA27_8	167	638.5353088378906	146.76446914672852	0.9975775	199.2
SA27_8	168	639.0707969665527	144.9398374557495	0.9967899	200.4
SA27_8	169	639.7697448730469	147.0102310180664	0.99595356	201.6
SA27_8	170	640.0197505950928	146.00207805633545	0.99669504	202.8
SA27_8	171	640.2945518493652	145.4672384262085	0.99792945	204.0
SA27_8	172	639.8048400878906	145.54601669311523	0.9984921	205.2
SA27_8	173	641.2564277648926	147.18538284301758	0.9974868	206.4
SA27_8	174	640.3457164764404	145.9288787841797	0.9976064	207.6
SA27_8	175	640.0335311889648	146.40838623046875	0.99881256	208.8
SA27_8	176	640.4959678649902	147.02223300933838	0.9986572	210.0
SA27_8	177	639.5140647888184	144.86459255218506	0.9977623	211.2
SA27_8	178	640.5674457550049	144.90577697753906	0.99868196	212.4
SA27_8	179	639.126443862915	143.29424858093262	0.9975231	213.6
SA27_8	180	640.054178237915	147.70076751708984	0.9891517	214.8
SA27_8	181	638.9187812805176	146.2269115447998	0.99206126	216.0
SA27_8	182	639.7829532623291	145.2454376220703	0.99783057	217.2
SA27_8	183	641.3920402526855	147.1155881881714	0.99844044	218.4
SA27_8	184	640.1301383972168	145.2491855621338	0.9974426	219.6
SA27_8	185	639.9711608886719	144.84031677246094	0.99558276	220.8
SA27_8	186	638.946533203125	144.38075065612793	0.9959739	222.0
SA27_8	187	639.4279479980469	145.91497421264648	0.99777263	223.2
SA27_8	188	640.2318954467773	145.2271842956543	0.9986658	224.4
SA27_8	189	638.6494636535645	145.8903408050537	0.9972873	225.6
SA27_8	190	640.3253555297852	144.7807216644287	0.99840647	226.8
SA27_8	191	639.9263381958008	144.83342170715332	0.9987684	228.0
SA27_8	192	640.3692722320557	145.87002754211426	0.99880743	229.2
SA27_8	193	599.9621391296387	243.01122665405273	0.9995043	230.4
SA27_8	194	614.4648551940918	243.14492225646973	0.9993237	231.6
SA27_8	195	623.2993125915527	279.679012298584	0.9958669	232.8
SA27_8	196	638.8395309448242	146.12192630767822	0.9973412	234.0
SA27_8	197	639.4043445587158	144.63955879211426	0.99809927	235.2
SA27_8	198	639.9806499481201	146.0884952545166	0.99737084	236.4
SA27_8	199	387.26611137390137	384.82715606689453	0.99837023	237.6
SA27_8	200	639.6466732025146	144.0986680984497	0.99667525	238.8
SA27_8	201	639.2104148864746	144.7675609588623	0.9988055	240.0
SA27_8	202	639.277172088623	144.07629489898682	0.9988224	241.2
SA27_8	203	639.7032737731934	144.99638557434082	0.9979182	242.4
SA27_8	204	638.9114379882812	145.5598783493042	0.9973562	243.6
SA27_8	205	639.9499893188477	145.25253295898438	0.9958917	244.8
SA27_8	206	639.8547172546387	146.0920000076294	0.99491763	246.0
SA27_8	207	639.3795013427734	146.5975856781006	0.9980399	247.2
SA27_8	208	639.3069267272949	145.14727592468262	0.9971597	248.4
SA27_8	209	640.2216911315918	144.27952766418457	0.99873763	249.6
SA27_8	210	640.9297466278076	144.93025302886963	0.9990909	250.8
SA27_8	211	640.5128479003906	144.7666883468628	0.99916744	252.0
SA27_8	212	640.306806564331	146.94663047790527	0.9987639	253.2
SA27_8	213	639.8665428161621	145.06510734558105	0.99825686	254.4
SA27_8	214	640.8969402313232	146.46217346191406	0.9985501	255.6
SA27_8	215	639.771842956543	146.65223121643066	0.9971449	256.8
SA27_8	216	638.7960433959961	145.69318771362305	0.9986168	258.0
SA27_8	217	639.5905494689941	146.19953155517578	0.9984982	259.2
SA27_8	218	639.9373054504395	145.8949327468872	0.99862087	260.4
SA27_8	219	639.7233009338379	145.3537130355835	0.99824536	261.6
SA27_8	220	638.8494491577148	145.30124187469482	0.99667776	262.8
SA27_8	221	639.2559051513672	145.6131362915039	0.9989033	264.0
SA27_8	222	639.5648002624512	145.67856788635254	0.9988707	265.2
SA27_8	223	639.9998664855957	145.61360836029053	0.9962147	266.4
SA27_8	224	639.4189834594727	144.34152603149414	0.9977029	267.6
SA27_8	225	639.544677734375	143.68390560150146	0.9986118	268.8
SA27_8	226	640.8998966217041	146.52382850646973	0.9981027	270.0
SA27_8	227	641.7144298553467	146.15530014038086	0.9990565	271.2
SA27_8	228	640.372371673584	145.02522468566895	0.99851805	272.4
SA27_8	229	639.1264915466309	147.06214427947998	0.99911946	273.6
SA27_8	230	639.9344444274902	145.35841941833496	0.9981956	274.8
SA27_8	231	639.3479824066162	145.7826805114746	0.99644095	276.0
SA27_8	232	639.0030384063721	144.38206672668457	0.9964814	277.2
SA27_8	233	640.0775909423828	146.20319366455078	0.999015	278.4
SA27_8	234	640.0279998779297	144.91343021392822	0.9984977	279.6
SA27_8	235	640.1668548583984	145.7960844039917	0.9967616	280.8
SA27_8	236	639.1312599182129	144.99897480010986	0.9951676	282.0
SA27_8	237	640.0825500488281	144.2215633392334	0.99873847	283.2
SA27_8	238	640.427303314209	145.41203498840332	0.9984945	284.4
SA27_8	239	640.4730319976807	144.73297119140625	0.99892044	285.6
SA27_8	240	640.2354717254639	145.26700973510742	0.998723	286.8
SA27_8	241	640.1323318481445	144.6723461151123	0.99720424	288.0
SA27_8	242	640.5603408813477	145.50943851470947	0.99723417	289.2
SA27_8	243	640.4599189758301	144.67228889465332	0.9963709	290.4
SA27_8	244	640.4610633850098	145.92867851257324	0.9974166	291.6
SA27_8	245	640.6915664672852	144.55435752868652	0.99802977	292.8
SA27_8	246	640.2584075927734	146.628155708313	0.99788946	294.0
SA27_8	247	640.1121139526367	145.50626277923584	0.9987338	295.2
SA27_8	248	640.5385971069336	146.7656135559082	0.9960312	296.4
SA27_8	249	639.7926330566406	146.3373613357544	0.9972367	297.6
SA27_8	250	640.8793926239014	145.47120094299316	0.99580693	298.8
SA27_8	251	641.1738395690918	147.4156951904297	0.9986033	300.0
SA27_8	252	640.5655860900879	145.92076778411865	0.99827874	301.2
SA27_8	253	640.3945922851562	146.3889455795288	0.94277245	302.4
SA27_8	254	640.5157089233398	145.1773166656494	0.99812883	303.6
SA27_8	255	639.240837097168	145.2076005935669	0.99700266	304.8
SA27_8	256	640.3992652893066	145.35329818725586	0.997165	306.0
SA27_8	257	639.9641036987305	146.84645175933838	0.9971214	307.2
SA27_8	258	640.096378326416	146.36733055114746	0.99876034	308.4
SA27_8	259	638.7217044830322	145.83346366882324	0.9989182	309.6
SA27_8	260	639.6129131317139	146.51068210601807	0.998009	310.8
SA27_8	261	640.4568672180176	146.7345428466797	0.9954863	312.0
SA27_8	262	640.5085563659668	147.147216796875	0.96290326	313.2
SA27_8	263	640.4010772705078	145.7321262359619	0.99685645	314.4
SA27_8	264	640.4834270477295	144.15600299835205	0.9985347	315.6
SA27_8	265	640.0768756866455	145.91772079467773	0.9987012	316.8
SA27_8	266	640.7618045806885	146.25317573547363	0.9988757	318.0
SA27_8	267	640.0161743164062	146.81459426879883	0.94192827	319.2
SA27_8	268	639.5596981048584	145.61448097229004	0.9970483	320.4
SA27_8	269	640.4741287231445	145.38705825805664	0.9985512	321.6
SA27_8	270	639.8843288421631	146.0204315185547	0.99754226	322.8
SA27_8	271	640.2061939239502	146.3572883605957	0.9990126	324.0
SA27_8	272	520.093297958374	271.4513683319092	0.999448	325.2
SA27_8	273	561.1199378967285	279.8777961730957	0.9995709	326.4
SA27_8	274	587.1837615966797	297.6060104370117	0.9992446	327.6
SA27_8	275	640.2042388916016	145.30822277069092	0.9990575	328.8
SA27_8	276	640.4335975646973	147.60353565216064	0.9986106	330.0
SA27_8	277	631.8761825561523	383.0628204345703	0.99811625	331.2
SA27_8	278	613.0075931549072	382.9488945007324	0.99887365	332.4
SA27_8	279	639.4742012023926	144.11025524139404	0.99522334	333.6
SA27_8	280	640.4354095458984	145.5589485168457	0.9984634	334.8
SA27_8	281	641.0422801971436	146.74365520477295	0.9985139	336.0
SA27_8	282	641.2943840026855	146.08599185943604	0.99900997	337.2
SA27_8	283	639.1263484954834	145.21113395690918	0.99795145	338.4
SA27_8	284	640.3726577758789	145.3191089630127	0.9985985	339.6
SA27_8	285	640.3250694274902	145.42197704315186	0.9986091	340.8
SA27_8	286	638.6892318725586	145.38160800933838	0.99801207	342.0
SA27_8	287	640.1223182678223	145.92390060424805	0.9950045	343.2
SA27_8	288	639.4560813903809	146.27463340759277	0.99245137	344.4
SA27_8	289	640.0372505187988	146.72435760498047	0.9754832	345.6
SA27_8	290	639.3571853637695	145.2687692642212	0.99745184	346.8
SA27_8	291	640.0995254516602	145.70623397827148	0.9941875	348.0
SA27_8	292	639.301347732544	146.22812747955322	0.8525431	349.2
SA27_8	293	640.0771141052246	145.06487846374512	0.9982243	350.4
SA27_8	294	640.1601791381836	147.33352661132812	0.9637743	351.6
SA27_8	295	640.2770042419434	144.85336303710938	0.99777657	352.8
SA27_8	296	639.2106056213379	144.8961639404297	0.9973339	354.0
SA27_8	297	639.3392086029053	146.5374755859375	0.97607577	355.2
SA27_8	298	639.3067359924316	145.8211898803711	0.9707592	356.4
SA27_8	299	640.1212692260742	144.30953979492188	0.99885666	357.6
SA27_8	300	640.9762382507324	146.37273788452148	0.99880064	358.8
SA27_8	301	639.5866394042969	145.86061477661133	0.9977704	360.0
SA27_8	302	639.3618106842041	145.35332679748535	0.994826	361.2
SA27_8	303	639.8117065429688	146.3454294204712	0.9988777	362.4
SA27_8	304	638.3490562438965	145.21639823913574	0.99672544	363.6
SA27_8	305	641.3304328918457	146.5054750442505	0.99769765	364.8
SA27_8	306	639.3607139587402	144.5372486114502	0.99715096	366.0
SA27_8	307	639.8286819458008	145.30400276184082	0.99709547	367.2
SA27_8	308	639.7294998168945	145.67121505737305	0.9987281	368.4
SA27_8	309	640.7170295715332	144.95153903961182	0.99894243	369.6
SA27_8	310	639.8957252502441	145.00933170318604	0.9987437	370.8
SA27_8	311	641.0547733306885	145.25118827819824	0.999253	372.0
SA27_8	312	639.2692565917969	143.72456073760986	0.9984079	373.2
SA27_8	313	639.1777515411377	145.37439823150635	0.9986848	374.4
SA27_8	314	639.3075942993164	146.20121955871582	0.9973297	375.6
SA27_8	315	638.8906002044678	145.8010482788086	0.99606544	376.8
SA27_8	316	640.2295112609863	146.3803768157959	0.99619174	378.0
SA27_8	317	640.13352394104	145.98820209503174	0.9990671	379.2
SA27_8	318	640.2377605438232	145.06450653076172	0.99865305	380.4
SA27_8	319	640.1833534240723	146.28061294555664	0.9978193	381.6
SA27_8	320	640.0374412536621	147.44444847106934	0.9574783	382.8
SA27_8	321	639.7490978240967	145.67144393920898	0.9977744	384.0
SA27_8	322	640.2677536010742	145.73278427124023	0.99837047	385.2
SA27_8	323	640.0250434875488	145.03254890441895	0.9957451	386.4
SA27_8	324	639.7913455963135	146.08531951904297	0.99758387	387.6
SA27_8	325	639.7149085998535	146.0253095626831	0.99893004	388.8
SA27_8	326	639.348554611206	144.49692249298096	0.99682873	390.0
SA27_8	327	639.2070293426514	146.47072792053223	0.9925936	391.2
SA27_8	328	639.2292022705078	145.58847427368164	0.9984787	392.4
SA27_8	329	639.1844749450684	143.9990472793579	0.9979857	393.6
SA27_8	330	639.8699760437012	146.23043060302734	0.99703264	394.8
SA27_8	331	640.1690483093262	147.07989692687988	0.99488777	396.0
SA27_8	332	639.4820213317871	145.04772663116455	0.99608165	397.2
SA27_8	333	639.2294883728027	146.57612800598145	0.9950336	398.4
SA27_8	334	639.2406463623047	143.8016939163208	0.9981034	399.6
SA27_8	335	639.8625373840332	145.81666946411133	0.9966809	400.8
SA27_8	336	639.82253074646	144.5847988128662	0.9983084	402.0
SA27_8	337	639.115047454834	145.44426441192627	0.9977259	403.2
SA27_8	338	639.9980545043945	145.19396781921387	0.99919695	404.4
SA27_8	339	639.6360874176025	144.93038177490234	0.997672	405.6
SA27_8	340	639.7756576538086	146.0766077041626	0.9990103	406.8
SA27_8	341	638.8611793518066	144.46739673614502	0.99600863	408.0
SA27_8	342	639.9886131286621	144.5397663116455	0.9976687	409.2
SA27_8	343	639.4091606140137	145.15302658081055	0.99834514	410.4
SA27_8	344	639.04128074646	144.31268692016602	0.9981858	411.6
SA27_8	345	613.9952659606934	229.06024932861328	0.9995396	412.8
SA27_8	346	611.7575168609619	216.88631057739258	0.99896264	414.0
SA27_8	347	639.4813537597656	143.19278240203857	0.9968189	415.2
SA27_8	348	619.7585105895996	262.03393936157227	0.99877375	416.4
SA27_8	349	640.3477668762207	143.40909004211426	0.99846363	417.6
SA27_8	350	454.23145294189453	325.0155830383301	0.99883467	418.8
SA27_8	351	640.2815341949463	144.14196968078613	0.99477047	420.0
SA27_8	352	640.1208877563477	143.76540184020996	0.9979183	421.2
SA27_8	353	639.5931243896484	144.6591567993164	0.9982993	422.4
SA27_8	354	639.0366077423096	144.82426643371582	0.9971571	423.6
SA27_8	355	641.0682678222656	144.60692882537842	0.9975803	424.8
SA27_8	356	639.8634910583496	144.83569622039795	0.99800414	426.0
SA27_8	357	639.8428916931152	144.2955207824707	0.99877626	427.2
SA27_8	358	640.6322956085205	145.02568244934082	0.9984003	428.4
SA27_8	359	639.923620223999	146.32717609405518	0.99891555	429.6
SA27_8	360	639.7895336151123	143.88519287109375	0.9979956	430.8
SA27_8	361	639.051628112793	143.9426565170288	0.9971244	432.0
SA27_8	362	639.8269653320312	145.7439136505127	0.9956365	433.2
SA27_8	363	639.4577503204346	143.5345458984375	0.99791604	434.4
SA27_8	364	639.3112182617188	145.19129276275635	0.99650216	435.6
SA27_8	365	639.5865440368652	145.556902885437	0.99669075	436.8
SA27_8	366	640.1260852813721	145.321626663208	0.9988871	438.0
SA27_8	367	640.3642654418945	146.12515926361084	0.9990589	439.2
SA27_8	368	640.6615257263184	145.98950386047363	0.99902916	440.4
SA27_8	369	639.0115737915039	146.27629280090332	0.9964521	441.6
SA27_8	370	639.9828433990479	146.19123458862305	0.9976846	442.8
SA27_8	371	639.8558616638184	145.01315116882324	0.99878746	444.0
SA27_8	372	640.6908512115479	144.76952075958252	0.9979405	445.2
SA27_8	373	641.6889190673828	146.55946254730225	0.99814034	446.4
SA27_8	374	640.6352043151855	145.0015926361084	0.99751925	447.6
SA27_8	375	640.1398181915283	144.9686050415039	0.99817324	448.8
SA27_8	376	640.2007579803467	145.03684043884277	0.9989114	450.0
SA27_8	377	640.1283264160156	146.88560485839844	0.9974899	451.2
SA27_8	378	641.1470413208008	146.61237716674805	0.9981646	452.4
SA27_8	379	641.2107467651367	146.30969524383545	0.99871695	453.6
SA27_8	380	639.1932964324951	146.65662288665771	0.9976647	454.8
SA27_8	381	639.6071434020996	145.54471492767334	0.99575377	456.0
SA27_8	382	639.7078514099121	145.35781860351562	0.9981621	457.2
SA27_8	383	640.1130199432373	146.22064590454102	0.9990102	458.4
SA27_8	384	639.465856552124	144.70720767974854	0.9980363	459.6
SA27_8	385	639.5420074462891	144.39485549926758	0.9970368	460.8
SA27_8	386	639.4578456878662	146.99955940246582	0.93679	462.0
SA27_8	387	640.1248455047607	145.54424285888672	0.996234	463.2
SA27_8	388	639.6142959594727	145.33836364746094	0.9947291	464.4
SA27_8	389	640.4643058776855	146.7212963104248	0.99468404	465.6
SA27_8	390	639.429759979248	146.96967601776123	0.9926208	466.8
SA27_8	391	639.7660255432129	147.06750869750977	0.99782914	468.0
SA27_8	392	640.1216506958008	146.11011028289795	0.99899894	469.2
SA27_8	393	639.5292282104492	147.910737991333	0.9978109	470.4
SA27_8	394	640.6478404998779	147.20097541809082	0.99813557	471.6
SA27_8	395	640.9378051757812	146.46743774414062	0.99910635	472.8
SA27_8	396	640.1768684387207	146.7191219329834	0.99858046	474.0
SA27_8	397	640.2035713195801	145.8028793334961	0.99821496	475.2
SA27_8	398	639.5214080810547	145.6624174118042	0.99795246	476.4
SA27_8	399	639.7484302520752	146.34495735168457	0.99787295	477.6
SA27_8	400	640.0450706481934	145.19372463226318	0.99823916	478.8
SA27_8	401	639.7697448730469	147.04922676086426	0.9968405	480.0
SA27_8	402	640.3879165649414	145.24824142456055	0.99801624	481.2
SA27_8	403	639.7507667541504	145.32623291015625	0.997664	482.4
SA27_8	404	640.790843963623	146.0502004623413	0.99774456	483.6
SA27_8	405	640.7910823822021	146.67584896087646	0.9906803	484.8
SA27_8	406	640.302038192749	146.21988773345947	0.9971751	486.0
SA27_8	407	639.4831657409668	146.86198711395264	0.9971052	487.2
SA27_8	408	639.495849609375	145.5131435394287	0.9938002	488.4
SA27_8	409	639.6929740905762	146.06132984161377	0.92396176	489.6
SA27_8	410	639.2229080200195	145.4968500137329	0.99639136	490.8
SA27_8	411	640.5508518218994	147.4508571624756	0.9950524	492.0
SA27_8	412	639.5677089691162	146.20036125183105	0.9976604	493.2
SA27_8	413	640.5135631561279	145.8404302597046	0.9986791	494.4
SA27_8	414	639.2282962799072	144.12310123443604	0.9980405	495.6
SA27_8	415	640.1725769042969	146.3283920288086	0.99835	496.8
SA27_8	416	639.3807411193848	146.27639293670654	0.996986	498.0
SA27_8	417	640.0049686431885	146.3114833831787	0.9936625	499.2
SA27_8	418	639.9212837219238	144.4467544555664	0.99725324	500.4
SA27_8	419	638.9035224914551	145.73890686035156	0.99885464	501.6
SA27_8	420	639.4070148468018	144.39574241638184	0.9964419	502.8
SA27_8	421	609.6680641174316	251.43616676330566	0.9987783	504.0
SA27_8	422	612.6517295837402	237.52907752990723	0.9987331	505.2
SA27_8	423	610.0014686584473	234.90676403045654	0.9990138	506.4
SA27_8	424	622.3974227905273	269.27587509155273	0.997809	507.6
SA27_8	425	546.8302726745605	304.986047744751	0.9988102	508.8
SA27_8	426	640.5692100524902	145.8046817779541	0.9986413	510.0
SA27_8	427	381.25507831573486	351.3002014160156	0.99919003	511.2
SA27_8	428	639.1844749450684	144.1703224182129	0.9978783	512.4
SA27_8	429	640.3409004211426	147.0390272140503	0.99800164	513.6
SA27_8	430	639.4329071044922	144.4872236251831	0.9980235	514.8
SA27_8	431	639.7543907165527	144.80266571044922	0.9987317	516.0
SA27_8	432	639.0839576721191	144.7430419921875	0.99360365	517.2
SA27_8	433	639.9680137634277	146.31463050842285	0.9990852	518.4
SA27_8	434	639.6459579467773	144.815411567688	0.9989692	519.6
SA27_8	435	639.6980285644531	145.4783535003662	0.9989999	520.8
SA27_8	436	640.2249336242676	146.22334957122803	0.99819547	522.0
SA27_8	437	640.4839515686035	145.71115493774414	0.9941175	523.2
SA27_8	438	639.6393775939941	146.27830982208252	0.99760747	524.4
SA27_8	439	640.6622886657715	145.6188154220581	0.9981718	525.6
SA27_8	440	639.5215034484863	144.4784116744995	0.9985039	526.8
SA27_8	441	640.0311470031738	145.45949935913086	0.9980196	528.0
SA27_8	442	639.4638061523438	146.65502071380615	0.99744356	529.2
SA27_8	443	639.5639896392822	144.13249969482422	0.9956809	530.4
SA27_8	444	638.6831283569336	145.4850196838379	0.9937151	531.6
SA27_8	445	639.6350383758545	145.25917053222656	0.999059	532.8
SA27_8	446	640.5547618865967	144.9704647064209	0.9989471	534.0
SA27_8	447	640.0814056396484	145.56012153625488	0.9985582	535.2
SA27_8	448	639.0812397003174	144.3455171585083	0.99881196	536.4
SA27_8	449	639.4386291503906	146.14336967468262	0.99796426	537.6
SA27_8	450	640.3815746307373	145.08167266845703	0.9980564	538.8
SA27_8	451	639.034366607666	144.22508239746094	0.99814487	540.0
SA27_8	452	640.0803565979004	144.9360466003418	0.9987062	541.2
SA27_8	453	640.5595779418945	145.96827507019043	0.9988745	542.4
SA27_8	454	639.2910003662109	145.71926593780518	0.9990507	543.6
SA27_8	455	639.7918224334717	143.9549732208252	0.99793965	544.8
SA27_8	456	640.7627582550049	144.9877166748047	0.99860185	546.0
SA27_8	457	640.0331497192383	144.7588348388672	0.998409	547.2
SA27_8	458	640.0350570678711	146.2620735168457	0.9986796	548.4
SA27_8	459	639.9753570556641	145.4518461227417	0.9981787	549.6
SA27_8	460	640.3232574462891	145.19001960754395	0.99782205	550.8
SA27_8	461	640.235185623169	144.85854148864746	0.9988527	552.0
SA27_8	462	640.5853748321533	146.71382904052734	0.9990415	553.2
SA27_8	463	640.2771472930908	145.41326522827148	0.9989079	554.4
SA27_8	464	640.080738067627	145.61110496520996	0.9978619	555.6
SA27_8	465	639.6922588348389	145.9638261795044	0.998544	556.8
SA27_8	466	640.1630401611328	146.4536190032959	0.99887806	558.0
SA27_8	467	639.4379615783691	145.9705924987793	0.99883837	559.2
SA27_8	468	639.884090423584	146.75178050994873	0.9984011	560.4
SA27_8	469	639.5977973937988	144.69004154205322	0.9981305	561.6
SA27_8	470	640.4012680053711	145.50282955169678	0.9988686	562.8
SA27_8	471	639.0604972839355	144.96572971343994	0.9983551	564.0
SA27_8	472	639.17555809021	145.36242485046387	0.9984353	565.2
SA27_8	473	640.2919292449951	146.52548789978027	0.99834836	566.4
SA27_8	474	639.7377014160156	144.93876457214355	0.99713385	567.6
SA27_8	475	640.585994720459	146.7053747177124	0.9984546	568.8
SA27_8	476	639.85595703125	146.0767936706543	0.9963176	570.0
SA27_8	477	640.8347606658936	146.93607330322266	0.99809355	571.2
SA27_8	478	639.9985790252686	145.5807638168335	0.99734217	572.4
SA27_8	479	640.7877922058105	146.08603477478027	0.99867636	573.6
SA27_8	480	640.6439304351807	145.41073322296143	0.99873394	574.8
SA27_8	481	509.07535552978516	249.61904525756836	0.9987128	576.0
SA27_8	482	563.0789279937744	219.1482639312744	0.99879754	577.2
SA27_8	483	594.567060470581	201.5263795852661	0.9982949	578.4
SA27_8	484	604.3042659759521	192.42306232452393	0.9993332	579.6
SA27_8	485	639.2468929290771	144.69037055969238	0.99084735	580.8
SA27_8	486	570.4444885253906	255.8346462249756	0.9993973	582.0
SA27_8	487	479.55169677734375	271.4714813232422	0.9997582	583.2
SA27_8	488	412.53604888916016	268.96854400634766	0.99889576	584.4
SA27_8	489	399.45573806762695	265.21119117736816	0.9984231	585.6
SA27_8	490	369.050931930542	257.3074436187744	0.9996791	586.8
SA27_8	491	333.9526176452637	246.2394905090332	0.9989537	588.0
SA27_8	492	293.63508224487305	245.57367324829102	0.99971014	589.2
SA27_8	493	256.84072971343994	253.25005531311035	0.99961734	590.4
SA27_8	494	640.4046058654785	145.16302585601807	0.99616665	591.6
SA27_8	495	205.05268573760986	249.6160125732422	0.9998222	592.8
SA27_8	496	139.96996879577637	249.26576614379883	0.99957615	594.0
SA27_8	497	640.5707359313965	143.95570278167725	0.98730695	595.2
SA27_8	498	85.6728732585907	211.96814060211182	0.9966979	596.4
SA27_8	499	639.5392894744873	145.04443645477295	0.9982681	597.6
SA27_8	500	118.19612979888916	146.715989112854	0.9954175	598.8
SA27_8	501	641.0741806030273	146.50322914123535	0.9912985	600.0
SA27_8	502	639.7880554199219	145.8193874359131	0.99435955	601.2
SA27_8	503	640.4644012451172	145.55920600891113	0.99797994	602.4
SA27_8	504	243.0063247680664	202.4829912185669	0.9995641	603.6
SA27_8	505	300.1070261001587	207.7769136428833	0.99928063	604.8
SA27_8	506	639.2868995666504	146.59077644348145	0.99197316	606.0
SA27_8	507	640.5260562896729	143.65091800689697	0.9980282	607.2
SA27_8	508	640.5075073242188	145.87473392486572	0.99645764	608.4
SA27_8	509	639.8320198059082	144.8042106628418	0.99770737	609.6
SA27_8	510	639.9344444274902	145.29081344604492	0.993256	610.8
SA27_8	511	638.9370918273926	146.14903450012207	0.99877137	612.0
SA27_8	512	640.0463581085205	145.53056716918945	0.99829334	613.2
SA27_8	513	640.5941963195801	147.4944305419922	0.99588156	614.4
SA27_8	514	640.1309013366699	146.25765323638916	0.9958727	615.6
SA27_8	515	639.6947860717773	146.26562118530273	0.9963387	616.8
SA27_8	516	639.4557952880859	145.62606811523438	0.9963742	618.0
SA27_8	517	639.9715423583984	144.6545648574829	0.9980812	619.2
SA27_8	518	640.4006958007812	145.52119731903076	0.99848664	620.4
SA27_8	519	639.8510932922363	145.4641342163086	0.99769104	621.6
SA27_8	520	639.2898559570312	145.04180431365967	0.99737334	622.8
SA27_8	521	640.5838966369629	145.92105388641357	0.9975198	624.0
SA27_8	522	640.8901691436768	146.44944190979004	0.998035	625.2
SA27_8	523	639.7305011749268	146.1810064315796	0.9988996	626.4
SA27_8	524	640.4677867889404	145.74275493621826	0.99791795	627.6
SA27_8	525	640.5214309692383	145.58471202850342	0.99859136	628.8
SA27_8	526	638.8587951660156	146.25293254852295	0.9949091	630.0
SA27_8	527	638.9276027679443	145.42439460754395	0.9976804	631.2
SA27_8	528	639.8905754089355	146.1240577697754	0.97812575	632.4
SA27_8	529	639.8965835571289	147.86025524139404	0.99617827	633.6
SA27_8	530	639.8515701293945	145.374755859375	0.99784327	634.8
SA27_8	531	641.1706924438477	145.42535305023193	0.998596	636.0
SA27_8	532	640.1320934295654	144.29009914398193	0.9984779	637.2
SA27_8	533	641.0017967224121	149.24397468566895	0.9866855	638.4
SA27_8	534	640.4950618743896	146.3488483428955	0.99766445	639.6
SA27_8	535	639.8063659667969	144.9228000640869	0.9989604	640.8
SA27_8	536	640.8305168151855	146.40482425689697	0.99873656	642.0
SA27_8	537	639.9505615234375	146.5390920639038	0.99830025	643.2
SA27_8	538	639.3946170806885	146.19675636291504	0.9967236	644.4
SA27_8	539	504.9166679382324	215.26926040649414	0.99907434	645.6
SA27_8	540	558.172082901001	190.9160614013672	0.9960001	646.8
SA27_8	541	609.283971786499	159.7992753982544	0.9934743	648.0
SA27_8	542	612.1791362762451	159.93043899536133	0.99814653	649.2
SA27_8	543	599.3295192718506	184.06418323516846	0.99797446	650.4
SA27_8	544	640.9268379211426	145.77351093292236	0.99564785	651.6
SA27_8	545	545.85280418396	217.99052238464355	0.99332714	652.8
SA27_8	546	639.008903503418	146.43250465393066	0.9656019	654.0
SA27_8	547	338.5134696960449	211.3538646697998	0.9992255	655.2
SA27_8	548	267.3832416534424	210.8617115020752	0.99942315	656.4
SA27_8	549	202.58097648620605	216.50600910186768	0.9988238	657.6
SA27_8	550	170.6100583076477	218.235182762146	0.99924695	658.8
SA27_8	551	639.9267196655273	145.60616970062256	0.9982603	660.0
SA27_8	552	640.5251502990723	144.8113203048706	0.9982895	661.2
SA27_8	553	639.9290084838867	145.541353225708	0.99922645	662.4
SA27_8	554	640.4118537902832	143.74892234802246	0.99871767	663.6
SA27_8	555	639.6705627441406	145.75768947601318	0.99720436	664.8
SA27_8	556	639.0007972717285	144.73917961120605	0.99744284	666.0
SA27_8	557	212.24336624145508	155.34203052520752	0.9997688	667.2
SA27_8	558	639.7025108337402	146.00305080413818	0.99775416	668.4
SA27_8	559	640.5177116394043	143.89514923095703	0.99843496	669.6
SA27_8	560	485.6827735900879	146.43193244934082	0.9989128	670.8
SA27_8	561	532.005786895752	139.45856094360352	0.9975286	672.0
SA27_8	562	560.2097511291504	154.34081554412842	0.9934503	673.2
SA27_8	563	587.8481864929199	206.83608055114746	0.99844724	674.4
SA27_8	564	639.6805763244629	146.61189079284668	0.99881303	675.6
SA27_8	565	640.1041984558105	145.9878444671631	0.9990289	676.8
SA27_8	566	435.4206085205078	332.82546043395996	0.99958414	678.0
SA27_8	567	640.440559387207	145.76093673706055	0.9989466	679.2
SA27_8	568	639.7878646850586	143.83385181427002	0.99645954	680.4
SA27_8	569	640.0189399719238	145.8317470550537	0.9987835	681.6
SA27_8	570	639.3626689910889	145.3850555419922	0.9982823	682.8
SA27_8	571	638.8988971710205	145.14226913452148	0.9983657	684.0
SA27_8	572	638.5325908660889	146.96931838989258	0.9973341	685.2
SA27_8	573	640.440034866333	146.99569702148438	0.99802184	686.4
SA27_8	574	639.3195629119873	146.45187377929688	0.998885	687.6
SA27_8	575	639.1886711120605	145.90075492858887	0.9975297	688.8
SA27_8	576	639.9726390838623	147.52964973449707	0.997474	690.0
SA27_8	577	639.0701293945312	145.45040130615234	0.9980117	691.2
SA27_8	578	639.9999618530273	146.31690502166748	0.9980744	692.4
SA27_8	579	639.9272441864014	145.18837451934814	0.99818206	693.6
SA27_8	580	639.466381072998	144.8780393600464	0.99895406	694.8
SA27_8	581	639.3200397491455	145.34887790679932	0.99834204	696.0
SA27_8	582	639.1463279724121	145.35419940948486	0.99892765	697.2
SA27_8	583	640.7009601593018	145.2513027191162	0.9989042	698.4
SA27_8	584	640.2001857757568	146.63844108581543	0.9988631	699.6
SA27_8	585	639.4042015075684	146.18472576141357	0.99247617	700.8
SA27_8	586	639.7886276245117	145.41117668151855	0.998464	702.0
SA27_8	587	640.1126861572266	145.16026496887207	0.99800926	703.2
SA27_8	588	639.5126342773438	145.15708923339844	0.99764544	704.4
SA27_8	589	640.4751777648926	145.67646503448486	0.9988193	705.6
SA27_8	590	640.6074047088623	146.44436359405518	0.99840254	706.8
SA27_8	591	639.6167278289795	145.122971534729	0.99795973	708.0
SA27_8	592	640.0689125061035	145.6109619140625	0.9968503	709.2
SA27_8	593	639.9784564971924	145.65613746643066	0.99874395	710.4
SA27_8	594	639.605712890625	144.05542373657227	0.99711835	711.6
SA27_8	595	640.200138092041	146.11709117889404	0.99759835	712.8
SA27_8	596	640.2348518371582	145.0045394897461	0.9988668	714.0
SA27_8	597	640.2742385864258	146.26142978668213	0.9991658	715.2
SA27_8	598	640.3114318847656	145.69198608398438	0.9980958	716.4
SA27_8	599	639.9658203125	144.77059364318848	0.9984463	717.6
SA27_8	600	639.6996974945068	144.41476821899414	0.998616	718.8
SA27_8	601	639.7335052490234	145.6581687927246	0.9979399	720.0
SA27_8	602	639.9528980255127	145.83613872528076	0.99839944	721.2
SA27_8	603	640.6582832336426	146.1839246749878	0.9981036	722.4
SA27_8	604	640.3121948242188	145.64585208892822	0.997482	723.6
SA27_8	605	640.7203674316406	146.5259313583374	0.9982303	724.8
SA27_8	606	639.8888111114502	145.61548233032227	0.9981592	726.0
SA27_8	607	639.6788597106934	145.25277614593506	0.9972498	727.2
SA27_8	608	639.6929740905762	144.93996620178223	0.99117565	728.4
SA27_8	609	640.60378074646	145.06321907043457	0.9969747	729.6
SA27_8	610	640.688419342041	144.78249549865723	0.9982185	730.8
SA27_8	611	639.4664764404297	145.2760934829712	0.99852437	732.0
SA27_8	612	640.1290893554688	144.728422164917	0.99853635	733.2
SA27_8	613	569.2675590515137	202.87475109100342	0.9973139	734.4
SA27_8	614	604.2561531066895	188.61165046691895	0.9996309	735.6
SA27_8	615	607.6718330383301	196.9533920288086	0.9994711	736.8
SA27_8	616	638.6626243591309	145.19039154052734	0.9917428	738.0
SA27_8	617	583.440351486206	291.8191337585449	0.9992163	739.2
SA27_8	618	640.7150268554688	146.3512372970581	0.9985973	740.4
SA27_8	619	640.0662899017334	145.73096752166748	0.9978376	741.6
SA27_8	620	639.0365123748779	146.1112117767334	0.99471056	742.8
SA27_8	621	640.1957511901855	144.86663818359375	0.9983498	744.0
SA27_8	622	640.6420230865479	144.59003448486328	0.99603903	745.2
SA27_8	623	640.1697158813477	145.26354789733887	0.9979944	746.4
SA27_8	624	639.9064064025879	146.5121555328369	0.9956624	747.6
SA27_8	625	639.5694732666016	145.85020065307617	0.99759656	748.8
SA27_8	626	640.3366088867188	145.2562952041626	0.9979146	750.0
SA27_8	627	640.0542736053467	144.9895191192627	0.9973828	751.2
SA27_8	628	640.5935764312744	145.4435634613037	0.9908925	752.4
SA27_8	629	641.1013603210449	145.96481323242188	0.9988714	753.6
SA27_8	630	640.6001091003418	145.458083152771	0.9988539	754.8
SA27_8	631	639.8713111877441	145.52265644073486	0.99849355	756.0
SA27_8	632	640.1999473571777	145.88533401489258	0.9984718	757.2
SA27_8	633	640.9111976623535	145.43180465698242	0.9987752	758.4
SA27_8	634	639.6388053894043	144.916090965271	0.99618906	759.6
SA27_8	635	640.4702186584473	146.02857112884521	0.99853003	760.8
SA27_8	636	640.222692489624	146.4247226715088	0.99731016	762.0
SA27_8	637	640.4901504516602	146.54075145721436	0.9985109	763.2
SA27_8	638	639.9729251861572	146.0238218307495	0.9977806	764.4
SA27_8	639	639.8644924163818	146.3360595703125	0.99752206	765.6
SA27_8	640	639.4400119781494	146.16351127624512	0.99609345	766.8
SA27_8	641	640.3701305389404	147.22844123840332	0.9979031	768.0
SA27_8	642	640.3175354003906	145.09543418884277	0.99845314	769.2
SA27_8	643	640.1173114776611	145.56715965270996	0.998135	770.4
SA27_8	644	639.6450996398926	146.60282135009766	0.9967326	771.6
SA27_8	645	639.492130279541	147.27308750152588	0.9982482	772.8
SA27_8	646	639.7195816040039	147.37924575805664	0.99697757	774.0
SA27_8	647	639.8646354675293	145.81377983093262	0.9978319	775.2
SA27_8	648	639.6729469299316	144.39292430877686	0.9978173	776.4
SA27_8	649	639.2160892486572	145.79649925231934	0.9946976	777.6
SA27_8	650	639.9545192718506	145.93676090240479	0.99422365	778.8
SA27_8	651	638.5926246643066	144.57448482513428	0.9937058	780.0
SA27_8	652	640.0719165802002	146.16066455841064	0.99790037	781.2
SA27_8	653	640.1862144470215	146.4791965484619	0.9949242	782.4
SA27_8	654	639.8411750793457	146.51467323303223	0.99327374	783.6
SA27_8	655	639.4870758056641	148.62027168273926	0.9701319	784.8
SA27_8	656	640.0290489196777	146.1496925354004	0.9911636	786.0
SA27_8	657	639.8470401763916	145.14102458953857	0.9918669	787.2
SA27_8	658	639.0734195709229	145.1883602142334	0.97622776	788.4
SA27_8	659	639.9920463562012	144.4011354446411	0.99818265	789.6
SA27_8	660	639.8446083068848	144.99127864837646	0.9980367	790.8
SA27_8	661	454.6384334564209	390.7166862487793	0.9981053	792.0
SA27_8	662	639.7188663482666	144.5749855041504	0.99823725	793.2
SA27_8	663	639.9957656860352	144.53533172607422	0.9986576	794.4
SA27_8	664	639.7811889648438	144.8618459701538	0.99742955	795.6
SA27_8	665	640.0497436523438	145.109281539917	0.9968099	796.8
SA27_8	666	624.1893768310547	381.6104221343994	0.9985789	798.0
SA27_8	667	640.2094841003418	145.46974182128906	0.99820197	799.2
SA27_8	668	640.7953262329102	147.22537994384766	0.9986333	800.4
SA27_8	669	640.8354759216309	144.3686056137085	0.99871266	801.6
SA27_8	670	406.46677017211914	384.14371490478516	0.9989261	802.8
SA27_8	671	639.8080825805664	144.6738624572754	0.9985637	804.0
SA27_8	672	638.8582229614258	146.19934558868408	0.99456185	805.2
SA27_8	673	639.9882316589355	145.52730560302734	0.9988133	806.4
SA27_8	674	639.5555973052979	144.05219078063965	0.9964952	807.6
SA27_8	675	639.1849040985107	145.0191879272461	0.9984713	808.8
SA27_8	676	639.2314434051514	146.2112045288086	0.9966562	810.0
SA27_8	677	639.7426605224609	146.61799907684326	0.9980572	811.2
SA27_8	678	639.3507957458496	145.4146957397461	0.9960057	812.4
SA27_8	679	639.1366004943848	144.4951629638672	0.99808455	813.6
SA27_8	680	638.8855934143066	146.24625205993652	0.9966395	814.8
SA27_8	681	639.9835586547852	145.41818618774414	0.9980878	816.0
SA27_8	682	638.6027812957764	144.01092052459717	0.99699795	817.2
SA27_8	683	639.377498626709	145.6977653503418	0.9984151	818.4
SA27_8	684	639.3450736999512	145.51958084106445	0.9973646	819.6
SA27_8	685	640.1904582977295	144.05287742614746	0.9991148	820.8
SA27_8	686	640.1600360870361	145.55063724517822	0.99801314	822.0
SA27_8	687	640.1078224182129	146.60236358642578	0.98689926	823.2
SA27_8	688	638.8510704040527	144.84513759613037	0.99626935	824.4
SA27_8	689	638.9669418334961	145.35833358764648	0.9975515	825.6
SA27_8	690	638.6542320251465	145.56097984313965	0.9965827	826.8
SA27_8	691	638.9354705810547	144.9603796005249	0.997359	828.0
SA27_8	692	639.29123878479	144.13855075836182	0.9982376	829.2
SA27_8	693	641.0726547241211	145.61914443969727	0.99922895	830.4
SA27_8	694	640.1113510131836	143.64360809326172	0.9989015	831.6
SA27_8	695	639.1390800476074	144.1503095626831	0.9970752	832.8
SA27_8	696	639.3950462341309	145.09552001953125	0.99745697	834.0
SA27_8	697	639.9491310119629	145.46052932739258	0.99556583	835.2
SA27_8	698	639.8095607757568	145.88433265686035	0.9983625	836.4
SA27_8	699	640.999698638916	146.15036487579346	0.9943264	837.6
SA27_8	700	640.2602195739746	145.20469665527344	0.99830735	838.8
SA27_8	701	639.9377822875977	145.23799896240234	0.9992343	840.0
SA27_8	702	640.4000282287598	147.367844581604	0.9990491	841.2
SA27_8	703	640.0743961334229	144.5130729675293	0.9990395	842.4
SA27_8	704	640.0877952575684	146.0562515258789	0.9988788	843.6
SA27_8	705	639.6559238433838	146.74396991729736	0.99610704	844.8
SA27_8	706	640.1145935058594	145.97771644592285	0.99831593	846.0
SA27_8	707	640.2585029602051	145.025053024292	0.9988926	847.2
SA27_8	708	639.7190093994141	144.90942478179932	0.9985287	848.4
SA27_8	709	640.7584190368652	146.69322967529297	0.9976888	849.6
SA27_8	710	639.8728370666504	146.533842086792	0.9980415	850.8
SA27_8	711	641.4702892303467	147.0497703552246	0.9989759	852.0
SA27_8	712	639.9377822875977	147.26802349090576	0.99668473	853.2
SA27_8	713	640.413761138916	144.7979736328125	0.99870586	854.4
SA27_8	714	640.7010555267334	146.2530755996704	0.9991202	855.6
SA27_8	715	640.0058746337891	144.59372520446777	0.9989795	856.8
SA27_8	716	640.2347087860107	144.71943855285645	0.99813026	858.0
SA27_8	717	640.448808670044	145.98113536834717	0.9982956	859.2
SA27_8	718	639.88938331604	145.5721664428711	0.99843925	860.4
SA27_8	719	641.4107322692871	147.13025093078613	0.99731714	861.6
SA27_8	720	639.8433685302734	145.97198009490967	0.9989447	862.8
SA27_8	721	639.4752502441406	145.93565940856934	0.9975007	864.0
SA27_8	722	640.4867172241211	145.86145877838135	0.9980567	865.2
SA27_8	723	640.7336235046387	146.7981719970703	0.99762064	866.4
SA27_8	724	639.7891044616699	145.87911128997803	0.9976223	867.6
SA27_8	725	640.0908470153809	146.5250587463379	0.9972076	868.8
SA27_8	726	640.3768062591553	145.28566360473633	0.99912435	870.0
SA27_8	727	639.8227691650391	146.60367965698242	0.9984445	871.2
SA27_8	728	639.7361755371094	147.2225046157837	0.9966905	872.4
SA27_8	729	640.9971237182617	146.17537021636963	0.9978441	873.6
SA27_8	730	640.5110359191895	145.9901475906372	0.9982728	874.8
SA27_8	731	640.997314453125	146.64164543151855	0.99879813	876.0
SA27_8	732	639.8256301879883	146.23689651489258	0.9974246	877.2
SA27_8	733	640.947437286377	147.03429222106934	0.9959811	878.4
SA27_8	734	640.9242153167725	146.37309551239014	0.99817765	879.6
SA27_8	735	639.7671699523926	146.37030601501465	0.996111	880.8
SA27_8	736	608.112096786499	238.63669395446777	0.99904674	882.0
SA27_8	737	613.5282039642334	227.1264410018921	0.99968314	883.2
SA27_8	738	639.9078845977783	144.3257188796997	0.9974362	884.4
SA27_8	739	620.2550888061523	254.58718299865723	0.9987822	885.6
SA27_8	740	529.6381950378418	277.33154296875	0.9987286	886.8
SA27_8	741	453.91368865966797	290.0148582458496	0.9992219	888.0
SA27_8	742	384.4298839569092	314.01618003845215	0.99935883	889.2
SA27_8	743	344.00010108947754	340.9731960296631	0.98492056	890.4
SA27_8	744	640.2025699615479	146.70252799987793	0.9965833	891.6
SA27_8	745	639.1345024108887	146.55404090881348	0.9960752	892.8
SA27_8	746	640.4226303100586	147.200288772583	0.91989833	894.0
SA27_8	747	639.7983551025391	147.24876880645752	0.99711347	895.2
SA27_8	748	640.6686782836914	146.39721393585205	0.99858546	896.4
SA27_8	749	639.2234325408936	143.7756872177124	0.9975889	897.6
SA27_8	750	639.4078254699707	145.08145809173584	0.9937611	898.8
SA27_8	751	639.6072387695312	145.70995330810547	0.99860114	900.0
SA27_8	752	639.6506309509277	146.91452980041504	0.99753666	901.2
SA27_8	753	639.4870758056641	146.502685546875	0.9979182	902.4
SA27_8	754	639.8292541503906	145.87812423706055	0.99730116	903.6
SA27_8	755	638.9777183532715	146.03734016418457	0.99312043	904.8
SA27_8	756	639.4700050354004	145.80239295959473	0.99584514	906.0
SA27_8	757	640.598201751709	146.92468643188477	0.9986046	907.2
SA27_8	758	639.4400596618652	146.25123023986816	0.99813277	908.4
SA27_8	759	639.9008750915527	145.32558917999268	0.9990891	909.6
SA27_8	760	640.2849197387695	146.5924072265625	0.99634945	910.8
SA27_8	761	640.385627746582	147.3984432220459	0.99440527	912.0
SA27_8	762	640.0591850280762	145.00242233276367	0.99659365	913.2
SA27_8	763	639.2087936401367	146.40296459197998	0.99753225	914.4
SA27_8	764	639.256477355957	144.89514827728271	0.99700004	915.6
SA27_8	765	640.442419052124	146.0200023651123	0.9941182	916.8
SA27_8	766	639.7120475769043	144.32271480560303	0.9905319	918.0
SA27_8	767	640.3591632843018	145.90746402740479	0.996342	919.2
SA27_8	768	639.9968147277832	145.24287700653076	0.9876133	920.4
SA27_8	769	638.7778282165527	145.40307998657227	0.9911698	921.6
SA27_8	770	638.8907432556152	145.06489276885986	0.9923218	922.8
SA27_8	771	639.5090103149414	145.34820556640625	0.99305636	924.0
SA27_8	772	639.582633972168	146.50508880615234	0.9736188	925.2
SA27_8	773	639.2950534820557	145.87687969207764	0.9981351	926.4
SA27_8	774	640.3258323669434	145.3175926208496	0.9964814	927.6
SA27_8	775	638.7669563293457	144.94819164276123	0.9984848	928.8
SA27_8	776	640.6998634338379	145.8245086669922	0.9991522	930.0
SA27_8	777	639.8541450500488	144.91082668304443	0.9551339	931.2
SA27_8	778	639.5797252655029	145.00883102416992	0.9971879	932.4
SA27_8	779	638.9529228210449	146.13163948059082	0.9971308	933.6
SA27_8	780	638.9951705932617	146.1628818511963	0.9952389	934.8
SA27_8	781	639.8923873901367	146.14508628845215	0.9968466	936.0
SA27_8	782	420.9134101867676	300.0839424133301	0.99849415	937.2
SA27_8	783	483.0306053161621	284.37432289123535	0.99733317	938.4
SA27_8	784	537.0124816894531	280.80087661743164	0.9989373	939.6
SA27_8	785	585.2352142333984	275.4879856109619	0.9997875	940.8
SA27_8	786	638.9460563659668	145.69052696228027	0.9962733	942.0
SA27_8	787	639.2478942871094	143.78604412078857	0.9988594	943.2
SA27_8	788	639.9389266967773	146.06310367584229	0.99882215	944.4
SA27_8	789	640.1408195495605	145.38617134094238	0.9990963	945.6
SA27_8	790	564.436149597168	390.9824752807617	0.9992926	946.8
SA27_8	791	640.7701969146729	145.00877380371094	0.9985618	948.0
SA27_8	792	432.5335502624512	390.0216007232666	0.9997247	949.2
SA27_8	793	639.0285491943359	146.44271850585938	0.9895325	950.4
SA27_8	794	638.7614250183105	145.76165199279785	0.99275017	951.6
SA27_8	795	639.9877548217773	145.8193016052246	0.9988803	952.8
SA27_8	796	639.5955562591553	144.89850997924805	0.9979874	954.0
SA27_8	797	639.7790908813477	146.29275798797607	0.9978248	955.2
SA27_8	798	639.2924308776855	146.1692762374878	0.9957444	956.4
SA27_8	799	638.9517784118652	144.26899909973145	0.9984578	957.6
SA27_8	800	639.7324562072754	144.9727964401245	0.9990652	958.8
SA27_8	801	639.0419960021973	145.34095287322998	0.995413	960.0
SA27_8	802	638.3419990539551	144.77479934692383	0.99470985	961.2
SA27_8	803	639.4698619842529	144.90288734436035	0.99626666	962.4
SA27_8	804	639.2322063446045	144.91051197052002	0.9981535	963.6
SA27_8	805	639.4083023071289	144.66530799865723	0.9985123	964.8
SA27_8	806	638.9516353607178	146.61868572235107	0.99731076	966.0
SA27_8	807	640.6696319580078	146.52292728424072	0.99750334	967.2
SA27_8	808	640.1609420776367	146.19576930999756	0.99823135	968.4
SA27_8	809	639.9059295654297	145.7471752166748	0.9982029	969.6
SA27_8	810	639.9784088134766	145.64653873443604	0.9983901	970.8
SA27_8	811	639.5905017852783	145.79076290130615	0.9974154	972.0
SA27_8	812	560.9065055847168	228.62995147705078	0.9978352	973.2
SA27_8	813	603.2021522521973	202.66257762908936	0.99805605	974.4
SA27_8	814	613.2208347320557	190.2861785888672	0.99903214	975.6
SA27_8	815	617.4852848052979	194.6616268157959	0.9776285	976.8
SA27_8	816	641.2563800811768	145.18884658813477	0.9460157	978.0
SA27_8	817	640.1715278625488	144.1364049911499	0.9962108	979.2
SA27_8	818	639.9373054504395	144.25572395324707	0.99884063	980.4
SA27_8	819	451.2328624725342	323.5344886779785	0.99921286	981.6
SA27_8	820	639.616870880127	145.21668434143066	0.9988294	982.8
SA27_8	821	640.3392314910889	145.37548542022705	0.9990927	984.0
SA27_8	822	640.0799751281738	144.8487138748169	0.9987766	985.2
SA27_8	823	639.5212173461914	146.61818504333496	0.99663335	986.4
SA27_8	824	639.9262428283691	146.00675582885742	0.9986958	987.6
SA27_8	825	640.407657623291	147.3204231262207	0.9982502	988.8
SA27_8	826	640.1339530944824	145.5436134338379	0.99860615	990.0
SA27_8	827	640.2604103088379	146.12836360931396	0.99688464	991.2
SA27_8	828	640.1106834411621	145.0971794128418	0.9975926	992.4
SA27_8	829	640.1148319244385	145.07160186767578	0.998519	993.6
SA27_8	830	639.8025035858154	145.75053691864014	0.99849343	994.8
SA27_8	831	640.6030654907227	145.9333848953247	0.9985337	996.0
SA27_8	832	639.8068428039551	144.41594123840332	0.99812585	997.2
SA27_8	833	640.284013748169	146.63257598876953	0.99832124	998.4
SA27_8	834	639.7356986999512	144.2885684967041	0.9986474	999.6
SA27_8	835	640.0656700134277	144.7829818725586	0.9979519	1000.8
SA27_8	836	640.2159690856934	146.21510982513428	0.99414057	1002.0
SA27_8	837	639.4862651824951	145.44233322143555	0.99651897	1003.2
SA27_8	838	639.141321182251	145.95791816711426	0.99737906	1004.4
SA27_8	839	640.6097412109375	146.05054378509521	0.99901974	1005.6
SA27_8	840	639.8577690124512	143.9381504058838	0.9981646	1006.8
SA27_8	841	640.8599853515625	145.47100067138672	0.99846315	1008.0
SA27_8	842	639.9088859558105	145.1545286178589	0.99820805	1009.2
SA27_8	843	640.7557964324951	145.7860565185547	0.99763644	1010.4
SA27_8	844	639.7542953491211	145.1945686340332	0.99885154	1011.6
SA27_8	845	641.2131309509277	145.00524044036865	0.997324	1012.8
SA27_8	846	639.3162727355957	145.66612243652344	0.9878606	1014.0
SA27_8	847	640.1814460754395	144.04902935028076	0.9987728	1015.2
SA27_8	848	641.1617279052734	145.21687030792236	0.9986119	1016.4
SA27_8	849	640.7824039459229	144.82606887817383	0.998711	1017.6
SA27_8	850	640.8049583435059	145.5565881729126	0.9976096	1018.8
SA27_8	851	640.0136470794678	145.90826511383057	0.99625164	1020.0
SA27_8	852	639.4819259643555	146.30578994750977	0.9978619	1021.2
SA27_8	853	639.8685455322266	145.8533763885498	0.9949728	1022.4
SA27_8	854	639.5938396453857	145.17279624938965	0.88347274	1023.6
SA27_8	855	640.4757499694824	146.81453704833984	0.9925995	1024.8
SA27_8	856	640.398359298706	146.6567087173462	0.9762464	1026.0
SA27_8	857	640.1047706604004	144.86074447631836	0.9116758	1027.2
SA27_8	858	639.4549369812012	144.87463474273682	0.9977616	1028.4
SA27_8	859	640.8234119415283	146.014723777771	0.9975293	1029.6
SA27_8	860	639.4535541534424	144.17046546936035	0.99778736	1030.8
SA27_8	861	639.8133277893066	144.89881038665771	0.9974112	1032.0
SA27_8	862	639.1797065734863	145.74769020080566	0.995643	1033.2
SA27_8	863	639.0768527984619	145.73081016540527	0.9949892	1034.4
SA27_8	864	640.4744148254395	146.09071254730225	0.99777895	1035.6
SA27_8	865	640.4687404632568	146.2572956085205	0.9976199	1036.8
SA27_8	866	639.429759979248	144.9246597290039	0.99689496	1038.0
SA27_8	867	639.5920753479004	146.29740715026855	0.9974394	1039.2
SA27_8	868	639.9622917175293	145.20411014556885	0.9977719	1040.4
SA27_8	869	640.0082588195801	146.7846393585205	0.9987546	1041.6
SA27_8	870	640.3140068054199	146.90106868743896	0.9985744	1042.8
SA27_8	871	640.8709526062012	146.2701416015625	0.9944805	1044.0
SA27_8	872	640.5501365661621	145.36837577819824	0.9985696	1045.2
SA27_8	873	640.0266647338867	145.30672073364258	0.99698406	1046.4
SA27_8	874	425.3763675689697	322.5658893585205	0.99827576	1047.6
SA27_8	875	485.6421947479248	314.3184471130371	0.99795073	1048.8
SA27_8	876	548.2778072357178	308.3379364013672	0.9993734	1050.0
SA27_8	877	595.6647872924805	301.2455177307129	0.9987539	1051.2
SA27_8	878	641.0502910614014	145.9061050415039	0.9982139	1052.4
SA27_8	879	638.8123989105225	144.86068725585938	0.99772805	1053.6
SA27_8	880	648.5574722290039	376.62975311279297	0.998857	1054.8
SA27_8	881	589.5253658294678	387.7158451080322	0.9996032	1056.0
SA27_8	882	472.34649658203125	383.9908790588379	0.9995326	1057.2
SA27_8	883	378.9257049560547	385.4270553588867	0.9976343	1058.4
SA27_8	884	639.7149562835693	146.1872434616089	0.9964216	1059.6
SA27_8	885	640.2567863464355	146.76644325256348	0.9976597	1060.8
SA27_8	886	639.3988609313965	145.60867309570312	0.99536985	1062.0
SA27_8	887	639.3255233764648	146.3679313659668	0.99834585	1063.2
SA27_8	888	639.7049903869629	145.3050184249878	0.99757737	1064.4
SA27_8	889	639.5166397094727	145.15896320343018	0.9984617	1065.6
SA27_8	890	639.3490791320801	145.54787635803223	0.9986992	1066.8
SA27_8	891	640.0213241577148	146.7762279510498	0.9971762	1068.0
SA27_8	892	639.240837097168	145.84741115570068	0.9984816	1069.2
SA27_8	893	639.3729209899902	145.1866579055786	0.9970897	1070.4
SA27_8	894	640.2572154998779	146.00732803344727	0.99815756	1071.6
SA27_8	895	640.2610301971436	146.01325035095215	0.9983835	1072.8
SA27_8	896	639.4120216369629	145.84892749786377	0.99774534	1074.0
SA27_8	897	640.3079986572266	144.96887683868408	0.9983581	1075.2
SA27_8	898	640.0572776794434	143.823881149292	0.9962379	1076.4
SA27_8	899	640.1559829711914	145.0961208343506	0.9987074	1077.6
SA27_8	900	639.8090362548828	144.5105266571045	0.99896085	1078.8
SA27_8	901	408.5200786590576	392.7944755554199	0.9975389	1080.0
SA27_8	902	446.36592864990234	392.21903800964355	0.9972138	1081.2
SA27_8	903	499.3870735168457	383.9015007019043	0.9983284	1082.4
SA27_8	904	547.2771644592285	378.262996673584	0.998961	1083.6
SA27_8	905	585.4923248291016	375.6211280822754	0.99908173	1084.8
SA27_8	906	640.1199340820312	146.16019248962402	0.9983577	1086.0
SA27_8	907	639.3731117248535	146.2906551361084	0.99833953	1087.2
SA27_8	908	639.7103309631348	144.83556747436523	0.9975618	1088.4
SA27_8	909	622.7031707763672	382.8277015686035	0.9968651	1089.6
SA27_8	910	638.726806640625	145.18129348754883	0.9938159	1090.8
SA27_8	911	640.1524543762207	144.55967903137207	0.99891746	1092.0
SA27_8	912	639.1018390655518	145.835223197937	0.99762505	1093.2
SA27_8	913	475.71163177490234	388.04497718811035	0.9992131	1094.4
SA27_8	914	413.09666633605957	387.1284484863281	0.9981007	1095.6
SA27_8	915	638.5882377624512	144.75255489349365	0.9943357	1096.8
SA27_8	916	639.49875831604	145.39870262145996	0.9980032	1098.0
SA27_8	917	639.4015312194824	144.75698947906494	0.9987093	1099.2
SA27_8	918	639.4032955169678	145.26577949523926	0.9988311	1100.4
SA27_8	919	640.0051593780518	146.713228225708	0.9978842	1101.6
SA27_8	920	639.5535945892334	146.18536949157715	0.99619955	1102.8
SA27_8	921	639.9795055389404	143.2362699508667	0.99862885	1104.0
SA27_8	922	639.7398948669434	145.20495414733887	0.9978549	1105.2
SA27_8	923	639.3729209899902	144.86413478851318	0.99866104	1106.4
SA27_8	924	639.2455101013184	145.8467960357666	0.9971113	1107.6
SA27_8	925	639.3995761871338	144.68098640441895	0.99845195	1108.8
SA27_8	926	640.1848793029785	145.1648998260498	0.99784136	1110.0
SA27_8	927	638.7205123901367	146.6366958618164	0.9981541	1111.2
SA27_8	928	640.1058197021484	145.76525688171387	0.99847	1112.4
SA27_8	929	638.1789207458496	145.2174425125122	0.99892277	1113.6
SA27_8	930	639.4174575805664	145.490083694458	0.99849284	1114.8
SA27_8	931	639.813232421875	145.21050453186035	0.99705887	1116.0
SA27_8	932	639.5079612731934	145.42479515075684	0.99724567	1117.2
SA27_8	933	639.0626907348633	144.31697845458984	0.9977847	1118.4
SA27_8	934	639.5932197570801	145.87406158447266	0.998028	1119.6
SA27_8	935	640.4109954833984	145.2515745162964	0.9986041	1120.8
SA27_8	936	639.1566276550293	144.65726852416992	0.9976272	1122.0
SA27_8	937	640.1279449462891	144.7232437133789	0.99534696	1123.2
SA27_8	938	640.0983810424805	144.95455741882324	0.99654895	1124.4
SA27_8	939	640.0496959686279	145.9522247314453	0.9994116	1125.6
SA27_8	940	640.2196884155273	144.8036241531372	0.99888426	1126.8
SA27_8	941	639.5912170410156	145.2891969680786	0.99816656	1128.0
SA27_8	942	640.1069641113281	144.54455852508545	0.9981407	1129.2
SA27_8	943	640.5535697937012	144.47942733764648	0.9984932	1130.4
SA27_8	944	639.8279190063477	144.4242525100708	0.99839395	1131.6
SA27_8	945	639.548397064209	146.98187828063965	0.997269	1132.8
SA27_8	946	640.0128364562988	145.66999912261963	0.99741024	1134.0
SA27_8	947	640.2688980102539	144.99698638916016	0.998713	1135.2
SA27_8	948	639.4529342651367	145.00611305236816	0.9944687	1136.4
SA27_8	949	640.2606010437012	146.2144374847412	0.99903464	1137.6
SA27_8	950	639.794921875	145.17465591430664	0.9980616	1138.8
SA27_8	951	640.0546073913574	144.55673217773438	0.997623	1140.0
SA27_8	952	639.5566940307617	145.5829381942749	0.99841917	1141.2
SA27_8	953	640.2717113494873	146.1160182952881	0.9986407	1142.4
SA27_8	954	640.1640892028809	145.92470169067383	0.99844474	1143.6
SA27_8	955	639.6084785461426	146.4418888092041	0.9988003	1144.8
SA27_8	956	640.0516510009766	144.56425666809082	0.99670535	1146.0
SA27_8	957	639.8461818695068	144.30559158325195	0.9979557	1147.2
SA27_8	958	639.9754047393799	145.29537677764893	0.9988336	1148.4
SA27_8	959	639.2346382141113	146.66097164154053	0.9985476	1149.6
SA27_8	960	640.238094329834	145.48816680908203	0.99750274	1150.8
SA27_8	961	640.1482582092285	144.94783401489258	0.9992353	1152.0
SA27_8	962	639.9062156677246	145.1027011871338	0.9982919	1153.2
SA27_8	963	639.3377780914307	144.77644443511963	0.99844176	1154.4
SA27_8	964	639.8580551147461	146.03128910064697	0.99765563	1155.6
SA27_8	965	640.7035827636719	145.04377841949463	0.9985752	1156.8
SA27_8	966	641.0901069641113	146.7383337020874	0.9987041	1158.0
SA27_8	967	639.5319938659668	143.90121459960938	0.9990528	1159.2
SA27_8	968	640.0392532348633	145.83715438842773	0.9909966	1160.4
SA27_8	969	639.6589756011963	145.94758987426758	0.9966444	1161.6
SA27_8	970	639.1654014587402	144.5925521850586	0.99748456	1162.8
SA27_8	971	640.6303405761719	145.63236236572266	0.9979449	1164.0
SA27_8	972	640.3504371643066	144.2831325531006	0.9970252	1165.2
SA27_8	973	639.6023273468018	146.09699249267578	0.9985927	1166.4
SA27_8	974	640.4014110565186	145.31630516052246	0.9991454	1167.6
SA27_8	975	640.9222602844238	145.35407066345215	0.99509144	1168.8
SA27_8	976	639.4449710845947	144.58740234375	0.997336	1170.0
SA27_8	977	639.8085594177246	147.53525733947754	0.96928394	1171.2
SA27_8	978	640.5055046081543	145.47141551971436	0.9960645	1172.4
SA27_8	979	640.6947135925293	146.13470077514648	0.9990387	1173.6
SA27_8	980	640.4840469360352	146.3807201385498	0.99918824	1174.8
SA27_8	981	640.5706405639648	145.6260108947754	0.9979861	1176.0
SA27_8	982	640.0513648986816	144.43336486816406	0.9972389	1177.2
SA27_8	983	640.3111457824707	145.9313678741455	0.99899274	1178.4
SA27_8	984	639.2884254455566	145.50315856933594	0.9975267	1179.6
SA27_8	985	639.4145011901855	146.0317039489746	0.9929335	1180.8
SA27_8	986	640.0556564331055	145.5291223526001	0.9921185	1182.0
SA27_8	987	640.5455589294434	146.53588771820068	0.9988918	1183.2
SA27_8	988	639.8377418518066	146.08660697937012	0.99719137	1184.4
SA27_8	989	640.4459953308105	145.50338745117188	0.999321	1185.6
SA27_8	990	639.349365234375	145.7211971282959	0.9979043	1186.8
SA27_8	991	640.4160499572754	144.75671768188477	0.9988128	1188.0
SA27_8	992	639.5849227905273	144.79599952697754	0.99831176	1189.2
SA27_8	993	640.2474403381348	145.5135154724121	0.99858165	1190.4
SA27_8	994	641.4368629455566	145.48792362213135	0.9987809	1191.6
SA27_8	995	640.3336524963379	147.1420383453369	0.99662787	1192.8
SA27_8	996	638.5776519775391	145.82764148712158	0.99574584	1194.0
SA27_8	997	640.4650688171387	145.426025390625	0.9981622	1195.2
SA27_8	998	639.7341728210449	145.78893184661865	0.9961189	1196.4
SA27_8	999	639.6674156188965	144.4602870941162	0.9985656	1197.6
SA27_8	1000	639.1742706298828	143.7272071838379	0.9977616	1198.8
SA27_8	1001	640.2920246124268	146.40406608581543	0.9957569	1200.0
SA27_8	1002	639.9240970611572	145.4990816116333	0.9984036	1201.2
SA27_8	1003	639.545488357544	145.84559440612793	0.997692	1202.4
SA27_8	1004	639.592695236206	145.62074661254883	0.99813396	1203.6
SA27_8	1005	639.557409286499	146.81074619293213	0.9957438	1204.8
SA27_8	1006	640.5636787414551	145.9445285797119	0.9957086	1206.0
SA27_8	1007	639.3093585968018	146.64167404174805	0.99062145	1207.2
SA27_8	1008	639.2271995544434	145.20501136779785	0.9940048	1208.4
SA27_8	1009	639.4035339355469	144.58986282348633	0.9977584	1209.6
SA27_8	1010	639.5917892456055	144.65214729309082	0.9986094	1210.8
SA27_8	1011	640.1037216186523	147.79785633087158	0.98787713	1212.0
SA27_8	1012	639.1329765319824	146.27225875854492	0.995069	1213.2
SA27_8	1013	639.1894340515137	146.19040489196777	0.998111	1214.4
SA27_8	1014	639.7653102874756	147.19865798950195	0.73699576	1215.6
SA27_8	1015	639.8447036743164	145.4617738723755	0.9985006	1216.8
SA27_8	1016	639.7723197937012	145.50518989562988	0.9977564	1218.0
SA27_8	1017	638.9697551727295	144.5311689376831	0.9934278	1219.2
SA27_8	1018	639.759111404419	145.68560600280762	0.98500884	1220.4
SA27_8	1019	639.4262313842773	145.3575038909912	0.9889852	1221.6
SA27_8	1020	638.284969329834	146.15657329559326	0.996693	1222.8
SA27_8	1021	640.0003433227539	146.3161039352417	0.99665266	1224.0
SA27_8	1022	639.4558429718018	145.10873794555664	0.9988667	1225.2
SA27_8	1023	639.0622138977051	144.24076080322266	0.99829036	1226.4
SA27_8	1024	640.1538848876953	145.359206199646	0.9990582	1227.6
SA27_8	1025	640.5753135681152	146.08437538146973	0.99862206	1228.8
SA27_8	1026	639.27001953125	145.8834457397461	0.9977525	1230.0
SA27_8	1027	639.9038314819336	146.27182960510254	0.99867946	1231.2
SA27_8	1028	640.1544570922852	144.96768951416016	0.9985977	1232.4
SA27_8	1029	640.1949882507324	145.6706428527832	0.9984092	1233.6
SA27_8	1030	639.3153190612793	146.56731605529785	0.99674916	1234.8
SA27_8	1031	639.5143508911133	144.2951774597168	0.9984633	1236.0
SA27_8	1032	640.1833534240723	146.1057472229004	0.9986833	1237.2
SA27_8	1033	640.645694732666	145.8910846710205	0.9981932	1238.4
SA27_8	1034	640.4940605163574	146.4362096786499	0.9989961	1239.6
SA27_8	1035	639.4523620605469	146.92086696624756	0.99828523	1240.8
SA27_8	1036	640.1456356048584	146.00996017456055	0.9982539	1242.0
SA27_8	1037	639.5973205566406	146.30109786987305	0.99398106	1243.2
SA27_8	1038	375.5655288696289	364.92974281311035	0.99947506	1244.4
SA27_8	1039	434.1397285461426	382.3538589477539	0.99796665	1245.6
SA27_8	1040	639.4737243652344	145.28414726257324	0.9964778	1246.8
SA27_8	1041	640.0849342346191	145.24628162384033	0.99846566	1248.0
SA27_8	1042	639.5627975463867	144.55312728881836	0.9984106	1249.2
SA27_8	1043	639.0822410583496	143.20133686065674	0.99860877	1250.4
SA27_8	1044	639.760684967041	143.74088287353516	0.9982145	1251.6
SA27_8	1045	640.0168895721436	146.17491245269775	0.9964635	1252.8
SA27_8	1046	628.0120372772217	382.30504989624023	0.99833494	1254.0
SA27_8	1047	639.979076385498	145.73163986206055	0.9989843	1255.2
SA27_8	1048	626.4400482177734	383.62338066101074	0.99937856	1256.4
SA27_8	1049	640.1854515075684	145.4565954208374	0.99866414	1257.6
SA27_8	1050	639.4679069519043	144.5582914352417	0.9989041	1258.8
SA27_8	1051	629.5047283172607	403.2582092285156	0.9986327	1260.0
SA27_8	1052	627.3393630981445	401.44901275634766	0.99731666	1261.2
SA27_8	1053	639.4753456115723	146.54407024383545	0.9975788	1262.4
SA27_8	1054	639.6920680999756	145.78426837921143	0.9981669	1263.6
SA27_8	1055	639.9279117584229	144.88059997558594	0.9986792	1264.8
SA27_8	1056	639.8860931396484	145.03440856933594	0.9991654	1266.0
SA27_8	1057	639.3944263458252	144.89102840423584	0.9980281	1267.2
SA27_8	1058	639.62721824646	145.1698350906372	0.99652547	1268.4
SA27_8	1059	640.0469779968262	145.79157829284668	0.99899334	1269.6
SA27_8	1060	640.322208404541	146.09310150146484	0.99848527	1270.8
SA27_8	1061	640.1965618133545	147.09697723388672	0.9986481	1272.0
SA27_8	1062	640.3531551361084	145.17414093017578	0.99919003	1273.2
SA27_8	1063	639.5926475524902	146.38607025146484	0.9976267	1274.4
SA27_8	1064	639.8653030395508	145.93568801879883	0.9969892	1275.6
SA27_8	1065	640.5922889709473	146.87720775604248	0.99842715	1276.8
SA27_8	1066	640.3171539306641	145.4201602935791	0.9937389	1278.0
SA27_8	1067	639.3384456634521	146.39888763427734	0.9975914	1279.2
SA27_8	1068	641.0171508789062	145.8731746673584	0.9986486	1280.4
SA27_8	1069	639.309024810791	144.69624996185303	0.99832517	1281.6
SA27_8	1070	639.2756462097168	146.0359239578247	0.9985996	1282.8
SA27_8	1071	640.5101776123047	146.66072845458984	0.99789137	1284.0
SA27_8	1072	639.4500732421875	145.23748397827148	0.9984308	1285.2
SA27_8	1073	639.7838592529297	146.3528823852539	0.998594	1286.4
SA27_8	1074	640.453290939331	144.8845911026001	0.9983203	1287.6
SA27_8	1075	640.1122093200684	145.21881580352783	0.99804854	1288.8
SA27_8	1076	640.7101631164551	145.53248405456543	0.9989588	1290.0
SA27_8	1077	640.1350021362305	145.62347888946533	0.99485874	1291.2
SA27_8	1078	639.9858474731445	145.71664810180664	0.9981609	1292.4
SA27_8	1079	639.8540019989014	145.46896934509277	0.9979254	1293.6
SA27_8	1080	639.4979000091553	145.6880521774292	0.99818486	1294.8
SA27_8	1081	640.2164459228516	145.06258964538574	0.99766433	1296.0
SA27_8	1082	639.3532752990723	145.33447265625	0.99687696	1297.2
SA27_8	1083	640.1401519775391	146.28667831420898	0.99889094	1298.4
SA27_8	1084	639.8369789123535	145.97911834716797	0.9989115	1299.6
SA27_8	1085	641.0126686096191	146.27102851867676	0.9979634	1300.8
SA27_8	1086	639.496374130249	144.5227861404419	0.99747664	1302.0
SA27_8	1087	639.3533706665039	145.51743507385254	0.9988311	1303.2
SA27_8	1088	639.8597717285156	145.5831813812256	0.99882454	1304.4
SA27_8	1089	640.5974388122559	144.82176303863525	0.9981248	1305.6
SA27_8	1090	640.4261112213135	144.53950881958008	0.998448	1306.8
SA27_8	1091	640.5275344848633	146.3153600692749	0.9985259	1308.0
SA27_8	1092	640.6083106994629	145.48650741577148	0.99912304	1309.2
SA27_8	1093	640.5522346496582	145.74737548828125	0.99924636	1310.4
SA27_8	1094	640.5617713928223	146.43449306488037	0.99800783	1311.6
SA27_8	1095	640.3385162353516	146.4455509185791	0.986573	1312.8
SA27_8	1096	640.2037620544434	145.67203044891357	0.9955902	1314.0
SA27_8	1097	640.4702186584473	146.0342502593994	0.9988745	1315.2
SA27_8	1098	640.5903816223145	144.41096305847168	0.99892944	1316.4
SA27_8	1099	639.6665573120117	145.77518463134766	0.993103	1317.6
SA27_8	1100	640.351676940918	144.58425521850586	0.9964915	1318.8
SA27_8	1101	640.4561042785645	146.14306926727295	0.9967913	1320.0
SA27_8	1102	640.4544830322266	146.2316608428955	0.9901806	1321.2
SA27_8	1103	639.6121501922607	147.3153305053711	0.99141407	1322.4
SA27_8	1104	638.510799407959	145.4927158355713	0.99820364	1323.6
SA27_8	1105	640.0679111480713	146.08564853668213	0.9919952	1324.8
SA27_8	1106	639.5807266235352	146.10013961791992	0.9846867	1326.0
SA27_8	1107	639.5419120788574	146.24346256256104	0.9944208	1327.2
SA27_8	1108	639.5930767059326	146.11523151397705	0.99271846	1328.4
SA27_8	1109	638.7594699859619	145.33181190490723	0.9974202	1329.6
SA27_8	1110	640.6624794006348	145.15883445739746	0.99741167	1330.8
SA27_8	1111	639.6369934082031	145.89062690734863	0.97751254	1332.0
SA27_8	1112	639.6974563598633	145.00412464141846	0.9983771	1333.2
SA27_8	1113	640.6585693359375	146.79129123687744	0.9991084	1334.4
SA27_8	1114	639.905595779419	144.4947052001953	0.9977715	1335.6
SA27_8	1115	639.7848129272461	146.70819282531738	0.99378574	1336.8
SA27_8	1116	640.0650978088379	146.3470458984375	0.9976064	1338.0
SA27_8	1117	640.5152797698975	146.37009143829346	0.9983125	1339.2
SA27_8	1118	640.7876014709473	145.78731536865234	0.99915624	1340.4
SA27_8	1119	640.0528907775879	145.47343254089355	0.9984908	1341.6
SA27_8	1120	639.7135734558105	144.36381340026855	0.9967174	1342.8
SA27_8	1121	639.804744720459	148.03659439086914	0.8891292	1344.0
SA27_8	1122	638.8678550720215	146.11803531646729	0.99550843	1345.2
SA27_8	1123	639.5068168640137	144.45967197418213	0.9989887	1346.4
SA27_8	1124	640.5970573425293	145.71969509124756	0.9986345	1347.6
SA27_8	1125	639.5989418029785	147.40674018859863	0.9976374	1348.8
SA27_8	1126	639.2171859741211	145.32671928405762	0.99785304	1350.0
SA27_8	1127	640.3299331665039	146.3234567642212	0.9986848	1351.2
SA27_8	1128	640.4688835144043	145.03681182861328	0.9988493	1352.4
SA27_8	1129	640.6440258026123	146.36291027069092	0.998524	1353.6
SA27_8	1130	640.8491134643555	146.2526035308838	0.99775356	1354.8
SA27_8	1131	639.6039962768555	144.5356035232544	0.9975183	1356.0
SA27_8	1132	638.5787010192871	145.78479766845703	0.9967782	1357.2
SA27_8	1133	640.3030395507812	147.09391593933105	0.99344146	1358.4
SA27_8	1134	639.8293495178223	145.51928043365479	0.99842465	1359.6
SA27_8	1135	379.46319580078125	324.14005279541016	0.98887455	1360.8
SA27_8	1136	639.5965576171875	146.6961908340454	0.99376845	1362.0
SA27_8	1137	638.3421897888184	145.78246593475342	0.9976428	1363.2
SA27_8	1138	639.6190643310547	145.13803482055664	0.99869776	1364.4
SA27_8	1139	639.188289642334	146.24712467193604	0.9983163	1365.6
SA27_8	1140	639.6833896636963	144.21117782592773	0.9983694	1366.8
SA27_8	1141	640.0996208190918	145.4910135269165	0.9989324	1368.0
SA27_8	1142	641.0899639129639	145.5537986755371	0.99863404	1369.2
SA27_8	1143	639.0517234802246	145.19582748413086	0.99608994	1370.4
SA27_8	1144	625.7404327392578	318.63630294799805	0.9954462	1371.6
SA27_8	1145	577.5200843811035	351.80139541625977	0.99506915	1372.8
SA27_8	1146	491.77074432373047	373.16619873046875	0.99927014	1374.0
SA27_8	1147	407.9461097717285	379.1762924194336	0.998522	1375.2
SA27_8	1148	639.0806198120117	143.86781215667725	0.9898684	1376.4
SA27_8	1149	639.1363143920898	146.68075561523438	0.98551893	1377.6
SA27_8	1150	639.3730163574219	143.84779930114746	0.99507767	1378.8
SA27_8	1151	639.920711517334	145.40413856506348	0.9973212	1380.0
SA27_8	1152	640.0067329406738	145.22709846496582	0.99790466	1381.2
SA27_8	1153	639.7607803344727	144.76226806640625	0.9985092	1382.4
SA27_8	1154	640.0200843811035	145.82070350646973	0.9978847	1383.6
SA27_8	1155	639.7265434265137	145.98785877227783	0.9970993	1384.8
SA27_8	1156	639.536190032959	145.4776954650879	0.99726844	1386.0
SA27_8	1157	640.0896072387695	147.23464965820312	0.9636466	1387.2
SA27_8	1158	639.9186134338379	144.22677040100098	0.99864167	1388.4
SA27_8	1159	639.7740364074707	145.32159805297852	0.9983051	1389.6
SA27_8	1160	639.3589019775391	144.48143005371094	0.9962484	1390.8
SA27_8	1161	640.2327537536621	145.61101913452148	0.996792	1392.0
SA27_8	1162	640.3949737548828	144.9987030029297	0.99869734	1393.2
SA27_8	1163	639.9669647216797	145.92374324798584	0.9987405	1394.4
SA27_8	1164	639.4644737243652	144.22512531280518	0.99850756	1395.6
SA27_8	1165	639.5767211914062	146.28517627716064	0.99709404	1396.8
SA27_8	1166	639.584493637085	145.54916381835938	0.9963567	1398.0
SA27_8	1167	639.3976211547852	145.21410942077637	0.99832004	1399.2
SA27_8	1168	640.0059223175049	145.0605583190918	0.99839103	1400.4
SA27_8	1169	639.9782180786133	145.10220050811768	0.9981369	1401.6
SA27_8	1170	639.9883270263672	145.42845726013184	0.99796665	1402.8
SA27_8	1171	640.310525894165	145.90285778045654	0.998872	1404.0
SA27_8	1172	639.9932861328125	145.54036617279053	0.99884844	1405.2
SA27_8	1173	640.0583267211914	145.19156455993652	0.9987305	1406.4
SA27_8	1174	639.527177810669	146.24181747436523	0.9987301	1407.6
SA27_8	1175	639.8562908172607	146.24176025390625	0.99896	1408.8
SA27_8	1176	639.8569583892822	145.39864540100098	0.998968	1410.0
SA27_8	1177	640.100622177124	145.64110279083252	0.9980597	1411.2
SA27_8	1178	640.711784362793	145.23479461669922	0.9983877	1412.4
SA27_8	1179	640.0628566741943	146.58217906951904	0.9989538	1413.6
SA27_8	1180	639.9440765380859	144.46809768676758	0.9990145	1414.8
SA27_8	1181	639.9406433105469	144.0078592300415	0.9988399	1416.0
SA27_8	1182	640.5505657196045	145.74246883392334	0.9990012	1417.2
SA27_8	1183	639.9450302124023	145.59815883636475	0.9982278	1418.4
SA27_8	1184	640.7217025756836	145.3238582611084	0.9985845	1419.6
SA27_8	1185	639.5193099975586	144.62940216064453	0.99751127	1420.8
SA27_8	1186	639.4765853881836	145.08235931396484	0.9979697	1422.0
SA27_8	1187	639.4232273101807	144.4467544555664	0.9987041	1423.2
SA27_8	1188	639.8367881774902	145.45414924621582	0.9983827	1424.4
SA27_8	1189	639.3237590789795	146.25227451324463	0.9985436	1425.6
SA27_8	1190	639.8048400878906	145.70252895355225	0.99866307	1426.8
SA27_8	1191	638.982105255127	146.6420316696167	0.9962302	1428.0
SA27_8	1192	639.6309852600098	146.30703449249268	0.99517137	1429.2
SA27_8	1193	639.5738124847412	143.06699752807617	0.99751127	1430.4
SA27_8	1194	639.4953727722168	144.0311336517334	0.99617106	1431.6
SA27_8	1195	640.1140213012695	145.49357414245605	0.9991917	1432.8
SA27_8	1196	639.1512870788574	144.50194358825684	0.9986314	1434.0
SA27_8	1197	639.5293712615967	147.04603672027588	0.9985304	1435.2
SA27_8	1198	639.4392490386963	144.50663566589355	0.9977622	1436.4
SA27_8	1199	639.9182796478271	147.28408813476562	0.9981913	1437.6
SA27_8	1200	639.1816139221191	144.99561309814453	0.99755245	1438.8
SA27_8	1201	640.0077819824219	145.73864936828613	0.9885954	1440.0
SA27_8	1202	640.0964736938477	144.14088249206543	0.9979609	1441.2
SA27_8	1203	640.416431427002	145.26788234710693	0.9991691	1442.4
SA27_8	1204	639.7646903991699	145.21246433258057	0.9991289	1443.6
SA27_8	1205	639.3134593963623	145.0445795059204	0.9977465	1444.8
SA27_8	1206	639.6860122680664	145.25060176849365	0.99852884	1446.0
SA27_8	1207	640.2626037597656	145.20795822143555	0.99844486	1447.2
SA27_8	1208	640.1284694671631	145.3760576248169	0.99669504	1448.4
SA27_8	1209	639.3397331237793	145.332612991333	0.99818534	1449.6
SA27_8	1210	640.5673027038574	146.72143936157227	0.9971328	1450.8
SA27_8	1211	640.38987159729	145.05480766296387	0.99856395	1452.0
SA27_8	1212	640.3755187988281	145.81692695617676	0.9986657	1453.2
SA27_8	1213	638.7893676757812	145.80313682556152	0.9949884	1454.4
SA27_8	1214	640.0896072387695	146.11643314361572	0.9792236	1455.6
SA27_8	1215	640.1019096374512	143.90484809875488	0.9985423	1456.8
SA27_8	1216	641.1030769348145	145.58484077453613	0.99889886	1458.0
SA27_8	1217	640.4404163360596	145.22133350372314	0.9957926	1459.2
SA27_8	1218	639.6879196166992	146.39093399047852	0.98532146	1460.4
SA27_8	1219	640.1927947998047	144.6618890762329	0.9972199	1461.6
SA27_8	1220	639.544677734375	144.74727630615234	0.99161446	1462.8
SA27_8	1221	641.1044120788574	145.62516689300537	0.99695086	1464.0
SA27_8	1222	640.5059814453125	145.97521305084229	0.99843186	1465.2
SA27_8	1223	640.6225204467773	149.1650676727295	0.98258704	1466.4
SA27_8	1224	641.6107177734375	144.55864906311035	0.9982551	1467.6
SA27_8	1225	641.394567489624	147.43749618530273	0.9899888	1468.8
SA27_8	1226	641.2738800048828	144.45928573608398	0.99767894	1470.0
SA27_8	1227	640.8877372741699	145.8274269104004	0.9973067	1471.2
SA27_8	1228	640.3745651245117	146.21200561523438	0.99848145	1472.4
SA27_8	1229	639.9380207061768	144.9250316619873	0.9952305	1473.6
SA27_8	1230	639.893102645874	145.2787685394287	0.9981067	1474.8
SA27_8	1231	639.4587516784668	146.23841285705566	0.99531424	1476.0
SA27_8	1232	639.8290634155273	145.12840747833252	0.99596244	1477.2
SA27_8	1233	638.8742923736572	146.2748908996582	0.99555826	1478.4
SA27_8	1234	640.6436443328857	147.20274925231934	0.9899996	1479.6
SA27_8	1235	640.5079364776611	147.80601024627686	0.9689923	1480.8
SA27_8	1236	639.7702217102051	143.70394706726074	0.998796	1482.0
SA27_8	1237	640.0820732116699	146.73348426818848	0.9961397	1483.2
SA27_8	1238	639.9518489837646	146.3975715637207	0.9964329	1484.4
SA27_8	1239	639.959716796875	145.97582817077637	0.99851507	1485.6
SA27_8	1240	639.7605419158936	146.57426834106445	0.99618196	1486.8
SA27_8	1241	640.4716491699219	147.34954833984375	0.9974806	1488.0
SA27_8	1242	639.983081817627	146.2939167022705	0.99644357	1489.2
SA27_8	1243	640.4802322387695	146.05762481689453	0.9977157	1490.4
SA27_8	1244	639.8612022399902	145.44339179992676	0.99845695	1491.6
SA27_8	1245	378.7454843521118	319.53858375549316	0.997062	1492.8
SA27_8	1246	639.9271488189697	146.54521465301514	0.997535	1494.0
SA27_8	1247	638.9967918395996	147.50896453857422	0.9964385	1495.2
SA27_8	1248	562.9712581634521	262.87742614746094	0.99760544	1496.4
SA27_8	1249	638.8778209686279	144.40229415893555	0.9954737	1497.6
SA27_8	1250	612.5444412231445	221.6992950439453	0.9988471	1498.8
SA27_8	1251	614.7786140441895	209.36140537261963	0.9992712	1500.0
SA27_8	1252	619.8410511016846	211.2264919281006	0.98995054	1501.2
SA27_8	1253	630.8971881866455	260.4445266723633	0.9904084	1502.4
SA27_8	1254	585.4432106018066	307.459716796875	0.99941325	1503.6
SA27_8	1255	640.9516334533691	146.0280990600586	0.9988165	1504.8
SA27_8	1256	639.6982192993164	145.3040885925293	0.99803644	1506.0
SA27_8	1257	639.7922992706299	144.44955825805664	0.99906164	1507.2
SA27_8	1258	638.972282409668	145.10541915893555	0.9965836	1508.4
SA27_8	1259	640.9576416015625	146.9751262664795	0.9982547	1509.6
SA27_8	1260	640.5738830566406	146.50425910949707	0.9978514	1510.8
SA27_8	1261	639.0855312347412	145.83799839019775	0.9983908	1512.0
SA27_8	1262	639.2442226409912	145.0456953048706	0.99624205	1513.2
SA27_8	1263	639.8966789245605	146.5638256072998	0.9977592	1514.4
SA27_8	1264	639.4989967346191	145.04322052001953	0.99754035	1515.6
SA27_8	1265	641.201114654541	146.73893451690674	0.99844056	1516.8
SA27_8	1266	639.8366451263428	145.82433700561523	0.99832505	1518.0
SA27_8	1267	639.6670341491699	144.62576866149902	0.99862957	1519.2
SA27_8	1268	640.1914596557617	146.10325813293457	0.9989981	1520.4
SA27_8	1269	640.0921821594238	145.2851915359497	0.998135	1521.6
SA27_8	1270	639.8690223693848	144.9360179901123	0.99755776	1522.8
SA27_8	1271	640.4039859771729	147.19067573547363	0.9850336	1524.0
SA27_8	1272	639.7588729858398	146.23779773712158	0.9981919	1525.2
SA27_8	1273	640.7974243164062	146.61097526550293	0.99738735	1526.4
SA27_8	1274	639.7180080413818	143.77055168151855	0.9983102	1527.6
SA27_8	1275	639.6659851074219	144.58497047424316	0.9981059	1528.8
SA27_8	1276	640.2334213256836	143.92647743225098	0.9983392	1530.0
SA27_8	1277	639.6244049072266	145.44406414031982	0.99864	1531.2
SA27_8	1278	639.9954319000244	145.53739070892334	0.99787176	1532.4
SA27_8	1279	639.3421173095703	146.03967189788818	0.99902296	1533.6
SA27_8	1280	639.3520355224609	144.79444026947021	0.9990152	1534.8
SA27_8	1281	641.4059638977051	146.11083984375	0.9988927	1536.0
SA27_8	1282	640.3763771057129	145.88833808898926	0.9989446	1537.2
SA27_8	1283	638.9302253723145	145.7889461517334	0.9984036	1538.4
SA27_8	1284	639.6510601043701	144.19997692108154	0.99860054	1539.6
SA27_8	1285	640.1242256164551	146.33947849273682	0.9978527	1540.8
SA27_8	1286	638.8465881347656	144.9704933166504	0.9988477	1542.0
SA27_8	1287	640.3305053710938	145.14813423156738	0.99917454	1543.2
SA27_8	1288	639.8309707641602	144.52215671539307	0.9983412	1544.4
SA27_8	1289	639.069938659668	145.07705211639404	0.995996	1545.6
SA27_8	1290	639.8844242095947	147.08430290222168	0.9932127	1546.8
SA27_8	1291	639.712381362915	145.62137603759766	0.99835336	1548.0
SA27_8	1292	639.5071983337402	142.53079891204834	0.99820566	1549.2
SA27_8	1293	639.599084854126	143.5779905319214	0.9972211	1550.4
SA27_8	1294	639.3191814422607	143.8356113433838	0.99527776	1551.6
SA27_8	1295	639.8067474365234	145.68081378936768	0.9991054	1552.8
SA27_8	1296	639.975643157959	145.39031982421875	0.9982998	1554.0
SA27_8	1297	639.5720481872559	146.92365646362305	0.998502	1555.2
SA27_8	1298	640.2082443237305	145.52737712860107	0.99792635	1556.4
SA27_8	1299	641.388463973999	145.83496570587158	0.9983758	1557.6
SA27_8	1300	639.8952960968018	146.51025295257568	0.99872833	1558.8
SA27_8	1301	640.5481338500977	145.67944049835205	0.99902093	1560.0
SA27_8	1302	639.4027233123779	146.0186004638672	0.99875724	1561.2
SA27_8	1303	639.4134044647217	145.90810775756836	0.9992299	1562.4
SA27_8	1304	640.0464534759521	145.90129852294922	0.9989058	1563.6
SA27_8	1305	640.0002479553223	146.12754821777344	0.99921024	1564.8
SA27_8	1306	639.8830890655518	144.7298812866211	0.9989624	1566.0
SA27_8	1307	639.1207695007324	146.45636558532715	0.9969074	1567.2
SA27_8	1308	639.082145690918	146.0070276260376	0.99574983	1568.4
SA27_8	1309	640.6656265258789	145.54221153259277	0.99870765	1569.6
SA27_8	1310	640.8174991607666	145.22832870483398	0.998334	1570.8
SA27_8	1311	639.9106025695801	145.2783966064453	0.9991647	1572.0
SA27_8	1312	640.2087688446045	144.0131950378418	0.9988795	1573.2
SA27_8	1313	638.7558460235596	145.36309719085693	0.99844354	1574.4
SA27_8	1314	639.4113063812256	145.40415287017822	0.9990933	1575.6
SA27_8	1315	641.4022445678711	144.52863693237305	0.9428763	1576.8
SA27_8	1316	639.2436027526855	145.5856418609619	0.9980028	1578.0
SA27_8	1317	640.2456283569336	146.7157745361328	0.9991104	1579.2
SA27_8	1318	638.5857582092285	145.0035810470581	0.99643767	1580.4
SA27_8	1319	641.4654731750488	146.05210304260254	0.99884003	1581.6
SA27_8	1320	640.074634552002	145.816969871521	0.9984224	1582.8
SA27_8	1321	642.0549392700195	146.4763641357422	0.99874973	1584.0
SA27_8	1322	641.6947364807129	145.6071424484253	0.9987814	1585.2
SA27_8	1323	639.1585350036621	145.30178546905518	0.99547774	1586.4
SA27_8	1324	639.7717952728271	146.2126064300537	0.975071	1587.6
SA27_8	1325	639.246416091919	144.94741916656494	0.99840885	1588.8
SA27_8	1326	639.3606185913086	144.80823040008545	0.9978815	1590.0
SA27_8	1327	640.5701637268066	144.25618171691895	0.99813443	1591.2
SA27_8	1328	640.7024383544922	145.22847175598145	0.99834144	1592.4
SA27_8	1329	640.4750347137451	147.08993911743164	0.9987847	1593.6
SA27_8	1330	640.0231838226318	145.88005542755127	0.99876714	1594.8
SA27_8	1331	641.0904884338379	146.66762351989746	0.9986615	1596.0
SA27_8	1332	640.2200698852539	144.0858507156372	0.99743974	1597.2
SA27_8	1333	640.0020599365234	146.48265838623047	0.9959817	1598.4
SA27_8	1334	639.4511222839355	144.78941917419434	0.995274	1599.6
SA27_8	1335	640.2782917022705	145.90895175933838	0.99789196	1600.8
SA27_8	1336	640.2664184570312	145.38640022277832	0.9978102	1602.0
SA27_8	1337	640.87815284729	147.2999668121338	0.99583733	1603.2
SA27_8	1338	640.2245044708252	145.5485200881958	0.99703443	1604.4
SA27_8	1339	641.1868095397949	147.32419967651367	0.9987205	1605.6
SA27_8	1340	639.9269104003906	146.96133613586426	0.9982857	1606.8
SA27_8	1341	639.8382186889648	145.3703212738037	0.9966478	1608.0
SA27_8	1342	639.743709564209	145.99348068237305	0.99788135	1609.2
SA27_8	1343	640.2719497680664	146.3646697998047	0.9982029	1610.4
SA27_8	1344	639.459753036499	145.72640419006348	0.9923672	1611.6
SA27_8	1345	639.6234512329102	145.9283208847046	0.9973412	1612.8
SA27_8	1346	640.6184673309326	146.48414611816406	0.983712	1614.0
SA27_8	1347	640.8072471618652	146.03625297546387	0.9988281	1615.2
SA27_8	1348	640.0891304016113	146.13674640655518	0.9980507	1616.4
SA27_8	1349	640.5227184295654	146.681170463562	0.9985695	1617.6
SA27_8	1350	640.1738166809082	145.83083152770996	0.8221473	1618.8
SA27_8	1351	640.2161598205566	145.09654998779297	0.995168	1620.0
SA27_8	1352	639.2945289611816	145.9030294418335	0.99348265	1621.2
SA27_8	1353	639.4805908203125	146.39954566955566	0.99769753	1622.4
SA27_8	1354	639.925479888916	146.57401084899902	0.996838	1623.6
SA27_8	1355	640.5746936798096	146.65918350219727	0.9979184	1624.8
SA27_8	1356	639.9460792541504	143.2188606262207	0.9983181	1626.0
SA27_8	1357	640.0652885437012	144.51513290405273	0.9931733	1627.2
SA27_8	1358	639.8887634277344	145.13198375701904	0.9957514	1628.4
SA27_8	1359	640.7517910003662	145.68225860595703	0.9988134	1629.6
SA27_8	1360	640.1715278625488	146.2626600265503	0.99782556	1630.8
SA27_8	1361	640.2647972106934	144.97388362884521	0.99846005	1632.0
SA27_8	1362	639.7139549255371	145.31609058380127	0.994995	1633.2
SA27_8	1363	639.9698257446289	145.11191368103027	0.9940789	1634.4
SA27_8	1364	640.0822639465332	145.900239944458	0.99608874	1635.6
SA27_8	1365	639.9069309234619	146.507248878479	0.9920168	1636.8
SA27_8	1366	639.7189140319824	145.23496627807617	0.96353203	1638.0
SA27_8	1367	640.3031349182129	147.53239631652832	0.9952361	1639.2
SA27_8	1368	416.048002243042	316.0388374328613	0.9990864	1640.4
SA27_8	1369	459.9832534790039	298.0276679992676	0.9988181	1641.6
SA27_8	1370	506.36277198791504	283.08091163635254	0.9989318	1642.8
SA27_8	1371	542.4508094787598	263.3836555480957	0.9989054	1644.0
SA27_8	1372	578.5897731781006	243.0299949645996	0.9986873	1645.2
SA27_8	1373	600.800609588623	227.7461814880371	0.99891055	1646.4
SA27_8	1374	611.6520881652832	217.1403980255127	0.99901843	1647.6
SA27_8	1375	608.5840702056885	219.0457534790039	0.9995554	1648.8
SA27_8	1376	639.9889945983887	145.0114917755127	0.9983311	1650.0
SA27_8	1377	557.7430725097656	261.6423511505127	0.99931705	1651.2
SA27_8	1378	481.4642906188965	264.6602153778076	0.9990275	1652.4
SA27_8	1379	640.1206970214844	145.79644203186035	0.9984053	1653.6
SA27_8	1380	349.725341796875	239.5892572402954	0.998899	1654.8
SA27_8	1381	639.8786544799805	146.15156650543213	0.99850416	1656.0
SA27_8	1382	239.62106704711914	223.4414005279541	0.99931383	1657.2
SA27_8	1383	639.2389297485352	144.6285581588745	0.99830985	1658.4
SA27_8	1384	639.0080451965332	145.99774360656738	0.99842656	1659.6
SA27_8	1385	221.74153327941895	170.55662155151367	0.99683076	1660.8
SA27_8	1386	638.6006355285645	145.45005798339844	0.99477273	1662.0
SA27_8	1387	640.4453277587891	146.6736602783203	0.9981893	1663.2
SA27_8	1388	254.6574592590332	159.269757270813	0.99830616	1664.4
SA27_8	1389	640.1979446411133	146.53470039367676	0.9991141	1665.6
SA27_8	1390	639.6839141845703	144.86433506011963	0.9984817	1666.8
SA27_8	1391	307.1861743927002	230.5213165283203	0.9981614	1668.0
SA27_8	1392	639.6476745605469	144.79052066802979	0.99748707	1669.2
SA27_8	1393	640.6274795532227	145.7129716873169	0.9986707	1670.4
SA27_8	1394	639.6201133728027	144.4456672668457	0.9978126	1671.6
SA27_8	1395	639.4752502441406	146.6087293624878	0.99711573	1672.8
SA27_8	1396	639.6617889404297	145.6278419494629	0.9977176	1674.0
SA27_8	1397	639.6627426147461	147.50418663024902	0.95124197	1675.2
SA27_8	1398	639.0889167785645	144.20040607452393	0.9980869	1676.4
SA27_8	1399	639.6072387695312	145.27040004730225	0.9975284	1677.6
SA27_8	1400	639.6245002746582	145.3175926208496	0.9988427	1678.8
SA27_8	1401	639.2770767211914	146.05836868286133	0.99856395	1680.0
SA27_8	1402	638.8597965240479	143.9743995666504	0.9966323	1681.2
SA27_8	1403	639.8075103759766	144.59099292755127	0.99729794	1682.4
SA27_8	1404	639.6108627319336	145.10775089263916	0.99858814	1683.6
SA27_8	1405	641.1835193634033	146.5345287322998	0.9990056	1684.8
SA27_8	1406	640.0298595428467	144.83340740203857	0.9983809	1686.0
SA27_8	1407	639.3274784088135	145.45164585113525	0.99756014	1687.2
SA27_8	1408	639.3335819244385	145.51348686218262	0.99797064	1688.4
SA27_8	1409	639.5487785339355	145.71576118469238	0.9975681	1689.6
SA27_8	1410	640.9275054931641	144.84649658203125	0.9979765	1690.8
SA27_8	1411	639.7228240966797	145.145845413208	0.9974431	1692.0
SA27_8	1412	640.2190685272217	145.15130996704102	0.997479	1693.2
SA27_8	1413	639.4665718078613	145.2901554107666	0.9975986	1694.4
SA27_8	1414	639.252758026123	145.86739540100098	0.9984497	1695.6
SA27_8	1415	639.3089771270752	144.89081382751465	0.9977823	1696.8
SA27_8	1416	638.736629486084	144.33417320251465	0.99743384	1698.0
SA27_8	1417	638.9047622680664	145.49147129058838	0.9972	1699.2
SA27_8	1418	608.2808494567871	232.04692840576172	0.98978895	1700.4
SA27_8	1419	614.897871017456	212.76869773864746	0.9984053	1701.6
SA27_8	1420	613.1213665008545	209.41892623901367	0.99812084	1702.8
SA27_8	1421	639.731502532959	147.32726097106934	0.97709274	1704.0
SA27_8	1422	547.3003387451172	257.8623390197754	0.9993098	1705.2
SA27_8	1423	475.1265525817871	261.65064811706543	0.9968004	1706.4
SA27_8	1424	639.7387027740479	143.67779731750488	0.99769115	1707.6
SA27_8	1425	374.8525619506836	256.29432678222656	0.9986137	1708.8
SA27_8	1426	319.28324699401855	247.84955978393555	0.9989299	1710.0
SA27_8	1427	641.200065612793	146.25536441802979	0.9985643	1711.2
SA27_8	1428	239.7651195526123	201.84494018554688	0.99783343	1712.4
SA27_8	1429	212.48221397399902	185.7165241241455	0.9979844	1713.6
SA27_8	1430	640.5870914459229	146.21131896972656	0.99902534	1714.8
SA27_8	1431	640.1209831237793	145.35221099853516	0.9983559	1716.0
SA27_8	1432	158.04851055145264	127.54287242889404	0.99908364	1717.2
SA27_8	1433	172.3705768585205	114.11965370178223	0.99895346	1718.4
SA27_8	1434	272.1926689147949	124.71914291381836	0.99990547	1719.6
SA27_8	1435	381.229829788208	153.31204891204834	0.9999149	1720.8
SA27_8	1436	457.59897232055664	212.30187892913818	0.99956304	1722.0
SA27_8	1437	511.8398666381836	264.1306400299072	0.999067	1723.2
SA27_8	1438	640.637731552124	145.36457061767578	0.99877435	1724.4
SA27_8	1439	640.2253150939941	144.51477527618408	0.9978581	1725.6
SA27_8	1440	533.7386131286621	373.39330673217773	0.998374	1726.8
SA27_8	1441	639.7256851196289	145.46979904174805	0.9981567	1728.0
SA27_8	1442	640.1744842529297	146.97190761566162	0.998691	1729.2
SA27_8	1443	639.3490791320801	145.64024448394775	0.9932301	1730.4
SA27_8	1444	640.2793884277344	145.94225406646729	0.9983411	1731.6
SA27_8	1445	639.8627758026123	145.01416683197021	0.99817	1732.8
SA27_8	1446	639.894962310791	145.8116626739502	0.997013	1734.0
SA27_8	1447	640.3132438659668	145.02290725708008	0.9967632	1735.2
SA27_8	1448	640.2501106262207	144.3726682662964	0.9983217	1736.4
SA27_8	1449	640.6818389892578	145.24114608764648	0.9990441	1737.6
SA27_8	1450	640.7056331634521	146.7253017425537	0.99849784	1738.8
SA27_8	1451	640.65260887146	146.11985206604004	0.9946185	1740.0
SA27_8	1452	640.8741474151611	145.43488025665283	0.9985964	1741.2
SA27_8	1453	639.5310401916504	146.58442497253418	0.9740923	1742.4
SA27_8	1454	639.7112846374512	143.50679397583008	0.9985575	1743.6
SA27_8	1455	640.0991439819336	144.52171325683594	0.99861276	1744.8
SA27_8	1456	640.2865409851074	146.060471534729	0.9979984	1746.0
SA27_8	1457	640.6778335571289	147.22967147827148	0.99778	1747.2
SA27_8	1458	639.41969871521	145.00921726226807	0.999146	1748.4
SA27_8	1459	640.0289535522461	145.37800312042236	0.9978643	1749.6
SA27_8	1460	537.9344940185547	233.66801261901855	0.99699116	1750.8
SA27_8	1461	591.6970252990723	201.42089366912842	0.9954484	1752.0
SA27_8	1462	613.7428283691406	186.74800872802734	0.997454	1753.2
SA27_8	1463	611.2486839294434	190.23539543151855	0.99949026	1754.4
SA27_8	1464	640.9493446350098	144.08959865570068	0.90894806	1755.6
SA27_8	1465	640.3383255004883	145.59282302856445	0.9987613	1756.8
SA27_8	1466	544.0267562866211	282.7759552001953	0.9991611	1758.0
SA27_8	1467	475.0309944152832	282.1573734283447	0.99949276	1759.2
SA27_8	1468	420.5850601196289	275.16672134399414	0.9956175	1760.4
SA27_8	1469	640.5599594116211	145.1779317855835	0.9973086	1761.6
SA27_8	1470	639.8601055145264	144.01070594787598	0.99862707	1762.8
SA27_8	1471	275.2467632293701	185.7506561279297	0.99850273	1764.0
SA27_8	1472	639.6045207977295	145.3346300125122	0.99803513	1765.2
SA27_8	1473	234.0689182281494	145.07088661193848	0.9991504	1766.4
SA27_8	1474	200.69353580474854	145.6004762649536	0.99868625	1767.6
SA27_8	1475	188.27189207077026	129.02835845947266	0.9986791	1768.8
SA27_8	1476	195.5301284790039	123.8611364364624	0.99874073	1770.0
SA27_8	1477	200.6925344467163	133.54156494140625	0.9998685	1771.2
SA27_8	1478	165.01049995422363	152.56675243377686	0.99915195	1772.4
SA27_8	1479	191.45299196243286	182.73221969604492	0.9998987	1773.6
SA27_8	1480	230.08105754852295	221.86806678771973	0.9996382	1774.8
SA27_8	1481	298.88739585876465	249.4983959197998	0.9987369	1776.0
SA27_8	1482	640.9189701080322	146.36990547180176	0.99861765	1777.2
SA27_8	1483	640.5020236968994	143.87390613555908	0.9981944	1778.4
SA27_8	1484	639.9696350097656	146.9831657409668	0.99604577	1779.6
SA27_8	1485	638.9303207397461	145.5851697921753	0.99799734	1780.8
SA27_8	1486	639.5963191986084	145.78083515167236	0.99672747	1782.0
SA27_8	1487	641.6170120239258	145.16082286834717	0.99753606	1783.2
SA27_8	1488	640.3005599975586	145.5937385559082	0.9955627	1784.4
SA27_8	1489	639.2314910888672	145.70425987243652	0.9958604	1785.6
SA27_8	1490	640.1302337646484	146.12184047698975	0.9966084	1786.8
SA27_8	1491	641.0900592803955	146.13913536071777	0.9988343	1788.0
SA27_8	1492	640.0217533111572	145.99605560302734	0.9948632	1789.2
SA27_8	1493	640.5879020690918	147.17795848846436	0.9975158	1790.4
SA27_8	1494	640.6957626342773	145.5660581588745	0.9966659	1791.6
SA27_8	1495	462.16135025024414	301.259708404541	0.9979588	1792.8
SA27_8	1496	640.2925491333008	145.59290885925293	0.99902225	1794.0
SA27_8	1497	638.6288642883301	142.84852981567383	0.9955419	1795.2
SA27_8	1498	616.8097019195557	208.5531234741211	0.9987839	1796.4
SA27_8	1499	615.543270111084	197.26893424987793	0.99970907	1797.6
SA27_8	1500	612.0211124420166	192.33630180358887	0.9997055	1798.8
SA27_8	1501	601.0389804840088	202.62253761291504	0.9772199	1800.0
SA27_8	1502	604.993486404419	227.10938930511475	0.99912125	1801.2
SA27_8	1503	640.5307292938232	146.65120124816895	0.9979842	1802.4
SA27_8	1504	429.34417724609375	201.3742160797119	0.9990728	1803.6
SA27_8	1505	350.26278495788574	183.61762046813965	0.99950767	1804.8
SA27_8	1506	312.22033500671387	181.2901782989502	0.99957246	1806.0
SA27_8	1507	274.0818738937378	179.69882011413574	0.99975294	1807.2
SA27_8	1508	236.55714988708496	179.965238571167	0.9970847	1808.4
SA27_8	1509	638.7120246887207	146.60914421081543	0.998329	1809.6
SA27_8	1510	640.6128883361816	144.91756439208984	0.9988632	1810.8
SA27_8	1511	639.3956184387207	145.39152145385742	0.99876606	1812.0
SA27_8	1512	210.84699630737305	155.32264709472656	0.99894005	1813.2
SA27_8	1513	251.98168754577637	184.57305908203125	0.9994205	1814.4
SA27_8	1514	316.06571674346924	230.55208683013916	0.9958801	1815.6
SA27_8	1515	639.4023895263672	144.80629920959473	0.9980495	1816.8
SA27_8	1516	640.7010078430176	145.13471603393555	0.99900025	1818.0
SA27_8	1517	463.62147331237793	369.4452667236328	0.9991511	1819.2
SA27_8	1518	509.53845977783203	380.9330749511719	0.99883574	1820.4
SA27_8	1519	638.9016151428223	146.1448574066162	0.99719006	1821.6
SA27_8	1520	639.5446300506592	145.69839477539062	0.9983462	1822.8
SA27_8	1521	640.1666641235352	145.27002811431885	0.9992772	1824.0
SA27_8	1522	639.4601345062256	145.35229682922363	0.9988279	1825.2
SA27_8	1523	639.6341323852539	144.07562255859375	0.9992176	1826.4
SA27_8	1524	639.2831802368164	144.67247486114502	0.99889624	1827.6
SA27_8	1525	639.9873733520508	145.08135795593262	0.99721575	1828.8
SA27_8	1526	448.75712394714355	340.59142112731934	0.998298	1830.0
SA27_8	1527	368.09844970703125	352.1765327453613	0.9964981	1831.2
SA27_8	1528	640.0631904602051	145.8373260498047	0.9985844	1832.4
SA27_8	1529	639.6965980529785	145.95428466796875	0.99644023	1833.6
SA27_8	1530	639.1561508178711	144.3727970123291	0.9981232	1834.8
SA27_8	1531	640.0331497192383	146.06203079223633	0.99871755	1836.0
SA27_8	1532	639.7208213806152	146.33780479431152	0.99918836	1837.2
SA27_8	1533	639.3082618713379	146.75827503204346	0.9963103	1838.4
SA27_8	1534	640.2627944946289	145.80410957336426	0.9984773	1839.6
SA27_8	1535	639.4123077392578	144.74578857421875	0.998611	1840.8
SA27_8	1536	639.4248008728027	145.35874843597412	0.9981851	1842.0
SA27_8	1537	639.6361351013184	144.5762014389038	0.9986292	1843.2
SA27_8	1538	640.0411605834961	145.15731811523438	0.9984295	1844.4
SA27_8	1539	640.5383110046387	145.68785190582275	0.99899286	1845.6
SA27_8	1540	639.0743255615234	145.62028884887695	0.9982748	1846.8
SA27_8	1541	639.5467758178711	144.9126148223877	0.99863154	1848.0
SA27_8	1542	639.2572402954102	144.93345737457275	0.99698406	1849.2
SA27_8	1543	640.1241302490234	145.23076057434082	0.9988906	1850.4
SA27_8	1544	640.0391578674316	145.23136138916016	0.9983652	1851.6
SA27_8	1545	639.6726608276367	145.5453872680664	0.9988636	1852.8
SA27_8	1546	639.9340152740479	145.5399513244629	0.9967282	1854.0
SA27_8	1547	608.9111328125	199.57849502563477	0.9992963	1855.2
SA27_8	1548	614.7296905517578	188.74614715576172	0.99894756	1856.4
SA27_8	1549	608.1940174102783	204.01302337646484	0.9968304	1857.6
SA27_8	1550	639.9951457977295	144.78468418121338	0.9978765	1858.8
SA27_8	1551	541.4698600769043	269.5549964904785	0.9989773	1860.0
SA27_8	1552	640.2336120605469	145.15082359313965	0.99898463	1861.2
SA27_8	1553	640.3896808624268	145.7873010635376	0.99876416	1862.4
SA27_8	1554	639.1334533691406	144.6034812927246	0.99784946	1863.6
SA27_8	1555	640.4458045959473	144.2094898223877	0.99847263	1864.8
SA27_8	1556	259.21692848205566	188.76864910125732	0.9985972	1866.0
SA27_8	1557	639.9727821350098	145.3168773651123	0.9975695	1867.2
SA27_8	1558	639.5051002502441	146.22432231903076	0.9977544	1868.4
SA27_8	1559	640.1957988739014	144.48107242584229	0.9987148	1869.6
SA27_8	1560	639.6026611328125	144.05138969421387	0.9974821	1870.8
SA27_8	1561	639.5118713378906	146.239013671875	0.99553466	1872.0
SA27_8	1562	640.06667137146	147.18117713928223	0.99457043	1873.2
SA27_8	1563	639.9255275726318	146.159405708313	0.9978358	1874.4
SA27_8	1564	463.9921188354492	370.51414489746094	0.9982503	1875.6
SA27_8	1565	639.7791862487793	144.63325023651123	0.99752074	1876.8
SA27_8	1566	640.0918960571289	146.08745098114014	0.99797326	1878.0
SA27_8	1567	640.4516220092773	144.78678703308105	0.9990946	1879.2
SA27_8	1568	639.3646240234375	145.9019136428833	0.9983321	1880.4
SA27_8	1569	640.1062965393066	145.0028371810913	0.9965856	1881.6
SA27_8	1570	613.1392478942871	362.37070083618164	0.9973743	1882.8
SA27_8	1571	517.7937507629395	337.9108428955078	0.998408	1884.0
SA27_8	1572	640.1425361633301	145.23995876312256	0.9984022	1885.2
SA27_8	1573	639.3070220947266	146.32955074310303	0.9922848	1886.4
SA27_8	1574	639.7017002105713	145.99941730499268	0.99552345	1887.6
SA27_8	1575	641.1596298217773	146.34572982788086	0.9985411	1888.8
SA27_8	1576	639.7608757019043	145.14620304107666	0.99777526	1890.0
SA27_8	1577	640.2579307556152	146.50543212890625	0.9984731	1891.2
SA27_8	1578	640.953779220581	145.57916164398193	0.9981127	1892.4
SA27_8	1579	639.3000602722168	145.10765075683594	0.99373156	1893.6
SA27_8	1580	640.5828952789307	144.85934257507324	0.9987388	1894.8
SA27_8	1581	639.928150177002	144.80192184448242	0.99532974	1896.0
SA27_8	1582	640.3992652893066	145.24469375610352	0.99640334	1897.2
SA27_8	1583	640.2147769927979	146.59860134124756	0.99661547	1898.4
SA27_8	1584	640.1463508605957	146.2194013595581	0.9976144	1899.6
SA27_8	1585	640.3017997741699	146.14684581756592	0.99824524	1900.8
SA27_8	1586	640.5158996582031	146.41868591308594	0.9963315	1902.0
SA27_8	1587	639.6857738494873	145.15809059143066	0.9977495	1903.2
SA27_8	1588	639.848804473877	143.8341522216797	0.9980305	1904.4
SA27_8	1589	639.1828060150146	145.69902420043945	0.9976889	1905.6
SA27_8	1590	497.4379539489746	252.61842727661133	0.9991704	1906.8
SA27_8	1591	640.0970458984375	145.28582096099854	0.9961324	1908.0
SA27_8	1592	606.65283203125	195.90313911437988	0.9935088	1909.2
SA27_8	1593	617.8485870361328	184.3564224243164	0.9994048	1910.4
SA27_8	1594	635.6899261474609	151.46026611328125	0.8895884	1911.6
SA27_8	1595	639.8648738861084	266.8465805053711	0.99933964	1912.8
SA27_8	1596	559.2841625213623	291.95486068725586	0.9994067	1914.0
SA27_8	1597	475.4891872406006	314.10618782043457	0.9989944	1915.2
SA27_8	1598	412.1244430541992	335.08066177368164	0.997758	1916.4
SA27_8	1599	640.0354385375977	145.92607498168945	0.97945875	1917.6
SA27_8	1600	639.4432067871094	146.89167022705078	0.9980313	1918.8
SA27_8	1601	640.2239799499512	146.0529899597168	0.9987338	1920.0
SA27_8	1602	639.4487380981445	145.6249237060547	0.99836034	1921.2
SA27_8	1603	639.2234802246094	145.1675319671631	0.9984931	1922.4
SA27_8	1604	639.8508548736572	145.48560619354248	0.997253	1923.6
SA27_8	1605	639.9210929870605	145.6380844116211	0.99803656	1924.8
SA27_8	1606	640.1702404022217	146.50639057159424	0.9977367	1926.0
SA27_8	1607	640.5587196350098	144.83050346374512	0.99877363	1927.2
SA27_8	1608	640.0862693786621	145.93847751617432	0.99596727	1928.4
SA27_8	1609	639.165210723877	146.03665351867676	0.99848914	1929.6
SA27_8	1610	639.582109451294	145.09514808654785	0.99851567	1930.8
SA27_8	1611	640.00244140625	146.36412620544434	0.9973158	1932.0
SA27_8	1612	640.0310516357422	145.2367115020752	0.9974784	1933.2
SA27_8	1613	638.8583183288574	145.13548851013184	0.9977452	1934.4
SA27_8	1614	638.466739654541	145.30311584472656	0.9971138	1935.6
SA27_8	1615	639.769172668457	145.46148777008057	0.99578094	1936.8
SA27_8	1616	640.1172161102295	144.88670825958252	0.9984151	1938.0
SA27_8	1617	640.4399871826172	146.35788917541504	0.9970373	1939.2
SA27_8	1618	639.4715309143066	146.10125541687012	0.99493706	1940.4
SA27_8	1619	639.6018981933594	146.13544464111328	0.99868554	1941.6
SA27_8	1620	532.13210105896	231.64748668670654	0.99896395	1942.8
SA27_8	1621	585.4877471923828	202.71778106689453	0.99752027	1944.0
SA27_8	1622	603.7571907043457	193.90052318572998	0.9995004	1945.2
SA27_8	1623	603.7370204925537	208.18242073059082	0.9971731	1946.4
SA27_8	1624	639.4018173217773	144.06329154968262	0.99624556	1947.6
SA27_8	1625	583.1021785736084	304.68286514282227	0.99928015	1948.8
SA27_8	1626	517.3404693603516	291.9265651702881	0.9995659	1950.0
SA27_8	1627	639.8044586181641	145.95421314239502	0.9986071	1951.2
SA27_8	1628	639.879560470581	145.2128791809082	0.9969252	1952.4
SA27_8	1629	640.7769203186035	145.0191307067871	0.998678	1953.6
SA27_8	1630	640.312385559082	146.22572422027588	0.9985049	1954.8
SA27_8	1631	638.7236595153809	145.12178421020508	0.998243	1956.0
SA27_8	1632	638.9719009399414	145.3379201889038	0.9976509	1957.2
SA27_8	1633	188.13183307647705	131.50388717651367	0.9994172	1958.4
SA27_8	1634	171.3532567024231	127.72740840911865	0.99938416	1959.6
SA27_8	1635	147.99492359161377	127.87639617919922	0.99922645	1960.8
SA27_8	1636	133.00726413726807	128.00142288208008	0.99832386	1962.0
SA27_8	1637	154.64651584625244	119.07664060592651	0.99983466	1963.2
SA27_8	1638	193.17543506622314	125.0998592376709	0.9998491	1964.4
SA27_8	1639	217.98291206359863	140.25030612945557	0.99986184	1965.6
SA27_8	1640	218.43960285186768	184.7988510131836	0.9990489	1966.8
SA27_8	1641	214.33124542236328	262.5285816192627	0.9998585	1968.0
SA27_8	1642	157.2307586669922	327.98306465148926	0.99981135	1969.2
SA27_8	1643	102.48373746871948	378.14157485961914	0.999642	1970.4
SA27_8	1644	640.3602600097656	144.5674180984497	0.99901664	1971.6
SA27_8	1645	639.3983840942383	144.89071369171143	0.99854004	1972.8
SA27_8	1646	639.5956039428711	144.89224433898926	0.997898	1974.0
SA27_8	1647	640.5551433563232	144.10779476165771	0.9967823	1975.2
SA27_8	1648	639.3877029418945	144.49068546295166	0.99675	1976.4
SA27_8	1649	639.9999618530273	144.92159843444824	0.99859136	1977.6
SA27_8	1650	639.80712890625	144.8790407180786	0.99868757	1978.8
SA27_8	1651	639.6502494812012	145.88541984558105	0.9950789	1980.0
SA27_8	1652	639.1729831695557	146.62799835205078	0.99628866	1981.2
SA27_8	1653	639.6890640258789	145.10470390319824	0.9990584	1982.4
SA27_8	1654	639.7541046142578	143.23405265808105	0.99889624	1983.6
SA27_8	1655	640.0372982025146	145.76062202453613	0.9967057	1984.8
SA27_8	1656	639.8402214050293	145.76751708984375	0.9950836	1986.0
SA27_8	1657	639.2417907714844	147.00568199157715	0.99791425	1987.2
SA27_8	1658	640.097713470459	146.35484218597412	0.99872345	1988.4
SA27_8	1659	640.7487869262695	145.07251739501953	0.99829227	1989.6
SA27_8	1660	639.8152828216553	144.7507095336914	0.9974915	1990.8
SA27_8	1661	640.5292987823486	145.49350261688232	0.99793965	1992.0
SA27_8	1662	639.9099349975586	145.58266639709473	0.9969739	1993.2
SA27_8	1663	639.9209976196289	145.0349521636963	0.99720603	1994.4
SA27_8	1664	640.2466773986816	145.51998138427734	0.9935268	1995.6
SA27_8	1665	641.1097049713135	146.9818639755249	0.9991198	1996.8
SA27_8	1666	639.8935317993164	145.45100212097168	0.99586546	1998.0
SA27_8	1667	639.5223617553711	144.82004642486572	0.9990706	1999.2
SA27_8	1668	640.265703201294	144.7803783416748	0.9982644	2000.4
SA27_8	1669	640.7510757446289	145.11644840240479	0.9992669	2001.6
SA27_8	1670	640.0638580322266	145.06028652191162	0.9989347	2002.8
SA27_8	1671	638.9273166656494	142.81002044677734	0.9954857	2004.0
SA27_8	1672	615.2117729187012	201.99514389038086	0.9997656	2005.2
SA27_8	1673	616.9796943664551	216.30449295043945	0.9992091	2006.4
SA27_8	1674	640.4342174530029	145.6203317642212	0.9934609	2007.6
SA27_8	1675	638.6867046356201	144.57633018493652	0.9982332	2008.8
SA27_8	1676	581.8099021911621	261.6895580291748	0.99917847	2010.0
SA27_8	1677	514.6577835083008	235.50971031188965	0.9981523	2011.2
SA27_8	1678	640.4633045196533	145.19569873809814	0.9989749	2012.4
SA27_8	1679	639.6026611328125	144.21029090881348	0.99649733	2013.6
SA27_8	1680	640.9576416015625	145.8091163635254	0.99866176	2014.8
SA27_8	1681	212.9497528076172	142.7980899810791	0.9970726	2016.0
SA27_8	1682	639.7188186645508	145.160493850708	0.9989467	2017.2
SA27_8	1683	211.13080978393555	135.98769664764404	0.99978274	2018.4
SA27_8	1684	192.96393394470215	130.2943754196167	0.999488	2019.6
SA27_8	1685	216.54486656188965	134.46367263793945	0.9997292	2020.8
SA27_8	1686	222.13096618652344	144.37050819396973	0.9987651	2022.0
SA27_8	1687	640.4287338256836	146.30106925964355	0.9981627	2023.2
SA27_8	1688	640.4184818267822	144.55588817596436	0.99826306	2024.4
SA27_8	1689	344.82131004333496	261.4339828491211	0.99781907	2025.6
SA27_8	1690	406.6385269165039	309.2709159851074	0.99804676	2026.8
SA27_8	1691	463.93089294433594	355.6552505493164	0.998454	2028.0
SA27_8	1692	640.6581401824951	146.58316612243652	0.9960841	2029.2
SA27_8	1693	591.7692184448242	348.96666526794434	0.9983394	2030.4
SA27_8	1694	638.7935638427734	146.3701057434082	0.9959954	2031.6
SA27_8	1695	640.4191970825195	145.42645454406738	0.99911195	2032.8
SA27_8	1696	640.1261329650879	143.92948150634766	0.99641126	2034.0
SA27_8	1697	639.3771171569824	146.3214111328125	0.9964579	2035.2
SA27_8	1698	494.66562271118164	363.73583793640137	0.99814796	2036.4
SA27_8	1699	401.6745090484619	360.6231880187988	0.99644864	2037.6
SA27_8	1700	640.3864860534668	146.4488410949707	0.998594	2038.8
SA27_8	1701	639.9690628051758	146.89862251281738	0.99824166	2040.0
SA27_8	1702	639.7861480712891	145.5776596069336	0.9979664	2041.2
SA27_8	1703	640.9924507141113	146.08400344848633	0.99478734	2042.4
SA27_8	1704	640.1381492614746	146.14080905914307	0.9984957	2043.6
SA27_8	1705	639.9086952209473	147.25656509399414	0.9971181	2044.8
SA27_8	1706	639.8765563964844	146.28018379211426	0.99660444	2046.0
SA27_8	1707	640.4397010803223	145.93538761138916	0.9958254	2047.2
SA27_8	1708	640.1460647583008	145.66929817199707	0.9987281	2048.4
SA27_8	1709	640.0198936462402	147.67181396484375	0.98544806	2049.6
SA27_8	1710	640.4973983764648	145.69024085998535	0.99865365	2050.8
SA27_8	1711	640.3103351593018	146.18871688842773	0.9982811	2052.0
SA27_8	1712	641.203784942627	144.48795318603516	0.99760544	2053.2
SA27_8	1713	563.8015747070312	203.50974082946777	0.99914	2054.4
SA27_8	1714	605.0669193267822	186.87283515930176	0.99953735	2055.6
SA27_8	1715	614.6104335784912	186.18046760559082	0.99947757	2056.8
SA27_8	1716	601.5318870544434	203.86107444763184	0.9803428	2058.0
SA27_8	1717	590.6065940856934	203.9177370071411	0.9990319	2059.2
SA27_8	1718	506.87294006347656	189.2407464981079	0.9991412	2060.4
SA27_8	1719	639.78590965271	145.04157543182373	0.99803036	2061.6
SA27_8	1720	639.4975662231445	146.7346429824829	0.9969304	2062.8
SA27_8	1721	641.6508197784424	147.2783374786377	0.99880624	2064.0
SA27_8	1722	640.9629344940186	145.345458984375	0.9990132	2065.2
SA27_8	1723	205.2985668182373	143.70421886444092	0.9995499	2066.4
SA27_8	1724	184.4172716140747	137.49123573303223	0.99980015	2067.6
SA27_8	1725	182.21182823181152	142.29959964752197	0.99884784	2068.8
SA27_8	1726	236.62304878234863	167.4294376373291	0.99733835	2070.0
SA27_8	1727	640.8200263977051	147.76597023010254	0.9959197	2071.2
SA27_8	1728	350.57575702667236	226.29997730255127	0.9984163	2072.4
SA27_8	1729	638.9623641967773	145.41518211364746	0.9970591	2073.6
SA27_8	1730	640.2365207672119	146.65268898010254	0.9979044	2074.8
SA27_8	1731	639.8881912231445	145.67646503448486	0.99721575	2076.0
SA27_8	1732	611.7877960205078	252.0432472229004	0.9985322	2077.2
SA27_8	1733	615.1959896087646	236.56610012054443	0.99689436	2078.4
SA27_8	1734	606.0861110687256	224.16438102722168	0.99846953	2079.6
SA27_8	1735	639.9515151977539	146.06421947479248	0.99711144	2080.8
SA27_8	1736	530.5276870727539	236.5398073196411	0.9982521	2082.0
SA27_8	1737	639.9770736694336	144.89988327026367	0.998151	2083.2
SA27_8	1738	327.2967338562012	176.83636665344238	0.99828726	2084.4
SA27_8	1739	640.4802322387695	147.24452018737793	0.99665064	2085.6
SA27_8	1740	640.200138092041	145.73387145996094	0.99875987	2086.8
SA27_8	1741	639.0779495239258	146.85341835021973	0.9971187	2088.0
SA27_8	1742	223.92024993896484	131.1155891418457	0.999592	2089.2
SA27_8	1743	220.0983762741089	130.69151401519775	0.9995945	2090.4
SA27_8	1744	214.2148494720459	132.71982192993164	0.9976852	2091.6
SA27_8	1745	640.6566619873047	145.78288078308105	0.9985612	2092.8
SA27_8	1746	640.4146194458008	145.259370803833	0.99858785	2094.0
SA27_8	1747	200.86417198181152	130.23422241210938	0.999537	2095.2
SA27_8	1748	244.3441867828369	169.44296836853027	0.999752	2096.4
SA27_8	1749	300.5580425262451	216.9502830505371	0.99851435	2097.6
SA27_8	1750	369.5469856262207	256.1996269226074	0.9991986	2098.8
SA27_8	1751	638.9532089233398	143.89474868774414	0.9977658	2100.0
SA27_8	1752	506.9563865661621	339.486608505249	0.9991364	2101.2
SA27_8	1753	558.767557144165	356.1988162994385	0.99905044	2102.4
SA27_8	1754	601.8307685852051	366.44474029541016	0.9982298	2103.6
SA27_8	1755	638.7226104736328	145.7600498199463	0.99665207	2104.8
SA27_8	1756	639.5247459411621	145.16338348388672	0.99673826	2106.0
SA27_8	1757	624.6212005615234	335.4719638824463	0.9989945	2107.2
SA27_8	1758	627.3366928100586	322.5318145751953	0.9988555	2108.4
SA27_8	1759	629.61745262146	337.30607986450195	0.9984763	2109.6
SA27_8	1760	629.8006057739258	355.88135719299316	0.99913615	2110.8
SA27_8	1761	639.0285015106201	145.81995964050293	0.9957956	2112.0
SA27_8	1762	638.9628410339355	146.81994438171387	0.9949504	2113.2
SA27_8	1763	639.8324012756348	146.4437484741211	0.9986112	2114.4
SA27_8	1764	639.3906116485596	146.05639457702637	0.9900759	2115.6
SA27_8	1765	638.925313949585	144.6877384185791	0.98283064	2116.8
SA27_8	1766	639.7419929504395	144.85745429992676	0.9980439	2118.0
SA27_8	1767	639.6462440490723	145.65062999725342	0.9980726	2119.2
SA27_8	1768	639.8303031921387	144.83407974243164	0.9984724	2120.4
SA27_8	1769	639.1070365905762	144.45453643798828	0.9943076	2121.6
SA27_8	1770	639.1677856445312	145.32886505126953	0.99926823	2122.8
SA27_8	1771	639.9486541748047	146.4944887161255	0.9966007	2124.0
SA27_8	1772	639.5156860351562	145.93600273132324	0.9955205	2125.2
SA27_8	1773	638.6264324188232	145.61140537261963	0.99803334	2126.4
SA27_8	1774	639.4506454467773	144.2350959777832	0.9966535	2127.6
SA27_8	1775	639.4396305084229	145.33321380615234	0.9987897	2128.8
SA27_8	1776	639.4943237304688	144.43056106567383	0.99891496	2130.0
SA27_8	1777	639.6548271179199	144.9559736251831	0.9981205	2131.2
SA27_8	1778	639.392614364624	144.73185539245605	0.9966779	2132.4
SA27_8	1779	639.4994735717773	144.7956418991089	0.9981571	2133.6
SA27_8	1780	640.2622699737549	145.72125434875488	0.99902964	2134.8
SA27_8	1781	640.1060104370117	145.0036096572876	0.99854374	2136.0
SA27_8	1782	640.5649662017822	145.55766105651855	0.99872893	2137.2
SA27_8	1783	640.7033920288086	145.442533493042	0.9988482	2138.4
SA27_8	1784	639.422607421875	144.84018802642822	0.9975395	2139.6
SA27_8	1785	640.0674819946289	146.2932300567627	0.99907196	2140.8
SA27_8	1786	639.7884368896484	145.2661371231079	0.99873966	2142.0
SA27_8	1787	641.0956859588623	146.59687042236328	0.99890685	2143.2
SA27_8	1788	640.0578022003174	145.27946949005127	0.9990165	2144.4
SA27_8	1789	640.5863761901855	145.97414016723633	0.998638	2145.6
SA27_8	1790	639.9060726165771	145.24598121643066	0.9961449	2146.8
SA27_8	1791	640.0691032409668	145.2683401107788	0.9979194	2148.0
SA27_8	1792	639.7928237915039	144.45950031280518	0.99880326	2149.2
SA27_8	1793	640.7909870147705	144.95318412780762	0.99797636	2150.4
SA27_8	1794	640.4929637908936	145.879168510437	0.9990357	2151.6
SA27_8	1795	505.07965087890625	253.31419944763184	0.9950966	2152.8
SA27_8	1796	564.129638671875	222.91254043579102	0.998128	2154.0
SA27_8	1797	609.0085029602051	200.9675645828247	0.99932814	2155.2
SA27_8	1798	614.0252113342285	190.2195167541504	0.9989819	2156.4
SA27_8	1799	609.955358505249	198.21503162384033	0.99933785	2157.6
SA27_8	1800	617.7483558654785	226.81484699249268	0.9717263	2158.8
SA27_8	1801	575.1060009002686	252.5013828277588	0.9992624	2160.0
SA27_8	1802	527.0715713500977	253.3865261077881	0.99897873	2161.2
SA27_8	1803	485.6040954589844	256.72980308532715	0.9978782	2162.4
SA27_8	1804	640.0917053222656	145.9921932220459	0.99839514	2163.6
SA27_8	1805	452.4783134460449	278.9992332458496	0.99874485	2164.8
SA27_8	1806	391.94860458374023	322.2744941711426	0.9981583	2166.0
SA27_8	1807	640.6142711639404	146.72860622406006	0.996061	2167.2
SA27_8	1808	640.9668922424316	145.5812931060791	0.9983139	2168.4
SA27_8	1809	639.8903846740723	145.9899616241455	0.998511	2169.6
SA27_8	1810	640.028190612793	144.66915607452393	0.99619764	2170.8
SA27_8	1811	640.4705047607422	144.260573387146	0.99865216	2172.0
SA27_8	1812	640.822696685791	145.59252262115479	0.9989274	2173.2
SA27_8	1813	640.0568962097168	145.4377555847168	0.9982986	2174.4
SA27_8	1814	640.3082847595215	145.71234226226807	0.99851996	2175.6
SA27_8	1815	639.6835803985596	146.07075691223145	0.99788636	2176.8
SA27_8	1816	640.8375263214111	145.2077293395996	0.99877125	2178.0
SA27_8	1817	639.6426200866699	145.47132968902588	0.9983352	2179.2
SA27_8	1818	640.1154518127441	145.91810703277588	0.9973346	2180.4
SA27_8	1819	641.0135269165039	146.9303798675537	0.99223596	2181.6
SA27_8	1820	640.0153636932373	146.02925777435303	0.99789596	2182.8
SA27_8	1821	640.538740158081	145.29926776885986	0.99860495	2184.0
SA27_8	1822	639.8415565490723	145.43947219848633	0.99848086	2185.2
SA27_8	1823	639.6068096160889	146.11411571502686	0.9989831	2186.4
SA27_8	1824	640.1482582092285	146.3418960571289	0.99792874	2187.6
SA27_8	1825	640.2588844299316	145.38989067077637	0.99813485	2188.8
SA27_8	1826	640.1082992553711	145.9874439239502	0.9695318	2190.0
SA27_8	1827	640.0552749633789	146.48626327514648	0.99044865	2191.2
SA27_8	1828	639.7889137268066	147.2097873687744	0.9980075	2192.4
SA27_8	1829	640.3263092041016	145.8989667892456	0.9981773	2193.6
SA27_8	1830	640.4203414916992	145.67441940307617	0.9964174	2194.8
SA27_8	1831	639.3759727478027	146.19056224822998	0.99737984	2196.0
SA27_8	1832	640.0072574615479	145.18037796020508	0.9969229	2197.2
SA27_8	1833	639.0927314758301	145.43673992156982	0.9966453	2198.4
SA27_8	1834	639.2914772033691	144.32255744934082	0.99864155	2199.6
SA27_8	1835	640.2024745941162	146.19459629058838	0.9977518	2200.8
SA27_8	1836	640.1220321655273	146.8183422088623	0.99777335	2202.0
SA27_8	1837	640.9159660339355	146.5426540374756	0.9981741	2203.2
SA27_8	1838	639.813232421875	144.88832473754883	0.9984407	2204.4
SA27_8	1839	640.1813507080078	146.31414413452148	0.99514884	2205.6
SA27_8	1840	639.7246360778809	146.59438133239746	0.99102926	2206.8
SA27_8	1841	639.3444538116455	146.02091789245605	0.99755704	2208.0
SA27_8	1842	640.022087097168	147.24872589111328	0.9981133	2209.2
SA27_8	1843	639.0964508056641	146.9168758392334	0.9668247	2210.4
SA27_8	1844	639.8235321044922	145.14593124389648	0.99823594	2211.6
SA27_8	1845	640.4449462890625	145.72903633117676	0.99887794	2212.8
SA27_8	1846	640.1389598846436	144.67474937438965	0.99774987	2214.0
SA27_8	1847	639.9714469909668	146.02370738983154	0.9878405	2215.2
SA27_8	1848	639.4121170043945	145.65176010131836	0.9981384	2216.4
SA27_8	1849	639.3649101257324	145.1343584060669	0.99846303	2217.6
SA27_8	1850	639.3917083740234	146.69530391693115	0.99672914	2218.8
SA27_8	1851	639.4886016845703	145.3458309173584	0.99769044	2220.0
SA27_8	1852	640.21897315979	146.79001808166504	0.9979122	2221.2
SA27_8	1853	639.2097473144531	145.61672687530518	0.95474356	2222.4
SA27_8	1854	640.366268157959	146.94591522216797	0.95656204	2223.6
SA27_8	1855	639.612627029419	147.55263805389404	0.9923266	2224.8
SA27_8	1856	639.0358924865723	145.29308795928955	0.99737644	2226.0
SA27_8	1857	640.5313968658447	145.11876583099365	0.99884975	2227.2
SA27_8	1858	639.3542766571045	146.8062973022461	0.99825317	2228.4
SA27_8	1859	639.777421951294	145.87380409240723	0.9976707	2229.6
SA27_8	1860	639.8187637329102	145.93128204345703	0.998346	2230.8
SA27_8	1861	639.3032073974609	145.39019107818604	0.9984635	2232.0
SA27_8	1862	639.8872375488281	145.35658836364746	0.9990301	2233.2
SA27_8	1863	640.3305053710938	147.10428714752197	0.9983657	2234.4
SA27_8	1864	640.1707649230957	146.10222816467285	0.9987915	2235.6
SA27_8	1865	640.3521537780762	147.1807336807251	0.99815613	2236.8
SA27_8	1866	639.5925998687744	145.63310623168945	0.9953418	2238.0
SA27_8	1867	639.6995544433594	144.6710443496704	0.99836296	2239.2
SA27_8	1868	638.9760494232178	145.64436435699463	0.996061	2240.4
SA27_8	1869	639.6223545074463	145.6164836883545	0.99895096	2241.6
SA27_8	1870	640.1169300079346	145.87011337280273	0.9987685	2242.8
SA27_8	1871	639.5058631896973	145.4720163345337	0.9960615	2244.0
SA27_8	1872	639.9425506591797	146.22756958007812	0.95215356	2245.2
SA27_8	1873	640.2706146240234	146.29659175872803	0.99840987	2246.4
SA27_8	1874	639.9282932281494	144.59678649902344	0.9984358	2247.6
SA27_8	1875	638.6737823486328	143.3715534210205	0.9956235	2248.8
SA27_8	1876	639.5016670227051	144.9743413925171	0.9974444	2250.0
SA27_8	1877	639.2133235931396	146.06205940246582	0.9978923	2251.2
SA27_8	1878	640.1532173156738	145.87886810302734	0.9986425	2252.4
SA27_8	1879	639.5410537719727	145.44443607330322	0.99903464	2253.6
SA27_8	1880	640.9114837646484	145.07454872131348	0.99888843	2254.8
SA27_8	1881	639.4655227661133	146.08689308166504	0.9990446	2256.0
SA27_8	1882	640.0545120239258	145.22523880004883	0.9988839	2257.2
SA27_8	1883	640.0349617004395	145.21119117736816	0.9976248	2258.4
SA27_8	1884	639.8348808288574	144.03160572052002	0.9980313	2259.6
SA27_8	1885	639.3584251403809	145.67925453186035	0.9983557	2260.8
SA27_8	1886	639.9782180786133	146.60658359527588	0.99633276	2262.0
SA27_8	1887	640.3190612792969	146.33517265319824	0.99829835	2263.2
SA27_8	1888	639.5721912384033	146.44506454467773	0.9971871	2264.4
SA27_8	1889	638.9233589172363	144.94275569915771	0.99675304	2265.6
SA27_8	1890	639.3325805664062	146.08108520507812	0.9973183	2266.8
SA27_8	1891	639.6893978118896	143.6082887649536	0.9940579	2268.0
SA27_8	1892	639.3094062805176	146.4151382446289	0.9934946	2269.2
SA27_8	1893	639.2024993896484	144.97751712799072	0.9984706	2270.4
SA27_8	1894	640.0497436523438	145.9947395324707	0.9988288	2271.6
SA27_8	1895	639.5703315734863	145.3837251663208	0.9976776	2272.8
SA27_8	1896	639.2642021179199	146.2701416015625	0.9981425	2274.0
SA27_8	1897	639.3592834472656	145.30999660491943	0.99765694	2275.2
SA27_8	1898	639.9176597595215	144.85716819763184	0.9978962	2276.4
SA27_8	1899	637.894868850708	144.4578981399536	0.99843246	2277.6
SA27_8	1900	639.7502899169922	146.31103992462158	0.9990669	2278.8
SA27_8	1901	640.7354831695557	145.15389919281006	0.9983279	2280.0
SA27_8	1902	639.3625736236572	145.60415267944336	0.9980862	2281.2
SA27_8	1903	639.4437313079834	146.315016746521	0.99787366	2282.4
SA27_8	1904	639.8241519927979	143.60435485839844	0.9985096	2283.6
SA27_8	1905	639.365816116333	146.17727279663086	0.99704474	2284.8
SA27_8	1906	342.1435356140137	336.7104148864746	0.991642	2286.0
SA27_8	1907	639.9271965026855	145.79801559448242	0.9983889	2287.2
SA27_8	1908	412.13927268981934	345.0282669067383	0.9993668	2288.4
SA27_8	1909	640.6279563903809	145.5513095855713	0.9988575	2289.6
SA27_8	1910	534.3799114227295	345.3786849975586	0.99921715	2290.8
SA27_8	1911	584.0351104736328	328.96519660949707	0.99805814	2292.0
SA27_8	1912	611.5435600280762	314.9952220916748	0.9919486	2293.2
SA27_8	1913	640.8038139343262	144.61865901947021	0.99926347	2294.4
SA27_8	1914	640.0050163269043	145.72468757629395	0.99861825	2295.6
SA27_8	1915	639.7822380065918	144.50886726379395	0.9972268	2296.8
SA27_8	1916	639.2588138580322	144.92643356323242	0.99897814	2298.0
SA27_8	1917	640.2971267700195	146.36052131652832	0.9965307	2299.2
SA27_8	1918	393.31841468811035	392.41055488586426	0.99890196	2300.4
SA27_8	1919	640.3543472290039	144.52318668365479	0.9980034	2301.6
SA27_8	1920	640.4181480407715	144.7251319885254	0.99829847	2302.8
SA27_8	1921	639.4336700439453	145.09371757507324	0.9977724	2304.0
SA27_8	1922	639.6324157714844	144.52214241027832	0.9978509	2305.2
SA27_8	1923	639.6464824676514	146.32957935333252	0.99733293	2306.4
SA27_8	1924	640.3512001037598	145.41694164276123	0.9986695	2307.6
SA27_8	1925	641.1655902862549	145.91983795166016	0.998374	2308.8
SA27_8	1926	639.7323131561279	145.71740627288818	0.9963386	2310.0
SA27_8	1927	639.0451908111572	144.89001274108887	0.9964193	2311.2
SA27_8	1928	639.1709804534912	144.75887775421143	0.9976399	2312.4
SA27_8	1929	640.6094074249268	145.8786964416504	0.9969362	2313.6
SA27_8	1930	640.1162147521973	144.10340309143066	0.9989348	2314.8
SA27_8	1931	640.5697822570801	146.7137861251831	0.99814713	2316.0
SA27_8	1932	640.1934623718262	146.04987144470215	0.99721587	2317.2
SA27_8	1933	640.9595489501953	146.32329940795898	0.9988524	2318.4
SA27_8	1934	640.1615619659424	146.37465476989746	0.99584335	2319.6
SA27_8	1935	640.369987487793	146.65439128875732	0.99874157	2320.8
SA27_8	1936	640.107536315918	145.16540050506592	0.9986632	2322.0
SA27_8	1937	640.200662612915	145.94427108764648	0.9981736	2323.2
SA27_8	1938	641.481876373291	146.03696823120117	0.99776006	2324.4
SA27_8	1939	640.5609130859375	147.90385723114014	0.99791676	2325.6
SA27_8	1940	640.0548934936523	144.54617500305176	0.9985796	2326.8
SA27_8	1941	638.9809608459473	144.78853225708008	0.99566984	2328.0
SA27_8	1942	639.7593975067139	144.89891052246094	0.99708337	2329.2
SA27_8	1943	641.0342216491699	146.71681880950928	0.9912422	2330.4
SA27_8	1944	639.4794464111328	145.45130252838135	0.99656516	2331.6
SA27_8	1945	522.3434448242188	238.3805751800537	0.9982882	2332.8
SA27_8	1946	588.6800765991211	208.89482975006104	0.99840266	2334.0
SA27_8	1947	611.9902610778809	197.39197254180908	0.99976665	2335.2
SA27_8	1948	614.5684242248535	210.79054355621338	0.9993856	2336.4
SA27_8	1949	640.2405738830566	144.83665466308594	0.9977018	2337.6
SA27_8	1950	594.7788238525391	268.7707042694092	0.9988657	2338.8
SA27_8	1951	641.2215232849121	145.3972864151001	0.99895096	2340.0
SA27_8	1952	640.9207344055176	145.81741333007812	0.998912	2341.2
SA27_8	1953	365.2560234069824	226.05387210845947	0.9971486	2342.4
SA27_8	1954	286.2706422805786	207.51431465148926	0.99764365	2343.6
SA27_8	1955	640.9268856048584	145.96481323242188	0.99829334	2344.8
SA27_8	1956	640.5407428741455	144.66805458068848	0.99861073	2346.0
SA27_8	1957	640.4423713684082	146.36671543121338	0.9898873	2347.2
SA27_8	1958	640.5346870422363	144.77532863616943	0.9972909	2348.4
SA27_8	1959	228.3811330795288	206.36744499206543	0.99866056	2349.6
SA27_8	1960	640.1214599609375	146.38280868530273	0.99897987	2350.8
SA27_8	1961	333.38303565979004	268.2802963256836	0.99942243	2352.0
SA27_8	1962	379.9433469772339	306.1614990234375	0.9969465	2353.2
SA27_8	1963	639.6398544311523	146.33193969726562	0.9939809	2354.4
SA27_8	1964	639.6449089050293	146.31503105163574	0.9911362	2355.6
SA27_8	1965	640.4811382293701	147.05755233764648	0.9974572	2356.8
SA27_8	1966	640.2506828308105	145.86806774139404	0.9987884	2358.0
SA27_8	1967	638.8269424438477	144.74590301513672	0.99767214	2359.2
SA27_8	1968	640.0993347167969	146.57787322998047	0.9976949	2360.4
SA27_8	1969	640.0493621826172	145.27896881103516	0.997488	2361.6
SA27_8	1970	639.1945838928223	145.24299144744873	0.994393	2362.8
SA27_8	1971	640.564489364624	147.36605644226074	0.99650216	2364.0
SA27_8	1972	639.212703704834	145.9689474105835	0.99434835	2365.2
SA27_8	1973	639.655876159668	146.66336059570312	0.99491054	2366.4
SA27_8	1974	639.3002510070801	146.89802169799805	0.9978612	2367.6
SA27_8	1975	639.2632961273193	145.06250381469727	0.9985078	2368.8
SA27_8	1976	640.166187286377	146.4702272415161	0.9962115	2370.0
SA27_8	1977	639.9893760681152	145.60758590698242	0.99765575	2371.2
SA27_8	1978	639.631462097168	147.0397138595581	0.99830097	2372.4
SA27_8	1979	639.411449432373	145.11408805847168	0.99781054	2373.6
SA27_8	1980	639.4067764282227	146.90106868743896	0.9970017	2374.8
SA27_8	1981	639.1776084899902	144.8404026031494	0.9977088	2376.0
SA27_8	1982	638.8813018798828	145.54314136505127	0.9966562	2377.2
SA27_8	1983	640.2276992797852	148.00435066223145	0.99085486	2378.4
SA27_8	1984	638.6922836303711	145.674147605896	0.9966767	2379.6
SA27_8	1985	639.6748542785645	145.6631326675415	0.99602497	2380.8
SA27_8	1986	639.4394874572754	146.48624897003174	0.99743986	2382.0
SA27_8	1987	640.5064582824707	145.78412532806396	0.9989517	2383.2
SA27_8	1988	640.631103515625	145.8565092086792	0.999188	2384.4
SA27_8	1989	639.3393993377686	146.54354095458984	0.9868396	2385.6
SA27_8	1990	638.5076999664307	144.91061210632324	0.99653625	2386.8
SA27_8	1991	640.7196521759033	145.89571952819824	0.9990829	2388.0
SA27_8	1992	640.1161193847656	146.03582382202148	0.9978531	2389.2
SA27_8	1993	640.0206565856934	145.8385419845581	0.9985226	2390.4
SA27_8	1994	639.1005992889404	145.7843542098999	0.9978896	2391.6
SA27_8	1995	639.6215438842773	145.67826747894287	0.9976865	2392.8
SA27_8	1996	639.4140243530273	144.77056503295898	0.99861693	2394.0
SA27_8	1997	640.575361251831	145.96484184265137	0.9977704	2395.2
SA27_8	1998	640.0107383728027	145.8050537109375	0.9987999	2396.4
SA27_8	1999	639.6915435791016	145.26716709136963	0.9985746	2397.6
[truncated: 1,602 more rows]
