# Supplementary material for: Measuring inter-individual differences in behavioural types of gilthead seabreams in the laboratory using deep learning
Source: PeerJ. 2022 May 5;10:e13396. doi: 10.7717/peerj.13396 (PMC9080431; doi:10.7717/peerj.13396)
Supplement: Supplemental Information 1 [file peerj-10-13396-s001.zip › Raw validation data/d2/SA29_EXP_4.csv]

ID	sec	X	Y	%	seconds
SA29_EXP_4	1	571.28586769104	408.0329132080078	0.9157465	0.0
SA29_EXP_4	2	575.4816055297852	401.41024589538574	0.805392	0.84
SA29_EXP_4	3	577.0368576049805	401.1843967437744	0.9791697	1.68
SA29_EXP_4	4	580.905818939209	396.91171646118164	0.37542567	2.52
SA29_EXP_4	5	573.9579200744629	390.129919052124	0.35078996	3.36
SA29_EXP_4	6	568.0665016174316	385.68477630615234	0.2664905	4.2
SA29_EXP_4	7	573.8713264465332	374.7732925415039	0.97020143	5.04
SA29_EXP_4	8	570.3394412994385	362.0917510986328	0.98884714	5.88
SA29_EXP_4	9	584.780740737915	357.75712966918945	0.5632049	6.72
SA29_EXP_4	10	592.3768997192383	362.0145034790039	0.9842382	7.56
SA29_EXP_4	11	663.665771484375	388.68764877319336	0.02341621	8.4
SA29_EXP_4	12	628.3229351043701	376.31043434143066	0.75286597	9.24
SA29_EXP_4	13	622.1484184265137	362.3059844970703	0.98071104	10.08
SA29_EXP_4	14	596.4315414428711	331.45185470581055	0.93613446	10.92
SA29_EXP_4	15	595.9897994995117	297.7515506744385	0.851428	11.76
SA29_EXP_4	16	501.1106491088867	282.80797004699707	0.99710315	12.6
SA29_EXP_4	17	419.11778450012207	291.40308380126953	0.9978811	13.44
SA29_EXP_4	18	366.1125183105469	268.47928047180176	0.9966467	14.28
SA29_EXP_4	19	298.70214462280273	270.5021667480469	0.9992656	15.12
SA29_EXP_4	20	239.5582675933838	271.5450668334961	0.9982169	15.96
SA29_EXP_4	21	208.9606761932373	283.055419921875	0.99953234	16.8
SA29_EXP_4	22	203.7280559539795	282.5351142883301	0.9995864	17.64
SA29_EXP_4	23	203.1949281692505	280.0560665130615	0.99935883	18.48
SA29_EXP_4	24	214.44711685180664	271.77666664123535	0.53583586	19.32
SA29_EXP_4	25	263.613486289978	249.80318069458008	3.105988e-05	20.16
SA29_EXP_4	26	273.26412200927734	272.34578132629395	0.99671435	21.0
SA29_EXP_4	27	355.4894685745239	305.33040046691895	0.98954445	21.84
SA29_EXP_4	28	411.699914932251	379.10900115966797	0.61048204	22.68
SA29_EXP_4	29	443.20831298828125	406.0725975036621	0.91637534	23.52
SA29_EXP_4	30	464.65959548950195	413.42451095581055	0.88521844	24.36
SA29_EXP_4	31	480.79633712768555	412.0985984802246	0.04140173	25.2
SA29_EXP_4	32	496.1808204650879	411.55059814453125	0.7997544	26.04
SA29_EXP_4	33	503.0642509460449	413.0339241027832	0.9720801	26.88
SA29_EXP_4	34	508.92953872680664	411.73364639282227	0.95251983	27.72
SA29_EXP_4	35	512.3300075531006	411.50190353393555	0.9782171	28.56
SA29_EXP_4	36	512.3031616210938	411.78686141967773	0.98422396	29.4
SA29_EXP_4	37	519.765567779541	412.06835746765137	0.5851471	30.24
SA29_EXP_4	38	524.9198913574219	412.0671844482422	0.98763067	31.08
SA29_EXP_4	39	534.2653274536133	410.5795097351074	0.33486542	31.92
SA29_EXP_4	40	535.1230621337891	411.77289962768555	0.08715508	32.76
SA29_EXP_4	41	540.4701232910156	411.4556694030762	0.8608776	33.6
SA29_EXP_4	42	539.1627311706543	412.3758316040039	0.9748395	34.44
SA29_EXP_4	43	550.273323059082	410.8616352081299	0.9112439	35.28
SA29_EXP_4	44	559.9379539489746	410.76730728149414	0.019518474	36.12
SA29_EXP_4	45	565.4603958129883	411.7207145690918	0.7453739	36.96
SA29_EXP_4	46	567.9277420043945	412.357234954834	0.1994897	37.8
SA29_EXP_4	47	570.6735610961914	411.9551467895508	0.6142179	38.64
SA29_EXP_4	48	576.4008522033691	410.2942657470703	0.9611663	39.48
SA29_EXP_4	49	574.6237754821777	410.040979385376	0.9703176	40.32
SA29_EXP_4	50	582.845401763916	409.89781379699707	0.77137077	41.16
SA29_EXP_4	51	590.9838199615479	409.90882873535156	0.78011304	42.0
SA29_EXP_4	52	587.0938777923584	407.94490814208984	0.04091838	42.84
SA29_EXP_4	53	575.5513191223145	402.37415313720703	0.5477069	43.68
SA29_EXP_4	54	597.9884624481201	404.0270233154297	0.851216	44.52
SA29_EXP_4	55	633.066463470459	404.84121322631836	0.99738044	45.36
SA29_EXP_4	56	639.6520614624023	409.520788192749	0.90587956	46.2
SA29_EXP_4	57	650.4228591918945	405.2058506011963	0.9721789	47.04
SA29_EXP_4	58	660.0706100463867	405.25840759277344	0.9883633	47.88
SA29_EXP_4	59	626.6863822937012	394.409236907959	0.95256007	48.72
SA29_EXP_4	60	487.7206802368164	405.4262351989746	0.99861574	49.56
SA29_EXP_4	61	386.8612766265869	411.11157417297363	0.9955902	50.4
SA29_EXP_4	62	337.57214546203613	410.5411720275879	7.507418e-05	51.24
SA29_EXP_4	63	623.1282234191895	172.80306816101074	0.0009602673	52.08
SA29_EXP_4	64	623.337459564209	173.3109998703003	0.00019287837	52.92
SA29_EXP_4	65	322.39465713500977	312.6145362854004	0.0016509852	53.76
SA29_EXP_4	66	622.8835105895996	173.61299514770508	0.00437676	54.6
SA29_EXP_4	67	523.82493019104	224.5431089401245	2.5973377e-05	55.44
SA29_EXP_4	68	624.1150856018066	178.44476222991943	0.00027384955	56.28
SA29_EXP_4	69	622.6090431213379	173.34146976470947	0.0011228209	57.12
SA29_EXP_4	70	624.0037441253662	177.59692668914795	0.00019204432	57.96
SA29_EXP_4	71	322.52418994903564	313.1865119934082	0.0033871892	58.8
SA29_EXP_4	72	321.682071685791	318.02473068237305	0.022228464	59.64
SA29_EXP_4	73	328.86202335357666	395.87305068969727	0.07401425	60.48
SA29_EXP_4	74	350.00500679016113	395.5688667297363	0.26101935	61.32
SA29_EXP_4	75	362.12141513824463	405.175724029541	0.27536216	62.16
SA29_EXP_4	76	393.29819679260254	410.8158302307129	0.94409424	63.0
SA29_EXP_4	77	426.0695457458496	410.01399993896484	0.6083107	63.84
SA29_EXP_4	78	460.2206230163574	411.3724136352539	0.09665759	64.68
SA29_EXP_4	79	474.68461990356445	410.75300216674805	0.75726354	65.52
SA29_EXP_4	80	476.44243240356445	410.78556060791016	0.9086893	66.36
SA29_EXP_4	81	481.42380714416504	410.13004302978516	0.5766678	67.2
SA29_EXP_4	82	495.7864761352539	410.00739097595215	0.87586296	68.04
SA29_EXP_4	83	502.15587615966797	410.5803108215332	0.26560852	68.88
SA29_EXP_4	84	513.7082099914551	412.300386428833	0.9465505	69.72
SA29_EXP_4	85	529.7830581665039	410.15024185180664	0.8801094	70.56
SA29_EXP_4	86	529.2791366577148	412.00103759765625	0.071358845	71.4
SA29_EXP_4	87	547.2946166992188	407.3664665222168	0.0679849	72.24
SA29_EXP_4	88	559.9216461181641	396.90324783325195	0.9936761	73.08
SA29_EXP_4	89	585.5913162231445	389.9109935760498	0.97219616	73.92
SA29_EXP_4	90	599.423885345459	390.2445602416992	0.93522114	74.76
SA29_EXP_4	91	594.6076393127441	376.99204444885254	0.26677564	75.6
SA29_EXP_4	92	585.9413146972656	352.2263717651367	0.99153954	76.44
SA29_EXP_4	93	590.1196002960205	315.3655242919922	0.9282174	77.28
SA29_EXP_4	94	566.5396690368652	266.314001083374	0.99904865	78.12
SA29_EXP_4	95	484.88688468933105	215.82717418670654	0.9948613	78.96
SA29_EXP_4	96	351.1018753051758	214.23359870910645	0.9962684	79.8
SA29_EXP_4	97	255.2908420562744	231.77066802978516	0.9990415	80.64
SA29_EXP_4	98	194.09445524215698	254.69369888305664	0.9992454	81.48
SA29_EXP_4	99	189.04471397399902	229.5214605331421	0.9997975	82.32
SA29_EXP_4	100	156.8570852279663	202.20477104187012	0.9983563	83.16
SA29_EXP_4	101	115.92738628387451	254.36871528625488	0.99671197	84.0
SA29_EXP_4	102	94.29469108581543	324.64808464050293	0.9997545	84.84
SA29_EXP_4	103	88.47734928131104	380.7535171508789	0.99927574	85.68
SA29_EXP_4	104	97.32723832130432	396.9701957702637	0.99964607	86.52
SA29_EXP_4	105	115.9982442855835	333.31323623657227	0.9997117	87.36
SA29_EXP_4	106	107.43981599807739	263.730525970459	0.9957177	88.2
SA29_EXP_4	107	154.41689491271973	267.6877784729004	0.9760081	89.04
SA29_EXP_4	108	190.50846099853516	198.2750129699707	0.99832493	89.88
SA29_EXP_4	109	133.1355094909668	123.68727207183838	0.99785346	90.72
SA29_EXP_4	110	86.80317401885986	68.1475281715393	0.9937582	91.56
SA29_EXP_4	111	102.28835344314575	85.24313449859619	0.9997857	92.4
SA29_EXP_4	112	108.3020806312561	79.38318729400635	0.28928497	93.24
SA29_EXP_4	113	105.18982410430908	78.8047742843628	0.99861753	94.08
SA29_EXP_4	114	132.0571780204773	167.80014038085938	0.9986853	94.92
SA29_EXP_4	115	164.74452018737793	243.16062927246094	0.9995778	95.76
SA29_EXP_4	116	181.19858503341675	231.52195930480957	0.999582	96.6
SA29_EXP_4	117	202.5012731552124	203.01165103912354	0.9679538	97.44
SA29_EXP_4	118	216.29998683929443	183.47285270690918	0.9887926	98.28
SA29_EXP_4	119	226.58305168151855	212.39513397216797	0.69854933	99.12
SA29_EXP_4	120	301.57055854797363	284.39952850341797	0.9990208	99.96
SA29_EXP_4	121	373.1610298156738	333.59888076782227	0.72037375	100.8
SA29_EXP_4	122	435.9051704406738	395.9052085876465	0.10614424	101.64
SA29_EXP_4	123	467.70901679992676	410.14360427856445	0.18097262	102.48
SA29_EXP_4	124	483.34522247314453	410.51862716674805	0.3420693	103.32
SA29_EXP_4	125	493.36347579956055	411.0407066345215	0.48506284	104.16
SA29_EXP_4	126	500.76165199279785	412.42286682128906	0.57378215	105.0
SA29_EXP_4	127	509.01641845703125	412.4465560913086	0.6163452	105.84
SA29_EXP_4	128	518.1541442871094	412.1254062652588	0.021922033	106.68
SA29_EXP_4	129	530.242919921875	411.342830657959	0.76859635	107.52
SA29_EXP_4	130	537.4787330627441	412.5070381164551	0.88104147	108.36
SA29_EXP_4	131	550.007438659668	411.74720764160156	0.17646013	109.2
SA29_EXP_4	132	551.8121719360352	410.0082778930664	0.5538296	110.04
SA29_EXP_4	133	548.1565475463867	409.64415550231934	0.82512313	110.88
SA29_EXP_4	134	547.7235317230225	407.92181968688965	0.92168194	111.72
SA29_EXP_4	135	553.4694194793701	404.0875053405762	0.6715755	112.56
SA29_EXP_4	136	558.8828086853027	406.07791900634766	0.59029645	113.4
SA29_EXP_4	137	564.7970199584961	398.2235813140869	0.95466673	114.24
SA29_EXP_4	138	562.7851963043213	396.72677993774414	0.89107686	115.08
SA29_EXP_4	139	574.3267059326172	399.26353454589844	0.4525112	115.92
SA29_EXP_4	140	575.9212493896484	401.92005157470703	0.45097747	116.76
SA29_EXP_4	141	578.4624099731445	402.4404716491699	0.269681	117.6
SA29_EXP_4	142	582.532262802124	400.55437088012695	0.7593611	118.44
SA29_EXP_4	143	581.9374084472656	399.96843338012695	0.48997587	119.28
SA29_EXP_4	144	583.7949752807617	400.3202533721924	0.55337113	120.12
SA29_EXP_4	145	578.0817985534668	390.5812454223633	0.064972945	120.96
SA29_EXP_4	146	553.5250663757324	370.22838592529297	0.99560505	121.8
SA29_EXP_4	147	420.9670066833496	382.45216369628906	0.998841	122.64
SA29_EXP_4	148	351.4733552932739	398.0909729003906	0.08173538	123.48
SA29_EXP_4	149	622.8695869445801	173.11546325683594	0.0017473157	124.32
SA29_EXP_4	150	619.2416191101074	170.4087781906128	6.0563383e-05	125.16
SA29_EXP_4	151	622.5096702575684	173.0287742614746	0.002652262	126.0
SA29_EXP_4	152	623.175048828125	174.8910427093506	0.0015801439	126.84
SA29_EXP_4	153	323.27115535736084	313.24316024780273	0.001311571	127.68
SA29_EXP_4	154	623.7723350524902	176.71573162078857	0.0024441576	128.52
SA29_EXP_4	155	622.9421615600586	174.5434856414795	0.0015284789	129.36
SA29_EXP_4	156	330.0215482711792	398.0339241027832	0.016260723	130.2
SA29_EXP_4	157	352.76451110839844	391.4363193511963	0.40018618	131.04
SA29_EXP_4	158	386.2766742706299	395.7662773132324	0.995159	131.88
SA29_EXP_4	159	412.2520446777344	397.3816680908203	0.9983241	132.72
SA29_EXP_4	160	427.1230697631836	401.691255569458	0.99851495	133.56
SA29_EXP_4	161	448.98481369018555	406.63536071777344	0.99215925	134.4
SA29_EXP_4	162	475.78983306884766	411.6181182861328	0.8553348	135.24
SA29_EXP_4	163	497.8527069091797	410.4791736602783	0.4303046	136.08
SA29_EXP_4	164	497.6320743560791	411.51143074035645	0.43416253	136.92
SA29_EXP_4	165	517.5976753234863	410.9575366973877	0.59069836	137.76
SA29_EXP_4	166	538.2123947143555	412.35116958618164	0.3894097	138.6
SA29_EXP_4	167	549.0467071533203	411.60192489624023	0.6520199	139.44
SA29_EXP_4	168	562.7739906311035	406.96712493896484	0.5241649	140.28
SA29_EXP_4	169	577.3213863372803	398.2865524291992	0.91785187	141.12
SA29_EXP_4	170	584.1273784637451	387.63153076171875	0.93512774	141.96
SA29_EXP_4	171	589.0740871429443	371.82443618774414	0.99037653	142.8
SA29_EXP_4	172	584.5769882202148	355.80333709716797	0.5119639	143.64
SA29_EXP_4	173	581.4083099365234	336.51246070861816	0.9779273	144.48
SA29_EXP_4	174	583.9632511138916	305.30038833618164	0.82699436	145.32
SA29_EXP_4	175	603.6932945251465	284.34070587158203	0.99282587	146.16
SA29_EXP_4	176	636.3313674926758	269.9186325073242	0.93330014	147.0
SA29_EXP_4	177	556.9701194763184	286.59141540527344	0.9982658	147.84
SA29_EXP_4	178	380.9487819671631	328.64041328430176	0.9995807	148.68
SA29_EXP_4	179	251.70328617095947	340.75361251831055	0.99974734	149.52
SA29_EXP_4	180	156.90735578536987	327.4087142944336	0.99985933	150.36
SA29_EXP_4	181	132.87038803100586	283.13178062438965	0.7351481	151.2
SA29_EXP_4	182	212.66372203826904	274.64747428894043	0.99671483	152.04
SA29_EXP_4	183	298.75617027282715	282.4730587005615	0.9992995	152.88
SA29_EXP_4	184	381.6000461578369	315.5800437927246	0.8373519	153.72
SA29_EXP_4	185	425.72522163391113	373.15813064575195	0.89436424	154.56
SA29_EXP_4	186	461.33556365966797	406.74779891967773	0.015237814	155.4
SA29_EXP_4	187	473.3726501464844	410.9786796569824	0.18678695	156.24
SA29_EXP_4	188	483.43658447265625	414.5767021179199	0.96587366	157.08
SA29_EXP_4	189	488.91258239746094	414.1446018218994	0.18891467	157.92
SA29_EXP_4	190	497.4517345428467	413.1218719482422	0.75232434	158.76
SA29_EXP_4	191	507.82575607299805	411.71316146850586	0.032858983	159.6
SA29_EXP_4	192	512.4411582946777	410.8340263366699	0.8742751	160.44
SA29_EXP_4	193	526.2906551361084	410.2825355529785	0.591689	161.28
SA29_EXP_4	194	521.1692810058594	410.0201225280762	0.6348826	162.12
SA29_EXP_4	195	523.2346534729004	410.870418548584	0.8287882	162.96
SA29_EXP_4	196	527.8210163116455	410.24436950683594	0.8485958	163.8
SA29_EXP_4	197	528.4496307373047	410.5170249938965	0.6794125	164.64
SA29_EXP_4	198	532.384204864502	410.1881790161133	0.8110846	165.48
SA29_EXP_4	199	536.611270904541	411.3790512084961	0.21538003	166.32
SA29_EXP_4	200	537.9910945892334	410.62517166137695	0.11402674	167.16
SA29_EXP_4	201	542.0479774475098	410.77606201171875	0.47900587	168.0
SA29_EXP_4	202	539.8674011230469	411.85346603393555	0.5558167	168.84
SA29_EXP_4	203	544.66552734375	411.21482849121094	0.7528074	169.68
SA29_EXP_4	204	542.8421974182129	410.8945369720459	0.012747943	170.52
SA29_EXP_4	205	544.9843406677246	411.8495178222656	0.2851015	171.36
SA29_EXP_4	206	550.81467628479	409.0396499633789	0.46354726	172.2
SA29_EXP_4	207	546.9541549682617	411.3943862915039	0.76666576	173.04
SA29_EXP_4	208	551.5763282775879	408.8423538208008	0.003023642	173.88
SA29_EXP_4	209	562.1134757995605	409.8882293701172	0.008413873	174.72
SA29_EXP_4	210	565.8021926879883	411.7760181427002	0.2129216	175.56
SA29_EXP_4	211	567.1523094177246	410.85731506347656	0.92893106	176.4
SA29_EXP_4	212	568.7176704406738	411.09134674072266	0.95274305	177.24
SA29_EXP_4	213	564.420223236084	412.1502685546875	0.58032966	178.08
SA29_EXP_4	214	575.8201599121094	411.78720474243164	0.8410311	178.92
SA29_EXP_4	215	578.3473968505859	411.4653968811035	0.96023816	179.76
SA29_EXP_4	216	577.0587921142578	409.80005264282227	0.7589808	180.6
SA29_EXP_4	217	589.0854835510254	410.0559139251709	0.13732459	181.44
SA29_EXP_4	218	587.8120422363281	411.39049530029297	0.64461565	182.28
SA29_EXP_4	219	588.8556480407715	408.8814353942871	0.3972756	183.12
SA29_EXP_4	220	586.4083766937256	399.1570472717285	0.6101438	183.96
SA29_EXP_4	221	585.3835105895996	384.5812225341797	0.33451775	184.8
SA29_EXP_4	222	588.739824295044	369.8305892944336	0.9854129	185.64
SA29_EXP_4	223	586.8875503540039	356.5400505065918	0.9913668	186.48
SA29_EXP_4	224	588.0935668945312	345.6617546081543	0.99561703	187.32
SA29_EXP_4	225	587.1919631958008	339.3084526062012	0.98627555	188.16
SA29_EXP_4	226	575.9068965911865	326.33474349975586	0.9905758	189.0
SA29_EXP_4	227	582.1298122406006	303.9086437225342	0.9088984	189.84
SA29_EXP_4	228	578.3847332000732	283.489408493042	0.7163843	190.68
SA29_EXP_4	229	577.5487899780273	264.0644073486328	0.6453131	191.52
SA29_EXP_4	230	577.2999286651611	245.54057121276855	0.9982584	192.36
SA29_EXP_4	231	446.1840629577637	271.7500305175781	0.99930656	193.2
SA29_EXP_4	232	292.8478002548218	303.85671615600586	0.9998641	194.04
SA29_EXP_4	233	176.04738473892212	340.7497787475586	0.99974316	194.88
SA29_EXP_4	234	110.30473709106445	377.62441635131836	0.99883014	195.72
SA29_EXP_4	235	100.54354667663574	405.9714889526367	0.99965966	196.56
SA29_EXP_4	236	107.69156217575073	319.231595993042	0.9999323	197.4
SA29_EXP_4	237	114.76731300354004	220.2765655517578	0.99990964	198.24
SA29_EXP_4	238	107.17976093292236	161.61641120910645	0.9935035	199.08
SA29_EXP_4	239	104.68404293060303	151.44598960876465	0.9994429	199.92
SA29_EXP_4	240	130.2162528038025	244.21611785888672	0.9980787	200.76
SA29_EXP_4	241	170.47079801559448	242.17592239379883	0.98650545	201.6
SA29_EXP_4	242	197.8703260421753	194.0814971923828	0.99938655	202.44
SA29_EXP_4	243	121.47725820541382	120.84857940673828	0.9958045	203.28
SA29_EXP_4	244	73.09466004371643	52.903382778167725	0.6779313	204.12
SA29_EXP_4	245	107.24049806594849	182.56173133850098	0.9945834	204.96
SA29_EXP_4	246	157.74657726287842	362.06156730651855	0.9918983	205.8
SA29_EXP_4	247	185.47428846359253	391.6215133666992	0.9992508	206.64
SA29_EXP_4	248	149.17290210723877	401.7486763000488	0.999777	207.48
SA29_EXP_4	249	113.30591440200806	413.8319206237793	0.99931574	208.32
SA29_EXP_4	250	105.4211974143982	336.70472145080566	0.99989605	209.16
SA29_EXP_4	251	127.04184055328369	236.79579734802246	0.99994147	210.0
SA29_EXP_4	252	128.36854457855225	133.27820777893066	0.9999199	210.84
SA29_EXP_4	253	122.16259241104126	88.05251598358154	0.9994473	211.68
SA29_EXP_4	254	143.24493408203125	86.12505912780762	0.9999666	212.52
SA29_EXP_4	255	103.60679626464844	224.40862655639648	0.99965405	213.36
SA29_EXP_4	256	93.12028884887695	391.9790840148926	0.99374217	214.2
SA29_EXP_4	257	115.24206399917603	406.0997772216797	0.9978131	215.04
SA29_EXP_4	258	117.48135089874268	320.1464080810547	0.99980587	215.88
SA29_EXP_4	259	114.04391527175903	287.6132869720459	0.99914455	216.72
SA29_EXP_4	260	93.35050582885742	255.06614685058594	0.008434019	217.56
SA29_EXP_4	261	145.22228240966797	254.98878479003906	0.7468315	218.4
SA29_EXP_4	262	195.1699733734131	185.38893699645996	0.9989103	219.24
SA29_EXP_4	263	90.63705205917358	90.08291959762573	0.00050029054	220.08
SA29_EXP_4	264	102.05192565917969	80.07157802581787	0.99458015	220.92
SA29_EXP_4	265	118.59686374664307	140.8582878112793	0.9998734	221.76
SA29_EXP_4	266	119.44586038589478	312.3423957824707	0.99984777	222.6
SA29_EXP_4	267	115.85719585418701	430.4966354370117	0.9988128	223.44
SA29_EXP_4	268	129.54106330871582	426.26678466796875	0.9949949	224.28
SA29_EXP_4	269	124.54303503036499	301.7003631591797	0.9999051	225.12
SA29_EXP_4	270	110.48740148544312	224.30318355560303	0.9992066	225.96
SA29_EXP_4	271	117.62185096740723	113.05641174316406	0.99998903	226.8
SA29_EXP_4	272	123.83906841278076	55.53877830505371	0.99929035	227.64
SA29_EXP_4	273	127.655029296875	91.66683912277222	0.99983025	228.48
SA29_EXP_4	274	135.39409637451172	244.9445629119873	0.99991786	229.32
SA29_EXP_4	275	120.87860107421875	364.929256439209	0.9997552	230.16
SA29_EXP_4	276	105.12521266937256	406.5414333343506	0.9997508	231.0
SA29_EXP_4	277	117.77336597442627	378.4368896484375	0.99988735	231.84
SA29_EXP_4	278	134.27200317382812	269.5561408996582	0.99910945	232.68
SA29_EXP_4	279	132.4131965637207	222.49009609222412	0.9998454	233.52
SA29_EXP_4	280	102.27580070495605	386.80246353149414	0.9997609	234.36
SA29_EXP_4	281	108.90729427337646	312.8140640258789	0.9998442	235.2
SA29_EXP_4	282	136.396062374115	190.65333366394043	0.9984535	236.04
SA29_EXP_4	283	141.89811944961548	83.66419315338135	0.99982786	236.88
SA29_EXP_4	284	158.57703685760498	90.1514983177185	0.9987294	237.72
SA29_EXP_4	285	163.9078140258789	216.6574001312256	0.99991393	238.56
SA29_EXP_4	286	86.29299998283386	377.07727432250977	0.9994623	239.4
SA29_EXP_4	287	110.00243425369263	415.407772064209	0.9545329	240.24
SA29_EXP_4	288	117.79321432113647	300.89733123779297	0.99986565	241.08
SA29_EXP_4	289	110.17658710479736	188.1709098815918	0.99984574	241.92
SA29_EXP_4	290	124.18286800384521	87.89247035980225	0.9977119	242.76
SA29_EXP_4	291	115.59678316116333	77.26247549057007	0.99826694	243.6
SA29_EXP_4	292	129.22251224517822	152.19489097595215	0.9999597	244.44
SA29_EXP_4	293	112.68372535705566	311.62771224975586	0.9999136	245.28
SA29_EXP_4	294	116.6385293006897	348.6851692199707	0.99968064	246.12
SA29_EXP_4	295	111.32400035858154	228.1193447113037	0.9998288	246.96
SA29_EXP_4	296	122.75658845901489	89.7186541557312	0.99708337	247.8
SA29_EXP_4	297	101.54033899307251	84.0353536605835	0.99740547	248.64
SA29_EXP_4	298	68.4819221496582	307.58368492126465	0.9935463	249.48
SA29_EXP_4	299	107.95798301696777	384.2607307434082	0.98475665	250.32
SA29_EXP_4	300	128.87064218521118	310.98984718322754	0.99942553	251.16
SA29_EXP_4	301	151.7458200454712	269.27873611450195	0.97521406	252.0
SA29_EXP_4	302	181.32096529006958	236.92731857299805	0.96197593	252.84
SA29_EXP_4	303	117.77267456054688	134.04566287994385	0.9886457	253.68
SA29_EXP_4	304	74.4236171245575	80.75267314910889	0.99446917	254.52
SA29_EXP_4	305	101.14426612854004	240.14222145080566	0.9998171	255.36
SA29_EXP_4	306	89.3909215927124	396.50954246520996	0.77751786	256.2
SA29_EXP_4	307	101.48521661758423	355.6937599182129	0.9300285	257.04
SA29_EXP_4	308	118.60394477844238	264.9696350097656	0.99659413	257.88
SA29_EXP_4	309	125.99036693572998	159.462890625	0.9933513	258.72
SA29_EXP_4	310	130.4863452911377	161.39144897460938	0.6734233	259.56
SA29_EXP_4	311	163.68858814239502	187.44027614593506	0.99754107	260.4
SA29_EXP_4	312	129.87194061279297	111.54565572738647	0.07192597	261.24
SA29_EXP_4	313	91.651451587677	81.9884204864502	0.99973696	262.08
SA29_EXP_4	314	103.28071117401123	247.9379940032959	0.99986744	262.92
SA29_EXP_4	315	113.09847831726074	374.1020393371582	0.9998809	263.76
SA29_EXP_4	316	134.37411785125732	378.3603286743164	0.9996729	264.6
SA29_EXP_4	317	113.77376317977905	288.9921569824219	0.99991333	265.44
SA29_EXP_4	318	142.12450981140137	208.42695236206055	0.9998747	266.28
SA29_EXP_4	319	130.65563440322876	104.1959023475647	0.9998956	267.12
SA29_EXP_4	320	117.87039041519165	55.98980784416199	0.9992748	267.96
SA29_EXP_4	321	87.20041513442993	215.3042221069336	0.99289566	268.8
SA29_EXP_4	322	84.67093706130981	417.01297760009766	0.7177835	269.64
SA29_EXP_4	323	132.10711479187012	357.5269317626953	0.99963665	270.48
SA29_EXP_4	324	132.26221799850464	271.0334300994873	0.9979576	271.32
SA29_EXP_4	325	134.66769456863403	203.604097366333	0.9975399	272.16
SA29_EXP_4	326	141.30456447601318	168.10821533203125	0.4200325	273.0
SA29_EXP_4	327	147.62780666351318	141.8807601928711	0.9991504	273.84
SA29_EXP_4	328	251.42672061920166	268.0378246307373	0.9857448	274.68
SA29_EXP_4	329	362.46747970581055	306.7147636413574	0.9937536	275.52
SA29_EXP_4	330	417.06786155700684	393.2709217071533	0.9450933	276.36
SA29_EXP_4	331	437.51630783081055	411.14124298095703	0.9912083	277.2
SA29_EXP_4	332	467.0377731323242	409.2905616760254	0.76509887	278.04
SA29_EXP_4	333	474.6610641479492	407.1288871765137	0.9927342	278.88
SA29_EXP_4	334	496.17576599121094	407.8907775878906	0.99427974	279.72
SA29_EXP_4	335	511.65552139282227	408.3756637573242	0.93073773	280.56
SA29_EXP_4	336	523.474931716919	408.30044746398926	0.8967442	281.4
SA29_EXP_4	337	525.881290435791	409.97623443603516	0.9745894	282.24
SA29_EXP_4	338	526.1600494384766	408.7581253051758	0.9805226	283.08
SA29_EXP_4	339	539.6539688110352	408.24623107910156	0.5466371	283.92
SA29_EXP_4	340	539.6511077880859	409.8183345794678	0.96711105	284.76
SA29_EXP_4	341	550.5478858947754	409.34017181396484	0.22730811	285.6
SA29_EXP_4	342	562.0793342590332	410.86360931396484	0.16658315	286.44
SA29_EXP_4	343	562.2684955596924	411.56816482543945	0.0847529	287.28
SA29_EXP_4	344	574.1106986999512	411.1059379577637	0.05086206	288.12
SA29_EXP_4	345	575.1228332519531	410.967493057251	0.09258207	288.96
SA29_EXP_4	346	578.511905670166	411.46413803100586	0.027503325	289.8
SA29_EXP_4	347	578.6309242248535	408.61032485961914	0.1581038	290.64
SA29_EXP_4	348	580.7149887084961	410.8230400085449	0.080065645	291.48
SA29_EXP_4	349	581.5194606781006	410.45780181884766	0.47739917	292.32
SA29_EXP_4	350	589.2962455749512	410.5179691314697	0.20142736	293.16
SA29_EXP_4	351	589.250659942627	410.84229469299316	0.20837496	294.0
SA29_EXP_4	352	589.3586158752441	410.7876777648926	0.1271012	294.84
SA29_EXP_4	353	589.9594306945801	410.84747314453125	0.020402187	295.68
SA29_EXP_4	354	587.0656967163086	408.12549591064453	0.0007740909	296.52
SA29_EXP_4	355	594.3075180053711	411.5728569030762	0.7505417	297.36
SA29_EXP_4	356	602.9803276062012	412.07676887512207	0.5005269	298.2
SA29_EXP_4	357	598.9788055419922	410.72336196899414	0.69715834	299.04
SA29_EXP_4	358	624.7904300689697	176.43010139465332	0.0011166226	299.88
SA29_EXP_4	359	544.473934173584	406.46143913269043	0.95127434	300.72
SA29_EXP_4	360	381.60037994384766	413.5777473449707	0.9693895	301.56
SA29_EXP_4	361	332.7970027923584	411.6178321838379	0.0015747704	302.4
SA29_EXP_4	362	617.0159339904785	65.14950513839722	0.00012325218	303.24
SA29_EXP_4	363	622.9531288146973	172.58434295654297	0.0018414696	304.08
SA29_EXP_4	364	622.2559928894043	171.2700891494751	0.0020842773	304.92
SA29_EXP_4	365	622.7645874023438	172.31635093688965	0.0013093201	305.76
SA29_EXP_4	366	623.1629371643066	174.0725040435791	0.00052704173	306.6
SA29_EXP_4	367	624.0734100341797	177.29557514190674	0.00272127	307.44
SA29_EXP_4	368	624.0077018737793	178.3143424987793	0.0008776756	308.28
SA29_EXP_4	369	239.0955686569214	303.75746726989746	1.63893e-05	309.12
SA29_EXP_4	370	366.6351795196533	223.07548999786377	1.5079152e-05	309.96
SA29_EXP_4	371	619.2435264587402	170.63501358032227	2.5307585e-05	310.8
SA29_EXP_4	372	619.1220283508301	170.63921928405762	6.218965e-05	311.64
SA29_EXP_4	373	282.84051418304443	221.00599765777588	2.192512e-05	312.48
SA29_EXP_4	374	622.6922988891602	173.43172073364258	0.0018814515	313.32
SA29_EXP_4	375	616.193437576294	66.24648571014404	0.0002907734	314.16
SA29_EXP_4	376	623.4297752380371	175.37115097045898	0.0001266102	315.0
SA29_EXP_4	377	623.0248928070068	174.55564498901367	0.00042374455	315.84
SA29_EXP_4	378	322.4571466445923	312.3324966430664	0.0020442915	316.68
SA29_EXP_4	379	624.1185665130615	176.22093200683594	0.0017266907	317.52
SA29_EXP_4	380	322.109317779541	312.18881607055664	0.0011776256	318.36
SA29_EXP_4	381	622.4714756011963	174.10088539123535	0.003430577	319.2
SA29_EXP_4	382	622.5529193878174	174.03651237487793	0.00069082907	320.04
SA29_EXP_4	383	653.7020683288574	95.83232402801514	8.0218706e-05	320.88
SA29_EXP_4	384	620.8695411682129	171.55817985534668	8.205098e-05	321.72
SA29_EXP_4	385	321.83828353881836	313.68770599365234	0.003288305	322.56
SA29_EXP_4	386	303.08682918548584	289.94550704956055	1.855104e-05	323.4
SA29_EXP_4	387	322.2483158111572	312.59385108947754	0.0030976746	324.24
SA29_EXP_4	388	619.892692565918	169.7342348098755	0.00036182159	325.08
SA29_EXP_4	389	398.6429691314697	203.44585418701172	1.8411138e-05	325.92
SA29_EXP_4	390	622.7276802062988	172.30533599853516	0.0009914039	326.76
SA29_EXP_4	391	623.1552124023438	172.22711563110352	0.002603782	327.6
SA29_EXP_4	392	623.6650466918945	177.25619316101074	0.0018487745	328.44
SA29_EXP_4	393	620.0122833251953	172.07576751708984	9.048207e-05	329.28
SA29_EXP_4	394	620.4224586486816	169.52399253845215	5.3302312e-05	330.12
SA29_EXP_4	395	623.9912033081055	176.47198677062988	0.00089116703	330.96
SA29_EXP_4	396	623.4833240509033	171.00062370300293	0.0011521352	331.8
SA29_EXP_4	397	622.9068756103516	172.64179229736328	0.0022577131	332.64
SA29_EXP_4	398	322.2324848175049	312.66337394714355	0.0024661415	333.48
SA29_EXP_4	399	663.7169361114502	103.00778388977051	2.233159e-05	334.32
SA29_EXP_4	400	623.4758377075195	172.6937484741211	0.0005353918	335.16
SA29_EXP_4	401	622.7787971496582	175.17728805541992	0.00083330617	336.0
SA29_EXP_4	402	622.9344367980957	175.27738094329834	0.0014530426	336.84
SA29_EXP_4	403	623.7532615661621	177.93085098266602	0.00094922254	337.68
SA29_EXP_4	404	323.78735542297363	411.6671562194824	0.00010750937	338.52
SA29_EXP_4	405	328.6909580230713	409.962215423584	0.009340884	339.36
SA29_EXP_4	406	334.4221830368042	410.92617988586426	0.9112538	340.2
SA29_EXP_4	407	347.78854846954346	410.19378662109375	0.752549	341.04
SA29_EXP_4	408	358.83216857910156	412.88583755493164	0.47561583	341.88
SA29_EXP_4	409	377.3606300354004	415.0172996520996	0.03305945	342.72
SA29_EXP_4	410	432.5319290161133	409.70641136169434	0.97207797	343.56
SA29_EXP_4	411	474.55339431762695	409.9640464782715	0.7739065	344.4
SA29_EXP_4	412	494.0195083618164	411.3196563720703	0.6684657	345.24
SA29_EXP_4	413	506.8284034729004	412.6618766784668	0.40777725	346.08
SA29_EXP_4	414	524.6586799621582	412.0081615447998	0.9719139	346.92
SA29_EXP_4	415	534.6475601196289	412.2795867919922	0.80290544	347.76
SA29_EXP_4	416	540.0819778442383	411.842737197876	0.99004376	348.6
SA29_EXP_4	417	546.1674690246582	413.1127452850342	0.47052526	349.44
SA29_EXP_4	418	555.233097076416	411.8943786621094	0.9001638	350.28
SA29_EXP_4	419	561.1295700073242	411.54253005981445	0.32370532	351.12
SA29_EXP_4	420	563.6978626251221	411.4584159851074	0.6348917	351.96
SA29_EXP_4	421	567.6810264587402	410.99610328674316	0.38529816	352.8
SA29_EXP_4	422	576.0066032409668	410.7461929321289	0.61460316	353.64
SA29_EXP_4	423	579.0396690368652	410.5964469909668	0.23994222	354.48
SA29_EXP_4	424	582.487964630127	412.4402618408203	0.049219016	355.32
SA29_EXP_4	425	585.2921485900879	412.63678550720215	0.009110615	356.16
SA29_EXP_4	426	587.3124122619629	413.38488578796387	0.043472003	357.0
SA29_EXP_4	427	590.6526565551758	412.5286102294922	0.0267438	357.84
SA29_EXP_4	428	593.1220054626465	413.1775188446045	0.24859086	358.68
SA29_EXP_4	429	595.6389427185059	412.65804290771484	0.002699127	359.52
SA29_EXP_4	430	599.8751640319824	412.1242046356201	0.63793343	360.36
SA29_EXP_4	431	599.5663642883301	413.07661056518555	0.5932133	361.2
SA29_EXP_4	432	602.3660659790039	413.37106704711914	0.5220126	362.04
SA29_EXP_4	433	623.065185546875	174.1523265838623	0.00467897	362.88
SA29_EXP_4	434	614.9964332580566	411.1380386352539	0.009946969	363.72
SA29_EXP_4	435	602.4188995361328	410.23258209228516	0.38386196	364.56
SA29_EXP_4	436	626.0735511779785	410.5491828918457	0.6599519	365.4
SA29_EXP_4	437	637.4942779541016	409.9845886230469	0.4872159	366.24
SA29_EXP_4	438	622.5691795349121	174.4705581665039	0.0018989643	367.08
SA29_EXP_4	439	602.0101547241211	407.4648857116699	0.98096424	367.92
SA29_EXP_4	440	495.4875946044922	407.56479263305664	0.9902394	368.76
SA29_EXP_4	441	393.16630363464355	409.3041229248047	0.996843	369.6
SA29_EXP_4	442	337.03227043151855	411.59826278686523	0.0022318275	370.44
SA29_EXP_4	443	623.2479095458984	174.29317474365234	0.0010753103	371.28
SA29_EXP_4	444	240.7233476638794	304.5637893676758	1.7497585e-05	372.12
SA29_EXP_4	445	619.4581985473633	170.22286891937256	3.1370786e-05	372.96
SA29_EXP_4	446	368.19586753845215	222.37080574035645	1.5000381e-05	373.8
SA29_EXP_4	447	368.9659357070923	220.8245086669922	1.6594511e-05	374.64
SA29_EXP_4	448	623.6113548278809	172.64508247375488	0.0011625274	375.48
SA29_EXP_4	449	623.371410369873	177.64586448669434	0.0017930622	376.32
SA29_EXP_4	450	509.85164642333984	210.7294464111328	1.5175982e-05	377.16
SA29_EXP_4	451	623.6997604370117	173.4360122680664	0.00059861515	378.0
SA29_EXP_4	452	623.4002590179443	174.02541160583496	0.0010833849	378.84
SA29_EXP_4	453	369.7385549545288	221.3971710205078	1.5741136e-05	379.68
SA29_EXP_4	454	328.08401584625244	420.9506034851074	0.0044490555	380.52
SA29_EXP_4	455	336.3358497619629	414.7679328918457	0.56324834	381.36
SA29_EXP_4	456	340.5078411102295	411.9195556640625	0.982183	382.2
SA29_EXP_4	457	340.73266983032227	410.04298210144043	0.93493426	383.04
SA29_EXP_4	458	342.31481552124023	407.44171142578125	0.96910167	383.88
SA29_EXP_4	459	355.1866054534912	409.90333557128906	0.31665164	384.72
SA29_EXP_4	460	398.1192350387573	414.96299743652344	0.7568308	385.56
SA29_EXP_4	461	448.16017150878906	412.4622917175293	0.8971484	386.4
SA29_EXP_4	462	473.4292984008789	413.4396171569824	0.70401347	387.24
SA29_EXP_4	463	492.65308380126953	413.11695098876953	0.24147847	388.08
SA29_EXP_4	464	500.7054328918457	413.5406684875488	0.772107	388.92
SA29_EXP_4	465	502.38914489746094	415.1102828979492	0.19931017	389.76
SA29_EXP_4	466	515.0765419006348	412.17092514038086	0.5987421	390.6
SA29_EXP_4	467	524.7175693511963	413.3184242248535	0.97838914	391.44
SA29_EXP_4	468	533.0992698669434	413.7796211242676	0.48872712	392.28
SA29_EXP_4	469	542.0595169067383	412.2963523864746	0.44738927	393.12
SA29_EXP_4	470	539.7026538848877	412.3600101470947	0.90990806	393.96
SA29_EXP_4	471	547.7277755737305	413.8245391845703	0.2596319	394.8
SA29_EXP_4	472	550.4380226135254	413.1052780151367	0.032564647	395.64
SA29_EXP_4	473	556.659746170044	412.38842010498047	0.0024756498	396.48
SA29_EXP_4	474	562.6338958740234	412.4809455871582	0.029677099	397.32
SA29_EXP_4	475	560.134744644165	412.0854949951172	0.0061357166	398.16
SA29_EXP_4	476	565.5704498291016	411.0264015197754	0.002068272	399.0
SA29_EXP_4	477	577.0308494567871	412.9621124267578	0.022996519	399.84
SA29_EXP_4	478	587.2313499450684	412.664852142334	0.5300459	400.68
SA29_EXP_4	479	589.3953323364258	410.92686653137207	0.97425544	401.52
SA29_EXP_4	480	588.9866828918457	410.5740165710449	0.7679324	402.36
SA29_EXP_4	481	594.9512004852295	410.7157802581787	0.042389464	403.2
SA29_EXP_4	482	597.3036289215088	410.7904815673828	0.45702377	404.04
SA29_EXP_4	483	602.2586345672607	410.88521003723145	0.7406453	404.88
SA29_EXP_4	484	601.7789840698242	411.45830154418945	0.6923997	405.72
SA29_EXP_4	485	601.0767936706543	411.25728607177734	0.9285666	406.56
SA29_EXP_4	486	597.8420257568359	411.02405548095703	0.9664885	407.4
SA29_EXP_4	487	599.0508556365967	411.12902641296387	0.9624935	408.24
SA29_EXP_4	488	602.4458885192871	411.30420684814453	0.9174785	409.08
SA29_EXP_4	489	600.9171962738037	411.08842849731445	0.95192015	409.92
SA29_EXP_4	490	600.9430885314941	411.1369800567627	0.29249793	410.76
SA29_EXP_4	491	601.1919975280762	412.0880126953125	0.919615	411.6
SA29_EXP_4	492	601.8294334411621	413.4389877319336	0.8068624	412.44
SA29_EXP_4	493	600.580358505249	412.0190620422363	0.71881473	413.28
SA29_EXP_4	494	600.1228332519531	413.14727783203125	0.9387586	414.12
SA29_EXP_4	495	600.5677223205566	412.6285171508789	0.7872683	414.96
SA29_EXP_4	496	600.7269859313965	411.99628829956055	0.8711363	415.8
SA29_EXP_4	497	622.5902557373047	173.3631134033203	0.025445623	416.64
SA29_EXP_4	498	624.4170665740967	175.67615032196045	0.011378035	417.48
SA29_EXP_4	499	585.9140872955322	394.2686462402344	0.99337786	418.32
SA29_EXP_4	500	466.09535217285156	397.04051971435547	0.9980558	419.16
SA29_EXP_4	501	407.29522705078125	391.4786911010742	0.9986436	420.0
SA29_EXP_4	502	320.2122688293457	399.63369369506836	0.99908924	420.84
SA29_EXP_4	503	226.1253833770752	398.9224433898926	0.9991648	421.68
SA29_EXP_4	504	155.34281730651855	422.4374771118164	0.99849236	422.52
SA29_EXP_4	505	151.70882940292358	426.4046001434326	0.99794406	423.36
SA29_EXP_4	506	143.8810110092163	430.4615592956543	0.9973508	424.2
SA29_EXP_4	507	121.65472507476807	441.29201889038086	0.99622786	425.04
SA29_EXP_4	508	91.12951755523682	443.6656379699707	0.9679901	425.88
SA29_EXP_4	509	102.50723361968994	429.10792350769043	0.99681747	426.72
SA29_EXP_4	510	113.71680498123169	402.3434257507324	0.9992754	427.56
SA29_EXP_4	511	112.05809116363525	435.74134826660156	0.99747723	428.4
SA29_EXP_4	512	106.19703531265259	444.0629768371582	0.9901371	429.24
SA29_EXP_4	513	116.77374839782715	418.0565071105957	0.9971787	430.08
SA29_EXP_4	514	110.85693836212158	415.32188415527344	0.99964404	430.92
SA29_EXP_4	515	107.08047151565552	444.8323917388916	0.84053975	431.76
SA29_EXP_4	516	90.76179265975952	427.2685432434082	0.65399766	432.6
SA29_EXP_4	517	240.5838966369629	310.89789390563965	2.470311e-05	433.44
SA29_EXP_4	518	623.1146812438965	172.61218070983887	0.0012563117	434.28
SA29_EXP_4	519	155.18178939819336	421.3461112976074	0.15087372	435.12
SA29_EXP_4	520	196.7936635017395	424.7929859161377	0.8102055	435.96
SA29_EXP_4	521	206.39185905456543	423.4802055358887	0.5241557	436.8
SA29_EXP_4	522	223.5179901123047	424.63159561157227	0.6298818	437.64
SA29_EXP_4	523	223.26724529266357	427.86855697631836	0.99555016	438.48
SA29_EXP_4	524	231.30910396575928	431.0953617095947	0.9834811	439.32
SA29_EXP_4	525	245.81453800201416	427.29832649230957	0.9936144	440.16
SA29_EXP_4	526	249.32801723480225	428.9142608642578	0.995307	441.0
SA29_EXP_4	527	264.64905738830566	426.66893005371094	0.9867373	441.84
SA29_EXP_4	528	277.8423309326172	426.19314193725586	0.9943877	442.68
SA29_EXP_4	529	305.10034561157227	423.3064270019531	0.9921863	443.52
SA29_EXP_4	530	379.37302589416504	415.32949447631836	0.24845465	444.36
SA29_EXP_4	531	623.49534034729	176.6935157775879	0.002389126	445.2
SA29_EXP_4	532	368.5568571090698	412.8255558013916	0.5791569	446.04
SA29_EXP_4	533	331.82358741760254	411.89844131469727	0.021849604	446.88
SA29_EXP_4	534	624.0859985351562	177.301025390625	0.00016139983	447.72
SA29_EXP_4	535	328.3841609954834	310.9032440185547	0.0010940811	448.56
SA29_EXP_4	536	623.7955093383789	176.56355381011963	0.0027150963	449.4
SA29_EXP_4	537	622.9484558105469	173.5577917098999	0.0006379915	450.24
SA29_EXP_4	538	619.7416305541992	170.02036571502686	3.882522e-05	451.08
SA29_EXP_4	539	623.542594909668	172.06316471099854	0.00053567026	451.92
SA29_EXP_4	540	291.52660369873047	214.49698448181152	1.3810714e-05	452.76
SA29_EXP_4	541	321.7813491821289	316.02922439575195	0.021766897	453.6
SA29_EXP_4	542	321.6527223587036	317.0225143432617	0.02736001	454.44
SA29_EXP_4	543	623.9682197570801	176.552152633667	0.002304259	455.28
SA29_EXP_4	544	623.370361328125	177.7071762084961	0.002477596	456.12
SA29_EXP_4	545	361.8349075317383	207.84998416900635	2.419461e-05	456.96
SA29_EXP_4	546	365.79580307006836	222.52192497253418	1.8536311e-05	457.8
SA29_EXP_4	547	623.1351375579834	174.36238288879395	0.0011403359	458.64
SA29_EXP_4	548	623.8875865936279	170.96646308898926	0.0006970814	459.48
SA29_EXP_4	549	622.9284286499023	173.79172325134277	0.0018404163	460.32
SA29_EXP_4	550	266.6374683380127	223.14123630523682	1.8523853e-05	461.16
SA29_EXP_4	551	624.5347023010254	176.13741874694824	0.014194088	462.0
SA29_EXP_4	552	622.5642204284668	172.0232391357422	0.0011726461	462.84
SA29_EXP_4	553	618.1022644042969	67.37383604049683	0.018101094	463.68
SA29_EXP_4	554	622.9771614074707	173.7095546722412	0.0032045222	464.52
SA29_EXP_4	555	623.7953186035156	176.55993461608887	0.018776312	465.36
SA29_EXP_4	556	485.09154319763184	205.15110969543457	1.702832e-05	466.2
SA29_EXP_4	557	445.9887981414795	202.77069568634033	1.39064805e-05	467.04
SA29_EXP_4	558	384.96601581573486	204.1103982925415	1.8131374e-05	467.88
SA29_EXP_4	559	321.87485694885254	317.2142028808594	0.013891879	468.72
SA29_EXP_4	560	322.1508502960205	312.29421615600586	0.0027461005	469.56
SA29_EXP_4	561	509.0587615966797	209.77397918701172	2.2649012e-05	470.4
SA29_EXP_4	562	322.96643257141113	313.3955383300781	0.0020038714	471.24
SA29_EXP_4	563	620.7608222961426	169.94338989257812	0.00023913287	472.08
SA29_EXP_4	564	622.716474533081	173.2174587249756	0.0022239278	472.92
SA29_EXP_4	565	622.3176002502441	172.36441612243652	0.0038479303	473.76
SA29_EXP_4	566	306.75511360168457	289.04354095458984	2.0671469e-05	474.6
SA29_EXP_4	567	373.24278354644775	207.9179334640503	2.0425578e-05	475.44
SA29_EXP_4	568	622.3879814147949	173.38032245635986	0.00039371895	476.28
SA29_EXP_4	569	623.0292320251465	177.0864486694336	0.0025565848	477.12
SA29_EXP_4	570	524.9528408050537	225.3262996673584	1.6748427e-05	477.96
SA29_EXP_4	571	623.6151695251465	176.99166297912598	0.054829784	478.8
SA29_EXP_4	572	623.6552715301514	177.26594924926758	0.0018466411	479.64
SA29_EXP_4	573	622.7293968200684	173.07133197784424	0.0023344075	480.48
SA29_EXP_4	574	620.0960159301758	171.71948432922363	0.0005056862	481.32
SA29_EXP_4	575	622.4982738494873	171.96301460266113	0.00068045675	482.16
SA29_EXP_4	576	622.8477478027344	172.56500244140625	0.0019089308	483.0
SA29_EXP_4	577	499.0710735321045	209.68442916870117	1.7777738e-05	483.84
SA29_EXP_4	578	386.0520839691162	207.4967622756958	1.6385706e-05	484.68
SA29_EXP_4	579	622.697114944458	173.76371383666992	0.0044614067	485.52
SA29_EXP_4	580	622.5512504577637	173.25170516967773	0.0030088197	486.36
SA29_EXP_4	581	622.9725360870361	173.78153800964355	0.009983329	487.2
SA29_EXP_4	582	623.155689239502	173.36927890777588	0.0020083764	488.04
SA29_EXP_4	583	508.15577507019043	201.68277740478516	1.2731075e-05	488.88
SA29_EXP_4	584	619.889497756958	175.95459938049316	0.00014678943	489.72
SA29_EXP_4	585	623.7987995147705	177.03091621398926	0.005602479	490.56
SA29_EXP_4	586	623.8487720489502	175.7248306274414	0.03263773	491.4
SA29_EXP_4	587	623.1807708740234	174.19073581695557	0.015864596	492.24
SA29_EXP_4	588	278.18567752838135	218.28128814697266	1.8631927e-05	493.08
SA29_EXP_4	589	368.478798866272	219.04789924621582	1.6305612e-05	493.92
SA29_EXP_4	590	624.6868133544922	171.59118175506592	0.0013671714	494.76
SA29_EXP_4	591	359.5110893249512	209.37578201293945	1.4870794e-05	495.6
SA29_EXP_4	592	512.9000186920166	215.81488609313965	2.1782338e-05	496.44
SA29_EXP_4	593	623.6149787902832	177.53817558288574	0.0031365904	497.28
SA29_EXP_4	594	623.4417915344238	174.51720714569092	0.0044322712	498.12
SA29_EXP_4	595	624.4247436523438	176.86786651611328	0.002628252	498.96
SA29_EXP_4	596	624.0268707275391	175.985369682312	0.0045240703	499.8
SA29_EXP_4	597	285.55941581726074	213.83056640625	1.5692032e-05	500.64
SA29_EXP_4	598	619.7622299194336	169.83937740325928	0.00021197446	501.48
SA29_EXP_4	599	624.2022514343262	177.09511756896973	0.00020991152	502.32
SA29_EXP_4	600	623.537540435791	174.17160987854004	0.0013282152	503.16
SA29_EXP_4	601	623.3119487762451	177.76641368865967	0.0011582022	504.0
SA29_EXP_4	602	381.43396377563477	202.46947288513184	1.7016975e-05	504.84
SA29_EXP_4	603	623.8993644714355	176.86660766601562	0.00032166124	505.68
SA29_EXP_4	604	623.2731342315674	174.88208770751953	0.0012517596	506.52
SA29_EXP_4	605	623.2354164123535	177.12534427642822	0.0026471058	507.36
SA29_EXP_4	606	241.67420864105225	313.10583114624023	1.3480467e-05	508.2
SA29_EXP_4	607	619.718074798584	171.7827844619751	8.888033e-05	509.04
SA29_EXP_4	608	620.676326751709	176.75917625427246	0.00040758462	509.88
SA29_EXP_4	609	622.9576587677002	171.3838291168213	0.0004008378	510.72
SA29_EXP_4	610	619.3694114685059	170.46029090881348	3.3248547e-05	511.56
SA29_EXP_4	611	323.1017589569092	313.35010528564453	0.0012786611	512.4
SA29_EXP_4	612	620.2569007873535	171.86400890350342	7.9516954e-05	513.24
SA29_EXP_4	613	623.5949516296387	177.24260330200195	0.0026819294	514.08
SA29_EXP_4	614	622.698974609375	173.44430923461914	0.0029013983	514.92
SA29_EXP_4	615	624.7529983520508	177.2280979156494	0.0014509961	515.76
SA29_EXP_4	616	625.3276824951172	177.69146919250488	0.00039025978	516.6
SA29_EXP_4	617	623.3548641204834	173.27975749969482	0.0019219009	517.44
SA29_EXP_4	618	622.7104187011719	172.78570175170898	0.0018792168	518.28
SA29_EXP_4	619	620.3805923461914	170.94005584716797	0.00020038169	519.12
SA29_EXP_4	620	623.1546401977539	172.65146255493164	0.00056690845	519.96
SA29_EXP_4	621	624.533748626709	177.25756645202637	0.00048669174	520.8
SA29_EXP_4	622	623.2925891876221	178.3041000366211	0.0009831997	521.64
SA29_EXP_4	623	321.9439506530762	312.27636337280273	0.0018029271	522.48
SA29_EXP_4	624	622.974443435669	173.1693935394287	0.00044961687	523.32
SA29_EXP_4	625	318.6661720275879	228.53336334228516	1.9651774e-05	524.16
SA29_EXP_4	626	622.7084636688232	172.8006935119629	0.0024158577	525.0
SA29_EXP_4	627	622.6360321044922	173.6795425415039	0.010967695	525.84
SA29_EXP_4	628	623.9705562591553	177.34519958496094	0.00036333053	526.68
SA29_EXP_4	629	619.3705558776855	170.51246166229248	2.9674697e-05	527.52
SA29_EXP_4	630	623.5039710998535	176.2349510192871	0.003088755	528.36
SA29_EXP_4	631	383.6737394332886	209.11797523498535	1.7004822e-05	529.2
SA29_EXP_4	632	366.15052223205566	225.98115921020508	1.6188724e-05	530.04
SA29_EXP_4	633	625.0949859619141	176.57938957214355	0.00021200458	530.88
SA29_EXP_4	634	623.1561183929443	173.78565788269043	0.00050160364	531.72
SA29_EXP_4	635	623.0046272277832	173.7821388244629	0.0012582229	532.56
SA29_EXP_4	636	321.68660163879395	317.7450370788574	0.0072950143	533.4
SA29_EXP_4	637	664.7826194763184	103.35195779800415	0.00080133305	534.24
SA29_EXP_4	638	622.9169845581055	175.07896900177002	0.001429951	535.08
SA29_EXP_4	639	375.69522857666016	208.14339637756348	1.9712123e-05	535.92
SA29_EXP_4	640	622.2653388977051	172.25272178649902	0.0010547091	536.76
SA29_EXP_4	641	623.0466842651367	172.40195274353027	0.0019360607	537.6
SA29_EXP_4	642	623.5568523406982	173.45412254333496	0.0009564556	538.44
SA29_EXP_4	643	619.8940277099609	172.41836071014404	0.00010262737	539.28
SA29_EXP_4	644	624.6327877044678	175.8720302581787	0.0010577685	540.12
SA29_EXP_4	645	623.004961013794	172.6105499267578	0.0006559407	540.96
SA29_EXP_4	646	623.033857345581	174.80558395385742	0.00052568153	541.8
SA29_EXP_4	647	623.5503196716309	177.5801181793213	0.0022405377	542.64
SA29_EXP_4	648	623.2816696166992	173.43252182006836	0.0010041178	543.48
SA29_EXP_4	649	623.8207817077637	176.68390274047852	0.0031418935	544.32
SA29_EXP_4	650	623.7675189971924	173.35195541381836	0.00035518655	545.16
SA29_EXP_4	651	319.6441650390625	312.8971481323242	0.005678504	546.0
SA29_EXP_4	652	322.30329513549805	312.25467681884766	0.0017008065	546.84
SA29_EXP_4	653	623.0881214141846	175.06367683410645	0.0024670311	547.68
SA29_EXP_4	654	624.1344451904297	177.41344928741455	0.0007614405	548.52
SA29_EXP_4	655	663.8321876525879	105.8027172088623	0.00022478298	549.36
SA29_EXP_4	656	320.37220001220703	312.7247428894043	0.004243455	550.2
SA29_EXP_4	657	622.9587554931641	173.7218999862671	0.0032151057	551.04
SA29_EXP_4	658	322.26147651672363	311.9409370422363	0.0029009944	551.88
SA29_EXP_4	659	664.4455432891846	105.20610809326172	0.00020096356	552.72
SA29_EXP_4	660	322.3697900772095	311.8916988372803	0.0012714051	553.56
SA29_EXP_4	661	622.809886932373	174.4301462173462	0.0026979884	554.4
SA29_EXP_4	662	623.5385894775391	173.3655595779419	0.0006901795	555.24
SA29_EXP_4	663	386.5163803100586	208.77747058868408	1.33927815e-05	556.08
SA29_EXP_4	664	623.6352920532227	178.41965675354004	0.001275362	556.92
SA29_EXP_4	665	369.7859525680542	223.83112907409668	1.6599972e-05	557.76
SA29_EXP_4	666	510.913610458374	210.58241844177246	1.7118295e-05	558.6
SA29_EXP_4	667	623.2289791107178	173.7619400024414	0.00039550057	559.44
SA29_EXP_4	668	623.5226631164551	174.77046489715576	0.0010714246	560.28
SA29_EXP_4	669	618.6985015869141	169.93107318878174	2.931165e-05	561.12
SA29_EXP_4	670	623.0712890625	179.35521125793457	0.00095839956	561.96
SA29_EXP_4	671	664.0111923217773	105.54577589035034	0.00025443424	562.8
SA29_EXP_4	672	486.7286205291748	208.53542804718018	1.840696e-05	563.64
SA29_EXP_4	673	623.1201648712158	173.7119722366333	0.0013511833	564.48
SA29_EXP_4	674	624.0462303161621	175.56328296661377	0.007889565	565.32
SA29_EXP_4	675	310.13054847717285	221.0504150390625	1.7836699e-05	566.16
SA29_EXP_4	676	624.6102333068848	177.18908786773682	0.0018030576	567.0
SA29_EXP_4	677	623.7710952758789	177.83294677734375	0.0011245238	567.84
SA29_EXP_4	678	665.90256690979	103.40924263000488	4.5763336e-05	568.68
SA29_EXP_4	679	623.8132476806641	177.73025035858154	0.0002872186	569.52
SA29_EXP_4	680	305.474328994751	293.1394100189209	2.1574055e-05	570.36
SA29_EXP_4	681	276.6017198562622	222.5390625	2.0031512e-05	571.2
SA29_EXP_4	682	623.1741905212402	172.40744590759277	0.0024320092	572.04
SA29_EXP_4	683	621.7695713043213	170.89812755584717	0.0013105646	572.88
SA29_EXP_4	684	624.9366760253906	176.1416530609131	0.0039936663	573.72
SA29_EXP_4	685	620.4616546630859	170.00261306762695	3.6046415e-05	574.56
SA29_EXP_4	686	623.5272407531738	171.91105842590332	0.0008845954	575.4
SA29_EXP_4	687	620.3263282775879	169.08445358276367	0.00016149912	576.24
SA29_EXP_4	688	388.73257637023926	232.92107105255127	1.5962036e-05	577.08
SA29_EXP_4	689	624.9176502227783	171.49120330810547	0.000305204	577.92
SA29_EXP_4	690	507.4612617492676	208.18696975708008	1.5586631e-05	578.76
SA29_EXP_4	691	622.6764678955078	174.38939094543457	0.004963446	579.6
SA29_EXP_4	692	320.88005542755127	230.5334758758545	1.3505598e-05	580.44
SA29_EXP_4	693	369.94428634643555	219.65336322784424	1.732135e-05	581.28
SA29_EXP_4	694	623.3623504638672	176.91359996795654	0.0028535693	582.12
SA29_EXP_4	695	619.5889949798584	170.627703666687	7.050998e-05	582.96
SA29_EXP_4	696	623.3681678771973	176.0109043121338	0.0021290276	583.8
SA29_EXP_4	697	623.5137462615967	176.82669639587402	0.0003988681	584.64
SA29_EXP_4	698	623.1914043426514	173.765230178833	0.00031435647	585.48
SA29_EXP_4	699	623.1377601623535	174.88426208496094	0.0025367576	586.32
SA29_EXP_4	700	623.2674598693848	173.9339303970337	0.002028724	587.16
SA29_EXP_4	701	623.4645843505859	177.39910125732422	0.00047623887	588.0
SA29_EXP_4	702	329.05116081237793	311.73468589782715	0.0007859794	588.84
SA29_EXP_4	703	623.0661392211914	172.7303695678711	0.00042688832	589.68
SA29_EXP_4	704	623.4152793884277	174.0285873413086	0.0029222602	590.52
SA29_EXP_4	705	623.2792854309082	172.53387451171875	0.0016093458	591.36
SA29_EXP_4	706	302.555513381958	218.98162364959717	1.564249e-05	592.2
SA29_EXP_4	707	618.9676284790039	93.3371901512146	1.8517952e-05	593.04
SA29_EXP_4	708	510.00118255615234	205.36645889282227	1.6992988e-05	593.88
SA29_EXP_4	709	371.9602108001709	206.30094051361084	1.885599e-05	594.72
SA29_EXP_4	710	624.2685794830322	172.73058414459229	0.00043368913	595.56
SA29_EXP_4	711	623.3753204345703	173.26017379760742	0.00028230413	596.4
SA29_EXP_4	712	623.2388019561768	177.25037097930908	0.0006784112	597.24
SA29_EXP_4	713	306.7906141281128	288.98345947265625	2.01111e-05	598.08
SA29_EXP_4	714	623.0555534362793	171.49138927459717	0.000866586	598.92
SA29_EXP_4	715	368.6652660369873	220.62068939208984	1.9932137e-05	599.76
SA29_EXP_4	716	622.8677749633789	173.21640014648438	0.00055175927	600.6
SA29_EXP_4	717	623.2414245605469	172.12652206420898	0.0004393543	601.44
SA29_EXP_4	718	668.0393218994141	104.00838375091553	3.7133086e-05	602.28
SA29_EXP_4	719	622.9830741882324	170.17547607421875	0.0027461408	603.12
SA29_EXP_4	720	622.3363876342773	171.98407173156738	0.0033621837	603.96
SA29_EXP_4	721	622.7860450744629	171.71381950378418	0.010340598	604.8
SA29_EXP_4	722	307.0580720901489	289.6516799926758	2.4354691e-05	605.64
SA29_EXP_4	723	623.1269359588623	173.27259063720703	0.0013105341	606.48
SA29_EXP_4	724	624.1246223449707	177.496976852417	0.0009796167	607.32
SA29_EXP_4	725	664.1139984130859	104.8349118232727	5.9174396e-05	608.16
SA29_EXP_4	726	398.9927291870117	204.14932250976562	2.372426e-05	609.0
SA29_EXP_4	727	623.565673828125	171.35833740234375	0.0008659175	609.84
SA29_EXP_4	728	665.1521682739258	105.19073724746704	0.00026720448	610.68
SA29_EXP_4	729	322.6275444030762	313.3604621887207	0.002254317	611.52
SA29_EXP_4	730	616.8173789978027	66.48088216781616	0.00011900407	612.36
SA29_EXP_4	731	623.5466003417969	176.55057907104492	0.001107972	613.2
SA29_EXP_4	732	622.7725982666016	173.7334442138672	0.0020368989	614.04
SA29_EXP_4	733	623.5785484313965	178.53883266448975	0.00018593585	614.88
SA29_EXP_4	734	623.9270210266113	176.30829334259033	0.0047510494	615.72
SA29_EXP_4	735	623.0352878570557	173.17728996276855	0.0018365958	616.56
SA29_EXP_4	736	624.5532989501953	176.9443130493164	0.0013649585	617.4
SA29_EXP_4	737	620.0642585754395	170.1896095275879	0.000108795706	618.24
SA29_EXP_4	738	385.76667308807373	202.99715995788574	2.9532353e-05	619.08
SA29_EXP_4	739	666.8418884277344	101.38683557510376	0.00050596346	619.92
SA29_EXP_4	740	623.6987590789795	178.41240406036377	0.0001898497	620.76
SA29_EXP_4	741	401.99899673461914	227.7214765548706	1.6366183e-05	621.6
SA29_EXP_4	742	624.2078304290771	177.4138355255127	0.00039396956	622.44
SA29_EXP_4	743	511.1766815185547	216.4103651046753	1.5762587e-05	623.28
SA29_EXP_4	744	624.0393161773682	177.03008651733398	0.0009592783	624.12
SA29_EXP_4	745	623.0958938598633	173.10032844543457	0.00024638974	624.96
SA29_EXP_4	746	623.651933670044	177.4755048751831	0.0030235571	625.8
SA29_EXP_4	747	624.2063522338867	176.37901782989502	0.0015325374	626.64
SA29_EXP_4	748	623.1828689575195	172.10941314697266	0.00052225345	627.48
SA29_EXP_4	749	622.5324630737305	172.6768684387207	0.0008890027	628.32
SA29_EXP_4	750	368.16327571868896	218.69497776031494	1.6708336e-05	629.16
SA29_EXP_4	751	620.1467514038086	171.55637741088867	3.8008024e-05	630.0
SA29_EXP_4	752	622.9867458343506	173.31324577331543	0.00051536417	630.84
SA29_EXP_4	753	624.1141319274902	176.63256168365479	0.009336933	631.68
SA29_EXP_4	754	624.1474151611328	177.47008323669434	0.003494761	632.52
SA29_EXP_4	755	624.2682456970215	176.70302867889404	0.0005470445	633.36
SA29_EXP_4	756	624.2875099182129	177.10979461669922	0.001812694	634.2
SA29_EXP_4	757	520.5511569976807	222.49262809753418	1.9740242e-05	635.04
SA29_EXP_4	758	664.9096965789795	103.63876104354858	0.00015145513	635.88
SA29_EXP_4	759	624.0377426147461	176.6513156890869	0.002681423	636.72
SA29_EXP_4	760	624.3882179260254	176.45729541778564	0.001256207	637.56
SA29_EXP_4	761	623.1509208679199	174.5194387435913	0.002119581	638.4
SA29_EXP_4	762	620.4054832458496	171.40914916992188	0.00039764977	639.24
SA29_EXP_4	763	624.184513092041	176.95072174072266	0.00093835295	640.08
SA29_EXP_4	764	619.8899269104004	171.0770845413208	9.859278e-05	640.92
SA29_EXP_4	765	623.0185508728027	173.17145347595215	0.001999946	641.76
SA29_EXP_4	766	619.8745727539062	171.0197925567627	4.592418e-05	642.6
SA29_EXP_4	767	622.353458404541	172.3436450958252	0.0033688357	643.44
SA29_EXP_4	768	378.566312789917	207.26833820343018	1.7895482e-05	644.28
SA29_EXP_4	769	345.4780578613281	206.47517681121826	1.4734653e-05	645.12
SA29_EXP_4	770	389.6714687347412	231.25712871551514	1.3696029e-05	645.96
SA29_EXP_4	771	623.8419532775879	177.96026229858398	0.0008610623	646.8
SA29_EXP_4	772	509.9910259246826	206.88682079315186	2.1154283e-05	647.64
SA29_EXP_4	773	663.9228820800781	103.4251356124878	8.779117e-05	648.48
SA29_EXP_4	774	339.27369117736816	209.32348251342773	1.5699607e-05	649.32
SA29_EXP_4	775	370.47696113586426	221.38870239257812	1.6042291e-05	650.16
SA29_EXP_4	776	624.3085861206055	177.1662425994873	0.0019953242	651.0
SA29_EXP_4	777	623.3931541442871	177.74605751037598	0.0046918327	651.84
SA29_EXP_4	778	310.52374839782715	276.04891777038574	1.622161e-05	652.68
SA29_EXP_4	779	623.0597496032715	173.4756374359131	0.0028439064	653.52
SA29_EXP_4	780	617.0064926147461	75.71900367736816	3.26285e-05	654.36
SA29_EXP_4	781	378.5165071487427	223.55134963989258	2.3320288e-05	655.2
SA29_EXP_4	782	622.5965976715088	173.22371006011963	0.0021774245	656.04
SA29_EXP_4	783	622.691535949707	173.17943572998047	0.0011539963	656.88
SA29_EXP_4	784	623.4685897827148	176.3518524169922	0.010535099	657.72
SA29_EXP_4	785	620.3009605407715	171.59311294555664	0.00010614023	658.56
SA29_EXP_4	786	618.2909488677979	172.34753608703613	9.013252e-05	659.4
SA29_EXP_4	787	619.2840576171875	171.07041835784912	4.047922e-05	660.24
SA29_EXP_4	788	622.910213470459	173.3144187927246	0.001103078	661.08
SA29_EXP_4	789	622.7962493896484	173.66922855377197	0.002277361	661.92
SA29_EXP_4	790	622.5466728210449	173.2701015472412	0.0031685024	662.76
SA29_EXP_4	791	662.7652645111084	104.03275966644287	0.01727929	663.6
SA29_EXP_4	792	622.781229019165	173.1419849395752	0.00039577062	664.44
SA29_EXP_4	793	624.2771148681641	178.06211471557617	0.00032822017	665.28
SA29_EXP_4	794	623.6252784729004	173.98783206939697	0.0013355782	666.12
SA29_EXP_4	795	623.486328125	173.74168395996094	0.00072869175	666.96
SA29_EXP_4	796	399.1102457046509	206.294846534729	1.7923083e-05	667.8
SA29_EXP_4	797	622.653865814209	172.60519981384277	0.0008041223	668.64
SA29_EXP_4	798	374.83344078063965	205.6747055053711	1.8857554e-05	669.48
SA29_EXP_4	799	618.9245223999023	170.2796745300293	4.859895e-05	670.32
SA29_EXP_4	800	623.2017517089844	171.5705680847168	0.0018256466	671.16
SA29_EXP_4	801	622.4869728088379	173.2266139984131	0.0032172657	672.0
SA29_EXP_4	802	622.7427005767822	172.62290954589844	0.0016500917	672.84
SA29_EXP_4	803	510.08782386779785	212.96738147735596	2.0307993e-05	673.68
SA29_EXP_4	804	304.03034687042236	290.21358489990234	2.0919959e-05	674.52
SA29_EXP_4	805	320.94571590423584	313.2370376586914	0.005626689	675.36
SA29_EXP_4	806	322.3728895187378	312.62128829956055	0.0011654227	676.2
SA29_EXP_4	807	622.7663040161133	175.27430534362793	0.0029509207	677.04
SA29_EXP_4	808	622.8244781494141	173.56720447540283	0.0022105007	677.88
SA29_EXP_4	809	320.88167667388916	313.6878204345703	0.017153814	678.72
SA29_EXP_4	810	619.325065612793	171.64798736572266	3.1123694e-05	679.56
SA29_EXP_4	811	619.2766189575195	170.3296136856079	3.240041e-05	680.4
SA29_EXP_4	812	286.298131942749	217.20934867858887	2.8980061e-05	681.24
SA29_EXP_4	813	619.548225402832	170.9033203125	6.1967e-05	682.08
SA29_EXP_4	814	623.1584072113037	173.78758907318115	0.0036681148	682.92
SA29_EXP_4	815	622.7578163146973	175.26077270507812	0.0013122564	683.76
SA29_EXP_4	816	371.50886058807373	206.22522354125977	1.6953882e-05	684.6
SA29_EXP_4	817	382.223105430603	205.2940034866333	2.0938598e-05	685.44
SA29_EXP_4	818	385.12539863586426	209.39111709594727	1.3477677e-05	686.28
SA29_EXP_4	819	622.6608276367188	173.62136363983154	0.0016020242	687.12
SA29_EXP_4	820	365.3918743133545	220.77529907226562	2.0918742e-05	687.96
SA29_EXP_4	821	623.6918926239014	173.710298538208	0.0005896614	688.8
SA29_EXP_4	822	622.9912281036377	173.09062957763672	0.00073896465	689.64
SA29_EXP_4	823	398.7910985946655	211.53711318969727	1.2106056e-05	690.48
SA29_EXP_4	824	433.5685729980469	207.43480682373047	1.5132539e-05	691.32
SA29_EXP_4	825	624.00803565979	176.99000358581543	0.0002039539	692.16
SA29_EXP_4	826	623.1074333190918	171.8836212158203	0.0016684487	693.0
SA29_EXP_4	827	322.92137145996094	316.3261413574219	0.053390354	693.84
SA29_EXP_4	828	619.6942329406738	169.54565048217773	9.1491114e-05	694.68
SA29_EXP_4	829	622.755241394043	172.57993698120117	0.00091664644	695.52
SA29_EXP_4	830	622.6873874664307	173.67527961730957	0.0041020964	696.36
SA29_EXP_4	831	624.2268562316895	171.7331886291504	0.0016415407	697.2
SA29_EXP_4	832	621.2972640991211	171.49203300476074	0.0001788778	698.04
SA29_EXP_4	833	620.4564094543457	171.79315567016602	0.00020677113	698.88
SA29_EXP_4	834	320.85602283477783	318.26528549194336	0.0118382685	699.72
SA29_EXP_4	835	508.10413360595703	209.41969871520996	1.4374687e-05	700.56
SA29_EXP_4	836	622.6029396057129	172.98316955566406	0.0032276406	701.4
SA29_EXP_4	837	623.5580921173096	173.92991065979004	0.00091617316	702.24
SA29_EXP_4	838	623.9866256713867	173.50759506225586	0.0006633236	703.08
SA29_EXP_4	839	475.0567436218262	216.48021697998047	2.6965394e-05	703.92
SA29_EXP_4	840	622.9299068450928	173.34354400634766	0.0010881273	704.76
SA29_EXP_4	841	624.6908664703369	178.81075859069824	0.0015198165	705.6
SA29_EXP_4	842	664.0870094299316	105.56021690368652	0.00012319705	706.44
SA29_EXP_4	843	664.4445419311523	104.67623233795166	6.1172905e-05	707.28
SA29_EXP_4	844	622.8916168212891	173.80562782287598	0.007836642	708.12
SA29_EXP_4	845	619.9990272521973	177.25589275360107	6.2960185e-05	708.96
SA29_EXP_4	846	623.2133865356445	172.7830982208252	0.0009964891	709.8
SA29_EXP_4	847	623.1296062469482	174.6491003036499	0.00063672196	710.64
SA29_EXP_4	848	665.8010482788086	101.61307096481323	0.0005114738	711.48
SA29_EXP_4	849	372.2693681716919	205.47387599945068	1.44120095e-05	712.32
SA29_EXP_4	850	390.56668281555176	225.77058792114258	1.219063e-05	713.16
SA29_EXP_4	851	622.6086616516113	172.7732276916504	0.00070034893	714.0
SA29_EXP_4	852	622.3249435424805	172.55690574645996	0.0032791095	714.84
SA29_EXP_4	853	624.6608734130859	176.76498413085938	0.0006584965	715.68
SA29_EXP_4	854	624.5667457580566	178.2927417755127	0.0022957528	716.52
SA29_EXP_4	855	622.6752758026123	173.99499893188477	0.009739383	717.36
SA29_EXP_4	856	623.2056617736816	177.0809841156006	0.003140126	718.2
SA29_EXP_4	857	509.56969261169434	217.76527404785156	1.9377187e-05	719.04
SA29_EXP_4	858	624.4916439056396	176.91661834716797	0.00069069676	719.88
SA29_EXP_4	859	623.1993675231934	176.11002445220947	0.04354201	720.72
SA29_EXP_4	860	619.0014839172363	173.1598949432373	0.0008621485	721.56
SA29_EXP_4	861	509.51833724975586	202.7173089981079	1.2717581e-05	722.4
SA29_EXP_4	862	620.8610534667969	170.26382446289062	0.00035887852	723.24
SA29_EXP_4	863	622.6967811584473	172.6243257522583	0.0033706834	724.08
SA29_EXP_4	864	623.1071472167969	176.21435165405273	0.0011422809	724.92
SA29_EXP_4	865	442.99707412719727	209.288592338562	1.3177504e-05	725.76
SA29_EXP_4	866	312.97240257263184	213.24766159057617	1.985051e-05	726.6
SA29_EXP_4	867	620.2512741088867	172.27885723114014	0.000106978914	727.44
SA29_EXP_4	868	385.494327545166	205.44439315795898	1.1630623e-05	728.28
SA29_EXP_4	869	380.6550979614258	225.35775661468506	1.680258e-05	729.12
SA29_EXP_4	870	303.8057804107666	288.7174987792969	2.1110107e-05	729.96
SA29_EXP_4	871	662.8057479858398	101.52640342712402	8.0951344e-05	730.8
SA29_EXP_4	872	274.52707290649414	216.47925853729248	2.659001e-05	731.64
SA29_EXP_4	873	622.6444244384766	173.6592435836792	0.0022676727	732.48
SA29_EXP_4	874	359.56406593322754	200.56642055511475	1.0383545e-05	733.32
SA29_EXP_4	875	366.71769618988037	221.27809524536133	4.1311512e-05	734.16
SA29_EXP_4	876	623.1895923614502	172.1671199798584	0.0012970121	735.0
SA29_EXP_4	877	512.0976448059082	217.52081394195557	1.9488978e-05	735.84
SA29_EXP_4	878	300.52967071533203	224.9726915359497	1.7158436e-05	736.68
SA29_EXP_4	879	384.1564655303955	205.88915348052979	1.8385976e-05	737.52
SA29_EXP_4	880	622.467041015625	173.13091278076172	0.0023103007	738.36
SA29_EXP_4	881	624.6560096740723	176.6883659362793	0.00018371169	739.2
SA29_EXP_4	882	623.192024230957	172.78000831604004	0.00057111116	740.04
SA29_EXP_4	883	523.5616683959961	222.14917659759521	2.3718469e-05	740.88
SA29_EXP_4	884	404.51183319091797	227.26970672607422	1.585213e-05	741.72
SA29_EXP_4	885	623.3568668365479	176.64307594299316	0.00045482203	742.56
SA29_EXP_4	886	623.6672401428223	172.93421745300293	0.00016007807	743.4
SA29_EXP_4	887	623.8277435302734	178.44836711883545	0.00022826802	744.24
SA29_EXP_4	888	323.0177879333496	312.5171756744385	0.006220178	745.08
SA29_EXP_4	889	323.2771873474121	312.55313873291016	0.0058671962	745.92
SA29_EXP_4	890	622.6032257080078	172.08240509033203	0.0034708257	746.76
SA29_EXP_4	891	508.9003562927246	206.73015117645264	2.237947e-05	747.6
SA29_EXP_4	892	622.3132610321045	173.39921951293945	0.006715905	748.44
SA29_EXP_4	893	323.18005561828613	312.8240776062012	0.0018421673	749.28
SA29_EXP_4	894	322.4576950073242	312.9727363586426	0.0023001016	750.12
SA29_EXP_4	895	623.4269142150879	178.03035736083984	0.0003294503	750.96
SA29_EXP_4	896	624.2162704467773	176.84261798858643	0.0016984474	751.8
SA29_EXP_4	897	619.5633888244629	170.69236278533936	4.7956444e-05	752.64
SA29_EXP_4	898	623.0998039245605	173.54530334472656	0.0010691966	753.48
SA29_EXP_4	899	623.1239318847656	172.45551109313965	0.002539783	754.32
SA29_EXP_4	900	314.5231246948242	212.65132427215576	2.5604551e-05	755.16
SA29_EXP_4	901	524.8528003692627	223.00565242767334	1.8738734e-05	756.0
SA29_EXP_4	902	619.9761390686035	171.73720836639404	5.3250995e-05	756.84
SA29_EXP_4	903	623.1226921081543	171.75447463989258	0.0009882103	757.68
SA29_EXP_4	904	620.2724933624268	170.9571075439453	8.728482e-05	758.52
SA29_EXP_4	905	623.7744331359863	177.37701416015625	0.0015104876	759.36
SA29_EXP_4	906	622.653865814209	173.7876033782959	0.00055627705	760.2
SA29_EXP_4	907	622.5703239440918	172.95423030853271	0.008998835	761.04
SA29_EXP_4	908	624.225902557373	177.3056173324585	0.002129288	761.88
SA29_EXP_4	909	623.4944343566895	176.4464235305786	0.012112431	762.72
SA29_EXP_4	910	622.39990234375	174.1245460510254	0.0029492571	763.56
SA29_EXP_4	911	303.494668006897	290.70837020874023	1.9890493e-05	764.4
SA29_EXP_4	912	622.4045753479004	172.87841320037842	0.001326918	765.24
SA29_EXP_4	913	523.4444618225098	221.5179204940796	2.4779152e-05	766.08
SA29_EXP_4	914	322.04389572143555	312.2472381591797	0.002520587	766.92
SA29_EXP_4	915	395.3024387359619	203.17334175109863	1.8273544e-05	767.76
SA29_EXP_4	916	623.0335712432861	172.4465560913086	0.002076645	768.6
SA29_EXP_4	917	624.7532367706299	176.9626808166504	0.00063600566	769.44
SA29_EXP_4	918	510.3877544403076	210.8435583114624	1.4473302e-05	770.28
SA29_EXP_4	919	462.10079193115234	209.75825786590576	1.3666411e-05	771.12
SA29_EXP_4	920	622.8152275085449	176.30430221557617	0.0018234147	771.96
SA29_EXP_4	921	622.8372573852539	172.9427433013916	0.001323995	772.8
SA29_EXP_4	922	622.686767578125	176.50830745697021	0.019485472	773.64
SA29_EXP_4	923	313.118839263916	219.88853931427002	2.3322402e-05	774.48
SA29_EXP_4	924	368.4235095977783	222.204008102417	1.3480865e-05	775.32
SA29_EXP_4	925	623.7604141235352	176.26221656799316	0.011927468	776.16
SA29_EXP_4	926	322.60494232177734	312.67361640930176	0.0035544354	777.0
SA29_EXP_4	927	622.6427555084229	173.58163833618164	0.002460679	777.84
SA29_EXP_4	928	622.5983619689941	173.29626560211182	0.008262806	778.68
SA29_EXP_4	929	664.8180484771729	106.3695216178894	0.00020382246	779.52
SA29_EXP_4	930	663.7698173522949	102.17267274856567	3.6709345e-05	780.36
SA29_EXP_4	931	662.3725414276123	105.61403274536133	0.00019631008	781.2
SA29_EXP_4	932	507.46798515319824	210.66232681274414	1.4276964e-05	782.04
SA29_EXP_4	933	622.003173828125	172.22020626068115	0.0027072367	782.88
SA29_EXP_4	934	524.5880603790283	223.42263221740723	2.3171053e-05	783.72
SA29_EXP_4	935	623.018741607666	172.20471382141113	0.0009789519	784.56
SA29_EXP_4	936	623.9975929260254	176.6154384613037	0.0040319683	785.4
SA29_EXP_4	937	622.9567527770996	171.88058853149414	0.0024441495	786.24
SA29_EXP_4	938	309.519624710083	293.7538433074951	2.4306544e-05	787.08
SA29_EXP_4	939	619.8315620422363	170.2053165435791	0.00018032572	787.92
SA29_EXP_4	940	623.2561111450195	173.46027374267578	0.0006907475	788.76
SA29_EXP_4	941	623.8550662994385	177.3526954650879	0.007603923	789.6
SA29_EXP_4	942	373.253870010376	206.92171096801758	1.4750877e-05	790.44
SA29_EXP_4	943	620.0647354125977	171.3786506652832	3.0945317e-05	791.28
SA29_EXP_4	944	624.4478702545166	173.43518257141113	0.003943099	792.12
SA29_EXP_4	945	506.484317779541	212.76442050933838	1.6634389e-05	792.96
SA29_EXP_4	946	253.56523990631104	228.80993843078613	2.5695399e-05	793.8
SA29_EXP_4	947	623.0623245239258	172.9240608215332	0.00021845003	794.64
SA29_EXP_4	948	624.464225769043	177.3624086380005	0.00038127846	795.48
SA29_EXP_4	949	622.9549407958984	174.23023223876953	0.001581071	796.32
SA29_EXP_4	950	622.5616931915283	173.30340385437012	0.0030648136	797.16
SA29_EXP_4	951	622.8385925292969	173.16086769104004	0.0018714009	798.0
SA29_EXP_4	952	323.16620349884033	312.80662536621094	0.0017237113	798.84
SA29_EXP_4	953	623.7560272216797	176.71677589416504	0.0036912162	799.68
SA29_EXP_4	954	624.2247581481934	171.89877033233643	0.00062511285	800.52
SA29_EXP_4	955	387.1514320373535	206.8689250946045	1.6491176e-05	801.36
SA29_EXP_4	956	619.7528839111328	169.41511631011963	7.8335186e-05	802.2
SA29_EXP_4	957	620.9254264831543	171.06549739837646	5.80566e-05	803.04
SA29_EXP_4	958	620.8083152770996	171.31007194519043	0.00017184873	803.88
SA29_EXP_4	959	622.8921890258789	173.7718105316162	0.005761178	804.72
SA29_EXP_4	960	623.4993934631348	173.13583374023438	0.0024743385	805.56
SA29_EXP_4	961	623.1302738189697	173.3653736114502	0.0014027647	806.4
SA29_EXP_4	962	624.6758460998535	176.83093070983887	0.0021170466	807.24
SA29_EXP_4	963	619.8239326477051	171.17777824401855	8.881078e-05	808.08
SA29_EXP_4	964	622.9338645935059	173.25164794921875	0.00064308685	808.92
SA29_EXP_4	965	622.919511795044	172.86355018615723	0.0009866097	809.76
SA29_EXP_4	966	623.1414794921875	175.0301742553711	0.0006735409	810.6
SA29_EXP_4	967	623.0327606201172	175.00625610351562	0.0018059408	811.44
SA29_EXP_4	968	250.32503604888916	225.23334503173828	2.2937633e-05	812.28
SA29_EXP_4	969	496.8329906463623	206.33965015411377	1.6086658e-05	813.12
SA29_EXP_4	970	512.1439933776855	210.9133243560791	1.9041589e-05	813.96
SA29_EXP_4	971	624.1166114807129	177.6222038269043	0.001994627	814.8
SA29_EXP_4	972	622.9211807250977	174.5944118499756	0.0009378475	815.64
SA29_EXP_4	973	623.86474609375	177.56844520568848	0.0011050081	816.48
SA29_EXP_4	974	622.3052024841309	172.3670482635498	0.0037205138	817.32
SA29_EXP_4	975	619.9428558349609	171.27840042114258	6.346474e-05	818.16
SA29_EXP_4	976	410.1515769958496	208.6523723602295	1.6111991e-05	819.0
SA29_EXP_4	977	622.5540161132812	173.4212064743042	0.006484054	819.84
SA29_EXP_4	978	623.3418464660645	171.53916835784912	0.0014097044	820.68
SA29_EXP_4	979	314.02573585510254	291.2907314300537	2.136923e-05	821.52
SA29_EXP_4	980	620.76416015625	171.34105682373047	9.2758055e-05	822.36
SA29_EXP_4	981	311.3875389099121	293.60143661499023	2.1859792e-05	823.2
SA29_EXP_4	982	620.0424194335938	171.4784860610962	4.3718814e-05	824.04
SA29_EXP_4	983	322.2761631011963	312.45460510253906	0.0010492362	824.88
SA29_EXP_4	984	622.9204177856445	173.37424278259277	0.0033730038	825.72
SA29_EXP_4	985	623.2523918151855	173.50261688232422	0.002461104	826.56
SA29_EXP_4	986	309.6496105194092	289.1686534881592	2.1571585e-05	827.4
SA29_EXP_4	987	384.9348545074463	202.3410129547119	2.2918523e-05	828.24
SA29_EXP_4	988	623.6942291259766	172.19475746154785	0.00014979439	829.08
SA29_EXP_4	989	622.6572036743164	174.24656867980957	0.008332117	829.92
SA29_EXP_4	990	309.85124111175537	291.30417823791504	1.9275487e-05	830.76
SA29_EXP_4	991	622.917652130127	174.4078016281128	0.0013154574	831.6
SA29_EXP_4	992	623.4070301055908	177.74110794067383	0.000794512	832.44
SA29_EXP_4	993	623.989200592041	176.3615369796753	0.001151721	833.28
SA29_EXP_4	994	622.6643562316895	172.790265083313	0.0009430736	834.12
SA29_EXP_4	995	623.1329917907715	173.9160919189453	0.0007497607	834.96
SA29_EXP_4	996	622.3840236663818	173.2730770111084	0.0067951083	835.8
SA29_EXP_4	997	624.231481552124	175.9537410736084	0.0036739854	836.64
SA29_EXP_4	998	322.28124141693115	312.70225524902344	0.0014554065	837.48
SA29_EXP_4	999	624.9995231628418	176.8512725830078	0.0010086242	838.32
SA29_EXP_4	1000	625.0	171.64063453674316	0.001219136	839.16
SA29_EXP_4	1001	322.0130920410156	316.6377067565918	0.025699839	840.0
SA29_EXP_4	1002	319.7810649871826	313.2125473022461	0.004958381	840.84
SA29_EXP_4	1003	623.1683731079102	173.04945945739746	0.00096669164	841.68
SA29_EXP_4	1004	622.8012561798096	174.4361972808838	0.0007215762	842.52
SA29_EXP_4	1005	623.1561660766602	173.26256275177002	0.0019355724	843.36
SA29_EXP_4	1006	320.042085647583	291.1526584625244	2.1165379e-05	844.2
SA29_EXP_4	1007	620.9367275238037	170.6051731109619	7.369472e-05	845.04
SA29_EXP_4	1008	623.4657287597656	174.11327362060547	0.0024513097	845.88
SA29_EXP_4	1009	622.6972579956055	173.61854553222656	0.0035567249	846.72
SA29_EXP_4	1010	622.9413986206055	173.2238245010376	0.00076103496	847.56
SA29_EXP_4	1011	624.3311882019043	176.37434005737305	0.0033788693	848.4
SA29_EXP_4	1012	622.736930847168	174.0516757965088	0.0058534113	849.24
SA29_EXP_4	1013	622.9376316070557	173.44496726989746	0.001118931	850.08
SA29_EXP_4	1014	623.2499122619629	173.65153312683105	0.0028728177	850.92
SA29_EXP_4	1015	447.3986625671387	205.01194953918457	1.2476148e-05	851.76
SA29_EXP_4	1016	624.4047164916992	177.41363525390625	0.0029887098	852.6
SA29_EXP_4	1017	663.0966186523438	101.3788890838623	0.001577396	853.44
SA29_EXP_4	1018	624.3123054504395	177.33046531677246	0.00407141	854.28
SA29_EXP_4	1019	623.8360404968262	177.36834526062012	0.001593526	855.12
SA29_EXP_4	1020	624.2555618286133	177.1830654144287	0.0011718587	855.96
SA29_EXP_4	1021	403.6521911621094	207.6611566543579	1.8212268e-05	856.8
SA29_EXP_4	1022	388.82949352264404	205.3743553161621	2.3004182e-05	857.64
SA29_EXP_4	1023	623.5640525817871	177.65583515167236	0.0039290595	858.48
SA29_EXP_4	1024	527.4171352386475	226.26005172729492	1.5187044e-05	859.32
SA29_EXP_4	1025	367.73996353149414	223.47631931304932	1.7141918e-05	860.16
SA29_EXP_4	1026	463.3470058441162	202.07327842712402	1.703438e-05	861.0
SA29_EXP_4	1027	620.5550193786621	176.10557556152344	0.00016019594	861.84
SA29_EXP_4	1028	620.2754974365234	171.1952304840088	9.452867e-05	862.68
SA29_EXP_4	1029	663.4255409240723	103.59565258026123	0.0007203082	863.52
SA29_EXP_4	1030	219.24853324890137	303.7268257141113	1.7158109e-05	864.36
SA29_EXP_4	1031	630.0105094909668	93.98061275482178	1.5583882e-05	865.2
SA29_EXP_4	1032	377.048921585083	226.13186359405518	1.9317076e-05	866.04
SA29_EXP_4	1033	623.3592510223389	173.5954999923706	0.00055487803	866.88
SA29_EXP_4	1034	663.2986068725586	107.01408863067627	0.0012761336	867.72
SA29_EXP_4	1035	383.06727409362793	204.32135581970215	2.3978098e-05	868.56
SA29_EXP_4	1036	620.3842163085938	171.68457984924316	0.00012815499	869.4
SA29_EXP_4	1037	361.2480163574219	206.75240993499756	1.6217573e-05	870.24
SA29_EXP_4	1038	372.0137119293213	206.69219970703125	1.6801618e-05	871.08
SA29_EXP_4	1039	363.70153427124023	210.03992557525635	1.698544e-05	871.92
SA29_EXP_4	1040	622.5982189178467	173.74776363372803	0.0015242449	872.76
SA29_EXP_4	1041	624.0500450134277	176.984224319458	0.0035159744	873.6
SA29_EXP_4	1042	623.0631828308105	173.94927978515625	0.0011915598	874.44
SA29_EXP_4	1043	624.5333671569824	177.35674381256104	0.00068575074	875.28
SA29_EXP_4	1044	620.73974609375	171.90443515777588	5.8446567e-05	876.12
SA29_EXP_4	1045	623.4189033508301	172.38198280334473	0.0014640556	876.96
SA29_EXP_4	1046	386.10103130340576	206.01093292236328	2.4767363e-05	877.8
SA29_EXP_4	1047	623.9723205566406	177.40631103515625	0.004214531	878.64
SA29_EXP_4	1048	622.6691246032715	173.23702812194824	0.002748436	879.48
SA29_EXP_4	1049	623.280143737793	174.10632133483887	0.00034576474	880.32
SA29_EXP_4	1050	622.779369354248	172.30095863342285	0.001483777	881.16
SA29_EXP_4	1051	667.322826385498	101.73591613769531	2.9230923e-05	882.0
SA29_EXP_4	1052	321.6416597366333	319.3623161315918	0.011185971	882.84
SA29_EXP_4	1053	622.5604057312012	171.80700302124023	0.0011875768	883.68
SA29_EXP_4	1054	303.4573793411255	290.2129554748535	1.7815077e-05	884.52
SA29_EXP_4	1055	305.8053970336914	289.98172760009766	1.8799052e-05	885.36
SA29_EXP_4	1056	623.035192489624	172.29795455932617	0.001309945	886.2
SA29_EXP_4	1057	623.8903045654297	176.49292945861816	0.0013465296	887.04
SA29_EXP_4	1058	624.5417594909668	176.9729232788086	0.0016656814	887.88
SA29_EXP_4	1059	622.5868225097656	172.04346656799316	0.0011878829	888.72
SA29_EXP_4	1060	302.6883125305176	291.5360927581787	1.8703848e-05	889.56
SA29_EXP_4	1061	302.9134511947632	210.44099807739258	1.7357645e-05	890.4
SA29_EXP_4	1062	619.5479393005371	171.173415184021	2.3602917e-05	891.24
SA29_EXP_4	1063	623.416805267334	170.74974060058594	0.00019988231	892.08
SA29_EXP_4	1064	507.5936794281006	209.08347129821777	1.8685805e-05	892.92
SA29_EXP_4	1065	619.8596954345703	171.2043571472168	4.6158948e-05	893.76
SA29_EXP_4	1066	622.4076271057129	172.36141204833984	0.0058273585	894.6
SA29_EXP_4	1067	624.6723175048828	176.88684940338135	0.003915244	895.44
SA29_EXP_4	1068	622.7509021759033	173.89509201049805	0.008165014	896.28
SA29_EXP_4	1069	624.3320465087891	177.16007709503174	0.0011967621	897.12
SA29_EXP_4	1070	507.58728981018066	207.53671646118164	1.9740319e-05	897.96
SA29_EXP_4	1071	322.31616973876953	312.3769283294678	0.0012204872	898.8
SA29_EXP_4	1072	623.0779647827148	179.25850868225098	0.0017580087	899.64
SA29_EXP_4	1073	626.4840126037598	77.90628433227539	3.8462378e-05	900.48
SA29_EXP_4	1074	321.84462547302246	312.2208023071289	0.00079001766	901.32
SA29_EXP_4	1075	665.1962757110596	100.71975231170654	6.690671e-05	902.16
SA29_EXP_4	1076	321.6637134552002	312.3014831542969	0.003417237	903.0
SA29_EXP_4	1077	321.32134437561035	311.93864822387695	0.002126302	903.84
SA29_EXP_4	1078	322.7997303009033	313.1169033050537	0.00074703566	904.68
SA29_EXP_4	1079	523.7545013427734	222.55356788635254	2.3099237e-05	905.52
SA29_EXP_4	1080	622.4863052368164	174.5116424560547	0.00300777	906.36
SA29_EXP_4	1081	623.0756759643555	174.81945991516113	0.013822809	907.2
SA29_EXP_4	1082	622.8984832763672	174.27759647369385	0.0005299352	908.04
SA29_EXP_4	1083	663.7946605682373	103.49840641021729	2.7887749e-05	908.88
SA29_EXP_4	1084	664.1695022583008	106.18191003799438	7.210243e-05	909.72
SA29_EXP_4	1085	623.0226516723633	174.07562255859375	0.00062505086	910.56
SA29_EXP_4	1086	667.9774284362793	102.48949527740479	3.0622454e-05	911.4
SA29_EXP_4	1087	624.2202281951904	177.69272804260254	0.0022079812	912.24
SA29_EXP_4	1088	622.8237152099609	174.07828330993652	0.002379939	913.08
SA29_EXP_4	1089	314.1730070114136	220.36531448364258	1.8235036e-05	913.92
SA29_EXP_4	1090	622.7046966552734	172.45256423950195	0.0010332455	914.76
SA29_EXP_4	1091	624.7445583343506	177.13417053222656	0.0004982387	915.6
SA29_EXP_4	1092	624.0117073059082	177.35774517059326	0.000412178	916.44
SA29_EXP_4	1093	624.82590675354	176.95997714996338	9.769014e-05	917.28
SA29_EXP_4	1094	623.3077049255371	173.35769176483154	0.001986974	918.12
SA29_EXP_4	1095	644.1587448120117	102.65979766845703	0.00013233455	918.96
SA29_EXP_4	1096	620.9771633148193	171.84346675872803	0.00032463853	919.8
SA29_EXP_4	1097	369.4058418273926	226.67568683624268	1.5490874e-05	920.64
SA29_EXP_4	1098	621.869707107544	174.09625053405762	0.0038602506	921.48
SA29_EXP_4	1099	621.9957828521729	173.58341217041016	0.0017142653	922.32
SA29_EXP_4	1100	664.3782138824463	102.94921159744263	0.00012486178	923.16
SA29_EXP_4	1101	664.4741535186768	103.62791061401367	5.7552774e-05	924.0
SA29_EXP_4	1102	301.6817331314087	212.21109867095947	2.0339892e-05	924.84
SA29_EXP_4	1103	372.5416660308838	209.76350784301758	1.2865527e-05	925.68
SA29_EXP_4	1104	664.4001960754395	101.57389640808105	0.00012139514	926.52
SA29_EXP_4	1105	620.5360412597656	171.41481399536133	4.8642632e-05	927.36
SA29_EXP_4	1106	623.3929634094238	176.88254356384277	0.00047108185	928.2
SA29_EXP_4	1107	623.704719543457	175.84562301635742	0.022414267	929.04
SA29_EXP_4	1108	623.1937885284424	174.23415184020996	0.0013074308	929.88
SA29_EXP_4	1109	663.852596282959	102.98975944519043	0.00010406368	930.72
SA29_EXP_4	1110	365.20299911499023	219.7990322113037	2.2460934e-05	931.56
SA29_EXP_4	1111	185.28730869293213	112.69479274749756	0.0018001804	932.4
SA29_EXP_4	1112	622.6642608642578	172.70133018493652	0.003342381	933.24
SA29_EXP_4	1113	663.2344722747803	103.62602233886719	0.0024974975	934.08
SA29_EXP_4	1114	622.8411674499512	173.0514907836914	0.0012078879	934.92
SA29_EXP_4	1115	624.4647979736328	176.19890213012695	0.0016307383	935.76
SA29_EXP_4	1116	622.759199142456	173.74454498291016	0.0005720153	936.6
SA29_EXP_4	1117	622.7057456970215	172.48486518859863	0.00092544046	937.44
SA29_EXP_4	1118	318.1959867477417	273.2497787475586	1.2780209e-05	938.28
SA29_EXP_4	1119	624.367618560791	177.85540580749512	0.0025176026	939.12
SA29_EXP_4	1120	362.35787868499756	202.75139808654785	1.5898064e-05	939.96
SA29_EXP_4	1121	623.4655380249023	177.95263767242432	0.0005683324	940.8
SA29_EXP_4	1122	350.6513833999634	204.97581481933594	1.4972383e-05	941.64
SA29_EXP_4	1123	285.2036714553833	211.43694877624512	1.6662476e-05	942.48
SA29_EXP_4	1124	623.294734954834	174.37060832977295	0.0017955037	943.32
SA29_EXP_4	1125	620.2622413635254	171.46868705749512	0.00022159464	944.16
SA29_EXP_4	1126	623.245096206665	174.48351860046387	0.00057114987	945.0
SA29_EXP_4	1127	622.6933479309082	174.26575183868408	0.0061485036	945.84
SA29_EXP_4	1128	623.4115600585938	174.75504398345947	0.0015707278	946.68
SA29_EXP_4	1129	624.7272491455078	177.47506141662598	0.00013325497	947.52
SA29_EXP_4	1130	620.0235366821289	171.94527626037598	6.839658e-05	948.36
SA29_EXP_4	1131	623.0570793151855	173.92835140228271	0.0013626724	949.2
SA29_EXP_4	1132	624.3673324584961	176.240873336792	0.0014012053	950.04
SA29_EXP_4	1133	623.5968112945557	177.53790378570557	0.0005973938	950.88
SA29_EXP_4	1134	508.547306060791	208.94265174865723	1.5998492e-05	951.72
SA29_EXP_4	1135	366.3114547729492	222.64477729797363	3.333541e-05	952.56
SA29_EXP_4	1136	623.0283737182617	173.54573249816895	0.00216976	953.4
SA29_EXP_4	1137	623.4630584716797	174.1366195678711	0.00043011483	954.24
SA29_EXP_4	1138	321.99738025665283	319.69539642333984	0.011876792	955.08
SA29_EXP_4	1139	623.7362861633301	176.0321044921875	0.011272948	955.92
SA29_EXP_4	1140	622.3737239837646	173.38791847229004	0.0034425128	956.76
SA29_EXP_4	1141	238.85183334350586	302.30069160461426	1.6899965e-05	957.6
SA29_EXP_4	1142	322.55256175994873	312.2981071472168	0.0020098821	958.44
SA29_EXP_4	1143	321.6965675354004	312.249755859375	0.00061507424	959.28
SA29_EXP_4	1144	322.38149642944336	312.4428176879883	0.00049571955	960.12
SA29_EXP_4	1145	623.5133171081543	174.1957426071167	0.0006665495	960.96
SA29_EXP_4	1146	623.8305568695068	177.97641277313232	0.00079521415	961.8
SA29_EXP_4	1147	309.35635566711426	289.1631889343262	2.1051123e-05	962.64
SA29_EXP_4	1148	662.9385948181152	105.99237442016602	0.00040623627	963.48
SA29_EXP_4	1149	517.6059722900391	224.07769203186035	2.8783077e-05	964.32
SA29_EXP_4	1150	505.08151054382324	207.52062320709229	1.8898021e-05	965.16
SA29_EXP_4	1151	622.5443840026855	174.17804718017578	0.017720677	966.0
SA29_EXP_4	1152	451.4758586883545	207.04311847686768	1.6796876e-05	966.84
SA29_EXP_4	1153	510.74557304382324	207.71008014678955	1.9135028e-05	967.68
SA29_EXP_4	1154	303.6350727081299	287.530574798584	1.9758118e-05	968.52
SA29_EXP_4	1155	314.2265319824219	289.6409225463867	2.2280876e-05	969.36
SA29_EXP_4	1156	624.3374824523926	178.5174322128296	0.0010666304	970.2
SA29_EXP_4	1157	380.7476997375488	205.29155731201172	2.6917756e-05	971.04
SA29_EXP_4	1158	289.4899845123291	221.39792919158936	3.174017e-05	971.88
SA29_EXP_4	1159	511.6778373718262	208.0622434616089	1.8133916e-05	972.72
SA29_EXP_4	1160	620.7171440124512	171.5220594406128	0.00011384609	973.56
SA29_EXP_4	1161	307.5568437576294	290.6664848327637	2.2842129e-05	974.4
SA29_EXP_4	1162	303.6416292190552	217.22840309143066	2.8976967e-05	975.24
SA29_EXP_4	1163	622.1318244934082	174.90242958068848	0.0042223525	976.08
SA29_EXP_4	1164	662.9184722900391	107.00414657592773	0.0024943184	976.92
SA29_EXP_4	1165	622.7037906646729	172.79359817504883	0.0011416189	977.76
SA29_EXP_4	1166	624.3192195892334	171.30048751831055	0.0007806728	978.6
SA29_EXP_4	1167	322.1866846084595	313.564453125	0.0013028479	979.44
SA29_EXP_4	1168	321.8289852142334	312.2546195983887	0.002736428	980.28
SA29_EXP_4	1169	624.0496635437012	176.1326551437378	0.0020417036	981.12
SA29_EXP_4	1170	622.2759246826172	172.21558570861816	0.002271091	981.96
SA29_EXP_4	1171	619.5757865905762	171.02519989013672	4.5514862e-05	982.8
SA29_EXP_4	1172	391.49675369262695	210.08136749267578	1.622933e-05	983.64
SA29_EXP_4	1173	288.151478767395	216.19680404663086	1.7252982e-05	984.48
SA29_EXP_4	1174	376.24425888061523	225.11944770812988	1.5251078e-05	985.32
SA29_EXP_4	1175	666.3402557373047	113.62322330474854	0.0013402527	986.16
SA29_EXP_4	1176	379.11739349365234	226.21338844299316	1.3263642e-05	987.0
SA29_EXP_4	1177	623.3614921569824	173.91284465789795	0.00061075325	987.84
SA29_EXP_4	1178	624.2045402526855	172.95026779174805	0.00023060081	988.68
SA29_EXP_4	1179	623.6871242523193	173.85160446166992	0.00040760168	989.52
SA29_EXP_4	1180	623.8687515258789	174.44066047668457	0.00032847183	990.36
SA29_EXP_4	1181	624.7030258178711	177.49121189117432	0.0009229282	991.2
SA29_EXP_4	1182	617.0627117156982	65.59154033660889	2.3890772e-05	992.04
SA29_EXP_4	1183	625.3154754638672	177.72631645202637	7.239117e-05	992.88
SA29_EXP_4	1184	624.2519378662109	177.17290878295898	0.001170266	993.72
SA29_EXP_4	1185	624.4004726409912	177.42796897888184	0.0073931185	994.56
SA29_EXP_4	1186	623.7645626068115	177.8262233734131	0.00679405	995.4
SA29_EXP_4	1187	624.1912841796875	177.27401733398438	0.002680204	996.24
SA29_EXP_4	1188	514.0488624572754	220.3639841079712	3.3409502e-05	997.08
SA29_EXP_4	1189	526.3060092926025	218.2660675048828	3.0636445e-05	997.92
SA29_EXP_4	1190	624.8348236083984	172.23034858703613	0.0014110986	998.76
SA29_EXP_4	1191	622.6356506347656	173.93537521362305	0.0042590317	999.6
SA29_EXP_4	1192	622.7901458740234	172.85536766052246	0.00237419	1000.44
SA29_EXP_4	1193	622.2609519958496	172.67598152160645	0.0065833447	1001.28
SA29_EXP_4	1194	523.9624977111816	223.71376991271973	2.2580993e-05	1002.12
SA29_EXP_4	1195	623.4776496887207	173.18015098571777	0.0014348904	1002.96
SA29_EXP_4	1196	623.4129905700684	172.8244113922119	0.001483079	1003.8
SA29_EXP_4	1197	623.4131813049316	174.2307186126709	0.0002927294	1004.64
SA29_EXP_4	1198	622.8782653808594	172.46458053588867	0.00030603146	1005.48
SA29_EXP_4	1199	477.8510093688965	206.12739086151123	2.0275094e-05	1006.32
SA29_EXP_4	1200	509.3021869659424	208.04270267486572	1.567449e-05	1007.16
SA29_EXP_4	1201	618.8481330871582	170.49197673797607	2.2955532e-05	1008.0
SA29_EXP_4	1202	620.4305171966553	171.0866403579712	0.000118128984	1008.84
SA29_EXP_4	1203	624.6588230133057	177.3021125793457	0.0054786066	1009.68
SA29_EXP_4	1204	398.0147361755371	203.90454769134521	1.6208405e-05	1010.52
SA29_EXP_4	1205	623.8759994506836	177.6320457458496	0.0021812588	1011.36
SA29_EXP_4	1206	624.5838165283203	177.62629508972168	0.00021978357	1012.2
SA29_EXP_4	1207	624.5073318481445	176.21097564697266	0.00096384395	1013.04
SA29_EXP_4	1208	624.3169784545898	176.99772834777832	0.0018888877	1013.88
SA29_EXP_4	1209	476.3747215270996	230.2872133255005	2.124684e-05	1014.72
SA29_EXP_4	1210	304.9978017807007	210.8975887298584	2.037309e-05	1015.56
SA29_EXP_4	1211	623.2401847839355	173.21674346923828	0.0026326042	1016.4
SA29_EXP_4	1212	623.3688354492188	177.65341758728027	0.0005944624	1017.24
SA29_EXP_4	1213	622.883129119873	173.58628749847412	0.004065787	1018.08
SA29_EXP_4	1214	622.7193832397461	174.19514179229736	0.0014578971	1018.92
SA29_EXP_4	1215	369.0082550048828	215.3351068496704	2.1437198e-05	1019.76
SA29_EXP_4	1216	510.31484603881836	206.8718719482422	1.7492344e-05	1020.6
SA29_EXP_4	1217	620.7533836364746	170.13553619384766	0.00018615616	1021.44
SA29_EXP_4	1218	623.3892440795898	174.42967414855957	0.000541845	1022.28
SA29_EXP_4	1219	623.163890838623	172.1652889251709	0.0009676828	1023.12
SA29_EXP_4	1220	623.6422538757324	175.39996147155762	0.019549958	1023.96
SA29_EXP_4	1221	623.5504627227783	175.65178871154785	0.0031949652	1024.8
SA29_EXP_4	1222	619.9837684631348	170.3611135482788	7.2072115e-05	1025.64
SA29_EXP_4	1223	623.9433288574219	178.4256649017334	0.0016446828	1026.48
SA29_EXP_4	1224	618.3931827545166	174.60783004760742	0.00014574468	1027.32
SA29_EXP_4	1225	624.1771221160889	176.91272735595703	0.00028815883	1028.16
SA29_EXP_4	1226	623.5711574554443	176.79574012756348	0.0002063955	1029.0
SA29_EXP_4	1227	623.2234001159668	173.90549182891846	0.00054001546	1029.84
SA29_EXP_4	1228	622.730302810669	173.06528091430664	0.003497951	1030.68
SA29_EXP_4	1229	623.3465194702148	173.41575622558594	0.0005386855	1031.52
SA29_EXP_4	1230	301.82063579559326	216.57111167907715	2.1273238e-05	1032.36
SA29_EXP_4	1231	465.076208114624	204.80754375457764	2.0013755e-05	1033.2
SA29_EXP_4	1232	321.3066101074219	315.9128665924072	0.008843965	1034.04
SA29_EXP_4	1233	322.49813079833984	312.7206802368164	0.0038537374	1034.88
SA29_EXP_4	1234	323.0726957321167	313.41819763183594	0.0014772001	1035.72
SA29_EXP_4	1235	622.3506927490234	172.38829135894775	0.0015703329	1036.56
SA29_EXP_4	1236	322.32725620269775	317.89501190185547	0.035955213	1037.4
SA29_EXP_4	1237	400.1511573791504	206.85596466064453	1.5361107e-05	1038.24
SA29_EXP_4	1238	676.7866134643555	106.72667026519775	5.8949103e-05	1039.08
SA29_EXP_4	1239	523.8085746765137	225.1018524169922	3.6904858e-05	1039.92
SA29_EXP_4	1240	327.10561752319336	206.94379806518555	2.4103278e-05	1040.76
SA29_EXP_4	1241	623.259449005127	176.92774772644043	0.0007535833	1041.6
SA29_EXP_4	1242	308.3836078643799	288.96371841430664	2.5368186e-05	1042.44
SA29_EXP_4	1243	312.90459632873535	227.19374656677246	2.2891742e-05	1043.28
SA29_EXP_4	1244	622.6881980895996	172.57596015930176	0.00055649446	1044.12
SA29_EXP_4	1245	618.663501739502	174.24367904663086	0.00015286391	1044.96
SA29_EXP_4	1246	624.4873046875	176.59443855285645	0.00053814665	1045.8
SA29_EXP_4	1247	623.2831954956055	173.93816471099854	0.00047357977	1046.64
SA29_EXP_4	1248	622.9108810424805	172.46870040893555	0.0006327966	1047.48
SA29_EXP_4	1249	623.753547668457	171.08712673187256	0.00014562729	1048.32
SA29_EXP_4	1250	525.4486560821533	218.72355937957764	2.802294e-05	1049.16
SA29_EXP_4	1251	364.59598541259766	221.97260856628418	1.9620147e-05	1050.0
SA29_EXP_4	1252	625.0670433044434	177.12753295898438	0.0013524726	1050.84
SA29_EXP_4	1253	623.7751007080078	176.58894538879395	0.0070689507	1051.68
SA29_EXP_4	1254	666.4473533630371	117.36873149871826	0.00019770725	1052.52
SA29_EXP_4	1255	304.00967597961426	215.7634449005127	2.1093887e-05	1053.36
SA29_EXP_4	1256	302.6888132095337	291.5547752380371	2.149913e-05	1054.2
SA29_EXP_4	1257	620.0453758239746	170.46462535858154	3.7108985e-05	1055.04
SA29_EXP_4	1258	624.0249633789062	176.8853759765625	0.0003410001	1055.88
SA29_EXP_4	1259	321.389102935791	312.4079418182373	0.0061814813	1056.72
SA29_EXP_4	1260	366.2907600402832	224.22895431518555	1.8212408e-05	1057.56
SA29_EXP_4	1261	618.9180374145508	173.06137561798096	0.00016511345	1058.4
SA29_EXP_4	1262	623.5684871673584	170.97813606262207	0.0002653416	1059.24
SA29_EXP_4	1263	676.4286994934082	103.24358224868774	8.783957e-05	1060.08
SA29_EXP_4	1264	622.9934692382812	172.71889686584473	0.0021689693	1060.92
SA29_EXP_4	1265	622.6178169250488	172.4890422821045	0.0028038705	1061.76
SA29_EXP_4	1266	619.9308395385742	171.28546714782715	4.7197947e-05	1062.6
SA29_EXP_4	1267	624.4753837585449	177.8023338317871	0.00039152786	1063.44
SA29_EXP_4	1268	321.7496395111084	311.37139320373535	0.00055414654	1064.28
SA29_EXP_4	1269	314.93678092956543	210.73758602142334	2.1172627e-05	1065.12
SA29_EXP_4	1270	624.2658615112305	177.27985382080078	0.000121279205	1065.96
SA29_EXP_4	1271	387.42990493774414	209.94260787963867	1.9315657e-05	1066.8
SA29_EXP_4	1272	665.7727718353271	104.34734344482422	3.031507e-05	1067.64
SA29_EXP_4	1273	622.7499961853027	173.38603019714355	0.0053282054	1068.48
SA29_EXP_4	1274	312.6488208770752	292.45697021484375	1.9173005e-05	1069.32
SA29_EXP_4	1275	360.7264280319214	209.15738582611084	1.9282363e-05	1070.16
SA29_EXP_4	1276	622.6551055908203	173.1979465484619	0.0016866126	1071.0
SA29_EXP_4	1277	623.7548828125	173.93873691558838	0.00029416743	1071.84
SA29_EXP_4	1278	622.9338645935059	173.80794525146484	0.001031534	1072.68
SA29_EXP_4	1279	623.6819267272949	175.54401397705078	0.0057376735	1073.52
SA29_EXP_4	1280	315.22583961486816	211.379714012146	1.7528015e-05	1074.36
SA29_EXP_4	1281	623.4373092651367	177.0841884613037	0.004905038	1075.2
SA29_EXP_4	1282	622.4552154541016	173.92295837402344	0.004507552	1076.04
SA29_EXP_4	1283	513.1715297698975	219.03559684753418	3.4361627e-05	1076.88
SA29_EXP_4	1284	623.4347820281982	177.35535621643066	0.00094542943	1077.72
SA29_EXP_4	1285	664.8024559020996	104.04773712158203	5.510194e-05	1078.56
SA29_EXP_4	1286	623.5194206237793	173.84854316711426	0.0025847403	1079.4
SA29_EXP_4	1287	623.2030391693115	173.40391159057617	0.000782681	1080.24
SA29_EXP_4	1288	623.9864349365234	179.04005527496338	0.0010610153	1081.08
SA29_EXP_4	1289	381.1335802078247	204.96585845947266	1.9573577e-05	1081.92
SA29_EXP_4	1290	239.0282392501831	312.083158493042	1.5878004e-05	1082.76
SA29_EXP_4	1291	151.59950256347656	50.28005361557007	0.00085913547	1083.6
SA29_EXP_4	1292	623.8520622253418	177.87657737731934	0.0063325604	1084.44
SA29_EXP_4	1293	620.1292037963867	170.9201145172119	6.589021e-05	1085.28
SA29_EXP_4	1294	624.083423614502	176.15641593933105	0.0016331372	1086.12
SA29_EXP_4	1295	623.4492301940918	175.64729690551758	0.0068154223	1086.96
SA29_EXP_4	1296	624.2694854736328	176.93495750427246	0.0034326233	1087.8
SA29_EXP_4	1297	372.98693656921387	221.92015171051025	1.6927159e-05	1088.64
SA29_EXP_4	1298	462.0287895202637	207.40243434906006	1.6956048e-05	1089.48
SA29_EXP_4	1299	624.2715835571289	177.70156860351562	0.00080092804	1090.32
SA29_EXP_4	1300	622.81494140625	171.6815185546875	0.00078059774	1091.16
SA29_EXP_4	1301	623.0142593383789	173.58909130096436	0.00095056114	1092.0
SA29_EXP_4	1302	623.5765933990479	178.12060832977295	0.0010487575	1092.84
SA29_EXP_4	1303	623.2121467590332	177.86690711975098	0.0030029411	1093.68
SA29_EXP_4	1304	385.2616310119629	202.67918586730957	2.0541022e-05	1094.52
SA29_EXP_4	1305	624.0921497344971	174.07018661499023	0.0013014389	1095.36
SA29_EXP_4	1306	623.9511489868164	173.4023094177246	0.00042370902	1096.2
SA29_EXP_4	1307	622.8520393371582	172.97810554504395	0.0016710741	1097.04
SA29_EXP_4	1308	623.0057716369629	173.24183464050293	0.003190861	1097.88
SA29_EXP_4	1309	313.7193202972412	218.72589111328125	1.8233088e-05	1098.72
SA29_EXP_4	1310	619.6317672729492	170.40212631225586	5.408427e-05	1099.56
SA29_EXP_4	1311	622.5930213928223	171.98216915130615	0.0006243635	1100.4
SA29_EXP_4	1312	623.239278793335	173.64066123962402	0.00042734927	1101.24
SA29_EXP_4	1313	401.66330337524414	204.25509452819824	1.6064398e-05	1102.08
SA29_EXP_4	1314	323.04134368896484	312.54621505737305	0.0027619267	1102.92
SA29_EXP_4	1315	620.4231262207031	171.5877914428711	4.1636627e-05	1103.76
SA29_EXP_4	1316	623.3505249023438	176.83771133422852	0.00507665	1104.6
SA29_EXP_4	1317	619.6317195892334	170.48553943634033	8.314683e-05	1105.44
SA29_EXP_4	1318	624.4271755218506	176.86142921447754	0.0034704513	1106.28
SA29_EXP_4	1319	622.9466438293457	174.61997509002686	0.0037756	1107.12
SA29_EXP_4	1320	622.6743698120117	174.07442092895508	0.0027547968	1107.96
SA29_EXP_4	1321	624.1924285888672	176.56631469726562	0.0011910304	1108.8
SA29_EXP_4	1322	322.27139472961426	312.11843490600586	0.002121528	1109.64
SA29_EXP_4	1323	623.2490062713623	173.10153007507324	0.00080028526	1110.48
SA29_EXP_4	1324	326.421594619751	312.08367347717285	0.010094598	1111.32
SA29_EXP_4	1325	624.3691444396973	176.50697708129883	0.00010529143	1112.16
SA29_EXP_4	1326	370.4034090042114	220.7349729537964	2.3464243e-05	1113.0
SA29_EXP_4	1327	501.59568786621094	221.17153644561768	2.3977047e-05	1113.84
SA29_EXP_4	1328	520.0929641723633	224.7700309753418	2.7366941e-05	1114.68
SA29_EXP_4	1329	624.3061065673828	175.57096481323242	0.021663923	1115.52
SA29_EXP_4	1330	282.68587589263916	217.62362480163574	2.9411949e-05	1116.36
SA29_EXP_4	1331	624.2784023284912	175.82621097564697	0.0007777072	1117.2
SA29_EXP_4	1332	303.0085325241089	209.12813186645508	2.0361942e-05	1118.04
SA29_EXP_4	1333	369.307279586792	207.31555938720703	1.5781206e-05	1118.88
SA29_EXP_4	1334	622.8255271911621	174.37657356262207	0.0026981772	1119.72
SA29_EXP_4	1335	624.3011474609375	177.4540615081787	0.00043315638	1120.56
SA29_EXP_4	1336	322.3874092102051	312.5530815124512	0.0010691182	1121.4
SA29_EXP_4	1337	623.910665512085	176.73585891723633	0.0038903798	1122.24
SA29_EXP_4	1338	623.4635353088379	176.67174339294434	0.0052476428	1123.08
SA29_EXP_4	1339	624.1081714630127	177.11523056030273	0.00043297533	1123.92
SA29_EXP_4	1340	622.784423828125	174.2113494873047	0.001952716	1124.76
SA29_EXP_4	1341	622.8434562683105	174.05181884765625	0.002187808	1125.6
SA29_EXP_4	1342	622.9938507080078	172.57071018218994	0.00041426238	1126.44
SA29_EXP_4	1343	365.5325651168823	220.50464630126953	1.8553765e-05	1127.28
SA29_EXP_4	1344	624.2039680480957	176.69214248657227	0.003886148	1128.12
SA29_EXP_4	1345	620.3985691070557	170.20517349243164	0.00010642714	1128.96
SA29_EXP_4	1346	620.2437400817871	170.84864616394043	4.498304e-05	1129.8
SA29_EXP_4	1347	624.0262985229492	175.70926666259766	0.004347678	1130.64
SA29_EXP_4	1348	622.5552558898926	173.7300968170166	0.00392203	1131.48
SA29_EXP_4	1349	374.7298240661621	206.0612154006958	2.1303891e-05	1132.32
SA29_EXP_4	1350	620.4369068145752	170.29751300811768	8.734276e-05	1133.16
SA29_EXP_4	1351	623.680305480957	176.61495208740234	0.00394943	1134.0
SA29_EXP_4	1352	666.8569564819336	103.2473373413086	2.93803e-05	1134.84
SA29_EXP_4	1353	624.6425151824951	172.43974685668945	0.0039204285	1135.68
SA29_EXP_4	1354	623.1954574584961	174.3929672241211	0.009249424	1136.52
SA29_EXP_4	1355	623.1778621673584	174.33149814605713	0.005636569	1137.36
SA29_EXP_4	1356	384.16686058044434	205.66537857055664	1.768288e-05	1138.2
SA29_EXP_4	1357	474.24817085266113	212.8358030319214	2.158239e-05	1139.04
SA29_EXP_4	1358	368.5727119445801	222.85480499267578	1.5550837e-05	1139.88
SA29_EXP_4	1359	316.1700963973999	291.7723846435547	2.202609e-05	1140.72
SA29_EXP_4	1360	626.9198417663574	94.82155323028564	5.650084e-05	1141.56
SA29_EXP_4	1361	624.9484539031982	177.18392372131348	0.0010786252	1142.4
SA29_EXP_4	1362	510.2978706359863	208.34299564361572	1.982864e-05	1143.24
SA29_EXP_4	1363	622.5237846374512	172.9694652557373	0.0016909303	1144.08
SA29_EXP_4	1364	623.9253997802734	178.27086925506592	0.001184662	1144.92
SA29_EXP_4	1365	623.9825248718262	170.3329038619995	0.00031777678	1145.76
SA29_EXP_4	1366	507.5925827026367	212.22845077514648	2.17256e-05	1146.6
SA29_EXP_4	1367	618.6753273010254	173.75959396362305	0.00024829616	1147.44
SA29_EXP_4	1368	619.9444770812988	170.26379585266113	0.00016400083	1148.28
SA29_EXP_4	1369	624.1625785827637	176.5931224822998	0.009438072	1149.12
SA29_EXP_4	1370	398.3097553253174	227.96582221984863	1.5387235e-05	1149.96
SA29_EXP_4	1371	622.6391315460205	173.61082077026367	0.0024354593	1150.8
SA29_EXP_4	1372	622.4033355712891	172.06815719604492	0.0009358887	1151.64
SA29_EXP_4	1373	622.9352951049805	172.71231651306152	0.0034393473	1152.48
SA29_EXP_4	1374	622.5966930389404	173.22049140930176	0.0026492192	1153.32
SA29_EXP_4	1375	620.2573776245117	171.33124351501465	3.8801863e-05	1154.16
SA29_EXP_4	1376	624.9236106872559	176.45326137542725	0.0037255369	1155.0
SA29_EXP_4	1377	624.5055198669434	178.10465812683105	0.002022316	1155.84
SA29_EXP_4	1378	620.9063529968262	171.7807960510254	0.00017217117	1156.68
SA29_EXP_4	1379	623.8428592681885	177.06490516662598	0.0023037877	1157.52
SA29_EXP_4	1380	667.1693801879883	102.93022155761719	5.633567e-05	1158.36
SA29_EXP_4	1381	620.0109481811523	170.31681060791016	6.885999e-05	1159.2
SA29_EXP_4	1382	620.2940940856934	170.93637943267822	0.00015175944	1160.04
SA29_EXP_4	1383	622.513484954834	173.4920310974121	0.003008193	1160.88
SA29_EXP_4	1384	623.9659309387207	177.28443145751953	0.0025940372	1161.72
SA29_EXP_4	1385	622.6214408874512	173.89662265777588	0.0013334715	1162.56
SA29_EXP_4	1386	497.177791595459	209.7427797317505	1.5774407e-05	1163.4
SA29_EXP_4	1387	619.4035053253174	169.36140060424805	8.333004e-05	1164.24
SA29_EXP_4	1388	287.72246837615967	216.27001762390137	1.647549e-05	1165.08
SA29_EXP_4	1389	622.6861953735352	172.79633045196533	0.003664619	1165.92
SA29_EXP_4	1390	665.2173042297363	103.79151821136475	0.027980803	1166.76
SA29_EXP_4	1391	624.1087913513184	177.13593006134033	0.0003398398	1167.6
SA29_EXP_4	1392	656.753396987915	103.49382877349854	0.00010240048	1168.44
SA29_EXP_4	1393	623.7330913543701	176.03445053100586	0.0130316	1169.28
SA29_EXP_4	1394	623.2869148254395	175.38997650146484	0.019343203	1170.12
SA29_EXP_4	1395	361.41114234924316	196.98078632354736	1.8056848e-05	1170.96
SA29_EXP_4	1396	623.5540866851807	173.52317333221436	0.0014017478	1171.8
SA29_EXP_4	1397	304.6931982040405	289.12808418273926	1.8563038e-05	1172.64
SA29_EXP_4	1398	663.9509201049805	104.43891048431396	5.8229267e-05	1173.48
SA29_EXP_4	1399	457.9425811767578	206.60037517547607	2.6224558e-05	1174.32
SA29_EXP_4	1400	622.6941108703613	172.52137184143066	0.0014060283	1175.16
SA29_EXP_4	1401	622.6647853851318	172.58083820343018	0.00052169175	1176.0
SA29_EXP_4	1402	299.936318397522	218.0339241027832	1.7506598e-05	1176.84
SA29_EXP_4	1403	623.3899593353271	177.2746181488037	0.0013484405	1177.68
SA29_EXP_4	1404	622.7550983428955	173.01335334777832	0.0014944401	1178.52
SA29_EXP_4	1405	623.475170135498	174.19172286987305	0.008640754	1179.36
SA29_EXP_4	1406	309.81836318969727	289.8366451263428	1.9691905e-05	1180.2
SA29_EXP_4	1407	623.1594085693359	180.4819107055664	0.00012081841	1181.04
SA29_EXP_4	1408	622.605037689209	174.60328102111816	0.007183184	1181.88
SA29_EXP_4	1409	622.5542068481445	172.4162721633911	0.0024458799	1182.72
SA29_EXP_4	1410	623.1275081634521	173.58710289001465	0.00058901816	1183.56
SA29_EXP_4	1411	623.3870506286621	171.39983654022217	0.0010152541	1184.4
SA29_EXP_4	1412	622.9545593261719	173.44176292419434	0.0015946545	1185.24
SA29_EXP_4	1413	623.2631206512451	173.6044979095459	0.002104458	1186.08
SA29_EXP_4	1414	665.4885292053223	103.8133692741394	0.000120749086	1186.92
SA29_EXP_4	1415	322.14884757995605	311.9912910461426	0.0014151002	1187.76
SA29_EXP_4	1416	620.1011180877686	170.76823711395264	7.884149e-05	1188.6
SA29_EXP_4	1417	623.2834815979004	175.4659080505371	0.023514763	1189.44
SA29_EXP_4	1418	623.1197834014893	173.35736274719238	0.0017851848	1190.28
SA29_EXP_4	1419	623.5270500183105	173.2246971130371	0.0014578055	1191.12
SA29_EXP_4	1420	623.7879753112793	176.98565483093262	0.0009897758	1191.96
SA29_EXP_4	1421	322.33219146728516	312.16358184814453	0.0015993577	1192.8
SA29_EXP_4	1422	620.3884124755859	170.9153652191162	6.245542e-05	1193.64
SA29_EXP_4	1423	313.41161727905273	291.5302848815918	2.4141462e-05	1194.48
SA29_EXP_4	1424	623.9879608154297	177.647123336792	0.0009450904	1195.32
SA29_EXP_4	1425	622.3309516906738	172.41116523742676	0.00042230092	1196.16
SA29_EXP_4	1426	322.5229740142822	313.21889877319336	0.002821636	1197.0
SA29_EXP_4	1427	622.6889610290527	172.49269008636475	0.00032350465	1197.84
SA29_EXP_4	1428	622.7817535400391	172.8979253768921	0.00025849714	1198.68
SA29_EXP_4	1429	622.6528167724609	172.89343357086182	0.011624997	1199.52
SA29_EXP_4	1430	623.3779907226562	177.08230018615723	0.0031895074	1200.36
SA29_EXP_4	1431	624.4620323181152	171.5445041656494	0.00027905975	1201.2
SA29_EXP_4	1432	623.1646537780762	174.00901794433594	0.0007342236	1202.04
SA29_EXP_4	1433	289.20273780822754	209.97558116912842	1.7800488e-05	1202.88
SA29_EXP_4	1434	623.8129615783691	176.76838874816895	0.0021128263	1203.72
SA29_EXP_4	1435	620.299482345581	171.36757850646973	8.9583e-05	1204.56
SA29_EXP_4	1436	622.549295425415	173.05572509765625	0.0008182766	1205.4
SA29_EXP_4	1437	624.4779586791992	175.87107181549072	0.0006547643	1206.24
SA29_EXP_4	1438	623.3742713928223	172.55614757537842	0.00025234092	1207.08
SA29_EXP_4	1439	622.0059394836426	172.38329887390137	0.0025298763	1207.92
SA29_EXP_4	1440	623.7043380737305	177.11743354797363	0.0007394788	1208.76
SA29_EXP_4	1441	619.2313194274902	170.58222770690918	3.2825843e-05	1209.6
SA29_EXP_4	1442	624.0916728973389	176.34178161621094	0.020923441	1210.44
SA29_EXP_4	1443	623.724365234375	173.64216327667236	0.0017486844	1211.28
SA29_EXP_4	1444	364.40372467041016	221.46350383758545	1.693462e-05	1212.12
SA29_EXP_4	1445	665.9116744995117	102.20290660858154	4.6404337e-05	1212.96
SA29_EXP_4	1446	501.57408714294434	230.86109161376953	1.3378931e-05	1213.8
SA29_EXP_4	1447	624.653148651123	177.8086280822754	0.00065037195	1214.64
SA29_EXP_4	1448	622.9085922241211	172.13441848754883	0.0008216363	1215.48
SA29_EXP_4	1449	624.0782737731934	177.5705337524414	0.005249428	1216.32
SA29_EXP_4	1450	400.53677558898926	207.08539009094238	1.4844552e-05	1217.16
SA29_EXP_4	1451	664.8775100708008	108.51227760314941	0.004438514	1218.0
SA29_EXP_4	1452	623.0896949768066	173.7487506866455	0.0014446994	1218.84
SA29_EXP_4	1453	620.2005386352539	169.9779224395752	5.32575e-05	1219.68
SA29_EXP_4	1454	622.6025581359863	173.24432373046875	0.003667641	1220.52
SA29_EXP_4	1455	623.4232902526855	171.91308975219727	0.001805461	1221.36
SA29_EXP_4	1456	622.7716445922852	173.41266632080078	0.0011956033	1222.2
SA29_EXP_4	1457	624.7865676879883	176.8498420715332	0.0009897014	1223.04
SA29_EXP_4	1458	524.5347499847412	225.66701889038086	1.7951972e-05	1223.88
SA29_EXP_4	1459	622.762393951416	171.5355634689331	0.0005597163	1224.72
SA29_EXP_4	1460	623.9382743835449	175.17605781555176	0.022490952	1225.56
SA29_EXP_4	1461	622.4785327911377	172.38286972045898	0.0036490713	1226.4
SA29_EXP_4	1462	408.8165283203125	203.6449098587036	1.8212111e-05	1227.24
SA29_EXP_4	1463	623.1675148010254	172.79668807983398	0.002638057	1228.08
SA29_EXP_4	1464	624.2412567138672	175.72802066802979	0.0025636908	1228.92
SA29_EXP_4	1465	624.7367858886719	175.9315824508667	0.0063943984	1229.76
SA29_EXP_4	1466	623.1700420379639	173.6293888092041	0.0021332137	1230.6
SA29_EXP_4	1467	383.07175636291504	205.0101613998413	1.722515e-05	1231.44
SA29_EXP_4	1468	380.9168338775635	205.45447826385498	2.0219946e-05	1232.28
SA29_EXP_4	1469	622.628116607666	172.91534900665283	0.012310782	1233.12
SA29_EXP_4	1470	622.8062629699707	173.6330223083496	0.000962639	1233.96
SA29_EXP_4	1471	624.0819931030273	176.97508335113525	0.00034448548	1234.8
SA29_EXP_4	1472	624.3175983428955	176.23108863830566	0.0016372318	1235.64
SA29_EXP_4	1473	623.9490985870361	176.7557144165039	0.003816839	1236.48
SA29_EXP_4	1474	622.8639602661133	173.08557987213135	0.0007033669	1237.32
SA29_EXP_4	1475	623.0507850646973	173.64553928375244	0.0021622684	1238.16
SA29_EXP_4	1476	624.2122650146484	176.22808456420898	0.009342747	1239.0
SA29_EXP_4	1477	622.9916572570801	174.74514484405518	0.0017557624	1239.84
SA29_EXP_4	1478	623.2061862945557	174.73623275756836	0.001973283	1240.68
SA29_EXP_4	1479	619.9512481689453	170.95816612243652	4.224496e-05	1241.52
SA29_EXP_4	1480	305.67991733551025	218.4147548675537	2.4312201e-05	1242.36
SA29_EXP_4	1481	622.7285385131836	172.31082916259766	0.00044763938	1243.2
SA29_EXP_4	1482	623.3617782592773	173.40622901916504	0.0003104151	1244.04
SA29_EXP_4	1483	620.4219818115234	171.9506549835205	4.3798897e-05	1244.88
SA29_EXP_4	1484	622.7240562438965	171.76368713378906	0.0009956833	1245.72
SA29_EXP_4	1485	323.00283908843994	313.14977645874023	0.0023774211	1246.56
SA29_EXP_4	1486	623.4062671661377	177.6208734512329	0.0016848767	1247.4
SA29_EXP_4	1487	622.7499961853027	173.99911880493164	0.0015287793	1248.24
SA29_EXP_4	1488	624.4776725769043	176.7809772491455	0.0015198606	1249.08
SA29_EXP_4	1489	623.663330078125	174.70234394073486	0.0007368964	1249.92
SA29_EXP_4	1490	619.953203201294	176.79616928100586	7.3841315e-05	1250.76
SA29_EXP_4	1491	312.0734453201294	205.61628341674805	1.6281061e-05	1251.6
SA29_EXP_4	1492	322.519326210022	311.8370246887207	0.0020540524	1252.44
SA29_EXP_4	1493	321.81787490844727	311.9160461425781	0.001591282	1253.28
SA29_EXP_4	1494	622.3165512084961	173.3308982849121	0.0015619494	1254.12
SA29_EXP_4	1495	624.5321273803711	177.3850965499878	0.00045349426	1254.96
SA29_EXP_4	1496	322.6010799407959	312.9434108734131	0.0014261467	1255.8
SA29_EXP_4	1497	323.4973907470703	313.43061447143555	0.00276603	1256.64
SA29_EXP_4	1498	306.1404228210449	288.5621738433838	1.785886e-05	1257.48
SA29_EXP_4	1499	322.9069232940674	312.5767135620117	0.00228313	1258.32
SA29_EXP_4	1500	323.07395935058594	313.3707046508789	0.0019097204	1259.16
SA29_EXP_4	1501	493.5591697692871	207.66334533691406	1.9264533e-05	1260.0
SA29_EXP_4	1502	516.1238670349121	224.05561923980713	3.075465e-05	1260.84
SA29_EXP_4	1503	622.8823661804199	172.96042442321777	0.0034869467	1261.68
SA29_EXP_4	1504	619.664478302002	171.2281036376953	7.02591e-05	1262.52
SA29_EXP_4	1505	619.672441482544	170.97424507141113	0.0001121699	1263.36
SA29_EXP_4	1506	623.0979919433594	173.92905235290527	0.0031018504	1264.2
SA29_EXP_4	1507	620.258903503418	169.42208290100098	4.226756e-05	1265.04
SA29_EXP_4	1508	623.0116844177246	173.15320014953613	0.0021521328	1265.88
SA29_EXP_4	1509	261.8337631225586	217.69403457641602	2.0972573e-05	1266.72
SA29_EXP_4	1510	302.587890625	217.5321865081787	1.7787337e-05	1267.56
SA29_EXP_4	1511	521.4770317077637	223.46746444702148	2.6767799e-05	1268.4
SA29_EXP_4	1512	620.0667381286621	170.38301467895508	6.486665e-05	1269.24
SA29_EXP_4	1513	384.92448329925537	205.91002464294434	2.2682e-05	1270.08
SA29_EXP_4	1514	622.5422859191895	172.95762062072754	0.00077474106	1270.92
SA29_EXP_4	1515	622.9252815246582	172.42612838745117	0.00058867753	1271.76
SA29_EXP_4	1516	623.2380867004395	174.17803287506104	0.00068219396	1272.6
SA29_EXP_4	1517	622.5692272186279	171.57691955566406	0.006941708	1273.44
SA29_EXP_4	1518	302.6167392730713	218.29473495483398	1.5958216e-05	1274.28
SA29_EXP_4	1519	622.7064609527588	173.27001571655273	0.0019503116	1275.12
SA29_EXP_4	1520	622.9068279266357	173.47417831420898	0.00098412	1275.96
SA29_EXP_4	1521	622.8081703186035	173.39624404907227	0.0014960491	1276.8
SA29_EXP_4	1522	624.1441249847412	171.1412000656128	0.00021488118	1277.64
SA29_EXP_4	1523	322.89109230041504	312.79266357421875	0.0019322976	1278.48
SA29_EXP_4	1524	375.54776668548584	218.2252550125122	2.6541064e-05	1279.32
SA29_EXP_4	1525	624.3182182312012	176.64626598358154	0.0003840793	1280.16
SA29_EXP_4	1526	321.89836502075195	312.16343879699707	0.0015994575	1281.0
SA29_EXP_4	1527	619.6377754211426	170.4305648803711	8.454385e-05	1281.84
SA29_EXP_4	1528	623.4492301940918	177.17313766479492	0.0008179726	1282.68
SA29_EXP_4	1529	622.2517013549805	172.80163764953613	0.004762246	1283.52
SA29_EXP_4	1530	381.6957950592041	205.0468397140503	1.2084809e-05	1284.36
SA29_EXP_4	1531	622.7445602416992	173.91423225402832	0.0017804666	1285.2
SA29_EXP_4	1532	367.03662872314453	204.4395875930786	1.263193e-05	1286.04
SA29_EXP_4	1533	623.7898826599121	173.24041843414307	0.0013537561	1286.88
SA29_EXP_4	1534	625.084114074707	170.28406620025635	3.775731e-05	1287.72
SA29_EXP_4	1535	523.2627868652344	221.34532928466797	2.5061245e-05	1288.56
SA29_EXP_4	1536	398.5820770263672	206.9058322906494	1.6476903e-05	1289.4
SA29_EXP_4	1537	624.1077899932861	176.84858322143555	0.0019312827	1290.24
SA29_EXP_4	1538	516.2691116333008	238.81101608276367	1.3734929e-05	1291.08
SA29_EXP_4	1539	623.216724395752	176.43098831176758	0.008176885	1291.92
SA29_EXP_4	1540	623.535966873169	175.65337657928467	0.035994425	1292.76
SA29_EXP_4	1541	302.1677255630493	291.2559413909912	2.1201986e-05	1293.6
SA29_EXP_4	1542	622.8466033935547	176.97213649749756	0.0035297624	1294.44
SA29_EXP_4	1543	620.2314376831055	170.28127670288086	0.00015016852	1295.28
SA29_EXP_4	1544	323.0191707611084	312.9330825805664	0.0017882925	1296.12
SA29_EXP_4	1545	623.2130527496338	174.2296600341797	0.0013847769	1296.96
SA29_EXP_4	1546	314.7005081176758	214.57849502563477	2.3914521e-05	1297.8
SA29_EXP_4	1547	623.2522010803223	173.83941650390625	0.0020401545	1298.64
SA29_EXP_4	1548	623.1023788452148	173.31530570983887	0.002304327	1299.48
SA29_EXP_4	1549	620.5222129821777	170.90781211853027	4.1230087e-05	1300.32
SA29_EXP_4	1550	385.3246212005615	207.82094478607178	1.655032e-05	1301.16
SA29_EXP_4	1551	512.5514507293701	222.93166637420654	2.6365837e-05	1302.0
SA29_EXP_4	1552	623.8043308258057	176.1353874206543	0.008014709	1302.84
SA29_EXP_4	1553	623.0166435241699	174.2252540588379	0.0009888097	1303.68
SA29_EXP_4	1554	623.2429504394531	172.9740858078003	0.0013422085	1304.52
SA29_EXP_4	1555	623.9341735839844	176.75185203552246	0.0018875316	1305.36
SA29_EXP_4	1556	623.1997013092041	172.3049783706665	0.002599788	1306.2
SA29_EXP_4	1557	623.9494323730469	169.97933864593506	0.0006742583	1307.04
SA29_EXP_4	1558	402.66456604003906	203.58980655670166	1.7206221e-05	1307.88
SA29_EXP_4	1559	623.8264083862305	177.05646514892578	0.0005170698	1308.72
SA29_EXP_4	1560	623.67262840271	173.50669384002686	0.0004009756	1309.56
SA29_EXP_4	1561	620.078182220459	170.53812503814697	3.3911863e-05	1310.4
SA29_EXP_4	1562	623.0323791503906	173.1242036819458	0.0013864462	1311.24
SA29_EXP_4	1563	623.2685089111328	173.9677906036377	0.0023594724	1312.08
SA29_EXP_4	1564	623.2735633850098	177.05589294433594	0.002770407	1312.92
SA29_EXP_4	1565	623.3580589294434	174.01987552642822	0.0018913003	1313.76
SA29_EXP_4	1566	385.6123924255371	203.4441089630127	2.5396215e-05	1314.6
SA29_EXP_4	1567	623.1310367584229	172.60003566741943	0.0007759188	1315.44
SA29_EXP_4	1568	622.2755432128906	174.03928756713867	0.014409338	1316.28
SA29_EXP_4	1569	622.3487854003906	172.9362916946411	0.0012922703	1317.12
SA29_EXP_4	1570	386.4156246185303	224.5785140991211	1.7050193e-05	1317.96
SA29_EXP_4	1571	623.466682434082	173.71573448181152	0.0010680489	1318.8
SA29_EXP_4	1572	624.7860908508301	177.00922966003418	0.0018540018	1319.64
SA29_EXP_4	1573	507.07411766052246	206.28818035125732	2.0722391e-05	1320.48
SA29_EXP_4	1574	675.6319046020508	104.58693981170654	2.5133259e-05	1321.32
SA29_EXP_4	1575	625.8500099182129	176.6191005706787	0.00048439688	1322.16
SA29_EXP_4	1576	624.1527557373047	178.03188800811768	0.00065345794	1323.0
SA29_EXP_4	1577	623.4578132629395	176.71528816223145	0.0022904694	1323.84
SA29_EXP_4	1578	443.82944107055664	199.84943389892578	1.8842704e-05	1324.68
SA29_EXP_4	1579	622.6975917816162	173.90570640563965	0.0008491016	1325.52
SA29_EXP_4	1580	622.350025177002	173.07217597961426	0.001994258	1326.36
SA29_EXP_4	1581	624.0338325500488	176.62837028503418	0.00066764525	1327.2
SA29_EXP_4	1582	519.971752166748	209.22122955322266	1.3752256e-05	1328.04
SA29_EXP_4	1583	622.690486907959	173.43194961547852	0.0065058875	1328.88
SA29_EXP_4	1584	622.7566719055176	173.34071159362793	0.0025362931	1329.72
SA29_EXP_4	1585	623.6043930053711	177.5351858139038	0.0007183001	1330.56
SA29_EXP_4	1586	623.8685607910156	175.9594202041626	0.0038438896	1331.4
SA29_EXP_4	1587	623.7413883209229	172.67681121826172	0.041413814	1332.24
SA29_EXP_4	1588	623.1293678283691	173.58458518981934	0.00053368934	1333.08
SA29_EXP_4	1589	321.0033655166626	317.23706245422363	0.009036114	1333.92
SA29_EXP_4	1590	623.5614776611328	175.46253204345703	0.012519122	1334.76
SA29_EXP_4	1591	623.3271598815918	171.52135848999023	0.00041447868	1335.6
SA29_EXP_4	1592	620.4841613769531	171.61425590515137	0.00015243846	1336.44
SA29_EXP_4	1593	624.3398666381836	177.84597873687744	0.00078052405	1337.28
SA29_EXP_4	1594	400.43954849243164	207.11846351623535	2.2271017e-05	1338.12
SA29_EXP_4	1595	623.9777088165283	179.68573093414307	0.0010983616	1338.96
SA29_EXP_4	1596	623.0217933654785	174.2063283920288	0.0010112807	1339.8
SA29_EXP_4	1597	445.1692581176758	208.30510139465332	1.6392705e-05	1340.64
SA29_EXP_4	1598	623.9264011383057	175.88775157928467	0.0028826348	1341.48
SA29_EXP_4	1599	321.2034225463867	312.42382049560547	0.0013977216	1342.32
SA29_EXP_4	1600	446.68145179748535	210.21812438964844	1.9046292e-05	1343.16
SA29_EXP_4	1601	379.9699306488037	206.78617000579834	1.7420047e-05	1344.0
SA29_EXP_4	1602	315.05799293518066	216.38086795806885	1.6840968e-05	1344.84
SA29_EXP_4	1603	238.25197219848633	303.085241317749	1.7166785e-05	1345.68
SA29_EXP_4	1604	622.8309631347656	173.58080863952637	0.004401489	1346.52
SA29_EXP_4	1605	623.8659858703613	177.54979133605957	0.0028381003	1347.36
SA29_EXP_4	1606	322.2472667694092	312.689151763916	0.0005739109	1348.2
SA29_EXP_4	1607	322.8628396987915	317.0607376098633	0.030678313	1349.04
SA29_EXP_4	1608	322.93410301208496	312.4289131164551	0.0037527743	1349.88
SA29_EXP_4	1609	623.4763145446777	176.68999671936035	0.005688334	1350.72
SA29_EXP_4	1610	622.8335857391357	173.4657096862793	0.006156014	1351.56
SA29_EXP_4	1611	623.0706214904785	173.89719486236572	0.0018688063	1352.4
SA29_EXP_4	1612	623.133373260498	173.32159996032715	0.017992578	1353.24
SA29_EXP_4	1613	620.1562881469727	171.89560890197754	2.517272e-05	1354.08
SA29_EXP_4	1614	623.3011245727539	175.061616897583	0.00120419	1354.92
SA29_EXP_4	1615	619.7577953338623	169.75879669189453	0.00013019113	1355.76
SA29_EXP_4	1616	314.7871971130371	292.0556831359863	2.2522236e-05	1356.6
SA29_EXP_4	1617	665.2541160583496	102.93033599853516	6.974847e-05	1357.44
SA29_EXP_4	1618	385.2102041244507	206.84041500091553	1.748881e-05	1358.28
SA29_EXP_4	1619	624.4067192077637	177.3017120361328	0.0002952092	1359.12
SA29_EXP_4	1620	624.1357326507568	176.42475128173828	0.0030686462	1359.96
SA29_EXP_4	1621	622.6686477661133	173.80093574523926	0.0043850606	1360.8
SA29_EXP_4	1622	661.3876819610596	104.14036273956299	0.00015799659	1361.64
SA29_EXP_4	1623	663.371467590332	104.97057437896729	0.00013094186	1362.48
SA29_EXP_4	1624	623.3968734741211	174.09384727478027	0.0011730829	1363.32
SA29_EXP_4	1625	620.8835601806641	171.69888496398926	0.00028229825	1364.16
SA29_EXP_4	1626	665.0446891784668	105.36672592163086	0.00029315642	1365.0
SA29_EXP_4	1627	474.71466064453125	207.70561695098877	2.0283758e-05	1365.84
SA29_EXP_4	1628	623.2615947723389	173.73478889465332	0.0013556591	1366.68
SA29_EXP_4	1629	619.7936058044434	169.8757553100586	0.00023593483	1367.52
SA29_EXP_4	1630	662.3082160949707	104.67535972595215	0.0010648104	1368.36
SA29_EXP_4	1631	624.5145797729492	177.51957893371582	0.000424997	1369.2
SA29_EXP_4	1632	624.1913795471191	176.30298614501953	0.0026018496	1370.04
SA29_EXP_4	1633	320.6695079803467	313.04680824279785	0.0037597425	1370.88
SA29_EXP_4	1634	618.5111999511719	169.88588333129883	1.7824626e-05	1371.72
SA29_EXP_4	1635	623.3702659606934	176.8655490875244	0.0023230456	1372.56
SA29_EXP_4	1636	623.5398769378662	177.23793983459473	0.00063477096	1373.4
SA29_EXP_4	1637	262.62831687927246	221.3024139404297	2.3883937e-05	1374.24
SA29_EXP_4	1638	492.9154396057129	208.69056701660156	1.7552538e-05	1375.08
SA29_EXP_4	1639	508.0636501312256	208.92235279083252	1.6432587e-05	1375.92
SA29_EXP_4	1640	623.302412033081	177.17019081115723	0.005454464	1376.76
SA29_EXP_4	1641	624.4522094726562	177.21124649047852	0.02012347	1377.6
SA29_EXP_4	1642	446.3228225708008	206.74228191375732	1.5437678e-05	1378.44
SA29_EXP_4	1643	623.7537860870361	178.08609008789062	0.0006367029	1379.28
SA29_EXP_4	1644	524.5437145233154	223.0076551437378	2.340886e-05	1380.12
SA29_EXP_4	1645	618.2884216308594	173.17152500152588	0.00022829935	1380.96
SA29_EXP_4	1646	623.2413291931152	172.7285671234131	0.00045771085	1381.8
SA29_EXP_4	1647	623.8611698150635	170.37363052368164	0.00044685154	1382.64
SA29_EXP_4	1648	619.5902824401855	169.9753761291504	3.9687155e-05	1383.48
SA29_EXP_4	1649	623.3974456787109	173.04247856140137	0.0011532151	1384.32
SA29_EXP_4	1650	623.9724159240723	173.36753368377686	0.00033623705	1385.16
SA29_EXP_4	1651	374.45201873779297	207.59273529052734	1.7264667e-05	1386.0
SA29_EXP_4	1652	622.7285861968994	172.4142551422119	0.0046146396	1386.84
SA29_EXP_4	1653	623.4883308410645	174.782395362854	0.0010487769	1387.68
SA29_EXP_4	1654	623.755931854248	172.72624969482422	0.0014844807	1388.52
SA29_EXP_4	1655	624.2336750030518	176.79322242736816	0.00069428823	1389.36
SA29_EXP_4	1656	464.9892807006836	198.28242301940918	1.6429201e-05	1390.2
SA29_EXP_4	1657	623.0254650115967	171.9284963607788	0.0012018478	1391.04
SA29_EXP_4	1658	623.4438896179199	173.75198364257812	0.00038539656	1391.88
SA29_EXP_4	1659	623.7826824188232	175.98042011260986	0.0028204527	1392.72
SA29_EXP_4	1660	623.2216835021973	178.94817352294922	0.0006907205	1393.56
SA29_EXP_4	1661	623.0870246887207	177.4585247039795	0.05612405	1394.4
SA29_EXP_4	1662	624.6150970458984	177.85901069641113	0.0017055357	1395.24
SA29_EXP_4	1663	513.2443428039551	221.13163948059082	2.8522456e-05	1396.08
SA29_EXP_4	1664	303.4893035888672	292.0231533050537	1.5913414e-05	1396.92
SA29_EXP_4	1665	623.1959342956543	173.2631492614746	0.0009491583	1397.76
SA29_EXP_4	1666	624.0686416625977	178.0971908569336	0.00020512284	1398.6
SA29_EXP_4	1667	623.0813503265381	173.4675121307373	0.0007033535	1399.44
SA29_EXP_4	1668	623.0295658111572	172.42220878601074	0.0010557822	1400.28
SA29_EXP_4	1669	306.8105936050415	289.1239356994629	2.5656884e-05	1401.12
SA29_EXP_4	1670	620.2330589294434	170.97609043121338	0.0001263203	1401.96
SA29_EXP_4	1671	619.6983814239502	171.15411758422852	9.6409625e-05	1402.8
SA29_EXP_4	1672	619.6978569030762	170.4214382171631	6.563184e-05	1403.64
SA29_EXP_4	1673	675.956916809082	106.33242130279541	2.1480175e-05	1404.48
SA29_EXP_4	1674	623.6083030700684	174.14669036865234	0.0006246268	1405.32
SA29_EXP_4	1675	623.49853515625	174.22442436218262	0.002194237	1406.16
SA29_EXP_4	1676	322.365927696228	315.9382438659668	0.024212217	1407.0
SA29_EXP_4	1677	322.0012664794922	317.3756790161133	0.043658152	1407.84
SA29_EXP_4	1678	314.51289653778076	292.6105785369873	2.2592923e-05	1408.68
SA29_EXP_4	1679	624.1706371307373	176.697678565979	0.0013481041	1409.52
SA29_EXP_4	1680	436.4319324493408	220.5188512802124	2.5515266e-05	1410.36
SA29_EXP_4	1681	360.4989290237427	210.3132963180542	2.4419322e-05	1411.2
SA29_EXP_4	1682	618.7204360961914	170.71060180664062	6.349191e-05	1412.04
SA29_EXP_4	1683	514.4726753234863	222.59496688842773	3.0239651e-05	1412.88
SA29_EXP_4	1684	388.0282163619995	205.3299379348755	2.1126742e-05	1413.72
SA29_EXP_4	1685	511.45968437194824	203.8279151916504	2.077439e-05	1414.56
SA29_EXP_4	1686	622.691822052002	173.6245822906494	0.0030022855	1415.4
SA29_EXP_4	1687	619.3006992340088	169.98929500579834	4.8225458e-05	1416.24
SA29_EXP_4	1688	622.7206707000732	173.05585384368896	0.0018873331	1417.08
SA29_EXP_4	1689	623.1134414672852	174.21502590179443	0.0007348333	1417.92
SA29_EXP_4	1690	622.8731632232666	173.06699752807617	0.0013354046	1418.76
SA29_EXP_4	1691	623.6158847808838	177.69531726837158	0.0006140282	1419.6
SA29_EXP_4	1692	620.307207107544	171.40568733215332	0.00014663723	1420.44
SA29_EXP_4	1693	426.78160667419434	215.70237636566162	1.6366183e-05	1421.28
SA29_EXP_4	1694	623.0095863342285	173.54269981384277	0.0010440174	1422.12
SA29_EXP_4	1695	623.8155364990234	178.0375099182129	0.0026968108	1422.96
SA29_EXP_4	1696	310.9360694885254	291.35979652404785	2.1560663e-05	1423.8
SA29_EXP_4	1697	623.8828659057617	176.87644958496094	0.0073740473	1424.64
SA29_EXP_4	1698	623.9419937133789	177.2638463973999	0.002618022	1425.48
SA29_EXP_4	1699	623.7980842590332	176.91106796264648	0.0021975604	1426.32
SA29_EXP_4	1700	623.892879486084	173.8557243347168	0.00091985124	1427.16
SA29_EXP_4	1701	624.3975639343262	177.4871063232422	0.0009013961	1428.0
SA29_EXP_4	1702	391.97449684143066	228.94143104553223	1.671036e-05	1428.84
SA29_EXP_4	1703	622.7323532104492	172.97080993652344	0.0014321724	1429.68
SA29_EXP_4	1704	622.7309226989746	173.61411094665527	0.0022573532	1430.52
SA29_EXP_4	1705	623.0764865875244	174.12662029266357	0.0011694634	1431.36
SA29_EXP_4	1706	623.4239101409912	178.18695545196533	0.003493084	1432.2
SA29_EXP_4	1707	465.56262969970703	208.39327812194824	1.9616406e-05	1433.04
SA29_EXP_4	1708	424.06153678894043	207.18907356262207	1.4167753e-05	1433.88
SA29_EXP_4	1709	210.6571912765503	229.35333251953125	1.7732986e-05	1434.72
SA29_EXP_4	1710	478.3249855041504	205.21037578582764	1.5173884e-05	1435.56
SA29_EXP_4	1711	623.0998992919922	172.66862869262695	0.00072333525	1436.4
SA29_EXP_4	1712	508.69035720825195	207.67703533172607	2.2800303e-05	1437.24
SA29_EXP_4	1713	625.1660823822021	172.05820083618164	0.00018873409	1438.08
SA29_EXP_4	1714	622.5978374481201	173.16415786743164	0.005284325	1438.92
SA29_EXP_4	1715	622.5835800170898	171.4293622970581	0.0008913309	1439.76
SA29_EXP_4	1716	655.7172775268555	103.8960599899292	2.0049478e-05	1440.6
SA29_EXP_4	1717	623.6467361450195	177.52334117889404	0.00065234257	1441.44
SA29_EXP_4	1718	623.4236717224121	177.08003997802734	0.0022408906	1442.28
SA29_EXP_4	1719	622.8805541992188	173.1910514831543	0.004321509	1443.12
SA29_EXP_4	1720	618.5089588165283	170.0394630432129	0.00014144559	1443.96
SA29_EXP_4	1721	508.96434783935547	206.1220121383667	1.9684056e-05	1444.8
SA29_EXP_4	1722	623.2067584991455	173.3748435974121	0.00153016	1445.64
SA29_EXP_4	1723	623.0890274047852	172.5738286972046	0.0018820185	1446.48
SA29_EXP_4	1724	622.6444721221924	174.59967613220215	0.0011159589	1447.32
SA29_EXP_4	1725	392.26953983306885	223.48764896392822	2.0994727e-05	1448.16
SA29_EXP_4	1726	463.0923271179199	206.86720848083496	1.8914105e-05	1449.0
SA29_EXP_4	1727	624.5634078979492	176.8659496307373	0.005582837	1449.84
SA29_EXP_4	1728	623.6831665039062	177.49099731445312	0.0025144564	1450.68
SA29_EXP_4	1729	623.5329627990723	177.65985488891602	0.0016677966	1451.52
SA29_EXP_4	1730	622.5265502929688	172.9804515838623	0.001037736	1452.36
SA29_EXP_4	1731	619.4775581359863	170.60568809509277	4.066331e-05	1453.2
SA29_EXP_4	1732	625.1498222351074	174.77665901184082	0.0019039497	1454.04
SA29_EXP_4	1733	301.8047332763672	210.4257345199585	2.2323922e-05	1454.88
SA29_EXP_4	1734	623.0236053466797	174.54872131347656	0.0009877571	1455.72
SA29_EXP_4	1735	622.9975700378418	173.28580856323242	0.004766051	1456.56
SA29_EXP_4	1736	623.1812477111816	173.86911392211914	0.0015643128	1457.4
SA29_EXP_4	1737	622.7731227874756	173.04455280303955	0.0022920729	1458.24
SA29_EXP_4	1738	623.6805438995361	176.05822563171387	0.0038360883	1459.08
SA29_EXP_4	1739	623.575496673584	175.86181640625	0.0009975577	1459.92
SA29_EXP_4	1740	515.2249336242676	218.31124305725098	2.6176982e-05	1460.76
SA29_EXP_4	1741	665.3697967529297	104.9615478515625	5.6036588e-05	1461.6
SA29_EXP_4	1742	386.00733280181885	205.28077125549316	1.9274017e-05	1462.44
SA29_EXP_4	1743	623.544979095459	177.19034671783447	0.0057876883	1463.28
SA29_EXP_4	1744	623.4174251556396	173.8573408126831	0.0009220422	1464.12
SA29_EXP_4	1745	623.7176895141602	176.51158332824707	0.000608449	1464.96
SA29_EXP_4	1746	623.4514236450195	177.0259666442871	0.0032334405	1465.8
SA29_EXP_4	1747	623.0645179748535	174.80176448822021	0.002334585	1466.64
SA29_EXP_4	1748	383.174467086792	203.45622539520264	2.0152858e-05	1467.48
SA29_EXP_4	1749	400.84590911865234	232.60661602020264	1.277347e-05	1468.32
SA29_EXP_4	1750	620.1708793640137	170.67262172698975	0.00013995734	1469.16
SA29_EXP_4	1751	322.88758754730225	312.66846656799316	0.00088468555	1470.0
SA29_EXP_4	1752	622.3934650421143	173.18055152893066	0.0037593693	1470.84
SA29_EXP_4	1753	322.6564407348633	312.7295207977295	0.0034138802	1471.68
SA29_EXP_4	1754	622.7206230163574	171.82188034057617	0.0021956698	1472.52
SA29_EXP_4	1755	619.7436332702637	171.17843627929688	3.46668e-05	1473.36
SA29_EXP_4	1756	443.72572898864746	202.65084743499756	1.471856e-05	1474.2
SA29_EXP_4	1757	322.88222312927246	312.6255226135254	0.0039681303	1475.04
SA29_EXP_4	1758	323.2701539993286	312.7100658416748	0.0069086454	1475.88
SA29_EXP_4	1759	320.8540439605713	314.29773330688477	0.00672801	1476.72
SA29_EXP_4	1760	464.9559497833252	202.63612747192383	1.5162732e-05	1477.56
SA29_EXP_4	1761	322.38495349884033	316.7271137237549	0.031151207	1478.4
SA29_EXP_4	1762	622.8262901306152	173.7524127960205	0.008526789	1479.24
SA29_EXP_4	1763	624.9598026275635	170.98929405212402	0.00056565454	1480.08
SA29_EXP_4	1764	622.8709697723389	173.7191390991211	0.004738125	1480.92
SA29_EXP_4	1765	623.6872673034668	176.74285411834717	0.0021788338	1481.76
SA29_EXP_4	1766	622.5394248962402	173.23036193847656	0.0015020802	1482.6
SA29_EXP_4	1767	623.7808704376221	175.88510513305664	0.023472264	1483.44
SA29_EXP_4	1768	623.6093997955322	177.27915287017822	0.009541565	1484.28
SA29_EXP_4	1769	623.6429214477539	176.46626472473145	0.0039264173	1485.12
SA29_EXP_4	1770	622.6855754852295	173.79761695861816	0.0041850293	1485.96
SA29_EXP_4	1771	321.34833335876465	312.1233558654785	0.002209364	1486.8
SA29_EXP_4	1772	623.0962753295898	173.03732872009277	0.00071051426	1487.64
SA29_EXP_4	1773	322.77190685272217	312.7540397644043	0.0025676638	1488.48
SA29_EXP_4	1774	624.2278099060059	172.2537660598755	0.0023605567	1489.32
SA29_EXP_4	1775	368.61252784729004	221.2371826171875	1.4040753e-05	1490.16
SA29_EXP_4	1776	664.931583404541	103.18435192108154	0.00016232277	1491.0
SA29_EXP_4	1777	622.8339672088623	172.36388683319092	0.0013068707	1491.84
SA29_EXP_4	1778	623.057746887207	172.83677101135254	0.0007886167	1492.68
SA29_EXP_4	1779	623.8077163696289	176.61197662353516	0.0010229758	1493.52
SA29_EXP_4	1780	622.5951194763184	173.51832389831543	0.0027810812	1494.36
SA29_EXP_4	1781	624.6289253234863	177.01349258422852	0.0010307286	1495.2
SA29_EXP_4	1782	622.2373008728027	171.8529510498047	0.0016895593	1496.04
SA29_EXP_4	1783	622.651481628418	172.88475036621094	0.013328809	1496.88
SA29_EXP_4	1784	623.633861541748	177.87311553955078	0.00050548813	1497.72
SA29_EXP_4	1785	316.9126510620117	291.6716766357422	2.0095455e-05	1498.56
SA29_EXP_4	1786	623.8409996032715	174.1271209716797	0.0013578986	1499.4
SA29_EXP_4	1787	663.7651443481445	104.31479930877686	0.006134035	1500.24
SA29_EXP_4	1788	622.7784156799316	172.51779556274414	0.002217395	1501.08
SA29_EXP_4	1789	623.9326000213623	178.4979772567749	0.0015482833	1501.92
SA29_EXP_4	1790	367.17820167541504	222.34522819519043	1.2609086e-05	1502.76
SA29_EXP_4	1791	624.5014190673828	177.53198146820068	0.0083347345	1503.6
SA29_EXP_4	1792	623.4103202819824	173.84453773498535	0.00046938306	1504.44
SA29_EXP_4	1793	327.9611110687256	310.1714515686035	0.00015461115	1505.28
SA29_EXP_4	1794	622.7402687072754	173.53826522827148	0.0076013757	1506.12
SA29_EXP_4	1795	623.7824440002441	177.9242992401123	0.00070912647	1506.96
SA29_EXP_4	1796	622.2714424133301	171.78311347961426	0.007194333	1507.8
SA29_EXP_4	1797	623.9935874938965	177.48042583465576	0.003130373	1508.64
SA29_EXP_4	1798	622.9707717895508	172.1462345123291	0.0013786743	1509.48
SA29_EXP_4	1799	622.955322265625	174.30932521820068	0.0014310448	1510.32
SA29_EXP_4	1800	623.0547904968262	172.83947467803955	0.0005979249	1511.16
SA29_EXP_4	1801	623.4276294708252	176.94242477416992	0.0014642508	1512.0
SA29_EXP_4	1802	317.2517776489258	292.0052433013916	2.2553058e-05	1512.84
SA29_EXP_4	1803	625.2447128295898	172.73386001586914	0.0019723584	1513.68
SA29_EXP_4	1804	624.7662544250488	177.3371171951294	0.0024912732	1514.52
SA29_EXP_4	1805	622.7322101593018	173.07220458984375	0.0026600119	1515.36
SA29_EXP_4	1806	623.7808227539062	175.42874336242676	0.013438038	1516.2
SA29_EXP_4	1807	367.6208972930908	227.1872091293335	3.5417466e-05	1517.04
SA29_EXP_4	1808	624.6331214904785	176.78715705871582	0.00075659144	1517.88
SA29_EXP_4	1809	623.4908103942871	173.3957004547119	0.00049034256	1518.72
SA29_EXP_4	1810	623.08669090271	173.24276447296143	0.0012911679	1519.56
SA29_EXP_4	1811	624.2622375488281	177.0073127746582	0.001266328	1520.4
SA29_EXP_4	1812	623.3055114746094	173.10256004333496	0.0006524906	1521.24
SA29_EXP_4	1813	275.0688314437866	217.29463577270508	2.3964976e-05	1522.08
SA29_EXP_4	1814	622.480297088623	174.2186737060547	0.011035318	1522.92
SA29_EXP_4	1815	623.8785743713379	176.04214668273926	0.002180934	1523.76
SA29_EXP_4	1816	623.2001781463623	173.42808723449707	0.0011394352	1524.6
SA29_EXP_4	1817	622.9507446289062	173.5980749130249	0.00078023254	1525.44
SA29_EXP_4	1818	623.5811233520508	178.0735158920288	0.0013217429	1526.28
SA29_EXP_4	1819	622.4384307861328	172.7239751815796	0.0018628929	1527.12
SA29_EXP_4	1820	218.13063621520996	306.9304847717285	1.7767163e-05	1527.96
SA29_EXP_4	1821	619.4174766540527	172.12986946105957	9.7311386e-05	1528.8
SA29_EXP_4	1822	664.0705108642578	105.80163717269897	0.00012845901	1529.64
SA29_EXP_4	1823	624.1057395935059	176.54655933380127	0.0009949722	1530.48
SA29_EXP_4	1824	394.4206714630127	211.10730171203613	1.7898143e-05	1531.32
SA29_EXP_4	1825	620.3968048095703	170.1122760772705	0.00011531266	1532.16
SA29_EXP_4	1826	622.360372543335	173.4528350830078	0.0011950317	1533.0
SA29_EXP_4	1827	622.8435516357422	174.94145393371582	0.0018698366	1533.84
SA29_EXP_4	1828	622.5561141967773	173.72451782226562	0.009523853	1534.68
SA29_EXP_4	1829	623.4174728393555	177.56192207336426	0.0028522806	1535.52
SA29_EXP_4	1830	623.2427597045898	174.5496940612793	0.0016129293	1536.36
SA29_EXP_4	1831	623.819637298584	173.58166694641113	0.00016733826	1537.2
SA29_EXP_4	1832	622.4690437316895	171.59540176391602	0.0017722616	1538.04
SA29_EXP_4	1833	260.0048542022705	220.71959495544434	2.2578064e-05	1538.88
SA29_EXP_4	1834	622.8041648864746	173.02544116973877	0.0043741553	1539.72
SA29_EXP_4	1835	624.2918968200684	176.7436408996582	0.0017734447	1540.56
SA29_EXP_4	1836	526.3089179992676	220.1597499847412	2.1909484e-05	1541.4
SA29_EXP_4	1837	623.6981391906738	177.6388120651245	0.0010294263	1542.24
SA29_EXP_4	1838	623.6876487731934	178.17984580993652	0.001710875	1543.08
SA29_EXP_4	1839	622.5594520568848	172.736234664917	0.0007188274	1543.92
SA29_EXP_4	1840	623.3102798461914	172.51789569854736	0.0005225599	1544.76
SA29_EXP_4	1841	443.9335823059082	207.73345470428467	1.811461e-05	1545.6
SA29_EXP_4	1842	399.3722438812256	204.4889259338379	1.9687453e-05	1546.44
SA29_EXP_4	1843	322.47328758239746	311.98368072509766	0.002010456	1547.28
SA29_EXP_4	1844	622.4278450012207	174.79220867156982	0.0037513718	1548.12
SA29_EXP_4	1845	622.4005699157715	172.6046848297119	0.0019055315	1548.96
SA29_EXP_4	1846	322.76339530944824	313.2422161102295	0.004045631	1549.8
SA29_EXP_4	1847	307.37385749816895	289.15048599243164	2.1312528e-05	1550.64
SA29_EXP_4	1848	322.2437381744385	312.20306396484375	0.0023237397	1551.48
SA29_EXP_4	1849	290.2177333831787	214.75821018218994	1.7399145e-05	1552.32
SA29_EXP_4	1850	322.00469970703125	312.00748443603516	0.0016652581	1553.16
SA29_EXP_4	1851	622.6180553436279	172.24133491516113	0.0016396545	1554.0
SA29_EXP_4	1852	622.7627754211426	172.99644470214844	0.0012574669	1554.84
SA29_EXP_4	1853	623.1256484985352	174.52746391296387	0.0019988925	1555.68
SA29_EXP_4	1854	623.8390445709229	177.88372993469238	0.0039028544	1556.52
SA29_EXP_4	1855	315.7071590423584	210.4236602783203	1.6260828e-05	1557.36
SA29_EXP_4	1856	304.0229320526123	289.17643547058105	2.1672622e-05	1558.2
SA29_EXP_4	1857	623.0160713195801	172.74245738983154	0.00023341697	1559.04
SA29_EXP_4	1858	623.3763694763184	173.5869312286377	0.00060931017	1559.88
SA29_EXP_4	1859	320.72319984436035	314.2817687988281	0.015744668	1560.72
SA29_EXP_4	1860	623.9116668701172	178.0092430114746	0.0009931411	1561.56
SA29_EXP_4	1861	321.69508934020996	312.45909690856934	0.0022194406	1562.4
SA29_EXP_4	1862	378.4076929092407	221.59051895141602	2.7625618e-05	1563.24
SA29_EXP_4	1863	406.41064643859863	211.38074398040771	1.3461338e-05	1564.08
SA29_EXP_4	1864	322.1848964691162	312.1311950683594	0.00063708005	1564.92
SA29_EXP_4	1865	622.5905418395996	174.58645820617676	0.0011559569	1565.76
SA29_EXP_4	1866	321.9367504119873	312.0219612121582	0.011690509	1566.6
SA29_EXP_4	1867	322.3170757293701	311.08348846435547	0.0010894311	1567.44
SA29_EXP_4	1868	623.5293865203857	176.841459274292	0.00015105779	1568.28
SA29_EXP_4	1869	623.0203628540039	174.49862480163574	0.0039004877	1569.12
SA29_EXP_4	1870	623.0090141296387	173.82943153381348	0.0017238401	1569.96
SA29_EXP_4	1871	624.512529373169	177.4387550354004	0.00025378764	1570.8
SA29_EXP_4	1872	625.016975402832	177.05909729003906	0.00038886382	1571.64
SA29_EXP_4	1873	623.978853225708	176.8080711364746	0.0014016445	1572.48
SA29_EXP_4	1874	623.6938953399658	176.31454467773438	0.0068607386	1573.32
SA29_EXP_4	1875	620.0369834899902	170.18603324890137	5.60538e-05	1574.16
SA29_EXP_4	1876	622.602128982544	172.81070709228516	0.0035591996	1575.0
SA29_EXP_4	1877	622.3369598388672	173.6483860015869	0.006870705	1575.84
SA29_EXP_4	1878	626.9073486328125	92.99617052078247	4.2883432e-05	1576.68
SA29_EXP_4	1879	219.2389726638794	303.86157989501953	1.5567053e-05	1577.52
SA29_EXP_4	1880	383.93445014953613	203.88025760650635	1.8623114e-05	1578.36
SA29_EXP_4	1881	620.0918674468994	171.29857063293457	0.0001418439	1579.2
SA29_EXP_4	1882	622.991943359375	173.56873512268066	0.0012701525	1580.04
SA29_EXP_4	1883	622.7477073669434	173.1540298461914	0.0020401282	1580.88
SA29_EXP_4	1884	384.0101718902588	207.20681190490723	1.7915683e-05	1581.72
SA29_EXP_4	1885	664.3070220947266	105.09221076965332	4.1698295e-05	1582.56
SA29_EXP_4	1886	624.128532409668	176.7857551574707	0.0012729543	1583.4
SA29_EXP_4	1887	624.2377758026123	176.41762733459473	0.0009811405	1584.24
SA29_EXP_4	1888	622.845983505249	173.50899696350098	0.0025791102	1585.08
SA29_EXP_4	1889	622.751522064209	174.4830322265625	0.0039808387	1585.92
SA29_EXP_4	1890	623.4769344329834	174.3731689453125	0.00207977	1586.76
SA29_EXP_4	1891	623.5696792602539	172.80853271484375	0.0033987614	1587.6
SA29_EXP_4	1892	622.368049621582	174.84975814819336	0.007471124	1588.44
SA29_EXP_4	1893	623.6336708068848	176.44965648651123	0.0016423183	1589.28
SA29_EXP_4	1894	399.79076385498047	203.8602590560913	1.600919e-05	1590.12
SA29_EXP_4	1895	623.1629371643066	174.41830158233643	0.0011505398	1590.96
SA29_EXP_4	1896	623.2102394104004	173.9553451538086	0.002714335	1591.8
SA29_EXP_4	1897	624.2255210876465	177.49651908874512	0.0016067275	1592.64
SA29_EXP_4	1898	624.4491577148438	178.50943565368652	0.00027438483	1593.48
SA29_EXP_4	1899	662.7856254577637	105.51422595977783	0.00024604183	1594.32
SA29_EXP_4	1900	237.99669742584229	302.89478302001953	1.9682742e-05	1595.16
SA29_EXP_4	1901	624.3441104888916	171.42836093902588	0.00012833439	1596.0
SA29_EXP_4	1902	624.45969581604	176.55896186828613	0.0007889982	1596.84
SA29_EXP_4	1903	624.0453720092773	177.3651123046875	0.0012780274	1597.68
SA29_EXP_4	1904	315.74292182922363	212.3428773880005	1.4978824e-05	1598.52
SA29_EXP_4	1905	623.0259895324707	172.71682262420654	0.0012917984	1599.36
SA29_EXP_4	1906	622.8603363037109	174.18285369873047	0.005776726	1600.2
SA29_EXP_4	1907	525.7342338562012	223.75991821289062	2.3588022e-05	1601.04
SA29_EXP_4	1908	530.8267593383789	222.7328395843506	2.2290993e-05	1601.88
SA29_EXP_4	1909	664.1700744628906	103.58364343643188	3.4999346e-05	1602.72
SA29_EXP_4	1910	620.1003551483154	169.4799041748047	0.00018653391	1603.56
SA29_EXP_4	1911	622.9824066162109	173.3950138092041	0.0017595289	1604.4
SA29_EXP_4	1912	623.3643531799316	173.62431049346924	0.0022556228	1605.24
SA29_EXP_4	1913	623.737907409668	173.5953140258789	0.0012220866	1606.08
SA29_EXP_4	1914	619.623851776123	171.56407356262207	4.8492937e-05	1606.92
SA29_EXP_4	1915	623.1121063232422	177.36522674560547	0.0010013236	1607.76
SA29_EXP_4	1916	527.6463508605957	222.1345567703247	2.4379762e-05	1608.6
SA29_EXP_4	1917	623.4210014343262	174.35577392578125	0.0008418317	1609.44
SA29_EXP_4	1918	623.7504005432129	172.6576566696167	0.00025921658	1610.28
SA29_EXP_4	1919	322.363805770874	312.5833511352539	0.001259366	1611.12
SA29_EXP_4	1920	385.8532428741455	202.69540786743164	1.8769442e-05	1611.96
SA29_EXP_4	1921	618.0816173553467	173.39229583740234	0.00014823879	1612.8
SA29_EXP_4	1922	315.3007984161377	290.5155944824219	2.062417e-05	1613.64
SA29_EXP_4	1923	620.5124855041504	170.89138984680176	0.00013885747	1614.48
SA29_EXP_4	1924	390.56782722473145	202.78993606567383	1.3095773e-05	1615.32
SA29_EXP_4	1925	622.926139831543	173.3021879196167	0.0011059601	1616.16
SA29_EXP_4	1926	622.9444026947021	175.03705501556396	0.00063766167	1617.0
SA29_EXP_4	1927	623.4085083007812	173.45995903015137	0.0004439495	1617.84
SA29_EXP_4	1928	623.1393814086914	173.71167182922363	0.0011175069	1618.68
SA29_EXP_4	1929	619.5101737976074	169.957537651062	4.350546e-05	1619.52
SA29_EXP_4	1930	619.1626071929932	171.49741172790527	2.7989421e-05	1620.36
SA29_EXP_4	1931	622.5449562072754	172.13773727416992	0.013710419	1621.2
SA29_EXP_4	1932	622.1811294555664	172.9946994781494	0.0011692285	1622.04
SA29_EXP_4	1933	248.91023635864258	224.58643913269043	2.3409932e-05	1622.88
SA29_EXP_4	1934	618.8272476196289	171.2050724029541	2.0921314e-05	1623.72
SA29_EXP_4	1935	623.6708641052246	176.67500495910645	0.00030219133	1624.56
SA29_EXP_4	1936	623.4795093536377	170.07001876831055	0.0053068316	1625.4
SA29_EXP_4	1937	623.0616092681885	172.74031162261963	0.0015550873	1626.24
SA29_EXP_4	1938	311.91532611846924	291.3056945800781	1.8712391e-05	1627.08
SA29_EXP_4	1939	622.9864597320557	173.47875595092773	0.0012998297	1627.92
SA29_EXP_4	1940	622.6849555969238	174.43026065826416	0.00228132	1628.76
SA29_EXP_4	1941	624.8244285583496	176.84778213500977	0.0017532269	1629.6
SA29_EXP_4	1942	622.8157997131348	172.3637294769287	0.0018588488	1630.44
SA29_EXP_4	1943	512.394905090332	223.51233959197998	2.7754879e-05	1631.28
SA29_EXP_4	1944	623.4861373901367	177.64736652374268	0.0007116731	1632.12
SA29_EXP_4	1945	619.5915222167969	171.6170310974121	3.776602e-05	1632.96
SA29_EXP_4	1946	664.6631717681885	104.4876480102539	5.8729263e-05	1633.8
SA29_EXP_4	1947	305.7485103607178	218.139967918396	1.698531e-05	1634.64
SA29_EXP_4	1948	622.8260517120361	173.5658597946167	0.0075424886	1635.48
SA29_EXP_4	1949	474.0772247314453	208.98642539978027	1.4226758e-05	1636.32
SA29_EXP_4	1950	624.099063873291	176.21106147766113	0.000503503	1637.16
SA29_EXP_4	1951	322.3918914794922	312.2288703918457	0.0017207356	1638.0
SA29_EXP_4	1952	330.51252365112305	211.9336223602295	2.1711909e-05	1638.84
SA29_EXP_4	1953	623.6607551574707	177.43022918701172	0.0022429312	1639.68
SA29_EXP_4	1954	304.50921058654785	214.59039688110352	1.2918357e-05	1640.52
SA29_EXP_4	1955	286.82427406311035	212.7421474456787	1.5067623e-05	1641.36
SA29_EXP_4	1956	620.3445434570312	169.15982723236084	0.00024730337	1642.2
SA29_EXP_4	1957	622.683048248291	173.12190055847168	0.005084015	1643.04
SA29_EXP_4	1958	623.2991218566895	173.0264139175415	0.0017064136	1643.88
SA29_EXP_4	1959	222.75574207305908	303.255558013916	2.0890871e-05	1644.72
SA29_EXP_4	1960	400.2875328063965	203.69188785552979	2.0154857e-05	1645.56
SA29_EXP_4	1961	619.6014881134033	169.435772895813	0.0001229138	1646.4
SA29_EXP_4	1962	624.6136665344238	178.01977157592773	0.00036814032	1647.24
SA29_EXP_4	1963	624.0583419799805	177.0276403427124	0.0005977292	1648.08
SA29_EXP_4	1964	323.1688976287842	312.4639892578125	0.0023804395	1648.92
SA29_EXP_4	1965	623.0379104614258	173.4038257598877	0.0015747247	1649.76
SA29_EXP_4	1966	623.3613967895508	172.9581069946289	0.0039666253	1650.6
SA29_EXP_4	1967	508.27198028564453	209.11730289459229	2.1650354e-05	1651.44
SA29_EXP_4	1968	622.728443145752	172.93095588684082	0.0035437085	1652.28
SA29_EXP_4	1969	622.6435661315918	172.80484199523926	0.0019835238	1653.12
SA29_EXP_4	1970	386.3285541534424	207.48950958251953	1.744081e-05	1653.96
SA29_EXP_4	1971	622.9469299316406	172.2078037261963	0.0036198003	1654.8
SA29_EXP_4	1972	323.04697036743164	312.29719161987305	0.007167883	1655.64
SA29_EXP_4	1973	624.563455581665	178.21699619293213	0.0015761782	1656.48
SA29_EXP_4	1974	624.8285293579102	178.13023567199707	0.0011351521	1657.32
SA29_EXP_4	1975	521.6494560241699	223.0129051208496	2.2491628e-05	1658.16
SA29_EXP_4	1976	622.6543426513672	172.84416675567627	0.0005769339	1659.0
SA29_EXP_4	1977	308.62786769866943	291.14481925964355	2.1081136e-05	1659.84
SA29_EXP_4	1978	402.7735710144043	219.07050132751465	2.3720051e-05	1660.68
SA29_EXP_4	1979	399.76112842559814	203.02565574645996	2.0638829e-05	1661.52
SA29_EXP_4	1980	624.0631103515625	177.08228588104248	0.0056829047	1662.36
SA29_EXP_4	1981	624.2926120758057	177.80147552490234	0.0014725806	1663.2
SA29_EXP_4	1982	624.2208480834961	176.79405212402344	0.002437951	1664.04
SA29_EXP_4	1983	624.0959644317627	176.35172367095947	0.0072924667	1664.88
SA29_EXP_4	1984	622.9337692260742	174.28442001342773	0.009455564	1665.72
SA29_EXP_4	1985	623.5067367553711	177.13404178619385	0.013318265	1666.56
SA29_EXP_4	1986	392.5579309463501	225.14432430267334	1.8840512e-05	1667.4
SA29_EXP_4	1987	619.7450637817383	177.54351139068604	0.00010261875	1668.24
SA29_EXP_4	1988	623.6189842224121	172.8420639038086	0.0014788918	1669.08
SA29_EXP_4	1989	619.205379486084	171.51618003845215	3.2260006e-05	1669.92
SA29_EXP_4	1990	621.3079452514648	171.1272382736206	0.00046509004	1670.76
SA29_EXP_4	1991	619.521427154541	170.23507118225098	8.983202e-05	1671.6
SA29_EXP_4	1992	618.5752868652344	170.50317764282227	3.2841654e-05	1672.44
SA29_EXP_4	1993	623.1490135192871	173.0740213394165	0.0028196939	1673.28
SA29_EXP_4	1994	314.63544368743896	274.3539619445801	1.361965e-05	1674.12
SA29_EXP_4	1995	622.894287109375	172.8970241546631	0.0032044507	1674.96
SA29_EXP_4	1996	622.9262351989746	173.3547019958496	0.00073398364	1675.8
SA29_EXP_4	1997	624.5019912719727	178.39808464050293	0.0003443179	1676.64
SA29_EXP_4	1998	623.4334945678711	172.73513317108154	0.00062318903	1677.48
SA29_EXP_4	1999	356.6531181335449	227.39381790161133	2.6692042e-05	1678.32
[truncated: 1,656 more rows]
