# Supplementary material for: Measuring inter-individual differences in behavioural types of gilthead seabreams in the laboratory using deep learning
Source: PeerJ. 2022 May 5;10:e13396. doi: 10.7717/peerj.13396 (PMC9080431; doi:10.7717/peerj.13396)
Supplement: Supplemental Information 1 [file peerj-10-13396-s001.zip › Raw validation data/d2/SA35_2.csv]

ID	sec	X	Y	%	seconds
SA35_2	1	626.5366554260254	147.70182609558105	0.9959365	0.0
SA35_2	2	625.8730888366699	147.4625587463379	0.9971607	0.52
SA35_2	3	625.8127212524414	147.53143787384033	0.9974291	1.04
SA35_2	4	626.4207363128662	148.21595191955566	0.99413514	1.56
SA35_2	5	625.6564140319824	148.56050491333008	0.99604875	2.08
SA35_2	6	114.85720872879028	439.6932792663574	0.9980102	2.6
SA35_2	7	118.36434602737427	437.5583553314209	0.99860734	3.12
SA35_2	8	625.4701137542725	147.40440845489502	0.9974644	3.64
SA35_2	9	625.5365371704102	146.67800903320312	0.9968346	4.16
SA35_2	10	626.1120796203613	148.3527374267578	0.9964097	4.68
SA35_2	11	626.1135578155518	147.81781196594238	0.9976037	5.2
SA35_2	12	626.6761779785156	148.67995262145996	0.99879634	5.72
SA35_2	13	625.9811401367188	147.6403570175171	0.99821943	6.24
SA35_2	14	626.1433601379395	147.46214389801025	0.9976412	6.76
SA35_2	15	113.5955810546875	439.4062614440918	0.9971379	7.28
SA35_2	16	625.842809677124	147.89111137390137	0.99520713	7.8
SA35_2	17	625.2009391784668	146.29255771636963	0.9977526	8.32
SA35_2	18	626.2692451477051	148.44948291778564	0.99525404	8.84
SA35_2	19	625.9418487548828	146.71151161193848	0.99685633	9.36
SA35_2	20	625.5152702331543	148.2458209991455	0.9960594	9.88
SA35_2	21	625.3541946411133	147.30553150177002	0.9977944	10.4
SA35_2	22	625.7089138031006	147.6211166381836	0.9950805	10.92
SA35_2	23	625.6990432739258	147.71784782409668	0.9972383	11.44
SA35_2	24	625.2864837646484	147.0816421508789	0.9953069	11.96
SA35_2	25	625.8368492126465	147.45739459991455	0.99462366	12.48
SA35_2	26	626.2620449066162	148.34492683410645	0.9988047	13.0
SA35_2	27	626.3973236083984	148.0357789993286	0.9990357	13.52
SA35_2	28	626.2495994567871	147.8217887878418	0.99912804	14.04
SA35_2	29	626.4508247375488	148.37041854858398	0.9992009	14.56
SA35_2	30	120.24412155151367	438.7331771850586	0.99815685	15.08
SA35_2	31	625.5236148834229	147.570161819458	0.9982856	15.6
SA35_2	32	121.10646963119507	442.48804092407227	0.99679583	16.12
SA35_2	33	625.5953788757324	147.48218536376953	0.9984983	16.64
SA35_2	34	626.2307167053223	147.8788661956787	0.99906975	17.16
SA35_2	35	123.50835800170898	439.95059967041016	0.99882406	17.68
SA35_2	36	124.31877851486206	439.0546417236328	0.99592054	18.2
SA35_2	37	625.5472183227539	147.31226921081543	0.99818593	18.72
SA35_2	38	626.5741348266602	147.71123886108398	0.9981395	19.24
SA35_2	39	626.2537956237793	146.79144859313965	0.99765825	19.76
SA35_2	40	626.6231536865234	146.86710834503174	0.99805593	20.28
SA35_2	41	118.75205039978027	432.6845169067383	0.99802846	20.8
SA35_2	42	626.0306358337402	147.17974662780762	0.99833715	21.32
SA35_2	43	625.5496978759766	147.77905941009521	0.99677604	21.84
SA35_2	44	121.97377681732178	438.72745513916016	0.99935895	22.36
SA35_2	45	625.3432273864746	147.95405387878418	0.9987268	22.88
SA35_2	46	625.8522033691406	148.19483757019043	0.98604673	23.4
SA35_2	47	625.7119178771973	147.07825183868408	0.9963522	23.92
SA35_2	48	140.44979810714722	414.69017028808594	0.9988011	24.44
SA35_2	49	136.6443395614624	413.39813232421875	0.9994223	24.96
SA35_2	50	134.22800302505493	425.9212303161621	0.9989097	25.48
SA35_2	51	132.46711492538452	428.7565612792969	0.9995253	26.0
SA35_2	52	625.9897708892822	148.31146717071533	0.9990709	26.52
SA35_2	53	625.4212379455566	148.57937335968018	0.99835473	27.04
SA35_2	54	120.41987180709839	439.2425537109375	0.9980439	27.56
SA35_2	55	139.37703371047974	389.71933364868164	0.99945456	28.08
SA35_2	56	163.33149671554565	336.6803741455078	0.99992955	28.6
SA35_2	57	184.59272384643555	347.5139808654785	0.9994331	29.12
SA35_2	58	168.98590326309204	409.6278190612793	0.99922585	29.64
SA35_2	59	626.2346267700195	148.2303285598755	0.9972139	30.16
SA35_2	60	625.942325592041	147.32850551605225	0.9973623	30.68
SA35_2	61	625.9204387664795	146.6425895690918	0.99528027	31.2
SA35_2	62	625.6816864013672	147.66002655029297	0.99656916	31.72
SA35_2	63	625.7059097290039	147.11364269256592	0.9923936	32.24
SA35_2	64	626.2778282165527	148.0272388458252	0.99605906	32.76
SA35_2	65	626.148271560669	148.67116928100586	0.99344593	33.28
SA35_2	66	625.6626129150391	147.3954677581787	0.9972427	33.8
SA35_2	67	625.3417015075684	147.81932830810547	0.9963153	34.32
SA35_2	68	625.3109931945801	147.50977993011475	0.9984195	34.84
SA35_2	69	625.5511283874512	147.66672134399414	0.9980459	35.36
SA35_2	70	626.6176223754883	147.3705768585205	0.9987172	35.88
SA35_2	71	626.2931823730469	147.11304187774658	0.9983626	36.4
SA35_2	72	625.9458541870117	147.79935836791992	0.9980959	36.92
SA35_2	73	121.55096530914307	438.64208221435547	0.99899405	37.44
SA35_2	74	625.0885963439941	146.73956394195557	0.99712735	37.96
SA35_2	75	625.4009246826172	147.50711917877197	0.9982925	38.48
SA35_2	76	625.3230094909668	147.64446258544922	0.9980856	39.0
SA35_2	77	625.2054214477539	148.73491287231445	0.99844044	39.52
SA35_2	78	624.9374389648438	146.88561916351318	0.99841166	40.04
SA35_2	79	626.3844013214111	147.94528484344482	0.99922574	40.56
SA35_2	80	626.7552375793457	146.9689178466797	0.9988231	41.08
SA35_2	81	625.6716728210449	146.83356285095215	0.9980388	41.6
SA35_2	82	119.93883848190308	432.5854682922363	0.99856	42.12
SA35_2	83	626.1476993560791	147.08730697631836	0.9983828	42.64
SA35_2	84	117.12990999221802	437.0492935180664	0.99849904	43.16
SA35_2	85	625.9749412536621	148.84527683258057	0.9943093	43.68
SA35_2	86	625.3704071044922	148.15558433532715	0.9969311	44.2
SA35_2	87	625.1594543457031	147.06921100616455	0.99701667	44.72
SA35_2	88	626.0659217834473	146.62452220916748	0.99521494	45.24
SA35_2	89	625.7093906402588	147.1874713897705	0.9967439	45.76
SA35_2	90	625.1863479614258	147.89311408996582	0.99844956	46.28
SA35_2	91	625.1677989959717	146.59940242767334	0.9976471	46.8
SA35_2	92	625.3787040710449	148.0105447769165	0.9965983	47.32
SA35_2	93	625.813102722168	148.1930637359619	0.99699605	47.84
SA35_2	94	626.0897636413574	147.2545623779297	0.99719363	48.36
SA35_2	95	625.7365226745605	148.1255865097046	0.9957223	48.88
SA35_2	96	120.70959806442261	439.5489692687988	0.9958081	49.4
SA35_2	97	625.3424167633057	147.43340492248535	0.995698	49.92
SA35_2	98	625.4201412200928	147.02794075012207	0.99458873	50.44
SA35_2	99	625.6273746490479	148.6399269104004	0.99545586	50.96
SA35_2	100	625.9189605712891	148.40892791748047	0.99502254	51.48
SA35_2	101	626.2406349182129	147.23133087158203	0.99756396	52.0
SA35_2	102	626.2115955352783	147.9409646987915	0.99618006	52.52
SA35_2	103	625.4528045654297	148.08826446533203	0.9976993	53.04
SA35_2	104	131.2757968902588	419.3210220336914	0.9996105	53.56
SA35_2	105	122.34385013580322	420.1249694824219	0.9992512	54.08
SA35_2	106	118.99193525314331	431.8531894683838	0.99799	54.6
SA35_2	107	625.5834579467773	148.0726432800293	0.99700445	55.12
SA35_2	108	625.9326934814453	147.9017686843872	0.9981654	55.64
SA35_2	109	625.498104095459	148.03131580352783	0.9987369	56.16
SA35_2	110	625.4249572753906	148.21216106414795	0.9963433	56.68
SA35_2	111	625.664472579956	147.71023750305176	0.98109436	57.2
SA35_2	112	625.8027076721191	147.97353744506836	0.99868184	57.72
SA35_2	113	625.6603717803955	147.7662706375122	0.9960437	58.24
SA35_2	114	625.4979133605957	147.62981414794922	0.9957598	58.76
SA35_2	115	626.0910511016846	148.21022987365723	0.9984415	59.28
SA35_2	116	625.6274223327637	147.24547863006592	0.99183685	59.8
SA35_2	117	626.2331485748291	147.98173427581787	0.99555224	60.32
SA35_2	118	625.5273818969727	147.2213315963745	0.9960671	60.84
SA35_2	119	625.6148338317871	147.86563396453857	0.99685585	61.36
SA35_2	120	625.244140625	147.71573066711426	0.99838233	61.88
SA35_2	121	625.8232116699219	148.298921585083	0.9982589	62.4
SA35_2	122	626.364803314209	147.57579803466797	0.9989517	62.92
SA35_2	123	626.0832786560059	147.16821670532227	0.9979291	63.44
SA35_2	124	120.92475891113281	438.8437271118164	0.99893457	63.96
SA35_2	125	124.3726372718811	428.29625129699707	0.99923563	64.48
SA35_2	126	120.82656621932983	426.5600395202637	0.999318	65.0
SA35_2	127	625.979471206665	146.8782663345337	0.99764687	65.52
SA35_2	128	625.8318901062012	147.8811550140381	0.99721044	66.04
SA35_2	129	625.8091926574707	148.18825721740723	0.9960108	66.56
SA35_2	130	626.0987281799316	147.4526309967041	0.9985361	67.08
SA35_2	131	625.8187770843506	147.2272253036499	0.9967506	67.6
SA35_2	132	122.01564311981201	441.0162162780762	0.997033	68.12
SA35_2	133	116.4897084236145	442.3136901855469	0.9939892	68.64
SA35_2	134	119.21086311340332	439.31779861450195	0.9986432	69.16
SA35_2	135	123.78208637237549	438.1798553466797	0.9994843	69.68
SA35_2	136	625.6941795349121	147.8218173980713	0.9975556	70.2
SA35_2	137	625.4188537597656	148.82512092590332	0.99251586	70.72
SA35_2	138	121.30337953567505	439.4198799133301	0.99849117	71.24
SA35_2	139	625.7528305053711	147.05522060394287	0.99804413	71.76
SA35_2	140	625.3901481628418	147.19910144805908	0.9979824	72.28
SA35_2	141	625.6786346435547	147.9322099685669	0.9808623	72.8
SA35_2	142	625.8792400360107	147.69629001617432	0.99832696	73.32
SA35_2	143	625.6040573120117	146.62762641906738	0.9972772	73.84
SA35_2	144	121.03729248046875	443.1034755706787	0.9982772	74.36
SA35_2	145	625.6641387939453	148.1949806213379	0.99892575	74.88
SA35_2	146	626.0780334472656	147.7805757522583	0.9975043	75.4
SA35_2	147	625.7635116577148	147.7529525756836	0.9980562	75.92
SA35_2	148	625.6365776062012	147.77788639068604	0.9980716	76.44
SA35_2	149	625.679874420166	147.2415018081665	0.99813443	76.96
SA35_2	150	626.3134956359863	147.95215129852295	0.9964222	77.48
SA35_2	151	125.04026889801025	433.31777572631836	0.9993161	78.0
SA35_2	152	124.85373020172119	420.48468589782715	0.9993352	78.52
SA35_2	153	126.55271291732788	418.2271385192871	0.9989305	79.04
SA35_2	154	128.19489240646362	426.4035987854004	0.99942493	79.56
SA35_2	155	121.28770351409912	435.9533500671387	0.99921525	80.08
SA35_2	156	625.8256912231445	148.07812213897705	0.99363446	80.6
SA35_2	157	117.4774169921875	439.76861000061035	0.9981489	81.12
SA35_2	158	122.83108234405518	438.2266044616699	0.998319	81.64
SA35_2	159	122.96315431594849	437.7451801300049	0.9968233	82.16
SA35_2	160	123.28178882598877	436.37306213378906	0.9994393	82.68
SA35_2	161	625.5829811096191	148.324556350708	0.9976774	83.2
SA35_2	162	625.2123832702637	147.67066955566406	0.99796957	83.72
SA35_2	163	119.48606967926025	442.37165451049805	0.9922699	84.24
SA35_2	164	625.9769439697266	146.91935062408447	0.9957698	84.76
SA35_2	165	626.2213706970215	148.47850799560547	0.9987833	85.28
SA35_2	166	626.5340805053711	147.15431213378906	0.9981517	85.8
SA35_2	167	625.1940727233887	147.8523588180542	0.99750406	86.32
SA35_2	168	625.1963138580322	146.59307956695557	0.9954821	86.84
SA35_2	169	625.8147239685059	146.88011169433594	0.99663466	87.36
SA35_2	170	624.9604225158691	146.76208019256592	0.9971564	87.88
SA35_2	171	110.6977105140686	438.9143943786621	0.99884087	88.4
SA35_2	172	113.42228651046753	436.74413681030273	0.9981187	88.92
SA35_2	173	625.9469509124756	147.87202835083008	0.9951475	89.44
SA35_2	174	625.6876945495605	147.80888557434082	0.99875486	89.96
SA35_2	175	626.0148048400879	148.08424472808838	0.9975489	90.48
SA35_2	176	625.8284091949463	146.92010879516602	0.9969579	91.0
SA35_2	177	114.34973478317261	444.21875953674316	0.99702746	91.52
SA35_2	178	625.0774383544922	147.0507287979126	0.99743724	92.04
SA35_2	179	625.5655288696289	147.41887092590332	0.99697614	92.56
SA35_2	180	625.8893013000488	147.76408195495605	0.9971403	93.08
SA35_2	181	626.2312889099121	148.2059383392334	0.9949024	93.6
SA35_2	182	119.56359148025513	438.967981338501	0.99876153	94.12
SA35_2	183	139.612078666687	407.61474609375	0.9980545	94.64
SA35_2	184	132.744300365448	331.7214775085449	0.9999416	95.16
SA35_2	185	147.98253774642944	228.18393230438232	0.9986156	95.68
SA35_2	186	158.0775022506714	127.36677646636963	0.9986438	96.2
SA35_2	187	185.88671684265137	139.8237419128418	0.99966455	96.72
SA35_2	188	164.7655487060547	248.20172309875488	0.99987674	97.24
SA35_2	189	117.29810237884521	364.0806770324707	0.99942386	97.76
SA35_2	190	112.92417049407959	427.0858955383301	0.99843675	98.28
SA35_2	191	626.3397216796875	147.57102012634277	0.9986039	98.8
SA35_2	192	625.8462905883789	146.73049449920654	0.99777585	99.32
SA35_2	193	625.6830215454102	147.15388298034668	0.9971359	99.84
SA35_2	194	626.3093948364258	147.52113819122314	0.9981572	100.36
SA35_2	195	626.0437965393066	148.45489025115967	0.9990435	100.88
SA35_2	196	625.718355178833	147.78083324432373	0.99773216	101.4
SA35_2	197	626.00998878479	146.97134971618652	0.98897296	101.92
SA35_2	198	626.1109352111816	147.5857973098755	0.9921228	102.44
SA35_2	199	625.9591579437256	147.35215187072754	0.9926301	102.96
SA35_2	200	625.992488861084	147.33318328857422	0.9823576	103.48
SA35_2	201	625.9255409240723	147.79623985290527	0.97336537	104.0
SA35_2	202	625.3506183624268	146.30687713623047	0.9951208	104.52
SA35_2	203	625.6909370422363	147.00977325439453	0.9943551	105.04
SA35_2	204	626.2301445007324	147.27876663208008	0.9975802	105.56
SA35_2	205	626.2462615966797	147.78254985809326	0.99807775	106.08
SA35_2	206	625.2964019775391	147.00440883636475	0.99571425	106.6
SA35_2	207	130.42805194854736	428.4864807128906	0.9995334	107.12
SA35_2	208	134.67504978179932	426.9803810119629	0.9985281	107.64
SA35_2	209	133.37537050247192	427.21166610717773	0.99941206	108.16
SA35_2	210	124.59433078765869	438.48541259765625	0.99841475	108.68
SA35_2	211	122.2676157951355	438.57261657714844	0.9982369	109.2
SA35_2	212	625.8460998535156	147.45105743408203	0.99699247	109.72
SA35_2	213	114.37257528305054	420.6393241882324	0.99824417	110.24
SA35_2	214	625.8611679077148	148.60394954681396	0.9991136	110.76
SA35_2	215	115.73178768157959	441.2060737609863	0.9981299	111.28
SA35_2	216	122.62020111083984	439.38629150390625	0.99852604	111.8
SA35_2	217	143.6938762664795	412.694149017334	0.99891376	112.32
SA35_2	218	165.68455696105957	409.4634532928467	0.9995989	112.84
SA35_2	219	626.6337394714355	146.8678092956543	0.99825627	113.36
SA35_2	220	122.2062349319458	385.70826530456543	0.99949086	113.88
SA35_2	221	144.7709560394287	295.486478805542	0.9985592	114.4
SA35_2	222	150.80876350402832	228.9521884918213	0.9979202	114.92
SA35_2	223	626.2606620788574	148.39163303375244	0.99586236	115.44
SA35_2	224	135.03999710083008	333.02318572998047	0.99866664	115.96
SA35_2	225	123.5828161239624	416.45822525024414	0.9995435	116.48
SA35_2	226	114.27291631698608	438.92772674560547	0.99828315	117.0
SA35_2	227	625.4019260406494	147.5282621383667	0.9948356	117.52
SA35_2	228	625.5977630615234	147.53942012786865	0.9972721	118.04
SA35_2	229	625.3879547119141	146.85361862182617	0.9981975	118.56
SA35_2	230	625.7574081420898	147.47533321380615	0.9985511	119.08
SA35_2	231	626.6193389892578	147.35448360443115	0.9989312	119.6
SA35_2	232	625.5790710449219	146.61842823028564	0.9972691	120.12
SA35_2	233	625.6930351257324	146.94133758544922	0.9979518	120.64
SA35_2	234	626.007080078125	146.5742826461792	0.99795234	121.16
SA35_2	235	626.3043403625488	147.7597188949585	0.9955284	121.68
SA35_2	236	625.7906913757324	148.77493858337402	0.99897814	122.2
SA35_2	237	626.209020614624	149.19659614562988	0.998295	122.72
SA35_2	238	124.11702871322632	434.8757743835449	0.99873704	123.24
SA35_2	239	120.47080993652344	437.38019943237305	0.9989159	123.76
SA35_2	240	626.5644073486328	147.96504020690918	0.9977616	124.28
SA35_2	241	119.02694702148438	439.8639678955078	0.9989442	124.8
SA35_2	242	114.9762511253357	439.2565727233887	0.9970655	125.32
SA35_2	243	121.31819725036621	436.8205261230469	0.9995808	125.84
SA35_2	244	117.08672046661377	435.92851638793945	0.9991474	126.36
SA35_2	245	626.1541843414307	147.6047945022583	0.9977635	126.88
SA35_2	246	626.560115814209	147.78765678405762	0.9979006	127.4
SA35_2	247	625.4315853118896	148.04443359375	0.99775946	127.92
SA35_2	248	625.9011268615723	147.64698028564453	0.99882466	128.44
SA35_2	249	122.01695442199707	431.707820892334	0.9988778	128.96
SA35_2	250	118.76286268234253	431.1789894104004	0.9990308	129.48
SA35_2	251	625.496768951416	146.7915916442871	0.9939632	130.0
SA35_2	252	626.5214920043945	147.52874851226807	0.9987218	130.52
SA35_2	253	626.1507511138916	146.9799041748047	0.9981502	131.04
SA35_2	254	625.9612083435059	147.52962112426758	0.99771667	131.56
SA35_2	255	625.9918212890625	147.79762744903564	0.99563473	132.08
SA35_2	256	625.2789974212646	147.04673767089844	0.9926991	132.6
SA35_2	257	626.0128021240234	148.24743747711182	0.99753964	133.12
SA35_2	258	116.6974663734436	441.3156795501709	0.9979937	133.64
SA35_2	259	626.1597633361816	148.1380033493042	0.99599314	134.16
SA35_2	260	120.40127515792847	440.5932426452637	0.99929476	134.68
SA35_2	261	123.26605319976807	436.02733612060547	0.9989649	135.2
SA35_2	262	123.32291603088379	438.6607360839844	0.99876046	135.72
SA35_2	263	114.44056034088135	440.1171684265137	0.9941848	136.24
SA35_2	264	625.789737701416	147.404465675354	0.99754745	136.76
SA35_2	265	119.978928565979	441.1662483215332	0.9971308	137.28
SA35_2	266	626.0659217834473	146.5484619140625	0.99534166	137.8
SA35_2	267	626.089334487915	147.92943477630615	0.9934697	138.32
SA35_2	268	626.252555847168	147.84942626953125	0.9985202	138.84
SA35_2	269	120.98252773284912	431.6040229797363	0.9990452	139.36
SA35_2	270	118.76378059387207	433.94004821777344	0.9989743	139.88
SA35_2	271	122.36706018447876	432.5021553039551	0.9995567	140.4
SA35_2	272	625.6348609924316	147.70814895629883	0.9972197	140.92
SA35_2	273	625.9112358093262	147.86416053771973	0.9972082	141.44
SA35_2	274	121.74545526504517	437.5917720794678	0.99937147	141.96
SA35_2	275	124.1320252418518	436.3047981262207	0.9980667	142.48
SA35_2	276	128.3084273338318	429.41516876220703	0.99912745	143.0
SA35_2	277	128.1977891921997	426.6645812988281	0.99915385	143.52
SA35_2	278	127.87165641784668	431.78781509399414	0.99853516	144.04
SA35_2	279	130.15366792678833	420.24773597717285	0.99820507	144.56
SA35_2	280	625.7509231567383	147.6408863067627	0.9968919	145.08
SA35_2	281	124.30614233016968	426.25805854797363	0.9995746	145.6
SA35_2	282	625.269603729248	147.7955961227417	0.9957124	146.12
SA35_2	283	625.5395412445068	148.8076686859131	0.99735165	146.64
SA35_2	284	626.0146141052246	148.2963466644287	0.9964307	147.16
SA35_2	285	116.48433208465576	440.29117584228516	0.99767846	147.68
SA35_2	286	121.18275165557861	436.14349365234375	0.9991592	148.2
SA35_2	287	119.36084032058716	438.62749099731445	0.99918455	148.72
SA35_2	288	626.4829635620117	147.8461790084839	0.99869967	149.24
SA35_2	289	627.6175498962402	147.29304313659668	0.99833846	149.76
SA35_2	290	625.7872104644775	148.5186767578125	0.9983687	150.28
SA35_2	291	625.887393951416	146.91949367523193	0.9983254	150.8
SA35_2	292	118.18883419036865	439.66166496276855	0.99901426	151.32
SA35_2	293	124.31285381317139	438.1616020202637	0.99824774	151.84
SA35_2	294	122.71397113800049	438.18760871887207	0.99928683	152.36
SA35_2	295	625.2997398376465	146.45025730133057	0.9965675	152.88
SA35_2	296	626.3113498687744	147.67370223999023	0.9970402	153.4
SA35_2	297	625.827693939209	148.397855758667	0.9967217	153.92
SA35_2	298	626.0668277740479	146.7180633544922	0.99614394	154.44
SA35_2	299	626.2200355529785	148.0887222290039	0.997334	154.96
SA35_2	300	625.6931304931641	147.3141574859619	0.99479204	155.48
SA35_2	301	624.4911193847656	147.16331005096436	0.9967686	156.0
SA35_2	302	121.29697799682617	435.6877899169922	0.9961599	156.52
SA35_2	303	120.04987001419067	435.63008308410645	0.9994678	157.04
SA35_2	304	117.74663925170898	434.7660255432129	0.9995216	157.56
SA35_2	305	625.7721900939941	147.77183532714844	0.9990742	158.08
SA35_2	306	122.98344373703003	428.48751068115234	0.99972576	158.6
SA35_2	307	626.5529632568359	147.76805877685547	0.9985197	159.12
SA35_2	308	625.9142875671387	147.95130729675293	0.99864393	159.64
SA35_2	309	625.2273559570312	148.08364391326904	0.99614406	160.16
SA35_2	310	625.7979869842529	147.71814823150635	0.9917365	160.68
SA35_2	311	626.2602806091309	147.63110160827637	0.99873096	161.2
SA35_2	312	626.218318939209	147.48393058776855	0.99896646	161.72
SA35_2	313	625.4817008972168	148.17987442016602	0.998485	162.24
SA35_2	314	625.7718086242676	148.00714015960693	0.99757046	162.76
SA35_2	315	120.2945351600647	439.1348075866699	0.9970022	163.28
SA35_2	316	626.0926723480225	147.75064945220947	0.99843794	163.8
SA35_2	317	626.0509014129639	147.86218643188477	0.99800354	164.32
SA35_2	318	626.6271114349365	147.92256832122803	0.9965527	164.84
SA35_2	319	626.2745380401611	148.43547821044922	0.9977088	165.36
SA35_2	320	626.1949062347412	148.0371379852295	0.9986744	165.88
SA35_2	321	626.42822265625	147.20664024353027	0.9985599	166.4
SA35_2	322	625.8185386657715	147.64517784118652	0.9974687	166.92
SA35_2	323	625.6553649902344	147.25409030914307	0.99654937	167.44
SA35_2	324	625.3713607788086	147.77572631835938	0.9958603	167.96
SA35_2	325	113.17733526229858	444.230432510376	0.9962418	168.48
SA35_2	326	626.4371395111084	147.70760536193848	0.99889165	169.0
SA35_2	327	625.8584976196289	147.1265459060669	0.99540013	169.52
SA35_2	328	626.3242721557617	148.1246852874756	0.9983903	170.04
SA35_2	329	625.8869171142578	147.30116844177246	0.9978631	170.56
SA35_2	330	120.20149230957031	442.45479583740234	0.99391466	171.08
SA35_2	331	121.2226152420044	436.106014251709	0.9988649	171.6
SA35_2	332	626.432991027832	147.3577880859375	0.99812526	172.12
SA35_2	333	625.6964206695557	147.42929935455322	0.99736553	172.64
SA35_2	334	626.0074138641357	148.24328899383545	0.99805933	173.16
SA35_2	335	625.7185935974121	147.98601150512695	0.9989818	173.68
SA35_2	336	626.5699863433838	147.52418518066406	0.99177223	174.2
SA35_2	337	626.0135650634766	146.53851985931396	0.99642533	174.72
SA35_2	338	117.1319842338562	439.80113983154297	0.99674475	175.24
SA35_2	339	119.81985569000244	441.5530586242676	0.9968556	175.76
SA35_2	340	625.4295825958252	147.72648811340332	0.99858475	176.28
SA35_2	341	625.8020401000977	147.46593475341797	0.9959858	176.8
SA35_2	342	626.0452270507812	148.045392036438	0.98365223	177.32
SA35_2	343	626.0110855102539	147.3588752746582	0.99821955	177.84
SA35_2	344	625.8141994476318	147.4791955947876	0.9985261	178.36
SA35_2	345	625.5053997039795	148.1858253479004	0.9968761	178.88
SA35_2	346	626.563835144043	148.7297773361206	0.9960453	179.4
SA35_2	347	625.8884906768799	147.7930498123169	0.9910925	179.92
SA35_2	348	626.5596389770508	147.21891403198242	0.99631786	180.44
SA35_2	349	625.6229400634766	148.4366512298584	0.9967794	180.96
SA35_2	350	625.8187770843506	147.3241138458252	0.99730515	181.48
SA35_2	351	626.6411304473877	146.94156646728516	0.9313833	182.0
SA35_2	352	625.7633686065674	146.90985202789307	0.98655176	182.52
SA35_2	353	119.00964975357056	439.25705909729004	0.9976069	183.04
SA35_2	354	626.1194705963135	148.42034339904785	0.98823345	183.56
SA35_2	355	626.3436317443848	147.8479528427124	0.998207	184.08
SA35_2	356	624.8701572418213	147.0607852935791	0.9967272	184.6
SA35_2	357	625.6802082061768	146.78192138671875	0.9979461	185.12
SA35_2	358	625.9856700897217	147.2292137145996	0.99560416	185.64
SA35_2	359	128.5583734512329	431.9072914123535	0.99929523	186.16
SA35_2	360	126.71269178390503	419.9566841125488	0.998716	186.68
SA35_2	361	135.87557077407837	357.07045555114746	0.9998123	187.2
SA35_2	362	141.8367862701416	266.4730739593506	0.9994048	187.72
SA35_2	363	143.54480504989624	186.25482559204102	0.99912125	188.24
SA35_2	364	163.99567127227783	152.9320478439331	0.9998022	188.76
SA35_2	365	150.66149234771729	238.97226333618164	0.9997625	189.28
SA35_2	366	114.9404525756836	386.9172191619873	0.9997881	189.8
SA35_2	367	112.67573833465576	430.7269763946533	0.99912375	190.32
SA35_2	368	625.2843856811523	147.4752902984619	0.99734515	190.84
SA35_2	369	119.92654800415039	432.8419876098633	0.9994311	191.36
SA35_2	370	122.36011028289795	430.8995819091797	0.99917954	191.88
SA35_2	371	120.25096416473389	441.0896587371826	0.9962921	192.4
SA35_2	372	626.0794639587402	147.0732879638672	0.99583435	192.92
SA35_2	373	625.2096176147461	147.27161407470703	0.9990006	193.44
SA35_2	374	625.7543563842773	147.5804615020752	0.99874145	193.96
SA35_2	375	625.6682395935059	147.68332958221436	0.9989236	194.48
SA35_2	376	626.8747806549072	149.1086483001709	0.99870765	195.0
SA35_2	377	625.7555961608887	148.34163665771484	0.99689853	195.52
SA35_2	378	119.34018135070801	437.44534492492676	0.99655616	196.04
SA35_2	379	120.77562808990479	428.5198974609375	0.999265	196.56
SA35_2	380	118.56474876403809	431.80212020874023	0.9992225	197.08
SA35_2	381	112.5758171081543	437.2642707824707	0.99920374	197.6
SA35_2	382	625.8452415466309	148.28656196594238	0.99621034	198.12
SA35_2	383	625.4988670349121	147.36382484436035	0.99407154	198.64
SA35_2	384	626.3469696044922	148.85149955749512	0.9990902	199.16
SA35_2	385	625.6403923034668	148.21709632873535	0.99868315	199.68
SA35_2	386	625.8170127868652	147.33990669250488	0.9977718	200.2
SA35_2	387	116.8805718421936	440.5360221862793	0.99793327	200.72
SA35_2	388	626.345157623291	146.87099933624268	0.9948159	201.24
SA35_2	389	626.0906219482422	148.20453643798828	0.99428105	201.76
SA35_2	390	625.806713104248	147.8400421142578	0.9966191	202.28
SA35_2	391	183.78088474273682	369.33671951293945	0.9963644	202.8
SA35_2	392	625.969648361206	147.94703006744385	0.99766195	203.32
SA35_2	393	625.8587837219238	147.40317821502686	0.99636334	203.84
SA35_2	394	625.4788875579834	147.48674869537354	0.9980823	204.36
SA35_2	395	228.0468225479126	401.7395210266113	0.9997638	204.88
SA35_2	396	170.11947631835938	424.66896057128906	0.9997819	205.4
SA35_2	397	625.2155303955078	148.1054449081421	0.99697685	205.92
SA35_2	398	624.4144439697266	147.1576452255249	0.9975399	206.44
SA35_2	399	626.2117385864258	147.7263879776001	0.99311286	206.96
SA35_2	400	625.6274700164795	147.82065868377686	0.99789137	207.48
SA35_2	401	625.5269050598145	147.7181339263916	0.9980294	208.0
SA35_2	402	625.3671646118164	147.45593547821045	0.9964778	208.52
SA35_2	403	126.14063024520874	428.37942123413086	0.9962489	209.04
SA35_2	404	626.2721538543701	148.51457118988037	0.9987935	209.56
SA35_2	405	134.66801643371582	418.5134983062744	0.9996099	210.08
SA35_2	406	136.50503158569336	422.3664665222168	0.9994809	210.6
SA35_2	407	137.95576095581055	429.3461036682129	0.99913436	211.12
SA35_2	408	133.65055322647095	433.5582733154297	0.99811614	211.64
SA35_2	409	130.87570667266846	436.3565254211426	0.99823916	212.16
SA35_2	410	625.3704071044922	147.89852142333984	0.9974146	212.68
SA35_2	411	127.71263122558594	435.703067779541	0.9992506	213.2
SA35_2	412	626.8773078918457	147.0558786392212	0.9974903	213.72
SA35_2	413	121.61067724227905	438.5190010070801	0.9986254	214.24
SA35_2	414	626.0759353637695	146.75687313079834	0.9980348	214.76
SA35_2	415	626.138973236084	147.4665355682373	0.9977016	215.28
SA35_2	416	112.35679388046265	435.32827377319336	0.99921155	215.8
SA35_2	417	117.11461544036865	433.326358795166	0.9992205	216.32
SA35_2	418	626.4614105224609	146.59337997436523	0.9976272	216.84
SA35_2	419	123.21398258209229	435.3069877624512	0.99905425	217.36
SA35_2	420	625.4641056060791	148.41622352600098	0.99667287	217.88
SA35_2	421	625.8638381958008	147.01608180999756	0.99811304	218.4
SA35_2	422	625.3499984741211	148.23896884918213	0.9990845	218.92
SA35_2	423	625.9286403656006	146.8950319290161	0.9966897	219.44
SA35_2	424	625.2203941345215	147.45994091033936	0.998298	219.96
SA35_2	425	129.42981719970703	427.85865783691406	0.99900645	220.48
SA35_2	426	625.2276420593262	148.52425575256348	0.99806434	221.0
SA35_2	427	625.5848407745361	147.7207088470459	0.9970939	221.52
SA35_2	428	116.02355241775513	440.95850944519043	0.99755836	222.04
SA35_2	429	114.35954570770264	438.0290222167969	0.99820113	222.56
SA35_2	430	626.6406536102295	149.04152870178223	0.99812204	223.08
SA35_2	431	625.6248474121094	146.71345710754395	0.9962023	223.6
SA35_2	432	118.6780333518982	437.64269828796387	0.99853075	224.12
SA35_2	433	120.02334594726562	437.19669342041016	0.99857795	224.64
SA35_2	434	626.280689239502	148.1234836578369	0.9981172	225.16
SA35_2	435	626.7090797424316	147.07646369934082	0.9976979	225.68
SA35_2	436	626.715612411499	147.48072624206543	0.99832267	226.2
SA35_2	437	119.5914626121521	440.20588874816895	0.99786323	226.72
SA35_2	438	123.55700731277466	427.18048095703125	0.9945799	227.24
SA35_2	439	626.3881206512451	147.97614097595215	0.9988335	227.76
SA35_2	440	134.56873893737793	414.08257484436035	0.9993968	228.28
SA35_2	441	126.76030397415161	428.68237495422363	0.9996234	228.8
SA35_2	442	126.04551315307617	432.53222465515137	0.9994673	229.32
SA35_2	443	625.8927345275879	147.48324394226074	0.99815035	229.84
SA35_2	444	625.7930755615234	146.8177843093872	0.99819547	230.36
SA35_2	445	152.35668420791626	415.5260753631592	0.9984036	230.88
SA35_2	446	156.34276866912842	408.12366485595703	0.99968994	231.4
SA35_2	447	158.00400972366333	412.6893711090088	0.9995427	231.92
SA35_2	448	626.3548851013184	148.3235263824463	0.99900573	232.44
SA35_2	449	143.06917190551758	417.7250862121582	0.99956566	232.96
SA35_2	450	626.0478019714355	147.61380672454834	0.9979873	233.48
SA35_2	451	122.96016216278076	436.3476276397705	0.9989687	234.0
SA35_2	452	120.94204425811768	438.8129425048828	0.9976253	234.52
SA35_2	453	119.06883716583252	439.3217468261719	0.9980428	235.04
SA35_2	454	130.3252100944519	424.4439697265625	0.99913824	235.56
SA35_2	455	179.45821285247803	407.8616523742676	0.99955636	236.08
SA35_2	456	170.59963941574097	421.51708602905273	0.99936956	236.6
SA35_2	457	136.41631603240967	429.8009490966797	0.99635077	237.12
SA35_2	458	129.58115339279175	389.0843868255615	0.99989307	237.64
SA35_2	459	136.24249696731567	292.9562473297119	0.9995728	238.16
SA35_2	460	130.05332946777344	279.1054916381836	0.99980384	238.68
SA35_2	461	114.02249336242676	353.11426162719727	0.99898034	239.2
SA35_2	462	626.1810302734375	147.78599739074707	0.996055	239.72
SA35_2	463	109.77078676223755	433.5396194458008	0.9991755	240.24
SA35_2	464	625.551700592041	147.0492696762085	0.9973127	240.76
SA35_2	465	625.8022785186768	147.08593368530273	0.9987594	241.28
SA35_2	466	122.50921726226807	436.56389236450195	0.9990958	241.8
SA35_2	467	121.71328067779541	439.0167045593262	0.9987338	242.32
SA35_2	468	121.46580219268799	438.86775970458984	0.99870896	242.84
SA35_2	469	626.0369300842285	149.19742584228516	0.9978004	243.36
SA35_2	470	626.2964725494385	149.06607627868652	0.99858356	243.88
SA35_2	471	626.4747619628906	148.22957038879395	0.99321306	244.4
SA35_2	472	625.4073143005371	147.2142505645752	0.9965495	244.92
SA35_2	473	626.5322685241699	148.00420761108398	0.99689806	245.44
SA35_2	474	625.7128238677979	148.23609352111816	0.99268615	245.96
SA35_2	475	625.5139827728271	147.93135166168213	0.9971318	246.48
SA35_2	476	121.80134057998657	436.1055564880371	0.9986563	247.0
SA35_2	477	119.33063268661499	440.2728080749512	0.9986565	247.52
SA35_2	478	626.063060760498	147.7375316619873	0.9979278	248.04
SA35_2	479	625.7136344909668	147.47689247131348	0.9977836	248.56
SA35_2	480	625.6720542907715	148.14462661743164	0.9941757	249.08
SA35_2	481	626.254415512085	148.56860160827637	0.9959155	249.6
SA35_2	482	625.7270336151123	146.76249504089355	0.99733424	250.12
SA35_2	483	626.5079021453857	148.33465576171875	0.9963947	250.64
SA35_2	484	625.652027130127	148.44550609588623	0.991631	251.16
SA35_2	485	117.69322156906128	441.48951530456543	0.9957696	251.68
SA35_2	486	119.19783353805542	442.24645614624023	0.99562716	252.2
SA35_2	487	625.1050472259521	147.87664890289307	0.99779665	252.72
SA35_2	488	625.2829074859619	148.18166255950928	0.9955647	253.24
SA35_2	489	626.1762142181396	147.66200065612793	0.9922643	253.76
SA35_2	490	116.21378660202026	438.7162399291992	0.99736315	254.28
SA35_2	491	625.2841949462891	148.35803031921387	0.9985154	254.8
SA35_2	492	124.48241710662842	425.4813480377197	0.99885964	255.32
SA35_2	493	116.74327850341797	426.79710388183594	0.9998062	255.84
SA35_2	494	118.05442571640015	432.75415420532227	0.9994423	256.36
SA35_2	495	625.1627922058105	148.02782535552979	0.9984565	256.88
SA35_2	496	625.330638885498	147.09753513336182	0.99852645	257.4
SA35_2	497	625.9483337402344	147.17203617095947	0.99816716	257.92
SA35_2	498	119.1970944404602	435.54250717163086	0.99666864	258.44
SA35_2	499	625.5974769592285	148.66065502166748	0.9945527	258.96
SA35_2	500	625.0509262084961	147.08187103271484	0.99805874	259.48
SA35_2	501	625.6597995758057	148.13364028930664	0.9982408	260.0
SA35_2	502	625.4284858703613	147.09899425506592	0.99576485	260.52
SA35_2	503	110.14401912689209	426.85272216796875	0.99698275	261.04
SA35_2	504	120.51929235458374	400.57228088378906	0.9942281	261.56
SA35_2	505	120.61570882797241	369.1135025024414	0.9996061	262.08
SA35_2	506	625.3129959106445	147.76916027069092	0.998879	262.6
SA35_2	507	625.7547378540039	148.65514755249023	0.9982503	263.12
SA35_2	508	159.14084911346436	285.41112899780273	0.9985121	263.64
SA35_2	509	626.3715744018555	147.86242961883545	0.99770653	264.16
SA35_2	510	625.2778053283691	147.50432968139648	0.9981641	264.68
SA35_2	511	225.0816822052002	259.00952339172363	0.9994593	265.2
SA35_2	512	207.15408325195312	254.47431564331055	0.9992718	265.72
SA35_2	513	200.4676103591919	253.035249710083	0.9993906	266.24
SA35_2	514	195.85106372833252	256.8610382080078	0.9997212	266.76
SA35_2	515	181.1650514602661	257.03224182128906	0.9993765	267.28
SA35_2	516	163.0526065826416	277.00109481811523	0.99759054	267.8
SA35_2	517	158.21197032928467	329.2830276489258	0.99994075	268.32
SA35_2	518	142.77251958847046	400.7493782043457	0.9998349	268.84
SA35_2	519	135.51145792007446	420.9144401550293	0.999619	269.36
SA35_2	520	128.65601778030396	430.02774238586426	0.9997056	269.88
SA35_2	521	625.4123687744141	146.7198657989502	0.9967939	270.4
SA35_2	522	626.2224197387695	147.12904930114746	0.9978035	270.92
SA35_2	523	625.4450798034668	147.86765098571777	0.99655485	271.44
SA35_2	524	626.356315612793	148.43288898468018	0.99846506	271.96
SA35_2	525	625.6561756134033	148.23444843292236	0.9974679	272.48
SA35_2	526	117.94052124023438	439.09921646118164	0.9994295	273.0
SA35_2	527	120.3754186630249	436.90343856811523	0.99749005	273.52
SA35_2	528	625.5825519561768	148.15438270568848	0.998553	274.04
SA35_2	529	119.9022889137268	437.8143310546875	0.999193	274.56
SA35_2	530	123.46585988998413	436.96849822998047	0.9990049	275.08
SA35_2	531	122.16993570327759	433.27869415283203	0.99945945	275.6
SA35_2	532	119.6117639541626	440.69689750671387	0.99885833	276.12
SA35_2	533	118.7687635421753	432.4117183685303	0.998779	276.64
SA35_2	534	626.6536712646484	147.9109811782837	0.99896455	277.16
SA35_2	535	626.0062217712402	148.207426071167	0.99897695	277.68
SA35_2	536	625.8051872253418	147.70634651184082	0.99887425	278.2
SA35_2	537	626.0169982910156	147.73321151733398	0.99853814	278.72
SA35_2	538	625.7142066955566	147.4615716934204	0.9984889	279.24
SA35_2	539	626.0919570922852	147.74239540100098	0.99880457	279.76
SA35_2	540	116.80129766464233	435.9472846984863	0.9977841	280.28
SA35_2	541	626.0796546936035	147.4542760848999	0.99618596	280.8
SA35_2	542	626.5402317047119	146.8027925491333	0.9921482	281.32
SA35_2	543	625.3457069396973	147.97183513641357	0.99826425	281.84
SA35_2	544	625.6233215332031	147.79126167297363	0.9970092	282.36
SA35_2	545	625.5531311035156	147.91232585906982	0.9984692	282.88
SA35_2	546	626.0293006896973	146.99159145355225	0.99800473	283.4
SA35_2	547	118.5223937034607	444.71978187561035	0.9937729	283.92
SA35_2	548	625.8028984069824	147.1255588531494	0.9965413	284.44
SA35_2	549	626.2242317199707	147.8928279876709	0.997412	284.96
SA35_2	550	625.2188682556152	146.8134069442749	0.9976295	285.48
SA35_2	551	625.4210472106934	148.0052947998047	0.9946343	286.0
SA35_2	552	123.64434003829956	442.0561122894287	0.9986332	286.52
SA35_2	553	625.3190040588379	148.52514266967773	0.99746156	287.04
SA35_2	554	626.012134552002	147.6436185836792	0.9980287	287.56
SA35_2	555	625.776481628418	147.6115322113037	0.9980172	288.08
SA35_2	556	625.5327224731445	146.91490173339844	0.99732083	288.6
SA35_2	557	130.2984118461609	423.2511234283447	0.99826294	289.12
SA35_2	558	130.32630681991577	420.81716537475586	0.99943286	289.64
SA35_2	559	130.29053211212158	419.7047424316406	0.9992204	290.16
SA35_2	560	127.14370489120483	426.8137550354004	0.9995567	290.68
SA35_2	561	123.5552191734314	432.8806400299072	0.9995697	291.2
SA35_2	562	123.21460247039795	438.0750274658203	0.99895346	291.72
SA35_2	563	122.22546339035034	439.4019412994385	0.9988304	292.24
SA35_2	564	122.35054969787598	438.8990020751953	0.9984577	292.76
SA35_2	565	625.4621505737305	148.01173210144043	0.9973695	293.28
SA35_2	566	625.905704498291	148.15393924713135	0.9979031	293.8
SA35_2	567	625.5198001861572	148.1748390197754	0.99839956	294.32
SA35_2	568	625.6215572357178	148.02786827087402	0.9972601	294.84
SA35_2	569	625.5021095275879	147.04020023345947	0.9983992	295.36
SA35_2	570	626.2423515319824	147.8674077987671	0.99757296	295.88
SA35_2	571	110.70750951766968	438.634729385376	0.999295	296.4
SA35_2	572	625.7905006408691	148.3946943283081	0.99747926	296.92
SA35_2	573	111.80816888809204	437.04360008239746	0.9993987	297.44
SA35_2	574	111.68826818466187	440.0503921508789	0.9987587	297.96
SA35_2	575	625.6629943847656	147.96177864074707	0.9951805	298.48
SA35_2	576	626.0292053222656	147.8956174850464	0.99690825	299.0
SA35_2	577	625.3998756408691	147.14475631713867	0.99800557	299.52
SA35_2	578	625.8522033691406	148.06663513183594	0.9984744	300.04
SA35_2	579	625.7703304290771	147.80951499938965	0.99800557	300.56
SA35_2	580	122.11799621582031	437.39696502685547	0.99720746	301.08
SA35_2	581	626.4530181884766	148.08447360992432	0.99796957	301.6
SA35_2	582	626.0481357574463	147.2656488418579	0.9976527	302.12
SA35_2	583	123.57525825500488	437.72984504699707	0.99691296	302.64
SA35_2	584	124.11644458770752	437.93641090393066	0.9978619	303.16
SA35_2	585	626.1339664459229	147.9375171661377	0.9965731	303.68
SA35_2	586	625.7875919342041	148.12695980072021	0.9991385	304.2
SA35_2	587	625.9121417999268	148.45848083496094	0.9948868	304.72
SA35_2	588	117.94681549072266	441.64037704467773	0.9927348	305.24
SA35_2	589	626.1528491973877	147.1298360824585	0.9974112	305.76
SA35_2	590	625.4878997802734	147.73447036743164	0.99763954	306.28
SA35_2	591	625.9518623352051	148.1791877746582	0.99689555	306.8
SA35_2	592	625.9294509887695	148.2861042022705	0.9983625	307.32
SA35_2	593	123.1121301651001	437.9447364807129	0.9978054	307.84
SA35_2	594	123.81347417831421	439.16364669799805	0.996777	308.36
SA35_2	595	625.6196975708008	148.2861614227295	0.9961318	308.88
SA35_2	596	625.8805274963379	146.89006805419922	0.98916525	309.4
SA35_2	597	113.04023265838623	437.56141662597656	0.9910704	309.92
SA35_2	598	625.4926681518555	146.97070598602295	0.9988166	310.44
SA35_2	599	626.3047695159912	147.9896593093872	0.99873847	310.96
SA35_2	600	625.4854679107666	146.97754383087158	0.9969614	311.48
SA35_2	601	117.02086925506592	440.37468910217285	0.9988329	312.0
SA35_2	602	119.84361410140991	433.75431060791016	0.9989698	312.52
SA35_2	603	119.5130705833435	437.90536880493164	0.99831545	313.04
SA35_2	604	119.86451148986816	440.4220390319824	0.9984647	313.56
SA35_2	605	625.6606101989746	147.04482078552246	0.99072826	314.08
SA35_2	606	626.0395526885986	147.81765460968018	0.99656653	314.6
SA35_2	607	626.2880802154541	146.7327117919922	0.9971949	315.12
SA35_2	608	627.0133972167969	147.79057502746582	0.99629444	315.64
SA35_2	609	625.7726669311523	148.37595462799072	0.99735487	316.16
SA35_2	610	626.152515411377	147.94069290161133	0.9975374	316.68
SA35_2	611	626.0766983032227	147.81590938568115	0.99604493	317.2
SA35_2	612	119.60116624832153	435.70838928222656	0.9989888	317.72
SA35_2	613	625.8261203765869	147.51573085784912	0.9989773	318.24
SA35_2	614	625.9350776672363	148.86278629302979	0.9970009	318.76
SA35_2	615	626.1654853820801	148.504900932312	0.996249	319.28
SA35_2	616	625.6604671478271	146.98421001434326	0.9984452	319.8
SA35_2	617	625.196361541748	147.952880859375	0.9965559	320.32
SA35_2	618	625.6096839904785	147.0781660079956	0.9982644	320.84
SA35_2	619	119.83153820037842	441.7833995819092	0.99701095	321.36
SA35_2	620	625.532341003418	147.16305255889893	0.996185	321.88
SA35_2	621	625.6815910339355	147.66639232635498	0.99649507	322.4
SA35_2	622	625.9095191955566	148.38353633880615	0.9949845	322.92
SA35_2	623	625.4840850830078	147.76306629180908	0.99529475	323.44
SA35_2	624	626.1831283569336	147.3957395553589	0.9967411	323.96
SA35_2	625	625.5611419677734	147.99914360046387	0.99180895	324.48
SA35_2	626	625.4704475402832	147.64363288879395	0.9969752	325.0
SA35_2	627	626.343822479248	147.4963617324829	0.9981523	325.52
SA35_2	628	625.3012657165527	147.4269676208496	0.99865735	326.04
SA35_2	629	625.6237983703613	147.12128162384033	0.9952005	326.56
SA35_2	630	113.45696449279785	442.5139045715332	0.99293435	327.08
SA35_2	631	625.3433227539062	147.27155685424805	0.9980634	327.6
SA35_2	632	123.25725555419922	443.9460754394531	0.9982158	328.12
SA35_2	633	118.38113069534302	440.1437759399414	0.9978649	328.64
SA35_2	634	625.6972312927246	148.32006454467773	0.9958097	329.16
SA35_2	635	123.56281280517578	439.3699836730957	0.9984036	329.68
SA35_2	636	625.2203941345215	146.98070526123047	0.9979079	330.2
SA35_2	637	625.788402557373	148.0156946182251	0.99826485	330.72
SA35_2	638	626.1272430419922	147.29154109954834	0.99373454	331.24
SA35_2	639	118.74474287033081	438.84069442749023	0.99668723	331.76
SA35_2	640	122.48072624206543	432.68208503723145	0.99910504	332.28
SA35_2	641	626.0299205780029	147.7657699584961	0.99713635	332.8
SA35_2	642	625.5482196807861	147.77863025665283	0.9983241	333.32
SA35_2	643	117.47772693634033	438.1407165527344	0.9982141	333.84
SA35_2	644	626.2317657470703	147.28520393371582	0.99842024	334.36
SA35_2	645	626.1828899383545	147.89151191711426	0.9968893	334.88
SA35_2	646	120.0039267539978	440.8644104003906	0.9965919	335.4
SA35_2	647	624.7760772705078	147.69440174102783	0.9965168	335.92
SA35_2	648	625.7450103759766	148.04835319519043	0.998497	336.44
SA35_2	649	126.74936056137085	425.5712127685547	0.9985362	336.96
SA35_2	650	131.27102851867676	419.7801876068115	0.99837446	337.48
SA35_2	651	129.635751247406	429.56408500671387	0.9992662	338.0
SA35_2	652	626.1173725128174	147.54313945770264	0.9956495	338.52
SA35_2	653	626.2223243713379	146.79253578186035	0.9978776	339.04
SA35_2	654	625.9361267089844	147.80073165893555	0.9971457	339.56
SA35_2	655	625.8843898773193	147.50478744506836	0.9959745	340.08
SA35_2	656	625.8584022521973	147.67091274261475	0.9971034	340.6
SA35_2	657	625.5550384521484	148.34040641784668	0.9971812	341.12
SA35_2	658	625.8143424987793	146.6269826889038	0.99872655	341.64
SA35_2	659	625.9371280670166	146.80569648742676	0.9975491	342.16
SA35_2	660	624.8163223266602	147.41992950439453	0.997497	342.68
SA35_2	661	124.33590888977051	437.92591094970703	0.9990802	343.2
SA35_2	662	127.171790599823	431.42992973327637	0.9964863	343.72
SA35_2	663	120.184326171875	418.4557914733887	0.9992823	344.24
SA35_2	664	625.3043174743652	147.70105361938477	0.9971699	344.76
SA35_2	665	137.0652198791504	347.9952621459961	0.9997863	345.28
SA35_2	666	123.20549488067627	377.0184516906738	0.999705	345.8
SA35_2	667	128.62045764923096	409.6406364440918	0.9998765	346.32
SA35_2	668	121.6569185256958	428.45337867736816	0.9991997	346.84
SA35_2	669	121.0089921951294	433.3499050140381	0.9994473	347.36
SA35_2	670	625.810718536377	147.54379749298096	0.99871147	347.88
SA35_2	671	625.8293628692627	147.6927137374878	0.9966253	348.4
SA35_2	672	625.6488800048828	146.8522024154663	0.9977633	348.92
SA35_2	673	625.4948616027832	147.35671520233154	0.98935974	349.44
SA35_2	674	112.47761249542236	439.31273460388184	0.9975212	349.96
SA35_2	675	119.56058740615845	436.2792778015137	0.99826956	350.48
SA35_2	676	120.25147676467896	442.1923542022705	0.9980835	351.0
SA35_2	677	119.60831880569458	440.13047218322754	0.99895966	351.52
SA35_2	678	625.7055282592773	147.20433712005615	0.9978236	352.04
SA35_2	679	625.1985549926758	146.5107250213623	0.9986098	352.56
SA35_2	680	117.02777147293091	440.90023040771484	0.99613404	353.08
SA35_2	681	625.0949859619141	147.2129487991333	0.99817336	353.6
SA35_2	682	122.50567674636841	435.5609607696533	0.9990677	354.12
SA35_2	683	122.67608642578125	439.8922348022461	0.9969308	354.64
SA35_2	684	626.1284828186035	146.91711902618408	0.9978466	355.16
SA35_2	685	121.83268070220947	436.79203033447266	0.99683434	355.68
SA35_2	686	120.96306085586548	439.9780082702637	0.99744934	356.2
SA35_2	687	625.4136562347412	147.22198963165283	0.99592257	356.72
SA35_2	688	625.4821300506592	147.70495891571045	0.9977585	357.24
SA35_2	689	625.2300262451172	146.93233966827393	0.99350893	357.76
SA35_2	690	625.4961013793945	147.5133991241455	0.9972249	358.28
SA35_2	691	625.8021354675293	148.2315158843994	0.9950799	358.8
SA35_2	692	625.883960723877	147.8031349182129	0.9973055	359.32
SA35_2	693	122.53924608230591	441.8597888946533	0.99735814	359.84
SA35_2	694	121.45031690597534	444.0530776977539	0.998097	360.36
SA35_2	695	118.72131824493408	443.4516906738281	0.9945925	360.88
SA35_2	696	626.203203201294	147.99304962158203	0.9968815	361.4
SA35_2	697	626.9189834594727	147.8395128250122	0.9989685	361.92
SA35_2	698	625.9686470031738	148.11681747436523	0.99789643	362.44
SA35_2	699	625.7811546325684	146.85434818267822	0.9985391	362.96
SA35_2	700	625.734806060791	147.7430534362793	0.9970841	363.48
SA35_2	701	625.1577854156494	146.21272087097168	0.988987	364.0
SA35_2	702	117.69784688949585	441.1878776550293	0.9986303	364.52
SA35_2	703	122.64938354492188	440.2280044555664	0.99849594	365.04
SA35_2	704	124.31145906448364	436.1587715148926	0.99890757	365.56
SA35_2	705	121.60327434539795	437.98879623413086	0.9993538	366.08
SA35_2	706	114.70193862915039	438.8239860534668	0.9976253	366.6
SA35_2	707	625.9681701660156	146.71019554138184	0.99842465	367.12
SA35_2	708	626.6584396362305	147.98117637634277	0.99847347	367.64
SA35_2	709	626.1617660522461	147.0104455947876	0.99874663	368.16
SA35_2	710	114.71197605133057	434.8600959777832	0.9991986	368.68
SA35_2	711	112.95608282089233	435.92230796813965	0.99849665	369.2
SA35_2	712	626.3902187347412	148.05503368377686	0.99903476	369.72
SA35_2	713	625.2917766571045	147.96415328979492	0.98718786	370.24
SA35_2	714	625.6722450256348	147.65945434570312	0.9939657	370.76
SA35_2	715	626.2884140014648	148.13293933868408	0.99815875	371.28
SA35_2	716	625.3444194793701	148.24105739593506	0.9989937	371.8
SA35_2	717	627.1430969238281	147.8728723526001	0.9983827	372.32
SA35_2	718	626.093864440918	148.18842887878418	0.99728084	372.84
SA35_2	719	626.0887622833252	147.8121042251587	0.9992454	373.36
SA35_2	720	626.1159896850586	147.23888397216797	0.99873227	373.88
SA35_2	721	118.84398460388184	437.7461528778076	0.9976427	374.4
SA35_2	722	116.9102668762207	440.7784938812256	0.99802125	374.92
SA35_2	723	625.8250713348389	147.61699676513672	0.9975731	375.44
SA35_2	724	120.79094648361206	437.6205825805664	0.99917537	375.96
SA35_2	725	625.9075164794922	148.81998538970947	0.998835	376.48
SA35_2	726	127.27494239807129	433.3215522766113	0.9988274	377.0
SA35_2	727	129.76328134536743	438.10312271118164	0.9984571	377.52
SA35_2	728	125.72551965713501	439.38343048095703	0.9984059	378.04
SA35_2	729	626.9582271575928	147.52060890197754	0.99611485	378.56
SA35_2	730	118.13417673110962	439.423828125	0.9982274	379.08
SA35_2	731	626.0013103485107	147.8146505355835	0.9966522	379.6
SA35_2	732	625.5022048950195	147.0694398880005	0.9978198	380.12
SA35_2	733	117.33806133270264	437.8484916687012	0.9979487	380.64
SA35_2	734	625.5971908569336	148.71387004852295	0.9943772	381.16
SA35_2	735	626.0698318481445	149.11251068115234	0.9868175	381.68
SA35_2	736	625.4276275634766	147.51399993896484	0.9950594	382.2
SA35_2	737	625.7253170013428	147.4466371536255	0.9987206	382.72
SA35_2	738	626.4022827148438	148.52408409118652	0.99821955	383.24
SA35_2	739	125.58877468109131	439.8394203186035	0.9969502	383.76
SA35_2	740	124.95304346084595	435.3666687011719	0.9928283	384.28
SA35_2	741	626.0561943054199	148.54074954986572	0.99848443	384.8
SA35_2	742	126.03554725646973	425.3434181213379	0.99919754	385.32
SA35_2	743	124.6451735496521	421.9610023498535	0.9997048	385.84
SA35_2	744	625.459098815918	147.26613521575928	0.99808073	386.36
SA35_2	745	625.2501487731934	147.80495166778564	0.99732035	386.88
SA35_2	746	625.3393173217773	148.1374740600586	0.99747926	387.4
SA35_2	747	625.7143974304199	147.86839485168457	0.9983735	387.92
SA35_2	748	626.064920425415	147.94652938842773	0.9982864	388.44
SA35_2	749	124.1235613822937	430.6621742248535	0.9988236	388.96
SA35_2	750	625.8352756500244	147.67910957336426	0.9958187	389.48
SA35_2	751	625.3072738647461	147.57988929748535	0.9923494	390.0
SA35_2	752	625.8312702178955	148.412446975708	0.9988192	390.52
SA35_2	753	626.1166572570801	148.24195861816406	0.9988172	391.04
SA35_2	754	625.8255004882812	147.67025470733643	0.9982759	391.56
SA35_2	755	118.06564331054688	411.6335105895996	0.9977258	392.08
SA35_2	756	625.9799957275391	147.70816326141357	0.9983564	392.6
SA35_2	757	116.63985252380371	427.5885772705078	0.9984377	393.12
SA35_2	758	625.4446983337402	148.47434520721436	0.9986413	393.64
SA35_2	759	625.4316329956055	147.72296905517578	0.9983443	394.16
SA35_2	760	625.8776664733887	148.39885711669922	0.99892575	394.68
SA35_2	761	626.3278007507324	147.9973840713501	0.9990238	395.2
SA35_2	762	626.6246795654297	147.7360439300537	0.9987293	395.72
SA35_2	763	626.1306762695312	148.4214162826538	0.9959556	396.24
SA35_2	764	625.7283210754395	146.5975284576416	0.9984944	396.76
SA35_2	765	118.65979433059692	429.19283866882324	0.99898106	397.28
SA35_2	766	625.8464813232422	148.309965133667	0.9978975	397.8
SA35_2	767	625.9360313415527	148.13937664031982	0.99558866	398.32
SA35_2	768	625.3715515136719	148.0909252166748	0.9963952	398.84
SA35_2	769	626.5700340270996	146.8476676940918	0.99758697	399.36
SA35_2	770	626.2507438659668	147.61057376861572	0.99561125	399.88
SA35_2	771	625.5752563476562	147.47541904449463	0.99620974	400.4
SA35_2	772	625.7573127746582	148.54881763458252	0.9950895	400.92
SA35_2	773	119.40169334411621	439.3235492706299	0.9973014	401.44
SA35_2	774	625.6893157958984	147.70896434783936	0.98085356	401.96
SA35_2	775	626.1106491088867	147.5048303604126	0.99565256	402.48
SA35_2	776	625.7204055786133	147.53291130065918	0.99643755	403.0
SA35_2	777	625.9158134460449	147.06876754760742	0.99589914	403.52
SA35_2	778	625.4060745239258	147.94363975524902	0.997285	404.04
SA35_2	779	625.4044532775879	147.3942232131958	0.9970497	404.56
SA35_2	780	626.1620998382568	148.16792964935303	0.9977877	405.08
SA35_2	781	625.824499130249	147.70169734954834	0.9983682	405.6
SA35_2	782	625.5934715270996	146.5975570678711	0.9986676	406.12
SA35_2	783	625.8656978607178	148.6349630355835	0.99643767	406.64
SA35_2	784	626.2649536132812	147.65635013580322	0.99691415	407.16
SA35_2	785	625.5853652954102	148.13919067382812	0.9982792	407.68
SA35_2	786	119.57507133483887	437.8926372528076	0.9978042	408.2
SA35_2	787	121.25965356826782	434.19851303100586	0.99865675	408.72
SA35_2	788	120.30141353607178	436.9317626953125	0.9983182	409.24
SA35_2	789	120.69981098175049	427.10575103759766	0.9997142	409.76
SA35_2	790	122.50292301177979	432.68383026123047	0.99932396	410.28
SA35_2	791	120.72451114654541	437.5884819030762	0.99769765	410.8
SA35_2	792	120.16240358352661	440.40000915527344	0.99293464	411.32
SA35_2	793	625.600528717041	146.82847023010254	0.99231976	411.84
SA35_2	794	625.6555080413818	148.2090711593628	0.99336594	412.36
SA35_2	795	120.59273719787598	442.7952575683594	0.9958087	412.88
SA35_2	796	625.3074645996094	148.22270393371582	0.99741733	413.4
SA35_2	797	625.4937648773193	147.5082778930664	0.9985228	413.92
SA35_2	798	626.6663551330566	147.39057540893555	0.99694985	414.44
SA35_2	799	626.2669563293457	148.1901454925537	0.99615955	414.96
SA35_2	800	626.7900466918945	147.8937005996704	0.99849105	415.48
SA35_2	801	625.3966331481934	147.8232479095459	0.9984627	416.0
SA35_2	802	625.4003524780273	147.03022956848145	0.9974655	416.52
SA35_2	803	119.05313730239868	431.30767822265625	0.9985	417.04
SA35_2	804	118.14292669296265	434.11534309387207	0.99915564	417.56
SA35_2	805	626.3047218322754	147.40066051483154	0.9987018	418.08
SA35_2	806	626.3130187988281	147.9766845703125	0.99907887	418.6
SA35_2	807	120.03390789031982	440.4756546020508	0.9986338	419.12
SA35_2	808	625.568962097168	147.52744674682617	0.99666435	419.64
SA35_2	809	625.4620552062988	147.25823879241943	0.99898976	420.16
SA35_2	810	625.2105236053467	147.7225399017334	0.9964864	420.68
SA35_2	811	625.4482269287109	147.95645713806152	0.9957054	421.2
SA35_2	812	116.52395725250244	440.7875061035156	0.99726856	421.72
SA35_2	813	115.01015424728394	433.56061935424805	0.99734324	422.24
SA35_2	814	625.6235122680664	147.8661346435547	0.9967393	422.76
SA35_2	815	625.7015228271484	147.93577194213867	0.99682945	423.28
SA35_2	816	625.4444122314453	147.87127017974854	0.9986896	423.8
SA35_2	817	626.2274742126465	148.51561546325684	0.99610716	424.32
SA35_2	818	625.4855155944824	147.6692533493042	0.9975313	424.84
SA35_2	819	117.5177812576294	423.3833312988281	0.99899787	425.36
SA35_2	820	114.5151138305664	438.3611011505127	0.9958242	425.88
SA35_2	821	626.3576507568359	147.78101921081543	0.99543554	426.4
SA35_2	822	626.1153221130371	147.63327598571777	0.99716175	426.92
SA35_2	823	626.1441707611084	147.13445663452148	0.99839324	427.44
SA35_2	824	625.4751205444336	147.5442409515381	0.9970925	427.96
SA35_2	825	626.6106605529785	147.45572090148926	0.9973853	428.48
SA35_2	826	625.6413459777832	147.33495712280273	0.9946904	429.0
SA35_2	827	111.78308725357056	443.33333015441895	0.992405	429.52
SA35_2	828	626.4328002929688	147.22582340240479	0.99756694	430.04
SA35_2	829	625.9190559387207	147.9290771484375	0.99767023	430.56
SA35_2	830	625.855827331543	147.82872676849365	0.9947726	431.08
SA35_2	831	625.4433631896973	146.78707122802734	0.99490285	431.6
SA35_2	832	625.9213447570801	147.0809841156006	0.9952472	432.12
SA35_2	833	626.000452041626	146.3585329055786	0.9958941	432.64
SA35_2	834	626.5499114990234	146.83502197265625	0.99693143	433.16
SA35_2	835	626.5728950500488	148.45335960388184	0.99503726	433.68
SA35_2	836	625.6076812744141	147.60303497314453	0.99669564	434.2
SA35_2	837	625.4218578338623	146.60619735717773	0.9949809	434.72
SA35_2	838	625.7463455200195	147.16474056243896	0.9977297	435.24
SA35_2	839	625.6771087646484	147.25873947143555	0.99559975	435.76
SA35_2	840	626.5219688415527	147.38752841949463	0.9986689	436.28
SA35_2	841	625.828218460083	147.52338409423828	0.99729365	436.8
SA35_2	842	625.1628875732422	147.11196899414062	0.9980312	437.32
SA35_2	843	626.2225151062012	147.3548984527588	0.9942673	437.84
SA35_2	844	113.2308840751648	432.2491264343262	0.99143934	438.36
SA35_2	845	625.6494522094727	146.74238204956055	0.99353856	438.88
SA35_2	846	625.9150505065918	147.35200881958008	0.99661666	439.4
SA35_2	847	626.4988899230957	147.38518238067627	0.9967526	439.92
SA35_2	848	625.8882522583008	148.21706771850586	0.9975327	440.44
SA35_2	849	625.1553058624268	148.60310554504395	0.9986885	440.96
SA35_2	850	626.7796516418457	147.72891998291016	0.9964888	441.48
SA35_2	851	625.8671283721924	147.96295166015625	0.9977018	442.0
SA35_2	852	126.08557939529419	433.91910552978516	0.9974732	442.52
SA35_2	853	626.1977672576904	148.23755264282227	0.99484766	443.04
SA35_2	854	625.9604454040527	148.90787601470947	0.99635005	443.56
SA35_2	855	625.9422302246094	147.67593383789062	0.99731356	444.08
SA35_2	856	625.9479522705078	148.08458805084229	0.9982589	444.6
SA35_2	857	625.7278442382812	147.65316009521484	0.9969406	445.12
SA35_2	858	132.14651346206665	414.39565658569336	0.99959236	445.64
SA35_2	859	132.78709650039673	393.7931442260742	0.9977087	446.16
SA35_2	860	132.0263147354126	395.26336669921875	0.9982844	446.68
SA35_2	861	131.61706924438477	407.6740837097168	0.99914455	447.2
SA35_2	862	626.2706756591797	149.2064094543457	0.99826187	447.72
SA35_2	863	124.6497631072998	407.28721618652344	0.9977355	448.24
SA35_2	864	124.05951023101807	369.5987892150879	0.99838376	448.76
SA35_2	865	122.21660614013672	340.24744033813477	0.9998073	449.28
SA35_2	866	123.06215763092041	314.12569999694824	0.9998342	449.8
SA35_2	867	129.75215911865234	289.1912269592285	0.99961996	450.32
SA35_2	868	138.794207572937	205.045166015625	0.9999019	450.84
SA35_2	869	149.24535751342773	195.44082641601562	0.99979466	451.36
SA35_2	870	120.11475563049316	293.60057830810547	0.9996265	451.88
SA35_2	871	112.35036849975586	392.57789611816406	0.99966395	452.4
SA35_2	872	120.14403343200684	427.44712829589844	0.99986994	452.92
SA35_2	873	122.21112251281738	428.9753723144531	0.9996463	453.44
SA35_2	874	125.43706893920898	428.2382011413574	0.9995572	453.96
SA35_2	875	122.6083755493164	431.3126564025879	0.9989502	454.48
SA35_2	876	120.48507928848267	431.87201499938965	0.99937266	455.0
SA35_2	877	123.41960668563843	428.8114929199219	0.9977233	455.52
SA35_2	878	134.51457023620605	418.13507080078125	0.99615794	456.04
SA35_2	879	131.02747201919556	391.39148712158203	0.9996693	456.56
SA35_2	880	145.61901092529297	348.9004898071289	0.99987876	457.08
SA35_2	881	154.46158647537231	369.81785774230957	0.99955386	457.6
SA35_2	882	153.20518016815186	415.06250381469727	0.9997869	458.12
SA35_2	883	134.48386192321777	413.1932258605957	0.99968994	458.64
SA35_2	884	135.2144479751587	372.0810127258301	0.9997898	459.16
SA35_2	885	140.6848669052124	285.11730194091797	0.9980294	459.68
SA35_2	886	152.7327537536621	265.7175350189209	0.9996044	460.2
SA35_2	887	150.4813551902771	336.9804382324219	0.999863	460.72
SA35_2	888	161.83838844299316	406.12998962402344	0.99984694	461.24
SA35_2	889	132.33994245529175	437.8393363952637	0.999371	461.76
SA35_2	890	122.46067523956299	439.41747665405273	0.9993315	462.28
SA35_2	891	626.0332107543945	148.4658908843994	0.9988097	462.8
SA35_2	892	625.6312370300293	148.1856107711792	0.99822456	463.32
SA35_2	893	626.1806011199951	147.5276756286621	0.99924976	463.84
SA35_2	894	626.1678695678711	148.16853046417236	0.9991997	464.36
SA35_2	895	625.2117156982422	148.59869956970215	0.99725515	464.88
SA35_2	896	626.2131214141846	147.92245388031006	0.997488	465.4
SA35_2	897	625.9702682495117	148.9035129547119	0.9983151	465.92
SA35_2	898	625.6618022918701	148.1547975540161	0.9965661	466.44
SA35_2	899	626.0677337646484	148.65931034088135	0.998765	466.96
SA35_2	900	626.2608051300049	147.5965118408203	0.9907809	467.48
SA35_2	901	626.1661529541016	148.2429027557373	0.99169767	468.0
SA35_2	902	625.1692771911621	148.60794067382812	0.99695694	468.52
SA35_2	903	625.6715297698975	148.62383365631104	0.99329245	469.04
SA35_2	904	121.66566848754883	432.11219787597656	0.9989128	469.56
SA35_2	905	122.4288821220398	437.0342445373535	0.99815506	470.08
SA35_2	906	625.6229400634766	147.3900604248047	0.9976763	470.6
SA35_2	907	120.6904649734497	436.2795925140381	0.9990509	471.12
SA35_2	908	115.7183051109314	432.89048194885254	0.997781	471.64
SA35_2	909	625.6024360656738	147.96780109405518	0.99702257	472.16
SA35_2	910	626.0037899017334	147.62266159057617	0.9952011	472.68
SA35_2	911	626.2637615203857	147.8528594970703	0.9975056	473.2
SA35_2	912	626.148271560669	146.68999671936035	0.99386334	473.72
SA35_2	913	625.6721019744873	147.21948623657227	0.99738735	474.24
SA35_2	914	626.2825012207031	148.02349090576172	0.99846256	474.76
SA35_2	915	118.29662322998047	390.8499526977539	0.99868864	475.28
SA35_2	916	105.74512481689453	322.1141052246094	0.99815613	475.8
SA35_2	917	626.94091796875	148.4671926498413	0.99781066	476.32
SA35_2	918	626.5383720397949	146.82068824768066	0.99795073	476.84
SA35_2	919	625.7793426513672	146.7842960357666	0.9971942	477.36
SA35_2	920	625.3698348999023	148.3639097213745	0.99764925	477.88
SA35_2	921	199.60273504257202	266.3952827453613	0.9990582	478.4
SA35_2	922	178.9201259613037	269.7319507598877	0.9990415	478.92
SA35_2	923	155.0227403640747	283.8534164428711	0.9972681	479.44
SA35_2	924	148.83877038955688	340.6226921081543	0.9996166	479.96
SA35_2	925	132.40878582000732	417.27636337280273	0.99883145	480.48
SA35_2	926	625.919246673584	146.4622449874878	0.9987669	481.0
SA35_2	927	626.2958526611328	147.5412940979004	0.99880445	481.52
SA35_2	928	137.05167770385742	427.12589263916016	0.9956091	482.04
SA35_2	929	140.78521728515625	425.0001525878906	0.99952877	482.56
SA35_2	930	140.07540941238403	431.26553535461426	0.9993376	483.08
SA35_2	931	626.5444755554199	148.480224609375	0.99697435	483.6
SA35_2	932	625.2111434936523	147.4303150177002	0.9980737	484.12
SA35_2	933	625.8539199829102	148.26870918273926	0.99591535	484.64
SA35_2	934	625.806474685669	147.02911376953125	0.9992306	485.16
SA35_2	935	123.10466766357422	437.05432891845703	0.99931157	485.68
SA35_2	936	123.1336236000061	431.7799758911133	0.99941325	486.2
SA35_2	937	625.1919746398926	147.8902816772461	0.9979894	486.72
SA35_2	938	126.2832760810852	435.7400321960449	0.9944184	487.24
SA35_2	939	128.5888910293579	436.9665241241455	0.9984604	487.76
SA35_2	940	626.3476371765137	147.64012813568115	0.998946	488.28
SA35_2	941	124.13334846496582	436.16211891174316	0.9991505	488.8
SA35_2	942	125.89256763458252	435.9123229980469	0.99893206	489.32
SA35_2	943	625.5033493041992	147.86587715148926	0.9979406	489.84
SA35_2	944	122.7007508277893	435.38475036621094	0.9973029	490.36
SA35_2	945	626.4827728271484	147.8646469116211	0.9988403	490.88
SA35_2	946	626.1816024780273	147.98058986663818	0.99824166	491.4
SA35_2	947	625.6610870361328	147.15914726257324	0.998941	491.92
SA35_2	948	625.9722709655762	147.4555778503418	0.9985877	492.44
SA35_2	949	123.9594578742981	428.19342613220215	0.9998166	492.96
SA35_2	950	119.217050075531	427.3549175262451	0.99886763	493.48
SA35_2	951	625.5745887756348	148.46972465515137	0.9971535	494.0
SA35_2	952	626.5374183654785	148.12148094177246	0.99615866	494.52
SA35_2	953	625.6656169891357	149.05431747436523	0.9986193	495.04
SA35_2	954	625.9012222290039	147.8950309753418	0.9985623	495.56
SA35_2	955	625.4862785339355	147.9379177093506	0.99705875	496.08
SA35_2	956	625.6063461303711	147.5826358795166	0.9978624	496.6
SA35_2	957	625.7404327392578	148.08162689208984	0.99860877	497.12
SA35_2	958	626.4565467834473	147.7701187133789	0.99610716	497.64
SA35_2	959	625.6535053253174	147.7743673324585	0.9965918	498.16
SA35_2	960	220.95861434936523	271.98474884033203	0.99606836	498.68
SA35_2	961	625.3000259399414	147.07597732543945	0.99742484	499.2
SA35_2	962	209.7604513168335	274.4004821777344	0.99873716	499.72
SA35_2	963	199.86448287963867	272.77198791503906	0.99886936	500.24
SA35_2	964	196.53174877166748	266.4397716522217	0.9990403	500.76
SA35_2	965	194.5281744003296	259.90854263305664	0.99608505	501.28
SA35_2	966	179.02828454971313	259.8697757720947	0.9995617	501.8
SA35_2	967	127.53628492355347	309.3483352661133	0.9998454	502.32
SA35_2	968	625.6642818450928	147.5663423538208	0.9964222	502.84
SA35_2	969	625.4991054534912	147.16120719909668	0.9974456	503.36
SA35_2	970	625.0839710235596	147.91415691375732	0.99571675	503.88
SA35_2	971	124.17538166046143	438.50669860839844	0.99583614	504.4
SA35_2	972	120.23417949676514	438.65638732910156	0.9967804	504.92
SA35_2	973	625.6316661834717	147.29636192321777	0.99871266	505.44
SA35_2	974	625.7623672485352	146.52262687683105	0.99789524	505.96
SA35_2	975	626.1462688446045	147.39506721496582	0.99867624	506.48
SA35_2	976	625.269603729248	147.96524047851562	0.99713045	507.0
SA35_2	977	625.938892364502	146.39671325683594	0.9935861	507.52
SA35_2	978	625.5875587463379	147.51291275024414	0.9973538	508.04
SA35_2	979	626.392650604248	148.40333461761475	0.99631184	508.56
SA35_2	980	119.06845569610596	426.60069465637207	0.999571	509.08
SA35_2	981	625.4919052124023	148.3433961868286	0.9989035	509.6
SA35_2	982	626.0662078857422	147.64615058898926	0.9984182	510.12
SA35_2	983	118.51483583450317	435.35287857055664	0.9992933	510.64
SA35_2	984	625.5300045013428	146.6929006576538	0.9967968	511.16
SA35_2	985	625.8854389190674	147.95279502868652	0.99630153	511.68
SA35_2	986	120.97806930541992	438.96509170532227	0.9975794	512.2
SA35_2	987	625.3135204315186	147.58126258850098	0.99780685	512.72
SA35_2	988	118.48890781402588	436.90635681152344	0.9989567	513.24
SA35_2	989	624.860668182373	147.9781723022461	0.9953999	513.76
SA35_2	990	626.4337062835693	147.2189426422119	0.9983323	514.28
SA35_2	991	625.345516204834	147.53541469573975	0.99687576	514.8
SA35_2	992	625.7219314575195	148.0354928970337	0.9959055	515.32
SA35_2	993	625.505542755127	148.22370529174805	0.99489117	515.84
SA35_2	994	111.55719757080078	366.2274742126465	0.9970252	516.36
SA35_2	995	110.2424144744873	304.60378646850586	0.9981389	516.88
SA35_2	996	142.6918625831604	288.202428817749	0.99732685	517.4
SA35_2	997	625.9883880615234	147.5727081298828	0.9947345	517.92
SA35_2	998	625.3679275512695	147.47906684875488	0.9958476	518.44
SA35_2	999	625.8030891418457	147.2995090484619	0.9947708	518.96
SA35_2	1000	202.93550491333008	263.72846603393555	0.99961144	519.48
SA35_2	1001	187.25124597549438	263.63908767700195	0.99973565	520.0
SA35_2	1002	154.79369163513184	288.2084655761719	0.9998288	520.52
SA35_2	1003	119.37127113342285	402.3534393310547	0.9997727	521.04
SA35_2	1004	625.6828308105469	148.0431318283081	0.9974955	521.56
SA35_2	1005	625.0444412231445	145.39263725280762	0.9959378	522.08
SA35_2	1006	625.0150203704834	146.34979248046875	0.996651	522.6
SA35_2	1007	625.1477241516113	146.69421672821045	0.99842083	523.12
SA35_2	1008	123.58835935592651	419.6392822265625	0.99926895	523.64
SA35_2	1009	122.34318256378174	415.6658363342285	0.99942374	524.16
SA35_2	1010	119.85049247741699	419.6729850769043	0.99825627	524.68
SA35_2	1011	122.91563749313354	419.43726539611816	0.99961436	525.2
SA35_2	1012	120.17366886138916	417.0146083831787	0.9997495	525.72
SA35_2	1013	626.4847755432129	148.7923765182495	0.9990707	526.24
SA35_2	1014	625.6305694580078	147.78781414031982	0.9960459	526.76
SA35_2	1015	121.86605930328369	432.31149673461914	0.9996438	527.28
SA35_2	1016	117.13137626647949	427.5848579406738	0.99891865	527.8
SA35_2	1017	117.95916557312012	428.94887924194336	0.99924564	528.32
SA35_2	1018	120.77902555465698	427.8866672515869	0.99900347	528.84
SA35_2	1019	625.3349781036377	147.67792224884033	0.9980836	529.36
SA35_2	1020	120.46694755554199	431.513729095459	0.998892	529.88
SA35_2	1021	125.57145357131958	434.0017604827881	0.9973411	530.4
SA35_2	1022	123.94076585769653	429.17444229125977	0.9929301	530.92
SA35_2	1023	127.56518125534058	415.0748062133789	0.99861467	531.44
SA35_2	1024	124.76224899291992	374.23364639282227	0.9991528	531.96
SA35_2	1025	625.7896423339844	147.26378917694092	0.99794143	532.48
SA35_2	1026	625.407886505127	146.20611190795898	0.9982613	533.0
SA35_2	1027	625.8221626281738	146.95844650268555	0.9986326	533.52
SA35_2	1028	625.8119583129883	147.03932762145996	0.99915445	534.04
SA35_2	1029	214.41526412963867	265.0217914581299	0.99780816	534.56
SA35_2	1030	171.423602104187	274.18235778808594	0.9982487	535.08
SA35_2	1031	130.27269840240479	359.5253276824951	0.9992379	535.6
SA35_2	1032	112.50885725021362	421.02441787719727	0.99880624	536.12
SA35_2	1033	119.3429946899414	428.63508224487305	0.99921787	536.64
SA35_2	1034	121.39774560928345	428.9495658874512	0.9997181	537.16
SA35_2	1035	121.97213172912598	435.5954933166504	0.99906284	537.68
SA35_2	1036	625.8646011352539	147.8532314300537	0.9989183	538.2
SA35_2	1037	625.8110046386719	147.446551322937	0.9984084	538.72
SA35_2	1038	123.37801456451416	431.05939865112305	0.9994301	539.24
SA35_2	1039	122.6932168006897	427.8522491455078	0.9988104	539.76
SA35_2	1040	625.5094528198242	147.778959274292	0.99864405	540.28
SA35_2	1041	625.672435760498	147.57215023040771	0.9986739	540.8
SA35_2	1042	626.4354228973389	147.70906448364258	0.99831885	541.32
SA35_2	1043	626.0539054870605	148.61068725585938	0.9970049	541.84
SA35_2	1044	625.6914138793945	148.10992240905762	0.9961957	542.36
SA35_2	1045	625.6720066070557	147.43796825408936	0.99762255	542.88
SA35_2	1046	120.8135724067688	431.04146003723145	0.98787606	543.4
SA35_2	1047	125.31204223632812	426.9575500488281	0.99979645	543.92
SA35_2	1048	129.37062978744507	427.03468322753906	0.9996427	544.44
SA35_2	1049	125.29668807983398	426.6617774963379	0.99970263	544.96
SA35_2	1050	625.669527053833	147.31730461120605	0.99827087	545.48
SA35_2	1051	118.90177726745605	431.0177421569824	0.99657094	546.0
SA35_2	1052	625.6221294403076	148.37345123291016	0.9967757	546.52
SA35_2	1053	112.8536581993103	429.2387008666992	0.9961837	547.04
SA35_2	1054	122.4433422088623	425.48526763916016	0.9992828	547.56
SA35_2	1055	116.92959070205688	423.0965995788574	0.9986437	548.08
SA35_2	1056	120.06173133850098	426.2446403503418	0.99900275	548.6
SA35_2	1057	124.86327886581421	429.31589126586914	0.998847	549.12
SA35_2	1058	128.42857837677002	420.7000923156738	0.99967706	549.64
SA35_2	1059	127.42972373962402	420.6038475036621	0.9993736	550.16
SA35_2	1060	128.62274646759033	415.5692195892334	0.9995382	550.68
SA35_2	1061	127.3535966873169	418.68627548217773	0.99860954	551.2
SA35_2	1062	122.36474752426147	418.3788871765137	0.999418	551.72
SA35_2	1063	124.00832176208496	416.57681465148926	0.99968743	552.24
SA35_2	1064	124.76850748062134	430.4706573486328	0.99834216	552.76
SA35_2	1065	121.89425230026245	433.12625885009766	0.99903935	553.28
SA35_2	1066	130.45645952224731	411.2103080749512	0.9994124	553.8
SA35_2	1067	141.1117672920227	392.14061737060547	0.99907935	554.32
SA35_2	1068	131.0908079147339	406.02736473083496	0.99959904	554.84
SA35_2	1069	125.21474361419678	426.40774726867676	0.99985945	555.36
SA35_2	1070	626.5138626098633	148.50224018096924	0.9990109	555.88
SA35_2	1071	113.40662240982056	440.22674560546875	0.99734735	556.4
SA35_2	1072	626.5457153320312	147.51002311706543	0.99788	556.92
SA35_2	1073	126.1458158493042	424.8877716064453	0.99964654	557.44
SA35_2	1074	128.15502882003784	421.4395809173584	0.99973315	557.96
SA35_2	1075	133.810293674469	399.5102119445801	0.99821836	558.48
SA35_2	1076	139.7836685180664	353.5158920288086	0.99983716	559.0
SA35_2	1077	134.2626452445984	379.75802421569824	0.9994758	559.52
SA35_2	1078	115.1490330696106	425.75963973999023	0.99872845	560.04
SA35_2	1079	626.1642456054688	148.19392204284668	0.99451643	560.56
SA35_2	1080	625.4667282104492	146.8306589126587	0.9906906	561.08
SA35_2	1081	625.5852222442627	147.20352172851562	0.9987255	561.6
SA35_2	1082	121.4242696762085	433.9068603515625	0.99873036	562.12
SA35_2	1083	125.96467733383179	433.3626937866211	0.9987557	562.64
SA35_2	1084	124.37665462493896	435.09212493896484	0.99952674	563.16
SA35_2	1085	121.4323878288269	435.6925392150879	0.9991549	563.68
SA35_2	1086	118.81022453308105	438.2324409484863	0.99873835	564.2
SA35_2	1087	626.2251853942871	147.42559432983398	0.99845266	564.72
SA35_2	1088	625.5706787109375	147.16599941253662	0.9986442	565.24
SA35_2	1089	625.3740310668945	147.4218463897705	0.996748	565.76
SA35_2	1090	625.3010749816895	147.74415493011475	0.9978999	566.28
SA35_2	1091	625.7366180419922	147.93283939361572	0.99745077	566.8
SA35_2	1092	626.0632514953613	147.50507354736328	0.99825054	567.32
SA35_2	1093	120.07479667663574	440.32596588134766	0.9979394	567.84
SA35_2	1094	626.2293815612793	147.6980209350586	0.99809855	568.36
SA35_2	1095	124.42033290863037	438.6536979675293	0.9997603	568.88
SA35_2	1096	128.1848907470703	436.20431900024414	0.9988555	569.4
SA35_2	1097	128.701913356781	440.1730155944824	0.998176	569.92
SA35_2	1098	136.1080288887024	435.4965591430664	0.9992557	570.44
SA35_2	1099	625.5546569824219	147.0984649658203	0.99780375	570.96
SA35_2	1100	140.1499629020691	437.6671028137207	0.996646	571.48
SA35_2	1101	625.9730339050293	147.0834445953369	0.99804085	572.0
SA35_2	1102	135.32259464263916	434.58423614501953	0.99732083	572.52
SA35_2	1103	626.359748840332	148.31149578094482	0.9987218	573.04
SA35_2	1104	625.2190589904785	148.0651617050171	0.9979651	573.56
SA35_2	1105	625.9800910949707	147.99413681030273	0.99738914	574.08
SA35_2	1106	625.3896713256836	147.35674381256104	0.9986432	574.6
SA35_2	1107	127.58023738861084	443.8114356994629	0.9970396	575.12
SA35_2	1108	625.6632804870605	147.15871810913086	0.9984257	575.64
SA35_2	1109	625.6058692932129	147.4288558959961	0.997323	576.16
SA35_2	1110	122.35604524612427	440.9446907043457	0.9986418	576.68
SA35_2	1111	127.44841575622559	436.59250259399414	0.9983437	577.2
SA35_2	1112	124.48440790176392	441.3414001464844	0.996763	577.72
SA35_2	1113	124.52000379562378	441.01295471191406	0.9985172	578.24
SA35_2	1114	626.5372276306152	149.0329885482788	0.9988888	578.76
SA35_2	1115	626.3895034790039	148.49238395690918	0.9957015	579.28
SA35_2	1116	625.9735584259033	147.03323364257812	0.99087816	579.8
SA35_2	1117	625.5507469177246	147.9264736175537	0.9967752	580.32
SA35_2	1118	625.2540588378906	148.90995025634766	0.99707854	580.84
SA35_2	1119	625.9709358215332	148.3128833770752	0.9990374	581.36
SA35_2	1120	626.7330169677734	147.65483379364014	0.99862826	581.88
SA35_2	1121	625.8404731750488	146.71703338623047	0.9973955	582.4
SA35_2	1122	625.6801605224609	147.65642166137695	0.99456996	582.92
SA35_2	1123	625.4007339477539	147.7347993850708	0.99894243	583.44
SA35_2	1124	625.8072853088379	148.29683303833008	0.9983317	583.96
SA35_2	1125	625.9322166442871	147.58113384246826	0.9988367	584.48
SA35_2	1126	625.6399154663086	147.6070261001587	0.99784136	585.0
SA35_2	1127	625.9591102600098	148.32112312316895	0.9988423	585.52
SA35_2	1128	625.8584022521973	147.45516300201416	0.99672383	586.04
SA35_2	1129	123.32237958908081	436.4572334289551	0.9983266	586.56
SA35_2	1130	130.9424638748169	423.77617835998535	0.9990157	587.08
SA35_2	1131	133.8522434234619	384.9649143218994	0.9984647	587.6
SA35_2	1132	133.8053822517395	327.711238861084	0.99991655	588.12
SA35_2	1133	118.03086996078491	336.9807815551758	0.99986815	588.64
SA35_2	1134	123.59839677810669	380.020694732666	0.9998266	589.16
SA35_2	1135	130.55106401443481	408.79551887512207	0.99976736	589.68
SA35_2	1136	119.07439231872559	428.3905220031738	0.9984522	590.2
SA35_2	1137	117.55174398422241	429.40813064575195	0.99921167	590.72
SA35_2	1138	114.1304612159729	424.6427822113037	0.9979873	591.24
SA35_2	1139	126.39985084533691	419.8073387145996	0.9994955	591.76
SA35_2	1140	126.06377601623535	414.4261837005615	0.9990583	592.28
SA35_2	1141	625.7026672363281	147.22146034240723	0.9962502	592.8
SA35_2	1142	116.3691759109497	329.37283515930176	0.9961402	593.32
SA35_2	1143	626.0274887084961	147.569317817688	0.9969549	593.84
SA35_2	1144	626.5111923217773	147.56077766418457	0.9949315	594.36
SA35_2	1145	625.34499168396	148.41187477111816	0.99713707	594.88
SA35_2	1146	202.23541259765625	253.13879013061523	0.99917114	595.4
SA35_2	1147	170.19424438476562	262.2336959838867	0.98971575	595.92
SA35_2	1148	153.07955741882324	297.9441833496094	0.9992142	596.44
SA35_2	1149	143.51221323013306	393.0792045593262	0.99945074	596.96
SA35_2	1150	127.2972583770752	426.31513595581055	0.9976078	597.48
SA35_2	1151	625.5902290344238	147.0198154449463	0.998019	598.0
SA35_2	1152	115.76210260391235	433.9291191101074	0.9983708	598.52
SA35_2	1153	112.55277395248413	429.7590637207031	0.9973736	599.04
SA35_2	1154	115.26082754135132	417.04416275024414	0.99970585	599.56
SA35_2	1155	121.41427993774414	430.0568389892578	0.99622464	600.08
SA35_2	1156	625.5302429199219	147.51332759857178	0.99858934	600.6
SA35_2	1157	125.82623958587646	433.3253288269043	0.99944276	601.12
SA35_2	1158	125.40521621704102	426.27994537353516	0.99983513	601.64
SA35_2	1159	129.013991355896	423.34218978881836	0.9997533	602.16
SA35_2	1160	128.80282402038574	426.5307140350342	0.99973744	602.68
SA35_2	1161	128.18676233291626	433.8636016845703	0.99787843	603.2
SA35_2	1162	625.9819030761719	147.94159412384033	0.99872273	603.72
SA35_2	1163	625.6674766540527	147.8899097442627	0.99730694	604.24
SA35_2	1164	118.79379749298096	417.07271575927734	0.9987398	604.76
SA35_2	1165	136.82140111923218	357.0350933074951	0.9995908	605.28
SA35_2	1166	134.73738431930542	321.95486068725586	0.9999194	605.8
SA35_2	1167	134.68008041381836	244.87237930297852	0.9996573	606.32
SA35_2	1168	163.79293203353882	172.51770973205566	0.99962175	606.84
SA35_2	1169	625.8261680603027	147.54034996032715	0.99698144	607.36
SA35_2	1170	175.52506923675537	329.71899032592773	0.9999522	607.88
SA35_2	1171	114.98233079910278	387.777156829834	0.99937016	608.4
SA35_2	1172	116.78400039672852	426.49749755859375	0.9996959	608.92
SA35_2	1173	122.36074209213257	436.90664291381836	0.99929965	609.44
SA35_2	1174	123.14000129699707	440.43331146240234	0.9984596	609.96
SA35_2	1175	121.4210033416748	440.94451904296875	0.9982419	610.48
SA35_2	1176	134.44204330444336	440.79477310180664	0.9988343	611.0
SA35_2	1177	625.9042739868164	147.77698516845703	0.9986992	611.52
SA35_2	1178	626.2369155883789	147.2887945175171	0.9987901	612.04
SA35_2	1179	625.5018711090088	146.37722969055176	0.9812408	612.56
SA35_2	1180	123.16220998764038	429.9551582336426	0.9939195	613.08
SA35_2	1181	121.59179449081421	412.8069305419922	0.99923587	613.6
SA35_2	1182	130.3670883178711	346.0528564453125	0.99977726	614.12
SA35_2	1183	148.66175651550293	268.5608196258545	0.9993235	614.64
SA35_2	1184	155.39597272872925	277.89310455322266	0.99963546	615.16
SA35_2	1185	138.66310119628906	345.9568405151367	0.99993205	615.68
SA35_2	1186	120.9580659866333	408.19836616516113	0.9999001	616.2
SA35_2	1187	119.05055046081543	432.4233627319336	0.9990376	616.72
SA35_2	1188	114.16608095169067	438.17819595336914	0.9976101	617.24
SA35_2	1189	120.56832313537598	437.8975296020508	0.9917291	617.76
SA35_2	1190	123.59727621078491	430.6582546234131	0.9980726	618.28
SA35_2	1191	625.0815391540527	148.25480461120605	0.9952128	618.8
SA35_2	1192	122.19839096069336	421.81005477905273	0.99853754	619.32
SA35_2	1193	127.3690938949585	418.2956886291504	0.9997807	619.84
SA35_2	1194	129.79700565338135	410.46695709228516	0.9993419	620.36
SA35_2	1195	127.7409315109253	413.4041118621826	0.9996226	620.88
SA35_2	1196	131.9103717803955	371.7996883392334	0.99980944	621.4
SA35_2	1197	123.77779483795166	353.29407691955566	0.99926776	621.92
SA35_2	1198	124.30115938186646	400.66211700439453	0.99982834	622.44
SA35_2	1199	625.1935482025146	147.82934188842773	0.9980154	622.96
SA35_2	1200	625.6641387939453	147.28803634643555	0.99786323	623.48
SA35_2	1201	119.47020292282104	420.7555961608887	0.99811244	624.0
SA35_2	1202	128.13457250595093	420.14122009277344	0.99965966	624.52
SA35_2	1203	120.0599193572998	425.53725242614746	0.99978	625.04
SA35_2	1204	124.85249042510986	431.43545150756836	0.9994985	625.56
SA35_2	1205	119.85698938369751	427.53387451171875	0.9995993	626.08
SA35_2	1206	117.8526520729065	439.52362060546875	0.9989336	626.6
SA35_2	1207	121.74615859985352	437.09964752197266	0.9984824	627.12
SA35_2	1208	626.6304016113281	148.60552310943604	0.9988643	627.64
SA35_2	1209	626.0326385498047	146.7341423034668	0.9964939	628.16
SA35_2	1210	119.34053897857666	409.844913482666	0.9958075	628.68
SA35_2	1211	124.99141693115234	382.9290962219238	0.99810034	629.2
SA35_2	1212	625.3992080688477	146.52826309204102	0.99834704	629.72
SA35_2	1213	119.3324089050293	425.7783794403076	0.99909616	630.24
SA35_2	1214	126.20422840118408	425.12166023254395	0.9988745	630.76
SA35_2	1215	132.09741115570068	407.27394104003906	0.9975107	631.28
SA35_2	1216	122.22685813903809	351.3479518890381	0.9991937	631.8
SA35_2	1217	625.8600234985352	148.83214473724365	0.99904567	632.32
SA35_2	1218	625.8283615112305	146.69670581817627	0.99816054	632.84
SA35_2	1219	625.9123802185059	148.4141206741333	0.9971095	633.36
SA35_2	1220	188.38863372802734	247.35474586486816	0.9981602	633.88
SA35_2	1221	155.58977127075195	282.2985076904297	0.99940944	634.4
SA35_2	1222	141.8126940727234	380.67601203918457	0.99990106	634.92
SA35_2	1223	125.24244785308838	419.93971824645996	0.99948645	635.44
SA35_2	1224	111.89773082733154	433.9899444580078	0.99793553	635.96
SA35_2	1225	625.4891872406006	148.63832473754883	0.99715614	636.48
SA35_2	1226	112.62056827545166	439.08857345581055	0.9995925	637.0
SA35_2	1227	117.21432209014893	439.69167709350586	0.9979709	637.52
SA35_2	1228	626.1435031890869	148.39744091033936	0.99729925	638.04
SA35_2	1229	625.9682655334473	148.65630626678467	0.9973201	638.56
SA35_2	1230	626.381778717041	147.84200191497803	0.9976374	639.08
SA35_2	1231	626.4849662780762	148.25825214385986	0.99714285	639.6
SA35_2	1232	625.1526832580566	148.09890747070312	0.9992699	640.12
SA35_2	1233	128.46590280532837	425.95630645751953	0.99960786	640.64
SA35_2	1234	626.3537406921387	148.750319480896	0.9990584	641.16
SA35_2	1235	625.9964942932129	148.48088264465332	0.9988176	641.68
SA35_2	1236	142.79160499572754	391.7076873779297	0.9992828	642.2
SA35_2	1237	129.59448099136353	365.97272872924805	0.99957854	642.72
SA35_2	1238	119.21099424362183	402.2194290161133	0.9991924	643.24
SA35_2	1239	625.8101463317871	149.37897205352783	0.9981254	643.76
SA35_2	1240	121.25083208084106	429.06864166259766	0.99943274	644.28
SA35_2	1241	122.04068899154663	431.8399429321289	0.99760795	644.8
SA35_2	1242	124.21663999557495	428.88482093811035	0.99926883	645.32
SA35_2	1243	122.12445735931396	427.4299907684326	0.9978824	645.84
SA35_2	1244	125.02932548522949	423.3386707305908	0.99876535	646.36
SA35_2	1245	130.96423149108887	401.28501892089844	0.9990976	646.88
SA35_2	1246	140.83207845687866	361.3556098937988	0.99971277	647.4
SA35_2	1247	137.41551637649536	350.879602432251	0.9997111	647.92
SA35_2	1248	124.30837154388428	391.5842628479004	0.999828	648.44
SA35_2	1249	116.58905744552612	419.3293762207031	0.99988186	648.96
SA35_2	1250	114.3472671508789	430.56644439697266	0.99885	649.48
SA35_2	1251	122.4646806716919	413.4316062927246	0.9984579	650.0
SA35_2	1252	108.14715623855591	344.0078544616699	0.99693334	650.52
SA35_2	1253	626.3020515441895	147.8133773803711	0.9968569	651.04
SA35_2	1254	141.77780151367188	288.1374263763428	0.99924326	651.56
SA35_2	1255	625.668478012085	146.7146873474121	0.98589164	652.08
SA35_2	1256	194.7321057319641	260.2451419830322	0.99952614	652.6
SA35_2	1257	137.87989616394043	299.1053009033203	0.9993463	653.12
SA35_2	1258	97.79887199401855	425.7408142089844	0.99674195	653.64
SA35_2	1259	625.4427909851074	147.2116470336914	0.99663	654.16
SA35_2	1260	625.9322166442871	148.1924057006836	0.9979603	654.68
SA35_2	1261	625.2849578857422	147.05758094787598	0.99880767	655.2
SA35_2	1262	625.9231567382812	147.06144332885742	0.9983462	655.72
SA35_2	1263	625.7007598876953	146.97119235992432	0.99660504	656.24
SA35_2	1264	625.9193420410156	147.89654731750488	0.99817014	656.76
SA35_2	1265	625.3612518310547	147.01147556304932	0.99836606	657.28
SA35_2	1266	120.12097835540771	438.5552215576172	0.9991001	657.8
SA35_2	1267	626.0006904602051	147.74909019470215	0.99512404	658.32
SA35_2	1268	122.30888605117798	436.1044692993164	0.99879336	658.84
SA35_2	1269	122.18927145004272	437.0614242553711	0.9987255	659.36
SA35_2	1270	123.06655645370483	436.2543296813965	0.999413	659.88
SA35_2	1271	626.1162757873535	147.70046710968018	0.9986745	660.4
SA35_2	1272	625.8583068847656	147.35097885131836	0.9986532	660.92
SA35_2	1273	626.3434886932373	147.04115867614746	0.99749607	661.44
SA35_2	1274	625.9775161743164	147.76346683502197	0.9986614	661.96
SA35_2	1275	114.78999853134155	439.85509872436523	0.9944337	662.48
SA35_2	1276	625.1626968383789	147.63718128204346	0.9948791	663.0
SA35_2	1277	120.4256534576416	441.6884994506836	0.9940555	663.52
SA35_2	1278	625.5330085754395	147.6668643951416	0.9983393	664.04
SA35_2	1279	125.11712312698364	438.5137367248535	0.9987826	664.56
SA35_2	1280	626.104736328125	148.0988645553589	0.9968292	665.08
SA35_2	1281	626.1702060699463	147.43699550628662	0.9962239	665.6
SA35_2	1282	625.9724617004395	147.4949598312378	0.99248224	666.12
SA35_2	1283	625.987958908081	148.12289714813232	0.996693	666.64
SA35_2	1284	625.8816719055176	147.4764633178711	0.99797684	667.16
SA35_2	1285	124.07315969467163	432.6954746246338	0.9992705	667.68
SA35_2	1286	625.9753227233887	147.14914798736572	0.9985998	668.2
SA35_2	1287	626.1446475982666	147.83539295196533	0.9990409	668.72
SA35_2	1288	625.87571144104	148.7251853942871	0.9985655	669.24
SA35_2	1289	625.4985809326172	146.94624423980713	0.99630827	669.76
SA35_2	1290	115.42550325393677	432.75604248046875	0.9984842	670.28
SA35_2	1291	118.48516464233398	425.0969123840332	0.9986041	670.8
SA35_2	1292	118.45941543579102	424.6175765991211	0.9987515	671.32
SA35_2	1293	625.5952835083008	146.73688888549805	0.9979658	671.84
SA35_2	1294	114.85306024551392	428.74780654907227	0.999084	672.36
SA35_2	1295	116.8377161026001	433.42798233032227	0.9959073	672.88
SA35_2	1296	625.6461143493652	147.254319190979	0.99666226	673.4
SA35_2	1297	123.94247055053711	434.2088985443115	0.9997085	673.92
SA35_2	1298	126.86564922332764	434.1075325012207	0.999106	674.44
SA35_2	1299	124.21538829803467	434.3162727355957	0.99931204	674.96
SA35_2	1300	122.8224515914917	437.321834564209	0.9992386	675.48
SA35_2	1301	625.426721572876	147.4841594696045	0.9951508	676.0
SA35_2	1302	626.2318134307861	147.2966194152832	0.99775237	676.52
SA35_2	1303	625.5939483642578	147.8330898284912	0.997936	677.04
SA35_2	1304	624.7740745544434	147.5916624069214	0.995452	677.56
SA35_2	1305	625.2915859222412	147.87940979003906	0.9952136	678.08
SA35_2	1306	625.2316474914551	146.91152572631836	0.9983525	678.6
SA35_2	1307	625.732421875	146.40174865722656	0.9978248	679.12
SA35_2	1308	123.95198345184326	433.0910110473633	0.99883026	679.64
SA35_2	1309	118.62574815750122	435.3091621398926	0.9918018	680.16
SA35_2	1310	118.03350448608398	435.55171966552734	0.9954941	680.68
SA35_2	1311	113.39235305786133	436.5691566467285	0.99576086	681.2
SA35_2	1312	625.8284568786621	147.36751556396484	0.99752384	681.72
SA35_2	1313	626.3051986694336	147.79529571533203	0.9970174	682.24
SA35_2	1314	626.3906478881836	148.93123626708984	0.995256	682.76
SA35_2	1315	626.3453483581543	148.63652229309082	0.997811	683.28
SA35_2	1316	123.48476648330688	425.0372314453125	0.9997471	683.8
SA35_2	1317	121.56857252120972	425.43107986450195	0.99960345	684.32
SA35_2	1318	116.2396788597107	435.28541564941406	0.99688596	684.84
SA35_2	1319	114.76805210113525	440.9249496459961	0.99455667	685.36
SA35_2	1320	625.4077911376953	147.8851318359375	0.9970251	685.88
SA35_2	1321	625.9273529052734	147.3808479309082	0.9976267	686.4
SA35_2	1322	625.4247665405273	147.6522159576416	0.9944688	686.92
SA35_2	1323	625.7194519042969	146.85848236083984	0.997323	687.44
SA35_2	1324	626.7210006713867	146.5034008026123	0.9969298	687.96
SA35_2	1325	115.52016735076904	440.9520149230957	0.9983292	688.48
SA35_2	1326	122.8695273399353	439.204044342041	0.99910295	689.0
SA35_2	1327	120.83708047866821	436.9076156616211	0.9993781	689.52
SA35_2	1328	121.4205265045166	440.26525497436523	0.99852484	690.04
SA35_2	1329	625.8237838745117	147.27770805358887	0.9745419	690.56
SA35_2	1330	625.4630088806152	146.9876003265381	0.9956326	691.08
SA35_2	1331	625.6972312927246	146.8989086151123	0.99752206	691.6
SA35_2	1332	120.39029598236084	431.49988174438477	0.998171	692.12
SA35_2	1333	625.1973152160645	147.467679977417	0.99852246	692.64
SA35_2	1334	626.2630462646484	147.4472951889038	0.99858296	693.16
SA35_2	1335	625.6588935852051	147.6705551147461	0.9976458	693.68
SA35_2	1336	625.5940437316895	148.32505702972412	0.998257	694.2
SA35_2	1337	626.2805461883545	147.1900749206543	0.9988563	694.72
SA35_2	1338	625.9798049926758	147.12604522705078	0.9963399	695.24
SA35_2	1339	125.52710771560669	437.29774475097656	0.9991399	695.76
SA35_2	1340	127.84361839294434	434.04613494873047	0.99820554	696.28
SA35_2	1341	127.93591022491455	425.6096076965332	0.99966073	696.8
SA35_2	1342	117.89920330047607	428.4771537780762	0.9992144	697.32
SA35_2	1343	119.13666725158691	435.36415100097656	0.99849737	697.84
SA35_2	1344	121.30481004714966	432.96918869018555	0.9992623	698.36
SA35_2	1345	120.4055666923523	429.23898696899414	0.9983406	698.88
SA35_2	1346	120.45724391937256	428.1368350982666	0.9992988	699.4
SA35_2	1347	625.5804061889648	147.8900384902954	0.99793446	699.92
SA35_2	1348	114.91893529891968	439.0983581542969	0.99768364	700.44
SA35_2	1349	120.43983936309814	438.9727592468262	0.99692374	700.96
SA35_2	1350	122.60638475418091	440.96217155456543	0.9983924	701.48
SA35_2	1351	625.3964424133301	147.9148292541504	0.9973972	702.0
SA35_2	1352	626.4003753662109	148.31346988677979	0.9972083	702.52
SA35_2	1353	625.8479118347168	148.0676507949829	0.9963618	703.04
SA35_2	1354	625.9357452392578	147.40519523620605	0.99647814	703.56
SA35_2	1355	625.9297847747803	148.19831371307373	0.9968881	704.08
SA35_2	1356	625.0940799713135	148.22486400604248	0.9977448	704.6
SA35_2	1357	626.079511642456	147.9428243637085	0.9984511	705.12
SA35_2	1358	625.2568244934082	147.70465850830078	0.9976053	705.64
SA35_2	1359	625.5428314208984	146.44676685333252	0.9840678	706.16
SA35_2	1360	625.9045124053955	148.35688591003418	0.9846265	706.68
SA35_2	1361	625.4951000213623	147.8351640701294	0.99745554	707.2
SA35_2	1362	626.119327545166	147.11331367492676	0.9984487	707.72
SA35_2	1363	625.6223678588867	147.03420639038086	0.9985226	708.24
SA35_2	1364	205.5633544921875	269.7641944885254	0.99929225	708.76
SA35_2	1365	197.74901866912842	264.7669315338135	0.9993957	709.28
SA35_2	1366	190.7221555709839	265.5138301849365	0.999777	709.8
SA35_2	1367	173.3108401298523	271.6431713104248	0.99882346	710.32
SA35_2	1368	167.18783378601074	292.4711036682129	0.99733657	710.84
SA35_2	1369	173.2015609741211	342.6789093017578	0.9993942	711.36
SA35_2	1370	162.27784156799316	383.64206314086914	0.9991186	711.88
SA35_2	1371	134.04546976089478	403.2590103149414	0.9998932	712.4
SA35_2	1372	133.61295461654663	422.74346351623535	0.99873775	712.92
SA35_2	1373	626.583194732666	147.67976760864258	0.9981199	713.44
SA35_2	1374	124.50119256973267	433.6102867126465	0.9993641	713.96
SA35_2	1375	126.78347826004028	433.6072254180908	0.998635	714.48
SA35_2	1376	132.8640341758728	423.4391784667969	0.99934965	715.0
SA35_2	1377	139.1563057899475	423.7126922607422	0.99963176	715.52
SA35_2	1378	139.07586336135864	426.8701171875	0.9995795	716.04
SA35_2	1379	135.80280542373657	436.4938259124756	0.99893767	716.56
SA35_2	1380	128.23028564453125	435.9945774078369	0.998577	717.08
SA35_2	1381	125.80126523971558	434.94272232055664	0.99767417	717.6
SA35_2	1382	126.38967037200928	435.77802658081055	0.99862254	718.12
SA35_2	1383	127.16113328933716	440.47396659851074	0.9975921	718.64
SA35_2	1384	626.1420726776123	147.8122043609619	0.99726415	719.16
SA35_2	1385	626.4363288879395	147.84027099609375	0.9939341	719.68
SA35_2	1386	625.221061706543	147.46647834777832	0.9962549	720.2
SA35_2	1387	124.25512075424194	426.46739959716797	0.9993635	720.72
SA35_2	1388	126.68927907943726	424.5790100097656	0.9992607	721.24
SA35_2	1389	120.53430080413818	424.5310592651367	0.99880195	721.76
SA35_2	1390	128.9539933204651	422.7766227722168	0.9994123	722.28
SA35_2	1391	131.98728561401367	416.7879009246826	0.99958724	722.8
SA35_2	1392	128.92732620239258	406.3425636291504	0.9982115	723.32
SA35_2	1393	132.56772756576538	410.5722999572754	0.99962234	723.84
SA35_2	1394	125.34488439559937	420.031156539917	0.99967134	724.36
SA35_2	1395	131.06502294540405	424.93520736694336	0.9995517	724.88
SA35_2	1396	134.53713655471802	423.96080017089844	0.99982506	725.4
SA35_2	1397	137.4760866165161	423.3899688720703	0.99960333	725.92
SA35_2	1398	625.9475231170654	147.52904891967773	0.99867034	726.44
SA35_2	1399	626.1006355285645	146.59081935882568	0.9984376	726.96
SA35_2	1400	133.78238677978516	432.0224189758301	0.99799585	727.48
SA35_2	1401	124.27757978439331	437.3240375518799	0.9992887	728.0
SA35_2	1402	122.42720127105713	438.2569885253906	0.99929345	728.52
SA35_2	1403	626.0902404785156	147.5258731842041	0.99815935	729.04
SA35_2	1404	626.1208534240723	146.72171115875244	0.9975732	729.56
SA35_2	1405	625.5323886871338	146.58714294433594	0.9982351	730.08
SA35_2	1406	624.9362945556641	148.1187343597412	0.99841547	730.6
SA35_2	1407	121.35788202285767	438.1114196777344	0.9970264	731.12
SA35_2	1408	625.3575325012207	148.3064317703247	0.9978567	731.64
SA35_2	1409	626.2035369873047	149.13007736206055	0.9983523	732.16
SA35_2	1410	625.6035804748535	146.3456153869629	0.9983278	732.68
SA35_2	1411	123.07238578796387	433.5716915130615	0.9981249	733.2
SA35_2	1412	121.64448499679565	436.1821174621582	0.9978606	733.72
SA35_2	1413	122.47231006622314	433.79791259765625	0.9987446	734.24
SA35_2	1414	626.3767242431641	148.80515098571777	0.9984686	734.76
SA35_2	1415	116.08583927154541	438.83914947509766	0.99880326	735.28
SA35_2	1416	625.9640693664551	147.87624835968018	0.9962446	735.8
SA35_2	1417	625.3626346588135	147.49558925628662	0.99758804	736.32
SA35_2	1418	625.5668640136719	144.61425304412842	0.98481596	736.84
SA35_2	1419	119.7446346282959	437.4053764343262	0.9962871	737.36
SA35_2	1420	122.32248783111572	434.0265083312988	0.9988091	737.88
SA35_2	1421	121.46402597427368	438.75389099121094	0.99433196	738.4
SA35_2	1422	120.94802856445312	440.8431816101074	0.9981117	738.92
SA35_2	1423	123.18651676177979	429.1577625274658	0.999728	739.44
SA35_2	1424	131.3169240951538	420.0799083709717	0.9993236	739.96
SA35_2	1425	131.71452283859253	421.0406684875488	0.9996395	740.48
SA35_2	1426	130.27005195617676	421.06218338012695	0.99960953	741.0
SA35_2	1427	128.14500331878662	422.79870986938477	0.9995914	741.52
SA35_2	1428	127.70733833312988	426.34254455566406	0.9997335	742.04
SA35_2	1429	626.304817199707	147.77729988098145	0.9976623	742.56
SA35_2	1430	123.17065000534058	425.3009033203125	0.9994679	743.08
SA35_2	1431	121.25879526138306	423.2732391357422	0.9993789	743.6
SA35_2	1432	121.69085741043091	431.20141983032227	0.99911946	744.12
SA35_2	1433	625.714111328125	146.87902450561523	0.99781126	744.64
SA35_2	1434	118.98409128189087	435.6334590911865	0.9979621	745.16
SA35_2	1435	625.2611637115479	146.7062473297119	0.99846387	745.68
SA35_2	1436	116.29079580307007	439.36068534851074	0.99726677	746.2
SA35_2	1437	120.57719230651855	434.5188331604004	0.9992704	746.72
SA35_2	1438	123.48988056182861	428.33873748779297	0.9996629	747.24
SA35_2	1439	119.75786685943604	428.3046340942383	0.99874437	747.76
SA35_2	1440	120.7529067993164	428.4455108642578	0.9995365	748.28
SA35_2	1441	625.0848770141602	147.78841495513916	0.99909186	748.8
SA35_2	1442	625.7651329040527	148.29371452331543	0.99872166	749.32
SA35_2	1443	625.8689880371094	149.46485996246338	0.9979792	749.84
SA35_2	1444	626.1038780212402	149.04135704040527	0.9987243	750.36
SA35_2	1445	124.68838691711426	433.4937286376953	0.9993475	750.88
SA35_2	1446	119.76344585418701	429.6180725097656	0.99878424	751.4
SA35_2	1447	121.92091941833496	436.32408142089844	0.998428	751.92
SA35_2	1448	126.10207796096802	430.6208610534668	0.99937004	752.44
SA35_2	1449	625.8291244506836	147.39465236663818	0.9987213	752.96
SA35_2	1450	626.0249137878418	147.65577793121338	0.99902606	753.48
SA35_2	1451	128.25723886489868	433.66167068481445	0.9985544	754.0
SA35_2	1452	125.25088787078857	436.7403030395508	0.99849284	754.52
SA35_2	1453	625.6780624389648	147.745943069458	0.99819285	755.04
SA35_2	1454	625.8640289306641	148.01393508911133	0.9968258	755.56
SA35_2	1455	123.7483024597168	436.55725479125977	0.99872524	756.08
SA35_2	1456	129.1022777557373	432.7316665649414	0.99929667	756.6
SA35_2	1457	122.62461185455322	439.8171901702881	0.99934906	757.12
SA35_2	1458	626.2567520141602	147.54388332366943	0.99819	757.64
SA35_2	1459	625.9255409240723	148.21107387542725	0.99804723	758.16
SA35_2	1460	625.3717422485352	147.66160011291504	0.99786747	758.68
SA35_2	1461	626.2124061584473	148.0048370361328	0.99755704	759.2
SA35_2	1462	626.1340141296387	147.34920501708984	0.9980281	759.72
SA35_2	1463	625.3700256347656	148.69616031646729	0.9982029	760.24
SA35_2	1464	122.27615118026733	426.92590713500977	0.9996879	760.76
SA35_2	1465	625.7877349853516	147.61568069458008	0.9989273	761.28
SA35_2	1466	626.0590553283691	148.0665636062622	0.9979937	761.8
SA35_2	1467	625.8702278137207	147.6885223388672	0.9990766	762.32
SA35_2	1468	626.3844013214111	147.31028079986572	0.99886847	762.84
SA35_2	1469	626.3209819793701	147.74723052978516	0.99668854	763.36
SA35_2	1470	625.3619194030762	147.7987575531006	0.99783546	763.88
SA35_2	1471	116.49391651153564	436.5787696838379	0.9976042	764.4
SA35_2	1472	626.5381813049316	147.60623931884766	0.9989491	764.92
SA35_2	1473	625.4932880401611	147.9098653793335	0.9981664	765.44
SA35_2	1474	625.50048828125	147.63999938964844	0.9986089	765.96
SA35_2	1475	625.2395629882812	147.6199436187744	0.9967969	766.48
SA35_2	1476	626.5975952148438	148.00297737121582	0.9944876	767.0
SA35_2	1477	135.9614133834839	392.6836395263672	0.99546474	767.52
SA35_2	1478	139.32863473892212	328.29983711242676	0.99976104	768.04
SA35_2	1479	162.8811240196228	268.1693458557129	0.99934417	768.56
SA35_2	1480	157.3397397994995	235.7417106628418	0.9990853	769.08
SA35_2	1481	150.7277250289917	157.5038480758667	0.99981683	769.6
SA35_2	1482	625.7835388183594	147.32032299041748	0.998226	770.12
SA35_2	1483	169.28770542144775	159.82020378112793	0.9993268	770.64
SA35_2	1484	626.3601779937744	148.12954902648926	0.9987117	771.16
SA35_2	1485	625.1499652862549	146.81028842926025	0.99793565	771.68
SA35_2	1486	248.68335723876953	311.5143013000488	0.9988223	772.2
SA35_2	1487	236.0719919204712	369.8755645751953	0.9997954	772.72
SA35_2	1488	180.29234409332275	418.5010242462158	0.999713	773.24
SA35_2	1489	158.61072540283203	425.60614585876465	0.9994659	773.76
SA35_2	1490	155.31091690063477	421.68439865112305	0.99926883	774.28
SA35_2	1491	147.3849892616272	380.374174118042	0.99859685	774.8
SA35_2	1492	136.49368286132812	350.4148864746094	0.9992799	775.32
SA35_2	1493	129.8649787902832	372.64328956604004	0.9998215	775.84
SA35_2	1494	120.26927471160889	408.7346649169922	0.9997669	776.36
SA35_2	1495	116.04984998703003	425.24983406066895	0.999212	776.88
SA35_2	1496	626.7605304718018	148.5503339767456	0.9989318	777.4
SA35_2	1497	626.0592937469482	148.1096363067627	0.9991068	777.92
SA35_2	1498	125.91019868850708	433.32178115844727	0.9990883	778.44
SA35_2	1499	127.72139310836792	433.6329460144043	0.9985933	778.96
SA35_2	1500	121.88006639480591	430.8120346069336	0.999292	779.48
SA35_2	1501	116.97831153869629	429.0832328796387	0.9995072	780.0
SA35_2	1502	116.86176061630249	432.0076274871826	0.9981198	780.52
SA35_2	1503	119.11776065826416	434.63722229003906	0.9975552	781.04
SA35_2	1504	120.10363340377808	436.36021614074707	0.9976871	781.56
SA35_2	1505	121.32927179336548	435.1714324951172	0.9974376	782.08
SA35_2	1506	626.3318061828613	147.79802799224854	0.99846965	782.6
SA35_2	1507	626.106595993042	148.08478832244873	0.9983735	783.12
SA35_2	1508	122.53729104995728	434.83941078186035	0.9977276	783.64
SA35_2	1509	130.82280158996582	430.3754997253418	0.99848276	784.16
SA35_2	1510	149.4196891784668	426.34511947631836	0.99937785	784.68
SA35_2	1511	145.10695934295654	422.81816482543945	0.99963045	785.2
SA35_2	1512	139.75640535354614	421.37964248657227	0.9990796	785.72
SA35_2	1513	136.13628149032593	426.18730545043945	0.9980909	786.24
SA35_2	1514	625.6871223449707	147.62349128723145	0.9968951	786.76
SA35_2	1515	127.69160270690918	434.0364074707031	0.997489	787.28
SA35_2	1516	124.17268753051758	435.65786361694336	0.9991629	787.8
SA35_2	1517	625.3718376159668	146.37914657592773	0.9985001	788.32
SA35_2	1518	626.1053562164307	148.05233001708984	0.99781847	788.84
SA35_2	1519	625.3121376037598	147.80685424804688	0.9982888	789.36
SA35_2	1520	121.1220383644104	436.03760719299316	0.9968394	789.88
SA35_2	1521	122.33600616455078	438.8096809387207	0.99713826	790.4
SA35_2	1522	625.139856338501	147.25205898284912	0.9977575	790.92
SA35_2	1523	625.3329277038574	148.05376052856445	0.9952266	791.44
SA35_2	1524	115.41328430175781	435.31396865844727	0.99493706	791.96
SA35_2	1525	116.35615825653076	436.8976593017578	0.99883026	792.48
SA35_2	1526	116.68548583984375	436.9878673553467	0.99906176	793.0
SA35_2	1527	115.94505310058594	434.556884765625	0.9986125	793.52
SA35_2	1528	120.91548442840576	435.81642150878906	0.9993622	794.04
SA35_2	1529	122.7759599685669	434.63327407836914	0.999368	794.56
SA35_2	1530	126.44249200820923	429.12059783935547	0.9988238	795.08
SA35_2	1531	126.04725360870361	433.1297492980957	0.99506617	795.6
SA35_2	1532	626.140546798706	148.92488479614258	0.9942964	796.12
SA35_2	1533	626.0090827941895	147.35406875610352	0.9951126	796.64
SA35_2	1534	624.92356300354	148.7980556488037	0.99419594	797.16
SA35_2	1535	625.1812934875488	146.9227123260498	0.9971987	797.68
SA35_2	1536	129.64131832122803	431.7981719970703	0.99825305	798.2
SA35_2	1537	625.2692222595215	147.6883363723755	0.9964204	798.72
SA35_2	1538	625.8846282958984	147.99910068511963	0.9957386	799.24
SA35_2	1539	625.6831169128418	147.15126514434814	0.99829084	799.76
SA35_2	1540	129.88711595535278	426.7708969116211	0.9995053	800.28
SA35_2	1541	126.29932165145874	426.229190826416	0.9997347	800.8
SA35_2	1542	132.07757472991943	427.16114044189453	0.99925166	801.32
SA35_2	1543	124.84204769134521	427.12989807128906	0.99948275	801.84
SA35_2	1544	626.2968063354492	147.97465324401855	0.9969689	802.36
SA35_2	1545	120.29011249542236	436.92792892456055	0.9942853	802.88
SA35_2	1546	625.4940032958984	147.43333339691162	0.99715793	803.4
SA35_2	1547	625.7989883422852	147.0541763305664	0.99821234	803.92
SA35_2	1548	128.15042734146118	437.89878845214844	0.9994573	804.44
SA35_2	1549	625.7558822631836	148.18041801452637	0.99898666	804.96
SA35_2	1550	132.14664459228516	432.1063041687012	0.998754	805.48
SA35_2	1551	626.5311241149902	148.17358016967773	0.9983559	806.0
SA35_2	1552	127.28488445281982	427.60817527770996	0.9982888	806.52
SA35_2	1553	125.07315874099731	428.9194107055664	0.9973757	807.04
SA35_2	1554	129.07872200012207	435.5407905578613	0.99749136	807.56
SA35_2	1555	124.69640970230103	437.9014778137207	0.9982162	808.08
SA35_2	1556	124.17223453521729	437.7356815338135	0.9990626	808.6
SA35_2	1557	122.30517864227295	436.37563705444336	0.9990565	809.12
SA35_2	1558	625.8528709411621	148.2040786743164	0.99878377	809.64
SA35_2	1559	625.8879661560059	147.85346031188965	0.9986897	810.16
SA35_2	1560	626.2375831604004	148.14860343933105	0.9981698	810.68
SA35_2	1561	625.9430885314941	147.94289588928223	0.99701655	811.2
SA35_2	1562	120.91877460479736	440.10366439819336	0.9960912	811.72
SA35_2	1563	119.84802484512329	438.5495853424072	0.998662	812.24
SA35_2	1564	121.30197286605835	436.69652938842773	0.9969983	812.76
SA35_2	1565	126.04480981826782	431.34100914001465	0.99901056	813.28
SA35_2	1566	120.36617994308472	436.9135093688965	0.9991841	813.8
SA35_2	1567	626.0953426361084	147.97124862670898	0.99618274	814.32
SA35_2	1568	625.5392074584961	146.73890590667725	0.9986313	814.84
SA35_2	1569	625.7651805877686	147.67218589782715	0.99839777	815.36
SA35_2	1570	625.6197452545166	148.44828128814697	0.9978319	815.88
SA35_2	1571	626.4892578125	146.91555976867676	0.99858874	816.4
SA35_2	1572	625.0922679901123	146.14794731140137	0.99739194	816.92
SA35_2	1573	125.47231912612915	431.3674736022949	0.99921227	817.44
SA35_2	1574	625.5419731140137	147.4464225769043	0.99683833	817.96
SA35_2	1575	118.75801086425781	439.27345275878906	0.9976914	818.48
SA35_2	1576	126.8306016921997	438.53116035461426	0.9988833	819.0
SA35_2	1577	625.6568908691406	148.08826446533203	0.9964849	819.52
SA35_2	1578	122.77418375015259	431.66147232055664	0.9941691	820.04
SA35_2	1579	116.51345491409302	436.5278434753418	0.99766326	820.56
SA35_2	1580	625.113582611084	146.66810989379883	0.9973908	821.08
SA35_2	1581	116.09840393066406	438.89336585998535	0.99773467	821.6
SA35_2	1582	123.33077192306519	435.03753662109375	0.9988182	822.12
SA35_2	1583	125.51045417785645	430.61302185058594	0.99922824	822.64
SA35_2	1584	126.75895690917969	423.57945442199707	0.9985185	823.16
SA35_2	1585	123.16110134124756	426.8784713745117	0.9985247	823.68
SA35_2	1586	125.45472383499146	423.7057685852051	0.9996809	824.2
SA35_2	1587	119.9042558670044	432.1405220031738	0.9971125	824.72
SA35_2	1588	625.5954265594482	147.50380039215088	0.9982122	825.24
SA35_2	1589	118.14584732055664	438.73701095581055	0.99861515	825.76
SA35_2	1590	626.9882678985596	148.317289352417	0.997542	826.28
SA35_2	1591	124.79040622711182	431.1563014984131	0.9991844	826.8
SA35_2	1592	126.85039043426514	428.2192039489746	0.99912935	827.32
SA35_2	1593	127.57488489151001	429.5572757720947	0.9980508	827.84
SA35_2	1594	127.28579044342041	425.34836769104004	0.99949443	828.36
SA35_2	1595	129.49837446212769	415.43569564819336	0.9973864	828.88
SA35_2	1596	135.15952825546265	400.93517303466797	0.99833786	829.4
SA35_2	1597	625.8928298950195	147.13595867156982	0.9985833	829.92
SA35_2	1598	126.82898044586182	417.4671936035156	0.9994438	830.44
SA35_2	1599	124.90264177322388	425.67283630371094	0.99973685	830.96
SA35_2	1600	126.03232860565186	422.91635513305664	0.99955076	831.48
SA35_2	1601	124.67670440673828	422.7327060699463	0.999501	832.0
SA35_2	1602	121.19892835617065	430.7907485961914	0.99862564	832.52
SA35_2	1603	123.28460216522217	432.4837303161621	0.9987025	833.04
SA35_2	1604	122.62427806854248	432.7978706359863	0.9993519	833.56
SA35_2	1605	625.7224082946777	148.17365169525146	0.99753475	834.08
SA35_2	1606	116.70644283294678	434.0980052947998	0.9972873	834.6
SA35_2	1607	625.3367900848389	147.0113754272461	0.9928905	835.12
SA35_2	1608	128.76585721969604	430.35844802856445	0.9961242	835.64
SA35_2	1609	128.1156301498413	428.9806938171387	0.9981489	836.16
SA35_2	1610	129.74932193756104	422.1280860900879	0.99906963	836.68
SA35_2	1611	128.5088062286377	421.0384941101074	0.99902236	837.2
SA35_2	1612	121.06728553771973	428.08945655822754	0.9997831	837.72
SA35_2	1613	625.1420021057129	147.73235321044922	0.9965933	838.24
SA35_2	1614	625.9027481079102	146.9937515258789	0.9955336	838.76
SA35_2	1615	119.72935199737549	439.9091148376465	0.9975248	839.28
SA35_2	1616	626.087236404419	148.186354637146	0.9972097	839.8
SA35_2	1617	625.699520111084	147.2369384765625	0.99405116	840.32
SA35_2	1618	625.7739067077637	147.5093936920166	0.9982998	840.84
SA35_2	1619	119.28174495697021	437.52702713012695	0.99919945	841.36
SA35_2	1620	626.2653350830078	147.35755920410156	0.99636984	841.88
SA35_2	1621	625.4995346069336	147.30929374694824	0.99773216	842.4
SA35_2	1622	120.10440826416016	437.1537208557129	0.99777824	842.92
SA35_2	1623	116.13459587097168	438.127384185791	0.99432397	843.44
SA35_2	1624	625.4696846008301	147.58758544921875	0.9873841	843.96
SA35_2	1625	625.6683349609375	146.81925773620605	0.9989635	844.48
SA35_2	1626	132.13324546813965	436.32694244384766	0.9990994	845.0
SA35_2	1627	129.4062852859497	437.0129871368408	0.993371	845.52
SA35_2	1628	625.8577346801758	148.20804119110107	0.9942158	846.04
SA35_2	1629	625.9385585784912	146.53429985046387	0.99727446	846.56
SA35_2	1630	625.4889011383057	147.3985719680786	0.998279	847.08
SA35_2	1631	625.1483917236328	146.96072101593018	0.99703777	847.6
SA35_2	1632	625.0991821289062	147.50267028808594	0.9969766	848.12
SA35_2	1633	121.8708872795105	432.90842056274414	0.9988482	848.64
SA35_2	1634	122.32203483581543	432.8524875640869	0.9994375	849.16
SA35_2	1635	123.77028465270996	430.23725509643555	0.999574	849.68
SA35_2	1636	123.49717617034912	433.8449478149414	0.9994407	850.2
SA35_2	1637	626.3645172119141	145.81558227539062	0.99771607	850.72
SA35_2	1638	118.38206052780151	428.7502098083496	0.9995035	851.24
SA35_2	1639	117.06750392913818	427.4519348144531	0.9997875	851.76
SA35_2	1640	121.20755910873413	432.0636749267578	0.9992436	852.28
SA35_2	1641	121.48216962814331	436.9163703918457	0.9987539	852.8
SA35_2	1642	119.67531442642212	436.353178024292	0.9986707	853.32
SA35_2	1643	125.811767578125	430.2696990966797	0.99922574	853.84
SA35_2	1644	625.8735656738281	147.9072618484497	0.99836487	854.36
SA35_2	1645	625.7379531860352	148.31625938415527	0.99725217	854.88
SA35_2	1646	625.8440017700195	148.15734386444092	0.9976719	855.4
SA35_2	1647	626.0672569274902	148.27950954437256	0.99524224	855.92
SA35_2	1648	625.3491401672363	148.19174766540527	0.99829584	856.44
SA35_2	1649	114.79241847991943	440.612268447876	0.99636984	856.96
SA35_2	1650	625.9869575500488	147.72764682769775	0.99756587	857.48
SA35_2	1651	625.2055168151855	148.50397109985352	0.99623555	858.0
SA35_2	1652	108.66472721099854	438.17087173461914	0.99582833	858.52
SA35_2	1653	117.90633201599121	436.08776092529297	0.99812037	859.04
SA35_2	1654	625.6834030151367	148.02803993225098	0.9955037	859.56
SA35_2	1655	122.20621109008789	440.91596603393555	0.9986326	860.08
SA35_2	1656	626.8449783325195	147.61073112487793	0.9983607	860.6
SA35_2	1657	122.30757474899292	439.3911552429199	0.99886453	861.12
SA35_2	1658	625.3461837768555	147.40692615509033	0.99475384	861.64
SA35_2	1659	625.8098125457764	147.26131439208984	0.996761	862.16
SA35_2	1660	625.7467269897461	147.48879432678223	0.99786144	862.68
SA35_2	1661	626.2222290039062	147.21302032470703	0.99761754	863.2
SA35_2	1662	123.99089336395264	433.28344345092773	0.99773836	863.72
SA35_2	1663	625.7254600524902	148.41589450836182	0.99851125	864.24
SA35_2	1664	121.55848741531372	434.0236473083496	0.99697506	864.76
SA35_2	1665	625.6490707397461	147.28481769561768	0.99475586	865.28
SA35_2	1666	625.8287906646729	147.94695854187012	0.9973743	865.8
SA35_2	1667	625.2334594726562	147.40410804748535	0.997881	866.32
SA35_2	1668	116.75128936767578	441.2079334259033	0.99655616	866.84
SA35_2	1669	115.4001235961914	436.27893447875977	0.99938035	867.36
SA35_2	1670	117.43558645248413	432.9851245880127	0.9985454	867.88
SA35_2	1671	116.51934385299683	433.0232620239258	0.9989625	868.4
SA35_2	1672	115.16635417938232	437.94416427612305	0.99845946	868.92
SA35_2	1673	625.2370357513428	146.45077228546143	0.9981335	869.44
SA35_2	1674	119.1389799118042	440.1218891143799	0.9989342	869.96
SA35_2	1675	117.49484539031982	440.83900451660156	0.99892163	870.48
SA35_2	1676	119.05384063720703	437.86027908325195	0.9988452	871.0
SA35_2	1677	116.85242652893066	438.16686630249023	0.9991658	871.52
SA35_2	1678	119.48413848876953	431.83685302734375	0.9989685	872.04
SA35_2	1679	118.07880401611328	433.4058380126953	0.9990332	872.56
SA35_2	1680	626.1964797973633	147.25939750671387	0.99583805	873.08
SA35_2	1681	626.0212898254395	146.8728733062744	0.99832886	873.6
SA35_2	1682	625.9987831115723	146.41860008239746	0.9948724	874.12
SA35_2	1683	118.0171012878418	439.4106101989746	0.9980106	874.64
SA35_2	1684	626.007890701294	147.96265125274658	0.9988751	875.16
SA35_2	1685	626.8415927886963	148.13079357147217	0.99838114	875.68
SA35_2	1686	625.8746147155762	147.7966547012329	0.9980829	876.2
SA35_2	1687	625.3896236419678	148.12494277954102	0.9974318	876.72
SA35_2	1688	625.8908271789551	148.57061862945557	0.99752086	877.24
SA35_2	1689	625.8299827575684	148.49367141723633	0.9976585	877.76
SA35_2	1690	625.4833698272705	148.35342407226562	0.9989472	878.28
SA35_2	1691	626.2345314025879	148.37412357330322	0.99832577	878.8
SA35_2	1692	626.0396003723145	147.7126979827881	0.998558	879.32
SA35_2	1693	624.9002456665039	148.3988857269287	0.9982352	879.84
SA35_2	1694	625.3812313079834	148.7041711807251	0.9965677	880.36
SA35_2	1695	121.87556028366089	442.15999603271484	0.99544996	880.88
SA35_2	1696	625.1957893371582	147.92109489440918	0.9966619	881.4
SA35_2	1697	128.43436002731323	426.59740447998047	0.99963224	881.92
SA35_2	1698	128.21252346038818	422.0574188232422	0.9995846	882.44
SA35_2	1699	125.71470737457275	419.5268440246582	0.9994425	882.96
SA35_2	1700	113.131582736969	429.7037601470947	0.99865204	883.48
SA35_2	1701	625.2617835998535	146.94889068603516	0.9971734	884.0
SA35_2	1702	625.4912853240967	147.8839874267578	0.9973273	884.52
SA35_2	1703	625.8777141571045	147.59413719177246	0.9982231	885.04
SA35_2	1704	625.2985954284668	147.62978553771973	0.99701	885.56
SA35_2	1705	121.26644849777222	434.3181037902832	0.9973385	886.08
SA35_2	1706	130.14709949493408	430.8156394958496	0.99843305	886.6
SA35_2	1707	626.1034488677979	148.49106788635254	0.9982023	887.12
SA35_2	1708	625.8256912231445	147.55127906799316	0.99882454	887.64
SA35_2	1709	625.165605545044	147.66260147094727	0.99743026	888.16
SA35_2	1710	125.89160203933716	439.47681427001953	0.9949411	888.68
SA35_2	1711	128.704571723938	436.80530548095703	0.9979625	889.2
SA35_2	1712	626.3086318969727	148.48328590393066	0.9953147	889.72
SA35_2	1713	625.2523422241211	147.85202980041504	0.9979583	890.24
SA35_2	1714	120.87233066558838	432.7372741699219	0.99943465	890.76
SA35_2	1715	124.31755065917969	431.41794204711914	0.9994506	891.28
SA35_2	1716	625.7941246032715	147.19196319580078	0.99830556	891.8
SA35_2	1717	626.2331962585449	147.0743465423584	0.99840385	892.32
SA35_2	1718	626.1775016784668	148.0327606201172	0.9987645	892.84
SA35_2	1719	625.989818572998	148.56592655181885	0.9985067	893.36
SA35_2	1720	118.81928443908691	435.2339458465576	0.9989826	893.88
SA35_2	1721	124.04333353042603	439.13646697998047	0.9984475	894.4
SA35_2	1722	121.86700105667114	438.9939880371094	0.9983669	894.92
SA35_2	1723	128.4557342529297	432.1392059326172	0.9988065	895.44
SA35_2	1724	121.73641920089722	436.4131736755371	0.9976216	895.96
SA35_2	1725	123.32475185394287	435.54800033569336	0.9974274	896.48
SA35_2	1726	121.38426303863525	439.7925567626953	0.9991001	897.0
SA35_2	1727	122.95269966125488	436.9980812072754	0.9987185	897.52
SA35_2	1728	125.54014921188354	435.5412483215332	0.9982437	898.04
SA35_2	1729	122.83656597137451	437.3980236053467	0.99902356	898.56
SA35_2	1730	626.4519214630127	147.85078525543213	0.99821544	899.08
SA35_2	1731	626.3072967529297	148.51438522338867	0.9988452	899.6
SA35_2	1732	116.92392826080322	442.2494888305664	0.9844876	900.12
SA35_2	1733	625.5359172821045	148.02945613861084	0.99414116	900.64
SA35_2	1734	119.19634342193604	439.7010040283203	0.9981475	901.16
SA35_2	1735	124.38170909881592	435.020170211792	0.99940705	901.68
SA35_2	1736	124.44376945495605	434.2231750488281	0.99895823	902.2
SA35_2	1737	625.6618976593018	147.37801551818848	0.99630046	902.72
SA35_2	1738	625.6080627441406	147.59339332580566	0.9981134	903.24
SA35_2	1739	626.5253067016602	147.89617538452148	0.9960758	903.76
SA35_2	1740	625.9232521057129	146.6923713684082	0.99752265	904.28
SA35_2	1741	119.25793886184692	438.80910873413086	0.9980222	904.8
SA35_2	1742	624.9412059783936	147.45025634765625	0.9958333	905.32
SA35_2	1743	626.5316963195801	147.49960899353027	0.99783844	905.84
SA35_2	1744	117.6317572593689	438.347110748291	0.9978467	906.36
SA35_2	1745	626.2035369873047	147.98538208007812	0.988181	906.88
SA35_2	1746	625.824499130249	147.90088176727295	0.99411786	907.4
SA35_2	1747	117.65155792236328	437.1328639984131	0.99689	907.92
SA35_2	1748	625.0551223754883	146.49677753448486	0.99774534	908.44
SA35_2	1749	123.66396188735962	435.3621482849121	0.99686545	908.96
SA35_2	1750	124.92644786834717	435.2007293701172	0.9980981	909.48
SA35_2	1751	120.27319669723511	435.1739501953125	0.99542624	910.0
SA35_2	1752	626.124095916748	147.29287147521973	0.99583805	910.52
SA35_2	1753	122.68142700195312	429.88780975341797	0.9995161	911.04
SA35_2	1754	123.54309558868408	424.26249504089355	0.99952054	911.56
SA35_2	1755	118.74794960021973	427.06621170043945	0.9977054	912.08
SA35_2	1756	121.52547836303711	438.1827735900879	0.9991905	912.6
SA35_2	1757	626.2195587158203	147.6862335205078	0.99514717	913.12
SA35_2	1758	117.84549951553345	439.9412727355957	0.99562234	913.64
SA35_2	1759	626.0505199432373	147.90023803710938	0.99796826	914.16
SA35_2	1760	118.97454261779785	439.18922424316406	0.9938246	914.68
SA35_2	1761	625.8209705352783	148.03895473480225	0.9943441	915.2
SA35_2	1762	625.6769180297852	147.88201332092285	0.997184	915.72
SA35_2	1763	117.292320728302	439.357852935791	0.99595547	916.24
SA35_2	1764	625.6573677062988	148.73817443847656	0.9964676	916.76
SA35_2	1765	625.1299858093262	147.8950023651123	0.9921422	917.28
SA35_2	1766	625.860595703125	147.61239051818848	0.99234176	917.8
SA35_2	1767	626.1960029602051	147.80253410339355	0.9962662	918.32
SA35_2	1768	625.7277488708496	147.42685317993164	0.9986374	918.84
SA35_2	1769	625.5725860595703	147.5540542602539	0.99796754	919.36
SA35_2	1770	626.2301921844482	147.79443740844727	0.9937482	919.88
SA35_2	1771	625.1385688781738	147.29558944702148	0.9922652	920.4
SA35_2	1772	625.9100914001465	147.66005516052246	0.9945825	920.92
SA35_2	1773	626.4440536499023	148.2487678527832	0.99649066	921.44
SA35_2	1774	626.0239124298096	147.9948377609253	0.99753845	921.96
SA35_2	1775	626.1688232421875	147.03307628631592	0.99412906	922.48
SA35_2	1776	625.6988525390625	147.38948822021484	0.9983473	923.0
SA35_2	1777	123.76091480255127	429.3771743774414	0.99910045	923.52
SA35_2	1778	625.1809120178223	146.811261177063	0.9952798	924.04
SA35_2	1779	625.6783485412598	147.05812454223633	0.99400866	924.56
SA35_2	1780	625.7721424102783	147.67571926116943	0.996024	925.08
SA35_2	1781	625.4836082458496	147.6951026916504	0.9973036	925.6
SA35_2	1782	625.3870964050293	147.25982666015625	0.9983937	926.12
SA35_2	1783	125.11650323867798	428.6126518249512	0.9987802	926.64
SA35_2	1784	626.1943817138672	148.76609802246094	0.9989636	927.16
SA35_2	1785	122.72275686264038	428.94264221191406	0.9995073	927.68
SA35_2	1786	120.17686367034912	428.3881187438965	0.99954164	928.2
SA35_2	1787	625.8173942565918	148.0732011795044	0.9989944	928.72
SA35_2	1788	626.1477947235107	148.08494567871094	0.99744093	929.24
SA35_2	1789	116.83770418167114	436.46690368652344	0.9985384	929.76
SA35_2	1790	117.27814674377441	442.56242752075195	0.9957984	930.28
SA35_2	1791	625.7224082946777	148.1571865081787	0.99646276	930.8
SA35_2	1792	626.5215873718262	148.79211902618408	0.9934255	931.32
SA35_2	1793	114.50662612915039	440.5280113220215	0.99680895	931.84
SA35_2	1794	626.0473251342773	146.40111923217773	0.9982994	932.36
SA35_2	1795	149.86647367477417	437.5374984741211	0.9983388	932.88
SA35_2	1796	194.68921422958374	422.0120143890381	0.9968946	933.4
SA35_2	1797	201.36487483978271	417.2391128540039	0.99836	933.92
SA35_2	1798	149.61175918579102	402.7601623535156	0.99757093	934.44
SA35_2	1799	125.55012702941895	366.2003517150879	0.9998944	934.96
SA35_2	1800	150.35983324050903	294.8663520812988	0.9997228	935.48
SA35_2	1801	169.00794506072998	287.2429847717285	0.9991104	936.0
SA35_2	1802	182.1706771850586	361.7673969268799	0.99931324	936.52
SA35_2	1803	184.83543395996094	402.7573299407959	0.99983513	937.04
SA35_2	1804	135.11937856674194	423.63338470458984	0.9998442	937.56
SA35_2	1805	626.0944366455078	148.63821029663086	0.99808145	938.08
SA35_2	1806	625.6253242492676	147.99997329711914	0.99784255	938.6
SA35_2	1807	626.2218952178955	147.73285388946533	0.99611	939.12
SA35_2	1808	127.60502099990845	431.23186111450195	0.9992225	939.64
SA35_2	1809	626.1871337890625	145.99559783935547	0.9972813	940.16
SA35_2	1810	121.64512872695923	420.40377616882324	0.99916613	940.68
SA35_2	1811	626.1272430419922	147.6565647125244	0.99776316	941.2
SA35_2	1812	625.4645347595215	147.66855239868164	0.99766564	941.72
SA35_2	1813	119.52003240585327	430.2620315551758	0.99916816	942.24
SA35_2	1814	128.1402349472046	435.84646224975586	0.9991296	942.76
SA35_2	1815	625.9542465209961	147.98991680145264	0.99855024	943.28
SA35_2	1816	122.3436713218689	437.25345611572266	0.9994388	943.8
SA35_2	1817	120.7920789718628	438.0347728729248	0.99928313	944.32
SA35_2	1818	626.1673927307129	148.72515678405762	0.9978896	944.84
SA35_2	1819	118.51857900619507	438.91382217407227	0.9984257	945.36
SA35_2	1820	122.74636030197144	437.14977264404297	0.99724185	945.88
SA35_2	1821	624.5954513549805	147.31133937835693	0.9983631	946.4
SA35_2	1822	625.650691986084	147.71202564239502	0.9971722	946.92
SA35_2	1823	626.2704372406006	147.2083568572998	0.99676275	947.44
SA35_2	1824	626.3626098632812	147.62927055358887	0.99863154	947.96
SA35_2	1825	626.097583770752	147.70910739898682	0.9986524	948.48
SA35_2	1826	121.61673307418823	402.4443054199219	0.9974982	949.0
SA35_2	1827	625.6172180175781	148.38797092437744	0.9987055	949.52
SA35_2	1828	625.9241104125977	146.6024351119995	0.99550533	950.04
SA35_2	1829	159.04494524002075	279.94359970092773	0.9993456	950.56
SA35_2	1830	625.8810520172119	147.7921199798584	0.99517727	951.08
SA35_2	1831	626.0610103607178	147.22537994384766	0.9930113	951.6
SA35_2	1832	626.1533737182617	148.25570583343506	0.9989667	952.12
SA35_2	1833	626.039981842041	148.09083938598633	0.9990753	952.64
SA35_2	1834	151.13518238067627	278.8336944580078	0.99827147	953.16
SA35_2	1835	131.01651668548584	352.4462699890137	0.9997762	953.68
SA35_2	1836	109.40080881118774	420.0937271118164	0.99863285	954.2
SA35_2	1837	108.74173641204834	433.0986213684082	0.996799	954.72
SA35_2	1838	111.5813136100769	436.97115898132324	0.9958994	955.24
SA35_2	1839	626.4678001403809	147.0569372177124	0.9978568	955.76
SA35_2	1840	119.14758682250977	430.73970794677734	0.99869746	956.28
SA35_2	1841	117.69214868545532	437.09887504577637	0.99960035	956.8
SA35_2	1842	119.13619041442871	440.67712783813477	0.9983613	957.32
SA35_2	1843	625.9509086608887	148.11796188354492	0.9971349	957.84
SA35_2	1844	625.6032466888428	148.22420597076416	0.9961404	958.36
SA35_2	1845	626.3537883758545	148.64935398101807	0.9968188	958.88
SA35_2	1846	121.58429622650146	433.01748275756836	0.9981723	959.4
SA35_2	1847	119.74525451660156	438.8499641418457	0.9984854	959.92
SA35_2	1848	625.5397796630859	147.5493049621582	0.99570066	960.44
SA35_2	1849	627.094841003418	147.84310340881348	0.9969977	960.96
SA35_2	1850	123.62207174301147	438.88126373291016	0.99904317	961.48
SA35_2	1851	118.720543384552	440.4521369934082	0.998478	962.0
SA35_2	1852	626.3444900512695	147.62439250946045	0.9975259	962.52
SA35_2	1853	625.3576278686523	147.43753910064697	0.9970413	963.04
SA35_2	1854	116.15647077560425	443.611536026001	0.9941596	963.56
SA35_2	1855	625.9016036987305	147.9173755645752	0.9980592	964.08
SA35_2	1856	625.8418083190918	147.45935440063477	0.99803466	964.6
SA35_2	1857	119.86726522445679	439.4940376281738	0.9977214	965.12
SA35_2	1858	127.27593183517456	428.8360404968262	0.9994531	965.64
SA35_2	1859	124.78512525558472	435.1801872253418	0.9983234	966.16
SA35_2	1860	126.00079774856567	438.7504005432129	0.9977969	966.68
SA35_2	1861	122.61049747467041	441.63405418395996	0.99210256	967.2
SA35_2	1862	127.28984355926514	441.10742568969727	0.997523	967.72
SA35_2	1863	626.2995719909668	147.39269256591797	0.99468154	968.24
SA35_2	1864	626.0924339294434	147.4852752685547	0.9958377	968.76
SA35_2	1865	122.47231006622314	439.53575134277344	0.98102933	969.28
SA35_2	1866	128.76434326171875	432.56452560424805	0.99876046	969.8
SA35_2	1867	125.2036452293396	436.52761459350586	0.9986725	970.32
SA35_2	1868	123.77970218658447	438.6697769165039	0.998226	970.84
SA35_2	1869	624.7076034545898	147.23557949066162	0.99663615	971.36
SA35_2	1870	125.35464763641357	437.1086883544922	0.99766624	971.88
SA35_2	1871	626.1932849884033	148.8320016860962	0.99637574	972.4
SA35_2	1872	116.73791408538818	436.72247886657715	0.9962173	972.92
SA35_2	1873	117.4595594406128	431.00074768066406	0.99869615	973.44
SA35_2	1874	626.2885093688965	147.40658283233643	0.9974982	973.96
SA35_2	1875	118.01915168762207	438.43969345092773	0.9984718	974.48
SA35_2	1876	625.7770538330078	148.27704906463623	0.9984707	975.0
SA35_2	1877	626.0678291320801	148.4185266494751	0.99834335	975.52
SA35_2	1878	626.8434524536133	147.56350994110107	0.99643505	976.04
SA35_2	1879	626.4678478240967	147.36611366271973	0.9906104	976.56
SA35_2	1880	626.1987209320068	147.32534408569336	0.99661714	977.08
SA35_2	1881	626.1159420013428	147.95677185058594	0.9979638	977.6
SA35_2	1882	625.6385803222656	147.20350742340088	0.9924642	978.12
SA35_2	1883	625.7026195526123	147.4643325805664	0.99171317	978.64
SA35_2	1884	625.5374908447266	147.90759086608887	0.99226165	979.16
SA35_2	1885	120.54443359375	434.17911529541016	0.99872106	979.68
SA35_2	1886	114.42883014678955	437.8292655944824	0.99651885	980.2
SA35_2	1887	625.7236957550049	145.9544277191162	0.9807459	980.72
SA35_2	1888	112.68094778060913	438.6276054382324	0.9960277	981.24
SA35_2	1889	118.19953918457031	439.33399200439453	0.99825126	981.76
SA35_2	1890	625.83909034729	147.4563503265381	0.9983348	982.28
SA35_2	1891	624.8485088348389	147.1029567718506	0.99607146	982.8
SA35_2	1892	124.6042013168335	435.66410064697266	0.9989423	983.32
SA35_2	1893	625.2655029296875	147.72389888763428	0.9980786	983.84
SA35_2	1894	126.42085552215576	436.6985321044922	0.99921095	984.36
SA35_2	1895	625.8605003356934	147.88836479187012	0.99885607	984.88
SA35_2	1896	122.06603288650513	438.05105209350586	0.9977174	985.4
SA35_2	1897	625.9482860565186	146.8586826324463	0.9983004	985.92
SA35_2	1898	625.4588603973389	147.423677444458	0.998607	986.44
SA35_2	1899	626.4501571655273	148.20196151733398	0.99905056	986.96
SA35_2	1900	625.3040313720703	148.02732467651367	0.997488	987.48
SA35_2	1901	625.0735282897949	147.28760719299316	0.997366	988.0
SA35_2	1902	625.5769729614258	147.02284812927246	0.99699557	988.52
SA35_2	1903	626.1092662811279	148.71193885803223	0.9974292	989.04
SA35_2	1904	626.0546207427979	148.10663223266602	0.9939844	989.56
SA35_2	1905	112.44311332702637	440.2781009674072	0.99697244	990.08
SA35_2	1906	625.9899139404297	147.89238452911377	0.99869734	990.6
SA35_2	1907	625.999927520752	147.6607847213745	0.9988984	991.12
SA35_2	1908	121.9028115272522	430.68334579467773	0.99670213	991.64
SA35_2	1909	126.89824104309082	431.53942108154297	0.9987889	992.16
SA35_2	1910	625.6174564361572	147.80272006988525	0.9984409	992.68
SA35_2	1911	625.9541988372803	149.2339324951172	0.99675566	993.2
SA35_2	1912	625.5665302276611	147.3707628250122	0.99608994	993.72
SA35_2	1913	626.0146141052246	149.04682159423828	0.9974421	994.24
SA35_2	1914	117.05437898635864	427.9823398590088	0.99901354	994.76
SA35_2	1915	626.5059947967529	147.44296073913574	0.9957	995.28
SA35_2	1916	121.08783721923828	436.9127082824707	0.9978498	995.8
SA35_2	1917	122.23467826843262	434.7751808166504	0.99866676	996.32
SA35_2	1918	122.40853309631348	435.5698585510254	0.9993887	996.84
SA35_2	1919	122.35662937164307	437.2917366027832	0.99919504	997.36
SA35_2	1920	121.28247022628784	433.19257736206055	0.9993007	997.88
SA35_2	1921	123.86859655380249	428.448486328125	0.9995586	998.4
SA35_2	1922	625.3981590270996	147.18938827514648	0.9980149	998.92
SA35_2	1923	124.01783466339111	435.9950923919678	0.99864787	999.44
SA35_2	1924	625.7304191589355	148.2901954650879	0.99804	999.96
SA35_2	1925	626.2428283691406	148.6648178100586	0.99711967	1000.48
SA35_2	1926	625.696325302124	145.54030895233154	0.98898077	1001.0
SA35_2	1927	626.3337135314941	146.68375968933105	0.9765148	1001.52
SA35_2	1928	625.7919311523438	147.70347118377686	0.998708	1002.04
SA35_2	1929	625.5517482757568	146.82377815246582	0.9971621	1002.56
SA35_2	1930	113.80375623703003	430.4744052886963	0.9985494	1003.08
SA35_2	1931	118.1222915649414	431.28278732299805	0.9986205	1003.6
SA35_2	1932	626.5576839447021	148.2080841064453	0.9985979	1004.12
SA35_2	1933	626.4632701873779	146.9925355911255	0.997799	1004.64
SA35_2	1934	625.3083229064941	148.18317890167236	0.99737287	1005.16
SA35_2	1935	625.8400917053223	148.2158660888672	0.997759	1005.68
SA35_2	1936	625.6585121154785	147.2959041595459	0.99901485	1006.2
SA35_2	1937	625.3832817077637	146.9827365875244	0.99765897	1006.72
SA35_2	1938	625.4542350769043	147.0334768295288	0.9938408	1007.24
SA35_2	1939	625.810718536377	148.04141521453857	0.99782205	1007.76
SA35_2	1940	626.0326862335205	147.04459190368652	0.99763465	1008.28
SA35_2	1941	116.72567129135132	437.84308433532715	0.9989986	1008.8
SA35_2	1942	117.55555868148804	437.38755226135254	0.99956626	1009.32
SA35_2	1943	625.2298355102539	147.32252597808838	0.99866986	1009.84
SA35_2	1944	625.2103328704834	147.5432538986206	0.9965767	1010.36
SA35_2	1945	624.6757507324219	147.5244140625	0.9955434	1010.88
SA35_2	1946	122.50258922576904	437.4887752532959	0.99822	1011.4
SA35_2	1947	122.25310802459717	437.32555389404297	0.99831367	1011.92
SA35_2	1948	121.67251110076904	440.1504135131836	0.9971132	1012.44
SA35_2	1949	124.53248500823975	437.91893005371094	0.996031	1012.96
SA35_2	1950	626.0679244995117	147.6680088043213	0.9850193	1013.48
SA35_2	1951	126.44903659820557	439.528284072876	0.99450475	1014.0
SA35_2	1952	127.97850370407104	437.54608154296875	0.9994223	1014.52
SA35_2	1953	126.76306962966919	437.63794898986816	0.99917394	1015.04
SA35_2	1954	123.9185094833374	437.8974151611328	0.99820995	1015.56
SA35_2	1955	122.1056580543518	439.3260955810547	0.99905044	1016.08
SA35_2	1956	626.1868476867676	148.05878162384033	0.9983694	1016.6
SA35_2	1957	626.9496917724609	147.65087127685547	0.9985745	1017.12
SA35_2	1958	125.75736045837402	432.6064109802246	0.9991128	1017.64
SA35_2	1959	625.7036209106445	148.0799102783203	0.99885154	1018.16
SA35_2	1960	624.9057769775391	148.1601619720459	0.9976981	1018.68
SA35_2	1961	625.9113788604736	147.6121473312378	0.9971777	1019.2
SA35_2	1962	626.1548042297363	148.07235717773438	0.9970891	1019.72
SA35_2	1963	625.8590698242188	147.3707914352417	0.9967781	1020.24
SA35_2	1964	125.49252510070801	425.2563285827637	0.99879575	1020.76
SA35_2	1965	129.22558784484863	423.2344436645508	0.9985025	1021.28
SA35_2	1966	125.20464658737183	419.1603755950928	0.9994562	1021.8
SA35_2	1967	124.82554912567139	425.2727222442627	0.99857974	1022.32
SA35_2	1968	124.16033744812012	432.4371814727783	0.9994993	1022.84
SA35_2	1969	125.84301233291626	434.95336532592773	0.99924576	1023.36
SA35_2	1970	126.1067271232605	436.8222427368164	0.9985732	1023.88
SA35_2	1971	132.15649127960205	435.70996284484863	0.9987676	1024.4
SA35_2	1972	625.6486892700195	146.90195560455322	0.9983177	1024.92
SA35_2	1973	128.2673716545105	441.18395805358887	0.9947478	1025.44
SA35_2	1974	625.8695125579834	148.26589107513428	0.99818677	1025.96
SA35_2	1975	625.5894660949707	147.74667263031006	0.9979442	1026.48
SA35_2	1976	625.8828163146973	147.36581325531006	0.991495	1027.0
SA35_2	1977	625.7017135620117	147.0095443725586	0.99757785	1027.52
SA35_2	1978	121.27864360809326	442.8856658935547	0.9987563	1028.04
SA35_2	1979	124.24975633621216	441.4427661895752	0.9964547	1028.56
SA35_2	1980	117.40208864212036	440.42856216430664	0.99617875	1029.08
SA35_2	1981	625.6481647491455	147.9138994216919	0.9969746	1029.6
SA35_2	1982	625.5283355712891	147.7263879776001	0.99730814	1030.12
SA35_2	1983	626.3181686401367	147.53936290740967	0.99534637	1030.64
SA35_2	1984	112.3072624206543	436.95287704467773	0.9971169	1031.16
SA35_2	1985	117.92901754379272	440.59398651123047	0.9971718	1031.68
SA35_2	1986	119.16235685348511	438.6504077911377	0.9978607	1032.2
SA35_2	1987	118.47587823867798	434.39048767089844	0.99868256	1032.72
SA35_2	1988	119.15261745452881	426.8603038787842	0.9991223	1033.24
SA35_2	1989	121.79683446884155	420.2577209472656	0.9991418	1033.76
SA35_2	1990	626.3015747070312	148.4849452972412	0.9981364	1034.28
SA35_2	1991	626.7031669616699	148.39558124542236	0.9971138	1034.8
SA35_2	1992	625.2578735351562	147.1018123626709	0.9936366	1035.32
SA35_2	1993	625.3741264343262	148.36265087127686	0.9957014	1035.84
SA35_2	1994	626.1621475219727	147.97293663024902	0.9970168	1036.36
SA35_2	1995	625.3015041351318	147.3023557662964	0.99837637	1036.88
SA35_2	1996	626.5046119689941	146.83693885803223	0.9981919	1037.4
SA35_2	1997	117.78373718261719	438.0282783508301	0.999134	1037.92
SA35_2	1998	117.36323833465576	433.992977142334	0.99818075	1038.44
SA35_2	1999	121.61561250686646	436.44779205322266	0.9995204	1038.96
[truncated: 1,687 more rows]
