# Supplementary material for: Measuring inter-individual differences in behavioural types of gilthead seabreams in the laboratory using deep learning
Source: PeerJ. 2022 May 5;10:e13396. doi: 10.7717/peerj.13396 (PMC9080431; doi:10.7717/peerj.13396)
Supplement: Supplemental Information 1 [file peerj-10-13396-s001.zip › Raw validation data/d2/SA38_29.csv]

ID	sec	X	Y	%	seconds
SA38_29	1	678.0242443084717	383.3573341369629	0.0006094339	0.0
SA38_29	2	96.10509872436523	397.47785568237305	0.020511784	0.56
SA38_29	3	94.76091861724854	397.96414375305176	0.0071947146	1.12
SA38_29	4	95.78301310539246	398.44213485717773	0.011539588	1.68
SA38_29	5	96.00605964660645	398.0818176269531	0.022583669	2.24
SA38_29	6	95.3629732131958	398.5132598876953	0.018290889	2.8
SA38_29	7	99.64622259140015	404.05345916748047	0.007427079	3.36
SA38_29	8	677.5357723236084	382.06841468811035	0.011560798	3.92
SA38_29	9	95.86021900177002	399.7590637207031	0.011293194	4.48
SA38_29	10	677.7172088623047	379.5954895019531	0.011778458	5.04
SA38_29	11	96.19208574295044	398.55995178222656	0.015770946	5.6
SA38_29	12	677.3336410522461	380.53516387939453	0.012823213	6.16
SA38_29	13	677.8827667236328	385.5079650878906	0.008586939	6.72
SA38_29	14	98.90626072883606	406.6117286682129	0.004373723	7.28
SA38_29	15	97.47489094734192	405.98198890686035	0.002272042	7.84
SA38_29	16	676.6302108764648	373.98582458496094	0.00036072067	8.4
SA38_29	17	97.52838611602783	404.4093132019043	0.0013940883	8.96
SA38_29	18	97.4467396736145	403.61034393310547	0.0022747375	9.52
SA38_29	19	677.2201061248779	383.5258483886719	0.0036816453	10.08
SA38_29	20	97.32159972190857	404.0841293334961	0.0015294774	10.64
SA38_29	21	677.384090423584	383.15680503845215	0.0030796651	11.2
SA38_29	22	676.7327308654785	381.4789009094238	0.005257921	11.76
SA38_29	23	96.72026634216309	406.40270233154297	0.025610557	12.32
SA38_29	24	96.79707288742065	405.60951232910156	0.024027798	12.88
SA38_29	25	96.5458631515503	404.7777557373047	0.0035387287	13.44
SA38_29	26	97.26109504699707	401.0774803161621	0.015713241	14.0
SA38_29	27	97.10938930511475	400.85909843444824	0.018075868	14.56
SA38_29	28	100.27526617050171	403.11784744262695	0.0034520668	15.12
SA38_29	29	97.56196141242981	398.4199333190918	0.0041327435	15.68
SA38_29	30	673.9719390869141	376.1952781677246	0.0049228705	16.24
SA38_29	31	675.5687236785889	371.44283294677734	0.009816109	16.8
SA38_29	32	95.97248435020447	398.7091541290283	0.00073332543	17.36
SA38_29	33	95.49819231033325	399.2017936706543	0.0018616288	17.92
SA38_29	34	93.76397132873535	402.7573299407959	0.0012334738	18.48
SA38_29	35	94.210946559906	405.6036186218262	0.0021775796	19.04
SA38_29	36	675.9437561035156	375.5865669250488	0.005355223	19.6
SA38_29	37	674.4472503662109	377.08943367004395	0.010769196	20.16
SA38_29	38	96.93925380706787	405.6726264953613	0.0027916778	20.72
SA38_29	39	677.8007507324219	383.7143039703369	0.0027045836	21.28
SA38_29	40	95.01098394393921	402.6951599121094	0.0065135723	21.84
SA38_29	41	97.765052318573	403.1589889526367	0.026402019	22.4
SA38_29	42	98.72603416442871	403.36910247802734	0.0055923373	22.96
SA38_29	43	99.13960695266724	402.4167251586914	0.01079632	23.52
SA38_29	44	94.27441358566284	401.54279708862305	0.026614558	24.08
SA38_29	45	92.74029731750488	405.2390670776367	0.0012806607	24.64
SA38_29	46	677.255916595459	380.6876564025879	0.04395638	25.2
SA38_29	47	676.9410610198975	382.9713535308838	0.047096338	25.76
SA38_29	48	97.57667183876038	403.79353523254395	0.1652582	26.32
SA38_29	49	99.09899234771729	406.77881240844727	0.019772539	26.88
SA38_29	50	97.51895666122437	406.59982681274414	0.19938572	27.44
SA38_29	51	98.40487241744995	402.5144577026367	0.022192255	28.0
SA38_29	52	98.04843664169312	401.24067306518555	0.09074615	28.56
SA38_29	53	97.02949523925781	402.05846786499023	0.075996995	29.12
SA38_29	54	98.66479635238647	404.1331672668457	0.018722437	29.68
SA38_29	55	97.98219203948975	402.0048522949219	0.3066296	30.24
SA38_29	56	676.7794609069824	381.77184104919434	0.000962506	30.8
SA38_29	57	89.97570276260376	394.0678310394287	0.0037202977	31.36
SA38_29	58	90.26137590408325	397.0289611816406	0.00025132525	31.92
SA38_29	59	94.55311298370361	403.52139472961426	0.005232362	32.48
SA38_29	60	96.27050161361694	402.2738742828369	0.053945515	33.04
SA38_29	61	98.65192174911499	405.5943489074707	0.17611742	33.6
SA38_29	62	96.45732641220093	401.0993957519531	0.028350167	34.16
SA38_29	63	98.33624362945557	401.89072608947754	0.0033933853	34.72
SA38_29	64	98.86025786399841	402.8049659729004	0.033392023	35.28
SA38_29	65	97.90030717849731	403.21340560913086	0.10982492	35.84
SA38_29	66	96.47993445396423	403.52434158325195	0.035058584	36.4
SA38_29	67	97.72919416427612	402.7229404449463	0.012461056	36.96
SA38_29	68	96.9682514667511	402.34663009643555	0.14142409	37.52
SA38_29	69	96.6439962387085	401.8557357788086	0.060373742	38.08
SA38_29	70	95.55401802062988	399.74696159362793	0.028951097	38.64
SA38_29	71	97.21567630767822	401.48157119750977	0.07246662	39.2
SA38_29	72	96.3001549243927	400.0080871582031	0.10471778	39.76
SA38_29	73	97.9116678237915	402.06682205200195	0.038413897	40.32
SA38_29	74	99.7559905052185	402.17777252197266	0.0131457755	40.88
SA38_29	75	97.3285973072052	399.6130657196045	0.044618264	41.44
SA38_29	76	96.24179601669312	401.3806343078613	0.006469838	42.0
SA38_29	77	98.31873178482056	400.0352668762207	0.010381453	42.56
SA38_29	78	99.60967302322388	401.45484924316406	0.008706929	43.12
SA38_29	79	98.75460863113403	402.3718070983887	0.0030112923	43.68
SA38_29	80	677.5120735168457	383.92513275146484	0.0030471627	44.24
SA38_29	81	96.85821533203125	401.8856906890869	0.17147942	44.8
SA38_29	82	97.37104177474976	402.0863914489746	0.017837968	45.36
SA38_29	83	96.28990888595581	404.0749740600586	0.02760836	45.92
SA38_29	84	97.22161889076233	404.71744537353516	0.024835035	46.48
SA38_29	85	97.09084033966064	403.6710834503174	0.31703204	47.04
SA38_29	86	97.69160747528076	405.47450065612793	0.16077636	47.6
SA38_29	87	97.72014617919922	405.0238609313965	0.010899195	48.16
SA38_29	88	96.80310487747192	406.06547355651855	0.013202192	48.72
SA38_29	89	97.73375988006592	406.6113567352295	0.03476589	49.28
SA38_29	90	98.07187914848328	406.1524200439453	0.06412304	49.84
SA38_29	91	98.04539680480957	407.3016357421875	0.011274112	50.4
SA38_29	92	98.61748218536377	407.77931213378906	0.0012247185	50.96
SA38_29	93	677.5628089904785	383.50976943969727	0.0019062109	51.52
SA38_29	94	98.35952520370483	407.64930725097656	0.014285714	52.08
SA38_29	95	96.76172733306885	406.75060272216797	0.0070989896	52.64
SA38_29	96	97.59292602539062	406.2696933746338	0.00965051	53.2
SA38_29	97	96.81447744369507	402.9986572265625	0.014078121	53.76
SA38_29	98	97.5973904132843	403.95973205566406	0.007893616	54.32
SA38_29	99	97.22455739974976	403.666934967041	0.0042365533	54.88
SA38_29	100	95.92961072921753	406.6443729400635	0.008506604	55.44
SA38_29	101	677.9887199401855	384.3318557739258	0.007841712	56.0
SA38_29	102	677.8738975524902	381.66858673095703	0.006043104	56.56
SA38_29	103	95.18430233001709	404.5711326599121	9.827281e-05	57.12
SA38_29	104	677.5496959686279	383.2660388946533	0.0019796349	57.68
SA38_29	105	98.64506721496582	405.6053924560547	0.03780047	58.24
SA38_29	106	677.479076385498	382.7600955963135	0.0044657397	58.8
SA38_29	107	678.21044921875	381.65313720703125	0.000112445145	59.36
SA38_29	108	676.9038200378418	381.80188179016113	0.00365811	59.92
SA38_29	109	677.9505729675293	380.6750679016113	0.00020122202	60.48
SA38_29	110	677.763843536377	382.9617977142334	0.00026260712	61.04
SA38_29	111	95.77406644821167	407.944278717041	0.0003068893	61.6
SA38_29	112	677.9266357421875	383.7054634094238	0.0016763868	62.16
SA38_29	113	97.22343683242798	405.3668975830078	0.008483326	62.72
SA38_29	114	96.67297601699829	406.40564918518066	0.13241896	63.28
SA38_29	115	95.17849683761597	405.16754150390625	0.45406199	63.84
SA38_29	116	96.86148166656494	404.31243896484375	0.043513246	64.4
SA38_29	117	96.57996892929077	406.45769119262695	0.17632574	64.96
SA38_29	118	95.278799533844	406.30714416503906	0.2314052	65.52
SA38_29	119	95.75231075286865	404.42522048950195	0.14278394	66.08
SA38_29	120	96.77555561065674	403.98648262023926	0.07804301	66.64
SA38_29	121	96.69564962387085	403.1952095031738	0.35696483	67.2
SA38_29	122	97.12987542152405	402.60518074035645	0.057246	67.76
SA38_29	123	96.34009599685669	399.1607093811035	0.01229009	68.32
SA38_29	124	97.00031280517578	400.3021430969238	0.014418476	68.88
SA38_29	125	97.18241691589355	400.7472896575928	0.025318542	69.44
SA38_29	126	96.81681394577026	399.9759006500244	0.065031186	70.0
SA38_29	127	96.62699103355408	401.23706817626953	0.005763563	70.56
SA38_29	128	98.62703084945679	399.5262622833252	0.005345578	71.12
SA38_29	129	97.20144867897034	403.10465812683105	0.06675878	71.68
SA38_29	130	674.4181632995605	374.9889850616455	0.024145914	72.24
SA38_29	131	96.83945775032043	404.37658309936523	0.047856335	72.8
SA38_29	132	98.51616621017456	408.1095886230469	0.016979482	73.36
SA38_29	133	95.99241614341736	406.973876953125	0.014538981	73.92
SA38_29	134	100.30755996704102	405.19947052001953	0.014088795	74.48
SA38_29	135	97.09715247154236	405.70369720458984	0.009370265	75.04
SA38_29	136	96.9667136669159	407.40257263183594	0.0063301157	75.6
SA38_29	137	677.4616241455078	383.06407928466797	0.08269502	76.16
SA38_29	138	677.9199600219727	384.3479919433594	0.050876357	76.72
SA38_29	139	677.789831161499	383.8451957702637	0.0066391937	77.28
SA38_29	140	96.40802145004272	404.96495246887207	0.028760018	77.84
SA38_29	141	96.57992720603943	403.1573009490967	0.07639347	78.4
SA38_29	142	97.92388081550598	403.5655117034912	0.011241816	78.96
SA38_29	143	97.04887866973877	402.1386909484863	0.12194754	79.52
SA38_29	144	97.35432863235474	401.62299156188965	0.0052521904	80.08
SA38_29	145	96.53758406639099	403.24158668518066	0.110265896	80.64
SA38_29	146	97.2793698310852	403.0469512939453	0.06579921	81.2
SA38_29	147	96.84633016586304	403.2806968688965	0.005236161	81.76
SA38_29	148	99.85157251358032	404.6945858001709	0.00040440186	82.32
SA38_29	149	98.70991110801697	403.6996078491211	0.02190489	82.88
SA38_29	150	97.46577739715576	402.9009819030762	0.09432575	83.44
SA38_29	151	94.87187266349792	400.15342712402344	0.003003963	84.0
SA38_29	152	97.60317802429199	398.0461120605469	0.00576065	84.56
SA38_29	153	99.05153512954712	403.9474868774414	0.026858928	85.12
SA38_29	154	99.08915758132935	403.50826263427734	0.031455893	85.68
SA38_29	155	97.90384769439697	401.48534774780273	0.07371339	86.24
SA38_29	156	97.32133150100708	403.19589614868164	0.046717517	86.8
SA38_29	157	97.60197401046753	402.1592903137207	0.13548988	87.36
SA38_29	158	96.10446691513062	402.84107208251953	0.20944485	87.92
SA38_29	159	95.71806788444519	405.77359199523926	0.010529026	88.48
SA38_29	160	676.7815113067627	382.0008087158203	9.396418e-05	89.04
SA38_29	161	677.5300025939941	382.8640365600586	0.00101608	89.6
SA38_29	162	677.9479026794434	385.61840057373047	0.0024989112	90.16
SA38_29	163	677.6190757751465	384.0959930419922	0.0035644476	90.72
SA38_29	164	677.8700828552246	386.79396629333496	0.001473317	91.28
SA38_29	165	677.7004718780518	385.4623031616211	0.00094139494	91.84
SA38_29	166	95.52090167999268	416.3621234893799	0.00047537577	92.4
SA38_29	167	677.8348922729492	385.82136154174805	0.0025577827	92.96
SA38_29	168	677.5729179382324	384.644079208374	0.009888965	93.52
SA38_29	169	676.8975257873535	383.3089256286621	0.007830461	94.08
SA38_29	170	677.2998809814453	383.5095691680908	0.00022282197	94.64
SA38_29	171	677.5960922241211	382.6604461669922	0.0008400072	95.2
SA38_29	172	677.0122528076172	380.6228256225586	0.011951465	95.76
SA38_29	173	678.2177925109863	384.2189025878906	0.00029183377	96.32
SA38_29	174	677.7144432067871	382.6366996765137	0.0155604305	96.88
SA38_29	175	677.9088973999023	384.9990463256836	0.00011123693	97.44
SA38_29	176	677.9378890991211	384.84352111816406	0.013710444	98.0
SA38_29	177	677.1920204162598	383.29702377319336	0.0012633567	98.56
SA38_29	178	677.4344444274902	382.8565979003906	0.0028925403	99.12
SA38_29	179	677.335262298584	384.6336364746094	0.00049062487	99.68
SA38_29	180	95.086669921875	404.8289680480957	0.00056403404	100.24
SA38_29	181	677.118730545044	381.10782623291016	0.011584896	100.8
SA38_29	182	677.4334907531738	383.3975028991699	0.0041950066	101.36
SA38_29	183	94.48760747909546	400.56941986083984	0.011153066	101.92
SA38_29	184	97.45421409606934	402.73143768310547	0.029186	102.48
SA38_29	185	677.8878211975098	383.8846778869629	0.009661721	103.04
SA38_29	186	95.57244181632996	404.2478942871094	0.01006699	103.6
SA38_29	187	96.07059955596924	402.5082206726074	0.005253932	104.16
SA38_29	188	96.05339765548706	400.0859069824219	0.012058141	104.72
SA38_29	189	95.10852694511414	399.04598236083984	0.0044563017	105.28
SA38_29	190	677.4749279022217	382.1520137786865	0.010282262	105.84
SA38_29	191	94.88983750343323	399.2022514343262	0.01161964	106.4
SA38_29	192	98.33441972732544	404.29744720458984	0.038267236	106.96
SA38_29	193	96.7499852180481	404.6952438354492	0.07724107	107.52
SA38_29	194	96.87499403953552	404.2774772644043	0.052695047	108.08
SA38_29	195	96.49335145950317	404.2522430419922	0.2443091	108.64
SA38_29	196	97.78186678886414	402.99448013305664	0.022295747	109.2
SA38_29	197	96.44007682800293	399.2948341369629	0.021699635	109.76
SA38_29	198	98.67459535598755	403.70086669921875	0.0048138835	110.32
SA38_29	199	97.68292903900146	404.7908020019531	0.0009983669	110.88
SA38_29	200	95.45753002166748	401.607141494751	0.0016828624	111.44
SA38_29	201	97.48532772064209	405.737829208374	0.00078414276	112.0
SA38_29	202	675.2902984619141	371.88920974731445	0.0005125148	112.56
SA38_29	203	98.62115383148193	405.18733978271484	0.009725559	113.12
SA38_29	204	96.22029066085815	405.9119510650635	0.016946563	113.68
SA38_29	205	676.6494750976562	380.5423164367676	0.020207351	114.24
SA38_29	206	677.5042533874512	381.4615058898926	0.022539789	114.8
SA38_29	207	677.9426574707031	382.2124671936035	0.00017139119	115.36
SA38_29	208	95.21318078041077	412.90958404541016	0.009851568	115.92
SA38_29	209	97.99966812133789	406.9269847869873	0.0052581183	116.48
SA38_29	210	98.67562055587769	404.88000869750977	0.0052481764	117.04
SA38_29	211	97.1359372138977	412.3446464538574	0.35455987	117.6
SA38_29	212	96.83361053466797	411.436185836792	0.19729507	118.16
SA38_29	213	676.1404514312744	382.4190902709961	0.012368992	118.72
SA38_29	214	92.26439595222473	411.3027763366699	0.0007725581	119.28
SA38_29	215	676.4209747314453	381.72823905944824	0.0074164323	119.84
SA38_29	216	676.200532913208	382.0320510864258	0.002689548	120.4
SA38_29	217	677.0036697387695	383.5799789428711	0.0024794529	120.96
SA38_29	218	678.0413627624512	384.7872734069824	0.0035348595	121.52
SA38_29	219	677.3487567901611	383.1855010986328	0.0076718116	122.08
SA38_29	220	95.26818990707397	410.4433250427246	0.0038709554	122.64
SA38_29	221	676.7987251281738	382.6696300506592	0.024762249	123.2
SA38_29	222	100.13034343719482	407.3173713684082	0.001188201	123.76
SA38_29	223	99.51901435852051	409.7547912597656	0.0013630236	124.32
SA38_29	224	99.15148615837097	408.01992416381836	0.0006574954	124.88
SA38_29	225	677.1757125854492	383.8011646270752	0.046903554	125.44
SA38_29	226	677.5678634643555	384.3221855163574	0.0150711695	126.0
SA38_29	227	673.8758563995361	374.92212295532227	0.0484392	126.56
SA38_29	228	677.6399612426758	382.139310836792	0.0026254647	127.12
SA38_29	229	677.0197868347168	381.7239189147949	0.00045920498	127.68
SA38_29	230	99.27797317504883	413.66357803344727	0.008101367	128.24
SA38_29	231	98.03110361099243	410.028133392334	0.0051504327	128.8
SA38_29	232	677.4198532104492	383.67095947265625	0.00020510271	129.36
SA38_29	233	677.3787021636963	383.1365776062012	0.0013957581	129.92
SA38_29	234	678.0808925628662	382.93704986572266	0.004209485	130.48
SA38_29	235	98.1266975402832	404.98005867004395	0.015221451	131.04
SA38_29	236	97.26548194885254	402.99076080322266	0.013498772	131.6
SA38_29	237	99.91834759712219	405.08769035339355	0.0011798493	132.16
SA38_29	238	99.18149709701538	406.0312843322754	0.0034219655	132.72
SA38_29	239	100.06186962127686	404.9132537841797	0.004334273	133.28
SA38_29	240	676.373291015625	381.0256576538086	0.01150708	133.84
SA38_29	241	97.26005792617798	404.0223026275635	0.0637709	134.4
SA38_29	242	97.20044136047363	404.6957588195801	0.12848121	134.96
SA38_29	243	96.51482105255127	406.4682197570801	0.060185436	135.52
SA38_29	244	98.40601682662964	409.59177017211914	0.0019997908	136.08
SA38_29	245	94.76861953735352	415.15045166015625	0.00047546419	136.64
SA38_29	246	97.97731637954712	408.0076503753662	0.0006125937	137.2
SA38_29	247	98.34325313568115	404.6252918243408	0.0014563659	137.76
SA38_29	248	95.48097848892212	410.19744873046875	0.00060840487	138.32
SA38_29	249	677.3993968963623	383.61413955688477	0.0093910685	138.88
SA38_29	250	98.75249862670898	408.1048393249512	0.002882402	139.44
SA38_29	251	677.6175498962402	384.27669525146484	0.0037151442	140.0
SA38_29	252	99.08807873725891	405.1599597930908	0.0025629348	140.56
SA38_29	253	98.77544641494751	405.35316467285156	0.049887303	141.12
SA38_29	254	677.7132034301758	387.5416660308838	0.010450701	141.68
SA38_29	255	98.07357788085938	406.728458404541	0.0019640464	142.24
SA38_29	256	97.11300134658813	407.5681686401367	0.0019626636	142.8
SA38_29	257	677.5879859924316	382.9321575164795	0.00072667515	143.36
SA38_29	258	677.7098655700684	382.6413917541504	0.00014171966	143.92
SA38_29	259	96.77243828773499	411.37928009033203	0.030573271	144.48
SA38_29	260	98.17078113555908	405.9379005432129	0.007075906	145.04
SA38_29	261	98.00606369972229	405.0908088684082	0.037521902	145.6
SA38_29	262	677.9772758483887	383.662633895874	0.000578097	146.16
SA38_29	263	99.86660480499268	403.7944793701172	0.00020778956	146.72
SA38_29	264	97.01439142227173	406.5769958496094	0.0011981808	147.28
SA38_29	265	95.81643342971802	406.82933807373047	0.0110387225	147.84
SA38_29	266	91.99057817459106	416.02452278137207	0.0007918945	148.4
SA38_29	267	677.9669284820557	382.34704971313477	0.00014380609	148.96
SA38_29	268	677.2607803344727	383.75627517700195	0.00021652009	149.52
SA38_29	269	673.9350318908691	378.0527114868164	0.008376254	150.08
SA38_29	270	676.9698619842529	382.8178596496582	0.0018020949	150.64
SA38_29	271	677.4556159973145	380.8326530456543	0.004054796	151.2
SA38_29	272	98.23448657989502	409.2484474182129	0.0070638554	151.76
SA38_29	273	98.253732919693	413.81933212280273	0.0025491528	152.32
SA38_29	274	677.5700569152832	383.04187774658203	0.0025328503	152.88
SA38_29	275	99.58406686782837	406.39872550964355	0.002655713	153.44
SA38_29	276	95.59576511383057	408.0548858642578	0.007495774	154.0
SA38_29	277	100.63233375549316	408.99876594543457	0.004944564	154.56
SA38_29	278	99.73106384277344	409.66867446899414	0.0033033516	155.12
SA38_29	279	677.9069900512695	384.1709518432617	0.0076827207	155.68
SA38_29	280	678.5290241241455	382.6387310028076	0.00013794818	156.24
SA38_29	281	96.74693942070007	407.28858947753906	0.0021251612	156.8
SA38_29	282	93.69973540306091	416.29557609558105	0.00041761025	157.36
SA38_29	283	99.75568056106567	409.31928634643555	0.08363077	157.92
SA38_29	284	98.11345338821411	407.4341011047363	0.0014422251	158.48
SA38_29	285	99.3613600730896	406.9313049316406	0.0525512	159.04
SA38_29	286	677.9754638671875	382.17933654785156	0.0005958737	159.6
SA38_29	287	100.20890235900879	405.3519058227539	0.0002341586	160.16
SA38_29	288	99.33328628540039	405.03055572509766	0.014501453	160.72
SA38_29	289	96.7283308506012	401.5396499633789	0.093043394	161.28
SA38_29	290	676.7629623413086	382.9075241088867	0.0014690371	161.84
SA38_29	291	99.88812208175659	408.26276779174805	0.0032635399	162.4
SA38_29	292	677.8921127319336	385.24755477905273	0.12985356	162.96
SA38_29	293	99.66344833374023	407.83576011657715	0.002604934	163.52
SA38_29	294	99.59042072296143	406.12953186035156	0.0033880023	164.08
SA38_29	295	96.72150611877441	405.2280807495117	0.07229255	164.64
SA38_29	296	96.69336080551147	405.840482711792	0.033865213	165.2
SA38_29	297	97.73706197738647	405.9455680847168	0.0012805937	165.76
SA38_29	298	673.9171028137207	376.6476631164551	0.006205519	166.32
SA38_29	299	677.899694442749	383.63439559936523	0.00087502354	166.88
SA38_29	300	677.7992248535156	385.11823654174805	0.0012886432	167.44
SA38_29	301	99.38238859176636	405.4845428466797	0.012512203	168.0
SA38_29	302	677.1178245544434	383.1273937225342	0.0019712583	168.56
SA38_29	303	97.23652601242065	411.9092559814453	0.015452009	169.12
SA38_29	304	96.97022438049316	411.36274337768555	0.016105792	169.68
SA38_29	305	100.80311298370361	405.5159282684326	0.007155248	170.24
SA38_29	306	98.83720874786377	404.736328125	0.010896133	170.8
SA38_29	307	676.3169288635254	382.10763931274414	0.0226476	171.36
SA38_29	308	676.5177249908447	382.14268684387207	0.0008977593	171.92
SA38_29	309	100.52363872528076	407.5513172149658	0.00049032853	172.48
SA38_29	310	674.4615077972412	376.7332649230957	0.035231553	173.04
SA38_29	311	99.22988414764404	407.99938201904297	0.0015558567	173.6
SA38_29	312	676.9345283508301	381.4785575866699	0.003978395	174.16
SA38_29	313	100.37896633148193	410.2998161315918	0.0026321271	174.72
SA38_29	314	677.6601791381836	383.21537017822266	0.0013805315	175.28
SA38_29	315	677.931022644043	381.13168716430664	0.00018694274	175.84
SA38_29	316	636.1201286315918	388.0366516113281	0.00033890316	176.4
SA38_29	317	91.24123454093933	405.6182670593262	0.0002958361	176.96
SA38_29	318	639.8449420928955	389.68597412109375	0.00013722805	177.52
SA38_29	319	676.7955780029297	384.1451168060303	0.0020068085	178.08
SA38_29	320	680.2074909210205	396.33193016052246	0.0006485271	178.64
SA38_29	321	677.5813102722168	384.45794105529785	0.0009354972	179.2
SA38_29	322	640.351390838623	391.29804611206055	0.00015261474	179.76
SA38_29	323	677.4600028991699	382.58399963378906	0.00044210485	180.32
SA38_29	324	677.7316570281982	384.19681549072266	0.00066517555	180.88
SA38_29	325	677.6529788970947	383.05100440979004	0.0002878365	181.44
SA38_29	326	91.80837869644165	406.86344146728516	0.0003201963	182.0
SA38_29	327	676.9057273864746	381.8158149719238	0.01728065	182.56
SA38_29	328	677.7752876281738	384.2051124572754	0.004796162	183.12
SA38_29	329	676.7361640930176	384.2182731628418	0.014262587	183.68
SA38_29	330	99.05925989151001	408.94872665405273	0.0055696154	184.24
SA38_29	331	96.73997759819031	406.717472076416	0.025138117	184.8
SA38_29	332	675.9964942932129	380.87053298950195	0.009581049	185.36
SA38_29	333	678.057050704956	383.75367164611816	0.0007417776	185.92
SA38_29	334	677.8583526611328	384.77983474731445	0.007440762	186.48
SA38_29	335	677.8421401977539	382.5765609741211	0.07050509	187.04
SA38_29	336	677.7871131896973	384.669885635376	0.0036122683	187.6
SA38_29	337	677.4618148803711	383.30111503601074	0.006288815	188.16
SA38_29	338	94.20957565307617	401.40003204345703	0.0010361271	188.72
SA38_29	339	94.13824081420898	400.7483768463135	0.0009684224	189.28
SA38_29	340	677.5923252105713	385.557804107666	0.00049810787	189.84
SA38_29	341	675.3085136413574	374.9178886413574	0.013200211	190.4
SA38_29	342	677.701473236084	382.4721908569336	0.0018003964	190.96
SA38_29	343	97.3145842552185	403.57263565063477	0.0021624146	191.52
SA38_29	344	96.82589769363403	402.12727546691895	0.0119021945	192.08
SA38_29	345	96.58984541893005	400.1986026763916	0.009765377	192.64
SA38_29	346	677.6337623596191	384.51101303100586	0.028590374	193.2
SA38_29	347	99.8422384262085	401.9812202453613	0.026135968	193.76
SA38_29	348	100.04434585571289	403.14823150634766	0.002177014	194.32
SA38_29	349	99.15918111801147	402.1831798553467	0.08720953	194.88
SA38_29	350	98.41639995574951	404.3173027038574	0.0791353	195.44
SA38_29	351	97.97949194908142	404.12275314331055	0.002178954	196.0
SA38_29	352	98.01065921783447	403.50236892700195	0.005171758	196.56
SA38_29	353	98.31291437149048	403.3433532714844	0.018278584	197.12
SA38_29	354	99.4343638420105	401.76289558410645	0.019140942	197.68
SA38_29	355	97.70947694778442	398.86144638061523	0.009216847	198.24
SA38_29	356	99.15721416473389	400.4687690734863	0.0038929249	198.8
SA38_29	357	98.51629734039307	399.2090320587158	0.0038048087	199.36
SA38_29	358	97.64374494552612	398.5544013977051	0.0075864336	199.92
SA38_29	359	677.3480415344238	383.5125732421875	0.0046607563	200.48
SA38_29	360	98.45985174179077	403.70166778564453	0.014923101	201.04
SA38_29	361	99.70208406448364	402.4486541748047	0.0042279605	201.6
SA38_29	362	677.5895118713379	381.0238552093506	0.0048581804	202.16
SA38_29	363	677.4996757507324	380.67277908325195	0.0020294038	202.72
SA38_29	364	99.47314262390137	403.47710609436035	0.00951745	203.28
SA38_29	365	98.94155263900757	402.8265953063965	0.011408348	203.84
SA38_29	366	97.25468158721924	399.7108268737793	0.036856946	204.4
SA38_29	367	96.50821685791016	398.57666015625	0.038701	204.96
SA38_29	368	98.08911085128784	401.1917495727539	0.04035687	205.52
SA38_29	369	97.26071953773499	401.06775283813477	0.018928412	206.08
SA38_29	370	97.31220006942749	400.5050754547119	0.0468933	206.64
SA38_29	371	97.56966829299927	399.15072441101074	0.03246736	207.2
SA38_29	372	98.71652126312256	402.1903610229492	0.0477391	207.76
SA38_29	373	97.00446724891663	400.74480056762695	0.014611434	208.32
SA38_29	374	98.09758067131042	399.4240951538086	0.0170604	208.88
SA38_29	375	98.39149713516235	403.4543037414551	0.0075744633	209.44
SA38_29	376	98.71976375579834	407.8000831604004	0.0027331575	210.0
SA38_29	377	99.29424524307251	408.02146911621094	0.0060019232	210.56
SA38_29	378	96.87846302986145	405.01155853271484	0.12473712	211.12
SA38_29	379	96.71674966812134	405.83733558654785	0.08221349	211.68
SA38_29	380	97.76984453201294	403.10617446899414	0.00697211	212.24
SA38_29	381	97.36980199813843	403.3636665344238	0.027617892	212.8
SA38_29	382	97.8237509727478	403.50096702575684	0.039971683	213.36
SA38_29	383	97.95034527778625	405.3980827331543	0.07220581	213.92
SA38_29	384	99.83222484588623	406.7439651489258	0.0033814167	214.48
SA38_29	385	98.40191602706909	404.20300483703613	0.021160545	215.04
SA38_29	386	98.21175336837769	404.11683082580566	0.0066871187	215.6
SA38_29	387	96.08858823776245	404.92326736450195	0.008257587	216.16
SA38_29	388	677.0031929016113	381.84279441833496	0.010549633	216.72
SA38_29	389	145.83337306976318	13.003698885440826	0.0023807213	217.28
SA38_29	390	97.13419675827026	405.34483909606934	0.027473373	217.84
SA38_29	391	99.41652417182922	403.3293342590332	0.02050549	218.4
SA38_29	392	96.95606231689453	400.863561630249	0.22455794	218.96
SA38_29	393	97.48368263244629	401.7465591430664	0.01450855	219.52
SA38_29	394	677.7225971221924	381.8859672546387	0.0057962495	220.08
SA38_29	395	676.3405799865723	379.3524742126465	0.0022078028	220.64
SA38_29	396	675.0181198120117	375.8525276184082	0.03947189	221.2
SA38_29	397	95.22148370742798	397.2854232788086	0.028169077	221.76
SA38_29	398	96.37964963912964	398.215856552124	0.044871382	222.32
SA38_29	399	677.222204208374	382.2762393951416	0.020807456	222.88
SA38_29	400	677.8851509094238	386.224308013916	0.09097662	223.44
SA38_29	401	97.7886438369751	402.8070831298828	0.009926977	224.0
SA38_29	402	95.40743231773376	397.9951286315918	0.0023345985	224.56
SA38_29	403	96.76079154014587	395.3899097442627	0.004280259	225.12
SA38_29	404	97.31007814407349	397.4610900878906	0.112134725	225.68
SA38_29	405	677.8712272644043	385.4966926574707	0.0010104746	226.24
SA38_29	406	100.03985166549683	400.68105697631836	0.0007067685	226.8
SA38_29	407	98.89160394668579	397.6014518737793	0.0011813776	227.36
SA38_29	408	96.74360752105713	397.2282600402832	0.016023554	227.92
SA38_29	409	678.0353546142578	384.03980255126953	0.51902235	228.48
SA38_29	410	674.9046325683594	381.6839790344238	0.07706021	229.04
SA38_29	411	98.30947518348694	403.753137588501	0.0072644623	229.6
SA38_29	412	98.90140295028687	401.70247077941895	0.024639752	230.16
SA38_29	413	98.10925722122192	403.18857192993164	0.015946928	230.72
SA38_29	414	98.49520921707153	404.4532585144043	0.004629041	231.28
SA38_29	415	98.41406345367432	405.6430435180664	0.014453217	231.84
SA38_29	416	99.3289589881897	404.38344955444336	0.007547845	232.4
SA38_29	417	99.23542737960815	406.5553665161133	0.009858116	232.96
SA38_29	418	97.79433608055115	405.39785385131836	0.016898047	233.52
SA38_29	419	98.24041724205017	405.0518989562988	0.006349349	234.08
SA38_29	420	97.02527523040771	405.10053634643555	0.18845479	234.64
SA38_29	421	97.80582189559937	406.19399070739746	0.0015135276	235.2
SA38_29	422	96.23126983642578	405.48465728759766	0.008564479	235.76
SA38_29	423	95.72049379348755	404.5924758911133	0.023901638	236.32
SA38_29	424	96.8606948852539	404.4174385070801	0.13463609	236.88
SA38_29	425	97.07788228988647	402.9653549194336	0.424534	237.44
SA38_29	426	95.88336944580078	403.890438079834	0.08659928	238.0
SA38_29	427	97.65150547027588	404.4238471984863	0.001512275	238.56
SA38_29	428	676.5605926513672	384.2417907714844	0.032304775	239.12
SA38_29	429	677.3441314697266	382.85430908203125	0.00087465515	239.68
SA38_29	430	97.49712944030762	404.34350967407227	0.00084230996	240.24
SA38_29	431	97.05662727355957	404.7571563720703	0.0026268	240.8
SA38_29	432	96.25945091247559	405.3922748565674	0.0041634124	241.36
SA38_29	433	95.20087242126465	401.3792610168457	0.0035961203	241.92
SA38_29	434	677.0278453826904	382.74733543395996	0.0010929613	242.48
SA38_29	435	677.6462554931641	385.85277557373047	0.0002394952	243.04
SA38_29	436	677.4897575378418	382.2429084777832	0.00010003615	243.6
SA38_29	437	98.1507420539856	396.4514350891113	0.00019849058	244.16
SA38_29	438	677.2383213043213	380.6480884552002	0.00031691245	244.72
SA38_29	439	677.3502349853516	381.8793296813965	0.0114574665	245.28
SA38_29	440	677.459716796875	382.7302837371826	0.00034070856	245.84
SA38_29	441	99.98002052307129	407.14207649230957	0.0019238951	246.4
SA38_29	442	98.37768077850342	403.579158782959	0.03262707	246.96
SA38_29	443	96.11952304840088	401.7063045501709	0.009058611	247.52
SA38_29	444	99.70971941947937	402.0993232727051	0.0068770684	248.08
SA38_29	445	99.39885139465332	401.5831661224365	0.0047147563	248.64
SA38_29	446	96.59466743469238	401.97423934936523	0.0039175744	249.2
SA38_29	447	676.9298553466797	381.0377311706543	0.025070969	249.76
SA38_29	448	678.1162261962891	384.23827171325684	0.0015976613	250.32
SA38_29	449	95.41234374046326	399.2754650115967	0.0029252835	250.88
SA38_29	450	98.48650693893433	397.3513984680176	0.029648175	251.44
SA38_29	451	98.20301532745361	398.0585289001465	0.01427121	252.0
SA38_29	452	96.19919061660767	397.5567626953125	0.00824623	252.56
SA38_29	453	97.5830614566803	396.23165130615234	0.0022915516	253.12
SA38_29	454	97.9076623916626	394.5991802215576	0.009893816	253.68
SA38_29	455	98.18799495697021	396.3551616668701	0.030496199	254.24
SA38_29	456	99.07432794570923	396.56447410583496	0.03122513	254.8
SA38_29	457	675.7776260375977	374.5079040527344	0.022524092	255.36
SA38_29	458	95.6404983997345	402.887020111084	0.008529825	255.92
SA38_29	459	96.55811786651611	405.3929901123047	0.053116154	256.48
SA38_29	460	97.48676419258118	404.46144104003906	0.07664384	257.04
SA38_29	461	672.2211837768555	359.6674633026123	0.004413234	257.6
SA38_29	462	675.409984588623	375.8616828918457	0.012057529	258.16
SA38_29	463	677.6075839996338	380.9934425354004	0.0024944108	258.72
SA38_29	464	677.35276222229	382.74335861206055	0.0024768736	259.28
SA38_29	465	97.62672185897827	398.90979766845703	0.006891083	259.84
SA38_29	466	98.018479347229	401.68633460998535	0.0063038296	260.4
SA38_29	467	98.35665822029114	404.14913177490234	0.10608943	260.96
SA38_29	468	96.14399671554565	405.5877113342285	0.0035945624	261.52
SA38_29	469	677.5632858276367	381.3987922668457	0.0014664842	262.08
SA38_29	470	677.2120475769043	383.29310417175293	0.00083301036	262.64
SA38_29	471	90.83574414253235	409.27202224731445	0.0013194624	263.2
SA38_29	472	673.2928276062012	376.7293453216553	0.00856667	263.76
SA38_29	473	99.63223338127136	408.45027923583984	0.0042981016	264.32
SA38_29	474	97.40468859672546	404.26334381103516	0.0050375783	264.88
SA38_29	475	95.710289478302	397.6304054260254	0.00074436323	265.44
SA38_29	476	97.46635556221008	396.0647964477539	0.0024582623	266.0
SA38_29	477	99.81032609939575	402.5598907470703	0.007203739	266.56
SA38_29	478	98.72283935546875	403.11352729797363	0.29537064	267.12
SA38_29	479	98.98037910461426	406.7666244506836	0.058246575	267.68
SA38_29	480	96.91547155380249	403.4033203125	0.05179225	268.24
SA38_29	481	98.02879095077515	404.0164375305176	0.053009607	268.8
SA38_29	482	98.94887208938599	400.11531829833984	0.0017243563	269.36
SA38_29	483	96.93465232849121	397.8373718261719	0.06779481	269.92
SA38_29	484	96.45116329193115	398.62478256225586	0.025690746	270.48
SA38_29	485	97.60980606079102	400.7256317138672	0.04072191	271.04
SA38_29	486	97.56859540939331	399.5595359802246	0.017559716	271.6
SA38_29	487	97.6313591003418	400.8977508544922	0.05325795	272.16
SA38_29	488	98.72497320175171	404.5454978942871	0.050629422	272.72
SA38_29	489	96.46214842796326	405.04892349243164	0.009566887	273.28
SA38_29	490	97.48721122741699	405.2575492858887	0.018103212	273.84
SA38_29	491	97.23585844039917	405.2292823791504	0.03135272	274.4
SA38_29	492	98.89898300170898	404.57319259643555	0.0044037364	274.96
SA38_29	493	97.42136001586914	400.11268615722656	0.02559851	275.52
SA38_29	494	95.68173885345459	400.3575325012207	0.01674548	276.08
SA38_29	495	95.93061804771423	401.12091064453125	0.03461059	276.64
SA38_29	496	98.1285572052002	403.2637023925781	0.011207268	277.2
SA38_29	497	676.8515586853027	380.74278831481934	0.12652946	277.76
SA38_29	498	96.75014019012451	397.2492027282715	0.26813504	278.32
SA38_29	499	95.27800679206848	399.69703674316406	0.014274619	278.88
SA38_29	500	96.07490301132202	400.09374618530273	0.010337515	279.44
SA38_29	501	677.2892951965332	382.84692764282227	0.0043614483	280.0
SA38_29	502	676.521110534668	381.48510932922363	0.055155985	280.56
SA38_29	503	96.2192177772522	397.8124809265137	0.10809162	281.12
SA38_29	504	96.70920372009277	399.58911895751953	0.053590972	281.68
SA38_29	505	95.88826894760132	403.6308002471924	0.013014253	282.24
SA38_29	506	95.88012099266052	403.15263748168945	0.0031048832	282.8
SA38_29	507	95.98195552825928	403.61520767211914	0.005838818	283.36
SA38_29	508	96.40721082687378	404.7809600830078	0.060077813	283.92
SA38_29	509	99.00038242340088	406.68731689453125	0.00057786837	284.48
SA38_29	510	97.6283073425293	406.6055202484131	0.0020388647	285.04
SA38_29	511	97.38138318061829	407.64759063720703	0.014378869	285.6
SA38_29	512	677.1256446838379	382.10180282592773	0.0005717752	286.16
SA38_29	513	97.55802750587463	407.17884063720703	0.0012033553	286.72
SA38_29	514	97.79002666473389	405.003662109375	0.0008065892	287.28
SA38_29	515	95.7312285900116	403.41785430908203	0.0033238288	287.84
SA38_29	516	96.94827795028687	404.78991508483887	0.0033044259	288.4
SA38_29	517	678.2469749450684	385.7387924194336	0.0011065692	288.96
SA38_29	518	677.7517318725586	382.9675483703613	0.00083304616	289.52
SA38_29	519	641.4715766906738	391.7457389831543	0.0001910289	290.08
SA38_29	520	98.02942872047424	405.9258270263672	0.0023628485	290.64
SA38_29	521	96.5490460395813	405.9408187866211	0.011756378	291.2
SA38_29	522	96.79602384567261	403.79642486572266	0.07078148	291.76
SA38_29	523	96.6906487941742	402.12352752685547	0.010366122	292.32
SA38_29	524	98.04004430770874	398.0544090270996	0.0058278395	292.88
SA38_29	525	97.93509244918823	399.4910144805908	0.016088897	293.44
SA38_29	526	97.3024070262909	402.86730766296387	0.06636897	294.0
SA38_29	527	96.75402641296387	402.85057067871094	0.20890094	294.56
SA38_29	528	96.77452445030212	402.41065979003906	0.09787624	295.12
SA38_29	529	677.3260116577148	382.2389030456543	0.0060925013	295.68
SA38_29	530	96.99392318725586	403.9624214172363	0.004059845	296.24
SA38_29	531	97.38081693649292	406.10095024108887	0.0025606565	296.8
SA38_29	532	99.1883635520935	406.6943550109863	0.0060370956	297.36
SA38_29	533	98.30756187438965	404.0291976928711	0.0057787914	297.92
SA38_29	534	96.87395095825195	404.5338249206543	0.038894974	298.48
SA38_29	535	676.9550323486328	381.29613876342773	0.035009462	299.04
SA38_29	536	93.75860691070557	402.5505065917969	0.012923046	299.6
SA38_29	537	93.29828023910522	404.94157791137695	0.0035858012	300.16
SA38_29	538	677.517557144165	381.6976547241211	0.000978653	300.72
SA38_29	539	92.64824986457825	403.51301193237305	0.016738888	301.28
SA38_29	540	96.40393257141113	406.59902572631836	0.018418014	301.84
SA38_29	541	98.46206903457642	406.88180923461914	0.0019427318	302.4
SA38_29	542	677.9134273529053	381.56009674072266	0.0016711473	302.96
SA38_29	543	93.0333137512207	404.65991020202637	0.001696932	303.52
SA38_29	544	96.83288335800171	407.12133407592773	0.0005741048	304.08
SA38_29	545	675.8197784423828	377.36297607421875	0.0065279463	304.64
SA38_29	546	677.1617889404297	383.75627517700195	0.00031432256	305.2
SA38_29	547	677.1327018737793	378.7570095062256	0.025280468	305.76
SA38_29	548	678.7353515625	380.97278594970703	5.4007374e-05	306.32
SA38_29	549	677.6658058166504	381.7486381530762	0.00032588537	306.88
SA38_29	550	677.6561737060547	382.82169342041016	0.0014336912	307.44
SA38_29	551	677.7902603149414	384.5620536804199	0.00068011635	308.0
SA38_29	552	677.9030799865723	383.14138412475586	0.00041656653	308.56
SA38_29	553	677.5938987731934	384.554386138916	0.021114074	309.12
SA38_29	554	677.7154922485352	384.0127944946289	0.000556996	309.68
SA38_29	555	677.0339965820312	381.2563991546631	0.0035634974	310.24
SA38_29	556	676.6548156738281	381.75501823425293	0.10053175	310.8
SA38_29	557	677.184009552002	383.1921100616455	0.00080712204	311.36
SA38_29	558	677.1790504455566	381.9334888458252	0.00712094	311.92
SA38_29	559	677.4202346801758	383.0097198486328	0.00016579925	312.48
SA38_29	560	677.0261764526367	382.4099063873291	0.0023806556	313.04
SA38_29	561	677.1045684814453	383.8916301727295	0.28829274	313.6
SA38_29	562	677.4433135986328	380.7150650024414	0.046410523	314.16
SA38_29	563	677.9809951782227	381.67436599731445	0.0023750882	314.72
SA38_29	564	676.9237518310547	381.2032413482666	0.004643684	315.28
SA38_29	565	677.2884368896484	380.46177864074707	0.001311882	315.84
SA38_29	566	676.9156455993652	382.28267669677734	0.023140354	316.4
SA38_29	567	676.5586376190186	382.0334243774414	0.004367631	316.96
SA38_29	568	677.2255897521973	383.17285537719727	0.11828472	317.52
SA38_29	569	677.1035194396973	384.21518325805664	0.002589213	318.08
SA38_29	570	91.95839166641235	405.4051208496094	0.00045498292	318.64
SA38_29	571	96.25953435897827	406.74402236938477	0.0020797816	319.2
SA38_29	572	92.50751733779907	404.8729133605957	0.001564379	319.76
SA38_29	573	676.1327743530273	382.49390602111816	0.02142441	320.32
SA38_29	574	91.00457429885864	405.2274799346924	0.0015906503	320.88
SA38_29	575	91.62774085998535	406.4986038208008	0.002504479	321.44
SA38_29	576	677.9329299926758	383.8088321685791	0.0010670994	322.0
SA38_29	577	678.0368804931641	385.73421478271484	0.0019063978	322.56
SA38_29	578	677.2826671600342	382.302303314209	0.0036837694	323.12
SA38_29	579	677.0963191986084	382.9654598236084	0.03906168	323.68
SA38_29	580	677.9514312744141	383.7476062774658	0.0005664142	324.24
SA38_29	581	677.3316383361816	382.6805877685547	0.0018472633	324.8
SA38_29	582	90.46362638473511	404.8429870605469	0.0010249717	325.36
SA38_29	583	91.58984422683716	406.87814712524414	0.0012837369	325.92
SA38_29	584	92.36234426498413	404.45165634155273	0.002347485	326.48
SA38_29	585	92.38141179084778	404.23072814941406	0.002636532	327.04
SA38_29	586	93.01908016204834	404.5049285888672	0.0031007314	327.6
SA38_29	587	641.8032169342041	392.52445220947266	0.00024051052	328.16
SA38_29	588	677.5505065917969	385.1080513000488	0.0030238128	328.72
SA38_29	589	677.7085781097412	381.39490127563477	0.02339994	329.28
SA38_29	590	92.31020212173462	404.0973472595215	0.0010266145	329.84
SA38_29	591	91.92782640457153	405.90182304382324	0.0011567831	330.4
SA38_29	592	677.0806312561035	384.0629196166992	0.0004369627	330.96
SA38_29	593	91.93038940429688	405.4036331176758	0.0086559625	331.52
SA38_29	594	95.71619033813477	406.80999755859375	0.005430854	332.08
SA38_29	595	677.1599769592285	384.2721176147461	0.0023299716	332.64
SA38_29	596	91.34292602539062	406.30903244018555	0.00075949397	333.2
SA38_29	597	677.6485443115234	384.4272994995117	0.0005755246	333.76
SA38_29	598	94.90220546722412	407.3341941833496	0.0034446092	334.32
SA38_29	599	93.19838285446167	405.44437408447266	0.0015189319	334.88
SA38_29	600	91.31906032562256	404.2381954193115	0.0017391433	335.44
SA38_29	601	95.85795402526855	407.3335933685303	0.0030644422	336.0
SA38_29	602	92.02134609222412	406.0868453979492	0.0035235388	336.56
SA38_29	603	91.78582429885864	405.2578067779541	0.002874617	337.12
SA38_29	604	95.87422609329224	405.58093070983887	0.003333046	337.68
SA38_29	605	91.64102077484131	404.2415428161621	0.011466974	338.24
SA38_29	606	95.64631581306458	404.7973823547363	0.016554227	338.8
SA38_29	607	677.5747299194336	385.4215908050537	0.007271395	339.36
SA38_29	608	95.49670219421387	405.2866744995117	0.08797388	339.92
SA38_29	609	96.20469808578491	407.4799346923828	0.083107464	340.48
SA38_29	610	96.79598808288574	406.1421489715576	0.03525049	341.04
SA38_29	611	96.59444093704224	407.0493793487549	0.040012453	341.6
SA38_29	612	676.0488510131836	378.57770919799805	0.0030260133	342.16
SA38_29	613	96.93210124969482	404.92589950561523	0.0120152505	342.72
SA38_29	614	96.09191417694092	405.83187103271484	0.06563011	343.28
SA38_29	615	95.58107852935791	404.6510696411133	0.032406863	343.84
SA38_29	616	96.66258096694946	403.22473526000977	0.07882241	344.4
SA38_29	617	676.5107154846191	383.30394744873047	0.089612104	344.96
SA38_29	618	96.89614176750183	407.51758575439453	0.033325527	345.52
SA38_29	619	96.87414169311523	404.8106002807617	0.03647516	346.08
SA38_29	620	96.55033946037292	405.05141258239746	0.030515987	346.64
SA38_29	621	97.11662530899048	404.0049076080322	0.028969422	347.2
SA38_29	622	96.80083990097046	403.3590888977051	0.016044203	347.76
SA38_29	623	97.23894000053406	405.2947998046875	0.16044265	348.32
SA38_29	624	97.28089570999146	404.75778579711914	0.034749582	348.88
SA38_29	625	94.6950912475586	401.73648834228516	0.0059548873	349.44
SA38_29	626	95.85343599319458	402.5360298156738	0.024463352	350.0
SA38_29	627	97.57598638534546	404.4200134277344	0.012468962	350.56
SA38_29	628	97.13947772979736	403.48156929016113	0.022425357	351.12
SA38_29	629	97.18268513679504	404.26365852355957	0.060702674	351.68
SA38_29	630	96.74818515777588	404.8457908630371	0.040779646	352.24
SA38_29	631	97.1291184425354	406.8160629272461	0.040658068	352.8
SA38_29	632	96.85182571411133	404.71967697143555	0.058824718	353.36
SA38_29	633	96.66827917098999	406.8662738800049	0.004469466	353.92
SA38_29	634	97.37138748168945	406.47159576416016	0.012220531	354.48
SA38_29	635	97.63160347938538	404.51683044433594	0.018926349	355.04
SA38_29	636	99.89293813705444	406.4249324798584	0.0033569485	355.6
SA38_29	637	96.96745276451111	405.4792785644531	0.054725233	356.16
SA38_29	638	98.1643795967102	403.75548362731934	0.025761483	356.72
SA38_29	639	98.07323217391968	402.5050163269043	0.021056358	357.28
SA38_29	640	98.68454933166504	403.0337619781494	0.100565575	357.84
SA38_29	641	97.49262928962708	404.8252487182617	0.02383353	358.4
SA38_29	642	676.5147686004639	382.5656032562256	0.052744005	358.96
SA38_29	643	98.13768863677979	405.1512336730957	0.015888989	359.52
SA38_29	644	97.51929044723511	405.60221672058105	0.0044703153	360.08
SA38_29	645	673.5084533691406	377.55297660827637	0.036926713	360.64
SA38_29	646	95.31738758087158	402.50186920166016	0.0040476704	361.2
SA38_29	647	98.32264184951782	403.51221084594727	0.15751444	361.76
SA38_29	648	99.14308190345764	403.185510635376	0.01761089	362.32
SA38_29	649	97.74484634399414	400.4964351654053	0.020607121	362.88
SA38_29	650	677.4511337280273	382.44481086730957	0.024616858	363.44
SA38_29	651	97.46288657188416	404.5520782470703	0.009277116	364.0
SA38_29	652	96.93830013275146	403.65835189819336	0.008489104	364.56
SA38_29	653	99.31451082229614	404.74562644958496	0.0008777288	365.12
SA38_29	654	677.2872924804688	382.6251983642578	0.005117236	365.68
SA38_29	655	97.13397026062012	404.79434967041016	0.04405886	366.24
SA38_29	656	97.58840203285217	406.5566825866699	0.06512079	366.8
SA38_29	657	674.6341705322266	374.7312068939209	0.01835278	367.36
SA38_29	658	96.65613174438477	405.5844783782959	0.010145725	367.92
SA38_29	659	97.79622554779053	406.7892265319824	0.012547118	368.48
SA38_29	660	98.1130063533783	406.10057830810547	0.019470656	369.04
SA38_29	661	97.18504548072815	406.2684631347656	0.12264628	369.6
SA38_29	662	95.85262537002563	405.2482509613037	0.07631679	370.16
SA38_29	663	98.56215715408325	408.68494033813477	0.0034726653	370.72
SA38_29	664	97.03127145767212	405.5856227874756	0.3295408	371.28
SA38_29	665	98.23771715164185	403.5783576965332	0.011172889	371.84
SA38_29	666	96.66138291358948	403.9298629760742	0.08935842	372.4
SA38_29	667	98.1406033039093	403.30427169799805	0.026059376	372.96
SA38_29	668	97.31570482254028	403.6388969421387	0.0796641	373.52
SA38_29	669	96.27413749694824	404.02979850769043	0.081494555	374.08
SA38_29	670	96.83947563171387	404.15611267089844	0.010487557	374.64
SA38_29	671	96.88448905944824	404.73438262939453	0.06216337	375.2
SA38_29	672	676.2278079986572	381.4142417907715	0.027226321	375.76
SA38_29	673	97.90868759155273	405.98605155944824	0.054202188	376.32
SA38_29	674	96.90148830413818	402.176570892334	0.007976286	376.88
SA38_29	675	677.082109451294	382.0755958557129	0.023276974	377.44
SA38_29	676	96.96353673934937	404.327974319458	0.0014332695	378.0
SA38_29	677	97.32584953308105	402.9543113708496	0.083731815	378.56
SA38_29	678	677.8032302856445	383.2936191558838	0.0018010803	379.12
SA38_29	679	677.2459983825684	381.27442359924316	0.023094013	379.68
SA38_29	680	677.7852058410645	383.8554382324219	0.006067225	380.24
SA38_29	681	96.26634120941162	405.56962966918945	0.3395906	380.8
SA38_29	682	96.13649249076843	404.05975341796875	0.016574288	381.36
SA38_29	683	95.91834545135498	403.08088302612305	0.05966726	381.92
SA38_29	684	96.40264511108398	403.9911460876465	0.06268099	382.48
SA38_29	685	97.12356328964233	404.5931053161621	0.036307313	383.04
SA38_29	686	97.47926592826843	403.77662658691406	0.14156565	383.6
SA38_29	687	97.8938102722168	403.61071586608887	0.061137635	384.16
SA38_29	688	96.33458852767944	400.8987808227539	0.04973438	384.72
SA38_29	689	97.61768579483032	403.9668273925781	0.053046286	385.28
SA38_29	690	95.98174691200256	404.43506240844727	0.0057993755	385.84
SA38_29	691	98.42087626457214	403.9131546020508	0.014280336	386.4
SA38_29	692	96.37129306793213	405.9169006347656	0.003003202	386.96
SA38_29	693	97.65665531158447	406.0335159301758	0.001948154	387.52
SA38_29	694	98.87241721153259	399.58248138427734	0.0017122737	388.08
SA38_29	695	97.42639064788818	396.20930671691895	0.007545909	388.64
SA38_29	696	676.904296875	383.287410736084	0.0029432995	389.2
SA38_29	697	99.0102767944336	402.0881938934326	0.022813922	389.76
SA38_29	698	100.47857761383057	402.2816562652588	0.0070025316	390.32
SA38_29	699	677.7123928070068	382.5575065612793	0.059124477	390.88
SA38_29	700	96.60055637359619	401.2539482116699	0.03253095	391.44
SA38_29	701	96.07329964637756	400.5571746826172	0.020304551	392.0
SA38_29	702	93.17829608917236	401.4085292816162	0.00076674274	392.56
SA38_29	703	677.556562423706	384.1421413421631	0.0037795675	393.12
SA38_29	704	96.2986946105957	402.47620582580566	0.040743273	393.68
SA38_29	705	97.76588678359985	403.6929130554199	0.03243361	394.24
SA38_29	706	96.85840606689453	403.67091178894043	0.05880468	394.8
SA38_29	707	96.30979299545288	402.6153087615967	0.3264307	395.36
SA38_29	708	95.41327953338623	399.5602798461914	0.093294	395.92
SA38_29	709	96.09367847442627	401.46371841430664	0.20161027	396.48
SA38_29	710	97.06236124038696	402.51245498657227	0.12507685	397.04
SA38_29	711	98.65524768829346	401.94271087646484	0.018375872	397.6
SA38_29	712	98.6085057258606	403.76380920410156	0.006260503	398.16
SA38_29	713	98.89662861824036	403.61658096313477	0.006041131	398.72
SA38_29	714	99.64849352836609	405.9642219543457	0.0055260984	399.28
SA38_29	715	96.72021865844727	400.2025508880615	0.011604622	399.84
SA38_29	716	98.09668064117432	402.4642753601074	0.006380287	400.4
SA38_29	717	677.4435043334961	381.5595245361328	0.0029574626	400.96
SA38_29	718	97.15360999107361	405.19721031188965	0.00081534346	401.52
SA38_29	719	675.1572608947754	374.69032287597656	0.00040766195	402.08
SA38_29	720	98.95592927932739	404.8530864715576	0.00068516476	402.64
SA38_29	721	95.12547254562378	403.6952018737793	0.00079979544	403.2
SA38_29	722	673.4723091125488	375.31665802001953	0.0014534321	403.76
SA38_29	723	95.88031768798828	403.2538890838623	0.00053799513	404.32
SA38_29	724	676.2493133544922	374.685001373291	0.0002838636	404.88
SA38_29	725	677.9834747314453	383.1826972961426	0.0017408883	405.44
SA38_29	726	677.6360511779785	385.3956985473633	0.0044187205	406.0
SA38_29	727	677.301025390625	384.4287872314453	0.0024030863	406.56
SA38_29	728	677.0875930786133	382.0682144165039	0.001104363	407.12
SA38_29	729	96.66755795478821	404.14283752441406	0.002864153	407.68
SA38_29	730	95.69748640060425	403.5392761230469	0.0014547749	408.24
SA38_29	731	95.56394815444946	403.3040428161621	0.002155369	408.8
SA38_29	732	95.4952597618103	402.7931785583496	0.001991683	409.36
SA38_29	733	94.60312724113464	401.7462730407715	0.0019469674	409.92
SA38_29	734	96.36125564575195	403.7937355041504	0.0038025628	410.48
SA38_29	735	677.6076316833496	383.1830406188965	0.003951601	411.04
SA38_29	736	96.71158194541931	403.2817268371582	0.0038926587	411.6
SA38_29	737	674.7108936309814	375.84829330444336	0.00768604	412.16
SA38_29	738	95.98894119262695	401.95655822753906	0.00067214307	412.72
SA38_29	739	94.43576335906982	401.2943744659424	0.004102198	413.28
SA38_29	740	94.66046690940857	401.682186126709	0.0019459354	413.84
SA38_29	741	97.45270013809204	404.59917068481445	0.0034133787	414.4
SA38_29	742	97.41897583007812	402.69235610961914	0.09707248	414.96
SA38_29	743	98.12266826629639	403.07573318481445	0.03774603	415.52
SA38_29	744	99.64062571525574	403.4292984008789	0.0013604213	416.08
SA38_29	745	96.16787433624268	404.0800952911377	0.02372778	416.64
SA38_29	746	96.30783796310425	403.58033180236816	0.0037814355	417.2
SA38_29	747	97.03205227851868	401.3605499267578	0.06161247	417.76
SA38_29	748	98.08865785598755	403.5995292663574	0.0031977058	418.32
SA38_29	749	96.30129933357239	402.32248306274414	0.0008565712	418.88
SA38_29	750	96.4045763015747	403.66275787353516	0.0043348866	419.44
SA38_29	751	95.89543342590332	399.31737899780273	0.0028778908	420.0
SA38_29	752	96.4539110660553	398.29673767089844	0.023779787	420.56
SA38_29	753	97.88612127304077	402.9121685028076	0.022907326	421.12
SA38_29	754	97.1910834312439	402.3724365234375	0.013318485	421.68
SA38_29	755	98.48523139953613	403.27855110168457	0.047370594	422.24
SA38_29	756	95.93470692634583	403.1968116760254	0.052327838	422.8
SA38_29	757	96.96559309959412	405.3365135192871	0.025256462	423.36
SA38_29	758	677.8977870941162	382.37279891967773	0.0491553	423.92
SA38_29	759	94.52943801879883	400.4425048828125	0.0034494132	424.48
SA38_29	760	96.06567025184631	400.8346366882324	0.03981569	425.04
SA38_29	761	96.23546004295349	400.01489639282227	0.0027311486	425.6
SA38_29	762	98.86552095413208	402.3844528198242	0.026378691	426.16
SA38_29	763	96.26017808914185	406.4922523498535	0.016621089	426.72
SA38_29	764	97.94243574142456	406.7315483093262	0.04605736	427.28
SA38_29	765	97.94881343841553	406.6749572753906	0.17948867	427.84
SA38_29	766	92.66483783721924	406.582088470459	0.0011202813	428.4
SA38_29	767	99.05061721801758	404.70534324645996	0.0022873126	428.96
SA38_29	768	676.8198490142822	379.5532035827637	0.059166145	429.52
SA38_29	769	95.52584886550903	405.9725761413574	0.050455924	430.08
SA38_29	770	95.66974639892578	405.3404903411865	0.025255367	430.64
SA38_29	771	97.9547381401062	403.4326457977295	0.0104737105	431.2
SA38_29	772	673.0578422546387	378.3496856689453	0.009940604	431.76
SA38_29	773	97.0933198928833	404.1170024871826	0.0056536803	432.32
SA38_29	774	96.31769061088562	405.2650451660156	0.016981442	432.88
SA38_29	775	94.91088390350342	404.40879821777344	0.007005596	433.44
SA38_29	776	675.916862487793	374.5026969909668	0.03598723	434.0
SA38_29	777	98.9027738571167	403.1146430969238	0.002466395	434.56
SA38_29	778	677.1622657775879	382.43980407714844	0.4199626	435.12
SA38_29	779	677.2066116333008	381.2047004699707	0.10705185	435.68
SA38_29	780	93.83900165557861	402.7492618560791	0.0006113444	436.24
SA38_29	781	93.69058609008789	400.230131149292	0.0041352184	436.8
SA38_29	782	95.18898725509644	400.32629013061523	0.006448436	437.36
SA38_29	783	97.70613312721252	403.68473052978516	0.006421494	437.92
SA38_29	784	99.01689291000366	404.14329528808594	0.010289196	438.48
SA38_29	785	97.79950976371765	403.84695053100586	0.01604961	439.04
SA38_29	786	97.0049262046814	402.795467376709	0.015735064	439.6
SA38_29	787	96.94188833236694	402.2408866882324	0.09190743	440.16
SA38_29	788	96.41477465629578	401.27074241638184	0.42770526	440.72
SA38_29	789	677.9142379760742	385.06762504577637	0.015266848	441.28
SA38_29	790	96.81591987609863	401.20473861694336	0.035811495	441.84
SA38_29	791	98.45268726348877	402.0860195159912	0.007322019	442.4
SA38_29	792	98.85059595108032	404.6107864379883	0.0073647974	442.96
SA38_29	793	676.2872695922852	376.44627571105957	0.015598395	443.52
SA38_29	794	98.7877905368805	401.98076248168945	0.0046348013	444.08
SA38_29	795	96.69952988624573	395.6008815765381	0.12909044	444.64
SA38_29	796	96.73205018043518	396.52493476867676	0.0065707574	445.2
SA38_29	797	97.3486840724945	396.23456954956055	0.07205208	445.76
SA38_29	798	98.60131740570068	400.4714584350586	0.0043988996	446.32
SA38_29	799	101.00167989730835	403.3780860900879	0.0026610608	446.88
SA38_29	800	99.15050268173218	402.61178970336914	0.0014192362	447.44
SA38_29	801	96.87286019325256	402.0911407470703	0.14824866	448.0
SA38_29	802	95.46810388565063	400.4894828796387	0.30990487	448.56
SA38_29	803	95.61220407485962	404.15719985961914	0.43715927	449.12
SA38_29	804	676.1533737182617	377.39519119262695	0.0052811583	449.68
SA38_29	805	98.00750017166138	409.9973487854004	0.0017827919	450.24
SA38_29	806	97.90094494819641	407.12525367736816	0.006363839	450.8
SA38_29	807	98.56367111206055	407.6144027709961	0.011700847	451.36
SA38_29	808	677.1110534667969	381.31224632263184	0.0028271996	451.92
SA38_29	809	100.17644166946411	405.402774810791	0.0008184463	452.48
SA38_29	810	97.38715887069702	403.87584686279297	0.0030674578	453.04
SA38_29	811	97.87189960479736	406.73641204833984	0.03013833	453.6
SA38_29	812	97.70084619522095	405.58359146118164	0.028770015	454.16
SA38_29	813	97.64970541000366	403.10869216918945	0.11622244	454.72
SA38_29	814	675.57373046875	381.6064453125	0.011091945	455.28
SA38_29	815	98.74590635299683	402.92887687683105	0.019988047	455.84
SA38_29	816	97.9489803314209	403.0345344543457	0.19026697	456.4
SA38_29	817	95.7674503326416	400.27421951293945	0.20883025	456.96
SA38_29	818	677.3712158203125	382.28811264038086	0.0009885125	457.52
SA38_29	819	677.5228500366211	383.8138675689697	0.0060104546	458.08
SA38_29	820	677.1645545959473	384.3296813964844	0.0062258462	458.64
SA38_29	821	677.6163101196289	382.78736114501953	7.152056e-05	459.2
SA38_29	822	678.4806251525879	382.7897644042969	0.00014771377	459.76
SA38_29	823	677.1536350250244	385.1685905456543	0.0016442639	460.32
SA38_29	824	677.0644187927246	381.4236831665039	0.00092534866	460.88
SA38_29	825	677.196455001831	383.9820098876953	0.0008735915	461.44
SA38_29	826	677.0788192749023	383.61236572265625	0.0014033767	462.0
SA38_29	827	677.4284362792969	383.21508407592773	0.001493081	462.56
SA38_29	828	673.0666637420654	355.12304306030273	0.00048153865	463.12
SA38_29	829	677.4986743927002	382.69317626953125	0.00028248242	463.68
SA38_29	830	677.332353591919	381.43444061279297	0.016453715	464.24
SA38_29	831	677.166748046875	381.3177967071533	0.006416781	464.8
SA38_29	832	677.6329517364502	382.3110008239746	0.0020495271	465.36
SA38_29	833	677.3297786712646	384.3316841125488	0.00029804284	465.92
SA38_29	834	677.1713733673096	383.886022567749	0.00068743597	466.48
SA38_29	835	677.8396606445312	385.2056694030762	0.00012580211	467.04
SA38_29	836	677.5694370269775	384.0758514404297	0.00035844825	467.6
SA38_29	837	676.7901420593262	383.5679340362549	0.00022695334	468.16
SA38_29	838	639.9928092956543	390.31808853149414	0.0001596103	468.72
SA38_29	839	677.2871017456055	381.9598960876465	0.0017736414	469.28
SA38_29	840	677.7005195617676	381.7939567565918	0.0009478074	469.84
SA38_29	841	677.8376579284668	382.2388458251953	0.0009938811	470.4
SA38_29	842	677.8772830963135	384.1417407989502	0.0006559551	470.96
SA38_29	843	677.8089046478271	384.93504524230957	0.002689452	471.52
SA38_29	844	677.1909713745117	384.62794303894043	0.0033534246	472.08
SA38_29	845	97.41598963737488	408.7477397918701	0.013070526	472.64
SA38_29	846	97.53057956695557	406.4307975769043	0.05251202	473.2
SA38_29	847	677.6975631713867	384.4969940185547	0.0036626263	473.76
SA38_29	848	677.3094177246094	384.04226303100586	0.002140418	474.32
SA38_29	849	98.41344356536865	402.7555847167969	0.016530426	474.88
SA38_29	850	95.84237337112427	403.8420867919922	0.008910962	475.44
SA38_29	851	97.12757468223572	402.14449882507324	0.04834603	476.0
SA38_29	852	96.23075723648071	399.6555233001709	0.11425264	476.56
SA38_29	853	95.89802026748657	402.568302154541	0.0088531105	477.12
SA38_29	854	97.12269902229309	402.1028137207031	0.043153536	477.68
SA38_29	855	92.5950288772583	401.6667938232422	0.0010893045	478.24
SA38_29	856	94.97835636138916	402.2947883605957	0.0059153857	478.8
SA38_29	857	97.41873145103455	403.1347846984863	0.0028692423	479.36
SA38_29	858	95.68378329277039	402.24843978881836	0.0035202475	479.92
SA38_29	859	97.58987426757812	404.0826988220215	0.007370436	480.48
SA38_29	860	677.761173248291	383.9088249206543	0.22482102	481.04
SA38_29	861	95.90363502502441	405.26453018188477	0.022653328	481.6
SA38_29	862	96.62432670593262	405.2548599243164	0.00051444414	482.16
SA38_29	863	95.62018513679504	405.40666580200195	0.0024898672	482.72
SA38_29	864	677.4574279785156	384.4728755950928	0.00020927921	483.28
SA38_29	865	98.4027624130249	403.8992500305176	0.0007099463	483.84
SA38_29	866	675.0971794128418	374.0541458129883	0.0034638366	484.4
SA38_29	867	677.4470329284668	383.66177558898926	0.0015366349	484.96
SA38_29	868	97.91853427886963	404.1695022583008	0.00073828315	485.52
SA38_29	869	95.5714464187622	403.7628364562988	0.001363763	486.08
SA38_29	870	97.0909595489502	404.84936714172363	0.0012324085	486.64
SA38_29	871	98.44533801078796	404.2266082763672	0.0022829855	487.2
SA38_29	872	96.54070734977722	405.68098068237305	0.012588896	487.76
SA38_29	873	97.24305272102356	404.6258354187012	0.020459937	488.32
SA38_29	874	98.87052178382874	407.9776382446289	0.003980672	488.88
SA38_29	875	98.58787059783936	407.60501861572266	0.012099519	489.44
SA38_29	876	676.1026382446289	376.21195793151855	0.010201627	490.0
SA38_29	877	97.0139741897583	406.07534408569336	0.008667656	490.56
SA38_29	878	98.09238910675049	404.6191120147705	0.03699487	491.12
SA38_29	879	97.5966215133667	405.73225021362305	0.00213884	491.68
SA38_29	880	96.69241905212402	403.37313652038574	0.026369847	492.24
SA38_29	881	98.24527502059937	405.76807022094727	0.02242172	492.8
SA38_29	882	97.2491979598999	403.28521728515625	0.0063354564	493.36
SA38_29	883	96.73570394515991	403.77742767333984	0.02001282	493.92
SA38_29	884	97.40028381347656	404.6481513977051	0.003711445	494.48
SA38_29	885	97.2173810005188	403.59357833862305	0.009010784	495.04
SA38_29	886	96.22852206230164	400.47346115112305	0.054828767	495.6
SA38_29	887	677.4271011352539	382.82032012939453	0.07004699	496.16
SA38_29	888	97.65655994415283	399.7557735443115	0.025236273	496.72
SA38_29	889	676.3704299926758	375.38835525512695	0.0014636758	497.28
SA38_29	890	97.58411645889282	403.14428329467773	0.008777266	497.84
SA38_29	891	95.64012289047241	400.1587200164795	0.008563677	498.4
SA38_29	892	677.6125431060791	382.03691482543945	0.0015350649	498.96
SA38_29	893	96.32054567337036	401.4002323150635	0.0029045674	499.52
SA38_29	894	97.2536563873291	402.2245216369629	0.011302075	500.08
SA38_29	895	97.04993963241577	403.8548469543457	0.024935452	500.64
SA38_29	896	99.4031012058258	405.8876037597656	0.02327279	501.2
SA38_29	897	677.8641700744629	384.74146842956543	0.04819485	501.76
SA38_29	898	98.71478080749512	403.6530303955078	0.05175761	502.32
SA38_29	899	677.519702911377	382.25378036499023	0.015835045	502.88
SA38_29	900	676.1021614074707	382.5465202331543	0.048606407	503.44
SA38_29	901	98.8065779209137	406.40790939331055	0.006148675	504.0
SA38_29	902	677.5869846343994	385.08859634399414	0.0043825596	504.56
SA38_29	903	98.14207553863525	405.6174659729004	0.0074895327	505.12
SA38_29	904	96.48228287696838	405.2959442138672	0.011496731	505.68
SA38_29	905	97.08553552627563	404.1328239440918	0.004285458	506.24
SA38_29	906	677.5067806243896	388.49767684936523	0.19106661	506.8
SA38_29	907	677.3306846618652	384.1720962524414	0.00930577	507.36
SA38_29	908	676.3450145721436	380.45740127563477	0.054915134	507.92
SA38_29	909	676.9302368164062	381.1447048187256	0.001044278	508.48
SA38_29	910	99.98083114624023	405.62788009643555	0.012416416	509.04
SA38_29	911	675.2551078796387	374.2218017578125	0.0026753815	509.6
SA38_29	912	677.4602890014648	384.5867729187012	0.014302679	510.16
SA38_29	913	94.8407530784607	402.90141105651855	0.0005139244	510.72
SA38_29	914	676.9157409667969	381.50001525878906	0.02055923	511.28
SA38_29	915	98.50645065307617	405.59703826904297	0.08567122	511.84
SA38_29	916	677.4341106414795	382.47928619384766	0.0015802733	512.4
SA38_29	917	100.77416896820068	405.2903366088867	0.0031039848	512.96
SA38_29	918	677.2724151611328	384.0623188018799	0.0023553174	513.52
SA38_29	919	677.549934387207	385.1304817199707	0.00932112	514.08
SA38_29	920	680.4743766784668	395.1108169555664	0.00056943065	514.64
SA38_29	921	677.6157379150391	382.3114013671875	0.00011972329	515.2
SA38_29	922	98.41338396072388	399.0717315673828	0.0018974331	515.76
SA38_29	923	677.4875640869141	384.907922744751	0.003644688	516.32
SA38_29	924	99.41655397415161	398.3367347717285	0.0025154706	516.88
SA38_29	925	98.44442009925842	395.5935287475586	0.004449894	517.44
SA38_29	926	98.22657108306885	398.6745357513428	0.0056422083	518.0
SA38_29	927	91.8320894241333	401.9004249572754	0.004431391	518.56
SA38_29	928	677.1206378936768	381.3914680480957	0.0037409754	519.12
SA38_29	929	91.55116081237793	404.76980209350586	0.0070606917	519.68
SA38_29	930	91.60071611404419	403.2812690734863	0.029916894	520.24
SA38_29	931	95.3429102897644	401.2782669067383	0.090489365	520.8
SA38_29	932	97.35491275787354	404.68271255493164	0.0078762965	521.36
SA38_29	933	677.6398658752441	384.3731689453125	0.0017857407	521.92
SA38_29	934	677.8403282165527	383.9607810974121	0.00022991803	522.48
SA38_29	935	678.0651569366455	385.9768295288086	0.000592734	523.04
SA38_29	936	678.2549858093262	383.8810157775879	0.0012453562	523.6
SA38_29	937	98.59135746955872	407.4276924133301	0.004917041	524.16
SA38_29	938	96.22278809547424	401.4901828765869	0.004635853	524.72
SA38_29	939	677.1347999572754	382.62210845947266	0.000987924	525.28
SA38_29	940	677.8871536254883	382.6175308227539	0.0018077795	525.84
SA38_29	941	677.1120548248291	382.50343322753906	0.009186209	526.4
SA38_29	942	97.4301278591156	398.8417053222656	0.057254195	526.96
SA38_29	943	677.4998664855957	383.591365814209	0.007101053	527.52
SA38_29	944	678.3037185668945	386.57023429870605	0.0004432643	528.08
SA38_29	945	677.6089668273926	383.1108856201172	0.0025214145	528.64
SA38_29	946	677.6705741882324	384.65497970581055	0.0039560646	529.2
SA38_29	947	96.22579216957092	403.099308013916	0.0039757974	529.76
SA38_29	948	97.46359586715698	406.00542068481445	0.013188471	530.32
SA38_29	949	677.5076866149902	383.40514183044434	0.0019643065	530.88
SA38_29	950	677.6077270507812	382.752628326416	0.014982159	531.44
SA38_29	951	95.4183578491211	401.0181427001953	0.0008343442	532.0
SA38_29	952	95.42616605758667	400.3569030761719	0.0016076487	532.56
SA38_29	953	97.24176526069641	402.73670196533203	0.09609058	533.12
SA38_29	954	97.46758937835693	402.897891998291	0.039439395	533.68
SA38_29	955	97.48457074165344	404.1030693054199	0.0029348342	534.24
SA38_29	956	677.3086547851562	382.2949504852295	0.002537023	534.8
SA38_29	957	98.50404858589172	400.35552978515625	0.03191117	535.36
SA38_29	958	99.20676946640015	403.3841800689697	0.037090283	535.92
SA38_29	959	98.27958345413208	404.8731994628906	0.011542139	536.48
SA38_29	960	97.99359440803528	404.05975341796875	0.0051124003	537.04
SA38_29	961	96.46769165992737	404.40216064453125	0.028055474	537.6
SA38_29	962	95.83485126495361	403.8582229614258	0.18539016	538.16
SA38_29	963	95.44973373413086	404.260311126709	0.005142523	538.72
SA38_29	964	677.7592658996582	382.3340034484863	0.14709823	539.28
SA38_29	965	96.34944796562195	400.360050201416	0.01608279	539.84
SA38_29	966	94.93042230606079	401.5312385559082	0.00068884436	540.4
SA38_29	967	95.58124542236328	401.3840675354004	0.0066683656	540.96
SA38_29	968	99.4753360748291	402.63628005981445	0.006825028	541.52
SA38_29	969	97.25494384765625	404.4319152832031	0.01434307	542.08
SA38_29	970	97.34100103378296	402.39234924316406	0.020455152	542.64
SA38_29	971	675.9292602539062	379.2806625366211	0.10908517	543.2
SA38_29	972	96.0317850112915	399.91247177124023	0.0327314	543.76
SA38_29	973	98.2633113861084	409.1887092590332	0.05208407	544.32
SA38_29	974	99.40578937530518	406.6167640686035	0.0015906262	544.88
SA38_29	975	97.53170013427734	406.6874027252197	0.015157953	545.44
SA38_29	976	96.3604211807251	404.28128242492676	0.095674835	546.0
SA38_29	977	96.16189002990723	404.18495178222656	0.07364316	546.56
SA38_29	978	97.53113985061646	403.6226463317871	0.018529218	547.12
SA38_29	979	96.8138337135315	405.69923400878906	0.0131683815	547.68
SA38_29	980	96.47711515426636	404.6399688720703	0.017912865	548.24
SA38_29	981	97.8401780128479	405.7885551452637	0.02942525	548.8
SA38_29	982	98.02742004394531	402.7284622192383	0.058511343	549.36
SA38_29	983	95.99264860153198	401.9589900970459	0.016377557	549.92
SA38_29	984	95.46674489974976	399.5961284637451	0.00864497	550.48
SA38_29	985	95.14206051826477	399.7299385070801	0.0024686982	551.04
SA38_29	986	95.23553848266602	397.1875762939453	0.07719404	551.6
SA38_29	987	96.64179682731628	397.1854019165039	0.09124322	552.16
SA38_29	988	96.35554552078247	399.42749977111816	0.051205143	552.72
SA38_29	989	98.43183755874634	402.205810546875	0.0073145507	553.28
SA38_29	990	98.58549237251282	403.68844985961914	0.010380474	553.84
SA38_29	991	97.04455137252808	399.3479919433594	0.0057455134	554.4
SA38_29	992	677.7663230895996	381.51689529418945	0.07811483	554.96
SA38_29	993	677.1978855133057	384.25512313842773	0.013670299	555.52
SA38_29	994	95.93183994293213	396.7433166503906	0.0065264404	556.08
SA38_29	995	95.49548625946045	395.7593536376953	0.038955305	556.64
SA38_29	996	96.90768718719482	397.39545822143555	0.027916474	557.2
SA38_29	997	98.97134304046631	402.7796745300293	0.003823067	557.76
SA38_29	998	97.62576818466187	400.57422637939453	0.095459335	558.32
SA38_29	999	97.48352766036987	401.10260009765625	0.120468244	558.88
SA38_29	1000	95.94725370407104	399.79662895202637	0.042112794	559.44
SA38_29	1001	677.315092086792	383.3793640136719	0.039974436	560.0
SA38_29	1002	94.8571503162384	399.42938804626465	0.024835097	560.56
SA38_29	1003	95.08169889450073	399.779691696167	0.045830708	561.12
SA38_29	1004	96.863853931427	399.7784614562988	0.01198492	561.68
SA38_29	1005	98.03335666656494	400.20761489868164	0.06868016	562.24
SA38_29	1006	99.32243824005127	402.9416084289551	0.058201745	562.8
SA38_29	1007	97.60997295379639	402.524356842041	0.10890244	563.36
SA38_29	1008	98.32732677459717	403.6128044128418	0.024874382	563.92
SA38_29	1009	99.49595928192139	402.64906883239746	0.04873019	564.48
SA38_29	1010	97.68967628479004	402.63925552368164	0.087742105	565.04
SA38_29	1011	96.53511047363281	402.67292976379395	0.014207371	565.6
SA38_29	1012	95.75669169425964	400.51051139831543	0.030468361	566.16
SA38_29	1013	95.73855400085449	398.5810661315918	0.034178697	566.72
SA38_29	1014	96.74110412597656	401.0134506225586	0.06482663	567.28
SA38_29	1015	95.57851552963257	400.65073013305664	0.0067660706	567.84
SA38_29	1016	96.98479771614075	402.20603942871094	0.061856225	568.4
SA38_29	1017	95.5365777015686	401.0012912750244	0.0041959337	568.96
SA38_29	1018	96.42916917800903	397.47814178466797	0.0681565	569.52
SA38_29	1019	96.260666847229	398.77501487731934	0.01728823	570.08
SA38_29	1020	96.3616132736206	399.2480278015137	0.020487469	570.64
SA38_29	1021	96.84984087944031	403.0311870574951	0.0136388615	571.2
SA38_29	1022	98.2797384262085	404.2973327636719	0.019815654	571.76
SA38_29	1023	100.10714530944824	401.2592124938965	0.008034062	572.32
SA38_29	1024	97.60527014732361	404.7825622558594	0.01362786	572.88
SA38_29	1025	96.39060497283936	400.3742980957031	0.03869148	573.44
SA38_29	1026	95.48715353012085	397.65214920043945	0.042030074	574.0
SA38_29	1027	95.49617767333984	395.61309814453125	0.028537488	574.56
SA38_29	1028	97.20969796180725	395.2173042297363	0.013957134	575.12
SA38_29	1029	96.11862897872925	399.28808212280273	0.0037054745	575.68
SA38_29	1030	98.98808002471924	397.706823348999	0.013299813	576.24
SA38_29	1031	676.4487266540527	382.1454906463623	0.005113035	576.8
SA38_29	1032	676.8250465393066	379.88285064697266	0.011363197	577.36
SA38_29	1033	97.21896648406982	403.09155464172363	0.074833766	577.92
SA38_29	1034	95.69973945617676	402.7705192565918	0.05859427	578.48
SA38_29	1035	96.09822034835815	403.7388610839844	0.30398473	579.04
SA38_29	1036	96.54359817504883	405.55429458618164	0.01933578	579.6
SA38_29	1037	95.85062265396118	405.34801483154297	0.007058462	580.16
SA38_29	1038	98.97210597991943	406.3409900665283	0.0035773101	580.72
SA38_29	1039	96.76622748374939	405.9733200073242	0.014938685	581.28
SA38_29	1040	97.97755479812622	406.49073600769043	0.021047188	581.84
SA38_29	1041	96.37061357498169	404.2129898071289	0.14451641	582.4
SA38_29	1042	96.22645974159241	404.8398685455322	0.035794843	582.96
SA38_29	1043	97.458416223526	403.32733154296875	0.010770333	583.52
SA38_29	1044	97.89649248123169	403.6600112915039	0.0063246056	584.08
SA38_29	1045	97.97784090042114	405.9221363067627	0.09396044	584.64
SA38_29	1046	98.20370674133301	404.08206939697266	0.09231792	585.2
SA38_29	1047	98.53396415710449	400.61253547668457	0.0070784027	585.76
SA38_29	1048	97.83338904380798	399.9773597717285	0.017204413	586.32
SA38_29	1049	97.83284664154053	399.1940689086914	0.009642131	586.88
SA38_29	1050	96.39917016029358	400.4568672180176	0.024765281	587.44
SA38_29	1051	95.87327241897583	399.1936683654785	0.012155045	588.0
SA38_29	1052	95.97080945968628	399.8541069030762	0.05418465	588.56
SA38_29	1053	95.90831995010376	400.9701633453369	0.009195744	589.12
SA38_29	1054	97.46277928352356	403.905029296875	0.0026285432	589.68
SA38_29	1055	97.58440852165222	404.7242259979248	0.022122556	590.24
SA38_29	1056	97.20579385757446	404.72631454467773	0.010932758	590.8
SA38_29	1057	97.83633947372437	405.6266784667969	0.0007459408	591.36
SA38_29	1058	97.16819524765015	402.7372169494629	0.004504472	591.92
SA38_29	1059	95.32109498977661	401.32701873779297	0.009458383	592.48
SA38_29	1060	98.29705953598022	402.9587459564209	0.08462536	593.04
SA38_29	1061	97.44075536727905	402.0087718963623	0.035283804	593.6
SA38_29	1062	99.69143867492676	405.02142906188965	0.0017352337	594.16
SA38_29	1063	99.8798131942749	406.3022232055664	0.0014010972	594.72
SA38_29	1064	96.20363712310791	405.29314041137695	0.021736834	595.28
SA38_29	1065	98.64674806594849	404.4645595550537	0.0027244966	595.84
SA38_29	1066	97.95056581497192	403.9808464050293	0.022871003	596.4
SA38_29	1067	97.48164415359497	401.13078117370605	0.13502511	596.96
SA38_29	1068	97.46214151382446	401.06346130371094	0.020529438	597.52
SA38_29	1069	97.5529432296753	403.59864234924316	0.021935293	598.08
SA38_29	1070	97.74046540260315	402.7877426147461	0.0038563411	598.64
SA38_29	1071	97.83945083618164	405.0728416442871	0.050162897	599.2
SA38_29	1072	676.2436389923096	380.74899673461914	0.020450817	599.76
SA38_29	1073	96.12035751342773	405.41112899780273	0.0033785547	600.32
SA38_29	1074	95.88930606842041	401.4652633666992	0.0027093207	600.88
SA38_29	1075	96.07099294662476	401.16153717041016	0.010274045	601.44
SA38_29	1076	97.5698471069336	402.08227157592773	0.037193526	602.0
SA38_29	1077	95.40746212005615	400.00110626220703	0.034852386	602.56
SA38_29	1078	96.24791145324707	401.1048889160156	0.027724892	603.12
SA38_29	1079	677.123212814331	382.70596504211426	0.013202181	603.68
SA38_29	1080	96.97151184082031	405.3464126586914	0.014591838	604.24
SA38_29	1081	98.75781536102295	408.51659774780273	0.007133219	604.8
SA38_29	1082	677.2780418395996	380.77159881591797	0.012488512	605.36
SA38_29	1083	96.43125534057617	405.82777976989746	0.0064987415	605.92
SA38_29	1084	676.1391639709473	378.6224555969238	0.09319926	606.48
SA38_29	1085	97.74328470230103	402.90693283081055	0.0040733363	607.04
SA38_29	1086	97.35238552093506	402.46742248535156	0.036215514	607.6
SA38_29	1087	96.46055698394775	403.4062385559082	0.036882773	608.16
SA38_29	1088	95.36896347999573	402.3785591125488	0.004330519	608.72
SA38_29	1089	93.44896674156189	400.7247734069824	0.00024139938	609.28
SA38_29	1090	96.08206748962402	401.0124206542969	0.0034024299	609.84
SA38_29	1091	96.61317467689514	400.510196685791	0.020935565	610.4
SA38_29	1092	677.6407241821289	386.0148811340332	0.113558024	610.96
SA38_29	1093	96.93509340286255	401.53112411499023	0.00028950264	611.52
SA38_29	1094	95.65011262893677	400.2695846557617	0.017398108	612.08
SA38_29	1095	95.76292037963867	398.5762596130371	0.012196936	612.64
SA38_29	1096	97.57684469223022	401.4023208618164	0.0009993184	613.2
SA38_29	1097	96.00176215171814	402.18698501586914	0.0013581321	613.76
SA38_29	1098	95.66187858581543	401.0826301574707	0.0036888446	614.32
SA38_29	1099	676.2301445007324	382.5011444091797	0.012676653	614.88
SA38_29	1100	97.61635065078735	405.3923034667969	0.027925806	615.44
SA38_29	1101	97.57953882217407	402.62904167175293	0.06335965	616.0
SA38_29	1102	96.35040163993835	399.7680473327637	0.07236349	616.56
SA38_29	1103	96.89927101135254	405.22727966308594	0.002258796	617.12
SA38_29	1104	95.03039121627808	406.44779205322266	0.018265536	617.68
SA38_29	1105	94.22502517700195	406.7424774169922	0.0021595168	618.24
SA38_29	1106	98.08980226516724	406.0169219970703	0.00079421746	618.8
SA38_29	1107	94.7508692741394	404.6865463256836	0.0009004493	619.36
SA38_29	1108	96.85903787612915	405.5983543395996	0.00023370092	619.92
SA38_29	1109	95.80270051956177	404.923152923584	0.0010185246	620.48
SA38_29	1110	677.9375076293945	384.32358741760254	0.0015973618	621.04
SA38_29	1111	96.05897665023804	405.00749588012695	0.00019930738	621.6
SA38_29	1112	97.10357785224915	404.719820022583	0.0012531935	622.16
SA38_29	1113	95.41392922401428	404.4148635864258	0.0013403242	622.72
SA38_29	1114	675.0367164611816	377.1023941040039	0.006781409	623.28
SA38_29	1115	677.9697418212891	383.6734199523926	0.01390975	623.84
SA38_29	1116	677.3301124572754	382.05516815185547	0.0073854523	624.4
SA38_29	1117	677.2109031677246	383.8930320739746	0.002459379	624.96
SA38_29	1118	677.6748657226562	383.6348533630371	0.04452451	625.52
SA38_29	1119	94.04008388519287	401.04766845703125	0.00027882357	626.08
SA38_29	1120	652.283525466919	384.04003143310547	9.488838e-05	626.64
SA38_29	1121	677.4442672729492	381.9399833679199	0.0026619465	627.2
SA38_29	1122	677.867317199707	382.88692474365234	0.0008232609	627.76
SA38_29	1123	95.82042098045349	401.88480377197266	0.0010968685	628.32
SA38_29	1124	96.97718620300293	402.1648979187012	0.007681706	628.88
SA38_29	1125	678.0799865722656	387.17963218688965	0.015013442	629.44
SA38_29	1126	93.48112940788269	401.38051986694336	0.00053004024	630.0
SA38_29	1127	98.43088388442993	405.6287384033203	0.0013021716	630.56
SA38_29	1128	97.11772799491882	406.3344669342041	0.005587604	631.12
SA38_29	1129	675.9615421295166	373.42947006225586	0.0061856546	631.68
SA38_29	1130	94.63237524032593	403.31377029418945	0.0020359657	632.24
SA38_29	1131	96.7303216457367	407.2848129272461	0.0003522582	632.8
SA38_29	1132	676.8545627593994	383.25708389282227	0.00029915225	633.36
SA38_29	1133	677.155590057373	384.3578338623047	0.0027478859	633.92
SA38_29	1134	94.06566619873047	402.05177307128906	0.00025081343	634.48
SA38_29	1135	677.2942543029785	384.69749450683594	0.0005309322	635.04
SA38_29	1136	677.5019645690918	381.06348037719727	0.0039495244	635.6
SA38_29	1137	676.0523796081543	373.63094329833984	0.0006836222	636.16
SA38_29	1138	99.58047270774841	404.4580078125	7.116624e-05	636.72
SA38_29	1139	676.8880367279053	382.7775764465332	0.0045791995	637.28
SA38_29	1140	676.6548156738281	374.3881416320801	0.0010665227	637.84
SA38_29	1141	95.72761058807373	398.10450553894043	0.0055134273	638.4
SA38_29	1142	97.53459692001343	396.7039489746094	0.012496647	638.96
SA38_29	1143	96.79543375968933	395.99109649658203	0.0023844198	639.52
SA38_29	1144	97.63687252998352	398.0210494995117	0.0042155357	640.08
SA38_29	1145	96.91895246505737	401.1191940307617	0.0019937844	640.64
SA38_29	1146	96.94634675979614	398.2888412475586	0.0074915746	641.2
SA38_29	1147	97.97313213348389	402.3076057434082	0.0037323288	641.76
SA38_29	1148	98.02785515785217	399.7452163696289	0.009255569	642.32
SA38_29	1149	676.4663696289062	378.94829750061035	0.0065025687	642.88
SA38_29	1150	677.0134925842285	382.5406837463379	0.03280364	643.44
SA38_29	1151	96.06878757476807	402.52896308898926	0.015559154	644.0
SA38_29	1152	97.10122346878052	404.00367736816406	0.03887352	644.56
SA38_29	1153	96.75091505050659	403.38369369506836	0.007597959	645.12
SA38_29	1154	98.07006120681763	402.98558235168457	0.02875058	645.68
SA38_29	1155	673.939323425293	376.57444953918457	0.031196522	646.24
SA38_29	1156	97.78035283088684	395.57653427124023	0.010794476	646.8
SA38_29	1157	97.44497537612915	398.3152198791504	0.007269543	647.36
SA38_29	1158	96.94786071777344	397.8814888000488	0.03052466	647.92
SA38_29	1159	96.43071293830872	398.0657386779785	0.11089205	648.48
SA38_29	1160	97.3029613494873	397.7193832397461	0.08565523	649.04
SA38_29	1161	96.51280045509338	399.757661819458	0.0032848075	649.6
SA38_29	1162	675.1489639282227	378.1429195404053	0.012202499	650.16
SA38_29	1163	99.06942248344421	402.87214279174805	0.017174777	650.72
SA38_29	1164	97.32474088668823	402.91786193847656	0.018422153	651.28
SA38_29	1165	97.44462966918945	400.2896976470947	0.009805307	651.84
SA38_29	1166	96.63745164871216	401.9322395324707	0.5362878	652.4
SA38_29	1167	97.39711284637451	403.3707618713379	0.012989941	652.96
SA38_29	1168	97.77584075927734	403.76935958862305	0.011872908	653.52
SA38_29	1169	98.67970943450928	405.4827117919922	0.0058503575	654.08
SA38_29	1170	96.26134634017944	403.71654510498047	0.0006238751	654.64
SA38_29	1171	97.0686137676239	403.6648750305176	0.019805292	655.2
SA38_29	1172	97.84106016159058	404.3214225769043	0.05766155	655.76
SA38_29	1173	97.76073694229126	403.9749526977539	0.1072516	656.32
SA38_29	1174	93.91149878501892	403.21632385253906	0.002761978	656.88
SA38_29	1175	99.52905774116516	404.90100860595703	0.0018965085	657.44
SA38_29	1176	97.6082980632782	405.38543701171875	0.039185412	658.0
SA38_29	1177	98.1003999710083	404.98077392578125	0.024621708	658.56
SA38_29	1178	97.9249358177185	404.6487808227539	0.008699352	659.12
SA38_29	1179	677.5387763977051	383.65991592407227	0.0037323036	659.68
SA38_29	1180	675.6362915039062	374.71012115478516	0.010055035	660.24
SA38_29	1181	678.0209541320801	382.81185150146484	0.015451107	660.8
SA38_29	1182	676.8680572509766	382.1769332885742	0.01845976	661.36
SA38_29	1183	677.4520397186279	383.1378364562988	0.00083092466	661.92
SA38_29	1184	677.5457859039307	385.13500213623047	0.016160218	662.48
SA38_29	1185	91.7054533958435	401.8110752105713	0.005199202	663.04
SA38_29	1186	91.21642708778381	403.4521007537842	0.004537157	663.6
SA38_29	1187	676.5313148498535	384.04592514038086	0.005255176	664.16
SA38_29	1188	675.6020545959473	382.7459907531738	0.06037569	664.72
SA38_29	1189	96.99890613555908	404.60537910461426	0.016460447	665.28
SA38_29	1190	96.66166305541992	405.45101165771484	0.019168165	665.84
SA38_29	1191	96.5806782245636	406.27315521240234	0.006389829	666.4
SA38_29	1192	97.03483581542969	404.43297386169434	0.0066038896	666.96
SA38_29	1193	98.87502193450928	404.5701599121094	0.0005404627	667.52
SA38_29	1194	676.8170356750488	383.65113258361816	0.010130976	668.08
SA38_29	1195	97.50065803527832	405.9583282470703	0.019240078	668.64
SA38_29	1196	676.8220901489258	381.5409564971924	0.019922324	669.2
SA38_29	1197	97.50897288322449	406.0418701171875	0.009395772	669.76
SA38_29	1198	96.89682722091675	405.913610458374	0.002517094	670.32
SA38_29	1199	98.88019561767578	404.5081901550293	0.0019532337	670.88
SA38_29	1200	96.28067016601562	403.96754264831543	0.13483903	671.44
SA38_29	1201	674.7410297393799	375.5219078063965	0.007959637	672.0
SA38_29	1202	95.49943208694458	401.7421531677246	0.009943956	672.56
SA38_29	1203	96.18160724639893	400.1861572265625	0.02594194	673.12
SA38_29	1204	677.1083831787109	382.24937438964844	0.0010332179	673.68
SA38_29	1205	96.30671739578247	406.33718490600586	0.0028586506	674.24
SA38_29	1206	677.0382881164551	382.01974868774414	0.010614556	674.8
SA38_29	1207	96.66365385055542	404.8403263092041	0.009404555	675.36
SA38_29	1208	97.20978140830994	403.5637092590332	0.0024659801	675.92
SA38_29	1209	96.96307182312012	404.0818119049072	0.0061147776	676.48
SA38_29	1210	96.85424566268921	406.04161262512207	0.005281183	677.04
SA38_29	1211	96.96828126907349	403.945369720459	0.0036085322	677.6
SA38_29	1212	97.51556515693665	406.16907119750977	0.0033530837	678.16
SA38_29	1213	98.55091571807861	403.9559268951416	0.009193963	678.72
SA38_29	1214	97.59255647659302	404.4441604614258	0.013629025	679.28
SA38_29	1215	97.20196723937988	404.53857421875	0.006191992	679.84
SA38_29	1216	95.68248987197876	404.39369201660156	0.0036267478	680.4
SA38_29	1217	97.64871597290039	405.7814025878906	0.007136577	680.96
SA38_29	1218	98.25230240821838	406.2838554382324	0.023510886	681.52
SA38_29	1219	97.00853824615479	404.0453910827637	0.052287824	682.08
SA38_29	1220	97.49496579170227	403.2087707519531	0.0014829822	682.64
SA38_29	1221	677.464771270752	383.2654666900635	0.02348079	683.2
SA38_29	1222	94.47819590568542	397.66828536987305	0.024848023	683.76
SA38_29	1223	97.5906252861023	400.21010398864746	0.040935498	684.32
SA38_29	1224	98.05806875228882	406.2195682525635	0.031344775	684.88
SA38_29	1225	98.33868145942688	405.3745651245117	0.06476338	685.44
SA38_29	1226	97.95712232589722	405.40197372436523	0.054202642	686.0
SA38_29	1227	96.45617008209229	405.68272590637207	0.00095351454	686.56
SA38_29	1228	96.93657159805298	405.7830333709717	0.0039862837	687.12
SA38_29	1229	96.90344333648682	406.02184295654297	0.030740466	687.68
SA38_29	1230	95.11377811431885	405.08880615234375	0.008140903	688.24
SA38_29	1231	97.04933762550354	404.18861389160156	0.021111844	688.8
SA38_29	1232	98.11969995498657	404.1167449951172	0.008183002	689.36
SA38_29	1233	97.0993161201477	403.8193130493164	0.06888775	689.92
SA38_29	1234	95.57196497917175	402.9111385345459	0.06090832	690.48
SA38_29	1235	675.7861614227295	379.1290283203125	0.022988506	691.04
SA38_29	1236	95.32302618026733	401.01917266845703	0.0026069465	691.6
SA38_29	1237	95.58194875717163	398.9132308959961	0.038308907	692.16
SA38_29	1238	95.32060623168945	397.3021602630615	0.058830168	692.72
SA38_29	1239	97.23694920539856	401.89842224121094	0.3452131	693.28
SA38_29	1240	97.25420475006104	402.0998954772949	0.08214438	693.84
SA38_29	1241	97.0410704612732	403.5092067718506	0.049477406	694.4
SA38_29	1242	674.464225769043	377.6198959350586	0.056721535	694.96
SA38_29	1243	96.83089256286621	401.34498596191406	0.0019561714	695.52
SA38_29	1244	675.6307601928711	378.8896179199219	0.022286274	696.08
SA38_29	1245	675.2767562866211	376.6186237335205	0.06916534	696.64
SA38_29	1246	677.4338245391846	384.47187423706055	0.0005410175	697.2
SA38_29	1247	676.7076015472412	381.89672470092773	0.0013774156	697.76
SA38_29	1248	96.84378504753113	402.2750473022461	0.00060003804	698.32
SA38_29	1249	97.13593125343323	403.4553909301758	0.035194594	698.88
SA38_29	1250	96.50386571884155	404.042272567749	0.03516152	699.44
SA38_29	1251	97.28069305419922	403.2611846923828	0.008251833	700.0
SA38_29	1252	677.8399467468262	385.7983589172363	0.0068532215	700.56
SA38_29	1253	677.2534370422363	384.9579048156738	0.2346089	701.12
SA38_29	1254	676.5788078308105	380.1276397705078	0.109246016	701.68
SA38_29	1255	96.11185193061829	397.68877029418945	0.016777473	702.24
SA38_29	1256	93.55823993682861	400.2076721191406	0.00051989726	702.8
SA38_29	1257	96.6884970664978	399.9156188964844	0.018833684	703.36
SA38_29	1258	97.33073115348816	402.03380584716797	0.027995193	703.92
SA38_29	1259	677.3900032043457	383.17540168762207	0.017725945	704.48
SA38_29	1260	96.2717354297638	405.6394958496094	0.014446373	705.04
SA38_29	1261	98.89288544654846	404.4901657104492	0.0046531796	705.6
SA38_29	1262	97.98709154129028	403.0608558654785	0.25451872	706.16
SA38_29	1263	97.29886651039124	398.43040466308594	0.1731993	706.72
SA38_29	1264	676.7861366271973	384.97243881225586	0.05331729	707.28
SA38_29	1265	98.39222431182861	394.83821868896484	0.008435028	707.84
SA38_29	1266	98.60934019088745	397.4974822998047	0.0059009935	708.4
SA38_29	1267	99.00437593460083	398.90527725219727	0.0028267412	708.96
SA38_29	1268	98.61952662467957	399.4968795776367	0.0061162906	709.52
SA38_29	1269	99.8827338218689	404.05726432800293	0.0059032952	710.08
SA38_29	1270	97.28481769561768	402.0630168914795	0.0031878613	710.64
SA38_29	1271	677.8390884399414	382.4728488922119	0.0015793631	711.2
SA38_29	1272	98.9087462425232	402.3786735534668	0.0031979536	711.76
SA38_29	1273	677.0624160766602	383.62415313720703	0.016359491	712.32
SA38_29	1274	97.98300266265869	404.03114318847656	0.0059259743	712.88
SA38_29	1275	97.25805521011353	405.48130989074707	0.0032198725	713.44
SA38_29	1276	96.88667058944702	404.8524570465088	0.008637913	714.0
SA38_29	1277	677.6230335235596	382.62502670288086	0.0025517156	714.56
SA38_29	1278	95.3998327255249	406.0763168334961	0.003021168	715.12
SA38_29	1279	677.5629997253418	384.59129333496094	0.0026059698	715.68
SA38_29	1280	99.09489154815674	406.0063648223877	0.001459037	716.24
SA38_29	1281	98.93815517425537	405.04703521728516	0.0015510219	716.8
SA38_29	1282	98.66206645965576	404.1292190551758	0.0019171231	717.36
SA38_29	1283	97.29667901992798	402.71985054016113	0.015272713	717.92
SA38_29	1284	98.85885715484619	402.8002166748047	0.016944388	718.48
SA38_29	1285	95.73284387588501	404.7934341430664	0.0072769145	719.04
SA38_29	1286	676.9133567810059	383.9103698730469	0.008226942	719.6
SA38_29	1287	95.04142999649048	403.7607765197754	0.00363042	720.16
SA38_29	1288	94.41429376602173	401.9849395751953	0.023508653	720.72
SA38_29	1289	676.8126487731934	382.60454177856445	0.00066750176	721.28
SA38_29	1290	95.28217315673828	403.075647354126	0.00017143124	721.84
SA38_29	1291	674.6870040893555	375.88645935058594	0.011158679	722.4
SA38_29	1292	95.7339346408844	399.63958740234375	0.0011416163	722.96
SA38_29	1293	97.09043502807617	399.7495365142822	0.0021943653	723.52
SA38_29	1294	677.5018692016602	381.9569206237793	0.0003340693	724.08
SA38_29	1295	677.9583930969238	383.975887298584	0.0008514422	724.64
SA38_29	1296	677.1479606628418	382.8233528137207	0.005833265	725.2
SA38_29	1297	96.69849872589111	401.7446994781494	0.00518704	725.76
SA38_29	1298	677.4654388427734	382.81768798828125	0.0012643365	726.32
SA38_29	1299	95.14412879943848	402.2796821594238	0.0035513954	726.88
SA38_29	1300	678.1792640686035	383.9092254638672	0.017867364	727.44
SA38_29	1301	678.0936241149902	382.76750564575195	0.0039636614	728.0
SA38_29	1302	678.436279296875	382.83966064453125	0.020576645	728.56
SA38_29	1303	678.0191421508789	383.74889373779297	0.017098518	729.12
SA38_29	1304	97.5877046585083	404.4452476501465	0.002792209	729.68
SA38_29	1305	98.19168448448181	403.0653762817383	0.0054853167	730.24
SA38_29	1306	96.24136686325073	403.2530879974365	0.0008073328	730.8
SA38_29	1307	675.1840114593506	378.3962631225586	0.0064134975	731.36
SA38_29	1308	675.135326385498	379.93958473205566	0.11773832	731.92
SA38_29	1309	96.99822068214417	401.0146236419678	0.0046909642	732.48
SA38_29	1310	99.30051565170288	403.3443260192871	0.0045796903	733.04
SA38_29	1311	97.53174185752869	401.986083984375	0.015013456	733.6
SA38_29	1312	97.15512990951538	402.4032497406006	0.06060785	734.16
SA38_29	1313	97.85860180854797	401.8155097961426	0.029714322	734.72
SA38_29	1314	99.07256960868835	405.2216148376465	0.0011285266	735.28
SA38_29	1315	99.8674988746643	404.9065589904785	0.005114748	735.84
SA38_29	1316	97.44988679885864	399.8097610473633	0.012362091	736.4
SA38_29	1317	95.80500721931458	398.75919342041016	0.015690386	736.96
SA38_29	1318	96.1901843547821	400.0437355041504	0.008139863	737.52
SA38_29	1319	95.45408487319946	402.3155879974365	0.0043097725	738.08
SA38_29	1320	676.3654708862305	381.23268127441406	0.03742947	738.64
SA38_29	1321	95.94650268554688	405.7353973388672	0.0014212738	739.2
SA38_29	1322	678.0452728271484	384.8851203918457	0.010505149	739.76
SA38_29	1323	677.9563426971436	384.2380142211914	0.0022816728	740.32
SA38_29	1324	677.307653427124	382.185001373291	0.025609026	740.88
SA38_29	1325	95.79970836639404	397.01745986938477	0.044360235	741.44
SA38_29	1326	95.66079378128052	396.18913650512695	0.03175461	742.0
SA38_29	1327	97.62734770774841	395.75489044189453	0.029239327	742.56
SA38_29	1328	677.1895885467529	384.45825576782227	0.050373796	743.12
SA38_29	1329	96.51176929473877	398.9385509490967	0.028740501	743.68
SA38_29	1330	95.66619992256165	399.14557456970215	0.007571879	744.24
SA38_29	1331	677.1849155426025	382.46984481811523	0.0038933337	744.8
SA38_29	1332	96.73420190811157	399.0549945831299	0.03216065	745.36
SA38_29	1333	96.670401096344	398.83689880371094	0.13753249	745.92
SA38_29	1334	96.87316417694092	398.7553024291992	0.064021416	746.48
SA38_29	1335	96.12542986869812	401.1340141296387	0.010735897	747.04
SA38_29	1336	97.1603512763977	399.2256546020508	0.1773666	747.6
SA38_29	1337	675.3603935241699	383.09632301330566	0.006686137	748.16
SA38_29	1338	96.64508104324341	402.3573303222656	0.053602032	748.72
SA38_29	1339	95.84063291549683	400.4290580749512	0.029582988	749.28
SA38_29	1340	95.0601577758789	399.56045150756836	0.033371	749.84
SA38_29	1341	96.69787287712097	400.5461025238037	0.27855167	750.4
SA38_29	1342	96.86958193778992	401.97486877441406	0.044509057	750.96
SA38_29	1343	97.81531095504761	403.0041217803955	0.22785918	751.52
SA38_29	1344	97.27484583854675	401.6906547546387	0.06737049	752.08
SA38_29	1345	97.846519947052	404.1589164733887	0.04342928	752.64
SA38_29	1346	100.08126497268677	404.41057205200195	0.009694055	753.2
SA38_29	1347	675.6367683410645	377.0786476135254	0.030613324	753.76
SA38_29	1348	98.43352437019348	400.9728240966797	0.03532615	754.32
SA38_29	1349	98.0567455291748	401.97123527526855	0.3290501	754.88
SA38_29	1350	98.12889099121094	402.01892852783203	0.27359125	755.44
SA38_29	1351	97.66201972961426	402.50006675720215	0.10206708	756.0
SA38_29	1352	97.50134944915771	403.74813079833984	0.09777011	756.56
SA38_29	1353	97.63598442077637	402.7526664733887	0.1281812	757.12
SA38_29	1354	97.40666151046753	402.7671432495117	0.10750764	757.68
SA38_29	1355	98.16690683364868	402.35950469970703	0.100002035	758.24
SA38_29	1356	98.18227291107178	402.39904403686523	0.06571932	758.8
SA38_29	1357	98.5142707824707	403.0935287475586	0.035430588	759.36
SA38_29	1358	99.54464435577393	402.3849678039551	0.028016647	759.92
SA38_29	1359	677.6609420776367	384.39096450805664	0.0023478903	760.48
SA38_29	1360	99.54564571380615	404.3272876739502	0.0054447255	761.04
SA38_29	1361	677.6618003845215	383.46144676208496	0.0052385605	761.6
SA38_29	1362	677.1144390106201	381.77327156066895	0.0021333925	762.16
SA38_29	1363	97.68387079238892	403.3761405944824	0.11553958	762.72
SA38_29	1364	677.3174285888672	384.3739414215088	0.012654251	763.28
SA38_29	1365	677.8361320495605	382.3403549194336	0.020150695	763.84
SA38_29	1366	96.14037275314331	402.18955993652344	0.0014954787	764.4
SA38_29	1367	96.91928625106812	401.62736892700195	0.004921044	764.96
SA38_29	1368	677.583122253418	382.67961502075195	0.0025823112	765.52
SA38_29	1369	677.9188632965088	384.8902702331543	0.00078774407	766.08
SA38_29	1370	100.5119800567627	404.05569076538086	0.0017754448	766.64
SA38_29	1371	98.37138652801514	404.6505832672119	0.015584189	767.2
SA38_29	1372	97.65710830688477	403.8047790527344	0.0127835665	767.76
SA38_29	1373	96.01336121559143	402.9653549194336	0.004906435	768.32
SA38_29	1374	98.05232286453247	402.5525665283203	0.013156656	768.88
SA38_29	1375	98.64362478256226	402.8053665161133	0.011476642	769.44
SA38_29	1376	677.637767791748	383.8348960876465	0.0063612736	770.0
SA38_29	1377	95.38006782531738	401.50794982910156	0.010487141	770.56
SA38_29	1378	99.07032251358032	401.8710994720459	0.0017258247	771.12
SA38_29	1379	98.09292554855347	401.9611358642578	0.0094014285	771.68
SA38_29	1380	97.25779891014099	403.59606742858887	0.012840312	772.24
SA38_29	1381	95.30259966850281	400.7586193084717	0.009177852	772.8
SA38_29	1382	97.9909896850586	401.6982078552246	0.007253968	773.36
SA38_29	1383	677.3255348205566	385.68872451782227	0.0076364297	773.92
SA38_29	1384	96.67341709136963	403.531551361084	0.016822517	774.48
SA38_29	1385	97.29547500610352	402.81898498535156	0.006582119	775.04
SA38_29	1386	95.03318071365356	400.50710678100586	0.005263707	775.6
SA38_29	1387	95.87976932525635	400.12078285217285	0.020237679	776.16
SA38_29	1388	676.3270378112793	380.5707550048828	0.04599153	776.72
SA38_29	1389	97.56149649620056	401.0474395751953	0.001597596	777.28
SA38_29	1390	97.17423915863037	402.7800750732422	0.006113622	777.84
SA38_29	1391	98.3052134513855	403.3183479309082	0.061068255	778.4
SA38_29	1392	97.55802154541016	404.965124130249	0.012552436	778.96
SA38_29	1393	99.08650517463684	405.32833099365234	0.0007763419	779.52
SA38_29	1394	99.15522336959839	405.3647232055664	0.0009674519	780.08
SA38_29	1395	96.9536542892456	398.2773971557617	0.048332892	780.64
SA38_29	1396	98.06365966796875	395.6260299682617	0.031220546	781.2
SA38_29	1397	97.72326946258545	395.4136276245117	0.021137882	781.76
SA38_29	1398	98.63972663879395	396.4389896392822	0.001006358	782.32
SA38_29	1399	676.2230396270752	375.7790279388428	0.0037337719	782.88
SA38_29	1400	97.58838415145874	396.55603408813477	0.0077432245	783.44
SA38_29	1401	95.60420513153076	398.3811378479004	0.006943022	784.0
SA38_29	1402	97.6841926574707	400.2590560913086	0.008304791	784.56
SA38_29	1403	677.2847175598145	383.50067138671875	0.025196755	785.12
SA38_29	1404	94.82295513153076	399.6924591064453	0.008855679	785.68
SA38_29	1405	96.47440910339355	400.87045669555664	0.038678654	786.24
SA38_29	1406	97.31752872467041	401.3965129852295	0.047196165	786.8
SA38_29	1407	98.64553213119507	402.8429317474365	0.00896333	787.36
SA38_29	1408	97.17761278152466	399.8374843597412	0.013425248	787.92
SA38_29	1409	96.55301570892334	402.5738525390625	0.043464817	788.48
SA38_29	1410	95.7842767238617	402.4547481536865	0.008316974	789.04
SA38_29	1411	97.1826434135437	400.5421257019043	0.012585446	789.6
SA38_29	1412	98.842453956604	402.2621726989746	0.016411245	790.16
SA38_29	1413	97.45274782180786	400.57562828063965	0.08937548	790.72
SA38_29	1414	98.2179343700409	402.56492614746094	0.002307155	791.28
SA38_29	1415	95.93505859375	401.29380226135254	0.012412224	791.84
SA38_29	1416	95.29484510421753	399.2962074279785	0.020346658	792.4
SA38_29	1417	96.5606689453125	398.25714111328125	0.017602766	792.96
SA38_29	1418	96.38187885284424	401.3218116760254	0.008405795	793.52
SA38_29	1419	676.7397880554199	380.37946701049805	0.006689809	794.08
SA38_29	1420	97.85789251327515	405.68756103515625	0.0009826602	794.64
SA38_29	1421	98.9945113658905	404.70062255859375	0.0039242804	795.2
SA38_29	1422	94.11542415618896	398.3729553222656	0.006748325	795.76
SA38_29	1423	95.52461504936218	398.6052417755127	0.008779092	796.32
SA38_29	1424	677.8981685638428	382.937536239624	0.020119876	796.88
SA38_29	1425	675.9810447692871	381.0750675201416	0.016349988	797.44
SA38_29	1426	677.4096965789795	384.3662452697754	0.0019966462	798.0
SA38_29	1427	95.76437473297119	399.6416187286377	0.008613349	798.56
SA38_29	1428	96.35635614395142	400.8742618560791	0.12586966	799.12
SA38_29	1429	95.97856998443604	404.6952438354492	0.4035974	799.68
SA38_29	1430	97.109055519104	404.1409206390381	0.39511952	800.24
SA38_29	1431	97.22782373428345	404.9392890930176	0.32306504	800.8
SA38_29	1432	96.77445888519287	406.53642654418945	0.17993465	801.36
SA38_29	1433	97.21245169639587	404.63396072387695	0.015906475	801.92
SA38_29	1434	96.3047981262207	404.87451553344727	0.04799205	802.48
SA38_29	1435	98.08419942855835	404.3211364746094	0.01687688	803.04
SA38_29	1436	95.21794319152832	402.7199363708496	0.025481181	803.6
SA38_29	1437	95.32083868980408	402.2018623352051	0.034354396	804.16
SA38_29	1438	96.39642238616943	403.0639171600342	0.08805196	804.72
SA38_29	1439	96.99658751487732	403.2267379760742	0.2174434	805.28
SA38_29	1440	97.08970785140991	403.29437255859375	0.09771817	805.84
SA38_29	1441	95.9590494632721	405.03101348876953	0.1394649	806.4
SA38_29	1442	97.21595048904419	407.67133712768555	0.034346715	806.96
SA38_29	1443	97.87150025367737	405.66410064697266	0.006452418	807.52
SA38_29	1444	96.77262306213379	405.9796142578125	0.0026938398	808.08
SA38_29	1445	677.3740768432617	382.0184326171875	0.0052860756	808.64
SA38_29	1446	97.98084497451782	407.57898330688477	0.0013224737	809.2
SA38_29	1447	97.45489358901978	404.5773696899414	0.0014218856	809.76
SA38_29	1448	677.9535293579102	385.10756492614746	0.0011609581	810.32
SA38_29	1449	677.3188591003418	383.5209560394287	0.0026542107	810.88
SA38_29	1450	677.412223815918	385.9160041809082	0.0057612625	811.44
SA38_29	1451	677.8172492980957	385.272216796875	0.020447677	812.0
SA38_29	1452	96.76811695098877	397.3406982421875	0.13852847	812.56
SA38_29	1453	97.47366309165955	399.50443267822266	0.023885395	813.12
SA38_29	1454	98.46079349517822	406.60998344421387	0.15053663	813.68
SA38_29	1455	96.82953357696533	401.9673156738281	0.011138309	814.24
SA38_29	1456	676.0135650634766	381.41100883483887	0.013862683	814.8
SA38_29	1457	96.51215076446533	400.33103942871094	0.0056179	815.36
SA38_29	1458	96.22549414634705	402.16352462768555	0.01094416	815.92
SA38_29	1459	96.61052227020264	400.4010200500488	0.005212287	816.48
SA38_29	1460	96.17460370063782	400.4304599761963	0.03016484	817.04
SA38_29	1461	94.36882734298706	397.79276847839355	0.009369857	817.6
SA38_29	1462	96.4713454246521	398.1983184814453	0.013876562	818.16
SA38_29	1463	96.52221202850342	397.1648597717285	0.037402593	818.72
SA38_29	1464	677.9342651367188	383.3901786804199	0.020093022	819.28
SA38_29	1465	95.10583877563477	400.04573822021484	0.0034302918	819.84
SA38_29	1466	95.24644613265991	399.76673126220703	0.0066288523	820.4
SA38_29	1467	95.55037021636963	399.9555015563965	0.0044579264	820.96
SA38_29	1468	677.8146743774414	384.6061134338379	0.0019465745	821.52
SA38_29	1469	677.5217533111572	384.483060836792	0.000578062	822.08
SA38_29	1470	97.26693630218506	405.1183605194092	0.0016694663	822.64
SA38_29	1471	96.10038995742798	403.4995937347412	0.012673592	823.2
SA38_29	1472	677.904224395752	381.59643173217773	0.0007689796	823.76
SA38_29	1473	99.12347197532654	406.759729385376	0.0010447492	824.32
SA38_29	1474	96.19425535202026	402.8544044494629	0.00026017157	824.88
SA38_29	1475	96.63195610046387	404.38233375549316	0.0005846906	825.44
SA38_29	1476	97.32666015625	404.81454849243164	0.0013192206	826.0
SA38_29	1477	674.3400573730469	376.8276786804199	0.041789077	826.56
SA38_29	1478	674.8294830322266	375.22138595581055	0.0023886976	827.12
SA38_29	1479	677.149486541748	382.3025321960449	0.0033721733	827.68
SA38_29	1480	677.2972106933594	382.0921325683594	0.0019877315	828.24
SA38_29	1481	97.13987112045288	404.5060157775879	0.0017171892	828.8
SA38_29	1482	96.36777639389038	400.66131591796875	0.00361302	829.36
SA38_29	1483	97.2166121006012	402.06029891967773	0.024870645	829.92
SA38_29	1484	96.20789885520935	399.9862861633301	0.41686186	830.48
SA38_29	1485	98.57949614524841	402.42822647094727	0.009341415	831.04
SA38_29	1486	96.97598218917847	402.23968505859375	0.02595773	831.6
SA38_29	1487	94.71440315246582	403.18267822265625	0.0061260904	832.16
SA38_29	1488	94.69718933105469	400.4538345336914	0.006670679	832.72
SA38_29	1489	677.1566390991211	384.64831352233887	0.0031842252	833.28
SA38_29	1490	677.6525497436523	383.5660171508789	0.003293842	833.84
SA38_29	1491	96.35295867919922	401.30988121032715	0.0024735737	834.4
SA38_29	1492	96.30938172340393	399.9093246459961	0.00095461064	834.96
SA38_29	1493	677.2185325622559	381.5467071533203	0.0008088221	835.52
SA38_29	1494	677.6702880859375	383.68234634399414	0.0032047112	836.08
SA38_29	1495	676.666259765625	381.1808395385742	0.02025479	836.64
SA38_29	1496	676.4532089233398	382.84217834472656	0.11835251	837.2
SA38_29	1497	677.2692203521729	383.1638717651367	0.0227407	837.76
SA38_29	1498	95.82278728485107	398.0847644805908	0.0018236068	838.32
SA38_29	1499	96.3703989982605	397.24339485168457	0.005908973	838.88
SA38_29	1500	674.5114326477051	377.26449966430664	0.0062853643	839.44
SA38_29	1501	97.33195304870605	400.9467601776123	0.22098936	840.0
SA38_29	1502	99.55875873565674	403.5198211669922	0.02944203	840.56
SA38_29	1503	97.2557544708252	404.5311641693115	0.00448433	841.12
SA38_29	1504	675.7118225097656	381.12144470214844	0.045715578	841.68
SA38_29	1505	677.7472496032715	382.88766860961914	0.024942962	842.24
SA38_29	1506	98.29897880554199	404.97894287109375	0.00042928394	842.8
SA38_29	1507	98.07029366493225	404.349946975708	0.0002448941	843.36
SA38_29	1508	675.3737449645996	373.97483825683594	0.011394476	843.92
SA38_29	1509	96.4231789112091	404.90833282470703	0.019448597	844.48
SA38_29	1510	678.1222343444824	387.8359794616699	0.00078341825	845.04
SA38_29	1511	677.8042793273926	384.5529556274414	0.0012003514	845.6
SA38_29	1512	677.6373863220215	384.5595645904541	0.008201444	846.16
SA38_29	1513	677.6145935058594	382.73059844970703	0.0071620904	846.72
SA38_29	1514	673.0812072753906	362.61634826660156	0.13407971	847.28
SA38_29	1515	97.21361994743347	404.7265434265137	0.00057781633	847.84
SA38_29	1516	95.70925235748291	403.9046859741211	0.0018745895	848.4
SA38_29	1517	95.45748233795166	401.06017112731934	0.0035581747	848.96
SA38_29	1518	676.9086837768555	382.7149772644043	0.0033257233	849.52
SA38_29	1519	95.8807110786438	399.7466468811035	0.031935114	850.08
SA38_29	1520	677.1880149841309	381.7353343963623	0.011510655	850.64
SA38_29	1521	96.37187719345093	399.51868057250977	0.0013114243	851.2
SA38_29	1522	100.28536319732666	402.8225040435791	0.0029353844	851.76
SA38_29	1523	677.1874904632568	380.6495761871338	0.0070142923	852.32
SA38_29	1524	99.8458981513977	402.97903060913086	0.009698047	852.88
SA38_29	1525	99.8394250869751	404.98254776000977	0.0015533965	853.44
SA38_29	1526	98.91664981842041	402.8561496734619	0.03134192	854.0
SA38_29	1527	96.79369926452637	400.64884185791016	0.009466405	854.56
SA38_29	1528	93.58275532722473	401.07038497924805	0.005313505	855.12
SA38_29	1529	96.73352837562561	396.81761741638184	0.013169967	855.68
SA38_29	1530	677.3715972900391	383.6564254760742	0.0014508042	856.24
SA38_29	1531	94.14076805114746	404.0977191925049	0.00025980693	856.8
SA38_29	1532	677.7266025543213	384.7701072692871	0.0052003884	857.36
SA38_29	1533	97.707998752594	403.7822914123535	0.021132836	857.92
SA38_29	1534	99.68116879463196	402.7616786956787	0.018569293	858.48
SA38_29	1535	98.08170795440674	402.6090431213379	0.07214338	859.04
SA38_29	1536	95.83398103713989	401.60865783691406	0.105102755	859.6
SA38_29	1537	97.26474285125732	403.5765266418457	0.18396774	860.16
SA38_29	1538	97.36018180847168	403.25632095336914	0.07045619	860.72
SA38_29	1539	97.4034309387207	402.94495582580566	0.08717563	861.28
SA38_29	1540	97.7052092552185	405.19932746887207	0.0207385	861.84
SA38_29	1541	95.91522216796875	404.72373962402344	0.026447479	862.4
SA38_29	1542	98.32241535186768	402.97210693359375	0.05225665	862.96
SA38_29	1543	95.40444612503052	400.24237632751465	0.055951808	863.52
SA38_29	1544	97.71783947944641	401.13292694091797	0.013421731	864.08
SA38_29	1545	97.30842113494873	401.6136360168457	0.054257117	864.64
SA38_29	1546	97.3431944847107	402.9716205596924	0.12402881	865.2
SA38_29	1547	97.03618288040161	402.5461006164551	0.08401213	865.76
SA38_29	1548	96.95664644241333	403.28075408935547	0.04295	866.32
SA38_29	1549	96.77354097366333	400.7314968109131	0.014133897	866.88
SA38_29	1550	96.86001539230347	403.5418510437012	0.084787115	867.44
SA38_29	1551	94.10364627838135	402.2908401489258	0.006132022	868.0
SA38_29	1552	676.0067939758301	376.7703437805176	0.032321624	868.56
SA38_29	1553	677.5556564331055	381.02977752685547	0.008984929	869.12
SA38_29	1554	676.1463165283203	380.6034851074219	0.041285444	869.68
SA38_29	1555	678.1931400299072	384.26931381225586	0.01605913	870.24
SA38_29	1556	96.77384495735168	398.7226867675781	0.00076164806	870.8
SA38_29	1557	94.48298215866089	399.1230010986328	0.002437731	871.36
SA38_29	1558	94.21303272247314	401.5901184082031	0.0010479675	871.92
SA38_29	1559	99.26121830940247	406.464900970459	0.00026326493	872.48
SA38_29	1560	98.68485927581787	405.89332580566406	0.00044086418	873.04
SA38_29	1561	96.16331458091736	404.6817684173584	0.00084688806	873.6
SA38_29	1562	97.0275342464447	407.0603942871094	0.008403801	874.16
SA38_29	1563	99.05070066452026	405.0955581665039	0.013915309	874.72
SA38_29	1564	98.80810976028442	404.5198345184326	0.006539609	875.28
SA38_29	1565	677.2246360778809	382.8889274597168	0.00046264305	875.84
SA38_29	1566	97.01805114746094	404.8898506164551	0.0022573683	876.4
SA38_29	1567	96.2456226348877	400.17791748046875	0.004423165	876.96
SA38_29	1568	674.7012138366699	375.4591369628906	0.002681728	877.52
SA38_29	1569	97.70563840866089	395.7370948791504	0.014985285	878.08
SA38_29	1570	676.1456489562988	381.0932922363281	0.014047741	878.64
SA38_29	1571	97.81917333602905	398.508939743042	0.0014410075	879.2
SA38_29	1572	674.120044708252	365.49631118774414	0.047420528	879.76
SA38_29	1573	94.89376544952393	400.5332565307617	0.010745904	880.32
SA38_29	1574	675.6569862365723	379.04605865478516	0.048391815	880.88
SA38_29	1575	98.02060723304749	402.3263740539551	0.009047001	881.44
SA38_29	1576	96.57512903213501	401.5110969543457	0.00031361764	882.0
SA38_29	1577	98.3452558517456	400.6306457519531	0.05355788	882.56
SA38_29	1578	97.16103076934814	398.64048957824707	0.015396733	883.12
SA38_29	1579	98.28406572341919	398.0596160888672	0.0053032883	883.68
SA38_29	1580	97.74063229560852	398.247013092041	0.05431735	884.24
SA38_29	1581	676.9783020019531	382.6420783996582	0.0009464104	884.8
SA38_29	1582	90.64315557479858	393.695011138916	0.00026207784	885.36
SA38_29	1583	98.88707995414734	402.79638290405273	0.009907826	885.92
SA38_29	1584	95.21574974060059	399.4633197784424	0.032026462	886.48
SA38_29	1585	97.64856100082397	400.2957344055176	0.0013608646	887.04
SA38_29	1586	677.5317192077637	383.52407455444336	0.095166914	887.6
SA38_29	1587	97.29964137077332	399.3376350402832	0.0080373725	888.16
SA38_29	1588	97.19863533973694	401.10809326171875	0.0162437	888.72
SA38_29	1589	99.74426031112671	401.9374465942383	0.008596622	889.28
SA38_29	1590	95.9117591381073	400.90307235717773	0.22784385	889.84
SA38_29	1591	97.8303074836731	401.7157745361328	0.04679927	890.4
SA38_29	1592	96.16928696632385	401.1415100097656	0.023234537	890.96
SA38_29	1593	97.9181170463562	402.0506000518799	0.08239456	891.52
SA38_29	1594	98.12396764755249	402.3372459411621	0.019912576	892.08
SA38_29	1595	98.80290031433105	401.82140350341797	0.022113476	892.64
SA38_29	1596	96.70329093933105	399.82166290283203	0.11292126	893.2
SA38_29	1597	97.09889888763428	399.715518951416	0.00540015	893.76
SA38_29	1598	98.1048047542572	401.63323402404785	0.022502664	894.32
SA38_29	1599	97.28449583053589	398.3590507507324	0.07729179	894.88
SA38_29	1600	97.15569019317627	398.80202293395996	0.042223457	895.44
SA38_29	1601	94.77825164794922	398.7799644470215	0.0038923665	896.0
SA38_29	1602	677.487850189209	383.77458572387695	0.01870867	896.56
SA38_29	1603	95.5998182296753	397.7500534057617	0.030167012	897.12
SA38_29	1604	96.16889953613281	398.3766460418701	0.017900992	897.68
SA38_29	1605	97.38938808441162	400.4454231262207	0.01769041	898.24
SA38_29	1606	96.99438810348511	399.32682037353516	0.20053835	898.8
SA38_29	1607	95.58822512626648	400.15960693359375	0.488453	899.36
SA38_29	1608	96.86384201049805	402.5731658935547	0.23845315	899.92
SA38_29	1609	97.35567569732666	403.19583892822266	0.06912221	900.48
SA38_29	1610	96.90155982971191	401.7232131958008	0.03769296	901.04
SA38_29	1611	96.51061296463013	401.99363708496094	0.15281898	901.6
SA38_29	1612	98.51845502853394	402.3718070983887	0.08507371	902.16
SA38_29	1613	99.39543008804321	403.4651756286621	0.0046726544	902.72
SA38_29	1614	98.32113981246948	405.99414825439453	0.12066715	903.28
SA38_29	1615	99.81039762496948	407.3240661621094	0.0024835404	903.84
SA38_29	1616	98.92830848693848	404.9706745147705	0.0100077065	904.4
SA38_29	1617	96.84743881225586	403.9478588104248	0.043689206	904.96
SA38_29	1618	97.28201627731323	404.749059677124	0.30335724	905.52
SA38_29	1619	98.86435866355896	405.2630424499512	0.0032022642	906.08
SA38_29	1620	98.43637943267822	407.2934818267822	0.013035861	906.64
SA38_29	1621	97.73691892623901	405.2840995788574	0.1068238	907.2
SA38_29	1622	96.46512269973755	403.71036529541016	0.0050056796	907.76
SA38_29	1623	96.86254262924194	403.99057388305664	0.037809003	908.32
SA38_29	1624	97.28808403015137	402.1369743347168	0.08746528	908.88
SA38_29	1625	97.42273092269897	400.6714725494385	0.02408126	909.44
SA38_29	1626	97.4069595336914	399.6782684326172	0.044799376	910.0
SA38_29	1627	480.91869354248047	37.97316312789917	0.13269345	910.56
SA38_29	1628	97.49974012374878	398.0086898803711	0.015364476	911.12
SA38_29	1629	94.54665184020996	399.66344833374023	0.0017136665	911.68
SA38_29	1630	95.88125348091125	399.56703186035156	0.0041778255	912.24
SA38_29	1631	677.4982452392578	382.00504302978516	0.0036485551	912.8
SA38_29	1632	97.64724969863892	400.05998611450195	0.05342046	913.36
SA38_29	1633	97.46357202529907	399.1065502166748	0.020350114	913.92
SA38_29	1634	97.1411943435669	400.2139663696289	0.015289059	914.48
SA38_29	1635	98.42818975448608	400.8895683288574	0.00358756	915.04
SA38_29	1636	96.09366655349731	398.93866539001465	0.0020091361	915.6
SA38_29	1637	96.90003395080566	397.5982475280762	0.10802993	916.16
SA38_29	1638	677.0225048065186	382.46715545654297	0.015248993	916.72
SA38_29	1639	96.07463479042053	397.2623920440674	0.015529062	917.28
SA38_29	1640	96.35571241378784	398.1949996948242	0.031170087	917.84
SA38_29	1641	677.1651268005371	381.9081974029541	0.198504	918.4
SA38_29	1642	96.15836143493652	397.1682929992676	0.0992106	918.96
SA38_29	1643	95.3575849533081	399.5080375671387	0.041985553	919.52
SA38_29	1644	98.48135709762573	401.3753128051758	0.026667189	920.08
SA38_29	1645	98.92665147781372	401.8741035461426	0.0045613116	920.64
SA38_29	1646	678.1436443328857	381.3273239135742	0.00235142	921.2
SA38_29	1647	99.07870292663574	402.5818634033203	0.086079136	921.76
SA38_29	1648	97.60761260986328	401.4250946044922	0.00460311	922.32
SA38_29	1649	99.8084545135498	403.9581871032715	0.0052921316	922.88
SA38_29	1650	97.01123237609863	399.499454498291	0.01709752	923.44
SA38_29	1651	98.82793426513672	399.63409423828125	0.0013809339	924.0
SA38_29	1652	96.18192315101624	402.09789276123047	0.0043039997	924.56
SA38_29	1653	99.03405904769897	402.8762626647949	0.026772512	925.12
SA38_29	1654	97.2705602645874	403.3476161956787	0.5182086	925.68
SA38_29	1655	95.62991857528687	401.63503646850586	0.013953913	926.24
SA38_29	1656	98.4646201133728	402.1961975097656	0.15105684	926.8
SA38_29	1657	98.312509059906	406.2382507324219	0.017587582	927.36
SA38_29	1658	96.9228446483612	406.9145679473877	0.0039518545	927.92
SA38_29	1659	677.6639461517334	383.2940483093262	0.0022729998	928.48
SA38_29	1660	97.56691455841064	404.2112731933594	0.024521971	929.04
SA38_29	1661	97.35047817230225	405.13561248779297	0.0026020217	929.6
SA38_29	1662	96.49536609649658	403.6398124694824	0.048520148	930.16
SA38_29	1663	100.3057599067688	406.51482582092285	0.0011492699	930.72
SA38_29	1664	98.29885959625244	405.0890350341797	0.03161571	931.28
SA38_29	1665	674.7824668884277	379.76051330566406	0.23147702	931.84
SA38_29	1666	676.6990661621094	381.27193450927734	0.0044397023	932.4
SA38_29	1667	677.3550510406494	382.6974391937256	0.060890444	932.96
SA38_29	1668	96.71212434768677	401.08211517333984	0.0013488092	933.52
SA38_29	1669	677.1794319152832	384.02907371520996	0.0035189379	934.08
SA38_29	1670	676.1343002319336	383.4802722930908	0.018693121	934.64
SA38_29	1671	676.8425464630127	383.89177322387695	0.004777734	935.2
SA38_29	1672	94.34655904769897	401.9801902770996	0.0019118148	935.76
SA38_29	1673	675.6945610046387	377.80835151672363	0.023312056	936.32
SA38_29	1674	93.87924671173096	401.0053825378418	0.0012208277	936.88
SA38_29	1675	96.31937742233276	400.6278419494629	0.002675357	937.44
SA38_29	1676	97.52572774887085	399.04088973999023	0.0044822614	938.0
SA38_29	1677	95.20875811576843	399.01805877685547	0.002382125	938.56
SA38_29	1678	96.09440565109253	402.0570659637451	0.00048071245	939.12
SA38_29	1679	96.17905020713806	401.8059253692627	0.004371772	939.68
SA38_29	1680	96.00824117660522	402.2164535522461	0.0010092392	940.24
SA38_29	1681	94.24896836280823	399.4101619720459	0.00447879	940.8
SA38_29	1682	94.89794969558716	399.1205406188965	0.006032336	941.36
SA38_29	1683	678.1330108642578	383.82516860961914	0.012266312	941.92
SA38_29	1684	96.7422366142273	404.0041923522949	0.0023034809	942.48
SA38_29	1685	93.81906986236572	404.3136978149414	0.011670762	943.04
SA38_29	1686	677.399206161499	387.9738235473633	0.007849051	943.6
SA38_29	1687	96.31960391998291	399.76083755493164	0.0053547276	944.16
SA38_29	1688	94.9194073677063	399.83814239501953	0.0033849732	944.72
SA38_29	1689	94.5534884929657	399.99927520751953	0.0017779929	945.28
SA38_29	1690	94.83906030654907	397.8996276855469	0.009683492	945.84
SA38_29	1691	94.96716856956482	398.6554527282715	0.010198623	946.4
SA38_29	1692	96.08757495880127	399.1610527038574	0.025092635	946.96
SA38_29	1693	677.4099349975586	383.65113258361816	0.0014412701	947.52
SA38_29	1694	95.77367305755615	400.54080963134766	0.01249474	948.08
SA38_29	1695	98.25556874275208	403.1679153442383	0.007662426	948.64
SA38_29	1696	98.79355430603027	404.02599334716797	0.0086469725	949.2
SA38_29	1697	98.70408773422241	405.2245616912842	0.0013359439	949.76
SA38_29	1698	95.86049318313599	404.1049003601074	0.00069860613	950.32
SA38_29	1699	678.123140335083	384.88197326660156	0.0017097587	950.88
SA38_29	1700	97.84530401229858	405.0339889526367	0.0007108709	951.44
SA38_29	1701	96.87576293945312	402.1402931213379	0.0022961025	952.0
SA38_29	1702	677.5477886199951	384.1244888305664	0.0056598443	952.56
SA38_29	1703	96.18656635284424	404.8765182495117	0.001941634	953.12
SA38_29	1704	677.4551391601562	382.2756099700928	0.0033901827	953.68
SA38_29	1705	95.79298496246338	400.1890182495117	0.008532919	954.24
SA38_29	1706	677.8325080871582	384.0493583679199	0.0012940487	954.8
SA38_29	1707	96.85056805610657	401.5682029724121	0.0037681083	955.36
SA38_29	1708	96.11474275588989	403.311710357666	0.0002727339	955.92
SA38_29	1709	675.3586292266846	373.7903594970703	0.0031120498	956.48
SA38_29	1710	96.37160301208496	399.3771743774414	0.0069987266	957.04
SA38_29	1711	97.26063013076782	401.55853271484375	0.03307035	957.6
SA38_29	1712	98.70928525924683	404.52853202819824	0.002892682	958.16
SA38_29	1713	97.29540348052979	402.6145076751709	0.004974315	958.72
SA38_29	1714	95.32661437988281	402.3017692565918	0.0007349436	959.28
SA38_29	1715	96.25030755996704	399.3511390686035	0.0070551117	959.84
SA38_29	1716	95.98398208618164	399.1610527038574	0.013887561	960.4
SA38_29	1717	95.1392650604248	398.10293197631836	0.009382826	960.96
SA38_29	1718	95.81208229064941	397.8852653503418	0.03560397	961.52
SA38_29	1719	96.0471510887146	398.65076065063477	0.02425441	962.08
SA38_29	1720	98.47363233566284	401.37285232543945	0.011411375	962.64
SA38_29	1721	97.42869734764099	402.1515941619873	0.117562994	963.2
SA38_29	1722	96.8878984451294	401.3320255279541	0.034090426	963.76
SA38_29	1723	95.84288597106934	399.81834411621094	0.019350365	964.32
SA38_29	1724	96.24336957931519	398.25244903564453	0.065317936	964.88
SA38_29	1725	96.3378369808197	399.7488498687744	0.007169309	965.44
SA38_29	1726	95.59946656227112	399.44149017333984	0.0036567526	966.0
SA38_29	1727	677.1242141723633	383.90350341796875	0.0032765951	966.56
SA38_29	1728	677.7320861816406	382.6154136657715	0.015906041	967.12
SA38_29	1729	94.84474658966064	399.8971939086914	0.008082547	967.68
SA38_29	1730	95.78053951263428	398.259801864624	0.0012801364	968.24
SA38_29	1731	98.73337149620056	398.089599609375	0.0003403849	968.8
SA38_29	1732	95.83816528320312	398.1778335571289	0.0069675227	969.36
SA38_29	1733	94.9181079864502	396.7870903015137	0.0010044958	969.92
SA38_29	1734	96.8592882156372	395.8516216278076	0.004773768	970.48
SA38_29	1735	95.30134201049805	396.1197280883789	0.015623476	971.04
SA38_29	1736	95.56417465209961	396.49864196777344	0.004250096	971.6
SA38_29	1737	675.6925106048584	377.3953628540039	0.0020514256	972.16
SA38_29	1738	95.37797570228577	401.5239143371582	0.0009775629	972.72
SA38_29	1739	95.88638544082642	402.96770095825195	0.0007305915	973.28
SA38_29	1740	96.32369875907898	400.2345371246338	0.0021308893	973.84
SA38_29	1741	94.23321485519409	399.43053245544434	0.0017808098	974.4
SA38_29	1742	94.96575593948364	399.4750213623047	0.0011648918	974.96
SA38_29	1743	98.24215173721313	396.8748664855957	0.0023417147	975.52
SA38_29	1744	95.88327407836914	397.70484924316406	0.001562055	976.08
SA38_29	1745	96.55599594116211	396.5979766845703	0.0025685385	976.64
SA38_29	1746	94.49347257614136	394.5433044433594	0.0004559828	977.2
SA38_29	1747	92.8970456123352	395.9710693359375	0.00039081078	977.76
SA38_29	1748	674.5957851409912	375.4145908355713	0.001861977	978.32
SA38_29	1749	676.6044616699219	381.87549591064453	0.021462845	978.88
SA38_29	1750	677.4560928344727	383.5632133483887	0.09560268	979.44
SA38_29	1751	677.8434753417969	385.224666595459	0.0013173793	980.0
SA38_29	1752	676.900577545166	381.0003662109375	0.010451628	980.56
SA38_29	1753	96.10804915428162	398.7719535827637	0.011171561	981.12
SA38_29	1754	677.4383544921875	382.30868339538574	0.026708279	981.68
SA38_29	1755	95.71056365966797	399.111270904541	0.02474119	982.24
SA38_29	1756	97.57108688354492	400.2476119995117	0.033534568	982.8
SA38_29	1757	95.22075653076172	399.02435302734375	0.005612372	983.36
SA38_29	1758	95.75117826461792	397.8234672546387	0.009945495	983.92
SA38_29	1759	97.27331399917603	396.45386695861816	0.010674485	984.48
SA38_29	1760	96.46997451782227	397.7607536315918	0.055391908	985.04
SA38_29	1761	98.45889806747437	399.9458885192871	0.013738908	985.6
SA38_29	1762	97.99796938896179	398.0053424835205	0.009159149	986.16
SA38_29	1763	93.99962425231934	400.36797523498535	0.0010522107	986.72
SA38_29	1764	94.66996192932129	399.79004859924316	0.0069103697	987.28
SA38_29	1765	677.2082805633545	381.7998218536377	0.004888573	987.84
SA38_29	1766	96.77528738975525	400.9035301208496	0.008330128	988.4
SA38_29	1767	97.88206815719604	403.5139274597168	0.04709159	988.96
SA38_29	1768	98.17801713943481	405.0326728820801	0.0009142081	989.52
SA38_29	1769	100.3861665725708	405.1220512390137	0.0011076387	990.08
SA38_29	1770	96.90550565719604	401.727933883667	0.0010023386	990.64
SA38_29	1771	99.66572523117065	404.2835998535156	0.00044786645	991.2
SA38_29	1772	95.6068217754364	399.87327575683594	0.0012863831	991.76
SA38_29	1773	98.92537593841553	398.0065727233887	0.005651611	992.32
SA38_29	1774	98.48266839981079	399.04598236083984	0.001395281	992.88
SA38_29	1775	96.86139822006226	399.06835556030273	0.05665217	993.44
SA38_29	1776	96.60205841064453	403.17020416259766	0.018982956	994.0
SA38_29	1777	96.74869775772095	402.9151725769043	0.015418903	994.56
SA38_29	1778	95.4329788684845	399.35142517089844	0.010130834	995.12
SA38_29	1779	96.95633053779602	398.0296325683594	0.07056719	995.68
SA38_29	1780	95.95144987106323	397.8706455230713	0.015024398	996.24
SA38_29	1781	93.84742975234985	398.33295822143555	0.0044716815	996.8
SA38_29	1782	95.13603448867798	400.0070571899414	0.0052510896	997.36
SA38_29	1783	96.23439311981201	399.66590881347656	0.032113746	997.92
SA38_29	1784	97.20963835716248	399.8093605041504	0.09859626	998.48
SA38_29	1785	677.0652294158936	381.52502059936523	0.062037915	999.04
SA38_29	1786	678.5128593444824	386.5100955963135	0.037292305	999.6
SA38_29	1787	98.36857914924622	403.93163681030273	0.0006531846	1000.16
SA38_29	1788	95.70763111114502	402.6053237915039	0.0012925891	1000.72
SA38_29	1789	97.10080623626709	403.0382537841797	0.0057855076	1001.28
SA38_29	1790	677.1273136138916	384.818058013916	0.023161279	1001.84
SA38_29	1791	678.2302856445312	387.03057289123535	0.001448149	1002.4
SA38_29	1792	95.85124254226685	399.83302116394043	0.012689461	1002.96
SA38_29	1793	100.12344121932983	403.18965911865234	0.0041805403	1003.52
SA38_29	1794	96.70753479003906	400.0833320617676	0.009310827	1004.08
SA38_29	1795	96.54841423034668	399.4805717468262	0.032260615	1004.64
SA38_29	1796	97.13529348373413	397.2590160369873	0.016441619	1005.2
SA38_29	1797	97.90928959846497	402.81174659729004	0.0018548454	1005.76
SA38_29	1798	95.96476554870605	402.27888107299805	0.09469686	1006.32
SA38_29	1799	677.0194053649902	382.7255916595459	0.012981269	1006.88
SA38_29	1800	98.16081523895264	407.2378921508789	0.013707298	1007.44
SA38_29	1801	96.34550213813782	404.1876411437988	0.007648856	1008.0
SA38_29	1802	96.26094102859497	403.33030700683594	0.012460463	1008.56
SA38_29	1803	96.06916904449463	401.4448070526123	0.012950951	1009.12
SA38_29	1804	677.9188632965088	384.29094314575195	0.015557488	1009.68
SA38_29	1805	98.89488816261292	399.5825672149658	0.0073865075	1010.24
SA38_29	1806	97.2846508026123	403.960018157959	0.12607628	1010.8
SA38_29	1807	99.05153512954712	403.7908172607422	0.011341951	1011.36
SA38_29	1808	97.13561534881592	405.4109573364258	0.0027417215	1011.92
SA38_29	1809	96.85035943984985	404.17696952819824	0.009834229	1012.48
SA38_29	1810	96.75917029380798	402.1706199645996	0.46418902	1013.04
SA38_29	1811	97.98755645751953	400.8146667480469	0.10735474	1013.6
SA38_29	1812	677.2440910339355	381.5973472595215	0.009387334	1014.16
SA38_29	1813	677.4765491485596	382.1553325653076	0.015983904	1014.72
SA38_29	1814	676.8325805664062	381.27662658691406	0.0042060907	1015.28
SA38_29	1815	678.0341148376465	383.2477569580078	0.03783921	1015.84
SA38_29	1816	96.62166237831116	402.7181625366211	0.022478526	1016.4
SA38_29	1817	97.3212480545044	401.95369720458984	0.023317663	1016.96
SA38_29	1818	96.16385698318481	399.80770111083984	0.051941935	1017.52
SA38_29	1819	677.8233528137207	384.50008392333984	0.004476265	1018.08
SA38_29	1820	100.22293329238892	401.4854049682617	0.0042177727	1018.64
SA38_29	1821	100.20396709442139	403.2912254333496	0.009410531	1019.2
SA38_29	1822	98.90974760055542	404.52040672302246	0.016950702	1019.76
SA38_29	1823	97.1476674079895	402.4196434020996	0.023532605	1020.32
SA38_29	1824	96.88812494277954	403.31342697143555	0.022058671	1020.88
SA38_29	1825	97.18992114067078	404.31432723999023	0.0075893095	1021.44
SA38_29	1826	677.3563861846924	381.24303817749023	0.012945553	1022.0
SA38_29	1827	99.07066226005554	403.5574150085449	0.00072867994	1022.56
SA38_29	1828	96.47393226623535	404.6945571899414	0.0030245779	1023.12
SA38_29	1829	97.65334129333496	401.49121284484863	0.005647098	1023.68
SA38_29	1830	97.40978479385376	400.62071800231934	0.015725961	1024.24
SA38_29	1831	97.58148193359375	400.8244514465332	0.0104721	1024.8
SA38_29	1832	96.78839445114136	399.5493507385254	0.035362307	1025.36
SA38_29	1833	97.67693281173706	399.36195373535156	0.053689223	1025.92
SA38_29	1834	99.81272220611572	401.58897399902344	0.00083618436	1026.48
SA38_29	1835	676.8336772918701	382.26402282714844	0.002368667	1027.04
SA38_29	1836	97.77909517288208	398.109655380249	0.007169173	1027.6
SA38_29	1837	98.44783544540405	397.1367931365967	0.008284144	1028.16
SA38_29	1838	677.1010398864746	384.72747802734375	0.0013934354	1028.72
SA38_29	1839	93.27532649040222	403.0181407928467	0.0064867516	1029.28
SA38_29	1840	99.10869598388672	405.15761375427246	0.01902211	1029.84
SA38_29	1841	97.22392559051514	400.6449222564697	0.07999895	1030.4
SA38_29	1842	100.46594142913818	399.717321395874	0.004743628	1030.96
SA38_29	1843	95.79886794090271	406.7589282989502	0.020866882	1031.52
SA38_29	1844	97.08937406539917	403.8212585449219	0.5411805	1032.08
SA38_29	1845	98.41469526290894	403.55701446533203	0.0046680816	1032.64
SA38_29	1846	98.86801242828369	404.56297874450684	0.0066491333	1033.2
SA38_29	1847	676.2348175048828	381.6947078704834	0.036577694	1033.76
SA38_29	1848	100.48246383666992	403.07024002075195	0.012612603	1034.32
SA38_29	1849	96.87989950180054	400.8460235595703	0.031660724	1034.88
SA38_29	1850	98.70217442512512	398.70274543762207	0.0069242883	1035.44
SA38_29	1851	97.12517261505127	402.6298141479492	0.01070766	1036.0
SA38_29	1852	98.89962673187256	401.63543701171875	0.049848787	1036.56
SA38_29	1853	97.74346351623535	402.86404609680176	0.5707207	1037.12
SA38_29	1854	97.54546880722046	401.66110038757324	0.27734673	1037.68
SA38_29	1855	97.78746366500854	402.315616607666	0.010662129	1038.24
SA38_29	1856	97.695791721344	403.51816177368164	0.11425518	1038.8
SA38_29	1857	97.64397144317627	402.7442264556885	0.10740991	1039.36
SA38_29	1858	97.78425693511963	401.63537979125977	0.07307827	1039.92
SA38_29	1859	98.1791615486145	404.8623275756836	0.13594878	1040.48
SA38_29	1860	676.5251636505127	381.5983200073242	0.0014104786	1041.04
SA38_29	1861	96.08169794082642	401.092472076416	0.0056017395	1041.6
SA38_29	1862	676.8506050109863	381.99703216552734	0.010009942	1042.16
SA38_29	1863	96.6102123260498	403.52954864501953	0.015004342	1042.72
SA38_29	1864	677.2459983825684	383.2174587249756	0.012884484	1043.28
SA38_29	1865	96.08961343765259	404.8779487609863	0.0086746905	1043.84
SA38_29	1866	97.08253145217896	402.0786666870117	0.010338851	1044.4
SA38_29	1867	96.88332676887512	401.03602409362793	0.008912446	1044.96
SA38_29	1868	96.26758098602295	398.25201988220215	0.0028774284	1045.52
SA38_29	1869	677.2817611694336	382.8562545776367	0.014714948	1046.08
SA38_29	1870	676.9454002380371	383.86985778808594	0.059381794	1046.64
SA38_29	1871	96.46358489990234	394.7918128967285	0.021780156	1047.2
SA38_29	1872	95.31079530715942	395.738525390625	0.018720418	1047.76
SA38_29	1873	98.0472207069397	398.4931468963623	0.011162809	1048.32
SA38_29	1874	677.0187377929688	382.5040054321289	0.0027877025	1048.88
SA38_29	1875	97.15410470962524	404.0629291534424	0.023967775	1049.44
SA38_29	1876	96.70902490615845	405.20888328552246	0.14172198	1050.0
SA38_29	1877	98.05665016174316	403.4347629547119	0.03486667	1050.56
SA38_29	1878	97.93317914009094	402.9766845703125	0.10980404	1051.12
SA38_29	1879	99.07095432281494	402.23241806030273	0.049771633	1051.68
SA38_29	1880	98.40385913848877	403.11421394348145	0.08911293	1052.24
SA38_29	1881	95.79424858093262	400.26881217956543	0.012282383	1052.8
SA38_29	1882	98.2729434967041	400.47311782836914	0.113846876	1053.36
SA38_29	1883	97.81619310379028	396.10055923461914	0.018062593	1053.92
SA38_29	1884	97.45985269546509	395.0401210784912	0.011087275	1054.48
SA38_29	1885	97.57521748542786	394.62352752685547	0.008818375	1055.04
SA38_29	1886	97.77058362960815	395.2946662902832	0.01435238	1055.6
SA38_29	1887	97.64529466629028	395.3239917755127	0.018839307	1056.16
SA38_29	1888	97.87518978118896	397.9164791107178	0.01683432	1056.72
SA38_29	1889	97.53373861312866	400.0956916809082	0.05659252	1057.28
SA38_29	1890	98.37385416030884	400.90550422668457	0.042801253	1057.84
SA38_29	1891	96.95514440536499	402.4965763092041	0.010043737	1058.4
SA38_29	1892	96.11323475837708	404.60941314697266	0.007782325	1058.96
SA38_29	1893	98.91059398651123	406.07457160949707	0.0041384026	1059.52
SA38_29	1894	677.5777339935303	383.40293884277344	0.15835752	1060.08
SA38_29	1895	676.5419960021973	383.0461120605469	0.28200126	1060.64
SA38_29	1896	97.10566997528076	403.2344627380371	0.019596746	1061.2
SA38_29	1897	97.6431131362915	404.0753746032715	0.15975842	1061.76
SA38_29	1898	678.0205726623535	383.53139877319336	0.033356056	1062.32
SA38_29	1899	96.77375555038452	404.59951400756836	0.18227044	1062.88
SA38_29	1900	98.418527841568	404.65999603271484	0.0071444535	1063.44
SA38_29	1901	97.48392105102539	406.15087509155273	0.025941035	1064.0
SA38_29	1902	98.81367683410645	406.8461322784424	0.030685984	1064.56
SA38_29	1903	100.44471025466919	404.0565490722656	0.005348583	1065.12
SA38_29	1904	97.5501537322998	401.1579895019531	0.040380806	1065.68
SA38_29	1905	99.35208559036255	403.07250022888184	0.012356713	1066.24
SA38_29	1906	98.1602132320404	405.596923828125	0.03592161	1066.8
SA38_29	1907	98.6059844493866	403.26547622680664	0.0019758344	1067.36
SA38_29	1908	100.53434371948242	404.77272033691406	0.0030623076	1067.92
SA38_29	1909	97.03341126441956	401.9593620300293	0.010732069	1068.48
SA38_29	1910	677.2441387176514	382.2316646575928	0.0046650586	1069.04
SA38_29	1911	97.6331114768982	402.1120834350586	0.013894295	1069.6
SA38_29	1912	96.34181261062622	399.82712745666504	0.2836203	1070.16
SA38_29	1913	97.00983762741089	399.0645503997803	0.10237102	1070.72
SA38_29	1914	95.88807821273804	398.7809658050537	0.018554341	1071.28
SA38_29	1915	98.80588054656982	403.1201934814453	0.057302136	1071.84
SA38_29	1916	98.65152835845947	402.68428802490234	0.00963772	1072.4
SA38_29	1917	95.39406299591064	400.7619094848633	0.02531794	1072.96
SA38_29	1918	96.27305269241333	399.62645530700684	0.07811857	1073.52
SA38_29	1919	97.66778945922852	403.37865829467773	0.05345298	1074.08
SA38_29	1920	98.26103448867798	405.37370681762695	0.12788308	1074.64
SA38_29	1921	97.73181080818176	400.59614181518555	0.1152124	1075.2
SA38_29	1922	97.3418653011322	402.46899604797363	0.31859922	1075.76
SA38_29	1923	100.320303440094	401.21171951293945	0.0041297064	1076.32
SA38_29	1924	676.5499114990234	381.18184089660645	0.3517726	1076.88
SA38_29	1925	677.3030281066895	382.73929595947266	0.019812152	1077.44
SA38_29	1926	678.1821250915527	387.6422309875488	0.45244506	1078.0
SA38_29	1927	676.8706321716309	382.6788139343262	0.029575206	1078.56
SA38_29	1928	97.82586097717285	398.0474281311035	0.01800479	1079.12
SA38_29	1929	98.43095541000366	400.5786323547363	0.010622521	1079.68
SA38_29	1930	97.5745141506195	399.2322063446045	0.029508485	1080.24
SA38_29	1931	97.63543605804443	400.36067962646484	0.0072125494	1080.8
SA38_29	1932	97.06760048866272	402.8231906890869	0.38912332	1081.36
SA38_29	1933	98.7947165966034	403.5301208496094	0.064928494	1081.92
SA38_29	1934	99.03303384780884	403.6454772949219	0.011656542	1082.48
SA38_29	1935	90.62186479568481	400.3036594390869	0.0053956443	1083.04
SA38_29	1936	96.03992700576782	400.5172920227051	0.01934327	1083.6
SA38_29	1937	95.63067555427551	401.2301445007324	0.0044630594	1084.16
SA38_29	1938	677.3306846618652	382.31380462646484	0.019815477	1084.72
SA38_29	1939	98.07561039924622	403.52508544921875	0.00417881	1085.28
SA38_29	1940	676.365852355957	383.327693939209	0.017767904	1085.84
SA38_29	1941	97.28275537490845	398.5338592529297	0.079741225	1086.4
SA38_29	1942	97.71507978439331	399.75743293762207	0.030725194	1086.96
SA38_29	1943	97.10015058517456	399.1124725341797	0.018427009	1087.52
SA38_29	1944	96.38810157775879	397.40942001342773	0.11232263	1088.08
SA38_29	1945	96.16051912307739	398.3727550506592	0.024772678	1088.64
SA38_29	1946	95.90667486190796	397.9511833190918	0.016387424	1089.2
SA38_29	1947	95.40074467658997	398.4099769592285	0.009992458	1089.76
SA38_29	1948	94.2483901977539	398.7733268737793	0.0017139829	1090.32
SA38_29	1949	677.2658348083496	383.61854553222656	0.29901832	1090.88
SA38_29	1950	677.887773513794	385.28892517089844	0.011124278	1091.44
SA38_29	1951	677.5958061218262	384.4478416442871	0.000761167	1092.0
SA38_29	1952	96.41578793525696	397.9266929626465	0.0058571305	1092.56
SA38_29	1953	675.8673191070557	377.8387641906738	0.0019563092	1093.12
SA38_29	1954	95.67021131515503	401.4170837402344	0.020290937	1093.68
SA38_29	1955	96.18979692459106	399.5636558532715	0.13127582	1094.24
SA38_29	1956	94.47512626647949	399.11081314086914	0.009641845	1094.8
SA38_29	1957	677.3859977722168	383.2041263580322	0.033816636	1095.36
SA38_29	1958	95.52111029624939	397.56460189819336	0.03887961	1095.92
SA38_29	1959	95.77598571777344	396.81324005126953	0.10036977	1096.48
SA38_29	1960	96.69196605682373	396.1760902404785	0.023493642	1097.04
SA38_29	1961	97.88689613342285	396.7647171020508	0.009600657	1097.6
SA38_29	1962	97.60286808013916	397.9034900665283	0.00896009	1098.16
SA38_29	1963	96.3020920753479	399.65349197387695	0.025366122	1098.72
SA38_29	1964	98.00187349319458	398.58641624450684	0.0066862796	1099.28
SA38_29	1965	96.08113169670105	397.5158500671387	0.08193745	1099.84
SA38_29	1966	99.9184250831604	397.0924758911133	0.0028248013	1100.4
SA38_29	1967	97.74300456047058	396.10499382019043	0.0114645315	1100.96
SA38_29	1968	98.15661907196045	397.6311492919922	0.0050068554	1101.52
SA38_29	1969	97.10229635238647	398.73948097229004	0.08304676	1102.08
SA38_29	1970	98.33827614784241	398.7308120727539	0.02969523	1102.64
SA38_29	1971	97.46826887130737	398.6034965515137	0.055024885	1103.2
SA38_29	1972	676.9277095794678	382.25074768066406	0.011063121	1103.76
SA38_29	1973	98.4273374080658	402.1391487121582	0.26272213	1104.32
SA38_29	1974	676.8490791320801	382.9972743988037	0.011551286	1104.88
SA38_29	1975	98.81986379623413	401.52846336364746	0.041657623	1105.44
SA38_29	1976	96.94390296936035	402.86813735961914	0.003275873	1106.0
SA38_29	1977	96.07037305831909	400.590877532959	0.014490037	1106.56
SA38_29	1978	96.36571407318115	399.6555519104004	0.058267817	1107.12
SA38_29	1979	97.14657664299011	399.8723888397217	0.053306643	1107.68
SA38_29	1980	96.24084830284119	401.3261890411377	0.043031976	1108.24
SA38_29	1981	95.90722322463989	399.66593742370605	0.031234894	1108.8
SA38_29	1982	96.07123136520386	399.8936176300049	0.014747628	1109.36
SA38_29	1983	96.28900289535522	400.0345230102539	0.026229456	1109.92
SA38_29	1984	96.13754749298096	400.0144958496094	0.03596879	1110.48
SA38_29	1985	95.6163227558136	399.63706970214844	0.0052994457	1111.04
SA38_29	1986	95.05610466003418	397.58703231811523	0.009850595	1111.6
SA38_29	1987	95.88086605072021	397.8731918334961	0.32180327	1112.16
SA38_29	1988	95.69876194000244	399.23309326171875	0.023464689	1112.72
SA38_29	1989	98.73411059379578	400.19036293029785	0.020400856	1113.28
SA38_29	1990	97.52286672592163	399.0607166290283	0.05618547	1113.84
SA38_29	1991	97.64764904975891	400.29916763305664	0.0060448777	1114.4
SA38_29	1992	675.5939483642578	359.4514846801758	0.010077321	1114.96
SA38_29	1993	96.23806476593018	400.5281066894531	0.01289226	1115.52
SA38_29	1994	97.85565733909607	401.85951232910156	0.25329646	1116.08
SA38_29	1995	96.9975471496582	399.54136848449707	0.039879087	1116.64
SA38_29	1996	98.95660281181335	403.1283760070801	0.0015822999	1117.2
SA38_29	1997	96.0591733455658	404.37037467956543	0.0062793186	1117.76
SA38_29	1998	94.75328922271729	404.74682807922363	0.00048098378	1118.32
SA38_29	1999	96.43085598945618	406.3739490509033	0.0004637867	1118.88
[truncated: 1,519 more rows]
