# Supplementary material for: Measuring inter-individual differences in behavioural types of gilthead seabreams in the laboratory using deep learning
Source: PeerJ. 2022 May 5;10:e13396. doi: 10.7717/peerj.13396 (PMC9080431; doi:10.7717/peerj.13396)
Supplement: Supplemental Information 1 [file peerj-10-13396-s001.zip › Raw validation data/d2/SA38_EXP_1.csv]

ID	sec	X	Y	%	seconds
SA38_EXP_1	1	677.1005630493164	384.77943420410156	0.000425421	0.0
SA38_EXP_1	2	677.3055553436279	383.012638092041	0.00025831605	0.72
SA38_EXP_1	3	676.8508911132812	382.70633697509766	0.0020553018	1.44
SA38_EXP_1	4	676.8364906311035	381.65345191955566	0.0014557429	2.16
SA38_EXP_1	5	677.1981239318848	381.83916091918945	0.00017736471	2.88
SA38_EXP_1	6	677.1113395690918	380.99287033081055	0.0005775963	3.6
SA38_EXP_1	7	676.6434669494629	381.912260055542	0.005374064	4.32
SA38_EXP_1	8	676.9330978393555	383.9069938659668	0.0024252003	5.04
SA38_EXP_1	9	676.4913558959961	383.3913803100586	0.0033211303	5.76
SA38_EXP_1	10	676.6292572021484	381.04640007019043	0.009081994	6.48
SA38_EXP_1	11	676.8929958343506	384.4731330871582	0.00031777285	7.2
SA38_EXP_1	12	676.5711784362793	384.00753021240234	0.020053236	7.92
SA38_EXP_1	13	675.7000923156738	384.00564193725586	0.046156053	8.64
SA38_EXP_1	14	676.2653350830078	381.82519912719727	0.0014662712	9.36
SA38_EXP_1	15	676.7274379730225	385.8844470977783	0.0023015619	10.08
SA38_EXP_1	16	675.474739074707	376.42004013061523	0.0049186256	10.8
SA38_EXP_1	17	677.0533561706543	384.9334144592285	0.016640412	11.52
SA38_EXP_1	18	676.9070625305176	383.7455463409424	0.0041894745	12.24
SA38_EXP_1	19	677.0074844360352	381.78614616394043	0.0014121244	12.96
SA38_EXP_1	20	675.3005027770996	375.99958419799805	0.00023697711	13.68
SA38_EXP_1	21	677.0393371582031	381.5438461303711	0.0003411558	14.4
SA38_EXP_1	22	676.922607421875	380.7490825653076	0.00034754604	15.12
SA38_EXP_1	23	676.2304306030273	382.05516815185547	0.006498086	15.84
SA38_EXP_1	24	675.6405830383301	373.2472801208496	0.00018704312	16.56
SA38_EXP_1	25	676.2068748474121	381.61182403564453	0.0002555818	17.28
SA38_EXP_1	26	676.1460304260254	382.31371879577637	0.006818731	18.0
SA38_EXP_1	27	676.1260032653809	383.4638214111328	0.0021331245	18.72
SA38_EXP_1	28	675.4983901977539	374.2415142059326	0.0010561342	19.44
SA38_EXP_1	29	675.1866340637207	376.2677764892578	0.006600981	20.16
SA38_EXP_1	30	676.0313987731934	376.1224365234375	0.0020091324	20.88
SA38_EXP_1	31	676.5383720397949	381.0831642150879	0.0017796075	21.6
SA38_EXP_1	32	677.4740219116211	382.0027256011963	0.00011777142	22.32
SA38_EXP_1	33	676.7678260803223	380.6748390197754	0.00078962295	23.04
SA38_EXP_1	34	677.0816326141357	380.5230903625488	0.0016288093	23.76
SA38_EXP_1	35	676.0362148284912	373.77774238586426	0.0009037865	24.48
SA38_EXP_1	36	676.6506195068359	381.7331314086914	0.0038320376	25.2
SA38_EXP_1	37	675.3412246704102	377.6245880126953	0.0018299067	25.92
SA38_EXP_1	38	676.7243385314941	379.46937561035156	0.006600162	26.64
SA38_EXP_1	39	675.6937026977539	379.78363037109375	0.037710473	27.36
SA38_EXP_1	40	675.693416595459	374.5672416687012	0.0023016285	28.08
SA38_EXP_1	41	677.1447658538818	380.51307678222656	0.0021483686	28.8
SA38_EXP_1	42	676.4830589294434	375.9330940246582	0.0011871024	29.52
SA38_EXP_1	43	675.9610176086426	375.6145763397217	0.0010650671	30.24
SA38_EXP_1	44	676.0536193847656	374.31615829467773	0.0021513656	30.96
SA38_EXP_1	45	676.4443397521973	381.0951519012451	0.000475121	31.68
SA38_EXP_1	46	675.754976272583	375.1984977722168	0.00089538604	32.4
SA38_EXP_1	47	675.8881092071533	378.6336135864258	0.008118186	33.12
SA38_EXP_1	48	676.0985851287842	380.65220832824707	0.037029378	33.84
SA38_EXP_1	49	676.5105247497559	382.2347831726074	0.011659267	34.56
SA38_EXP_1	50	676.3638019561768	382.9464340209961	0.0043201977	35.28
SA38_EXP_1	51	675.3968238830566	377.65148162841797	0.0036305129	36.0
SA38_EXP_1	52	677.5282382965088	383.64023208618164	0.001106233	36.72
SA38_EXP_1	53	677.1110534667969	383.21170806884766	0.000408526	37.44
SA38_EXP_1	54	676.0627746582031	382.67160415649414	0.011953268	38.16
SA38_EXP_1	55	676.1940002441406	381.1150360107422	0.0008543851	38.88
SA38_EXP_1	56	675.8862495422363	380.56182861328125	0.0013021703	39.6
SA38_EXP_1	57	676.3570785522461	381.91391944885254	0.0012592929	40.32
SA38_EXP_1	58	675.9091377258301	380.9878921508789	0.037874114	41.04
SA38_EXP_1	59	676.7032146453857	383.4683418273926	0.0011673612	41.76
SA38_EXP_1	60	676.2949466705322	386.3821792602539	0.005491899	42.48
SA38_EXP_1	61	677.0340919494629	382.33205795288086	0.16555472	43.2
SA38_EXP_1	62	670.4129219055176	327.432861328125	0.00055317685	43.92
SA38_EXP_1	63	675.4054069519043	380.8975410461426	0.0015569757	44.64
SA38_EXP_1	64	675.8121490478516	375.2110290527344	0.0006240062	45.36
SA38_EXP_1	65	677.0390510559082	381.2409782409668	0.00019789267	46.08
SA38_EXP_1	66	674.9411582946777	378.4787178039551	0.08476301	46.8
SA38_EXP_1	67	676.7537117004395	381.8008804321289	0.0020649936	47.52
SA38_EXP_1	68	676.5299797058105	381.51111602783203	0.0009649153	48.24
SA38_EXP_1	69	676.746416091919	377.1627902984619	0.017387602	48.96
SA38_EXP_1	70	676.1950016021729	374.8726272583008	0.0077242986	49.68
SA38_EXP_1	71	676.9287109375	384.1761589050293	0.0009412694	50.4
SA38_EXP_1	72	676.2710571289062	381.1362361907959	0.0019439287	51.12
SA38_EXP_1	73	677.0817756652832	378.67701530456543	0.0021086158	51.84
SA38_EXP_1	74	676.5658378601074	381.88310623168945	0.0003220669	52.56
SA38_EXP_1	75	675.6466865539551	374.3173599243164	0.00035602073	53.28
SA38_EXP_1	76	676.715898513794	382.7651309967041	0.00018606371	54.0
SA38_EXP_1	77	677.2204875946045	381.3340759277344	0.000121545825	54.72
SA38_EXP_1	78	676.5358924865723	382.1656036376953	0.0010533951	55.44
SA38_EXP_1	79	676.7241954803467	382.8175163269043	0.002477874	56.16
SA38_EXP_1	80	677.214241027832	382.1107292175293	0.1039589	56.88
SA38_EXP_1	81	676.2289524078369	381.2452697753906	0.06842263	57.6
SA38_EXP_1	82	322.35493659973145	406.96460723876953	0.00011082285	58.32
SA38_EXP_1	83	322.0956325531006	408.88893127441406	0.00016602928	59.04
SA38_EXP_1	84	676.6073226928711	381.50482177734375	0.003413319	59.76
SA38_EXP_1	85	676.9933700561523	382.8137969970703	0.00014369696	60.48
SA38_EXP_1	86	676.7956256866455	382.04504013061523	0.0032506015	61.2
SA38_EXP_1	87	676.3412952423096	383.81120681762695	0.00047525662	61.92
SA38_EXP_1	88	676.3367176055908	383.03772926330566	0.0011799099	62.64
SA38_EXP_1	89	607.4541091918945	241.459321975708	0.0046034236	63.36
SA38_EXP_1	90	586.8634223937988	240.99177360534668	0.0050299005	64.08
SA38_EXP_1	91	576.9968032836914	281.75926208496094	0.004682196	64.8
SA38_EXP_1	92	635.2147102355957	83.36314916610718	0.06364669	65.52
SA38_EXP_1	93	676.0645866394043	381.926851272583	0.00122461	66.24
SA38_EXP_1	94	676.070499420166	383.283748626709	0.008960529	66.96
SA38_EXP_1	95	676.5908241271973	384.1167640686035	0.0034226975	67.68
SA38_EXP_1	96	677.9947280883789	383.0365562438965	0.0003132725	68.4
SA38_EXP_1	97	677.2111892700195	384.7188949584961	0.00063255633	69.12
SA38_EXP_1	98	676.5958309173584	383.8832473754883	0.006772714	69.84
SA38_EXP_1	99	676.5297889709473	385.81618309020996	0.0045490754	70.56
SA38_EXP_1	100	675.8356094360352	382.67226219177246	0.023665952	71.28
SA38_EXP_1	101	676.4817237854004	383.15640449523926	0.0032444117	72.0
SA38_EXP_1	102	676.291036605835	383.00262451171875	0.0030683049	72.72
SA38_EXP_1	103	676.0720252990723	381.9598960876465	0.009919048	73.44
SA38_EXP_1	104	676.8196105957031	383.35275650024414	0.007937321	74.16
SA38_EXP_1	105	676.3360023498535	383.03598403930664	0.0028040668	74.88
SA38_EXP_1	106	676.3400077819824	383.3665180206299	0.0006191366	75.6
SA38_EXP_1	107	676.5575408935547	383.8044834136963	0.010974091	76.32
SA38_EXP_1	108	676.4626502990723	383.9087390899658	0.0013354535	77.04
SA38_EXP_1	109	675.4997730255127	381.53417587280273	0.10972096	77.76
SA38_EXP_1	110	675.8090972900391	375.4554748535156	0.004052823	78.48
SA38_EXP_1	111	676.1743545532227	382.049560546875	0.007875672	79.2
SA38_EXP_1	112	675.7308006286621	374.1716194152832	0.00029609396	79.92
SA38_EXP_1	113	676.7839431762695	382.77854919433594	0.0010374562	80.64
SA38_EXP_1	114	676.3955116271973	382.0525360107422	0.032771114	81.36
SA38_EXP_1	115	676.759147644043	383.375244140625	0.0028173407	82.08
SA38_EXP_1	116	675.7913589477539	382.5077247619629	0.017982326	82.8
SA38_EXP_1	117	676.2270450592041	382.1234893798828	0.022973131	83.52
SA38_EXP_1	118	677.4822235107422	382.9867744445801	0.0003814415	84.24
SA38_EXP_1	119	675.4611968994141	378.7770366668701	0.0068466016	84.96
SA38_EXP_1	120	675.0639915466309	377.96865463256836	0.05599767	85.68
SA38_EXP_1	121	676.6692161560059	381.82668685913086	0.0023035202	86.4
SA38_EXP_1	122	674.6289253234863	375.61509132385254	0.0024448377	87.12
SA38_EXP_1	123	675.4921913146973	376.505069732666	0.001374921	87.84
SA38_EXP_1	124	676.407527923584	381.3156795501709	0.040103693	88.56
SA38_EXP_1	125	676.7928123474121	381.22175216674805	0.00054817746	89.28
SA38_EXP_1	126	675.9491443634033	380.03448486328125	0.0025265177	90.0
SA38_EXP_1	127	676.3496398925781	373.39067459106445	0.0002973557	90.72
SA38_EXP_1	128	675.6811141967773	373.3037567138672	0.00079718523	91.44
SA38_EXP_1	129	676.6423225402832	381.8715476989746	0.008654735	92.16
SA38_EXP_1	130	676.2521743774414	380.7007026672363	0.008802926	92.88
SA38_EXP_1	131	416.81156158447266	212.17759609222412	1.5420143e-05	93.6
SA38_EXP_1	132	676.1843204498291	374.3389892578125	0.0013638727	94.32
SA38_EXP_1	133	676.1545658111572	373.6383819580078	0.00058722775	95.04
SA38_EXP_1	134	674.9858856201172	341.0408306121826	0.0012013556	95.76
SA38_EXP_1	135	676.6741752624512	381.86742782592773	0.00091058173	96.48
SA38_EXP_1	136	675.794267654419	374.68414306640625	0.003659558	97.2
SA38_EXP_1	137	677.4911880493164	381.0711193084717	0.00010276515	97.92
SA38_EXP_1	138	676.0337829589844	373.8362789154053	0.00054293044	98.64
SA38_EXP_1	139	675.8791923522949	376.16246223449707	0.005586305	99.36
SA38_EXP_1	140	677.0262718200684	381.7983627319336	0.00030504633	100.08
SA38_EXP_1	141	676.3304710388184	380.7952308654785	0.06699903	100.8
SA38_EXP_1	142	676.7745018005371	381.4796447753906	0.0016604007	101.52
SA38_EXP_1	143	676.7024040222168	382.31374740600586	0.011177252	102.24
SA38_EXP_1	144	676.4288902282715	383.43029022216797	0.0016948283	102.96
SA38_EXP_1	145	676.8715858459473	381.1647891998291	0.00021763987	103.68
SA38_EXP_1	146	676.1494636535645	381.22798919677734	0.0021194022	104.4
SA38_EXP_1	147	676.2306690216064	383.2530212402344	0.00082579633	105.12
SA38_EXP_1	148	677.0452499389648	382.9247760772705	7.631949e-05	105.84
SA38_EXP_1	149	675.913143157959	380.10037422180176	0.02236997	106.56
SA38_EXP_1	150	676.7285346984863	379.8252296447754	0.016495392	107.28
SA38_EXP_1	151	677.0044326782227	381.6588306427002	0.00029516782	108.0
SA38_EXP_1	152	324.46069717407227	407.6081371307373	0.00034170723	108.72
SA38_EXP_1	153	637.0936393737793	384.5778465270996	0.00028254164	109.44
SA38_EXP_1	154	676.1305809020996	380.14474868774414	0.006642044	110.16
SA38_EXP_1	155	676.5274047851562	382.5527000427246	0.002230956	110.88
SA38_EXP_1	156	677.6547431945801	381.653995513916	6.6409935e-05	111.6
SA38_EXP_1	157	677.6043891906738	385.64844131469727	0.0015908185	112.32
SA38_EXP_1	158	676.9697189331055	380.5876922607422	0.0019643866	113.04
SA38_EXP_1	159	677.3905754089355	380.51565170288086	0.00024558714	113.76
SA38_EXP_1	160	672.6031303405762	355.3076648712158	0.0068125627	114.48
SA38_EXP_1	161	632.828950881958	383.85735511779785	0.00030144898	115.2
SA38_EXP_1	162	676.8564224243164	380.315465927124	0.006575232	115.92
SA38_EXP_1	163	676.8757343292236	382.441349029541	0.053903043	116.64
SA38_EXP_1	164	676.3267517089844	381.7151641845703	0.0059042918	117.36
SA38_EXP_1	165	676.6043663024902	383.41793060302734	0.0019041925	118.08
SA38_EXP_1	166	636.0300064086914	387.4713706970215	0.0015098727	118.8
SA38_EXP_1	167	675.8871078491211	381.7458915710449	0.037739486	119.52
SA38_EXP_1	168	676.2931823730469	383.4938335418701	0.009056394	120.24
SA38_EXP_1	169	635.1291656494141	383.7864875793457	0.00017831006	120.96
SA38_EXP_1	170	676.5309810638428	381.8144416809082	0.0049224924	121.68
SA38_EXP_1	171	677.4211883544922	383.67719650268555	0.00017778801	122.4
SA38_EXP_1	172	322.9163646697998	406.20615005493164	0.00021387775	123.12
SA38_EXP_1	173	321.8507766723633	407.7304458618164	0.0005535051	123.84
SA38_EXP_1	174	676.2007236480713	380.284423828125	0.0026533485	124.56
SA38_EXP_1	175	676.5392303466797	381.7038917541504	0.00069062045	125.28
SA38_EXP_1	176	676.3594150543213	381.86777114868164	0.0024500627	126.0
SA38_EXP_1	177	676.4541625976562	382.43396759033203	0.0041990327	126.72
SA38_EXP_1	178	676.5054702758789	383.18790435791016	0.0003856987	127.44
SA38_EXP_1	179	677.4519920349121	383.5905647277832	0.0006871724	128.16
SA38_EXP_1	180	677.3432731628418	382.4443244934082	0.03963728	128.88
SA38_EXP_1	181	676.5597343444824	382.8256416320801	0.0022697344	129.6
SA38_EXP_1	182	676.9042015075684	380.8241844177246	0.0004115345	130.32
SA38_EXP_1	183	676.7511367797852	382.64265060424805	0.0007495135	131.04
SA38_EXP_1	184	676.9672393798828	383.2779121398926	0.002042654	131.76
SA38_EXP_1	185	676.4093399047852	375.3525924682617	0.00036332256	132.48
SA38_EXP_1	186	676.6357421875	380.25097846984863	0.0003265768	133.2
SA38_EXP_1	187	676.5844345092773	380.23189544677734	0.0051067425	133.92
SA38_EXP_1	188	676.6143798828125	382.63635635375977	0.0059664794	134.64
SA38_EXP_1	189	677.9367446899414	385.60378074645996	0.00011245972	135.36
SA38_EXP_1	190	677.5530815124512	382.57784843444824	0.00033023648	136.08
SA38_EXP_1	191	322.37396240234375	409.1732597351074	0.0006592143	136.8
SA38_EXP_1	192	676.5979766845703	380.2338123321533	0.0016670243	137.52
SA38_EXP_1	193	676.2252807617188	380.10692596435547	0.0121488245	138.24
SA38_EXP_1	194	676.3455390930176	372.98240661621094	0.00027149505	138.96
SA38_EXP_1	195	677.0236015319824	382.48440742492676	0.001188998	139.68
SA38_EXP_1	196	676.7522811889648	383.19482803344727	0.045816697	140.4
SA38_EXP_1	197	324.21936988830566	406.629638671875	0.00071793195	141.12
SA38_EXP_1	198	676.401948928833	383.5141181945801	0.007904034	141.84
SA38_EXP_1	199	676.4184951782227	381.5892219543457	0.0008406506	142.56
SA38_EXP_1	200	676.899528503418	381.73479080200195	0.0007481883	143.28
SA38_EXP_1	201	323.9526033401489	406.9874954223633	0.00016451988	144.0
SA38_EXP_1	202	323.2149124145508	407.41129875183105	0.00023895144	144.72
SA38_EXP_1	203	676.4230251312256	380.7388687133789	0.000376085	145.44
SA38_EXP_1	204	677.0187854766846	382.9779624938965	0.0014552985	146.16
SA38_EXP_1	205	676.911449432373	381.3874912261963	0.00016596566	146.88
SA38_EXP_1	206	677.1224498748779	380.14217376708984	0.00016957414	147.6
SA38_EXP_1	207	675.6240844726562	374.80238914489746	0.0031601426	148.32
SA38_EXP_1	208	677.3682594299316	380.8219528198242	0.00010221726	149.04
SA38_EXP_1	209	676.564884185791	380.70791244506836	0.0024095962	149.76
SA38_EXP_1	210	676.1986255645752	381.985387802124	0.0035748277	150.48
SA38_EXP_1	211	677.2846221923828	382.1972465515137	0.0011426932	151.2
SA38_EXP_1	212	675.7860660552979	375.16096115112305	0.003473149	151.92
SA38_EXP_1	213	322.7749824523926	407.48193740844727	0.00021390671	152.64
SA38_EXP_1	214	676.142692565918	375.5734634399414	0.00021703105	153.36
SA38_EXP_1	215	676.9552230834961	373.0052375793457	0.0011296539	154.08
SA38_EXP_1	216	675.3869533538818	373.12957763671875	0.0017355417	154.8
SA38_EXP_1	217	675.8096694946289	373.5508346557617	0.00077131094	155.52
SA38_EXP_1	218	676.74560546875	381.1537170410156	0.00664177	156.24
SA38_EXP_1	219	676.9571304321289	381.11400604248047	0.0021280209	156.96
SA38_EXP_1	220	676.5042304992676	382.10031509399414	0.01331147	157.68
SA38_EXP_1	221	676.4210224151611	381.8357276916504	0.0033194195	158.4
SA38_EXP_1	222	321.5609073638916	406.7790126800537	0.00030769908	159.12
SA38_EXP_1	223	676.0069847106934	375.0926971435547	0.0008142103	159.84
SA38_EXP_1	224	677.0384788513184	381.23085021972656	0.00028184213	160.56
SA38_EXP_1	225	322.4088191986084	414.0376567840576	0.0022776774	161.28
SA38_EXP_1	226	676.782751083374	381.08591079711914	0.0030088052	162.0
SA38_EXP_1	227	676.6262054443359	382.4792289733887	0.0003533259	162.72
SA38_EXP_1	228	676.6762733459473	380.92469215393066	0.00022232371	163.44
SA38_EXP_1	229	676.5591144561768	380.9631156921387	0.0021469523	164.16
SA38_EXP_1	230	676.5124320983887	382.3029327392578	0.00473482	164.88
SA38_EXP_1	231	675.6772994995117	377.4396514892578	0.008489217	165.6
SA38_EXP_1	232	677.2068977355957	383.22898864746094	0.0013505586	166.32
SA38_EXP_1	233	676.8176078796387	383.5411834716797	0.0045348825	167.04
SA38_EXP_1	234	675.817060470581	381.06682777404785	0.008695357	167.76
SA38_EXP_1	235	676.859188079834	381.7350769042969	0.0008124719	168.48
SA38_EXP_1	236	676.4326095581055	380.69512367248535	0.0017748313	169.2
SA38_EXP_1	237	676.2486457824707	380.4156303405762	0.00045419292	169.92
SA38_EXP_1	238	675.5739212036133	380.7243347167969	0.053811487	170.64
SA38_EXP_1	239	676.2796401977539	381.9430160522461	0.10902997	171.36
SA38_EXP_1	240	676.4451503753662	381.3302993774414	0.0012376592	172.08
SA38_EXP_1	241	676.7401695251465	383.17033767700195	0.04115528	172.8
SA38_EXP_1	242	676.9219398498535	379.02857780456543	0.0013971811	173.52
SA38_EXP_1	243	676.2917518615723	382.5307273864746	0.0064157527	174.24
SA38_EXP_1	244	676.4082908630371	383.70795249938965	0.015191895	174.96
SA38_EXP_1	245	676.7520904541016	381.07641220092773	0.0014202651	175.68
SA38_EXP_1	246	676.4361381530762	382.6226806640625	0.0017864056	176.4
SA38_EXP_1	247	675.8771419525146	381.7543029785156	0.03355791	177.12
SA38_EXP_1	248	676.1219501495361	374.51640129089355	0.00022599718	177.84
SA38_EXP_1	249	674.9372482299805	378.5547065734863	0.05388983	178.56
SA38_EXP_1	250	676.1049747467041	378.8463592529297	0.0021891377	179.28
SA38_EXP_1	251	675.4480838775635	377.73834228515625	0.0032744498	180.0
SA38_EXP_1	252	676.5737056732178	381.4335536956787	0.0016708379	180.72
SA38_EXP_1	253	676.8986225128174	380.1676940917969	0.00027270787	181.44
SA38_EXP_1	254	676.5607833862305	382.83496856689453	0.0041649546	182.16
SA38_EXP_1	255	676.7836570739746	382.5981330871582	0.0007463845	182.88
SA38_EXP_1	256	676.7293930053711	383.4020805358887	0.00095981185	183.6
SA38_EXP_1	257	676.9688606262207	382.4827480316162	0.00025987526	184.32
SA38_EXP_1	258	676.4720916748047	381.0183334350586	0.0020154389	185.04
SA38_EXP_1	259	322.4752426147461	407.23337173461914	0.00013080609	185.76
SA38_EXP_1	260	676.9333839416504	383.07363510131836	0.0005394367	186.48
SA38_EXP_1	261	675.4087448120117	381.59234046936035	0.09644186	187.2
SA38_EXP_1	262	676.3472557067871	382.4926471710205	0.002107659	187.92
SA38_EXP_1	263	676.9100189208984	382.7136039733887	0.00090133335	188.64
SA38_EXP_1	264	322.53313064575195	407.3606300354004	0.00015016465	189.36
SA38_EXP_1	265	676.4341354370117	382.2176170349121	0.0005371071	190.08
SA38_EXP_1	266	633.7753772735596	388.80615234375	0.00020897512	190.8
SA38_EXP_1	267	675.6580352783203	380.53104400634766	0.06527903	191.52
SA38_EXP_1	268	675.9505271911621	382.0137691497803	0.10681892	192.24
SA38_EXP_1	269	676.1862277984619	381.9218444824219	0.04059419	192.96
SA38_EXP_1	270	677.3414611816406	382.00146675109863	0.00011761016	193.68
SA38_EXP_1	271	675.2233505249023	379.01026725769043	0.036558773	194.4
SA38_EXP_1	272	677.2111892700195	383.41578483581543	0.0009547808	195.12
SA38_EXP_1	273	676.4931678771973	381.0363292694092	0.0005555443	195.84
SA38_EXP_1	274	676.5779495239258	380.7147216796875	0.0008426319	196.56
SA38_EXP_1	275	675.4343032836914	379.00611877441406	0.066065304	197.28
SA38_EXP_1	276	676.4002799987793	381.55829429626465	0.0013211198	198.0
SA38_EXP_1	277	676.8807411193848	384.1421127319336	0.004332035	198.72
SA38_EXP_1	278	633.5155963897705	389.6901226043701	0.0005091769	199.44
SA38_EXP_1	279	676.7586708068848	380.53150177001953	0.00036385638	200.16
SA38_EXP_1	280	677.0511150360107	380.4960250854492	0.0006102264	200.88
SA38_EXP_1	281	676.4422416687012	382.8771686553955	0.0021761134	201.6
SA38_EXP_1	282	677.3834228515625	382.2770118713379	0.0004224495	202.32
SA38_EXP_1	283	676.2031555175781	382.31523513793945	0.0072517297	203.04
SA38_EXP_1	284	676.3603210449219	381.72054290771484	0.0026671954	203.76
SA38_EXP_1	285	323.08454513549805	408.03131103515625	0.0003299715	204.48
SA38_EXP_1	286	676.7645359039307	372.7427387237549	0.002711592	205.2
SA38_EXP_1	287	676.8360137939453	381.14856719970703	0.00040111496	205.92
SA38_EXP_1	288	677.2143840789795	381.00525856018066	0.00022912757	206.64
SA38_EXP_1	289	677.2563934326172	382.02661514282227	0.00027114374	207.36
SA38_EXP_1	290	676.564884185791	384.39313888549805	0.0028775898	208.08
SA38_EXP_1	291	676.3777256011963	382.98205375671387	0.005937528	208.8
SA38_EXP_1	292	676.2194156646729	379.67336654663086	0.012179288	209.52
SA38_EXP_1	293	676.7619132995605	382.17859268188477	0.0005325165	210.24
SA38_EXP_1	294	676.9085884094238	378.810510635376	0.0009368437	210.96
SA38_EXP_1	295	676.5218734741211	381.1692810058594	0.0072104884	211.68
SA38_EXP_1	296	676.3989448547363	381.2110233306885	0.013113647	212.4
SA38_EXP_1	297	677.1468639373779	381.43567085266113	0.00095865614	213.12
SA38_EXP_1	298	676.7963886260986	381.8615913391113	0.0030218083	213.84
SA38_EXP_1	299	676.7040729522705	381.915807723999	0.00050854345	214.56
SA38_EXP_1	300	676.785135269165	381.4815616607666	0.0047991485	215.28
SA38_EXP_1	301	674.9714851379395	377.39195823669434	0.020057717	216.0
SA38_EXP_1	302	676.1655807495117	381.04379653930664	0.0048691547	216.72
SA38_EXP_1	303	677.2590637207031	381.70366287231445	0.00031775224	217.44
SA38_EXP_1	304	676.6889572143555	379.2495918273926	0.003661871	218.16
SA38_EXP_1	305	676.2534141540527	374.76064682006836	0.005830321	218.88
SA38_EXP_1	306	676.6771793365479	383.4693145751953	0.01264621	219.6
SA38_EXP_1	307	675.875186920166	375.4516410827637	0.0005784812	220.32
SA38_EXP_1	308	675.0709533691406	376.8260192871094	0.009358405	221.04
SA38_EXP_1	309	676.1105537414551	376.578311920166	0.0025544576	221.76
SA38_EXP_1	310	676.9002914428711	383.2909297943115	0.00074552716	222.48
SA38_EXP_1	311	675.1176834106445	377.64827728271484	0.0047987546	223.2
SA38_EXP_1	312	676.057243347168	379.70849990844727	0.31225646	223.92
SA38_EXP_1	313	675.5682945251465	376.9259834289551	0.0038322613	224.64
SA38_EXP_1	314	676.9804000854492	379.9789810180664	0.0025390063	225.36
SA38_EXP_1	315	675.7795333862305	373.38706970214844	0.00076180237	226.08
SA38_EXP_1	316	675.8205890655518	374.8286247253418	0.00039807722	226.8
SA38_EXP_1	317	676.6891956329346	379.88436698913574	0.00037473056	227.52
SA38_EXP_1	318	676.8656730651855	381.8507194519043	0.00094460876	228.24
SA38_EXP_1	319	676.3052940368652	381.716251373291	0.00048028945	228.96
SA38_EXP_1	320	676.9536018371582	383.41203689575195	0.0024479332	229.68
SA38_EXP_1	321	676.6541481018066	383.5532569885254	0.002418125	230.4
SA38_EXP_1	322	674.9338150024414	377.4260902404785	0.006081372	231.12
SA38_EXP_1	323	676.5945434570312	383.6715888977051	0.006930534	231.84
SA38_EXP_1	324	676.2051582336426	382.5212287902832	0.13442278	232.56
SA38_EXP_1	325	676.3100624084473	379.9016761779785	0.008548945	233.28
SA38_EXP_1	326	676.6847133636475	383.2960796356201	0.0034283118	234.0
SA38_EXP_1	327	676.8967151641846	383.5334587097168	0.00077197235	234.72
SA38_EXP_1	328	676.8095016479492	381.4951515197754	0.007445454	235.44
SA38_EXP_1	329	676.068639755249	380.60874938964844	0.0060395626	236.16
SA38_EXP_1	330	676.6641616821289	382.50205993652344	0.0055006226	236.88
SA38_EXP_1	331	676.3998031616211	381.89194679260254	0.0014296378	237.6
SA38_EXP_1	332	676.5789031982422	382.95278549194336	0.08359732	238.32
SA38_EXP_1	333	676.4301300048828	382.2349548339844	0.008215714	239.04
SA38_EXP_1	334	675.8821487426758	382.2132110595703	0.12146312	239.76
SA38_EXP_1	335	676.5928268432617	381.6741371154785	0.0126938345	240.48
SA38_EXP_1	336	676.7961502075195	383.64709854125977	0.009260139	241.2
SA38_EXP_1	337	676.3688087463379	381.85054779052734	0.002498504	241.92
SA38_EXP_1	338	675.5484580993652	373.24951171875	0.00048064368	242.64
SA38_EXP_1	339	677.0382881164551	381.5983772277832	0.00067117997	243.36
SA38_EXP_1	340	675.2666473388672	379.0455436706543	0.17794217	244.08
SA38_EXP_1	341	676.5462875366211	380.76876640319824	0.012578231	244.8
SA38_EXP_1	342	676.0911464691162	381.3036346435547	0.0036158052	245.52
SA38_EXP_1	343	676.3513565063477	382.41811752319336	0.0007436391	246.24
SA38_EXP_1	344	677.0246982574463	381.37928009033203	0.0005257399	246.96
SA38_EXP_1	345	676.228141784668	382.919282913208	0.001634409	247.68
SA38_EXP_1	346	675.8934020996094	375.4591941833496	0.0005700461	248.4
SA38_EXP_1	347	677.182674407959	381.4152145385742	0.0022621749	249.12
SA38_EXP_1	348	676.7002105712891	381.5804958343506	0.013710766	249.84
SA38_EXP_1	349	322.6182460784912	407.79693603515625	0.00072756765	250.56
SA38_EXP_1	350	676.0257720947266	382.9500389099121	0.0021077252	251.28
SA38_EXP_1	351	676.978874206543	381.8564987182617	0.00018548255	252.0
SA38_EXP_1	352	676.4588356018066	381.6515636444092	0.0006977062	252.72
SA38_EXP_1	353	676.8845558166504	381.9767189025879	0.0018622866	253.44
SA38_EXP_1	354	676.1592864990234	381.7224311828613	0.013390687	254.16
SA38_EXP_1	355	676.5948295593262	379.94625091552734	0.012943151	254.88
SA38_EXP_1	356	676.4137744903564	381.74068450927734	0.0037731992	255.6
SA38_EXP_1	357	676.8685817718506	380.6114387512207	0.00040716556	256.32
SA38_EXP_1	358	675.9521007537842	375.0933265686035	0.0008461903	257.04
SA38_EXP_1	359	676.3847351074219	382.65987396240234	0.0795416	257.76
SA38_EXP_1	360	677.0115852355957	382.6421356201172	0.0007474871	258.48
SA38_EXP_1	361	676.7191886901855	382.0868968963623	0.002945066	259.2
SA38_EXP_1	362	676.8418788909912	382.25011825561523	0.00084157026	259.92
SA38_EXP_1	363	676.7147064208984	383.1504535675049	0.0019723019	260.64
SA38_EXP_1	364	677.0601272583008	380.9534740447998	0.00027505166	261.36
SA38_EXP_1	365	676.5416145324707	383.5202407836914	0.0007900056	262.08
SA38_EXP_1	366	677.238941192627	382.73609161376953	0.0011455772	262.8
SA38_EXP_1	367	677.2923469543457	382.28602409362793	0.0001233621	263.52
SA38_EXP_1	368	676.5519142150879	381.4812469482422	0.0011836055	264.24
SA38_EXP_1	369	676.5825271606445	381.71759605407715	0.0011242186	264.96
SA38_EXP_1	370	677.1787643432617	381.27448081970215	0.0010079208	265.68
SA38_EXP_1	371	676.6682624816895	382.5267791748047	0.0014752474	266.4
SA38_EXP_1	372	676.7586708068848	381.4105224609375	0.0010501322	267.12
SA38_EXP_1	373	677.6152610778809	384.0373992919922	8.573037e-05	267.84
SA38_EXP_1	374	676.6070365905762	382.63378143310547	0.0037487117	268.56
SA38_EXP_1	375	676.7069816589355	382.2730350494385	0.0009606837	269.28
SA38_EXP_1	376	677.5542259216309	381.6433811187744	0.00012634235	270.0
SA38_EXP_1	377	676.6047477722168	382.7075386047363	0.00097539043	270.72
SA38_EXP_1	378	677.0503044128418	382.03911781311035	0.00020307332	271.44
SA38_EXP_1	379	676.4010429382324	382.20099449157715	0.003957115	272.16
SA38_EXP_1	380	677.0695686340332	381.7917823791504	0.00029875233	272.88
SA38_EXP_1	381	323.1449842453003	403.8201713562012	0.0010129681	273.6
SA38_EXP_1	382	676.5192031860352	381.1610984802246	0.00061105605	274.32
SA38_EXP_1	383	676.4245986938477	381.7482376098633	0.0005255308	275.04
SA38_EXP_1	384	676.3651847839355	381.2929344177246	0.00948789	275.76
SA38_EXP_1	385	676.7406463623047	381.85644149780273	0.0028304534	276.48
SA38_EXP_1	386	677.0839691162109	380.96323013305664	0.00030251074	277.2
SA38_EXP_1	387	677.0456314086914	381.4141845703125	0.00044698955	277.92
SA38_EXP_1	388	677.0750522613525	380.8619499206543	0.00094546727	278.64
SA38_EXP_1	389	676.40380859375	381.7811393737793	0.0022092361	279.36
SA38_EXP_1	390	675.2813339233398	379.2612075805664	0.092217386	280.08
SA38_EXP_1	391	677.1530628204346	381.67402267456055	0.0007307675	280.8
SA38_EXP_1	392	676.8423557281494	381.4009666442871	0.00023656465	281.52
SA38_EXP_1	393	676.399564743042	381.8356704711914	0.013231098	282.24
SA38_EXP_1	394	676.0202407836914	383.3326721191406	0.036098998	282.96
SA38_EXP_1	395	676.4877319335938	382.33860969543457	0.0019640576	283.68
SA38_EXP_1	396	676.7390251159668	381.19500160217285	0.024243873	284.4
SA38_EXP_1	397	676.6749382019043	382.04755783081055	0.0051162867	285.12
SA38_EXP_1	398	677.4343013763428	381.61548614501953	0.00024797648	285.84
SA38_EXP_1	399	675.6356716156006	374.23919677734375	0.0006434016	286.56
SA38_EXP_1	400	676.8638610839844	380.04220962524414	0.0075353533	287.28
SA38_EXP_1	401	676.1046409606934	381.3287544250488	0.0016649583	288.0
SA38_EXP_1	402	675.6451606750488	380.96357345581055	0.07706445	288.72
SA38_EXP_1	403	675.8129119873047	372.7942657470703	0.0005183825	289.44
SA38_EXP_1	404	674.9569892883301	380.48781394958496	0.21460442	290.16
SA38_EXP_1	405	677.5108814239502	382.0630931854248	0.00027560763	290.88
SA38_EXP_1	406	676.4028549194336	374.2039489746094	0.00065249024	291.6
SA38_EXP_1	407	675.1282691955566	377.3579978942871	0.044147976	292.32
SA38_EXP_1	408	675.9944915771484	380.2016830444336	0.0046642083	293.04
SA38_EXP_1	409	322.34864234924316	408.76447677612305	0.00027696948	293.76
SA38_EXP_1	410	676.9760608673096	384.2126655578613	0.000595914	294.48
SA38_EXP_1	411	676.0720252990723	377.5286865234375	0.0014271186	295.2
SA38_EXP_1	412	677.0384311676025	382.1513557434082	0.026307113	295.92
SA38_EXP_1	413	675.0019550323486	379.0498924255371	0.02192271	296.64
SA38_EXP_1	414	676.9023895263672	382.99793243408203	0.0013845816	297.36
SA38_EXP_1	415	676.8563270568848	380.49659729003906	0.018279813	298.08
SA38_EXP_1	416	676.6685485839844	381.80150985717773	0.0021364093	298.8
SA38_EXP_1	417	676.2248039245605	382.6941776275635	0.05267779	299.52
SA38_EXP_1	418	675.3970623016357	377.0196533203125	0.01289413	300.24
SA38_EXP_1	419	675.7753372192383	379.4122123718262	0.08238352	300.96
SA38_EXP_1	420	676.5759468078613	382.2424507141113	0.0060536275	301.68
SA38_EXP_1	421	676.6179084777832	380.5194282531738	0.0009699183	302.4
SA38_EXP_1	422	675.847339630127	375.31519889831543	0.0007897512	303.12
SA38_EXP_1	423	676.1573791503906	382.1799945831299	0.011653317	303.84
SA38_EXP_1	424	676.6881942749023	381.5965461730957	0.007086054	304.56
SA38_EXP_1	425	676.1116981506348	381.28400802612305	0.11611327	305.28
SA38_EXP_1	426	676.0448932647705	381.63951873779297	0.013306366	306.0
SA38_EXP_1	427	676.303243637085	381.07372283935547	0.048314217	306.72
SA38_EXP_1	428	676.4578819274902	380.8157157897949	0.016193502	307.44
SA38_EXP_1	429	675.3548622131348	376.52918815612793	0.015629888	308.16
SA38_EXP_1	430	676.2228012084961	381.3397407531738	0.033015892	308.88
SA38_EXP_1	431	676.2759208679199	375.3768825531006	0.00021926113	309.6
SA38_EXP_1	432	675.2140522003174	377.16739654541016	0.0065315245	310.32
SA38_EXP_1	433	675.3561019897461	381.5030765533447	0.3341339	311.04
SA38_EXP_1	434	677.1442413330078	382.0791435241699	0.00037507256	311.76
SA38_EXP_1	435	676.1641979217529	376.550874710083	0.0073399185	312.48
SA38_EXP_1	436	676.2414455413818	381.7537307739258	0.06334034	313.2
SA38_EXP_1	437	676.6580581665039	381.9137191772461	0.0008215909	313.92
SA38_EXP_1	438	322.86744117736816	410.23261070251465	0.002034031	314.64
SA38_EXP_1	439	676.2109756469727	381.10679626464844	0.002766547	315.36
SA38_EXP_1	440	676.328182220459	383.56149673461914	0.00042670564	316.08
SA38_EXP_1	441	676.2399673461914	383.53148460388184	0.0012137006	316.8
SA38_EXP_1	442	676.389741897583	384.20019149780273	0.0002497711	317.52
SA38_EXP_1	443	676.3012886047363	384.18291091918945	0.000607068	318.24
SA38_EXP_1	444	677.1353721618652	383.8154697418213	0.0015439058	318.96
SA38_EXP_1	445	676.8010139465332	383.73833656311035	0.003190613	319.68
SA38_EXP_1	446	677.005672454834	382.5475788116455	0.0005895753	320.4
SA38_EXP_1	447	677.005672454834	382.3003578186035	0.0016398801	321.12
SA38_EXP_1	448	676.6743659973145	382.2007942199707	0.0012901968	321.84
SA38_EXP_1	449	676.1825084686279	382.21126556396484	0.0038819385	322.56
SA38_EXP_1	450	676.3398170471191	381.4877700805664	0.001397605	323.28
SA38_EXP_1	451	676.6510009765625	381.90845489501953	0.0099522965	324.0
SA38_EXP_1	452	676.9429206848145	381.7229175567627	0.00013522826	324.72
SA38_EXP_1	453	676.3041496276855	381.9484519958496	0.016035872	325.44
SA38_EXP_1	454	676.5022277832031	382.67669677734375	0.00552777	326.16
SA38_EXP_1	455	676.343822479248	382.2931480407715	0.008066827	326.88
SA38_EXP_1	456	677.1669387817383	383.68151664733887	0.00042629702	327.6
SA38_EXP_1	457	676.9711494445801	382.70851135253906	0.00029656492	328.32
SA38_EXP_1	458	677.1286010742188	385.15302658081055	0.010814861	329.04
SA38_EXP_1	459	676.6303539276123	383.0891990661621	0.00955124	329.76
SA38_EXP_1	460	676.7818450927734	383.4092330932617	0.0076027354	330.48
SA38_EXP_1	461	677.3798942565918	384.28585052490234	0.0019454374	331.2
SA38_EXP_1	462	677.0413875579834	380.0203514099121	0.00020057456	331.92
SA38_EXP_1	463	677.3200511932373	381.1410713195801	0.00032460477	332.64
SA38_EXP_1	464	676.893138885498	381.6321659088135	0.0011081336	333.36
SA38_EXP_1	465	676.4722347259521	382.4398612976074	0.0015312816	334.08
SA38_EXP_1	466	676.9882202148438	383.206729888916	0.0012317618	334.8
SA38_EXP_1	467	676.1706829071045	374.29598808288574	0.00066264253	335.52
SA38_EXP_1	468	675.6769180297852	375.4970169067383	0.010291671	336.24
SA38_EXP_1	469	676.9473552703857	384.6895980834961	0.001444125	336.96
SA38_EXP_1	470	676.9072532653809	382.21607208251953	0.00019010075	337.68
SA38_EXP_1	471	676.4951705932617	381.8803596496582	0.0055253147	338.4
SA38_EXP_1	472	676.8481254577637	383.4554672241211	0.00041835057	339.12
SA38_EXP_1	473	675.1296043395996	378.2948398590088	0.022322044	339.84
SA38_EXP_1	474	675.218391418457	376.32179260253906	0.04790836	340.56
SA38_EXP_1	475	676.0079383850098	375.65677642822266	0.0007319517	341.28
SA38_EXP_1	476	676.6169548034668	381.8268585205078	0.0030312869	342.0
SA38_EXP_1	477	676.5920162200928	382.63269424438477	0.0022789726	342.72
SA38_EXP_1	478	675.4132747650146	377.82880783081055	0.007449952	343.44
SA38_EXP_1	479	677.3008346557617	381.820707321167	0.017215675	344.16
SA38_EXP_1	480	676.5273571014404	376.0330295562744	0.00029072905	344.88
SA38_EXP_1	481	675.9466171264648	374.1510486602783	0.005152349	345.6
SA38_EXP_1	482	676.7341136932373	380.8297348022461	0.002339321	346.32
SA38_EXP_1	483	676.9713878631592	380.0479316711426	0.010566665	347.04
SA38_EXP_1	484	676.6745567321777	380.8267593383789	0.0006892784	347.76
SA38_EXP_1	485	676.4159679412842	381.3661766052246	0.0025535806	348.48
SA38_EXP_1	486	674.8827457427979	376.2113285064697	0.0032686673	349.2
SA38_EXP_1	487	676.7958641052246	380.38856506347656	0.01044241	349.92
SA38_EXP_1	488	676.0300159454346	374.4367790222168	0.0005666534	350.64
SA38_EXP_1	489	676.9530296325684	380.81451416015625	0.00017429372	351.36
SA38_EXP_1	490	676.5227794647217	381.643123626709	0.0049768453	352.08
SA38_EXP_1	491	676.4523506164551	381.9645595550537	0.001409326	352.8
SA38_EXP_1	492	676.71217918396	381.7013168334961	0.0004686248	353.52
SA38_EXP_1	493	675.351619720459	377.61463165283203	0.0019393251	354.24
SA38_EXP_1	494	677.235221862793	381.15477561950684	7.375032e-05	354.96
SA38_EXP_1	495	675.7308006286621	377.9619884490967	0.011927153	355.68
SA38_EXP_1	496	675.4425048828125	375.23674964904785	0.0016299187	356.4
SA38_EXP_1	497	322.63784408569336	406.7932605743408	0.0005757657	357.12
SA38_EXP_1	498	676.0471343994141	375.1853370666504	0.0013978905	357.84
SA38_EXP_1	499	676.6613960266113	382.0045852661133	0.00043827677	358.56
SA38_EXP_1	500	675.678014755249	374.07514572143555	0.007797861	359.28
SA38_EXP_1	501	676.9177436828613	372.7580165863037	0.00040504642	360.0
SA38_EXP_1	502	676.1289596557617	373.65838050842285	0.0008463862	360.72
SA38_EXP_1	503	321.65355682373047	408.01191329956055	0.0002448418	361.44
SA38_EXP_1	504	676.3845443725586	373.5636520385742	0.0001894284	362.16
SA38_EXP_1	505	676.610279083252	383.7173652648926	0.03301673	362.88
SA38_EXP_1	506	676.3678550720215	382.5674343109131	0.0015458909	363.6
SA38_EXP_1	507	676.893138885498	382.9713821411133	0.0027784887	364.32
SA38_EXP_1	508	676.3004302978516	383.6992835998535	0.0023990371	365.04
SA38_EXP_1	509	323.0025291442871	408.20085525512695	0.0002550964	365.76
SA38_EXP_1	510	676.9018173217773	381.45976066589355	0.0020301	366.48
SA38_EXP_1	511	677.0966529846191	381.31433486938477	0.0010070278	367.2
SA38_EXP_1	512	676.6815185546875	381.9388961791992	0.0081444	367.92
SA38_EXP_1	513	676.70578956604	382.0741653442383	0.0016957151	368.64
SA38_EXP_1	514	676.0505676269531	382.8805160522461	0.0419525	369.36
SA38_EXP_1	515	676.6283988952637	383.47211837768555	0.037135758	370.08
SA38_EXP_1	516	675.60133934021	377.2188663482666	0.021620084	370.8
SA38_EXP_1	517	676.8681049346924	380.7681941986084	0.00021788133	371.52
SA38_EXP_1	518	676.3940811157227	383.5469055175781	0.0005364632	372.24
SA38_EXP_1	519	676.1321067810059	381.44333839416504	0.022368588	372.96
SA38_EXP_1	520	676.4139175415039	381.13203048706055	0.00043347568	373.68
SA38_EXP_1	521	677.1092414855957	384.65020179748535	0.00066505105	374.4
SA38_EXP_1	522	676.38840675354	380.67749977111816	0.036944754	375.12
SA38_EXP_1	523	675.7713317871094	382.7113151550293	0.024653485	375.84
SA38_EXP_1	524	676.3751983642578	382.2000217437744	0.0053526894	376.56
SA38_EXP_1	525	675.9419441223145	376.0843563079834	0.0010928733	377.28
SA38_EXP_1	526	677.4547576904297	382.2517776489258	9.658566e-05	378.0
SA38_EXP_1	527	676.2483596801758	381.6266441345215	0.00036762195	378.72
SA38_EXP_1	528	676.724910736084	383.1786918640137	0.0001273693	379.44
SA38_EXP_1	529	677.3655891418457	382.1341323852539	0.000116592695	380.16
SA38_EXP_1	530	675.8229732513428	378.34442138671875	0.02178867	380.88
SA38_EXP_1	531	676.8725395202637	381.30846977233887	0.0001296548	381.6
SA38_EXP_1	532	676.4907836914062	380.71048736572266	0.0017822963	382.32
SA38_EXP_1	533	676.6740798950195	382.7886772155762	0.00045473513	383.04
SA38_EXP_1	534	676.7192840576172	382.2626495361328	0.0017461973	383.76
SA38_EXP_1	535	676.4963626861572	381.1348628997803	0.0044538015	384.48
SA38_EXP_1	536	676.8350601196289	382.3740577697754	0.000982292	385.2
SA38_EXP_1	537	677.1991729736328	381.6263008117676	0.00024676987	385.92
SA38_EXP_1	538	677.0634174346924	382.7427864074707	0.00015443432	386.64
SA38_EXP_1	539	674.96337890625	380.99069595336914	0.12428423	387.36
SA38_EXP_1	540	677.4794101715088	381.27742767333984	4.93842e-05	388.08
SA38_EXP_1	541	322.2926139831543	408.9953899383545	0.00029973892	388.8
SA38_EXP_1	542	676.6159534454346	381.8659973144531	0.0009455934	389.52
SA38_EXP_1	543	676.3700008392334	376.0424995422363	0.032917827	390.24
SA38_EXP_1	544	676.99875831604	383.8663959503174	0.00022853259	390.96
SA38_EXP_1	545	676.1263847351074	374.00407791137695	0.0007240767	391.68
SA38_EXP_1	546	676.4951705932617	380.12014389038086	0.10096602	392.4
SA38_EXP_1	547	677.370548248291	383.3508110046387	0.00041382152	393.12
SA38_EXP_1	548	677.203893661499	384.23060417175293	0.00046263312	393.84
SA38_EXP_1	549	676.1472702026367	382.53501892089844	0.0018036729	394.56
SA38_EXP_1	550	676.8215656280518	384.05736923217773	0.01611449	395.28
SA38_EXP_1	551	676.8004417419434	383.40648651123047	0.0070903827	396.0
SA38_EXP_1	552	677.2574424743652	383.9648723602295	0.00068009493	396.72
SA38_EXP_1	553	676.3300895690918	382.70456314086914	0.0052304287	397.44
SA38_EXP_1	554	677.4543285369873	380.45230865478516	0.00035142922	398.16
SA38_EXP_1	555	677.046012878418	383.7784767150879	0.00013003554	398.88
SA38_EXP_1	556	677.0312309265137	383.09234619140625	0.00011734132	399.6
SA38_EXP_1	557	676.4941692352295	380.95041275024414	0.00972514	400.32
SA38_EXP_1	558	677.513837814331	381.3625144958496	0.00017432477	401.04
SA38_EXP_1	559	676.9688606262207	380.85657119750977	0.0007453212	401.76
SA38_EXP_1	560	676.6167640686035	380.3198432922363	0.008268817	402.48
SA38_EXP_1	561	676.998233795166	382.7735710144043	0.0006309974	403.2
SA38_EXP_1	562	676.7292022705078	382.00833320617676	0.000656844	403.92
SA38_EXP_1	563	676.2323379516602	382.2286605834961	0.005050827	404.64
SA38_EXP_1	564	635.7574462890625	389.67247009277344	0.00018230626	405.36
SA38_EXP_1	565	323.44937324523926	406.52503967285156	7.646103e-05	406.08
SA38_EXP_1	566	676.2985706329346	381.9220733642578	0.0038289498	406.8
SA38_EXP_1	567	676.2532711029053	381.38614654541016	0.0036064927	407.52
SA38_EXP_1	568	676.6934871673584	381.3710689544678	0.001522107	408.24
SA38_EXP_1	569	676.6204357147217	381.6016387939453	0.00032019964	408.96
SA38_EXP_1	570	676.5956878662109	382.3857879638672	0.0015963925	409.68
SA38_EXP_1	571	677.2625923156738	381.3488960266113	0.00020446151	410.4
SA38_EXP_1	572	676.8130302429199	380.24585723876953	0.0012658173	411.12
SA38_EXP_1	573	321.32129669189453	407.8520965576172	0.00046143273	411.84
SA38_EXP_1	574	676.308536529541	381.9357204437256	0.00022088544	412.56
SA38_EXP_1	575	677.4296283721924	380.99435806274414	0.00054995884	413.28
SA38_EXP_1	576	675.8618831634521	374.9663543701172	0.0025689441	414.0
SA38_EXP_1	577	676.6835689544678	382.54371643066406	0.010430034	414.72
SA38_EXP_1	578	676.5148162841797	379.3611717224121	0.0006803997	415.44
SA38_EXP_1	579	676.5714645385742	379.19629096984863	0.00051193085	416.16
SA38_EXP_1	580	323.3571529388428	408.10752868652344	0.00029939078	416.88
SA38_EXP_1	581	676.9386291503906	381.48250579833984	0.00015191201	417.6
SA38_EXP_1	582	676.438045501709	373.0862617492676	0.00019472382	418.32
SA38_EXP_1	583	677.1115303039551	380.8092498779297	0.0004604503	419.04
SA38_EXP_1	584	676.9693374633789	373.2210159301758	0.00067712774	419.76
SA38_EXP_1	585	675.7891654968262	375.92565536499023	0.001784964	420.48
SA38_EXP_1	586	323.18060398101807	406.9679546356201	0.00016894987	421.2
SA38_EXP_1	587	675.9759902954102	377.1957492828369	0.008882628	421.92
SA38_EXP_1	588	676.7309188842773	381.38282775878906	0.042606413	422.64
SA38_EXP_1	589	675.9160995483398	376.0573196411133	0.0031666595	423.36
SA38_EXP_1	590	675.9022235870361	377.5704002380371	0.001048212	424.08
SA38_EXP_1	591	674.942684173584	376.102237701416	0.0014825014	424.8
SA38_EXP_1	592	676.1867046356201	380.6887722015381	0.0077034435	425.52
SA38_EXP_1	593	676.3586044311523	381.16870880126953	0.003641799	426.24
SA38_EXP_1	594	676.8331527709961	380.2141571044922	0.0024116784	426.96
SA38_EXP_1	595	676.445198059082	377.8330421447754	0.02118009	427.68
SA38_EXP_1	596	676.3834953308105	380.4909896850586	0.0012861228	428.4
SA38_EXP_1	597	676.650333404541	380.05139350891113	0.0007473361	429.12
SA38_EXP_1	598	676.231050491333	382.1443462371826	0.034871385	429.84
SA38_EXP_1	599	676.8016815185547	380.85156440734863	0.00621345	430.56
SA38_EXP_1	600	676.2731552124023	377.367639541626	0.03478102	431.28
SA38_EXP_1	601	676.8313884735107	380.42707443237305	0.000117594675	432.0
SA38_EXP_1	602	676.5201568603516	381.1308288574219	0.01372199	432.72
SA38_EXP_1	603	677.1128177642822	382.4574851989746	0.003095358	433.44
SA38_EXP_1	604	677.2522926330566	384.9235153198242	0.00027530483	434.16
SA38_EXP_1	605	676.3418197631836	381.6182613372803	0.086621344	434.88
SA38_EXP_1	606	677.1040916442871	383.13119888305664	0.3866407	435.6
SA38_EXP_1	607	676.0283470153809	383.32563400268555	0.004391152	436.32
SA38_EXP_1	608	676.3047218322754	384.71019744873047	0.012649093	437.04
SA38_EXP_1	609	676.1131763458252	383.70243072509766	0.43557343	437.76
SA38_EXP_1	610	676.6627788543701	383.90607833862305	0.006203347	438.48
SA38_EXP_1	611	675.331974029541	382.2282314300537	0.16201009	439.2
SA38_EXP_1	612	676.6887187957764	383.23436737060547	0.0052072606	439.92
SA38_EXP_1	613	676.433515548706	380.84020614624023	0.011868355	440.64
SA38_EXP_1	614	677.0098686218262	381.2508201599121	0.0005451758	441.36
SA38_EXP_1	615	676.3072967529297	380.8033561706543	0.0021330693	442.08
SA38_EXP_1	616	675.9857654571533	380.31944274902344	0.06341692	442.8
SA38_EXP_1	617	676.4083862304688	382.4343681335449	0.009615336	443.52
SA38_EXP_1	618	677.0428657531738	384.2300033569336	0.003384748	444.24
SA38_EXP_1	619	676.1054039001465	374.70608711242676	0.00123714	444.96
SA38_EXP_1	620	677.1461486816406	381.1571502685547	0.00084440905	445.68
SA38_EXP_1	621	676.5567779541016	380.36624908447266	0.0016302585	446.4
SA38_EXP_1	622	321.7212677001953	400.9917640686035	0.050947163	447.12
SA38_EXP_1	623	676.2955665588379	380.70018768310547	0.00033907968	447.84
SA38_EXP_1	624	675.9902477264404	382.1451759338379	0.0007230837	448.56
SA38_EXP_1	625	676.2587547302246	383.34360122680664	0.0034791415	449.28
SA38_EXP_1	626	676.7451286315918	382.0829772949219	0.0010346471	450.0
SA38_EXP_1	627	676.4297485351562	382.77929306030273	0.0065096486	450.72
SA38_EXP_1	628	676.1896133422852	383.1833553314209	0.04058398	451.44
SA38_EXP_1	629	676.7086982727051	382.3469924926758	0.012502927	452.16
SA38_EXP_1	630	676.4963150024414	384.4709587097168	0.00061617617	452.88
SA38_EXP_1	631	676.7341613769531	382.6571846008301	0.041899037	453.6
SA38_EXP_1	632	677.1435737609863	383.4040832519531	0.00606523	454.32
SA38_EXP_1	633	676.3885498046875	383.81083488464355	0.005239309	455.04
SA38_EXP_1	634	676.1321067810059	382.7425289154053	0.0012030607	455.76
SA38_EXP_1	635	676.9257068634033	381.01550102233887	0.00033668068	456.48
SA38_EXP_1	636	676.6990661621094	381.5818691253662	0.007754524	457.2
SA38_EXP_1	637	675.7408142089844	380.89582443237305	0.01962049	457.92
SA38_EXP_1	638	676.154899597168	382.8648090362549	0.017515833	458.64
SA38_EXP_1	639	676.7037391662598	380.48452377319336	0.00033832662	459.36
SA38_EXP_1	640	676.532793045044	382.03722953796387	0.0076622334	460.08
SA38_EXP_1	641	322.67682552337646	414.6811580657959	0.00018546822	460.8
SA38_EXP_1	642	677.037525177002	381.2026119232178	0.00027609235	461.52
SA38_EXP_1	643	676.9594192504883	379.9243927001953	0.00069835514	462.24
SA38_EXP_1	644	677.0270347595215	383.583984375	0.00058166275	462.96
SA38_EXP_1	645	677.0528793334961	384.24150466918945	0.001695724	463.68
SA38_EXP_1	646	676.4168739318848	381.7499256134033	0.007860481	464.4
SA38_EXP_1	647	676.697587966919	379.53283309936523	0.0019866752	465.12
SA38_EXP_1	648	676.8290042877197	381.2097644805908	0.0057261894	465.84
SA38_EXP_1	649	675.8234024047852	374.5399475097656	0.0011622199	466.56
SA38_EXP_1	650	677.1227359771729	381.87578201293945	0.000108495995	467.28
SA38_EXP_1	651	676.032018661499	373.2644462585449	0.001164387	468.0
SA38_EXP_1	652	676.0912895202637	383.38751792907715	0.04480999	468.72
SA38_EXP_1	653	677.0548820495605	381.88133239746094	0.003103659	469.44
SA38_EXP_1	654	675.722599029541	375.55506706237793	0.000763381	470.16
SA38_EXP_1	655	676.1690139770508	380.1003170013428	0.008029209	470.88
SA38_EXP_1	656	677.3099422454834	379.427490234375	0.00011815433	471.6
SA38_EXP_1	657	676.0112762451172	375.46534538269043	0.00045831728	472.32
SA38_EXP_1	658	676.6369819641113	382.4555969238281	0.00091446686	473.04
SA38_EXP_1	659	322.8708267211914	407.8460884094238	0.00025211246	473.76
SA38_EXP_1	660	676.4178276062012	380.94554901123047	0.0006190741	474.48
SA38_EXP_1	661	676.9745349884033	381.32280349731445	0.0032953075	475.2
SA38_EXP_1	662	677.275276184082	381.0556697845459	0.000117667936	475.92
SA38_EXP_1	663	676.9487380981445	382.42040634155273	0.0008574139	476.64
SA38_EXP_1	664	676.9779682159424	380.527868270874	0.00035537354	477.36
SA38_EXP_1	665	676.6993045806885	381.2339687347412	0.0005313119	478.08
SA38_EXP_1	666	676.8070220947266	382.1231460571289	0.0018427707	478.8
SA38_EXP_1	667	676.5079498291016	379.68183517456055	0.0015311993	479.52
SA38_EXP_1	668	676.9708633422852	381.4610481262207	0.00046166658	480.24
SA38_EXP_1	669	677.1458625793457	383.2939338684082	0.0012303244	480.96
SA38_EXP_1	670	675.3881454467773	377.6813507080078	0.001884242	481.68
SA38_EXP_1	671	675.833797454834	381.9161796569824	0.07496459	482.4
SA38_EXP_1	672	677.2334098815918	380.63615798950195	0.0001970965	483.12
SA38_EXP_1	673	676.9026279449463	381.75341606140137	0.000536373	483.84
SA38_EXP_1	674	675.71120262146	374.7608757019043	0.0033769284	484.56
SA38_EXP_1	675	676.8180847167969	382.1662902832031	0.0025031904	485.28
SA38_EXP_1	676	676.8609046936035	383.219575881958	0.004333094	486.0
SA38_EXP_1	677	676.1953353881836	379.91512298583984	0.032222934	486.72
SA38_EXP_1	678	676.7236232757568	380.0137996673584	0.0003302261	487.44
SA38_EXP_1	679	676.6407012939453	380.921630859375	0.0011383259	488.16
SA38_EXP_1	680	676.0326385498047	374.0061950683594	0.0017191932	488.88
SA38_EXP_1	681	676.385498046875	376.7164421081543	0.023299076	489.6
SA38_EXP_1	682	635.9820365905762	386.95180892944336	0.00020806036	490.32
SA38_EXP_1	683	676.2715339660645	380.05568504333496	0.0013426993	491.04
SA38_EXP_1	684	675.9744644165039	374.81678009033203	0.0020004523	491.76
SA38_EXP_1	685	675.4249572753906	378.7760353088379	0.081400014	492.48
SA38_EXP_1	686	676.8942832946777	381.7071533203125	0.047233466	493.2
SA38_EXP_1	687	675.6219863891602	376.109619140625	0.0033611867	493.92
SA38_EXP_1	688	676.6610622406006	381.5023612976074	0.003574992	494.64
SA38_EXP_1	689	675.7784843444824	373.6879062652588	0.015005188	495.36
SA38_EXP_1	690	677.2218704223633	379.27090644836426	0.000119814664	496.08
SA38_EXP_1	691	676.1825561523438	375.2867317199707	0.0008343482	496.8
SA38_EXP_1	692	677.2078990936279	384.69738006591797	0.0008980185	497.52
SA38_EXP_1	693	676.6860961914062	380.5041790008545	0.005345319	498.24
SA38_EXP_1	694	676.0208129882812	381.2761116027832	0.08031871	498.96
SA38_EXP_1	695	676.8129825592041	383.17588806152344	0.0013205021	499.68
SA38_EXP_1	696	676.3155937194824	380.40106773376465	0.0039616865	500.4
SA38_EXP_1	697	676.5788078308105	382.6982116699219	0.007906311	501.12
SA38_EXP_1	698	676.3504028320312	382.7793502807617	0.012754167	501.84
SA38_EXP_1	699	327.6707172393799	338.72222900390625	0.93090266	502.56
SA38_EXP_1	700	334.61594581604004	338.6446952819824	0.99756217	503.28
SA38_EXP_1	701	348.2077121734619	345.10791778564453	0.99889696	504.0
SA38_EXP_1	702	378.5541772842407	365.38207054138184	0.9996855	504.72
SA38_EXP_1	703	283.47322940826416	392.46728897094727	0.9998939	505.44
SA38_EXP_1	704	118.4424638748169	336.27674102783203	0.99921703	506.16
SA38_EXP_1	705	86.33202314376831	115.14623165130615	0.22053443	506.88
SA38_EXP_1	706	85.25481224060059	100.83612442016602	0.99066913	507.6
SA38_EXP_1	707	77.02391743659973	134.09538745880127	0.9873678	508.32
SA38_EXP_1	708	71.25077247619629	238.30378532409668	0.88774925	509.04
SA38_EXP_1	709	100.8225679397583	360.7050132751465	0.99976283	509.76
SA38_EXP_1	710	95.67915797233582	336.9235038757324	0.99972457	510.48
SA38_EXP_1	711	118.81954669952393	251.46672248840332	0.9992086	511.2
SA38_EXP_1	712	122.03218936920166	239.7622776031494	0.99989974	511.92
SA38_EXP_1	713	116.45512580871582	306.95826530456543	0.9996401	512.64
SA38_EXP_1	714	119.62512731552124	353.68051528930664	0.99987674	513.36
SA38_EXP_1	715	105.71104288101196	262.87227630615234	0.99982506	514.08
SA38_EXP_1	716	108.79874229431152	224.905743598938	0.92597854	514.8
SA38_EXP_1	717	127.52479314804077	217.61924743652344	0.99919325	515.52
SA38_EXP_1	718	145.04690170288086	177.31761932373047	0.99968934	516.24
SA38_EXP_1	719	132.02433586120605	103.85874509811401	0.9994313	516.96
SA38_EXP_1	720	112.0720386505127	108.60287189483643	0.99949706	517.68
SA38_EXP_1	721	84.7090482711792	221.11584663391113	0.0063213194	518.4
SA38_EXP_1	722	73.46448302268982	313.8494396209717	0.9998091	519.12
SA38_EXP_1	723	79.3738067150116	301.3234233856201	0.9993886	519.84
SA38_EXP_1	724	69.24222111701965	98.96872043609619	0.90824676	520.56
SA38_EXP_1	725	88.11715841293335	73.5536241531372	0.9671527	521.28
SA38_EXP_1	726	676.5832424163818	380.09636878967285	0.00036651196	522.0
SA38_EXP_1	727	106.91535472869873	349.74809646606445	0.9998853	522.72
SA38_EXP_1	728	90.61878323554993	281.99357986450195	0.9995814	523.44
SA38_EXP_1	729	91.47067070007324	218.08658123016357	0.95411223	524.16
SA38_EXP_1	730	112.27707862854004	284.06633377075195	0.9999434	524.88
SA38_EXP_1	731	106.16298913955688	347.2717094421387	0.9998808	525.6
SA38_EXP_1	732	117.11854934692383	221.15787506103516	0.99971205	526.32
SA38_EXP_1	733	117.10922718048096	272.81301498413086	0.9999554	527.04
SA38_EXP_1	734	89.56965208053589	261.98455810546875	0.99875927	527.76
SA38_EXP_1	735	125.00832080841064	207.67656326293945	0.9994854	528.48
SA38_EXP_1	736	97.42276072502136	156.51208877563477	0.5650572	529.2
SA38_EXP_1	737	78.20039987564087	83.52587699890137	0.8794392	529.92
SA38_EXP_1	738	81.67862892150879	104.2546033859253	0.9129625	530.64
SA38_EXP_1	739	88.38226795196533	203.97820472717285	0.19613144	531.36
SA38_EXP_1	740	106.76405429840088	342.8518867492676	0.9998467	532.08
SA38_EXP_1	741	54.29915189743042	175.63520908355713	0.001723467	532.8
SA38_EXP_1	742	85.23110747337341	61.27158880233765	0.9966227	533.52
SA38_EXP_1	743	115.47852754592896	210.15631198883057	0.9997739	534.24
SA38_EXP_1	744	106.82317018508911	353.4492301940918	0.9998801	534.96
SA38_EXP_1	745	91.27070307731628	259.60164070129395	0.9981096	535.68
SA38_EXP_1	746	107.10798501968384	234.9965000152588	0.99995804	536.4
SA38_EXP_1	747	88.63069415092468	334.6230983734131	0.9989586	537.12
SA38_EXP_1	748	111.05780601501465	187.27867126464844	0.9995369	537.84
SA38_EXP_1	749	676.4938831329346	381.51729583740234	0.0010249887	538.56
SA38_EXP_1	750	82.92925357818604	71.24507188796997	0.9998091	539.28
SA38_EXP_1	751	100.50047636032104	193.2253932952881	0.9992268	540.0
SA38_EXP_1	752	118.52093935012817	354.64725494384766	0.9997819	540.72
SA38_EXP_1	753	98.70026707649231	234.27619457244873	0.9981673	541.44
SA38_EXP_1	754	101.44461393356323	186.3442611694336	0.96318287	542.16
SA38_EXP_1	755	71.96470499038696	95.93859672546387	0.96017224	542.88
SA38_EXP_1	756	82.7407717704773	141.48333549499512	0.32038623	543.6
SA38_EXP_1	757	85.46602725982666	278.5671901702881	0.9833329	544.32
SA38_EXP_1	758	90.67158102989197	310.4907989501953	0.99982053	545.04
SA38_EXP_1	759	68.72622966766357	134.35657024383545	0.0065793726	545.76
SA38_EXP_1	760	88.49949836730957	56.569751501083374	0.5948941	546.48
SA38_EXP_1	761	84.7044587135315	124.91370677947998	0.9361404	547.2
SA38_EXP_1	762	74.5553195476532	302.9504585266113	0.9996458	547.92
SA38_EXP_1	763	105.84045648574829	351.64512634277344	0.99984586	548.64
SA38_EXP_1	764	92.48111248016357	270.6072235107422	0.98325896	549.36
SA38_EXP_1	765	196.8820571899414	207.26131439208984	0.99578226	550.08
SA38_EXP_1	766	393.42949390411377	239.92218017578125	0.9929763	550.8
SA38_EXP_1	767	419.61188316345215	252.32952117919922	0.9971174	551.52
SA38_EXP_1	768	235.5740785598755	209.16006088256836	0.9842523	552.24
SA38_EXP_1	769	215.9425973892212	192.39832878112793	0.90919465	552.96
SA38_EXP_1	770	541.7943954467773	262.1543884277344	0.9994716	553.68
SA38_EXP_1	771	625.9022235870361	263.0624198913574	0.99760485	554.4
SA38_EXP_1	772	632.257080078125	228.3215618133545	0.99975103	555.12
SA38_EXP_1	773	635.2150917053223	211.45998001098633	0.9996314	555.84
SA38_EXP_1	774	637.1222972869873	211.5578842163086	0.9983942	556.56
SA38_EXP_1	775	634.1558933258057	249.90283012390137	0.9997582	557.28
SA38_EXP_1	776	643.8753128051758	253.5509490966797	0.9758042	558.0
SA38_EXP_1	777	513.1815910339355	295.38780212402344	0.9980386	558.72
SA38_EXP_1	778	357.27827548980713	364.7299861907959	0.9875388	559.44
SA38_EXP_1	779	321.148157119751	396.28612518310547	0.63763154	560.16
SA38_EXP_1	780	676.7680168151855	381.3636589050293	0.0027654804	560.88
SA38_EXP_1	781	677.0289421081543	381.32469177246094	0.001020373	561.6
SA38_EXP_1	782	675.5135536193848	378.56483459472656	0.015622303	562.32
SA38_EXP_1	783	676.2422561645508	382.27489471435547	0.026576966	563.04
SA38_EXP_1	784	676.1942863464355	382.59172439575195	0.007355701	563.76
SA38_EXP_1	785	675.9575843811035	375.9235954284668	0.0014209719	564.48
SA38_EXP_1	786	677.1144390106201	379.71739768981934	0.001087906	565.2
SA38_EXP_1	787	676.2690544128418	373.96053314208984	0.0038018657	565.92
SA38_EXP_1	788	675.7588863372803	377.82660484313965	0.0045877057	566.64
SA38_EXP_1	789	676.1531352996826	384.2645072937012	0.0026444434	567.36
SA38_EXP_1	790	670.0091361999512	333.1204605102539	0.00032542465	568.08
SA38_EXP_1	791	676.0190010070801	375.0868034362793	0.0008552737	568.8
SA38_EXP_1	792	676.3716220855713	380.8077049255371	0.0014508388	569.52
SA38_EXP_1	793	676.1278629302979	381.6596031188965	0.0014307506	570.24
SA38_EXP_1	794	676.755952835083	381.15111351013184	0.00064191024	570.96
SA38_EXP_1	795	676.5359878540039	380.6396484375	0.0005135554	571.68
SA38_EXP_1	796	676.6180992126465	382.94154167175293	0.0016952212	572.4
SA38_EXP_1	797	676.8504619598389	381.6566848754883	0.0035893538	573.12
SA38_EXP_1	798	676.0090827941895	380.6276321411133	0.019214727	573.84
SA38_EXP_1	799	675.0773429870605	376.644344329834	0.0061396947	574.56
SA38_EXP_1	800	676.8352031707764	384.42492485046387	0.00275623	575.28
SA38_EXP_1	801	676.1680126190186	385.4677963256836	0.0037745007	576.0
SA38_EXP_1	802	677.3758888244629	384.77067947387695	0.00070637016	576.72
SA38_EXP_1	803	676.3546943664551	383.7517547607422	0.0015584581	577.44
SA38_EXP_1	804	676.4020919799805	381.25877380371094	0.0005882916	578.16
SA38_EXP_1	805	676.7999649047852	381.7597961425781	0.00090951944	578.88
SA38_EXP_1	806	676.3606071472168	380.6512928009033	0.0005939821	579.6
SA38_EXP_1	807	676.4806747436523	385.2933883666992	0.0056240456	580.32
SA38_EXP_1	808	676.5531063079834	383.05824279785156	0.004987856	581.04
SA38_EXP_1	809	676.0635375976562	373.14233779907227	0.00025494833	581.76
SA38_EXP_1	810	675.7746696472168	376.885986328125	0.0077665746	582.48
SA38_EXP_1	811	676.0616302490234	381.2154293060303	0.0006339681	583.2
SA38_EXP_1	812	677.1661281585693	383.349609375	0.00038775714	583.92
SA38_EXP_1	813	676.5252113342285	383.8780975341797	0.0008718711	584.64
SA38_EXP_1	814	676.7929553985596	382.38378524780273	0.0038247486	585.36
SA38_EXP_1	815	676.3646125793457	381.40331268310547	0.026428906	586.08
SA38_EXP_1	816	676.8593788146973	382.5567626953125	0.00039945618	586.8
SA38_EXP_1	817	677.5880813598633	382.89027214050293	0.0020436477	587.52
SA38_EXP_1	818	676.4688491821289	380.8177185058594	0.0016205149	588.24
SA38_EXP_1	819	676.6811847686768	381.9317436218262	0.001080324	588.96
SA38_EXP_1	820	676.9414901733398	384.0128231048584	0.0006216816	589.68
SA38_EXP_1	821	677.3300170898438	383.1936264038086	8.768442e-05	590.4
SA38_EXP_1	822	322.90334701538086	414.052791595459	0.0001378777	591.12
SA38_EXP_1	823	676.3766765594482	383.43913078308105	0.00022319025	591.84
SA38_EXP_1	824	676.3139724731445	383.01475524902344	0.021486258	592.56
SA38_EXP_1	825	675.8560180664062	375.8740425109863	0.0005100449	593.28
SA38_EXP_1	826	676.5446662902832	381.0271453857422	0.0002531366	594.0
SA38_EXP_1	827	676.6330718994141	382.0876121520996	0.0055009937	594.72
SA38_EXP_1	828	676.9199371337891	382.7767753601074	0.00032301582	595.44
SA38_EXP_1	829	677.4027824401855	382.6852226257324	0.00019133954	596.16
SA38_EXP_1	830	675.8101463317871	375.1365280151367	0.0032592586	596.88
SA38_EXP_1	831	675.9078025817871	376.21124267578125	0.0063119004	597.6
SA38_EXP_1	832	676.8908023834229	383.52087020874023	0.00043496207	598.32
SA38_EXP_1	833	675.1871109008789	377.3210334777832	0.002328624	599.04
SA38_EXP_1	834	676.6776084899902	381.9249629974365	0.0017932993	599.76
SA38_EXP_1	835	676.8054008483887	381.0740089416504	0.001026147	600.48
SA38_EXP_1	836	677.1204948425293	382.30167388916016	0.00053494214	601.2
SA38_EXP_1	837	676.1696815490723	382.8973960876465	0.005387835	601.92
SA38_EXP_1	838	676.7226219177246	380.7926559448242	0.0005979349	602.64
SA38_EXP_1	839	676.6092300415039	381.24369621276855	0.0011728426	603.36
SA38_EXP_1	840	676.3597011566162	371.52706146240234	0.012310708	604.08
SA38_EXP_1	841	677.1714687347412	374.0375518798828	0.00027074077	604.8
SA38_EXP_1	842	676.7010688781738	381.46305084228516	0.003198104	605.52
SA38_EXP_1	843	676.7311096191406	382.72539138793945	0.0016784375	606.24
SA38_EXP_1	844	676.5543937683105	384.04523849487305	0.015179293	606.96
SA38_EXP_1	845	676.555347442627	383.10808181762695	0.0033938936	607.68
SA38_EXP_1	846	676.8598079681396	382.6241111755371	0.0003417926	608.4
SA38_EXP_1	847	676.2901306152344	375.7755947113037	0.00040507308	609.12
SA38_EXP_1	848	675.4656791687012	375.6510829925537	0.001932375	609.84
SA38_EXP_1	849	676.5788078308105	381.54696464538574	0.000605357	610.56
SA38_EXP_1	850	675.513505935669	376.11891746520996	0.0003704936	611.28
SA38_EXP_1	851	676.9156455993652	381.1776638031006	0.0014883575	612.0
SA38_EXP_1	852	676.3200759887695	373.59277725219727	0.0033844798	612.72
SA38_EXP_1	853	676.7916202545166	379.7921562194824	0.0007186072	613.44
SA38_EXP_1	854	676.3082504272461	381.0648536682129	0.00090921187	614.16
SA38_EXP_1	855	675.2954006195068	379.0627670288086	0.006784744	614.88
SA38_EXP_1	856	322.33617305755615	413.9414978027344	0.00022312344	615.6
SA38_EXP_1	857	675.4726886749268	373.9332962036133	0.00040607285	616.32
SA38_EXP_1	858	676.2247085571289	373.0132484436035	0.0004473169	617.04
SA38_EXP_1	859	677.2708892822266	383.94018173217773	0.00043484394	617.76
SA38_EXP_1	860	676.8234729766846	381.8792152404785	0.003989604	618.48
SA38_EXP_1	861	676.3493061065674	381.57031059265137	0.07670264	619.2
SA38_EXP_1	862	676.1120796203613	382.68808364868164	0.00061735243	619.92
SA38_EXP_1	863	676.6132354736328	382.069616317749	7.617174e-05	620.64
SA38_EXP_1	864	323.583984375	407.07115173339844	0.00012094233	621.36
SA38_EXP_1	865	675.4960060119629	376.1576271057129	0.0042498927	622.08
SA38_EXP_1	866	676.7918586730957	382.0656108856201	0.001967665	622.8
SA38_EXP_1	867	676.633358001709	382.6090908050537	0.0053823134	623.52
SA38_EXP_1	868	676.5181064605713	380.72519302368164	0.015257667	624.24
SA38_EXP_1	869	676.9269466400146	381.11437797546387	0.006707436	624.96
SA38_EXP_1	870	676.5653610229492	381.3750457763672	0.0027143995	625.68
SA38_EXP_1	871	676.5879154205322	381.81615829467773	0.0024973429	626.4
SA38_EXP_1	872	676.4829635620117	381.5302848815918	0.0007186733	627.12
SA38_EXP_1	873	676.070499420166	380.4861259460449	0.0551968	627.84
SA38_EXP_1	874	676.5770435333252	382.3798656463623	0.00073021586	628.56
SA38_EXP_1	875	675.6056308746338	375.0875473022461	0.0016966598	629.28
SA38_EXP_1	876	675.4590511322021	381.3470649719238	0.16925168	630.0
SA38_EXP_1	877	675.7540702819824	376.8939971923828	0.008658042	630.72
SA38_EXP_1	878	676.2166976928711	375.7738494873047	0.0016917259	631.44
SA38_EXP_1	879	676.6254425048828	383.04988861083984	0.0005991437	632.16
SA38_EXP_1	880	676.9199848175049	379.18235778808594	0.00016058287	632.88
SA38_EXP_1	881	675.5602359771729	377.0793914794922	0.0019559984	633.6
SA38_EXP_1	882	676.5010833740234	382.48809814453125	0.00039547432	634.32
SA38_EXP_1	883	676.5437126159668	381.2266159057617	0.0026717633	635.04
SA38_EXP_1	884	676.4094352722168	382.1261501312256	0.0035243107	635.76
SA38_EXP_1	885	634.605073928833	390.1608467102051	6.9463116e-05	636.48
SA38_EXP_1	886	675.9143352508545	382.608003616333	0.0027503385	637.2
SA38_EXP_1	887	676.6136169433594	381.4362144470215	0.00023553836	637.92
SA38_EXP_1	888	676.2576103210449	382.2056007385254	0.00034510082	638.64
SA38_EXP_1	889	676.8262386322021	382.38813400268555	0.0005523931	639.36
SA38_EXP_1	890	676.0613441467285	381.7563056945801	0.002570027	640.08
SA38_EXP_1	891	676.3108253479004	381.06096267700195	0.0038417669	640.8
SA38_EXP_1	892	676.5462398529053	380.64502716064453	0.0012359029	641.52
SA38_EXP_1	893	677.0147323608398	383.13182830810547	0.0011825226	642.24
SA38_EXP_1	894	675.3599643707275	377.0185089111328	0.0014214002	642.96
SA38_EXP_1	895	676.3813018798828	381.5386962890625	0.001960845	643.68
SA38_EXP_1	896	676.9755840301514	382.9314994812012	0.001767012	644.4
SA38_EXP_1	897	677.4228096008301	384.8001480102539	0.00092330994	645.12
SA38_EXP_1	898	676.2274742126465	382.18557357788086	0.00057863776	645.84
SA38_EXP_1	899	676.7629623413086	381.07080459594727	0.00082256936	646.56
SA38_EXP_1	900	676.524829864502	380.738582611084	0.00038319622	647.28
SA38_EXP_1	901	676.9604682922363	381.2866401672363	0.00085926487	648.0
SA38_EXP_1	902	676.5687942504883	379.4769287109375	0.0016118445	648.72
SA38_EXP_1	903	676.9015312194824	383.3405113220215	0.005647154	649.44
SA38_EXP_1	904	676.6229629516602	382.9900360107422	0.22491452	650.16
SA38_EXP_1	905	675.6742000579834	376.7069435119629	0.0020802044	650.88
SA38_EXP_1	906	676.6119956970215	383.162841796875	0.0056805983	651.6
SA38_EXP_1	907	675.553035736084	341.22608184814453	0.00030300344	652.32
SA38_EXP_1	908	676.0035991668701	373.3087348937988	0.0004135256	653.04
SA38_EXP_1	909	677.0350933074951	382.16174125671387	0.00014794705	653.76
SA38_EXP_1	910	676.5122413635254	383.68743896484375	0.00026306647	654.48
SA38_EXP_1	911	676.5498161315918	384.0361976623535	0.0024961247	655.2
SA38_EXP_1	912	675.9120941162109	380.96351623535156	0.0027432707	655.92
SA38_EXP_1	913	676.9196033477783	381.32062911987305	0.0012262524	656.64
SA38_EXP_1	914	676.9440650939941	383.53320121765137	0.00044229245	657.36
SA38_EXP_1	915	676.6249179840088	381.8431091308594	0.0033413616	658.08
SA38_EXP_1	916	675.8175849914551	375.0491237640381	0.00047301897	658.8
SA38_EXP_1	917	676.2637138366699	383.43955993652344	0.014927566	659.52
SA38_EXP_1	918	323.4971046447754	407.76575088500977	0.00041152744	660.24
SA38_EXP_1	919	676.5697479248047	384.2310905456543	0.0007516744	660.96
SA38_EXP_1	920	676.3118743896484	383.7913513183594	0.0036927566	661.68
SA38_EXP_1	921	676.2919425964355	382.3762321472168	0.0009797716	662.4
SA38_EXP_1	922	324.03974533081055	407.6172065734863	0.00026082946	663.12
SA38_EXP_1	923	676.8242835998535	382.6548957824707	0.00060062454	663.84
SA38_EXP_1	924	676.5444278717041	380.70716857910156	0.00034936328	664.56
SA38_EXP_1	925	676.2904167175293	374.8051643371582	0.00106281	665.28
SA38_EXP_1	926	323.1776714324951	407.88914680480957	0.00011900452	666.0
SA38_EXP_1	927	676.6617774963379	379.6534824371338	0.001206315	666.72
SA38_EXP_1	928	677.3477554321289	382.50200271606445	0.000110803085	667.44
SA38_EXP_1	929	676.3741970062256	381.1751174926758	0.0023005346	668.16
SA38_EXP_1	930	676.3996124267578	379.98619079589844	0.0021119767	668.88
SA38_EXP_1	931	676.0645866394043	379.98321533203125	0.0034246235	669.6
SA38_EXP_1	932	675.669527053833	377.2817802429199	0.0027266897	670.32
SA38_EXP_1	933	677.5613784790039	383.09560775756836	0.00028187197	671.04
SA38_EXP_1	934	675.559139251709	374.4628143310547	0.002184624	671.76
SA38_EXP_1	935	677.1620750427246	381.9946002960205	0.0006576665	672.48
SA38_EXP_1	936	323.69041442871094	408.206090927124	0.00077194284	673.2
SA38_EXP_1	937	676.502275466919	380.8309078216553	0.00051922543	673.92
SA38_EXP_1	938	633.4300994873047	381.223783493042	9.2097536e-05	674.64
SA38_EXP_1	939	676.614236831665	380.0657844543457	0.00043913347	675.36
SA38_EXP_1	940	676.5177726745605	381.61505699157715	0.0018337448	676.08
SA38_EXP_1	941	677.2772789001465	384.2270851135254	0.00016254828	676.8
SA38_EXP_1	942	676.844596862793	381.21700286865234	0.00030133198	677.52
SA38_EXP_1	943	675.4013061523438	340.58549880981445	0.000673002	678.24
SA38_EXP_1	944	675.7397174835205	377.21938133239746	0.009323299	678.96
SA38_EXP_1	945	676.0701179504395	381.8151569366455	0.014323768	679.68
SA38_EXP_1	946	675.9908676147461	380.09854316711426	0.006227118	680.4
SA38_EXP_1	947	675.0511169433594	380.9571075439453	0.10865363	681.12
SA38_EXP_1	948	675.800895690918	379.8201656341553	0.05222628	681.84
SA38_EXP_1	949	677.1052360534668	382.29475021362305	0.00018535454	682.56
SA38_EXP_1	950	676.4298439025879	382.0619773864746	0.0072199698	683.28
SA38_EXP_1	951	676.9067764282227	382.4220085144043	0.011280444	684.0
SA38_EXP_1	952	676.0087013244629	376.24317169189453	0.002884417	684.72
SA38_EXP_1	953	675.5859851837158	378.6954116821289	0.02803485	685.44
SA38_EXP_1	954	676.3729095458984	380.95739364624023	0.00041624284	686.16
SA38_EXP_1	955	322.56693840026855	408.16823959350586	0.00065105595	686.88
SA38_EXP_1	956	676.2474060058594	380.89694023132324	0.010706649	687.6
SA38_EXP_1	957	676.8114566802979	381.7584228515625	0.00023551816	688.32
SA38_EXP_1	958	676.4707565307617	381.94201469421387	0.0010195888	689.04
SA38_EXP_1	959	675.8293628692627	382.68771171569824	0.117557324	689.76
SA38_EXP_1	960	674.7148990631104	379.21560287475586	0.03922968	690.48
SA38_EXP_1	961	675.3184795379639	381.6833209991455	0.030126257	691.2
SA38_EXP_1	962	676.3878345489502	382.5299549102783	0.118647	691.92
SA38_EXP_1	963	675.266170501709	378.56414794921875	0.04016419	692.64
SA38_EXP_1	964	676.2219429016113	382.6307487487793	0.15899922	693.36
SA38_EXP_1	965	676.9908905029297	382.36827850341797	0.019481927	694.08
SA38_EXP_1	966	676.3740539550781	383.3070373535156	0.013172694	694.8
SA38_EXP_1	967	677.100133895874	380.1741600036621	0.00023390913	695.52
SA38_EXP_1	968	676.7649173736572	381.3274383544922	0.0007708212	696.24
SA38_EXP_1	969	676.6085624694824	380.3392696380615	0.017163336	696.96
SA38_EXP_1	970	676.1594772338867	381.40740394592285	0.010987912	697.68
SA38_EXP_1	971	677.5470733642578	382.7626132965088	0.00012943184	698.4
SA38_EXP_1	972	677.7915954589844	382.8251838684082	0.00020843525	699.12
SA38_EXP_1	973	676.9650459289551	382.3491954803467	0.00014609739	699.84
SA38_EXP_1	974	676.7209053039551	383.46141815185547	0.00044970925	700.56
SA38_EXP_1	975	676.0851383209229	381.6281032562256	0.0008319522	701.28
SA38_EXP_1	976	676.6843795776367	381.69713973999023	0.0073305154	702.0
SA38_EXP_1	977	676.4935493469238	382.0887565612793	0.0005979577	702.72
SA38_EXP_1	978	677.0481109619141	382.32839584350586	0.0008471087	703.44
SA38_EXP_1	979	676.4682769775391	382.4634647369385	0.007204401	704.16
SA38_EXP_1	980	677.2080421447754	381.4361572265625	0.000116355455	704.88
SA38_EXP_1	981	676.8974304199219	381.4332962036133	0.00012883414	705.6
SA38_EXP_1	982	676.570987701416	384.2198181152344	0.00060760876	706.32
SA38_EXP_1	983	676.2965202331543	379.3417739868164	0.000113871065	707.04
SA38_EXP_1	984	676.6379356384277	382.359037399292	0.00014889498	707.76
SA38_EXP_1	985	676.0185241699219	375.2977466583252	0.014740547	708.48
SA38_EXP_1	986	676.3993263244629	381.7363929748535	0.001110386	709.2
SA38_EXP_1	987	676.2953758239746	382.2981834411621	0.012469296	709.92
SA38_EXP_1	988	676.1436462402344	381.141357421875	0.011252866	710.64
SA38_EXP_1	989	676.8143653869629	383.4553527832031	0.0056469776	711.36
SA38_EXP_1	990	322.2311019897461	407.13807106018066	0.00015722115	712.08
SA38_EXP_1	991	677.2631645202637	380.9424018859863	0.00016041267	712.8
SA38_EXP_1	992	676.7425060272217	380.81491470336914	0.0002778052	713.52
SA38_EXP_1	993	676.8098831176758	382.50022888183594	0.0020344208	714.24
SA38_EXP_1	994	676.1062622070312	381.1391258239746	0.0006384362	714.96
SA38_EXP_1	995	676.5306949615479	381.3138771057129	0.001132589	715.68
SA38_EXP_1	996	676.5542984008789	382.86389350891113	0.0016333776	716.4
SA38_EXP_1	997	676.9914627075195	383.8316345214844	0.07301273	717.12
SA38_EXP_1	998	322.22986221313477	408.91651153564453	0.0002364713	717.84
SA38_EXP_1	999	676.8247604370117	375.70484161376953	0.0005250111	718.56
SA38_EXP_1	1000	677.1482467651367	381.1838722229004	0.00016615012	719.28
SA38_EXP_1	1001	676.5185832977295	383.3072090148926	0.0020280269	720.0
SA38_EXP_1	1002	676.3092994689941	382.1205711364746	0.009346454	720.72
SA38_EXP_1	1003	676.9698143005371	382.02235221862793	0.011275553	721.44
SA38_EXP_1	1004	676.7301082611084	382.8596878051758	0.00180877	722.16
SA38_EXP_1	1005	321.6855049133301	415.6392574310303	0.00022607627	722.88
SA38_EXP_1	1006	322.1687078475952	408.2727813720703	0.00011962344	723.6
SA38_EXP_1	1007	676.5415191650391	380.7814693450928	0.011864346	724.32
SA38_EXP_1	1008	322.21038341522217	407.7223491668701	0.00010856657	725.04
SA38_EXP_1	1009	676.0183334350586	375.66298484802246	0.0017594645	725.76
SA38_EXP_1	1010	677.1955490112305	382.1979331970215	0.00036180313	726.48
SA38_EXP_1	1011	676.8230438232422	381.1945152282715	0.00020400036	727.2
SA38_EXP_1	1012	676.7753601074219	383.6221218109131	0.001984844	727.92
SA38_EXP_1	1013	676.8487453460693	384.9877166748047	0.021164712	728.64
SA38_EXP_1	1014	676.7597198486328	382.1220588684082	0.00019517848	729.36
SA38_EXP_1	1015	676.3320922851562	383.5038757324219	0.06366554	730.08
SA38_EXP_1	1016	676.6087532043457	380.42115211486816	0.0008445249	730.8
SA38_EXP_1	1017	676.8823146820068	381.30743980407715	0.00077001215	731.52
SA38_EXP_1	1018	676.1365413665771	380.7556343078613	0.005078938	732.24
SA38_EXP_1	1019	676.6586303710938	382.78392791748047	0.0005700659	732.96
SA38_EXP_1	1020	676.2936592102051	374.7857666015625	0.000780989	733.68
SA38_EXP_1	1021	676.8286228179932	380.10881423950195	0.0001609919	734.4
SA38_EXP_1	1022	677.1706581115723	382.3477363586426	0.00011002734	735.12
SA38_EXP_1	1023	676.62353515625	382.6149559020996	0.004092003	735.84
SA38_EXP_1	1024	676.7887115478516	383.5880470275879	0.00094746967	736.56
SA38_EXP_1	1025	676.3670921325684	382.35809326171875	0.010182069	737.28
SA38_EXP_1	1026	677.0856857299805	381.1365509033203	0.0013325601	738.0
SA38_EXP_1	1027	677.1918296813965	381.5284824371338	0.00029029336	738.72
SA38_EXP_1	1028	676.4816761016846	381.1033344268799	0.013457941	739.44
SA38_EXP_1	1029	676.8709182739258	381.75825119018555	0.0032517172	740.16
SA38_EXP_1	1030	676.975679397583	380.4447555541992	0.00038094202	740.88
SA38_EXP_1	1031	675.7589817047119	376.2626552581787	0.0035296804	741.6
SA38_EXP_1	1032	675.2594470977783	377.40260124206543	0.07738881	742.32
SA38_EXP_1	1033	676.5642166137695	381.1937713623047	0.0011790134	743.04
SA38_EXP_1	1034	676.0025024414062	374.2193412780762	0.0009817675	743.76
SA38_EXP_1	1035	675.9243011474609	380.3514003753662	0.0029058144	744.48
SA38_EXP_1	1036	676.1950492858887	378.2988739013672	0.03440024	745.2
SA38_EXP_1	1037	676.326847076416	381.7946434020996	0.016265064	745.92
SA38_EXP_1	1038	675.3218173980713	375.13349533081055	0.0049441303	746.64
SA38_EXP_1	1039	675.566577911377	373.3525085449219	0.00019453972	747.36
SA38_EXP_1	1040	675.9525775909424	375.07126808166504	0.0007486334	748.08
SA38_EXP_1	1041	676.3408660888672	375.5296325683594	0.0007184908	748.8
SA38_EXP_1	1042	676.8085479736328	384.1055488586426	0.0013961145	749.52
SA38_EXP_1	1043	675.7904052734375	376.0264778137207	0.00710597	750.24
SA38_EXP_1	1044	676.6092300415039	380.68851470947266	0.0008429266	750.96
SA38_EXP_1	1045	322.5860834121704	415.20435333251953	0.00018573191	751.68
SA38_EXP_1	1046	491.0046577453613	36.83652877807617	0.00045996884	752.4
SA38_EXP_1	1047	676.2618541717529	384.1054630279541	0.015798502	753.12
SA38_EXP_1	1048	676.5172004699707	382.21263885498047	0.00039510825	753.84
SA38_EXP_1	1049	675.8001327514648	381.2203788757324	0.01750589	754.56
SA38_EXP_1	1050	676.690673828125	381.741886138916	0.011505243	755.28
SA38_EXP_1	1051	676.6765594482422	379.6647834777832	0.015003863	756.0
SA38_EXP_1	1052	676.2898921966553	382.0491600036621	0.051035658	756.72
SA38_EXP_1	1053	676.2274265289307	381.3368797302246	0.15670256	757.44
SA38_EXP_1	1054	676.2254238128662	382.5845718383789	0.07525115	758.16
SA38_EXP_1	1055	675.4048347473145	378.9264106750488	0.01661967	758.88
SA38_EXP_1	1056	676.7111301422119	381.3852882385254	0.0022329914	759.6
SA38_EXP_1	1057	676.203441619873	380.5879783630371	0.0046468982	760.32
SA38_EXP_1	1058	675.8683204650879	381.2827491760254	0.044430055	761.04
SA38_EXP_1	1059	322.11267948150635	397.9551887512207	0.7249877	761.76
SA38_EXP_1	1060	675.1438140869141	378.81242752075195	0.02039241	762.48
SA38_EXP_1	1061	675.6288528442383	375.19689559936523	0.00041492755	763.2
SA38_EXP_1	1062	675.398063659668	376.4552307128906	0.0022718864	763.92
SA38_EXP_1	1063	676.6458511352539	382.4215793609619	0.0005634788	764.64
SA38_EXP_1	1064	676.3466835021973	381.3731575012207	0.03406403	765.36
SA38_EXP_1	1065	677.0413875579834	382.50904083251953	0.0002492368	766.08
SA38_EXP_1	1066	676.7224311828613	380.9238052368164	0.0028017487	766.8
SA38_EXP_1	1067	676.5679359436035	382.3065376281738	0.0011833913	767.52
SA38_EXP_1	1068	677.0039558410645	381.67367935180664	0.007262021	768.24
SA38_EXP_1	1069	322.5776433944702	408.8331699371338	0.000500871	768.96
SA38_EXP_1	1070	676.963996887207	384.7949409484863	0.003952065	769.68
SA38_EXP_1	1071	676.5069961547852	382.8998565673828	0.0055109668	770.4
SA38_EXP_1	1072	677.1515846252441	381.7301845550537	0.00014149754	771.12
SA38_EXP_1	1073	676.9758224487305	382.41199493408203	0.0015821945	771.84
SA38_EXP_1	1074	676.5913009643555	383.21828842163086	0.002108643	772.56
SA38_EXP_1	1075	676.9895553588867	382.87336349487305	0.0046680975	773.28
SA38_EXP_1	1076	675.7554531097412	378.05219650268555	0.0011761048	774.0
SA38_EXP_1	1077	677.0024299621582	381.8321228027344	0.00083345466	774.72
SA38_EXP_1	1078	676.5562057495117	380.74238777160645	0.001666825	775.44
SA38_EXP_1	1079	676.7891883850098	383.12644958496094	0.03840965	776.16
SA38_EXP_1	1080	676.1990547180176	374.3935775756836	0.0007990074	776.88
SA38_EXP_1	1081	675.4365921020508	377.7322196960449	0.0019386719	777.6
SA38_EXP_1	1082	675.8699417114258	379.40271377563477	0.053326152	778.32
SA38_EXP_1	1083	323.2930660247803	406.8313407897949	0.0004522837	779.04
SA38_EXP_1	1084	676.3688087463379	382.4962520599365	0.0056018545	779.76
SA38_EXP_1	1085	676.1550903320312	383.8307189941406	0.002026202	780.48
SA38_EXP_1	1086	677.0067691802979	380.68084716796875	0.0015539452	781.2
SA38_EXP_1	1087	675.8984565734863	382.51487731933594	0.0051948163	781.92
SA38_EXP_1	1088	677.1997451782227	382.6330375671387	0.0013611809	782.64
SA38_EXP_1	1089	676.5270709991455	375.91612815856934	0.0009131905	783.36
SA38_EXP_1	1090	676.7943382263184	381.69668197631836	0.00020258111	784.08
SA38_EXP_1	1091	676.3579845428467	382.2982978820801	0.006219032	784.8
SA38_EXP_1	1092	676.4707565307617	381.12613677978516	0.012886971	785.52
SA38_EXP_1	1093	676.5235900878906	382.10838317871094	0.0010220446	786.24
SA38_EXP_1	1094	676.6550540924072	381.5840148925781	0.00052520575	786.96
SA38_EXP_1	1095	677.5970458984375	381.4866828918457	0.00017457479	787.68
SA38_EXP_1	1096	677.059268951416	381.20238304138184	0.0013891794	788.4
SA38_EXP_1	1097	677.1252632141113	384.567232131958	0.00010412899	789.12
SA38_EXP_1	1098	676.4517784118652	383.8261413574219	0.002417886	789.84
SA38_EXP_1	1099	634.8587036132812	388.6467933654785	0.00031681638	790.56
SA38_EXP_1	1100	676.594066619873	382.3045349121094	0.0019544687	791.28
SA38_EXP_1	1101	676.9217491149902	382.49648094177246	0.015967436	792.0
SA38_EXP_1	1102	676.1545181274414	379.83741760253906	0.007037769	792.72
SA38_EXP_1	1103	676.4413833618164	381.6076469421387	0.000766821	793.44
SA38_EXP_1	1104	676.5194892883301	374.9795150756836	0.0004455984	794.16
SA38_EXP_1	1105	676.2175559997559	381.30483627319336	0.00018440421	794.88
SA38_EXP_1	1106	676.6837120056152	381.9671058654785	0.004894989	795.6
SA38_EXP_1	1107	677.261209487915	380.84278106689453	0.0004261211	796.32
SA38_EXP_1	1108	676.6020774841309	381.0215663909912	0.00087749504	797.04
SA38_EXP_1	1109	676.6510963439941	381.26129150390625	0.044978585	797.76
SA38_EXP_1	1110	677.6169776916504	382.3890495300293	5.1911065e-05	798.48
SA38_EXP_1	1111	676.5710830688477	381.73301696777344	0.047017436	799.2
SA38_EXP_1	1112	676.4925956726074	381.9097423553467	0.0014684211	799.92
SA38_EXP_1	1113	677.2442817687988	382.69434928894043	0.0005041259	800.64
SA38_EXP_1	1114	676.9359111785889	380.9008026123047	0.00071965164	801.36
SA38_EXP_1	1115	675.8065223693848	374.8212432861328	0.0006467979	802.08
SA38_EXP_1	1116	676.3344764709473	381.4146423339844	0.0037574552	802.8
SA38_EXP_1	1117	676.314115524292	381.3021469116211	0.0003045828	803.52
SA38_EXP_1	1118	676.7169952392578	380.1114749908447	0.00027947992	804.24
SA38_EXP_1	1119	676.9044399261475	381.72529220581055	0.0013189097	804.96
SA38_EXP_1	1120	676.8795967102051	381.8463134765625	0.0018352903	805.68
SA38_EXP_1	1121	676.3096809387207	381.8821907043457	0.0044341693	806.4
SA38_EXP_1	1122	674.9896049499512	376.64594650268555	0.0035087413	807.12
SA38_EXP_1	1123	676.0607242584229	379.67199325561523	0.014783644	807.84
SA38_EXP_1	1124	676.0782241821289	381.5592956542969	0.0026153615	808.56
SA38_EXP_1	1125	677.1309852600098	379.7761058807373	0.00027171202	809.28
SA38_EXP_1	1126	676.8195152282715	382.2502326965332	0.0020834308	810.0
SA38_EXP_1	1127	676.7227172851562	380.1801109313965	0.021481698	810.72
SA38_EXP_1	1128	676.0453224182129	376.8921089172363	0.0032817316	811.44
SA38_EXP_1	1129	676.8507957458496	380.3932857513428	0.00042138045	812.16
SA38_EXP_1	1130	676.0668754577637	380.5078411102295	0.001194771	812.88
SA38_EXP_1	1131	675.9810447692871	375.97463607788086	0.0032088752	813.6
SA38_EXP_1	1132	677.2527694702148	381.2347412109375	0.00014266047	814.32
SA38_EXP_1	1133	676.9265651702881	381.01624488830566	0.0002064951	815.04
SA38_EXP_1	1134	676.2249946594238	379.0027141571045	0.0010336407	815.76
SA38_EXP_1	1135	676.2770652770996	379.1309452056885	0.00025738284	816.48
SA38_EXP_1	1136	677.0479679107666	381.5263366699219	0.0001471252	817.2
SA38_EXP_1	1137	676.853609085083	384.14517402648926	0.048184827	817.92
SA38_EXP_1	1138	677.3218631744385	382.4143409729004	0.00011392558	818.64
SA38_EXP_1	1139	676.9152641296387	382.8998279571533	0.01722538	819.36
SA38_EXP_1	1140	676.3807773590088	381.78643226623535	0.1595143	820.08
SA38_EXP_1	1141	675.2750396728516	379.8295211791992	0.07312326	820.8
SA38_EXP_1	1142	676.4881134033203	382.7043914794922	0.066861935	821.52
SA38_EXP_1	1143	676.1817932128906	382.94689178466797	0.059054133	822.24
SA38_EXP_1	1144	674.9945163726807	382.6943778991699	0.018485913	822.96
SA38_EXP_1	1145	676.60813331604	381.8136405944824	0.0022218812	823.68
SA38_EXP_1	1146	676.1611938476562	381.9943141937256	0.002771834	824.4
SA38_EXP_1	1147	676.298189163208	381.6339111328125	0.011809687	825.12
SA38_EXP_1	1148	675.6173610687256	381.25682830810547	0.055656143	825.84
SA38_EXP_1	1149	676.0752201080322	381.99697494506836	0.0018870762	826.56
SA38_EXP_1	1150	675.1446723937988	378.20634841918945	0.005626332	827.28
SA38_EXP_1	1151	677.0732879638672	379.9734306335449	0.002133228	828.0
SA38_EXP_1	1152	676.5910148620605	381.476526260376	0.00026099765	828.72
SA38_EXP_1	1153	676.7318725585938	383.53076934814453	0.00037781685	829.44
SA38_EXP_1	1154	676.9043922424316	384.70458984375	0.0017448696	830.16
SA38_EXP_1	1155	677.2853851318359	381.47120475769043	0.0002195965	830.88
SA38_EXP_1	1156	636.0201835632324	384.5603370666504	0.00034704345	831.6
SA38_EXP_1	1157	676.1455535888672	381.2377166748047	0.006465839	832.32
SA38_EXP_1	1158	677.3555755615234	383.8290309906006	0.0005517727	833.04
SA38_EXP_1	1159	676.3595581054688	379.93486404418945	0.00022802419	833.76
SA38_EXP_1	1160	675.8449554443359	382.4212074279785	0.0047562695	834.48
SA38_EXP_1	1161	676.5181064605713	380.32052993774414	0.0063277404	835.2
SA38_EXP_1	1162	676.7279624938965	381.61508560180664	0.009910314	835.92
SA38_EXP_1	1163	676.8537521362305	382.5434875488281	0.0020849758	836.64
SA38_EXP_1	1164	676.733922958374	382.7511692047119	0.0012588307	837.36
SA38_EXP_1	1165	676.203203201294	381.96264266967773	0.0006375193	838.08
SA38_EXP_1	1166	676.2720584869385	382.6376724243164	0.000808241	838.8
SA38_EXP_1	1167	676.5865325927734	383.171968460083	0.022954421	839.52
SA38_EXP_1	1168	676.291036605835	383.38422775268555	0.006226495	840.24
SA38_EXP_1	1169	322.6046085357666	407.3795700073242	7.3099436e-05	840.96
SA38_EXP_1	1170	674.4350433349609	378.68754386901855	0.0043735323	841.68
SA38_EXP_1	1171	676.3438701629639	374.9407768249512	0.00027837974	842.4
SA38_EXP_1	1172	676.4822006225586	384.5101547241211	0.061164647	843.12
SA38_EXP_1	1173	676.5746116638184	384.2204475402832	0.005552499	843.84
SA38_EXP_1	1174	676.9943714141846	381.62318229675293	0.0006270127	844.56
SA38_EXP_1	1175	322.25492000579834	407.44500160217285	0.00010667516	845.28
SA38_EXP_1	1176	675.4172325134277	376.3048553466797	0.0031467031	846.0
SA38_EXP_1	1177	676.6429901123047	381.9319152832031	0.0070040436	846.72
SA38_EXP_1	1178	676.8365383148193	384.21692848205566	0.035795387	847.44
SA38_EXP_1	1179	677.2735595703125	384.7590637207031	0.011427271	848.16
SA38_EXP_1	1180	676.2338161468506	382.85247802734375	0.04451587	848.88
SA38_EXP_1	1181	677.0029067993164	382.6640510559082	0.0019660944	849.6
SA38_EXP_1	1182	677.613639831543	383.0195617675781	9.5159136e-05	850.32
SA38_EXP_1	1183	676.7795562744141	383.9183807373047	0.0018063928	851.04
SA38_EXP_1	1184	321.6442108154297	407.5776672363281	0.00015288506	851.76
SA38_EXP_1	1185	677.0038604736328	382.8061866760254	6.836586e-05	852.48
SA38_EXP_1	1186	678.0194282531738	383.1986331939697	0.00013044513	853.2
SA38_EXP_1	1187	676.9022941589355	382.3542594909668	0.0002783344	853.92
SA38_EXP_1	1188	677.3673057556152	381.0742378234863	0.000115912495	854.64
SA38_EXP_1	1189	676.0642051696777	370.0327491760254	0.014647142	855.36
SA38_EXP_1	1190	676.1783599853516	375.411958694458	0.001226348	856.08
SA38_EXP_1	1191	677.1609306335449	382.7148628234863	0.0008153015	856.8
SA38_EXP_1	1192	323.2593059539795	407.373104095459	0.0002766897	857.52
SA38_EXP_1	1193	677.3153305053711	381.89515113830566	0.00023394972	858.24
SA38_EXP_1	1194	675.810718536377	378.3365249633789	0.001278744	858.96
SA38_EXP_1	1195	676.4551162719727	380.65552711486816	0.0036700498	859.68
SA38_EXP_1	1196	322.0301151275635	406.483154296875	0.00016084692	860.4
SA38_EXP_1	1197	677.2563934326172	382.8702163696289	0.00057159807	861.12
SA38_EXP_1	1198	676.4532089233398	379.9379825592041	0.00033663752	861.84
SA38_EXP_1	1199	676.5666007995605	380.6922912597656	0.019733293	862.56
SA38_EXP_1	1200	675.6322860717773	374.21613693237305	0.004116471	863.28
SA38_EXP_1	1201	676.6195297241211	381.02102279663086	0.00043067863	864.0
SA38_EXP_1	1202	676.8441200256348	382.3889350891113	0.0014150795	864.72
SA38_EXP_1	1203	675.9717464447021	365.9654903411865	0.00022166311	865.44
SA38_EXP_1	1204	676.373815536499	376.1539649963379	0.0005981731	866.16
SA38_EXP_1	1205	676.6885757446289	380.1005744934082	0.00026612115	866.88
SA38_EXP_1	1206	677.1230697631836	379.07129287719727	0.00041690143	867.6
SA38_EXP_1	1207	677.169132232666	381.29899978637695	0.0006546198	868.32
SA38_EXP_1	1208	676.6378402709961	380.9297561645508	0.0036917832	869.04
SA38_EXP_1	1209	676.8241882324219	382.21435546875	0.0026806644	869.76
SA38_EXP_1	1210	675.7909774780273	381.3735580444336	0.007937389	870.48
SA38_EXP_1	1211	676.7548561096191	382.31529235839844	0.0010846211	871.2
SA38_EXP_1	1212	322.45235443115234	406.50278091430664	4.7752634e-05	871.92
SA38_EXP_1	1213	675.7571220397949	377.27691650390625	0.0021191835	872.64
SA38_EXP_1	1214	675.9024620056152	376.2547016143799	0.0025661134	873.36
SA38_EXP_1	1215	676.6350746154785	380.1697540283203	0.001381247	874.08
SA38_EXP_1	1216	676.6133785247803	381.3696098327637	0.0009337892	874.8
SA38_EXP_1	1217	676.91330909729	381.4064311981201	0.006798472	875.52
SA38_EXP_1	1218	676.6098022460938	381.17849349975586	0.008861901	876.24
SA38_EXP_1	1219	676.1611938476562	380.8626365661621	0.03648322	876.96
SA38_EXP_1	1220	676.9089698791504	381.02909088134766	0.0016832656	877.68
SA38_EXP_1	1221	676.0890483856201	376.76233291625977	0.0006233993	878.4
SA38_EXP_1	1222	675.4398822784424	377.7470397949219	0.016580144	879.12
SA38_EXP_1	1223	676.4780044555664	380.6952667236328	0.02147407	879.84
SA38_EXP_1	1224	675.9474277496338	381.65233612060547	0.0018584667	880.56
SA38_EXP_1	1225	322.89488315582275	406.9998550415039	8.066622e-05	881.28
SA38_EXP_1	1226	322.4987983703613	414.239501953125	0.00018800043	882.0
SA38_EXP_1	1227	676.8124580383301	379.2604064941406	0.022232184	882.72
SA38_EXP_1	1228	676.2897491455078	382.6483154296875	0.00700226	883.44
SA38_EXP_1	1229	676.7055034637451	381.68063163757324	0.01150297	884.16
SA38_EXP_1	1230	675.5590438842773	378.9166259765625	0.016478643	884.88
SA38_EXP_1	1231	676.3286590576172	379.66346740722656	0.0013691623	885.6
SA38_EXP_1	1232	674.7183799743652	379.82940673828125	0.031034926	886.32
SA38_EXP_1	1233	676.9038200378418	381.42093658447266	0.0033872987	887.04
SA38_EXP_1	1234	677.601146697998	382.8342819213867	9.725145e-05	887.76
SA38_EXP_1	1235	676.7239570617676	379.7218894958496	0.00048914325	888.48
SA38_EXP_1	1236	676.889705657959	383.1596374511719	0.0015103293	889.2
SA38_EXP_1	1237	675.9875297546387	382.87731170654297	0.106838025	889.92
SA38_EXP_1	1238	676.6387939453125	383.0105209350586	0.11502911	890.64
SA38_EXP_1	1239	677.0097732543945	380.31832695007324	0.0047636633	891.36
SA38_EXP_1	1240	676.6461372375488	383.2133674621582	0.0026831985	892.08
SA38_EXP_1	1241	676.1386871337891	374.4511413574219	0.0023827122	892.8
SA38_EXP_1	1242	676.874828338623	381.41218185424805	0.002170397	893.52
SA38_EXP_1	1243	677.1127700805664	379.80297088623047	0.00023782342	894.24
SA38_EXP_1	1244	677.0144462585449	381.3472366333008	0.009918889	894.96
SA38_EXP_1	1245	676.960563659668	381.98046684265137	0.00091007043	895.68
SA38_EXP_1	1246	676.6605377197266	381.49927139282227	0.0075421357	896.4
SA38_EXP_1	1247	675.6720542907715	379.9115180969238	0.06293263	897.12
SA38_EXP_1	1248	677.0650863647461	382.98608779907227	0.0012480814	897.84
SA38_EXP_1	1249	676.5847206115723	383.16967964172363	0.00047291213	898.56
SA38_EXP_1	1250	676.9109725952148	382.8318786621094	0.00047775023	899.28
SA38_EXP_1	1251	676.1592864990234	374.80567932128906	0.0013147477	900.0
SA38_EXP_1	1252	322.86832332611084	408.8586616516113	0.0008629646	900.72
SA38_EXP_1	1253	676.4596939086914	382.60382652282715	0.0009869293	901.44
SA38_EXP_1	1254	676.2032985687256	353.8184452056885	0.0027899183	902.16
SA38_EXP_1	1255	676.2215614318848	377.6814365386963	0.035955742	902.88
SA38_EXP_1	1256	677.11181640625	383.0438804626465	0.00032083862	903.6
SA38_EXP_1	1257	676.8363952636719	381.8001365661621	0.00018487338	904.32
SA38_EXP_1	1258	677.1168231964111	383.68226051330566	7.367096e-05	905.04
SA38_EXP_1	1259	677.1772861480713	382.25815773010254	9.530134e-05	905.76
SA38_EXP_1	1260	676.734447479248	380.9702682495117	0.0003699726	906.48
SA38_EXP_1	1261	676.986026763916	381.25322341918945	0.0016995231	907.2
SA38_EXP_1	1262	675.3626823425293	380.07771492004395	0.007389949	907.92
SA38_EXP_1	1263	675.6884098052979	381.42459869384766	0.02491588	908.64
SA38_EXP_1	1264	675.8957386016846	379.8948383331299	0.0075572873	909.36
SA38_EXP_1	1265	677.0909309387207	384.36424255371094	0.00081530266	910.08
SA38_EXP_1	1266	676.4598846435547	380.99876403808594	0.015568141	910.8
SA38_EXP_1	1267	676.1104583740234	382.83519744873047	0.0027713857	911.52
SA38_EXP_1	1268	676.4579772949219	383.62483978271484	0.018947592	912.24
SA38_EXP_1	1269	676.8659114837646	383.72995376586914	0.005765607	912.96
SA38_EXP_1	1270	675.8748054504395	376.6714382171631	0.0023984793	913.68
SA38_EXP_1	1271	676.9542217254639	381.40005111694336	0.012233374	914.4
SA38_EXP_1	1272	674.7992038726807	376.9420909881592	0.0030622345	915.12
SA38_EXP_1	1273	677.1594524383545	381.3377094268799	0.0003736198	915.84
SA38_EXP_1	1274	676.9412994384766	380.5401420593262	0.0009398338	916.56
SA38_EXP_1	1275	677.1267414093018	383.20518493652344	0.00012367257	917.28
SA38_EXP_1	1276	676.8142700195312	383.29670906066895	0.00045566866	918.0
SA38_EXP_1	1277	677.211856842041	381.79332733154297	0.0071826335	918.72
SA38_EXP_1	1278	670.0876235961914	336.112060546875	0.00025760234	919.44
SA38_EXP_1	1279	677.0729064941406	382.94666290283203	0.00024026506	920.16
SA38_EXP_1	1280	677.1149635314941	382.9185676574707	0.00047953185	920.88
SA38_EXP_1	1281	676.2005805969238	382.7399253845215	0.03269537	921.6
SA38_EXP_1	1282	676.1900901794434	382.17533111572266	0.0020060178	922.32
SA38_EXP_1	1283	675.1641273498535	378.4430694580078	0.001557095	923.04
SA38_EXP_1	1284	676.6657829284668	381.38580322265625	0.0014976106	923.76
SA38_EXP_1	1285	676.2363433837891	381.51323318481445	0.0024166475	924.48
SA38_EXP_1	1286	410.9303951263428	59.86934423446655	7.851055e-05	925.2
SA38_EXP_1	1287	426.03254318237305	47.025614976882935	0.0001766203	925.92
SA38_EXP_1	1288	676.3777732849121	381.0476303100586	0.0025799505	926.64
SA38_EXP_1	1289	676.3623237609863	378.665828704834	0.010480933	927.36
SA38_EXP_1	1290	324.26743507385254	407.2595500946045	0.00020605238	928.08
SA38_EXP_1	1291	676.3840198516846	376.85829162597656	0.0011697549	928.8
SA38_EXP_1	1292	422.8421688079834	43.10778737068176	0.0003047501	929.52
SA38_EXP_1	1293	677.2258758544922	381.94567680358887	0.00038639444	930.24
SA38_EXP_1	1294	675.3745555877686	377.8520965576172	0.012042764	930.96
SA38_EXP_1	1295	322.4707365036011	407.92625427246094	0.00026594917	931.68
SA38_EXP_1	1296	676.8784523010254	380.67638397216797	0.00037468667	932.4
SA38_EXP_1	1297	676.8490791320801	380.8180046081543	0.00070338324	933.12
SA38_EXP_1	1298	676.3813018798828	382.32152938842773	0.010649637	933.84
SA38_EXP_1	1299	677.0151138305664	382.72241592407227	0.00067154376	934.56
SA38_EXP_1	1300	676.9865989685059	381.39942169189453	0.0062879412	935.28
SA38_EXP_1	1301	676.9831657409668	381.37550354003906	0.0003209812	936.0
SA38_EXP_1	1302	322.51439094543457	402.24557876586914	0.04282473	936.72
SA38_EXP_1	1303	320.8669900894165	400.53537368774414	0.065676644	937.44
SA38_EXP_1	1304	321.53258323669434	399.98085021972656	0.00061585504	938.16
SA38_EXP_1	1305	321.63071632385254	402.6087284088135	0.010644362	938.88
SA38_EXP_1	1306	676.653003692627	381.8634510040283	0.0060459604	939.6
SA38_EXP_1	1307	676.2180328369141	381.4130973815918	0.04643047	940.32
SA38_EXP_1	1308	676.7166137695312	372.8960609436035	8.1356084e-05	941.04
SA38_EXP_1	1309	677.0859241485596	380.6799030303955	0.00017136929	941.76
SA38_EXP_1	1310	676.6224384307861	380.9314155578613	0.007049298	942.48
SA38_EXP_1	1311	677.1703720092773	384.83616828918457	0.0118491845	943.2
SA38_EXP_1	1312	322.4038600921631	407.8820514678955	0.00039594795	943.92
SA38_EXP_1	1313	322.27535247802734	407.0076370239258	0.00019516566	944.64
SA38_EXP_1	1314	675.3254890441895	374.8448181152344	0.000687743	945.36
SA38_EXP_1	1315	675.6402492523193	372.74728775024414	0.00031427556	946.08
SA38_EXP_1	1316	676.4847755432129	382.01271057128906	0.0014403879	946.8
SA38_EXP_1	1317	675.9252548217773	372.8946876525879	0.00047584705	947.52
SA38_EXP_1	1318	675.9620666503906	373.7947654724121	0.0005937735	948.24
SA38_EXP_1	1319	676.0883331298828	383.2389736175537	0.009072772	948.96
SA38_EXP_1	1320	676.3157844543457	383.637113571167	0.003515627	949.68
SA38_EXP_1	1321	676.5290260314941	374.4536018371582	0.0042757574	950.4
SA38_EXP_1	1322	676.8725395202637	380.06847381591797	0.013061401	951.12
SA38_EXP_1	1323	677.180290222168	381.4449691772461	0.09816562	951.84
SA38_EXP_1	1324	676.5737056732178	382.08595275878906	0.020837007	952.56
SA38_EXP_1	1325	676.1028289794922	384.4164848327637	0.025176525	953.28
SA38_EXP_1	1326	676.5959739685059	381.13059997558594	0.08731093	954.0
SA38_EXP_1	1327	675.8203983306885	382.2973823547363	0.023229698	954.72
SA38_EXP_1	1328	676.6757965087891	381.4581298828125	0.0025706796	955.44
SA38_EXP_1	1329	675.3462791442871	376.3007926940918	0.0012198613	956.16
SA38_EXP_1	1330	675.682544708252	376.7551803588867	0.006296411	956.88
SA38_EXP_1	1331	676.7168998718262	381.77656173706055	0.00058780564	957.6
SA38_EXP_1	1332	676.9458770751953	383.3704376220703	0.009500241	958.32
SA38_EXP_1	1333	676.0986328125	382.4352836608887	0.021433381	959.04
SA38_EXP_1	1334	676.2317180633545	381.1205291748047	0.0022631118	959.76
SA38_EXP_1	1335	676.9238471984863	379.78397369384766	0.00070751016	960.48
SA38_EXP_1	1336	676.9225120544434	383.115234375	0.0009634418	961.2
SA38_EXP_1	1337	676.2050151824951	380.5584526062012	0.0119891055	961.92
SA38_EXP_1	1338	676.7058372497559	380.95001220703125	0.010692089	962.64
SA38_EXP_1	1339	677.0341873168945	380.62889099121094	0.0008896598	963.36
SA38_EXP_1	1340	322.2636938095093	409.53938484191895	0.0005980477	964.08
SA38_EXP_1	1341	675.7638931274414	373.39147567749023	0.0023422695	964.8
SA38_EXP_1	1342	676.0251045227051	374.4620132446289	0.0009037128	965.52
SA38_EXP_1	1343	676.3362884521484	374.0320587158203	0.0047815763	966.24
SA38_EXP_1	1344	676.4463424682617	383.12232971191406	0.0050874753	966.96
SA38_EXP_1	1345	676.2249946594238	380.5725288391113	0.008651034	967.68
SA38_EXP_1	1346	676.6707420349121	381.80625915527344	0.0004303259	968.4
SA38_EXP_1	1347	676.764440536499	380.15416145324707	0.00075594796	969.12
SA38_EXP_1	1348	676.1992454528809	382.67955780029297	0.0039092475	969.84
SA38_EXP_1	1349	323.6260175704956	408.2373046875	0.0004633161	970.56
SA38_EXP_1	1350	676.6809940338135	373.8859748840332	0.00014315499	971.28
SA38_EXP_1	1351	676.4749526977539	380.9047794342041	0.0023350571	972.0
SA38_EXP_1	1352	676.7880439758301	382.1957588195801	0.00028269363	972.72
SA38_EXP_1	1353	676.7599105834961	381.4871406555176	0.00060469465	973.44
SA38_EXP_1	1354	676.0595321655273	382.0263862609863	0.019797137	974.16
SA38_EXP_1	1355	676.671314239502	380.44097900390625	0.00033813156	974.88
SA38_EXP_1	1356	322.87583351135254	407.33519554138184	0.00010711396	975.6
SA38_EXP_1	1357	676.3484001159668	381.3657474517822	0.0040105544	976.32
SA38_EXP_1	1358	675.9244918823242	381.3709831237793	0.1044947	977.04
SA38_EXP_1	1359	677.094030380249	381.7155361175537	0.00014670688	977.76
SA38_EXP_1	1360	676.4883041381836	380.7982063293457	0.0018767858	978.48
SA38_EXP_1	1361	676.6098022460938	381.63082122802734	0.00091352983	979.2
SA38_EXP_1	1362	634.3284606933594	383.8581848144531	0.00018084057	979.92
SA38_EXP_1	1363	676.4876842498779	383.18281173706055	0.00068020157	980.64
SA38_EXP_1	1364	675.7165431976318	378.31581115722656	0.018869545	981.36
SA38_EXP_1	1365	325.90417861938477	368.77607345581055	0.89992404	982.08
SA38_EXP_1	1366	335.9651803970337	359.86538887023926	0.9872016	982.8
SA38_EXP_1	1367	339.41545486450195	359.74940299987793	0.87814784	983.52
SA38_EXP_1	1368	340.4578447341919	361.8959426879883	0.74473965	984.24
SA38_EXP_1	1369	350.4110813140869	359.89402770996094	0.9942893	984.96
SA38_EXP_1	1370	353.04765701293945	386.9318389892578	0.99907863	985.68
SA38_EXP_1	1371	336.0896825790405	395.63243865966797	0.718311	986.4
SA38_EXP_1	1372	330.34915924072266	396.0539245605469	0.99804485	987.12
SA38_EXP_1	1373	327.5233030319214	399.01187896728516	0.97455764	987.84
SA38_EXP_1	1374	324.865198135376	399.1472053527832	0.9957684	988.56
SA38_EXP_1	1375	325.13558864593506	397.12297439575195	0.45417076	989.28
SA38_EXP_1	1376	323.03292751312256	399.2639923095703	0.9162079	990.0
SA38_EXP_1	1377	322.3493814468384	399.13121223449707	0.15646248	990.72
SA38_EXP_1	1378	326.37939453125	401.3423252105713	0.83067024	991.44
SA38_EXP_1	1379	321.80206775665283	400.0905418395996	0.55894923	992.16
SA38_EXP_1	1380	323.5583305358887	399.18039321899414	0.46109718	992.88
SA38_EXP_1	1381	323.0140686035156	400.8115768432617	0.6170702	993.6
SA38_EXP_1	1382	323.1046676635742	401.6223907470703	0.18375088	994.32
SA38_EXP_1	1383	324.9323606491089	402.810115814209	0.025615063	995.04
SA38_EXP_1	1384	327.8452396392822	402.95642852783203	0.051107407	995.76
SA38_EXP_1	1385	326.0037899017334	405.72967529296875	0.21583962	996.48
SA38_EXP_1	1386	320.0775146484375	403.7557125091553	0.04842085	997.2
SA38_EXP_1	1387	676.8672943115234	380.6765556335449	0.011168823	997.92
SA38_EXP_1	1388	676.383113861084	373.89232635498047	0.0013300723	998.64
SA38_EXP_1	1389	675.6353855133057	377.22381591796875	0.015989862	999.36
SA38_EXP_1	1390	676.0490417480469	376.95728302001953	0.010898015	1000.08
SA38_EXP_1	1391	675.4852294921875	376.96340560913086	0.0023617595	1000.8
SA38_EXP_1	1392	675.8747100830078	381.5269660949707	0.0013356489	1001.52
SA38_EXP_1	1393	677.1138191223145	380.0599479675293	0.00023539245	1002.24
SA38_EXP_1	1394	674.9048233032227	375.64292907714844	0.0042213365	1002.96
SA38_EXP_1	1395	676.5897750854492	380.5770492553711	0.00064817455	1003.68
SA38_EXP_1	1396	676.736307144165	381.47375106811523	0.00028006727	1004.4
SA38_EXP_1	1397	676.9893646240234	381.1659622192383	0.0007713616	1005.12
SA38_EXP_1	1398	323.31700325012207	402.6775360107422	0.00033887828	1005.84
SA38_EXP_1	1399	676.5781402587891	372.19897270202637	0.0009555252	1006.56
SA38_EXP_1	1400	675.8214950561523	375.46053886413574	0.008539658	1007.28
SA38_EXP_1	1401	677.1642684936523	379.77190017700195	0.000106609565	1008.0
SA38_EXP_1	1402	675.2718925476074	376.84550285339355	0.0021845729	1008.72
SA38_EXP_1	1403	675.9670257568359	373.14167976379395	0.00013039724	1009.44
SA38_EXP_1	1404	676.7035484313965	381.2277603149414	0.00032931057	1010.16
SA38_EXP_1	1405	675.9515762329102	373.43642234802246	0.00023835392	1010.88
SA38_EXP_1	1406	677.1233558654785	381.5299987792969	0.00013784194	1011.6
SA38_EXP_1	1407	676.6132354736328	382.6926898956299	0.0031103613	1012.32
SA38_EXP_1	1408	676.5748500823975	380.6067752838135	0.00046343182	1013.04
SA38_EXP_1	1409	410.9657287597656	48.963003158569336	0.00011991066	1013.76
SA38_EXP_1	1410	676.0723114013672	383.98590087890625	0.002690378	1014.48
SA38_EXP_1	1411	676.7557144165039	381.29796981811523	0.00041298664	1015.2
SA38_EXP_1	1412	675.7120609283447	379.93709564208984	0.05311306	1015.92
SA38_EXP_1	1413	676.9724369049072	380.5778503417969	0.0026110315	1016.64
SA38_EXP_1	1414	676.2700080871582	381.77026748657227	0.16352898	1017.36
SA38_EXP_1	1415	676.840353012085	383.9838409423828	0.0022206204	1018.08
SA38_EXP_1	1416	677.1408081054688	385.24563789367676	0.19573306	1018.8
SA38_EXP_1	1417	322.5742816925049	409.0000534057617	0.0003557354	1019.52
SA38_EXP_1	1418	676.6523361206055	380.22159576416016	0.00060262234	1020.24
SA38_EXP_1	1419	675.8835792541504	376.6230869293213	0.002776435	1020.96
SA38_EXP_1	1420	676.047420501709	382.4464416503906	0.033245087	1021.68
SA38_EXP_1	1421	676.5838623046875	383.58489990234375	0.025412165	1022.4
SA38_EXP_1	1422	676.5964508056641	383.64638328552246	0.24245225	1023.12
SA38_EXP_1	1423	675.5344867706299	381.6232967376709	0.14763021	1023.84
SA38_EXP_1	1424	676.8381595611572	382.181339263916	0.0013256777	1024.56
SA38_EXP_1	1425	676.9890785217285	382.5652885437012	0.00014814976	1025.28
SA38_EXP_1	1426	667.7206039428711	343.9346981048584	0.005253491	1026.0
SA38_EXP_1	1427	676.0083198547363	381.8606185913086	0.0027603263	1026.72
SA38_EXP_1	1428	676.2683868408203	374.55814361572266	0.0028311885	1027.44
SA38_EXP_1	1429	676.9014358520508	381.7779350280762	0.00040833183	1028.16
SA38_EXP_1	1430	676.7542839050293	381.8931484222412	0.005605282	1028.88
SA38_EXP_1	1431	677.1206855773926	382.52763748168945	0.0028569847	1029.6
SA38_EXP_1	1432	676.261043548584	381.77435874938965	0.0023257104	1030.32
SA38_EXP_1	1433	676.1916160583496	373.439884185791	0.00058642967	1031.04
SA38_EXP_1	1434	676.7170906066895	384.0025520324707	0.0001894591	1031.76
SA38_EXP_1	1435	676.5325546264648	375.18178939819336	0.00850814	1032.48
SA38_EXP_1	1436	677.3975372314453	381.3570213317871	0.00013954368	1033.2
SA38_EXP_1	1437	676.8603801727295	383.4679412841797	0.040213827	1033.92
SA38_EXP_1	1438	676.9132137298584	381.6829490661621	0.0024963503	1034.64
SA38_EXP_1	1439	676.6636848449707	383.4140396118164	0.0051290914	1035.36
SA38_EXP_1	1440	676.1706352233887	383.5835266113281	0.0460962	1036.08
SA38_EXP_1	1441	676.404857635498	382.12374687194824	0.0011979504	1036.8
SA38_EXP_1	1442	676.7538070678711	382.67566680908203	0.00055545825	1037.52
SA38_EXP_1	1443	675.8188247680664	381.5248489379883	0.0054406985	1038.24
SA38_EXP_1	1444	676.4516830444336	382.6900863647461	0.005576122	1038.96
SA38_EXP_1	1445	676.4490604400635	383.3525848388672	0.031300224	1039.68
SA38_EXP_1	1446	676.4830589294434	379.48476791381836	0.014211019	1040.4
SA38_EXP_1	1447	676.594877243042	385.2455520629883	0.0041263155	1041.12
SA38_EXP_1	1448	676.7370223999023	384.2970657348633	0.0023461452	1041.84
SA38_EXP_1	1449	676.9662380218506	380.9330749511719	0.024047842	1042.56
SA38_EXP_1	1450	674.7318744659424	380.1658058166504	0.064790845	1043.28
SA38_EXP_1	1451	675.885009765625	382.95650482177734	0.0028428703	1044.0
SA38_EXP_1	1452	676.2885570526123	384.5189666748047	0.0072174612	1044.72
SA38_EXP_1	1453	675.5197525024414	382.0815181732178	0.0040448285	1045.44
SA38_EXP_1	1454	670.4848289489746	350.159912109375	0.03605917	1046.16
SA38_EXP_1	1455	675.9068489074707	383.5210990905762	0.00080162287	1046.88
SA38_EXP_1	1456	674.6641159057617	379.74220275878906	0.017563615	1047.6
SA38_EXP_1	1457	677.5059700012207	381.82674407958984	0.00015144848	1048.32
SA38_EXP_1	1458	676.7145156860352	382.02810287475586	0.0009277574	1049.04
SA38_EXP_1	1459	677.2112846374512	381.23714447021484	0.0001271383	1049.76
SA38_EXP_1	1460	676.5290260314941	380.343074798584	0.001755846	1050.48
SA38_EXP_1	1461	676.8595695495605	380.306339263916	0.00015244311	1051.2
SA38_EXP_1	1462	676.123571395874	382.3655605316162	0.010109609	1051.92
SA38_EXP_1	1463	676.7016887664795	383.11792373657227	0.02342505	1052.64
SA38_EXP_1	1464	401.38893127441406	52.66698718070984	0.00029545784	1053.36
SA38_EXP_1	1465	677.13623046875	384.53450202941895	0.0025969602	1054.08
SA38_EXP_1	1466	440.6329154968262	234.65911388397217	0.018503776	1054.8
SA38_EXP_1	1467	298.9887237548828	264.76301193237305	0.18128371	1055.52
SA38_EXP_1	1468	297.6720333099365	264.58580017089844	0.035950705	1056.24
SA38_EXP_1	1469	296.2918758392334	263.48791122436523	0.025822494	1056.96
SA38_EXP_1	1470	672.542667388916	157.15441703796387	0.6201259	1057.68
SA38_EXP_1	1471	573.241662979126	208.10658931732178	5.483721e-05	1058.4
SA38_EXP_1	1472	683.5742950439453	395.20113945007324	0.0025476166	1059.12
SA38_EXP_1	1473	325.83374977111816	404.48936462402344	0.00012829622	1059.84
SA38_EXP_1	1474	675.8742809295654	373.9163589477539	0.0042363903	1060.56
SA38_EXP_1	1475	675.3655910491943	379.8853397369385	0.09630963	1061.28
SA38_EXP_1	1476	676.8907070159912	344.44067001342773	0.00024801554	1062.0
SA38_EXP_1	1477	676.7857551574707	379.96273040771484	0.010413379	1062.72
SA38_EXP_1	1478	676.3303756713867	379.76806640625	0.1442558	1063.44
SA38_EXP_1	1479	676.2347221374512	374.82659339904785	0.0025940668	1064.16
SA38_EXP_1	1480	677.1036148071289	353.7127876281738	0.0004427311	1064.88
SA38_EXP_1	1481	323.7724542617798	407.85773277282715	0.00013956791	1065.6
SA38_EXP_1	1482	669.9874877929688	355.84156036376953	0.26176238	1066.32
SA38_EXP_1	1483	673.2319831848145	356.91993713378906	0.54100794	1067.04
SA38_EXP_1	1484	322.33920097351074	406.9559955596924	9.686615e-05	1067.76
SA38_EXP_1	1485	676.6209602355957	375.5734634399414	0.00013284644	1068.48
SA38_EXP_1	1486	675.736141204834	371.87828063964844	0.00014801548	1069.2
SA38_EXP_1	1487	672.9598522186279	357.0685386657715	0.08116362	1069.92
SA38_EXP_1	1488	675.823974609375	369.12363052368164	0.011668689	1070.64
SA38_EXP_1	1489	676.2153625488281	374.1042995452881	0.00032896135	1071.36
SA38_EXP_1	1490	676.5201568603516	378.0149745941162	0.011586222	1072.08
SA38_EXP_1	1491	676.0183334350586	342.8726577758789	0.0009127646	1072.8
SA38_EXP_1	1492	676.6352653503418	368.6759376525879	0.0070874095	1073.52
SA38_EXP_1	1493	676.5114784240723	376.05886459350586	0.0030788558	1074.24
SA38_EXP_1	1494	676.7738342285156	376.24749183654785	4.828547e-05	1074.96
SA38_EXP_1	1495	666.5863037109375	354.4464683532715	0.0013247007	1075.68
SA38_EXP_1	1496	667.0943260192871	357.4100875854492	0.0004080791	1076.4
SA38_EXP_1	1497	667.504072189331	351.50439262390137	0.0035000655	1077.12
SA38_EXP_1	1498	426.9114017486572	49.19872999191284	0.00011856956	1077.84
SA38_EXP_1	1499	676.7156600952148	376.6608238220215	0.0018993538	1078.56
SA38_EXP_1	1500	676.2775421142578	380.6491184234619	0.057883352	1079.28
SA38_EXP_1	1501	676.1590957641602	381.4303779602051	0.09663428	1080.0
SA38_EXP_1	1502	675.4955291748047	377.80689239501953	0.036112282	1080.72
SA38_EXP_1	1503	676.7721176147461	377.8923225402832	0.0074199364	1081.44
SA38_EXP_1	1504	676.7974376678467	356.72956466674805	0.0014039689	1082.16
SA38_EXP_1	1505	676.0943412780762	380.185489654541	0.028169582	1082.88
SA38_EXP_1	1506	676.613712310791	375.3344535827637	0.0014370745	1083.6
SA38_EXP_1	1507	676.5839576721191	377.3480987548828	0.024336053	1084.32
SA38_EXP_1	1508	675.4234790802002	380.52560806274414	0.31606957	1085.04
SA38_EXP_1	1509	675.8341789245605	377.32234954833984	0.1235873	1085.76
SA38_EXP_1	1510	671.129322052002	356.50254249572754	0.007941844	1086.48
SA38_EXP_1	1511	670.4560279846191	357.6797676086426	0.005222156	1087.2
SA38_EXP_1	1512	676.4303207397461	377.07115173339844	0.0008592686	1087.92
SA38_EXP_1	1513	676.9785404205322	375.6854438781738	0.012762299	1088.64
SA38_EXP_1	1514	666.8938636779785	353.538293838501	0.00059012295	1089.36
SA38_EXP_1	1515	667.3913955688477	351.5215873718262	0.001674184	1090.08
SA38_EXP_1	1516	677.1626949310303	379.2584037780762	0.02060352	1090.8
SA38_EXP_1	1517	675.5700588226318	379.81369972229004	0.17260367	1091.52
SA38_EXP_1	1518	676.978349685669	382.5113296508789	0.12612508	1092.24
SA38_EXP_1	1519	668.3777809143066	338.7430000305176	0.00079420046	1092.96
SA38_EXP_1	1520	323.0135202407837	407.2980308532715	6.2075174e-05	1093.68
SA38_EXP_1	1521	323.196816444397	407.4850845336914	8.4191706e-05	1094.4
SA38_EXP_1	1522	676.3969421386719	376.67567253112793	0.0037514966	1095.12
SA38_EXP_1	1523	498.6302375793457	35.273616313934326	0.0008861628	1095.84
SA38_EXP_1	1524	676.0987758636475	354.27151679992676	0.0006839044	1096.56
SA38_EXP_1	1525	676.706600189209	373.93115043640137	0.00034095295	1097.28
SA38_EXP_1	1526	676.7959117889404	375.85021018981934	0.0036307406	1098.0
SA38_EXP_1	1527	677.3290634155273	378.5827445983887	0.011637852	1098.72
SA38_EXP_1	1528	676.5602111816406	381.4446830749512	0.028112365	1099.44
SA38_EXP_1	1529	676.3741970062256	374.1090202331543	0.0008304177	1100.16
SA38_EXP_1	1530	676.5046119689941	377.33659744262695	0.025039196	1100.88
SA38_EXP_1	1531	676.1999130249023	377.9362964630127	0.0022431987	1101.6
SA38_EXP_1	1532	675.258731842041	376.6530990600586	0.00052392174	1102.32
SA38_EXP_1	1533	675.8741855621338	367.5391387939453	0.0026620303	1103.04
SA38_EXP_1	1534	676.3422012329102	373.8028907775879	0.0019689773	1103.76
SA38_EXP_1	1535	675.9358406066895	378.70737075805664	0.21849388	1104.48
SA38_EXP_1	1536	323.00915718078613	406.5245819091797	5.631301e-05	1105.2
SA38_EXP_1	1537	676.7703056335449	377.6547145843506	0.031797696	1105.92
SA38_EXP_1	1538	670.1172828674316	356.84309005737305	0.12537277	1106.64
SA38_EXP_1	1539	667.033863067627	353.2192897796631	0.00203233	1107.36
SA38_EXP_1	1540	669.0702438354492	354.60182189941406	0.030218113	1108.08
SA38_EXP_1	1541	676.3653755187988	378.33043098449707	0.0067121717	1108.8
SA38_EXP_1	1542	671.2183952331543	357.8763198852539	0.026206015	1109.52
SA38_EXP_1	1543	668.7668323516846	353.2672119140625	0.004665143	1110.24
SA38_EXP_1	1544	676.5140533447266	378.292293548584	0.0070021106	1110.96
SA38_EXP_1	1545	667.5544738769531	353.6546516418457	0.00982579	1111.68
SA38_EXP_1	1546	668.3026790618896	352.9060935974121	0.0006034868	1112.4
SA38_EXP_1	1547	676.0024547576904	379.16913986206055	0.003649989	1113.12
SA38_EXP_1	1548	676.2643814086914	376.358699798584	0.0011117541	1113.84
SA38_EXP_1	1549	322.7015018463135	408.3520317077637	0.00023438597	1114.56
SA38_EXP_1	1550	675.8173942565918	374.2602252960205	0.009152937	1115.28
SA38_EXP_1	1551	676.9420623779297	378.3237075805664	0.044656735	1116.0
SA38_EXP_1	1552	676.4864921569824	378.4344005584717	0.028308393	1116.72
SA38_EXP_1	1553	676.1111259460449	378.0147457122803	0.00259345	1117.44
SA38_EXP_1	1554	676.9431114196777	379.88465309143066	0.0058494997	1118.16
SA38_EXP_1	1555	676.2005805969238	377.36889839172363	0.00034566884	1118.88
SA38_EXP_1	1556	677.0442962646484	378.17012786865234	0.05464937	1119.6
SA38_EXP_1	1557	677.0452499389648	367.47339248657227	0.0075410497	1120.32
SA38_EXP_1	1558	494.62852478027344	38.24255704879761	0.00036300303	1121.04
SA38_EXP_1	1559	676.7022132873535	370.63496589660645	0.0004334286	1121.76
SA38_EXP_1	1560	677.2458076477051	355.8245658874512	0.0002324941	1122.48
SA38_EXP_1	1561	676.2617111206055	365.9750461578369	7.5522454e-05	1123.2
SA38_EXP_1	1562	676.038932800293	379.04677391052246	0.0016536752	1123.92
SA38_EXP_1	1563	676.1027336120605	375.9313774108887	0.02124602	1124.64
SA38_EXP_1	1564	667.8078651428223	353.3832550048828	0.0016035197	1125.36
SA38_EXP_1	1565	669.4827556610107	358.52794647216797	0.0038850005	1126.08
SA38_EXP_1	1566	676.3823509216309	376.5154552459717	0.0011316173	1126.8
SA38_EXP_1	1567	676.0453224182129	378.0747413635254	0.004913748	1127.52
SA38_EXP_1	1568	676.3740539550781	373.0129623413086	0.005293467	1128.24
SA38_EXP_1	1569	675.7795333862305	368.9305114746094	0.012693584	1128.96
SA38_EXP_1	1570	675.6784915924072	375.5287456512451	0.050887752	1129.68
SA38_EXP_1	1571	675.7452487945557	373.73130798339844	0.00092577335	1130.4
SA38_EXP_1	1572	675.9878158569336	374.1026973724365	0.004541979	1131.12
SA38_EXP_1	1573	676.8407821655273	357.88862228393555	0.0064984025	1131.84
SA38_EXP_1	1574	675.9882926940918	376.6007137298584	0.00456336	1132.56
SA38_EXP_1	1575	671.8379974365234	359.7286605834961	0.030688452	1133.28
SA38_EXP_1	1576	669.8193550109863	359.6496391296387	0.04304228	1134.0
SA38_EXP_1	1577	675.9727954864502	375.9948921203613	0.0014603003	1134.72
SA38_EXP_1	1578	409.36031341552734	50.692148208618164	0.00019752826	1135.44
SA38_EXP_1	1579	668.5304641723633	356.6012477874756	0.006197567	1136.16
SA38_EXP_1	1580	323.6217498779297	406.10137939453125	0.00012677583	1136.88
SA38_EXP_1	1581	675.849199295044	378.427734375	0.0042460184	1137.6
SA38_EXP_1	1582	676.6077041625977	356.1424255371094	0.0011741123	1138.32
SA38_EXP_1	1583	677.2518157958984	389.0852165222168	0.030920455	1139.04
SA38_EXP_1	1584	497.88804054260254	38.2781445980072	0.0028591296	1139.76
SA38_EXP_1	1585	676.318883895874	373.97618293762207	3.913875e-05	1140.48
SA38_EXP_1	1586	676.459789276123	382.635440826416	0.09150767	1141.2
SA38_EXP_1	1587	676.5116691589355	385.59462547302246	9.5994896e-05	1141.92
SA38_EXP_1	1588	676.1493682861328	376.1854648590088	0.00013884039	1142.64
SA38_EXP_1	1589	676.5275955200195	378.612699508667	0.0009990891	1143.36
SA38_EXP_1	1590	675.1164436340332	376.6159915924072	0.044209007	1144.08
SA38_EXP_1	1591	675.9121894836426	381.11120223999023	0.19679113	1144.8
SA38_EXP_1	1592	675.4122734069824	373.0671787261963	0.00030369757	1145.52
SA38_EXP_1	1593	675.910472869873	376.53648376464844	0.00024936182	1146.24
SA38_EXP_1	1594	676.3556480407715	378.2138442993164	0.0023629118	1146.96
SA38_EXP_1	1595	677.2185325622559	384.8716163635254	0.57238525	1147.68
SA38_EXP_1	1596	677.4094104766846	379.58544731140137	0.011453163	1148.4
SA38_EXP_1	1597	677.5259017944336	384.07628059387207	0.191208	1149.12
SA38_EXP_1	1598	676.349687576294	383.3691215515137	0.21197154	1149.84
SA38_EXP_1	1599	677.176570892334	374.2687797546387	0.00032057965	1150.56
SA38_EXP_1	1600	672.9939460754395	357.095890045166	0.0049475045	1151.28
SA38_EXP_1	1601	676.6762733459473	339.6554946899414	0.00016770758	1152.0
SA38_EXP_1	1602	675.9777069091797	379.5476531982422	0.22593904	1152.72
SA38_EXP_1	1603	677.1304130554199	380.18531799316406	0.06923848	1153.44
SA38_EXP_1	1604	671.8319892883301	359.21058654785156	0.022391366	1154.16
SA38_EXP_1	1605	675.6080627441406	369.5159912109375	0.0024522988	1154.88
SA38_EXP_1	1606	676.9325256347656	357.96621322631836	0.0023315295	1155.6
SA38_EXP_1	1607	677.0551681518555	356.77568435668945	0.0047818664	1156.32
SA38_EXP_1	1608	676.7189979553223	378.81860733032227	0.009162941	1157.04
SA38_EXP_1	1609	676.0447978973389	367.87919998168945	0.00077601825	1157.76
SA38_EXP_1	1610	676.6598701477051	381.536922454834	0.00055784924	1158.48
SA38_EXP_1	1611	675.9899616241455	342.3990726470947	0.0010197116	1159.2
SA38_EXP_1	1612	323.6724853515625	407.09678649902344	0.0011434244	1159.92
SA38_EXP_1	1613	676.5398025512695	376.7281150817871	0.0018916064	1160.64
SA38_EXP_1	1614	669.1785335540771	353.3096694946289	0.0022485245	1161.36
SA38_EXP_1	1615	669.2285537719727	356.8092441558838	0.008099436	1162.08
SA38_EXP_1	1616	675.7900714874268	372.76482582092285	0.006634485	1162.8
SA38_EXP_1	1617	676.9856929779053	384.09473419189453	0.00044947886	1163.52
SA38_EXP_1	1618	666.3059711456299	347.1656799316406	0.00057649415	1164.24
SA38_EXP_1	1619	669.4153785705566	351.1625003814697	0.0046909642	1164.96
SA38_EXP_1	1620	669.4602012634277	354.5738983154297	0.011091684	1165.68
SA38_EXP_1	1621	669.4578170776367	352.2817611694336	0.005987966	1166.4
SA38_EXP_1	1622	669.1156387329102	351.28772735595703	0.008469724	1167.12
SA38_EXP_1	1623	676.7298221588135	377.71153450012207	0.0070405793	1167.84
SA38_EXP_1	1624	667.7621841430664	353.55420112609863	0.0023008587	1168.56
SA38_EXP_1	1625	676.4825820922852	378.3606147766113	0.0050954698	1169.28
SA38_EXP_1	1626	676.6642570495605	376.2539291381836	0.00074383547	1170.0
SA38_EXP_1	1627	676.822566986084	385.7247734069824	0.026563758	1170.72
SA38_EXP_1	1628	669.306468963623	355.4702568054199	0.008618579	1171.44
SA38_EXP_1	1629	666.95876121521	354.9298095703125	0.0006064675	1172.16
SA38_EXP_1	1630	676.9746780395508	386.7151737213135	0.0012938934	1172.88
SA38_EXP_1	1631	669.5074558258057	355.63711166381836	0.0018958037	1173.6
SA38_EXP_1	1632	668.4919357299805	350.5236053466797	0.0003970301	1174.32
SA38_EXP_1	1633	668.5081958770752	352.9072666168213	0.0049427226	1175.04
SA38_EXP_1	1634	677.1133422851562	385.87560653686523	0.028263636	1175.76
SA38_EXP_1	1635	667.3815250396729	358.7357711791992	0.0007546983	1176.48
SA38_EXP_1	1636	675.6054878234863	379.40357208251953	0.017414616	1177.2
SA38_EXP_1	1637	675.729513168335	377.2272491455078	0.004790757	1177.92
SA38_EXP_1	1638	676.3462066650391	353.1045913696289	9.6510346e-05	1178.64
SA38_EXP_1	1639	675.7774353027344	374.1858673095703	0.009352422	1179.36
SA38_EXP_1	1640	675.900936126709	374.95141983032227	0.00054217485	1180.08
SA38_EXP_1	1641	675.6121635437012	372.8793525695801	0.0028505763	1180.8
SA38_EXP_1	1642	675.971269607544	372.6733589172363	0.0004115451	1181.52
SA38_EXP_1	1643	676.9964694976807	383.0316352844238	0.034235712	1182.24
SA38_EXP_1	1644	677.0860195159912	380.2777290344238	0.0018813136	1182.96
SA38_EXP_1	1645	669.7866439819336	352.85024642944336	0.012431287	1183.68
SA38_EXP_1	1646	671.8233585357666	356.34355545043945	0.0011122985	1184.4
SA38_EXP_1	1647	676.1051654815674	375.3812599182129	0.00027291203	1185.12
SA38_EXP_1	1648	676.5271186828613	375.53152084350586	0.0051403623	1185.84
SA38_EXP_1	1649	676.5079498291016	375.2875328063965	0.0004271745	1186.56
SA38_EXP_1	1650	677.4213314056396	381.679630279541	0.021354867	1187.28
SA38_EXP_1	1651	670.4630851745605	355.938777923584	0.041957147	1188.0
SA38_EXP_1	1652	669.3953990936279	357.5749969482422	0.005888494	1188.72
SA38_EXP_1	1653	676.8588066101074	379.3215751647949	0.019329302	1189.44
SA38_EXP_1	1654	676.20530128479	375.0444030761719	0.008667115	1190.16
SA38_EXP_1	1655	676.7301559448242	376.18846893310547	0.00067758997	1190.88
SA38_EXP_1	1656	676.7879486083984	384.3153762817383	0.005516058	1191.6
SA38_EXP_1	1657	676.3599872589111	378.4361457824707	0.0047049033	1192.32
SA38_EXP_1	1658	676.608419418335	374.96872901916504	0.00075465307	1193.04
SA38_EXP_1	1659	676.627254486084	354.8771667480469	0.00087277533	1193.76
SA38_EXP_1	1660	668.4752464294434	353.1939697265625	0.05216087	1194.48
SA38_EXP_1	1661	667.9675102233887	350.6556701660156	0.00042490568	1195.2
SA38_EXP_1	1662	677.0462989807129	369.49058532714844	0.0012787507	1195.92
SA38_EXP_1	1663	666.6699886322021	351.32394790649414	0.0009893732	1196.64
SA38_EXP_1	1664	668.8156127929688	356.42160415649414	0.018477626	1197.36
SA38_EXP_1	1665	676.4530181884766	374.1232109069824	0.00040839397	1198.08
SA38_EXP_1	1666	677.0867347717285	355.32623291015625	0.00016430228	1198.8
SA38_EXP_1	1667	667.8192138671875	352.8409767150879	0.00046823677	1199.52
SA38_EXP_1	1668	676.533842086792	372.6623725891113	0.0014848638	1200.24
SA38_EXP_1	1669	676.7917633056641	381.43959045410156	0.15251353	1200.96
SA38_EXP_1	1670	676.9949913024902	377.38025665283203	0.003419958	1201.68
SA38_EXP_1	1671	674.9627113342285	367.32078552246094	0.000891483	1202.4
SA38_EXP_1	1672	434.32793617248535	48.857481479644775	0.00018303013	1203.12
SA38_EXP_1	1673	675.3944396972656	372.50189781188965	0.0025203568	1203.84
SA38_EXP_1	1674	669.7854995727539	358.6717987060547	0.021341642	1204.56
SA38_EXP_1	1675	676.1624336242676	380.4002380371094	0.08540944	1205.28
SA38_EXP_1	1676	675.784158706665	374.49920654296875	0.0067017423	1206.0
SA38_EXP_1	1677	322.0986843109131	414.1996765136719	0.00080435415	1206.72
SA38_EXP_1	1678	676.6175746917725	374.9725341796875	6.7359506e-05	1207.44
SA38_EXP_1	1679	673.1532573699951	353.33078384399414	8.857668e-05	1208.16
SA38_EXP_1	1680	676.3211250305176	377.4127006530762	0.027410384	1208.88
SA38_EXP_1	1681	676.6782760620117	382.2858238220215	0.0008049449	1209.6
SA38_EXP_1	1682	676.7843246459961	380.033483505249	0.009050533	1210.32
SA38_EXP_1	1683	672.5100994110107	362.80059814453125	0.26502714	1211.04
SA38_EXP_1	1684	674.4461059570312	377.8213119506836	0.035509933	1211.76
SA38_EXP_1	1685	676.37939453125	377.46654510498047	0.005877894	1212.48
SA38_EXP_1	1686	675.8325576782227	378.9487838745117	0.05130423	1213.2
SA38_EXP_1	1687	675.7399559020996	377.5078582763672	0.0026167745	1213.92
SA38_EXP_1	1688	675.9261131286621	377.96213150024414	0.020496337	1214.64
SA38_EXP_1	1689	669.420337677002	354.1373062133789	0.0064404146	1215.36
SA38_EXP_1	1690	667.815113067627	348.70216369628906	0.003599522	1216.08
SA38_EXP_1	1691	671.9403743743896	356.81894302368164	0.0022854665	1216.8
SA38_EXP_1	1692	671.3260173797607	358.3065605163574	0.011089571	1217.52
SA38_EXP_1	1693	676.1043548583984	378.80138397216797	0.025433678	1218.24
SA38_EXP_1	1694	671.1710929870605	358.4264945983887	0.009285516	1218.96
SA38_EXP_1	1695	677.039909362793	376.7405319213867	0.007532237	1219.68
SA38_EXP_1	1696	406.821870803833	51.01029396057129	7.932187e-05	1220.4
SA38_EXP_1	1697	675.7570266723633	374.82261657714844	0.019578265	1221.12
SA38_EXP_1	1698	677.1092414855957	383.34534645080566	0.0033148036	1221.84
SA38_EXP_1	1699	676.4702320098877	376.8117141723633	0.0016978072	1222.56
SA38_EXP_1	1700	677.3859024047852	382.9049491882324	0.0034805369	1223.28
SA38_EXP_1	1701	677.2135734558105	383.2753086090088	0.17415203	1224.0
SA38_EXP_1	1702	676.8495559692383	377.567138671875	0.006474416	1224.72
SA38_EXP_1	1703	672.2529411315918	360.4783344268799	0.11350347	1225.44
SA38_EXP_1	1704	495.23301124572754	39.50169324874878	0.006987055	1226.16
SA38_EXP_1	1705	676.2735366821289	376.50672912597656	0.0052700425	1226.88
SA38_EXP_1	1706	667.9081916809082	349.4153594970703	0.0010005425	1227.6
SA38_EXP_1	1707	672.7465152740479	349.6552848815918	0.00022625051	1228.32
SA38_EXP_1	1708	676.735782623291	378.2317543029785	0.021110123	1229.04
SA38_EXP_1	1709	668.4932708740234	353.349609375	0.00201019	1229.76
SA38_EXP_1	1710	672.0426559448242	357.6075839996338	0.004257788	1230.48
SA38_EXP_1	1711	676.5260696411133	371.36741638183594	0.002484663	1231.2
SA38_EXP_1	1712	675.7740497589111	377.6085090637207	0.024639592	1231.92
SA38_EXP_1	1713	677.7873992919922	385.7395362854004	0.001469296	1232.64
SA38_EXP_1	1714	668.9228057861328	350.84933280944824	0.00973331	1233.36
SA38_EXP_1	1715	668.064022064209	351.58392906188965	0.0033316112	1234.08
SA38_EXP_1	1716	670.4462051391602	356.7007255554199	0.027380323	1234.8
SA38_EXP_1	1717	323.4976053237915	408.27667236328125	0.00021338442	1235.52
SA38_EXP_1	1718	668.4301376342773	352.81494140625	0.0008948155	1236.24
SA38_EXP_1	1719	675.7035255432129	340.48253059387207	0.00040734146	1236.96
SA38_EXP_1	1720	668.44482421875	352.73059844970703	0.00015088849	1237.68
SA38_EXP_1	1721	670.8581924438477	358.12485694885254	0.0065360875	1238.4
SA38_EXP_1	1722	667.1638488769531	353.8084030151367	0.0013667515	1239.12
SA38_EXP_1	1723	667.2138214111328	348.3537483215332	0.005290887	1239.84
SA38_EXP_1	1724	671.8969345092773	357.4508285522461	0.05449145	1240.56
SA38_EXP_1	1725	669.7558403015137	353.0657958984375	0.0018840815	1241.28
SA38_EXP_1	1726	669.9920177459717	344.44433212280273	5.266337e-05	1242.0
SA38_EXP_1	1727	483.7486267089844	43.00639986991882	0.00012686483	1242.72
SA38_EXP_1	1728	675.7527351379395	365.74012756347656	0.0004639381	1243.44
SA38_EXP_1	1729	675.8187770843506	366.75496101379395	7.441828e-05	1244.16
SA38_EXP_1	1730	676.2203216552734	378.9324188232422	0.0027956788	1244.88
SA38_EXP_1	1731	675.4404067993164	375.27088165283203	0.00244331	1245.6
SA38_EXP_1	1732	670.5288887023926	362.03707695007324	0.026942555	1246.32
SA38_EXP_1	1733	676.3723850250244	376.6501235961914	0.00941524	1247.04
SA38_EXP_1	1734	676.9763946533203	376.3526916503906	0.0012979419	1247.76
SA38_EXP_1	1735	668.8214302062988	357.08879470825195	0.0088771125	1248.48
SA38_EXP_1	1736	676.8998146057129	374.70797538757324	0.008623913	1249.2
SA38_EXP_1	1737	669.9889183044434	357.2017765045166	0.023706043	1249.92
SA38_EXP_1	1738	676.7199039459229	367.79211044311523	0.0048141256	1250.64
SA38_EXP_1	1739	669.3761825561523	351.7792224884033	0.0007135655	1251.36
SA38_EXP_1	1740	322.4857807159424	407.40148544311523	0.00019507336	1252.08
SA38_EXP_1	1741	676.4233112335205	369.5650291442871	0.012904707	1252.8
SA38_EXP_1	1742	676.1175155639648	377.0185089111328	0.0027388325	1253.52
SA38_EXP_1	1743	676.8490791320801	379.5937156677246	0.02048091	1254.24
SA38_EXP_1	1744	676.9994258880615	387.60332107543945	0.028406331	1254.96
SA38_EXP_1	1745	676.5476226806641	377.82909393310547	0.011374882	1255.68
SA38_EXP_1	1746	676.4152526855469	380.1295280456543	0.042821784	1256.4
SA38_EXP_1	1747	670.6005096435547	360.6097984313965	0.017514676	1257.12
SA38_EXP_1	1748	668.9399242401123	354.3372058868408	0.0010537495	1257.84
SA38_EXP_1	1749	669.3010330200195	356.6301727294922	0.02504661	1258.56
SA38_EXP_1	1750	676.4749526977539	379.3499565124512	0.0020432041	1259.28
SA38_EXP_1	1751	672.1940040588379	361.0883903503418	0.0458645	1260.0
SA38_EXP_1	1752	675.7925987243652	372.66014099121094	0.0018584259	1260.72
SA38_EXP_1	1753	676.1341094970703	374.87425804138184	0.0024619796	1261.44
SA38_EXP_1	1754	677.208423614502	373.1899166107178	0.012745561	1262.16
SA38_EXP_1	1755	676.520299911499	368.88916969299316	0.0011745694	1262.88
SA38_EXP_1	1756	669.7052478790283	352.7427577972412	0.0056038816	1263.6
SA38_EXP_1	1757	677.218770980835	365.19086837768555	0.0012259154	1264.32
SA38_EXP_1	1758	671.5299129486084	360.1483726501465	0.0689487	1265.04
SA38_EXP_1	1759	677.1889686584473	372.4017906188965	0.011332159	1265.76
SA38_EXP_1	1760	668.3688163757324	356.36621475219727	0.002577212	1266.48
SA38_EXP_1	1761	669.2105293273926	357.0914554595947	0.026827633	1267.2
SA38_EXP_1	1762	675.3965377807617	343.74815940856934	0.0043621236	1267.92
SA38_EXP_1	1763	676.5901565551758	355.6372833251953	0.0010478217	1268.64
SA38_EXP_1	1764	497.2027778625488	39.97961640357971	0.0015667449	1269.36
SA38_EXP_1	1765	676.2636184692383	373.30650329589844	0.013183558	1270.08
SA38_EXP_1	1766	676.4726638793945	375.5235958099365	0.02312616	1270.8
SA38_EXP_1	1767	671.0103988647461	359.60912704467773	0.016007856	1271.52
SA38_EXP_1	1768	677.1414279937744	373.85204315185547	0.0023753198	1272.24
SA38_EXP_1	1769	676.5810012817383	380.57384490966797	0.027714547	1272.96
SA38_EXP_1	1770	676.3696670532227	376.6314697265625	0.00084909063	1273.68
SA38_EXP_1	1771	675.5398750305176	379.55211639404297	0.022740737	1274.4
SA38_EXP_1	1772	676.779842376709	374.9553108215332	0.0073427395	1275.12
SA38_EXP_1	1773	675.7490158081055	374.14724349975586	0.014310841	1275.84
SA38_EXP_1	1774	676.0170936584473	380.0475883483887	0.14166923	1276.56
SA38_EXP_1	1775	675.4876136779785	383.28938484191895	0.61446434	1277.28
SA38_EXP_1	1776	677.118968963623	379.2718505859375	0.020408478	1278.0
SA38_EXP_1	1777	676.6122817993164	376.26697540283203	0.010044576	1278.72
SA38_EXP_1	1778	676.5729904174805	377.73144721984863	0.04684053	1279.44
SA38_EXP_1	1779	670.7559585571289	360.8042335510254	0.014008992	1280.16
SA38_EXP_1	1780	676.4218330383301	370.45369148254395	0.008265784	1280.88
SA38_EXP_1	1781	675.6028652191162	374.89402770996094	0.0046868203	1281.6
SA38_EXP_1	1782	676.2800693511963	379.584903717041	0.019477595	1282.32
SA38_EXP_1	1783	674.6691703796387	375.69345474243164	0.059740942	1283.04
SA38_EXP_1	1784	675.9993076324463	374.0079116821289	0.001043828	1283.76
SA38_EXP_1	1785	676.9622802734375	369.9092388153076	0.001950644	1284.48
SA38_EXP_1	1786	676.7717361450195	377.2628402709961	0.0013883454	1285.2
SA38_EXP_1	1787	676.1698722839355	379.86682891845703	0.07540108	1285.92
SA38_EXP_1	1788	668.597412109375	373.18777084350586	2.1820302e-05	1286.64
SA38_EXP_1	1789	675.9331226348877	375.8521842956543	0.0009205333	1287.36
SA38_EXP_1	1790	669.9196815490723	356.59993171691895	0.020577861	1288.08
SA38_EXP_1	1791	676.6342163085938	377.49595642089844	4.66312e-05	1288.8
SA38_EXP_1	1792	675.5209922790527	377.47578620910645	0.0021603012	1289.52
SA38_EXP_1	1793	676.2362480163574	376.4776039123535	0.003443488	1290.24
SA38_EXP_1	1794	676.5783309936523	379.5178985595703	0.0040315106	1290.96
SA38_EXP_1	1795	675.8382320404053	367.0649814605713	0.00022735336	1291.68
SA38_EXP_1	1796	676.683521270752	383.14075469970703	0.00030422874	1292.4
SA38_EXP_1	1797	667.124080657959	349.8855400085449	0.0029516653	1293.12
SA38_EXP_1	1798	675.6637573242188	375.5105209350586	0.026571041	1293.84
SA38_EXP_1	1799	668.1076526641846	348.4119701385498	0.0007734354	1294.56
SA38_EXP_1	1800	669.6567058563232	336.2353992462158	0.00057995267	1295.28
SA38_EXP_1	1801	676.0534286499023	375.25508880615234	0.000518645	1296.0
SA38_EXP_1	1802	677.1048069000244	376.2432289123535	0.00052729395	1296.72
SA38_EXP_1	1803	670.4292297363281	353.73839378356934	0.13281329	1297.44
SA38_EXP_1	1804	677.3880004882812	355.3915786743164	0.00089573767	1298.16
SA38_EXP_1	1805	668.2384014129639	353.00148010253906	0.0006419855	1298.88
SA38_EXP_1	1806	677.2989273071289	363.7833595275879	0.00044524806	1299.6
SA38_EXP_1	1807	668.4711456298828	352.07239151000977	0.001693903	1300.32
SA38_EXP_1	1808	676.7253398895264	344.7575569152832	0.00048851606	1301.04
SA38_EXP_1	1809	670.7357406616211	356.72155380249023	0.010524439	1301.76
SA38_EXP_1	1810	675.7146835327148	379.4167900085449	0.011557158	1302.48
SA38_EXP_1	1811	676.4431953430176	377.0585346221924	0.034115333	1303.2
SA38_EXP_1	1812	676.7074108123779	379.9020767211914	0.012199326	1303.92
SA38_EXP_1	1813	675.2017021179199	377.8688049316406	0.0016359822	1304.64
SA38_EXP_1	1814	675.8793830871582	382.65283584594727	0.17762862	1305.36
SA38_EXP_1	1815	675.5129814147949	384.95049476623535	0.5180755	1306.08
SA38_EXP_1	1816	676.433277130127	369.17078018188477	0.0008502193	1306.8
SA38_EXP_1	1817	676.3345718383789	376.06103897094727	0.0011426433	1307.52
SA38_EXP_1	1818	675.2596378326416	380.53722381591797	0.06375059	1308.24
SA38_EXP_1	1819	676.4399528503418	382.8995990753174	0.028291179	1308.96
SA38_EXP_1	1820	675.7200717926025	376.05566024780273	0.00096219976	1309.68
SA38_EXP_1	1821	675.9282112121582	380.1367378234863	0.007299906	1310.4
SA38_EXP_1	1822	675.5498886108398	382.7790927886963	0.07453978	1311.12
SA38_EXP_1	1823	675.8366584777832	378.95301818847656	0.0060931253	1311.84
SA38_EXP_1	1824	675.4889488220215	382.3183536529541	0.14784144	1312.56
SA38_EXP_1	1825	676.3711929321289	379.57119941711426	0.02643004	1313.28
SA38_EXP_1	1826	676.4409065246582	381.7167091369629	9.366771e-05	1314.0
SA38_EXP_1	1827	675.8686065673828	383.1496810913086	0.016361479	1314.72
SA38_EXP_1	1828	676.4447212219238	380.62448501586914	0.0061703986	1315.44
SA38_EXP_1	1829	676.7194271087646	377.6953125	0.0027755876	1316.16
SA38_EXP_1	1830	676.7791748046875	377.5463104248047	0.0018949511	1316.88
SA38_EXP_1	1831	675.08225440979	378.6100387573242	0.036266923	1317.6
SA38_EXP_1	1832	676.6555786132812	376.5114212036133	0.00039955616	1318.32
SA38_EXP_1	1833	675.5796432495117	379.36214447021484	0.119254984	1319.04
SA38_EXP_1	1834	676.0251045227051	380.58969497680664	0.022522967	1319.76
SA38_EXP_1	1835	677.0416259765625	380.19933700561523	0.022471327	1320.48
SA38_EXP_1	1836	675.5395889282227	375.71619987487793	0.0045234007	1321.2
SA38_EXP_1	1837	677.0816326141357	380.5063247680664	0.03337223	1321.92
SA38_EXP_1	1838	676.0225296020508	374.50469970703125	0.0006446544	1322.64
SA38_EXP_1	1839	675.4224300384521	378.4091377258301	0.022926873	1323.36
SA38_EXP_1	1840	676.8089294433594	385.97557067871094	0.19688033	1324.08
SA38_EXP_1	1841	676.551342010498	378.1771659851074	0.008091954	1324.8
SA38_EXP_1	1842	676.2467384338379	374.24649238586426	0.005879087	1325.52
SA38_EXP_1	1843	676.250171661377	377.680606842041	0.005108962	1326.24
SA38_EXP_1	1844	675.958776473999	378.2379913330078	0.0053405096	1326.96
SA38_EXP_1	1845	675.9387016296387	375.8227729797363	0.0024831246	1327.68
SA38_EXP_1	1846	675.8230209350586	379.81953620910645	0.062181324	1328.4
SA38_EXP_1	1847	676.8726825714111	378.46235275268555	0.010020697	1329.12
SA38_EXP_1	1848	676.3070106506348	378.2421112060547	0.009858073	1329.84
SA38_EXP_1	1849	675.438117980957	373.77685546875	0.012614089	1330.56
SA38_EXP_1	1850	676.1983871459961	372.1996307373047	0.0053340644	1331.28
SA38_EXP_1	1851	676.2648582458496	379.2446994781494	0.025752172	1332.0
SA38_EXP_1	1852	675.6556510925293	378.0769157409668	0.016199855	1332.72
SA38_EXP_1	1853	675.6181716918945	377.72852897644043	0.028733348	1333.44
SA38_EXP_1	1854	676.5341758728027	378.30677032470703	0.02870574	1334.16
SA38_EXP_1	1855	676.6314506530762	378.0366325378418	0.02468078	1334.88
SA38_EXP_1	1856	676.5247344970703	382.93081283569336	0.0018755099	1335.6
SA38_EXP_1	1857	676.4806747436523	380.42821884155273	0.1049875	1336.32
SA38_EXP_1	1858	676.7147064208984	377.37396240234375	0.044970702	1337.04
SA38_EXP_1	1859	675.273323059082	376.14892959594727	0.0706337	1337.76
SA38_EXP_1	1860	676.1110782623291	379.0374183654785	0.055404287	1338.48
SA38_EXP_1	1861	676.3711452484131	378.7327480316162	0.0074493038	1339.2
SA38_EXP_1	1862	676.2406349182129	382.4215507507324	0.0005443663	1339.92
SA38_EXP_1	1863	676.5072822570801	382.96780586242676	0.13531171	1340.64
SA38_EXP_1	1864	675.0640869140625	380.53396224975586	0.038294323	1341.36
SA38_EXP_1	1865	675.9505271911621	371.0786819458008	0.002646912	1342.08
SA38_EXP_1	1866	675.7582664489746	376.40207290649414	0.00083200494	1342.8
SA38_EXP_1	1867	675.682783126831	372.8352642059326	0.0005209131	1343.52
SA38_EXP_1	1868	675.9569644927979	375.8145046234131	0.00020543425	1344.24
SA38_EXP_1	1869	676.2495517730713	375.7697296142578	0.00081059744	1344.96
SA38_EXP_1	1870	676.6436576843262	377.51455307006836	0.033733457	1345.68
SA38_EXP_1	1871	676.1863708496094	380.13851165771484	0.010609909	1346.4
SA38_EXP_1	1872	676.2966156005859	374.8619842529297	0.00036229155	1347.12
SA38_EXP_1	1873	676.6571044921875	374.45119857788086	0.0034787697	1347.84
SA38_EXP_1	1874	676.5704154968262	384.27452087402344	0.05190163	1348.56
SA38_EXP_1	1875	675.9824752807617	374.75626945495605	0.00051606464	1349.28
SA38_EXP_1	1876	676.2084007263184	382.23072052001953	0.0011027245	1350.0
SA38_EXP_1	1877	676.6330718994141	386.4459228515625	0.012882494	1350.72
SA38_EXP_1	1878	676.0834217071533	378.7090015411377	0.0035550182	1351.44
SA38_EXP_1	1879	675.6679534912109	376.166296005249	0.00032367834	1352.16
SA38_EXP_1	1880	676.7632484436035	381.87692642211914	0.00020212636	1352.88
SA38_EXP_1	1881	675.9207725524902	385.7523536682129	0.005457615	1353.6
SA38_EXP_1	1882	676.075553894043	379.1154670715332	0.073722556	1354.32
SA38_EXP_1	1883	675.954008102417	377.4264335632324	0.0016572579	1355.04
SA38_EXP_1	1884	675.5373001098633	381.78906440734863	0.06038792	1355.76
SA38_EXP_1	1885	676.658296585083	381.57766342163086	0.0022429705	1356.48
SA38_EXP_1	1886	676.4359474182129	383.4246253967285	0.00055228674	1357.2
SA38_EXP_1	1887	676.7807006835938	385.48805236816406	0.004747479	1357.92
SA38_EXP_1	1888	676.1726379394531	375.81058502197266	0.0005593499	1358.64
SA38_EXP_1	1889	676.5505790710449	376.66385650634766	0.00056409376	1359.36
SA38_EXP_1	1890	675.0743389129639	382.38515853881836	0.19016376	1360.08
SA38_EXP_1	1891	674.9538421630859	381.64684295654297	0.05756096	1360.8
SA38_EXP_1	1892	676.3399124145508	381.2789726257324	0.014711179	1361.52
SA38_EXP_1	1893	669.4118022918701	356.14768981933594	0.002047581	1362.24
SA38_EXP_1	1894	675.9598731994629	378.5234069824219	0.018283974	1362.96
SA38_EXP_1	1895	676.1589050292969	376.7800712585449	0.0054607866	1363.68
SA38_EXP_1	1896	676.050615310669	383.7630844116211	0.024666226	1364.4
SA38_EXP_1	1897	675.140380859375	376.65355682373047	0.00033802967	1365.12
SA38_EXP_1	1898	676.8002510070801	382.7846431732178	0.0006056562	1365.84
SA38_EXP_1	1899	676.1073112487793	377.1631622314453	0.0013357295	1366.56
SA38_EXP_1	1900	675.5833625793457	376.3612174987793	0.0006670404	1367.28
SA38_EXP_1	1901	676.2039184570312	384.4881820678711	0.0045179776	1368.0
SA38_EXP_1	1902	675.8130073547363	377.7615451812744	0.0045985305	1368.72
SA38_EXP_1	1903	675.070858001709	379.79684829711914	0.0048879744	1369.44
SA38_EXP_1	1904	675.5943298339844	381.23534202575684	0.23583528	1370.16
SA38_EXP_1	1905	669.7175979614258	362.5628185272217	0.02786471	1370.88
SA38_EXP_1	1906	675.7579803466797	375.6955146789551	0.00075144955	1371.6
SA38_EXP_1	1907	676.1871814727783	376.7674255371094	0.00029701373	1372.32
SA38_EXP_1	1908	676.7580986022949	382.8258991241455	0.00040571069	1373.04
SA38_EXP_1	1909	676.0525703430176	378.4430694580078	0.0076489607	1373.76
SA38_EXP_1	1910	676.091480255127	375.853328704834	0.0010149156	1374.48
SA38_EXP_1	1911	675.3450870513916	377.3430633544922	0.003979118	1375.2
SA38_EXP_1	1912	675.1750946044922	380.2825927734375	0.032983925	1375.92
SA38_EXP_1	1913	675.4762649536133	380.1859474182129	0.013120439	1376.64
SA38_EXP_1	1914	675.7414817810059	380.5304718017578	0.0663734	1377.36
SA38_EXP_1	1915	323.17185401916504	407.70495414733887	0.00011536577	1378.08
SA38_EXP_1	1916	323.2505798339844	406.8575191497803	7.948458e-05	1378.8
SA38_EXP_1	1917	677.3234367370605	379.5937156677246	0.061814424	1379.52
SA38_EXP_1	1918	676.0623455047607	379.5168685913086	0.09683815	1380.24
SA38_EXP_1	1919	663.428544998169	357.1302795410156	2.499639e-05	1380.96
SA38_EXP_1	1920	676.3628005981445	378.0790901184082	0.0006467997	1381.68
SA38_EXP_1	1921	676.6505718231201	379.8094940185547	0.04363746	1382.4
SA38_EXP_1	1922	676.5978813171387	374.68631744384766	0.00037066563	1383.12
SA38_EXP_1	1923	676.4356136322021	378.57919692993164	0.019474316	1383.84
SA38_EXP_1	1924	675.0739574432373	380.2627944946289	0.10771257	1384.56
SA38_EXP_1	1925	676.5812873840332	381.2556838989258	0.057454687	1385.28
SA38_EXP_1	1926	676.3118743896484	373.30718994140625	0.017635193	1386.0
SA38_EXP_1	1927	667.2311782836914	350.6437110900879	0.0023629519	1386.72
SA38_EXP_1	1928	322.66459465026855	409.1861343383789	0.00046299465	1387.44
SA38_EXP_1	1929	676.6304016113281	373.0503559112549	0.0063356734	1388.16
SA38_EXP_1	1930	676.0726928710938	377.4500370025635	0.005509303	1388.88
SA38_EXP_1	1931	676.1713027954102	374.83760833740234	0.004211289	1389.6
SA38_EXP_1	1932	677.0106792449951	356.9022560119629	0.0021529705	1390.32
SA38_EXP_1	1933	667.3039436340332	356.95884704589844	0.001432034	1391.04
SA38_EXP_1	1934	676.1578559875488	376.46690368652344	0.01987442	1391.76
SA38_EXP_1	1935	675.5338668823242	376.03288650512695	0.04397395	1392.48
SA38_EXP_1	1936	676.8388748168945	383.2936191558838	0.043733153	1393.2
SA38_EXP_1	1937	676.1858940124512	379.4898319244385	0.10809499	1393.92
SA38_EXP_1	1938	677.2974491119385	372.81171798706055	0.00402635	1394.64
SA38_EXP_1	1939	668.0788040161133	354.06392097473145	0.00047278366	1395.36
SA38_EXP_1	1940	669.3902969360352	356.9549560546875	0.089092135	1396.08
SA38_EXP_1	1941	676.5487670898438	373.96968841552734	0.0024474815	1396.8
SA38_EXP_1	1942	676.3941764831543	377.79808044433594	0.010992675	1397.52
SA38_EXP_1	1943	676.820182800293	369.9961280822754	0.0082558105	1398.24
SA38_EXP_1	1944	676.5028953552246	376.7292022705078	0.0023426597	1398.96
SA38_EXP_1	1945	676.8346786499023	379.71287727355957	0.0076409155	1399.68
SA38_EXP_1	1946	675.8205890655518	375.25360107421875	0.008633714	1400.4
SA38_EXP_1	1947	676.0210037231445	383.06239128112793	0.0094841495	1401.12
SA38_EXP_1	1948	675.7534027099609	378.46057891845703	0.0019485599	1401.84
SA38_EXP_1	1949	676.4765739440918	381.086483001709	0.032855008	1402.56
SA38_EXP_1	1950	676.268196105957	378.64794731140137	0.012538094	1403.28
SA38_EXP_1	1951	676.149320602417	385.92092514038086	0.117363185	1404.0
SA38_EXP_1	1952	676.0570049285889	386.80973052978516	0.20913202	1404.72
SA38_EXP_1	1953	674.8537540435791	380.0764846801758	0.0669605	1405.44
SA38_EXP_1	1954	676.0997772216797	382.7776908874512	0.17829028	1406.16
SA38_EXP_1	1955	676.6392707824707	381.7349624633789	0.0074499235	1406.88
SA38_EXP_1	1956	675.4398822784424	380.61375617980957	0.03723295	1407.6
SA38_EXP_1	1957	675.6152629852295	382.41674423217773	0.039963875	1408.32
SA38_EXP_1	1958	676.3455867767334	381.36302947998047	0.015308246	1409.04
SA38_EXP_1	1959	676.2587070465088	380.5623722076416	0.019420413	1409.76
SA38_EXP_1	1960	676.5191555023193	379.5667362213135	0.018191185	1410.48
SA38_EXP_1	1961	676.9094467163086	377.2749710083008	0.0055656456	1411.2
SA38_EXP_1	1962	675.6150722503662	383.5367202758789	0.03711729	1411.92
SA38_EXP_1	1963	676.2049674987793	382.1279525756836	0.000517229	1412.64
SA38_EXP_1	1964	675.3471374511719	380.2705764770508	0.05863294	1413.36
SA38_EXP_1	1965	677.0282745361328	378.14769744873047	0.0140414685	1414.08
SA38_EXP_1	1966	675.8379936218262	381.20824813842773	0.057618078	1414.8
SA38_EXP_1	1967	676.2981414794922	382.17284202575684	0.007345841	1415.52
SA38_EXP_1	1968	675.0316143035889	378.7723731994629	0.037347022	1416.24
SA38_EXP_1	1969	675.8204460144043	380.4620933532715	0.092779055	1416.96
SA38_EXP_1	1970	675.4457950592041	380.9688377380371	0.002993075	1417.68
SA38_EXP_1	1971	676.2924194335938	375.9510612487793	0.0031924453	1418.4
SA38_EXP_1	1972	676.4199256896973	377.9372978210449	0.011418942	1419.12
SA38_EXP_1	1973	676.801586151123	384.162540435791	0.021538684	1419.84
SA38_EXP_1	1974	676.1721611022949	377.8919219970703	0.0015137021	1420.56
SA38_EXP_1	1975	676.202917098999	383.75782012939453	0.0018868184	1421.28
SA38_EXP_1	1976	675.4560470581055	377.3962211608887	0.0043830215	1422.0
SA38_EXP_1	1977	675.7885932922363	379.56430435180664	0.14947268	1422.72
SA38_EXP_1	1978	675.4169940948486	381.09094619750977	0.107763216	1423.44
SA38_EXP_1	1979	676.7996311187744	377.3826026916504	0.026892792	1424.16
SA38_EXP_1	1980	516.9933795928955	223.48088264465332	1.3642816e-05	1424.88
SA38_EXP_1	1981	676.2559413909912	373.0920124053955	0.000106433436	1425.6
SA38_EXP_1	1982	676.8350601196289	381.70806884765625	0.064143024	1426.32
SA38_EXP_1	1983	676.4006614685059	380.99945068359375	0.038055006	1427.04
SA38_EXP_1	1984	668.1032180786133	351.372013092041	0.0011984446	1427.76
SA38_EXP_1	1985	676.5289306640625	377.15354919433594	0.0014513789	1428.48
SA38_EXP_1	1986	676.8452167510986	377.78011322021484	0.0038586357	1429.2
SA38_EXP_1	1987	676.9126415252686	381.90908432006836	0.047974873	1429.92
SA38_EXP_1	1988	676.2227535247803	381.99663162231445	0.035617713	1430.64
SA38_EXP_1	1989	676.3200759887695	381.3365077972412	0.027252741	1431.36
SA38_EXP_1	1990	675.9297370910645	379.12264823913574	0.0013773469	1432.08
SA38_EXP_1	1991	323.73688220977783	407.70901679992676	0.00034073245	1432.8
SA38_EXP_1	1992	676.5109062194824	377.535982131958	0.0012774598	1433.52
SA38_EXP_1	1993	675.9138584136963	381.59912109375	0.010688755	1434.24
SA38_EXP_1	1994	676.6870975494385	384.13344383239746	0.19080131	1434.96
SA38_EXP_1	1995	676.554536819458	385.3114986419678	0.02561928	1435.68
SA38_EXP_1	1996	675.9464263916016	380.71088790893555	0.031849757	1436.4
SA38_EXP_1	1997	675.3404140472412	379.25880432128906	0.055167776	1437.12
SA38_EXP_1	1998	676.367998123169	369.8443794250488	0.0054027988	1437.84
SA38_EXP_1	1999	676.1354446411133	379.215145111084	0.13932219	1438.56
[truncated: 1,606 more rows]
