# Supplementary material for: Measuring inter-individual differences in behavioural types of gilthead seabreams in the laboratory using deep learning
Source: PeerJ. 2022 May 5;10:e13396. doi: 10.7717/peerj.13396 (PMC9080431; doi:10.7717/peerj.13396)
Supplement: Supplemental Information 1 [file peerj-10-13396-s001.zip › Raw validation data/d2/SA38_EXP_4.csv]

ID	sec	X	Y	%	seconds
SA38_EXP_4	1	673.7252712249756	377.7865791320801	0.031368125	0.0
SA38_EXP_4	2	99.43177700042725	410.6073760986328	0.0111431945	0.72
SA38_EXP_4	3	100.36331415176392	409.31705474853516	0.011510926	1.44
SA38_EXP_4	4	100.85742473602295	408.7092876434326	0.008493311	2.16
SA38_EXP_4	5	676.8884181976318	381.9429874420166	0.003079917	2.88
SA38_EXP_4	6	676.7932415008545	381.1248207092285	0.04143664	3.6
SA38_EXP_4	7	677.332592010498	383.7501811981201	0.009150987	4.32
SA38_EXP_4	8	675.3005981445312	379.2466163635254	0.07029523	5.04
SA38_EXP_4	9	676.527214050293	381.3741874694824	0.07572314	5.76
SA38_EXP_4	10	675.6129264831543	378.56120109558105	0.026175983	6.48
SA38_EXP_4	11	677.2248268127441	384.05691146850586	0.06582816	7.2
SA38_EXP_4	12	101.31795406341553	408.9957618713379	0.02713589	7.92
SA38_EXP_4	13	100.33230781555176	409.5433044433594	0.0007581201	8.64
SA38_EXP_4	14	676.6216278076172	383.44099044799805	0.05166123	9.36
SA38_EXP_4	15	676.1257171630859	380.94752311706543	0.0025847182	10.08
SA38_EXP_4	16	92.51696467399597	407.5959777832031	0.0006706585	10.8
SA38_EXP_4	17	676.8375873565674	383.1607246398926	0.0022196327	11.52
SA38_EXP_4	18	677.2086143493652	381.2790870666504	0.010164706	12.24
SA38_EXP_4	19	677.0692348480225	375.24187088012695	0.0038834915	12.96
SA38_EXP_4	20	675.3397464752197	382.4722194671631	0.01569914	13.68
SA38_EXP_4	21	676.9294738769531	382.53238677978516	0.0090075275	14.4
SA38_EXP_4	22	676.3486862182617	381.4331531524658	0.005699575	15.12
SA38_EXP_4	23	675.6968975067139	382.66828536987305	0.15432462	15.84
SA38_EXP_4	24	676.8929481506348	384.19567108154297	0.78413767	16.56
SA38_EXP_4	25	676.3018608093262	384.41877365112305	0.010163726	17.28
SA38_EXP_4	26	675.3739356994629	383.71891021728516	0.04466339	18.0
SA38_EXP_4	27	675.7610321044922	382.9094696044922	0.019166978	18.72
SA38_EXP_4	28	676.655101776123	383.0233669281006	0.018160123	19.44
SA38_EXP_4	29	676.6805648803711	382.12011337280273	0.0019089626	20.16
SA38_EXP_4	30	676.5476226806641	380.4983139038086	0.1929604	20.88
SA38_EXP_4	31	676.7105102539062	385.4117202758789	0.0053185835	21.6
SA38_EXP_4	32	675.8383750915527	380.93175888061523	0.0022244195	22.32
SA38_EXP_4	33	676.1184692382812	380.6941223144531	0.001294971	23.04
SA38_EXP_4	34	675.2381801605225	379.815673828125	0.019880384	23.76
SA38_EXP_4	35	675.7819652557373	382.90266036987305	0.0020948749	24.48
SA38_EXP_4	36	675.557804107666	377.7810287475586	0.00655904	25.2
SA38_EXP_4	37	676.3243675231934	382.82907485961914	0.020340629	25.92
SA38_EXP_4	38	676.8740177154541	381.7905807495117	0.021703573	26.64
SA38_EXP_4	39	676.8856048583984	380.89954376220703	0.011919076	27.36
SA38_EXP_4	40	676.4287948608398	382.7369785308838	0.09020922	28.08
SA38_EXP_4	41	677.1354675292969	381.81175231933594	0.0002444954	28.8
SA38_EXP_4	42	674.9798774719238	378.81763458251953	0.010347559	29.52
SA38_EXP_4	43	676.2030124664307	383.7069511413574	0.035099953	30.24
SA38_EXP_4	44	675.5624294281006	382.07794189453125	0.1660856	30.96
SA38_EXP_4	45	675.2770900726318	381.9712829589844	0.12750016	31.68
SA38_EXP_4	46	676.7044067382812	384.2219924926758	0.03965427	32.4
SA38_EXP_4	47	98.55462312698364	408.8283920288086	0.0025409493	33.12
SA38_EXP_4	48	675.9457588195801	381.87581062316895	0.06100929	33.84
SA38_EXP_4	49	676.2300491333008	385.20578384399414	0.005208826	34.56
SA38_EXP_4	50	676.2160301208496	385.63528060913086	0.022309491	35.28
SA38_EXP_4	51	676.1859893798828	384.2068862915039	0.25588596	36.0
SA38_EXP_4	52	675.7511615753174	381.51658058166504	0.039585747	36.72
SA38_EXP_4	53	100.46662092208862	410.6429100036621	0.002475922	37.44
SA38_EXP_4	54	98.56920838356018	410.6994438171387	0.44771755	38.16
SA38_EXP_4	55	677.0922660827637	382.8108787536621	0.0058224816	38.88
SA38_EXP_4	56	101.31263732910156	410.99244117736816	0.0012430388	39.6
SA38_EXP_4	57	675.648307800293	376.9647789001465	0.0063019665	40.32
SA38_EXP_4	58	675.5527496337891	381.2939643859863	0.009593418	41.04
SA38_EXP_4	59	101.97393894195557	410.46558380126953	0.116915725	41.76
SA38_EXP_4	60	100.26402473449707	409.34789657592773	0.06995231	42.48
SA38_EXP_4	61	676.6791820526123	384.0508460998535	0.014381153	43.2
SA38_EXP_4	62	675.2860069274902	380.6747531890869	0.026767561	43.92
SA38_EXP_4	63	676.9600868225098	383.8820171356201	0.003026931	44.64
SA38_EXP_4	64	676.561450958252	383.34686279296875	0.0063625304	45.36
SA38_EXP_4	65	677.6753425598145	383.3152198791504	0.002287343	46.08
SA38_EXP_4	66	676.530933380127	383.36803436279297	0.0021347958	46.8
SA38_EXP_4	67	674.8146057128906	381.27965927124023	0.16997261	47.52
SA38_EXP_4	68	675.5707740783691	381.2849235534668	0.24410309	48.24
SA38_EXP_4	69	676.2336730957031	383.6679267883301	0.05297663	48.96
SA38_EXP_4	70	676.7673492431641	385.9604072570801	0.030017106	49.68
SA38_EXP_4	71	676.7682075500488	382.0814895629883	0.07253389	50.4
SA38_EXP_4	72	98.32671284675598	407.5166702270508	0.64107287	51.12
SA38_EXP_4	73	101.82806253433228	413.02571296691895	0.046093933	51.84
SA38_EXP_4	74	677.8312683105469	384.1234016418457	0.00021476627	52.56
SA38_EXP_4	75	677.3881912231445	384.0743637084961	0.00907405	53.28
SA38_EXP_4	76	676.5246391296387	383.9513397216797	0.058102462	54.0
SA38_EXP_4	77	677.1567344665527	382.5432586669922	0.019327128	54.72
SA38_EXP_4	78	675.5757808685303	378.9064407348633	0.083865345	55.44
SA38_EXP_4	79	676.6828060150146	380.91413497924805	0.045203965	56.16
SA38_EXP_4	80	677.0939826965332	383.1650161743164	0.0056590713	56.88
SA38_EXP_4	81	676.7874717712402	382.8639221191406	0.0047248583	57.6
SA38_EXP_4	82	677.4356365203857	383.3950424194336	0.00093594386	58.32
SA38_EXP_4	83	677.0624160766602	383.347692489624	0.0023502167	59.04
SA38_EXP_4	84	676.567554473877	381.2336540222168	0.14202398	59.76
SA38_EXP_4	85	676.2471199035645	380.90091705322266	0.046571027	60.48
SA38_EXP_4	86	676.2823104858398	381.8277168273926	0.0038463494	61.2
SA38_EXP_4	87	676.796817779541	381.9870185852051	0.002373813	61.92
SA38_EXP_4	88	677.2900581359863	381.3452339172363	0.0008881874	62.64
SA38_EXP_4	89	677.1224498748779	383.8831329345703	0.009390412	63.36
SA38_EXP_4	90	675.9838104248047	375.4450035095215	0.03123072	64.08
SA38_EXP_4	91	677.4140357971191	380.9124183654785	0.002839292	64.8
SA38_EXP_4	92	677.3292541503906	382.5626564025879	0.004614117	65.52
SA38_EXP_4	93	677.0186424255371	382.21715927124023	0.023851011	66.24
SA38_EXP_4	94	677.0429611206055	383.75410079956055	0.0010066594	66.96
SA38_EXP_4	95	675.3539085388184	374.43806648254395	0.0064436016	67.68
SA38_EXP_4	96	677.4810791015625	382.7976608276367	0.046384845	68.4
SA38_EXP_4	97	676.1277675628662	380.5543327331543	0.036555838	69.12
SA38_EXP_4	98	677.1138191223145	382.95716285705566	0.030659579	69.84
SA38_EXP_4	99	676.0475158691406	382.42698669433594	0.010535641	70.56
SA38_EXP_4	100	676.3014793395996	380.2559280395508	0.061613616	71.28
SA38_EXP_4	101	676.993465423584	383.61928939819336	0.121216334	72.0
SA38_EXP_4	102	676.9237041473389	383.0265140533447	0.11910466	72.72
SA38_EXP_4	103	677.2248268127441	383.6891555786133	0.0005804872	73.44
SA38_EXP_4	104	676.4528751373291	385.5599784851074	0.0073521333	74.16
SA38_EXP_4	105	676.9477844238281	382.8025531768799	0.006669658	74.88
SA38_EXP_4	106	676.8692970275879	382.6809310913086	0.0033037376	75.6
SA38_EXP_4	107	676.7975807189941	383.22266578674316	0.019160239	76.32
SA38_EXP_4	108	676.4780521392822	384.3761444091797	0.010892948	77.04
SA38_EXP_4	109	677.1306037902832	383.2920742034912	0.013658146	77.76
SA38_EXP_4	110	676.6289710998535	383.7385368347168	0.0016350253	78.48
SA38_EXP_4	111	676.2552261352539	381.3547897338867	0.22745755	79.2
SA38_EXP_4	112	676.8008232116699	383.2174015045166	0.04925698	79.92
SA38_EXP_4	113	676.8540859222412	382.83196449279785	0.0010327357	80.64
SA38_EXP_4	114	644.3191528320312	390.2131462097168	0.004117185	81.36
SA38_EXP_4	115	675.3950119018555	381.9294834136963	0.08607982	82.08
SA38_EXP_4	116	646.8903541564941	389.64649200439453	0.00019661861	82.8
SA38_EXP_4	117	676.3812065124512	381.36317253112793	0.0021747272	83.52
SA38_EXP_4	118	676.6172409057617	386.1482620239258	0.009131223	84.24
SA38_EXP_4	119	676.7297744750977	382.85877227783203	0.0058199544	84.96
SA38_EXP_4	120	676.0430335998535	382.5216865539551	0.64455384	85.68
SA38_EXP_4	121	676.9052028656006	382.52758026123047	0.092040315	86.4
SA38_EXP_4	122	675.9073257446289	380.7707977294922	0.076269835	87.12
SA38_EXP_4	123	677.7361869812012	381.9013023376465	0.0019484727	87.84
SA38_EXP_4	124	676.5758514404297	382.90809631347656	0.0053298995	88.56
SA38_EXP_4	125	676.9632339477539	382.9182529449463	0.03119005	89.28
SA38_EXP_4	126	676.0787010192871	384.54869270324707	0.00032605755	90.0
SA38_EXP_4	127	676.313066482544	386.1818504333496	0.015789969	90.72
SA38_EXP_4	128	676.2365341186523	377.7400588989258	0.037354104	91.44
SA38_EXP_4	129	675.9135246276855	374.93459701538086	0.016338028	92.16
SA38_EXP_4	130	676.7936706542969	384.17564392089844	0.029584294	92.88
SA38_EXP_4	131	676.229190826416	380.43737411499023	0.03472531	93.6
SA38_EXP_4	132	675.7006645202637	375.1950931549072	0.0011338606	94.32
SA38_EXP_4	133	673.6218452453613	354.46303367614746	0.20314883	95.04
SA38_EXP_4	134	677.5337219238281	383.2913875579834	0.00021797649	95.76
SA38_EXP_4	135	676.7617225646973	383.36111068725586	0.01974979	96.48
SA38_EXP_4	136	675.763463973999	383.3536720275879	0.035181828	97.2
SA38_EXP_4	137	676.6735076904297	385.70016860961914	0.0055335932	97.92
SA38_EXP_4	138	676.0432243347168	383.87163162231445	0.23412289	98.64
SA38_EXP_4	139	676.3223648071289	383.97743225097656	0.009792519	99.36
SA38_EXP_4	140	676.3142108917236	382.9324150085449	0.06907855	100.08
SA38_EXP_4	141	675.3853797912598	379.2326545715332	0.011301834	100.8
SA38_EXP_4	142	676.8508911132812	386.132869720459	0.0009830152	101.52
SA38_EXP_4	143	676.3320922851562	381.2504196166992	0.045018822	102.24
SA38_EXP_4	144	676.3849258422852	383.62915992736816	0.022252798	102.96
SA38_EXP_4	145	676.6925811767578	384.0601444244385	0.0060171043	103.68
SA38_EXP_4	146	676.7458915710449	384.0616035461426	0.0048207347	104.4
SA38_EXP_4	147	677.6482582092285	383.76691818237305	9.584506e-05	105.12
SA38_EXP_4	148	675.6402015686035	375.0128746032715	0.0048986557	105.84
SA38_EXP_4	149	677.1324634552002	383.540096282959	0.0051297364	106.56
SA38_EXP_4	150	675.5940437316895	382.7610683441162	0.3347992	107.28
SA38_EXP_4	151	676.4733791351318	382.49181747436523	0.0010717931	108.0
SA38_EXP_4	152	676.1494636535645	382.8159999847412	0.012500884	108.72
SA38_EXP_4	153	675.2146244049072	378.1805992126465	0.011530551	109.44
SA38_EXP_4	154	676.3291835784912	382.66387939453125	0.07568104	110.16
SA38_EXP_4	155	676.3672828674316	386.0988235473633	0.02445903	110.88
SA38_EXP_4	156	677.0092010498047	384.97426986694336	0.001032237	111.6
SA38_EXP_4	157	676.3083457946777	382.65655517578125	0.011473727	112.32
SA38_EXP_4	158	675.9993553161621	381.89157485961914	0.06477566	113.04
SA38_EXP_4	159	677.0639419555664	381.6328525543213	0.012771476	113.76
SA38_EXP_4	160	677.2124767303467	385.4145812988281	0.08754533	114.48
SA38_EXP_4	161	677.7377128601074	384.3123722076416	0.015688937	115.2
SA38_EXP_4	162	676.5215873718262	382.15662002563477	0.008551669	115.92
SA38_EXP_4	163	676.4668464660645	382.7175807952881	0.026282549	116.64
SA38_EXP_4	164	677.0359039306641	385.4729461669922	0.06792575	117.36
SA38_EXP_4	165	677.1265506744385	382.5191402435303	0.23560266	118.08
SA38_EXP_4	166	676.9521713256836	383.23802947998047	0.014920998	118.8
SA38_EXP_4	167	676.9163131713867	385.53754806518555	0.028523287	119.52
SA38_EXP_4	168	677.0193576812744	383.91809463500977	0.07068737	120.24
SA38_EXP_4	169	677.59690284729	383.72838020324707	0.080331884	120.96
SA38_EXP_4	170	678.542423248291	386.1060333251953	0.03736785	121.68
SA38_EXP_4	171	675.6660461425781	383.082218170166	0.7195588	122.4
SA38_EXP_4	172	675.3646373748779	381.10745429992676	0.080631524	123.12
SA38_EXP_4	173	676.33056640625	379.0579032897949	0.027395826	123.84
SA38_EXP_4	174	676.3177871704102	381.1072540283203	0.1673646	124.56
SA38_EXP_4	175	677.3131370544434	385.0535774230957	0.17534964	125.28
SA38_EXP_4	176	677.316951751709	384.029016494751	0.42266575	126.0
SA38_EXP_4	177	676.373291015625	375.8317565917969	0.0011952171	126.72
SA38_EXP_4	178	673.7260818481445	354.3698501586914	0.0022587145	127.44
SA38_EXP_4	179	675.3074169158936	374.05385971069336	0.001195084	128.16
SA38_EXP_4	180	677.2873401641846	380.60977935791016	0.01269457	128.88
SA38_EXP_4	181	675.6662845611572	378.53957176208496	0.0069651706	129.6
SA38_EXP_4	182	676.9478797912598	379.29505348205566	0.03535854	130.32
SA38_EXP_4	183	676.8182277679443	381.2570285797119	0.016439762	131.04
SA38_EXP_4	184	675.8695602416992	376.63055419921875	0.004048091	131.76
SA38_EXP_4	185	675.6746292114258	375.8206558227539	0.0016819262	132.48
SA38_EXP_4	186	676.5994071960449	381.4222526550293	0.0157754	133.2
SA38_EXP_4	187	677.0930290222168	381.94238662719727	0.01382213	133.92
SA38_EXP_4	188	675.3861427307129	377.898530960083	0.017298011	134.64
SA38_EXP_4	189	676.2007236480713	380.024356842041	0.100471005	135.36
SA38_EXP_4	190	677.2786140441895	375.2465057373047	0.0011234328	136.08
SA38_EXP_4	191	677.3871898651123	385.1436710357666	0.05947139	136.8
SA38_EXP_4	192	675.7824897766113	378.3844470977783	0.034126002	137.52
SA38_EXP_4	193	675.6167888641357	379.49169158935547	0.026049132	138.24
SA38_EXP_4	194	676.8049240112305	382.71002769470215	0.02053316	138.96
SA38_EXP_4	195	675.9011268615723	381.2017822265625	0.03497366	139.68
SA38_EXP_4	196	676.3365745544434	384.7030735015869	0.024530573	140.4
SA38_EXP_4	197	676.3734340667725	382.4710750579834	0.0021851377	141.12
SA38_EXP_4	198	677.4583339691162	380.81202507019043	0.0007575481	141.84
SA38_EXP_4	199	677.470588684082	385.1524829864502	0.009352324	142.56
SA38_EXP_4	200	676.3583183288574	383.7578773498535	0.14391455	143.28
SA38_EXP_4	201	676.0147094726562	383.97634506225586	0.018731564	144.0
SA38_EXP_4	202	677.3821830749512	384.8008060455322	0.022479517	144.72
SA38_EXP_4	203	677.3757934570312	385.3021717071533	0.245326	145.44
SA38_EXP_4	204	676.8486022949219	382.4077033996582	0.007069952	146.16
SA38_EXP_4	205	675.6693840026855	384.0915870666504	0.033324502	146.88
SA38_EXP_4	206	676.4432907104492	382.59286880493164	0.055494737	147.6
SA38_EXP_4	207	676.700496673584	383.47612380981445	0.017899765	148.32
SA38_EXP_4	208	676.1824607849121	383.1272792816162	0.0012603116	149.04
SA38_EXP_4	209	675.4819869995117	381.5545463562012	0.06469375	149.76
SA38_EXP_4	210	676.540994644165	381.450777053833	0.0028979462	150.48
SA38_EXP_4	211	676.8510818481445	383.0466842651367	0.0020065755	151.2
SA38_EXP_4	212	676.0318279266357	384.26636695861816	0.005067102	151.92
SA38_EXP_4	213	676.453685760498	381.58421516418457	0.0090116775	152.64
SA38_EXP_4	214	675.200366973877	380.2711772918701	0.33835024	153.36
SA38_EXP_4	215	676.0564804077148	382.1063804626465	0.4294081	154.08
SA38_EXP_4	216	676.9296646118164	383.06556701660156	0.0005663726	154.8
SA38_EXP_4	217	675.6508350372314	383.31796646118164	0.05189808	155.52
SA38_EXP_4	218	675.7492065429688	383.7209701538086	0.029590156	156.24
SA38_EXP_4	219	676.7967700958252	383.3876609802246	0.031625263	156.96
SA38_EXP_4	220	675.9660720825195	382.038631439209	0.3516149	157.68
SA38_EXP_4	221	641.6006088256836	390.68321228027344	0.0015290901	158.4
SA38_EXP_4	222	675.6808280944824	382.9160499572754	0.006464803	159.12
SA38_EXP_4	223	676.6751766204834	382.52614974975586	0.0009972731	159.84
SA38_EXP_4	224	674.9662399291992	380.86833000183105	0.33504465	160.56
SA38_EXP_4	225	675.7313251495361	382.67309188842773	0.03560077	161.28
SA38_EXP_4	226	677.021598815918	385.33867835998535	0.0856656	162.0
SA38_EXP_4	227	676.581621170044	384.07894134521484	0.59568465	162.72
SA38_EXP_4	228	676.6600608825684	383.07151794433594	0.013052754	163.44
SA38_EXP_4	229	677.5885105133057	384.7159194946289	0.028764104	164.16
SA38_EXP_4	230	676.7128944396973	384.3423843383789	0.6162755	164.88
SA38_EXP_4	231	677.2506237030029	384.4053554534912	0.012700734	165.6
SA38_EXP_4	232	675.7885456085205	382.58737564086914	0.38928363	166.32
SA38_EXP_4	233	676.4283180236816	384.4881248474121	0.02089796	167.04
SA38_EXP_4	234	676.8814086914062	383.823938369751	0.0018765917	167.76
SA38_EXP_4	235	675.8380889892578	380.7345771789551	0.025165198	168.48
SA38_EXP_4	236	676.6707420349121	382.4802017211914	0.0005761816	169.2
SA38_EXP_4	237	676.8142700195312	384.6343803405762	0.01762165	169.92
SA38_EXP_4	238	676.5265941619873	382.64659881591797	0.017111883	170.64
SA38_EXP_4	239	676.422929763794	381.4500617980957	0.053157106	171.36
SA38_EXP_4	240	675.2943515777588	379.1260814666748	0.03983955	172.08
SA38_EXP_4	241	676.8558979034424	382.8814888000488	0.012979619	172.8
SA38_EXP_4	242	676.6564846038818	381.20384216308594	0.012754383	173.52
SA38_EXP_4	243	675.966739654541	383.7484359741211	0.013070864	174.24
SA38_EXP_4	244	675.8701324462891	382.39768981933594	0.019151555	174.96
SA38_EXP_4	245	676.9908905029297	384.47553634643555	0.0002161208	175.68
SA38_EXP_4	246	676.557731628418	385.11056900024414	0.012679177	176.4
SA38_EXP_4	247	676.699161529541	382.1594524383545	0.02006332	177.12
SA38_EXP_4	248	676.8709182739258	382.4043273925781	0.0015068077	177.84
SA38_EXP_4	249	675.7963180541992	381.5719985961914	0.094600275	178.56
SA38_EXP_4	250	675.4547119140625	382.9646873474121	0.082006745	179.28
SA38_EXP_4	251	676.8655776977539	381.38723373413086	0.0059466586	180.0
SA38_EXP_4	252	676.4578819274902	383.55194091796875	0.31538045	180.72
SA38_EXP_4	253	676.6737461090088	383.1328582763672	0.015779234	181.44
SA38_EXP_4	254	677.0278930664062	383.8900852203369	0.01151338	182.16
SA38_EXP_4	255	677.7351379394531	383.7589645385742	0.00030917113	182.88
SA38_EXP_4	256	675.3773212432861	381.18618965148926	0.07219204	183.6
SA38_EXP_4	257	676.3206481933594	381.6115379333496	0.07804546	184.32
SA38_EXP_4	258	676.4642715454102	379.621524810791	0.10522459	185.04
SA38_EXP_4	259	676.9699096679688	382.12331771850586	0.03028522	185.76
SA38_EXP_4	260	676.6913890838623	381.30998611450195	0.11999055	186.48
SA38_EXP_4	261	676.1794090270996	382.8731346130371	0.17586184	187.2
SA38_EXP_4	262	677.11501121521	383.28503608703613	0.05998698	187.92
SA38_EXP_4	263	677.159309387207	381.08219146728516	0.0010208418	188.64
SA38_EXP_4	264	676.5449047088623	383.32265853881836	0.0009593044	189.36
SA38_EXP_4	265	677.3702621459961	383.20913314819336	0.00016489915	190.08
SA38_EXP_4	266	676.6020774841309	382.0855522155762	0.009782283	190.8
SA38_EXP_4	267	675.7670402526855	376.90884590148926	0.0010424942	191.52
SA38_EXP_4	268	676.5329360961914	381.76915168762207	0.00044136963	192.24
SA38_EXP_4	269	677.6342391967773	384.06394958496094	0.0061563905	192.96
SA38_EXP_4	270	675.2870082855225	380.5238342285156	0.069856524	193.68
SA38_EXP_4	271	675.4528999328613	363.6045742034912	0.00066928734	194.4
SA38_EXP_4	272	677.5819778442383	382.91748046875	0.0003105815	195.12
SA38_EXP_4	273	675.9283542633057	377.3559379577637	0.0019809327	195.84
SA38_EXP_4	274	676.9411087036133	379.65147972106934	0.047119305	196.56
SA38_EXP_4	275	676.2226104736328	376.1620330810547	0.0007911153	197.28
SA38_EXP_4	276	675.3701210021973	376.45700454711914	0.008482163	198.0
SA38_EXP_4	277	677.5506973266602	383.578405380249	0.0015967642	198.72
SA38_EXP_4	278	676.9850254058838	381.1951732635498	0.0105185695	199.44
SA38_EXP_4	279	676.3195991516113	382.20425605773926	0.031007707	200.16
SA38_EXP_4	280	677.1796226501465	382.1078681945801	0.009161399	200.88
SA38_EXP_4	281	677.1712303161621	384.69594955444336	0.23294316	201.6
SA38_EXP_4	282	676.7185211181641	382.01751708984375	0.019330613	202.32
SA38_EXP_4	283	676.743221282959	380.643367767334	0.023638628	203.04
SA38_EXP_4	284	676.9070148468018	382.7659034729004	0.010236836	203.76
SA38_EXP_4	285	676.4986038208008	383.1295967102051	0.013873639	204.48
SA38_EXP_4	286	677.127742767334	383.8861083984375	0.0016062533	205.2
SA38_EXP_4	287	677.358341217041	383.24174880981445	0.00146664	205.92
SA38_EXP_4	288	677.4558067321777	382.60791778564453	0.00090508215	206.64
SA38_EXP_4	289	676.0531425476074	380.5174255371094	0.3870849	207.36
SA38_EXP_4	290	676.6807556152344	384.81648445129395	0.82232773	208.08
SA38_EXP_4	291	675.9290218353271	377.02425956726074	0.004545001	208.8
SA38_EXP_4	292	677.2706985473633	382.2768974304199	0.008153805	209.52
SA38_EXP_4	293	676.3875007629395	383.07844161987305	0.0037804313	210.24
SA38_EXP_4	294	677.0194053649902	378.45173835754395	0.0013463565	210.96
SA38_EXP_4	295	676.4361381530762	383.333158493042	0.0039848466	211.68
SA38_EXP_4	296	676.5236854553223	382.21341133117676	0.01159986	212.4
SA38_EXP_4	297	675.7251262664795	381.26935958862305	0.11885764	213.12
SA38_EXP_4	298	676.5456199645996	381.37956619262695	0.0035084845	213.84
SA38_EXP_4	299	676.557731628418	384.64290618896484	0.22659892	214.56
SA38_EXP_4	300	676.5806198120117	383.41753005981445	0.0033823987	215.28
SA38_EXP_4	301	677.2663116455078	384.3690490722656	0.17850359	216.0
SA38_EXP_4	302	676.5237808227539	381.6749382019043	0.0018249272	216.72
SA38_EXP_4	303	675.4717826843262	380.7150077819824	0.22778364	217.44
SA38_EXP_4	304	676.1940956115723	380.9245491027832	0.067251824	218.16
SA38_EXP_4	305	675.6546974182129	382.4842643737793	0.32051805	218.88
SA38_EXP_4	306	648.3698844909668	389.20440673828125	0.0040049637	219.6
SA38_EXP_4	307	676.3019561767578	383.5157775878906	0.006002583	220.32
SA38_EXP_4	308	676.773738861084	383.4279441833496	0.026516426	221.04
SA38_EXP_4	309	498.1437683105469	37.412452697753906	0.0040526325	221.76
SA38_EXP_4	310	676.084041595459	383.11391830444336	0.008298541	222.48
SA38_EXP_4	311	676.6929149627686	385.4238510131836	0.010434417	223.2
SA38_EXP_4	312	675.2634048461914	377.51383781433105	0.007950264	223.92
SA38_EXP_4	313	678.2295227050781	385.3388500213623	0.00018661059	224.64
SA38_EXP_4	314	676.5973567962646	383.0609607696533	0.0036332046	225.36
SA38_EXP_4	315	675.7044315338135	383.1196975708008	0.040079284	226.08
SA38_EXP_4	316	676.4694690704346	384.65309143066406	0.013372004	226.8
SA38_EXP_4	317	675.9854793548584	383.7480354309082	0.0031456593	227.52
SA38_EXP_4	318	676.0053634643555	384.2423915863037	0.0030112779	228.24
SA38_EXP_4	319	675.7428646087646	380.2445411682129	0.0083329175	228.96
SA38_EXP_4	320	675.1387596130371	379.0422534942627	0.0060967095	229.68
SA38_EXP_4	321	676.2848854064941	381.611909866333	0.025029149	230.4
SA38_EXP_4	322	676.6367435455322	384.4293022155762	0.01622506	231.12
SA38_EXP_4	323	676.6402244567871	384.5555877685547	0.019255618	231.84
SA38_EXP_4	324	677.3560523986816	383.47835540771484	0.00060118263	232.56
SA38_EXP_4	325	676.3760089874268	382.5633716583252	0.07267605	233.28
SA38_EXP_4	326	677.883243560791	383.8838481903076	0.0006695448	234.0
SA38_EXP_4	327	676.837158203125	383.16307067871094	0.013979885	234.72
SA38_EXP_4	328	676.794958114624	383.09666633605957	0.024555162	235.44
SA38_EXP_4	329	676.6498565673828	383.4079170227051	0.00607202	236.16
SA38_EXP_4	330	677.2613525390625	384.3990898132324	0.0022684974	236.88
SA38_EXP_4	331	674.990701675415	381.3877487182617	0.36234912	237.6
SA38_EXP_4	332	676.4076232910156	383.95623207092285	0.5459046	238.32
SA38_EXP_4	333	676.9335746765137	385.23170471191406	0.09050831	239.04
SA38_EXP_4	334	677.2230625152588	383.14290046691895	0.0013413811	239.76
SA38_EXP_4	335	676.4284610748291	382.3861312866211	0.031370297	240.48
SA38_EXP_4	336	674.3522644042969	378.51439476013184	0.059943654	241.2
SA38_EXP_4	337	676.5205383300781	385.7809352874756	0.04685922	241.92
SA38_EXP_4	338	676.2543201446533	385.5292224884033	0.024264624	242.64
SA38_EXP_4	339	677.5469779968262	382.63901710510254	0.0022784956	243.36
SA38_EXP_4	340	677.3590087890625	383.70203018188477	0.00035550215	244.08
SA38_EXP_4	341	676.1795043945312	364.87524032592773	6.828221e-05	244.8
SA38_EXP_4	342	677.7505874633789	385.8741760253906	0.00081405556	245.52
SA38_EXP_4	343	676.5532493591309	384.3684768676758	0.003231162	246.24
SA38_EXP_4	344	675.660228729248	378.54992866516113	0.012032185	246.96
SA38_EXP_4	345	675.9912490844727	378.0345153808594	0.028107256	247.68
SA38_EXP_4	346	676.9531726837158	380.9622859954834	0.34910768	248.4
SA38_EXP_4	347	677.0343780517578	382.11164474487305	0.058079585	249.12
SA38_EXP_4	348	677.0971298217773	383.51022720336914	0.004044042	249.84
SA38_EXP_4	349	677.0982265472412	382.6293182373047	0.001946544	250.56
SA38_EXP_4	350	677.080249786377	383.9853858947754	0.00074550876	251.28
SA38_EXP_4	351	676.4890670776367	384.71102714538574	0.029139455	252.0
SA38_EXP_4	352	677.4317264556885	382.9002571105957	0.06770645	252.72
SA38_EXP_4	353	676.993465423584	382.088041305542	0.1975994	253.44
SA38_EXP_4	354	677.163028717041	382.3930549621582	0.21247545	254.16
SA38_EXP_4	355	676.4534950256348	384.0790557861328	0.086358815	254.88
SA38_EXP_4	356	675.6028175354004	374.4756317138672	0.0041145477	255.6
SA38_EXP_4	357	677.0834922790527	380.13848304748535	0.03978646	256.32
SA38_EXP_4	358	677.1949768066406	381.93400382995605	0.00060243567	257.04
SA38_EXP_4	359	94.57910060882568	415.88693618774414	0.0002739128	257.76
SA38_EXP_4	360	677.4336338043213	382.7740287780762	0.00039467722	258.48
SA38_EXP_4	361	677.0874977111816	381.6851234436035	0.006379592	259.2
SA38_EXP_4	362	674.6024131774902	353.906192779541	0.00029370835	259.92
SA38_EXP_4	363	677.0915508270264	381.8796157836914	0.0027585742	260.64
SA38_EXP_4	364	675.8409976959229	375.0308418273926	0.0007866518	261.36
SA38_EXP_4	365	677.3397445678711	382.5691795349121	0.0037299674	262.08
SA38_EXP_4	366	677.10280418396	383.24134826660156	0.26833528	262.8
SA38_EXP_4	367	676.954460144043	382.2769546508789	0.016869444	263.52
SA38_EXP_4	368	677.1261692047119	380.85230827331543	0.0019085483	264.24
SA38_EXP_4	369	676.9377708435059	381.21920585632324	0.009117281	264.96
SA38_EXP_4	370	677.259635925293	381.7584228515625	0.002956397	265.68
SA38_EXP_4	371	676.4125823974609	381.9503402709961	0.028376916	266.4
SA38_EXP_4	372	676.5710353851318	382.11562156677246	0.067553304	267.12
SA38_EXP_4	373	676.8692016601562	384.78610038757324	0.005883026	267.84
SA38_EXP_4	374	676.6070365905762	382.4129104614258	0.20834644	268.56
SA38_EXP_4	375	99.7493326663971	410.65114974975586	0.010803355	269.28
SA38_EXP_4	376	675.2455711364746	375.90145111083984	0.011073518	270.0
SA38_EXP_4	377	676.3772964477539	382.3619270324707	0.051631853	270.72
SA38_EXP_4	378	675.9821891784668	381.14994049072266	0.08762417	271.44
SA38_EXP_4	379	677.3343563079834	384.32870864868164	0.030307783	272.16
SA38_EXP_4	380	676.1955261230469	381.7719554901123	0.16732907	272.88
SA38_EXP_4	381	676.5735626220703	383.60137939453125	0.7190988	273.6
SA38_EXP_4	382	675.775957107544	385.04493713378906	0.020983541	274.32
SA38_EXP_4	383	676.4795780181885	386.20914459228516	0.18240742	275.04
SA38_EXP_4	384	675.6683349609375	383.1177806854248	0.059002418	275.76
SA38_EXP_4	385	676.7231941223145	381.049747467041	0.050145466	276.48
SA38_EXP_4	386	675.9880065917969	380.9310722351074	0.12402958	277.2
SA38_EXP_4	387	676.3086318969727	377.2756004333496	0.0008407407	277.92
SA38_EXP_4	388	676.6741752624512	383.3536148071289	0.005288012	278.64
SA38_EXP_4	389	676.6436576843262	385.6355953216553	0.0019972904	279.36
SA38_EXP_4	390	676.215934753418	382.8360843658447	0.4016123	280.08
SA38_EXP_4	391	99.59355592727661	409.7271537780762	0.00054943224	280.8
SA38_EXP_4	392	676.3952255249023	382.75760650634766	0.33238462	281.52
SA38_EXP_4	393	676.4038562774658	382.88028717041016	0.2673144	282.24
SA38_EXP_4	394	675.6851196289062	381.8731498718262	0.019197846	282.96
SA38_EXP_4	395	676.115608215332	382.6468849182129	0.008800521	283.68
SA38_EXP_4	396	676.152515411377	382.94039726257324	0.03802556	284.4
SA38_EXP_4	397	648.5505104064941	388.9837074279785	0.00031158928	285.12
SA38_EXP_4	398	676.235818862915	385.78542709350586	0.012773491	285.84
SA38_EXP_4	399	676.5168190002441	382.9973602294922	0.025270931	286.56
SA38_EXP_4	400	677.1095275878906	383.280086517334	0.08667551	287.28
SA38_EXP_4	401	677.1649837493896	383.8801574707031	0.0039172117	288.0
SA38_EXP_4	402	677.3921012878418	383.22933197021484	0.0014570195	288.72
SA38_EXP_4	403	676.7378807067871	381.8570137023926	0.062998176	289.44
SA38_EXP_4	404	676.2737274169922	384.6628761291504	0.10668766	290.16
SA38_EXP_4	405	675.4236698150635	382.53427505493164	0.27583992	290.88
SA38_EXP_4	406	676.5677452087402	383.29670906066895	0.091268584	291.6
SA38_EXP_4	407	676.6527652740479	383.02534103393555	0.0011719314	292.32
SA38_EXP_4	408	675.2823829650879	378.13971519470215	0.0028131155	293.04
SA38_EXP_4	409	676.7548561096191	383.55128288269043	0.2927215	293.76
SA38_EXP_4	410	676.0987281799316	381.6273880004883	0.18136847	294.48
SA38_EXP_4	411	675.7621765136719	380.9541606903076	0.0051803174	295.2
SA38_EXP_4	412	676.4527320861816	383.4029960632324	0.05719873	295.92
SA38_EXP_4	413	676.0957717895508	383.23070526123047	0.2631931	296.64
SA38_EXP_4	414	676.5021324157715	385.4858207702637	0.07931869	297.36
SA38_EXP_4	415	676.4001369476318	381.28950119018555	0.18167312	298.08
SA38_EXP_4	416	677.054500579834	383.98518562316895	0.005661841	298.8
SA38_EXP_4	417	676.6828060150146	384.25392150878906	0.21367922	299.52
SA38_EXP_4	418	675.7493019104004	381.9035339355469	0.025245946	300.24
SA38_EXP_4	419	677.1574020385742	384.7206401824951	0.010559902	300.96
SA38_EXP_4	420	676.7853260040283	386.3345146179199	0.004688369	301.68
SA38_EXP_4	421	676.4312744140625	383.71493339538574	0.06877509	302.4
SA38_EXP_4	422	675.9565353393555	382.2945499420166	0.10787179	303.12
SA38_EXP_4	423	676.8794059753418	384.3380069732666	0.009127487	303.84
SA38_EXP_4	424	102.84265279769897	413.40362548828125	0.0020609626	304.56
SA38_EXP_4	425	676.1962413787842	381.9308853149414	0.10461255	305.28
SA38_EXP_4	426	676.2718200683594	382.35260009765625	0.1393494	306.0
SA38_EXP_4	427	676.5787124633789	381.3435173034668	0.067603685	306.72
SA38_EXP_4	428	676.2974262237549	382.63824462890625	0.02399111	307.44
SA38_EXP_4	429	677.4662494659424	382.0968818664551	0.0058471994	308.16
SA38_EXP_4	430	675.5706787109375	380.7919406890869	0.08154679	308.88
SA38_EXP_4	431	677.1255493164062	383.4133529663086	0.005788602	309.6
SA38_EXP_4	432	677.0623207092285	382.0747947692871	0.00082541123	310.32
SA38_EXP_4	433	677.649974822998	383.41100692749023	0.0003142189	311.04
SA38_EXP_4	434	675.8440971374512	383.0515193939209	0.5191238	311.76
SA38_EXP_4	435	676.7229080200195	383.4572410583496	0.073447935	312.48
SA38_EXP_4	436	676.8630981445312	383.29379081726074	0.0296191	313.2
SA38_EXP_4	437	676.8083572387695	383.0606460571289	0.010011982	313.92
SA38_EXP_4	438	676.158618927002	385.12001037597656	0.25568643	314.64
SA38_EXP_4	439	677.0997524261475	381.5467071533203	0.014922056	315.36
SA38_EXP_4	440	677.4983406066895	382.10289001464844	0.07000912	316.08
SA38_EXP_4	441	676.5218734741211	382.30639457702637	0.19799681	316.8
SA38_EXP_4	442	676.7452239990234	381.45647048950195	0.010697361	317.52
SA38_EXP_4	443	674.9030113220215	379.8182773590088	0.058322497	318.24
SA38_EXP_4	444	677.4213314056396	382.53052711486816	0.005908206	318.96
SA38_EXP_4	445	675.9550094604492	373.6282539367676	0.00016491205	319.68
SA38_EXP_4	446	675.3307819366455	378.171329498291	0.038618766	320.4
SA38_EXP_4	447	677.1316528320312	383.6787986755371	0.0045202	321.12
SA38_EXP_4	448	94.86497640609741	414.59449768066406	9.582432e-05	321.84
SA38_EXP_4	449	677.0114898681641	381.36609077453613	0.055619117	322.56
SA38_EXP_4	450	676.9623756408691	382.4918746948242	0.11118709	323.28
SA38_EXP_4	451	676.9501209259033	383.7369918823242	0.07325405	324.0
SA38_EXP_4	452	675.6579399108887	380.13224601745605	0.13896129	324.72
SA38_EXP_4	453	677.2345066070557	380.8003807067871	0.06399536	325.44
SA38_EXP_4	454	674.6974468231201	380.4628086090088	0.06350552	326.16
SA38_EXP_4	455	676.5539169311523	382.4804878234863	0.0039777276	326.88
SA38_EXP_4	456	677.076244354248	381.9795227050781	0.05830043	327.6
SA38_EXP_4	457	676.573657989502	380.55198669433594	0.10325623	328.32
SA38_EXP_4	458	676.2409210205078	381.9921112060547	0.1612646	329.04
SA38_EXP_4	459	98.90909194946289	411.3490676879883	0.009201308	329.76
SA38_EXP_4	460	677.3030757904053	382.10620880126953	0.02881768	330.48
SA38_EXP_4	461	676.7406463623047	383.32929611206055	0.027749285	331.2
SA38_EXP_4	462	675.9417533874512	382.7676486968994	0.19018248	331.92
SA38_EXP_4	463	676.0404586791992	377.18090057373047	0.03249779	332.64
SA38_EXP_4	464	676.6949653625488	382.02441215515137	0.030886741	333.36
SA38_EXP_4	465	676.136589050293	382.98534393310547	0.05516664	334.08
SA38_EXP_4	466	676.7260074615479	383.27476501464844	0.83767956	334.8
SA38_EXP_4	467	675.1379013061523	379.7065544128418	0.34188893	335.52
SA38_EXP_4	468	676.7004013061523	383.34717750549316	0.34415412	336.24
SA38_EXP_4	469	100.7364273071289	408.2672882080078	0.032574188	336.96
SA38_EXP_4	470	100.38694143295288	409.5458793640137	0.07212663	337.68
SA38_EXP_4	471	675.8580207824707	383.33330154418945	0.024296898	338.4
SA38_EXP_4	472	676.5374183654785	384.22579765319824	0.00094483374	339.12
SA38_EXP_4	473	676.6379356384277	384.1542148590088	0.005418734	339.84
SA38_EXP_4	474	676.4201164245605	383.2759380340576	0.011267358	340.56
SA38_EXP_4	475	676.7263889312744	383.3195686340332	0.008642082	341.28
SA38_EXP_4	476	676.3601303100586	384.9751281738281	0.0032522704	342.0
SA38_EXP_4	477	675.5270957946777	381.36600494384766	0.056186043	342.72
SA38_EXP_4	478	676.5538215637207	382.2275733947754	0.021320568	343.44
SA38_EXP_4	479	677.0396709442139	382.82538414001465	0.0051134746	344.16
SA38_EXP_4	480	676.9102096557617	383.17803382873535	0.0018530401	344.88
SA38_EXP_4	481	676.318359375	383.01941871643066	0.21838927	345.6
SA38_EXP_4	482	676.4593601226807	382.73122787475586	0.025650678	346.32
SA38_EXP_4	483	676.3034820556641	383.30334663391113	0.03729058	347.04
SA38_EXP_4	484	676.5117645263672	383.5404109954834	0.02297389	347.76
SA38_EXP_4	485	675.7322311401367	383.2244396209717	0.0123020215	348.48
SA38_EXP_4	486	675.3704071044922	338.3821392059326	0.0013665388	349.2
SA38_EXP_4	487	675.9566307067871	383.4872817993164	0.030450499	349.92
SA38_EXP_4	488	676.4612197875977	381.28578186035156	0.025622806	350.64
SA38_EXP_4	489	677.326774597168	383.6818313598633	0.0013198598	351.36
SA38_EXP_4	490	676.4747619628906	384.8705577850342	0.0032494306	352.08
SA38_EXP_4	491	676.242208480835	384.4874095916748	0.012461754	352.8
SA38_EXP_4	492	676.680850982666	383.1075954437256	0.09202612	353.52
SA38_EXP_4	493	676.307201385498	382.4922752380371	0.035515916	354.24
SA38_EXP_4	494	676.3484001159668	383.4426498413086	0.23659155	354.96
SA38_EXP_4	495	676.4986991882324	383.03232192993164	0.005557138	355.68
SA38_EXP_4	496	676.7848491668701	383.59877586364746	0.0013799892	356.4
SA38_EXP_4	497	676.6200065612793	384.66590881347656	0.25960028	357.12
SA38_EXP_4	498	676.9563674926758	381.57551765441895	0.0033802567	357.84
SA38_EXP_4	499	675.9196758270264	381.58172607421875	0.1279278	358.56
SA38_EXP_4	500	676.6475677490234	383.6557960510254	0.0012834363	359.28
SA38_EXP_4	501	676.1149406433105	382.58111000061035	0.015059327	360.0
SA38_EXP_4	502	676.9436836242676	382.21924781799316	0.002017581	360.72
SA38_EXP_4	503	676.8864631652832	382.2198486328125	0.06077675	361.44
SA38_EXP_4	504	676.5269756317139	381.93775177001953	0.0009895391	362.16
SA38_EXP_4	505	676.5371799468994	385.9035873413086	0.18448281	362.88
SA38_EXP_4	506	676.7334938049316	384.0801429748535	0.005466873	363.6
SA38_EXP_4	507	676.0820388793945	381.3796806335449	0.010026636	364.32
SA38_EXP_4	508	677.0778656005859	382.44140625	0.041775797	365.04
SA38_EXP_4	509	676.4707565307617	381.8726348876953	0.12450581	365.76
SA38_EXP_4	510	675.388240814209	379.9145793914795	0.018919868	366.48
SA38_EXP_4	511	99.35018420219421	408.211727142334	0.002725921	367.2
SA38_EXP_4	512	676.3315677642822	383.34643363952637	0.18144801	367.92
SA38_EXP_4	513	675.9279251098633	380.21244049072266	0.011901781	368.64
SA38_EXP_4	514	100.18696784973145	407.05933570861816	0.0011100513	369.36
SA38_EXP_4	515	676.7797470092773	382.23206520080566	0.0042100092	370.08
SA38_EXP_4	516	676.5263557434082	382.4472999572754	0.003976883	370.8
SA38_EXP_4	517	100.56878328323364	411.88897132873535	0.035611134	371.52
SA38_EXP_4	518	676.5664100646973	383.4720039367676	0.06374064	372.24
SA38_EXP_4	519	676.8886089324951	381.2588310241699	0.03344989	372.96
SA38_EXP_4	520	676.7541885375977	383.2854652404785	0.19479235	373.68
SA38_EXP_4	521	676.5804290771484	378.38467597961426	0.001627969	374.4
SA38_EXP_4	522	100.36343336105347	411.1740016937256	0.0023280613	375.12
SA38_EXP_4	523	676.9183158874512	381.3930130004883	0.0029841363	375.84
SA38_EXP_4	524	676.8754005432129	383.3587646484375	0.005301762	376.56
SA38_EXP_4	525	676.956844329834	383.6070728302002	0.0402682	377.28
SA38_EXP_4	526	95.5674409866333	414.46781158447266	0.0006316774	378.0
SA38_EXP_4	527	100.01420974731445	410.2786445617676	0.0029789784	378.72
SA38_EXP_4	528	676.4277458190918	381.71396255493164	0.028528122	379.44
SA38_EXP_4	529	675.7223129272461	382.5670337677002	0.004220667	380.16
SA38_EXP_4	530	677.0871162414551	381.5517997741699	0.014866855	380.88
SA38_EXP_4	531	675.1694202423096	379.310245513916	0.53869975	381.6
SA38_EXP_4	532	677.0681381225586	380.82584381103516	0.12310861	382.32
SA38_EXP_4	533	675.883674621582	383.11134338378906	0.010065454	383.04
SA38_EXP_4	534	677.0781517028809	381.24738693237305	0.023164015	383.76
SA38_EXP_4	535	100.07195472717285	410.0744819641113	0.0043155015	384.48
SA38_EXP_4	536	675.6726264953613	380.5284118652344	0.11460416	385.2
SA38_EXP_4	537	676.9136428833008	384.9396514892578	0.033339467	385.92
SA38_EXP_4	538	676.6803741455078	382.04715728759766	0.0057155574	386.64
SA38_EXP_4	539	675.7429122924805	376.9730758666992	0.004459048	387.36
SA38_EXP_4	540	675.7175445556641	380.64382553100586	0.060900453	388.08
SA38_EXP_4	541	676.8455505371094	382.9511833190918	0.0018826197	388.8
SA38_EXP_4	542	676.8964767456055	383.42782974243164	0.003036328	389.52
SA38_EXP_4	543	676.5284538269043	383.9550018310547	0.002281422	390.24
SA38_EXP_4	544	676.9524574279785	382.9075241088867	0.0008111004	390.96
SA38_EXP_4	545	676.11403465271	383.51806640625	0.0011757275	391.68
SA38_EXP_4	546	677.2922515869141	385.1228141784668	0.2300582	392.4
SA38_EXP_4	547	676.970386505127	383.4481430053711	0.008092042	393.12
SA38_EXP_4	548	676.9931793212891	383.2843208312988	0.005977264	393.84
SA38_EXP_4	549	677.5096893310547	384.5404243469238	0.00843575	394.56
SA38_EXP_4	550	677.0784378051758	383.14064025878906	0.0041198656	395.28
SA38_EXP_4	551	677.0266056060791	382.580509185791	0.034177627	396.0
SA38_EXP_4	552	677.2983551025391	384.5870018005371	0.00049204443	396.72
SA38_EXP_4	553	676.9410133361816	382.723331451416	0.2503475	397.44
SA38_EXP_4	554	676.3800621032715	383.95179748535156	0.047264952	398.16
SA38_EXP_4	555	676.5114784240723	382.82569885253906	0.0073021934	398.88
SA38_EXP_4	556	676.45263671875	382.1005439758301	0.13709581	399.6
SA38_EXP_4	557	676.8828392028809	382.30573654174805	0.13948533	400.32
SA38_EXP_4	558	676.0323524475098	384.07670974731445	0.23767933	401.04
SA38_EXP_4	559	675.9573459625244	383.28466415405273	0.01429014	401.76
SA38_EXP_4	560	676.5346050262451	382.6017951965332	0.0011582671	402.48
SA38_EXP_4	561	675.4988670349121	381.9595527648926	0.12713309	403.2
SA38_EXP_4	562	677.1483421325684	382.5545883178711	0.06994502	403.92
SA38_EXP_4	563	96.88198566436768	410.8399486541748	0.008976025	404.64
SA38_EXP_4	564	99.73479509353638	408.5054397583008	0.0060750255	405.36
SA38_EXP_4	565	676.7319679260254	384.4507598876953	0.023258682	406.08
SA38_EXP_4	566	676.4708518981934	384.4804000854492	0.0113784	406.8
SA38_EXP_4	567	101.29878520965576	407.39770889282227	0.00014071686	407.52
SA38_EXP_4	568	675.3904342651367	344.0486240386963	0.00024085818	408.24
SA38_EXP_4	569	674.7849941253662	376.12449645996094	0.0011532052	408.96
SA38_EXP_4	570	675.7594108581543	379.2245292663574	0.061878644	409.68
SA38_EXP_4	571	676.6727447509766	383.0254554748535	0.005407223	410.4
SA38_EXP_4	572	676.316499710083	381.9754886627197	0.004142099	411.12
SA38_EXP_4	573	676.0726451873779	377.6063919067383	0.018804088	411.84
SA38_EXP_4	574	676.0949611663818	383.69510650634766	0.07413974	412.56
SA38_EXP_4	575	676.3643741607666	382.49977111816406	0.007846098	413.28
SA38_EXP_4	576	676.511812210083	383.32380294799805	0.048144612	414.0
SA38_EXP_4	577	676.4106273651123	382.13318824768066	0.15770513	414.72
SA38_EXP_4	578	648.2574939727783	389.6217155456543	0.0024493588	415.44
SA38_EXP_4	579	676.3102531433105	382.8646659851074	0.00084568124	416.16
SA38_EXP_4	580	675.6895065307617	382.05516815185547	0.05319833	416.88
SA38_EXP_4	581	675.4938125610352	383.34617614746094	0.1388431	417.6
SA38_EXP_4	582	101.26044750213623	410.02052307128906	0.029549474	418.32
SA38_EXP_4	583	675.5091190338135	382.20179557800293	0.29279104	419.04
SA38_EXP_4	584	676.2877464294434	382.79760360717773	0.030180285	419.76
SA38_EXP_4	585	676.7312049865723	382.8182601928711	0.004112341	420.48
SA38_EXP_4	586	101.44498348236084	409.68286514282227	0.0067074774	421.2
SA38_EXP_4	587	676.6454696655273	382.9426574707031	0.004779512	421.92
SA38_EXP_4	588	675.9662628173828	383.3052062988281	0.11926605	422.64
SA38_EXP_4	589	676.3792037963867	382.65143394470215	0.013781825	423.36
SA38_EXP_4	590	676.8742084503174	384.3350028991699	0.012581347	424.08
SA38_EXP_4	591	676.9339561462402	384.6905708312988	0.044671975	424.8
SA38_EXP_4	592	676.9139289855957	382.0370864868164	0.05492244	425.52
SA38_EXP_4	593	677.4628639221191	383.68852615356445	0.25662094	426.24
SA38_EXP_4	594	677.0770072937012	382.1180820465088	0.023694523	426.96
SA38_EXP_4	595	676.643180847168	379.96124267578125	0.036894817	427.68
SA38_EXP_4	596	676.8762588500977	384.6895980834961	0.0005741472	428.4
SA38_EXP_4	597	676.8271923065186	382.71886825561523	0.5527886	429.12
SA38_EXP_4	598	676.9808769226074	384.73039627075195	0.05550642	429.84
SA38_EXP_4	599	676.4208793640137	383.55082511901855	0.013083266	430.56
SA38_EXP_4	600	676.7005920410156	383.9400100708008	0.002268864	431.28
SA38_EXP_4	601	99.18729662895203	409.1102600097656	0.0038644944	432.0
SA38_EXP_4	602	677.2172927856445	382.35082626342773	0.031248715	432.72
SA38_EXP_4	603	676.1735916137695	381.9317436218262	0.51677936	433.44
SA38_EXP_4	604	676.4083385467529	381.1639595031738	0.14734623	434.16
SA38_EXP_4	605	100.29584169387817	409.42102432250977	0.00048665606	434.88
SA38_EXP_4	606	675.0236511230469	378.14626693725586	0.10743375	435.6
SA38_EXP_4	607	674.4670391082764	376.6333293914795	0.0010173565	436.32
SA38_EXP_4	608	676.7282485961914	382.4898147583008	0.0015944231	437.04
SA38_EXP_4	609	677.103328704834	384.64622497558594	0.059954725	437.76
SA38_EXP_4	610	677.1283149719238	382.6717185974121	0.019848185	438.48
SA38_EXP_4	611	676.6316413879395	383.5787773132324	0.06949316	439.2
SA38_EXP_4	612	676.7438411712646	382.8903007507324	0.00339643	439.92
SA38_EXP_4	613	676.8466472625732	381.21116638183594	0.004677765	440.64
SA38_EXP_4	614	676.5268802642822	380.5848026275635	0.016268212	441.36
SA38_EXP_4	615	675.7025718688965	379.79275703430176	0.029920226	442.08
SA38_EXP_4	616	676.9442558288574	383.93720626831055	0.1652674	442.8
SA38_EXP_4	617	674.9566078186035	380.2668571472168	0.2364849	443.52
SA38_EXP_4	618	677.5455474853516	382.0583152770996	0.0010964031	444.24
SA38_EXP_4	619	675.8502960205078	381.6882133483887	0.08448261	444.96
SA38_EXP_4	620	675.1421928405762	378.0456733703613	0.009830794	445.68
SA38_EXP_4	621	677.1592617034912	381.7753028869629	0.0008366147	446.4
SA38_EXP_4	622	677.2231101989746	381.84574127197266	0.0025153104	447.12
SA38_EXP_4	623	676.4967918395996	383.98258209228516	0.025870545	447.84
SA38_EXP_4	624	676.6934871673584	381.9150924682617	0.2582924	448.56
SA38_EXP_4	625	676.7599105834961	381.48499488830566	0.011336659	449.28
SA38_EXP_4	626	677.2910118103027	382.3950004577637	0.0024859302	450.0
SA38_EXP_4	627	676.37939453125	383.9915084838867	0.60139346	450.72
SA38_EXP_4	628	98.16575050354004	408.58826637268066	0.018376492	451.44
SA38_EXP_4	629	677.2397041320801	382.7768898010254	0.13018103	452.16
SA38_EXP_4	630	100.11954307556152	411.4853096008301	0.009675012	452.88
SA38_EXP_4	631	677.0970344543457	380.44286727905273	0.034007594	453.6
SA38_EXP_4	632	99.66790676116943	408.87537002563477	0.005337785	454.32
SA38_EXP_4	633	676.1153697967529	375.88574409484863	0.0037521217	455.04
SA38_EXP_4	634	676.7206192016602	384.5551872253418	0.13281895	455.76
SA38_EXP_4	635	99.7366726398468	411.6418647766113	0.027163807	456.48
SA38_EXP_4	636	677.0017623901367	383.0627632141113	0.10635902	457.2
SA38_EXP_4	637	677.0116806030273	382.61813163757324	0.07634919	457.92
SA38_EXP_4	638	676.4076232910156	380.0146293640137	0.0068670195	458.64
SA38_EXP_4	639	676.1692523956299	381.00208282470703	0.059903014	459.36
SA38_EXP_4	640	100.46703815460205	405.6871032714844	0.030338893	460.08
SA38_EXP_4	641	99.92685317993164	406.8973159790039	0.05555483	460.8
SA38_EXP_4	642	98.27635288238525	405.7525062561035	0.36696717	461.52
SA38_EXP_4	643	99.92865920066833	408.0831813812256	0.052935302	462.24
SA38_EXP_4	644	676.0748386383057	381.6936779022217	0.50719225	462.96
SA38_EXP_4	645	676.6170024871826	382.59727478027344	0.20275092	463.68
SA38_EXP_4	646	676.2097835540771	384.92883682250977	0.17835008	464.4
SA38_EXP_4	647	675.3124713897705	379.5964050292969	0.013461411	465.12
SA38_EXP_4	648	675.095272064209	381.9921112060547	0.044307683	465.84
SA38_EXP_4	649	675.6305694580078	382.3154640197754	0.01431325	466.56
SA38_EXP_4	650	677.123498916626	382.4802589416504	0.10205021	467.28
SA38_EXP_4	651	677.6467323303223	382.979736328125	0.06210703	468.0
SA38_EXP_4	652	676.7631530761719	381.71825408935547	0.006066138	468.72
SA38_EXP_4	653	677.3768424987793	383.53511810302734	0.06504204	469.44
SA38_EXP_4	654	677.0514488220215	383.58747482299805	0.001104163	470.16
SA38_EXP_4	655	676.9084930419922	383.13480377197266	0.0036070822	470.88
SA38_EXP_4	656	676.8221855163574	382.30762481689453	0.02852542	471.6
SA38_EXP_4	657	675.8231163024902	382.152156829834	0.1293481	472.32
SA38_EXP_4	658	100.57759284973145	409.49140548706055	0.0025266318	473.04
SA38_EXP_4	659	675.9822845458984	381.800594329834	0.052920606	473.76
SA38_EXP_4	660	676.6092300415039	381.6642665863037	0.025152292	474.48
SA38_EXP_4	661	677.0358085632324	383.40248107910156	0.0021969709	475.2
SA38_EXP_4	662	96.42680287361145	411.30998611450195	0.058413245	475.92
SA38_EXP_4	663	676.6313552856445	383.7754154205322	0.19050653	476.64
SA38_EXP_4	664	675.4242897033691	382.3996925354004	0.08283077	477.36
SA38_EXP_4	665	676.3508796691895	382.8307628631592	0.03352491	478.08
SA38_EXP_4	666	676.2660026550293	384.81090545654297	0.0019884515	478.8
SA38_EXP_4	667	677.5102615356445	384.862117767334	0.0035005813	479.52
SA38_EXP_4	668	647.3045349121094	390.2329730987549	0.00050708256	480.24
SA38_EXP_4	669	676.6478538513184	383.11357498168945	0.009636128	480.96
SA38_EXP_4	670	674.7477531433105	381.1079406738281	0.055767376	481.68
SA38_EXP_4	671	675.5086898803711	382.622652053833	0.25986138	482.4
SA38_EXP_4	672	98.17303419113159	409.1908550262451	0.0029178592	483.12
SA38_EXP_4	673	675.9661674499512	375.2361488342285	0.0056381538	483.84
SA38_EXP_4	674	676.830005645752	382.3235893249512	0.09289456	484.56
SA38_EXP_4	675	676.4523506164551	382.81002044677734	0.0022420606	485.28
SA38_EXP_4	676	676.5264511108398	383.8089179992676	0.009744052	486.0
SA38_EXP_4	677	676.5224933624268	383.2210063934326	0.12788373	486.72
SA38_EXP_4	678	677.4391174316406	385.0473976135254	0.0014341857	487.44
SA38_EXP_4	679	677.7045726776123	387.57948875427246	0.067637	488.16
SA38_EXP_4	680	99.88827705383301	408.2435417175293	0.020175807	488.88
SA38_EXP_4	681	676.4504909515381	383.3786201477051	0.017532779	489.6
SA38_EXP_4	682	673.0017185211182	356.4114189147949	0.007150716	490.32
SA38_EXP_4	683	675.8954048156738	381.48324966430664	0.022836855	491.04
SA38_EXP_4	684	101.50066614151001	408.3420753479004	0.009186547	491.76
SA38_EXP_4	685	101.25868320465088	408.04226875305176	0.010340472	492.48
SA38_EXP_4	686	677.7512550354004	380.63432693481445	0.003084151	493.2
SA38_EXP_4	687	677.3738861083984	383.1898498535156	0.0050161732	493.92
SA38_EXP_4	688	676.8996238708496	382.661075592041	0.023370797	494.64
SA38_EXP_4	689	101.05081796646118	408.8975143432617	0.0043806727	495.36
SA38_EXP_4	690	677.4584770202637	384.4384574890137	0.14927752	496.08
SA38_EXP_4	691	101.00163221359253	408.9188575744629	0.0014206696	496.8
SA38_EXP_4	692	100.64702033996582	408.2284641265869	0.006498307	497.52
SA38_EXP_4	693	676.6433715820312	383.5660743713379	0.039324064	498.24
SA38_EXP_4	694	676.9427299499512	384.75929260253906	0.028469829	498.96
SA38_EXP_4	695	677.2642135620117	384.0464973449707	0.0049044937	499.68
SA38_EXP_4	696	102.41469144821167	407.0248317718506	0.010430468	500.4
SA38_EXP_4	697	676.1735916137695	382.1150779724121	0.06958625	501.12
SA38_EXP_4	698	677.3060321807861	382.50311851501465	0.0022874344	501.84
SA38_EXP_4	699	677.1089553833008	381.27262115478516	0.006219276	502.56
SA38_EXP_4	700	677.2419929504395	382.37563133239746	0.09059012	503.28
SA38_EXP_4	701	676.9952774047852	384.26424980163574	0.009013274	504.0
SA38_EXP_4	702	677.0318031311035	383.74792098999023	0.0054725152	504.72
SA38_EXP_4	703	676.968240737915	382.8545379638672	0.0066183014	505.44
SA38_EXP_4	704	677.490758895874	381.27156257629395	0.000901005	506.16
SA38_EXP_4	705	677.5760173797607	380.88709831237793	0.08031927	506.88
SA38_EXP_4	706	675.3022193908691	379.43020820617676	0.11915357	507.6
SA38_EXP_4	707	676.7854690551758	382.92577743530273	0.1094017	508.32
SA38_EXP_4	708	676.6800880432129	383.2687568664551	0.03329375	509.04
SA38_EXP_4	709	677.1725654602051	383.71822357177734	0.0070025316	509.76
SA38_EXP_4	710	676.6021728515625	382.18849182128906	0.027570428	510.48
SA38_EXP_4	711	676.9857883453369	383.1515693664551	0.00015469771	511.2
SA38_EXP_4	712	677.43821144104	384.51066970825195	0.028483596	511.92
SA38_EXP_4	713	674.5014190673828	381.52464866638184	0.25100666	512.64
SA38_EXP_4	714	674.8050212860107	375.7939910888672	0.05119468	513.36
SA38_EXP_4	715	676.2844562530518	381.7250061035156	0.27251393	514.08
SA38_EXP_4	716	676.6172409057617	379.8976135253906	0.10695941	514.8
SA38_EXP_4	717	676.7138481140137	380.98011016845703	0.012519359	515.52
SA38_EXP_4	718	675.980281829834	382.4644088745117	0.036787912	516.24
SA38_EXP_4	719	676.4402389526367	378.9078712463379	0.021438591	516.96
SA38_EXP_4	720	101.19048357009888	410.48927307128906	0.015754927	517.68
SA38_EXP_4	721	101.57265663146973	408.61656188964844	0.015851498	518.4
SA38_EXP_4	722	102.52763032913208	410.42269706726074	0.004689152	519.12
SA38_EXP_4	723	102.89320945739746	412.2410774230957	0.014578913	519.84
SA38_EXP_4	724	101.67666673660278	412.72358894348145	0.016490921	520.56
SA38_EXP_4	725	677.0091533660889	382.93813705444336	0.0049188887	521.28
SA38_EXP_4	726	676.7083168029785	383.04473876953125	0.11598548	522.0
SA38_EXP_4	727	678.2877922058105	386.9940376281738	0.7025178	522.72
SA38_EXP_4	728	676.4708518981934	381.75124168395996	0.10988833	523.44
SA38_EXP_4	729	675.3561973571777	376.768856048584	0.08761597	524.16
SA38_EXP_4	730	676.6894817352295	381.1383533477783	0.00049431407	524.88
SA38_EXP_4	731	676.6495704650879	379.4651985168457	0.027653057	525.6
SA38_EXP_4	732	676.4652252197266	381.15955352783203	0.22288786	526.32
SA38_EXP_4	733	676.4155387878418	381.39564514160156	0.032983147	527.04
SA38_EXP_4	734	676.8982410430908	380.56846618652344	0.0053068264	527.76
SA38_EXP_4	735	676.1003494262695	380.18906593322754	0.045332324	528.48
SA38_EXP_4	736	675.8714199066162	383.2913589477539	0.052512825	529.2
SA38_EXP_4	737	675.971794128418	381.7015743255615	0.023494674	529.92
SA38_EXP_4	738	677.0843029022217	383.37026596069336	0.005059269	530.64
SA38_EXP_4	739	676.9203186035156	382.523889541626	0.27720597	531.36
SA38_EXP_4	740	675.639009475708	382.7703380584717	0.4691753	532.08
SA38_EXP_4	741	675.7225036621094	381.81140899658203	0.035713255	532.8
SA38_EXP_4	742	676.4329433441162	382.5813674926758	0.11707839	533.52
SA38_EXP_4	743	676.6536712646484	383.8003921508789	0.26350257	534.24
SA38_EXP_4	744	675.5397319793701	381.02282524108887	0.71867776	534.96
SA38_EXP_4	745	676.5864372253418	386.42744064331055	0.13330685	535.68
SA38_EXP_4	746	676.6941070556641	383.4654235839844	0.06583493	536.4
SA38_EXP_4	747	676.5385627746582	381.7851448059082	0.12035339	537.12
SA38_EXP_4	748	99.53668117523193	407.537899017334	0.0024456098	537.84
SA38_EXP_4	749	93.97561550140381	406.6678047180176	0.0007083339	538.56
SA38_EXP_4	750	643.4711456298828	390.93292236328125	0.009419701	539.28
SA38_EXP_4	751	676.0960578918457	383.0002212524414	0.040794007	540.0
SA38_EXP_4	752	677.1910667419434	381.20052337646484	0.26419717	540.72
SA38_EXP_4	753	677.2348880767822	384.885892868042	0.5625566	541.44
SA38_EXP_4	754	677.0059585571289	385.08642196655273	0.00084257324	542.16
SA38_EXP_4	755	674.9888896942139	371.9659996032715	0.03431179	542.88
SA38_EXP_4	756	676.4750480651855	382.68290519714355	0.0007020884	543.6
SA38_EXP_4	757	675.200366973877	383.58753204345703	0.03023105	544.32
SA38_EXP_4	758	676.5376091003418	383.09240341186523	0.11665849	545.04
SA38_EXP_4	759	676.6009330749512	382.0283031463623	0.023098718	545.76
SA38_EXP_4	760	647.6161003112793	390.99443435668945	0.0009429219	546.48
SA38_EXP_4	761	676.4898777008057	382.7404975891113	0.022064291	547.2
SA38_EXP_4	762	674.9209403991699	379.6647834777832	0.05642947	547.92
SA38_EXP_4	763	676.4937877655029	380.76427459716797	0.5508813	548.64
SA38_EXP_4	764	101.23887062072754	410.8934211730957	0.014069962	549.36
SA38_EXP_4	765	677.1421432495117	383.25648307800293	0.0029322656	550.08
SA38_EXP_4	766	676.4646530151367	382.1646308898926	0.0057371454	550.8
SA38_EXP_4	767	677.0018577575684	382.2377014160156	0.12550125	551.52
SA38_EXP_4	768	676.4912605285645	384.4913864135742	0.07879114	552.24
SA38_EXP_4	769	676.9368171691895	383.71667861938477	0.01856665	552.96
SA38_EXP_4	770	676.8235683441162	385.54484367370605	0.010108354	553.68
SA38_EXP_4	771	676.8645286560059	383.9967727661133	0.006211877	554.4
SA38_EXP_4	772	677.3998737335205	385.9893608093262	0.013775902	555.12
SA38_EXP_4	773	676.5550136566162	380.03522872924805	0.28706533	555.84
SA38_EXP_4	774	676.5634536743164	383.97937774658203	0.021721978	556.56
SA38_EXP_4	775	677.1688461303711	385.3769302368164	0.07795106	557.28
SA38_EXP_4	776	676.5228271484375	383.6496162414551	0.39059162	558.0
SA38_EXP_4	777	647.1632957458496	389.0764045715332	0.0003851729	558.72
SA38_EXP_4	778	677.5618076324463	381.7598247528076	0.026585266	559.44
SA38_EXP_4	779	676.9351005554199	382.7556324005127	0.017602988	560.16
SA38_EXP_4	780	99.80425834655762	410.3562927246094	0.009980083	560.88
SA38_EXP_4	781	676.5851020812988	380.3261947631836	0.008523125	561.6
SA38_EXP_4	782	675.2861976623535	380.89290618896484	0.07599693	562.32
SA38_EXP_4	783	676.4081954956055	383.3901786804199	0.0055433963	563.04
SA38_EXP_4	784	676.43723487854	383.7333297729492	0.0051345546	563.76
SA38_EXP_4	785	675.6439208984375	382.37462997436523	0.18055324	564.48
SA38_EXP_4	786	675.6284713745117	376.86344146728516	0.019750373	565.2
SA38_EXP_4	787	676.9393444061279	383.98372650146484	0.07465249	565.92
SA38_EXP_4	788	676.9359588623047	381.4992141723633	0.0032628728	566.64
SA38_EXP_4	789	676.598310470581	381.05921745300293	0.0643644	567.36
SA38_EXP_4	790	677.1758079528809	380.63730239868164	0.0030032063	568.08
SA38_EXP_4	791	677.2414207458496	381.9008159637451	0.19511434	568.8
SA38_EXP_4	792	676.7807006835938	385.7797050476074	0.02826339	569.52
SA38_EXP_4	793	676.4706611633301	384.39133644104004	0.23898011	570.24
SA38_EXP_4	794	676.7421722412109	382.52214431762695	0.022190446	570.96
SA38_EXP_4	795	677.1915912628174	381.5017318725586	0.030218694	571.68
SA38_EXP_4	796	676.8712043762207	383.490629196167	0.0053467285	572.4
SA38_EXP_4	797	676.7343521118164	382.2561836242676	0.00503458	573.12
SA38_EXP_4	798	101.08051300048828	410.9754467010498	0.15409404	573.84
SA38_EXP_4	799	675.6146430969238	381.4135265350342	0.2515965	574.56
SA38_EXP_4	800	677.185583114624	382.7359199523926	0.0009892432	575.28
SA38_EXP_4	801	676.2315273284912	377.4090385437012	0.002210752	576.0
SA38_EXP_4	802	676.4032363891602	383.9365482330322	0.03089649	576.72
SA38_EXP_4	803	675.1185894012451	355.66967010498047	0.0025053974	577.44
SA38_EXP_4	804	673.2043266296387	357.3944664001465	0.0041544917	578.16
SA38_EXP_4	805	676.7396450042725	381.6225242614746	0.0041521424	578.88
SA38_EXP_4	806	676.0720252990723	375.6799507141113	0.0007118712	579.6
SA38_EXP_4	807	676.9116401672363	380.7761764526367	0.009848707	580.32
SA38_EXP_4	808	100.98891258239746	409.57600593566895	0.0031499087	581.04
SA38_EXP_4	809	100.87637901306152	410.7762336730957	0.08941482	581.76
SA38_EXP_4	810	674.8682498931885	382.26433753967285	0.31941125	582.48
SA38_EXP_4	811	675.3232955932617	378.7093162536621	0.056856744	583.2
SA38_EXP_4	812	677.5985240936279	384.7540855407715	0.018424373	583.92
SA38_EXP_4	813	676.2093544006348	381.6199493408203	0.020138673	584.64
SA38_EXP_4	814	676.8527984619141	382.93264389038086	0.0013552262	585.36
SA38_EXP_4	815	676.9158363342285	383.7348747253418	0.002657899	586.08
SA38_EXP_4	816	677.1415710449219	383.15497398376465	0.0040454334	586.8
SA38_EXP_4	817	676.3735771179199	381.12070083618164	0.01864682	587.52
SA38_EXP_4	818	675.8871078491211	375.5805015563965	0.0010573601	588.24
SA38_EXP_4	819	676.0881423950195	382.31603622436523	0.1206346	588.96
SA38_EXP_4	820	676.3809204101562	384.2617607116699	0.27504414	589.68
SA38_EXP_4	821	676.8279552459717	380.68267822265625	0.005542747	590.4
SA38_EXP_4	822	674.8303413391113	376.14463806152344	0.0038847202	591.12
SA38_EXP_4	823	675.79665184021	379.8205375671387	0.010638555	591.84
SA38_EXP_4	824	675.6901741027832	383.6964797973633	0.02380784	592.56
SA38_EXP_4	825	675.1962661743164	378.43969345092773	0.23758395	593.28
SA38_EXP_4	826	675.0082969665527	381.7441749572754	0.038167857	594.0
SA38_EXP_4	827	674.74365234375	382.3572063446045	0.27008915	594.72
SA38_EXP_4	828	675.6600856781006	383.25931549072266	0.13449278	595.44
SA38_EXP_4	829	676.3803482055664	383.8010501861572	0.7093535	596.16
SA38_EXP_4	830	676.2375354766846	383.2074737548828	0.037272986	596.88
SA38_EXP_4	831	675.4850387573242	383.5868740081787	0.06783612	597.6
SA38_EXP_4	832	676.5352249145508	382.05493927001953	0.0049250806	598.32
SA38_EXP_4	833	100.28610229492188	409.21680450439453	0.0020650094	599.04
SA38_EXP_4	834	100.9572982788086	412.12663650512695	0.33551288	599.76
SA38_EXP_4	835	676.097583770752	381.8716335296631	0.3204446	600.48
SA38_EXP_4	836	675.7132530212402	379.06333923339844	0.26854777	601.2
SA38_EXP_4	837	100.87279081344604	409.85904693603516	0.0033767456	601.92
SA38_EXP_4	838	676.4407157897949	380.7451629638672	0.010161209	602.64
SA38_EXP_4	839	675.6558895111084	381.97351455688477	0.01440537	603.36
SA38_EXP_4	840	675.189208984375	383.6287307739258	0.10914194	604.08
SA38_EXP_4	841	101.4494776725769	412.5379943847656	0.008297094	604.8
SA38_EXP_4	842	100.78636407852173	409.9298572540283	0.010507132	605.52
SA38_EXP_4	843	100.05815029144287	408.380126953125	0.017437672	606.24
SA38_EXP_4	844	675.8552074432373	382.09482192993164	0.16218251	606.96
SA38_EXP_4	845	676.3001441955566	383.9618682861328	0.13232179	607.68
SA38_EXP_4	846	676.5598297119141	382.6872253417969	0.38409168	608.4
SA38_EXP_4	847	676.1004447937012	382.95610427856445	0.18750773	609.12
SA38_EXP_4	848	99.97868537902832	407.51346588134766	0.0061629666	609.84
SA38_EXP_4	849	100.93095302581787	408.0669593811035	0.034440085	610.56
SA38_EXP_4	850	676.7855644226074	381.3306140899658	0.0009121608	611.28
SA38_EXP_4	851	675.810718536377	382.9233741760254	0.55151033	612.0
SA38_EXP_4	852	676.1800765991211	382.0158004760742	0.012214713	612.72
SA38_EXP_4	853	676.744556427002	382.8687286376953	0.0004416146	613.44
SA38_EXP_4	854	676.419734954834	382.74367332458496	0.038379975	614.16
SA38_EXP_4	855	676.3761520385742	382.70347595214844	0.03459074	614.88
SA38_EXP_4	856	93.22292804718018	405.8846855163574	0.00044973262	615.6
SA38_EXP_4	857	676.6852855682373	382.88394927978516	0.13261513	616.32
SA38_EXP_4	858	676.9199371337891	380.5704116821289	0.040182404	617.04
SA38_EXP_4	859	677.1279335021973	386.196870803833	0.15024	617.76
SA38_EXP_4	860	676.8871307373047	384.6353530883789	0.14665799	618.48
SA38_EXP_4	861	676.9889831542969	383.20040702819824	0.06810163	619.2
SA38_EXP_4	862	642.4224853515625	394.4432544708252	0.00013995146	619.92
SA38_EXP_4	863	675.1527786254883	377.48754501342773	0.0032863084	620.64
SA38_EXP_4	864	676.8661499023438	382.1275520324707	0.034103207	621.36
SA38_EXP_4	865	677.0731925964355	385.25596618652344	0.0007099416	622.08
SA38_EXP_4	866	677.1743774414062	383.79624366760254	0.0011194237	622.8
SA38_EXP_4	867	676.6323566436768	383.4524345397949	0.010098554	623.52
SA38_EXP_4	868	676.6231536865234	385.16438484191895	0.057008993	624.24
SA38_EXP_4	869	676.5025615692139	383.7867736816406	0.12019374	624.96
SA38_EXP_4	870	676.2356281280518	382.4663543701172	0.09290624	625.68
SA38_EXP_4	871	676.1368751525879	383.3433151245117	0.36197558	626.4
SA38_EXP_4	872	676.3792037963867	383.6143970489502	0.2196514	627.12
SA38_EXP_4	873	676.9782543182373	382.4446105957031	0.032141976	627.84
SA38_EXP_4	874	676.9704818725586	382.6017093658447	0.00512528	628.56
SA38_EXP_4	875	676.2124061584473	380.5696678161621	0.0014719035	629.28
SA38_EXP_4	876	677.2774696350098	385.0360679626465	0.0023985284	630.0
SA38_EXP_4	877	676.5172481536865	384.41734313964844	0.0007556947	630.72
SA38_EXP_4	878	676.2018203735352	378.9649200439453	0.15374093	631.44
SA38_EXP_4	879	674.235200881958	377.6853847503662	0.066580534	632.16
SA38_EXP_4	880	676.143741607666	382.64925956726074	0.13981323	632.88
SA38_EXP_4	881	677.0526885986328	383.8473701477051	0.0054504406	633.6
SA38_EXP_4	882	676.7071723937988	384.0028953552246	0.38640583	634.32
SA38_EXP_4	883	100.33671855926514	409.16467666625977	0.11842344	635.04
SA38_EXP_4	884	676.9518375396729	384.6449661254883	0.09537881	635.76
SA38_EXP_4	885	676.6929626464844	382.4549674987793	0.046946686	636.48
SA38_EXP_4	886	677.0038604736328	383.53589057922363	0.005490756	637.2
SA38_EXP_4	887	677.0418167114258	383.7220287322998	0.017829305	637.92
SA38_EXP_4	888	100.79511404037476	410.4971408843994	0.008552722	638.64
SA38_EXP_4	889	675.197696685791	379.6420955657959	0.035286475	639.36
SA38_EXP_4	890	674.7931480407715	378.33423614501953	0.08530867	640.08
SA38_EXP_4	891	675.0669479370117	376.19808197021484	0.047110017	640.8
SA38_EXP_4	892	675.5102157592773	379.9003028869629	0.16146179	641.52
SA38_EXP_4	893	100.22177696228027	410.10149002075195	0.03894054	642.24
SA38_EXP_4	894	675.6809234619141	375.59340476989746	0.012579073	642.96
SA38_EXP_4	895	677.0450115203857	380.4075622558594	0.038024362	643.68
SA38_EXP_4	896	676.929521560669	382.02075004577637	0.0018965247	644.4
SA38_EXP_4	897	676.6388893127441	380.97816467285156	0.054720018	645.12
SA38_EXP_4	898	101.1939287185669	408.3333206176758	0.00033143154	645.84
SA38_EXP_4	899	675.6921291351318	376.94555282592773	0.0018105411	646.56
SA38_EXP_4	900	677.6820182800293	384.5995903015137	0.018196812	647.28
SA38_EXP_4	901	677.7244091033936	386.41897201538086	0.12444116	648.0
SA38_EXP_4	902	676.8067836761475	381.5913391113281	0.0030027896	648.72
SA38_EXP_4	903	676.7648220062256	384.6932029724121	0.008566099	649.44
SA38_EXP_4	904	675.7457256317139	378.6424255371094	0.07531707	650.16
SA38_EXP_4	905	677.2562980651855	381.7107582092285	0.0096283	650.88
SA38_EXP_4	906	676.0035037994385	378.53776931762695	0.02574539	651.6
SA38_EXP_4	907	676.396369934082	382.3327445983887	0.0070469924	652.32
SA38_EXP_4	908	676.3777732849121	383.1485939025879	0.020766702	653.04
SA38_EXP_4	909	648.0788230895996	390.234317779541	0.0055921734	653.76
SA38_EXP_4	910	677.1084785461426	381.51208877563477	0.03129354	654.48
SA38_EXP_4	911	99.46979284286499	408.9712429046631	0.03631487	655.2
SA38_EXP_4	912	675.7437229156494	383.1244468688965	0.26788014	655.92
SA38_EXP_4	913	101.43113136291504	410.756893157959	0.018930307	656.64
SA38_EXP_4	914	101.88089609146118	411.210994720459	0.017845813	657.36
SA38_EXP_4	915	675.7852554321289	382.4905014038086	0.1431486	658.08
SA38_EXP_4	916	675.4209518432617	381.2028121948242	0.02962315	658.8
SA38_EXP_4	917	676.0425090789795	381.672306060791	0.029163059	659.52
SA38_EXP_4	918	676.2376308441162	382.0323944091797	0.20817886	660.24
SA38_EXP_4	919	674.1408348083496	378.568754196167	0.042061683	660.96
SA38_EXP_4	920	100.97619295120239	409.3264389038086	0.022863442	661.68
SA38_EXP_4	921	675.0736713409424	379.08276557922363	0.018473923	662.4
SA38_EXP_4	922	677.0944118499756	382.39471435546875	0.04526073	663.12
SA38_EXP_4	923	101.63171291351318	410.04950523376465	0.01749829	663.84
SA38_EXP_4	924	99.61981773376465	408.8718795776367	0.07607947	664.56
SA38_EXP_4	925	100.33584833145142	409.22956466674805	0.009486587	665.28
SA38_EXP_4	926	676.8964290618896	383.25565338134766	0.0040037017	666.0
SA38_EXP_4	927	101.60179138183594	411.59557342529297	0.012941824	666.72
SA38_EXP_4	928	101.1182427406311	410.9519577026367	0.01285594	667.44
SA38_EXP_4	929	675.7344245910645	384.0958786010742	0.041838214	668.16
SA38_EXP_4	930	676.4276504516602	381.87438011169434	0.35233703	668.88
SA38_EXP_4	931	676.500654220581	383.1089401245117	0.02394714	669.6
SA38_EXP_4	932	676.0028839111328	382.44924545288086	0.08789848	670.32
SA38_EXP_4	933	677.2321701049805	383.95442962646484	0.0048135114	671.04
SA38_EXP_4	934	676.9879817962646	383.8506317138672	0.0051355697	671.76
SA38_EXP_4	935	676.947021484375	380.7633590698242	0.0007845554	672.48
SA38_EXP_4	936	675.9445190429688	381.4801597595215	0.016092686	673.2
SA38_EXP_4	937	675.1383781433105	380.2492332458496	0.016404057	673.92
SA38_EXP_4	938	676.2781143188477	384.13867950439453	0.024876045	674.64
SA38_EXP_4	939	676.3163566589355	384.2776679992676	0.93708533	675.36
SA38_EXP_4	940	675.8951187133789	384.24304962158203	0.5064818	676.08
SA38_EXP_4	941	676.3243675231934	383.4983253479004	0.49658707	676.8
SA38_EXP_4	942	676.4291763305664	382.82933235168457	0.012347301	677.52
SA38_EXP_4	943	676.1704444885254	382.11055755615234	0.048622493	678.24
SA38_EXP_4	944	676.3184547424316	383.3477210998535	0.16545328	678.96
SA38_EXP_4	945	99.99759197235107	408.0476760864258	0.015163464	679.68
SA38_EXP_4	946	677.2624015808105	385.6094169616699	0.056849323	680.4
SA38_EXP_4	947	676.3673305511475	382.7208137512207	0.011306923	681.12
SA38_EXP_4	948	675.7079124450684	377.41930961608887	0.0022711277	681.84
SA38_EXP_4	949	678.0270576477051	382.01751708984375	0.0001804143	682.56
SA38_EXP_4	950	677.3574829101562	383.53878021240234	0.0012501534	683.28
SA38_EXP_4	951	676.6837120056152	383.1431007385254	0.016192712	684.0
SA38_EXP_4	952	675.5777359008789	379.41152572631836	0.04298256	684.72
SA38_EXP_4	953	676.3996124267578	383.18535804748535	0.003813121	685.44
SA38_EXP_4	954	676.9707202911377	384.2746353149414	0.063368015	686.16
SA38_EXP_4	955	676.5212059020996	382.85980224609375	0.1380776	686.88
SA38_EXP_4	956	676.3981819152832	382.60425567626953	0.44926018	687.6
SA38_EXP_4	957	674.4136810302734	377.8157615661621	0.009201251	688.32
SA38_EXP_4	958	677.3985862731934	383.72852325439453	0.13350244	689.04
SA38_EXP_4	959	676.6888618469238	382.6197910308838	0.04419835	689.76
SA38_EXP_4	960	676.8426418304443	382.56128311157227	0.00023877724	690.48
SA38_EXP_4	961	675.1167297363281	378.86003494262695	0.007809642	691.2
SA38_EXP_4	962	677.020263671875	383.3572483062744	0.016488044	691.92
SA38_EXP_4	963	677.4386405944824	385.24343490600586	0.00021305446	692.64
SA38_EXP_4	964	677.4434089660645	384.4166564941406	0.25009722	693.36
SA38_EXP_4	965	676.9189834594727	381.6624641418457	0.05321875	694.08
SA38_EXP_4	966	676.9206047058105	382.5692653656006	0.1015465	694.8
SA38_EXP_4	967	676.6510009765625	380.85700035095215	0.04941324	695.52
SA38_EXP_4	968	101.15455389022827	410.26662826538086	0.019918734	696.24
SA38_EXP_4	969	677.2042274475098	382.43282318115234	0.005545639	696.96
SA38_EXP_4	970	676.7796516418457	381.16759300231934	0.008829294	697.68
SA38_EXP_4	971	676.8177032470703	382.7285385131836	0.018463008	698.4
SA38_EXP_4	972	676.8870830535889	383.0101490020752	0.0023088348	699.12
SA38_EXP_4	973	676.8940448760986	383.6198043823242	0.044355813	699.84
SA38_EXP_4	974	101.93015336990356	410.83422660827637	0.0149956215	700.56
SA38_EXP_4	975	99.22335147857666	410.3107166290283	0.013719127	701.28
SA38_EXP_4	976	99.9504804611206	409.1732597351074	0.015290122	702.0
SA38_EXP_4	977	100.02970695495605	408.5031223297119	0.023257658	702.72
SA38_EXP_4	978	100.4492998123169	408.6078071594238	0.00486316	703.44
SA38_EXP_4	979	676.6050338745117	381.0487747192383	0.096107215	704.16
SA38_EXP_4	980	676.464033126831	383.6740207672119	0.05186728	704.88
SA38_EXP_4	981	676.844310760498	382.7970886230469	0.010790684	705.6
SA38_EXP_4	982	101.95556879043579	410.08898735046387	0.000940106	706.32
SA38_EXP_4	983	676.0696411132812	380.58752059936523	0.035382103	707.04
SA38_EXP_4	984	675.8913040161133	381.5344047546387	0.2766226	707.76
SA38_EXP_4	985	676.8645286560059	384.93541717529297	0.8465918	708.48
SA38_EXP_4	986	677.1218299865723	384.5860290527344	0.0032911003	709.2
SA38_EXP_4	987	676.8681526184082	385.8311176300049	0.008905764	709.92
SA38_EXP_4	988	101.93789005279541	408.5964775085449	0.0026418122	710.64
SA38_EXP_4	989	102.66056060791016	407.9596710205078	0.0020107909	711.36
SA38_EXP_4	990	102.11384296417236	408.47010612487793	0.0075124833	712.08
SA38_EXP_4	991	677.7264595031738	381.05873107910156	0.039042488	712.8
SA38_EXP_4	992	676.9813537597656	381.3207149505615	0.002276465	713.52
SA38_EXP_4	993	676.1706829071045	383.2276153564453	0.02905449	714.24
SA38_EXP_4	994	675.1688957214355	376.23321533203125	0.0029928247	714.96
SA38_EXP_4	995	675.2626895904541	377.1319770812988	0.008546504	715.68
SA38_EXP_4	996	676.6918659210205	381.52393341064453	0.040305287	716.4
SA38_EXP_4	997	676.5811920166016	382.14720726013184	0.2595185	717.12
SA38_EXP_4	998	676.9414901733398	383.2273292541504	0.034608368	717.84
SA38_EXP_4	999	676.0601997375488	380.84569931030273	0.024752975	718.56
SA38_EXP_4	1000	676.7429351806641	382.49982833862305	0.005616062	719.28
SA38_EXP_4	1001	677.0503044128418	382.2809314727783	0.054063976	720.0
SA38_EXP_4	1002	676.8571853637695	385.2370834350586	0.0124419	720.72
SA38_EXP_4	1003	675.9547710418701	380.8605194091797	0.005030378	721.44
SA38_EXP_4	1004	676.5095710754395	381.28028869628906	0.011901802	722.16
SA38_EXP_4	1005	676.008415222168	377.35851287841797	0.009306807	722.88
SA38_EXP_4	1006	677.1990776062012	383.58341217041016	0.0029362496	723.6
SA38_EXP_4	1007	676.5447616577148	382.1103000640869	0.5293111	724.32
SA38_EXP_4	1008	99.73854422569275	410.2836799621582	0.00630466	725.04
SA38_EXP_4	1009	100.34089088439941	411.2240982055664	0.0014386413	725.76
SA38_EXP_4	1010	100.92943906784058	410.4466724395752	0.014691191	726.48
SA38_EXP_4	1011	101.20999813079834	408.5551071166992	0.0063398285	727.2
SA38_EXP_4	1012	677.5108337402344	383.3445167541504	0.025596652	727.92
SA38_EXP_4	1013	676.9143104553223	383.4306335449219	0.40392444	728.64
SA38_EXP_4	1014	101.47022008895874	406.58002853393555	0.02577993	729.36
SA38_EXP_4	1015	100.9087085723877	408.6335277557373	0.025031492	730.08
SA38_EXP_4	1016	101.31127834320068	409.01681900024414	0.015803546	730.8
SA38_EXP_4	1017	675.9153366088867	382.9148483276367	0.04947122	731.52
SA38_EXP_4	1018	676.257848739624	384.36962127685547	0.0025581585	732.24
SA38_EXP_4	1019	676.0327339172363	383.5862159729004	0.013869993	732.96
SA38_EXP_4	1020	676.3195991516113	381.2168598175049	0.05157938	733.68
SA38_EXP_4	1021	675.5022048950195	382.30602264404297	0.22445247	734.4
SA38_EXP_4	1022	675.6320953369141	382.3603820800781	0.26876557	735.12
SA38_EXP_4	1023	100.46725273132324	406.6705799102783	0.011133199	735.84
SA38_EXP_4	1024	100.96923112869263	407.2971725463867	0.010516545	736.56
SA38_EXP_4	1025	677.1515846252441	382.83130645751953	0.004882032	737.28
SA38_EXP_4	1026	675.6835460662842	382.9855728149414	0.110572875	738.0
SA38_EXP_4	1027	675.8957862854004	383.2476997375488	0.025454368	738.72
SA38_EXP_4	1028	675.1940727233887	381.77026748657227	0.08650477	739.44
SA38_EXP_4	1029	674.8623371124268	382.97183990478516	0.41751033	740.16
SA38_EXP_4	1030	675.8266448974609	383.65817070007324	0.4336588	740.88
SA38_EXP_4	1031	676.0566234588623	383.21067810058594	0.47578344	741.6
SA38_EXP_4	1032	676.5805244445801	382.3649597167969	0.043478616	742.32
SA38_EXP_4	1033	676.5142440795898	383.7389373779297	0.10650374	743.04
SA38_EXP_4	1034	676.7505168914795	383.627872467041	0.035852294	743.76
SA38_EXP_4	1035	676.5880584716797	384.5677185058594	0.02601593	744.48
SA38_EXP_4	1036	676.7248153686523	385.0203037261963	0.15204506	745.2
SA38_EXP_4	1037	676.8251895904541	385.2352523803711	0.017475607	745.92
SA38_EXP_4	1038	676.718282699585	384.0428066253662	0.17726588	746.64
SA38_EXP_4	1039	677.4271488189697	385.2827739715576	0.0055581336	747.36
SA38_EXP_4	1040	676.8689155578613	383.97193908691406	0.08756236	748.08
SA38_EXP_4	1041	677.0341873168945	384.56560134887695	0.0041339365	748.8
SA38_EXP_4	1042	676.5781402587891	385.61485290527344	0.0113761695	749.52
SA38_EXP_4	1043	676.7645359039307	383.0320358276367	0.18709813	750.24
SA38_EXP_4	1044	676.5372276306152	384.6812152862549	0.0034788668	750.96
SA38_EXP_4	1045	676.7220973968506	385.0243663787842	0.0033564062	751.68
SA38_EXP_4	1046	676.5422344207764	385.47122955322266	0.0057450933	752.4
SA38_EXP_4	1047	677.3471355438232	382.30530738830566	0.0011842992	753.12
SA38_EXP_4	1048	676.7117023468018	381.90991401672363	0.0134165725	753.84
SA38_EXP_4	1049	677.3643970489502	383.15534591674805	0.027042	754.56
SA38_EXP_4	1050	676.3583183288574	382.4292755126953	0.008409919	755.28
SA38_EXP_4	1051	676.1183261871338	383.7571620941162	0.71959877	756.0
SA38_EXP_4	1052	676.8418788909912	383.3072090148926	0.06551443	756.72
SA38_EXP_4	1053	676.1153221130371	381.8312072753906	0.29020575	757.44
SA38_EXP_4	1054	98.6161470413208	408.49639892578125	0.0071933786	758.16
SA38_EXP_4	1055	677.7353286743164	384.27635192871094	0.0018709343	758.88
SA38_EXP_4	1056	100.46870708465576	409.02099609375	0.0023489883	759.6
SA38_EXP_4	1057	100.67967176437378	409.94773864746094	0.079887554	760.32
SA38_EXP_4	1058	102.36778259277344	411.04894638061523	0.0030649272	761.04
SA38_EXP_4	1059	100.92083215713501	410.08277893066406	0.029456373	761.76
SA38_EXP_4	1060	675.6322860717773	380.58048248291016	0.08947031	762.48
SA38_EXP_4	1061	676.3290405273438	383.0486297607422	0.0053711953	763.2
SA38_EXP_4	1062	676.5017509460449	383.28832626342773	0.06349864	763.92
SA38_EXP_4	1063	674.811315536499	374.3350410461426	0.058836173	764.64
SA38_EXP_4	1064	675.2132415771484	378.46893310546875	0.008881189	765.36
SA38_EXP_4	1065	676.1329650878906	377.0467185974121	0.124455914	766.08
SA38_EXP_4	1066	676.6557693481445	378.3691120147705	0.09954221	766.8
SA38_EXP_4	1067	676.0530948638916	376.26943588256836	0.011571156	767.52
SA38_EXP_4	1068	676.2392997741699	380.0266170501709	0.19177757	768.24
SA38_EXP_4	1069	677.2671699523926	383.0775547027588	0.0011351613	768.96
SA38_EXP_4	1070	676.9706726074219	381.1830139160156	0.014648215	769.68
SA38_EXP_4	1071	676.2924194335938	381.8104362487793	0.10091273	770.4
SA38_EXP_4	1072	675.8009910583496	376.8923091888428	0.0013714815	771.12
SA38_EXP_4	1073	676.8783569335938	383.4368705749512	0.0021200913	771.84
SA38_EXP_4	1074	675.9150505065918	380.9189987182617	0.64149624	772.56
SA38_EXP_4	1075	100.59630870819092	411.04785919189453	0.019783633	773.28
SA38_EXP_4	1076	676.807165145874	382.90380477905273	0.006226344	774.0
SA38_EXP_4	1077	677.2101879119873	381.23022079467773	0.0015266357	774.72
SA38_EXP_4	1078	676.1353492736816	381.87829971313477	0.030834949	775.44
SA38_EXP_4	1079	676.8181800842285	382.2355842590332	0.034365997	776.16
SA38_EXP_4	1080	676.2324333190918	381.3212013244629	0.27234933	776.88
SA38_EXP_4	1081	676.130485534668	381.7722988128662	0.029176293	777.6
SA38_EXP_4	1082	676.4572143554688	381.27050399780273	0.012110838	778.32
SA38_EXP_4	1083	677.198600769043	381.16064071655273	0.010003139	779.04
SA38_EXP_4	1084	676.0335445404053	380.30659675598145	0.17962082	779.76
SA38_EXP_4	1085	677.5121688842773	383.144474029541	0.30441695	780.48
SA38_EXP_4	1086	676.6315460205078	380.0772285461426	0.14350691	781.2
SA38_EXP_4	1087	676.1032104492188	382.0422649383545	0.10408875	781.92
SA38_EXP_4	1088	676.1597633361816	379.482364654541	0.057998795	782.64
SA38_EXP_4	1089	676.9684791564941	382.42249488830566	0.11162467	783.36
SA38_EXP_4	1090	675.5976676940918	383.1445026397705	0.27489126	784.08
SA38_EXP_4	1091	676.6578674316406	381.99291229248047	0.0009323571	784.8
SA38_EXP_4	1092	676.480770111084	385.0425338745117	0.0559118	785.52
SA38_EXP_4	1093	676.4760971069336	384.52978134155273	0.017341513	786.24
SA38_EXP_4	1094	677.6390552520752	382.62983322143555	0.02133514	786.96
SA38_EXP_4	1095	676.1624813079834	382.63269424438477	0.025299802	787.68
SA38_EXP_4	1096	676.5028953552246	384.3869876861572	0.52627975	788.4
SA38_EXP_4	1097	676.887321472168	381.4891719818115	0.0018589887	789.12
SA38_EXP_4	1098	675.0598907470703	378.8418674468994	0.04938439	789.84
SA38_EXP_4	1099	676.4711380004883	382.51482009887695	0.0010458714	790.56
SA38_EXP_4	1100	676.7990112304688	382.59730339050293	0.011303379	791.28
SA38_EXP_4	1101	100.49022436141968	408.0623531341553	0.013090668	792.0
SA38_EXP_4	1102	102.01876163482666	409.2337989807129	0.001314881	792.72
SA38_EXP_4	1103	101.17377042770386	407.6234722137451	0.0036139074	793.44
SA38_EXP_4	1104	676.3606071472168	384.2848777770996	0.025581887	794.16
SA38_EXP_4	1105	102.41456031799316	410.13816833496094	0.00097542204	794.88
SA38_EXP_4	1106	676.2355327606201	382.13035583496094	0.28587976	795.6
SA38_EXP_4	1107	101.85880661010742	409.6727657318115	0.0035221446	796.32
SA38_EXP_4	1108	676.5177726745605	382.2833061218262	0.032751683	797.04
SA38_EXP_4	1109	92.94944405555725	409.8068618774414	0.00059612934	797.76
SA38_EXP_4	1110	676.523494720459	382.71074295043945	0.006698242	798.48
SA38_EXP_4	1111	675.9757041931152	380.0823211669922	0.18457936	799.2
SA38_EXP_4	1112	675.6622791290283	380.8432388305664	0.47851798	799.92
SA38_EXP_4	1113	676.9963264465332	384.89667892456055	0.018605843	800.64
SA38_EXP_4	1114	676.3165950775146	384.2948627471924	0.028757017	801.36
SA38_EXP_4	1115	675.708818435669	382.3176670074463	0.038983136	802.08
SA38_EXP_4	1116	676.8714904785156	383.65522384643555	0.012054751	802.8
SA38_EXP_4	1117	675.7905960083008	382.71005630493164	0.014434828	803.52
SA38_EXP_4	1118	674.9737739562988	376.7130661010742	0.04017175	804.24
SA38_EXP_4	1119	677.240514755249	382.27758407592773	0.000500623	804.96
SA38_EXP_4	1120	676.2334823608398	384.57221031188965	0.065944634	805.68
SA38_EXP_4	1121	676.9047260284424	383.85955810546875	0.059090037	806.4
SA38_EXP_4	1122	675.7959842681885	384.21360969543457	0.3161328	807.12
SA38_EXP_4	1123	675.3298282623291	381.8522644042969	0.21085319	807.84
SA38_EXP_4	1124	676.6860008239746	382.5286102294922	0.3070084	808.56
SA38_EXP_4	1125	676.1068344116211	381.71098709106445	0.15281618	809.28
SA38_EXP_4	1126	676.367998123169	381.5207290649414	0.015552086	810.0
SA38_EXP_4	1127	676.5772819519043	384.1127300262451	0.08474124	810.72
SA38_EXP_4	1128	675.8049964904785	383.79109382629395	0.13321802	811.44
SA38_EXP_4	1129	677.4887084960938	383.0213928222656	0.2571888	812.16
SA38_EXP_4	1130	676.5884399414062	383.02891731262207	0.13498113	812.88
SA38_EXP_4	1131	98.07063341140747	411.9349479675293	0.019399155	813.6
SA38_EXP_4	1132	100.04225969314575	411.4669990539551	0.32252648	814.32
SA38_EXP_4	1133	97.3749041557312	410.91957092285156	0.017392281	815.04
SA38_EXP_4	1134	99.36375617980957	410.0906753540039	0.079328366	815.76
SA38_EXP_4	1135	675.3686904907227	379.5926856994629	0.054908823	816.48
SA38_EXP_4	1136	677.2040843963623	383.5393810272217	0.057613682	817.2
SA38_EXP_4	1137	675.6957054138184	380.0602340698242	0.03598781	817.92
SA38_EXP_4	1138	676.7903804779053	381.8760395050049	0.014595268	818.64
SA38_EXP_4	1139	676.4855861663818	383.0519199371338	0.037834097	819.36
SA38_EXP_4	1140	677.2652626037598	382.57495880126953	0.012412926	820.08
SA38_EXP_4	1141	96.8451976776123	413.6287307739258	0.0008392504	820.8
SA38_EXP_4	1142	100.64113140106201	409.74297523498535	0.002899757	821.52
SA38_EXP_4	1143	101.63700580596924	409.3329906463623	0.008843259	822.24
SA38_EXP_4	1144	101.68530941009521	410.291748046875	0.011530862	822.96
SA38_EXP_4	1145	676.1133193969727	382.39099502563477	0.047325652	823.68
SA38_EXP_4	1146	676.0108947753906	377.6319694519043	0.0026817517	824.4
SA38_EXP_4	1147	676.297664642334	376.2408256530762	0.010914402	825.12
SA38_EXP_4	1148	677.0894050598145	383.56842041015625	0.012435567	825.84
SA38_EXP_4	1149	676.5944957733154	381.52605056762695	0.09783939	826.56
SA38_EXP_4	1150	675.8065223693848	377.9901123046875	0.007856792	827.28
SA38_EXP_4	1151	676.6427993774414	382.08017349243164	0.03398184	828.0
SA38_EXP_4	1152	676.9392967224121	381.4321517944336	0.0100158015	828.72
SA38_EXP_4	1153	677.4984359741211	381.5329170227051	0.0053981477	829.44
SA38_EXP_4	1154	101.96605920791626	408.65424156188965	0.0013396925	830.16
SA38_EXP_4	1155	676.9907474517822	382.0114517211914	0.0063527287	830.88
SA38_EXP_4	1156	676.9105911254883	381.7262077331543	0.28810737	831.6
SA38_EXP_4	1157	101.69416666030884	408.1337356567383	0.0025844022	832.32
SA38_EXP_4	1158	676.3199806213379	376.7716598510742	0.003727236	833.04
SA38_EXP_4	1159	676.7199993133545	381.0344123840332	0.039494693	833.76
SA38_EXP_4	1160	102.6451587677002	409.8757266998291	0.004812417	834.48
SA38_EXP_4	1161	102.57900953292847	408.80650520324707	0.0019215232	835.2
SA38_EXP_4	1162	675.8645057678223	375.1308059692383	0.0028448743	835.92
SA38_EXP_4	1163	674.8063087463379	377.08322525024414	0.0055147577	836.64
SA38_EXP_4	1164	101.47242546081543	408.2604789733887	0.00377056	837.36
SA38_EXP_4	1165	676.8390655517578	383.98035049438477	0.002741141	838.08
SA38_EXP_4	1166	677.6453018188477	381.84937477111816	0.0016465411	838.8
SA38_EXP_4	1167	676.2823104858398	381.7887496948242	0.38399243	839.52
SA38_EXP_4	1168	675.6417274475098	377.90608406066895	0.11437226	840.24
SA38_EXP_4	1169	103.3576250076294	409.6502494812012	0.002622714	840.96
SA38_EXP_4	1170	677.2476196289062	381.5144920349121	0.0035689892	841.68
SA38_EXP_4	1171	675.2901077270508	380.88375091552734	0.6260903	842.4
SA38_EXP_4	1172	677.4892330169678	382.6457977294922	0.004728661	843.12
SA38_EXP_4	1173	677.3526191711426	382.7101707458496	0.021629648	843.84
SA38_EXP_4	1174	677.0726203918457	384.15069580078125	0.17200576	844.56
SA38_EXP_4	1175	676.8144607543945	384.22139167785645	0.68638575	845.28
SA38_EXP_4	1176	676.800537109375	382.72613525390625	0.0009810219	846.0
SA38_EXP_4	1177	676.44362449646	382.5464630126953	0.28983086	846.72
SA38_EXP_4	1178	676.0528564453125	382.71623611450195	0.0026879073	847.44
SA38_EXP_4	1179	677.2210121154785	385.18446922302246	0.180057	848.16
SA38_EXP_4	1180	676.9892692565918	385.6867218017578	0.07905459	848.88
SA38_EXP_4	1181	676.7987728118896	384.34513092041016	0.015528682	849.6
SA38_EXP_4	1182	676.7966747283936	384.2245674133301	0.036736358	850.32
SA38_EXP_4	1183	675.7551670074463	381.3285255432129	0.056530233	851.04
SA38_EXP_4	1184	675.4307746887207	379.183988571167	0.07601988	851.76
SA38_EXP_4	1185	677.2448062896729	383.6858940124512	0.0069304225	852.48
SA38_EXP_4	1186	676.4040946960449	381.14893913269043	0.008286977	853.2
SA38_EXP_4	1187	676.4766693115234	382.31449127197266	0.084439695	853.92
SA38_EXP_4	1188	99.96167421340942	408.9115905761719	0.0039775767	854.64
SA38_EXP_4	1189	677.3558139801025	384.330997467041	0.29750153	855.36
SA38_EXP_4	1190	676.8772125244141	380.96652030944824	0.12710144	856.08
SA38_EXP_4	1191	675.89111328125	381.0160446166992	0.80019605	856.8
SA38_EXP_4	1192	675.5597114562988	377.27251052856445	0.030133402	857.52
SA38_EXP_4	1193	675.5098342895508	379.37158584594727	0.26485962	858.24
SA38_EXP_4	1194	674.8978614807129	381.8133544921875	0.07402852	858.96
SA38_EXP_4	1195	99.89011287689209	409.7805976867676	0.005367085	859.68
SA38_EXP_4	1196	100.42688846588135	409.5562934875488	0.009019861	860.4
SA38_EXP_4	1197	676.5604972839355	380.5301284790039	0.05299888	861.12
SA38_EXP_4	1198	675.3836631774902	377.62667655944824	0.025390029	861.84
SA38_EXP_4	1199	676.5419960021973	383.9087104797363	0.2910325	862.56
SA38_EXP_4	1200	100.54010152816772	409.76758003234863	0.08786714	863.28
SA38_EXP_4	1201	100.87275505065918	410.84864616394043	0.11547783	864.0
SA38_EXP_4	1202	101.97834968566895	408.8551139831543	0.052085787	864.72
SA38_EXP_4	1203	675.6094932556152	383.4599304199219	0.14680937	865.44
SA38_EXP_4	1204	675.6350517272949	381.00597381591797	0.80718493	866.16
SA38_EXP_4	1205	676.2333869934082	382.0385456085205	0.31003612	866.88
SA38_EXP_4	1206	676.499605178833	382.2344970703125	0.11353015	867.6
SA38_EXP_4	1207	675.6568908691406	377.8409957885742	0.0010272975	868.32
SA38_EXP_4	1208	676.5313148498535	385.2173137664795	0.10732505	869.04
SA38_EXP_4	1209	676.5744209289551	385.4556655883789	0.011056262	869.76
SA38_EXP_4	1210	676.9293308258057	383.29748153686523	0.00084922777	870.48
SA38_EXP_4	1211	676.6987323760986	381.7500972747803	0.002401586	871.2
SA38_EXP_4	1212	675.8635520935059	382.0012378692627	0.020099344	871.92
SA38_EXP_4	1213	676.3557434082031	383.1064796447754	0.0067030373	872.64
SA38_EXP_4	1214	676.6124725341797	382.8618621826172	0.032835945	873.36
SA38_EXP_4	1215	676.8601417541504	384.4803714752197	0.040782284	874.08
SA38_EXP_4	1216	676.5957355499268	383.6450958251953	0.011071962	874.8
SA38_EXP_4	1217	677.2591590881348	384.55026626586914	0.058914434	875.52
SA38_EXP_4	1218	678.0439376831055	381.6352844238281	0.0007133129	876.24
SA38_EXP_4	1219	676.5416145324707	380.571928024292	0.021446612	876.96
SA38_EXP_4	1220	101.87375545501709	407.5798988342285	0.00089143706	877.68
SA38_EXP_4	1221	101.95934772491455	408.2431411743164	0.0009927764	878.4
SA38_EXP_4	1222	676.6002655029297	384.80878829956055	0.0025468268	879.12
SA38_EXP_4	1223	101.73261165618896	407.5828742980957	0.0021635753	879.84
SA38_EXP_4	1224	677.0442008972168	383.11655044555664	0.15386015	880.56
SA38_EXP_4	1225	676.5508651733398	383.8655376434326	0.0020750198	881.28
SA38_EXP_4	1226	676.4975547790527	382.8907585144043	0.010791626	882.0
SA38_EXP_4	1227	676.2392997741699	384.27297592163086	0.13963312	882.72
SA38_EXP_4	1228	100.50386190414429	407.75842666625977	0.00055286556	883.44
SA38_EXP_4	1229	675.9714126586914	380.87825775146484	0.016709952	884.16
SA38_EXP_4	1230	676.9100189208984	384.76115226745605	0.0693465	884.88
SA38_EXP_4	1231	100.87683200836182	408.8324546813965	0.015995309	885.6
SA38_EXP_4	1232	677.0264625549316	383.58673095703125	0.058446646	886.32
SA38_EXP_4	1233	677.0414352416992	381.08219146728516	0.010347232	887.04
SA38_EXP_4	1234	101.65293216705322	409.8171615600586	0.00312489	887.76
SA38_EXP_4	1235	676.015567779541	382.04280853271484	0.29156715	888.48
SA38_EXP_4	1236	674.9086380004883	376.699161529541	0.001763557	889.2
SA38_EXP_4	1237	676.7344951629639	384.5880317687988	0.0021661238	889.92
SA38_EXP_4	1238	676.8993377685547	382.56500244140625	0.045584284	890.64
SA38_EXP_4	1239	675.1894950866699	381.13569259643555	0.19666274	891.36
SA38_EXP_4	1240	674.6437072753906	376.6363048553467	0.005861478	892.08
SA38_EXP_4	1241	675.490665435791	378.2855415344238	0.038539365	892.8
SA38_EXP_4	1242	675.73561668396	381.88093185424805	0.43964115	893.52
SA38_EXP_4	1243	675.4702568054199	376.752233505249	0.0034887483	894.24
SA38_EXP_4	1244	676.172399520874	377.772216796875	0.006604666	894.96
SA38_EXP_4	1245	677.3724555969238	383.07220458984375	0.0010749231	895.68
SA38_EXP_4	1246	676.2442111968994	378.38356018066406	0.020373132	896.4
SA38_EXP_4	1247	676.3251781463623	381.43378257751465	0.004034129	897.12
SA38_EXP_4	1248	101.66304111480713	410.12969970703125	0.0019716169	897.84
SA38_EXP_4	1249	99.98388290405273	410.82183837890625	0.011653939	898.56
SA38_EXP_4	1250	100.66763162612915	411.18507385253906	0.020896213	899.28
SA38_EXP_4	1251	676.2749671936035	382.5706100463867	0.04717758	900.0
SA38_EXP_4	1252	676.6421318054199	380.70911407470703	0.023413617	900.72
SA38_EXP_4	1253	101.32150650024414	410.52263259887695	0.013429429	901.44
SA38_EXP_4	1254	676.878833770752	378.5562229156494	0.09902992	902.16
SA38_EXP_4	1255	677.2361755371094	380.1958465576172	0.043877188	902.88
SA38_EXP_4	1256	101.27168893814087	408.63049507141113	0.02360171	903.6
SA38_EXP_4	1257	101.25231742858887	407.9402732849121	0.01792619	904.32
SA38_EXP_4	1258	102.37274169921875	411.0400199890137	0.00094901276	905.04
SA38_EXP_4	1259	676.7763137817383	381.02319717407227	0.003583119	905.76
SA38_EXP_4	1260	676.87087059021	381.657772064209	0.004529092	906.48
SA38_EXP_4	1261	677.61549949646	381.9062805175781	0.0025421497	907.2
SA38_EXP_4	1262	676.725959777832	381.1523723602295	0.024274549	907.92
SA38_EXP_4	1263	677.1345138549805	382.92469024658203	0.05161524	908.64
SA38_EXP_4	1264	675.810956954956	377.9436492919922	0.0252413	909.36
SA38_EXP_4	1265	677.0011901855469	381.12730979919434	0.01473656	910.08
SA38_EXP_4	1266	676.9111156463623	383.39741706848145	0.09889928	910.8
SA38_EXP_4	1267	676.6163349151611	382.61083602905273	0.015687475	911.52
SA38_EXP_4	1268	676.7970561981201	377.4005699157715	0.018565696	912.24
SA38_EXP_4	1269	676.9527435302734	382.61695861816406	0.08461193	912.96
SA38_EXP_4	1270	675.123119354248	379.8299503326416	0.224626	913.68
SA38_EXP_4	1271	676.2579917907715	383.94744873046875	0.23226611	914.4
SA38_EXP_4	1272	675.5454540252686	384.16351318359375	0.38513875	915.12
SA38_EXP_4	1273	99.83614683151245	408.64580154418945	0.20614797	915.84
SA38_EXP_4	1274	99.12813901901245	410.4038429260254	0.146502	916.56
SA38_EXP_4	1275	675.9146213531494	383.0241394042969	0.45090702	917.28
SA38_EXP_4	1276	675.9387969970703	382.5271797180176	0.057009734	918.0
SA38_EXP_4	1277	674.6967315673828	382.82541275024414	0.023618497	918.72
SA38_EXP_4	1278	676.3710021972656	382.10829734802246	0.011852942	919.44
SA38_EXP_4	1279	100.8756160736084	408.65673065185547	0.004344425	920.16
SA38_EXP_4	1280	677.1926879882812	381.311559677124	0.4727317	920.88
SA38_EXP_4	1281	676.1499404907227	381.1622714996338	0.24059229	921.6
SA38_EXP_4	1282	677.0837783813477	382.5582504272461	0.044768434	922.32
SA38_EXP_4	1283	676.4153480529785	383.3896064758301	0.025468184	923.04
SA38_EXP_4	1284	676.4379501342773	382.3851013183594	0.029348098	923.76
SA38_EXP_4	1285	677.1551609039307	382.0580291748047	0.0004616501	924.48
SA38_EXP_4	1286	676.0160446166992	382.9095268249512	0.08050259	925.2
SA38_EXP_4	1287	676.3543128967285	383.37578773498535	0.008554556	925.92
SA38_EXP_4	1288	676.2067317962646	383.3712387084961	0.0032685385	926.64
SA38_EXP_4	1289	676.6878604888916	385.8256530761719	0.00071281544	927.36
SA38_EXP_4	1290	675.9978294372559	384.3802070617676	0.009002411	928.08
SA38_EXP_4	1291	676.8978118896484	383.8422203063965	0.0015586956	928.8
SA38_EXP_4	1292	676.4687538146973	384.39531326293945	0.035496484	929.52
SA38_EXP_4	1293	675.7279396057129	381.6883850097656	0.75293607	930.24
SA38_EXP_4	1294	676.0909557342529	383.2701301574707	0.64960307	930.96
SA38_EXP_4	1295	675.6156921386719	383.14473152160645	0.1269591	931.68
SA38_EXP_4	1296	676.365327835083	382.8291320800781	0.059223086	932.4
SA38_EXP_4	1297	100.40793418884277	409.9354076385498	0.0042617703	933.12
SA38_EXP_4	1298	677.2990226745605	382.91553497314453	0.01349137	933.84
SA38_EXP_4	1299	676.8167972564697	383.76434326171875	0.02605556	934.56
SA38_EXP_4	1300	676.0809421539307	382.2697448730469	0.44704658	935.28
SA38_EXP_4	1301	676.7510414123535	384.290828704834	0.53321815	936.0
SA38_EXP_4	1302	102.36583948135376	410.26554107666016	0.0062181302	936.72
SA38_EXP_4	1303	677.6542663574219	381.74142837524414	0.008299648	937.44
SA38_EXP_4	1304	675.2089500427246	381.6844081878662	0.19135645	938.16
SA38_EXP_4	1305	676.7911911010742	383.34497451782227	0.02083672	938.88
SA38_EXP_4	1306	676.3704299926758	383.00914764404297	0.028391395	939.6
SA38_EXP_4	1307	100.39904117584229	409.8130989074707	0.017372817	940.32
SA38_EXP_4	1308	102.54020690917969	411.18804931640625	0.08900387	941.04
SA38_EXP_4	1309	674.6288299560547	381.31628036499023	0.24203739	941.76
SA38_EXP_4	1310	676.0730266571045	382.76015281677246	0.09245188	942.48
SA38_EXP_4	1311	675.599193572998	380.69217681884766	0.028821228	943.2
SA38_EXP_4	1312	101.28238201141357	411.3694095611572	0.0116231125	943.92
SA38_EXP_4	1313	100.77545642852783	410.830020904541	0.016554412	944.64
SA38_EXP_4	1314	101.02212429046631	410.5440330505371	0.0077157225	945.36
SA38_EXP_4	1315	97.36657738685608	412.8617477416992	0.011801709	946.08
SA38_EXP_4	1316	100.21508932113647	408.8026714324951	0.012668515	946.8
SA38_EXP_4	1317	676.67555809021	381.4064598083496	0.011842185	947.52
SA38_EXP_4	1318	100.29377937316895	408.18577766418457	0.0182587	948.24
SA38_EXP_4	1319	100.2900242805481	409.2275619506836	0.02335872	948.96
SA38_EXP_4	1320	675.6373882293701	380.2720069885254	0.2311814	949.68
SA38_EXP_4	1321	676.4371871948242	375.5101776123047	0.040189378	950.4
SA38_EXP_4	1322	676.1112689971924	381.7964458465576	0.2755293	951.12
SA38_EXP_4	1323	676.8853664398193	382.0506191253662	0.0029884083	951.84
SA38_EXP_4	1324	643.9379215240479	391.8643856048584	0.0008531875	952.56
SA38_EXP_4	1325	677.2219181060791	382.64227867126465	0.011462187	953.28
SA38_EXP_4	1326	676.6586303710938	382.16980934143066	0.00478216	954.0
SA38_EXP_4	1327	676.124095916748	378.6646842956543	0.0044531715	954.72
SA38_EXP_4	1328	676.3463020324707	381.8844223022461	0.24212284	955.44
SA38_EXP_4	1329	676.2633323669434	382.6936626434326	0.35132107	956.16
SA38_EXP_4	1330	677.0748138427734	381.5236473083496	0.04614476	956.88
SA38_EXP_4	1331	675.0312328338623	380.515193939209	0.12738954	957.6
SA38_EXP_4	1332	677.2424697875977	383.66294860839844	0.003998246	958.32
SA38_EXP_4	1333	677.1627426147461	384.94165420532227	0.012750697	959.04
SA38_EXP_4	1334	677.1767616271973	382.5680637359619	0.0020551535	959.76
SA38_EXP_4	1335	676.8997192382812	382.637357711792	0.10820492	960.48
SA38_EXP_4	1336	676.7741680145264	382.05413818359375	0.00732003	961.2
SA38_EXP_4	1337	675.7110595703125	380.37652015686035	0.08167492	961.92
SA38_EXP_4	1338	677.0656585693359	382.3022747039795	0.34193215	962.64
SA38_EXP_4	1339	676.3669013977051	381.5061950683594	0.007840777	963.36
SA38_EXP_4	1340	676.48606300354	375.7767105102539	0.001065933	964.08
SA38_EXP_4	1341	676.4215469360352	381.93981170654297	0.0280029	964.8
SA38_EXP_4	1342	676.2801647186279	379.98762130737305	0.058775023	965.52
SA38_EXP_4	1343	677.0081520080566	381.91025733947754	0.04335407	966.24
SA38_EXP_4	1344	676.0802268981934	380.5987358093262	0.048404664	966.96
SA38_EXP_4	1345	101.60970687866211	408.67509841918945	0.0019124319	967.68
SA38_EXP_4	1346	676.6886711120605	383.35676193237305	0.067804515	968.4
SA38_EXP_4	1347	677.1496772766113	385.0459957122803	0.12267185	969.12
SA38_EXP_4	1348	100.51693916320801	409.10030364990234	0.030111993	969.84
SA38_EXP_4	1349	100.25506019592285	409.60968017578125	0.07111725	970.56
SA38_EXP_4	1350	99.57690238952637	409.6992874145508	0.09704551	971.28
SA38_EXP_4	1351	101.26192569732666	408.88715744018555	0.054999474	972.0
SA38_EXP_4	1352	100.82324743270874	408.0021286010742	0.087206684	972.72
SA38_EXP_4	1353	100.77322721481323	407.9022789001465	0.026509795	973.44
SA38_EXP_4	1354	100.7817029953003	410.1834297180176	0.025210954	974.16
SA38_EXP_4	1355	676.2521743774414	383.98484230041504	0.039592296	974.88
SA38_EXP_4	1356	100.04796981811523	409.2194938659668	0.04997799	975.6
SA38_EXP_4	1357	676.6824722290039	382.50234603881836	0.24051313	976.32
SA38_EXP_4	1358	677.5210380554199	385.9438991546631	0.73586124	977.04
SA38_EXP_4	1359	99.48474168777466	408.504695892334	0.04512175	977.76
SA38_EXP_4	1360	101.55141353607178	408.0754280090332	0.055092063	978.48
SA38_EXP_4	1361	677.3172378540039	384.10085678100586	0.011344523	979.2
SA38_EXP_4	1362	677.5898933410645	383.5902786254883	0.008807195	979.92
SA38_EXP_4	1363	100.3464937210083	406.6518974304199	0.014377714	980.64
SA38_EXP_4	1364	99.78649020195007	406.6274929046631	0.080911174	981.36
SA38_EXP_4	1365	99.43639039993286	407.0858860015869	0.010772051	982.08
SA38_EXP_4	1366	101.61387920379639	407.07398414611816	0.0143421255	982.8
SA38_EXP_4	1367	102.23813056945801	408.1889247894287	0.02811751	983.52
SA38_EXP_4	1368	675.2847671508789	382.0144271850586	0.5357186	984.24
SA38_EXP_4	1369	676.0397911071777	384.1070079803467	0.28365475	984.96
SA38_EXP_4	1370	675.9640693664551	381.6277885437012	0.20971897	985.68
SA38_EXP_4	1371	674.0617752075195	380.3198719024658	0.27060616	986.4
SA38_EXP_4	1372	102.94965505599976	406.56017303466797	0.0007889562	987.12
SA38_EXP_4	1373	677.3608684539795	384.16711807250977	0.001971248	987.84
SA38_EXP_4	1374	102.07266807556152	405.8650302886963	0.0057782982	988.56
SA38_EXP_4	1375	676.5961170196533	382.884521484375	0.008892805	989.28
SA38_EXP_4	1376	676.9372940063477	384.34072494506836	0.021707514	990.0
SA38_EXP_4	1377	676.3574600219727	384.54729080200195	0.0012534646	990.72
SA38_EXP_4	1378	676.5397071838379	383.07655334472656	0.010838532	991.44
SA38_EXP_4	1379	676.5379905700684	384.04003143310547	0.012826169	992.16
SA38_EXP_4	1380	675.8714199066162	383.91297340393066	0.047812935	992.88
SA38_EXP_4	1381	675.2816200256348	384.41516876220703	0.08116963	993.6
SA38_EXP_4	1382	676.6507625579834	384.03130531311035	0.8987328	994.32
SA38_EXP_4	1383	676.1680126190186	383.2462406158447	0.0020839344	995.04
SA38_EXP_4	1384	675.3663063049316	383.90567779541016	0.034667477	995.76
SA38_EXP_4	1385	102.9699444770813	406.8375778198242	0.006993029	996.48
SA38_EXP_4	1386	676.2140274047852	382.85104751586914	0.06901115	997.2
SA38_EXP_4	1387	676.6250610351562	383.5396957397461	0.19357045	997.92
SA38_EXP_4	1388	675.4539966583252	383.05309295654297	0.63150877	998.64
SA38_EXP_4	1389	676.2454986572266	380.8267593383789	0.04973898	999.36
SA38_EXP_4	1390	676.5396118164062	380.7816982269287	0.20051049	1000.08
SA38_EXP_4	1391	676.3275623321533	381.3292694091797	0.052692525	1000.8
SA38_EXP_4	1392	103.20210456848145	407.84963607788086	0.016790211	1001.52
SA38_EXP_4	1393	676.0746002197266	382.61329650878906	0.025392862	1002.24
SA38_EXP_4	1394	675.1975059509277	376.45957946777344	0.00381841	1002.96
SA38_EXP_4	1395	678.1596183776855	382.8657531738281	0.26432553	1003.68
SA38_EXP_4	1396	675.2535820007324	378.35761070251465	0.019567054	1004.4
SA38_EXP_4	1397	677.1724700927734	382.4418354034424	0.002627924	1005.12
SA38_EXP_4	1398	675.8482933044434	383.3397388458252	0.34718466	1005.84
SA38_EXP_4	1399	677.4150848388672	383.37032318115234	0.009910941	1006.56
SA38_EXP_4	1400	103.06552648544312	407.6739978790283	0.02383171	1007.28
SA38_EXP_4	1401	676.6029357910156	380.67638397216797	0.32067513	1008.0
SA38_EXP_4	1402	674.9120712280273	379.0432548522949	0.08761821	1008.72
SA38_EXP_4	1403	675.0066757202148	377.01135635375977	0.094273016	1009.44
SA38_EXP_4	1404	676.7407417297363	382.8664970397949	0.1929592	1010.16
SA38_EXP_4	1405	103.79376411437988	407.5934314727783	0.014226002	1010.88
SA38_EXP_4	1406	102.66335010528564	407.3784828186035	0.01471611	1011.6
SA38_EXP_4	1407	675.4228591918945	380.66036224365234	0.37312776	1012.32
SA38_EXP_4	1408	676.2468338012695	379.9690818786621	0.071043365	1013.04
SA38_EXP_4	1409	676.6707420349121	381.8905448913574	0.0780201	1013.76
SA38_EXP_4	1410	676.6468524932861	382.99864768981934	0.015042905	1014.48
SA38_EXP_4	1411	677.2584915161133	383.9742851257324	0.3701334	1015.2
SA38_EXP_4	1412	677.0084381103516	381.66850090026855	0.27128923	1015.92
SA38_EXP_4	1413	102.96851396560669	407.3975658416748	0.0007211991	1016.64
SA38_EXP_4	1414	676.7642498016357	382.9492378234863	0.0133261625	1017.36
SA38_EXP_4	1415	676.9197463989258	382.76012420654297	0.0026387472	1018.08
SA38_EXP_4	1416	677.2642135620117	385.61336517333984	0.0150867775	1018.8
SA38_EXP_4	1417	676.520299911499	382.4831199645996	0.026807759	1019.52
SA38_EXP_4	1418	677.6329517364502	381.89592361450195	0.00025754975	1020.24
SA38_EXP_4	1419	677.2750854492188	380.4881000518799	0.0027629172	1020.96
SA38_EXP_4	1420	675.5123138427734	380.06103515625	0.04540046	1021.68
SA38_EXP_4	1421	677.4281024932861	382.53095626831055	0.0007210634	1022.4
SA38_EXP_4	1422	100.37573575973511	408.38001251220703	0.0061706495	1023.12
SA38_EXP_4	1423	102.393639087677	408.704137802124	0.00041851294	1023.84
SA38_EXP_4	1424	508.0127716064453	318.9939880371094	0.11000219	1024.56
SA38_EXP_4	1425	133.96406173706055	144.33714866638184	0.34897196	1025.28
SA38_EXP_4	1426	135.09652614593506	145.11594772338867	0.40744355	1026.0
SA38_EXP_4	1427	136.20128631591797	147.0490264892578	0.59824336	1026.72
SA38_EXP_4	1428	135.1435422897339	145.20179271697998	0.7716038	1027.44
SA38_EXP_4	1429	134.4662070274353	144.31878089904785	0.88479906	1028.16
SA38_EXP_4	1430	134.45990085601807	146.30536079406738	0.5943034	1028.88
SA38_EXP_4	1431	134.14783477783203	146.64095878601074	0.56499016	1029.6
SA38_EXP_4	1432	137.4890923500061	147.430157661438	0.39842412	1030.32
SA38_EXP_4	1433	136.02885007858276	146.5005111694336	0.34430605	1031.04
SA38_EXP_4	1434	132.52360820770264	145.58472633361816	0.34683967	1031.76
SA38_EXP_4	1435	135.74669361114502	146.21652603149414	0.8019263	1032.48
SA38_EXP_4	1436	134.56765413284302	145.5782175064087	0.6189053	1033.2
SA38_EXP_4	1437	136.68487071990967	146.0470962524414	0.7241495	1033.92
SA38_EXP_4	1438	135.52168607711792	145.3260326385498	0.8352138	1034.64
SA38_EXP_4	1439	134.47041511535645	145.58941841125488	0.8974021	1035.36
SA38_EXP_4	1440	133.47628116607666	145.86427688598633	0.77337646	1036.08
SA38_EXP_4	1441	135.7022523880005	146.24552249908447	0.8446991	1036.8
SA38_EXP_4	1442	137.94422149658203	145.6303596496582	0.97607136	1037.52
SA38_EXP_4	1443	135.20857095718384	145.6206178665161	0.8675289	1038.24
SA38_EXP_4	1444	137.18256950378418	144.84930038452148	0.9027515	1038.96
SA38_EXP_4	1445	135.60655117034912	145.92586040496826	0.9258613	1039.68
SA38_EXP_4	1446	137.17758655548096	147.65185832977295	0.58042157	1040.4
SA38_EXP_4	1447	136.82390451431274	145.57385444641113	0.76917326	1041.12
SA38_EXP_4	1448	135.30781269073486	145.45512199401855	0.89360976	1041.84
SA38_EXP_4	1449	132.43460655212402	145.33573150634766	0.872415	1042.56
SA38_EXP_4	1450	132.64882564544678	145.7332992553711	0.6335115	1043.28
SA38_EXP_4	1451	137.05506324768066	146.95205211639404	0.9248749	1044.0
SA38_EXP_4	1452	135.03152132034302	146.32089614868164	0.29984978	1044.72
SA38_EXP_4	1453	676.731014251709	385.561580657959	0.00040062235	1045.44
SA38_EXP_4	1454	676.2519359588623	376.0340881347656	0.00048632908	1046.16
SA38_EXP_4	1455	676.5522956848145	384.13793563842773	0.00066935143	1046.88
SA38_EXP_4	1456	677.0417213439941	383.61127853393555	0.0005836022	1047.6
SA38_EXP_4	1457	676.806640625	383.0262565612793	0.0011520808	1048.32
SA38_EXP_4	1458	101.69564485549927	409.4781303405762	0.0035324253	1049.04
SA38_EXP_4	1459	100.95279216766357	408.85602951049805	0.09864185	1049.76
SA38_EXP_4	1460	101.26957893371582	408.96411895751953	0.012475123	1050.48
SA38_EXP_4	1461	100.59237480163574	410.0163459777832	0.0122294035	1051.2
SA38_EXP_4	1462	675.8800029754639	380.44824600219727	0.51104456	1051.92
SA38_EXP_4	1463	100.37165880203247	409.5710563659668	0.043975204	1052.64
SA38_EXP_4	1464	100.7014274597168	408.5427188873291	0.0070697605	1053.36
SA38_EXP_4	1465	675.8415699005127	374.9043273925781	0.011897515	1054.08
SA38_EXP_4	1466	675.9034156799316	378.2932662963867	0.26862	1054.8
SA38_EXP_4	1467	676.9412517547607	383.0716323852539	0.0088720005	1055.52
SA38_EXP_4	1468	676.2056350708008	382.39431381225586	0.11150981	1056.24
SA38_EXP_4	1469	99.1502046585083	409.2751121520996	0.013664996	1056.96
SA38_EXP_4	1470	99.97550845146179	408.12283515930176	0.004927184	1057.68
SA38_EXP_4	1471	101.20975971221924	409.9322319030762	0.00077366247	1058.4
SA38_EXP_4	1472	677.5188446044922	384.5587348937988	0.0015179161	1059.12
SA38_EXP_4	1473	676.9007682800293	382.8119659423828	0.030314522	1059.84
SA38_EXP_4	1474	676.6043663024902	384.8381996154785	0.0031799027	1060.56
SA38_EXP_4	1475	676.775312423706	384.19939041137695	0.4933565	1061.28
SA38_EXP_4	1476	675.9622573852539	383.3627414703369	0.07372224	1062.0
SA38_EXP_4	1477	676.3485908508301	382.61664390563965	0.022354895	1062.72
SA38_EXP_4	1478	676.456356048584	382.7738571166992	0.09271477	1063.44
SA38_EXP_4	1479	675.246524810791	377.9376983642578	0.035675943	1064.16
SA38_EXP_4	1480	676.0244369506836	381.81421279907227	0.039234675	1064.88
SA38_EXP_4	1481	100.29089450836182	409.64595794677734	0.00052307424	1065.6
SA38_EXP_4	1482	100.40161609649658	410.95081329345703	0.001721335	1066.32
SA38_EXP_4	1483	640.8717155456543	391.39981269836426	0.0006903586	1067.04
SA38_EXP_4	1484	677.1089553833008	384.6668815612793	0.0005154108	1067.76
SA38_EXP_4	1485	676.863956451416	377.99577713012695	0.0029881597	1068.48
SA38_EXP_4	1486	675.28076171875	381.5610122680664	0.2618262	1069.2
SA38_EXP_4	1487	676.0205268859863	382.64270782470703	0.01836148	1069.92
SA38_EXP_4	1488	676.9672393798828	381.64403915405273	0.015775613	1070.64
SA38_EXP_4	1489	676.1727809906006	377.5668525695801	0.0027462384	1071.36
SA38_EXP_4	1490	100.19631385803223	408.92443656921387	0.0005457867	1072.08
SA38_EXP_4	1491	676.8368721008301	380.1116752624512	0.013782234	1072.8
SA38_EXP_4	1492	677.3058414459229	383.9124584197998	0.0007085432	1073.52
SA38_EXP_4	1493	677.4723529815674	382.35182762145996	0.00034642048	1074.24
SA38_EXP_4	1494	677.5537490844727	382.0968246459961	0.0039527104	1074.96
SA38_EXP_4	1495	677.5025367736816	380.9153938293457	0.0022475796	1075.68
SA38_EXP_4	1496	674.5550155639648	377.9135227203369	0.011894167	1076.4
SA38_EXP_4	1497	100.75123310089111	409.02002334594727	0.00018730956	1077.12
SA38_EXP_4	1498	674.3727684020996	374.6212577819824	0.014689644	1077.84
SA38_EXP_4	1499	676.9498348236084	381.93614959716797	0.0088220015	1078.56
SA38_EXP_4	1500	98.72838258743286	408.34436416625977	0.007662147	1079.28
SA38_EXP_4	1501	677.3924827575684	384.2530059814453	0.00982741	1080.0
SA38_EXP_4	1502	676.874828338623	374.16884422302246	0.00052414	1080.72
SA38_EXP_4	1503	100.01704692840576	410.23040771484375	0.0028832366	1081.44
SA38_EXP_4	1504	676.5130519866943	379.7812271118164	0.09989006	1082.16
SA38_EXP_4	1505	676.5514373779297	382.29475021362305	0.06468267	1082.88
SA38_EXP_4	1506	676.6685009002686	380.56443214416504	0.0066645006	1083.6
SA38_EXP_4	1507	102.22947597503662	409.80488777160645	0.0033979795	1084.32
SA38_EXP_4	1508	101.29036903381348	407.8179359436035	0.0027827527	1085.04
SA38_EXP_4	1509	100.54512023925781	408.94612312316895	0.015456419	1085.76
SA38_EXP_4	1510	101.79471969604492	409.45472717285156	0.008211317	1086.48
SA38_EXP_4	1511	101.46441459655762	409.8482608795166	0.08862548	1087.2
SA38_EXP_4	1512	102.44646072387695	408.7233066558838	0.025423823	1087.92
SA38_EXP_4	1513	676.2181282043457	376.5570259094238	0.028128339	1088.64
SA38_EXP_4	1514	102.51916646957397	406.23361587524414	0.010397436	1089.36
SA38_EXP_4	1515	677.6234149932861	381.72340393066406	0.0016924217	1090.08
SA38_EXP_4	1516	102.77581214904785	409.3675231933594	0.026816491	1090.8
SA38_EXP_4	1517	677.6163101196289	386.5031433105469	0.038497843	1091.52
SA38_EXP_4	1518	101.70748233795166	406.9683265686035	0.0020927098	1092.24
SA38_EXP_4	1519	101.323401927948	409.83272552490234	0.027923796	1092.96
SA38_EXP_4	1520	101.31185054779053	411.0493755340576	0.009774646	1093.68
SA38_EXP_4	1521	677.8918743133545	384.4683837890625	0.009399066	1094.4
SA38_EXP_4	1522	99.49866533279419	409.00760650634766	0.0028553035	1095.12
SA38_EXP_4	1523	676.409387588501	382.6498031616211	0.026052589	1095.84
SA38_EXP_4	1524	677.1292686462402	382.9636001586914	0.016466908	1096.56
SA38_EXP_4	1525	676.8587112426758	380.6904888153076	0.0031616976	1097.28
SA38_EXP_4	1526	436.56482696533203	38.790682554244995	0.0047767814	1098.0
SA38_EXP_4	1527	101.1610746383667	411.78096771240234	0.0023654352	1098.72
SA38_EXP_4	1528	100.97782611846924	410.42189598083496	0.03280705	1099.44
SA38_EXP_4	1529	100.43601989746094	406.75360679626465	0.06584611	1100.16
SA38_EXP_4	1530	676.5663146972656	384.34118270874023	0.01164127	1100.88
SA38_EXP_4	1531	676.8222808837891	382.86020278930664	0.058177304	1101.6
SA38_EXP_4	1532	676.7180442810059	383.5740566253662	0.29561213	1102.32
SA38_EXP_4	1533	676.6024112701416	383.01097869873047	0.009626512	1103.04
SA38_EXP_4	1534	100.97341537475586	406.8011283874512	0.069255605	1103.76
SA38_EXP_4	1535	100.4650354385376	408.43188285827637	0.010847712	1104.48
SA38_EXP_4	1536	100.05137920379639	405.9781837463379	0.0075349463	1105.2
SA38_EXP_4	1537	100.65884590148926	406.7325782775879	0.015801355	1105.92
SA38_EXP_4	1538	100.1301646232605	406.64963722229004	0.06798041	1106.64
SA38_EXP_4	1539	101.35854482650757	408.35761070251465	0.011349236	1107.36
SA38_EXP_4	1540	100.25888681411743	405.6749153137207	0.01213068	1108.08
SA38_EXP_4	1541	100.27487277984619	407.037935256958	0.029818522	1108.8
SA38_EXP_4	1542	99.60977435112	407.19494819641113	0.008332125	1109.52
SA38_EXP_4	1543	677.0146369934082	380.7147216796875	0.12594174	1110.24
SA38_EXP_4	1544	99.25328493118286	407.6404094696045	0.054664213	1110.96
SA38_EXP_4	1545	100.48693418502808	408.4754276275635	0.009499092	1111.68
SA38_EXP_4	1546	676.8311500549316	383.34391593933105	0.0023334115	1112.4
SA38_EXP_4	1547	101.29978656768799	408.0326271057129	0.008019774	1113.12
SA38_EXP_4	1548	677.0736217498779	385.85025787353516	0.0028018435	1113.84
SA38_EXP_4	1549	100.9074330329895	406.9973373413086	0.0016413281	1114.56
SA38_EXP_4	1550	101.10666751861572	406.4984321594238	0.0049342616	1115.28
SA38_EXP_4	1551	677.2682189941406	386.02128982543945	0.008667444	1116.0
SA38_EXP_4	1552	101.04901790618896	407.24475860595703	0.0019070421	1116.72
SA38_EXP_4	1553	101.4570951461792	406.9327926635742	0.0022851678	1117.44
SA38_EXP_4	1554	677.1430969238281	381.8399906158447	0.0070887385	1118.16
SA38_EXP_4	1555	676.3648986816406	382.8892135620117	0.004739506	1118.88
SA38_EXP_4	1556	677.2166728973389	384.2941474914551	0.001064463	1119.6
SA38_EXP_4	1557	95.36463022232056	410.38424491882324	0.0016172474	1120.32
SA38_EXP_4	1558	675.2851963043213	380.29489517211914	0.03803211	1121.04
SA38_EXP_4	1559	676.4386177062988	383.13265800476074	0.036165606	1121.76
SA38_EXP_4	1560	676.8165588378906	381.3943862915039	0.023193665	1122.48
SA38_EXP_4	1561	677.5804042816162	381.93763732910156	0.009558758	1123.2
SA38_EXP_4	1562	678.0488014221191	384.48068618774414	0.05515986	1123.92
SA38_EXP_4	1563	677.3045539855957	382.7577209472656	0.0049480195	1124.64
SA38_EXP_4	1564	677.1951675415039	383.74706268310547	0.0018097906	1125.36
SA38_EXP_4	1565	676.8339157104492	382.095251083374	0.0012475657	1126.08
SA38_EXP_4	1566	497.95680046081543	38.35090756416321	0.0015947403	1126.8
SA38_EXP_4	1567	677.2521018981934	384.96402740478516	0.00054883823	1127.52
SA38_EXP_4	1568	677.2324085235596	382.52758026123047	0.0019180302	1128.24
SA38_EXP_4	1569	677.1263599395752	382.1210289001465	0.0004358241	1128.96
SA38_EXP_4	1570	651.1844635009766	387.248010635376	6.056032e-05	1129.68
SA38_EXP_4	1571	497.1851348876953	38.21521282196045	0.0032126508	1130.4
SA38_EXP_4	1572	676.2916564941406	374.74084854125977	0.015611842	1131.12
SA38_EXP_4	1573	676.9156455993652	383.4920024871826	0.0057611587	1131.84
SA38_EXP_4	1574	676.9519805908203	383.7407398223877	0.0878001	1132.56
SA38_EXP_4	1575	675.4731178283691	380.48709869384766	0.17092936	1133.28
SA38_EXP_4	1576	676.2004852294922	381.56267166137695	0.07262394	1134.0
SA38_EXP_4	1577	677.0299911499023	382.7157783508301	0.0053617475	1134.72
SA38_EXP_4	1578	677.1400451660156	382.7723693847656	0.09096077	1135.44
SA38_EXP_4	1579	677.21266746521	382.6677131652832	0.00638955	1136.16
SA38_EXP_4	1580	675.6045818328857	375.0425148010254	0.003945973	1136.88
SA38_EXP_4	1581	677.1634101867676	381.28289222717285	0.000992408	1137.6
SA38_EXP_4	1582	676.3165473937988	377.2034168243408	0.0043482035	1138.32
SA38_EXP_4	1583	653.4192085266113	383.1031036376953	3.696699e-05	1139.04
SA38_EXP_4	1584	676.8587112426758	381.10342025756836	0.0010503117	1139.76
SA38_EXP_4	1585	676.9757270812988	382.7215576171875	0.11178305	1140.48
SA38_EXP_4	1586	676.8954753875732	382.4446964263916	0.04143846	1141.2
SA38_EXP_4	1587	676.3481140136719	383.0270004272461	0.011443357	1141.92
SA38_EXP_4	1588	677.2322654724121	383.1142330169678	0.14472829	1142.64
SA38_EXP_4	1589	677.1348476409912	382.25412368774414	0.008718718	1143.36
SA38_EXP_4	1590	676.4463424682617	380.108585357666	0.019719686	1144.08
SA38_EXP_4	1591	677.8972625732422	384.25100326538086	0.006560429	1144.8
SA38_EXP_4	1592	677.5580406188965	384.05622482299805	8.994611e-05	1145.52
SA38_EXP_4	1593	676.9467353820801	381.2259292602539	0.00085859204	1146.24
SA38_EXP_4	1594	677.5147438049316	382.7867031097412	0.023270223	1146.96
SA38_EXP_4	1595	677.7443885803223	382.5761604309082	0.018332586	1147.68
SA38_EXP_4	1596	676.2738704681396	375.37702560424805	0.0006887262	1148.4
SA38_EXP_4	1597	677.5527000427246	383.09154510498047	0.0007567349	1149.12
SA38_EXP_4	1598	675.9760856628418	381.00783348083496	0.042313594	1149.84
SA38_EXP_4	1599	675.9726047515869	380.7509994506836	0.36510724	1150.56
SA38_EXP_4	1600	675.9496688842773	378.8382339477539	0.017244354	1151.28
SA38_EXP_4	1601	677.42919921875	381.1940002441406	0.0119126085	1152.0
SA38_EXP_4	1602	673.2484340667725	353.8721466064453	0.00030313348	1152.72
SA38_EXP_4	1603	676.7698287963867	374.7279739379883	0.0017715851	1153.44
SA38_EXP_4	1604	676.1967658996582	376.2125587463379	0.0022476632	1154.16
SA38_EXP_4	1605	675.7857322692871	375.1201629638672	0.012323703	1154.88
SA38_EXP_4	1606	677.3536682128906	381.37773513793945	0.046492238	1155.6
SA38_EXP_4	1607	677.1454811096191	383.53179931640625	0.0008027821	1156.32
SA38_EXP_4	1608	674.8491287231445	374.6238899230957	0.0012745842	1157.04
SA38_EXP_4	1609	677.277946472168	381.1537170410156	0.00091709895	1157.76
SA38_EXP_4	1610	676.3533592224121	374.73978996276855	0.0006975466	1158.48
SA38_EXP_4	1611	677.3374557495117	383.146276473999	0.0048984555	1159.2
SA38_EXP_4	1612	677.6993751525879	383.44974517822266	0.0006221928	1159.92
SA38_EXP_4	1613	677.4787902832031	380.65698623657227	0.0014595246	1160.64
SA38_EXP_4	1614	677.5710105895996	384.0721321105957	0.042670913	1161.36
SA38_EXP_4	1615	676.9358158111572	382.5533866882324	0.1819333	1162.08
SA38_EXP_4	1616	676.8932342529297	382.23944664001465	0.015700407	1162.8
SA38_EXP_4	1617	676.2996673583984	383.0951499938965	0.037830226	1163.52
SA38_EXP_4	1618	677.503776550293	381.6391181945801	0.0038259518	1164.24
SA38_EXP_4	1619	677.3265838623047	384.8843765258789	0.0072005917	1164.96
SA38_EXP_4	1620	676.3984680175781	382.76206970214844	0.08422057	1165.68
SA38_EXP_4	1621	676.5478134155273	380.80461502075195	0.0043510166	1166.4
SA38_EXP_4	1622	677.5598526000977	382.92428970336914	0.06036409	1167.12
SA38_EXP_4	1623	677.627420425415	382.50606536865234	0.015619188	1167.84
SA38_EXP_4	1624	677.2683143615723	382.21564292907715	0.035492875	1168.56
SA38_EXP_4	1625	677.4030685424805	383.09457778930664	0.0052684136	1169.28
SA38_EXP_4	1626	675.6357192993164	379.4839096069336	0.05531147	1170.0
SA38_EXP_4	1627	676.9737243652344	382.1759605407715	0.027994541	1170.72
SA38_EXP_4	1628	677.1841526031494	382.6512336730957	0.017741675	1171.44
SA38_EXP_4	1629	677.5332450866699	381.9297981262207	0.14098546	1172.16
SA38_EXP_4	1630	677.3967742919922	383.36877822875977	0.011109732	1172.88
SA38_EXP_4	1631	639.3243789672852	387.88713455200195	0.0007478127	1173.6
SA38_EXP_4	1632	676.4991760253906	381.8345260620117	0.0021425476	1174.32
SA38_EXP_4	1633	677.1168231964111	383.2497024536133	0.0016888106	1175.04
SA38_EXP_4	1634	677.4457931518555	382.37125396728516	0.00012648724	1175.76
SA38_EXP_4	1635	677.5492668151855	381.94098472595215	0.012647616	1176.48
SA38_EXP_4	1636	677.9623985290527	383.02173614501953	0.00092102325	1177.2
SA38_EXP_4	1637	677.2621154785156	384.07565116882324	0.0012688017	1177.92
SA38_EXP_4	1638	677.0431518554688	382.48403549194336	0.0013623986	1178.64
SA38_EXP_4	1639	651.0422706604004	389.6312427520752	0.00010564252	1179.36
SA38_EXP_4	1640	675.9695053100586	376.3629627227783	0.0011115348	1180.08
SA38_EXP_4	1641	677.808141708374	386.861629486084	0.043360755	1180.8
SA38_EXP_4	1642	677.6674270629883	383.9271640777588	0.00015145208	1181.52
SA38_EXP_4	1643	676.6722679138184	381.0520935058594	0.01162737	1182.24
SA38_EXP_4	1644	677.3357391357422	382.3542308807373	0.00017680094	1182.96
SA38_EXP_4	1645	676.3629913330078	382.30201721191406	0.13869719	1183.68
SA38_EXP_4	1646	651.5619277954102	389.23553466796875	0.00019721416	1184.4
SA38_EXP_4	1647	676.9227027893066	383.45226287841797	0.0036978	1185.12
SA38_EXP_4	1648	677.2637367248535	382.2014808654785	0.051084746	1185.84
SA38_EXP_4	1649	676.7775058746338	377.9417324066162	0.005291853	1186.56
SA38_EXP_4	1650	676.9924163818359	384.129581451416	0.0010341139	1187.28
SA38_EXP_4	1651	677.1779537200928	384.3262481689453	0.0012066907	1188.0
SA38_EXP_4	1652	677.707576751709	382.331600189209	0.005968174	1188.72
SA38_EXP_4	1653	677.3769855499268	383.04471015930176	0.0008423771	1189.44
SA38_EXP_4	1654	677.0755290985107	381.82519912719727	0.0021517857	1190.16
SA38_EXP_4	1655	676.734733581543	382.8592872619629	0.0033389216	1190.88
SA38_EXP_4	1656	676.7359733581543	384.0134811401367	0.0010456503	1191.6
SA38_EXP_4	1657	676.8953800201416	382.0979404449463	0.0064018434	1192.32
SA38_EXP_4	1658	676.0002613067627	376.3497734069824	0.00096838275	1193.04
SA38_EXP_4	1659	676.8470764160156	383.90905380249023	0.02063915	1193.76
SA38_EXP_4	1660	677.0967483520508	382.96385765075684	0.0004208766	1194.48
SA38_EXP_4	1661	677.192497253418	382.81554222106934	0.007166028	1195.2
SA38_EXP_4	1662	677.6079177856445	383.31790924072266	0.0012338721	1195.92
SA38_EXP_4	1663	677.1670341491699	383.0577278137207	0.047106493	1196.64
SA38_EXP_4	1664	676.8228530883789	381.7965888977051	0.02695966	1197.36
SA38_EXP_4	1665	677.6062965393066	382.4165153503418	0.0017987629	1198.08
SA38_EXP_4	1666	675.2676963806152	379.90742683410645	0.33174515	1198.8
SA38_EXP_4	1667	677.033519744873	381.75012588500977	0.028454162	1199.52
SA38_EXP_4	1668	675.4901885986328	379.78909492492676	0.04879166	1200.24
SA38_EXP_4	1669	676.9252777099609	377.9217338562012	0.002775635	1200.96
SA38_EXP_4	1670	676.2292861938477	383.49188804626465	0.0015517016	1201.68
SA38_EXP_4	1671	674.6486663818359	379.5442199707031	0.055368107	1202.4
SA38_EXP_4	1672	676.080322265625	376.8596649169922	0.004043608	1203.12
SA38_EXP_4	1673	675.4869937896729	381.419677734375	0.07403702	1203.84
SA38_EXP_4	1674	677.9979705810547	382.31191635131836	6.0756352e-05	1204.56
SA38_EXP_4	1675	677.4165153503418	382.1109867095947	0.0038261844	1205.28
SA38_EXP_4	1676	677.0812034606934	384.34667587280273	0.015970161	1206.0
SA38_EXP_4	1677	677.100944519043	381.6939926147461	0.004201795	1206.72
SA38_EXP_4	1678	677.8555393218994	382.0868682861328	0.00018364759	1207.44
SA38_EXP_4	1679	677.4125099182129	382.5765609741211	0.00064549735	1208.16
SA38_EXP_4	1680	676.9464492797852	381.67104721069336	0.006763358	1208.88
SA38_EXP_4	1681	677.3054122924805	380.9645462036133	0.0018644114	1209.6
SA38_EXP_4	1682	677.6929378509521	384.08214569091797	0.0005361545	1210.32
SA38_EXP_4	1683	677.2470474243164	384.65869903564453	0.0002647359	1211.04
SA38_EXP_4	1684	677.64573097229	382.95384407043457	0.0004567668	1211.76
SA38_EXP_4	1685	676.6531944274902	381.50373458862305	0.0024401369	1212.48
SA38_EXP_4	1686	675.3682136535645	375.2549171447754	0.004112903	1213.2
SA38_EXP_4	1687	676.2591361999512	382.8419494628906	0.0077729938	1213.92
SA38_EXP_4	1688	676.8415451049805	383.6216926574707	0.00027462377	1214.64
SA38_EXP_4	1689	677.9355049133301	382.25927352905273	0.000863477	1215.36
SA38_EXP_4	1690	677.873706817627	382.7259063720703	0.00089873065	1216.08
SA38_EXP_4	1691	676.2581825256348	377.47032165527344	0.010653008	1216.8
SA38_EXP_4	1692	673.1954574584961	353.90204429626465	0.0014683483	1217.52
SA38_EXP_4	1693	676.4043807983398	375.4314422607422	0.00070933497	1218.24
SA38_EXP_4	1694	675.2098083496094	375.66261291503906	0.04404597	1218.96
SA38_EXP_4	1695	676.3964176177979	375.99769592285156	0.044064563	1219.68
SA38_EXP_4	1696	675.6326675415039	378.3952331542969	0.021935036	1220.4
SA38_EXP_4	1697	677.2079467773438	381.2767696380615	0.3810106	1221.12
SA38_EXP_4	1698	677.6219367980957	382.9672622680664	0.00037273858	1221.84
SA38_EXP_4	1699	677.2335052490234	382.27672576904297	0.008014651	1222.56
SA38_EXP_4	1700	677.3116588592529	381.76700592041016	0.00404852	1223.28
SA38_EXP_4	1701	677.0638942718506	381.7760753631592	0.0019762379	1224.0
SA38_EXP_4	1702	93.40804815292358	408.4948539733887	8.8222034e-05	1224.72
SA38_EXP_4	1703	676.5486240386963	381.8182182312012	0.016579691	1225.44
SA38_EXP_4	1704	677.0022869110107	382.44051933288574	0.0018191438	1226.16
SA38_EXP_4	1705	484.9264144897461	41.247217655181885	0.0004639454	1226.88
SA38_EXP_4	1706	677.618408203125	382.0990562438965	0.048626613	1227.6
SA38_EXP_4	1707	677.0212173461914	383.2283592224121	0.036727928	1228.32
SA38_EXP_4	1708	677.4623394012451	385.0458240509033	0.00026762515	1229.04
SA38_EXP_4	1709	677.4832725524902	383.3749008178711	0.0026631155	1229.76
SA38_EXP_4	1710	677.1425247192383	384.4950485229492	0.044439532	1230.48
SA38_EXP_4	1711	676.7784118652344	384.34581756591797	0.0051399157	1231.2
SA38_EXP_4	1712	676.9594192504883	384.88935470581055	0.010206848	1231.92
SA38_EXP_4	1713	677.2029876708984	383.5872745513916	0.21041976	1232.64
SA38_EXP_4	1714	677.4803161621094	381.7917537689209	0.0040262127	1233.36
SA38_EXP_4	1715	676.6780853271484	381.3216018676758	0.096099734	1234.08
SA38_EXP_4	1716	676.1516571044922	382.7826118469238	0.6836152	1234.8
SA38_EXP_4	1717	677.146053314209	383.54650497436523	0.6615268	1235.52
SA38_EXP_4	1718	677.2807121276855	383.34863662719727	0.2812496	1236.24
SA38_EXP_4	1719	677.6951789855957	384.5437431335449	0.07001106	1236.96
SA38_EXP_4	1720	677.3571968078613	385.09592056274414	0.014889722	1237.68
SA38_EXP_4	1721	676.9691467285156	381.70915603637695	0.0028532627	1238.4
SA38_EXP_4	1722	676.6894340515137	382.9327583312988	0.00036087254	1239.12
SA38_EXP_4	1723	676.1177062988281	379.2351722717285	0.049397957	1239.84
SA38_EXP_4	1724	675.5671501159668	380.62039375305176	0.3272187	1240.56
SA38_EXP_4	1725	677.0786285400391	382.1479797363281	0.00015592585	1241.28
SA38_EXP_4	1726	677.4713039398193	382.3681926727295	0.0029221475	1242.0
SA38_EXP_4	1727	676.7344951629639	382.2839069366455	0.0074964473	1242.72
SA38_EXP_4	1728	677.7910232543945	383.21393966674805	0.00094638974	1243.44
SA38_EXP_4	1729	676.5259742736816	378.6753845214844	0.026526276	1244.16
SA38_EXP_4	1730	677.2539138793945	382.32213020324707	0.004563165	1244.88
SA38_EXP_4	1731	676.7451286315918	383.55480194091797	0.005665439	1245.6
SA38_EXP_4	1732	676.1157035827637	376.6483497619629	0.003676259	1246.32
SA38_EXP_4	1733	676.1873245239258	377.53034591674805	0.04703054	1247.04
SA38_EXP_4	1734	676.9989490509033	383.43727111816406	0.005883467	1247.76
SA38_EXP_4	1735	425.6082534790039	49.73514676094055	0.005698067	1248.48
SA38_EXP_4	1736	677.3126602172852	382.7955722808838	0.042924374	1249.2
SA38_EXP_4	1737	677.8907775878906	383.7457466125488	0.17174114	1249.92
SA38_EXP_4	1738	677.0613670349121	383.9095687866211	0.0022124776	1250.64
SA38_EXP_4	1739	676.6002655029297	385.47203063964844	0.0025055052	1251.36
SA38_EXP_4	1740	676.2514114379883	383.73287200927734	0.015741091	1252.08
SA38_EXP_4	1741	676.6371726989746	381.9645595550537	0.0035341913	1252.8
SA38_EXP_4	1742	676.948356628418	380.07874488830566	0.015048295	1253.52
SA38_EXP_4	1743	675.5727767944336	378.62388610839844	0.38246268	1254.24
SA38_EXP_4	1744	677.3013591766357	383.69218826293945	0.17913246	1254.96
SA38_EXP_4	1745	676.9766807556152	382.38269805908203	0.011359155	1255.68
SA38_EXP_4	1746	677.8522491455078	381.357421875	0.00028564996	1256.4
SA38_EXP_4	1747	677.0086765289307	374.17150497436523	0.00016474877	1257.12
SA38_EXP_4	1748	677.6914596557617	382.4279594421387	0.0012734283	1257.84
SA38_EXP_4	1749	677.5967597961426	382.4256706237793	0.0039145113	1258.56
SA38_EXP_4	1750	677.152156829834	385.60855865478516	0.0061046984	1259.28
SA38_EXP_4	1751	677.320671081543	383.64126205444336	0.0008430559	1260.0
SA38_EXP_4	1752	677.4919509887695	382.0213508605957	9.498072e-05	1260.72
SA38_EXP_4	1753	676.6321182250977	384.1285514831543	0.001936669	1261.44
SA38_EXP_4	1754	677.2365093231201	381.423282623291	0.0021299194	1262.16
SA38_EXP_4	1755	677.4434089660645	382.7867317199707	0.015114437	1262.88
SA38_EXP_4	1756	677.6015281677246	381.26232147216797	0.017828738	1263.6
SA38_EXP_4	1757	676.8548011779785	384.0366554260254	0.00012040587	1264.32
SA38_EXP_4	1758	677.597713470459	383.6732769012451	0.00024492	1265.04
SA38_EXP_4	1759	676.5367984771729	381.83006286621094	0.0025680745	1265.76
SA38_EXP_4	1760	677.2354125976562	384.0922737121582	0.00019483376	1266.48
SA38_EXP_4	1761	675.9993553161621	382.09957122802734	0.009362509	1267.2
SA38_EXP_4	1762	674.927282333374	377.42557525634766	0.011965996	1267.92
SA38_EXP_4	1763	677.1319389343262	382.73351669311523	0.00056897785	1268.64
SA38_EXP_4	1764	676.7298698425293	381.3424301147461	0.0021721676	1269.36
SA38_EXP_4	1765	676.8124580383301	383.27991485595703	0.0014054298	1270.08
SA38_EXP_4	1766	677.2136688232422	380.32602310180664	0.017629296	1270.8
SA38_EXP_4	1767	676.9840717315674	381.81867599487305	0.0027980928	1271.52
SA38_EXP_4	1768	676.5894412994385	374.86799240112305	0.0032912067	1272.24
SA38_EXP_4	1769	676.1850357055664	372.9176616668701	0.00017107347	1272.96
SA38_EXP_4	1770	677.0591735839844	382.3871040344238	0.00086431665	1273.68
SA38_EXP_4	1771	676.5446662902832	374.2100143432617	0.00020812049	1274.4
SA38_EXP_4	1772	674.7003555297852	375.72532653808594	0.03258408	1275.12
SA38_EXP_4	1773	677.5280952453613	383.1812381744385	0.0015305526	1275.84
SA38_EXP_4	1774	676.9742965698242	382.1499252319336	0.06887405	1276.56
SA38_EXP_4	1775	677.0411491394043	380.7473373413086	0.023202846	1277.28
SA38_EXP_4	1776	677.5050163269043	383.30140113830566	0.00021244005	1278.0
SA38_EXP_4	1777	677.4020195007324	380.8970832824707	0.07580749	1278.72
SA38_EXP_4	1778	676.9425392150879	382.7878189086914	0.012821807	1279.44
SA38_EXP_4	1779	677.8749465942383	380.59106826782227	0.00013336074	1280.16
SA38_EXP_4	1780	675.9927749633789	377.1378993988037	0.0068885023	1280.88
SA38_EXP_4	1781	677.3344993591309	382.53756523132324	0.00011155624	1281.6
SA38_EXP_4	1782	677.6140213012695	381.17334365844727	0.0041803042	1282.32
SA38_EXP_4	1783	677.0442008972168	381.719913482666	0.0076493225	1283.04
SA38_EXP_4	1784	675.8316993713379	369.8796844482422	0.054016966	1283.76
SA38_EXP_4	1785	675.7041931152344	371.3071060180664	0.024140175	1284.48
SA38_EXP_4	1786	676.7322063446045	369.96191024780273	0.0001000682	1285.2
SA38_EXP_4	1787	676.2744903564453	374.55699920654297	0.0017357258	1285.92
SA38_EXP_4	1788	675.5497932434082	377.24830627441406	0.07388769	1286.64
SA38_EXP_4	1789	674.5815753936768	375.37327766418457	0.052271727	1287.36
SA38_EXP_4	1790	676.1746406555176	382.4937057495117	0.000419122	1288.08
SA38_EXP_4	1791	676.2694358825684	375.51361083984375	0.021311754	1288.8
SA38_EXP_4	1792	649.8365879058838	384.9869728088379	0.00017495472	1289.52
SA38_EXP_4	1793	676.2848377227783	375.03244400024414	0.006146222	1290.24
SA38_EXP_4	1794	677.2814750671387	381.3834571838379	0.00033994575	1290.96
SA38_EXP_4	1795	677.5125503540039	380.5887508392334	5.0789666e-05	1291.68
SA38_EXP_4	1796	677.9247283935547	381.6277599334717	0.0058498	1292.4
SA38_EXP_4	1797	676.7813682556152	383.0958938598633	0.054852832	1293.12
SA38_EXP_4	1798	675.6819725036621	374.2792224884033	0.00279435	1293.84
SA38_EXP_4	1799	676.8278121948242	382.8152561187744	0.0043232264	1294.56
SA38_EXP_4	1800	678.2335758209229	384.32024002075195	6.590152e-05	1295.28
SA38_EXP_4	1801	676.7817497253418	381.77435874938965	0.030339297	1296.0
SA38_EXP_4	1802	676.6911506652832	382.6057720184326	0.08936127	1296.72
SA38_EXP_4	1803	677.1061420440674	382.0743942260742	0.012328295	1297.44
SA38_EXP_4	1804	676.3873100280762	382.01534271240234	0.13790102	1298.16
SA38_EXP_4	1805	676.9228935241699	381.7272663116455	0.0042568822	1298.88
SA38_EXP_4	1806	677.0691871643066	383.02059173583984	0.035766248	1299.6
SA38_EXP_4	1807	677.4124145507812	385.0532913208008	0.14461304	1300.32
SA38_EXP_4	1808	677.5650024414062	384.67763900756836	0.033205494	1301.04
SA38_EXP_4	1809	677.4081230163574	382.89899826049805	0.014192748	1301.76
SA38_EXP_4	1810	676.7869472503662	383.906307220459	0.00071574183	1302.48
SA38_EXP_4	1811	677.5864124298096	381.9612121582031	0.12697645	1303.2
SA38_EXP_4	1812	676.9073963165283	383.92367362976074	0.0030103158	1303.92
SA38_EXP_4	1813	676.8471717834473	384.90182876586914	0.0027690043	1304.64
SA38_EXP_4	1814	677.3696899414062	381.72045707702637	0.00062453194	1305.36
SA38_EXP_4	1815	642.3086643218994	386.76647186279297	4.195925e-05	1306.08
SA38_EXP_4	1816	677.0845413208008	384.7969722747803	0.0031692297	1306.8
SA38_EXP_4	1817	677.7668476104736	384.96402740478516	0.0017513762	1307.52
SA38_EXP_4	1818	677.5487899780273	382.97996520996094	8.255004e-05	1308.24
SA38_EXP_4	1819	670.0026512145996	327.53162384033203	0.0007779644	1308.96
SA38_EXP_4	1820	677.4328231811523	382.34710693359375	0.0012798413	1309.68
SA38_EXP_4	1821	676.2474536895752	382.0743942260742	0.11192667	1310.4
SA38_EXP_4	1822	675.8913993835449	381.1416435241699	0.090679675	1311.12
SA38_EXP_4	1823	677.1185874938965	382.91656494140625	0.0005601627	1311.84
SA38_EXP_4	1824	647.4850654602051	391.6154479980469	0.0008862954	1312.56
SA38_EXP_4	1825	677.1529674530029	382.5176811218262	0.002478895	1313.28
SA38_EXP_4	1826	676.3352394104004	381.90836906433105	0.01161087	1314.0
SA38_EXP_4	1827	676.7695426940918	382.8699016571045	0.0032636793	1314.72
SA38_EXP_4	1828	677.6570320129395	384.42626953125	0.00011972364	1315.44
SA38_EXP_4	1829	676.4355659484863	382.0675277709961	0.029030012	1316.16
SA38_EXP_4	1830	676.6513824462891	384.24081802368164	0.001058206	1316.88
SA38_EXP_4	1831	676.7857551574707	382.33898162841797	0.14931734	1317.6
SA38_EXP_4	1832	677.0235061645508	382.3685073852539	0.31345174	1318.32
SA38_EXP_4	1833	676.9864082336426	383.5902500152588	0.02231046	1319.04
SA38_EXP_4	1834	676.9742012023926	382.4179458618164	0.027956303	1319.76
SA38_EXP_4	1835	677.3012638092041	383.48339080810547	0.0021374912	1320.48
SA38_EXP_4	1836	677.0184516906738	381.4357280731201	0.07562492	1321.2
SA38_EXP_4	1837	676.4561653137207	382.2889995574951	0.03150105	1321.92
SA38_EXP_4	1838	676.1245727539062	382.5776481628418	0.03851148	1322.64
SA38_EXP_4	1839	676.4543533325195	375.30638694763184	0.0007119913	1323.36
SA38_EXP_4	1840	676.8353462219238	383.4416198730469	0.43766856	1324.08
SA38_EXP_4	1841	676.9795417785645	383.485164642334	0.015745273	1324.8
SA38_EXP_4	1842	676.6463756561279	383.6231231689453	0.016811872	1325.52
SA38_EXP_4	1843	677.0580291748047	383.4063148498535	0.001170597	1326.24
SA38_EXP_4	1844	677.3953914642334	383.3144187927246	0.00066301617	1326.96
SA38_EXP_4	1845	677.1240234375	383.7514114379883	0.0015493578	1327.68
SA38_EXP_4	1846	677.3494720458984	384.14188385009766	0.0070922873	1328.4
SA38_EXP_4	1847	675.8728981018066	377.96098709106445	0.003734549	1329.12
SA38_EXP_4	1848	678.0664443969727	384.2544364929199	0.004614493	1329.84
SA38_EXP_4	1849	677.6443481445312	382.8972816467285	0.00080728973	1330.56
SA38_EXP_4	1850	676.5020847320557	382.5146198272705	0.0064835497	1331.28
SA38_EXP_4	1851	674.9086380004883	374.6856880187988	0.1643312	1332.0
SA38_EXP_4	1852	674.4594097137451	377.162389755249	0.013944114	1332.72
SA38_EXP_4	1853	677.27952003479	382.3951721191406	0.0022805561	1333.44
SA38_EXP_4	1854	676.7910957336426	384.19189453125	0.026177133	1334.16
SA38_EXP_4	1855	676.4306545257568	383.07689666748047	0.0032259815	1334.88
SA38_EXP_4	1856	676.9702434539795	381.9357204437256	0.0001395054	1335.6
SA38_EXP_4	1857	676.0762214660645	377.78343200683594	0.018612454	1336.32
SA38_EXP_4	1858	677.3092746734619	382.2532653808594	0.00054564525	1337.04
SA38_EXP_4	1859	677.5314331054688	384.79780197143555	0.003771959	1337.76
SA38_EXP_4	1860	676.9677639007568	382.36836433410645	0.09163273	1338.48
SA38_EXP_4	1861	677.2446632385254	383.5352611541748	0.029020764	1339.2
SA38_EXP_4	1862	677.2829055786133	383.16075325012207	0.0010695659	1339.92
SA38_EXP_4	1863	676.9399166107178	382.5116157531738	0.0075956504	1340.64
SA38_EXP_4	1864	677.0275592803955	383.00182342529297	0.009659273	1341.36
SA38_EXP_4	1865	677.3501396179199	382.11170196533203	0.003171246	1342.08
SA38_EXP_4	1866	677.2446155548096	384.3665885925293	0.0019920564	1342.8
SA38_EXP_4	1867	677.2195339202881	383.8633918762207	9.187965e-05	1343.52
SA38_EXP_4	1868	677.0166397094727	383.27322006225586	0.0005822476	1344.24
SA38_EXP_4	1869	677.8659820556641	382.89533615112305	0.00018318274	1344.96
SA38_EXP_4	1870	676.1363506317139	381.38171195983887	0.040259935	1345.68
SA38_EXP_4	1871	675.6073951721191	377.4932670593262	0.03887756	1346.4
SA38_EXP_4	1872	677.1788120269775	382.62290954589844	0.0018826625	1347.12
SA38_EXP_4	1873	677.1969795227051	382.1784782409668	0.000893146	1347.84
SA38_EXP_4	1874	676.8448829650879	381.64761543273926	0.011412575	1348.56
SA38_EXP_4	1875	677.3576736450195	381.4007377624512	0.013502772	1349.28
SA38_EXP_4	1876	676.1722564697266	380.96277236938477	0.009010634	1350.0
SA38_EXP_4	1877	674.1820335388184	377.4850845336914	0.0632943	1350.72
SA38_EXP_4	1878	676.2589454650879	376.5043830871582	0.0012709456	1351.44
SA38_EXP_4	1879	676.1469841003418	375.9972381591797	0.0034595514	1352.16
SA38_EXP_4	1880	671.8757152557373	356.2323760986328	0.07027749	1352.88
SA38_EXP_4	1881	676.6885757446289	374.01769638061523	0.0027556429	1353.6
SA38_EXP_4	1882	675.8977890014648	380.94923973083496	0.043700077	1354.32
SA38_EXP_4	1883	677.2900581359863	382.22333908081055	0.031767547	1355.04
SA38_EXP_4	1884	676.5944480895996	375.1003932952881	0.0041950285	1355.76
SA38_EXP_4	1885	677.1838188171387	382.825870513916	0.0047164033	1356.48
SA38_EXP_4	1886	676.5266418457031	382.4501609802246	0.00046808197	1357.2
SA38_EXP_4	1887	676.470947265625	374.05938148498535	0.00024793422	1357.92
SA38_EXP_4	1888	676.772403717041	373.09181213378906	0.00020595241	1358.64
SA38_EXP_4	1889	677.2463798522949	381.4109230041504	0.012299089	1359.36
SA38_EXP_4	1890	677.5246620178223	383.6153984069824	0.008783948	1360.08
SA38_EXP_4	1891	677.6324272155762	384.5588493347168	0.015533202	1360.8
SA38_EXP_4	1892	677.3688316345215	381.6195487976074	0.009932479	1361.52
SA38_EXP_4	1893	677.1513938903809	381.3899803161621	0.005625283	1362.24
SA38_EXP_4	1894	677.6735305786133	384.4474983215332	0.0071914527	1362.96
SA38_EXP_4	1895	676.9525527954102	383.6505889892578	0.053621404	1363.68
SA38_EXP_4	1896	676.4405250549316	381.3412284851074	0.68825966	1364.4
SA38_EXP_4	1897	676.020097732544	379.3422603607178	0.065118596	1365.12
SA38_EXP_4	1898	677.2326469421387	383.0423641204834	0.021029592	1365.84
SA38_EXP_4	1899	678.1060218811035	382.551212310791	0.33714995	1366.56
SA38_EXP_4	1900	678.5641670227051	385.2121353149414	0.16537437	1367.28
SA38_EXP_4	1901	676.5346527099609	384.2383003234863	0.09742469	1368.0
SA38_EXP_4	1902	676.5180587768555	383.88879776000977	0.025458345	1368.72
SA38_EXP_4	1903	677.3600578308105	381.93363189697266	0.0016816683	1369.44
SA38_EXP_4	1904	677.1579742431641	382.1506118774414	0.03673879	1370.16
SA38_EXP_4	1905	676.844310760498	376.7852783203125	0.006212384	1370.88
SA38_EXP_4	1906	676.8348693847656	376.7648506164551	0.012348447	1371.6
SA38_EXP_4	1907	677.1735668182373	383.70838165283203	0.059278313	1372.32
SA38_EXP_4	1908	676.309061050415	383.5616683959961	0.00090958975	1373.04
SA38_EXP_4	1909	676.9412994384766	383.7177085876465	8.641967e-05	1373.76
SA38_EXP_4	1910	676.6651153564453	382.7779197692871	0.0069694133	1374.48
SA38_EXP_4	1911	676.9248008728027	383.7001132965088	0.001592308	1375.2
SA38_EXP_4	1912	677.2811889648438	380.7806396484375	0.05709451	1375.92
SA38_EXP_4	1913	676.752758026123	382.05714225769043	0.022776682	1376.64
SA38_EXP_4	1914	678.0200481414795	382.5488090515137	0.03690525	1377.36
SA38_EXP_4	1915	677.4388313293457	381.61803245544434	0.016906802	1378.08
SA38_EXP_4	1916	677.1693229675293	381.9736576080322	0.0012728197	1378.8
SA38_EXP_4	1917	677.4197101593018	382.22007751464844	0.0073947986	1379.52
SA38_EXP_4	1918	677.4084091186523	382.5266361236572	0.00043299826	1380.24
SA38_EXP_4	1919	677.5538444519043	383.9689064025879	0.0012636381	1380.96
SA38_EXP_4	1920	677.5334358215332	384.2819595336914	0.0003249782	1381.68
SA38_EXP_4	1921	677.3688316345215	382.0697593688965	0.0011296818	1382.4
SA38_EXP_4	1922	676.2424468994141	384.5313262939453	0.003794461	1383.12
SA38_EXP_4	1923	677.566385269165	383.4572410583496	0.04896656	1383.84
SA38_EXP_4	1924	676.3015747070312	380.82515716552734	0.18309963	1384.56
SA38_EXP_4	1925	677.1548271179199	384.40807342529297	0.2366152	1385.28
SA38_EXP_4	1926	676.9988059997559	381.7119884490967	0.00035114217	1386.0
SA38_EXP_4	1927	677.7498722076416	385.0353240966797	9.001545e-05	1386.72
SA38_EXP_4	1928	675.1350402832031	382.6940631866455	0.011110528	1387.44
SA38_EXP_4	1929	676.9176483154297	383.3756446838379	0.013609431	1388.16
SA38_EXP_4	1930	675.5931854248047	378.9210891723633	0.08463915	1388.88
SA38_EXP_4	1931	677.7084827423096	383.0580139160156	0.001484692	1389.6
SA38_EXP_4	1932	676.2462615966797	378.54692459106445	0.01540734	1390.32
SA38_EXP_4	1933	677.2580146789551	382.8732490539551	0.0012118951	1391.04
SA38_EXP_4	1934	677.0264625549316	382.7830696105957	0.005756266	1391.76
SA38_EXP_4	1935	676.5655517578125	381.8473720550537	0.13831413	1392.48
SA38_EXP_4	1936	641.8148040771484	394.4984436035156	0.0025786906	1393.2
SA38_EXP_4	1937	676.9308090209961	383.3286380767822	0.04137008	1393.92
SA38_EXP_4	1938	675.754451751709	376.5281295776367	0.0012676995	1394.64
SA38_EXP_4	1939	677.085542678833	381.14696502685547	0.0038800547	1395.36
SA38_EXP_4	1940	676.6297340393066	382.21080780029297	0.10179434	1396.08
SA38_EXP_4	1941	677.0318031311035	382.5689506530762	0.0054795817	1396.8
SA38_EXP_4	1942	434.5280170440674	51.032166481018066	0.00032354688	1397.52
SA38_EXP_4	1943	677.085542678833	382.29040145874023	0.014845477	1398.24
SA38_EXP_4	1944	677.1218299865723	383.8453674316406	0.0059115402	1398.96
SA38_EXP_4	1945	676.6834259033203	380.3451919555664	0.04777188	1399.68
SA38_EXP_4	1946	676.8412113189697	381.4189338684082	0.0010779278	1400.4
SA38_EXP_4	1947	677.5557994842529	384.0439510345459	0.00038619724	1401.12
SA38_EXP_4	1948	677.4393081665039	383.5886764526367	0.0033529608	1401.84
SA38_EXP_4	1949	676.5790939331055	382.58806228637695	0.0056823334	1402.56
SA38_EXP_4	1950	677.2323131561279	382.1789073944092	0.0024296043	1403.28
SA38_EXP_4	1951	410.72702407836914	48.58139634132385	0.00057304173	1404.0
SA38_EXP_4	1952	677.1486759185791	382.935848236084	0.004611051	1404.72
SA38_EXP_4	1953	675.6999969482422	377.8666877746582	0.007727633	1405.44
SA38_EXP_4	1954	677.2446632385254	383.99365425109863	0.0018304294	1406.16
SA38_EXP_4	1955	676.5308380126953	383.29153060913086	0.002403825	1406.88
SA38_EXP_4	1956	677.3245811462402	384.4024085998535	0.00031471177	1407.6
SA38_EXP_4	1957	677.8780937194824	383.18833351135254	0.0012847063	1408.32
SA38_EXP_4	1958	675.4147529602051	379.21935081481934	0.020265488	1409.04
SA38_EXP_4	1959	677.3430824279785	381.5625286102295	0.026363142	1409.76
SA38_EXP_4	1960	676.0895729064941	381.25070571899414	0.019308897	1410.48
SA38_EXP_4	1961	676.166582107544	379.414701461792	0.030623201	1411.2
SA38_EXP_4	1962	676.5060424804688	380.5510139465332	0.08495358	1411.92
SA38_EXP_4	1963	677.1976947784424	383.33882331848145	0.06316379	1412.64
SA38_EXP_4	1964	677.3630142211914	383.28929901123047	0.005560212	1413.36
SA38_EXP_4	1965	677.5929927825928	382.4737358093262	0.0009112352	1414.08
SA38_EXP_4	1966	676.4184951782227	381.22655868530273	0.08231895	1414.8
SA38_EXP_4	1967	675.2572059631348	374.74682807922363	0.0049908627	1415.52
SA38_EXP_4	1968	676.8421173095703	373.4184265136719	0.00053295726	1416.24
SA38_EXP_4	1969	676.4387607574463	381.74099922180176	0.14119776	1416.96
SA38_EXP_4	1970	676.8533706665039	381.8447685241699	0.013968354	1417.68
SA38_EXP_4	1971	675.3114700317383	377.8596496582031	0.024337435	1418.4
SA38_EXP_4	1972	676.0371208190918	374.2540168762207	0.0032661373	1419.12
SA38_EXP_4	1973	675.504207611084	341.58897399902344	0.010202571	1419.84
SA38_EXP_4	1974	677.2843360900879	382.59764671325684	0.004452998	1420.56
SA38_EXP_4	1975	676.3026237487793	374.56918716430664	0.0014584687	1421.28
SA38_EXP_4	1976	677.3492813110352	381.948938369751	0.0017798996	1422.0
SA38_EXP_4	1977	677.186393737793	381.0610771179199	0.001788553	1422.72
SA38_EXP_4	1978	677.1113395690918	381.4471435546875	0.0032929557	1423.44
SA38_EXP_4	1979	677.2029876708984	381.4990997314453	0.005655155	1424.16
SA38_EXP_4	1980	676.8326759338379	380.48200607299805	0.3086866	1424.88
SA38_EXP_4	1981	676.8555641174316	381.05398178100586	0.0689417	1425.6
SA38_EXP_4	1982	677.0659923553467	383.42199325561523	0.0044824593	1426.32
SA38_EXP_4	1983	641.7415618896484	392.9546356201172	9.992403e-05	1427.04
SA38_EXP_4	1984	677.62451171875	384.4439220428467	0.0001361582	1427.76
SA38_EXP_4	1985	676.9875526428223	381.92310333251953	0.000952582	1428.48
SA38_EXP_4	1986	677.0930290222168	382.41485595703125	0.0020750822	1429.2
SA38_EXP_4	1987	677.021598815918	383.558349609375	0.042898506	1429.92
SA38_EXP_4	1988	676.795768737793	384.86409187316895	0.01456335	1430.64
SA38_EXP_4	1989	676.6911029815674	383.5278511047363	0.08549328	1431.36
SA38_EXP_4	1990	676.4651298522949	382.6424217224121	0.064154096	1432.08
SA38_EXP_4	1991	675.6855964660645	383.64795684814453	0.01752408	1432.8
SA38_EXP_4	1992	676.8272399902344	383.93091201782227	0.073852174	1433.52
SA38_EXP_4	1993	676.7464637756348	385.6112766265869	0.001413756	1434.24
SA38_EXP_4	1994	675.6700992584229	382.6263999938965	0.0471696	1434.96
SA38_EXP_4	1995	676.4361381530762	383.51597785949707	0.012579204	1435.68
SA38_EXP_4	1996	676.9692420959473	383.46837043762207	0.0023631654	1436.4
SA38_EXP_4	1997	676.598596572876	381.72569274902344	0.07913114	1437.12
SA38_EXP_4	1998	676.7449855804443	382.9851722717285	0.16322848	1437.84
SA38_EXP_4	1999	676.1091709136963	382.706880569458	0.11708813	1438.56
[truncated: 1,673 more rows]
