# Supplementary material for: Measuring inter-individual differences in behavioural types of gilthead seabreams in the laboratory using deep learning
Source: PeerJ. 2022 May 5;10:e13396. doi: 10.7717/peerj.13396 (PMC9080431; doi:10.7717/peerj.13396)
Supplement: Supplemental Information 1 [file peerj-10-13396-s001.zip › Raw validation data/d2/SA38_EXP_7.csv]

ID	sec	X	Y	%	seconds
SA38_EXP_7	1	710.8729839324951	179.43105697631836	0.9999038	0.0
SA38_EXP_7	2	721.0328578948975	253.51747512817383	0.9957669	0.84
SA38_EXP_7	3	725.7823944091797	292.90709495544434	0.99963	1.68
SA38_EXP_7	4	724.1337776184082	139.23773288726807	0.008776056	2.52
SA38_EXP_7	5	728.5148620605469	182.09335327148438	0.0015204875	3.36
SA38_EXP_7	6	728.2001495361328	278.0972671508789	0.9981433	4.2
SA38_EXP_7	7	745.6123352050781	167.9666805267334	0.00596012	5.04
SA38_EXP_7	8	730.7291984558105	153.60300064086914	0.53685534	5.88
SA38_EXP_7	9	756.5804958343506	272.2218132019043	0.9046088	6.72
SA38_EXP_7	10	724.7519016265869	302.3478126525879	0.9996724	7.56
SA38_EXP_7	11	742.1195030212402	177.2848606109619	0.96939677	8.4
SA38_EXP_7	12	710.3199481964111	166.2198257446289	0.9998944	9.24
SA38_EXP_7	13	723.9977359771729	258.9011478424072	0.87774664	10.08
SA38_EXP_7	14	741.8829441070557	182.43258476257324	0.9935144	10.92
SA38_EXP_7	15	707.2916507720947	81.99950695037842	0.9943084	11.76
SA38_EXP_7	16	751.1628150939941	184.47918891906738	0.37778205	12.6
SA38_EXP_7	17	718.2558059692383	261.2689018249512	0.0007454505	13.44
SA38_EXP_7	18	677.1824836730957	249.62119102478027	0.97929776	14.28
SA38_EXP_7	19	662.9152297973633	266.8107604980469	0.9970897	15.12
SA38_EXP_7	20	642.7083492279053	278.87120246887207	0.9924291	15.96
SA38_EXP_7	21	631.8723678588867	185.0579309463501	0.9991035	16.8
SA38_EXP_7	22	656.3046455383301	239.85061168670654	0.99669766	17.64
SA38_EXP_7	23	646.6585636138916	295.0202751159668	0.9992188	18.48
SA38_EXP_7	24	661.221981048584	310.8575248718262	0.9801763	19.32
SA38_EXP_7	25	751.0085105895996	186.71550750732422	0.8641733	20.16
SA38_EXP_7	26	750.2868175506592	125.23691654205322	0.00014187272	21.0
SA38_EXP_7	27	730.0915718078613	40.61602234840393	0.0017777972	21.84
SA38_EXP_7	28	678.0169486999512	383.5019302368164	0.000120513505	22.68
SA38_EXP_7	29	679.7374725341797	208.45318794250488	0.6040201	23.52
SA38_EXP_7	30	694.4474220275879	259.0608215332031	0.043161273	24.36
SA38_EXP_7	31	648.6683368682861	270.0542449951172	0.9971269	25.2
SA38_EXP_7	32	629.5862197875977	160.45310497283936	0.99856657	26.04
SA38_EXP_7	33	637.896728515625	235.0063991546631	0.9995184	26.88
SA38_EXP_7	34	640.3779983520508	237.1714210510254	0.94551945	27.72
SA38_EXP_7	35	644.4423198699951	217.68499374389648	0.99839586	28.56
SA38_EXP_7	36	643.4453010559082	290.5657768249512	0.99953437	29.4
SA38_EXP_7	37	649.7766494750977	318.90987396240234	0.99935335	30.24
SA38_EXP_7	38	647.2633361816406	260.7982921600342	0.9898538	31.08
SA38_EXP_7	39	653.3559322357178	255.38097381591797	0.96526974	31.92
SA38_EXP_7	40	649.12109375	316.19333267211914	0.99395245	32.76
SA38_EXP_7	41	669.8141098022461	274.2388916015625	0.96767086	33.6
SA38_EXP_7	42	627.4674892425537	175.95694541931152	0.998176	34.44
SA38_EXP_7	43	647.7963447570801	202.85585403442383	0.97872293	35.28
SA38_EXP_7	44	639.7021293640137	228.56878280639648	0.5152842	36.12
SA38_EXP_7	45	629.9074172973633	145.0570821762085	0.9991208	36.96
SA38_EXP_7	46	634.3613624572754	167.01570510864258	0.9799011	37.8
SA38_EXP_7	47	633.7374687194824	147.62741088867188	0.99743646	38.64
SA38_EXP_7	48	641.0292625427246	235.88536262512207	0.99903095	39.48
SA38_EXP_7	49	644.7048187255859	290.03268241882324	0.9995857	40.32
SA38_EXP_7	50	652.486515045166	322.82432556152344	0.9908963	41.16
SA38_EXP_7	51	655.3235530853271	246.30420684814453	0.9933175	42.0
SA38_EXP_7	52	642.3861503601074	179.49594497680664	0.96051985	42.84
SA38_EXP_7	53	634.1958999633789	161.12929344177246	0.98126435	43.68
SA38_EXP_7	54	638.6522769927979	237.42884159088135	0.9985821	44.52
SA38_EXP_7	55	645.9831237792969	282.7673149108887	0.9989973	45.36
SA38_EXP_7	56	642.3779487609863	290.70751190185547	0.9994055	46.2
SA38_EXP_7	57	643.9961433410645	293.50499153137207	0.9995264	47.04
SA38_EXP_7	58	647.4822044372559	301.7216205596924	0.9995561	47.88
SA38_EXP_7	59	649.991512298584	307.15198516845703	0.99940574	48.72
SA38_EXP_7	60	656.4697265625	320.5173110961914	0.99851614	49.56
SA38_EXP_7	61	664.2539024353027	337.13768005371094	0.99872106	50.4
SA38_EXP_7	62	740.2268886566162	339.6252250671387	0.9265953	51.24
SA38_EXP_7	63	760.9919548034668	256.38155937194824	0.99361575	52.08
SA38_EXP_7	64	744.6101188659668	187.6277732849121	0.9903081	52.92
SA38_EXP_7	65	727.1595001220703	95.64366817474365	0.9499158	53.76
SA38_EXP_7	66	697.0564365386963	182.67239570617676	0.2140243	54.6
SA38_EXP_7	67	663.2698059082031	224.8033332824707	0.9344494	55.44
SA38_EXP_7	68	646.3264465332031	228.72211933135986	0.9912354	56.28
SA38_EXP_7	69	624.1291999816895	166.476731300354	0.99954635	57.12
SA38_EXP_7	70	640.9258842468262	233.61265182495117	0.99909425	57.96
SA38_EXP_7	71	643.5669898986816	284.38093185424805	0.990247	58.8
SA38_EXP_7	72	641.8935298919678	197.81344413757324	0.99392253	59.64
SA38_EXP_7	73	639.5761489868164	185.80321311950684	0.9570451	60.48
SA38_EXP_7	74	640.8490180969238	275.22125244140625	0.9981839	61.32
SA38_EXP_7	75	654.9455642700195	254.8893928527832	0.99462825	62.16
SA38_EXP_7	76	643.956470489502	173.96904945373535	0.9846207	63.0
SA38_EXP_7	77	636.2180709838867	278.34943771362305	0.99971634	63.84
SA38_EXP_7	78	664.4821643829346	310.0952911376953	0.94741035	64.68
SA38_EXP_7	79	754.8603057861328	213.81885051727295	0.8233726	65.52
SA38_EXP_7	80	748.0515956878662	144.1228437423706	0.16750702	66.36
SA38_EXP_7	81	725.798511505127	157.31926918029785	0.86522275	67.2
SA38_EXP_7	82	748.3598709106445	262.7260494232178	0.20765217	68.04
SA38_EXP_7	83	740.5272960662842	201.27891540527344	0.17984219	68.88
SA38_EXP_7	84	706.9234848022461	144.53767776489258	0.993733	69.72
SA38_EXP_7	85	742.7383422851562	223.86280059814453	0.009312384	70.56
SA38_EXP_7	86	722.4235534667969	275.63175201416016	0.9996371	71.4
SA38_EXP_7	87	725.1455307006836	153.09900283813477	0.99744594	72.24
SA38_EXP_7	88	718.5279846191406	99.95126724243164	0.00037063204	73.08
SA38_EXP_7	89	744.379472732544	253.2600975036621	0.2652941	73.92
SA38_EXP_7	90	729.3959617614746	295.13108253479004	0.99417794	74.76
SA38_EXP_7	91	734.9785804748535	149.33403968811035	0.18006787	75.6
SA38_EXP_7	92	732.1229457855225	148.77373695373535	0.98866606	76.44
SA38_EXP_7	93	753.8155555725098	274.05155181884766	0.13622047	77.28
SA38_EXP_7	94	716.4699077606201	292.95350074768066	0.00017635644	78.12
SA38_EXP_7	95	677.622127532959	386.3547706604004	0.00019466868	78.96
SA38_EXP_7	96	664.0780448913574	244.4839096069336	0.99565244	79.8
SA38_EXP_7	97	640.78369140625	214.879732131958	0.98004144	80.64
SA38_EXP_7	98	640.9755229949951	174.03614044189453	0.99651474	81.48
SA38_EXP_7	99	640.6286239624023	258.80945205688477	0.99952126	82.32
SA38_EXP_7	100	646.999454498291	290.4386615753174	0.99860543	83.16
SA38_EXP_7	101	660.6677055358887	262.0791435241699	0.9834082	84.0
SA38_EXP_7	102	647.9329109191895	200.332932472229	0.99765754	84.84
SA38_EXP_7	103	657.3151588439941	297.18621253967285	0.9986488	85.68
SA38_EXP_7	104	662.4570846557617	255.6639003753662	0.995551	86.52
SA38_EXP_7	105	629.0119171142578	154.95460510253906	0.9980478	87.36
SA38_EXP_7	106	651.4276504516602	191.5133571624756	0.9987551	88.2
SA38_EXP_7	107	642.2516822814941	259.1210174560547	0.9994369	89.04
SA38_EXP_7	108	652.5402069091797	193.9418363571167	0.83942676	89.88
SA38_EXP_7	109	636.2717628479004	162.00522422790527	0.99876654	90.72
SA38_EXP_7	110	640.9177780151367	253.11078071594238	0.9995253	91.56
SA38_EXP_7	111	640.7976150512695	278.94925117492676	0.999571	92.4
SA38_EXP_7	112	638.4432315826416	190.2508306503296	0.9973207	93.24
SA38_EXP_7	113	645.0642585754395	174.68642234802246	0.99970883	94.08
SA38_EXP_7	114	645.7460880279541	266.9084930419922	0.9996977	94.92
SA38_EXP_7	115	648.0159759521484	285.80700874328613	0.9980482	95.76
SA38_EXP_7	116	634.2225074768066	166.53691291809082	0.9985732	96.6
SA38_EXP_7	117	642.3480987548828	194.68563079833984	0.9993629	97.44
SA38_EXP_7	118	646.2157249450684	240.6621551513672	0.9959407	98.28
SA38_EXP_7	119	630.5668354034424	182.90456771850586	0.9984289	99.12
SA38_EXP_7	120	640.8224105834961	206.02970123291016	0.9960263	99.96
SA38_EXP_7	121	636.8990421295166	280.9951686859131	0.999567	100.8
SA38_EXP_7	122	648.6569404602051	233.98118019104004	0.99853766	101.64
SA38_EXP_7	123	644.7423934936523	182.72656917572021	0.5504678	102.48
SA38_EXP_7	124	646.1349010467529	267.19685554504395	0.99973565	103.32
SA38_EXP_7	125	656.334400177002	269.9106788635254	0.9976089	104.16
SA38_EXP_7	126	652.7355194091797	218.83867263793945	0.99683315	105.0
SA38_EXP_7	127	658.7101936340332	193.7206220626831	0.9785985	105.84
SA38_EXP_7	128	704.4400691986084	239.17227745056152	0.981188	106.68
SA38_EXP_7	129	755.8022499084473	153.13799858093262	0.020625308	107.52
SA38_EXP_7	130	740.7811164855957	141.8877410888672	0.9102436	108.36
SA38_EXP_7	131	718.8800811767578	216.71576499938965	0.9996691	109.2
SA38_EXP_7	132	725.6309509277344	280.60707092285156	0.99985826	110.04
SA38_EXP_7	133	711.6598129272461	305.78264236450195	0.9996799	110.88
SA38_EXP_7	134	727.9695510864258	301.87477111816406	0.8297172	111.72
SA38_EXP_7	135	714.1232490539551	280.46728134155273	0.99906105	112.56
SA38_EXP_7	136	713.4227752685547	297.94544219970703	0.9980236	113.4
SA38_EXP_7	137	704.6930313110352	319.509916305542	0.9996195	114.24
SA38_EXP_7	138	726.4642715454102	345.17114639282227	0.9981341	115.08
SA38_EXP_7	139	747.0953941345215	185.15387535095215	0.7353662	115.92
SA38_EXP_7	140	743.6794757843018	217.2940492630005	0.3800493	116.76
SA38_EXP_7	141	751.0305404663086	304.2876720428467	0.6698252	117.6
SA38_EXP_7	142	742.6324844360352	269.2898368835449	0.9980578	118.44
SA38_EXP_7	143	723.7935066223145	161.27277374267578	0.89137393	119.28
SA38_EXP_7	144	720.7364082336426	105.12637138366699	0.3155675	120.12
SA38_EXP_7	145	753.8225173950195	152.46033668518066	0.9056857	120.96
SA38_EXP_7	146	707.800817489624	233.7279510498047	0.10843601	121.8
SA38_EXP_7	147	664.9413108825684	240.83470344543457	0.7992001	122.64
SA38_EXP_7	148	644.3541526794434	205.07054328918457	0.99661344	123.48
SA38_EXP_7	149	657.8752517700195	166.6201686859131	0.9467403	124.32
SA38_EXP_7	150	677.0945072174072	225.67959308624268	0.8239678	125.16
SA38_EXP_7	151	708.2677841186523	225.76179027557373	0.9836194	126.0
SA38_EXP_7	152	745.3099250793457	157.1173095703125	0.12689929	126.84
SA38_EXP_7	153	772.4580764770508	150.30630111694336	0.060195662	127.68
SA38_EXP_7	154	755.2605628967285	236.14726066589355	0.0007956894	128.52
SA38_EXP_7	155	724.4421005249023	302.8483200073242	0.9995363	129.36
SA38_EXP_7	156	720.9678649902344	340.294189453125	0.99893576	130.2
SA38_EXP_7	157	723.3354568481445	152.66518592834473	0.9948047	131.04
SA38_EXP_7	158	711.7502212524414	87.74332523345947	0.9915461	131.88
SA38_EXP_7	159	144.06425952911377	250.1953411102295	0.0006005038	132.72
SA38_EXP_7	160	682.8927993774414	120.08976459503174	0.14529014	133.56
SA38_EXP_7	161	714.9645805358887	225.32637119293213	0.013325537	134.4
SA38_EXP_7	162	716.985034942627	283.24602127075195	0.99458545	135.24
SA38_EXP_7	163	755.3911209106445	158.5759449005127	0.25015837	136.08
SA38_EXP_7	164	719.2614555358887	173.6030387878418	0.9995757	136.92
SA38_EXP_7	165	715.056037902832	242.481107711792	0.9997292	137.76
SA38_EXP_7	166	741.2761688232422	139.70077514648438	0.5176047	138.6
SA38_EXP_7	167	719.1586494445801	65.18871545791626	0.41179684	139.44
SA38_EXP_7	168	753.2626152038574	160.86683750152588	2.364737e-05	140.28
SA38_EXP_7	169	676.7814636230469	208.22413444519043	0.8421942	141.12
SA38_EXP_7	170	661.1416339874268	220.72729110717773	0.68629724	141.96
SA38_EXP_7	171	631.5029621124268	140.72208881378174	0.9972077	142.8
SA38_EXP_7	172	652.6453971862793	197.93598175048828	0.99912935	143.64
SA38_EXP_7	173	639.1179084777832	264.0260410308838	0.9995921	144.48
SA38_EXP_7	174	644.5273399353027	296.43299102783203	0.9996799	145.32
SA38_EXP_7	175	650.7320404052734	281.1935234069824	0.9924331	146.16
SA38_EXP_7	176	635.2660179138184	183.89419555664062	0.9991818	147.0
SA38_EXP_7	177	644.1408157348633	261.4559555053711	0.9975292	147.84
SA38_EXP_7	178	658.2275390625	244.00757789611816	0.97822684	148.68
SA38_EXP_7	179	633.9299201965332	147.92781829833984	0.9959038	149.52
SA38_EXP_7	180	648.3834266662598	258.2972717285156	0.99960345	150.36
SA38_EXP_7	181	646.6996192932129	288.3666229248047	0.99958843	151.2
SA38_EXP_7	182	657.8125953674316	322.99238204956055	0.99740356	152.04
SA38_EXP_7	183	668.1900024414062	324.8515319824219	0.9623231	152.88
SA38_EXP_7	184	659.955883026123	239.6714973449707	0.991126	153.72
SA38_EXP_7	185	640.5179023742676	154.16919708251953	0.999655	154.56
SA38_EXP_7	186	682.6803684234619	192.24542140960693	0.9991872	155.4
SA38_EXP_7	187	747.3698139190674	178.04938316345215	0.0037181391	156.24
SA38_EXP_7	188	758.261251449585	182.46271133422852	0.0028096987	157.08
SA38_EXP_7	189	749.0048885345459	242.01885223388672	0.9569694	157.92
SA38_EXP_7	190	738.7170314788818	277.93590545654297	0.99874276	158.76
SA38_EXP_7	191	735.1081848144531	167.81773567199707	0.9976751	159.6
SA38_EXP_7	192	710.7087135314941	93.00328731536865	0.9553935	160.44
SA38_EXP_7	193	707.7785015106201	109.69787120819092	0.16117238	161.28
SA38_EXP_7	194	678.4928321838379	385.86896896362305	0.00018591758	162.12
SA38_EXP_7	195	719.7018623352051	266.7406368255615	0.99614584	162.96
SA38_EXP_7	196	677.8399467468262	387.21033096313477	0.00033967092	163.8
SA38_EXP_7	197	717.4765586853027	58.26855540275574	0.009678512	164.64
SA38_EXP_7	198	722.3284721374512	60.72617053985596	0.09933908	165.48
SA38_EXP_7	199	728.9087295532227	157.74327278137207	0.0006250011	166.32
SA38_EXP_7	200	666.2306308746338	220.79203605651855	0.9902542	167.16
SA38_EXP_7	201	661.1532211303711	213.89193534851074	0.15684865	168.0
SA38_EXP_7	202	645.2208042144775	248.40691566467285	0.99862933	168.84
SA38_EXP_7	203	639.5989894866943	303.372745513916	0.9986254	169.68
SA38_EXP_7	204	637.6703262329102	182.71625518798828	0.995555	170.52
SA38_EXP_7	205	645.5615997314453	166.04732036590576	0.5830151	171.36
SA38_EXP_7	206	646.6870784759521	272.07115173339844	0.99935955	172.2
SA38_EXP_7	207	656.1912536621094	272.9275131225586	0.98975825	173.04
SA38_EXP_7	208	635.2739334106445	140.95722198486328	0.9190654	173.88
SA38_EXP_7	209	669.4798469543457	175.88367462158203	0.99977285	174.72
SA38_EXP_7	210	710.1880073547363	226.77623748779297	0.999366	175.56
SA38_EXP_7	211	740.8475875854492	264.64439392089844	0.93587	176.4
SA38_EXP_7	212	762.9353046417236	208.35016250610352	0.6747211	177.24
SA38_EXP_7	213	735.8443260192871	185.89070320129395	0.44454938	178.08
SA38_EXP_7	214	677.7151107788086	384.4285011291504	0.0013326602	178.92
SA38_EXP_7	215	690.1690483093262	93.65833282470703	0.99919766	179.76
SA38_EXP_7	216	744.0279006958008	193.5629940032959	0.81049013	180.6
SA38_EXP_7	217	724.311113357544	262.5608825683594	0.98876804	181.44
SA38_EXP_7	218	745.2513694763184	186.80065155029297	0.95133245	182.28
SA38_EXP_7	219	719.2996025085449	68.47428560256958	0.69253284	183.12
SA38_EXP_7	220	715.2429103851318	88.64771604537964	0.007698182	183.96
SA38_EXP_7	221	734.2181205749512	204.13121223449707	0.9674906	184.8
SA38_EXP_7	222	710.277271270752	252.8056526184082	0.99922204	185.64
SA38_EXP_7	223	752.0189762115479	102.46281623840332	6.7676665e-05	186.48
SA38_EXP_7	224	722.5886344909668	89.1824197769165	0.95383793	187.32
SA38_EXP_7	225	755.9264183044434	142.7955150604248	0.7766601	188.16
SA38_EXP_7	226	749.2835998535156	263.07188987731934	0.8999463	189.0
SA38_EXP_7	227	706.9581508636475	266.69254302978516	0.010046306	189.84
SA38_EXP_7	228	675.0020980834961	245.5194854736328	0.99270755	190.68
SA38_EXP_7	229	644.1703796386719	169.9230194091797	0.96614844	191.52
SA38_EXP_7	230	642.041540145874	144.09324645996094	0.9663028	192.36
SA38_EXP_7	231	653.9050579071045	237.64912605285645	0.99971503	193.2
SA38_EXP_7	232	692.8926467895508	256.49362564086914	0.99770266	194.04
SA38_EXP_7	233	756.1428070068359	155.571870803833	0.34846225	194.88
SA38_EXP_7	234	752.4197578430176	155.17297267913818	0.27927378	195.72
SA38_EXP_7	235	726.5614032745361	235.82865715026855	0.9998221	196.56
SA38_EXP_7	236	729.8801422119141	286.6046905517578	0.9996246	197.4
SA38_EXP_7	237	722.07932472229	99.69451904296875	0.98394483	198.24
SA38_EXP_7	238	678.2567024230957	387.4333190917969	0.00025414262	199.08
SA38_EXP_7	239	685.3306770324707	219.03459548950195	0.40171978	199.92
SA38_EXP_7	240	662.7157688140869	242.4495506286621	0.5220232	200.76
SA38_EXP_7	241	639.9179935455322	171.652193069458	0.998412	201.6
SA38_EXP_7	242	646.8240737915039	182.6066493988037	0.9978301	202.44
SA38_EXP_7	243	658.7918758392334	246.75853729248047	0.9908949	203.28
SA38_EXP_7	244	654.8712730407715	304.32844161987305	0.9975278	204.12
SA38_EXP_7	245	659.7758293151855	266.8948745727539	0.99498725	204.96
SA38_EXP_7	246	655.9829235076904	198.3911418914795	0.9983632	205.8
SA38_EXP_7	247	665.4572486877441	253.26556205749512	0.99782914	206.64
SA38_EXP_7	248	661.7367744445801	295.43500900268555	0.9991897	207.48
SA38_EXP_7	249	668.1868076324463	292.22265243530273	0.8475728	208.32
SA38_EXP_7	250	650.4471778869629	196.72648429870605	0.99925953	209.16
SA38_EXP_7	251	658.4940910339355	245.19415855407715	0.9802878	210.0
SA38_EXP_7	252	671.4803218841553	290.13041496276855	0.97177225	210.84
SA38_EXP_7	253	661.9750499725342	218.2990837097168	0.64715844	211.68
SA38_EXP_7	254	665.0477409362793	261.62200927734375	0.9806722	212.52
SA38_EXP_7	255	659.8178863525391	320.2389907836914	0.99942976	213.36
SA38_EXP_7	256	665.3385162353516	322.8625202178955	0.98913795	214.2
SA38_EXP_7	257	668.4988021850586	251.3883876800537	0.9947925	215.04
SA38_EXP_7	258	637.8717422485352	165.7125949859619	0.9958034	215.88
SA38_EXP_7	259	670.5157279968262	172.6358699798584	0.80789965	216.72
SA38_EXP_7	260	720.1726913452148	214.62532997131348	0.05268598	217.56
SA38_EXP_7	261	759.1861248016357	189.47482109069824	0.7818668	218.4
SA38_EXP_7	262	737.7290725708008	166.55499458312988	0.06689154	219.24
SA38_EXP_7	263	734.494161605835	228.1765079498291	0.8954331	220.08
SA38_EXP_7	264	733.4226608276367	309.15109634399414	0.00014429452	220.92
SA38_EXP_7	265	721.935224533081	300.70152282714844	0.99884534	221.76
SA38_EXP_7	266	701.5420913696289	154.3864345550537	0.9983765	222.6
SA38_EXP_7	267	745.5644607543945	217.230863571167	0.97803944	223.44
SA38_EXP_7	268	717.4582481384277	261.47558212280273	0.00041853308	224.28
SA38_EXP_7	269	723.9282608032227	186.4628791809082	0.9995065	225.12
SA38_EXP_7	270	739.1858577728271	166.85123920440674	0.19782281	225.96
SA38_EXP_7	271	721.1938381195068	220.95245361328125	0.99927443	226.8
SA38_EXP_7	272	733.7746620178223	262.74364471435547	0.9973929	227.64
SA38_EXP_7	273	719.2662239074707	114.17628049850464	0.968192	228.48
SA38_EXP_7	274	707.9148292541504	78.62542390823364	0.25656745	229.32
SA38_EXP_7	275	745.2623844146729	184.56878185272217	0.87531644	230.16
SA38_EXP_7	276	748.4032154083252	269.40250396728516	0.00047580467	231.0
SA38_EXP_7	277	679.9779891967773	393.8665008544922	9.59591e-05	231.84
SA38_EXP_7	278	663.3142471313477	235.26875495910645	0.98493814	232.68
SA38_EXP_7	279	651.1598110198975	216.18244171142578	0.9586622	233.52
SA38_EXP_7	280	603.147029876709	256.85505867004395	0.005939999	234.36
SA38_EXP_7	281	651.2950897216797	299.6941566467285	0.9994823	235.2
SA38_EXP_7	282	666.3601875305176	315.4827404022217	0.9996043	236.04
SA38_EXP_7	283	662.4948024749756	243.41397285461426	0.988394	236.88
SA38_EXP_7	284	677.383279800415	242.9373264312744	0.97474957	237.72
SA38_EXP_7	285	651.6265392303467	216.8118953704834	0.72248673	238.56
SA38_EXP_7	286	644.8504447937012	156.5632724761963	0.9261132	239.4
SA38_EXP_7	287	707.7180862426758	193.74567031860352	0.005197072	240.24
SA38_EXP_7	288	758.8865280151367	200.37680625915527	0.12742028	241.08
SA38_EXP_7	289	722.705078125	207.07056999206543	0.9975279	241.92
SA38_EXP_7	290	717.1384811401367	261.8183898925781	0.9960531	242.76
SA38_EXP_7	291	727.7600288391113	240.4170799255371	0.6095173	243.6
SA38_EXP_7	292	703.7318706512451	106.90838813781738	0.996451	244.44
SA38_EXP_7	293	739.5947456359863	192.50081062316895	0.00075935427	245.28
SA38_EXP_7	294	716.7747974395752	275.15313148498535	0.9986572	246.12
SA38_EXP_7	295	720.3959465026855	256.82682037353516	0.00028925735	246.96
SA38_EXP_7	296	662.59765625	234.35497283935547	0.9967991	247.8
SA38_EXP_7	297	645.0624942779541	179.17768478393555	0.69110364	248.64
SA38_EXP_7	298	664.3569946289062	158.19222450256348	0.98181057	249.48
SA38_EXP_7	299	706.857967376709	204.2669677734375	0.989899	250.32
SA38_EXP_7	300	744.5874214172363	231.91577911376953	0.9597284	251.16
SA38_EXP_7	301	753.9657592773438	214.09775733947754	0.96865493	252.0
SA38_EXP_7	302	726.0854721069336	204.71468925476074	0.99906605	252.84
SA38_EXP_7	303	713.4371757507324	245.32639503479004	0.9999151	253.68
SA38_EXP_7	304	734.4555854797363	244.47003364562988	0.9852564	254.52
SA38_EXP_7	305	717.2276496887207	74.97084617614746	0.0020574448	255.36
SA38_EXP_7	306	234.76192951202393	258.7382698059082	1.6214712e-05	256.2
SA38_EXP_7	307	740.8924102783203	206.43170356750488	0.73722714	257.04
SA38_EXP_7	308	712.7623081207275	247.76018142700195	0.9995808	257.88
SA38_EXP_7	309	720.2596664428711	165.08176803588867	0.9890104	258.72
SA38_EXP_7	310	708.4341049194336	130.59790134429932	0.9961349	259.56
SA38_EXP_7	311	737.0351314544678	214.23186779022217	0.06377574	260.4
SA38_EXP_7	312	718.7082767486572	283.4847164154053	0.9995684	261.24
SA38_EXP_7	313	739.0134811401367	151.3868236541748	0.020001074	262.08
SA38_EXP_7	314	708.5808753967285	111.0706615447998	0.99477285	262.92
SA38_EXP_7	315	750.4758834838867	242.67608642578125	0.9423736	263.76
SA38_EXP_7	316	748.614501953125	276.46007537841797	0.9957814	264.6
SA38_EXP_7	317	728.01833152771	181.53968811035156	0.995965	265.44
SA38_EXP_7	318	721.0662364959717	217.93845176696777	0.99955875	266.28
SA38_EXP_7	319	717.6278114318848	271.7580986022949	0.99948823	267.12
SA38_EXP_7	320	232.4166774749756	257.6334857940674	1.4417027e-05	267.96
SA38_EXP_7	321	718.8317775726318	53.9520263671875	0.8550979	268.8
SA38_EXP_7	322	711.8051528930664	58.358269929885864	0.8642744	269.64
SA38_EXP_7	323	746.0226058959961	185.10174751281738	0.84091425	270.48
SA38_EXP_7	324	628.732967376709	101.26496315002441	0.0003119879	271.32
SA38_EXP_7	325	661.8533611297607	229.0061616897583	0.97416514	272.16
SA38_EXP_7	326	634.3198776245117	137.79301643371582	0.96852446	273.0
SA38_EXP_7	327	672.0853805541992	155.61135292053223	0.9507233	273.84
SA38_EXP_7	328	729.0788650512695	206.80606842041016	0.6112877	274.68
SA38_EXP_7	329	750.1340866088867	217.21850395202637	0.99285686	275.52
SA38_EXP_7	330	678.1861305236816	382.9364204406738	0.00031604766	276.36
SA38_EXP_7	331	723.455810546875	154.40829277038574	0.18521723	277.2
SA38_EXP_7	332	747.0922470092773	276.9657325744629	0.4823196	278.04
SA38_EXP_7	333	760.016918182373	228.4090518951416	0.962326	278.88
SA38_EXP_7	334	727.2650241851807	146.55449867248535	0.032287233	279.72
SA38_EXP_7	335	719.687557220459	91.1205267906189	0.86151785	280.56
SA38_EXP_7	336	765.6408309936523	162.83489227294922	0.0008808844	281.4
SA38_EXP_7	337	732.2162628173828	257.02903747558594	0.7383395	282.24
SA38_EXP_7	338	746.634578704834	198.7200164794922	0.39917913	283.08
SA38_EXP_7	339	720.116662979126	153.4046459197998	0.5209564	283.92
SA38_EXP_7	340	720.1316356658936	164.5799732208252	0.98998415	284.76
SA38_EXP_7	341	733.3541393280029	272.90307998657227	0.9983113	285.6
SA38_EXP_7	342	762.1984481811523	178.80855560302734	0.17942974	286.44
SA38_EXP_7	343	706.7680358886719	136.11578464508057	0.99924505	287.28
SA38_EXP_7	344	678.0860900878906	384.92194175720215	0.013445675	288.12
SA38_EXP_7	345	727.1209239959717	285.5135250091553	0.9993777	288.96
SA38_EXP_7	346	743.8875198364258	154.82372760772705	0.0036982573	289.8
SA38_EXP_7	347	751.2682914733887	190.6316614151001	0.000114303504	290.64
SA38_EXP_7	348	746.0412502288818	300.8760452270508	0.9716068	291.48
SA38_EXP_7	349	742.0973777770996	225.54423809051514	0.9992298	292.32
SA38_EXP_7	350	739.0624046325684	193.84487628936768	0.62291694	293.16
SA38_EXP_7	351	726.3642311096191	226.8186378479004	0.9998324	294.0
SA38_EXP_7	352	726.8789291381836	299.25890922546387	0.99322915	294.84
SA38_EXP_7	353	750.9813785552979	164.7086477279663	0.06692284	295.68
SA38_EXP_7	354	719.4352149963379	176.85158729553223	0.999926	296.52
SA38_EXP_7	355	723.421573638916	270.30638694763184	0.95597696	297.36
SA38_EXP_7	356	734.5131874084473	158.38540077209473	0.8685403	298.2
SA38_EXP_7	357	715.4168128967285	69.76424932479858	0.0010015158	299.04
SA38_EXP_7	358	231.45132064819336	259.3422031402588	1.6121383e-05	299.88
SA38_EXP_7	359	665.1174545288086	235.19333839416504	0.9953616	300.72
SA38_EXP_7	360	638.8773918151855	195.47730445861816	0.9073953	301.56
SA38_EXP_7	361	642.3727035522461	163.59716892242432	0.99888235	302.4
SA38_EXP_7	362	665.1473999023438	249.48326110839844	0.99951184	303.24
SA38_EXP_7	363	731.7934036254883	214.32354927062988	0.5753813	304.08
SA38_EXP_7	364	749.1594314575195	162.34562873840332	0.13135791	304.92
SA38_EXP_7	365	743.1990623474121	203.7920093536377	0.99924785	305.76
SA38_EXP_7	366	722.8888034820557	272.3888397216797	0.9998847	306.6
SA38_EXP_7	367	727.9064178466797	311.32638931274414	0.999166	307.44
SA38_EXP_7	368	732.7611923217773	133.69215488433838	0.000807972	308.28
SA38_EXP_7	369	678.183650970459	385.00253677368164	9.716608e-05	309.12
SA38_EXP_7	370	700.0308990478516	99.92313623428345	0.0013123	309.96
SA38_EXP_7	371	655.4397106170654	199.81096744537354	0.8397839	310.8
SA38_EXP_7	372	634.7683906555176	141.4495038986206	0.51612735	311.64
SA38_EXP_7	373	666.0861015319824	169.034686088562	0.99946743	312.48
SA38_EXP_7	374	718.3837890625	200.62929153442383	0.96810013	313.32
SA38_EXP_7	375	755.0543308258057	250.72294235229492	0.84879714	314.16
SA38_EXP_7	376	749.3528842926025	195.6397819519043	0.97344184	315.0
SA38_EXP_7	377	725.7740020751953	56.39437437057495	4.3505337e-05	315.84
SA38_EXP_7	378	677.9223918914795	386.9773292541504	0.00026904658	316.68
SA38_EXP_7	379	665.8902168273926	203.70509147644043	0.98066485	317.52
SA38_EXP_7	380	650.0337600708008	185.22465705871582	0.5196845	318.36
SA38_EXP_7	381	670.3659057617188	143.38684558868408	0.0788102	319.2
SA38_EXP_7	382	683.1357002258301	181.91561222076416	0.9957208	320.04
SA38_EXP_7	383	749.0290641784668	208.31836223602295	0.7421817	320.88
SA38_EXP_7	384	750.8076667785645	165.934796333313	0.84628457	321.72
SA38_EXP_7	385	723.627758026123	196.52047634124756	0.999676	322.56
SA38_EXP_7	386	719.5409774780273	258.10237884521484	0.9992812	323.4
SA38_EXP_7	387	678.3557415008545	385.9166622161865	0.00014040673	324.24
SA38_EXP_7	388	676.4955520629883	216.48290634155273	0.98832136	325.08
SA38_EXP_7	389	653.8544654846191	191.3033151626587	0.6076167	325.92
SA38_EXP_7	390	635.3437423706055	145.7994031906128	0.9877308	326.76
SA38_EXP_7	391	672.2168922424316	207.19473838806152	0.9981857	327.6
SA38_EXP_7	392	703.3119201660156	206.62732601165771	0.0033973916	328.44
SA38_EXP_7	393	735.9809875488281	154.06027793884277	0.007924923	329.28
SA38_EXP_7	394	769.0277099609375	144.8488712310791	0.0017058492	330.12
SA38_EXP_7	395	761.6790771484375	270.68238258361816	0.0069091297	330.96
SA38_EXP_7	396	744.0093040466309	322.7055358886719	0.96602505	331.8
SA38_EXP_7	397	746.4314460754395	237.14109420776367	0.993046	332.64
SA38_EXP_7	398	715.4754161834717	65.14974117279053	0.66426843	333.48
SA38_EXP_7	399	737.0611667633057	87.3222541809082	0.0010998643	334.32
SA38_EXP_7	400	736.6632461547852	198.62205505371094	0.0017317629	335.16
SA38_EXP_7	401	746.1241722106934	185.21508693695068	0.99278957	336.0
SA38_EXP_7	402	713.0623817443848	51.641918420791626	0.01830789	336.84
SA38_EXP_7	403	372.50704765319824	229.19219970703125	1.5486487e-05	337.68
SA38_EXP_7	404	717.3486709594727	182.99798011779785	0.0003066416	338.52
SA38_EXP_7	405	660.9703063964844	207.6326608657837	0.8737732	339.36
SA38_EXP_7	406	641.9985771179199	166.8277072906494	0.99415475	340.2
SA38_EXP_7	407	643.5251712799072	153.03783416748047	0.9915035	341.04
SA38_EXP_7	408	670.1949596405029	208.9164161682129	0.99877363	341.88
SA38_EXP_7	409	745.2739715576172	153.74549388885498	0.7495588	342.72
SA38_EXP_7	410	763.8849258422852	141.1149787902832	0.42498454	343.56
SA38_EXP_7	411	735.9193801879883	236.52594566345215	0.9934408	344.4
SA38_EXP_7	412	729.3205261230469	293.48236083984375	0.9996878	345.24
SA38_EXP_7	413	721.6492652893066	97.145676612854	0.97620296	346.08
SA38_EXP_7	414	233.06593894958496	258.16457748413086	1.429079e-05	346.92
SA38_EXP_7	415	679.9730777740479	393.88023376464844	7.690702e-05	347.76
SA38_EXP_7	416	676.1877059936523	213.33423614501953	0.9790989	348.6
SA38_EXP_7	417	648.4793186187744	187.88146018981934	0.7268795	349.44
SA38_EXP_7	418	633.594560623169	149.99060153961182	0.9988212	350.28
SA38_EXP_7	419	647.697925567627	210.9323215484619	0.9996848	351.12
SA38_EXP_7	420	653.79958152771	289.9859046936035	0.9994242	351.96
SA38_EXP_7	421	713.1045818328857	268.9204788208008	0.9926301	352.8
SA38_EXP_7	422	759.9907875061035	167.08456993103027	0.0012625543	353.64
SA38_EXP_7	423	751.093053817749	186.63672924041748	0.17441192	354.48
SA38_EXP_7	424	725.7943153381348	252.60858535766602	0.9995234	355.32
SA38_EXP_7	425	677.9289245605469	384.8818588256836	0.00057799177	356.16
SA38_EXP_7	426	679.2829036712646	197.15786933898926	0.9818003	357.0
SA38_EXP_7	427	659.2492580413818	193.27659130096436	0.9220043	357.84
SA38_EXP_7	428	633.7735176086426	140.37427425384521	0.027043333	358.68
SA38_EXP_7	429	637.5946998596191	218.98667335510254	0.9997323	359.52
SA38_EXP_7	430	648.6274719238281	270.72632789611816	0.99934727	360.36
SA38_EXP_7	431	660.896110534668	309.2808723449707	0.9951994	361.2
SA38_EXP_7	432	741.9812679290771	247.67377853393555	0.995544	362.04
SA38_EXP_7	433	771.7063426971436	173.70841026306152	0.8557428	362.88
SA38_EXP_7	434	759.6848964691162	256.14495277404785	0.031565953	363.72
SA38_EXP_7	435	745.7416534423828	273.3098888397217	0.9982747	364.56
SA38_EXP_7	436	724.4107246398926	105.75556755065918	0.969863	365.4
SA38_EXP_7	437	707.945728302002	53.56658935546875	0.00021138712	366.24
SA38_EXP_7	438	703.0505657196045	101.38007640838623	4.3057593e-05	367.08
SA38_EXP_7	439	673.0237483978271	182.93107509613037	0.95807415	367.92
SA38_EXP_7	440	641.3057327270508	142.61564254760742	0.9978217	368.76
SA38_EXP_7	441	677.6847839355469	165.99788188934326	0.6673511	369.6
SA38_EXP_7	442	716.8343544006348	233.43977451324463	0.96858156	370.44
SA38_EXP_7	443	755.7754516601562	196.2448024749756	0.45057926	371.28
SA38_EXP_7	444	766.0318374633789	189.12288665771484	0.02942572	372.12
SA38_EXP_7	445	729.9491882324219	260.20294189453125	0.9998745	372.96
SA38_EXP_7	446	724.1223335266113	301.5849208831787	0.99902713	373.8
SA38_EXP_7	447	708.4193229675293	187.70891189575195	0.9970914	374.64
SA38_EXP_7	448	728.4118175506592	178.01791191101074	0.99975044	375.48
SA38_EXP_7	449	731.2520027160645	243.95994186401367	0.9945905	376.32
SA38_EXP_7	450	735.3870391845703	90.1073956489563	0.003492306	377.16
SA38_EXP_7	451	707.8311920166016	50.72124123573303	2.0055195e-05	378.0
SA38_EXP_7	452	678.3234119415283	385.495662689209	6.809623e-05	378.84
SA38_EXP_7	453	740.9017562866211	212.2532844543457	0.9813976	379.68
SA38_EXP_7	454	718.2008743286133	247.54823684692383	0.999619	380.52
SA38_EXP_7	455	749.3775367736816	224.21350479125977	0.993068	381.36
SA38_EXP_7	456	678.3063888549805	385.7669448852539	0.00010502129	382.2
SA38_EXP_7	457	677.7112483978271	385.2481269836426	0.00018982598	383.04
SA38_EXP_7	458	721.4685440063477	144.06855583190918	0.0009354153	383.88
SA38_EXP_7	459	710.3314399719238	244.50971603393555	0.999739	384.72
SA38_EXP_7	460	678.496265411377	386.8347644805908	0.00012249094	385.56
SA38_EXP_7	461	713.1403923034668	97.84724235534668	0.99367625	386.4
SA38_EXP_7	462	752.2613525390625	231.26458168029785	0.0071922867	387.24
SA38_EXP_7	463	725.1847267150879	263.77203941345215	0.9994618	388.08
SA38_EXP_7	464	234.33761596679688	258.066987991333	1.5425952e-05	388.92
SA38_EXP_7	465	721.6037750244141	57.18650579452515	0.87382907	389.76
SA38_EXP_7	466	785.7109069824219	123.39669227600098	4.6202367e-05	390.6
SA38_EXP_7	467	747.0162391662598	225.34177780151367	0.90201735	391.44
SA38_EXP_7	468	721.4198112487793	276.39681816101074	0.99870396	392.28
SA38_EXP_7	469	725.4144668579102	162.4453067779541	0.9970227	393.12
SA38_EXP_7	470	735.8129501342773	191.2082290649414	0.9381843	393.96
SA38_EXP_7	471	750.5704879760742	300.43736457824707	0.79980594	394.8
SA38_EXP_7	472	752.6737689971924	235.73668956756592	0.77033114	395.64
SA38_EXP_7	473	718.4715747833252	91.4909291267395	0.99671125	396.48
SA38_EXP_7	474	757.5006484985352	152.97479152679443	0.17189036	397.32
SA38_EXP_7	475	736.5863800048828	271.78101539611816	0.0014338564	398.16
SA38_EXP_7	476	702.2478103637695	316.36279106140137	0.003597687	399.0
SA38_EXP_7	477	676.2311935424805	332.83985137939453	0.0044697337	399.84
SA38_EXP_7	478	653.9507865905762	332.2306823730469	0.9948827	400.68
SA38_EXP_7	479	737.8450393676758	237.21118927001953	0.17967574	401.52
SA38_EXP_7	480	779.559326171875	231.70761108398438	0.0011873683	402.36
SA38_EXP_7	481	678.6174774169922	385.02336502075195	0.00026481718	403.2
SA38_EXP_7	482	730.1139831542969	283.64527702331543	0.9910669	404.04
SA38_EXP_7	483	715.8971786499023	84.31429624557495	0.99248016	404.88
SA38_EXP_7	484	748.8786697387695	132.090425491333	0.014505706	405.72
SA38_EXP_7	485	748.7971305847168	253.77782821655273	0.3175438	406.56
SA38_EXP_7	486	725.0068187713623	296.0676383972168	0.9985776	407.4
SA38_EXP_7	487	741.5410041809082	194.4770622253418	0.85321087	408.24
SA38_EXP_7	488	720.063591003418	69.5072078704834	0.7438086	409.08
SA38_EXP_7	489	355.0762176513672	235.74987888336182	1.38105825e-05	409.92
SA38_EXP_7	490	675.7878303527832	218.88283252716064	0.97450805	410.76
SA38_EXP_7	491	656.7156791687012	202.58777618408203	0.95575553	411.6
SA38_EXP_7	492	653.1322479248047	143.0545949935913	0.9916496	412.44
SA38_EXP_7	493	709.151554107666	211.0052490234375	0.98168874	413.28
SA38_EXP_7	494	756.4767360687256	230.73286056518555	0.36212337	414.12
SA38_EXP_7	495	233.70425701141357	258.1878089904785	1.5468744e-05	414.96
SA38_EXP_7	496	743.8745498657227	321.42937660217285	0.48204058	415.8
SA38_EXP_7	497	713.3100509643555	340.47157287597656	0.9995492	416.64
SA38_EXP_7	498	715.1326179504395	358.6307144165039	0.9995704	417.48
SA38_EXP_7	499	711.2521171569824	368.90207290649414	0.9994394	418.32
SA38_EXP_7	500	761.7815971374512	324.4087600708008	0.2909276	419.16
SA38_EXP_7	501	731.2143802642822	122.03106880187988	0.011454188	420.0
SA38_EXP_7	502	718.1357383728027	79.59901571273804	0.98389196	420.84
SA38_EXP_7	503	750.2927780151367	220.66944122314453	0.64013106	421.68
SA38_EXP_7	504	730.5139541625977	274.5881652832031	0.9935586	422.52
SA38_EXP_7	505	742.6565170288086	168.284010887146	0.0060887197	423.36
SA38_EXP_7	506	717.2724723815918	68.23430299758911	0.9674576	424.2
SA38_EXP_7	507	739.295768737793	146.8750762939453	0.0024874997	425.04
SA38_EXP_7	508	678.9530754089355	223.29400062561035	0.11238273	425.88
SA38_EXP_7	509	662.3391151428223	204.27692413330078	0.007397753	426.72
SA38_EXP_7	510	629.9722671508789	118.86651992797852	0.8275497	427.56
SA38_EXP_7	511	647.1981048583984	222.22804069519043	0.9946121	428.4
SA38_EXP_7	512	650.5092620849609	292.95873641967773	0.99937457	429.24
SA38_EXP_7	513	669.6355819702148	268.63237380981445	0.9921543	430.08
SA38_EXP_7	514	638.2428169250488	152.10405349731445	0.9949833	430.92
SA38_EXP_7	515	668.0356025695801	187.42632865905762	0.99946624	431.76
SA38_EXP_7	516	739.4100189208984	197.6828384399414	0.0006386912	432.6
SA38_EXP_7	517	774.151611328125	242.19380378723145	0.09574239	433.44
SA38_EXP_7	518	749.116039276123	294.5840263366699	0.42153642	434.28
SA38_EXP_7	519	742.7631378173828	318.3163261413574	0.93905455	435.12
SA38_EXP_7	520	719.986629486084	129.51956748962402	0.98902065	435.96
SA38_EXP_7	521	711.1472129821777	67.93838739395142	0.38897002	436.8
SA38_EXP_7	522	714.2345428466797	86.17270231246948	0.9965528	437.64
SA38_EXP_7	523	762.3191356658936	214.42906379699707	0.007343316	438.48
SA38_EXP_7	524	722.7283477783203	274.31224822998047	0.99940455	439.32
SA38_EXP_7	525	727.5848388671875	126.16647720336914	0.99412656	440.16
SA38_EXP_7	526	703.0355453491211	101.66370391845703	0.0012008013	441.0
SA38_EXP_7	527	742.0806884765625	219.70727920532227	0.031601675	441.84
SA38_EXP_7	528	679.5205116271973	232.93350219726562	0.024955805	442.68
SA38_EXP_7	529	655.1723003387451	192.59239196777344	0.46464065	443.52
SA38_EXP_7	530	630.0051689147949	118.98070335388184	0.16753553	444.36
SA38_EXP_7	531	649.9026775360107	200.71100234985352	0.9826247	445.2
SA38_EXP_7	532	666.834545135498	247.73197174072266	0.99968064	446.04
SA38_EXP_7	533	736.5113735198975	266.31677627563477	0.9881661	446.88
SA38_EXP_7	534	766.2490844726562	213.09275150299072	0.9594213	447.72
SA38_EXP_7	535	739.3434524536133	250.99322319030762	0.997689	448.56
SA38_EXP_7	536	728.9729118347168	299.3016815185547	0.99903524	449.4
SA38_EXP_7	537	723.2395172119141	125.48995971679688	0.99553156	450.24
SA38_EXP_7	538	721.7376232147217	95.19720554351807	0.0639906	451.08
SA38_EXP_7	539	746.6232299804688	217.72546291351318	0.9630987	451.92
SA38_EXP_7	540	720.0254440307617	261.9245910644531	0.99770737	452.76
SA38_EXP_7	541	235.35866737365723	258.7071990966797	1.8547466e-05	453.6
SA38_EXP_7	542	713.0505561828613	88.78915786743164	0.9966748	454.44
SA38_EXP_7	543	753.3662796020508	234.14917945861816	0.9752626	455.28
SA38_EXP_7	544	737.5836849212646	317.64933586120605	0.000117010015	456.12
SA38_EXP_7	545	705.7682991027832	318.35351943969727	0.0016544454	456.96
SA38_EXP_7	546	693.2271957397461	252.0077419281006	0.00031594496	457.8
SA38_EXP_7	547	666.953182220459	201.59540176391602	0.872981	458.64
SA38_EXP_7	548	634.7289085388184	126.65338039398193	0.0021111409	459.48
SA38_EXP_7	549	688.3817195892334	183.41096878051758	0.8932768	460.32
SA38_EXP_7	550	747.9458332061768	201.5361785888672	0.98279095	461.16
SA38_EXP_7	551	759.5535278320312	219.44375038146973	0.9581904	462.0
SA38_EXP_7	552	724.3805885314941	56.20318651199341	0.011285366	462.84
SA38_EXP_7	553	734.5556259155273	58.45581650733948	0.062447913	463.68
SA38_EXP_7	554	749.4242191314697	211.78675174713135	0.37485963	464.52
SA38_EXP_7	555	717.9474353790283	246.5236473083496	0.9996195	465.36
SA38_EXP_7	556	732.0718765258789	118.19247722625732	0.07206248	466.2
SA38_EXP_7	557	706.6819667816162	65.15416145324707	9.825434e-05	467.04
SA38_EXP_7	558	718.8304901123047	214.62799072265625	0.001913276	467.88
SA38_EXP_7	559	676.3373851776123	209.76765632629395	0.047199327	468.72
SA38_EXP_7	560	651.306962966919	162.22600936889648	0.9805218	469.56
SA38_EXP_7	561	639.688777923584	134.29753303527832	0.10151756	470.4
SA38_EXP_7	562	653.7618637084961	235.80439567565918	0.99753153	471.24
SA38_EXP_7	563	669.1909313201904	284.62268829345703	0.99942374	472.08
SA38_EXP_7	564	742.2077178955078	266.2749481201172	0.7476571	472.92
SA38_EXP_7	565	764.6154880523682	250.1663589477539	0.25968307	473.76
SA38_EXP_7	566	736.1082077026367	288.5691261291504	0.99938023	474.6
SA38_EXP_7	567	761.7728233337402	265.35412788391113	0.68958074	475.44
SA38_EXP_7	568	678.1999588012695	385.11457443237305	0.00023194392	476.28
SA38_EXP_7	569	714.6437644958496	45.88266849517822	0.57619065	477.12
SA38_EXP_7	570	756.7859649658203	124.28516864776611	0.0007216542	477.96
SA38_EXP_7	571	715.2421951293945	162.01889991760254	0.019100871	478.8
SA38_EXP_7	572	730.8769226074219	103.56691360473633	0.106062345	479.64
SA38_EXP_7	573	744.4955825805664	83.97300481796265	0.16259648	480.48
SA38_EXP_7	574	727.8457641601562	82.89955615997314	0.43704796	481.32
SA38_EXP_7	575	756.621265411377	189.80801582336426	0.0005169747	482.16
SA38_EXP_7	576	764.5396709442139	285.2632141113281	0.0015547291	483.0
SA38_EXP_7	577	724.2400169372559	101.38449668884277	0.6005675	483.84
SA38_EXP_7	578	238.07485103607178	256.95945739746094	1.416697e-05	484.68
SA38_EXP_7	579	737.9476547241211	198.64381313323975	0.097604	485.52
SA38_EXP_7	580	742.597484588623	226.5296173095703	0.97485006	486.36
SA38_EXP_7	581	719.9328899383545	127.91120052337646	4.499351e-05	487.2
SA38_EXP_7	582	738.1648063659668	185.68349361419678	0.00018360803	488.04
SA38_EXP_7	583	725.3532886505127	288.1153678894043	0.999537	488.88
SA38_EXP_7	584	741.337776184082	162.6254940032959	0.03259531	489.72
SA38_EXP_7	585	713.162088394165	163.1841516494751	0.9292149	490.56
SA38_EXP_7	586	748.054313659668	284.91997718811035	0.15431371	491.4
SA38_EXP_7	587	727.2944450378418	303.4501647949219	0.9998053	492.24
SA38_EXP_7	588	724.1703510284424	171.35878086090088	0.929519	493.08
SA38_EXP_7	589	719.97971534729	182.16838359832764	0.99952483	493.92
SA38_EXP_7	590	723.3460426330566	253.31119537353516	0.99894065	494.76
SA38_EXP_7	591	721.2139129638672	276.28726959228516	0.99978536	495.6
SA38_EXP_7	592	672.6371765136719	343.28161239624023	0.11538639	496.44
SA38_EXP_7	593	702.5344848632812	99.01538372039795	1.9211735e-05	497.28
SA38_EXP_7	594	677.6260375976562	384.4135093688965	0.00034799645	498.12
SA38_EXP_7	595	670.5384254455566	176.40569686889648	0.9678711	498.96
SA38_EXP_7	596	642.5942897796631	194.74007606506348	0.91516775	499.8
SA38_EXP_7	597	643.1381702423096	285.56739807128906	0.9993888	500.64
SA38_EXP_7	598	640.9518241882324	319.775390625	0.999564	501.48
SA38_EXP_7	599	689.4896507263184	310.35627365112305	0.91201496	502.32
SA38_EXP_7	600	749.8823165893555	229.00827884674072	0.98568255	503.16
SA38_EXP_7	601	734.2303276062012	82.34442472457886	0.0012361177	504.0
SA38_EXP_7	602	729.1938781738281	51.27452373504639	0.41596854	504.84
SA38_EXP_7	603	753.0061721801758	182.01112747192383	0.34032306	505.68
SA38_EXP_7	604	723.1676578521729	218.58964920043945	0.006193472	506.52
SA38_EXP_7	605	672.1948623657227	198.90533924102783	0.9577838	507.36
SA38_EXP_7	606	678.1400680541992	383.60941886901855	0.00012259926	508.2
SA38_EXP_7	607	643.5970306396484	140.52181720733643	0.94071394	509.04
SA38_EXP_7	608	643.634843826294	225.89747428894043	0.9996569	509.88
SA38_EXP_7	609	648.5918998718262	288.37703704833984	0.9996666	510.72
SA38_EXP_7	610	655.904483795166	275.26050567626953	0.9936271	511.56
SA38_EXP_7	611	631.4330101013184	143.65904331207275	0.9474261	512.4
SA38_EXP_7	612	694.5557594299316	187.22379684448242	0.9906086	513.24
SA38_EXP_7	613	762.1097564697266	200.75712203979492	0.03132332	514.08
SA38_EXP_7	614	768.272066116333	266.1726379394531	6.720373e-05	514.92
SA38_EXP_7	615	725.5623817443848	317.7571392059326	0.9983033	515.76
SA38_EXP_7	616	753.4833908081055	273.8583469390869	0.83044374	516.6
SA38_EXP_7	617	723.6671447753906	133.47919464111328	0.9876395	517.44
SA38_EXP_7	618	753.0031204223633	158.84684085845947	0.009288294	518.28
SA38_EXP_7	619	757.611083984375	249.96110916137695	0.009830882	519.12
SA38_EXP_7	620	143.8478946685791	252.2050380706787	8.047185e-05	519.96
SA38_EXP_7	621	663.4339332580566	191.01659774780273	0.95570534	520.8
SA38_EXP_7	622	640.7308578491211	132.3462438583374	0.95049155	521.64
SA38_EXP_7	623	682.2562217712402	158.13554763793945	0.97226024	522.48
SA38_EXP_7	624	716.4772033691406	233.66329193115234	0.98414683	523.32
SA38_EXP_7	625	678.7913799285889	385.2326774597168	0.00010102159	524.16
SA38_EXP_7	626	766.1909580230713	222.33736038208008	0.75304127	525.0
SA38_EXP_7	627	722.416353225708	81.97808504104614	0.9028823	525.84
SA38_EXP_7	628	741.6354179382324	105.40655136108398	0.051320247	526.68
SA38_EXP_7	629	741.3949012756348	205.52172660827637	0.44173887	527.52
SA38_EXP_7	630	713.5441303253174	234.56555843353271	0.99926406	528.36
SA38_EXP_7	631	715.626335144043	279.9309253692627	0.99682486	529.2
SA38_EXP_7	632	713.7465476989746	336.0187339782715	0.9995946	530.04
SA38_EXP_7	633	735.1677894592285	338.19562911987305	0.000349172	530.88
SA38_EXP_7	634	695.0883865356445	276.8975830078125	0.0024888169	531.72
SA38_EXP_7	635	660.8761787414551	205.2040958404541	0.059534915	532.56
SA38_EXP_7	636	666.9790267944336	130.57020664215088	0.6419032	533.4
SA38_EXP_7	637	675.958251953125	206.15235328674316	0.9396666	534.24
SA38_EXP_7	638	726.2361526489258	283.2169532775879	0.04328156	535.08
SA38_EXP_7	639	769.2103862762451	262.4312496185303	0.87604165	535.92
SA38_EXP_7	640	751.7526626586914	305.09960174560547	0.013402864	536.76
SA38_EXP_7	641	730.906867980957	293.19705963134766	0.99397486	537.6
SA38_EXP_7	642	714.0824317932129	130.48361778259277	0.9967601	538.44
SA38_EXP_7	643	706.9792747497559	103.56403827667236	0.7076333	539.28
SA38_EXP_7	644	712.3249053955078	110.79096794128418	0.012370716	540.12
SA38_EXP_7	645	735.0165367126465	240.79479217529297	0.013797337	540.96
SA38_EXP_7	646	722.4225997924805	284.417724609375	0.003214878	541.8
SA38_EXP_7	647	714.1551971435547	325.5453872680664	0.99959856	542.64
SA38_EXP_7	648	532.7828407287598	222.67417430877686	1.8136909e-05	543.48
SA38_EXP_7	649	679.7655582427979	264.8646068572998	0.0013227288	544.32
SA38_EXP_7	650	659.0168952941895	180.14948844909668	0.5618096	545.16
SA38_EXP_7	651	671.9477653503418	131.54279708862305	0.13443893	546.0
SA38_EXP_7	652	668.1275844573975	199.4657278060913	0.9992306	546.84
SA38_EXP_7	653	714.7454261779785	284.3949508666992	0.94283295	547.68
SA38_EXP_7	654	759.2666625976562	311.0917568206787	0.0038322778	548.52
SA38_EXP_7	655	755.1355361938477	305.5762481689453	0.9949185	549.36
SA38_EXP_7	656	729.691743850708	173.60126495361328	0.9859514	550.2
SA38_EXP_7	657	720.6363677978516	77.26088047027588	0.98848665	551.04
SA38_EXP_7	658	781.2593936920166	123.28684329986572	0.0024977685	551.88
SA38_EXP_7	659	728.5301685333252	185.91125965118408	0.0141298985	552.72
SA38_EXP_7	660	678.3265113830566	174.03724193572998	0.16238815	553.56
SA38_EXP_7	661	666.7824745178223	173.92846584320068	0.67464405	554.4
SA38_EXP_7	662	665.1919841766357	196.54083251953125	0.80915964	555.24
SA38_EXP_7	663	667.9427146911621	261.5920829772949	0.93288106	556.08
SA38_EXP_7	664	638.3771896362305	178.5104513168335	0.99850756	556.92
SA38_EXP_7	665	670.3717708587646	165.40135860443115	0.9835914	557.76
SA38_EXP_7	666	686.890983581543	220.15557289123535	0.9992035	558.6
SA38_EXP_7	667	757.3397636413574	220.4736042022705	0.18310311	559.44
SA38_EXP_7	668	678.3434867858887	383.69699478149414	0.00041462862	560.28
SA38_EXP_7	669	729.6331405639648	315.3877830505371	0.9982894	561.12
SA38_EXP_7	670	734.760046005249	146.24443531036377	0.98793435	561.96
SA38_EXP_7	671	716.5678024291992	95.22019386291504	0.44535118	562.8
SA38_EXP_7	672	743.3578968048096	201.65232181549072	0.10949502	563.64
SA38_EXP_7	673	722.8662490844727	225.13154983520508	0.009125694	564.48
SA38_EXP_7	674	670.665168762207	192.25576400756836	0.06507728	565.32
SA38_EXP_7	675	654.4593811035156	163.74359607696533	0.9469097	566.16
SA38_EXP_7	676	641.1973476409912	143.00416946411133	0.0363215	567.0
SA38_EXP_7	677	674.4632720947266	240.29385566711426	0.8306891	567.84
SA38_EXP_7	678	693.8148498535156	260.35168647766113	0.9958287	568.68
SA38_EXP_7	679	747.4138259887695	230.82215309143066	0.499758	569.52
SA38_EXP_7	680	744.4278717041016	185.6367588043213	0.7592559	570.36
SA38_EXP_7	681	731.6422462463379	222.45966911315918	0.99980694	571.2
SA38_EXP_7	682	728.7014961242676	232.8453254699707	0.9987741	572.04
SA38_EXP_7	683	719.1706657409668	90.47224760055542	0.9946845	572.88
SA38_EXP_7	684	695.5622673034668	75.73220014572144	0.9808084	573.72
SA38_EXP_7	685	677.8874397277832	386.7272758483887	0.0001052044	574.56
SA38_EXP_7	686	724.687385559082	252.09754943847656	0.99561846	575.4
SA38_EXP_7	687	729.2547225952148	305.88698387145996	0.00066417124	576.24
SA38_EXP_7	688	676.9087791442871	242.8278350830078	0.57538784	577.08
SA38_EXP_7	689	638.611888885498	131.6726016998291	0.109968014	577.92
SA38_EXP_7	690	675.8795261383057	152.51409530639648	0.99460137	578.76
SA38_EXP_7	691	728.2115936279297	223.60204696655273	0.5082816	579.6
SA38_EXP_7	692	732.4576377868652	218.26573848724365	0.24903153	580.44
SA38_EXP_7	693	752.0812034606934	247.54995346069336	0.06780645	581.28
SA38_EXP_7	694	719.2998886108398	86.52421474456787	0.9951233	582.12
SA38_EXP_7	695	751.5826225280762	150.9340524673462	0.0034180293	582.96
SA38_EXP_7	696	708.0804824829102	206.5056324005127	0.014033753	583.8
SA38_EXP_7	697	669.1629409790039	173.26658248901367	0.90412575	584.64
SA38_EXP_7	698	638.0106449127197	127.31786727905273	0.9760609	585.48
SA38_EXP_7	699	645.0854301452637	190.90664863586426	0.99773693	586.32
SA38_EXP_7	700	649.1180419921875	247.02856063842773	0.99802196	587.16
SA38_EXP_7	701	651.2623310089111	303.3553218841553	0.9972709	588.0
SA38_EXP_7	702	667.980146408081	317.9849052429199	0.99910563	588.84
SA38_EXP_7	703	651.4745712280273	193.87235641479492	0.9993043	589.68
SA38_EXP_7	704	678.2292366027832	232.47013092041016	0.3615706	590.52
SA38_EXP_7	705	654.1991233825684	173.49682331085205	0.31553712	591.36
SA38_EXP_7	706	648.0384826660156	148.4040927886963	0.97993004	592.2
SA38_EXP_7	707	711.719799041748	197.02780723571777	0.43694955	593.04
SA38_EXP_7	708	747.5595951080322	219.99987602233887	0.001536806	593.88
SA38_EXP_7	709	746.9614028930664	230.14469146728516	0.9624983	594.72
SA38_EXP_7	710	730.4812431335449	254.27321434020996	0.940423	595.56
SA38_EXP_7	711	706.8225383758545	281.0093879699707	0.9995104	596.4
SA38_EXP_7	712	674.3465423583984	328.7460422515869	0.3541455	597.24
SA38_EXP_7	713	695.5370426177979	250.3340721130371	0.9994236	598.08
SA38_EXP_7	714	702.5504112243652	200.54786682128906	0.9962851	598.92
SA38_EXP_7	715	716.285514831543	269.410457611084	0.002476736	599.76
SA38_EXP_7	716	691.4506912231445	211.73154830932617	0.9916564	600.6
SA38_EXP_7	717	675.2814292907715	167.23013877868652	0.4186893	601.44
SA38_EXP_7	718	676.9713401794434	206.73254013061523	0.00048034487	602.28
SA38_EXP_7	719	643.0229187011719	145.48484802246094	0.5803362	603.12
SA38_EXP_7	720	676.7789840698242	155.84411144256592	0.9373543	603.96
SA38_EXP_7	721	708.7137222290039	205.8812141418457	0.99486923	604.8
SA38_EXP_7	722	746.9660758972168	212.98273086547852	0.9365641	605.64
SA38_EXP_7	723	749.9786376953125	211.33074760437012	0.96855944	606.48
SA38_EXP_7	724	728.5233497619629	239.1903591156006	0.9997906	607.32
SA38_EXP_7	725	715.2918338775635	283.92528533935547	0.9995716	608.16
SA38_EXP_7	726	726.8978118896484	215.4413652420044	0.63845503	609.0
SA38_EXP_7	727	229.9846887588501	258.65166664123535	1.3656066e-05	609.84
SA38_EXP_7	728	662.8091812133789	177.4960470199585	0.8455743	610.68
SA38_EXP_7	729	630.3885459899902	137.49290943145752	0.935954	611.52
SA38_EXP_7	730	645.872688293457	200.75274467468262	0.9683235	612.36
SA38_EXP_7	731	635.6703758239746	278.8189888000488	0.9984749	613.2
SA38_EXP_7	732	637.3880386352539	320.35460472106934	0.9989801	614.04
SA38_EXP_7	733	662.0237350463867	328.9768981933594	0.99690276	614.88
SA38_EXP_7	734	660.9898567199707	357.79269218444824	0.99186665	615.72
SA38_EXP_7	735	656.4615249633789	298.01356315612793	0.992859	616.56
SA38_EXP_7	736	646.5917587280273	227.03096866607666	0.9882244	617.4
SA38_EXP_7	737	645.2799797058105	309.87765312194824	0.9981547	618.24
SA38_EXP_7	738	652.8120994567871	240.39030075073242	0.95363873	619.08
SA38_EXP_7	739	641.5412425994873	180.1498317718506	0.97952783	619.92
SA38_EXP_7	740	635.908031463623	264.7488212585449	0.99945945	620.76
SA38_EXP_7	741	650.8749008178711	263.66835594177246	0.9968117	621.6
SA38_EXP_7	742	632.6687812805176	144.35747623443604	0.9126696	622.44
SA38_EXP_7	743	639.6512508392334	250.96850395202637	0.99812037	623.28
SA38_EXP_7	744	651.4591693878174	294.9924659729004	0.99490464	624.12
SA38_EXP_7	745	657.3698997497559	289.94842529296875	0.9920547	624.96
SA38_EXP_7	746	636.3761901855469	177.59977340698242	0.99458224	625.8
SA38_EXP_7	747	649.5800018310547	226.7299461364746	0.9986254	626.64
SA38_EXP_7	748	661.742115020752	295.10066986083984	0.056667894	627.48
SA38_EXP_7	749	638.1757736206055	142.36973762512207	0.76823	628.32
SA38_EXP_7	750	668.7294006347656	172.84223556518555	0.992777	629.16
SA38_EXP_7	751	725.8042335510254	239.10966396331787	0.44760022	630.0
SA38_EXP_7	752	757.6330184936523	247.56282806396484	0.036149547	630.84
SA38_EXP_7	753	751.5109062194824	274.6299362182617	0.053600874	631.68
SA38_EXP_7	754	727.4050712585449	318.9319610595703	0.9996754	632.52
SA38_EXP_7	755	723.4560966491699	346.6447448730469	0.99929166	633.36
SA38_EXP_7	756	717.8079605102539	155.004301071167	0.9956287	634.2
SA38_EXP_7	757	680.6810855865479	392.31754302978516	3.083476e-05	635.04
SA38_EXP_7	758	758.8600158691406	286.8926239013672	0.0007017606	635.88
SA38_EXP_7	759	710.6284141540527	269.5583152770996	0.0011140631	636.72
SA38_EXP_7	760	678.0479907989502	204.84302043914795	0.65348303	637.56
SA38_EXP_7	761	642.1924591064453	162.42648124694824	0.0013520631	638.4
SA38_EXP_7	762	637.5605583190918	171.747407913208	0.99254006	639.24
SA38_EXP_7	763	640.8375263214111	261.5042209625244	0.9996892	640.08
SA38_EXP_7	764	641.2421226501465	308.21022033691406	0.99964476	640.92
SA38_EXP_7	765	646.8090534210205	191.6267967224121	0.3714178	641.76
SA38_EXP_7	766	647.8549957275391	173.99110794067383	0.9905178	642.6
SA38_EXP_7	767	648.0175971984863	261.39965057373047	0.99953866	643.44
SA38_EXP_7	768	645.5345630645752	218.8221788406372	0.9975199	644.28
SA38_EXP_7	769	643.6873912811279	143.56206893920898	0.9800091	645.12
SA38_EXP_7	770	643.4691429138184	243.79697799682617	0.9978992	645.96
SA38_EXP_7	771	648.5137462615967	294.79451179504395	0.99865675	646.8
SA38_EXP_7	772	646.7214107513428	194.1086769104004	0.9971523	647.64
SA38_EXP_7	773	642.0891761779785	189.9928379058838	0.6026973	648.48
SA38_EXP_7	774	648.7117767333984	287.2444725036621	0.998278	649.32
SA38_EXP_7	775	658.2436561584473	230.93974113464355	0.9785861	650.16
SA38_EXP_7	776	629.3816566467285	107.95265436172485	0.14644311	651.0
SA38_EXP_7	777	662.8121376037598	238.880352973938	0.9601204	651.84
SA38_EXP_7	778	656.0566902160645	251.14331245422363	0.992289	652.68
SA38_EXP_7	779	652.838945388794	283.2107162475586	0.9060002	653.52
SA38_EXP_7	780	653.5404205322266	238.11102390289307	0.98023176	654.36
SA38_EXP_7	781	636.2848281860352	150.31352519989014	0.997943	655.2
SA38_EXP_7	782	644.6892738342285	272.0400810241699	0.99958056	656.04
SA38_EXP_7	783	651.5831470489502	294.8736763000488	0.96395683	656.88
SA38_EXP_7	784	647.5766181945801	165.91049194335938	0.9866904	657.72
SA38_EXP_7	785	675.96435546875	170.43847560882568	0.9504399	658.56
SA38_EXP_7	786	718.6938285827637	230.91118812561035	0.07983029	659.4
SA38_EXP_7	787	756.6861152648926	229.5252513885498	0.6671209	660.24
SA38_EXP_7	788	680.5171966552734	392.30152130126953	4.8671445e-05	661.08
SA38_EXP_7	789	749.6669769287109	318.44661712646484	0.95240545	661.92
SA38_EXP_7	790	717.4356460571289	327.2260093688965	0.9966304	662.76
SA38_EXP_7	791	733.329963684082	213.14127445220947	0.00060416583	663.6
SA38_EXP_7	792	693.4779167175293	208.6311435699463	0.0004268835	664.44
SA38_EXP_7	793	655.9128761291504	171.56214237213135	0.9745107	665.28
SA38_EXP_7	794	654.2662620544434	133.84878158569336	0.99415886	666.12
SA38_EXP_7	795	678.0340671539307	217.43216514587402	0.9937318	666.96
SA38_EXP_7	796	713.5362148284912	276.64878845214844	0.99224734	667.8
SA38_EXP_7	797	751.5643119812012	321.20527267456055	0.6074037	668.64
SA38_EXP_7	798	755.4198265075684	371.14723205566406	0.0031808729	669.48
SA38_EXP_7	799	741.5367603302002	405.9690284729004	4.4034394e-05	670.32
SA38_EXP_7	800	740.5202388763428	413.2603168487549	0.0018314804	671.16
SA38_EXP_7	801	728.584098815918	410.38198471069336	0.7408222	672.0
SA38_EXP_7	802	704.2284965515137	393.3625888824463	0.9991571	672.84
SA38_EXP_7	803	709.2585563659668	375.24587631225586	0.004376783	673.68
SA38_EXP_7	804	702.0325660705566	349.12593841552734	0.99836415	674.52
SA38_EXP_7	805	724.0047454833984	252.80181884765625	0.99272764	675.36
SA38_EXP_7	806	784.340763092041	245.26891708374023	0.0007483481	676.2
SA38_EXP_7	807	729.9519062042236	272.103967666626	0.99986506	677.04
SA38_EXP_7	808	734.452486038208	169.8753833770752	0.7572916	677.88
SA38_EXP_7	809	712.0301246643066	81.30726099014282	0.8933317	678.72
SA38_EXP_7	810	678.0296802520752	384.7806930541992	0.0003403229	679.56
SA38_EXP_7	811	736.16623878479	244.16908264160156	0.18874131	680.4
SA38_EXP_7	812	677.1342277526855	385.8629608154297	0.92682254	681.24
SA38_EXP_7	813	740.4704570770264	336.45652770996094	0.0006487185	682.08
SA38_EXP_7	814	738.7293338775635	322.7589225769043	0.74747175	682.92
SA38_EXP_7	815	685.8805656433105	198.45674514770508	0.9998646	683.76
SA38_EXP_7	816	674.146032333374	243.20863723754883	0.24774732	684.6
SA38_EXP_7	817	701.3006687164307	319.94290351867676	0.9969627	685.44
SA38_EXP_7	818	707.1684837341309	249.45427894592285	0.22602142	686.28
SA38_EXP_7	819	656.118106842041	172.41568565368652	0.99211967	687.12
SA38_EXP_7	820	666.3655281066895	119.89793300628662	0.491526	687.96
SA38_EXP_7	821	661.6381645202637	185.26695728302002	0.9967295	688.8
SA38_EXP_7	822	690.876293182373	244.29668426513672	0.99646616	689.64
SA38_EXP_7	823	758.9029312133789	258.71832847595215	0.7088922	690.48
SA38_EXP_7	824	749.56955909729	172.4644374847412	0.45684212	691.32
SA38_EXP_7	825	143.89023780822754	250.0320053100586	0.00027381876	692.16
SA38_EXP_7	826	706.1941623687744	177.74356842041016	0.00024212293	693.0
SA38_EXP_7	827	676.9745826721191	184.33430671691895	0.26462635	693.84
SA38_EXP_7	828	641.9938087463379	157.6183032989502	0.9776447	694.68
SA38_EXP_7	829	638.4758949279785	138.8664150238037	0.9957456	695.52
SA38_EXP_7	830	642.5454139709473	261.53966903686523	0.9994879	696.36
SA38_EXP_7	831	645.1779365539551	299.31607246398926	0.9996581	697.2
SA38_EXP_7	832	650.2822399139404	176.56622886657715	0.9373824	698.04
SA38_EXP_7	833	636.9218826293945	170.25275230407715	0.9962798	698.88
SA38_EXP_7	834	643.22509765625	258.8734245300293	0.9998012	699.72
SA38_EXP_7	835	658.5917472839355	317.4312973022461	0.98785895	700.56
SA38_EXP_7	836	736.3150596618652	289.1576957702637	0.95485127	701.4
SA38_EXP_7	837	773.3329772949219	285.7352828979492	0.0067855087	702.24
SA38_EXP_7	838	759.8656177520752	311.84678077697754	0.0022289443	703.08
SA38_EXP_7	839	722.317361831665	129.41277980804443	0.9961312	703.92
SA38_EXP_7	840	725.2588272094727	112.1942925453186	0.055561263	704.76
SA38_EXP_7	841	746.4394569396973	210.11077880859375	0.0050140987	705.6
SA38_EXP_7	842	726.194429397583	282.68136978149414	0.16832644	706.44
SA38_EXP_7	843	713.1468772888184	255.98699569702148	0.00033838872	707.28
SA38_EXP_7	844	666.3626194000244	180.59460639953613	0.26610506	708.12
SA38_EXP_7	845	644.9131965637207	138.18303108215332	0.9695923	708.96
SA38_EXP_7	846	655.7145118713379	169.20750617980957	0.9850188	709.8
SA38_EXP_7	847	705.5150032043457	202.36998081207275	0.19467993	710.64
SA38_EXP_7	848	752.3660659790039	214.81613159179688	0.95395595	711.48
SA38_EXP_7	849	721.9893455505371	101.37677192687988	0.950412	712.32
SA38_EXP_7	850	718.4179306030273	97.98917770385742	0.000234944	713.16
SA38_EXP_7	851	747.2753524780273	212.94682502746582	0.40850988	714.0
SA38_EXP_7	852	739.7072792053223	279.84166145324707	0.3136026	714.84
SA38_EXP_7	853	716.0137176513672	332.02717781066895	0.99839777	715.68
SA38_EXP_7	854	708.8677406311035	378.1447219848633	0.9995602	716.52
SA38_EXP_7	855	692.054557800293	263.54676246643066	0.9985916	717.36
SA38_EXP_7	856	718.8499927520752	280.67007064819336	0.0005949742	718.2
SA38_EXP_7	857	696.6401100158691	324.6829032897949	0.9984006	719.04
SA38_EXP_7	858	745.9632873535156	258.87989044189453	0.33420348	719.88
SA38_EXP_7	859	748.1860637664795	147.940092086792	0.44794697	720.72
SA38_EXP_7	860	716.5180206298828	44.82858180999756	0.012804815	721.56
SA38_EXP_7	861	756.8752765655518	142.59966373443604	8.7664856e-05	722.4
SA38_EXP_7	862	680.1370620727539	175.57002067565918	0.00041546088	723.24
SA38_EXP_7	863	640.6900405883789	146.6246509552002	0.28134865	724.08
SA38_EXP_7	864	640.122127532959	151.55107498168945	0.996258	724.92
SA38_EXP_7	865	633.210039138794	277.85316467285156	0.9998215	725.76
SA38_EXP_7	866	640.1947975158691	206.46437644958496	0.9987668	726.6
SA38_EXP_7	867	651.1741638183594	204.25738334655762	0.9987436	727.44
SA38_EXP_7	868	650.0684261322021	285.7327079772949	0.99672467	728.28
SA38_EXP_7	869	681.6875457763672	312.5416374206543	0.9939814	729.12
SA38_EXP_7	870	757.4639320373535	242.5225067138672	0.9242859	729.96
SA38_EXP_7	871	733.3407402038574	116.98950290679932	0.7018068	730.8
SA38_EXP_7	872	635.0839138031006	101.05741024017334	0.0010317679	731.64
SA38_EXP_7	873	678.1862258911133	385.1517963409424	0.00015735281	732.48
SA38_EXP_7	874	673.7116813659668	179.84840869903564	0.88176686	733.32
SA38_EXP_7	875	638.2078170776367	101.67893886566162	0.00016145862	734.16
SA38_EXP_7	876	670.593786239624	160.2033805847168	0.9907685	735.0
SA38_EXP_7	877	715.4567241668701	213.10930252075195	0.0047350833	735.84
SA38_EXP_7	878	765.0722503662109	228.48994731903076	0.005308115	736.68
SA38_EXP_7	879	756.6018104553223	285.5643653869629	0.007712529	737.52
SA38_EXP_7	880	744.5374965667725	247.15948104858398	0.72804797	738.36
SA38_EXP_7	881	710.877799987793	93.373703956604	0.99720025	739.2
SA38_EXP_7	882	785.9587669372559	153.6000680923462	0.0007716818	740.04
SA38_EXP_7	883	745.911693572998	265.6867218017578	0.61965644	740.88
SA38_EXP_7	884	739.3608093261719	342.6298427581787	0.00036803295	741.72
SA38_EXP_7	885	727.0086765289307	295.8734893798828	0.0005229653	742.56
SA38_EXP_7	886	672.4728584289551	202.07064628601074	0.89762306	743.4
SA38_EXP_7	887	645.8778381347656	135.8124017715454	0.009565568	744.24
SA38_EXP_7	888	663.0910396575928	174.96570110321045	0.36206228	745.08
SA38_EXP_7	889	687.4439239501953	236.7105531692505	0.99803096	745.92
SA38_EXP_7	890	761.8638515472412	256.0495948791504	0.048718277	746.76
SA38_EXP_7	891	786.3547325134277	295.2311038970947	4.7170226e-05	747.6
SA38_EXP_7	892	747.6081371307373	257.48608589172363	0.99399287	748.44
SA38_EXP_7	893	704.0683746337891	78.4062910079956	0.94464	749.28
SA38_EXP_7	894	726.4898300170898	122.18067169189453	0.03886796	750.12
SA38_EXP_7	895	677.9560089111328	385.7017707824707	0.00017765227	750.96
SA38_EXP_7	896	663.8781070709229	167.31050491333008	0.0008178187	751.8
SA38_EXP_7	897	667.1276092529297	120.51166534423828	0.85365504	752.64
SA38_EXP_7	898	643.2234764099121	226.90825939178467	0.9990502	753.48
SA38_EXP_7	899	652.1808624267578	280.97768783569336	0.9995227	754.32
SA38_EXP_7	900	655.3466796875	215.0462293624878	0.99853563	755.16
SA38_EXP_7	901	680.0272941589355	221.47383213043213	0.02789535	756.0
SA38_EXP_7	902	665.1201248168945	222.55502700805664	0.8306231	756.84
SA38_EXP_7	903	668.6502456665039	124.1064977645874	0.26359847	757.68
SA38_EXP_7	904	672.4095344543457	183.64912033081055	0.9925842	758.52
SA38_EXP_7	905	719.0431594848633	267.8287124633789	0.41974273	759.36
SA38_EXP_7	906	752.8254508972168	269.1599464416504	0.0012105232	760.2
SA38_EXP_7	907	761.1580848693848	291.9996643066406	0.005743917	761.04
SA38_EXP_7	908	715.2132511138916	125.53112983703613	0.9827983	761.88
SA38_EXP_7	909	725.6855010986328	121.29987716674805	0.015625097	762.72
SA38_EXP_7	910	742.7004814147949	226.8394947052002	0.17683521	763.56
SA38_EXP_7	911	709.5885276794434	285.95704078674316	0.99985385	764.4
SA38_EXP_7	912	715.5797004699707	247.15450286865234	0.0075813844	765.24
SA38_EXP_7	913	735.092830657959	215.37307262420654	0.13675055	766.08
SA38_EXP_7	914	692.7041053771973	207.28068351745605	0.0035246622	766.92
SA38_EXP_7	915	663.2479667663574	174.75814819335938	0.9489643	767.76
SA38_EXP_7	916	674.2981910705566	149.25317287445068	0.1824998	768.6
SA38_EXP_7	917	665.6872749328613	198.59041213989258	0.99905926	769.44
SA38_EXP_7	918	678.1121253967285	385.7069206237793	0.0011353986	770.28
SA38_EXP_7	919	772.3503112792969	258.00198554992676	0.0027332953	771.12
SA38_EXP_7	920	757.1219444274902	311.6227626800537	4.9540136e-05	771.96
SA38_EXP_7	921	740.996265411377	328.12047958374023	0.99948835	772.8
SA38_EXP_7	922	736.4182949066162	177.71693229675293	0.9930663	773.64
SA38_EXP_7	923	717.8215980529785	79.70248460769653	0.7005712	774.48
SA38_EXP_7	924	721.8408584594727	105.22884607315063	0.44034934	775.32
SA38_EXP_7	925	736.6447448730469	233.8026237487793	0.07834952	776.16
SA38_EXP_7	926	723.9788055419922	298.79642486572266	0.9307363	777.0
SA38_EXP_7	927	716.108512878418	263.1722831726074	0.011049356	777.84
SA38_EXP_7	928	668.537187576294	208.22349071502686	0.9192411	778.68
SA38_EXP_7	929	671.5194225311279	125.68399429321289	0.9630777	779.52
SA38_EXP_7	930	714.8921966552734	211.37473583221436	0.14318442	780.36
SA38_EXP_7	931	751.8280029296875	257.0446586608887	0.9454389	781.2
SA38_EXP_7	932	762.6433372497559	310.6688117980957	0.0036902118	782.04
SA38_EXP_7	933	722.0956802368164	144.09024238586426	0.005290952	782.88
SA38_EXP_7	934	709.7508907318115	84.77713823318481	0.9325154	783.72
SA38_EXP_7	935	739.4315719604492	217.7506399154663	0.021285051	784.56
SA38_EXP_7	936	734.9429130554199	275.37649154663086	0.8041799	785.4
SA38_EXP_7	937	721.3921546936035	275.46735763549805	0.07236404	786.24
SA38_EXP_7	938	672.9020118713379	210.99876880645752	0.9723283	787.08
SA38_EXP_7	939	633.2764625549316	124.96828079223633	0.64298266	787.92
SA38_EXP_7	940	638.6871337890625	197.3364543914795	0.99933547	788.76
SA38_EXP_7	941	643.5737609863281	287.9051971435547	0.9995479	789.6
SA38_EXP_7	942	658.7316513061523	262.6132106781006	0.99666804	790.44
SA38_EXP_7	943	636.9626998901367	151.19439125061035	0.9963594	791.28
SA38_EXP_7	944	639.2678260803223	257.31428146362305	0.9996525	792.12
SA38_EXP_7	945	657.2351455688477	235.39845943450928	0.9947988	792.96
SA38_EXP_7	946	638.6468887329102	142.8472137451172	0.93870103	793.8
SA38_EXP_7	947	644.2638874053955	267.35029220581055	0.99963665	794.64
SA38_EXP_7	948	655.7595252990723	287.6422691345215	0.99137187	795.48
SA38_EXP_7	949	625.1144409179688	134.24503326416016	0.14255144	796.32
SA38_EXP_7	950	636.3639831542969	241.16171836853027	0.9987465	797.16
SA38_EXP_7	951	652.9570579528809	186.3318157196045	0.3921012	798.0
SA38_EXP_7	952	662.3353958129883	158.69234561920166	0.99141735	798.84
SA38_EXP_7	953	703.183650970459	224.5597743988037	0.99424183	799.68
SA38_EXP_7	954	762.5151634216309	248.79764556884766	0.8108151	800.52
SA38_EXP_7	955	755.9401512145996	278.65304946899414	0.11635392	801.36
SA38_EXP_7	956	723.4971523284912	299.70605850219727	0.99825066	802.2
SA38_EXP_7	957	713.710880279541	178.84949684143066	0.0011438847	803.04
SA38_EXP_7	958	706.8686485290527	216.19787693023682	0.99925977	803.88
SA38_EXP_7	959	711.1723899841309	301.1538505554199	0.99879175	804.72
SA38_EXP_7	960	719.4508075714111	268.4564208984375	0.28341857	805.56
SA38_EXP_7	961	694.1514492034912	201.12858295440674	0.9998516	806.4
SA38_EXP_7	962	710.8880043029785	266.1581039428711	0.9993418	807.24
SA38_EXP_7	963	757.8185558319092	153.30147743225098	0.021513857	808.08
SA38_EXP_7	964	713.5562896728516	137.69305229187012	0.97907424	808.92
SA38_EXP_7	965	745.8433151245117	285.0925827026367	0.029276067	809.76
SA38_EXP_7	966	678.1401634216309	384.12394523620605	0.0043010623	810.6
SA38_EXP_7	967	715.3824806213379	278.93571853637695	0.0011304951	811.44
SA38_EXP_7	968	677.1684646606445	218.96358489990234	0.16072157	812.28
SA38_EXP_7	969	234.81369018554688	256.94664001464844	1.4744661e-05	813.12
SA38_EXP_7	970	676.1263847351074	160.56665897369385	0.00082606234	813.96
SA38_EXP_7	971	687.9871368408203	239.1218090057373	0.9993181	814.8
SA38_EXP_7	972	741.6189193725586	256.4832401275635	0.007810798	815.64
SA38_EXP_7	973	630.6215286254883	100.82638263702393	0.00012968077	816.48
SA38_EXP_7	974	742.7754402160645	317.1379852294922	0.9940911	817.32
SA38_EXP_7	975	730.6049823760986	156.49558067321777	0.9863424	818.16
SA38_EXP_7	976	678.0995845794678	384.589204788208	0.0009629756	819.0
SA38_EXP_7	977	677.8731346130371	384.67838287353516	0.00025213792	819.84
SA38_EXP_7	978	144.62127685546875	250.1451873779297	0.00055702624	820.68
SA38_EXP_7	979	636.7525577545166	168.78803730010986	0.9970137	821.52
SA38_EXP_7	980	642.7317142486572	263.1089973449707	0.99971205	822.36
SA38_EXP_7	981	653.4259796142578	260.5961608886719	0.9963716	823.2
SA38_EXP_7	982	632.1161270141602	134.1510772705078	0.9305976	824.04
SA38_EXP_7	983	657.062292098999	211.21062755584717	0.9930214	824.88
SA38_EXP_7	984	650.7831573486328	279.6272563934326	0.9981621	825.72
SA38_EXP_7	985	650.1417636871338	181.60225868225098	0.034976896	826.56
SA38_EXP_7	986	638.5394096374512	169.70097541809082	0.9971794	827.4
SA38_EXP_7	987	631.7812919616699	236.42327785491943	0.9995308	828.24
SA38_EXP_7	988	631.3153266906738	135.51538467407227	0.97393304	829.08
SA38_EXP_7	989	643.5343742370605	221.97890281677246	0.9998029	829.92
SA38_EXP_7	990	642.0716285705566	267.10933685302734	0.99446785	830.76
SA38_EXP_7	991	631.8907737731934	134.27624702453613	0.07035366	831.6
SA38_EXP_7	992	666.5499210357666	190.50682067871094	0.99927074	832.44
SA38_EXP_7	993	716.7847156524658	275.8926773071289	0.94485736	833.28
SA38_EXP_7	994	746.0921287536621	305.0431823730469	0.8772503	834.12
SA38_EXP_7	995	763.4294509887695	311.6512870788574	1.8324989e-05	834.96
SA38_EXP_7	996	745.2814102172852	269.47171211242676	0.9920312	835.8
SA38_EXP_7	997	716.2120819091797	105.13117790222168	9.326797e-05	836.64
SA38_EXP_7	998	704.2778015136719	163.83038520812988	0.0002338913	837.48
SA38_EXP_7	999	667.9530143737793	185.73534965515137	0.16420032	838.32
SA38_EXP_7	1000	675.2771854400635	93.44424247741699	0.0012318551	839.16
SA38_EXP_7	1001	669.3717956542969	170.6385898590088	0.6561388	840.0
SA38_EXP_7	1002	717.7566528320312	257.81930923461914	0.96155316	840.84
SA38_EXP_7	1003	740.9218788146973	307.38810539245605	0.94027406	841.68
SA38_EXP_7	1004	748.8842964172363	356.34315490722656	0.00017328156	842.52
SA38_EXP_7	1005	732.431697845459	360.0278377532959	0.43539014	843.36
SA38_EXP_7	1006	740.0368690490723	224.85933780670166	0.030615896	844.2
SA38_EXP_7	1007	708.6001396179199	163.35582733154297	0.37078872	845.04
SA38_EXP_7	1008	736.9415283203125	267.7079772949219	0.3367964	845.88
SA38_EXP_7	1009	716.0635948181152	303.8096237182617	0.9635649	846.72
SA38_EXP_7	1010	724.9547004699707	158.11200141906738	0.6302637	847.56
SA38_EXP_7	1011	729.1977405548096	181.63064002990723	0.19330989	848.4
SA38_EXP_7	1012	735.2646350860596	284.1967964172363	0.25860566	849.24
SA38_EXP_7	1013	748.1685638427734	188.41013431549072	0.0038590643	850.08
SA38_EXP_7	1014	705.4879188537598	174.38092231750488	0.99985266	850.92
SA38_EXP_7	1015	739.0301704406738	291.14736557006836	0.05547003	851.76
SA38_EXP_7	1016	743.3731079101562	269.7817325592041	0.99162525	852.6
SA38_EXP_7	1017	717.5008296966553	109.31679725646973	0.9974023	853.44
SA38_EXP_7	1018	745.9609031677246	183.6929225921631	0.0014152519	854.28
SA38_EXP_7	1019	705.8486938476562	199.2932939529419	0.00053458713	855.12
SA38_EXP_7	1020	670.8178043365479	168.29692840576172	0.04884092	855.96
SA38_EXP_7	1021	646.0610389709473	155.88641166687012	0.9954542	856.8
SA38_EXP_7	1022	660.8999252319336	194.1069459915161	0.99897194	857.64
SA38_EXP_7	1023	741.3631439208984	240.15975952148438	0.007650003	858.48
SA38_EXP_7	1024	768.2611465454102	254.87317085266113	0.0013752576	859.32
SA38_EXP_7	1025	756.0033798217773	298.1216812133789	0.9832373	860.16
SA38_EXP_7	1026	752.1668910980225	234.31723594665527	0.007325666	861.0
SA38_EXP_7	1027	720.2196598052979	89.92370367050171	0.99621284	861.84
SA38_EXP_7	1028	731.9056510925293	98.02412509918213	0.38879293	862.68
SA38_EXP_7	1029	738.992977142334	223.52025032043457	0.13743465	863.52
SA38_EXP_7	1030	733.8310241699219	241.25750541687012	0.9987098	864.36
SA38_EXP_7	1031	714.6514415740967	93.17886114120483	0.99685127	865.2
SA38_EXP_7	1032	739.7945404052734	170.78364372253418	0.0054115923	866.04
SA38_EXP_7	1033	737.0782852172852	263.64129066467285	0.11912389	866.88
SA38_EXP_7	1034	730.5581092834473	257.55558013916016	0.99769324	867.72
SA38_EXP_7	1035	748.0302810668945	153.5672092437744	0.6389202	868.56
SA38_EXP_7	1036	677.9318809509277	392.1523189544678	0.04164861	869.4
SA38_EXP_7	1037	744.9246406555176	149.99104499816895	0.00072049466	870.24
SA38_EXP_7	1038	702.9900550842285	185.51743984222412	5.1374605e-05	871.08
SA38_EXP_7	1039	654.903507232666	164.15545463562012	0.02322031	871.92
SA38_EXP_7	1040	672.9554176330566	135.12645721435547	0.056731667	872.76
SA38_EXP_7	1041	689.8002624511719	201.8769407272339	0.99612683	873.6
SA38_EXP_7	1042	724.0607261657715	273.1923294067383	0.9970366	874.44
SA38_EXP_7	1043	739.1929626464844	342.8532314300537	0.39005288	875.28
SA38_EXP_7	1044	733.7054252624512	374.94775772094727	0.99948335	876.12
SA38_EXP_7	1045	752.4688243865967	345.88085174560547	0.95071065	876.96
SA38_EXP_7	1046	758.1826210021973	365.33546447753906	0.006312579	877.8
SA38_EXP_7	1047	759.1051578521729	371.0601997375488	0.94282454	878.64
SA38_EXP_7	1048	734.8514080047607	194.6096706390381	0.99565244	879.48
SA38_EXP_7	1049	782.0326328277588	168.09431076049805	5.7947418e-05	880.32
SA38_EXP_7	1050	691.9201850891113	183.57913970947266	0.00026747517	881.16
SA38_EXP_7	1051	666.8807506561279	168.8628387451172	0.9485508	882.0
SA38_EXP_7	1052	635.5316638946533	147.74987697601318	0.9940315	882.84
SA38_EXP_7	1053	669.3164825439453	207.25902557373047	0.9964818	883.68
SA38_EXP_7	1054	723.4512329101562	297.58323669433594	0.907702	884.52
SA38_EXP_7	1055	769.0638542175293	326.2961196899414	0.28682205	885.36
SA38_EXP_7	1056	736.1311912536621	177.03269004821777	0.9976489	886.2
SA38_EXP_7	1057	722.2526550292969	70.49554824829102	0.0006092184	887.04
SA38_EXP_7	1058	752.4234771728516	165.35428047180176	0.032098122	887.88
SA38_EXP_7	1059	739.6422863006592	251.20136260986328	0.32503223	888.72
SA38_EXP_7	1060	716.2936210632324	298.10319900512695	0.99844617	889.56
SA38_EXP_7	1061	724.9485969543457	169.07958984375	0.87699777	890.4
SA38_EXP_7	1062	709.0208053588867	170.707368850708	0.99969494	891.24
SA38_EXP_7	1063	716.5674686431885	269.34096336364746	0.9998024	892.08
SA38_EXP_7	1064	741.1620140075684	173.78472805023193	0.8796738	892.92
SA38_EXP_7	1065	727.0730972290039	86.1370038986206	0.03710997	893.76
SA38_EXP_7	1066	736.1398220062256	210.9935760498047	0.7335793	894.6
SA38_EXP_7	1067	725.3006935119629	282.6118755340576	0.9995497	895.44
SA38_EXP_7	1068	722.010326385498	151.71854496002197	0.99610114	896.28
SA38_EXP_7	1069	755.8676719665527	207.7840805053711	0.05805218	897.12
SA38_EXP_7	1070	743.02978515625	336.9514846801758	0.0052009607	897.96
SA38_EXP_7	1071	731.0382843017578	293.9876461029053	0.9944965	898.8
SA38_EXP_7	1072	747.3141670227051	194.99676704406738	0.99035305	899.64
SA38_EXP_7	1073	700.3277778625488	138.59167098999023	0.8346891	900.48
SA38_EXP_7	1074	760.9696388244629	248.78262519836426	0.9154494	901.32
SA38_EXP_7	1075	738.1803512573242	303.04882049560547	0.97153836	902.16
SA38_EXP_7	1076	754.7187805175781	203.2089328765869	0.8432511	903.0
SA38_EXP_7	1077	709.929609298706	169.10568237304688	0.9988281	903.84
SA38_EXP_7	1078	752.2439002990723	271.5451240539551	0.71614397	904.68
SA38_EXP_7	1079	725.7634162902832	324.7818660736084	0.99533737	905.52
SA38_EXP_7	1080	748.6071586608887	205.51669120788574	0.95477474	906.36
SA38_EXP_7	1081	720.1013565063477	86.20922327041626	0.6873965	907.2
SA38_EXP_7	1082	682.0775032043457	391.75572395324707	2.272257e-05	908.04
SA38_EXP_7	1083	691.4612293243408	178.12172412872314	0.00012615082	908.88
SA38_EXP_7	1084	666.2349700927734	196.56915664672852	0.9649677	909.72
SA38_EXP_7	1085	652.8813362121582	229.1561508178711	0.9989448	910.56
SA38_EXP_7	1086	642.4996376037598	293.2513618469238	0.9986461	911.4
SA38_EXP_7	1087	641.689395904541	177.37335205078125	0.95026404	912.24
SA38_EXP_7	1088	640.6420230865479	215.36953926086426	0.9997999	913.08
SA38_EXP_7	1089	652.3900985717773	191.5920066833496	0.9991636	913.92
SA38_EXP_7	1090	670.8048820495605	191.5601634979248	0.968684	914.76
SA38_EXP_7	1091	677.7725696563721	283.48663330078125	0.019099312	915.6
SA38_EXP_7	1092	672.6670742034912	281.30075454711914	0.9160596	916.44
SA38_EXP_7	1093	634.1791152954102	154.52078819274902	0.9954496	917.28
SA38_EXP_7	1094	665.2030944824219	191.89224243164062	0.9974349	918.12
SA38_EXP_7	1095	715.9163475036621	266.43213272094727	0.9737153	918.96
SA38_EXP_7	1096	735.6280326843262	318.6983871459961	0.94645524	919.8
SA38_EXP_7	1097	763.0269050598145	256.5698432922363	0.9943199	920.64
SA38_EXP_7	1098	734.6671104431152	157.01847553253174	0.80636394	921.48
SA38_EXP_7	1099	714.8022651672363	67.98766136169434	0.013051878	922.32
SA38_EXP_7	1100	677.755069732666	384.79448318481445	0.0014822482	923.16
SA38_EXP_7	1101	666.7521476745605	170.7526731491089	0.64152	924.0
SA38_EXP_7	1102	677.8565883636475	103.07295799255371	0.00024808125	924.84
SA38_EXP_7	1103	676.7571449279785	182.85069465637207	0.9961708	925.68
SA38_EXP_7	1104	730.6710243225098	272.29162216186523	0.6536056	926.52
SA38_EXP_7	1105	676.5594959259033	385.67453384399414	0.006392487	927.36
SA38_EXP_7	1106	749.8959541320801	341.73242568969727	0.92661065	928.2
SA38_EXP_7	1107	747.0675468444824	231.36680603027344	0.98875475	929.04
SA38_EXP_7	1108	711.6608619689941	124.52197551727295	0.0060045067	929.88
SA38_EXP_7	1109	709.1879367828369	84.0702223777771	0.274418	930.72
SA38_EXP_7	1110	677.6252746582031	386.5948677062988	0.00018841567	931.56
SA38_EXP_7	1111	701.5872001647949	264.42358016967773	0.999746	932.4
SA38_EXP_7	1112	740.672779083252	163.54801654815674	0.48586923	933.24
SA38_EXP_7	1113	678.1301498413086	384.4050979614258	0.00017448027	934.08
SA38_EXP_7	1114	702.3874759674072	103.38077545166016	0.0001662111	934.92
SA38_EXP_7	1115	679.4977188110352	193.53209495544434	0.07479166	935.76
SA38_EXP_7	1116	679.7431945800781	390.71611404418945	0.00019489917	936.6
SA38_EXP_7	1117	674.842643737793	147.54634380340576	0.36159918	937.44
SA38_EXP_7	1118	718.9544677734375	249.69491958618164	0.91638106	938.28
SA38_EXP_7	1119	744.7311878204346	325.39112091064453	0.9562848	939.12
SA38_EXP_7	1120	747.5818157196045	386.3449287414551	0.6215351	939.96
SA38_EXP_7	1121	745.2075481414795	401.9484329223633	0.3495722	940.8
SA38_EXP_7	1122	748.110294342041	410.5986785888672	0.00097351876	941.64
SA38_EXP_7	1123	729.6726226806641	418.678035736084	0.0020263619	942.48
SA38_EXP_7	1124	666.5194511413574	395.02246856689453	0.0037962948	943.32
SA38_EXP_7	1125	646.3278770446777	374.2791938781738	0.9871536	944.16
SA38_EXP_7	1126	676.5064716339111	325.9222984313965	0.9980744	945.0
SA38_EXP_7	1127	733.8042259216309	196.90574169158936	0.48141655	945.84
SA38_EXP_7	1128	678.0177116394043	387.3020267486572	8.443886e-05	946.68
SA38_EXP_7	1129	720.108699798584	135.26633262634277	0.3290476	947.52
SA38_EXP_7	1130	752.1040439605713	283.2604122161865	0.41700292	948.36
SA38_EXP_7	1131	677.8722286224365	384.01150703430176	0.0002074376	949.2
SA38_EXP_7	1132	707.3052406311035	266.5751838684082	0.00022103712	950.04
SA38_EXP_7	1133	660.6144428253174	235.32986640930176	0.9873377	950.88
SA38_EXP_7	1134	622.0504760742188	268.5125541687012	0.96014935	951.72
SA38_EXP_7	1135	707.451343536377	303.6741256713867	0.99609715	952.56
SA38_EXP_7	1136	764.6212577819824	311.1526393890381	0.00542437	953.4
SA38_EXP_7	1137	739.5288944244385	163.08566093444824	0.08109114	954.24
SA38_EXP_7	1138	712.688398361206	129.0644359588623	0.9914635	955.08
SA38_EXP_7	1139	752.4055480957031	255.35699844360352	0.3119914	955.92
SA38_EXP_7	1140	704.1604042053223	246.5049934387207	0.0003391996	956.76
SA38_EXP_7	1141	675.303840637207	201.64705753326416	0.5874261	957.6
SA38_EXP_7	1142	668.7304496765137	108.05463552474976	0.067242354	958.44
SA38_EXP_7	1143	673.3074188232422	182.62232780456543	0.989115	959.28
SA38_EXP_7	1144	714.823055267334	257.01066970825195	0.9932948	960.12
SA38_EXP_7	1145	763.1794452667236	294.9381637573242	0.012160602	960.96
SA38_EXP_7	1146	756.9747924804688	317.3515319824219	0.035387885	961.8
SA38_EXP_7	1147	736.4479064941406	161.6118335723877	0.9914288	962.64
SA38_EXP_7	1148	711.3801956176758	59.756484031677246	0.8049029	963.48
SA38_EXP_7	1149	742.7382469177246	159.16193962097168	0.009097593	964.32
SA38_EXP_7	1150	736.4073753356934	263.4570121765137	0.96935344	965.16
SA38_EXP_7	1151	727.6802062988281	289.82494354248047	0.90484995	966.0
SA38_EXP_7	1152	678.8463592529297	189.72198486328125	0.85163826	966.84
SA38_EXP_7	1153	645.2220916748047	147.03373432159424	0.66544205	967.68
SA38_EXP_7	1154	649.882984161377	188.29100131988525	0.9976088	968.52
SA38_EXP_7	1155	660.6966972351074	262.853364944458	0.9992225	969.36
SA38_EXP_7	1156	686.5370750427246	318.53771209716797	0.9897153	970.2
SA38_EXP_7	1157	762.5515937805176	310.36205291748047	0.013925532	971.04
SA38_EXP_7	1158	761.0764980316162	292.939510345459	0.9797163	971.88
SA38_EXP_7	1159	721.9293594360352	99.69820976257324	0.9912975	972.72
SA38_EXP_7	1160	732.6919555664062	69.88756656646729	0.7480023	973.56
SA38_EXP_7	1161	741.3597583770752	219.79841709136963	0.3737255	974.4
SA38_EXP_7	1162	722.1804618835449	259.63754653930664	0.998579	975.24
SA38_EXP_7	1163	712.104320526123	84.2136812210083	0.99890697	976.08
SA38_EXP_7	1164	723.8775253295898	102.58098363876343	0.008309014	976.92
SA38_EXP_7	1165	719.5778846740723	230.86091995239258	0.995084	977.76
SA38_EXP_7	1166	725.3951072692871	231.5442180633545	0.9996834	978.6
SA38_EXP_7	1167	715.1335716247559	59.37960863113403	0.14074498	979.44
SA38_EXP_7	1168	744.6999549865723	146.16534233093262	0.00021223373	980.28
SA38_EXP_7	1169	726.6702175140381	211.65613174438477	0.011638933	981.12
SA38_EXP_7	1170	718.8284873962402	233.17505836486816	0.066230595	981.96
SA38_EXP_7	1171	680.213737487793	290.5792236328125	0.982392	982.8
SA38_EXP_7	1172	672.3280906677246	323.37060928344727	0.49865547	983.64
SA38_EXP_7	1173	686.2149238586426	332.8504943847656	0.99805295	984.48
SA38_EXP_7	1174	762.9831790924072	245.7158660888672	0.558903	985.32
SA38_EXP_7	1175	727.1559715270996	89.2816972732544	0.9978034	986.16
SA38_EXP_7	1176	681.0911178588867	391.376895904541	2.820832e-05	987.0
SA38_EXP_7	1177	695.3678607940674	177.4716281890869	0.16078724	987.84
SA38_EXP_7	1178	662.7741813659668	172.54528999328613	0.083972804	988.68
SA38_EXP_7	1179	636.9073867797852	132.71910667419434	0.31998283	989.52
SA38_EXP_7	1180	657.2624206542969	208.79030227661133	0.9992198	990.36
SA38_EXP_7	1181	654.4095993041992	262.28954315185547	0.9933791	991.2
SA38_EXP_7	1182	625.9833335876465	139.19068336486816	0.5477116	992.04
SA38_EXP_7	1183	639.8205757141113	214.08355236053467	0.99864095	992.88
SA38_EXP_7	1184	656.9834232330322	203.3188533782959	0.99792373	993.72
SA38_EXP_7	1185	652.430248260498	145.02634048461914	0.9359905	994.56
SA38_EXP_7	1186	681.4006805419922	259.91512298583984	0.9989353	995.4
SA38_EXP_7	1187	727.2266387939453	313.58957290649414	0.9228207	996.24
SA38_EXP_7	1188	757.7972412109375	281.9410228729248	0.85228825	997.08
SA38_EXP_7	1189	749.6770858764648	290.12855529785156	0.99701095	997.92
SA38_EXP_7	1190	732.6510429382324	280.53016662597656	0.9841441	998.76
SA38_EXP_7	1191	718.6045169830322	87.5183916091919	0.9787771	999.6
SA38_EXP_7	1192	703.9491653442383	80.70446491241455	0.0006950168	1000.44
SA38_EXP_7	1193	739.6798133850098	233.47320556640625	0.75397474	1001.28
SA38_EXP_7	1194	750.8254051208496	169.96652126312256	4.7281646e-05	1002.12
SA38_EXP_7	1195	707.3010921478271	50.36327362060547	0.26345482	1002.96
SA38_EXP_7	1196	679.2486190795898	396.08957290649414	0.00088777865	1003.8
SA38_EXP_7	1197	722.2847938537598	222.185697555542	0.0010258739	1004.64
SA38_EXP_7	1198	712.3706817626953	195.2479648590088	0.99922585	1005.48
SA38_EXP_7	1199	737.3902797698975	134.5353126525879	0.89093703	1006.32
SA38_EXP_7	1200	724.5997905731201	195.76898574829102	0.99958473	1007.16
SA38_EXP_7	1201	743.7387466430664	274.68775749206543	0.25613365	1008.0
SA38_EXP_7	1202	728.5005569458008	240.80695152282715	0.9968092	1008.84
SA38_EXP_7	1203	717.7122116088867	52.3414671421051	0.9936838	1009.68
SA38_EXP_7	1204	733.5653781890869	68.40371131896973	0.97811353	1010.52
SA38_EXP_7	1205	734.2644214630127	230.0082778930664	0.83738226	1011.36
SA38_EXP_7	1206	723.7016677856445	216.2403917312622	0.99794346	1012.2
SA38_EXP_7	1207	720.7243919372559	57.57330894470215	0.86046094	1013.04
SA38_EXP_7	1208	729.9375534057617	72.69160509109497	0.38438383	1013.88
SA38_EXP_7	1209	737.0872974395752	235.16255378723145	0.4169108	1014.72
SA38_EXP_7	1210	725.3218650817871	258.5544776916504	0.019925157	1015.56
SA38_EXP_7	1211	719.2878723144531	204.3275499343872	0.9990502	1016.4
SA38_EXP_7	1212	758.0041885375977	199.34938430786133	0.005872049	1017.24
SA38_EXP_7	1213	718.1086540222168	249.15498733520508	0.9998317	1018.08
SA38_EXP_7	1214	744.060230255127	312.0875644683838	0.00032071964	1018.92
SA38_EXP_7	1215	718.9743041992188	248.03824424743652	0.9948283	1019.76
SA38_EXP_7	1216	720.2123641967773	210.55970191955566	0.999718	1020.6
SA38_EXP_7	1217	719.9967384338379	281.876220703125	0.8347927	1021.44
SA38_EXP_7	1218	716.6678428649902	211.47963523864746	0.009791979	1022.28
SA38_EXP_7	1219	668.4174537658691	174.96145248413086	0.0005677828	1023.12
SA38_EXP_7	1220	676.1761665344238	128.86871337890625	0.017094232	1023.96
SA38_EXP_7	1221	666.1209106445312	205.02262115478516	0.9992884	1024.8
SA38_EXP_7	1222	721.8830108642578	295.00073432922363	0.40204972	1025.64
SA38_EXP_7	1223	762.8216743469238	273.85972023010254	0.013535929	1026.48
SA38_EXP_7	1224	753.9643287658691	171.93570613861084	0.76161563	1027.32
SA38_EXP_7	1225	731.8394660949707	36.8716299533844	0.00088874355	1028.16
SA38_EXP_7	1226	778.4511566162109	111.75812244415283	0.00046433788	1029.0
SA38_EXP_7	1227	720.5094337463379	193.79170417785645	0.0056516463	1029.84
SA38_EXP_7	1228	671.5638637542725	175.95319747924805	0.20609938	1030.68
SA38_EXP_7	1229	666.64137840271	112.93734312057495	0.03500801	1031.52
SA38_EXP_7	1230	676.6508102416992	191.80646896362305	0.9919186	1032.36
SA38_EXP_7	1231	716.8190956115723	282.66345977783203	0.98187596	1033.2
SA38_EXP_7	1232	756.0647964477539	312.80920028686523	0.9206905	1034.04
SA38_EXP_7	1233	763.2803916931152	212.4975872039795	0.99271435	1034.88
SA38_EXP_7	1234	729.952335357666	120.08906364440918	0.79105586	1035.72
SA38_EXP_7	1235	732.2697162628174	61.04495286941528	0.013058968	1036.56
SA38_EXP_7	1236	700.0078201293945	101.55478477478027	0.00026786586	1037.4
SA38_EXP_7	1237	721.1648941040039	212.57183074951172	0.9977028	1038.24
SA38_EXP_7	1238	725.85768699646	107.51638412475586	0.0023899511	1039.08
SA38_EXP_7	1239	739.9998664855957	181.65607452392578	0.92975813	1039.92
SA38_EXP_7	1240	703.8581848144531	224.98841285705566	8.184148e-05	1040.76
SA38_EXP_7	1241	661.7030620574951	168.09278011322021	0.99015546	1041.6
SA38_EXP_7	1242	674.7988700866699	143.09051513671875	0.13497874	1042.44
SA38_EXP_7	1243	714.5994186401367	233.0940055847168	0.98556596	1043.28
SA38_EXP_7	1244	759.3173027038574	258.6266899108887	0.6579833	1044.12
SA38_EXP_7	1245	734.6746444702148	146.29337310791016	0.34061864	1044.96
SA38_EXP_7	1246	703.5984992980957	98.85756969451904	5.4044165e-05	1045.8
SA38_EXP_7	1247	678.0861854553223	386.9424819946289	0.000120832694	1046.64
SA38_EXP_7	1248	676.6188621520996	154.48339462280273	0.4962779	1047.48
SA38_EXP_7	1249	641.9012069702148	131.91105365753174	0.9654199	1048.32
SA38_EXP_7	1250	651.8759250640869	244.47154998779297	0.99826765	1049.16
SA38_EXP_7	1251	657.2044849395752	249.3537712097168	0.99697137	1050.0
SA38_EXP_7	1252	638.5723114013672	136.26402854919434	0.9983901	1050.84
SA38_EXP_7	1253	652.6247501373291	211.050124168396	0.9929143	1051.68
SA38_EXP_7	1254	659.2660427093506	279.15149688720703	0.999501	1052.52
SA38_EXP_7	1255	666.8458938598633	294.0978813171387	0.9952329	1053.36
SA38_EXP_7	1256	631.3530445098877	141.59786224365234	0.9991015	1054.2
SA38_EXP_7	1257	679.6021938323975	191.6334342956543	0.99454665	1055.04
SA38_EXP_7	1258	723.9232063293457	277.5476360321045	0.88698095	1055.88
SA38_EXP_7	1259	752.2202968597412	282.64878273010254	0.0022934973	1056.72
SA38_EXP_7	1260	741.6275978088379	168.4231424331665	0.9825764	1057.56
SA38_EXP_7	1261	713.6107444763184	62.51290798187256	0.029775517	1058.4
SA38_EXP_7	1262	736.5148544311523	196.07598781585693	0.00049487373	1059.24
SA38_EXP_7	1263	736.8305206298828	266.0544490814209	0.3728551	1060.08
SA38_EXP_7	1264	737.187671661377	220.92361450195312	0.00010093397	1060.92
SA38_EXP_7	1265	675.9430885314941	174.6757936477661	0.9535477	1061.76
SA38_EXP_7	1266	648.863935470581	136.681866645813	0.046009626	1062.6
SA38_EXP_7	1267	663.7149810791016	187.25807189941406	0.9184734	1063.44
SA38_EXP_7	1268	705.502462387085	298.6098861694336	0.8979534	1064.28
SA38_EXP_7	1269	721.5239524841309	353.36923599243164	0.701831	1065.12
SA38_EXP_7	1270	744.3526268005371	263.0720329284668	0.09357632	1065.96
SA38_EXP_7	1271	714.569616317749	189.78522777557373	0.9989189	1066.8
SA38_EXP_7	1272	720.1455116271973	225.6697940826416	0.9971264	1067.64
SA38_EXP_7	1273	758.1968307495117	204.11929607391357	0.43547425	1068.48
SA38_EXP_7	1274	708.0967903137207	57.88420915603638	0.47455227	1069.32
SA38_EXP_7	1275	739.4832611083984	174.77368354797363	0.0035887945	1070.16
SA38_EXP_7	1276	724.0543365478516	267.914514541626	0.99918824	1071.0
SA38_EXP_7	1277	720.7118511199951	138.17835330963135	0.9892301	1071.84
SA38_EXP_7	1278	755.1477432250977	149.58901405334473	0.00034133866	1072.68
SA38_EXP_7	1279	744.0769195556641	226.78619384765625	0.5225669	1073.52
SA38_EXP_7	1280	730.4609775543213	273.97830963134766	0.8208579	1074.36
SA38_EXP_7	1281	728.4238815307617	259.2543411254883	0.9965342	1075.2
SA38_EXP_7	1282	715.3096675872803	115.381178855896	0.6036957	1076.04
SA38_EXP_7	1283	743.864917755127	170.92663764953613	0.00013516743	1076.88
SA38_EXP_7	1284	704.8981666564941	198.67777347564697	0.0001637313	1077.72
SA38_EXP_7	1285	660.6032371520996	165.87515830993652	0.77466816	1078.56
SA38_EXP_7	1286	649.187183380127	162.62243270874023	0.022305628	1079.4
SA38_EXP_7	1287	690.4448509216309	267.3508071899414	0.99583936	1080.24
SA38_EXP_7	1288	732.8004837036133	344.05383110046387	0.5129516	1081.08
SA38_EXP_7	1289	759.4621658325195	362.6458740234375	0.0018258588	1081.92
SA38_EXP_7	1290	759.0154647827148	296.2371253967285	0.997159	1082.76
SA38_EXP_7	1291	722.0270156860352	105.40808200836182	0.9659386	1083.6
SA38_EXP_7	1292	678.0242919921875	385.0187587738037	0.0011598798	1084.44
SA38_EXP_7	1293	717.6334857940674	175.16072273254395	6.665948e-05	1085.28
SA38_EXP_7	1294	672.4434852600098	165.82860946655273	0.90881795	1086.12
SA38_EXP_7	1295	649.3010520935059	139.1294002532959	0.0018205938	1086.96
SA38_EXP_7	1296	666.2408828735352	204.34950828552246	0.9989293	1087.8
SA38_EXP_7	1297	695.6439971923828	283.9351272583008	0.979532	1088.64
SA38_EXP_7	1298	734.1954231262207	300.54725646972656	0.87649095	1089.48
SA38_EXP_7	1299	759.2145919799805	209.3102788925171	0.21229294	1090.32
SA38_EXP_7	1300	677.4056911468506	382.4322509765625	0.0012832268	1091.16
SA38_EXP_7	1301	724.7730731964111	119.87962245941162	0.30888823	1092.0
SA38_EXP_7	1302	714.1897201538086	263.7036323547363	0.9994592	1092.84
SA38_EXP_7	1303	737.3998641967773	146.5973424911499	0.58671653	1093.68
SA38_EXP_7	1304	716.9867992401123	97.13393926620483	0.67815477	1094.52
SA38_EXP_7	1305	739.2919540405273	228.29309463500977	0.0041546137	1095.36
SA38_EXP_7	1306	706.3261985778809	284.6038627624512	0.9983626	1096.2
SA38_EXP_7	1307	724.1879463195801	173.1219720840454	0.9224083	1097.04
SA38_EXP_7	1308	708.289909362793	108.29774379730225	0.7864143	1097.88
SA38_EXP_7	1309	737.3512268066406	204.2329502105713	0.12643941	1098.72
SA38_EXP_7	1310	677.8450965881348	383.4137535095215	0.0004730623	1099.56
SA38_EXP_7	1311	675.1962661743164	161.11205577850342	0.26290897	1100.4
SA38_EXP_7	1312	674.7904300689697	171.50416374206543	0.4695867	1101.24
SA38_EXP_7	1313	689.0613555908203	252.80078887939453	0.99443334	1102.08
SA38_EXP_7	1314	724.9938488006592	314.50218200683594	0.22097558	1102.92
SA38_EXP_7	1315	748.8498687744141	274.6511650085449	0.9986286	1103.76
SA38_EXP_7	1316	758.350658416748	152.36672401428223	0.6923611	1104.6
SA38_EXP_7	1317	718.900203704834	138.58150005340576	0.41675436	1105.44
SA38_EXP_7	1318	759.0961456298828	271.4006996154785	0.6842028	1106.28
SA38_EXP_7	1319	727.6541709899902	298.86826515197754	0.9952918	1107.12
SA38_EXP_7	1320	722.5789546966553	207.34694480895996	0.99727577	1107.96
SA38_EXP_7	1321	711.6090774536133	101.8025279045105	0.00015342745	1108.8
SA38_EXP_7	1322	731.0246467590332	203.84702682495117	0.7754754	1109.64
SA38_EXP_7	1323	708.3098411560059	271.06298446655273	0.99043673	1110.48
SA38_EXP_7	1324	695.8520889282227	201.99603080749512	0.9991585	1111.32
SA38_EXP_7	1325	703.5361289978027	199.3970489501953	0.80646795	1112.16
SA38_EXP_7	1326	717.0716285705566	226.36011600494385	0.99881727	1113.0
SA38_EXP_7	1327	706.0738563537598	139.72394943237305	0.9932073	1113.84
SA38_EXP_7	1328	717.9292678833008	133.17469596862793	0.0002884252	1114.68
SA38_EXP_7	1329	740.1719570159912	248.15923690795898	3.6916263e-05	1115.52
SA38_EXP_7	1330	678.3106803894043	201.0888433456421	0.72575396	1116.36
SA38_EXP_7	1331	648.6298561096191	131.4801549911499	0.0025320663	1117.2
SA38_EXP_7	1332	678.3648490905762	169.29885864257812	0.965846	1118.04
SA38_EXP_7	1333	705.0719261169434	258.934850692749	0.98961836	1118.88
SA38_EXP_7	1334	739.8096561431885	328.74189376831055	0.785961	1119.72
SA38_EXP_7	1335	749.335241317749	325.3436279296875	0.9983688	1120.56
SA38_EXP_7	1336	760.9936714172363	177.7007532119751	0.010541812	1121.4
SA38_EXP_7	1337	725.9555816650391	60.383477210998535	0.8778013	1122.24
SA38_EXP_7	1338	784.0195655822754	101.45439863204956	0.0056134933	1123.08
SA38_EXP_7	1339	719.6517944335938	173.72145652770996	2.5427504e-05	1123.92
SA38_EXP_7	1340	673.2864379882812	156.9356918334961	0.17719008	1124.76
SA38_EXP_7	1341	636.5634918212891	141.19860649108887	0.8674673	1125.6
SA38_EXP_7	1342	684.4305038452148	237.24507808685303	0.9916226	1126.44
SA38_EXP_7	1343	720.8454132080078	317.2762870788574	0.92499495	1127.28
SA38_EXP_7	1344	725.0369071960449	369.38060760498047	0.9982438	1128.12
SA38_EXP_7	1345	724.3814468383789	404.40073013305664	0.0053443657	1128.96
SA38_EXP_7	1346	722.2301483154297	414.38655853271484	0.0002919381	1129.8
SA38_EXP_7	1347	730.206823348999	389.18025970458984	0.99474925	1130.64
SA38_EXP_7	1348	711.3926887512207	250.0813865661621	0.9890181	1131.48
SA38_EXP_7	1349	719.9260711669922	223.64602088928223	0.02869918	1132.32
SA38_EXP_7	1350	709.4219207763672	283.6295986175537	0.998536	1133.16
SA38_EXP_7	1351	760.7141017913818	184.21282768249512	0.15608095	1134.0
SA38_EXP_7	1352	715.5920028686523	64.13442850112915	0.0030186237	1134.84
SA38_EXP_7	1353	724.4575500488281	134.6784496307373	0.0014062196	1135.68
SA38_EXP_7	1354	739.8484706878662	259.32226181030273	0.032731898	1136.52
SA38_EXP_7	1355	730.7023048400879	331.2597942352295	6.2723e-05	1137.36
SA38_EXP_7	1356	722.6021766662598	283.0309867858887	0.8032433	1138.2
SA38_EXP_7	1357	711.0215187072754	203.54390144348145	0.9997832	1139.04
SA38_EXP_7	1358	717.6577568054199	291.5166664123535	0.99870944	1139.88
SA38_EXP_7	1359	698.5837936401367	228.15138816833496	0.0010621066	1140.72
SA38_EXP_7	1360	665.5441284179688	182.48714447021484	0.9236945	1141.56
SA38_EXP_7	1361	629.7975540161133	138.05986404418945	0.13431157	1142.4
SA38_EXP_7	1362	653.6270141601562	227.43659019470215	0.8726026	1143.24
SA38_EXP_7	1363	663.2893562316895	297.08404541015625	0.99463487	1144.08
SA38_EXP_7	1364	715.4932022094727	334.9809265136719	0.41088307	1144.92
SA38_EXP_7	1365	756.0891151428223	274.4483184814453	0.9708292	1145.76
SA38_EXP_7	1366	759.2864990234375	166.20110034942627	0.9826785	1146.6
SA38_EXP_7	1367	726.3088703155518	100.83393573760986	0.031480838	1147.44
SA38_EXP_7	1368	749.477481842041	216.15557670593262	0.9762429	1148.28
SA38_EXP_7	1369	725.5649566650391	291.16756439208984	0.9998259	1149.12
SA38_EXP_7	1370	731.8917751312256	139.65095043182373	0.93958676	1149.96
SA38_EXP_7	1371	721.7147350311279	93.44375610351562	0.42989162	1150.8
SA38_EXP_7	1372	742.0620441436768	239.18766975402832	0.44393983	1151.64
SA38_EXP_7	1373	721.3668823242188	256.11865997314453	0.99470204	1152.48
SA38_EXP_7	1374	719.2497253417969	121.46063804626465	0.03400715	1153.32
SA38_EXP_7	1375	720.8904266357422	97.32587814331055	0.7913173	1154.16
SA38_EXP_7	1376	733.4990501403809	193.4384536743164	0.10109014	1155.0
SA38_EXP_7	1377	717.6064491271973	264.66625213623047	0.99362296	1155.84
SA38_EXP_7	1378	720.0983047485352	146.91503047943115	0.994235	1156.68
SA38_EXP_7	1379	708.0244541168213	84.55726861953735	0.9985422	1157.52
SA38_EXP_7	1380	755.5368423461914	198.7258815765381	0.0015394923	1158.36
SA38_EXP_7	1381	698.6876487731934	193.89043807983398	0.0047714575	1159.2
SA38_EXP_7	1382	672.3346710205078	161.35023593902588	0.88023907	1160.04
SA38_EXP_7	1383	643.3646202087402	142.2916316986084	0.996496	1160.88
SA38_EXP_7	1384	688.6481285095215	230.54566383361816	0.98992705	1161.72
SA38_EXP_7	1385	739.6690368652344	310.7728958129883	0.13958323	1162.56
SA38_EXP_7	1386	765.6369209289551	239.62557792663574	0.87286764	1163.4
SA38_EXP_7	1387	732.7420711517334	87.7429747581482	0.9015747	1164.24
SA38_EXP_7	1388	714.7639274597168	52.131747007369995	0.0051200744	1165.08
SA38_EXP_7	1389	677.2961616516113	383.115234375	0.00015222217	1165.92
SA38_EXP_7	1390	670.8076000213623	152.52785682678223	0.96746397	1166.76
SA38_EXP_7	1391	642.0750617980957	149.4110870361328	0.967129	1167.6
SA38_EXP_7	1392	629.542350769043	233.6172580718994	0.99967253	1168.44
SA38_EXP_7	1393	651.3484001159668	271.9430923461914	0.99913234	1169.28
SA38_EXP_7	1394	652.6022911071777	245.7356071472168	0.9981224	1170.12
SA38_EXP_7	1395	642.8445816040039	155.34194469451904	0.948565	1170.96
SA38_EXP_7	1396	637.1206760406494	225.0672483444214	0.9996244	1171.8
SA38_EXP_7	1397	636.4599227905273	142.58965015411377	0.9775318	1172.64
SA38_EXP_7	1398	668.4355735778809	202.03399658203125	0.11175692	1173.48
SA38_EXP_7	1399	645.3018188476562	246.03286743164062	0.99922025	1174.32
SA38_EXP_7	1400	646.6962814331055	210.01956939697266	0.01562828	1175.16
SA38_EXP_7	1401	648.9698886871338	268.78289222717285	0.99961424	1176.0
SA38_EXP_7	1402	661.0544204711914	228.17562103271484	0.99819285	1176.84
SA38_EXP_7	1403	640.7462120056152	147.80734062194824	0.99238575	1177.68
SA38_EXP_7	1404	646.7297554016113	236.7934513092041	0.99967146	1178.52
SA38_EXP_7	1405	659.7800254821777	198.8771152496338	0.9455608	1179.36
SA38_EXP_7	1406	652.1683692932129	148.5537815093994	0.90048504	1180.2
SA38_EXP_7	1407	711.8482112884521	256.5740203857422	0.97285473	1181.04
SA38_EXP_7	1408	752.4018287658691	299.39000129699707	0.22326691	1181.88
SA38_EXP_7	1409	759.0636730194092	198.70360851287842	0.63927716	1182.72
SA38_EXP_7	1410	724.4019031524658	77.78408288955688	0.98629236	1183.56
SA38_EXP_7	1411	648.7714290618896	215.1577091217041	0.8910407	1184.4
SA38_EXP_7	1412	649.6488094329834	273.2643127441406	0.9996544	1185.24
SA38_EXP_7	1413	649.1121768951416	291.94387435913086	0.9997212	1186.08
SA38_EXP_7	1414	663.8216018676758	303.9994812011719	0.9959986	1186.92
SA38_EXP_7	1415	674.2729187011719	276.7778205871582	0.8837458	1187.76
SA38_EXP_7	1416	640.6362533569336	271.7365837097168	0.996799	1188.6
SA38_EXP_7	1417	631.6657543182373	283.02051544189453	0.8682458	1189.44
SA38_EXP_7	1418	645.2929973602295	299.38648223876953	0.9986154	1190.28
SA38_EXP_7	1419	649.0374565124512	296.2524604797363	0.98583466	1191.12
SA38_EXP_7	1420	652.0235061645508	227.88396835327148	0.004932094	1191.96
SA38_EXP_7	1421	635.1253509521484	277.52872467041016	0.9941772	1192.8
SA38_EXP_7	1422	631.9365501403809	199.30569648742676	0.9992182	1193.64
SA38_EXP_7	1423	640.0168418884277	222.88787841796875	0.99875236	1194.48
SA38_EXP_7	1424	639.1449451446533	242.78986930847168	0.9980142	1195.32
SA38_EXP_7	1425	646.0576057434082	212.55297660827637	0.98891234	1196.16
SA38_EXP_7	1426	633.0491542816162	175.98169326782227	0.9936046	1197.0
SA38_EXP_7	1427	619.5029258728027	184.44622993469238	0.15949331	1197.84
SA38_EXP_7	1428	635.1802825927734	249.4669246673584	0.9732001	1198.68
SA38_EXP_7	1429	633.2333564758301	195.5935764312744	0.99831665	1199.52
SA38_EXP_7	1430	630.7543277740479	235.6384563446045	0.9985642	1200.36
SA38_EXP_7	1431	640.0156021118164	180.1571559906006	0.8176771	1201.2
SA38_EXP_7	1432	630.9205055236816	194.7982406616211	0.25449166	1202.04
SA38_EXP_7	1433	632.6924324035645	225.80303192138672	0.99534374	1202.88
SA38_EXP_7	1434	638.8776779174805	203.1580638885498	0.9946597	1203.72
SA38_EXP_7	1435	634.1693878173828	196.26012325286865	0.99845564	1204.56
SA38_EXP_7	1436	640.2759552001953	188.62009048461914	0.6898921	1205.4
SA38_EXP_7	1437	630.6783676147461	205.45063018798828	0.3716062	1206.24
SA38_EXP_7	1438	637.8942489624023	223.8026475906372	0.007712401	1207.08
SA38_EXP_7	1439	635.9697341918945	239.2221450805664	0.9989753	1207.92
SA38_EXP_7	1440	644.1999912261963	216.27264976501465	0.08991132	1208.76
SA38_EXP_7	1441	644.4672584533691	176.56851768493652	0.7020887	1209.6
SA38_EXP_7	1442	648.5322952270508	235.34663200378418	0.99880195	1210.44
SA38_EXP_7	1443	643.6226844787598	145.85881233215332	0.9150247	1211.28
SA38_EXP_7	1444	643.9281463623047	220.21196365356445	0.41867116	1212.12
SA38_EXP_7	1445	623.6088275909424	170.4491901397705	0.008584544	1212.96
SA38_EXP_7	1446	631.1701774597168	218.7313985824585	0.9804906	1213.8
SA38_EXP_7	1447	638.5356903076172	286.7680549621582	0.9975854	1214.64
SA38_EXP_7	1448	639.4351482391357	239.62102890014648	0.702274	1215.48
SA38_EXP_7	1449	631.8010330200195	177.25260257720947	0.9992292	1216.32
SA38_EXP_7	1450	638.4365081787109	215.21624565124512	0.9709953	1217.16
SA38_EXP_7	1451	639.8210525512695	147.73391246795654	0.99699306	1218.0
SA38_EXP_7	1452	638.8452053070068	195.87389945983887	0.86495584	1218.84
SA38_EXP_7	1453	649.7857093811035	196.1552381515503	0.9263994	1219.68
SA38_EXP_7	1454	633.2051277160645	152.1518611907959	0.9986494	1220.52
SA38_EXP_7	1455	668.0435180664062	191.4027500152588	0.99937063	1221.36
SA38_EXP_7	1456	713.8060569763184	274.0854263305664	0.9653207	1222.2
SA38_EXP_7	1457	720.753002166748	291.44336700439453	0.00037548243	1223.04
SA38_EXP_7	1458	652.8017997741699	320.93235969543457	0.006370488	1223.88
SA38_EXP_7	1459	671.241044998169	299.69770431518555	0.99483407	1224.72
SA38_EXP_7	1460	667.0953750610352	276.8815612792969	0.97937155	1225.56
SA38_EXP_7	1461	652.9200553894043	283.9954376220703	0.822103	1226.4
SA38_EXP_7	1462	650.330924987793	292.5117874145508	0.9542381	1227.24
SA38_EXP_7	1463	629.8561096191406	208.50906372070312	0.99898046	1228.08
SA38_EXP_7	1464	646.1490631103516	280.2322196960449	0.9985594	1228.92
SA38_EXP_7	1465	637.6269340515137	198.5205888748169	0.62502724	1229.76
SA38_EXP_7	1466	644.4538116455078	203.9549446105957	0.9878842	1230.6
SA38_EXP_7	1467	640.9953117370605	186.75267219543457	0.1291318	1231.44
SA38_EXP_7	1468	642.7868843078613	170.6718635559082	0.66664654	1232.28
SA38_EXP_7	1469	619.0370559692383	212.00420379638672	0.74694675	1233.12
SA38_EXP_7	1470	635.5671882629395	222.3279333114624	0.99796367	1233.96
SA38_EXP_7	1471	635.3305816650391	272.9190444946289	0.9928843	1234.8
SA38_EXP_7	1472	631.6117286682129	160.5065631866455	0.9995234	1235.64
SA38_EXP_7	1473	681.4849376678467	250.06988525390625	0.44691235	1236.48
SA38_EXP_7	1474	719.6019172668457	337.2952651977539	0.9882357	1237.32
SA38_EXP_7	1475	730.4810523986816	317.70263671875	0.9802443	1238.16
SA38_EXP_7	1476	736.9161605834961	221.4396572113037	0.310627	1239.0
SA38_EXP_7	1477	751.1079788208008	238.8329029083252	0.9792107	1239.84
SA38_EXP_7	1478	750.0259399414062	266.1320114135742	0.9886076	1240.68
SA38_EXP_7	1479	707.318639755249	284.99110221862793	0.9995983	1241.52
SA38_EXP_7	1480	725.0394821166992	303.0380630493164	0.008663587	1242.36
SA38_EXP_7	1481	694.3532943725586	255.41925430297852	0.00022833854	1243.2
SA38_EXP_7	1482	676.9065380096436	232.705979347229	0.96765655	1244.04
SA38_EXP_7	1483	660.4701995849609	206.35748863220215	0.95680183	1244.88
SA38_EXP_7	1484	650.1395225524902	213.85695934295654	0.9948737	1245.72
SA38_EXP_7	1485	634.3573093414307	182.48537063598633	0.99527055	1246.56
SA38_EXP_7	1486	683.4120750427246	237.33808994293213	0.971106	1247.4
SA38_EXP_7	1487	680.2549362182617	278.1037902832031	0.9986047	1248.24
SA38_EXP_7	1488	662.4063491821289	261.4483451843262	0.6341839	1249.08
SA38_EXP_7	1489	634.6074104309082	270.7478713989258	0.99796754	1249.92
SA38_EXP_7	1490	637.6008033752441	251.83834075927734	0.0028857735	1250.76
SA38_EXP_7	1491	623.2810497283936	253.52365493774414	0.3881907	1251.6
SA38_EXP_7	1492	633.0143928527832	233.4828758239746	0.99929273	1252.44
SA38_EXP_7	1493	629.9500465393066	214.56170082092285	0.52250373	1253.28
SA38_EXP_7	1494	261.47899627685547	310.4619026184082	0.31920555	1254.12
SA38_EXP_7	1495	682.0247650146484	350.74456214904785	0.45013463	1254.96
SA38_EXP_7	1496	671.3582038879395	320.38318634033203	0.004961056	1255.8
SA38_EXP_7	1497	219.72980499267578	332.6092529296875	0.00038320466	1256.64
SA38_EXP_7	1498	652.1556377410889	253.9767551422119	0.020695291	1257.48
SA38_EXP_7	1499	219.4974184036255	332.9084300994873	0.00010416693	1258.32
SA38_EXP_7	1500	634.0109825134277	102.13073015213013	0.00073555845	1259.16
SA38_EXP_7	1501	220.14412879943848	333.14781188964844	0.00047978447	1260.0
SA38_EXP_7	1502	220.39117813110352	332.1723747253418	0.0006257382	1260.84
SA38_EXP_7	1503	219.74420547485352	332.56991386413574	0.00014519358	1261.68
SA38_EXP_7	1504	221.14262580871582	332.48016357421875	0.00040082424	1262.52
SA38_EXP_7	1505	220.8789825439453	332.429838180542	0.0003203169	1263.36
SA38_EXP_7	1506	221.45533561706543	331.7427635192871	0.000417999	1264.2
SA38_EXP_7	1507	219.6584701538086	331.8573760986328	0.00034103612	1265.04
SA38_EXP_7	1508	220.9801435470581	331.4517402648926	0.00029148257	1265.88
SA38_EXP_7	1509	219.63961124420166	332.3442077636719	0.00018159929	1266.72
SA38_EXP_7	1510	219.5655345916748	332.89209365844727	0.00013418744	1267.56
SA38_EXP_7	1511	99.73161220550537	386.8831443786621	0.0005457599	1268.4
SA38_EXP_7	1512	100.1315712928772	394.00391578674316	0.0004605003	1269.24
SA38_EXP_7	1513	221.06566429138184	332.0840263366699	0.00070779806	1270.08
SA38_EXP_7	1514	220.2568531036377	332.5924301147461	0.00046049547	1270.92
SA38_EXP_7	1515	219.97699737548828	333.30528259277344	0.00036449934	1271.76
SA38_EXP_7	1516	219.659161567688	332.8190803527832	0.00024787273	1272.6
SA38_EXP_7	1517	99.18479919433594	398.13222885131836	0.00043946845	1273.44
SA38_EXP_7	1518	99.37836527824402	400.30723571777344	0.0007192831	1274.28
SA38_EXP_7	1519	634.92751121521	99.75756168365479	0.00055239256	1275.12
SA38_EXP_7	1520	220.9028720855713	332.1580410003662	0.00033062426	1275.96
SA38_EXP_7	1521	220.2470302581787	332.0269203186035	0.00028145706	1276.8
SA38_EXP_7	1522	98.93873929977417	391.11454010009766	0.00043788334	1277.64
SA38_EXP_7	1523	99.37057495117188	392.95875549316406	0.000438197	1278.48
SA38_EXP_7	1524	220.12522220611572	332.18994140625	0.00038685056	1279.32
SA38_EXP_7	1525	635.1579666137695	100.20593404769897	0.00029727153	1280.16
SA38_EXP_7	1526	99.49672818183899	398.0259418487549	0.0002916755	1281.0
SA38_EXP_7	1527	220.0417995452881	332.5666809082031	0.00033679898	1281.84
SA38_EXP_7	1528	220.34642696380615	332.75150299072266	0.00025104123	1282.68
SA38_EXP_7	1529	220.17247676849365	332.6154899597168	0.000685317	1283.52
SA38_EXP_7	1530	634.0476989746094	100.76252460479736	0.00024297695	1284.36
SA38_EXP_7	1531	219.87180709838867	332.4272346496582	0.00021594593	1285.2
SA38_EXP_7	1532	220.94135284423828	332.82434463500977	0.00044312762	1286.04
SA38_EXP_7	1533	221.11101150512695	331.6834831237793	0.00039554882	1286.88
SA38_EXP_7	1534	219.99430656433105	332.9351806640625	0.00031823613	1287.72
SA38_EXP_7	1535	220.31402587890625	332.19823837280273	0.00023728888	1288.56
SA38_EXP_7	1536	219.61302757263184	332.1169853210449	0.00020616381	1289.4
SA38_EXP_7	1537	100.60359239578247	408.47957611083984	0.0017073074	1290.24
SA38_EXP_7	1538	677.7288913726807	382.28845596313477	0.010581196	1291.08
SA38_EXP_7	1539	678.3013343811035	383.09680938720703	0.0005046725	1291.92
SA38_EXP_7	1540	677.5671005249023	385.3087520599365	0.014937911	1292.76
SA38_EXP_7	1541	677.5117874145508	385.7944679260254	0.007525973	1293.6
SA38_EXP_7	1542	677.8993606567383	386.9784736633301	0.00047337622	1294.44
SA38_EXP_7	1543	678.0052185058594	384.88677978515625	0.024589565	1295.28
SA38_EXP_7	1544	677.4642944335938	386.73099517822266	0.30302313	1296.12
SA38_EXP_7	1545	677.6670455932617	388.5775566101074	0.010297969	1296.96
SA38_EXP_7	1546	678.2892227172852	390.7385444641113	0.10073818	1297.8
SA38_EXP_7	1547	678.1025886535645	384.5793628692627	0.0004313563	1298.64
SA38_EXP_7	1548	677.7529239654541	384.25400733947754	0.023375185	1299.48
SA38_EXP_7	1549	677.4534225463867	384.0286445617676	0.018808413	1300.32
SA38_EXP_7	1550	677.4812698364258	383.6963081359863	0.0013614945	1301.16
SA38_EXP_7	1551	143.819260597229	249.17263984680176	0.0021448797	1302.0
SA38_EXP_7	1552	677.2303581237793	381.81132316589355	0.016379	1302.84
SA38_EXP_7	1553	677.4905204772949	385.462646484375	0.0039470973	1303.68
SA38_EXP_7	1554	677.5911331176758	383.22961807250977	0.008510172	1304.52
SA38_EXP_7	1555	678.1842231750488	383.59914779663086	0.0032603727	1305.36
SA38_EXP_7	1556	678.217887878418	385.332727432251	0.0010499271	1306.2
SA38_EXP_7	1557	677.8810501098633	382.9141044616699	0.0045776605	1307.04
SA38_EXP_7	1558	678.003740310669	387.22105979919434	0.0020430118	1307.88
SA38_EXP_7	1559	101.08180046081543	403.494873046875	0.00018636823	1308.72
SA38_EXP_7	1560	678.8572311401367	386.3828945159912	0.00012144538	1309.56
SA38_EXP_7	1561	678.425407409668	386.1437129974365	0.00015425465	1310.4
SA38_EXP_7	1562	678.3583164215088	385.27759552001953	0.0003967448	1311.24
SA38_EXP_7	1563	677.8291702270508	384.5738983154297	0.0009375531	1312.08
SA38_EXP_7	1564	677.6137351989746	384.97386932373047	0.0039125183	1312.92
SA38_EXP_7	1565	677.3604393005371	386.55784606933594	0.026516648	1313.76
SA38_EXP_7	1566	675.59814453125	379.7885799407959	0.022642052	1314.6
SA38_EXP_7	1567	678.3877372741699	384.2588996887207	0.0041193026	1315.44
SA38_EXP_7	1568	678.7296772003174	386.7805480957031	0.001519661	1316.28
SA38_EXP_7	1569	678.083324432373	385.0921154022217	0.0011136794	1317.12
SA38_EXP_7	1570	678.0425548553467	382.181453704834	0.002930682	1317.96
SA38_EXP_7	1571	677.344274520874	385.4443359375	0.12440924	1318.8
SA38_EXP_7	1572	677.0351886749268	383.4932613372803	0.008932782	1319.64
SA38_EXP_7	1573	677.9577255249023	385.2567386627197	0.0017165843	1320.48
SA38_EXP_7	1574	677.7824401855469	383.28969955444336	0.00089854066	1321.32
SA38_EXP_7	1575	678.203010559082	384.0252685546875	0.00018818029	1322.16
SA38_EXP_7	1576	677.7596950531006	385.8182430267334	0.0024517158	1323.0
SA38_EXP_7	1577	678.6940574645996	384.00684356689453	0.00016549915	1323.84
SA38_EXP_7	1578	677.5353908538818	384.9752712249756	0.00036625352	1324.68
SA38_EXP_7	1579	677.9582023620605	383.8014507293701	0.011003199	1325.52
SA38_EXP_7	1580	677.637767791748	385.5681896209717	0.020152556	1326.36
SA38_EXP_7	1581	677.8099060058594	384.9123287200928	0.0014447173	1327.2
SA38_EXP_7	1582	677.9840469360352	385.24011611938477	0.0009697118	1328.04
SA38_EXP_7	1583	677.6525497436523	384.69820976257324	0.00037420547	1328.88
SA38_EXP_7	1584	677.6008129119873	382.49173164367676	0.004264088	1329.72
SA38_EXP_7	1585	677.802562713623	384.1200828552246	0.0032680938	1330.56
SA38_EXP_7	1586	677.4807453155518	382.3582363128662	0.009288473	1331.4
SA38_EXP_7	1587	677.6322364807129	385.4841613769531	0.0046469597	1332.24
SA38_EXP_7	1588	678.1554222106934	385.41089057922363	0.0007226966	1333.08
SA38_EXP_7	1589	678.1558036804199	383.45787048339844	0.00024473213	1333.92
SA38_EXP_7	1590	677.659797668457	383.09412002563477	0.04652216	1334.76
SA38_EXP_7	1591	677.0910263061523	382.05373764038086	0.009273728	1335.6
SA38_EXP_7	1592	676.2678146362305	381.4496040344238	0.28089604	1336.44
SA38_EXP_7	1593	677.6065826416016	385.64226150512695	0.03001956	1337.28
SA38_EXP_7	1594	677.8228282928467	383.04210662841797	0.05959045	1338.12
SA38_EXP_7	1595	678.4265041351318	384.8851776123047	6.390454e-05	1338.96
SA38_EXP_7	1596	678.546142578125	385.2424621582031	0.0010067837	1339.8
SA38_EXP_7	1597	676.9474029541016	381.41870498657227	0.0036996996	1340.64
SA38_EXP_7	1598	677.9470443725586	383.4471130371094	0.0026478309	1341.48
SA38_EXP_7	1599	675.705099105835	374.2573356628418	0.017831068	1342.32
SA38_EXP_7	1600	678.2114028930664	382.69168853759766	0.00023612028	1343.16
SA38_EXP_7	1601	677.3193359375	384.57544326782227	0.0002887986	1344.0
SA38_EXP_7	1602	677.6321411132812	383.14762115478516	0.003384999	1344.84
SA38_EXP_7	1603	677.9008865356445	383.4108066558838	0.0009376889	1345.68
SA38_EXP_7	1604	677.2429466247559	384.5826244354248	0.0036881296	1346.52
SA38_EXP_7	1605	677.7318954467773	384.40850257873535	0.00026304414	1347.36
SA38_EXP_7	1606	677.4079322814941	384.20419692993164	0.005011254	1348.2
SA38_EXP_7	1607	676.887321472168	385.2000045776367	0.012142434	1349.04
SA38_EXP_7	1608	677.5254726409912	386.1228561401367	0.0031852878	1349.88
SA38_EXP_7	1609	677.115535736084	382.64259338378906	0.0011393478	1350.72
SA38_EXP_7	1610	677.5035858154297	383.61705780029297	0.0006695614	1351.56
SA38_EXP_7	1611	677.0535469055176	382.62136459350586	0.0023294818	1352.4
SA38_EXP_7	1612	676.9111633300781	386.1994743347168	0.06519264	1353.24
SA38_EXP_7	1613	677.3580551147461	386.0738754272461	0.0057911086	1354.08
SA38_EXP_7	1614	677.3883819580078	385.5460739135742	0.0016425708	1354.92
SA38_EXP_7	1615	678.3234596252441	392.60765075683594	0.076211385	1355.76
SA38_EXP_7	1616	678.3630847930908	387.2186851501465	0.034066427	1356.6
SA38_EXP_7	1617	678.577995300293	385.2076721191406	0.021163523	1357.44
SA38_EXP_7	1618	677.8202056884766	384.9656295776367	0.00069068396	1358.28
SA38_EXP_7	1619	678.0333518981934	385.9379196166992	0.00053554366	1359.12
SA38_EXP_7	1620	677.8819561004639	386.2415313720703	0.03652166	1359.96
SA38_EXP_7	1621	676.7987728118896	385.5040740966797	0.047425874	1360.8
SA38_EXP_7	1622	677.0687103271484	382.622709274292	0.0029129842	1361.64
SA38_EXP_7	1623	676.941728591919	385.05309104919434	0.13776305	1362.48
SA38_EXP_7	1624	676.6970634460449	387.9869270324707	0.31684837	1363.32
SA38_EXP_7	1625	677.810525894165	385.2440643310547	0.0064250366	1364.16
SA38_EXP_7	1626	677.7080535888672	386.80495262145996	0.00033855878	1365.0
SA38_EXP_7	1627	676.4639854431152	377.2277069091797	0.0022727859	1365.84
SA38_EXP_7	1628	677.2528171539307	383.4807586669922	0.0037663511	1366.68
SA38_EXP_7	1629	676.636266708374	383.6664390563965	0.0015988484	1367.52
SA38_EXP_7	1630	677.0500183105469	385.1931953430176	0.0011032062	1368.36
SA38_EXP_7	1631	677.4456024169922	383.4987545013428	0.00010338664	1369.2
SA38_EXP_7	1632	677.3332595825195	385.971622467041	0.0010988095	1370.04
SA38_EXP_7	1633	676.8021583557129	386.05276107788086	0.026913678	1370.88
SA38_EXP_7	1634	677.7543067932129	383.2192611694336	9.32613e-05	1371.72
SA38_EXP_7	1635	677.7496814727783	386.9025135040283	0.0024533276	1372.56
SA38_EXP_7	1636	677.5349617004395	385.17248153686523	0.00036650914	1373.4
SA38_EXP_7	1637	598.6838817596436	175.56105136871338	0.053977456	1374.24
SA38_EXP_7	1638	677.3391723632812	386.43104553222656	0.22371794	1375.08
SA38_EXP_7	1639	677.3321628570557	386.5492630004883	0.0044447114	1375.92
SA38_EXP_7	1640	677.6488304138184	383.68846893310547	0.024205903	1376.76
SA38_EXP_7	1641	677.6988983154297	385.42405128479004	0.0044125533	1377.6
SA38_EXP_7	1642	677.7644157409668	386.2696838378906	0.0015243102	1378.44
SA38_EXP_7	1643	676.9570350646973	381.5826988220215	0.00092400564	1379.28
SA38_EXP_7	1644	677.1500587463379	384.66341972351074	0.0021273466	1380.12
SA38_EXP_7	1645	677.9897689819336	384.52131271362305	0.00068018376	1380.96
SA38_EXP_7	1646	676.9610404968262	386.7718505859375	0.041952703	1381.8
SA38_EXP_7	1647	677.4640083312988	388.66272926330566	0.1328649	1382.64
SA38_EXP_7	1648	678.3583641052246	383.65562438964844	0.00021348678	1383.48
SA38_EXP_7	1649	678.5070419311523	384.25329208374023	0.00016227788	1384.32
SA38_EXP_7	1650	677.5835037231445	383.5225296020508	0.006702971	1385.16
SA38_EXP_7	1651	144.07389163970947	252.35323905944824	0.00017041278	1386.0
SA38_EXP_7	1652	677.463436126709	382.6827335357666	0.004265412	1386.84
SA38_EXP_7	1653	675.8187770843506	380.9959602355957	0.23171626	1387.68
SA38_EXP_7	1654	677.9041290283203	384.1299247741699	0.0016566742	1388.52
SA38_EXP_7	1655	677.8598785400391	385.3341865539551	0.11819066	1389.36
SA38_EXP_7	1656	677.170467376709	381.5274238586426	0.09952843	1390.2
SA38_EXP_7	1657	678.1993865966797	382.71875381469727	0.0009395651	1391.04
SA38_EXP_7	1658	676.4731407165527	377.90782928466797	0.0004981492	1391.88
SA38_EXP_7	1659	678.1355857849121	384.38232421875	0.0006320992	1392.72
SA38_EXP_7	1660	677.2660255432129	383.46302032470703	0.0053154444	1393.56
SA38_EXP_7	1661	677.7806282043457	384.03133392333984	0.0886796	1394.4
SA38_EXP_7	1662	677.4212837219238	386.47032737731934	0.114509046	1395.24
SA38_EXP_7	1663	677.5632858276367	381.94908142089844	0.0030227297	1396.08
SA38_EXP_7	1664	677.9218673706055	383.46988677978516	0.00012376223	1396.92
SA38_EXP_7	1665	677.9954433441162	384.1995048522949	0.0005573029	1397.76
SA38_EXP_7	1666	677.0730495452881	375.99223136901855	0.00038517438	1398.6
SA38_EXP_7	1667	677.8536319732666	382.7084541320801	0.0004920536	1399.44
SA38_EXP_7	1668	677.9367446899414	383.58670234680176	0.005041626	1400.28
SA38_EXP_7	1669	677.4203300476074	384.69629287719727	0.0010652316	1401.12
SA38_EXP_7	1670	678.1454086303711	383.53431701660156	0.0010524818	1401.96
SA38_EXP_7	1671	678.3071517944336	386.4645767211914	0.0020274837	1402.8
SA38_EXP_7	1672	677.9054641723633	384.27114486694336	0.00091303076	1403.64
SA38_EXP_7	1673	676.7446041107178	384.2648506164551	0.18299665	1404.48
SA38_EXP_7	1674	677.8205394744873	386.7155456542969	0.014355708	1405.32
SA38_EXP_7	1675	678.4043312072754	383.60767364501953	0.00023365635	1406.16
SA38_EXP_7	1676	678.6996841430664	384.9456024169922	0.0013706309	1407.0
SA38_EXP_7	1677	677.9998302459717	384.7998046875	0.3147699	1407.84
SA38_EXP_7	1678	678.06077003479	384.1345024108887	0.056444403	1408.68
SA38_EXP_7	1679	677.6073455810547	384.0020942687988	0.039295007	1409.52
SA38_EXP_7	1680	678.0595779418945	383.5733699798584	0.0037250838	1410.36
SA38_EXP_7	1681	676.4720916748047	374.68711853027344	0.0038065622	1411.2
SA38_EXP_7	1682	677.3685455322266	385.2121353149414	0.0032957538	1412.04
SA38_EXP_7	1683	677.7096748352051	382.415771484375	0.021385198	1412.88
SA38_EXP_7	1684	677.7852058410645	382.50926971435547	0.0010723665	1413.72
SA38_EXP_7	1685	143.7617063522339	253.0612850189209	0.00017714602	1414.56
SA38_EXP_7	1686	678.6314487457275	384.792537689209	0.0014557039	1415.4
SA38_EXP_7	1687	677.8839111328125	381.22278213500977	0.002907582	1416.24
SA38_EXP_7	1688	678.1821250915527	382.4094486236572	6.658838e-05	1417.08
SA38_EXP_7	1689	677.8621673583984	383.72551918029785	0.0014241588	1417.92
SA38_EXP_7	1690	677.8398513793945	382.9272651672363	0.026495067	1418.76
SA38_EXP_7	1691	677.7541160583496	384.79597091674805	0.0017527663	1419.6
SA38_EXP_7	1692	677.4285316467285	385.1982879638672	0.0024238452	1420.44
SA38_EXP_7	1693	677.8763771057129	383.1276512145996	0.0048262165	1421.28
SA38_EXP_7	1694	677.0501136779785	384.5537853240967	0.0061509544	1422.12
SA38_EXP_7	1695	677.8452396392822	387.0065689086914	0.01766004	1422.96
SA38_EXP_7	1696	677.8717517852783	383.66729736328125	0.004017526	1423.8
SA38_EXP_7	1697	677.9593467712402	385.54956436157227	0.001034792	1424.64
SA38_EXP_7	1698	677.1191596984863	383.1884765625	0.07245931	1425.48
SA38_EXP_7	1699	676.7931461334229	383.52996826171875	0.081861794	1426.32
SA38_EXP_7	1700	677.3008346557617	385.50167083740234	0.033751845	1427.16
SA38_EXP_7	1701	677.3515701293945	384.67151641845703	0.20442504	1428.0
SA38_EXP_7	1702	677.8092384338379	385.7758140563965	0.0694887	1428.84
SA38_EXP_7	1703	675.8213996887207	380.95550537109375	0.030028144	1429.68
SA38_EXP_7	1704	676.9482135772705	385.1883029937744	0.021203853	1430.52
SA38_EXP_7	1705	677.6226997375488	382.96860694885254	0.020566827	1431.36
SA38_EXP_7	1706	677.1853923797607	385.67676544189453	0.007845078	1432.2
SA38_EXP_7	1707	677.5393009185791	386.3847541809082	0.0006148548	1433.04
SA38_EXP_7	1708	678.053092956543	385.53720474243164	0.010126597	1433.88
SA38_EXP_7	1709	677.432107925415	384.7857856750488	0.00059229776	1434.72
SA38_EXP_7	1710	677.5357723236084	383.6312770843506	0.025521351	1435.56
SA38_EXP_7	1711	677.1587371826172	382.92823791503906	0.020743819	1436.4
SA38_EXP_7	1712	678.2611846923828	387.0608139038086	0.0016051555	1437.24
SA38_EXP_7	1713	678.0269622802734	383.635311126709	9.027247e-05	1438.08
SA38_EXP_7	1714	677.2478103637695	381.85194969177246	0.04460935	1438.92
SA38_EXP_7	1715	678.0436992645264	383.56884956359863	0.007962176	1439.76
SA38_EXP_7	1716	677.7061462402344	384.3222999572754	0.0050989618	1440.6
SA38_EXP_7	1717	677.7843475341797	384.642276763916	0.0014595828	1441.44
SA38_EXP_7	1718	677.9908180236816	385.1730537414551	0.0013022698	1442.28
SA38_EXP_7	1719	677.5088310241699	384.5149040222168	0.0022979006	1443.12
SA38_EXP_7	1720	677.4927139282227	381.7485237121582	0.002185379	1443.96
SA38_EXP_7	1721	677.37717628479	386.8883514404297	0.031016693	1444.8
SA38_EXP_7	1722	677.673864364624	385.4681396484375	0.001210054	1445.64
SA38_EXP_7	1723	677.3720741271973	383.1489372253418	0.01828298	1446.48
SA38_EXP_7	1724	677.7113914489746	383.80537033081055	0.0048289155	1447.32
SA38_EXP_7	1725	101.01392269134521	392.4983596801758	0.00023447318	1448.16
SA38_EXP_7	1726	676.5524864196777	386.1848831176758	0.34884322	1449.0
SA38_EXP_7	1727	677.7167320251465	384.891357421875	0.0028287317	1449.84
SA38_EXP_7	1728	678.2575130462646	387.09251403808594	0.0012136602	1450.68
SA38_EXP_7	1729	678.1722068786621	387.0398712158203	0.0038801355	1451.52
SA38_EXP_7	1730	677.5650978088379	384.541654586792	0.012669608	1452.36
SA38_EXP_7	1731	677.8665542602539	384.85559463500977	0.00050663133	1453.2
SA38_EXP_7	1732	677.7956485748291	384.1586494445801	0.00017764026	1454.04
SA38_EXP_7	1733	677.7350425720215	382.75177001953125	0.1079716	1454.88
SA38_EXP_7	1734	677.4204254150391	381.8265151977539	0.017676827	1455.72
SA38_EXP_7	1735	677.524471282959	384.42091941833496	0.020373158	1456.56
SA38_EXP_7	1736	677.3941993713379	382.6955223083496	0.009349183	1457.4
SA38_EXP_7	1737	677.6406288146973	386.3128852844238	0.0868549	1458.24
SA38_EXP_7	1738	677.3487567901611	383.69327545166016	0.043191195	1459.08
SA38_EXP_7	1739	678.0065536499023	383.76359939575195	0.0012524906	1459.92
SA38_EXP_7	1740	678.140926361084	382.67303466796875	0.0034312862	1460.76
SA38_EXP_7	1741	677.723503112793	382.92943954467773	0.0047223745	1461.6
SA38_EXP_7	1742	676.9275665283203	383.747034072876	0.02679849	1462.44
SA38_EXP_7	1743	677.4441719055176	382.2750663757324	0.0031565696	1463.28
SA38_EXP_7	1744	677.6962757110596	382.2037696838379	0.015056682	1464.12
SA38_EXP_7	1745	677.6179313659668	384.7202396392822	0.016291562	1464.96
SA38_EXP_7	1746	677.2592544555664	384.2903137207031	0.0046931216	1465.8
SA38_EXP_7	1747	676.9992828369141	383.5525417327881	0.055176206	1466.64
SA38_EXP_7	1748	677.8529644012451	385.4216194152832	0.0017129797	1467.48
SA38_EXP_7	1749	677.9878616333008	384.8493003845215	0.002072485	1468.32
SA38_EXP_7	1750	677.7950286865234	385.20458221435547	0.0053008334	1469.16
SA38_EXP_7	1751	677.1502494812012	384.3339729309082	0.0012040915	1470.0
SA38_EXP_7	1752	677.9839992523193	384.3636131286621	0.0012496583	1470.84
SA38_EXP_7	1753	97.91454076766968	384.94726181030273	0.0015286665	1471.68
SA38_EXP_7	1754	677.8908729553223	384.2479133605957	0.0044486164	1472.52
SA38_EXP_7	1755	678.2480716705322	382.28161811828613	8.855699e-05	1473.36
SA38_EXP_7	1756	678.3248901367188	384.2379570007324	0.0012158505	1474.2
SA38_EXP_7	1757	677.92649269104	380.5102729797363	0.0023627824	1475.04
SA38_EXP_7	1758	677.8908729553223	382.9225158691406	0.000121155295	1475.88
SA38_EXP_7	1759	677.0763397216797	384.29162979125977	0.002417044	1476.72
SA38_EXP_7	1760	678.3690452575684	384.1385078430176	0.00038114615	1477.56
SA38_EXP_7	1761	677.6415348052979	385.20463943481445	0.0014285014	1478.4
SA38_EXP_7	1762	677.6431083679199	380.3012466430664	0.016212344	1479.24
SA38_EXP_7	1763	677.2151947021484	383.33621978759766	0.0096477745	1480.08
SA38_EXP_7	1764	677.2614479064941	382.03330993652344	0.06468265	1480.92
SA38_EXP_7	1765	677.9773235321045	386.4045524597168	0.0010563004	1481.76
SA38_EXP_7	1766	677.5415897369385	383.6180305480957	0.013013512	1482.6
SA38_EXP_7	1767	676.4683723449707	379.9855041503906	0.015215026	1483.44
SA38_EXP_7	1768	678.2962322235107	383.2133102416992	0.0004913756	1484.28
SA38_EXP_7	1769	677.6123046875	383.6159420013428	0.0009712989	1485.12
SA38_EXP_7	1770	678.6511421203613	383.4872817993164	0.00038630108	1485.96
SA38_EXP_7	1771	341.26667976379395	410.7552909851074	0.0012487314	1486.8
SA38_EXP_7	1772	677.9616355895996	385.6205177307129	0.0022434157	1487.64
SA38_EXP_7	1773	678.2382965087891	383.1305122375488	0.00017621795	1488.48
SA38_EXP_7	1774	677.9630184173584	382.4381732940674	0.0331871	1489.32
SA38_EXP_7	1775	677.5843620300293	384.84615325927734	0.0082613295	1490.16
SA38_EXP_7	1776	678.026294708252	382.58517265319824	0.000745837	1491.0
SA38_EXP_7	1777	677.6167869567871	383.3152770996094	0.009165338	1491.84
SA38_EXP_7	1778	677.9901504516602	383.06922912597656	0.00027528225	1492.68
SA38_EXP_7	1779	144.38971281051636	253.1180477142334	0.0001533033	1493.52
SA38_EXP_7	1780	677.7617454528809	384.4278144836426	0.0030498134	1494.36
SA38_EXP_7	1781	676.8907070159912	382.8790855407715	0.0008165467	1495.2
SA38_EXP_7	1782	678.0276775360107	384.5222282409668	0.00034543689	1496.04
SA38_EXP_7	1783	678.3038139343262	383.1888484954834	0.00011207422	1496.88
SA38_EXP_7	1784	678.4768104553223	385.8035087585449	0.00019673335	1497.72
SA38_EXP_7	1785	677.6810646057129	385.13139724731445	0.0002045551	1498.56
SA38_EXP_7	1786	678.8402080535889	386.91261291503906	6.838399e-05	1499.4
SA38_EXP_7	1787	678.4063816070557	384.06171798706055	0.00018705132	1500.24
SA38_EXP_7	1788	679.1725158691406	385.49720764160156	0.00020436266	1501.08
SA38_EXP_7	1789	677.955150604248	383.70832443237305	8.149974e-05	1501.92
SA38_EXP_7	1790	677.8411865234375	384.9400806427002	0.008710149	1502.76
SA38_EXP_7	1791	677.3801803588867	384.7144317626953	0.012511814	1503.6
SA38_EXP_7	1792	677.8194427490234	387.7360725402832	0.002457238	1504.44
SA38_EXP_7	1793	677.2186279296875	384.5137023925781	0.0081784045	1505.28
SA38_EXP_7	1794	677.7289867401123	387.25098609924316	0.0032655725	1506.12
SA38_EXP_7	1795	676.975154876709	385.3301239013672	0.00028697195	1506.96
SA38_EXP_7	1796	677.5755882263184	383.6456108093262	0.004006935	1507.8
SA38_EXP_7	1797	677.4450302124023	384.1399955749512	0.019151006	1508.64
SA38_EXP_7	1798	678.4756183624268	385.11531829833984	0.00036788348	1509.48
SA38_EXP_7	1799	144.10555362701416	251.34183883666992	0.00022425166	1510.32
SA38_EXP_7	1800	677.4648666381836	384.6939182281494	0.0096478155	1511.16
SA38_EXP_7	1801	678.2623291015625	386.570348739624	0.000111900146	1512.0
SA38_EXP_7	1802	678.0418395996094	387.4929141998291	0.0024454452	1512.84
SA38_EXP_7	1803	676.676082611084	384.796142578125	0.31009057	1513.68
SA38_EXP_7	1804	677.6729583740234	385.9428119659424	0.12505718	1514.52
SA38_EXP_7	1805	677.4709224700928	383.5553169250488	0.00534392	1515.36
SA38_EXP_7	1806	677.6703834533691	386.6404151916504	0.025309261	1516.2
SA38_EXP_7	1807	678.0951023101807	384.4123077392578	0.00030780263	1517.04
SA38_EXP_7	1808	677.7722358703613	381.3072967529297	0.00019909903	1517.88
SA38_EXP_7	1809	677.3822784423828	387.6995086669922	0.2324533	1518.72
SA38_EXP_7	1810	677.7438640594482	384.52795028686523	0.015408955	1519.56
SA38_EXP_7	1811	677.9515266418457	387.03386306762695	0.004749841	1520.4
SA38_EXP_7	1812	677.6966094970703	388.5523223876953	0.010613905	1521.24
SA38_EXP_7	1813	677.546215057373	390.46314239501953	0.107845694	1522.08
SA38_EXP_7	1814	678.0823230743408	386.25463485717773	0.013714701	1522.92
SA38_EXP_7	1815	677.6935577392578	383.8464546203613	0.00045761184	1523.76
SA38_EXP_7	1816	677.6142120361328	383.64415168762207	0.005780775	1524.6
SA38_EXP_7	1817	678.0113220214844	385.9625816345215	0.05077476	1525.44
SA38_EXP_7	1818	677.5433540344238	381.9602966308594	0.00019651702	1526.28
SA38_EXP_7	1819	678.0752182006836	383.96799087524414	0.0049760095	1527.12
SA38_EXP_7	1820	677.6287078857422	383.7472343444824	0.032115944	1527.96
SA38_EXP_7	1821	677.9476165771484	383.7820243835449	0.04120666	1528.8
SA38_EXP_7	1822	677.0674705505371	382.52363204956055	0.036249314	1529.64
SA38_EXP_7	1823	677.960205078125	385.62910079956055	0.0026152844	1530.48
SA38_EXP_7	1824	677.5030136108398	384.82177734375	0.0031601605	1531.32
SA38_EXP_7	1825	677.6297569274902	385.0060558319092	0.0011456393	1532.16
SA38_EXP_7	1826	676.8919944763184	382.90414810180664	0.0009841162	1533.0
SA38_EXP_7	1827	144.72111463546753	252.99324989318848	0.00018399586	1533.84
SA38_EXP_7	1828	678.1386375427246	385.6051826477051	0.00060400116	1534.68
SA38_EXP_7	1829	677.9245853424072	387.5914192199707	0.0015453683	1535.52
SA38_EXP_7	1830	677.9091835021973	383.466796875	0.00012993565	1536.36
SA38_EXP_7	1831	677.7810096740723	382.0461845397949	0.0015319315	1537.2
SA38_EXP_7	1832	678.2304763793945	384.7023582458496	0.00037650592	1538.04
SA38_EXP_7	1833	145.01564502716064	251.3166618347168	0.00032278989	1538.88
SA38_EXP_7	1834	677.1597385406494	385.54009437561035	0.06563618	1539.72
SA38_EXP_7	1835	677.2543907165527	385.8489418029785	0.33094114	1540.56
SA38_EXP_7	1836	677.0600318908691	386.29302978515625	0.052049365	1541.4
SA38_EXP_7	1837	677.3449897766113	383.441104888916	0.013016678	1542.24
SA38_EXP_7	1838	678.1625270843506	387.9118537902832	0.0023832563	1543.08
SA38_EXP_7	1839	677.4948120117188	382.68914222717285	0.21348308	1543.92
SA38_EXP_7	1840	677.1227359771729	384.79960441589355	0.012822686	1544.76
SA38_EXP_7	1841	677.7509689331055	384.17155265808105	0.04617113	1545.6
SA38_EXP_7	1842	677.9577255249023	385.2699279785156	0.010846238	1546.44
SA38_EXP_7	1843	676.6660690307617	381.4991569519043	0.25443769	1547.28
SA38_EXP_7	1844	678.0208587646484	383.52012634277344	0.009411848	1548.12
SA38_EXP_7	1845	676.4859199523926	377.9156684875488	0.0028212643	1548.96
SA38_EXP_7	1846	678.3296585083008	392.7215766906738	0.035881225	1549.8
SA38_EXP_7	1847	677.5761604309082	384.38286781311035	0.00015844831	1550.64
SA38_EXP_7	1848	678.2599449157715	384.9045753479004	0.009519167	1551.48
SA38_EXP_7	1849	675.190544128418	377.7074146270752	0.027535927	1552.32
SA38_EXP_7	1850	677.8800964355469	382.8939628601074	0.004126605	1553.16
SA38_EXP_7	1851	677.0290851593018	382.59839057922363	0.061439887	1554.0
SA38_EXP_7	1852	676.2228488922119	374.465274810791	0.0010514256	1554.84
SA38_EXP_7	1853	677.6186943054199	383.5815238952637	0.011698665	1555.68
SA38_EXP_7	1854	677.3905754089355	385.1239585876465	0.03851831	1556.52
SA38_EXP_7	1855	677.6650428771973	382.2798728942871	0.0015191147	1557.36
SA38_EXP_7	1856	678.2541275024414	384.42312240600586	0.000655284	1558.2
SA38_EXP_7	1857	678.0974388122559	382.8036117553711	0.00038806166	1559.04
SA38_EXP_7	1858	678.7072658538818	386.32335662841797	9.622567e-05	1559.88
SA38_EXP_7	1859	677.8913497924805	383.19894790649414	0.008680305	1560.72
SA38_EXP_7	1860	675.79026222229	377.1006774902344	0.004739938	1561.56
SA38_EXP_7	1861	677.5762557983398	386.08531951904297	0.17800255	1562.4
SA38_EXP_7	1862	676.6494750976562	379.6384334564209	0.022065718	1563.24
SA38_EXP_7	1863	676.149320602417	380.09013175964355	0.028751746	1564.08
SA38_EXP_7	1864	676.8378734588623	374.4503402709961	0.00065808534	1564.92
SA38_EXP_7	1865	677.6797771453857	383.94521713256836	0.0019368127	1565.76
SA38_EXP_7	1866	676.1903762817383	379.00843620300293	0.0062197065	1566.6
SA38_EXP_7	1867	676.8360614776611	384.6328067779541	0.19048907	1567.44
SA38_EXP_7	1868	678.0547618865967	383.58592987060547	0.00017531744	1568.28
SA38_EXP_7	1869	677.4735450744629	382.7457618713379	0.0094288215	1569.12
SA38_EXP_7	1870	677.3661136627197	383.84450912475586	0.0004315116	1569.96
SA38_EXP_7	1871	678.1616687774658	383.8105773925781	0.00014679867	1570.8
SA38_EXP_7	1872	677.6735782623291	382.67669677734375	0.0022669497	1571.64
SA38_EXP_7	1873	678.0152320861816	383.0870532989502	0.0033949274	1572.48
SA38_EXP_7	1874	677.9468536376953	384.9509525299072	0.0010346166	1573.32
SA38_EXP_7	1875	677.4567127227783	382.6029109954834	0.0132889105	1574.16
SA38_EXP_7	1876	677.1284103393555	381.50630950927734	0.023235366	1575.0
SA38_EXP_7	1877	677.9656887054443	384.81576919555664	0.015431042	1575.84
SA38_EXP_7	1878	144.19111013412476	252.8686809539795	0.00038898172	1576.68
SA38_EXP_7	1879	677.9374122619629	384.2838764190674	0.0009591249	1577.52
SA38_EXP_7	1880	677.717113494873	381.2826347351074	0.0105427755	1578.36
SA38_EXP_7	1881	677.9152870178223	388.1934356689453	0.22196226	1579.2
SA38_EXP_7	1882	677.226448059082	383.94164085388184	0.017092567	1580.04
SA38_EXP_7	1883	677.2705078125	385.06874084472656	0.0059542004	1580.88
SA38_EXP_7	1884	677.8690338134766	382.0100784301758	0.0060194633	1581.72
SA38_EXP_7	1885	677.6626586914062	385.5758857727051	0.04624028	1582.56
SA38_EXP_7	1886	678.5231113433838	391.3190174102783	0.014405871	1583.4
SA38_EXP_7	1887	677.7989387512207	383.6095333099365	0.009463696	1584.24
SA38_EXP_7	1888	677.5444984436035	384.57921981811523	0.0004605392	1585.08
SA38_EXP_7	1889	677.6549339294434	386.4660930633545	0.003928477	1585.92
SA38_EXP_7	1890	678.3535003662109	386.7776298522949	0.0034474845	1586.76
SA38_EXP_7	1891	144.56534385681152	252.64371871948242	0.00025479888	1587.6
SA38_EXP_7	1892	677.5245666503906	384.8974800109863	0.0015865406	1588.44
SA38_EXP_7	1893	677.8886795043945	385.0986671447754	0.0016850453	1589.28
SA38_EXP_7	1894	678.0649185180664	384.48949813842773	0.02464616	1590.12
SA38_EXP_7	1895	678.3232688903809	382.8454399108887	0.00016043197	1590.96
SA38_EXP_7	1896	143.06917190551758	252.15771675109863	0.00011724602	1591.8
SA38_EXP_7	1897	678.0941963195801	382.9368782043457	0.00016727064	1592.64
SA38_EXP_7	1898	677.6155471801758	387.25547790527344	0.0013723386	1593.48
SA38_EXP_7	1899	677.4874687194824	385.8768367767334	0.033489764	1594.32
SA38_EXP_7	1900	678.0250549316406	385.8479690551758	0.00023287148	1595.16
SA38_EXP_7	1901	678.2196044921875	386.8393135070801	0.0003755721	1596.0
SA38_EXP_7	1902	678.0964851379395	382.673921585083	0.01374501	1596.84
SA38_EXP_7	1903	677.564525604248	384.89501953125	0.016552042	1597.68
SA38_EXP_7	1904	677.8722763061523	385.9786891937256	0.0068622534	1598.52
SA38_EXP_7	1905	677.4289131164551	382.47416496276855	0.020026786	1599.36
SA38_EXP_7	1906	677.3791313171387	386.76243782043457	0.11911449	1600.2
SA38_EXP_7	1907	677.7961254119873	382.87479400634766	0.002070878	1601.04
SA38_EXP_7	1908	677.6491165161133	385.28449058532715	0.00637586	1601.88
SA38_EXP_7	1909	677.3394584655762	385.77117919921875	0.00336481	1602.72
SA38_EXP_7	1910	677.3330688476562	384.40810203552246	0.096878245	1603.56
SA38_EXP_7	1911	677.2618293762207	384.04890060424805	0.01868136	1604.4
SA38_EXP_7	1912	677.4391174316406	382.8833484649658	0.015022958	1605.24
SA38_EXP_7	1913	677.4027824401855	384.17781829833984	0.0045275716	1606.08
SA38_EXP_7	1914	677.4170398712158	385.4106044769287	0.016041884	1606.92
SA38_EXP_7	1915	677.6697158813477	384.19581413269043	0.007161626	1607.76
SA38_EXP_7	1916	677.9609680175781	383.0625915527344	0.00037930012	1608.6
SA38_EXP_7	1917	675.8737564086914	373.8343048095703	0.004065173	1609.44
SA38_EXP_7	1918	677.4398803710938	383.1675052642822	0.004012667	1610.28
SA38_EXP_7	1919	677.6156425476074	382.5501251220703	8.476447e-05	1611.12
SA38_EXP_7	1920	678.0429840087891	386.8439483642578	0.012433834	1611.96
SA38_EXP_7	1921	677.9128074645996	385.83818435668945	0.0039129797	1612.8
SA38_EXP_7	1922	678.4575939178467	386.088809967041	0.00047450615	1613.64
SA38_EXP_7	1923	678.4159660339355	386.0039520263672	8.923174e-05	1614.48
SA38_EXP_7	1924	677.5156021118164	384.6800994873047	0.018271828	1615.32
SA38_EXP_7	1925	677.3590087890625	383.415584564209	0.063841075	1616.16
SA38_EXP_7	1926	144.84463930130005	253.37190628051758	0.00048714245	1617.0
SA38_EXP_7	1927	150.77884197235107	251.61787033081055	0.0006810556	1617.84
SA38_EXP_7	1928	677.5475978851318	381.53592109680176	0.001628507	1618.68
SA38_EXP_7	1929	678.1032562255859	382.22179412841797	0.008368289	1619.52
SA38_EXP_7	1930	146.21447324752808	252.25954055786133	0.0036280404	1620.36
SA38_EXP_7	1931	677.9695987701416	382.6564407348633	0.003614376	1621.2
SA38_EXP_7	1932	677.9654502868652	386.3074493408203	0.0008307121	1622.04
SA38_EXP_7	1933	677.4663925170898	385.85612297058105	0.0020183634	1622.88
SA38_EXP_7	1934	678.8446426391602	383.4985542297363	0.00026396464	1623.72
SA38_EXP_7	1935	678.1035423278809	382.84332275390625	0.0023413685	1624.56
SA38_EXP_7	1936	675.7040023803711	378.53885650634766	0.0049865404	1625.4
SA38_EXP_7	1937	677.6420593261719	381.5255641937256	0.0015342664	1626.24
SA38_EXP_7	1938	677.7554035186768	385.88356018066406	0.030403249	1627.08
SA38_EXP_7	1939	677.3398876190186	383.8300895690918	0.0013924197	1627.92
SA38_EXP_7	1940	677.5708198547363	383.9605236053467	0.005529813	1628.76
SA38_EXP_7	1941	678.2858848571777	385.6633472442627	0.0019147287	1629.6
SA38_EXP_7	1942	678.2580852508545	383.81861686706543	0.0046289843	1630.44
SA38_EXP_7	1943	677.8826713562012	386.6576671600342	0.00312604	1631.28
SA38_EXP_7	1944	677.817440032959	383.7249755859375	0.0071194796	1632.12
SA38_EXP_7	1945	677.9196739196777	382.58623123168945	0.00153417	1632.96
SA38_EXP_7	1946	142.34507083892822	249.8166847229004	0.0018812795	1633.8
SA38_EXP_7	1947	678.3249378204346	384.24622535705566	0.00035012772	1634.64
SA38_EXP_7	1948	677.8131484985352	381.9844722747803	0.0026338347	1635.48
SA38_EXP_7	1949	678.1741142272949	385.75510025024414	0.0007095612	1636.32
SA38_EXP_7	1950	677.7439594268799	386.171178817749	0.0016172741	1637.16
SA38_EXP_7	1951	677.3239612579346	381.8916320800781	0.030011412	1638.0
SA38_EXP_7	1952	677.5508880615234	384.1190528869629	0.0010447999	1638.84
SA38_EXP_7	1953	678.2077789306641	384.27011489868164	0.0002628581	1639.68
SA38_EXP_7	1954	677.9604911804199	384.1787910461426	0.005463409	1640.52
SA38_EXP_7	1955	678.1153678894043	383.6327362060547	0.011175149	1641.36
SA38_EXP_7	1956	677.9376983642578	384.3636131286621	0.0053479006	1642.2
SA38_EXP_7	1957	677.7451038360596	381.5500259399414	0.012053104	1643.04
SA38_EXP_7	1958	677.883243560791	381.6057300567627	0.009635222	1643.88
SA38_EXP_7	1959	677.9453277587891	383.6806869506836	0.00016400364	1644.72
SA38_EXP_7	1960	677.8501510620117	382.4365425109863	0.00046706217	1645.56
SA38_EXP_7	1961	678.2526969909668	383.8194179534912	0.001034862	1646.4
SA38_EXP_7	1962	676.5590667724609	375.2127170562744	0.00069118274	1647.24
SA38_EXP_7	1963	678.2433986663818	382.6149559020996	0.00011844966	1648.08
SA38_EXP_7	1964	678.1307220458984	383.46219062805176	0.00011465315	1648.92
SA38_EXP_7	1965	678.266191482544	385.30139923095703	0.0033828795	1649.76
SA38_EXP_7	1966	677.9133796691895	383.6503601074219	0.0036270355	1650.6
SA38_EXP_7	1967	677.5299072265625	384.5405387878418	0.00073302526	1651.44
SA38_EXP_7	1968	677.4011135101318	383.1130027770996	0.017457135	1652.28
SA38_EXP_7	1969	143.9614772796631	250.66944122314453	0.0003353997	1653.12
SA38_EXP_7	1970	677.9725551605225	383.71450424194336	0.0002616661	1653.96
SA38_EXP_7	1971	677.2111892700195	385.24417877197266	0.014987544	1654.8
SA38_EXP_7	1972	677.9348373413086	385.4123783111572	0.00034611006	1655.64
SA38_EXP_7	1973	679.755973815918	393.76379013061523	0.00012786375	1656.48
SA38_EXP_7	1974	677.9392242431641	385.1528835296631	0.0017640674	1657.32
SA38_EXP_7	1975	678.065013885498	386.6461944580078	0.0009501146	1658.16
SA38_EXP_7	1976	677.1573543548584	382.2843647003174	0.025589386	1659.0
SA38_EXP_7	1977	676.4833450317383	381.34220123291016	0.0473452	1659.84
SA38_EXP_7	1978	677.8962135314941	386.1039447784424	0.0044143046	1660.68
SA38_EXP_7	1979	678.2802104949951	385.11860847473145	0.00032589686	1661.52
SA38_EXP_7	1980	678.2429695129395	384.8957633972168	0.0014484746	1662.36
SA38_EXP_7	1981	677.6864528656006	386.0525894165039	0.0049323626	1663.2
SA38_EXP_7	1982	677.9515266418457	386.8025207519531	0.0066439575	1664.04
SA38_EXP_7	1983	677.9664039611816	384.0971374511719	0.013801489	1664.88
SA38_EXP_7	1984	678.1794548034668	383.4665107727051	0.020637447	1665.72
SA38_EXP_7	1985	677.5045394897461	384.3655014038086	0.04484939	1666.56
SA38_EXP_7	1986	677.7755260467529	381.6870975494385	0.0028846269	1667.4
SA38_EXP_7	1987	677.9364585876465	384.9491500854492	0.0013649772	1668.24
SA38_EXP_7	1988	144.29508447647095	252.30937957763672	0.00029632976	1669.08
SA38_EXP_7	1989	677.7215957641602	384.8345375061035	0.00038931394	1669.92
SA38_EXP_7	1990	677.1544933319092	384.6613597869873	0.0067631397	1670.76
SA38_EXP_7	1991	677.5425910949707	384.847412109375	0.0038149906	1671.6
SA38_EXP_7	1992	677.4387359619141	383.1678771972656	0.0002475813	1672.44
SA38_EXP_7	1993	150.57681798934937	12.71681696176529	0.0005244596	1673.28
SA38_EXP_7	1994	678.0883312225342	384.9524974822998	0.0007231306	1674.12
SA38_EXP_7	1995	98.98786544799805	404.9098205566406	0.07195832	1674.96
SA38_EXP_7	1996	677.2264957427979	385.92721939086914	0.0013363424	1675.8
SA38_EXP_7	1997	677.5055885314941	382.7479362487793	0.008278046	1676.64
SA38_EXP_7	1998	677.5646209716797	384.09253120422363	0.004566313	1677.48
SA38_EXP_7	1999	144.33828592300415	250.29155731201172	0.0011506014	1678.32
[truncated: 1,619 more rows]
