# Supplementary material for: Measuring inter-individual differences in behavioural types of gilthead seabreams in the laboratory using deep learning
Source: PeerJ. 2022 May 5;10:e13396. doi: 10.7717/peerj.13396 (PMC9080431; doi:10.7717/peerj.13396)
Supplement: Supplemental Information 1 [file peerj-10-13396-s001.zip › Raw validation data/d2/SA40_18.csv]

ID	sec	X	Y	%	seconds
SA40_18	1	282.4530601501465	276.45203590393066	0.99817336	0.0
SA40_18	2	361.61999702453613	312.8426742553711	0.9986957	0.72
SA40_18	3	344.15454864501953	355.79824447631836	0.97569865	1.44
SA40_18	4	662.3261451721191	126.6666841506958	0.6210205	2.16
SA40_18	5	661.1371994018555	132.024564743042	0.15013267	2.88
SA40_18	6	659.9628925323486	133.77988815307617	0.83499503	3.6
SA40_18	7	658.9099884033203	132.31507301330566	0.08754358	4.32
SA40_18	8	658.7910652160645	131.90922260284424	0.6335175	5.04
SA40_18	9	660.4039192199707	132.46038436889648	0.017207164	5.76
SA40_18	10	656.9331169128418	134.1061019897461	0.023263585	6.48
SA40_18	11	660.9358787536621	131.79101943969727	0.7484207	7.2
SA40_18	12	659.8113059997559	129.30925369262695	0.9777439	7.92
SA40_18	13	660.1504325866699	130.801420211792	0.9353102	8.64
SA40_18	14	661.6355419158936	131.30444526672363	0.24000119	9.36
SA40_18	15	659.8221778869629	130.93212604522705	0.1651065	10.08
SA40_18	16	660.4526519775391	128.54355812072754	0.8521399	10.8
SA40_18	17	661.6847038269043	126.16278648376465	0.88058096	11.52
SA40_18	18	662.1582508087158	129.82439517974854	0.81377536	12.24
SA40_18	19	663.0359649658203	131.26858234405518	0.9629435	12.96
SA40_18	20	335.7966423034668	357.0407295227051	0.9951079	13.68
SA40_18	21	659.2323303222656	132.1472454071045	0.96402895	14.4
SA40_18	22	660.010290145874	130.06796836853027	0.7908533	15.12
SA40_18	23	661.4665985107422	129.37992095947266	0.9507732	15.84
SA40_18	24	661.5796566009521	128.59869003295898	0.9317723	16.56
SA40_18	25	662.4786376953125	129.07995700836182	0.9553936	17.28
SA40_18	26	665.1541709899902	122.34217643737793	0.93133914	18.0
SA40_18	27	659.7290992736816	127.96091079711914	0.94738287	18.72
SA40_18	28	663.2174491882324	128.51152896881104	0.8952174	19.44
SA40_18	29	660.8765602111816	133.1773281097412	0.49843282	20.16
SA40_18	30	657.8635215759277	128.24388027191162	0.86546075	20.88
SA40_18	31	661.334228515625	131.45845413208008	0.48876053	21.6
SA40_18	32	661.4010810852051	130.53807735443115	0.9291057	22.32
SA40_18	33	660.7120513916016	131.20004653930664	0.88960445	23.04
SA40_18	34	661.0180854797363	130.64045906066895	0.32422963	23.76
SA40_18	35	662.5522613525391	131.4008903503418	0.38751617	24.48
SA40_18	36	660.0656986236572	135.98708152770996	0.53773016	25.2
SA40_18	37	661.8363857269287	127.3238754272461	0.8473968	25.92
SA40_18	38	659.4424724578857	133.48384380340576	0.9491524	26.64
SA40_18	39	397.4278688430786	274.06880378723145	0.9925332	27.36
SA40_18	40	233.32202434539795	180.39599418640137	0.99993324	28.08
SA40_18	41	143.95272731781006	174.11138534545898	0.99980074	28.8
SA40_18	42	115.07551670074463	303.3720588684082	0.99987686	29.52
SA40_18	43	124.24149513244629	299.86095428466797	0.999913	30.24
SA40_18	44	124.05381202697754	213.80361557006836	0.9998487	30.96
SA40_18	45	112.86485195159912	141.33323192596436	0.99963415	31.68
SA40_18	46	114.9545669555664	56.20400547981262	0.9991868	32.4
SA40_18	47	84.7225546836853	159.14119720458984	0.9996306	33.12
SA40_18	48	98.81527423858643	200.70600986480713	0.9933408	33.84
SA40_18	49	116.32583141326904	346.03540420532227	0.97722226	34.56
SA40_18	50	133.03825855255127	262.3008155822754	0.9998665	35.28
SA40_18	51	118.08176040649414	196.7235803604126	0.9999337	36.0
SA40_18	52	123.46669435501099	99.01861667633057	0.9999566	36.72
SA40_18	53	152.60720252990723	47.33963370323181	0.987926	37.44
SA40_18	54	124.73363876342773	52.96323537826538	0.9994836	38.16
SA40_18	55	152.48725414276123	45.65659046173096	0.99335206	38.88
SA40_18	56	161.25497817993164	126.976318359375	0.99993265	39.6
SA40_18	57	86.74136400222778	292.34524726867676	0.999869	40.32
SA40_18	58	103.48454713821411	350.80078125	0.996554	41.04
SA40_18	59	112.17262744903564	245.61827659606934	0.999666	41.76
SA40_18	60	131.4324140548706	238.85436058044434	0.99986696	42.48
SA40_18	61	103.05259227752686	228.5888957977295	0.99968123	43.2
SA40_18	62	107.0966362953186	258.4885311126709	0.9968215	43.92
SA40_18	63	663.0352020263672	132.52375602722168	0.9730992	44.64
SA40_18	64	662.9071712493896	132.39977359771729	0.968997	45.36
SA40_18	65	125.15753507614136	171.2772274017334	0.999928	46.08
SA40_18	66	99.25366640090942	271.41777992248535	0.9996742	46.8
SA40_18	67	128.7165641784668	205.4932451248169	0.9999238	47.52
SA40_18	68	101.5400767326355	182.38592147827148	0.9989511	48.24
SA40_18	69	116.50925874710083	126.50201797485352	0.9990687	48.96
SA40_18	70	660.752010345459	132.33389854431152	0.9382793	49.68
SA40_18	71	663.9262199401855	129.29330348968506	0.97646844	50.4
SA40_18	72	147.3986029624939	159.53621864318848	0.99882895	51.12
SA40_18	73	662.134313583374	128.63242149353027	0.93731034	51.84
SA40_18	74	96.24003767967224	341.597900390625	0.86155033	52.56
SA40_18	75	119.64489221572876	352.6545238494873	0.99980885	53.28
SA40_18	76	122.23683595657349	298.57229232788086	0.9998739	54.0
SA40_18	77	119.29726600646973	243.57504844665527	0.99967504	54.72
SA40_18	78	118.95383596420288	186.72138690948486	0.99985373	55.44
SA40_18	79	661.0615730285645	132.21768379211426	0.9045197	56.16
SA40_18	80	101.52199268341064	270.7407760620117	0.9807215	56.88
SA40_18	81	136.47702932357788	173.6543369293213	0.99272764	57.6
SA40_18	82	131.5074920654297	119.99666690826416	0.9998635	58.32
SA40_18	83	103.95370721817017	238.56986045837402	0.99958557	59.04
SA40_18	84	660.517406463623	130.67779541015625	0.7912721	59.76
SA40_18	85	660.86106300354	132.98036098480225	0.9746981	60.48
SA40_18	86	155.0584316253662	239.97782707214355	0.99846727	61.2
SA40_18	87	202.01129913330078	158.2921600341797	0.9998323	61.92
SA40_18	88	174.35312271118164	209.65716361999512	0.9992817	62.64
SA40_18	89	102.33614444732666	296.9915771484375	0.99944335	63.36
SA40_18	90	86.15370988845825	357.1002388000488	0.9966272	64.08
SA40_18	91	127.1230697631836	375.3428649902344	0.99986124	64.8
SA40_18	92	119.42644119262695	346.8193244934082	0.9931253	65.52
SA40_18	93	123.52553606033325	299.1324234008789	0.9997323	66.24
SA40_18	94	130.1905393600464	264.56703186035156	0.9992756	66.96
SA40_18	95	124.74789619445801	282.30995178222656	0.98431605	67.68
SA40_18	96	661.3396644592285	130.07732391357422	0.8505975	68.4
SA40_18	97	148.30729961395264	257.04809188842773	0.9991866	69.12
SA40_18	98	233.43932628631592	272.45996475219727	0.99973005	69.84
SA40_18	99	359.28380489349365	288.36633682250977	0.99432075	70.56
SA40_18	100	326.7620086669922	325.3900909423828	0.99992347	71.28
SA40_18	101	178.64820957183838	291.5398406982422	0.9998994	72.0
SA40_18	102	148.07941913604736	258.6155605316162	0.9970931	72.72
SA40_18	103	131.94165229797363	248.71009826660156	0.9892436	73.44
SA40_18	104	173.91843795776367	214.09103393554688	0.99412596	74.16
SA40_18	105	197.18492031097412	173.33343029022217	0.999848	74.88
SA40_18	106	158.81340503692627	256.2525272369385	0.9996977	75.6
SA40_18	107	661.159610748291	128.65270614624023	0.93435806	76.32
SA40_18	108	110.9454870223999	382.51450538635254	0.9990363	77.04
SA40_18	109	105.70529699325562	334.75613594055176	0.9458993	77.76
SA40_18	110	126.07911825180054	304.39985275268555	0.9995617	78.48
SA40_18	111	119.6334719657898	343.81582260131836	0.9961039	79.2
SA40_18	112	125.98659992218018	288.0528259277344	0.99887115	79.92
SA40_18	113	121.321702003479	309.79625701904297	0.99949694	80.64
SA40_18	114	135.95478534698486	386.33256912231445	0.9988851	81.36
SA40_18	115	130.75530529022217	280.4351234436035	0.9931005	82.08
SA40_18	116	142.1737551689148	230.68817138671875	0.9986406	82.8
SA40_18	117	99.10489916801453	281.17475509643555	0.99940634	83.52
SA40_18	118	121.05506658554077	349.28635597229004	0.9996619	84.24
SA40_18	119	131.11834526062012	307.57781982421875	0.9998858	84.96
SA40_18	120	132.3089361190796	261.34437561035156	0.9997892	85.68
SA40_18	121	113.84236812591553	277.06189155578613	0.9932486	86.4
SA40_18	122	100.57685375213623	341.6495704650879	0.9809302	87.12
SA40_18	123	660.7455253601074	130.36033630371094	0.52943164	87.84
SA40_18	124	142.00737476348877	336.3706111907959	0.9990441	88.56
SA40_18	125	173.9162564277649	146.07730865478516	0.99851197	89.28
SA40_18	126	162.5738501548767	143.24572563171387	0.9997218	90.0
SA40_18	127	89.95618224143982	289.61002349853516	0.999132	90.72
SA40_18	128	123.96957874298096	357.44401931762695	0.9998766	91.44
SA40_18	129	659.3031883239746	133.10272693634033	0.5519067	92.16
SA40_18	130	138.09558153152466	307.1130180358887	0.9988965	92.88
SA40_18	131	146.85139656066895	261.26970291137695	0.98003525	93.6
SA40_18	132	165.57947397232056	238.9383888244629	0.99792945	94.32
SA40_18	133	223.04871082305908	276.1827850341797	0.9997284	95.04
SA40_18	134	330.4572582244873	289.7758483886719	0.9996407	95.76
SA40_18	135	660.7284545898438	133.68475914001465	0.2803257	96.48
SA40_18	136	661.378002166748	132.98616886138916	0.15424761	97.2
SA40_18	137	660.036563873291	134.3784999847412	0.032293987	97.92
SA40_18	138	660.5459690093994	130.18498420715332	0.21761207	98.64
SA40_18	139	661.2221717834473	132.18157768249512	0.75896794	99.36
SA40_18	140	662.7072334289551	132.00955867767334	0.7405838	100.08
SA40_18	141	662.6498222351074	132.19948768615723	0.92175174	100.8
SA40_18	142	659.7503662109375	128.54998111724854	0.5476645	101.52
SA40_18	143	661.1177444458008	133.8742160797119	0.93337667	102.24
SA40_18	144	661.6055488586426	132.10352897644043	0.8815475	102.96
SA40_18	145	659.3808174133301	131.760835647583	0.51681596	103.68
SA40_18	146	662.8883361816406	133.64118576049805	0.67299664	104.4
SA40_18	147	661.0362529754639	130.88449001312256	0.95175344	105.12
SA40_18	148	658.0842018127441	135.33861637115479	0.28670952	105.84
SA40_18	149	661.116886138916	132.47257232666016	0.92683923	106.56
SA40_18	150	660.3865623474121	134.3966817855835	0.8956833	107.28
SA40_18	151	660.6542587280273	132.09385871887207	0.6123548	108.0
SA40_18	152	659.9204063415527	133.09152603149414	0.88411903	108.72
SA40_18	153	661.0946655273438	130.81575393676758	0.9700047	109.44
SA40_18	154	660.7875347137451	130.5735969543457	0.9356006	110.16
SA40_18	155	659.1575622558594	132.1409511566162	0.64083046	110.88
SA40_18	156	660.877799987793	132.7258014678955	0.22623104	111.6
SA40_18	157	659.5940589904785	130.6827163696289	0.93847567	112.32
SA40_18	158	664.1055107116699	126.3083553314209	0.96872383	113.04
SA40_18	159	660.8202934265137	130.9269618988037	0.962201	113.76
SA40_18	160	660.028886795044	132.89772033691406	0.8805893	114.48
SA40_18	161	661.777400970459	129.13405895233154	0.9530703	115.2
SA40_18	162	660.8216285705566	131.27131462097168	0.47423714	115.92
SA40_18	163	662.095832824707	131.74753189086914	0.9534969	116.64
SA40_18	164	661.2369537353516	133.55831623077393	0.8914505	117.36
SA40_18	165	661.1218452453613	126.76119804382324	0.03643194	118.08
SA40_18	166	658.7218284606934	131.46852493286133	0.5290626	118.8
SA40_18	167	660.6959342956543	126.3561201095581	0.08482128	119.52
SA40_18	168	660.9786033630371	134.48803424835205	0.9605456	120.24
SA40_18	169	660.9291076660156	133.43512058258057	0.9914767	120.96
SA40_18	170	661.0864162445068	132.95681476593018	0.7314994	121.68
SA40_18	171	662.1531963348389	133.17516803741455	0.9646802	122.4
SA40_18	172	660.3013038635254	130.88737964630127	0.8327843	123.12
SA40_18	173	660.4787349700928	133.56149196624756	0.35356846	123.84
SA40_18	174	660.8922004699707	130.74193954467773	0.8471756	124.56
SA40_18	175	664.8508071899414	127.92238712310791	0.98555577	125.28
SA40_18	176	298.8982677459717	230.93635082244873	0.99888796	126.0
SA40_18	177	166.7596697807312	201.84123516082764	0.99981254	126.72
SA40_18	178	86.82224750518799	210.08967876434326	0.9991868	127.44
SA40_18	179	98.93474578857422	307.70344734191895	0.9958299	128.16
SA40_18	180	113.25347423553467	319.4817924499512	0.99985814	128.88
SA40_18	181	118.3892011642456	284.0415287017822	0.99978334	129.6
SA40_18	182	126.54945850372314	242.71127700805664	0.99983585	130.32
SA40_18	183	124.4431734085083	264.3413543701172	0.99801886	131.04
SA40_18	184	144.4108486175537	199.20576095581055	0.9996989	131.76
SA40_18	185	135.1797103881836	311.16193771362305	0.9998535	132.48
SA40_18	186	133.70163440704346	321.8243980407715	0.9982175	133.2
SA40_18	187	165.45275449752808	204.58233833312988	0.99952304	133.92
SA40_18	188	153.01382541656494	123.77710819244385	0.99990463	134.64
SA40_18	189	89.10043239593506	220.08111476898193	0.9994824	135.36
SA40_18	190	114.28756713867188	310.0820732116699	0.9998592	136.08
SA40_18	191	109.99957323074341	319.04388427734375	0.9869674	136.8
SA40_18	192	662.4406814575195	131.68935298919678	0.8863125	137.52
SA40_18	193	126.9428014755249	248.00554275512695	0.99446195	138.24
SA40_18	194	142.69500970840454	217.1605396270752	0.9997824	138.96
SA40_18	195	662.9622936248779	131.2580680847168	0.9498066	139.68
SA40_18	196	152.2011160850525	201.41887664794922	0.9937416	140.4
SA40_18	197	207.1028232574463	137.02817916870117	0.99972504	141.12
SA40_18	198	182.20561742782593	180.46535968780518	0.9987727	141.84
SA40_18	199	106.03275299072266	300.0246047973633	0.9993492	142.56
SA40_18	200	88.54502439498901	363.02587509155273	0.9990445	143.28
SA40_18	201	126.07743740081787	381.77650451660156	0.99945647	144.0
SA40_18	202	126.67809724807739	314.6170234680176	0.999892	144.72
SA40_18	203	122.75577783584595	276.4226531982422	0.9962327	145.44
SA40_18	204	661.5464210510254	127.06635475158691	0.9922644	146.16
SA40_18	205	129.39032316207886	287.849063873291	0.98571324	146.88
SA40_18	206	134.10338163375854	233.16494464874268	0.99910164	147.6
SA40_18	207	140.24975299835205	309.62196350097656	0.9999149	148.32
SA40_18	208	121.88485860824585	317.4894905090332	0.85019094	149.04
SA40_18	209	157.55348205566406	203.26589584350586	0.99952126	149.76
SA40_18	210	151.5716552734375	127.78432846069336	0.9999051	150.48
SA40_18	211	80.52688837051392	222.08209991455078	0.9986816	151.2
SA40_18	212	108.26222896575928	313.04243087768555	0.99991167	151.92
SA40_18	213	101.35693550109863	350.9444046020508	0.98642784	152.64
SA40_18	214	123.5743522644043	297.31035232543945	0.99938333	153.36
SA40_18	215	662.6768112182617	132.04683780670166	0.5767615	154.08
SA40_18	216	129.5038938522339	269.1529083251953	0.99763095	154.8
SA40_18	217	136.21326684951782	254.9091911315918	0.9928067	155.52
SA40_18	218	145.93135118484497	345.952205657959	0.9999229	156.24
SA40_18	219	143.74258518218994	289.6761131286621	0.99921954	156.96
SA40_18	220	165.58668613433838	212.68278121948242	0.9998436	157.68
SA40_18	221	137.32692003250122	144.71125602722168	0.9994074	158.4
SA40_18	222	665.5796051025391	124.49151992797852	0.87428993	159.12
SA40_18	223	94.94021534919739	342.0048522949219	0.95601815	159.84
SA40_18	224	104.69952821731567	364.0939521789551	0.9960641	160.56
SA40_18	225	124.1436243057251	285.5852508544922	0.9998259	161.28
SA40_18	226	93.24974417686462	298.66275787353516	0.25726032	162.0
SA40_18	227	113.13773393630981	306.3735580444336	0.9975662	162.72
SA40_18	228	141.53937101364136	240.73808670043945	0.9995135	163.44
SA40_18	229	125.51664113998413	291.6180610656738	0.91154546	164.16
SA40_18	230	147.811758518219	354.61392402648926	0.99960726	164.88
SA40_18	231	140.14519453048706	335.9956169128418	0.9995797	165.6
SA40_18	232	139.90381956100464	291.88121795654297	0.99972755	166.32
SA40_18	233	660.2756500244141	131.58812999725342	0.87649524	167.04
SA40_18	234	660.3049278259277	132.25738048553467	0.8399852	167.76
SA40_18	235	660.1005554199219	129.39944744110107	0.88206726	168.48
SA40_18	236	149.3821144104004	281.06480598449707	0.9970055	169.2
SA40_18	237	210.821533203125	284.3474292755127	0.99952686	169.92
SA40_18	238	326.8972635269165	290.0881004333496	0.99965024	170.64
SA40_18	239	660.9028816223145	125.90765476226807	0.69300115	171.36
SA40_18	240	362.9751205444336	341.3473892211914	0.9287021	172.08
SA40_18	241	331.278657913208	373.37682723999023	0.68117934	172.8
SA40_18	242	661.086368560791	129.49376106262207	0.8683303	173.52
SA40_18	243	659.4456672668457	130.96275329589844	0.30807793	174.24
SA40_18	244	659.610652923584	132.9660987854004	0.21075007	174.96
SA40_18	245	659.964656829834	131.2477970123291	0.5569146	175.68
SA40_18	246	663.7290954589844	131.86167240142822	0.93616	176.4
SA40_18	247	663.6868953704834	133.23150157928467	0.92885524	177.12
SA40_18	248	659.5312118530273	131.08025550842285	0.5946041	177.84
SA40_18	249	661.4206314086914	134.4581937789917	0.9255708	178.56
SA40_18	250	660.1037502288818	131.28214359283447	0.015297186	179.28
SA40_18	251	660.539722442627	125.5585527420044	0.23484723	180.0
SA40_18	252	661.8371963500977	129.70081329345703	0.048387256	180.72
SA40_18	253	661.8886947631836	127.70450592041016	0.9845717	181.44
SA40_18	254	660.5288505554199	129.23532485961914	0.6354418	182.16
SA40_18	255	662.534761428833	130.35089492797852	0.89600277	182.88
SA40_18	256	663.2567405700684	125.86209297180176	0.9908037	183.6
SA40_18	257	659.8419666290283	129.14076805114746	0.91125995	184.32
SA40_18	258	660.8385562896729	133.10620307922363	0.9820254	185.04
SA40_18	259	659.6549987792969	130.0755786895752	0.9157313	185.76
SA40_18	260	661.4001274108887	132.50633239746094	0.4655441	186.48
SA40_18	261	661.2274169921875	132.69350051879883	0.047986805	187.2
SA40_18	262	661.2518310546875	127.05957412719727	0.72314245	187.92
SA40_18	263	662.0745658874512	132.06865310668945	0.5451498	188.64
SA40_18	264	661.8105888366699	127.24752902984619	0.95378125	189.36
SA40_18	265	661.4971160888672	130.91434478759766	0.09896848	190.08
SA40_18	266	666.1434173583984	122.14530944824219	0.8276559	190.8
SA40_18	267	662.1799468994141	130.59582710266113	0.7095534	191.52
SA40_18	268	660.9517097473145	134.60789680480957	0.9589075	192.24
SA40_18	269	660.078239440918	132.5189208984375	0.85507613	192.96
SA40_18	270	662.5947952270508	133.72690200805664	0.34519714	193.68
SA40_18	271	662.7307891845703	128.61083507537842	0.6806869	194.4
SA40_18	272	662.0597839355469	132.73837566375732	0.5282281	195.12
SA40_18	273	367.25659370422363	350.99653244018555	0.96498954	195.84
SA40_18	274	661.6969585418701	130.85552215576172	0.9865565	196.56
SA40_18	275	653.3834934234619	367.0425510406494	0.99975604	197.28
SA40_18	276	687.9701614379883	393.4405517578125	0.97580224	198.0
SA40_18	277	661.3902568817139	131.51521682739258	0.9889976	198.72
SA40_18	278	713.2567882537842	414.5349884033203	0.74558866	199.44
SA40_18	279	627.0211219787598	418.40274810791016	0.9934957	200.16
SA40_18	280	589.8890972137451	414.825496673584	0.99894446	200.88
SA40_18	281	481.6560745239258	412.2542953491211	0.9892384	201.6
SA40_18	282	437.2462749481201	395.75632095336914	0.9986331	202.32
SA40_18	283	411.09910011291504	392.07813262939453	0.9994618	203.04
SA40_18	284	374.6964931488037	386.93470001220703	0.9983059	203.76
SA40_18	285	508.0486297607422	368.5902786254883	0.98751557	204.48
SA40_18	286	640.4975891113281	378.760986328125	0.99964786	205.2
SA40_18	287	713.6910438537598	403.48291397094727	0.68765324	205.92
SA40_18	288	665.3031349182129	402.2036361694336	0.98177	206.64
SA40_18	289	418.4844970703125	395.47393798828125	0.9492273	207.36
SA40_18	290	169.3413496017456	350.6883430480957	0.9996177	208.08
SA40_18	291	114.9655818939209	274.34783935546875	0.9975829	208.8
SA40_18	292	135.88143587112427	223.3645534515381	0.9995333	209.52
SA40_18	293	131.19479417800903	351.0546112060547	0.9997303	210.24
SA40_18	294	150.58926343917847	257.3066711425781	0.9991141	210.96
SA40_18	295	151.74376964569092	234.4053840637207	0.80853105	211.68
SA40_18	296	108.20949077606201	165.50325393676758	0.9957136	212.4
SA40_18	297	82.84993171691895	241.60941123962402	0.9911698	213.12
SA40_18	298	97.09446430206299	352.30536460876465	0.31702727	213.84
SA40_18	299	132.3744297027588	268.53321075439453	0.9992461	214.56
SA40_18	300	128.82211208343506	265.21928787231445	0.9997993	215.28
SA40_18	301	121.96495532989502	316.6384506225586	0.99954623	216.0
SA40_18	302	144.44764852523804	212.09545612335205	0.9997923	216.72
SA40_18	303	121.81928157806396	266.04509353637695	0.9992908	217.44
SA40_18	304	134.64646339416504	287.0829677581787	0.9994879	218.16
SA40_18	305	662.3557090759277	131.72847747802734	0.9288933	218.88
SA40_18	306	122.49536514282227	239.96479511260986	0.99979526	219.6
SA40_18	307	660.0387573242188	133.33847522735596	0.9369497	220.32
SA40_18	308	662.4823570251465	127.52809524536133	0.9609622	221.04
SA40_18	309	660.7272148132324	130.87719440460205	0.98341507	221.76
SA40_18	310	131.74784183502197	329.3543529510498	0.99982506	222.48
SA40_18	311	128.98876667022705	275.1976776123047	0.99992	223.2
SA40_18	312	127.04674005508423	224.11468505859375	0.99772686	223.92
SA40_18	313	96.1037278175354	255.76114654541016	0.98338896	224.64
SA40_18	314	109.59298610687256	343.21998596191406	0.9980939	225.36
SA40_18	315	122.35610485076904	249.60439682006836	0.9998379	226.08
SA40_18	316	662.8953456878662	129.36959266662598	0.5830802	226.8
SA40_18	317	122.21121788024902	307.92943954467773	0.99990547	227.52
SA40_18	318	110.50715446472168	280.5585479736328	0.9903798	228.24
SA40_18	319	664.3519401550293	129.0862512588501	0.9695616	228.96
SA40_18	320	665.2164459228516	127.00170993804932	0.99250984	229.68
SA40_18	321	195.9101438522339	139.45115089416504	0.9982029	230.4
SA40_18	322	153.53245735168457	215.04484176635742	0.99963033	231.12
SA40_18	323	94.22484040260315	317.8502082824707	0.9951238	231.84
SA40_18	324	119.3433403968811	363.36313247680664	0.99883443	232.56
SA40_18	325	117.82147884368896	355.5641555786133	0.99912935	233.28
SA40_18	326	126.53927803039551	303.1222343444824	0.9988487	234.0
SA40_18	327	141.24153852462769	266.9850826263428	0.99950814	234.72
SA40_18	328	117.56070852279663	322.66502380371094	0.99855024	235.44
SA40_18	329	119.28975582122803	299.7114372253418	0.9997534	236.16
SA40_18	330	665.6568050384521	121.43488883972168	0.8328233	236.88
SA40_18	331	122.98740148544312	257.9109764099121	0.88975865	237.6
SA40_18	332	112.99113035202026	220.17980575561523	0.7993566	238.32
SA40_18	333	164.0547513961792	219.79242324829102	0.98431337	239.04
SA40_18	334	205.8572292327881	163.4242343902588	0.9982653	239.76
SA40_18	335	197.28662967681885	220.85022926330566	0.9925742	240.48
SA40_18	336	140.27165174484253	252.57928848266602	0.9985341	241.2
SA40_18	337	99.4394302368164	323.39155197143555	0.9970642	241.92
SA40_18	338	114.71195220947266	373.6969757080078	0.9990362	242.64
SA40_18	339	662.9817962646484	125.30063152313232	0.17913914	243.36
SA40_18	340	136.54595613479614	304.116153717041	0.99523455	244.08
SA40_18	341	143.12009811401367	262.88575172424316	0.984387	244.8
SA40_18	342	142.55611896514893	310.482873916626	0.9997646	245.52
SA40_18	343	149.78902339935303	374.3334674835205	0.99977463	246.24
SA40_18	344	138.80245685577393	326.3740539550781	0.9846881	246.96
SA40_18	345	145.80025672912598	284.4128608703613	0.9993242	247.68
SA40_18	346	218.22519302368164	284.23473358154297	0.99946886	248.4
SA40_18	347	345.1472282409668	300.7796287536621	0.98910964	249.12
SA40_18	348	660.7302665710449	131.08526229858398	0.8668431	249.84
SA40_18	349	661.7650985717773	130.7644271850586	0.5246141	250.56
SA40_18	350	662.392520904541	133.723726272583	0.9699313	251.28
SA40_18	351	661.048412322998	133.72321128845215	0.046833497	252.0
SA40_18	352	663.2728576660156	128.01671504974365	0.9037839	252.72
SA40_18	353	659.3171119689941	129.98811721801758	0.77439934	253.44
SA40_18	354	662.4194145202637	128.58548641204834	0.7985881	254.16
SA40_18	355	661.5020751953125	132.3849105834961	0.8042664	254.88
SA40_18	356	659.8506927490234	131.53221130371094	0.18042187	255.6
SA40_18	357	660.5268478393555	132.70470142364502	0.46042868	256.32
SA40_18	358	661.9285583496094	132.85383224487305	0.060406573	257.04
SA40_18	359	663.5894298553467	128.1408405303955	0.3568209	257.76
SA40_18	360	661.2019538879395	130.19243717193604	0.43793216	258.48
SA40_18	361	661.3927841186523	134.5991849899292	0.6126529	259.2
SA40_18	362	661.578893661499	132.94363975524902	0.47164464	259.92
SA40_18	363	661.2549781799316	132.21643924713135	0.3538001	260.64
SA40_18	364	625.37522315979	110.45549869537354	0.8898081	261.36
SA40_18	365	335.41507720947266	353.35169792175293	0.98924166	262.08
SA40_18	366	355.224871635437	318.27157974243164	0.83989394	262.8
SA40_18	367	663.0382537841797	128.80070686340332	0.9854755	263.52
SA40_18	368	197.0555067062378	244.35688018798828	0.99965525	264.24
SA40_18	369	141.48201942443848	196.67253971099854	0.9962154	264.96
SA40_18	370	89.8674488067627	250.73026657104492	0.9867039	265.68
SA40_18	371	117.91521310806274	336.97614669799805	0.9998161	266.4
SA40_18	372	110.63028573989868	298.8862895965576	0.99935156	267.12
SA40_18	373	663.027286529541	131.3697624206543	0.97325426	267.84
SA40_18	374	100.85947513580322	226.8698501586914	0.6581618	268.56
SA40_18	375	115.79549312591553	234.02183532714844	0.99914694	269.28
SA40_18	376	660.3433609008789	128.59289646148682	0.9283161	270.0
SA40_18	377	108.72997045516968	196.44639015197754	0.99923205	270.72
SA40_18	378	662.2108459472656	129.21724319458008	0.97196645	271.44
SA40_18	379	164.01442289352417	192.45949745178223	0.9803964	272.16
SA40_18	380	191.17271900177002	144.19584274291992	0.7084044	272.88
SA40_18	381	187.73152828216553	223.77479553222656	0.993145	273.6
SA40_18	382	192.84520149230957	249.24510955810547	0.9997862	274.32
SA40_18	383	126.2709379196167	264.6309471130371	0.9972716	275.04
SA40_18	384	92.98726916313171	348.32714080810547	0.99511445	275.76
SA40_18	385	124.61526393890381	387.20455169677734	0.9994764	276.48
SA40_18	386	119.44817304611206	339.796085357666	0.9985191	277.2
SA40_18	387	113.34868669509888	292.2203063964844	0.9956715	277.92
SA40_18	388	122.65845537185669	276.6268730163574	0.9998141	278.64
SA40_18	389	119.0770149230957	261.059045791626	0.8241736	279.36
SA40_18	390	661.1933708190918	129.5962142944336	0.4484046	280.08
SA40_18	391	121.4898943901062	342.4651908874512	0.9854042	280.8
SA40_18	392	131.79690837860107	310.9545135498047	0.99048984	281.52
SA40_18	393	157.24178552627563	234.80996131896973	0.99970406	282.24
SA40_18	394	140.41993618011475	217.60311126708984	0.9997929	282.96
SA40_18	395	111.49089336395264	340.5875015258789	0.9933662	283.68
SA40_18	396	660.8963966369629	132.1245288848877	0.935863	284.4
SA40_18	397	124.77028369903564	291.1086845397949	0.9996774	285.12
SA40_18	398	126.02908611297607	286.42072677612305	0.9990633	285.84
SA40_18	399	148.50399494171143	245.57069778442383	0.9998785	286.56
SA40_18	400	141.29202365875244	212.08359718322754	0.998517	287.28
SA40_18	401	660.7669830322266	131.6394853591919	0.9683732	288.0
SA40_18	402	184.29412841796875	150.9140396118164	0.99928266	288.72
SA40_18	403	196.9954013824463	182.57288932800293	0.99367815	289.44
SA40_18	404	127.27134227752686	253.54408264160156	0.98637486	290.16
SA40_18	405	659.979772567749	130.94261169433594	0.8804003	290.88
SA40_18	406	114.89278078079224	387.1608352661133	0.99947137	291.6
SA40_18	407	116.92254543304443	350.7100009918213	0.9995522	292.32
SA40_18	408	118.94477605819702	316.13765716552734	0.9998248	293.04
SA40_18	409	109.61519479751587	373.4878635406494	0.9824554	293.76
SA40_18	410	127.13956832885742	303.15216064453125	0.9943294	294.48
SA40_18	411	130.17802238464355	231.19704723358154	0.99987435	295.2
SA40_18	412	114.09509181976318	317.8828239440918	0.99984026	295.92
SA40_18	413	111.21618747711182	306.90839767456055	0.99749964	296.64
SA40_18	414	122.40322828292847	288.70777130126953	0.9999304	297.36
SA40_18	415	110.7807993888855	309.93138313293457	0.7552938	298.08
SA40_18	416	118.81945133209229	252.75873184204102	0.99938107	298.8
SA40_18	417	127.48926877975464	234.92340087890625	0.99729604	299.52
SA40_18	418	661.7359161376953	131.3359022140503	0.9485382	300.24
SA40_18	419	120.66943645477295	301.91322326660156	0.97050405	300.96
SA40_18	420	143.1380271911621	249.14786338806152	0.9996276	301.68
SA40_18	421	130.74817657470703	279.37997817993164	0.99883276	302.4
SA40_18	422	660.0730895996094	127.2288179397583	0.83643675	303.12
SA40_18	423	661.7701530456543	133.2317304611206	0.89663893	303.84
SA40_18	424	663.0336761474609	132.2383689880371	0.95579857	304.56
SA40_18	425	152.89056301116943	279.52606201171875	0.9985349	305.28
SA40_18	426	211.92679405212402	285.0866889953613	0.99951637	306.0
SA40_18	427	357.09068775177	304.48156356811523	0.9401135	306.72
SA40_18	428	661.3657474517822	131.697735786438	0.937464	307.44
SA40_18	429	660.9915733337402	130.0711727142334	0.8723596	308.16
SA40_18	430	661.1734390258789	134.3053436279297	0.60355014	308.88
SA40_18	431	663.1345748901367	136.045503616333	0.82519907	309.6
SA40_18	432	660.7330322265625	131.980619430542	0.36692336	310.32
SA40_18	433	661.9314670562744	129.60914611816406	0.16953048	311.04
SA40_18	434	662.0620727539062	131.9836664199829	0.29813704	311.76
SA40_18	435	662.5558376312256	127.61747360229492	0.8623554	312.48
SA40_18	436	661.572265625	126.20112419128418	0.96678066	313.2
SA40_18	437	661.768627166748	132.5875997543335	0.61435825	313.92
SA40_18	438	663.0749702453613	125.43836116790771	0.9933088	314.64
SA40_18	439	662.4258995056152	130.28120040893555	0.9638707	315.36
SA40_18	440	659.2503547668457	133.60083103179932	0.848505	316.08
SA40_18	441	661.1870288848877	130.02708435058594	0.83483016	316.8
SA40_18	442	659.5961093902588	131.4652919769287	0.95530164	317.52
SA40_18	443	661.8977546691895	132.75721549987793	0.17393284	318.24
SA40_18	444	661.2330913543701	129.50510501861572	0.89547676	318.96
SA40_18	445	663.0309104919434	130.8695411682129	0.759437	319.68
SA40_18	446	660.2046012878418	131.15082263946533	0.88249546	320.4
SA40_18	447	660.7176780700684	132.11285591125488	0.3211558	321.12
SA40_18	448	659.0268135070801	132.88976669311523	0.9641502	321.84
SA40_18	449	659.9421501159668	130.6263542175293	0.67747825	322.56
SA40_18	450	661.0754013061523	132.87879467010498	0.20064427	323.28
SA40_18	451	661.3035202026367	133.71833324432373	0.979214	324.0
SA40_18	452	662.3820304870605	131.14588737487793	0.97951895	324.72
SA40_18	453	662.5312328338623	125.83534240722656	0.8247685	325.44
SA40_18	454	661.0154151916504	131.34833335876465	0.57736	326.16
SA40_18	455	661.4536285400391	131.30361557006836	0.45372644	326.88
SA40_18	456	660.6860637664795	131.12568855285645	0.86671907	327.6
SA40_18	457	660.1329803466797	130.73596000671387	0.8495087	328.32
SA40_18	458	663.0496025085449	132.51899242401123	0.7015311	329.04
SA40_18	459	661.7872714996338	130.42840003967285	0.74133384	329.76
SA40_18	460	661.0376358032227	132.2206449508667	0.66756016	330.48
SA40_18	461	658.5724830627441	132.0043659210205	0.2312178	331.2
SA40_18	462	658.6956024169922	133.9802598953247	0.62246317	331.92
SA40_18	463	664.6757125854492	131.74663066864014	0.95310676	332.64
SA40_18	464	665.1743412017822	127.72426128387451	0.82485604	333.36
SA40_18	465	663.3152008056641	132.74322509765625	0.96132165	334.08
SA40_18	466	660.6522560119629	128.23066234588623	0.94527495	334.8
SA40_18	467	662.4815940856934	128.7158203125	0.76793766	335.52
SA40_18	468	660.1826667785645	131.3558864593506	0.8071896	336.24
SA40_18	469	662.1160507202148	130.61476707458496	0.62709796	336.96
SA40_18	470	662.20703125	130.69222927093506	0.79657453	337.68
SA40_18	471	662.2621536254883	132.10976600646973	0.46366456	338.4
SA40_18	472	663.3862972259521	126.31761074066162	0.928186	339.12
SA40_18	473	660.6245994567871	131.14789009094238	0.9262923	339.84
SA40_18	474	661.4149570465088	129.28027153015137	0.9817769	340.56
SA40_18	475	659.0463638305664	132.64379024505615	0.7936505	341.28
SA40_18	476	661.4208221435547	130.97582817077637	0.6869462	342.0
SA40_18	477	625.2206802368164	108.26047897338867	0.21813332	342.72
SA40_18	478	662.1784210205078	133.2997226715088	0.8913334	343.44
SA40_18	479	661.2038612365723	134.17473793029785	0.7618015	344.16
SA40_18	480	661.2186431884766	131.85081481933594	0.9834809	344.88
SA40_18	481	659.8973274230957	133.7286901473999	0.47220942	345.6
SA40_18	482	658.6023330688477	131.84409141540527	0.057765894	346.32
SA40_18	483	662.030029296875	130.23974418640137	0.39923158	347.04
SA40_18	484	355.8198928833008	332.7631187438965	0.9689398	347.76
SA40_18	485	662.9433631896973	128.51842403411865	0.99473417	348.48
SA40_18	486	123.15431833267212	221.62771224975586	0.9999584	349.2
SA40_18	487	118.41956377029419	120.2797794342041	0.99991226	349.92
SA40_18	488	120.5212950706482	52.77343511581421	0.99296147	350.64
SA40_18	489	170.90308666229248	63.47421884536743	0.99747616	351.36
SA40_18	490	109.3340516090393	238.44717979431152	0.99983287	352.08
SA40_18	491	122.06926345825195	350.152530670166	0.99982446	352.8
SA40_18	492	120.95160484313965	234.50883865356445	0.9998981	353.52
SA40_18	493	118.7923789024353	179.33853149414062	0.9999634	354.24
SA40_18	494	119.5454478263855	52.28401780128479	0.9374524	354.96
SA40_18	495	660.5371952056885	129.88481998443604	0.66933894	355.68
SA40_18	496	86.68574094772339	233.2317352294922	0.9975439	356.4
SA40_18	497	116.58109426498413	227.28487014770508	0.9991234	357.12
SA40_18	498	124.82528686523438	323.1584358215332	0.99985814	357.84
SA40_18	499	125.35370588302612	262.79751777648926	0.999884	358.56
SA40_18	500	101.75453424453735	285.64733505249023	0.971991	359.28
SA40_18	501	121.07425928115845	274.37524795532227	0.99895334	360.0
SA40_18	502	155.408775806427	191.7522382736206	0.99984956	360.72
SA40_18	503	144.40414905548096	189.61801528930664	0.98447824	361.44
SA40_18	504	177.54579782485962	147.77147769927979	0.9997274	362.16
SA40_18	505	101.47690773010254	228.99164199829102	0.9791115	362.88
SA40_18	506	116.5932297706604	317.708215713501	0.5016456	363.6
SA40_18	507	108.52218866348267	332.66618728637695	0.9995228	364.32
SA40_18	508	113.81728649139404	284.58972930908203	0.9993747	365.04
SA40_18	509	660.2046966552734	131.54820442199707	0.9884621	365.76
SA40_18	510	124.01013374328613	281.58116340637207	0.99979967	366.48
SA40_18	511	143.18525791168213	233.13165664672852	0.9996501	367.2
SA40_18	512	663.6965751647949	129.10265922546387	0.9551827	367.92
SA40_18	513	149.0306854248047	128.73839378356934	0.9994479	368.64
SA40_18	514	119.03330087661743	105.1255989074707	0.999866	369.36
SA40_18	515	107.89177417755127	317.05970764160156	0.9994875	370.08
SA40_18	516	120.0070858001709	263.6176586151123	0.9827381	370.8
SA40_18	517	107.39575624465942	284.9638366699219	0.9992803	371.52
SA40_18	518	132.89024829864502	271.0982894897461	0.99933726	372.24
SA40_18	519	112.66852617263794	289.7640895843506	0.99104017	372.96
SA40_18	520	661.4299297332764	128.33855152130127	0.9848999	373.68
SA40_18	521	136.25012636184692	290.66216468811035	0.999634	374.4
SA40_18	522	160.4694366455078	214.6861696243286	0.9998056	375.12
SA40_18	523	122.48649597167969	227.8719663619995	0.99978095	375.84
SA40_18	524	135.06805896759033	356.02234840393066	0.9351967	376.56
SA40_18	525	125.14811754226685	280.1399230957031	0.98683655	377.28
SA40_18	526	662.6333236694336	126.65549755096436	0.9446733	378.0
SA40_18	527	140.6859040260315	338.5026168823242	0.9997521	378.72
SA40_18	528	132.03356266021729	293.94495964050293	0.99905246	379.44
SA40_18	529	151.4639139175415	240.51836013793945	0.998869	380.16
SA40_18	530	161.09541654586792	243.22105407714844	0.9994624	380.88
SA40_18	531	139.67037200927734	275.65999031066895	0.9851673	381.6
SA40_18	532	187.01269626617432	279.05004501342773	0.99283135	382.32
SA40_18	533	250.41322708129883	278.08796882629395	0.9994894	383.04
SA40_18	534	371.2999105453491	313.4805107116699	0.7787934	383.76
SA40_18	535	333.0402374267578	347.3323345184326	0.8550841	384.48
SA40_18	536	658.0472946166992	131.01054668426514	0.20456547	385.2
SA40_18	537	658.6945056915283	133.39229106903076	0.056520842	385.92
SA40_18	538	661.0960006713867	130.91390132904053	0.8013874	386.64
SA40_18	539	662.451982498169	131.69679164886475	0.35729128	387.36
SA40_18	540	662.0126724243164	133.95086288452148	0.7065212	388.08
SA40_18	541	660.9148979187012	133.48440170288086	0.08965376	388.8
SA40_18	542	661.2782001495361	131.5342140197754	0.34921786	389.52
SA40_18	543	663.4066104888916	131.21822834014893	0.06557417	390.24
SA40_18	544	660.2059364318848	127.4754524230957	0.8773408	390.96
SA40_18	545	666.0253047943115	125.89227676391602	0.91682595	391.68
SA40_18	546	660.3073120117188	130.70042610168457	0.8140107	392.4
SA40_18	547	665.152645111084	129.3317413330078	0.9620139	393.12
SA40_18	548	664.2905235290527	127.15241432189941	0.88081825	393.84
SA40_18	549	663.8386726379395	130.45174598693848	0.78798985	394.56
SA40_18	550	665.3805732727051	125.93346118927002	0.9748156	395.28
SA40_18	551	659.2945098876953	131.70679092407227	0.91132987	396.0
SA40_18	552	661.6670608520508	131.50968074798584	0.8765589	396.72
SA40_18	553	662.8872394561768	130.41094779968262	0.7857373	397.44
SA40_18	554	661.188793182373	130.64074516296387	0.76499504	398.16
SA40_18	555	659.7194671630859	134.29837703704834	0.5745246	398.88
SA40_18	556	660.2702617645264	133.12708854675293	0.69039726	399.6
SA40_18	557	661.4826202392578	130.7303237915039	0.25032645	400.32
SA40_18	558	661.9675636291504	134.8522710800171	0.9514856	401.04
SA40_18	559	661.9049072265625	132.22459316253662	0.964891	401.76
SA40_18	560	659.6708297729492	133.0775785446167	0.005376333	402.48
SA40_18	561	659.882116317749	132.32505798339844	0.4899251	403.2
SA40_18	562	661.6066932678223	131.6455364227295	0.9169498	403.92
SA40_18	563	662.4521732330322	128.99632930755615	0.73762244	404.64
SA40_18	564	664.3424987792969	129.21624183654785	0.97481763	405.36
SA40_18	565	663.7240409851074	127.78786182403564	0.9532897	406.08
SA40_18	566	660.6991767883301	131.8985939025879	0.11750417	406.8
SA40_18	567	662.1567726135254	129.88360404968262	0.9792764	407.52
SA40_18	568	659.5609664916992	126.99045181274414	0.85452795	408.24
SA40_18	569	659.5926284790039	131.76331043243408	0.90801924	408.96
SA40_18	570	660.1646423339844	129.7730827331543	0.89034563	409.68
SA40_18	571	661.6750717163086	130.44934272766113	0.5541573	410.4
SA40_18	572	660.9423160552979	131.94515705108643	0.37343013	411.12
SA40_18	573	662.7560615539551	133.43585014343262	0.21398674	411.84
SA40_18	574	664.1493797302246	131.91490173339844	0.96914434	412.56
SA40_18	575	662.4138832092285	131.10347270965576	0.54450816	413.28
SA40_18	576	659.8636627197266	129.9708366394043	0.9487335	414.0
SA40_18	577	659.4749450683594	127.4675703048706	0.9615189	414.72
SA40_18	578	660.4541778564453	128.065824508667	0.9487888	415.44
SA40_18	579	659.3279838562012	132.02126026153564	0.3247106	416.16
SA40_18	580	661.8833541870117	133.4359073638916	0.20356008	416.88
SA40_18	581	660.590648651123	133.64494800567627	0.5729683	417.6
SA40_18	582	425.2856731414795	347.02351570129395	0.9989668	418.32
SA40_18	583	507.2451591491699	303.3977508544922	0.9994634	419.04
SA40_18	584	405.96303939819336	252.33266830444336	0.9929671	419.76
SA40_18	585	237.24138736724854	255.3416919708252	0.99871576	420.48
SA40_18	586	200.52030086517334	182.56371974945068	0.99979633	421.2
SA40_18	587	201.61521434783936	167.72990226745605	0.8187549	421.92
SA40_18	588	190.59491157531738	191.74778938293457	0.9986657	422.64
SA40_18	589	117.26808547973633	284.0632438659668	0.99943084	423.36
SA40_18	590	97.34074473381042	348.1449794769287	0.9989504	424.08
SA40_18	591	111.29831075668335	376.7903709411621	0.99670154	424.8
SA40_18	592	135.18445491790771	279.7237014770508	0.99967885	425.52
SA40_18	593	658.7037086486816	128.82946014404297	0.8292067	426.24
SA40_18	594	661.1230373382568	130.3678035736084	0.70280844	426.96
SA40_18	595	134.59432125091553	287.83764839172363	0.9996462	427.68
SA40_18	596	130.25541305541992	274.2102241516113	0.96468675	428.4
SA40_18	597	138.8572335243225	239.90344047546387	0.9771986	429.12
SA40_18	598	133.7125062942505	233.30261707305908	0.61876917	429.84
SA40_18	599	154.17064428329468	152.99192905426025	0.9997733	430.56
SA40_18	600	99.69210624694824	143.48204612731934	0.9995432	431.28
SA40_18	601	105.37922382354736	303.09396743774414	0.999747	432.0
SA40_18	602	112.87164688110352	337.40489959716797	0.34838384	432.72
SA40_18	603	120.18977403640747	281.44420623779297	0.9999269	433.44
SA40_18	604	113.57066631317139	289.5544624328613	0.99923897	434.16
SA40_18	605	129.60408926010132	241.99796676635742	0.99969876	434.88
SA40_18	606	660.4803085327148	133.98887157440186	0.89117426	435.6
SA40_18	607	118.73602867126465	272.32704162597656	0.9989987	436.32
SA40_18	608	151.2216091156006	201.03361129760742	0.981858	437.04
SA40_18	609	169.03854608535767	145.92272758483887	0.99975485	437.76
SA40_18	610	161.4025592803955	175.42150497436523	0.99733365	438.48
SA40_18	611	182.71280527114868	219.19551372528076	0.50699776	439.2
SA40_18	612	268.79191398620605	274.82900619506836	0.9987864	439.92
SA40_18	613	355.692195892334	314.1625499725342	0.9984415	440.64
SA40_18	614	660.0421905517578	130.61785697937012	0.3131698	441.36
SA40_18	615	658.5549354553223	125.67094802856445	0.079886325	442.08
SA40_18	616	666.2298679351807	124.2194938659668	0.9087004	442.8
SA40_18	617	661.7372035980225	131.03193283081055	0.29998323	443.52
SA40_18	618	660.7899188995361	129.09114360809326	0.8144028	444.24
SA40_18	619	661.7491722106934	129.57931995391846	0.87922186	444.96
SA40_18	620	664.7618770599365	128.2303762435913	0.8477346	445.68
SA40_18	621	661.3556861877441	131.17937564849854	0.31111792	446.4
SA40_18	622	660.4789733886719	133.1199073791504	0.3274142	447.12
SA40_18	623	659.4816207885742	131.5114688873291	0.6166039	447.84
SA40_18	624	660.176944732666	131.1617946624756	0.82519346	448.56
SA40_18	625	661.2905502319336	132.09453105926514	0.72368675	449.28
SA40_18	626	661.7402076721191	132.24151611328125	0.70539665	450.0
SA40_18	627	659.8394393920898	130.78740119934082	0.59415174	450.72
SA40_18	628	659.9034309387207	130.82096099853516	0.11200413	451.44
SA40_18	629	281.37826919555664	267.3405075073242	0.89226604	452.16
SA40_18	630	107.46480226516724	231.35825157165527	0.99983084	452.88
SA40_18	631	111.58909797668457	326.2526321411133	0.99902654	453.6
SA40_18	632	114.69359397888184	238.63964080810547	0.9998492	454.32
SA40_18	633	119.74091529846191	326.023006439209	0.9998661	455.04
SA40_18	634	119.25048828125	239.99656677246094	0.99990046	455.76
SA40_18	635	110.48343181610107	264.97581481933594	0.9972843	456.48
SA40_18	636	117.81388521194458	223.27154159545898	0.99896467	457.2
SA40_18	637	108.81552696228027	237.46404647827148	0.99955255	457.92
SA40_18	638	116.09354019165039	285.77287673950195	0.9996728	458.64
SA40_18	639	97.02849388122559	208.38598251342773	0.94398314	459.36
SA40_18	640	664.6899223327637	126.59846305847168	0.97015285	460.08
SA40_18	641	125.07257461547852	211.76081657409668	0.99988496	460.8
SA40_18	642	660.6732368469238	130.35422801971436	0.7764525	461.52
SA40_18	643	138.75168561935425	244.3842887878418	0.9995915	462.24
SA40_18	644	133.18344354629517	219.11149978637695	0.9996232	462.96
SA40_18	645	104.96270656585693	318.6541557312012	0.9753764	463.68
SA40_18	646	134.86793041229248	240.4127597808838	0.99782205	464.4
SA40_18	647	125.60591697692871	230.85212230682373	0.99080956	465.12
SA40_18	648	664.4399642944336	127.44661331176758	0.9895411	465.84
SA40_18	649	137.28725910186768	318.60486030578613	0.9998197	466.56
SA40_18	650	145.37135362625122	279.65638160705566	0.99956757	467.28
SA40_18	651	162.09137439727783	229.67957496643066	0.99987817	468.0
SA40_18	652	123.49506616592407	318.0153465270996	0.99981874	468.72
SA40_18	653	132.6961636543274	305.71638107299805	0.9999106	469.44
SA40_18	654	144.04098987579346	279.1234016418457	0.99990296	470.16
SA40_18	655	140.0370955467224	317.0298385620117	0.9996942	470.88
SA40_18	656	88.59209418296814	356.6223335266113	0.9979546	471.6
SA40_18	657	123.09925556182861	347.0917797088623	0.99987507	472.32
SA40_18	658	109.38055515289307	335.11911392211914	0.99667907	473.04
SA40_18	659	128.98216247558594	293.1973457336426	0.99947757	473.76
SA40_18	660	661.2403869628906	131.73789024353027	0.93366	474.48
SA40_18	661	136.49698495864868	355.5439853668213	0.9992441	475.2
SA40_18	662	149.41887855529785	282.5742244720459	0.9988462	475.92
SA40_18	663	140.1678204536438	246.90868377685547	0.9992417	476.64
SA40_18	664	117.99112558364868	222.27137088775635	0.9999143	477.36
SA40_18	665	91.28915667533875	320.7004165649414	0.99871767	478.08
SA40_18	666	115.10440111160278	379.3905258178711	0.9972958	478.8
SA40_18	667	125.05178451538086	329.1559410095215	0.9995604	479.52
SA40_18	668	115.40335416793823	298.3018684387207	0.99728894	480.24
SA40_18	669	661.2773895263672	133.22978496551514	0.98340386	480.96
SA40_18	670	127.78010368347168	291.1629295349121	0.9989116	481.68
SA40_18	671	135.3780746459961	371.96056365966797	0.99951947	482.4
SA40_18	672	145.1101779937744	356.4719867706299	0.99848926	483.12
SA40_18	673	165.65053462982178	196.1795711517334	0.99586725	483.84
SA40_18	674	171.50084972381592	171.39880657196045	0.9910616	484.56
SA40_18	675	179.88073825836182	238.19097518920898	0.9994487	485.28
SA40_18	676	273.68669509887695	285.9781265258789	0.99941254	486.0
SA40_18	677	359.49339866638184	312.6189708709717	0.94663215	486.72
SA40_18	678	661.2970352172852	130.41456699371338	0.89730936	487.44
SA40_18	679	660.7678890228271	131.95286750793457	0.9732237	488.16
SA40_18	680	660.8187198638916	132.40034580230713	0.38032827	488.88
SA40_18	681	660.9846115112305	128.28838348388672	0.9652613	489.6
SA40_18	682	661.3911151885986	130.75737476348877	0.8196851	490.32
SA40_18	683	659.8353862762451	130.79784393310547	0.978684	491.04
SA40_18	684	660.1311683654785	129.3023443222046	0.72167444	491.76
SA40_18	685	663.9239311218262	127.39319801330566	0.990101	492.48
SA40_18	686	661.3268852233887	130.30323028564453	0.9742046	493.2
SA40_18	687	663.5477066040039	135.92167854309082	0.30982828	493.92
SA40_18	688	661.903190612793	130.28011322021484	0.7415587	494.64
SA40_18	689	661.1745357513428	133.60756874084473	0.10374187	495.36
SA40_18	690	661.4243984222412	130.99336624145508	0.22445258	496.08
SA40_18	691	661.283016204834	127.82815933227539	0.025755862	496.8
SA40_18	692	661.4706039428711	124.5985221862793	0.44044077	497.52
SA40_18	693	351.3988494873047	343.5969543457031	0.9801595	498.24
SA40_18	694	189.15987014770508	285.32358169555664	0.9996563	498.96
SA40_18	695	104.66352701187134	327.23859786987305	0.99898726	499.68
SA40_18	696	111.59789562225342	338.55817794799805	0.9998492	500.4
SA40_18	697	112.24695444107056	305.5286979675293	0.9995277	501.12
SA40_18	698	661.2638473510742	131.89332962036133	0.98547935	501.84
SA40_18	699	106.81676864624023	305.57098388671875	0.9924879	502.56
SA40_18	700	118.97605657577515	277.27681159973145	0.9977696	503.28
SA40_18	701	97.62736558914185	291.6038703918457	0.99779546	504.0
SA40_18	702	110.97270250320435	333.3302879333496	0.79295087	504.72
SA40_18	703	145.7559108734131	261.1637878417969	0.999764	505.44
SA40_18	704	134.21378135681152	339.3958854675293	0.9997782	506.16
SA40_18	705	134.06624794006348	314.34837341308594	0.9999473	506.88
SA40_18	706	139.7599697113037	287.91638374328613	0.9998963	507.6
SA40_18	707	125.13895034790039	326.0790252685547	0.9996724	508.32
SA40_18	708	112.59658336639404	303.40112686157227	0.99981624	509.04
SA40_18	709	99.57007169723511	321.15880966186523	0.7382405	509.76
SA40_18	710	115.91411828994751	249.10852432250977	0.9998431	510.48
SA40_18	711	116.94602966308594	198.9689540863037	0.9999546	511.2
SA40_18	712	114.55521583557129	61.03870153427124	0.9997106	511.92
SA40_18	713	99.14257526397705	78.27492713928223	0.9997104	512.64
SA40_18	714	87.44490146636963	207.69598960876465	0.922666	513.36
SA40_18	715	117.09041595458984	180.8206272125244	0.9994978	514.08
SA40_18	716	105.55589199066162	323.263578414917	0.99936754	514.8
SA40_18	717	116.67512655258179	293.0512046813965	0.9988205	515.52
SA40_18	718	107.96773433685303	321.53045654296875	0.9994746	516.24
SA40_18	719	113.96009922027588	291.7239761352539	0.99936837	516.96
SA40_18	720	121.28221988677979	236.9153881072998	0.9998454	517.68
SA40_18	721	111.16369962692261	308.3524990081787	0.99864036	518.4
SA40_18	722	131.5664291381836	249.94053840637207	0.9999	519.12
SA40_18	723	662.0334625244141	131.76349639892578	0.46210614	519.84
SA40_18	724	113.30626010894775	309.3009567260742	0.9996872	520.56
SA40_18	725	103.6496639251709	304.6725082397461	0.9235125	521.28
SA40_18	726	117.1035885810852	262.0536231994629	0.9998337	522.0
SA40_18	727	91.34848713874817	311.49195671081543	0.9972249	522.72
SA40_18	728	116.95752143859863	284.5956230163574	0.99990714	523.44
SA40_18	729	101.74586772918701	305.2286911010742	0.99276334	524.16
SA40_18	730	90.93177914619446	234.5962142944336	0.9684059	524.88
SA40_18	731	662.6482963562012	133.78100395202637	0.8817941	525.6
SA40_18	732	662.2514724731445	128.32258701324463	0.9863697	526.32
SA40_18	733	661.0462188720703	133.40360641479492	0.9285882	527.04
SA40_18	734	662.3579978942871	132.63310432434082	0.9846672	527.76
SA40_18	735	662.3409271240234	132.1317958831787	0.9771419	528.48
SA40_18	736	123.74036312103271	312.0534038543701	0.9690212	529.2
SA40_18	737	120.96221446990967	264.4537353515625	0.9968831	529.92
SA40_18	738	135.38765907287598	333.79703521728516	0.9995658	530.64
SA40_18	739	128.84323596954346	296.6814422607422	0.99324507	531.36
SA40_18	740	142.55880117416382	238.97229194641113	0.99858284	532.08
SA40_18	741	661.5464210510254	131.41242027282715	0.8268433	532.8
SA40_18	742	129.83272075653076	210.2383804321289	0.9999255	533.52
SA40_18	743	85.41088700294495	297.5208377838135	0.9994435	534.24
SA40_18	744	116.25498533248901	363.5973930358887	0.9996619	534.96
SA40_18	745	116.14799499511719	354.38232421875	0.99968874	535.68
SA40_18	746	116.12985134124756	291.9165802001953	0.9899498	536.4
SA40_18	747	111.48573160171509	265.7652282714844	0.9974228	537.12
SA40_18	748	140.96660614013672	247.92454719543457	0.9999162	537.84
SA40_18	749	662.0162010192871	131.93491458892822	0.61212134	538.56
SA40_18	750	141.88748598098755	254.87377166748047	0.9998393	539.28
SA40_18	751	138.3876085281372	343.1627368927002	0.9997881	540.0
SA40_18	752	136.11363172531128	311.3178062438965	0.9886441	540.72
SA40_18	753	157.01804161071777	244.2216682434082	0.99962354	541.44
SA40_18	754	103.23624610900879	319.69242095947266	0.99932194	542.16
SA40_18	755	103.2658576965332	364.2784023284912	0.9979151	542.88
SA40_18	756	118.79169940948486	365.5456352233887	0.99811554	543.6
SA40_18	757	663.7053966522217	129.9055051803589	0.9631269	544.32
SA40_18	758	138.47681283950806	395.5091857910156	0.20838557	545.04
SA40_18	759	138.50812911987305	317.7347946166992	0.99511707	545.76
SA40_18	760	136.95979118347168	279.4003486633301	0.9675871	546.48
SA40_18	761	180.32833337783813	273.8733100891113	0.9995875	547.2
SA40_18	762	284.19904708862305	288.01548957824707	0.999681	547.92
SA40_18	763	364.4693613052368	329.2782211303711	0.9846768	548.64
SA40_18	764	664.4554138183594	126.88267707824707	0.9872006	549.36
SA40_18	765	660.9774589538574	131.32264137268066	0.624735	550.08
SA40_18	766	662.0774269104004	128.06286334991455	0.6472906	550.8
SA40_18	767	660.125732421875	132.0688247680664	0.65312827	551.52
SA40_18	768	660.6889724731445	128.62847328186035	0.61530375	552.24
SA40_18	769	661.2994194030762	133.65478992462158	0.87702817	552.96
SA40_18	770	661.1281394958496	126.0338544845581	0.95409906	553.68
SA40_18	771	661.3267421722412	127.00016498565674	0.97531927	554.4
SA40_18	772	662.9201889038086	131.0161828994751	0.65378433	555.12
SA40_18	773	661.6218090057373	129.11335945129395	0.93076664	555.84
SA40_18	774	661.2341403961182	126.2021255493164	0.9166891	556.56
SA40_18	775	661.1042499542236	131.5133285522461	0.40048847	557.28
SA40_18	776	662.1906280517578	133.68515968322754	0.322781	558.0
SA40_18	777	661.1173629760742	132.63274669647217	0.8719099	558.72
SA40_18	778	659.282398223877	132.54127979278564	0.414006	559.44
SA40_18	779	660.5427742004395	132.20555305480957	0.41462833	560.16
SA40_18	780	661.6249084472656	130.18747329711914	0.91969943	560.88
SA40_18	781	661.7114543914795	130.32487392425537	0.3941636	561.6
SA40_18	782	654.1693210601807	37.12843179702759	0.84235233	562.32
SA40_18	783	661.5355491638184	129.39242362976074	0.8785683	563.04
SA40_18	784	660.2640628814697	126.75561904907227	0.91172564	563.76
SA40_18	785	660.1349353790283	129.8217487335205	0.94580615	564.48
SA40_18	786	660.1302146911621	126.96272850036621	0.9752705	565.2
SA40_18	787	662.4155044555664	134.56987380981445	0.9427345	565.92
SA40_18	788	660.3026390075684	128.57525825500488	0.8662505	566.64
SA40_18	789	660.932207107544	133.43846797943115	0.36072782	567.36
SA40_18	790	660.0864410400391	132.5834083557129	0.6962472	568.08
SA40_18	791	660.407543182373	126.40726089477539	0.95637685	568.8
SA40_18	792	661.1260414123535	132.0736026763916	0.5166235	569.52
SA40_18	793	659.3630790710449	131.40084743499756	0.44774693	570.24
SA40_18	794	666.7873382568359	124.10532474517822	0.87490296	570.96
SA40_18	795	660.6239318847656	130.9138584136963	0.85373664	571.68
SA40_18	796	269.02990341186523	277.19581604003906	0.991394	572.4
SA40_18	797	107.11953639984131	264.87648010253906	0.99967265	573.12
SA40_18	798	98.70809316635132	344.97822761535645	0.8791459	573.84
SA40_18	799	112.10346221923828	265.33467292785645	0.9998666	574.56
SA40_18	800	98.69517683982849	252.97033309936523	0.986289	575.28
SA40_18	801	123.07977676391602	177.605881690979	0.9999237	576.0
SA40_18	802	119.26259994506836	61.08076572418213	0.9989936	576.72
SA40_18	803	120.08991241455078	49.68020439147949	0.98761904	577.44
SA40_18	804	82.0819079875946	249.31500434875488	0.8687624	578.16
SA40_18	805	120.07941007614136	251.0218620300293	0.99977666	578.88
SA40_18	806	107.15994834899902	302.5619316101074	0.99713886	579.6
SA40_18	807	659.940242767334	131.78054809570312	0.66315144	580.32
SA40_18	808	129.75988388061523	219.30790901184082	0.9999114	581.04
SA40_18	809	662.0713233947754	128.38721752166748	0.983441	581.76
SA40_18	810	147.22020626068115	238.61414909362793	0.9998442	582.48
SA40_18	811	127.00845003128052	247.3146629333496	0.99772614	583.2
SA40_18	812	130.86512088775635	338.19602966308594	0.9998796	583.92
SA40_18	813	661.3644599914551	131.5944242477417	0.95967716	584.64
SA40_18	814	661.5124702453613	129.0891408920288	0.4015226	585.36
SA40_18	815	76.30659341812134	272.78514862060547	0.99771154	586.08
SA40_18	816	102.19873189926147	367.65026092529297	0.9864249	586.8
SA40_18	817	125.0287652015686	307.22179412841797	0.99992335	587.52
SA40_18	818	110.20617485046387	256.92066192626953	0.9956196	588.24
SA40_18	819	95.5921471118927	354.7855567932129	0.98238385	588.96
SA40_18	820	129.3747901916504	328.7203788757324	0.9981035	589.68
SA40_18	821	149.50761795043945	273.647518157959	0.99959964	590.4
SA40_18	822	138.94222974777222	307.13184356689453	0.99993575	591.12
SA40_18	823	116.64538383483887	297.4083137512207	0.99992657	591.84
SA40_18	824	126.19853019714355	334.18527603149414	0.9995485	592.56
SA40_18	825	129.08873558044434	351.372013092041	0.9900214	593.28
SA40_18	826	133.10922384262085	302.9150390625	0.99926406	594.0
SA40_18	827	140.5379295349121	270.08989334106445	0.9997358	594.72
SA40_18	828	142.83485412597656	300.2358055114746	0.99988234	595.44
SA40_18	829	99.66140389442444	340.5003547668457	0.99964464	596.16
SA40_18	830	119.84652280807495	346.9303321838379	0.99982005	596.88
SA40_18	831	121.39753103256226	374.5888137817383	0.99944776	597.6
SA40_18	832	115.39088487625122	328.9633083343506	0.9996381	598.32
SA40_18	833	123.45845699310303	276.40185356140137	0.99944943	599.04
SA40_18	834	123.5067367553711	294.97140884399414	0.99907947	599.76
SA40_18	835	121.28162384033203	308.6206912994385	0.96362066	600.48
SA40_18	836	146.15607261657715	278.7454891204834	0.9969607	601.2
SA40_18	837	185.00789403915405	211.48438453674316	0.99985754	601.92
SA40_18	838	131.48765563964844	211.87893390655518	0.9802991	602.64
SA40_18	839	80.10647296905518	311.4482116699219	0.9978078	603.36
SA40_18	840	115.31952619552612	365.6806182861328	0.99964106	604.08
SA40_18	841	98.08005094528198	319.2751693725586	0.9928011	604.8
SA40_18	842	111.00301742553711	293.48493576049805	0.9992855	605.52
SA40_18	843	659.6025466918945	132.29764938354492	0.17076597	606.24
SA40_18	844	127.66895294189453	308.8707160949707	0.99965775	606.96
SA40_18	845	146.0597276687622	245.15398979187012	0.99897313	607.68
SA40_18	846	148.1400489807129	254.30030822753906	0.9998528	608.4
SA40_18	847	103.41570377349854	342.32797622680664	0.9508665	609.12
SA40_18	848	113.82194757461548	376.24566078186035	0.99950004	609.84
SA40_18	849	662.6070022583008	133.1035852432251	0.91294014	610.56
SA40_18	850	130.68199157714844	289.2832946777344	0.9998559	611.28
SA40_18	851	661.5727424621582	132.0784091949463	0.7411861	612.0
SA40_18	852	134.66585874557495	283.0066967010498	0.99994683	612.72
SA40_18	853	114.43665027618408	343.65325927734375	0.9821844	613.44
SA40_18	854	126.038658618927	278.161039352417	0.99972194	614.16
SA40_18	855	126.36134624481201	232.98211097717285	0.99987316	614.88
SA40_18	856	100.657057762146	323.5136032104492	0.8629799	615.6
SA40_18	857	144.1916584968567	246.40225410461426	0.9993512	616.32
SA40_18	858	134.2815637588501	255.604248046875	0.99935824	617.04
SA40_18	859	144.8810338973999	338.5283088684082	0.99850816	617.76
SA40_18	860	133.85623693466187	317.9373550415039	0.99182	618.48
SA40_18	861	139.2547369003296	284.26257133483887	0.9994067	619.2
SA40_18	862	179.69344854354858	273.71870040893555	0.99753237	619.92
SA40_18	863	244.74101066589355	281.9488334655762	0.9995809	620.64
SA40_18	864	363.44642639160156	307.0675277709961	0.99677974	621.36
SA40_18	865	661.0703468322754	134.66814994812012	0.7055727	622.08
SA40_18	866	664.1252517700195	132.52548694610596	0.9325901	622.8
SA40_18	867	661.8379592895508	130.6941032409668	0.6349596	623.52
SA40_18	868	661.4037990570068	133.28847885131836	0.70459175	624.24
SA40_18	869	659.4356536865234	132.64022827148438	0.36909142	624.96
SA40_18	870	663.0312919616699	129.31812286376953	0.9703499	625.68
SA40_18	871	662.0322227478027	127.68681049346924	0.5083726	626.4
SA40_18	872	661.4875316619873	129.88811016082764	0.51580817	627.12
SA40_18	873	660.108470916748	130.57391166687012	0.71011484	627.84
SA40_18	874	659.7525596618652	130.8969783782959	0.8332605	628.56
SA40_18	875	662.8986358642578	129.4762086868286	0.96332455	629.28
SA40_18	876	661.0774040222168	128.04501056671143	0.8553815	630.0
SA40_18	877	660.0657939910889	130.64326286315918	0.84362525	630.72
SA40_18	878	661.2940311431885	131.3472318649292	0.65676373	631.44
SA40_18	879	661.5100860595703	132.22360610961914	0.50224197	632.16
SA40_18	880	660.9437942504883	129.53770637512207	0.9202194	632.88
SA40_18	881	661.9592666625977	133.69342803955078	0.8476121	633.6
SA40_18	882	662.9419803619385	131.65961265563965	0.9828531	634.32
SA40_18	883	660.577392578125	133.74163627624512	0.3925584	635.04
SA40_18	884	659.7310066223145	137.28375434875488	0.11144267	635.76
SA40_18	885	661.7198467254639	131.7297077178955	0.9221122	636.48
SA40_18	886	658.8158130645752	131.28244400024414	0.39132035	637.2
SA40_18	887	660.8724594116211	132.15511322021484	0.5599454	637.92
SA40_18	888	661.5593433380127	130.17717361450195	0.8010419	638.64
SA40_18	889	665.8652305603027	125.05253791809082	0.9771041	639.36
SA40_18	890	661.966609954834	127.34878063201904	0.87243927	640.08
SA40_18	891	657.8365325927734	129.53325748443604	0.90605044	640.8
SA40_18	892	625.9298324584961	110.51209688186646	0.55274576	641.52
SA40_18	893	662.7301216125488	130.7667875289917	0.785688	642.24
SA40_18	894	339.76452350616455	356.4929008483887	0.6594493	642.96
SA40_18	895	661.0207080841064	127.84403800964355	0.59530896	643.68
SA40_18	896	352.5639057159424	230.60751914978027	0.9944872	644.4
SA40_18	897	194.7662591934204	215.168194770813	0.9996762	645.12
SA40_18	898	206.58528804779053	159.81648445129395	0.99987817	645.84
SA40_18	899	181.56437873840332	158.03986072540283	0.99896765	646.56
SA40_18	900	660.8807563781738	130.61176300048828	0.81616026	647.28
SA40_18	901	105.93042373657227	346.94326400756836	0.99762887	648.0
SA40_18	902	112.20067739486694	308.39263916015625	0.99967027	648.72
SA40_18	903	103.8016676902771	282.1771717071533	0.9902542	649.44
SA40_18	904	119.04315948486328	284.1851234436035	0.99844956	650.16
SA40_18	905	135.18997430801392	356.5652847290039	0.99795306	650.88
SA40_18	906	141.87633991241455	308.2129669189453	0.99954885	651.6
SA40_18	907	149.91838932037354	253.17632675170898	0.9865979	652.32
SA40_18	908	191.37678146362305	192.4753475189209	0.9988507	653.04
SA40_18	909	168.71371269226074	174.00175094604492	0.99623716	653.76
SA40_18	910	100.88939666748047	276.80362701416016	0.99898785	654.48
SA40_18	911	109.17932987213135	348.1434631347656	0.99906784	655.2
SA40_18	912	663.584041595459	132.28155612945557	0.9346843	655.92
SA40_18	913	133.9926242828369	287.19386100769043	0.9996049	656.64
SA40_18	914	149.55788850784302	239.33010578155518	0.9997342	657.36
SA40_18	915	143.44393014907837	220.8826446533203	0.99740654	658.08
SA40_18	916	143.5532569885254	195.89834690093994	0.9726687	658.8
SA40_18	917	201.51069164276123	147.6170825958252	0.95642143	659.52
SA40_18	918	170.26407718658447	194.1214084625244	0.9996338	660.24
SA40_18	919	102.74115800857544	292.2572708129883	0.9995407	660.96
SA40_18	920	81.18730783462524	355.63499450683594	0.9989655	661.68
SA40_18	921	121.60825729370117	329.07543182373047	0.9997738	662.4
SA40_18	922	118.24122667312622	324.8309898376465	0.9981603	663.12
SA40_18	923	143.9374804496765	251.8659210205078	0.99934334	663.84
SA40_18	924	133.2567811012268	334.63414192199707	0.9998173	664.56
SA40_18	925	104.95387315750122	330.86517333984375	0.9998216	665.28
SA40_18	926	115.70303440093994	354.9664878845215	0.98453414	666.0
SA40_18	927	122.58296012878418	302.9058837890625	0.99993765	666.72
SA40_18	928	124.38948154449463	297.6523017883301	0.99928576	667.44
SA40_18	929	148.78252744674683	223.3421230316162	0.9994808	668.16
SA40_18	930	144.46290731430054	247.88589477539062	0.9997596	668.88
SA40_18	931	105.59430122375488	325.6900978088379	0.9986327	669.6
SA40_18	932	105.626380443573	325.89932441711426	0.9986254	670.32
SA40_18	933	128.22399139404297	307.0960235595703	0.99970573	671.04
SA40_18	934	122.92048931121826	264.2852783203125	0.99975735	671.76
SA40_18	935	121.06642723083496	279.18434143066406	0.9735156	672.48
SA40_18	936	121.18457555770874	284.59070205688477	0.9996979	673.2
SA40_18	937	122.20128774642944	364.090576171875	0.9988809	673.92
SA40_18	938	141.75641536712646	259.64818954467773	0.9998393	674.64
SA40_18	939	110.43198108673096	215.4223108291626	0.9996536	675.36
SA40_18	940	107.56738185882568	302.35828399658203	0.99826765	676.08
SA40_18	941	111.84713840484619	251.72527313232422	0.99929345	676.8
SA40_18	942	661.0724925994873	130.40900230407715	0.8875917	677.52
SA40_18	943	99.66398477554321	231.75064086914062	0.96532726	678.24
SA40_18	944	96.68700695037842	272.3224925994873	0.9808669	678.96
SA40_18	945	133.57667922973633	228.42129707336426	0.99991477	679.68
SA40_18	946	660.6854438781738	129.25357818603516	0.7302226	680.4
SA40_18	947	111.88797950744629	238.79045963287354	0.9994854	681.12
SA40_18	948	91.78179502487183	313.70710372924805	0.9982968	681.84
SA40_18	949	126.95784568786621	214.78098392486572	0.9999198	682.56
SA40_18	950	103.61249446868896	219.6621036529541	0.98417944	683.28
SA40_18	951	123.95048141479492	219.53144073486328	0.9998337	684.0
SA40_18	952	99.29859638214111	291.13746643066406	0.9988084	684.72
SA40_18	953	662.2754573822021	129.56060886383057	0.6895528	685.44
SA40_18	954	102.02596187591553	328.48377227783203	0.9914307	686.16
SA40_18	955	135.53693294525146	266.2613296508789	0.9419375	686.88
SA40_18	956	166.75984859466553	104.03010606765747	0.9997009	687.6
SA40_18	957	661.4704608917236	127.46752738952637	0.98120016	688.32
SA40_18	958	664.4241333007812	129.9534559249878	0.98404443	689.04
SA40_18	959	124.73522424697876	330.88708877563477	0.99840623	689.76
SA40_18	960	129.5585036277771	284.5927047729492	0.968979	690.48
SA40_18	961	138.95094394683838	279.8416328430176	0.9996568	691.2
SA40_18	962	213.10524940490723	285.0153923034668	0.9994842	691.92
SA40_18	963	341.3184642791748	297.55016326904297	0.9979831	692.64
SA40_18	964	659.8955154418945	133.10800552368164	0.9375628	693.36
SA40_18	965	661.5787982940674	130.26165962219238	0.07947684	694.08
SA40_18	966	659.9884033203125	133.23875427246094	0.27784082	694.8
SA40_18	967	660.4852676391602	128.60218048095703	0.36202732	695.52
SA40_18	968	657.8909873962402	128.56580257415771	0.5558164	696.24
SA40_18	969	659.86328125	133.67045402526855	0.12240508	696.96
SA40_18	970	661.0353469848633	132.95193672180176	0.9587367	697.68
SA40_18	971	660.8817100524902	133.2572364807129	0.9060285	698.4
SA40_18	972	662.2418880462646	132.8988790512085	0.79997134	699.12
SA40_18	973	660.0752830505371	131.74023628234863	0.876796	699.84
SA40_18	974	664.673376083374	128.1430435180664	0.9805878	700.56
SA40_18	975	661.7984771728516	127.31387615203857	0.9467639	701.28
SA40_18	976	659.813117980957	128.57357025146484	0.9029301	702.0
SA40_18	977	625.424861907959	107.79700756072998	0.12814428	702.72
SA40_18	978	660.3342533111572	130.60369491577148	0.067569725	703.44
SA40_18	979	660.0204944610596	132.6672077178955	0.95535356	704.16
SA40_18	980	660.9835624694824	130.50448894500732	0.18777601	704.88
SA40_18	981	660.4757308959961	131.48913860321045	0.78625035	705.6
SA40_18	982	660.9737396240234	131.95587158203125	0.09666234	706.32
SA40_18	983	663.4788513183594	132.0816135406494	0.35679138	707.04
SA40_18	984	658.6230754852295	134.29973602294922	0.1421464	707.76
SA40_18	985	663.7258052825928	128.0815029144287	0.25635132	708.48
SA40_18	986	661.0406875610352	131.6396427154541	0.45203176	709.2
SA40_18	987	660.792350769043	128.45952987670898	0.90928197	709.92
SA40_18	988	661.9518280029297	127.06339359283447	0.953172	710.64
SA40_18	989	661.8280410766602	132.3035717010498	0.88525033	711.36
SA40_18	990	662.1814727783203	124.76766586303711	0.88184565	712.08
SA40_18	991	664.9219989776611	128.1567907333374	0.8087726	712.8
SA40_18	992	663.6014938354492	130.52786350250244	0.72407484	713.52
SA40_18	993	663.4411811828613	132.65853881835938	0.74560726	714.24
SA40_18	994	660.4890823364258	127.6937484741211	0.909016	714.96
SA40_18	995	660.6070518493652	129.428071975708	0.71648145	715.68
SA40_18	996	383.95047187805176	223.5962677001953	0.99231356	716.4
SA40_18	997	193.9408779144287	215.75061321258545	0.99990153	717.12
SA40_18	998	202.67763137817383	163.99935722351074	0.9998934	717.84
SA40_18	999	119.40699815750122	223.85513305664062	0.9513576	718.56
SA40_18	1000	93.38034987449646	310.19147872924805	0.99866927	719.28
SA40_18	1001	113.69408369064331	356.905460357666	0.9897865	720.0
SA40_18	1002	116.34533405303955	275.7067394256592	0.99980396	720.72
SA40_18	1003	663.9545440673828	131.8831729888916	0.9729735	721.44
SA40_18	1004	661.4123821258545	128.37623119354248	0.9215815	722.16
SA40_18	1005	111.56679391860962	282.6592540740967	0.999255	722.88
SA40_18	1006	114.92221355438232	272.07621574401855	0.99467754	723.6
SA40_18	1007	117.0336365699768	215.70359230041504	0.999864	724.32
SA40_18	1008	661.7145538330078	126.09808444976807	0.94704294	725.04
SA40_18	1009	116.69449806213379	322.91147232055664	0.9999232	725.76
SA40_18	1010	135.93649864196777	274.3700408935547	0.9994362	726.48
SA40_18	1011	117.03286170959473	190.93314170837402	0.9989374	727.2
SA40_18	1012	122.74640798568726	274.98046875	0.9998741	727.92
SA40_18	1013	110.93162298202515	268.06737899780273	0.9993611	728.64
SA40_18	1014	116.6045069694519	222.7987289428711	0.99943906	729.36
SA40_18	1015	662.5568389892578	127.2865104675293	0.87776923	730.08
SA40_18	1016	99.70122575759888	248.24552536010742	0.99756086	730.8
SA40_18	1017	115.29585123062134	256.28002166748047	0.9986946	731.52
SA40_18	1018	139.4046187400818	301.4208126068115	0.98829323	732.24
SA40_18	1019	113.95279169082642	248.29373359680176	0.999754	732.96
SA40_18	1020	95.945143699646	290.4587459564209	0.8688524	733.68
SA40_18	1021	129.79800701141357	233.90891075134277	0.99989843	734.4
SA40_18	1022	115.93129634857178	225.19197463989258	0.9981735	735.12
SA40_18	1023	124.90196228027344	180.07019519805908	0.99986124	735.84
SA40_18	1024	115.94703197479248	191.20067596435547	0.96319604	736.56
SA40_18	1025	662.9631996154785	132.73139476776123	0.7665133	737.28
SA40_18	1026	199.82292652130127	162.02021598815918	0.9997801	738.0
SA40_18	1027	189.72535133361816	189.62671279907227	0.99051815	738.72
SA40_18	1028	116.53945446014404	272.1620178222656	0.99806064	739.44
SA40_18	1029	101.14120244979858	351.511287689209	0.9976615	740.16
SA40_18	1030	128.40100526809692	330.32209396362305	0.99968064	740.88
SA40_18	1031	119.60251331329346	291.4845657348633	0.99987304	741.6
SA40_18	1032	103.60293388366699	260.2793884277344	0.9978416	742.32
SA40_18	1033	109.35298204421997	363.1673812866211	0.37226582	743.04
SA40_18	1034	136.89173460006714	275.86461067199707	0.9996207	743.76
SA40_18	1035	111.4999532699585	322.6639938354492	0.99985075	744.48
SA40_18	1036	111.69787645339966	355.91980934143066	0.9995504	745.2
SA40_18	1037	108.73041152954102	270.0143051147461	0.99993706	745.92
SA40_18	1038	121.74558639526367	275.5484390258789	0.9998272	746.64
SA40_18	1039	97.63774871826172	218.7362766265869	0.9948954	747.36
SA40_18	1040	105.95805644989014	286.6577339172363	0.9989812	748.08
SA40_18	1041	123.10057878494263	371.3733673095703	0.9995034	748.8
SA40_18	1042	662.2020244598389	133.4395408630371	0.9818619	749.52
SA40_18	1043	134.81762409210205	249.03602600097656	0.99960345	750.24
SA40_18	1044	97.75082468986511	355.39941787719727	0.9996736	750.96
SA40_18	1045	114.35410976409912	317.1654224395752	0.9998324	751.68
SA40_18	1046	104.46405410766602	291.99488639831543	0.996967	752.4
SA40_18	1047	113.85232210159302	362.8612804412842	0.9867958	753.12
SA40_18	1048	135.6096625328064	296.59149169921875	0.99661046	753.84
SA40_18	1049	151.17956399917603	251.5714931488037	0.999153	754.56
SA40_18	1050	163.69282007217407	218.69637966156006	0.9998598	755.28
SA40_18	1051	149.43675994873047	203.1174087524414	0.9816492	756.0
SA40_18	1052	78.35513949394226	164.59370613098145	0.9991629	756.72
SA40_18	1053	109.39457416534424	274.33170318603516	0.9998522	757.44
SA40_18	1054	661.3605499267578	132.1378755569458	0.7860632	758.16
SA40_18	1055	125.45220851898193	276.78277015686035	0.9996119	758.88
SA40_18	1056	111.80366277694702	292.97186851501465	0.994561	759.6
SA40_18	1057	128.44266891479492	254.62812423706055	0.99971026	760.32
SA40_18	1058	100.81430673599243	252.88962364196777	0.9979918	761.04
SA40_18	1059	105.40282726287842	270.16087532043457	0.98748046	761.76
SA40_18	1060	128.34482192993164	233.54201316833496	0.9998815	762.48
SA40_18	1061	661.4983558654785	134.26125526428223	0.122888	763.2
SA40_18	1062	120.64461708068848	255.51206588745117	0.9993777	763.92
SA40_18	1063	116.42463207244873	248.40253829956055	0.9992993	764.64
SA40_18	1064	125.73666572570801	231.09203338623047	0.9998357	765.36
SA40_18	1065	105.30457496643066	309.43264961242676	0.90298504	766.08
SA40_18	1066	125.64418315887451	227.67142295837402	0.99992216	766.8
SA40_18	1067	96.53321504592896	254.8198699951172	0.9924193	767.52
SA40_18	1068	110.98310947418213	220.51743507385254	0.99889106	768.24
SA40_18	1069	117.87941455841064	182.6097822189331	0.99992347	768.96
SA40_18	1070	107.51094818115234	348.8846969604492	0.9998166	769.68
SA40_18	1071	115.13874530792236	272.8442573547363	0.999634	770.4
SA40_18	1072	115.06974697113037	230.13367652893066	0.9994723	771.12
SA40_18	1073	117.52303838729858	132.88195610046387	0.99979144	771.84
SA40_18	1074	121.74444198608398	45.68124175071716	0.99782264	772.56
SA40_18	1075	136.45601272583008	80.21762609481812	0.998841	773.28
SA40_18	1076	111.00233793258667	228.74824047088623	0.9998516	774.0
SA40_18	1077	104.30632829666138	365.191068649292	0.99991226	774.72
SA40_18	1078	108.74074697494507	315.2033042907715	0.9997894	775.44
SA40_18	1079	114.35474157333374	236.57655715942383	0.9998919	776.16
SA40_18	1080	99.35619831085205	227.22853660583496	0.99947554	776.88
SA40_18	1081	664.0813827514648	129.70450401306152	0.88745534	777.6
SA40_18	1082	662.5418186187744	133.92757415771484	0.9021973	778.32
SA40_18	1083	139.19031620025635	225.43038368225098	0.9998084	779.04
SA40_18	1084	121.82900905609131	359.025936126709	0.9994748	779.76
SA40_18	1085	126.17926597595215	327.374210357666	0.99948776	780.48
SA40_18	1086	124.46118593215942	253.96007537841797	0.99976736	781.2
SA40_18	1087	107.43039846420288	183.93240451812744	0.9997615	781.92
SA40_18	1088	119.65444087982178	68.24511766433716	0.99959904	782.64
SA40_18	1089	150.09284019470215	94.49777841567993	0.99992454	783.36
SA40_18	1090	104.19107675552368	284.2807388305664	0.99946886	784.08
SA40_18	1091	117.02475547790527	354.42644119262695	0.9997693	784.8
SA40_18	1092	121.54930830001831	262.1418571472168	0.9999434	785.52
SA40_18	1093	114.84500169754028	201.67908668518066	0.99994946	786.24
SA40_18	1094	109.4316840171814	71.70019626617432	0.99872017	786.96
SA40_18	1095	125.50889253616333	51.5755033493042	0.99972886	787.68
SA40_18	1096	133.64251852035522	65.49662590026855	0.9995066	788.4
SA40_18	1097	123.59557151794434	42.41255521774292	0.97780776	789.12
SA40_18	1098	125.60840845108032	72.51505851745605	0.9994861	789.84
SA40_18	1099	82.19115138053894	309.1710090637207	0.9985258	790.56
SA40_18	1100	106.9249153137207	333.6834526062012	0.99337655	791.28
SA40_18	1101	116.00162982940674	235.84068775177002	0.99986017	792.0
SA40_18	1102	108.19571018218994	336.9480228424072	0.9993316	792.72
SA40_18	1103	107.6840877532959	314.9758529663086	0.9997284	793.44
SA40_18	1104	659.4860076904297	132.55016326904297	0.9295966	794.16
SA40_18	1105	114.76001739501953	276.08219146728516	0.9998337	794.88
SA40_18	1106	118.03151369094849	348.6382484436035	0.99847263	795.6
SA40_18	1107	114.8952841758728	257.13443756103516	0.9999037	796.32
SA40_18	1108	117.5643801689148	174.6833038330078	0.99991214	797.04
SA40_18	1109	85.97849607467651	291.78491592407227	0.9639324	797.76
SA40_18	1110	99.92597103118896	267.07995414733887	0.9730373	798.48
SA40_18	1111	114.68617916107178	235.82974433898926	0.72618973	799.2
SA40_18	1112	162.23212480545044	231.91507816314697	0.99503183	799.92
SA40_18	1113	201.43752098083496	163.33311080932617	0.99971956	800.64
SA40_18	1114	179.3074131011963	216.77679061889648	0.9998497	801.36
SA40_18	1115	105.67010641098022	290.89508056640625	0.99850464	802.08
SA40_18	1116	79.29784655570984	379.6383476257324	0.9689033	802.8
SA40_18	1117	116.2267804145813	351.52310371398926	0.9994943	803.52
SA40_18	1118	122.17729091644287	310.4019069671631	0.9992078	804.24
SA40_18	1119	662.5179290771484	131.89501762390137	0.89296454	804.96
SA40_18	1120	660.0029945373535	124.98036861419678	0.9564564	805.68
SA40_18	1121	124.2285966873169	284.92177963256836	0.9928751	806.4
SA40_18	1122	145.3966736793518	277.87919998168945	0.99799085	807.12
SA40_18	1123	185.98639965057373	283.60974311828613	0.9993414	807.84
SA40_18	1124	311.68737411499023	288.93811225891113	0.9995334	808.56
SA40_18	1125	357.759165763855	324.642333984375	0.98210174	809.28
SA40_18	1126	661.8447303771973	133.61701011657715	0.856736	810.0
SA40_18	1127	662.0502471923828	132.49394416809082	0.068377115	810.72
SA40_18	1128	661.3183975219727	133.3855676651001	0.94340605	811.44
SA40_18	1129	660.7022285461426	131.9974422454834	0.6884126	812.16
SA40_18	1130	664.661455154419	128.34438800811768	0.9917143	812.88
SA40_18	1131	658.0470085144043	134.80154514312744	0.23193185	813.6
SA40_18	1132	660.3497982025146	131.62951469421387	0.52093524	814.32
SA40_18	1133	660.3110313415527	134.2765188217163	0.9555477	815.04
SA40_18	1134	660.2244853973389	131.86140060424805	0.65136755	815.76
SA40_18	1135	661.8190765380859	131.08559131622314	0.9609448	816.48
SA40_18	1136	660.2146625518799	132.7397918701172	0.11610596	817.2
SA40_18	1137	663.4698867797852	129.278826713562	0.94618976	817.92
SA40_18	1138	661.1090183258057	132.13906288146973	0.98135626	818.64
SA40_18	1139	664.8265838623047	124.5219612121582	0.9854858	819.36
SA40_18	1140	660.7179164886475	130.58850288391113	0.74589527	820.08
SA40_18	1141	661.484432220459	132.01542377471924	0.7760043	820.8
SA40_18	1142	662.2031211853027	131.75564289093018	0.8185694	821.52
SA40_18	1143	663.2371425628662	127.76567459106445	0.9897413	822.24
SA40_18	1144	334.6446990966797	350.6601619720459	0.908098	822.96
SA40_18	1145	362.17992305755615	330.79665184020996	0.8957905	823.68
SA40_18	1146	459.5878601074219	324.1006851196289	0.99922776	824.4
SA40_18	1147	552.9397964477539	340.6416893005371	0.9977596	825.12
SA40_18	1148	586.8767738342285	376.16698265075684	0.99505544	825.84
SA40_18	1149	597.7463722229004	400.3246879577637	0.9984396	826.56
SA40_18	1150	581.0539245605469	407.98084259033203	0.9919059	827.28
SA40_18	1151	443.953800201416	408.9964485168457	0.9970413	828.0
SA40_18	1152	283.8935136795044	405.50042152404785	0.99911183	828.72
SA40_18	1153	124.57385063171387	332.30627059936523	0.9998388	829.44
SA40_18	1154	106.89520835876465	294.10889625549316	0.9995339	830.16
SA40_18	1155	105.40210008621216	374.9732780456543	0.9802281	830.88
SA40_18	1156	120.43454647064209	306.65016174316406	0.99969697	831.6
SA40_18	1157	116.95497035980225	295.0716018676758	0.9999428	832.32
SA40_18	1158	111.7134690284729	330.42969703674316	0.99987555	833.04
SA40_18	1159	114.86930847167969	242.9817008972168	0.99957067	833.76
SA40_18	1160	101.86566114425659	346.12452507019043	0.8748035	834.48
SA40_18	1161	111.20386123657227	296.3134288787842	0.9994067	835.2
SA40_18	1162	118.95637512207031	249.3977165222168	0.9995078	835.92
SA40_18	1163	119.38679218292236	218.45672607421875	0.9997731	836.64
SA40_18	1164	115.18193483352661	325.94072341918945	0.999708	837.36
SA40_18	1165	130.94054460525513	250.85618019104004	0.9996741	838.08
SA40_18	1166	107.70031213760376	190.81149101257324	0.99823666	838.8
SA40_18	1167	113.16051483154297	53.28346252441406	0.99755716	839.52
SA40_18	1168	155.913507938385	47.8100323677063	0.9994135	840.24
SA40_18	1169	89.29063081741333	231.64106369018555	0.9993073	840.96
SA40_18	1170	101.40081644058228	349.15924072265625	0.9994555	841.68
SA40_18	1171	661.1353874206543	132.1030569076538	0.9571132	842.4
SA40_18	1172	115.4786467552185	258.08921813964844	0.99977654	843.12
SA40_18	1173	109.59278345108032	217.7409267425537	0.9997414	843.84
SA40_18	1174	93.04158687591553	287.7649784088135	0.9991548	844.56
SA40_18	1175	113.59057426452637	217.84618377685547	0.99983835	845.28
SA40_18	1176	86.88409328460693	256.34310722351074	0.9972801	846.0
SA40_18	1177	124.48091506958008	188.40682983398438	0.99975973	846.72
SA40_18	1178	97.78491258621216	274.3674945831299	0.9973815	847.44
SA40_18	1179	93.06199550628662	222.17917442321777	0.9798685	848.16
SA40_18	1180	107.12659358978271	232.26247787475586	0.9874627	848.88
SA40_18	1181	117.20130443572998	233.14683437347412	0.9824782	849.6
SA40_18	1182	114.50989246368408	214.77131366729736	0.9998142	850.32
SA40_18	1183	95.69091796875	254.6667766571045	0.9912623	851.04
SA40_18	1184	132.7090620994568	201.2208366394043	0.9998173	851.76
SA40_18	1185	662.5702857971191	133.19615364074707	0.913618	852.48
SA40_18	1186	141.5841579437256	271.91210746765137	0.99083745	853.2
SA40_18	1187	195.53005695343018	279.65280532836914	0.9983878	853.92
SA40_18	1188	269.39892768859863	277.3787498474121	0.9987704	854.64
SA40_18	1189	379.725980758667	318.35981369018555	0.9604212	855.36
SA40_18	1190	661.860466003418	132.2361660003662	0.5865088	856.08
SA40_18	1191	661.2771034240723	129.19509887695312	0.82278246	856.8
SA40_18	1192	661.6433143615723	133.0865478515625	0.768827	857.52
SA40_18	1193	663.6619567871094	126.28787040710449	0.986401	858.24
SA40_18	1194	660.4655742645264	131.41671180725098	0.65850824	858.96
SA40_18	1195	662.7876281738281	130.67683696746826	0.8311268	859.68
SA40_18	1196	661.6271018981934	132.9986572265625	0.600928	860.4
SA40_18	1197	660.0113868713379	133.02307605743408	0.5712919	861.12
SA40_18	1198	659.0106964111328	132.09506034851074	0.86367923	861.84
SA40_18	1199	659.8764896392822	131.93198204040527	0.96809435	862.56
SA40_18	1200	662.3580455780029	126.86529636383057	0.88278025	863.28
SA40_18	1201	660.6706619262695	133.33727359771729	0.20048605	864.0
SA40_18	1202	661.8378639221191	131.38020515441895	0.116208635	864.72
SA40_18	1203	661.5695953369141	130.24576663970947	0.8937263	865.44
SA40_18	1204	662.0138168334961	130.55299758911133	0.7376345	866.16
SA40_18	1205	662.5106811523438	128.7423849105835	0.9195592	866.88
SA40_18	1206	662.8462791442871	128.4442949295044	0.9797238	867.6
SA40_18	1207	662.0447635650635	132.4389410018921	0.26128134	868.32
SA40_18	1208	664.0060424804688	130.41496753692627	0.9466636	869.04
SA40_18	1209	661.3861560821533	129.57751750946045	0.38995907	869.76
SA40_18	1210	662.3414039611816	132.64298915863037	0.96214813	870.48
SA40_18	1211	660.8198642730713	132.86524772644043	0.26451567	871.2
SA40_18	1212	665.5165195465088	124.5036792755127	0.93210745	871.92
SA40_18	1213	660.5632781982422	126.61494255065918	0.72816473	872.64
SA40_18	1214	659.6210479736328	133.23423385620117	0.011934529	873.36
SA40_18	1215	660.680341720581	128.99728775024414	0.7342081	874.08
SA40_18	1216	662.8984451293945	131.56136512756348	0.7846011	874.8
SA40_18	1217	660.356616973877	132.32850551605225	0.57824093	875.52
SA40_18	1218	660.4743957519531	132.69949436187744	0.73662645	876.24
SA40_18	1219	660.410213470459	130.2994680404663	0.22385953	876.96
SA40_18	1220	663.578987121582	129.32573318481445	0.89676905	877.68
SA40_18	1221	662.6355171203613	129.8577117919922	0.9054574	878.4
SA40_18	1222	662.8979682922363	129.25354957580566	0.60595	879.12
SA40_18	1223	663.7974739074707	127.5566053390503	0.95133805	879.84
SA40_18	1224	661.5859031677246	129.11654949188232	0.5249793	880.56
SA40_18	1225	661.4629745483398	129.87733840942383	0.72412246	881.28
SA40_18	1226	660.3394985198975	128.01833152770996	0.9575125	882.0
SA40_18	1227	661.3072395324707	131.12096786499023	0.04001169	882.72
SA40_18	1228	662.6556396484375	131.64507865905762	0.20082131	883.44
SA40_18	1229	663.5246276855469	132.32711791992188	0.82389647	884.16
SA40_18	1230	660.0735187530518	133.22736740112305	0.004988069	884.88
SA40_18	1231	660.7344627380371	133.45503330230713	0.05554683	885.6
SA40_18	1232	660.2634429931641	131.70328617095947	0.5511008	886.32
SA40_18	1233	661.8982315063477	132.83509254455566	0.91072047	887.04
SA40_18	1234	660.0377082824707	129.61957454681396	0.859273	887.76
SA40_18	1235	659.4038963317871	132.59924411773682	0.5654752	888.48
SA40_18	1236	664.9647235870361	123.6659288406372	0.43855548	889.2
SA40_18	1237	662.273120880127	130.82427978515625	0.550648	889.92
SA40_18	1238	662.4090194702148	129.16118144989014	0.6816214	890.64
SA40_18	1239	662.116527557373	129.36411380767822	0.35213256	891.36
SA40_18	1240	661.3194942474365	130.42058944702148	0.868096	892.08
SA40_18	1241	663.3606910705566	129.5408821105957	0.27537307	892.8
SA40_18	1242	661.4830017089844	132.1138858795166	0.26266995	893.52
SA40_18	1243	660.7677459716797	131.54105186462402	0.8948206	894.24
SA40_18	1244	661.0434055328369	125.86225032806396	0.9855504	894.96
SA40_18	1245	662.41455078125	130.24244785308838	0.8663422	895.68
SA40_18	1246	660.7680320739746	131.1038875579834	0.9468348	896.4
SA40_18	1247	660.0347995758057	126.42139434814453	0.92782366	897.12
SA40_18	1248	661.8584632873535	132.31565952301025	0.97156614	897.84
SA40_18	1249	660.7471942901611	133.51834774017334	0.69707215	898.56
SA40_18	1250	663.2305145263672	126.66309356689453	0.6503154	899.28
SA40_18	1251	662.9060745239258	126.11326217651367	0.1786002	900.0
SA40_18	1252	663.0834102630615	131.32521629333496	0.5591813	900.72
SA40_18	1253	656.2923431396484	136.14980220794678	0.097734325	901.44
SA40_18	1254	659.6611022949219	129.1613531112671	0.8544869	902.16
SA40_18	1255	662.0777606964111	129.36614513397217	0.8309709	902.88
SA40_18	1256	661.8466377258301	128.5477066040039	0.90918875	903.6
SA40_18	1257	660.4704856872559	133.0997657775879	0.93653244	904.32
SA40_18	1258	660.736894607544	136.0561180114746	0.715334	905.04
SA40_18	1259	663.8391494750977	128.9277219772339	0.9460045	905.76
SA40_18	1260	660.6590747833252	131.4061975479126	0.13404943	906.48
SA40_18	1261	663.695478439331	123.6665153503418	0.24207513	907.2
SA40_18	1262	662.0162010192871	130.06250381469727	0.64581704	907.92
SA40_18	1263	441.2137031555176	339.8979377746582	0.99769634	908.64
SA40_18	1264	551.5705108642578	346.4422416687012	0.99876213	909.36
SA40_18	1265	635.0757598876953	378.02247047424316	0.9992725	910.08
SA40_18	1266	694.8039054870605	403.866548538208	0.9895578	910.8
SA40_18	1267	692.1492576599121	410.5751609802246	0.9966767	911.52
SA40_18	1268	683.7690353393555	404.9151134490967	0.99036235	912.24
SA40_18	1269	578.2218933105469	415.78125	0.9792739	912.96
SA40_18	1270	371.21243476867676	409.97663497924805	0.99653	913.68
SA40_18	1271	198.26416969299316	369.72455978393555	0.99919146	914.4
SA40_18	1272	137.3318910598755	305.8548831939697	0.9998461	915.12
SA40_18	1273	113.74728679656982	246.90067291259766	0.982053	915.84
SA40_18	1274	148.8874316215515	243.85351181030273	0.9921415	916.56
SA40_18	1275	193.6029553413391	177.68491744995117	0.99949443	917.28
SA40_18	1276	122.85152673721313	218.39035034179688	0.9732108	918.0
SA40_18	1277	80.36469221115112	338.6020088195801	0.99799806	918.72
SA40_18	1278	114.13127183914185	363.3039093017578	0.99935895	919.44
SA40_18	1279	660.5137825012207	130.9301519393921	0.96722525	920.16
SA40_18	1280	150.31213760375977	278.76325607299805	0.99935776	920.88
SA40_18	1281	200.57389736175537	281.05321884155273	0.9962573	921.6
SA40_18	1282	316.4564609527588	285.8433723449707	0.9992791	922.32
SA40_18	1283	363.55509757995605	339.99521255493164	0.8185129	923.04
SA40_18	1284	333.457088470459	373.47307205200195	0.89900285	923.76
SA40_18	1285	663.3597373962402	131.64762496948242	0.42964247	924.48
SA40_18	1286	660.6926441192627	131.81739807128906	0.6874404	925.2
SA40_18	1287	661.0475540161133	130.74368476867676	0.9460248	925.92
SA40_18	1288	662.8077983856201	127.96873569488525	0.75757563	926.64
SA40_18	1289	661.9903087615967	131.2312889099121	0.32231328	927.36
SA40_18	1290	664.5076751708984	129.19748783111572	0.9647973	928.08
SA40_18	1291	659.1001510620117	136.17480754852295	0.4210041	928.8
SA40_18	1292	660.453462600708	131.12717628479004	0.6143639	929.52
SA40_18	1293	664.2685413360596	129.7234010696411	0.8661254	930.24
SA40_18	1294	363.43140602111816	280.6405448913574	0.9016907	930.96
SA40_18	1295	230.93969821929932	272.7623176574707	0.99859315	931.68
SA40_18	1296	197.70656824111938	206.67617797851562	0.99966335	932.4
SA40_18	1297	216.6551113128662	171.5140199661255	0.9948665	933.12
SA40_18	1298	197.86778688430786	186.82880401611328	0.9946312	933.84
SA40_18	1299	199.93367195129395	179.05307292938232	0.9991084	934.56
SA40_18	1300	197.881817817688	163.65806579589844	0.9977513	935.28
SA40_18	1301	175.4002809524536	213.38029861450195	0.9997477	936.0
SA40_18	1302	662.1552467346191	133.19997310638428	0.9104193	936.72
SA40_18	1303	97.63825535774231	375.4189109802246	0.98764044	937.44
SA40_18	1304	660.8723640441895	129.3932819366455	0.8230462	938.16
SA40_18	1305	133.95237922668457	305.7391548156738	0.99986374	938.88
SA40_18	1306	660.4991436004639	128.48449230194092	0.9458836	939.6
SA40_18	1307	128.91637086868286	222.50508785247803	0.999411	940.32
SA40_18	1308	126.72041654586792	352.02744483947754	0.99942386	941.04
SA40_18	1309	663.7566089630127	125.78732013702393	0.96512413	941.76
SA40_18	1310	659.9175453186035	133.36312294006348	0.8892313	942.48
SA40_18	1311	127.03739404678345	271.31847381591797	0.99989724	943.2
SA40_18	1312	114.72992897033691	319.4905471801758	0.9778341	943.92
SA40_18	1313	132.45960474014282	275.81857681274414	0.99791986	944.64
SA40_18	1314	188.93226385116577	211.06807708740234	0.9970054	945.36
SA40_18	1315	203.5672664642334	165.32368183135986	0.99968123	946.08
SA40_18	1316	143.09829473495483	232.4970245361328	0.9975897	946.8
SA40_18	1317	662.085485458374	126.10188961029053	0.9715495	947.52
SA40_18	1318	117.68091917037964	348.9542770385742	0.9853337	948.24
SA40_18	1319	664.5800590515137	127.54700660705566	0.9740592	948.96
SA40_18	1320	129.99167442321777	269.3564701080322	0.9967012	949.68
SA40_18	1321	143.19186210632324	226.6783046722412	0.99927264	950.4
SA40_18	1322	86.16290092468262	256.72571182250977	0.9772963	951.12
SA40_18	1323	108.72459411621094	344.670467376709	0.9986565	951.84
SA40_18	1324	119.23960447311401	293.3557319641113	0.9997311	952.56
SA40_18	1325	115.06059169769287	261.81060791015625	0.99895453	953.28
SA40_18	1326	107.77019262313843	366.7825698852539	0.34531274	954.0
SA40_18	1327	124.5072603225708	324.62242126464844	0.9908077	954.72
SA40_18	1328	154.32202816009521	221.06191635131836	0.9995468	955.44
SA40_18	1329	116.27812385559082	239.01846885681152	0.99978167	956.16
SA40_18	1330	97.8756308555603	350.8777713775635	0.9991352	956.88
SA40_18	1331	117.80405044555664	369.5438575744629	0.98506564	957.6
SA40_18	1332	131.37534856796265	291.2577152252197	0.9997074	958.32
SA40_18	1333	659.4640731811523	128.78914833068848	0.8846182	959.04
SA40_18	1334	106.70958757400513	239.01636600494385	0.97387743	959.76
SA40_18	1335	150.81573724746704	207.61741161346436	0.9982242	960.48
SA40_18	1336	201.13825798034668	146.27277374267578	0.99939275	961.2
SA40_18	1337	163.25984001159668	225.7939052581787	0.9997137	961.92
SA40_18	1338	93.69686841964722	321.5804100036621	0.972704	962.64
SA40_18	1339	114.63279724121094	367.96709060668945	0.9988607	963.36
SA40_18	1340	110.6860876083374	385.6995964050293	0.9110861	964.08
SA40_18	1341	110.96134185791016	360.3727912902832	0.957117	964.8
SA40_18	1342	141.19123220443726	320.0456428527832	0.99965835	965.52
SA40_18	1343	142.681884765625	360.8546733856201	0.9997038	966.24
SA40_18	1344	145.36540508270264	288.80687713623047	0.9996449	966.96
SA40_18	1345	147.83732891082764	269.0144920349121	0.9869782	967.68
SA40_18	1346	182.02475309371948	207.70523071289062	0.99899477	968.4
SA40_18	1347	190.0134801864624	166.6311264038086	0.999559	969.12
SA40_18	1348	661.924934387207	132.82333374023438	0.9530251	969.84
SA40_18	1349	80.89426755905151	346.2876892089844	0.99840504	970.56
SA40_18	1350	103.26913595199585	355.39109230041504	0.9598312	971.28
SA40_18	1351	102.99685001373291	378.6064338684082	0.21535338	972.0
SA40_18	1352	663.8481140136719	131.52912139892578	0.95254946	972.72
SA40_18	1353	660.3089809417725	131.16186618804932	0.9578988	973.44
SA40_18	1354	135.98644733428955	280.86278915405273	0.9970003	974.16
SA40_18	1355	169.8951244354248	280.89941024780273	0.9994899	974.88
SA40_18	1356	256.3342094421387	284.00705337524414	0.9992188	975.6
SA40_18	1357	363.2448434829712	302.4517822265625	0.99443674	976.32
SA40_18	1358	352.92534828186035	350.22972106933594	0.9238447	977.04
SA40_18	1359	161.44514083862305	74.126136302948	0.4197388	977.76
SA40_18	1360	660.7747077941895	131.96431159973145	0.7982599	978.48
SA40_18	1361	661.0945224761963	127.40365505218506	0.9348525	979.2
SA40_18	1362	662.2686862945557	131.75053596496582	0.96895266	979.92
SA40_18	1363	662.7416610717773	132.33078002929688	0.54723626	980.64
SA40_18	1364	663.2485389709473	130.36235332489014	0.9791734	981.36
SA40_18	1365	662.4819755554199	125.7615852355957	0.36441547	982.08
SA40_18	1366	660.6727600097656	132.27370262145996	0.6089337	982.8
SA40_18	1367	661.2685203552246	131.61227703094482	0.20503263	983.52
SA40_18	1368	661.5352630615234	132.2083854675293	0.3019872	984.24
SA40_18	1369	661.8520736694336	131.16966247558594	0.2805881	984.96
SA40_18	1370	662.4163627624512	132.68071174621582	0.48300195	985.68
SA40_18	1371	660.0742340087891	130.03503799438477	0.5852465	986.4
SA40_18	1372	658.9657783508301	135.5648946762085	0.17648065	987.12
SA40_18	1373	660.5992317199707	132.1035861968994	0.6439129	987.84
SA40_18	1374	660.9904766082764	132.69591808319092	0.37622055	988.56
SA40_18	1375	661.494255065918	130.4318904876709	0.7591547	989.28
SA40_18	1376	351.1253833770752	321.90502166748047	0.9616122	990.0
SA40_18	1377	254.44278717041016	260.3228187561035	0.9694251	990.72
SA40_18	1378	196.28429412841797	228.13828468322754	0.9997187	991.44
SA40_18	1379	112.74816989898682	226.96882724761963	0.9720005	992.16
SA40_18	1380	113.02642822265625	287.8396224975586	0.99983966	992.88
SA40_18	1381	121.25580310821533	341.58084869384766	0.9973086	993.6
SA40_18	1382	124.06623363494873	260.0401496887207	0.9993111	994.32
SA40_18	1383	123.77643585205078	229.93915557861328	0.9994531	995.04
SA40_18	1384	128.16503047943115	347.5364685058594	0.9998604	995.76
SA40_18	1385	126.11485719680786	273.32127571105957	0.9999155	996.48
SA40_18	1386	116.95042848587036	175.90312957763672	0.99988496	997.2
SA40_18	1387	119.51464414596558	235.4208469390869	0.9994567	997.92
SA40_18	1388	119.68681812286377	306.9976043701172	0.99846774	998.64
SA40_18	1389	149.15812015533447	213.24262619018555	0.9998	999.36
SA40_18	1390	113.34401369094849	249.07896995544434	0.9996853	1000.08
SA40_18	1391	97.4746823310852	319.931058883667	0.9982285	1000.8
SA40_18	1392	117.63644218444824	248.96347045898438	0.99994123	1001.52
SA40_18	1393	123.34970235824585	274.08717155456543	0.99847716	1002.24
SA40_18	1394	662.9838943481445	127.55209922790527	0.89597464	1002.96
SA40_18	1395	124.7851014137268	346.07465744018555	0.99582183	1003.68
SA40_18	1396	660.8913421630859	128.6187744140625	0.6892636	1004.4
SA40_18	1397	171.71169519424438	208.65387439727783	0.98228765	1005.12
SA40_18	1398	204.08556461334229	178.15332412719727	0.99548894	1005.84
SA40_18	1399	194.0131425857544	213.15865516662598	0.9985922	1006.56
SA40_18	1400	216.76478385925293	260.46735763549805	0.8823954	1007.28
SA40_18	1401	318.2990074157715	287.53543853759766	0.99973696	1008.0
SA40_18	1402	363.02685737609863	336.7568778991699	0.97653246	1008.72
SA40_18	1403	664.1810417175293	131.00523948669434	0.9718418	1009.44
SA40_18	1404	665.343189239502	126.54616355895996	0.94832724	1010.16
SA40_18	1405	664.7664070129395	128.299241065979	0.77609223	1010.88
SA40_18	1406	660.5481147766113	132.17622756958008	0.16868979	1011.6
SA40_18	1407	660.9319686889648	130.62774181365967	0.6324292	1012.32
SA40_18	1408	661.378002166748	131.27310276031494	0.58492386	1013.04
SA40_18	1409	662.8359794616699	128.57495784759521	0.42708898	1013.76
SA40_18	1410	662.0970726013184	128.7041473388672	0.7060256	1014.48
SA40_18	1411	662.7787590026855	131.45497798919678	0.7590277	1015.2
SA40_18	1412	659.1753959655762	133.11849117279053	0.24513438	1015.92
SA40_18	1413	660.7717514038086	127.44306564331055	0.9744392	1016.64
SA40_18	1414	662.098503112793	133.38759899139404	0.9637564	1017.36
SA40_18	1415	661.5325450897217	131.83529376983643	0.9505687	1018.08
SA40_18	1416	661.0763072967529	129.68524932861328	0.78051037	1018.8
SA40_18	1417	661.5182399749756	131.79030418395996	0.5464129	1019.52
SA40_18	1418	662.1214866638184	129.50886726379395	0.85058665	1020.24
SA40_18	1419	661.7140769958496	134.0264081954956	0.9722882	1020.96
SA40_18	1420	662.6555919647217	130.3604793548584	0.38630635	1021.68
SA40_18	1421	660.415506362915	129.13616180419922	0.2666959	1022.4
SA40_18	1422	660.7452392578125	132.40769863128662	0.5516567	1023.12
SA40_18	1423	660.5033874511719	125.14655113220215	0.8670221	1023.84
SA40_18	1424	662.26487159729	128.49988460540771	0.98127055	1024.56
SA40_18	1425	661.3015174865723	130.0525188446045	0.8433055	1025.28
SA40_18	1426	660.7897281646729	130.05236148834229	0.81089514	1026.0
SA40_18	1427	662.5576019287109	125.54280281066895	0.96017486	1026.72
SA40_18	1428	666.1567687988281	123.9745044708252	0.85531676	1027.44
SA40_18	1429	661.1872673034668	131.23229026794434	0.96293133	1028.16
SA40_18	1430	660.7364177703857	132.17318058013916	0.7494527	1028.88
SA40_18	1431	662.8582954406738	126.6302490234375	0.52688414	1029.6
SA40_18	1432	660.9369277954102	126.91513538360596	0.18645087	1030.32
SA40_18	1433	661.9490146636963	132.14329719543457	0.96664685	1031.04
SA40_18	1434	660.6976509094238	134.8132610321045	0.8779026	1031.76
SA40_18	1435	662.8291130065918	130.16481399536133	0.12570952	1032.48
SA40_18	1436	663.189697265625	131.25163078308105	0.19465053	1033.2
SA40_18	1437	661.6946220397949	132.79327869415283	0.89784634	1033.92
SA40_18	1438	660.8328342437744	133.1744384765625	0.98057747	1034.64
SA40_18	1439	659.2319488525391	134.56196308135986	0.90213567	1035.36
SA40_18	1440	660.039234161377	132.2591257095337	0.43193504	1036.08
SA40_18	1441	659.7766876220703	132.41909980773926	0.22162005	1036.8
SA40_18	1442	662.2161388397217	128.62948894500732	0.9872946	1037.52
SA40_18	1443	659.719181060791	130.34268379211426	0.95978385	1038.24
SA40_18	1444	663.4377479553223	130.96970558166504	0.9435027	1038.96
SA40_18	1445	664.8717880249023	124.49894428253174	0.8866054	1039.68
SA40_18	1446	664.9777412414551	125.05541324615479	0.33589205	1040.4
SA40_18	1447	663.0167007446289	130.49981117248535	0.9092039	1041.12
SA40_18	1448	662.0172500610352	129.7089958190918	0.900306	1041.84
SA40_18	1449	662.4804496765137	133.3934497833252	0.9832138	1042.56
SA40_18	1450	662.5552177429199	128.0317211151123	0.9538038	1043.28
SA40_18	1451	660.4522228240967	130.7069492340088	0.57862175	1044.0
SA40_18	1452	664.7553443908691	127.54647731781006	0.9389911	1044.72
SA40_18	1453	661.8612289428711	126.63369655609131	0.95721596	1045.44
SA40_18	1454	661.3588333129883	132.4363660812378	0.5882515	1046.16
SA40_18	1455	660.4118347167969	132.15481281280518	0.89835113	1046.88
SA40_18	1456	658.8419914245605	129.68926906585693	0.85526323	1047.6
SA40_18	1457	661.1900329589844	134.38745498657227	0.97360283	1048.32
SA40_18	1458	660.9886169433594	134.24480438232422	0.8909751	1049.04
SA40_18	1459	660.5286598205566	131.61346435546875	0.7348172	1049.76
SA40_18	1460	660.0973129272461	124.27900314331055	0.9797219	1050.48
SA40_18	1461	661.4645004272461	133.19857120513916	0.9241607	1051.2
SA40_18	1462	657.9792976379395	134.73312377929688	0.4062513	1051.92
SA40_18	1463	660.7372760772705	129.44469451904297	0.93904793	1052.64
SA40_18	1464	663.1081581115723	125.58169841766357	0.9692054	1053.36
SA40_18	1465	661.6077423095703	130.34407138824463	0.8515209	1054.08
SA40_18	1466	658.2334518432617	132.80051708221436	0.12619208	1054.8
SA40_18	1467	659.3505859375	129.92424488067627	0.8902206	1055.52
SA40_18	1468	660.0156784057617	130.77986240386963	0.80443555	1056.24
SA40_18	1469	660.1640701293945	125.4129409790039	0.93552315	1056.96
SA40_18	1470	664.4049167633057	128.20127964019775	0.89353096	1057.68
SA40_18	1471	662.471866607666	125.2800178527832	0.94528294	1058.4
SA40_18	1472	660.7651710510254	125.05062103271484	0.08222177	1059.12
SA40_18	1473	660.1522445678711	130.65762519836426	0.95989764	1059.84
SA40_18	1474	660.9091758728027	132.87517547607422	0.7354641	1060.56
SA40_18	1475	661.5020751953125	132.37549781799316	0.96441436	1061.28
SA40_18	1476	661.5961074829102	130.25032997131348	0.9909395	1062.0
SA40_18	1477	663.8938903808594	132.79409408569336	0.8946493	1062.72
SA40_18	1478	665.8215045928955	126.33891105651855	0.960616	1063.44
SA40_18	1479	659.9126815795898	131.13630294799805	0.8903265	1064.16
SA40_18	1480	659.2008590698242	132.45088577270508	0.33193132	1064.88
SA40_18	1481	660.639238357544	130.10071277618408	0.7369641	1065.6
SA40_18	1482	660.1841449737549	132.64440536499023	0.5705962	1066.32
SA40_18	1483	661.3548278808594	128.98223876953125	0.49662277	1067.04
SA40_18	1484	661.2514495849609	130.70772171020508	0.6734714	1067.76
SA40_18	1485	662.5409126281738	130.33402919769287	0.40769827	1068.48
SA40_18	1486	662.441349029541	128.3163070678711	0.32534873	1069.2
SA40_18	1487	660.6321334838867	129.57153797149658	0.92906153	1069.92
SA40_18	1488	660.9600067138672	130.65781116485596	0.7073589	1070.64
SA40_18	1489	659.623908996582	130.2306604385376	0.47867936	1071.36
SA40_18	1490	661.6757392883301	135.5375862121582	0.1959385	1072.08
SA40_18	1491	659.0909957885742	125.58384418487549	0.9028397	1072.8
SA40_18	1492	658.6810111999512	131.68900966644287	0.8342616	1073.52
SA40_18	1493	659.790849685669	123.6782455444336	0.4411326	1074.24
SA40_18	1494	663.2845878601074	129.77617263793945	0.92453915	1074.96
SA40_18	1495	662.212085723877	129.6592140197754	0.69277686	1075.68
SA40_18	1496	666.7777061462402	124.63010787963867	0.86777925	1076.4
SA40_18	1497	663.9967918395996	129.52640533447266	0.55049825	1077.12
SA40_18	1498	662.7763748168945	124.56695079803467	0.89514834	1077.84
SA40_18	1499	658.534049987793	128.99255275726318	0.57381606	1078.56
SA40_18	1500	658.5083961486816	126.6383171081543	0.5247367	1079.28
SA40_18	1501	660.299825668335	128.4193754196167	0.75210994	1080.0
SA40_18	1502	662.0671272277832	132.81821250915527	0.45089313	1080.72
SA40_18	1503	663.3236885070801	127.95322895050049	0.79791	1081.44
SA40_18	1504	663.1704330444336	131.64690971374512	0.08212823	1082.16
SA40_18	1505	661.7560386657715	132.38366603851318	0.7747896	1082.88
SA40_18	1506	661.9534015655518	131.69673442840576	0.4606478	1083.6
SA40_18	1507	625.9926795959473	110.65708637237549	0.5669825	1084.32
SA40_18	1508	662.999677658081	131.84972763061523	0.9011213	1085.04
SA40_18	1509	660.807991027832	129.98116493225098	0.6639244	1085.76
SA40_18	1510	661.4136695861816	129.16158199310303	0.76733387	1086.48
SA40_18	1511	661.5700721740723	131.7890739440918	0.26832765	1087.2
SA40_18	1512	661.3738059997559	131.59908771514893	0.41790488	1087.92
SA40_18	1513	659.8761558532715	130.83216190338135	0.21059395	1088.64
SA40_18	1514	370.74079513549805	345.6939697265625	0.9910234	1089.36
SA40_18	1515	390.9342288970947	328.84443283081055	0.9630851	1090.08
SA40_18	1516	242.55435466766357	343.33531379699707	0.99893767	1090.8
SA40_18	1517	119.62356567382812	302.1603012084961	0.9999342	1091.52
SA40_18	1518	106.03229999542236	253.50276947021484	0.9836039	1092.24
SA40_18	1519	660.8478546142578	130.43382167816162	0.92908764	1092.96
SA40_18	1520	103.53002548217773	258.8778591156006	0.87782574	1093.68
SA40_18	1521	136.21149063110352	250.7981300354004	0.99262446	1094.4
SA40_18	1522	170.94800472259521	231.28031730651855	0.8810593	1095.12
SA40_18	1523	151.597261428833	185.85681438446045	0.9966882	1095.84
SA40_18	1524	105.53207397460938	250.15259742736816	0.99769944	1096.56
SA40_18	1525	119.26401853561401	364.96965408325195	0.99903536	1097.28
SA40_18	1526	125.34434795379639	313.7483596801758	0.9994388	1098.0
SA40_18	1527	660.7553005218506	130.80126285552979	0.77430725	1098.72
SA40_18	1528	660.1895809173584	131.3558578491211	0.6795768	1099.44
SA40_18	1529	137.4009132385254	284.4529151916504	0.99905604	1100.16
SA40_18	1530	190.00873565673828	285.66152572631836	0.9996245	1100.88
SA40_18	1531	298.30663204193115	290.27807235717773	0.9997621	1101.6
SA40_18	1532	353.0785799026489	322.20348358154297	0.8580167	1102.32
SA40_18	1533	662.2793197631836	128.05508136749268	0.8793752	1103.04
SA40_18	1534	661.8118286132812	131.98883056640625	0.9452016	1103.76
SA40_18	1535	661.1396312713623	130.91501712799072	0.33930522	1104.48
SA40_18	1536	659.540319442749	131.37110710144043	0.8312026	1105.2
SA40_18	1537	660.4664325714111	132.19295024871826	0.7559244	1105.92
SA40_18	1538	663.3510589599609	129.30227279663086	0.7985696	1106.64
SA40_18	1539	661.7175579071045	128.1895923614502	0.96170306	1107.36
SA40_18	1540	660.6539249420166	132.9004669189453	0.5756595	1108.08
SA40_18	1541	660.9264850616455	132.52631664276123	0.6007073	1108.8
SA40_18	1542	662.5346183776855	133.25104236602783	0.8789781	1109.52
SA40_18	1543	662.1659278869629	130.96009254455566	0.8516004	1110.24
SA40_18	1544	665.1445388793945	126.41321182250977	0.9936678	1110.96
SA40_18	1545	661.1650466918945	133.11495780944824	0.782452	1111.68
SA40_18	1546	659.4922065734863	132.79340744018555	0.48708647	1112.4
SA40_18	1547	663.8642311096191	127.46499538421631	0.71128213	1113.12
SA40_18	1548	661.2072944641113	128.38122367858887	0.95593524	1113.84
SA40_18	1549	663.2471084594727	131.20880126953125	0.94531757	1114.56
SA40_18	1550	659.5112800598145	131.51247024536133	0.89472294	1115.28
SA40_18	1551	661.126708984375	129.34161186218262	0.8870417	1116.0
SA40_18	1552	661.565113067627	130.81466674804688	0.7348452	1116.72
SA40_18	1553	660.4825973510742	128.14295768737793	0.93421847	1117.44
SA40_18	1554	664.1948699951172	133.83423328399658	0.81485194	1118.16
SA40_18	1555	240.03570079803467	270.3760528564453	0.99867463	1118.88
SA40_18	1556	184.64362621307373	196.33678436279297	0.9998399	1119.6
SA40_18	1557	104.9952507019043	197.19497680664062	0.99574846	1120.32
SA40_18	1558	95.50696611404419	283.73971939086914	0.993417	1121.04
SA40_18	1559	107.16038942337036	294.08958435058594	0.99325055	1121.76
SA40_18	1560	121.82410955429077	235.3769016265869	0.9999001	1122.48
SA40_18	1561	104.26957607269287	304.61700439453125	0.9943926	1123.2
SA40_18	1562	127.6118278503418	219.06126022338867	0.99968433	1123.92
SA40_18	1563	665.6803131103516	128.3758306503296	0.98810273	1124.64
SA40_18	1564	113.92931938171387	282.0696258544922	0.97687346	1125.36
SA40_18	1565	127.55253314971924	224.52775955200195	0.9987116	1126.08
SA40_18	1566	661.0913276672363	130.5638837814331	0.5776057	1126.8
SA40_18	1567	147.30889797210693	183.2334852218628	0.9852586	1127.52
SA40_18	1568	168.37244033813477	126.53514862060547	0.90019894	1128.24
SA40_18	1569	99.0709662437439	189.95266914367676	0.9564789	1128.96
SA40_18	1570	116.47299528121948	292.69652366638184	0.99985135	1129.68
SA40_18	1571	97.28251099586487	286.5475559234619	0.9975879	1130.4
SA40_18	1572	665.9524917602539	128.81845951080322	0.9871826	1131.12
SA40_18	1573	117.73046255111694	278.2537078857422	0.99985874	1131.84
SA40_18	1574	115.5927062034607	284.52816009521484	0.9981483	1132.56
SA40_18	1575	139.49283361434937	195.00452041625977	0.9995296	1133.28
SA40_18	1576	136.1331820487976	105.6967306137085	0.999956	1134.0
SA40_18	1577	115.89350700378418	63.488051891326904	0.9992743	1134.72
SA40_18	1578	130.588698387146	44.47711944580078	0.9998043	1135.44
SA40_18	1579	72.42096066474915	232.4158000946045	0.9932319	1136.16
SA40_18	1580	95.3436017036438	293.9929962158203	0.9712324	1136.88
SA40_18	1581	140.7863736152649	274.20204162597656	0.98375064	1137.6
SA40_18	1582	198.66187572479248	181.34814262390137	0.99960774	1138.32
SA40_18	1583	214.7813320159912	186.7948293685913	0.8939778	1139.04
SA40_18	1584	189.63606357574463	247.40595817565918	0.99783856	1139.76
SA40_18	1585	240.58833122253418	282.07016944885254	0.9990727	1140.48
SA40_18	1586	339.42952156066895	295.2791404724121	0.89151	1141.2
SA40_18	1587	662.4257564544678	134.0795087814331	0.9788032	1141.92
SA40_18	1588	663.1516456604004	133.71545791625977	0.5238479	1142.64
SA40_18	1589	659.9162101745605	132.87863731384277	0.34952685	1143.36
SA40_18	1590	662.7546310424805	127.75832176208496	0.8466168	1144.08
SA40_18	1591	659.4884395599365	131.9668436050415	0.8726814	1144.8
SA40_18	1592	660.1351737976074	132.7891445159912	0.057547178	1145.52
SA40_18	1593	658.7115287780762	136.81264400482178	0.0604137	1146.24
SA40_18	1594	661.3834381103516	130.5908203125	0.5560089	1146.96
SA40_18	1595	661.221981048584	130.06264686584473	0.67243725	1147.68
SA40_18	1596	659.8648071289062	131.59449577331543	0.57232785	1148.4
SA40_18	1597	662.5096321105957	132.7542543411255	0.7195931	1149.12
SA40_18	1598	659.3090057373047	130.85088729858398	0.9570873	1149.84
SA40_18	1599	660.2767467498779	133.56685638427734	0.74234486	1150.56
SA40_18	1600	660.2450370788574	131.21615409851074	0.71379745	1151.28
SA40_18	1601	661.768627166748	128.66573810577393	0.8929362	1152.0
SA40_18	1602	660.8744621276855	135.30837535858154	0.79686725	1152.72
SA40_18	1603	661.3092422485352	134.60675239562988	0.97342795	1153.44
SA40_18	1604	660.5278968811035	133.51906299591064	0.9606895	1154.16
SA40_18	1605	659.6122741699219	132.60493755340576	0.8731892	1154.88
SA40_18	1606	659.6833229064941	133.44738006591797	0.5936265	1155.6
SA40_18	1607	659.1917037963867	131.9062042236328	0.29436013	1156.32
SA40_18	1608	661.3057136535645	133.90109539031982	0.7923423	1157.04
SA40_18	1609	662.5082492828369	132.713942527771	0.5285524	1157.76
SA40_18	1610	662.4078750610352	129.284348487854	0.8465367	1158.48
SA40_18	1611	664.1986846923828	126.23931884765625	0.8451594	1159.2
SA40_18	1612	657.7033996582031	128.31931114196777	0.4001861	1159.92
SA40_18	1613	660.7931137084961	131.5799617767334	0.76327276	1160.64
SA40_18	1614	661.6325378417969	134.6160650253296	0.80542284	1161.36
SA40_18	1615	660.6979370117188	135.08797645568848	0.7799693	1162.08
SA40_18	1616	660.5228424072266	131.0643482208252	0.8447918	1162.8
SA40_18	1617	663.0617618560791	124.83468532562256	0.6215226	1163.52
SA40_18	1618	661.3827705383301	132.54060745239258	0.28268126	1164.24
SA40_18	1619	660.9027862548828	131.31139755249023	0.98900026	1164.96
SA40_18	1620	659.4478607177734	133.71448516845703	0.95988286	1165.68
SA40_18	1621	660.2505207061768	129.40639972686768	0.79598844	1166.4
SA40_18	1622	661.6847515106201	124.66143608093262	0.07462541	1167.12
SA40_18	1623	662.5018119812012	132.6024627685547	0.02444164	1167.84
SA40_18	1624	660.6625556945801	128.05625438690186	0.98583686	1168.56
SA40_18	1625	660.1507186889648	131.48978233337402	0.7342083	1169.28
SA40_18	1626	663.3702278137207	127.16059684753418	0.9893113	1170.0
SA40_18	1627	661.4309310913086	128.08586597442627	0.89273685	1170.72
SA40_18	1628	659.8320484161377	130.40515422821045	0.87625444	1171.44
SA40_18	1629	661.9739055633545	127.49210357666016	0.9581268	1172.16
SA40_18	1630	660.5221748352051	133.02161693572998	0.17648959	1172.88
SA40_18	1631	662.8256797790527	132.48732089996338	0.89638996	1173.6
SA40_18	1632	661.725664138794	130.0182580947876	0.28899238	1174.32
SA40_18	1633	662.8161907196045	131.2673807144165	0.96198	1175.04
SA40_18	1634	661.5049362182617	134.36227798461914	0.7615851	1175.76
SA40_18	1635	625.4711151123047	112.21429824829102	0.10532369	1176.48
SA40_18	1636	661.241340637207	130.77412605285645	0.9666171	1177.2
SA40_18	1637	663.3341789245605	132.8824281692505	0.9785759	1177.92
SA40_18	1638	663.0775451660156	131.4116907119751	0.9779154	1178.64
SA40_18	1639	661.6206169128418	132.84489154815674	0.7076075	1179.36
SA40_18	1640	663.6174201965332	129.89665031433105	0.97759664	1180.08
SA40_18	1641	662.4933242797852	130.31719207763672	0.9885372	1180.8
SA40_18	1642	659.3372344970703	132.73431301116943	0.9486387	1181.52
SA40_18	1643	660.2592945098877	131.74906253814697	0.05847017	1182.24
SA40_18	1644	660.8372688293457	129.54020977020264	0.68904585	1182.96
SA40_18	1645	659.202766418457	130.55996417999268	0.8850705	1183.68
SA40_18	1646	660.847282409668	131.92212581634521	0.0359353	1184.4
SA40_18	1647	663.2717609405518	131.4374828338623	0.3085994	1185.12
SA40_18	1648	662.0326995849609	132.58143424987793	0.17518902	1185.84
SA40_18	1649	659.1020584106445	130.8535623550415	0.5785483	1186.56
SA40_18	1650	661.9410037994385	130.55707454681396	0.4904024	1187.28
SA40_18	1651	662.5635623931885	125.82911968231201	0.29520705	1188.0
SA40_18	1652	661.1685276031494	130.14232635498047	0.7506005	1188.72
SA40_18	1653	626.3309955596924	106.14625453948975	0.5840488	1189.44
SA40_18	1654	661.1537456512451	134.5731496810913	0.086259805	1190.16
SA40_18	1655	335.9632730484009	329.7074317932129	0.99562246	1190.88
SA40_18	1656	160.07513999938965	276.84505462646484	0.99988556	1191.6
SA40_18	1657	115.16412496566772	261.2163734436035	0.9998859	1192.32
SA40_18	1658	110.11497974395752	273.66594314575195	0.99754506	1193.04
SA40_18	1659	662.220287322998	128.9871883392334	0.8685152	1193.76
SA40_18	1660	113.0502700805664	313.5860824584961	0.996267	1194.48
SA40_18	1661	116.41643047332764	281.0278129577637	0.998128	1195.2
SA40_18	1662	119.93792057037354	263.6273002624512	0.99982196	1195.92
SA40_18	1663	108.10849666595459	284.2008304595947	0.9916648	1196.64
SA40_18	1664	110.35106182098389	225.450439453125	0.99878293	1197.36
SA40_18	1665	112.07332611083984	250.45580863952637	0.9974533	1198.08
SA40_18	1666	121.49401903152466	209.6344757080078	0.9982937	1198.8
SA40_18	1667	662.1212959289551	130.2799415588379	0.87060297	1199.52
SA40_18	1668	129.84685897827148	239.56149101257324	0.930661	1200.24
SA40_18	1669	125.70047378540039	322.8145980834961	0.99966323	1200.96
SA40_18	1670	121.74094915390015	296.834020614624	0.98355734	1201.68
SA40_18	1671	158.54337215423584	261.50264739990234	0.99416006	1202.4
SA40_18	1672	184.3179702758789	194.5088768005371	0.9997497	1203.12
SA40_18	1673	664.1209602355957	124.37572002410889	0.9815228	1203.84
SA40_18	1674	91.50588512420654	306.3104438781738	0.99787307	1204.56
SA40_18	1675	661.5557670593262	131.06225967407227	0.95818204	1205.28
SA40_18	1676	108.27693939208984	292.20062255859375	0.99889475	1206.0
SA40_18	1677	661.349630355835	132.58804321289062	0.9599285	1206.72
SA40_18	1678	157.84496068954468	253.20353507995605	0.93587875	1207.44
SA40_18	1679	194.6943759918213	188.35927963256836	0.9998596	1208.16
SA40_18	1680	194.34040784835815	219.80435371398926	0.99992347	1208.88
SA40_18	1681	119.05357837677002	278.9044189453125	0.999158	1209.6
SA40_18	1682	87.24901080131531	356.7869567871094	0.9997967	1210.32
SA40_18	1683	124.33109283447266	363.4804916381836	0.99629825	1211.04
SA40_18	1684	117.75410175323486	317.09753036499023	0.9896263	1211.76
SA40_18	1685	136.37959957122803	292.6515769958496	0.9990017	1212.48
SA40_18	1686	115.0639295578003	324.962739944458	0.9652475	1213.2
SA40_18	1687	661.6581439971924	129.13081169128418	0.10500984	1213.92
SA40_18	1688	662.1090888977051	130.4108476638794	0.8003499	1214.64
SA40_18	1689	659.2254638671875	127.58906364440918	0.92224866	1215.36
SA40_18	1690	141.8933629989624	286.44384384155273	0.99921536	1216.08
SA40_18	1691	210.91537475585938	285.0256061553955	0.9995963	1216.8
SA40_18	1692	309.55939292907715	290.6758117675781	0.9995183	1217.52
SA40_18	1693	660.2383613586426	130.1180648803711	0.90896314	1218.24
SA40_18	1694	663.1832122802734	134.16495323181152	0.9648547	1218.96
SA40_18	1695	661.548376083374	130.83111763000488	0.64788914	1219.68
SA40_18	1696	661.5328788757324	126.55858039855957	0.93567127	1220.4
SA40_18	1697	661.0899925231934	132.3036289215088	0.48762062	1221.12
SA40_18	1698	662.3055458068848	133.22113037109375	0.47405416	1221.84
SA40_18	1699	662.5080108642578	127.97015190124512	0.7754576	1222.56
SA40_18	1700	661.6451263427734	131.27789497375488	0.54190534	1223.28
SA40_18	1701	661.1217498779297	132.04932689666748	0.61892307	1224.0
SA40_18	1702	658.8893890380859	127.07279205322266	0.9808833	1224.72
SA40_18	1703	663.7656211853027	131.76990509033203	0.9814239	1225.44
SA40_18	1704	660.9415054321289	134.00224685668945	0.2902273	1226.16
SA40_18	1705	663.1433010101318	132.91432857513428	0.973465	1226.88
SA40_18	1706	661.8633270263672	128.03368091583252	0.98690355	1227.6
SA40_18	1707	659.2029094696045	133.64255905151367	0.016606178	1228.32
SA40_18	1708	661.6140842437744	131.70362949371338	0.21260886	1229.04
SA40_18	1709	627.3023128509521	108.24862003326416	0.6207983	1229.76
SA40_18	1710	660.1480960845947	126.1982774734497	0.57656705	1230.48
SA40_18	1711	660.2693557739258	131.53497219085693	0.8349752	1231.2
SA40_18	1712	661.8849754333496	129.47739601135254	0.83116925	1231.92
SA40_18	1713	662.7979278564453	127.17963695526123	0.8697034	1232.64
SA40_18	1714	661.3775253295898	132.8408145904541	0.42422596	1233.36
SA40_18	1715	665.0228500366211	127.07861423492432	0.91834164	1234.08
SA40_18	1716	660.8545303344727	131.69557571411133	0.8886604	1234.8
SA40_18	1717	660.6606483459473	131.90239906311035	0.39291507	1235.52
SA40_18	1718	661.6265296936035	130.74554443359375	0.9447861	1236.24
SA40_18	1719	397.67346382141113	346.39577865600586	0.99689204	1236.96
SA40_18	1720	521.7334270477295	343.6912536621094	0.9977265	1237.68
SA40_18	1721	616.3969993591309	356.0570526123047	0.9850542	1238.4
SA40_18	1722	487.6304626464844	363.1644058227539	0.99740404	1239.12
SA40_18	1723	228.28264236450195	345.34154891967773	0.9983525	1239.84
SA40_18	1724	119.24678087234497	288.5080146789551	0.9997402	1240.56
SA40_18	1725	97.23541736602783	279.2124938964844	0.9979797	1241.28
SA40_18	1726	117.15848445892334	234.74464416503906	0.9998299	1242.0
SA40_18	1727	150.37269592285156	254.6715545654297	0.98959094	1242.72
SA40_18	1728	110.9613299369812	235.36205291748047	0.99977416	1243.44
SA40_18	1729	664.5050525665283	130.48433303833008	0.9564314	1244.16
SA40_18	1730	112.68124580383301	245.0935935974121	0.99652255	1244.88
SA40_18	1731	109.19331312179565	243.1534194946289	0.58482665	1245.6
SA40_18	1732	662.971019744873	129.22124862670898	0.97747654	1246.32
SA40_18	1733	199.2485523223877	139.85804557800293	0.9994017	1247.04
SA40_18	1734	207.12239742279053	156.19537353515625	0.99944955	1247.76
SA40_18	1735	139.1037940979004	239.71372604370117	0.9992368	1248.48
SA40_18	1736	78.35685014724731	333.5852336883545	0.9824874	1249.2
SA40_18	1737	113.69128227233887	374.7608184814453	0.9994236	1249.92
SA40_18	1738	120.24006843566895	338.887996673584	0.99856216	1250.64
SA40_18	1739	121.18018865585327	284.8502540588379	0.99985754	1251.36
SA40_18	1740	110.18599271774292	293.2101058959961	0.9995757	1252.08
SA40_18	1741	662.00852394104	130.94444274902344	0.97381353	1252.8
SA40_18	1742	126.12453699111938	317.3193168640137	0.9943778	1253.52
SA40_18	1743	140.04769325256348	282.7060317993164	0.98658645	1254.24
SA40_18	1744	171.66035175323486	281.3240432739258	0.99925786	1254.96
SA40_18	1745	254.72099781036377	283.00764083862305	0.99914825	1255.68
SA40_18	1746	660.0679874420166	133.67849349975586	0.6846098	1256.4
SA40_18	1747	659.8796367645264	133.7610912322998	0.9110311	1257.12
SA40_18	1748	662.7859592437744	127.10755348205566	0.94014424	1257.84
SA40_18	1749	660.2365970611572	131.87939643859863	0.52131605	1258.56
SA40_18	1750	661.4564418792725	132.0677947998047	0.98855585	1259.28
SA40_18	1751	662.2911930084229	125.72792530059814	0.9894574	1260.0
SA40_18	1752	661.9193077087402	127.53833770751953	0.48892558	1260.72
SA40_18	1753	660.5602264404297	131.3692331314087	0.09764067	1261.44
SA40_18	1754	661.3348007202148	131.8315315246582	0.3704385	1262.16
SA40_18	1755	661.1842155456543	132.45288848876953	0.78927374	1262.88
SA40_18	1756	662.3348236083984	132.13552951812744	0.7523242	1263.6
SA40_18	1757	661.8360042572021	130.32762050628662	0.9671679	1264.32
SA40_18	1758	661.1701965332031	132.9261589050293	0.8305504	1265.04
SA40_18	1759	661.2630844116211	129.49132919311523	0.90897346	1265.76
SA40_18	1760	660.9066009521484	129.07487869262695	0.18158728	1266.48
SA40_18	1761	661.615514755249	131.0808277130127	0.057949003	1267.2
SA40_18	1762	662.1675491333008	123.42095375061035	0.3689312	1267.92
SA40_18	1763	659.080696105957	133.99924278259277	0.34910896	1268.64
SA40_18	1764	664.0119552612305	130.65703868865967	0.94372624	1269.36
SA40_18	1765	661.6021156311035	131.33172512054443	0.67842484	1270.08
SA40_18	1766	662.6437187194824	131.65353298187256	0.7366339	1270.8
SA40_18	1767	661.3133430480957	128.6572265625	0.97900414	1271.52
SA40_18	1768	660.04319190979	128.968505859375	0.93793833	1272.24
SA40_18	1769	661.9677543640137	133.28750610351562	0.7423207	1272.96
SA40_18	1770	659.4342231750488	132.90349960327148	0.3464793	1273.68
SA40_18	1771	663.1672859191895	129.39969062805176	0.68599296	1274.4
SA40_18	1772	661.298942565918	133.4666919708252	0.29758194	1275.12
SA40_18	1773	659.3097686767578	130.5710220336914	0.4387726	1275.84
SA40_18	1774	661.5421295166016	128.66045951843262	0.9262167	1276.56
SA40_18	1775	660.9090805053711	131.42918586730957	0.7944218	1277.28
SA40_18	1776	662.0611667633057	131.88029766082764	0.014396179	1278.0
SA40_18	1777	662.5492572784424	131.41127586364746	0.50397205	1278.72
SA40_18	1778	653.3357620239258	31.536329984664917	0.7929942	1279.44
SA40_18	1779	662.4796867370605	133.55888843536377	0.24731763	1280.16
SA40_18	1780	660.8938217163086	126.20089530944824	0.9116539	1280.88
SA40_18	1781	660.6078147888184	127.200608253479	0.97667605	1281.6
SA40_18	1782	662.2260093688965	129.56103801727295	0.95224327	1282.32
SA40_18	1783	665.9361362457275	126.54228687286377	0.95157236	1283.04
SA40_18	1784	320.33095359802246	215.37257194519043	0.9893512	1283.76
SA40_18	1785	202.90207862854004	179.90386962890625	0.99915576	1284.48
SA40_18	1786	182.22928047180176	155.04283905029297	0.99902177	1285.2
SA40_18	1787	119.38086748123169	202.95769214630127	0.98964256	1285.92
SA40_18	1788	93.2299017906189	274.18012619018555	0.9984114	1286.64
SA40_18	1789	118.18011999130249	363.9326477050781	0.9995732	1287.36
SA40_18	1790	116.24166965484619	299.62082862854004	0.9972365	1288.08
SA40_18	1791	660.6588363647461	131.19476795196533	0.64869016	1288.8
SA40_18	1792	132.17601776123047	212.9851770401001	0.9979145	1289.52
SA40_18	1793	123.66818189620972	318.92821311950684	0.9998828	1290.24
SA40_18	1794	127.60083675384521	275.6231689453125	0.9985073	1290.96
SA40_18	1795	150.27121305465698	216.72134399414062	0.9985726	1291.68
SA40_18	1796	132.55608081817627	290.29626846313477	0.99992025	1292.4
SA40_18	1797	137.09185123443604	295.0773811340332	0.99965525	1293.12
SA40_18	1798	150.7331371307373	229.1715145111084	0.99981207	1293.84
SA40_18	1799	133.68207216262817	298.4615707397461	0.9999068	1294.56
SA40_18	1800	135.84184646606445	284.30288314819336	0.9997094	1295.28
SA40_18	1801	123.96742105484009	240.24896621704102	0.97746825	1296.0
SA40_18	1802	660.6160163879395	133.8892936706543	0.8398923	1296.72
SA40_18	1803	103.8003921508789	366.5232181549072	0.9947871	1297.44
SA40_18	1804	137.49947547912598	307.8381156921387	0.9910068	1298.16
SA40_18	1805	177.9168963432312	36.30560517311096	0.39689913	1298.88
SA40_18	1806	249.0293025970459	237.48154163360596	0.96947217	1299.6
SA40_18	1807	271.57936096191406	258.38358879089355	0.99319845	1300.32
SA40_18	1808	181.29761219024658	246.92670822143555	0.9998184	1301.04
SA40_18	1809	179.37675714492798	222.20244884490967	0.999159	1301.76
SA40_18	1810	195.39389610290527	169.758939743042	0.71924365	1302.48
SA40_18	1811	204.69675064086914	153.08835983276367	0.99960977	1303.2
SA40_18	1812	138.51416110992432	228.3867359161377	0.9956108	1303.92
SA40_18	1813	102.96626091003418	327.46456146240234	0.9994407	1304.64
SA40_18	1814	110.32819747924805	361.6637992858887	0.9992336	1305.36
SA40_18	1815	115.55415391921997	388.2037925720215	0.97592336	1306.08
SA40_18	1816	660.9567165374756	129.29165840148926	0.8784757	1306.8
SA40_18	1817	143.99224519729614	348.16715240478516	0.9914171	1307.52
SA40_18	1818	146.82098627090454	256.6998767852783	0.9983979	1308.24
SA40_18	1819	147.31342792510986	241.60758018493652	0.99859506	1308.96
SA40_18	1820	153.82698774337769	157.5551176071167	0.9971777	1309.68
SA40_18	1821	88.30103278160095	236.67654991149902	0.95075583	1310.4
SA40_18	1822	113.46583366394043	344.2762756347656	0.99970347	1311.12
SA40_18	1823	110.78404188156128	364.35879707336426	0.9985965	1311.84
SA40_18	1824	659.9116325378418	126.82916164398193	0.96499103	1312.56
SA40_18	1825	128.01592350006104	282.070255279541	0.99975973	1313.28
SA40_18	1826	107.35739469528198	288.5544776916504	0.9789507	1314.0
SA40_18	1827	138.73976469039917	285.9057140350342	0.9985499	1314.72
SA40_18	1828	210.18199920654297	285.73585510253906	0.99923444	1315.44
SA40_18	1829	320.76830863952637	289.4153022766113	0.99945086	1316.16
SA40_18	1830	385.0497007369995	280.7793617248535	0.9977859	1316.88
SA40_18	1831	425.0429153442383	289.9449062347412	0.99518895	1317.6
SA40_18	1832	362.6721382141113	278.87168884277344	0.99965143	1318.32
SA40_18	1833	256.5828561782837	251.3778305053711	0.9993032	1319.04
SA40_18	1834	659.8780155181885	133.60087394714355	0.75612575	1319.76
SA40_18	1835	180.49249649047852	273.561315536499	0.99809796	1320.48
SA40_18	1836	209.32021141052246	280.05309104919434	0.9998976	1321.2
SA40_18	1837	296.974515914917	284.75226402282715	0.99968743	1321.92
SA40_18	1838	361.6692543029785	325.18853187561035	0.99708027	1322.64
SA40_18	1839	663.8252258300781	121.83277130126953	0.8986978	1323.36
SA40_18	1840	661.9035720825195	129.77535724639893	0.04265257	1324.08
SA40_18	1841	661.3347053527832	129.9360466003418	0.82969517	1324.8
SA40_18	1842	660.0123882293701	129.40385341644287	0.8999184	1325.52
SA40_18	1843	660.6419563293457	132.16761589050293	0.24046332	1326.24
SA40_18	1844	664.7528648376465	126.25546932220459	0.83598644	1326.96
SA40_18	1845	661.5471839904785	132.03430652618408	0.028177273	1327.68
SA40_18	1846	663.300609588623	125.81191062927246	0.5490786	1328.4
SA40_18	1847	660.2908134460449	132.76814460754395	0.7708694	1329.12
SA40_18	1848	659.4198226928711	133.3619213104248	0.66457087	1329.84
SA40_18	1849	661.7173671722412	134.34781551361084	0.9712053	1330.56
SA40_18	1850	661.2212181091309	129.19082164764404	0.67191	1331.28
SA40_18	1851	661.1239433288574	133.44191551208496	0.8393969	1332.0
SA40_18	1852	661.6650581359863	132.43294715881348	0.95858884	1332.72
SA40_18	1853	661.2872123718262	130.03161907196045	0.75222796	1333.44
SA40_18	1854	336.97242736816406	353.01621437072754	0.9850429	1334.16
SA40_18	1855	660.1505279541016	132.8882360458374	0.44352812	1334.88
SA40_18	1856	662.4025344848633	132.04652309417725	0.9115141	1335.6
SA40_18	1857	661.3409519195557	130.96185207366943	0.28581148	1336.32
SA40_18	1858	664.0725135803223	126.81414127349854	0.977484	1337.04
SA40_18	1859	664.460563659668	129.86854076385498	0.9901444	1337.76
SA40_18	1860	666.7591094970703	131.78850173950195	0.76342386	1338.48
SA40_18	1861	659.9481582641602	132.36518383026123	0.62727803	1339.2
SA40_18	1862	661.8624687194824	132.63702392578125	0.6459804	1339.92
SA40_18	1863	660.4619979858398	136.58812522888184	0.23350379	1340.64
SA40_18	1864	660.978364944458	129.02265071868896	0.70552677	1341.36
SA40_18	1865	658.0684661865234	133.92298221588135	0.16811033	1342.08
SA40_18	1866	662.752628326416	131.62075996398926	0.6880035	1342.8
SA40_18	1867	662.0460510253906	132.6394557952881	0.6872883	1343.52
SA40_18	1868	660.3318214416504	134.4283962249756	0.25206852	1344.24
SA40_18	1869	660.9889984130859	131.28836631774902	0.8932904	1344.96
SA40_18	1870	378.773832321167	319.1202163696289	0.9922578	1345.68
SA40_18	1871	250.4220485687256	240.35676956176758	0.9989792	1346.4
SA40_18	1872	102.43184566497803	255.91564178466797	0.9996915	1347.12
SA40_18	1873	117.91824102401733	359.33475494384766	0.9989042	1347.84
SA40_18	1874	120.52360773086548	267.57914543151855	0.9998041	1348.56
SA40_18	1875	118.86417865753174	210.03408908843994	0.99981207	1349.28
SA40_18	1876	112.66785860061646	207.72903442382812	0.9999132	1350.0
SA40_18	1877	121.76543474197388	95.66847324371338	0.99993503	1350.72
SA40_18	1878	130.30798435211182	41.01135492324829	0.9994723	1351.44
SA40_18	1879	76.38640403747559	215.65664291381836	0.9975394	1352.16
SA40_18	1880	104.33403253555298	222.93004989624023	0.99527043	1352.88
SA40_18	1881	120.70674896240234	225.07607460021973	0.9995716	1353.6
SA40_18	1882	99.38790798187256	319.4647407531738	0.99641305	1354.32
SA40_18	1883	126.86408758163452	254.59253311157227	0.99978906	1355.04
SA40_18	1884	122.94436693191528	214.42564487457275	0.99639016	1355.76
SA40_18	1885	113.9551043510437	235.89314460754395	0.9822826	1356.48
SA40_18	1886	138.15871477127075	137.7616310119629	0.9998536	1357.2
SA40_18	1887	125.48449039459229	74.76716995239258	0.99981636	1357.92
SA40_18	1888	150.76372623443604	45.128982067108154	0.9996873	1358.64
SA40_18	1889	82.8029453754425	205.34929275512695	0.92974216	1359.36
SA40_18	1890	89.84448909759521	237.05869674682617	0.83361834	1360.08
SA40_18	1891	661.4850521087646	131.31059646606445	0.71330583	1360.8
SA40_18	1892	112.74504661560059	224.04138565063477	0.98552704	1361.52
SA40_18	1893	660.6215000152588	132.13354110717773	0.95447254	1362.24
SA40_18	1894	137.61615753173828	204.18262481689453	0.99990463	1362.96
SA40_18	1895	660.4838371276855	130.96045017242432	0.85246027	1363.68
SA40_18	1896	195.7354187965393	148.45250129699707	0.9995493	1364.4
SA40_18	1897	176.76560878753662	167.3228645324707	0.99937266	1365.12
SA40_18	1898	113.7048602104187	275.5781650543213	0.9989372	1365.84
SA40_18	1899	98.26315641403198	358.3418655395508	0.999634	1366.56
SA40_18	1900	122.18878269195557	383.1849002838135	0.9967062	1367.28
SA40_18	1901	126.52112245559692	310.8497428894043	0.99952364	1368.0
SA40_18	1902	133.33494663238525	280.80164909362793	0.9987895	1368.72
SA40_18	1903	661.3145351409912	131.6191291809082	0.72206706	1369.44
SA40_18	1904	660.9776496887207	132.6668930053711	0.7703248	1370.16
SA40_18	1905	149.62430000305176	255.8379364013672	0.99966407	1370.88
SA40_18	1906	157.38211870193481	213.32377910614014	0.98608834	1371.6
SA40_18	1907	193.01860332489014	149.214448928833	0.99972063	1372.32
SA40_18	1908	144.3392276763916	157.76006698608398	0.99656326	1373.04
SA40_18	1909	102.36296653747559	275.19556045532227	0.9940044	1373.76
SA40_18	1910	660.9771728515625	126.09370708465576	0.93675077	1374.48
SA40_18	1911	113.8103723526001	361.77340507507324	0.99954623	1375.2
SA40_18	1912	122.08844423294067	307.58728981018066	0.9997638	1375.92
SA40_18	1913	122.21381664276123	289.9361515045166	0.9982071	1376.64
SA40_18	1914	97.11294174194336	374.78925704956055	0.4400473	1377.36
SA40_18	1915	660.413932800293	129.13281440734863	0.65711045	1378.08
SA40_18	1916	149.6616244316101	273.3215618133545	0.99969864	1378.8
SA40_18	1917	138.40651512145996	321.8835639953613	0.99991274	1379.52
SA40_18	1918	137.99161911010742	301.53076171875	0.9988821	1380.24
SA40_18	1919	136.3281011581421	270.7606315612793	0.9937231	1380.96
SA40_18	1920	159.13870334625244	270.146541595459	0.99909985	1381.68
SA40_18	1921	226.75800323486328	283.9950942993164	0.9994337	1382.4
SA40_18	1922	356.3788414001465	314.64826583862305	0.9681552	1383.12
SA40_18	1923	661.4077568054199	130.2721881866455	0.09382348	1383.84
SA40_18	1924	660.8486175537109	131.28689289093018	0.8675787	1384.56
SA40_18	1925	661.8495941162109	130.48659324645996	0.7969196	1385.28
SA40_18	1926	662.9877090454102	130.14023780822754	0.7786905	1386.0
SA40_18	1927	661.7193222045898	132.45582103729248	0.5259379	1386.72
SA40_18	1928	660.5652809143066	125.06385326385498	0.36903438	1387.44
SA40_18	1929	661.186695098877	131.14334106445312	0.31441766	1388.16
SA40_18	1930	660.4717254638672	131.37245178222656	0.44643003	1388.88
SA40_18	1931	662.3035430908203	134.29006576538086	0.5304149	1389.6
SA40_18	1932	661.4850044250488	129.94324207305908	0.8917677	1390.32
SA40_18	1933	661.512041091919	130.89068412780762	0.94177675	1391.04
SA40_18	1934	661.4297866821289	132.02061653137207	0.5761137	1391.76
SA40_18	1935	660.1876258850098	132.0690107345581	0.6823609	1392.48
SA40_18	1936	659.4783782958984	132.1924066543579	0.6933922	1393.2
SA40_18	1937	660.9021186828613	131.88607692718506	0.87058365	1393.92
SA40_18	1938	661.3404273986816	133.03155899047852	0.31210643	1394.64
SA40_18	1939	661.9809150695801	129.21997547149658	0.92861146	1395.36
SA40_18	1940	665.8328056335449	130.34786224365234	0.7946879	1396.08
SA40_18	1941	661.6354942321777	130.0259828567505	0.976832	1396.8
SA40_18	1942	659.8513126373291	129.5932102203369	0.6988169	1397.52
SA40_18	1943	661.5830898284912	129.20242309570312	0.93564534	1398.24
SA40_18	1944	660.8959197998047	129.88233089447021	0.9056735	1398.96
SA40_18	1945	658.5071563720703	131.73096656799316	0.84118474	1399.68
SA40_18	1946	660.439920425415	132.75212287902832	0.202624	1400.4
SA40_18	1947	660.4747772216797	132.90937900543213	0.85768986	1401.12
SA40_18	1948	660.1060390472412	131.8568229675293	0.019664533	1401.84
SA40_18	1949	661.3299369812012	129.57521438598633	0.71194106	1402.56
SA40_18	1950	660.1187705993652	133.04122924804688	0.73598933	1403.28
SA40_18	1951	661.2199783325195	132.07138538360596	0.5369768	1404.0
SA40_18	1952	661.9600296020508	129.02356624603271	0.8506845	1404.72
SA40_18	1953	666.754150390625	125.84046363830566	0.50697345	1405.44
SA40_18	1954	659.9191665649414	133.30743312835693	0.55022675	1406.16
SA40_18	1955	661.7125511169434	129.95561599731445	0.86370164	1406.88
SA40_18	1956	662.7298355102539	127.18608856201172	0.99176955	1407.6
SA40_18	1957	661.7135524749756	134.78929996490479	0.8982198	1408.32
SA40_18	1958	661.2598419189453	132.6996374130249	0.32534963	1409.04
SA40_18	1959	659.4014167785645	127.79276847839355	0.90349346	1409.76
SA40_18	1960	661.7466926574707	127.91386127471924	0.0922359	1410.48
SA40_18	1961	660.1568698883057	129.1501235961914	0.9584677	1411.2
SA40_18	1962	660.7576847076416	127.55965232849121	0.8039419	1411.92
SA40_18	1963	413.42296600341797	283.3993434906006	0.9975903	1412.64
SA40_18	1964	346.2287187576294	223.42171669006348	0.99845886	1413.36
SA40_18	1965	207.4188232421875	218.98215293884277	0.9993709	1414.08
SA40_18	1966	213.5570526123047	168.98231506347656	0.99939585	1414.8
SA40_18	1967	191.9999599456787	223.95742893218994	0.9997087	1415.52
SA40_18	1968	117.93233156204224	266.6597557067871	0.98411614	1416.24
SA40_18	1969	86.75861358642578	345.8719253540039	0.99310404	1416.96
SA40_18	1970	103.51969003677368	355.3384780883789	0.98894626	1417.68
SA40_18	1971	115.4245138168335	267.284631729126	0.99667835	1418.4
SA40_18	1972	102.03793048858643	248.77389907836914	0.9077957	1419.12
SA40_18	1973	661.1830711364746	133.28295707702637	0.87825364	1419.84
SA40_18	1974	115.29359817504883	288.78610610961914	0.9997695	1420.56
SA40_18	1975	135.595440864563	238.26345920562744	0.99974316	1421.28
SA40_18	1976	126.7168402671814	198.02752017974854	0.99911827	1422.0
SA40_18	1977	658.665657043457	130.11109828948975	0.8318354	1422.72
SA40_18	1978	146.41454219818115	221.78661346435547	0.9994566	1423.44
SA40_18	1979	137.60614395141602	139.215087890625	0.99830794	1424.16
SA40_18	1980	142.97915697097778	130.82385063171387	0.9999404	1424.88
SA40_18	1981	130.11168241500854	311.09933853149414	0.9998753	1425.6
SA40_18	1982	111.74049377441406	321.6702461242676	0.99803346	1426.32
SA40_18	1983	129.37657833099365	259.0653133392334	0.9995246	1427.04
SA40_18	1984	125.9658932685852	336.4398765563965	0.99895334	1427.76
SA40_18	1985	133.9731216430664	253.4791088104248	0.9996685	1428.48
SA40_18	1986	126.02969408035278	244.2055892944336	0.9986767	1429.2
SA40_18	1987	127.0991325378418	312.9686450958252	0.9999224	1429.92
SA40_18	1988	126.72876119613647	285.95380783081055	0.9772996	1430.64
SA40_18	1989	165.5970573425293	199.46805953979492	0.9998971	1431.36
SA40_18	1990	125.31822919845581	241.124267578125	0.9996511	1432.08
SA40_18	1991	102.17514038085938	331.7578125	0.9992112	1432.8
SA40_18	1992	130.51186800003052	288.2153606414795	0.99986005	1433.52
SA40_18	1993	664.1094207763672	127.78384208679199	0.9888497	1434.24
SA40_18	1994	114.62013721466064	225.3400468826294	0.96189123	1434.96
SA40_18	1995	141.45292043685913	118.50558757781982	0.99984384	1435.68
SA40_18	1996	91.33082628250122	187.63243675231934	0.9966061	1436.4
SA40_18	1997	661.4950180053711	132.8772211074829	0.8625951	1437.12
SA40_18	1998	117.64371395111084	296.0822868347168	0.9826943	1437.84
SA40_18	1999	112.12971210479736	307.628116607666	0.983021	1438.56
[truncated: 1,693 more rows]
