# Supplementary material for: Measuring inter-individual differences in behavioural types of gilthead seabreams in the laboratory using deep learning
Source: PeerJ. 2022 May 5;10:e13396. doi: 10.7717/peerj.13396 (PMC9080431; doi:10.7717/peerj.13396)
Supplement: Supplemental Information 1 [file peerj-10-13396-s001.zip › Raw validation data/d2/SA40_26.csv]

ID	sec	X	Y	%	seconds
SA40_26	1	657.5826644897461	129.74498748779297	0.99825925	0.0
SA40_26	2	656.5067768096924	129.23938751220703	0.9962058	0.52
SA40_26	3	657.9129219055176	127.0894718170166	0.9856952	1.04
SA40_26	4	658.3416938781738	129.65951442718506	0.9964139	1.56
SA40_26	5	657.9919815063477	127.60202407836914	0.9930006	2.08
SA40_26	6	656.6187381744385	130.3868293762207	0.99728477	2.6
SA40_26	7	659.138011932373	130.6624174118042	0.99611974	3.12
SA40_26	8	657.9044342041016	129.39263820648193	0.9839602	3.64
SA40_26	9	658.4444999694824	130.89709281921387	0.9613548	4.16
SA40_26	10	657.7306747436523	129.18688774108887	0.9880249	4.68
SA40_26	11	658.5512161254883	129.0855360031128	0.9872709	5.2
SA40_26	12	656.8874359130859	127.72334575653076	0.9944722	5.72
SA40_26	13	657.8479290008545	128.38829040527344	0.99316347	6.24
SA40_26	14	661.887264251709	126.34220123291016	0.9977291	6.76
SA40_26	15	656.9365501403809	128.8882827758789	0.9977586	7.28
SA40_26	16	656.5184593200684	129.90869522094727	0.9903436	7.8
SA40_26	17	659.3646049499512	127.41464138031006	0.99432904	8.32
SA40_26	18	658.0963134765625	126.78425788879395	0.9828745	8.84
SA40_26	19	655.909252166748	129.9219846725464	0.9981577	9.36
SA40_26	20	655.6632995605469	129.28078651428223	0.9966646	9.88
SA40_26	21	658.8674068450928	127.76225566864014	0.9943982	10.4
SA40_26	22	658.7578773498535	127.86578178405762	0.9953956	10.92
SA40_26	23	656.0354709625244	129.5346450805664	0.9939114	11.44
SA40_26	24	656.5269470214844	129.08231735229492	0.9984705	11.96
SA40_26	25	659.5605850219727	128.51624965667725	0.997366	12.48
SA40_26	26	658.66379737854	127.76355743408203	0.99460465	13.0
SA40_26	27	656.0946464538574	127.98332691192627	0.98987585	13.52
SA40_26	28	656.4798355102539	130.24824142456055	0.99180835	14.04
SA40_26	29	658.3315849304199	128.86749744415283	0.9930971	14.56
SA40_26	30	653.380537033081	128.8304901123047	0.99504846	15.08
SA40_26	31	656.8228721618652	128.49108695983887	0.9933147	15.6
SA40_26	32	656.3087463378906	128.58953475952148	0.998075	16.12
SA40_26	33	656.5845966339111	130.10148525238037	0.9968925	16.64
SA40_26	34	657.4135780334473	128.43850135803223	0.9938425	17.16
SA40_26	35	655.6706428527832	128.6092185974121	0.99467283	17.68
SA40_26	36	655.0052642822266	130.2036952972412	0.9800387	18.2
SA40_26	37	656.749439239502	129.59063529968262	0.98810273	18.72
SA40_26	38	655.5867195129395	128.37249755859375	0.99659014	19.24
SA40_26	39	655.4550170898438	129.04905796051025	0.98824173	19.76
SA40_26	40	656.4132690429688	129.5808506011963	0.9878564	20.28
SA40_26	41	656.1404228210449	133.02343368530273	0.9960381	20.8
SA40_26	42	659.0499877929688	129.95039463043213	0.97586864	21.32
SA40_26	43	655.0224304199219	129.96449947357178	0.9896249	21.84
SA40_26	44	656.6238403320312	129.91796493530273	0.9977055	22.36
SA40_26	45	656.9099426269531	129.24127578735352	0.99512947	22.88
SA40_26	46	656.4023971557617	129.80578422546387	0.99514705	23.4
SA40_26	47	658.2164764404297	128.01129341125488	0.99680555	23.92
SA40_26	48	656.5631866455078	128.85865688323975	0.9964444	24.44
SA40_26	49	654.9127101898193	132.59864330291748	0.99329466	24.96
SA40_26	50	653.557300567627	130.15382766723633	0.9962435	25.48
SA40_26	51	655.981969833374	128.47888469696045	0.99292725	26.0
SA40_26	52	655.2166938781738	128.74810695648193	0.99694914	26.52
SA40_26	53	653.9501190185547	129.94379997253418	0.99636877	27.04
SA40_26	54	659.3032836914062	127.32527732849121	0.99207956	27.56
SA40_26	55	658.0312728881836	127.51698017120361	0.9962735	28.08
SA40_26	56	655.3747177124023	129.446439743042	0.9957984	28.6
SA40_26	57	658.0492973327637	129.56477165222168	0.99077505	29.12
SA40_26	58	657.7132225036621	127.81535625457764	0.99739814	29.64
SA40_26	59	655.3798198699951	129.06824111938477	0.99536115	30.16
SA40_26	60	655.118465423584	130.5170202255249	0.99716705	30.68
SA40_26	61	654.6709060668945	129.8916721343994	0.9941824	31.2
SA40_26	62	654.8685073852539	129.72779273986816	0.9874693	31.72
SA40_26	63	653.8736343383789	131.45288944244385	0.9869446	32.24
SA40_26	64	654.9356460571289	130.12990951538086	0.9856409	32.76
SA40_26	65	655.8986186981201	130.41945934295654	0.995883	33.28
SA40_26	66	657.8039169311523	128.79106521606445	0.9960646	33.8
SA40_26	67	653.7956237792969	128.58213901519775	0.99163693	34.32
SA40_26	68	658.2263946533203	129.0780258178711	0.9931335	34.84
SA40_26	69	657.1109294891357	127.00308322906494	0.98961484	35.36
SA40_26	70	658.5690498352051	128.3544158935547	0.9936075	35.88
SA40_26	71	660.2144718170166	129.6749210357666	0.98205364	36.4
SA40_26	72	658.4855079650879	128.02456855773926	0.9978326	36.92
SA40_26	73	656.4178943634033	130.25246143341064	0.99671006	37.44
SA40_26	74	657.7138900756836	128.9917516708374	0.9959764	37.96
SA40_26	75	657.4013710021973	129.16708946228027	0.98914623	38.48
SA40_26	76	654.3192863464355	129.7161626815796	0.9958099	39.0
SA40_26	77	654.6193599700928	128.69839668273926	0.99624807	39.52
SA40_26	78	655.9274196624756	125.87862968444824	0.9907861	40.04
SA40_26	79	658.4336280822754	127.81087875366211	0.99870133	40.56
SA40_26	80	656.2777996063232	129.24855709075928	0.98601806	41.08
SA40_26	81	653.9410591125488	132.4625015258789	0.98933536	41.6
SA40_26	82	656.7602157592773	129.6536350250244	0.9984043	42.12
SA40_26	83	657.5531959533691	130.77436923980713	0.99531084	42.64
SA40_26	84	656.7142963409424	128.9742136001587	0.99599177	43.16
SA40_26	85	656.0187816619873	130.14859199523926	0.9936335	43.68
SA40_26	86	658.6347579956055	130.92405796051025	0.9976532	44.2
SA40_26	87	656.0739040374756	130.82952976226807	0.99309456	44.72
SA40_26	88	655.5870056152344	127.56340026855469	0.9920744	45.24
SA40_26	89	655.115270614624	131.01592540740967	0.9925263	45.76
SA40_26	90	655.902624130249	129.35614585876465	0.9973284	46.28
SA40_26	91	655.7868957519531	129.23938751220703	0.995158	46.8
SA40_26	92	654.1743755340576	131.0520887374878	0.9790335	47.32
SA40_26	93	658.6108207702637	127.70154476165771	0.9892785	47.84
SA40_26	94	656.5118789672852	130.9841251373291	0.99528223	48.36
SA40_26	95	657.2861671447754	132.16684341430664	0.9914151	48.88
SA40_26	96	657.9606056213379	129.68799591064453	0.9950205	49.4
SA40_26	97	656.8331718444824	130.3056764602661	0.9782864	49.92
SA40_26	98	657.0461750030518	128.58808994293213	0.9946854	50.44
SA40_26	99	658.2111358642578	130.32427310943604	0.98408717	50.96
SA40_26	100	654.1483879089355	131.07075691223145	0.9964551	51.48
SA40_26	101	659.0878486633301	128.95957946777344	0.9963471	52.0
SA40_26	102	658.3352088928223	126.35221481323242	0.9973008	52.52
SA40_26	103	653.5316467285156	127.95759201049805	0.99201375	53.04
SA40_26	104	655.2286148071289	128.44173431396484	0.9937324	53.56
SA40_26	105	657.6702117919922	130.59309482574463	0.99539965	54.08
SA40_26	106	656.0159683227539	130.05598068237305	0.9865137	54.6
SA40_26	107	657.8725337982178	127.9319715499878	0.9958054	55.12
SA40_26	108	657.2684288024902	129.90516185760498	0.99786216	55.64
SA40_26	109	656.7550659179688	129.6346092224121	0.9983706	56.16
SA40_26	110	653.5582542419434	130.46868324279785	0.99781907	56.68
SA40_26	111	657.630205154419	128.4578561782837	0.9943942	57.2
SA40_26	112	657.5801849365234	128.48539352416992	0.99707437	57.72
SA40_26	113	655.1969528198242	131.53647422790527	0.99218255	58.24
SA40_26	114	655.97825050354	130.0531768798828	0.9963805	58.76
SA40_26	115	654.5102119445801	128.24382305145264	0.9966384	59.28
SA40_26	116	653.604793548584	127.93639183044434	0.9946015	59.8
SA40_26	117	656.7814826965332	129.46070194244385	0.9910641	60.32
SA40_26	118	657.5860023498535	126.78105354309082	0.9957794	60.84
SA40_26	119	656.6193580627441	128.44114780426025	0.99616027	61.36
SA40_26	120	657.3131561279297	128.29962730407715	0.9965442	61.88
SA40_26	121	656.291675567627	129.66683864593506	0.9967476	62.4
SA40_26	122	655.5055618286133	130.18755912780762	0.9940587	62.92
SA40_26	123	656.2467575073242	127.69948482513428	0.9944607	63.44
SA40_26	124	657.6520919799805	130.9800624847412	0.99790704	63.96
SA40_26	125	660.4458808898926	128.1693935394287	0.9971071	64.48
SA40_26	126	658.5973739624023	127.12228775024414	0.99658316	65.0
SA40_26	127	656.2210083007812	128.85427951812744	0.98551476	65.52
SA40_26	128	655.3799152374268	128.13539028167725	0.9897384	66.04
SA40_26	129	656.2419891357422	128.61429691314697	0.9957818	66.56
SA40_26	130	655.9802055358887	128.2034397125244	0.99397075	67.08
SA40_26	131	650.9466171264648	129.7721242904663	0.9944161	67.6
SA40_26	132	654.5419692993164	127.65322208404541	0.9976676	68.12
SA40_26	133	657.9768180847168	130.5380630493164	0.9988386	68.64
SA40_26	134	655.9441566467285	130.37678718566895	0.99831057	69.16
SA40_26	135	657.8921794891357	126.95789337158203	0.9888604	69.68
SA40_26	136	661.0047340393066	127.35837936401367	0.98646784	70.2
SA40_26	137	652.4336814880371	130.70444583892822	0.98244077	70.72
SA40_26	138	655.949878692627	128.76846313476562	0.9953719	71.24
SA40_26	139	660.1664543151855	127.00188159942627	0.9758902	71.76
SA40_26	140	658.8950634002686	128.1128454208374	0.9964282	72.28
SA40_26	141	657.7753067016602	128.2395315170288	0.9957105	72.8
SA40_26	142	656.7834854125977	126.20302677154541	0.9905021	73.32
SA40_26	143	656.8891048431396	129.60724353790283	0.99008197	73.84
SA40_26	144	656.8605899810791	129.77667331695557	0.996896	74.36
SA40_26	145	656.2171936035156	131.27273082733154	0.9959831	74.88
SA40_26	146	655.6129455566406	126.90991401672363	0.9911548	75.4
SA40_26	147	658.3696365356445	129.2639923095703	0.9864803	75.92
SA40_26	148	657.9695701599121	131.44432067871094	0.98835516	76.44
SA40_26	149	656.3170433044434	132.70485877990723	0.989234	76.96
SA40_26	150	656.1935901641846	131.0670804977417	0.9946865	77.48
SA40_26	151	655.2058219909668	131.04283332824707	0.7364552	78.0
SA40_26	152	653.1386375427246	130.53780555725098	0.9754309	78.52
SA40_26	153	658.0246925354004	126.43434047698975	0.99417526	79.04
SA40_26	154	655.9283256530762	130.68087100982666	0.9959714	79.56
SA40_26	155	656.4539909362793	126.34866714477539	0.99648213	80.08
SA40_26	156	657.0480823516846	129.7490644454956	0.9913385	80.6
SA40_26	157	654.5261383056641	130.25596618652344	0.9905351	81.12
SA40_26	158	662.8423690795898	126.47217750549316	0.9920351	81.64
SA40_26	159	655.6553840637207	128.34734916687012	0.9977463	82.16
SA40_26	160	657.2170257568359	129.69520568847656	0.9964729	82.68
SA40_26	161	656.3552856445312	129.3889045715332	0.99874914	83.2
SA40_26	162	655.940055847168	132.24254608154297	0.98853964	83.72
SA40_26	163	656.3344955444336	131.91455841064453	0.9895169	84.24
SA40_26	164	659.1549873352051	127.85214900970459	0.98024106	84.76
SA40_26	165	658.6845397949219	128.74847888946533	0.9869845	85.28
SA40_26	166	655.0704956054688	130.76608657836914	0.99728644	85.8
SA40_26	167	656.6668510437012	128.2444953918457	0.9949072	86.32
SA40_26	168	659.0432167053223	127.33160018920898	0.99541026	86.84
SA40_26	169	657.5057983398438	127.86031723022461	0.99593097	87.36
SA40_26	170	658.119010925293	128.04797172546387	0.9966698	87.88
SA40_26	171	657.4286937713623	130.19734382629395	0.9756275	88.4
SA40_26	172	657.387638092041	129.92145538330078	0.9939276	88.92
SA40_26	173	658.006477355957	129.08164501190186	0.9934993	89.44
SA40_26	174	654.5014381408691	130.7382345199585	0.99274147	89.96
SA40_26	175	656.0775756835938	129.70364570617676	0.99562967	90.48
SA40_26	176	655.5888652801514	130.50344467163086	0.9965307	91.0
SA40_26	177	654.4347763061523	125.555419921875	0.99589336	91.52
SA40_26	178	657.3307514190674	128.77066612243652	0.99581957	92.04
SA40_26	179	657.2311401367188	129.98745918273926	0.9828331	92.56
SA40_26	180	656.7203998565674	129.2921018600464	0.99693966	93.08
SA40_26	181	659.9171161651611	131.24622344970703	0.9966672	93.6
SA40_26	182	659.1729640960693	129.5978593826294	0.9928141	94.12
SA40_26	183	657.4583053588867	129.96241092681885	0.99740964	94.64
SA40_26	184	659.1552734375	128.0606174468994	0.9946583	95.16
SA40_26	185	655.2755832672119	128.95995140075684	0.99599046	95.68
SA40_26	186	658.7578296661377	127.17638969421387	0.9900215	96.2
SA40_26	187	657.099723815918	128.80664348602295	0.9918813	96.72
SA40_26	188	655.9970855712891	131.035795211792	0.9972088	97.24
SA40_26	189	655.8709144592285	130.6398868560791	0.9958182	97.76
SA40_26	190	656.5985679626465	130.60173511505127	0.9948118	98.28
SA40_26	191	659.5096588134766	129.6268129348755	0.98365766	98.8
SA40_26	192	655.482292175293	128.2148551940918	0.9945825	99.32
SA40_26	193	658.1653594970703	129.01562690734863	0.9967937	99.84
SA40_26	194	657.013463973999	130.21648406982422	0.95797867	100.36
SA40_26	195	659.6516609191895	129.7245168685913	0.986865	100.88
SA40_26	196	656.4510345458984	129.46113109588623	0.9936733	101.4
SA40_26	197	655.3812980651855	128.67201805114746	0.99500257	101.92
SA40_26	198	655.2111148834229	130.18858909606934	0.9960163	102.44
SA40_26	199	655.6849479675293	130.65042972564697	0.99701786	102.96
SA40_26	200	654.605770111084	129.95824813842773	0.9934248	103.48
SA40_26	201	654.3672561645508	129.30667877197266	0.99555284	104.0
SA40_26	202	654.5803546905518	129.97620105743408	0.9941292	104.52
SA40_26	203	655.842399597168	128.54344367980957	0.9913896	105.04
SA40_26	204	655.6784152984619	129.12105560302734	0.995142	105.56
SA40_26	205	658.2971096038818	130.97961902618408	0.9949816	106.08
SA40_26	206	656.586503982544	127.23200798034668	0.9920845	106.6
SA40_26	207	655.7751178741455	128.19751739501953	0.99773586	107.12
SA40_26	208	652.522087097168	130.3765869140625	0.9952414	107.64
SA40_26	209	656.3941955566406	130.52129745483398	0.9978083	108.16
SA40_26	210	654.885196685791	129.24684047698975	0.9974464	108.68
SA40_26	211	659.488582611084	127.42721557617188	0.99214774	109.2
SA40_26	212	660.3419780731201	128.5477638244629	0.9931162	109.72
SA40_26	213	654.6424865722656	131.84926986694336	0.9951525	110.24
SA40_26	214	656.8453788757324	129.86856937408447	0.9901592	110.76
SA40_26	215	657.1718692779541	129.92597579956055	0.9938366	111.28
SA40_26	216	658.8298797607422	126.83702945709229	0.9960783	111.8
SA40_26	217	656.6164016723633	128.27297687530518	0.9832707	112.32
SA40_26	218	657.1290969848633	131.2167263031006	0.9969618	112.84
SA40_26	219	657.1634292602539	131.21714115142822	0.9976956	113.36
SA40_26	220	654.5805931091309	129.27307605743408	0.9864829	113.88
SA40_26	221	654.3550491333008	128.27529430389404	0.9933869	114.4
SA40_26	222	658.5268974304199	129.6932029724121	0.98858726	114.92
SA40_26	223	656.2216758728027	127.53644943237305	0.99572253	115.44
SA40_26	224	654.0130138397217	129.3744134902954	0.9953002	115.96
SA40_26	225	654.6909332275391	129.8880672454834	0.99594104	116.48
SA40_26	226	657.2924137115479	128.13720703125	0.9966011	117.0
SA40_26	227	657.2134017944336	129.90819454193115	0.9963605	117.52
SA40_26	228	658.466100692749	131.05650901794434	0.996849	118.04
SA40_26	229	657.5341701507568	129.46542263031006	0.99398583	118.56
SA40_26	230	655.3967952728271	126.78943634033203	0.99651694	119.08
SA40_26	231	661.3293647766113	128.73613357543945	0.9879766	119.6
SA40_26	232	657.3779582977295	130.02182006835938	0.99591005	120.12
SA40_26	233	657.7699184417725	128.17946434020996	0.9925932	120.64
SA40_26	234	658.0618381500244	128.20077896118164	0.9943288	121.16
SA40_26	235	655.2446365356445	127.49382019042969	0.9941947	121.68
SA40_26	236	657.5942039489746	130.6867218017578	0.9975541	122.2
SA40_26	237	656.5064430236816	129.15058135986328	0.99568534	122.72
SA40_26	238	655.1183700561523	129.47839736938477	0.98489714	123.24
SA40_26	239	655.4054260253906	129.16417121887207	0.99297065	123.76
SA40_26	240	652.7714729309082	130.4153537750244	0.98954445	124.28
SA40_26	241	655.6654930114746	129.29084300994873	0.9968652	124.8
SA40_26	242	656.2936305999756	128.08247566223145	0.9929242	125.32
SA40_26	243	655.2428245544434	127.71780967712402	0.9967411	125.84
SA40_26	244	656.6832542419434	128.53952407836914	0.99687284	126.36
SA40_26	245	657.2419166564941	130.6642770767212	0.9892954	126.88
SA40_26	246	654.5515060424805	130.52075386047363	0.99713	127.4
SA40_26	247	657.8868865966797	127.3932695388794	0.9944916	127.92
SA40_26	248	659.4033241271973	127.82363891601562	0.98810273	128.44
SA40_26	249	658.80126953125	129.8811149597168	0.9955057	128.96
SA40_26	250	656.8147659301758	128.39678764343262	0.9883775	129.48
SA40_26	251	654.6255111694336	127.33749389648438	0.9945463	130.0
SA40_26	252	655.1689147949219	128.40967655181885	0.99314064	130.52
SA40_26	253	657.0769309997559	130.54455757141113	0.9961259	131.04
SA40_26	254	655.0789833068848	129.27319049835205	0.993562	131.56
SA40_26	255	655.9878349304199	130.5807065963745	0.9953727	132.08
SA40_26	256	657.1880340576172	131.61645412445068	0.99573886	132.6
SA40_26	257	655.4305553436279	130.99392414093018	0.9910546	133.12
SA40_26	258	657.0560455322266	127.43086338043213	0.9886052	133.64
SA40_26	259	655.2336692810059	131.47836685180664	0.99619555	134.16
SA40_26	260	658.1002235412598	127.17274188995361	0.99695146	134.68
SA40_26	261	659.9967002868652	125.72699546813965	0.99442625	135.2
SA40_26	262	655.8024406433105	128.12742233276367	0.9960461	135.72
SA40_26	263	655.5063724517822	129.7619390487671	0.99194145	136.24
SA40_26	264	659.2859268188477	131.09719276428223	0.9945914	136.76
SA40_26	265	655.394697189331	131.39840126037598	0.9928445	137.28
SA40_26	266	658.9723587036133	131.23412132263184	0.9891922	137.8
SA40_26	267	654.6876907348633	130.43413639068604	0.9953426	138.32
SA40_26	268	656.0538291931152	129.79236602783203	0.998845	138.84
SA40_26	269	657.817554473877	128.04539680480957	0.9961075	139.36
SA40_26	270	657.376766204834	129.72641944885254	0.99591345	139.88
SA40_26	271	654.3290138244629	128.92107009887695	0.9944666	140.4
SA40_26	272	653.3928871154785	132.26740837097168	0.9828157	140.92
SA40_26	273	656.7574977874756	130.1114559173584	0.98203903	141.44
SA40_26	274	656.5210819244385	129.5936679840088	0.9831313	141.96
SA40_26	275	658.5165977478027	130.0592565536499	0.9889396	142.48
SA40_26	276	656.9905281066895	130.61861515045166	0.9960175	143.0
SA40_26	277	655.020809173584	130.86318969726562	0.9934911	143.52
SA40_26	278	658.2575798034668	128.95145416259766	0.9942086	144.04
SA40_26	279	656.6071510314941	130.18846035003662	0.98955405	144.56
SA40_26	280	657.8139305114746	128.00620079040527	0.9985287	145.08
SA40_26	281	657.0013523101807	129.82272148132324	0.9983557	145.6
SA40_26	282	655.5796146392822	131.93048000335693	0.9979596	146.12
SA40_26	283	656.5713882446289	130.08589267730713	0.99770606	146.64
SA40_26	284	652.3775100708008	133.01376342773438	0.9932423	147.16
SA40_26	285	654.5685768127441	130.68753719329834	0.996093	147.68
SA40_26	286	659.1395854949951	128.82519721984863	0.9973719	148.2
SA40_26	287	655.661678314209	127.72796630859375	0.99086636	148.72
SA40_26	288	657.321310043335	128.63731384277344	0.99274737	149.24
SA40_26	289	104.95840311050415	341.32226943969727	0.993828	149.76
SA40_26	290	111.9581937789917	159.18585777282715	0.998602	150.28
SA40_26	291	662.0712280273438	127.33388900756836	0.9942188	150.8
SA40_26	292	95.94650268554688	98.22574853897095	0.9977939	151.32
SA40_26	293	118.49727630615234	120.69641590118408	0.9998305	151.84
SA40_26	294	170.38884162902832	147.01260566711426	0.99989676	152.36
SA40_26	295	195.84405422210693	147.40167617797852	0.999602	152.88
SA40_26	296	203.5853624343872	161.65841102600098	0.99902093	153.4
SA40_26	297	246.18360996246338	231.47626876831055	0.9993637	153.92
SA40_26	298	300.8206605911255	270.8148193359375	0.99972945	154.44
SA40_26	299	486.13996505737305	292.99893379211426	0.9995993	154.96
SA40_26	300	647.6169586181641	232.97710418701172	0.9997131	155.48
SA40_26	301	660.4138851165771	134.89253997802734	0.9998037	156.0
SA40_26	302	656.7793846130371	143.61900329589844	0.9320204	156.52
SA40_26	303	682.4309349060059	126.67910099029541	0.9871345	157.04
SA40_26	304	667.4886703491211	276.86880111694336	0.99865377	157.56
SA40_26	305	578.4157752990723	363.3148956298828	0.99975246	158.08
SA40_26	306	468.32313537597656	408.9444923400879	0.99674785	158.6
SA40_26	307	419.92225646972656	407.37796783447266	0.9986193	159.12
SA40_26	308	319.3978548049927	406.32293701171875	0.9986987	159.64
SA40_26	309	656.5031051635742	130.26851177215576	0.9934323	160.16
SA40_26	310	659.6761226654053	127.99039363861084	0.9971046	160.68
SA40_26	311	115.62213897705078	286.7412757873535	0.9988381	161.2
SA40_26	312	100.70607662200928	110.49397230148315	0.99775547	161.72
SA40_26	313	108.1971287727356	81.28310680389404	0.9977671	162.24
SA40_26	314	108.50841999053955	137.23895072937012	0.9995352	162.76
SA40_26	315	127.65415906906128	281.5518379211426	0.9996941	163.28
SA40_26	316	116.96871519088745	297.346773147583	0.9987331	163.8
SA40_26	317	104.62769269943237	131.92138195037842	0.9955512	164.32
SA40_26	318	657.5023651123047	130.17640113830566	0.99764985	164.84
SA40_26	319	105.5578351020813	223.20911407470703	0.99590874	165.36
SA40_26	320	112.32998371124268	351.67914390563965	0.99958616	165.88
SA40_26	321	113.89768123626709	401.8847465515137	0.9983505	166.4
SA40_26	322	657.5533390045166	126.73357486724854	0.9873704	166.92
SA40_26	323	654.2665481567383	127.30170249938965	0.9875738	167.44
SA40_26	324	656.4471244812012	126.46682739257812	0.99751747	167.96
SA40_26	325	655.4247379302979	128.49633693695068	0.9966808	168.48
SA40_26	326	656.2046527862549	128.49586486816406	0.98598415	169.0
SA40_26	327	103.32951545715332	128.69656562805176	0.99918014	169.52
SA40_26	328	657.3470115661621	129.93786334991455	0.9859396	170.04
SA40_26	329	112.66529560089111	151.67937755584717	0.9999471	170.56
SA40_26	330	129.6762466430664	280.31198501586914	0.9999188	171.08
SA40_26	331	149.90917444229126	304.00142669677734	0.9998252	171.6
SA40_26	332	106.02076053619385	146.3713502883911	0.99977654	172.12
SA40_26	333	657.1693420410156	128.764386177063	0.9955733	172.64
SA40_26	334	79.85789179801941	109.78590488433838	0.999446	173.16
SA40_26	335	655.7255268096924	129.85705375671387	0.99707294	173.68
SA40_26	336	125.60826539993286	355.3918647766113	0.9968334	174.2
SA40_26	337	659.7095966339111	130.81815719604492	0.9919863	174.72
SA40_26	338	114.02366161346436	257.2913074493408	0.99912935	175.24
SA40_26	339	117.17474460601807	109.58675622940063	0.9961338	175.76
SA40_26	340	123.84902238845825	88.48659038543701	0.99885106	176.28
SA40_26	341	104.1373610496521	174.8052978515625	0.9989365	176.8
SA40_26	342	128.0661106109619	341.52706146240234	0.99973816	177.32
SA40_26	343	127.12476253509521	363.6730098724365	0.9995597	177.84
SA40_26	344	658.1046104431152	127.67107486724854	0.99542385	178.36
SA40_26	345	96.85932397842407	84.77866172790527	0.9986493	178.88
SA40_26	346	106.92356824874878	97.70852565765381	0.9975026	179.4
SA40_26	347	128.36735248565674	296.2225914001465	0.99971837	179.92
SA40_26	348	133.3574652671814	390.9052848815918	0.9974438	180.44
SA40_26	349	656.5477848052979	129.56279754638672	0.9969522	180.96
SA40_26	350	116.81876182556152	109.45408344268799	0.99926025	181.48
SA40_26	351	655.3102493286133	129.95281219482422	0.986611	182.0
SA40_26	352	655.9945106506348	131.03161811828613	0.9973017	182.52
SA40_26	353	118.32818984985352	330.89444160461426	0.99990284	183.04
SA40_26	354	656.7079544067383	128.57394218444824	0.9952095	183.56
SA40_26	355	655.2007675170898	129.84612464904785	0.99722964	184.08
SA40_26	356	117.87714958190918	380.8172607421875	0.99760026	184.6
SA40_26	357	121.7799425125122	322.8314208984375	0.99974316	185.12
SA40_26	358	655.780839920044	130.72533130645752	0.9894084	185.64
SA40_26	359	657.3959350585938	127.17235565185547	0.98923653	186.16
SA40_26	360	657.8739166259766	128.38863372802734	0.9970592	186.68
SA40_26	361	659.6910953521729	126.8389892578125	0.99388415	187.2
SA40_26	362	657.9007148742676	128.6940622329712	0.99573344	187.72
SA40_26	363	656.8455696105957	129.4222927093506	0.9928518	188.24
SA40_26	364	654.4122695922852	128.21823120117188	0.9953361	188.76
SA40_26	365	655.4353713989258	130.1150894165039	0.9934435	189.28
SA40_26	366	97.7235734462738	331.28265380859375	0.9954586	189.8
SA40_26	367	654.1950225830078	128.5266351699829	0.9934116	190.32
SA40_26	368	115.73463678359985	357.19242095947266	0.9973603	190.84
SA40_26	369	656.634521484375	126.53471946716309	0.9887948	191.36
SA40_26	370	142.73324012756348	362.2305679321289	0.9994993	191.88
SA40_26	371	656.5357208251953	131.37170791625977	0.9962477	192.4
SA40_26	372	657.7312469482422	130.53640365600586	0.9957867	192.92
SA40_26	373	657.1634292602539	127.46499538421631	0.99561787	193.44
SA40_26	374	656.3207626342773	128.7495517730713	0.98787946	193.96
SA40_26	375	657.3589324951172	130.691556930542	0.99444455	194.48
SA40_26	376	654.5705795288086	129.14907932281494	0.99294066	195.0
SA40_26	377	656.8800926208496	129.57919120788574	0.99134254	195.52
SA40_26	378	657.4620246887207	129.30132865905762	0.9981457	196.04
SA40_26	379	658.4794998168945	127.91736602783203	0.9946517	196.56
SA40_26	380	124.79184865951538	432.63888359069824	0.9803122	197.08
SA40_26	381	657.5850486755371	128.65552425384521	0.9938671	197.6
SA40_26	382	654.3265342712402	128.72636318206787	0.98924387	198.12
SA40_26	383	656.1515808105469	130.36170959472656	0.9765976	198.64
SA40_26	384	654.2478561401367	129.71105575561523	0.9960931	199.16
SA40_26	385	656.0983657836914	129.46176052093506	0.99568653	199.68
SA40_26	386	655.1273345947266	127.98977851867676	0.99474216	200.2
SA40_26	387	655.1426887512207	128.54307174682617	0.9957838	200.72
SA40_26	388	658.9784622192383	127.03866004943848	0.99031186	201.24
SA40_26	389	168.82424354553223	416.6473388671875	0.99867827	201.76
SA40_26	390	658.2341194152832	130.95419883728027	0.998214	202.28
SA40_26	391	206.78279399871826	411.00683212280273	0.9929704	202.8
SA40_26	392	658.4808826446533	127.89713859558105	0.9982079	203.32
SA40_26	393	656.7490577697754	129.8306179046631	0.9908807	203.84
SA40_26	394	656.7995071411133	129.08589363098145	0.99556607	204.36
SA40_26	395	660.9070777893066	126.68679714202881	0.99018294	204.88
SA40_26	396	657.3853015899658	128.07593822479248	0.9961116	205.4
SA40_26	397	655.3019523620605	132.62576580047607	0.99428093	205.92
SA40_26	398	657.4332237243652	128.29755306243896	0.99083626	206.44
SA40_26	399	656.729793548584	129.64460849761963	0.9975647	206.96
SA40_26	400	656.9159984588623	130.06170272827148	0.99738413	207.48
SA40_26	401	657.6904773712158	130.2330493927002	0.98947185	208.0
SA40_26	402	654.8287391662598	130.45337677001953	0.9740831	208.52
SA40_26	403	657.1348190307617	128.1712818145752	0.9922386	209.04
SA40_26	404	657.6577186584473	129.27713871002197	0.9877186	209.56
SA40_26	405	656.7275047302246	128.3115577697754	0.9961808	210.08
SA40_26	406	656.7039966583252	127.25157737731934	0.99705553	210.6
SA40_26	407	657.5747489929199	126.27747058868408	0.9952868	211.12
SA40_26	408	655.3237915039062	129.2794132232666	0.9949314	211.64
SA40_26	409	658.2553863525391	128.98372650146484	0.9923913	212.16
SA40_26	410	654.9473285675049	131.05968475341797	0.9945914	212.68
SA40_26	411	651.6990184783936	127.97194004058838	0.9696861	213.2
SA40_26	412	659.5561981201172	127.99428462982178	0.9969573	213.72
SA40_26	413	656.2234878540039	127.90042877197266	0.99728966	214.24
SA40_26	414	656.1921119689941	129.3696641921997	0.99643433	214.76
SA40_26	415	659.2331409454346	128.77033710479736	0.9833803	215.28
SA40_26	416	657.3204040527344	129.76271152496338	0.9936326	215.8
SA40_26	417	657.6318740844727	126.32633686065674	0.9971668	216.32
SA40_26	418	659.3527793884277	128.61838817596436	0.99789643	216.84
SA40_26	419	656.6799163818359	128.34983825683594	0.99643755	217.36
SA40_26	420	657.8779697418213	125.91572284698486	0.98939145	217.88
SA40_26	421	658.9265823364258	128.31334590911865	0.9933148	218.4
SA40_26	422	660.8701705932617	126.53082847595215	0.98339915	218.92
SA40_26	423	656.9478988647461	130.21313667297363	0.99574226	219.44
SA40_26	424	658.683967590332	125.3373670578003	0.9970892	219.96
SA40_26	425	657.6630592346191	125.07070541381836	0.996326	220.48
SA40_26	426	655.7570457458496	130.7394790649414	0.995828	221.0
SA40_26	427	656.218433380127	127.96178340911865	0.99762064	221.52
SA40_26	428	656.8032264709473	126.85222148895264	0.9908022	222.04
SA40_26	429	657.6308250427246	130.5329990386963	0.9888489	222.56
SA40_26	430	655.7656288146973	129.6841049194336	0.9953803	223.08
SA40_26	431	656.7418098449707	128.83020401000977	0.98794425	223.6
SA40_26	432	659.2235565185547	128.82024765014648	0.99328387	224.12
SA40_26	433	656.4616203308105	130.41894435882568	0.9832941	224.64
SA40_26	434	655.8451652526855	129.6199607849121	0.979597	225.16
SA40_26	435	658.6945533752441	127.67699718475342	0.993909	225.68
SA40_26	436	657.6663970947266	127.9361343383789	0.993298	226.2
SA40_26	437	654.6584129333496	127.77913570404053	0.9932613	226.72
SA40_26	438	657.4129581451416	129.6057415008545	0.9950205	227.24
SA40_26	439	657.4039936065674	131.34482860565186	0.99503905	227.76
SA40_26	440	654.5953750610352	131.17648601531982	0.97382134	228.28
SA40_26	441	657.1284294128418	129.73782062530518	0.99312943	228.8
SA40_26	442	655.3226470947266	132.0748472213745	0.9970374	229.32
SA40_26	443	657.3740005493164	128.15412998199463	0.99593383	229.84
SA40_26	444	655.0825119018555	130.0830602645874	0.9869086	230.36
SA40_26	445	655.986499786377	130.04179000854492	0.99652606	230.88
SA40_26	446	656.8046569824219	128.45678329467773	0.99587667	231.4
SA40_26	447	655.256175994873	127.45536804199219	0.987379	231.92
SA40_26	448	657.3337078094482	129.52929496765137	0.99292576	232.44
SA40_26	449	655.5998802185059	131.74554347991943	0.99685293	232.96
SA40_26	450	657.1702003479004	129.79323863983154	0.9906583	233.48
SA40_26	451	335.67681312561035	375.75674057006836	0.99812585	234.0
SA40_26	452	402.2286891937256	405.65637588500977	0.99865025	234.52
SA40_26	453	403.594970703125	412.0916175842285	0.99787235	235.04
SA40_26	454	653.5993576049805	130.53621768951416	0.99419653	235.56
SA40_26	455	434.7707748413086	411.8595314025879	0.9979741	236.08
SA40_26	456	533.764123916626	390.5900573730469	0.9994247	236.6
SA40_26	457	628.5676956176758	297.3442840576172	0.9995484	237.12
SA40_26	458	701.5876770019531	160.36076545715332	0.9728714	237.64
SA40_26	459	670.1994895935059	139.32552337646484	0.9993037	238.16
SA40_26	460	600.306510925293	88.51982116699219	0.9960108	238.68
SA40_26	461	378.3045291900635	121.30725860595703	0.9998541	239.2
SA40_26	462	232.9965114593506	191.69238567352295	0.9998431	239.72
SA40_26	463	179.94935512542725	300.6713390350342	0.99992204	240.24
SA40_26	464	656.0508728027344	129.60943222045898	0.9959032	240.76
SA40_26	465	656.1451435089111	128.09200286865234	0.99521023	241.28
SA40_26	466	656.0480117797852	130.15116691589355	0.9951969	241.8
SA40_26	467	657.5669765472412	129.32353019714355	0.9889831	242.32
SA40_26	468	658.6894035339355	127.73796558380127	0.99450904	242.84
SA40_26	469	655.9288024902344	128.98540019989014	0.9965879	243.36
SA40_26	470	656.6025257110596	129.36837673187256	0.9967033	243.88
SA40_26	471	656.5040588378906	130.0629186630249	0.9963092	244.4
SA40_26	472	657.6930999755859	127.20717430114746	0.99802256	244.92
SA40_26	473	658.1735610961914	128.93202781677246	0.98736936	245.44
SA40_26	474	655.4697036743164	129.03741359710693	0.98340523	245.96
SA40_26	475	655.8990001678467	127.819504737854	0.99484986	246.48
SA40_26	476	657.011079788208	129.90480422973633	0.9957932	247.0
SA40_26	477	655.288553237915	127.84230709075928	0.99484813	247.52
SA40_26	478	655.9255123138428	127.94244289398193	0.9963534	248.04
SA40_26	479	657.773494720459	128.45566749572754	0.99852884	248.56
SA40_26	480	652.8913497924805	130.19113540649414	0.9852815	249.08
SA40_26	481	656.804084777832	128.19376945495605	0.97807527	249.6
SA40_26	482	657.18092918396	129.34488773345947	0.99797803	250.12
SA40_26	483	654.9891471862793	128.64306449890137	0.9978028	250.64
SA40_26	484	659.880256652832	126.1550760269165	0.98905164	251.16
SA40_26	485	656.8534851074219	129.69220161437988	0.99251044	251.68
SA40_26	486	656.1440944671631	128.15015316009521	0.99222344	252.2
SA40_26	487	656.8141460418701	130.1667308807373	0.9899616	252.72
SA40_26	488	657.8250885009766	129.7022294998169	0.9945986	253.24
SA40_26	489	656.035041809082	128.94919395446777	0.9914554	253.76
SA40_26	490	657.3441505432129	130.17894744873047	0.9957759	254.28
SA40_26	491	659.0117931365967	130.03167629241943	0.99282575	254.8
SA40_26	492	658.6559295654297	129.3797779083252	0.99216264	255.32
SA40_26	493	656.1544418334961	129.2984676361084	0.99534166	255.84
SA40_26	494	656.6228866577148	128.54790687561035	0.99394155	256.36
SA40_26	495	657.6080322265625	127.42810249328613	0.99712116	256.88
SA40_26	496	654.2373657226562	129.3508815765381	0.99313724	257.4
SA40_26	497	656.7605972290039	130.57406902313232	0.9920744	257.92
SA40_26	498	655.2602767944336	129.96381282806396	0.9887377	258.44
SA40_26	499	657.0692539215088	129.79426860809326	0.99644756	258.96
SA40_26	500	656.3149929046631	129.67813968658447	0.99496907	259.48
SA40_26	501	653.0427932739258	129.02330875396729	0.9921828	260.0
SA40_26	502	653.7837982177734	129.35713291168213	0.9956726	260.52
SA40_26	503	655.7425498962402	130.12056827545166	0.9907079	261.04
SA40_26	504	657.598876953125	129.67469215393066	0.9989371	261.56
SA40_26	505	654.9819946289062	128.9750576019287	0.9923062	262.08
SA40_26	506	654.7887802124023	129.29453372955322	0.9971545	262.6
SA40_26	507	659.0049743652344	127.74152755737305	0.99723995	263.12
SA40_26	508	656.6377639770508	127.4154281616211	0.98764056	263.64
SA40_26	509	656.7176818847656	130.35670280456543	0.99695885	264.16
SA40_26	510	359.30747985839844	405.6412124633789	0.99851507	264.68
SA40_26	511	326.10602378845215	410.7568359375	0.99950945	265.2
SA40_26	512	277.1015167236328	422.77419090270996	0.9988945	265.72
SA40_26	513	222.63340950012207	426.1607551574707	0.9917515	266.24
SA40_26	514	657.1652412414551	128.5864019393921	0.9957247	266.76
SA40_26	515	660.1049423217773	126.93248748779297	0.99509215	267.28
SA40_26	516	658.0190658569336	127.25109100341797	0.99541795	267.8
SA40_26	517	658.3293914794922	129.17037963867188	0.9966808	268.32
SA40_26	518	657.9512596130371	131.72890663146973	0.99453425	268.84
SA40_26	519	658.9545249938965	129.7873306274414	0.9915502	269.36
SA40_26	520	656.6591739654541	128.95194053649902	0.99550736	269.88
SA40_26	521	656.0301780700684	130.60157775878906	0.98347163	270.4
SA40_26	522	659.1953277587891	126.8778133392334	0.99527466	270.92
SA40_26	523	656.0040473937988	129.12022590637207	0.98527884	271.44
SA40_26	524	656.3364028930664	130.160493850708	0.9976472	271.96
SA40_26	525	656.984281539917	128.94946575164795	0.9949121	272.48
SA40_26	526	656.8220615386963	129.0249252319336	0.9944764	273.0
SA40_26	527	654.6772003173828	129.45579528808594	0.99777454	273.52
SA40_26	528	655.0090789794922	128.71976852416992	0.9948965	274.04
SA40_26	529	657.6509952545166	128.47922801971436	0.99875903	274.56
SA40_26	530	655.825662612915	130.77102184295654	0.99865925	275.08
SA40_26	531	652.8913021087646	133.254132270813	0.9949738	275.6
SA40_26	532	659.0908527374268	130.49657821655273	0.9944885	276.12
SA40_26	533	652.0628929138184	129.43286418914795	0.9964154	276.64
SA40_26	534	655.0502300262451	128.12448978424072	0.99372524	277.16
SA40_26	535	654.7618389129639	128.67413520812988	0.9930507	277.68
SA40_26	536	653.458309173584	129.15259838104248	0.9919749	278.2
SA40_26	537	656.5046787261963	130.76557159423828	0.9974847	278.72
SA40_26	538	656.9435119628906	131.42568111419678	0.9938559	279.24
SA40_26	539	656.2031745910645	128.9095687866211	0.9979796	279.76
SA40_26	540	659.879207611084	127.78424263000488	0.9872228	280.28
SA40_26	541	655.1566123962402	130.18033504486084	0.9971059	280.8
SA40_26	542	656.886100769043	131.35591506958008	0.99533564	281.32
SA40_26	543	659.7509384155273	129.43768501281738	0.99604744	281.84
SA40_26	544	655.9420585632324	127.51745223999023	0.99110013	282.36
SA40_26	545	658.0223560333252	130.9068202972412	0.9982223	282.88
SA40_26	546	654.0881156921387	132.20582485198975	0.9937968	283.4
SA40_26	547	656.9121360778809	130.76210975646973	0.9894153	283.92
SA40_26	548	658.8189125061035	128.59368324279785	0.9974043	284.44
SA40_26	549	654.5258522033691	130.59170722961426	0.990664	284.96
SA40_26	550	654.7724723815918	128.8412046432495	0.99705243	285.48
SA40_26	551	660.1024627685547	128.55352878570557	0.99725926	286.0
SA40_26	552	656.1713218688965	129.0897560119629	0.9866831	286.52
SA40_26	553	657.199239730835	129.5936393737793	0.9874642	287.04
SA40_26	554	660.4260444641113	129.97421264648438	0.98016375	287.56
SA40_26	555	656.7508697509766	130.3366756439209	0.99290764	288.08
SA40_26	556	659.6103668212891	128.3481502532959	0.97119933	288.6
SA40_26	557	654.3059825897217	128.84937286376953	0.9945633	289.12
SA40_26	558	656.1532497406006	131.72598838806152	0.9921147	289.64
SA40_26	559	658.6682796478271	127.73763656616211	0.9896059	290.16
SA40_26	560	656.0684204101562	128.0961513519287	0.984394	290.68
SA40_26	561	655.6958198547363	128.78013610839844	0.9952259	291.2
SA40_26	562	658.0305099487305	128.7062644958496	0.9930167	291.72
SA40_26	563	656.7281246185303	130.39006233215332	0.9983006	292.24
SA40_26	564	657.06787109375	129.52960968017578	0.9982272	292.76
SA40_26	565	655.2858829498291	130.0889539718628	0.9976199	293.28
SA40_26	566	654.8118114471436	129.8637056350708	0.99705195	293.8
SA40_26	567	653.9223670959473	130.0910997390747	0.9952054	294.32
SA40_26	568	656.8273544311523	130.86816787719727	0.99275935	294.84
SA40_26	569	657.3927402496338	127.90291786193848	0.9926179	295.36
SA40_26	570	655.4375648498535	128.30161571502686	0.98621935	295.88
SA40_26	571	655.1795959472656	127.32058525085449	0.9939296	296.4
SA40_26	572	654.3940544128418	129.66748237609863	0.9934068	296.92
SA40_26	573	656.8137168884277	130.81701278686523	0.9975672	297.44
SA40_26	574	657.4583053588867	129.74135398864746	0.9979442	297.96
SA40_26	575	654.8445701599121	129.45582389831543	0.9982687	298.48
SA40_26	576	655.1858901977539	129.18757438659668	0.99728525	299.0
SA40_26	577	654.3526649475098	131.11656188964844	0.9968112	299.52
SA40_26	578	658.6957931518555	129.40502643585205	0.9967721	300.04
SA40_26	579	656.153392791748	129.1329002380371	0.99815196	300.56
SA40_26	580	655.5514335632324	128.69019985198975	0.9903043	301.08
SA40_26	581	656.8013191223145	127.40873336791992	0.9977349	301.6
SA40_26	582	657.4300765991211	130.17876148223877	0.9938899	302.12
SA40_26	583	655.0699710845947	130.23530960083008	0.99305034	302.64
SA40_26	584	658.3197593688965	127.89995670318604	0.9954407	303.16
SA40_26	585	660.1492881774902	129.55430030822754	0.99757105	303.68
SA40_26	586	653.3537864685059	130.42412281036377	0.99627423	304.2
SA40_26	587	655.3666114807129	127.97575950622559	0.99535936	304.72
SA40_26	588	654.3430328369141	129.50172901153564	0.98568684	305.24
SA40_26	589	659.819746017456	129.89808082580566	0.98002005	305.76
SA40_26	590	657.7150344848633	128.62947463989258	0.9951965	306.28
SA40_26	591	657.8799247741699	130.5246877670288	0.9933976	306.8
SA40_26	592	655.3596019744873	130.1709508895874	0.9973252	307.32
SA40_26	593	657.7524185180664	129.42345142364502	0.99870133	307.84
SA40_26	594	657.9492092132568	127.04920291900635	0.99463034	308.36
SA40_26	595	656.2848091125488	129.8205327987671	0.9853998	308.88
SA40_26	596	658.6701393127441	127.50802516937256	0.98659664	309.4
SA40_26	597	654.2376518249512	128.7363338470459	0.9849408	309.92
SA40_26	598	652.9972553253174	129.4187307357788	0.98506576	310.44
SA40_26	599	656.3190460205078	127.99321174621582	0.98934746	310.96
SA40_26	600	657.1414947509766	127.54852294921875	0.99365073	311.48
SA40_26	601	657.019853591919	127.01907634735107	0.9947489	312.0
SA40_26	602	655.7785987854004	129.93019580841064	0.99697626	312.52
SA40_26	603	658.4465026855469	128.17458629608154	0.9901569	313.04
SA40_26	604	656.7834377288818	132.17509746551514	0.994262	313.56
SA40_26	605	657.4375152587891	128.9982032775879	0.99559	314.08
SA40_26	606	656.6335678100586	129.15551662445068	0.9928611	314.6
SA40_26	607	656.8155288696289	130.39442539215088	0.99251634	315.12
SA40_26	608	656.6849708557129	129.9887180328369	0.997686	315.64
SA40_26	609	653.8249969482422	130.9824514389038	0.99622786	316.16
SA40_26	610	653.3601760864258	129.5814085006714	0.9968549	316.68
SA40_26	611	659.2377662658691	129.97899055480957	0.99919766	317.2
SA40_26	612	659.3637943267822	127.14523315429688	0.99707687	317.72
SA40_26	613	655.3598880767822	127.97388553619385	0.99628866	318.24
SA40_26	614	654.4538974761963	130.83354949951172	0.99434125	318.76
SA40_26	615	652.9313087463379	128.91051292419434	0.99542516	319.28
SA40_26	616	654.636287689209	127.24722862243652	0.99736017	319.8
SA40_26	617	656.129789352417	129.3479061126709	0.99676216	320.32
SA40_26	618	656.3164710998535	129.10271644592285	0.99744886	320.84
SA40_26	619	658.5482120513916	127.68014430999756	0.99840873	321.36
SA40_26	620	655.1615238189697	129.41436767578125	0.98292947	321.88
SA40_26	621	657.33323097229	129.13611888885498	0.9968881	322.4
SA40_26	622	655.3900718688965	130.27254581451416	0.9972817	322.92
SA40_26	623	657.0542812347412	129.43347930908203	0.99647164	323.44
SA40_26	624	654.7047138214111	130.33679008483887	0.9942266	323.96
SA40_26	625	655.6553840637207	129.1210126876831	0.9809884	324.48
SA40_26	626	658.2450866699219	130.2518606185913	0.9946032	325.0
SA40_26	627	656.2215328216553	130.81634044647217	0.9973788	325.52
SA40_26	628	197.36452102661133	427.9936981201172	0.9920557	326.04
SA40_26	629	659.1259479522705	128.70938301086426	0.9922984	326.56
SA40_26	630	657.1609020233154	128.60215187072754	0.9982659	327.08
SA40_26	631	657.2066307067871	129.4907569885254	0.9957979	327.6
SA40_26	632	653.7287712097168	130.87936878204346	0.9927604	328.12
SA40_26	633	654.6319961547852	127.80638694763184	0.9963541	328.64
SA40_26	634	654.8391819000244	129.1898775100708	0.9970624	329.16
SA40_26	635	655.5929183959961	129.0259838104248	0.97604805	329.68
SA40_26	636	658.5858345031738	130.45180320739746	0.99305904	330.2
SA40_26	637	656.6147804260254	131.33105278015137	0.9814357	330.72
SA40_26	638	655.0253868103027	129.85336303710938	0.9928676	331.24
SA40_26	639	656.4705848693848	130.95962047576904	0.99757713	331.76
SA40_26	640	657.6602935791016	129.3630838394165	0.996576	332.28
SA40_26	641	655.1671028137207	130.00459671020508	0.993451	332.8
SA40_26	642	656.7906379699707	130.63751220703125	0.99731004	333.32
SA40_26	643	657.7540874481201	130.58977603912354	0.9910567	333.84
SA40_26	644	655.1778793334961	129.34887886047363	0.99319816	334.36
SA40_26	645	657.1389198303223	127.75300025939941	0.994364	334.88
SA40_26	646	657.4992656707764	130.889310836792	0.9941877	335.4
SA40_26	647	657.778787612915	129.1889476776123	0.99043757	335.92
SA40_26	648	658.3762168884277	127.11549282073975	0.9882792	336.44
SA40_26	649	655.725908279419	127.58344173431396	0.9963219	336.96
SA40_26	650	655.1361083984375	129.99964714050293	0.9623435	337.48
SA40_26	651	653.9912223815918	130.97416877746582	0.9831284	338.0
SA40_26	652	657.8146934509277	128.84276390075684	0.99544746	338.52
SA40_26	653	655.5325984954834	129.95904922485352	0.9925281	339.04
SA40_26	654	658.067512512207	129.64971542358398	0.9863716	339.56
SA40_26	655	657.4535369873047	128.6263132095337	0.99506855	340.08
SA40_26	656	657.3392868041992	127.68612384796143	0.9921564	340.6
SA40_26	657	657.3361396789551	125.98194122314453	0.9978338	341.12
SA40_26	658	653.8381576538086	130.65560817718506	0.98460025	341.64
SA40_26	659	655.6779861450195	130.6001615524292	0.99192786	342.16
SA40_26	660	657.9689025878906	130.9680461883545	0.97020704	342.68
SA40_26	661	653.7914276123047	131.94472789764404	0.9987709	343.2
SA40_26	662	655.9617042541504	130.14967918395996	0.9978168	343.72
SA40_26	663	659.5223426818848	129.30237293243408	0.9957164	344.24
SA40_26	664	655.6078433990479	128.21860313415527	0.99342865	344.76
SA40_26	665	657.378339767456	127.92088508605957	0.9955239	345.28
SA40_26	666	658.4007263183594	129.58714485168457	0.986026	345.8
SA40_26	667	657.7983856201172	128.65233421325684	0.9953442	346.32
SA40_26	668	657.2842597961426	130.50467491149902	0.99024945	346.84
SA40_26	669	654.9482345581055	129.768648147583	0.98276585	347.36
SA40_26	670	655.4076194763184	129.0851068496704	0.9962029	347.88
SA40_26	671	656.6881656646729	130.07118701934814	0.9974261	348.4
SA40_26	672	657.8032970428467	127.69048690795898	0.99728775	348.92
SA40_26	673	658.0330848693848	126.3072681427002	0.9950605	349.44
SA40_26	674	656.5647125244141	127.7230453491211	0.9982167	349.96
SA40_26	675	657.1383476257324	129.09945487976074	0.98805225	350.48
SA40_26	676	658.586311340332	127.98554420471191	0.99368405	351.0
SA40_26	677	656.9410800933838	130.3051471710205	0.993324	351.52
SA40_26	678	656.8872451782227	128.2355260848999	0.99258536	352.04
SA40_26	679	653.2889366149902	129.2131519317627	0.9967098	352.56
SA40_26	680	654.5823097229004	128.0163860321045	0.9948708	353.08
SA40_26	681	656.2649726867676	129.8064136505127	0.9932209	353.6
SA40_26	682	656.3596725463867	127.83973217010498	0.99630606	354.12
SA40_26	683	658.1284523010254	129.494948387146	0.9945555	354.64
SA40_26	684	659.5552444458008	129.64768409729004	0.991708	355.16
SA40_26	685	655.8380126953125	128.10680866241455	0.99271435	355.68
SA40_26	686	657.7919006347656	130.47573566436768	0.99425703	356.2
SA40_26	687	660.4146003723145	129.79901790618896	0.9835464	356.72
SA40_26	688	655.7312965393066	129.8678970336914	0.99855727	357.24
SA40_26	689	655.8497428894043	129.22037601470947	0.9963924	357.76
SA40_26	690	655.4332733154297	129.40878868103027	0.9975291	358.28
SA40_26	691	656.253719329834	126.8136978149414	0.99740195	358.8
SA40_26	692	655.7990550994873	129.66699600219727	0.9965321	359.32
SA40_26	693	657.4538230895996	128.76840591430664	0.9975551	359.84
SA40_26	694	656.2098979949951	129.19572830200195	0.9957587	360.36
SA40_26	695	659.7989082336426	126.06469631195068	0.9954228	360.88
SA40_26	696	657.1670532226562	128.63409519195557	0.99570566	361.4
SA40_26	697	656.4553260803223	128.7749147415161	0.997726	361.92
SA40_26	698	655.7544231414795	128.48628044128418	0.99262404	362.44
SA40_26	699	657.1254730224609	130.97941875457764	0.99009025	362.96
SA40_26	700	658.9945793151855	128.97335529327393	0.9771678	363.48
SA40_26	701	657.8701972961426	127.40136623382568	0.96602046	364.0
SA40_26	702	659.3242645263672	128.5006856918335	0.97899264	364.52
SA40_26	703	656.2840461730957	130.6407880783081	0.9986603	365.04
SA40_26	704	655.6807518005371	130.1343870162964	0.99739635	365.56
SA40_26	705	657.0277214050293	129.14749145507812	0.9960278	366.08
SA40_26	706	654.5409202575684	131.52111053466797	0.9930761	366.6
SA40_26	707	655.1377296447754	129.94906425476074	0.9940082	367.12
SA40_26	708	654.0939331054688	131.91003799438477	0.98113936	367.64
SA40_26	709	657.5827598571777	128.56172561645508	0.9958643	368.16
SA40_26	710	655.3597450256348	127.79524326324463	0.9969308	368.68
SA40_26	711	656.977653503418	127.51935482025146	0.9879353	369.2
SA40_26	712	658.7483406066895	126.13077163696289	0.99099255	369.72
SA40_26	713	660.572099685669	129.14271354675293	0.9938443	370.24
SA40_26	714	657.532262802124	128.06915760040283	0.9923339	370.76
SA40_26	715	655.2068710327148	129.39226627349854	0.9890939	371.28
SA40_26	716	650.7545471191406	130.55623054504395	0.97971445	371.8
SA40_26	717	657.0943832397461	127.06389427185059	0.964023	372.32
SA40_26	718	654.1131019592285	130.16522884368896	0.99804986	372.84
SA40_26	719	654.8663139343262	131.1022138595581	0.98910964	373.36
SA40_26	720	652.4467468261719	130.07848262786865	0.99268556	373.88
SA40_26	721	652.5139808654785	129.61441040039062	0.986368	374.4
SA40_26	722	657.1619033813477	128.8996696472168	0.99431413	374.92
SA40_26	723	655.6581497192383	130.0352668762207	0.98772985	375.44
SA40_26	724	655.3246021270752	130.28443336486816	0.98087573	375.96
SA40_26	725	655.1664352416992	128.87653827667236	0.99287647	376.48
SA40_26	726	658.2386493682861	129.9810791015625	0.99812347	377.0
SA40_26	727	656.7078590393066	130.65814018249512	0.9962398	377.52
SA40_26	728	657.0085525512695	129.72710609436035	0.99642193	378.04
SA40_26	729	651.483154296875	130.07246017456055	0.99315685	378.56
SA40_26	730	656.975269317627	127.88735389709473	0.9931693	379.08
SA40_26	731	659.3340873718262	127.84661293029785	0.98892564	379.6
SA40_26	732	656.7845344543457	127.51277446746826	0.9927797	380.12
SA40_26	733	657.3349475860596	129.14613246917725	0.9964095	380.64
SA40_26	734	657.7592849731445	127.63006210327148	0.99507385	381.16
SA40_26	735	656.6819667816162	128.7173366546631	0.99351186	381.68
SA40_26	736	656.2739372253418	128.50316047668457	0.9950452	382.2
SA40_26	737	657.7179908752441	128.87545108795166	0.988987	382.72
SA40_26	738	652.5464057922363	128.3360767364502	0.99289626	383.24
SA40_26	739	654.920768737793	128.47764015197754	0.9943229	383.76
SA40_26	740	655.318546295166	130.65256118774414	0.9947296	384.28
SA40_26	741	655.6337356567383	130.1015567779541	0.9842502	384.8
SA40_26	742	654.2532920837402	128.7545871734619	0.9937883	385.32
SA40_26	743	657.9944133758545	128.0147409439087	0.99367094	385.84
SA40_26	744	657.1548461914062	130.04251956939697	0.99178267	386.36
SA40_26	745	656.8012237548828	131.92793369293213	0.9931218	386.88
SA40_26	746	657.7446460723877	129.98305320739746	0.9954661	387.4
SA40_26	747	654.4740200042725	130.47449111938477	0.9894225	387.92
SA40_26	748	656.8769931793213	128.2415771484375	0.99519795	388.44
SA40_26	749	655.4214000701904	128.49002838134766	0.9986325	388.96
SA40_26	750	656.3301086425781	128.03170680999756	0.9967828	389.48
SA40_26	751	657.1994304656982	130.17760276794434	0.99442804	390.0
SA40_26	752	657.0510864257812	129.64805603027344	0.98850596	390.52
SA40_26	753	655.4688453674316	129.245023727417	0.99763346	391.04
SA40_26	754	654.6016693115234	130.16907691955566	0.9965532	391.56
SA40_26	755	655.5202484130859	130.13028144836426	0.9932734	392.08
SA40_26	756	656.1823844909668	130.85274696350098	0.9961449	392.6
SA40_26	757	657.6105117797852	127.57229804992676	0.9946748	393.12
SA40_26	758	658.4676265716553	126.1137056350708	0.9916664	393.64
SA40_26	759	657.0273399353027	129.39311027526855	0.9981018	394.16
SA40_26	760	653.7419319152832	130.751953125	0.9974916	394.68
SA40_26	761	657.5522422790527	126.57465934753418	0.99596584	395.2
SA40_26	762	654.863691329956	128.90543460845947	0.9890587	395.72
SA40_26	763	657.9275131225586	130.23387908935547	0.9967974	396.24
SA40_26	764	660.7043743133545	128.65283489227295	0.9967937	396.76
SA40_26	765	658.4949493408203	129.16040897369385	0.9753641	397.28
SA40_26	766	659.0280532836914	130.14430046081543	0.9964217	397.8
SA40_26	767	656.3247680664062	129.69194412231445	0.99704415	398.32
SA40_26	768	654.4167518615723	131.0470676422119	0.9893594	398.84
SA40_26	769	658.6735725402832	130.11759281158447	0.9898337	399.36
SA40_26	770	658.2423210144043	125.82037925720215	0.99776626	399.88
SA40_26	771	656.3778877258301	130.01824378967285	0.99592483	400.4
SA40_26	772	655.4567337036133	128.4316921234131	0.9972806	400.92
SA40_26	773	658.3603858947754	125.72344779968262	0.99580944	401.44
SA40_26	774	657.7145576477051	126.72952651977539	0.9951623	401.96
SA40_26	775	656.5980911254883	129.53155517578125	0.99594814	402.48
SA40_26	776	657.7159881591797	126.56520366668701	0.9957879	403.0
SA40_26	777	656.868839263916	129.52845096588135	0.9986091	403.52
SA40_26	778	655.9291839599609	129.7665309906006	0.9967919	404.04
SA40_26	779	655.7367324829102	128.7023162841797	0.99511224	404.56
SA40_26	780	655.4173469543457	131.5827512741089	0.9917076	405.08
SA40_26	781	655.2880764007568	129.56789016723633	0.991667	405.6
SA40_26	782	654.98046875	131.1133861541748	0.99638027	406.12
SA40_26	783	655.1279067993164	130.01864433288574	0.99425405	406.64
SA40_26	784	656.0983657836914	128.96418571472168	0.9969261	407.16
SA40_26	785	655.2980422973633	130.91866493225098	0.9968742	407.68
SA40_26	786	659.3300819396973	126.5183973312378	0.99214363	408.2
SA40_26	787	655.329179763794	129.00063514709473	0.996799	408.72
SA40_26	788	657.4384689331055	127.79191017150879	0.9968741	409.24
SA40_26	789	658.5591793060303	126.94564819335938	0.99772424	409.76
SA40_26	790	658.8810920715332	128.56016635894775	0.9890192	410.28
SA40_26	791	658.298397064209	127.57328510284424	0.96919036	410.8
SA40_26	792	657.1620941162109	129.97424125671387	0.9833362	411.32
SA40_26	793	660.4413032531738	126.89688205718994	0.9930148	411.84
SA40_26	794	657.5680732727051	131.21625423431396	0.99601704	412.36
SA40_26	795	657.4585914611816	129.2530632019043	0.99578226	412.88
SA40_26	796	654.672384262085	130.95065116882324	0.98877513	413.4
SA40_26	797	657.2237491607666	130.16037940979004	0.99775237	413.92
SA40_26	798	656.3740730285645	131.0286283493042	0.9984855	414.44
SA40_26	799	656.1055183410645	128.7475347518921	0.99654454	414.96
SA40_26	800	656.6625595092773	126.76578998565674	0.9949083	415.48
SA40_26	801	656.5834999084473	130.78335285186768	0.9945327	416.0
SA40_26	802	657.8962802886963	128.72777938842773	0.99468935	416.52
SA40_26	803	656.6352844238281	130.02376556396484	0.9975413	417.04
SA40_26	804	659.0451240539551	130.47370433807373	0.9915255	417.56
SA40_26	805	656.3106536865234	130.46201705932617	0.9950907	418.08
SA40_26	806	653.4936904907227	131.20901584625244	0.9936278	418.6
SA40_26	807	652.9209136962891	129.46741104125977	0.9843441	419.12
SA40_26	808	657.1944236755371	130.08782386779785	0.9959668	419.64
SA40_26	809	655.251407623291	130.60858726501465	0.9921631	420.16
SA40_26	810	655.9426784515381	129.39465522766113	0.99483216	420.68
SA40_26	811	655.5669784545898	130.0328493118286	0.9969472	421.2
SA40_26	812	654.3676376342773	130.47414779663086	0.9966484	421.72
SA40_26	813	651.2640953063965	129.67351913452148	0.97905993	422.24
SA40_26	814	656.7601203918457	128.33581924438477	0.9947454	422.76
SA40_26	815	655.7424545288086	129.61292266845703	0.9955087	423.28
SA40_26	816	657.9401016235352	129.53527450561523	0.99272245	423.8
SA40_26	817	656.2243461608887	127.1658182144165	0.99172264	424.32
SA40_26	818	655.2878379821777	129.25663948059082	0.98457146	424.84
SA40_26	819	655.3759574890137	128.5349178314209	0.99424124	425.36
SA40_26	820	653.3921718597412	130.2824878692627	0.9925081	425.88
SA40_26	821	657.2588920593262	126.6482162475586	0.9967981	426.4
SA40_26	822	658.6503982543945	128.595871925354	0.9963677	426.92
SA40_26	823	655.0707340240479	131.96880340576172	0.9907471	427.44
SA40_26	824	656.0372352600098	129.9481201171875	0.99770737	427.96
SA40_26	825	656.6530227661133	129.92384433746338	0.9973845	428.48
SA40_26	826	657.5512886047363	130.726318359375	0.9968144	429.0
SA40_26	827	656.3418865203857	129.62190628051758	0.9880397	429.52
SA40_26	828	656.8305492401123	128.38829040527344	0.99569196	430.04
SA40_26	829	655.4301738739014	131.63057327270508	0.98437667	430.56
SA40_26	830	657.6001167297363	127.99980640411377	0.9876073	431.08
SA40_26	831	656.4776420593262	129.4804573059082	0.99676704	431.6
SA40_26	832	653.7657260894775	130.40888786315918	0.99318814	432.12
SA40_26	833	656.4228057861328	127.50246047973633	0.99512285	432.64
SA40_26	834	657.3596954345703	128.26992988586426	0.98457724	433.16
SA40_26	835	655.0878524780273	130.75182437896729	0.99467045	433.68
SA40_26	836	656.0300827026367	128.88171672821045	0.99520254	434.2
SA40_26	837	657.7888011932373	128.06944370269775	0.99645895	434.72
SA40_26	838	654.0878772735596	130.50899505615234	0.9833692	435.24
SA40_26	839	660.7803344726562	124.87000465393066	0.9936585	435.76
SA40_26	840	655.4447650909424	129.44735527038574	0.9982792	436.28
SA40_26	841	653.5791397094727	130.4766082763672	0.99486345	436.8
SA40_26	842	654.5303344726562	127.5816822052002	0.9955219	437.32
SA40_26	843	654.6989440917969	127.66342163085938	0.995856	437.84
SA40_26	844	658.2582473754883	128.95302772521973	0.9924429	438.36
SA40_26	845	656.0472011566162	129.63568210601807	0.99320763	438.88
SA40_26	846	661.9306087493896	128.37477207183838	0.9861936	439.4
SA40_26	847	657.7476024627686	128.3465051651001	0.99526346	439.92
SA40_26	848	659.271240234375	126.48528099060059	0.9952048	440.44
SA40_26	849	654.8695087432861	128.8729190826416	0.9930441	440.96
SA40_26	850	657.5555801391602	128.9853858947754	0.99467045	441.48
SA40_26	851	656.5852165222168	129.43661212921143	0.99677974	442.0
SA40_26	852	658.9179039001465	129.4467544555664	0.9933704	442.52
SA40_26	853	658.4067344665527	129.48379039764404	0.9926745	443.04
SA40_26	854	657.7035903930664	129.56714630126953	0.9900649	443.56
SA40_26	855	655.5893898010254	128.6887550354004	0.99723583	444.08
SA40_26	856	656.5638542175293	127.88018703460693	0.9971551	444.6
SA40_26	857	653.3464431762695	130.82791328430176	0.99521184	445.12
SA40_26	858	654.5041084289551	129.8432493209839	0.99226755	445.64
SA40_26	859	655.7361125946045	127.9361343383789	0.9980349	446.16
SA40_26	860	657.4635028839111	129.1527557373047	0.9977234	446.68
SA40_26	861	654.8892021179199	132.39652633666992	0.9950336	447.2
SA40_26	862	656.7357063293457	130.11484622955322	0.9985337	447.72
SA40_26	863	655.9683799743652	129.49539184570312	0.9928474	448.24
SA40_26	864	653.809642791748	129.55718994140625	0.99342805	448.76
SA40_26	865	655.9966087341309	126.02316856384277	0.9951566	449.28
SA40_26	866	661.5171432495117	127.75172710418701	0.9896484	449.8
SA40_26	867	656.2226295471191	130.25346279144287	0.9958307	450.32
SA40_26	868	656.8816661834717	128.9303684234619	0.9938088	450.84
SA40_26	869	657.9917430877686	128.53466033935547	0.9962811	451.36
SA40_26	870	656.2343597412109	130.15225410461426	0.9983088	451.88
SA40_26	871	655.7619571685791	130.98074913024902	0.99577916	452.4
SA40_26	872	653.5731315612793	131.92325592041016	0.99135673	452.92
SA40_26	873	653.740119934082	129.7482204437256	0.99575776	453.44
SA40_26	874	652.3841857910156	130.90521812438965	0.9945044	453.96
SA40_26	875	656.1801910400391	129.17950630187988	0.9967781	454.48
SA40_26	876	656.8352699279785	128.78053665161133	0.9949786	455.0
SA40_26	877	655.4298400878906	129.56286907196045	0.9955987	455.52
SA40_26	878	657.5608730316162	129.29823875427246	0.98769987	456.04
SA40_26	879	655.3247928619385	130.77441215515137	0.99802566	456.56
SA40_26	880	657.174015045166	130.82409381866455	0.9983051	457.08
SA40_26	881	657.1361541748047	131.00714206695557	0.99817526	457.6
SA40_26	882	660.7266426086426	128.80645751953125	0.9938285	458.12
SA40_26	883	656.6442489624023	131.80456638336182	0.99695385	458.64
SA40_26	884	656.4079761505127	128.99808883666992	0.99809295	459.16
SA40_26	885	658.674144744873	131.33502960205078	0.99034053	459.68
SA40_26	886	654.4424057006836	127.76626110076904	0.9925459	460.2
SA40_26	887	655.4304122924805	127.40481376647949	0.99662495	460.72
SA40_26	888	660.2602958679199	130.69438934326172	0.9745042	461.24
SA40_26	889	653.485918045044	130.84547996520996	0.98229915	461.76
SA40_26	890	655.5111885070801	131.54841899871826	0.99183404	462.28
SA40_26	891	658.9014053344727	127.59844779968262	0.99609345	462.8
SA40_26	892	657.9791069030762	129.17678833007812	0.99641234	463.32
SA40_26	893	654.9532890319824	130.17268180847168	0.9967784	463.84
SA40_26	894	658.6568355560303	127.63712882995605	0.997042	464.36
SA40_26	895	655.7243347167969	128.82998943328857	0.9912184	464.88
SA40_26	896	657.3431015014648	128.80611419677734	0.99545336	465.4
SA40_26	897	658.6007118225098	129.4899845123291	0.9959785	465.92
SA40_26	898	660.371208190918	129.2365837097168	0.9954906	466.44
SA40_26	899	661.0893726348877	130.05552291870117	0.99327224	466.96
SA40_26	900	659.3411922454834	127.38558769226074	0.9953511	467.48
SA40_26	901	658.7448596954346	125.52565097808838	0.9942879	468.0
SA40_26	902	657.7714920043945	126.64298057556152	0.9961428	468.52
SA40_26	903	657.5936317443848	129.97820377349854	0.99556714	469.04
SA40_26	904	653.152322769165	131.46543502807617	0.9883283	469.56
SA40_26	905	655.5284023284912	131.9789457321167	0.9891991	470.08
SA40_26	906	655.8599948883057	127.84980297088623	0.9954389	470.6
SA40_26	907	657.606029510498	129.1622257232666	0.9970739	471.12
SA40_26	908	655.4999828338623	129.3234157562256	0.99816436	471.64
SA40_26	909	653.4276962280273	127.12125778198242	0.99340916	472.16
SA40_26	910	657.1662902832031	128.38013648986816	0.9903536	472.68
SA40_26	911	657.8586578369141	127.52830982208252	0.99580646	473.2
SA40_26	912	657.4091911315918	127.29128837585449	0.9974256	473.72
SA40_26	913	657.2319984436035	127.26003170013428	0.9955332	474.24
SA40_26	914	657.1406364440918	129.0370273590088	0.99182713	474.76
SA40_26	915	656.9946765899658	129.27217483520508	0.9990602	475.28
SA40_26	916	658.9517593383789	128.71338844299316	0.9957728	475.8
SA40_26	917	655.6990623474121	131.04284763336182	0.9965514	476.32
SA40_26	918	658.3719253540039	129.3372917175293	0.9968246	476.84
SA40_26	919	658.4321975708008	127.74960994720459	0.996108	477.36
SA40_26	920	655.0046920776367	130.14623165130615	0.9894721	477.88
SA40_26	921	660.0050926208496	129.55105304718018	0.9979371	478.4
SA40_26	922	655.3030014038086	130.07916927337646	0.997235	478.92
SA40_26	923	655.9144973754883	128.76176834106445	0.9868962	479.44
SA40_26	924	657.1178913116455	129.3343734741211	0.996064	479.96
SA40_26	925	655.1317691802979	129.68297481536865	0.9917354	480.48
SA40_26	926	655.952787399292	130.31168460845947	0.9936899	481.0
SA40_26	927	657.8448295593262	130.28546333312988	0.9890444	481.52
SA40_26	928	657.9595565795898	132.2285270690918	0.99374205	482.04
SA40_26	929	656.1906814575195	130.69262981414795	0.9944549	482.56
SA40_26	930	659.7359657287598	129.78026390075684	0.9972601	483.08
SA40_26	931	658.6318969726562	130.88916778564453	0.99153847	483.6
SA40_26	932	657.0207595825195	129.42423820495605	0.99470407	484.12
SA40_26	933	654.5289039611816	130.9325122833252	0.9916031	484.64
SA40_26	934	657.3198318481445	129.14328575134277	0.9962573	485.16
SA40_26	935	656.626033782959	129.01931762695312	0.98735505	485.68
SA40_26	936	656.7607879638672	131.17615699768066	0.9890338	486.2
SA40_26	937	657.4498176574707	128.7093687057495	0.9963689	486.72
SA40_26	938	657.6613426208496	129.84140396118164	0.99850273	487.24
SA40_26	939	658.5972785949707	129.19634342193604	0.995514	487.76
SA40_26	940	656.2854766845703	131.19223594665527	0.99558	488.28
SA40_26	941	655.4990768432617	126.75337314605713	0.9909107	488.8
SA40_26	942	657.0571899414062	128.26189041137695	0.9976751	489.32
SA40_26	943	657.8548431396484	130.55026531219482	0.9960258	489.84
SA40_26	944	656.2559604644775	129.79019165039062	0.99609274	490.36
SA40_26	945	656.7599296569824	130.3717803955078	0.9906963	490.88
SA40_26	946	657.7243804931641	127.92820930480957	0.99094373	491.4
SA40_26	947	657.4733257293701	130.32299995422363	0.9954449	491.92
SA40_26	948	655.6852340698242	132.36353874206543	0.9972957	492.44
SA40_26	949	658.9467525482178	130.28393268585205	0.99703574	492.96
SA40_26	950	655.0025939941406	128.74892234802246	0.9958709	493.48
SA40_26	951	656.7061424255371	129.33085441589355	0.9942973	494.0
SA40_26	952	657.1440696716309	130.6830883026123	0.9978696	494.52
SA40_26	953	657.2874069213867	129.03403759002686	0.9986345	495.04
SA40_26	954	656.7781448364258	129.2109203338623	0.9965964	495.56
SA40_26	955	654.9093246459961	128.02910327911377	0.9951079	496.08
SA40_26	956	653.2226085662842	131.76240921020508	0.99094075	496.6
SA40_26	957	655.4367542266846	129.78063583374023	0.9967213	497.12
SA40_26	958	656.7194938659668	130.03423690795898	0.9943863	497.64
SA40_26	959	654.4153213500977	130.46865463256836	0.9926157	498.16
SA40_26	960	657.6345443725586	127.08788394927979	0.98275626	498.68
SA40_26	961	656.7072868347168	128.14483165740967	0.9899324	499.2
SA40_26	962	658.3157539367676	129.13169860839844	0.99095786	499.72
SA40_26	963	656.6020488739014	126.69128894805908	0.9971534	500.24
SA40_26	964	654.7805786132812	127.20421314239502	0.99697757	500.76
SA40_26	965	652.773904800415	130.3641128540039	0.98912525	501.28
SA40_26	966	656.1524391174316	128.89154434204102	0.99280566	501.8
SA40_26	967	657.7639102935791	128.27802658081055	0.99668163	502.32
SA40_26	968	657.1743011474609	128.34843635559082	0.99395484	502.84
SA40_26	969	657.335090637207	127.07033157348633	0.9949839	503.36
SA40_26	970	654.6274185180664	129.9290370941162	0.99356645	503.88
SA40_26	971	655.535078048706	129.8031234741211	0.99175197	504.4
SA40_26	972	655.594539642334	129.55997943878174	0.99431425	504.92
SA40_26	973	655.4160118103027	128.26213359832764	0.9930379	505.44
SA40_26	974	656.3553810119629	127.13152885437012	0.9973742	505.96
SA40_26	975	652.6442527770996	129.63031768798828	0.996911	506.48
SA40_26	976	650.3880500793457	133.37947368621826	0.97914517	507.0
SA40_26	977	655.5580139160156	129.37017917633057	0.99109405	507.52
SA40_26	978	657.7390670776367	128.0518627166748	0.99315923	508.04
SA40_26	979	657.6553344726562	129.65433597564697	0.9965289	508.56
SA40_26	980	658.9130401611328	129.07954216003418	0.990768	509.08
SA40_26	981	660.4939460754395	129.35105323791504	0.9963439	509.6
SA40_26	982	654.2224884033203	130.43489456176758	0.9875102	510.12
SA40_26	983	657.4290752410889	129.55656051635742	0.9289249	510.64
SA40_26	984	654.8699378967285	128.64622592926025	0.9960509	511.16
SA40_26	985	656.6339015960693	129.57356929779053	0.9967835	511.68
SA40_26	986	656.7732810974121	129.55379962921143	0.993292	512.2
SA40_26	987	656.316089630127	128.69718074798584	0.99552673	512.72
SA40_26	988	654.7733306884766	129.96980667114258	0.9958252	513.24
SA40_26	989	658.6481094360352	130.64427852630615	0.99330974	513.76
SA40_26	990	658.8117599487305	128.58408451080322	0.9715503	514.28
SA40_26	991	658.5077285766602	127.91679382324219	0.9966934	514.8
SA40_26	992	658.2107543945312	127.11387634277344	0.99387383	515.32
SA40_26	993	655.6082725524902	129.8539638519287	0.9888333	515.84
SA40_26	994	655.3947925567627	130.28094291687012	0.98914975	516.36
SA40_26	995	659.6639633178711	128.44822883605957	0.96487445	516.88
SA40_26	996	657.9445838928223	131.01462364196777	0.98158664	517.4
SA40_26	997	655.6836128234863	131.56670093536377	0.99386096	517.92
SA40_26	998	656.5616130828857	127.04548358917236	0.9967327	518.44
SA40_26	999	656.6924095153809	129.58900451660156	0.9975809	518.96
SA40_26	1000	652.8700351715088	129.40288066864014	0.99259394	519.48
SA40_26	1001	656.9650650024414	128.30323219299316	0.9798371	520.0
SA40_26	1002	657.6773643493652	127.9910659790039	0.9964186	520.52
SA40_26	1003	662.4628067016602	127.11553573608398	0.98868424	521.04
SA40_26	1004	657.8448295593262	130.04847049713135	0.98947793	521.56
SA40_26	1005	659.0699195861816	130.10015487670898	0.9106975	522.08
SA40_26	1006	653.3526420593262	130.01413822174072	0.99762964	522.6
SA40_26	1007	656.7134857177734	131.4676809310913	0.99248064	523.12
SA40_26	1008	654.8884391784668	132.0501708984375	0.98519	523.64
SA40_26	1009	657.2165012359619	131.46818161010742	0.99683315	524.16
SA40_26	1010	656.2060356140137	129.1523551940918	0.9974903	524.68
SA40_26	1011	655.6927680969238	129.8425054550171	0.9893182	525.2
SA40_26	1012	657.9825401306152	129.24442291259766	0.9952099	525.72
SA40_26	1013	656.3673973083496	129.7904920578003	0.9886283	526.24
SA40_26	1014	659.4046592712402	127.87078857421875	0.99742234	526.76
SA40_26	1015	656.3775539398193	131.86028480529785	0.99319977	527.28
SA40_26	1016	658.600664138794	126.66767120361328	0.9980002	527.8
SA40_26	1017	658.77685546875	128.74159812927246	0.99493164	528.32
SA40_26	1018	652.1525382995605	130.90112686157227	0.9736058	528.84
SA40_26	1019	655.500602722168	129.6490716934204	0.9853897	529.36
SA40_26	1020	657.2484493255615	128.37759017944336	0.9974316	529.88
SA40_26	1021	658.3056449890137	130.00076293945312	0.9948998	530.4
SA40_26	1022	656.9552421569824	127.72424697875977	0.99761754	530.92
SA40_26	1023	653.4607887268066	129.27186012268066	0.9951153	531.44
SA40_26	1024	107.46116638183594	226.57177448272705	0.9932382	531.96
SA40_26	1025	655.9866428375244	129.0679407119751	0.99779296	532.48
SA40_26	1026	658.0419540405273	127.97289848327637	0.9939376	533.0
SA40_26	1027	656.8161964416504	130.44732570648193	0.99724895	533.52
SA40_26	1028	157.02192783355713	150.06105422973633	0.99986875	534.04
SA40_26	1029	170.33371925354004	158.14699172973633	0.99967384	534.56
SA40_26	1030	191.08818769454956	165.49814701080322	0.9999236	535.08
SA40_26	1031	134.1249942779541	263.9304256439209	0.9997818	535.6
SA40_26	1032	112.865149974823	369.82741355895996	0.9998616	536.12
SA40_26	1033	658.9572906494141	127.3414421081543	0.99383175	536.64
SA40_26	1034	657.8831672668457	128.08284759521484	0.9985561	537.16
SA40_26	1035	116.57981872558594	108.84410619735718	0.99478817	537.68
SA40_26	1036	656.1713218688965	128.26984405517578	0.99735117	538.2
SA40_26	1037	132.62330293655396	79.08226490020752	0.99978846	538.72
SA40_26	1038	141.9356107711792	173.88236045837402	0.99980086	539.24
SA40_26	1039	142.62022972106934	298.1382751464844	0.99992776	539.76
SA40_26	1040	117.80726909637451	357.66700744628906	0.99980813	540.28
SA40_26	1041	103.27800512313843	181.8665599822998	0.9995111	540.8
SA40_26	1042	118.1182861328125	103.4752106666565	0.9997702	541.32
SA40_26	1043	130.82387447357178	126.04183673858643	0.999871	541.84
SA40_26	1044	140.13515710830688	236.09919548034668	0.99986064	542.36
SA40_26	1045	128.48551273345947	315.32535552978516	0.99987257	542.88
SA40_26	1046	658.0790519714355	128.88347625732422	0.9985525	543.4
SA40_26	1047	146.0283398628235	66.18171215057373	0.9997187	543.92
SA40_26	1048	652.5017738342285	131.57705783843994	0.9930347	544.44
SA40_26	1049	657.3935508728027	128.45094680786133	0.9967513	544.96
SA40_26	1050	654.9911022186279	130.3345012664795	0.9927134	545.48
SA40_26	1051	135.0298285484314	85.70920944213867	0.9987827	546.0
SA40_26	1052	146.85282707214355	87.26641416549683	0.99947256	546.52
SA40_26	1053	115.44324159622192	91.70160055160522	0.9998511	547.04
SA40_26	1054	658.2902908325195	131.70172691345215	0.9972096	547.56
SA40_26	1055	657.9402923583984	129.6836757659912	0.9975552	548.08
SA40_26	1056	115.51452875137329	242.8293228149414	0.99977297	548.6
SA40_26	1057	111.17836236953735	87.18955993652344	0.99956125	549.12
SA40_26	1058	657.0880889892578	128.20401191711426	0.99748635	549.64
SA40_26	1059	657.4007987976074	129.44137573242188	0.99583083	550.16
SA40_26	1060	656.3393592834473	130.09984016418457	0.9985905	550.68
SA40_26	1061	655.0939559936523	130.6973361968994	0.9974076	551.2
SA40_26	1062	128.50141525268555	349.01498794555664	0.99962413	551.72
SA40_26	1063	655.5808067321777	129.8654079437256	0.9938034	552.24
SA40_26	1064	659.540843963623	126.61748886108398	0.99492294	552.76
SA40_26	1065	656.7124366760254	128.08932781219482	0.9931854	553.28
SA40_26	1066	86.5307092666626	395.45997619628906	0.9912914	553.8
SA40_26	1067	113.4477972984314	293.2481002807617	0.99962294	554.32
SA40_26	1068	115.17935991287231	365.5627727508545	0.9998235	554.84
SA40_26	1069	114.29247856140137	275.0731086730957	0.99938226	555.36
SA40_26	1070	104.75105047225952	133.53375434875488	0.9993129	555.88
SA40_26	1071	115.5157208442688	62.07953453063965	0.9996283	556.4
SA40_26	1072	95.90848088264465	238.6219310760498	0.9987295	556.92
SA40_26	1073	655.3239822387695	127.75121212005615	0.99814713	557.44
SA40_26	1074	121.33861780166626	251.13347053527832	0.9991357	557.96
SA40_26	1075	103.58848571777344	118.78783464431763	0.9989998	558.48
SA40_26	1076	114.01399374008179	83.30012798309326	0.99876875	559.0
SA40_26	1077	102.24884748458862	314.93024826049805	0.9900671	559.52
SA40_26	1078	117.31990575790405	178.85104179382324	0.9998597	560.04
SA40_26	1079	115.5129075050354	87.42137432098389	0.9980203	560.56
SA40_26	1080	154.6369433403015	83.22100639343262	0.9998078	561.08
SA40_26	1081	147.1272110939026	191.77528381347656	0.9998759	561.6
SA40_26	1082	107.91970491409302	334.3190574645996	0.9995648	562.12
SA40_26	1083	657.1963310241699	128.14222812652588	0.9981559	562.64
SA40_26	1084	105.57456016540527	112.71387577056885	0.99972993	563.16
SA40_26	1085	111.60449981689453	106.41024827957153	0.999435	563.68
SA40_26	1086	656.5643787384033	129.51486110687256	0.9980483	564.2
SA40_26	1087	657.8463554382324	128.70437622070312	0.987002	564.72
SA40_26	1088	655.3295135498047	132.05047130584717	0.9909766	565.24
SA40_26	1089	658.7198257446289	127.73607730865479	0.993978	565.76
SA40_26	1090	149.86507892608643	278.1266498565674	0.99551904	566.28
SA40_26	1091	174.55722093582153	281.4909553527832	0.9958097	566.8
SA40_26	1092	199.07536506652832	270.0912094116211	0.99143726	567.32
SA40_26	1093	204.57079410552979	271.2864589691162	0.99947697	567.84
SA40_26	1094	139.74052667617798	286.5951347351074	0.99971956	568.36
SA40_26	1095	105.72566986083984	392.7212905883789	0.9993057	568.88
SA40_26	1096	655.2923679351807	131.74654483795166	0.9963283	569.4
SA40_26	1097	654.9167633056641	129.664306640625	0.9943404	569.92
SA40_26	1098	657.9874992370605	127.83539772033691	0.99469453	570.44
SA40_26	1099	659.4287872314453	129.1373348236084	0.9685939	570.96
SA40_26	1100	657.9916000366211	128.64405155181885	0.99197364	571.48
SA40_26	1101	659.0991497039795	129.5551586151123	0.99635917	572.0
SA40_26	1102	657.8851699829102	127.84083366394043	0.99470645	572.52
SA40_26	1103	657.3034286499023	129.1384220123291	0.9981007	573.04
SA40_26	1104	656.8387985229492	130.12693405151367	0.99410987	573.56
SA40_26	1105	660.9456062316895	127.76309967041016	0.98975044	574.08
SA40_26	1106	656.4730644226074	128.3336591720581	0.9853419	574.6
SA40_26	1107	657.8632354736328	127.58080959320068	0.9924306	575.12
SA40_26	1108	657.3699951171875	128.79897594451904	0.9935322	575.64
SA40_26	1109	654.862117767334	130.77459812164307	0.996777	576.16
SA40_26	1110	660.5493545532227	129.60710048675537	0.9766753	576.68
SA40_26	1111	658.8407516479492	130.14458656311035	0.967453	577.2
SA40_26	1112	656.9675922393799	127.01093673706055	0.99627006	577.72
SA40_26	1113	654.5711517333984	129.4516897201538	0.9935869	578.24
SA40_26	1114	656.2966346740723	128.88357639312744	0.9969494	578.76
SA40_26	1115	655.4789543151855	128.97774696350098	0.9956921	579.28
SA40_26	1116	657.8041076660156	129.0406608581543	0.99740547	579.8
SA40_26	1117	657.1276664733887	125.23215293884277	0.9949595	580.32
SA40_26	1118	657.68723487854	129.84970092773438	0.993718	580.84
SA40_26	1119	657.6352119445801	128.29550743103027	0.997269	581.36
SA40_26	1120	655.1607131958008	129.7670602798462	0.99295384	581.88
SA40_26	1121	656.4051628112793	128.97521495819092	0.9915792	582.4
SA40_26	1122	659.0700149536133	127.03152179718018	0.9926985	582.92
SA40_26	1123	657.8531742095947	129.14445877075195	0.9960381	583.44
SA40_26	1124	654.0936946868896	132.6622724533081	0.99189514	583.96
SA40_26	1125	658.8377952575684	127.88952827453613	0.99586993	584.48
SA40_26	1126	655.363941192627	130.25108814239502	0.98107624	585.0
SA40_26	1127	659.6952438354492	128.2781982421875	0.9909033	585.52
SA40_26	1128	655.7060241699219	129.22924518585205	0.99013394	586.04
SA40_26	1129	654.3280124664307	132.27993965148926	0.9949136	586.56
SA40_26	1130	655.636739730835	130.01197814941406	0.9968291	587.08
SA40_26	1131	654.1492462158203	128.841233253479	0.9939342	587.6
SA40_26	1132	655.3306102752686	129.12503242492676	0.995415	588.12
SA40_26	1133	659.5683097839355	128.96563053131104	0.9896355	588.64
SA40_26	1134	655.6122303009033	127.91300296783447	0.9949207	589.16
SA40_26	1135	654.8261642456055	129.89569187164307	0.9913277	589.68
SA40_26	1136	653.1253337860107	129.13121223449707	0.982767	590.2
SA40_26	1137	658.6450576782227	129.13161277770996	0.9919294	590.72
SA40_26	1138	659.0980529785156	130.13949394226074	0.99656457	591.24
SA40_26	1139	655.9921264648438	127.23712921142578	0.99339056	591.76
SA40_26	1140	654.3926239013672	128.61903190612793	0.9960872	592.28
SA40_26	1141	656.9504737854004	130.97854614257812	0.9887039	592.8
SA40_26	1142	656.9153785705566	129.6884822845459	0.9949209	593.32
SA40_26	1143	657.8005313873291	126.41740322113037	0.9846709	593.84
SA40_26	1144	657.8616142272949	127.31137275695801	0.98414284	594.36
SA40_26	1145	657.0011138916016	131.24204635620117	0.9955069	594.88
SA40_26	1146	657.957935333252	129.93010997772217	0.9966708	595.4
SA40_26	1147	656.9883346557617	127.40371227264404	0.9982083	595.92
SA40_26	1148	656.2685966491699	127.45628356933594	0.9980596	596.44
SA40_26	1149	656.724214553833	131.48348808288574	0.9955041	596.96
SA40_26	1150	656.3555717468262	130.973482131958	0.9905161	597.48
SA40_26	1151	655.9684753417969	128.1031036376953	0.9967159	598.0
SA40_26	1152	654.2111396789551	128.3551025390625	0.98635966	598.52
SA40_26	1153	656.3875675201416	128.21803092956543	0.9983425	599.04
SA40_26	1154	655.8614730834961	125.49107551574707	0.9909105	599.56
SA40_26	1155	657.1845531463623	126.98458671569824	0.98731005	600.08
SA40_26	1156	656.602954864502	128.87560844421387	0.9955896	600.6
SA40_26	1157	656.9405555725098	130.56437015533447	0.9937512	601.12
SA40_26	1158	656.9451332092285	128.61738681793213	0.99488187	601.64
SA40_26	1159	664.038610458374	129.00940418243408	0.9864786	602.16
SA40_26	1160	657.9755783081055	128.69007110595703	0.9971723	602.68
SA40_26	1161	657.8239917755127	132.64879703521729	0.96687496	603.2
SA40_26	1162	655.7474613189697	129.59223747253418	0.9782541	603.72
SA40_26	1163	655.9678554534912	126.16151332855225	0.99633574	604.24
SA40_26	1164	655.8207988739014	130.86230278015137	0.9972892	604.76
SA40_26	1165	655.5938243865967	129.2863368988037	0.99407685	605.28
SA40_26	1166	655.9388160705566	128.41352462768555	0.9939283	605.8
SA40_26	1167	654.8043727874756	130.98318099975586	0.99212027	606.32
SA40_26	1168	653.2139778137207	129.80810165405273	0.99674654	606.84
SA40_26	1169	656.9921493530273	128.0967378616333	0.9963341	607.36
SA40_26	1170	658.4875106811523	128.12006950378418	0.9951214	607.88
SA40_26	1171	656.282901763916	126.87446594238281	0.9967006	608.4
SA40_26	1172	657.1876525878906	126.73015594482422	0.99625033	608.92
SA40_26	1173	659.2257976531982	128.86197566986084	0.99614185	609.44
SA40_26	1174	659.2572212219238	127.60283946990967	0.99557567	609.96
SA40_26	1175	657.7480792999268	126.42425537109375	0.9948802	610.48
SA40_26	1176	653.4554481506348	130.29593467712402	0.9802884	611.0
SA40_26	1177	655.308723449707	129.1887617111206	0.99286073	611.52
SA40_26	1178	655.5718421936035	128.65947246551514	0.9909045	612.04
SA40_26	1179	658.0030918121338	129.24100399017334	0.9581893	612.56
SA40_26	1180	655.6408882141113	127.56583213806152	0.9939323	613.08
SA40_26	1181	656.9636344909668	129.39664363861084	0.9975368	613.6
SA40_26	1182	657.2043418884277	129.6548366546631	0.9970092	614.12
SA40_26	1183	655.928897857666	129.50908184051514	0.99567056	614.64
SA40_26	1184	655.7793617248535	130.67517757415771	0.9880221	615.16
SA40_26	1185	653.7998199462891	128.89679431915283	0.99448156	615.68
SA40_26	1186	656.8339347839355	129.42978858947754	0.9961712	616.2
SA40_26	1187	657.3528289794922	131.0548210144043	0.996899	616.72
SA40_26	1188	656.2944412231445	131.3983154296875	0.9963414	617.24
SA40_26	1189	656.8618774414062	125.22139549255371	0.99229676	617.76
SA40_26	1190	656.4195156097412	126.95858001708984	0.9932592	618.28
SA40_26	1191	656.5264701843262	129.5860719680786	0.99203825	618.8
SA40_26	1192	657.2118282318115	132.0338773727417	0.9977842	619.32
SA40_26	1193	655.8660984039307	131.7725944519043	0.99682057	619.84
SA40_26	1194	657.1911811828613	129.07389163970947	0.9964897	620.36
SA40_26	1195	656.7501068115234	128.94297122955322	0.99769944	620.88
SA40_26	1196	654.0680885314941	129.85801219940186	0.99788946	621.4
SA40_26	1197	654.7601222991943	128.8040256500244	0.99799263	621.92
SA40_26	1198	659.0751647949219	126.58591747283936	0.9957799	622.44
SA40_26	1199	657.4013710021973	127.9955005645752	0.99610305	622.96
SA40_26	1200	654.0706634521484	128.56292724609375	0.9959193	623.48
SA40_26	1201	655.9877395629883	129.12075519561768	0.99662566	624.0
SA40_26	1202	655.8141708374023	130.72736263275146	0.98738515	624.52
SA40_26	1203	656.3923835754395	131.2721300125122	0.9879298	625.04
SA40_26	1204	658.3048820495605	127.25290775299072	0.9974757	625.56
SA40_26	1205	658.3415031433105	129.0410614013672	0.99565625	626.08
SA40_26	1206	656.352710723877	129.1911506652832	0.99731123	626.6
SA40_26	1207	654.2867660522461	128.5415267944336	0.99566674	627.12
SA40_26	1208	655.704402923584	129.4515323638916	0.9724796	627.64
SA40_26	1209	654.4039726257324	130.10529041290283	0.9880028	628.16
SA40_26	1210	655.602216720581	128.9720106124878	0.988113	628.68
SA40_26	1211	655.9332847595215	131.6255521774292	0.97763056	629.2
SA40_26	1212	655.084753036499	129.42237854003906	0.9884288	629.72
SA40_26	1213	655.7415962219238	127.09752559661865	0.9941596	630.24
SA40_26	1214	658.6173057556152	126.24129295349121	0.995628	630.76
SA40_26	1215	655.307674407959	128.5843849182129	0.9955811	631.28
SA40_26	1216	654.5971393585205	129.0205478668213	0.9971386	631.8
SA40_26	1217	657.7542781829834	130.5309534072876	0.9971511	632.32
SA40_26	1218	657.3519706726074	129.3687915802002	0.9927134	632.84
SA40_26	1219	655.3982257843018	128.6477565765381	0.9826323	633.36
SA40_26	1220	656.9075584411621	130.0775671005249	0.99843353	633.88
SA40_26	1221	655.6548595428467	130.82998752593994	0.9981687	634.4
SA40_26	1222	657.7876091003418	128.66761207580566	0.98119134	634.92
SA40_26	1223	656.2426567077637	131.16355419158936	0.9947509	635.44
SA40_26	1224	654.7957420349121	129.6873950958252	0.9900253	635.96
SA40_26	1225	655.4276466369629	129.02984619140625	0.9895778	636.48
SA40_26	1226	656.8760395050049	129.84930038452148	0.99589443	637.0
SA40_26	1227	656.2653541564941	129.67042922973633	0.9967223	637.52
SA40_26	1228	656.6768646240234	129.05991554260254	0.9973936	638.04
SA40_26	1229	656.3677787780762	130.89395999908447	0.9738027	638.56
SA40_26	1230	654.7420501708984	130.31969547271729	0.9173169	639.08
SA40_26	1231	658.0070495605469	129.54169750213623	0.98868865	639.6
SA40_26	1232	655.3061008453369	127.7263355255127	0.99384165	640.12
SA40_26	1233	656.3203811645508	128.69215965270996	0.99436414	640.64
SA40_26	1234	658.570384979248	130.06808280944824	0.9904861	641.16
SA40_26	1235	652.5844097137451	130.77823162078857	0.98155427	641.68
SA40_26	1236	656.0981273651123	131.3948392868042	0.9945239	642.2
SA40_26	1237	656.2067985534668	130.65423488616943	0.97933084	642.72
SA40_26	1238	657.5087547302246	131.8955898284912	0.9667067	643.24
SA40_26	1239	657.1507453918457	129.68833923339844	0.9869789	643.76
SA40_26	1240	654.7655582427979	131.9236135482788	0.981641	644.28
SA40_26	1241	658.0140113830566	130.12351512908936	0.9910978	644.8
SA40_26	1242	656.9611549377441	129.59262371063232	0.9965275	645.32
SA40_26	1243	659.8718643188477	128.46261978149414	0.99305576	645.84
SA40_26	1244	657.2012901306152	128.2972526550293	0.9941425	646.36
SA40_26	1245	657.0991039276123	128.80568504333496	0.99793845	646.88
SA40_26	1246	658.5256099700928	128.26176166534424	0.99623126	647.4
SA40_26	1247	655.7740688323975	128.0461835861206	0.9977417	647.92
SA40_26	1248	655.7887077331543	128.21651458740234	0.98982036	648.44
SA40_26	1249	655.081033706665	131.01006031036377	0.9940077	648.96
SA40_26	1250	656.5708637237549	129.21183586120605	0.9966633	649.48
SA40_26	1251	657.5345039367676	129.6189308166504	0.99300474	650.0
SA40_26	1252	656.2304973602295	128.5891342163086	0.9847269	650.52
SA40_26	1253	656.5646171569824	129.4670534133911	0.986046	651.04
SA40_26	1254	656.3739776611328	127.70838260650635	0.9935715	651.56
SA40_26	1255	656.8988800048828	127.14652061462402	0.98740596	652.08
SA40_26	1256	655.020809173584	128.8491439819336	0.98920584	652.6
SA40_26	1257	652.9321193695068	130.7404088973999	0.99573815	653.12
SA40_26	1258	655.3171634674072	130.3022575378418	0.994451	653.64
SA40_26	1259	658.3295345306396	127.89507865905762	0.9960859	654.16
SA40_26	1260	658.8837623596191	126.89981460571289	0.9858013	654.68
SA40_26	1261	650.5932807922363	135.04464626312256	0.9420216	655.2
SA40_26	1262	651.2868404388428	131.80506706237793	0.9917734	655.72
SA40_26	1263	654.902458190918	131.20697021484375	0.9699687	656.24
SA40_26	1264	655.2447319030762	129.06692504882812	0.99369437	656.76
SA40_26	1265	656.3802719116211	129.0970802307129	0.9913284	657.28
SA40_26	1266	654.3956756591797	131.32902145385742	0.98165625	657.8
SA40_26	1267	654.5925140380859	129.85695362091064	0.9886563	658.32
SA40_26	1268	658.0511569976807	128.71112823486328	0.99333644	658.84
SA40_26	1269	656.217622756958	127.3784351348877	0.98924214	659.36
SA40_26	1270	654.7420501708984	129.01672840118408	0.9956981	659.88
SA40_26	1271	657.7529907226562	128.6519193649292	0.99647033	660.4
SA40_26	1272	654.8685550689697	130.96424102783203	0.9852063	660.92
SA40_26	1273	656.0783386230469	128.81837368011475	0.9918677	661.44
SA40_26	1274	655.6462287902832	128.97881984710693	0.9841629	661.96
SA40_26	1275	657.340145111084	130.2412748336792	0.99623066	662.48
SA40_26	1276	656.2005519866943	130.47869682312012	0.99694806	663.0
SA40_26	1277	656.5796852111816	129.8324489593506	0.9960108	663.52
SA40_26	1278	656.5702438354492	130.29932498931885	0.9963775	664.04
SA40_26	1279	655.0422668457031	128.57708930969238	0.9969739	664.56
SA40_26	1280	658.3521842956543	129.41943168640137	0.9930519	665.08
SA40_26	1281	658.7763786315918	129.9446725845337	0.9972071	665.6
SA40_26	1282	657.2513580322266	125.24419784545898	0.9959193	666.12
SA40_26	1283	655.826997756958	131.23934268951416	0.99668795	666.64
SA40_26	1284	653.9191722869873	129.51679229736328	0.9918395	667.16
SA40_26	1285	658.6751461029053	129.40974712371826	0.9953531	667.68
SA40_26	1286	657.024097442627	130.4514741897583	0.9343244	668.2
SA40_26	1287	653.0201435089111	130.5771017074585	0.98485327	668.72
SA40_26	1288	656.3723564147949	130.2132225036621	0.98963565	669.24
SA40_26	1289	652.8122425079346	130.6058120727539	0.9959019	669.76
SA40_26	1290	653.5981178283691	131.22984409332275	0.9952247	670.28
SA40_26	1291	655.3139686584473	131.11963748931885	0.9964281	670.8
SA40_26	1292	655.4624557495117	129.79376792907715	0.9971064	671.32
SA40_26	1293	657.4843406677246	127.49569416046143	0.99522567	671.84
SA40_26	1294	655.564022064209	129.29112911224365	0.9897367	672.36
SA40_26	1295	655.588436126709	129.33845043182373	0.9952041	672.88
SA40_26	1296	656.2479972839355	129.9995756149292	0.98873025	673.4
SA40_26	1297	656.0061454772949	128.05787086486816	0.9912423	673.92
SA40_26	1298	655.364990234375	129.0467119216919	0.99116373	674.44
SA40_26	1299	658.7860107421875	128.20929050445557	0.9945403	674.96
SA40_26	1300	656.375789642334	129.8848056793213	0.99449414	675.48
SA40_26	1301	656.9136619567871	128.23782920837402	0.9951292	676.0
SA40_26	1302	657.7470779418945	128.9168643951416	0.9964546	676.52
SA40_26	1303	656.3971519470215	128.91915321350098	0.9904483	677.04
SA40_26	1304	656.0132503509521	128.8849639892578	0.9964541	677.56
SA40_26	1305	653.9943218231201	127.14812278747559	0.9954613	678.08
SA40_26	1306	655.9403419494629	128.11577796936035	0.99572647	678.6
SA40_26	1307	654.2413711547852	129.78638648986816	0.99744546	679.12
SA40_26	1308	656.7108154296875	130.42758464813232	0.99389887	679.64
SA40_26	1309	657.5084686279297	129.7617530822754	0.9959033	680.16
SA40_26	1310	657.5943946838379	130.03286361694336	0.98666567	680.68
SA40_26	1311	658.0754280090332	128.41159343719482	0.9902868	681.2
SA40_26	1312	655.791187286377	129.904203414917	0.9902513	681.72
SA40_26	1313	225.14643669128418	426.4188480377197	0.99775887	682.24
SA40_26	1314	656.1338424682617	129.12973880767822	0.997675	682.76
SA40_26	1315	655.9216499328613	129.0695571899414	0.9940262	683.28
SA40_26	1316	657.646656036377	130.0353240966797	0.99757355	683.8
SA40_26	1317	654.6445846557617	129.0659236907959	0.9940916	684.32
SA40_26	1318	657.3431015014648	128.35607528686523	0.9970119	684.84
SA40_26	1319	657.1511268615723	130.30401706695557	0.99696237	685.36
SA40_26	1320	656.7874908447266	127.19246864318848	0.99454296	685.88
SA40_26	1321	656.2732696533203	128.71068477630615	0.9947077	686.4
SA40_26	1322	656.3213348388672	128.0812168121338	0.9940473	686.92
SA40_26	1323	658.6400032043457	129.547119140625	0.9951029	687.44
SA40_26	1324	654.1975021362305	126.37807846069336	0.9886535	687.96
SA40_26	1325	656.7539215087891	128.7674903869629	0.99257445	688.48
SA40_26	1326	655.4220199584961	129.3453598022461	0.99489504	689.0
SA40_26	1327	654.3369293212891	129.9279499053955	0.991912	689.52
SA40_26	1328	656.6021919250488	130.39150714874268	0.99114066	690.04
SA40_26	1329	654.434061050415	129.36161041259766	0.99346876	690.56
SA40_26	1330	658.7117195129395	125.61439990997314	0.98884684	691.08
SA40_26	1331	657.8665256500244	126.62418365478516	0.9981048	691.6
SA40_26	1332	655.1786422729492	128.8985824584961	0.99005353	692.12
SA40_26	1333	657.8790187835693	126.77066802978516	0.99688244	692.64
SA40_26	1334	659.415340423584	129.13352966308594	0.9977181	693.16
SA40_26	1335	656.8780899047852	127.93318748474121	0.996815	693.68
SA40_26	1336	653.268575668335	130.9638547897339	0.9935867	694.2
SA40_26	1337	657.9389572143555	128.62257957458496	0.9936805	694.72
SA40_26	1338	656.6030025482178	130.67936897277832	0.9880248	695.24
SA40_26	1339	656.7831993103027	131.0884666442871	0.9934145	695.76
SA40_26	1340	656.7728042602539	129.85975742340088	0.99801695	696.28
SA40_26	1341	655.7515144348145	130.24410724639893	0.99827516	696.8
SA40_26	1342	656.5337181091309	128.33740711212158	0.99636334	697.32
SA40_26	1343	656.9704055786133	129.42771434783936	0.9978269	697.84
SA40_26	1344	656.362771987915	129.9226999282837	0.9974318	698.36
SA40_26	1345	659.920597076416	131.10875129699707	0.99242485	698.88
SA40_26	1346	655.9706687927246	131.55551433563232	0.9944102	699.4
SA40_26	1347	655.2860736846924	130.2520751953125	0.99762267	699.92
SA40_26	1348	657.0957183837891	129.8907995223999	0.9969453	700.44
SA40_26	1349	659.0731620788574	128.95411491394043	0.9942398	700.96
SA40_26	1350	658.3340644836426	129.40165042877197	0.9940124	701.48
SA40_26	1351	655.5883407592773	131.1230993270874	0.99692047	702.0
SA40_26	1352	655.6472778320312	129.86547946929932	0.99634475	702.52
SA40_26	1353	656.3679695129395	130.95053672790527	0.995972	703.04
SA40_26	1354	657.6572418212891	130.42510986328125	0.99304515	703.56
SA40_26	1355	657.7301025390625	128.7337589263916	0.9953187	704.08
SA40_26	1356	658.5047721862793	127.05685615539551	0.9959462	704.6
SA40_26	1357	657.1654319763184	129.60861682891846	0.99883455	705.12
SA40_26	1358	655.0640106201172	130.1174783706665	0.99789304	705.64
SA40_26	1359	657.2097778320312	126.89681053161621	0.9951001	706.16
SA40_26	1360	656.3093185424805	128.7034034729004	0.9953825	706.68
SA40_26	1361	660.7948303222656	126.22861862182617	0.9885943	707.2
SA40_26	1362	657.2336673736572	129.96997833251953	0.99614394	707.72
SA40_26	1363	652.1891593933105	128.48008632659912	0.99724495	708.24
SA40_26	1364	655.6608200073242	128.56246948242188	0.997074	708.76
SA40_26	1365	653.4571170806885	132.26752281188965	0.9950158	709.28
SA40_26	1366	655.8504581451416	129.65296268463135	0.99653256	709.8
SA40_26	1367	655.7199478149414	127.78823375701904	0.9978098	710.32
SA40_26	1368	657.0595741271973	128.69765281677246	0.99784386	710.84
SA40_26	1369	657.5045585632324	129.43532466888428	0.99173486	711.36
SA40_26	1370	655.8306694030762	128.97208213806152	0.9969748	711.88
SA40_26	1371	655.4888725280762	129.5284080505371	0.99714535	712.4
SA40_26	1372	655.5874347686768	129.01522636413574	0.99669456	712.92
SA40_26	1373	652.9936790466309	129.91908073425293	0.9966413	713.44
SA40_26	1374	653.063154220581	130.34050941467285	0.9927428	713.96
SA40_26	1375	658.3247184753418	131.38689994812012	0.9860449	714.48
SA40_26	1376	655.6774616241455	130.9921646118164	0.98676884	715.0
SA40_26	1377	655.2346229553223	130.67336082458496	0.992155	715.52
SA40_26	1378	656.4813613891602	129.52817916870117	0.996843	716.04
SA40_26	1379	655.4826736450195	129.24845695495605	0.9843746	716.56
SA40_26	1380	655.9643745422363	130.74045181274414	0.99627906	717.08
SA40_26	1381	654.6688079833984	131.52095317840576	0.98971283	717.6
SA40_26	1382	660.6288433074951	127.41508483886719	0.996405	718.12
SA40_26	1383	655.9556484222412	129.08941268920898	0.99494153	718.64
SA40_26	1384	657.4555397033691	128.62608432769775	0.9967379	719.16
SA40_26	1385	655.3257942199707	129.54452991485596	0.996148	719.68
SA40_26	1386	657.4214935302734	129.5099401473999	0.9876215	720.2
SA40_26	1387	658.0706596374512	128.2347536087036	0.9881455	720.72
SA40_26	1388	657.2157859802246	131.7945671081543	0.99240255	721.24
SA40_26	1389	657.9717636108398	127.20196723937988	0.99606663	721.76
SA40_26	1390	655.7398796081543	129.20671463012695	0.99672	722.28
SA40_26	1391	656.0858249664307	127.09198951721191	0.99671847	722.8
SA40_26	1392	655.7080268859863	128.6269998550415	0.9948965	723.32
SA40_26	1393	657.1723937988281	130.20343780517578	0.9958478	723.84
SA40_26	1394	656.7639827728271	131.17671489715576	0.9965211	724.36
SA40_26	1395	656.623649597168	128.71370315551758	0.9908268	724.88
SA40_26	1396	654.8418998718262	128.58757495880127	0.99579227	725.4
SA40_26	1397	655.104923248291	129.1790771484375	0.9841561	725.92
SA40_26	1398	655.7041168212891	129.83407974243164	0.9974541	726.44
SA40_26	1399	654.4903755187988	129.74759101867676	0.9934824	726.96
SA40_26	1400	656.940221786499	128.45131874084473	0.99708873	727.48
SA40_26	1401	656.6679954528809	127.74211406707764	0.9972095	728.0
SA40_26	1402	654.7593116760254	129.16664600372314	0.99566394	728.52
SA40_26	1403	655.7241916656494	128.44312191009521	0.98710316	729.04
SA40_26	1404	655.7427406311035	129.60288047790527	0.9944365	729.56
SA40_26	1405	659.3582153320312	126.86236381530762	0.98216504	730.08
SA40_26	1406	655.0615310668945	130.1796054840088	0.98557186	730.6
SA40_26	1407	654.4641017913818	132.2118616104126	0.982852	731.12
SA40_26	1408	655.7121276855469	128.34182739257812	0.9918189	731.64
SA40_26	1409	656.6446304321289	127.48339176177979	0.9937405	732.16
SA40_26	1410	656.7551612854004	128.44654083251953	0.99775934	732.68
SA40_26	1411	655.786657333374	129.0113353729248	0.99462104	733.2
SA40_26	1412	655.3260803222656	128.95949363708496	0.9964042	733.72
SA40_26	1413	656.8644523620605	127.92670726776123	0.9970886	734.24
SA40_26	1414	655.8670043945312	128.98128032684326	0.99376583	734.76
SA40_26	1415	657.4625968933105	130.17354011535645	0.99751496	735.28
SA40_26	1416	655.6735038757324	127.37686157226562	0.9961299	735.8
SA40_26	1417	652.976131439209	130.55395603179932	0.9966558	736.32
SA40_26	1418	656.0153961181641	132.29849338531494	0.9769453	736.84
SA40_26	1419	656.6169738769531	131.27939701080322	0.98428714	737.36
SA40_26	1420	655.7974815368652	128.25233459472656	0.97879434	737.88
SA40_26	1421	656.5247535705566	127.52270221710205	0.99399513	738.4
SA40_26	1422	657.8009605407715	129.9074935913086	0.99843067	738.92
SA40_26	1423	656.1916828155518	126.57617568969727	0.99533856	739.44
SA40_26	1424	657.4731826782227	128.90451908111572	0.99731344	739.96
SA40_26	1425	658.8924407958984	129.31523323059082	0.9900331	740.48
SA40_26	1426	656.7808151245117	128.6676549911499	0.9956488	741.0
SA40_26	1427	656.1004161834717	128.84947299957275	0.9969393	741.52
SA40_26	1428	656.6709518432617	128.34245681762695	0.99733424	742.04
SA40_26	1429	652.2257328033447	132.15145111083984	0.9962584	742.56
SA40_26	1430	656.2239646911621	127.88972854614258	0.996114	743.08
SA40_26	1431	656.7095756530762	129.00617122650146	0.9924825	743.6
SA40_26	1432	656.482458114624	127.77435779571533	0.99532735	744.12
SA40_26	1433	654.0416240692139	129.06346321105957	0.9925759	744.64
SA40_26	1434	653.363847732544	130.29624938964844	0.9958224	745.16
SA40_26	1435	653.8791179656982	129.656081199646	0.9855274	745.68
SA40_26	1436	656.2065124511719	127.19444274902344	0.9903244	746.2
SA40_26	1437	656.5162658691406	128.61315250396729	0.99203414	746.72
SA40_26	1438	657.2321891784668	127.6993989944458	0.99475443	747.24
SA40_26	1439	656.3519477844238	127.4714183807373	0.9951271	747.76
SA40_26	1440	656.4116477966309	128.74285697937012	0.9962741	748.28
SA40_26	1441	658.6424827575684	128.5173511505127	0.9970182	748.8
SA40_26	1442	660.6069564819336	128.3144474029541	0.98801595	749.32
SA40_26	1443	657.2882175445557	129.77514266967773	0.98942566	749.84
SA40_26	1444	658.7863445281982	130.2753210067749	0.9981098	750.36
SA40_26	1445	659.0675354003906	131.16840362548828	0.9860027	750.88
SA40_26	1446	656.4846515655518	127.94783592224121	0.98890567	751.4
SA40_26	1447	651.967716217041	131.09604835510254	0.9769876	751.92
SA40_26	1448	655.4598331451416	132.49139785766602	0.9925511	752.44
SA40_26	1449	655.0701141357422	130.6955909729004	0.995675	752.96
SA40_26	1450	659.9173545837402	129.9147891998291	0.99801135	753.48
SA40_26	1451	656.882381439209	130.0491428375244	0.99650025	754.0
SA40_26	1452	657.2857856750488	129.68213081359863	0.9969489	754.52
SA40_26	1453	656.1468124389648	127.53434658050537	0.99183804	755.04
SA40_26	1454	655.854606628418	130.00146389007568	0.9947643	755.56
SA40_26	1455	656.2891960144043	129.3683624267578	0.9930593	756.08
SA40_26	1456	653.4079551696777	129.22704219818115	0.99241734	756.6
SA40_26	1457	655.1736831665039	129.51178550720215	0.9946936	757.12
SA40_26	1458	657.243824005127	128.2942771911621	0.994866	757.64
SA40_26	1459	655.4949760437012	129.1117286682129	0.9930229	758.16
SA40_26	1460	657.5684547424316	129.20755863189697	0.99562633	758.68
SA40_26	1461	654.66628074646	131.42477989196777	0.9972344	759.2
SA40_26	1462	657.177734375	129.5650863647461	0.99728894	759.72
SA40_26	1463	656.4065933227539	129.04459476470947	0.99508166	760.24
SA40_26	1464	656.7337512969971	130.98292350769043	0.9972723	760.76
SA40_26	1465	656.7517757415771	130.99993228912354	0.9951526	761.28
SA40_26	1466	655.8359146118164	128.66646766662598	0.9886729	761.8
SA40_26	1467	657.3715209960938	129.87502098083496	0.99507844	762.32
SA40_26	1468	653.830623626709	129.42289352416992	0.99636865	762.84
SA40_26	1469	651.6847610473633	128.92706394195557	0.9932776	763.36
SA40_26	1470	655.0485610961914	132.17990398406982	0.99777395	763.88
SA40_26	1471	654.8919677734375	130.71574687957764	0.9916289	764.4
SA40_26	1472	655.0312042236328	130.6968641281128	0.9961792	764.92
SA40_26	1473	656.5515518188477	131.05027198791504	0.9847845	765.44
SA40_26	1474	659.5973968505859	127.12207317352295	0.99359363	765.96
SA40_26	1475	654.7019958496094	129.5038604736328	0.99844545	766.48
SA40_26	1476	655.6407928466797	127.84519672393799	0.99529463	767.0
SA40_26	1477	656.1132431030273	129.417085647583	0.9845419	767.52
SA40_26	1478	655.3319931030273	130.42905807495117	0.9763049	768.04
SA40_26	1479	657.5459957122803	131.10212802886963	0.99734026	768.56
SA40_26	1480	658.2509517669678	128.2933473587036	0.99545234	769.08
SA40_26	1481	655.8834075927734	129.08414840698242	0.9913145	769.6
SA40_26	1482	658.5068225860596	129.92448806762695	0.98984057	770.12
SA40_26	1483	658.0135345458984	127.62190818786621	0.99780387	770.64
SA40_26	1484	656.4950466156006	129.4160556793213	0.9951479	771.16
SA40_26	1485	658.4827899932861	128.5988473892212	0.9965714	771.68
SA40_26	1486	656.417989730835	128.3789348602295	0.992802	772.2
SA40_26	1487	656.8767547607422	128.5180950164795	0.96810067	772.72
SA40_26	1488	654.4479370117188	129.99835968017578	0.9912499	773.24
SA40_26	1489	655.0296783447266	129.31795120239258	0.9910086	773.76
SA40_26	1490	655.0199508666992	129.00079250335693	0.990042	774.28
SA40_26	1491	656.8400382995605	130.54681777954102	0.9971987	774.8
SA40_26	1492	654.7043800354004	129.78381156921387	0.99693704	775.32
SA40_26	1493	656.720781326294	130.23639678955078	0.99707067	775.84
SA40_26	1494	655.8896064758301	130.03247737884521	0.9901522	776.36
SA40_26	1495	654.8163414001465	128.9208984375	0.9905826	776.88
SA40_26	1496	654.3557167053223	129.94760513305664	0.99652064	777.4
SA40_26	1497	657.0417881011963	129.70988273620605	0.99221426	777.92
SA40_26	1498	655.8516502380371	128.27380657196045	0.99781513	778.44
SA40_26	1499	655.8008670806885	125.98510265350342	0.99750704	778.96
SA40_26	1500	655.6900978088379	129.8827886581421	0.9969014	779.48
SA40_26	1501	654.5812606811523	129.2594575881958	0.9833015	780.0
SA40_26	1502	656.4952373504639	130.4922580718994	0.9951132	780.52
SA40_26	1503	658.5034847259521	129.8752212524414	0.996336	781.04
SA40_26	1504	658.0294132232666	129.02236461639404	0.994624	781.56
SA40_26	1505	656.0460567474365	129.6218490600586	0.9901904	782.08
SA40_26	1506	657.1074962615967	129.5155906677246	0.997612	782.6
SA40_26	1507	656.97021484375	132.01231956481934	0.9872017	783.12
SA40_26	1508	658.1466674804688	128.56082439422607	0.99225736	783.64
SA40_26	1509	657.5302600860596	126.63086414337158	0.9965089	784.16
SA40_26	1510	656.1229705810547	130.34571647644043	0.97994405	784.68
SA40_26	1511	658.1983089447021	127.71556377410889	0.9322473	785.2
SA40_26	1512	654.5450210571289	129.46022987365723	0.9922673	785.72
SA40_26	1513	655.7352066040039	128.5630702972412	0.99591994	786.24
SA40_26	1514	655.8892250061035	128.7925386428833	0.9969242	786.76
SA40_26	1515	653.8638114929199	130.80907344818115	0.99517584	787.28
SA40_26	1516	656.8746566772461	127.34154224395752	0.9821276	787.8
SA40_26	1517	654.1798114776611	127.99461364746094	0.99120706	788.32
SA40_26	1518	655.3182601928711	131.20299339294434	0.9918874	788.84
SA40_26	1519	657.7731132507324	130.32917976379395	0.9927664	789.36
SA40_26	1520	655.4754734039307	129.91989612579346	0.98917717	789.88
SA40_26	1521	656.449031829834	128.34001064300537	0.99483526	790.4
SA40_26	1522	657.4219703674316	131.2285280227661	0.9963356	790.92
SA40_26	1523	656.2751770019531	129.19445514678955	0.99700373	791.44
SA40_26	1524	656.5542221069336	129.0929889678955	0.9953993	791.96
SA40_26	1525	658.1677913665771	130.06593704223633	0.9931726	792.48
SA40_26	1526	658.0024719238281	129.94338512420654	0.99702746	793.0
SA40_26	1527	655.3766250610352	131.1816644668579	0.994457	793.52
SA40_26	1528	655.792760848999	128.56779098510742	0.99352866	794.04
SA40_26	1529	656.0164451599121	131.09320163726807	0.9900641	794.56
SA40_26	1530	658.1860542297363	128.8666820526123	0.9983191	795.08
SA40_26	1531	653.1841278076172	130.02450942993164	0.9862418	795.6
SA40_26	1532	657.9397201538086	130.44698238372803	0.9984047	796.12
SA40_26	1533	656.3888549804688	131.63922786712646	0.9952769	796.64
SA40_26	1534	656.1251640319824	130.88244438171387	0.99575055	797.16
SA40_26	1535	658.2839012145996	128.46168994903564	0.9958406	797.68
SA40_26	1536	653.6234855651855	130.57003498077393	0.9961159	798.2
SA40_26	1537	656.2212944030762	128.16142559051514	0.9969254	798.72
SA40_26	1538	654.9458503723145	128.44672679901123	0.9965766	799.24
SA40_26	1539	654.3679237365723	131.436767578125	0.9912948	799.76
SA40_26	1540	655.6665897369385	126.78236961364746	0.99553597	800.28
SA40_26	1541	655.9964656829834	131.04369163513184	0.98760605	800.8
SA40_26	1542	655.6054592132568	128.8300323486328	0.99030215	801.32
SA40_26	1543	656.8936347961426	129.90946769714355	0.99487114	801.84
SA40_26	1544	652.8449535369873	130.11131286621094	0.9928013	802.36
SA40_26	1545	656.9636344909668	128.03475379943848	0.99015725	802.88
SA40_26	1546	653.2963752746582	129.57319736480713	0.9858518	803.4
SA40_26	1547	656.0037612915039	127.52662181854248	0.9970906	803.92
SA40_26	1548	659.0426445007324	129.142427444458	0.99109507	804.44
SA40_26	1549	656.4465522766113	129.2861795425415	0.9969722	804.96
SA40_26	1550	655.4388523101807	128.77229690551758	0.9933583	805.48
SA40_26	1551	660.1029396057129	129.77999210357666	0.99583745	806.0
SA40_26	1552	659.2227458953857	126.85596942901611	0.993804	806.52
SA40_26	1553	656.1562538146973	128.95703315734863	0.9970085	807.04
SA40_26	1554	655.9657573699951	129.20185089111328	0.98437077	807.56
SA40_26	1555	656.5314769744873	127.82752990722656	0.99314207	808.08
SA40_26	1556	652.6750564575195	128.78243923187256	0.9953318	808.6
SA40_26	1557	652.6994705200195	127.96960830688477	0.9719027	809.12
SA40_26	1558	651.5917778015137	130.82912921905518	0.9968526	809.64
SA40_26	1559	659.9318981170654	130.18455505371094	0.9964998	810.16
SA40_26	1560	655.0283432006836	130.68759441375732	0.99164736	810.68
SA40_26	1561	653.3092975616455	130.2579689025879	0.99716324	811.2
SA40_26	1562	655.4165363311768	130.46886920928955	0.9987086	811.72
SA40_26	1563	655.0508499145508	129.10706520080566	0.98816025	812.24
SA40_26	1564	655.652666091919	129.97953414916992	0.9928498	812.76
SA40_26	1565	657.5626373291016	128.67525100708008	0.99633765	813.28
SA40_26	1566	657.2232723236084	127.40610122680664	0.99624395	813.8
SA40_26	1567	657.2911262512207	126.67193412780762	0.99588424	814.32
SA40_26	1568	658.1085205078125	127.72476196289062	0.99640405	814.84
SA40_26	1569	655.0498962402344	131.1015272140503	0.984458	815.36
SA40_26	1570	657.441520690918	128.63682746887207	0.99451137	815.88
SA40_26	1571	656.4820289611816	129.39416885375977	0.9911644	816.4
SA40_26	1572	656.5701007843018	129.21486854553223	0.97277564	816.92
SA40_26	1573	657.3663234710693	125.57159900665283	0.9770989	817.44
SA40_26	1574	656.9753646850586	129.8470687866211	0.98291266	817.96
SA40_26	1575	655.1798820495605	130.1350736618042	0.9855657	818.48
SA40_26	1576	657.2946071624756	129.89131450653076	0.9920442	819.0
SA40_26	1577	659.3643188476562	126.64193630218506	0.98297435	819.52
SA40_26	1578	660.5936527252197	124.89757061004639	0.9926818	820.04
SA40_26	1579	656.7793369293213	125.55174350738525	0.99107295	820.56
SA40_26	1580	655.7268142700195	128.42883110046387	0.9968591	821.08
SA40_26	1581	660.1123332977295	127.31337547302246	0.9830241	821.6
SA40_26	1582	658.478832244873	129.79986190795898	0.9866616	822.12
SA40_26	1583	655.3099632263184	129.41781520843506	0.9956964	822.64
SA40_26	1584	656.8284511566162	130.972638130188	0.9959001	823.16
SA40_26	1585	656.0145854949951	128.4361696243286	0.99347186	823.68
SA40_26	1586	655.0984859466553	128.27575206756592	0.99645174	824.2
SA40_26	1587	660.4205131530762	127.9279375076294	0.9773936	824.72
SA40_26	1588	657.2003841400146	127.86306381225586	0.9945314	825.24
SA40_26	1589	657.6845169067383	127.02205181121826	0.9974606	825.76
SA40_26	1590	655.3526878356934	128.73878002166748	0.9927699	826.28
SA40_26	1591	659.6035957336426	127.16710567474365	0.98780096	826.8
SA40_26	1592	655.4405212402344	128.67331981658936	0.9926685	827.32
SA40_26	1593	654.9297332763672	131.1965274810791	0.99430275	827.84
SA40_26	1594	656.3820838928223	129.18283939361572	0.99740833	828.36
SA40_26	1595	654.959774017334	130.47718048095703	0.9975299	828.88
SA40_26	1596	653.3524513244629	129.09456253051758	0.9941023	829.4
SA40_26	1597	657.6066970825195	127.5573205947876	0.9930051	829.92
SA40_26	1598	656.2130928039551	130.77983379364014	0.98517436	830.44
SA40_26	1599	656.424617767334	130.058856010437	0.9933535	830.96
SA40_26	1600	654.5074939727783	130.57424068450928	0.9955505	831.48
SA40_26	1601	655.8763027191162	129.73327159881592	0.9968681	832.0
SA40_26	1602	656.8445205688477	128.73066902160645	0.9975077	832.52
SA40_26	1603	651.8531799316406	130.14644622802734	0.9951316	833.04
SA40_26	1604	656.6371440887451	129.62157726287842	0.98435414	833.56
SA40_26	1605	655.5176734924316	131.40286445617676	0.99725795	834.08
SA40_26	1606	656.4854621887207	127.66034603118896	0.99558324	834.6
SA40_26	1607	657.2567939758301	128.53036880493164	0.99789524	835.12
SA40_26	1608	654.5485496520996	129.8584270477295	0.9969214	835.64
SA40_26	1609	654.9422740936279	129.13272857666016	0.99557793	836.16
SA40_26	1610	658.5899829864502	128.0665683746338	0.9936353	836.68
SA40_26	1611	653.7365913391113	127.82870292663574	0.99003243	837.2
SA40_26	1612	655.4927825927734	128.48782539367676	0.9944364	837.72
SA40_26	1613	657.0554733276367	129.21139240264893	0.9932734	838.24
SA40_26	1614	655.1798820495605	132.1091365814209	0.99587715	838.76
SA40_26	1615	654.1293621063232	132.09181308746338	0.98938876	839.28
SA40_26	1616	660.1976871490479	127.17892169952393	0.9968978	839.8
SA40_26	1617	658.8171005249023	127.77359962463379	0.9928975	840.32
SA40_26	1618	658.3233833312988	127.31597900390625	0.9930386	840.84
SA40_26	1619	655.9992790222168	130.42272090911865	0.9970024	841.36
SA40_26	1620	656.8661689758301	129.2682981491089	0.99716395	841.88
SA40_26	1621	656.8506240844727	126.98337078094482	0.99287426	842.4
SA40_26	1622	658.5474014282227	129.9283218383789	0.99194723	842.92
SA40_26	1623	656.7698001861572	126.71409130096436	0.99502975	843.44
SA40_26	1624	656.1212062835693	126.76820755004883	0.99607325	843.96
SA40_26	1625	653.2733917236328	129.72119808197021	0.9934221	844.48
SA40_26	1626	658.5658073425293	127.94015407562256	0.99481416	845.0
SA40_26	1627	658.2821846008301	126.31719589233398	0.99258864	845.52
SA40_26	1628	654.8480033874512	130.84556579589844	0.9938398	846.04
SA40_26	1629	655.9545516967773	131.4936876296997	0.9946473	846.56
SA40_26	1630	656.1448574066162	127.65871524810791	0.99016005	847.08
SA40_26	1631	661.0699653625488	128.43403816223145	0.98959106	847.6
SA40_26	1632	657.7025413513184	128.35025310516357	0.9947273	848.12
SA40_26	1633	657.3592185974121	126.95680618286133	0.9971065	848.64
SA40_26	1634	659.8124504089355	128.94750595092773	0.96407974	849.16
SA40_26	1635	656.3257217407227	129.88427639007568	0.99344313	849.68
SA40_26	1636	657.2504997253418	128.6370849609375	0.99657106	850.2
SA40_26	1637	657.2131633758545	127.84830093383789	0.9935049	850.72
SA40_26	1638	658.5755348205566	127.4434232711792	0.9924191	851.24
SA40_26	1639	656.6381454467773	128.6167287826538	0.9979913	851.76
SA40_26	1640	658.2333564758301	129.83466625213623	0.9964483	852.28
SA40_26	1641	656.0136795043945	128.81423950195312	0.9969964	852.8
SA40_26	1642	656.0934066772461	127.5673770904541	0.9935907	853.32
SA40_26	1643	655.5835247039795	126.92755222320557	0.9964864	853.84
SA40_26	1644	656.749439239502	129.11656379699707	0.99874485	854.36
SA40_26	1645	657.3653221130371	130.0854778289795	0.9957318	854.88
SA40_26	1646	657.1611404418945	128.8139820098877	0.9978206	855.4
SA40_26	1647	659.4683647155762	126.71819686889648	0.9928804	855.92
SA40_26	1648	655.8011531829834	129.3511962890625	0.98017853	856.44
SA40_26	1649	656.7561149597168	128.68752479553223	0.9956994	856.96
SA40_26	1650	656.0766220092773	130.03798484802246	0.9947147	857.48
SA40_26	1651	653.6973476409912	130.24613857269287	0.9923907	858.0
SA40_26	1652	656.7841529846191	129.124116897583	0.9827663	858.52
SA40_26	1653	658.7479591369629	128.34282875061035	0.9967147	859.04
SA40_26	1654	657.5478553771973	130.2121639251709	0.9966349	859.56
SA40_26	1655	656.6889762878418	130.2956199645996	0.9983267	860.08
SA40_26	1656	656.260871887207	130.6070852279663	0.9974016	860.6
SA40_26	1657	655.0252914428711	127.64820098876953	0.9958423	861.12
SA40_26	1658	657.9354286193848	129.31119918823242	0.9948657	861.64
SA40_26	1659	656.5068244934082	128.07816982269287	0.99568284	862.16
SA40_26	1660	657.2272300720215	127.43598461151123	0.9900781	862.68
SA40_26	1661	659.9977970123291	127.53291606903076	0.99637526	863.2
SA40_26	1662	154.16492223739624	110.49989461898804	0.9897299	863.72
SA40_26	1663	654.4543266296387	129.36261177062988	0.99320364	864.24
SA40_26	1664	656.4695358276367	126.1243200302124	0.9966468	864.76
SA40_26	1665	655.2519798278809	127.83031940460205	0.9953774	865.28
SA40_26	1666	655.6545734405518	126.22032165527344	0.9885794	865.8
SA40_26	1667	658.8309288024902	127.04063415527344	0.9919076	866.32
SA40_26	1668	656.727123260498	130.56219577789307	0.98994166	866.84
SA40_26	1669	655.6870937347412	129.01456832885742	0.99162614	867.36
SA40_26	1670	660.4598522186279	125.82746028900146	0.99193454	867.88
SA40_26	1671	659.2880725860596	131.0124635696411	0.98579526	868.4
SA40_26	1672	658.2598686218262	126.35676383972168	0.9971625	868.92
SA40_26	1673	658.3246231079102	127.7001142501831	0.9954526	869.44
SA40_26	1674	656.699275970459	131.0447645187378	0.9938373	869.96
SA40_26	1675	657.9751968383789	127.13627815246582	0.9952911	870.48
SA40_26	1676	655.3853988647461	128.82672786712646	0.9908591	871.0
SA40_26	1677	656.3063621520996	128.46954345703125	0.99033815	871.52
SA40_26	1678	655.7132720947266	131.11721992492676	0.991176	872.04
SA40_26	1679	657.8434467315674	128.32368850708008	0.99768746	872.56
SA40_26	1680	656.263017654419	129.06991481781006	0.99653167	873.08
SA40_26	1681	655.7254791259766	131.2921142578125	0.9970085	873.6
SA40_26	1682	650.1967430114746	130.47715187072754	0.9869348	874.12
SA40_26	1683	652.9067039489746	127.645583152771	0.99693966	874.64
SA40_26	1684	656.2563896179199	131.58655643463135	0.9957775	875.16
SA40_26	1685	653.9531707763672	130.37930488586426	0.9952182	875.68
SA40_26	1686	657.7223777770996	127.40013599395752	0.9903441	876.2
SA40_26	1687	658.3741188049316	129.18909072875977	0.99587834	876.72
SA40_26	1688	655.6978702545166	130.69231510162354	0.99728334	877.24
SA40_26	1689	659.6105575561523	129.3184232711792	0.99224854	877.76
SA40_26	1690	659.1398239135742	129.3325710296631	0.9923959	878.28
SA40_26	1691	654.4835090637207	129.46021556854248	0.9964478	878.8
SA40_26	1692	653.1517505645752	127.1894645690918	0.9948007	879.32
SA40_26	1693	654.9371719360352	128.9128303527832	0.99191576	879.84
SA40_26	1694	652.9601097106934	129.59735870361328	0.9923814	880.36
SA40_26	1695	655.1824569702148	130.61585426330566	0.99357647	880.88
SA40_26	1696	656.1929702758789	129.9472188949585	0.9911509	881.4
SA40_26	1697	659.0198516845703	127.95048236846924	0.98989224	881.92
SA40_26	1698	656.8193435668945	129.7256326675415	0.9973362	882.44
SA40_26	1699	656.8729877471924	129.56937789916992	0.9946273	882.96
SA40_26	1700	656.3523769378662	130.96306800842285	0.99402386	883.48
SA40_26	1701	657.0205688476562	128.17806243896484	0.9968106	884.0
SA40_26	1702	655.3219795227051	130.31835079193115	0.9918184	884.52
SA40_26	1703	658.5405349731445	128.3003568649292	0.99411976	885.04
SA40_26	1704	656.0591697692871	129.21679973602295	0.9968658	885.56
SA40_26	1705	656.669807434082	128.53307247161865	0.9907607	886.08
SA40_26	1706	655.3668022155762	128.98451328277588	0.99814594	886.6
SA40_26	1707	653.8980484008789	130.30041217803955	0.99412596	887.12
SA40_26	1708	656.1126708984375	130.93746185302734	0.9873054	887.64
SA40_26	1709	656.5709114074707	130.57146549224854	0.9959686	888.16
SA40_26	1710	657.3521614074707	128.3642292022705	0.9836639	888.68
SA40_26	1711	655.7804107666016	130.52237033843994	0.9853855	889.2
SA40_26	1712	656.3325881958008	129.282546043396	0.99667287	889.72
SA40_26	1713	655.2996635437012	127.50712394714355	0.9926789	890.24
SA40_26	1714	658.781099319458	127.91283130645752	0.99761	890.76
SA40_26	1715	654.1547775268555	127.85113334655762	0.9882934	891.28
SA40_26	1716	652.8351783752441	130.68790912628174	0.99150485	891.8
SA40_26	1717	655.1875114440918	127.65553951263428	0.9914601	892.32
SA40_26	1718	653.4822463989258	129.69380378723145	0.99031925	892.84
SA40_26	1719	657.2317600250244	129.25957202911377	0.99465114	893.36
SA40_26	1720	657.9968452453613	130.79941749572754	0.99559116	893.88
SA40_26	1721	658.9980125427246	132.01369285583496	0.9935359	894.4
SA40_26	1722	654.3499946594238	130.9117555618286	0.98088044	894.92
SA40_26	1723	654.7909736633301	131.09633445739746	0.967523	895.44
SA40_26	1724	656.6442489624023	128.82402420043945	0.9961971	895.96
SA40_26	1725	655.9425354003906	128.3827543258667	0.9962322	896.48
SA40_26	1726	657.0350646972656	129.05802726745605	0.9979962	897.0
SA40_26	1727	657.9031944274902	127.88363456726074	0.99692756	897.52
SA40_26	1728	656.2928199768066	128.44260692596436	0.9975593	898.04
SA40_26	1729	656.5232276916504	128.86616706848145	0.99813974	898.56
SA40_26	1730	657.049560546875	129.17325496673584	0.99562633	899.08
SA40_26	1731	654.5697212219238	130.39037704467773	0.9944865	899.6
SA40_26	1732	649.6617317199707	131.88634872436523	0.98006135	900.12
SA40_26	1733	654.3875217437744	129.94025230407715	0.99571985	900.64
SA40_26	1734	656.1154365539551	131.45012855529785	0.99202615	901.16
SA40_26	1735	658.5549354553223	130.1279640197754	0.99013585	901.68
SA40_26	1736	658.1603050231934	128.83532524108887	0.99553645	902.2
SA40_26	1737	660.1219654083252	127.30793952941895	0.99607027	902.72
SA40_26	1738	657.7138900756836	131.94090843200684	0.9976876	903.24
SA40_26	1739	656.0023784637451	129.57431316375732	0.99025214	903.76
SA40_26	1740	657.2674751281738	125.9882640838623	0.99191624	904.28
SA40_26	1741	655.7871341705322	130.60898780822754	0.9967644	904.8
SA40_26	1742	653.7033557891846	130.33438682556152	0.9965321	905.32
SA40_26	1743	654.1580200195312	132.6313591003418	0.9969271	905.84
SA40_26	1744	657.5642585754395	128.37063789367676	0.9966049	906.36
SA40_26	1745	656.5219402313232	131.6136360168457	0.9953896	906.88
SA40_26	1746	652.6203155517578	129.5711374282837	0.99559575	907.4
SA40_26	1747	656.093692779541	130.3159475326538	0.9962702	907.92
SA40_26	1748	654.5594215393066	131.606125831604	0.98662424	908.44
SA40_26	1749	655.3956985473633	128.15903663635254	0.9981913	908.96
SA40_26	1750	656.748104095459	130.20488262176514	0.99607277	909.48
SA40_26	1751	656.3162326812744	130.6591272354126	0.96370405	910.0
SA40_26	1752	657.0953369140625	127.82833099365234	0.99595404	910.52
SA40_26	1753	656.3173294067383	129.07938480377197	0.99553984	911.04
SA40_26	1754	655.6244373321533	129.14247035980225	0.9939681	911.56
SA40_26	1755	656.0167789459229	128.86977195739746	0.9955551	912.08
SA40_26	1756	659.5654010772705	128.67580890655518	0.99684227	912.6
SA40_26	1757	655.6358337402344	129.2103910446167	0.9952165	913.12
SA40_26	1758	658.2123756408691	129.43518161773682	0.9965738	913.64
SA40_26	1759	654.004430770874	128.53271484375	0.9936918	914.16
SA40_26	1760	655.8629512786865	127.63345241546631	0.98630244	914.68
SA40_26	1761	650.6255149841309	129.87771034240723	0.98732543	915.2
SA40_26	1762	656.8646430969238	127.54860877990723	0.9931624	915.72
SA40_26	1763	658.1186294555664	126.7902946472168	0.99414957	916.24
SA40_26	1764	659.502124786377	127.2046422958374	0.9909412	916.76
SA40_26	1765	655.3336143493652	127.63094902038574	0.99411374	917.28
SA40_26	1766	657.6306343078613	129.41750049591064	0.99818844	917.8
SA40_26	1767	659.1653823852539	128.97720336914062	0.997544	918.32
SA40_26	1768	654.3611526489258	131.18787288665771	0.9940177	918.84
SA40_26	1769	655.2034378051758	130.01927375793457	0.99173534	919.36
SA40_26	1770	658.0973625183105	130.19452571868896	0.99720144	919.88
SA40_26	1771	656.6627502441406	130.4099178314209	0.99595696	920.4
SA40_26	1772	652.1623611450195	131.14468574523926	0.99193794	920.92
SA40_26	1773	657.138729095459	128.46352100372314	0.9941216	921.44
SA40_26	1774	657.1414470672607	128.77015113830566	0.9969964	921.96
SA40_26	1775	657.5062274932861	128.77155303955078	0.99593663	922.48
SA40_26	1776	655.3758144378662	129.6178436279297	0.9971245	923.0
SA40_26	1777	656.8696975708008	132.69370079040527	0.99083227	923.52
SA40_26	1778	655.9286117553711	128.55345726013184	0.99676824	924.04
SA40_26	1779	655.73410987854	129.41864490509033	0.99620974	924.56
SA40_26	1780	656.1793327331543	129.948091506958	0.99679154	925.08
SA40_26	1781	656.7726135253906	127.7312707901001	0.9961033	925.6
SA40_26	1782	656.4857482910156	126.82634353637695	0.9937867	926.12
SA40_26	1783	658.0597877502441	128.71592044830322	0.9977139	926.64
SA40_26	1784	659.5202445983887	128.8670253753662	0.9954964	927.16
SA40_26	1785	658.1546783447266	129.9287223815918	0.98807156	927.68
SA40_26	1786	654.2043685913086	129.3222141265869	0.9929153	928.2
SA40_26	1787	654.7103881835938	131.80987358093262	0.98614395	928.72
SA40_26	1788	660.1432800292969	128.63207817077637	0.99461067	929.24
SA40_26	1789	655.3715705871582	129.54760551452637	0.9954646	929.76
SA40_26	1790	653.7163734436035	130.44203281402588	0.9917441	930.28
SA40_26	1791	653.2588958740234	129.79858875274658	0.98969704	930.8
SA40_26	1792	655.8636665344238	128.7301254272461	0.9915174	931.32
SA40_26	1793	657.8025341033936	128.13014030456543	0.9792554	931.84
SA40_26	1794	655.572509765625	131.16994857788086	0.9964898	932.36
SA40_26	1795	655.7681560516357	129.28848266601562	0.9959037	932.88
SA40_26	1796	652.406120300293	130.02785682678223	0.9948126	933.4
SA40_26	1797	658.2218170166016	129.37397003173828	0.9954986	933.92
SA40_26	1798	657.7534675598145	127.40324020385742	0.99446553	934.44
SA40_26	1799	656.8450927734375	128.67836952209473	0.99420506	934.96
SA40_26	1800	656.5844535827637	129.40770149230957	0.9967951	935.48
SA40_26	1801	657.5154304504395	128.76424312591553	0.9955883	936.0
SA40_26	1802	654.054069519043	130.54334163665771	0.9977253	936.52
SA40_26	1803	658.4190368652344	127.48675346374512	0.99344	937.04
SA40_26	1804	656.638240814209	128.30406188964844	0.99639857	937.56
SA40_26	1805	656.6424369812012	127.52933979034424	0.9976858	938.08
SA40_26	1806	659.4674110412598	127.97773361206055	0.9929913	938.6
SA40_26	1807	654.2581558227539	128.9926528930664	0.9930901	939.12
SA40_26	1808	656.0239791870117	131.37948989868164	0.98908246	939.64
SA40_26	1809	657.4428558349609	129.1701364517212	0.995783	940.16
SA40_26	1810	656.2716007232666	128.8041114807129	0.99039197	940.68
SA40_26	1811	657.5014114379883	129.31036949157715	0.98878646	941.2
SA40_26	1812	656.8506240844727	131.95226669311523	0.9969029	941.72
SA40_26	1813	656.1514854431152	130.63241958618164	0.9777386	942.24
SA40_26	1814	656.9487571716309	130.0600290298462	0.99461347	942.76
SA40_26	1815	655.8154106140137	131.06241703033447	0.9899907	943.28
SA40_26	1816	654.143238067627	130.06123065948486	0.9918961	943.8
SA40_26	1817	656.2246322631836	130.25044441223145	0.992945	944.32
SA40_26	1818	658.6185455322266	129.5286512374878	0.9910194	944.84
SA40_26	1819	655.8988094329834	131.99366569519043	0.9963595	945.36
SA40_26	1820	655.3471565246582	127.54656314849854	0.9955835	945.88
SA40_26	1821	658.0937385559082	130.4367971420288	0.99649787	946.4
SA40_26	1822	655.23681640625	131.54571533203125	0.9912714	946.92
SA40_26	1823	656.5987586975098	127.33150005340576	0.99757653	947.44
SA40_26	1824	658.2793235778809	128.82928848266602	0.99455845	947.96
SA40_26	1825	657.1946144104004	129.4671392440796	0.9912635	948.48
SA40_26	1826	658.7710857391357	127.52955436706543	0.99073327	949.0
SA40_26	1827	657.9280853271484	130.471830368042	0.99826175	949.52
SA40_26	1828	656.38108253479	128.63682746887207	0.9928778	950.04
SA40_26	1829	658.5070133209229	128.44666957855225	0.9872972	950.56
SA40_26	1830	658.0928802490234	129.29602146148682	0.9910876	951.08
SA40_26	1831	651.6383647918701	130.43585300445557	0.9847221	951.6
SA40_26	1832	657.7262878417969	127.90726661682129	0.99431074	952.12
SA40_26	1833	657.1792602539062	127.66902923583984	0.9940308	952.64
SA40_26	1834	654.8737049102783	131.5298366546631	0.9891973	953.16
SA40_26	1835	656.074333190918	131.11281394958496	0.98504525	953.68
SA40_26	1836	659.462833404541	128.4118366241455	0.993233	954.2
SA40_26	1837	656.175708770752	130.51676273345947	0.99395096	954.72
SA40_26	1838	654.7189712524414	131.09188556671143	0.9967685	955.24
SA40_26	1839	656.3253402709961	127.22508430480957	0.9921887	955.76
SA40_26	1840	659.3245506286621	128.08691024780273	0.99628866	956.28
SA40_26	1841	660.5044364929199	127.16191291809082	0.9966929	956.8
SA40_26	1842	655.7039260864258	127.8925609588623	0.9887372	957.32
SA40_26	1843	654.2736053466797	130.20705699920654	0.9928249	957.84
SA40_26	1844	658.1616401672363	129.62735652923584	0.9936094	958.36
SA40_26	1845	657.4475765228271	127.3633861541748	0.9944153	958.88
SA40_26	1846	652.5637626647949	127.84646987915039	0.98797506	959.4
SA40_26	1847	656.8961143493652	129.68195915222168	0.99322766	959.92
SA40_26	1848	658.8652610778809	127.39773273468018	0.9954079	960.44
SA40_26	1849	656.628942489624	127.18578815460205	0.99329174	960.96
SA40_26	1850	654.5468330383301	129.0077018737793	0.995799	961.48
SA40_26	1851	652.5820732116699	127.48151779174805	0.99745506	962.0
SA40_26	1852	655.0741195678711	127.08555221557617	0.9954229	962.52
SA40_26	1853	654.364538192749	129.28223133087158	0.995706	963.04
SA40_26	1854	658.5564613342285	129.4558811187744	0.992246	963.56
SA40_26	1855	655.0382614135742	129.27968502044678	0.9941141	964.08
SA40_26	1856	659.2425346374512	126.8086051940918	0.9910232	964.6
SA40_26	1857	656.6435813903809	127.29729652404785	0.99253535	965.12
SA40_26	1858	659.8394393920898	129.3237018585205	0.9871611	965.64
SA40_26	1859	656.2767028808594	132.51492977142334	0.98418033	966.16
SA40_26	1860	655.1201820373535	129.9913501739502	0.9962852	966.68
SA40_26	1861	656.0855388641357	129.95341300964355	0.9963606	967.2
SA40_26	1862	655.3843975067139	129.3867588043213	0.9988366	967.72
SA40_26	1863	656.7440986633301	128.3364200592041	0.9960114	968.24
SA40_26	1864	655.4272174835205	128.07596683502197	0.9940503	968.76
SA40_26	1865	654.9042224884033	130.2540922164917	0.9989957	969.28
SA40_26	1866	652.5470733642578	128.5463047027588	0.99623495	969.8
SA40_26	1867	656.3689231872559	128.95471572875977	0.9836233	970.32
SA40_26	1868	654.4312477111816	129.12405967712402	0.9786854	970.84
SA40_26	1869	658.8020324707031	126.63333892822266	0.9961665	971.36
SA40_26	1870	656.3309669494629	128.90511989593506	0.9960974	971.88
SA40_26	1871	658.8769912719727	130.28859615325928	0.99399877	972.4
SA40_26	1872	652.3916721343994	131.14545822143555	0.9968893	972.92
SA40_26	1873	654.8455238342285	130.04518032073975	0.9980426	973.44
SA40_26	1874	654.3129920959473	133.41583728790283	0.9933171	973.96
SA40_26	1875	654.8995494842529	131.76115036010742	0.9946641	974.48
SA40_26	1876	657.9913139343262	127.67977237701416	0.99216706	975.0
SA40_26	1877	654.8656463623047	127.97407150268555	0.99911886	975.52
SA40_26	1878	656.4914703369141	128.09834003448486	0.99135005	976.04
SA40_26	1879	654.6626091003418	130.11832237243652	0.99489	976.56
SA40_26	1880	657.3649406433105	128.18325519561768	0.9873356	977.08
SA40_26	1881	654.2013168334961	131.52616024017334	0.9971199	977.6
SA40_26	1882	655.5995941162109	128.49271774291992	0.9925229	978.12
SA40_26	1883	656.5661430358887	129.31530475616455	0.9965166	978.64
SA40_26	1884	657.6740264892578	129.89885330200195	0.99616736	979.16
SA40_26	1885	656.3114643096924	130.1550006866455	0.9924148	979.68
SA40_26	1886	657.9578399658203	131.111741065979	0.9951611	980.2
SA40_26	1887	658.0531120300293	129.3097972869873	0.9984743	980.72
SA40_26	1888	658.37721824646	128.97125244140625	0.9963391	981.24
SA40_26	1889	656.7605018615723	128.06296348571777	0.9884418	981.76
SA40_26	1890	657.2122573852539	129.7390079498291	0.9937795	982.28
SA40_26	1891	655.9776782989502	127.99412727355957	0.99731475	982.8
SA40_26	1892	658.0109119415283	128.20693016052246	0.99533784	983.32
SA40_26	1893	656.5578460693359	124.17417526245117	0.99682426	983.84
SA40_26	1894	658.1948280334473	126.37896537780762	0.9949816	984.36
SA40_26	1895	659.0250015258789	130.0791835784912	0.98833036	984.88
SA40_26	1896	656.802225112915	129.07382011413574	0.9937577	985.4
SA40_26	1897	656.8047523498535	130.6221342086792	0.99223846	985.92
SA40_26	1898	657.310676574707	128.26101779937744	0.99291456	986.44
SA40_26	1899	656.5224647521973	128.52230072021484	0.9820617	986.96
SA40_26	1900	656.6740036010742	131.10161304473877	0.9939085	987.48
SA40_26	1901	657.5576782226562	128.67846965789795	0.9955765	988.0
SA40_26	1902	654.9978256225586	129.5390796661377	0.98817664	988.52
SA40_26	1903	656.9337368011475	127.97018051147461	0.9962758	989.04
SA40_26	1904	655.2020072937012	127.22173690795898	0.9957761	989.56
SA40_26	1905	656.0267448425293	128.57912063598633	0.9962968	990.08
SA40_26	1906	656.7763805389404	127.01325416564941	0.9942473	990.6
SA40_26	1907	659.1061592102051	127.64556884765625	0.99379915	991.12
SA40_26	1908	660.3879928588867	128.21369647979736	0.9967495	991.64
SA40_26	1909	656.3398361206055	129.76431369781494	0.993274	992.16
SA40_26	1910	655.7234764099121	129.5284652709961	0.9902839	992.68
SA40_26	1911	655.9638023376465	128.3589506149292	0.9968449	993.2
SA40_26	1912	655.5663585662842	128.37793350219727	0.9953193	993.72
SA40_26	1913	661.0909461975098	128.912672996521	0.9901855	994.24
SA40_26	1914	655.2870273590088	128.50885391235352	0.99257845	994.76
SA40_26	1915	656.2312126159668	130.99913120269775	0.99691004	995.28
SA40_26	1916	657.7244281768799	127.4996280670166	0.9886567	995.8
SA40_26	1917	655.9733390808105	131.40581130981445	0.9962807	996.32
SA40_26	1918	657.9546928405762	130.23895740509033	0.99792445	996.84
SA40_26	1919	655.2282333374023	129.99671459197998	0.9965713	997.36
SA40_26	1920	658.298921585083	128.4244966506958	0.9950138	997.88
SA40_26	1921	655.4553985595703	132.8422737121582	0.9820403	998.4
SA40_26	1922	654.38232421875	129.9521541595459	0.99007845	998.92
SA40_26	1923	653.8240432739258	130.85649490356445	0.9555681	999.44
SA40_26	1924	657.2225570678711	130.8566665649414	0.9961731	999.96
SA40_26	1925	656.217098236084	131.10424518585205	0.98876953	1000.48
SA40_26	1926	658.6465835571289	126.67659759521484	0.9930443	1001.0
SA40_26	1927	657.9021453857422	129.40505504608154	0.99644655	1001.52
SA40_26	1928	656.6908836364746	129.37567234039307	0.9958061	1002.04
SA40_26	1929	659.4857215881348	125.6138563156128	0.99179053	1002.56
SA40_26	1930	655.0327301025391	126.94765090942383	0.99442935	1003.08
SA40_26	1931	654.3598175048828	129.4650936126709	0.9930888	1003.6
SA40_26	1932	654.0678977966309	130.44603824615479	0.98812324	1004.12
SA40_26	1933	657.0517539978027	127.82834529876709	0.99521893	1004.64
SA40_26	1934	659.0579032897949	125.60890674591064	0.99680305	1005.16
SA40_26	1935	657.703161239624	131.44299030303955	0.9976802	1005.68
SA40_26	1936	656.1158180236816	131.20907306671143	0.9973431	1006.2
SA40_26	1937	656.2744140625	131.23765468597412	0.9944106	1006.72
SA40_26	1938	656.4102172851562	129.56594467163086	0.9979995	1007.24
SA40_26	1939	657.0436954498291	130.34631729125977	0.9890177	1007.76
SA40_26	1940	655.3418159484863	130.87672233581543	0.99615306	1008.28
SA40_26	1941	658.0742835998535	129.66041564941406	0.98826605	1008.8
SA40_26	1942	656.8861961364746	129.86552238464355	0.98928833	1009.32
SA40_26	1943	658.139705657959	128.5178804397583	0.99813217	1009.84
SA40_26	1944	656.8024635314941	127.89350509643555	0.997414	1010.36
SA40_26	1945	656.2649250030518	126.93758010864258	0.9951762	1010.88
SA40_26	1946	655.7675361633301	129.36063766479492	0.99575365	1011.4
SA40_26	1947	656.8264007568359	129.10154342651367	0.99770385	1011.92
SA40_26	1948	655.8873176574707	131.22738361358643	0.99736816	1012.44
SA40_26	1949	656.5847396850586	129.74900722503662	0.99577063	1012.96
SA40_26	1950	656.267261505127	128.96289825439453	0.99781775	1013.48
SA40_26	1951	653.6101818084717	131.89734935760498	0.9945727	1014.0
SA40_26	1952	656.0592651367188	130.07257461547852	0.99836284	1014.52
SA40_26	1953	658.7643623352051	131.62463665008545	0.99540675	1015.04
SA40_26	1954	657.0318698883057	128.11808109283447	0.9938112	1015.56
SA40_26	1955	658.0096244812012	128.4407615661621	0.9978436	1016.08
SA40_26	1956	656.2717437744141	130.1136589050293	0.99747133	1016.6
SA40_26	1957	655.5644989013672	129.36429977416992	0.97845036	1017.12
SA40_26	1958	658.6589813232422	130.13916492462158	0.9837647	1017.64
SA40_26	1959	654.2575836181641	128.8112497329712	0.99600756	1018.16
SA40_26	1960	655.5022239685059	129.8873519897461	0.9970715	1018.68
SA40_26	1961	657.8105926513672	127.7373218536377	0.9907224	1019.2
SA40_26	1962	654.5811176300049	130.64871311187744	0.9955063	1019.72
SA40_26	1963	655.4710388183594	130.6379270553589	0.99778074	1020.24
SA40_26	1964	659.5947265625	127.62439727783203	0.9956204	1020.76
SA40_26	1965	654.5578956604004	127.47957229614258	0.99460334	1021.28
SA40_26	1966	655.638837814331	131.89352989196777	0.9898281	1021.8
SA40_26	1967	654.989767074585	131.13640308380127	0.9920202	1022.32
SA40_26	1968	658.0446243286133	128.5669755935669	0.99790996	1022.84
SA40_26	1969	657.2258949279785	127.56254196166992	0.995034	1023.36
SA40_26	1970	659.1916084289551	127.45280742645264	0.97937876	1023.88
SA40_26	1971	655.5553436279297	127.92433261871338	0.98957354	1024.4
SA40_26	1972	655.0036907196045	129.9609375	0.9908442	1024.92
SA40_26	1973	656.5544128417969	130.13059616088867	0.989682	1025.44
SA40_26	1974	655.8602809906006	130.79861640930176	0.98962677	1025.96
SA40_26	1975	656.1543464660645	128.92318725585938	0.98197687	1026.48
SA40_26	1976	653.6730766296387	128.74061107635498	0.98756	1027.0
SA40_26	1977	655.625581741333	130.7514524459839	0.99681795	1027.52
SA40_26	1978	656.605052947998	129.01544094085693	0.9988096	1028.04
SA40_26	1979	654.788875579834	130.71742057800293	0.99341834	1028.56
SA40_26	1980	656.9552421569824	129.77465629577637	0.9926012	1029.08
SA40_26	1981	656.0781002044678	128.93131256103516	0.9955153	1029.6
SA40_26	1982	654.5499801635742	129.52338695526123	0.9918252	1030.12
SA40_26	1983	656.0217380523682	130.78725814819336	0.99387544	1030.64
SA40_26	1984	656.5778732299805	130.6519603729248	0.9959214	1031.16
SA40_26	1985	656.5654754638672	127.96500205993652	0.9886579	1031.68
SA40_26	1986	653.1700134277344	130.72636127471924	0.9951231	1032.2
SA40_26	1987	656.2169075012207	131.94419860839844	0.99255776	1032.72
SA40_26	1988	655.6788444519043	131.1248016357422	0.99225605	1033.24
SA40_26	1989	657.1555137634277	128.96708965301514	0.9927406	1033.76
SA40_26	1990	654.2019367218018	129.55126762390137	0.997306	1034.28
SA40_26	1991	656.9485664367676	127.03485488891602	0.99545467	1034.8
SA40_26	1992	657.9731941223145	128.32477569580078	0.9975485	1035.32
SA40_26	1993	656.3835144042969	127.52863883972168	0.9939766	1035.84
SA40_26	1994	654.3241500854492	129.5265769958496	0.9956176	1036.36
SA40_26	1995	656.2503814697266	127.53364562988281	0.9972613	1036.88
SA40_26	1996	657.1957588195801	126.11998558044434	0.99643135	1037.4
SA40_26	1997	658.3425521850586	128.55917930603027	0.98605114	1037.92
SA40_26	1998	653.6671161651611	128.53583335876465	0.99486524	1038.44
SA40_26	1999	657.4774742126465	127.06096172332764	0.99342865	1038.96
[truncated: 1,671 more rows]
