# Supplementary material for: Measuring inter-individual differences in behavioural types of gilthead seabreams in the laboratory using deep learning
Source: PeerJ. 2022 May 5;10:e13396. doi: 10.7717/peerj.13396 (PMC9080431; doi:10.7717/peerj.13396)
Supplement: Supplemental Information 1 [file peerj-10-13396-s001.zip › Raw validation data/d2/SA45_SOC_1.csv]

ID	sec	X	Y	%	seconds
SA45_SOC_1	1	1170.252914428711	405.54388761520386	0.90793025	0.0
SA45_SOC_1	2	1613.8179016113281	458.6960434913635	0.001097571	0.6006
SA45_SOC_1	3	295.51477432250977	115.44731587171555	0.00110099	1.2012
SA45_SOC_1	4	237.57272243499756	260.39842665195465	0.0019337272	1.8018
SA45_SOC_1	5	216.19617462158203	261.6925173997879	0.00067092	2.4024
SA45_SOC_1	6	234.54102516174316	264.5986211299896	0.067607775	3.003
SA45_SOC_1	7	230.6127405166626	265.25865375995636	0.23221567	3.6036
SA45_SOC_1	8	238.3443546295166	263.237823843956	0.24688487	4.2042
SA45_SOC_1	9	229.3399429321289	102.93983191251755	8.67271e-05	4.8048
SA45_SOC_1	10	229.74682331085205	102.90729135274887	3.673726e-05	5.4054
SA45_SOC_1	11	182.57268905639648	265.1541602611542	2.8671246e-05	6.006
SA45_SOC_1	12	207.59407997131348	263.6630880832672	0.00021754194	6.6066
SA45_SOC_1	13	1880.5817413330078	113.39022785425186	7.651814e-05	7.2072
SA45_SOC_1	14	184.35997009277344	260.8939701318741	0.00010788843	7.8078
SA45_SOC_1	15	187.90523529052734	260.7083022594452	5.8719517e-05	8.4084
SA45_SOC_1	16	1881.6645812988281	116.77946716547012	3.7836282e-05	9.009
SA45_SOC_1	17	177.7478313446045	264.36802089214325	0.00022512015	9.6096
SA45_SOC_1	18	1876.622085571289	69.41721349954605	4.674099e-05	10.2102
SA45_SOC_1	19	207.43749618530273	102.32538342475891	5.660784e-05	10.8108
SA45_SOC_1	20	186.44336700439453	258.7669086456299	0.00022202014	11.4114
SA45_SOC_1	21	1876.054916381836	74.2503073811531	3.7609287e-05	12.012
SA45_SOC_1	22	183.31955909729004	261.2587559223175	0.0002637634	12.6126
SA45_SOC_1	23	230.33852577209473	101.85803532600403	5.098533e-05	13.2132
SA45_SOC_1	24	182.62144088745117	266.99704706668854	1.4731618e-05	13.8138
SA45_SOC_1	25	183.9190149307251	259.90331768989563	9.256472e-05	14.4144
SA45_SOC_1	26	183.3125638961792	259.65747714042664	0.0003398129	15.015
SA45_SOC_1	27	1880.2519226074219	67.58460223674774	0.00014233247	15.6156
SA45_SOC_1	28	184.159197807312	266.98312640190125	5.2504616e-05	16.2162
SA45_SOC_1	29	209.13232326507568	261.41653418540955	0.0001885742	16.8168
SA45_SOC_1	30	182.47485637664795	260.47008991241455	0.0005128583	17.4174
SA45_SOC_1	31	1864.7676086425781	722.6086091995239	0.09808187	18.018
SA45_SOC_1	32	1789.134521484375	770.0154733657837	0.0015971974	18.6186
SA45_SOC_1	33	185.11563777923584	261.16676688194275	0.00051269267	19.2192
SA45_SOC_1	34	179.17372226715088	266.4284563064575	0.00023328017	19.8198
SA45_SOC_1	35	177.10301399230957	271.6611135005951	7.371454e-05	20.4204
SA45_SOC_1	36	184.89920139312744	261.2113130092621	6.355128e-05	21.021
SA45_SOC_1	37	183.1187868118286	266.87142312526703	3.421461e-05	21.6216
SA45_SOC_1	38	184.12299156188965	260.6525230407715	0.00045352752	22.2222
SA45_SOC_1	39	181.7160129547119	260.30846536159515	0.00034085105	22.8228
SA45_SOC_1	40	179.0756893157959	266.5349292755127	0.00015070874	23.4234
SA45_SOC_1	41	179.5780849456787	269.55254316329956	0.00011588066	24.024
SA45_SOC_1	42	183.93091678619385	260.7843106985092	0.0001277157	24.6246
SA45_SOC_1	43	181.70917510986328	259.0329784154892	0.00032301675	25.2252
SA45_SOC_1	44	176.66572093963623	311.80464148521423	2.5184607e-05	25.8258
SA45_SOC_1	45	196.43584728240967	549.106593132019	2.5054815e-05	26.4264
SA45_SOC_1	46	20.733118057250977	504.11107778549194	0.0002592675	27.027
SA45_SOC_1	47	36.52743101119995	637.3998498916626	0.0006621469	27.6276
SA45_SOC_1	48	39.77424144744873	644.5150637626648	0.0074237236	28.2282
SA45_SOC_1	49	175.2442216873169	509.5856809616089	4.5502493e-05	28.8288
SA45_SOC_1	50	23.84054660797119	609.4582271575928	7.467748e-05	29.4294
SA45_SOC_1	51	21.632959842681885	530.5489468574524	0.00037420084	30.03
SA45_SOC_1	52	181.1765956878662	261.44300758838654	0.00038684558	30.6306
SA45_SOC_1	53	179.05893802642822	263.1555712223053	0.00064196956	31.2312
SA45_SOC_1	54	175.2450942993164	269.0065151453018	0.004253365	31.8318
SA45_SOC_1	55	179.81165885925293	267.20292806625366	0.00037823708	32.4324
SA45_SOC_1	56	182.76769638061523	266.9369387626648	8.515075e-05	33.033
SA45_SOC_1	57	179.88633155822754	268.0043077468872	8.702618e-05	33.6336
SA45_SOC_1	58	179.60894107818604	266.9192522764206	0.00043640033	34.2342
SA45_SOC_1	59	181.43134117126465	270.07866382598877	2.6315445e-05	34.8348
SA45_SOC_1	60	205.04819869995117	98.86808574199677	3.683791e-05	35.4354
SA45_SOC_1	61	181.63959503173828	268.33563566207886	2.9965844e-05	36.036
SA45_SOC_1	62	178.21436405181885	266.4250123500824	0.000100155456	36.6366
SA45_SOC_1	63	180.7600736618042	264.2841589450836	8.7410255e-05	37.2372
SA45_SOC_1	64	180.31474113464355	265.4633438587189	0.0002480593	37.8378
SA45_SOC_1	65	179.43182945251465	267.5203835964203	0.00016094832	38.4384
SA45_SOC_1	66	180.3682565689087	265.6442642211914	0.0001025938	39.039
SA45_SOC_1	67	181.08113765716553	264.6793931722641	0.000105669205	39.6396
SA45_SOC_1	68	180.93541145324707	268.492351770401	6.391161e-05	40.2402
SA45_SOC_1	69	183.2544708251953	266.3491326570511	0.00015548563	40.8408
SA45_SOC_1	70	181.48876190185547	263.54750633239746	0.00018971326	41.4414
SA45_SOC_1	71	180.2821969985962	510.4933726787567	2.7039348e-05	42.042
SA45_SOC_1	72	180.99600791931152	263.68130564689636	0.000105075866	42.6426
SA45_SOC_1	73	183.0752992630005	265.1644277572632	0.00013857996	43.2432
SA45_SOC_1	74	182.43844985961914	264.53613102436066	4.930091e-05	43.8438
SA45_SOC_1	75	178.6604118347168	267.1073341369629	0.00020297013	44.4444
SA45_SOC_1	76	181.0882329940796	262.98678517341614	3.1614767e-05	45.045
SA45_SOC_1	77	182.2487497329712	266.3522708415985	3.8854483e-05	45.6456
SA45_SOC_1	78	182.07398414611816	273.50810408592224	2.416194e-05	46.2462
SA45_SOC_1	79	182.4506378173828	271.5421521663666	2.3504086e-05	46.8468
SA45_SOC_1	80	182.38338947296143	261.0732650756836	5.2581374e-05	47.4474
SA45_SOC_1	81	181.16884231567383	263.5498881340027	5.75665e-05	48.048
SA45_SOC_1	82	181.3542938232422	262.2289216518402	8.7104054e-05	48.6486
SA45_SOC_1	83	181.4330005645752	264.3284475803375	0.0004465143	49.2492
SA45_SOC_1	84	182.07813262939453	260.4665172100067	5.7590107e-05	49.8498
SA45_SOC_1	85	179.8591947555542	263.44183802604675	0.00024696902	50.4504
SA45_SOC_1	86	180.25933742523193	263.7635099887848	4.9564806e-05	51.051
SA45_SOC_1	87	231.88775539398193	97.21307158470154	2.6678503e-05	51.6516
SA45_SOC_1	88	238.54057788848877	369.6313726902008	3.8083275e-05	52.2522
SA45_SOC_1	89	182.04564571380615	265.9877908229828	9.285664e-05	52.8528
SA45_SOC_1	90	181.2031888961792	263.7937331199646	0.0003325459	53.4534
SA45_SOC_1	91	185.37394523620605	262.5595736503601	5.8857768e-05	54.054
SA45_SOC_1	92	181.72109127044678	263.7118989229202	0.0004195527	54.6546
SA45_SOC_1	93	182.89538383483887	263.24804306030273	9.143164e-05	55.2552
SA45_SOC_1	94	178.51614475250244	267.04104602336884	0.00010627978	55.8558
SA45_SOC_1	95	181.2053346633911	264.66719448566437	0.0001340479	56.4564
SA45_SOC_1	96	180.44626235961914	270.3601026535034	0.00011146448	57.057
SA45_SOC_1	97	180.5633783340454	263.5942894220352	0.0002944205	57.6576
SA45_SOC_1	98	179.4408130645752	265.7035356760025	0.00013718526	58.2582
SA45_SOC_1	99	179.4933557510376	262.25257873535156	6.6843444e-05	58.8588
SA45_SOC_1	100	180.53551197052002	269.18716192245483	0.00028065534	59.4594
SA45_SOC_1	101	181.20357513427734	270.545175075531	0.00010033297	60.06
SA45_SOC_1	102	183.65155220031738	259.44126427173615	0.00061039673	60.6606
SA45_SOC_1	103	180.66832065582275	268.9495611190796	0.0001258867	61.2612
SA45_SOC_1	104	171.78929328918457	311.95701241493225	2.5022127e-05	61.8618
SA45_SOC_1	105	178.9337396621704	267.77340173721313	0.00014318695	62.4624
SA45_SOC_1	106	180.41706562042236	262.2971248626709	0.00010762343	63.063
SA45_SOC_1	107	178.75152111053467	267.119243144989	0.00017307764	63.6636
SA45_SOC_1	108	183.2486915588379	262.3877942562103	0.00015894433	64.2642
SA45_SOC_1	109	179.96709823608398	271.7741525173187	0.00011767657	64.8648
SA45_SOC_1	110	181.62251472473145	262.70024478435516	0.0002341492	65.4654
SA45_SOC_1	111	179.10099506378174	267.40026354789734	3.7834805e-05	66.066
SA45_SOC_1	112	178.6818265914917	265.60987293720245	0.00039636038	66.6666
SA45_SOC_1	113	180.16998767852783	270.7736349105835	6.0284492e-05	67.2672
SA45_SOC_1	114	173.35800647735596	304.0334987640381	7.83077e-05	67.8678
SA45_SOC_1	115	181.30152225494385	268.2395589351654	9.287507e-05	68.4684
SA45_SOC_1	116	180.6520414352417	263.42912435531616	0.000115045215	69.069
SA45_SOC_1	117	179.6371364593506	267.5539219379425	5.902741e-05	69.6696
SA45_SOC_1	118	158.6034393310547	104.93856579065323	1.893813e-05	70.2702
SA45_SOC_1	119	204.0995979309082	103.22680681943893	7.565133e-05	70.8708
SA45_SOC_1	120	181.7474126815796	265.2680039405823	0.00010714012	71.4714
SA45_SOC_1	121	183.26637268066406	270.11999130249023	4.9862818e-05	72.072
SA45_SOC_1	122	180.671124458313	267.80510544776917	4.336591e-05	72.6726
SA45_SOC_1	123	182.05156803131104	268.6071449518204	4.1554038e-05	73.2732
SA45_SOC_1	124	183.34945678710938	269.6640372276306	4.8696093e-05	73.8738
SA45_SOC_1	125	181.4538288116455	260.4474627971649	0.00023428544	74.4744
SA45_SOC_1	126	180.97821235656738	266.8909603357315	8.15859e-05	75.075
SA45_SOC_1	127	179.53661441802979	268.5423696041107	0.00022912779	75.6756
SA45_SOC_1	128	205.66407680511475	102.71988540887833	7.684624e-05	76.2762
SA45_SOC_1	129	973.1502914428711	600.6586933135986	0.006425183	76.8768
SA45_SOC_1	130	178.96608352661133	271.896847486496	0.00030334483	77.4774
SA45_SOC_1	131	180.752534866333	264.7843050956726	0.00028443467	78.078
SA45_SOC_1	132	236.64862632751465	374.9616837501526	2.6913494e-05	78.6786
SA45_SOC_1	133	180.11675834655762	268.91592621803284	0.00016967974	79.2792
SA45_SOC_1	134	182.1020221710205	263.34434509277344	0.000115418814	79.8798
SA45_SOC_1	135	178.22563648223877	268.35317730903625	0.00023168487	80.4804
SA45_SOC_1	136	180.0653886795044	269.60352659225464	5.942162e-05	81.081
SA45_SOC_1	137	177.76293754577637	268.2520794868469	0.00048136633	81.6816
SA45_SOC_1	138	976.897087097168	599.4424295425415	0.0047572944	82.2822
SA45_SOC_1	139	178.7680435180664	266.7810595035553	0.0005102956	82.8828
SA45_SOC_1	140	183.1067705154419	268.88116478919983	0.00026669644	83.4834
SA45_SOC_1	141	178.10319900512695	265.8071279525757	0.00031113392	84.084
SA45_SOC_1	142	183.6335849761963	261.6396349668503	0.0003112781	84.6846
SA45_SOC_1	143	177.70361423492432	263.10062885284424	0.00039040827	85.2852
SA45_SOC_1	144	177.96558380126953	271.9137132167816	0.00010461458	85.8858
SA45_SOC_1	145	180.71499824523926	269.0799808502197	4.2408876e-05	86.4864
SA45_SOC_1	146	183.69917392730713	264.076024889946	0.00018909345	87.087
SA45_SOC_1	147	182.95432090759277	262.0659291744232	9.644485e-05	87.6876
SA45_SOC_1	148	179.97113227844238	268.03626894950867	8.81198e-05	88.2882
SA45_SOC_1	149	180.67940711975098	265.1075702905655	5.0527204e-05	88.8888
SA45_SOC_1	150	182.2446584701538	263.61392319202423	4.4501583e-05	89.4894
SA45_SOC_1	151	183.15942764282227	268.3197033405304	2.800277e-05	90.09
SA45_SOC_1	152	200.47528266906738	97.0498538017273	1.7913206e-05	90.6906
SA45_SOC_1	153	176.9406795501709	266.451051235199	0.0002811165	91.2912
SA45_SOC_1	154	179.1355276107788	269.4345474243164	0.0001521666	91.8918
SA45_SOC_1	155	206.7692756652832	100.18572896718979	1.8667566e-05	92.4924
SA45_SOC_1	156	180.7148551940918	265.3022825717926	0.00024375034	93.093
SA45_SOC_1	157	181.0873317718506	263.45606446266174	0.00012203801	93.6936
SA45_SOC_1	158	170.33068656921387	104.076908826828	3.2771826e-05	94.2942
SA45_SOC_1	159	178.207368850708	269.53472793102264	0.00010612575	94.8948
SA45_SOC_1	160	179.69779014587402	266.7899912595749	9.712624e-05	95.4954
SA45_SOC_1	161	181.67728900909424	264.9569857120514	3.470656e-05	96.096
SA45_SOC_1	162	178.72485637664795	267.4142163991928	0.00033533	96.6966
SA45_SOC_1	163	180.03982543945312	266.54439210891724	0.00019760229	97.2972
SA45_SOC_1	164	207.36485481262207	106.08572512865067	0.00018213809	97.8978
SA45_SOC_1	165	182.64939308166504	265.4286950826645	6.711253e-05	98.4984
SA45_SOC_1	166	172.98531532287598	303.71861815452576	6.84125e-05	99.099
SA45_SOC_1	167	178.96131992340088	265.84209859371185	9.424407e-05	99.6996
SA45_SOC_1	168	178.8105010986328	264.81660425662994	0.00024131768	100.3002
SA45_SOC_1	169	181.8940258026123	263.4467625617981	9.7203614e-05	100.9008
SA45_SOC_1	170	177.77496814727783	272.91223526000977	9.73355e-05	101.5014
SA45_SOC_1	171	169.3381118774414	105.72616159915924	2.9892346e-05	102.102
SA45_SOC_1	172	179.3970537185669	271.39071464538574	7.054166e-05	102.7026
SA45_SOC_1	173	181.2042760848999	268.12066197395325	0.00010822527	103.3032
SA45_SOC_1	174	177.6778793334961	268.95701229572296	0.0002327381	103.9038
SA45_SOC_1	175	180.0952434539795	268.40789437294006	5.9990987e-05	104.5044
SA45_SOC_1	176	181.4151906967163	266.0407215356827	4.34492e-05	105.105
SA45_SOC_1	177	181.36663913726807	265.3028619289398	0.00034427128	105.7056
SA45_SOC_1	178	178.657865524292	269.66426253318787	0.00014194552	106.3062
SA45_SOC_1	179	181.94249153137207	264.71542596817017	0.00019000635	106.9068
SA45_SOC_1	180	180.10188102722168	262.2600781917572	0.00010914662	107.5074
SA45_SOC_1	181	180.46751976013184	263.24772119522095	0.00033877025	108.108
SA45_SOC_1	182	179.8925256729126	267.4572014808655	0.00017111555	108.7086
SA45_SOC_1	183	181.8907070159912	264.36710357666016	0.00014791911	109.3092
SA45_SOC_1	184	184.61071014404297	259.54714179039	0.00021934166	109.9098
SA45_SOC_1	185	182.06500053405762	263.6215353012085	3.0531974e-05	110.5104
SA45_SOC_1	186	181.18951320648193	269.4830524921417	0.000111047215	111.111
SA45_SOC_1	187	177.2594976425171	270.5494236946106	0.00015007691	111.7116
SA45_SOC_1	188	181.09970569610596	263.81619930267334	8.579661e-05	112.3122
SA45_SOC_1	189	179.51059341430664	265.9776198863983	0.00012332751	112.9128
SA45_SOC_1	190	177.60437965393066	263.75527024269104	0.00041501477	113.5134
SA45_SOC_1	191	206.10132694244385	102.64332175254822	9.977702e-05	114.114
SA45_SOC_1	192	182.4198818206787	262.66321420669556	0.0005040769	114.7146
SA45_SOC_1	193	180.50162315368652	266.93793654441833	4.9270224e-05	115.3152
SA45_SOC_1	194	178.04399013519287	270.0564229488373	0.00012001923	115.9158
SA45_SOC_1	195	177.62479305267334	267.426495552063	0.00068597175	116.5164
SA45_SOC_1	196	181.6232442855835	266.9052994251251	5.8899266e-05	117.117
SA45_SOC_1	197	196.48580074310303	127.56649374961853	6.745238e-05	117.7176
SA45_SOC_1	198	180.60348987579346	260.3490525484085	0.00014367985	118.3182
SA45_SOC_1	199	179.63370323181152	267.3001956939697	4.3353793e-05	118.9188
SA45_SOC_1	200	180.10209560394287	266.57144486904144	0.0001358419	119.5194
SA45_SOC_1	201	179.75439548492432	261.9711399078369	0.00018750114	120.12
SA45_SOC_1	202	181.0288953781128	268.08631896972656	0.00018162892	120.7206
SA45_SOC_1	203	182.54915714263916	260.62415063381195	0.00042551814	121.3212
SA45_SOC_1	204	177.95331001281738	269.06588315963745	0.00014216834	121.9218
SA45_SOC_1	205	181.18306159973145	263.24575781822205	0.00013938997	122.5224
SA45_SOC_1	206	235.69287300109863	387.2553849220276	5.926509e-05	123.123
SA45_SOC_1	207	178.51271152496338	265.6651049852371	4.7504822e-05	123.7236
SA45_SOC_1	208	180.07400035858154	267.99851417541504	4.16545e-05	124.3242
SA45_SOC_1	209	181.37919902801514	267.4081814289093	0.00011410825	124.9248
SA45_SOC_1	210	178.91050815582275	264.4718384742737	0.00045909735	125.5254
SA45_SOC_1	211	181.34661197662354	269.28434908390045	5.6291905e-05	126.126
SA45_SOC_1	212	177.0210313796997	268.84106040000916	0.000640642	126.7266
SA45_SOC_1	213	179.44489002227783	262.6683157682419	0.00025817202	127.3272
SA45_SOC_1	214	176.94385528564453	268.316935300827	0.0010181129	127.9278
SA45_SOC_1	215	177.65645027160645	264.62733149528503	0.00022743554	128.5284
SA45_SOC_1	216	181.11021995544434	266.1483693122864	8.115834e-05	129.129
SA45_SOC_1	217	177.13395595550537	268.16936016082764	0.00012572785	129.7296
SA45_SOC_1	218	176.97077751159668	268.5820233821869	0.00066582	130.3302
SA45_SOC_1	219	180.97307682037354	259.9601912498474	0.007770941	130.9308
SA45_SOC_1	220	177.3409652709961	266.1741507053375	0.0004201959	131.5314
SA45_SOC_1	221	180.18882751464844	267.1576416492462	0.00011580753	132.132
SA45_SOC_1	222	177.7679443359375	269.7975307703018	3.1982054e-05	132.7326
SA45_SOC_1	223	179.7614049911499	266.4946961402893	0.0013314507	133.3332
SA45_SOC_1	224	180.121808052063	270.9435796737671	5.4387354e-05	133.9338
SA45_SOC_1	225	179.39324855804443	262.0497393608093	0.0010353551	134.5344
SA45_SOC_1	226	178.20330619812012	265.3738331794739	0.0005251282	135.135
SA45_SOC_1	227	180.08339881896973	264.7947496175766	0.0020468202	135.7356
SA45_SOC_1	228	178.87307167053223	269.62497889995575	0.00015379013	136.3362
SA45_SOC_1	229	178.57409477233887	267.0565438270569	0.00043113722	136.9368
SA45_SOC_1	230	179.61411952972412	262.82786428928375	0.00037027925	137.5374
SA45_SOC_1	231	177.70681858062744	266.1244064569473	0.00011195672	138.138
SA45_SOC_1	232	179.954252243042	264.02405977249146	0.00032359164	138.7386
SA45_SOC_1	233	183.06554317474365	266.2141263484955	6.396502e-05	139.3392
SA45_SOC_1	234	183.58493328094482	255.83726048469543	7.5818745e-05	139.9398
SA45_SOC_1	235	180.92426776885986	265.02572000026703	0.00042237496	140.5404
SA45_SOC_1	236	180.06435871124268	270.61949372291565	0.00030432042	141.141
SA45_SOC_1	237	178.56398105621338	267.51545906066895	6.374337e-05	141.7416
SA45_SOC_1	238	181.38500690460205	260.90810000896454	0.0003279399	142.3422
SA45_SOC_1	239	183.8690185546875	259.20619010925293	8.7427936e-05	142.9428
SA45_SOC_1	240	180.042085647583	262.07870721817017	0.00047339092	143.5434
SA45_SOC_1	241	178.72351169586182	269.92687225341797	0.0001114242	144.144
SA45_SOC_1	242	177.70063877105713	262.8240180015564	0.00074813626	144.7446
SA45_SOC_1	243	183.50167751312256	261.50572299957275	4.5401506e-05	145.3452
SA45_SOC_1	244	179.3920612335205	268.02719235420227	0.00045652562	145.9458
SA45_SOC_1	245	179.0511417388916	267.1291244029999	0.00061426876	146.5464
SA45_SOC_1	246	181.33036136627197	266.82238698005676	0.000165419	147.147
SA45_SOC_1	247	178.71970653533936	264.9614918231964	0.00024728497	147.7476
SA45_SOC_1	248	179.7017240524292	267.5823104381561	0.00014276458	148.3482
SA45_SOC_1	249	181.12571239471436	262.9558861255646	5.2682408e-05	148.9488
SA45_SOC_1	250	179.33425426483154	263.05070757865906	0.002426308	149.5494
SA45_SOC_1	251	184.04252529144287	260.96798300743103	0.00020495431	150.15
SA45_SOC_1	252	183.10775756835938	263.9888799190521	6.542133e-05	150.7506
SA45_SOC_1	253	180.01014232635498	265.94765424728394	8.0860314e-05	151.3512
SA45_SOC_1	254	184.31246280670166	258.5795509815216	6.349705e-05	151.9518
SA45_SOC_1	255	181.4679765701294	265.9151619672775	0.00035401626	152.5524
SA45_SOC_1	256	181.99138641357422	261.15675687789917	9.278477e-05	153.153
SA45_SOC_1	257	180.22705078125	268.0419498682022	0.00025468838	153.7536
SA45_SOC_1	258	201.68360710144043	97.90154904127121	2.9123685e-05	154.3542
SA45_SOC_1	259	182.13943004608154	261.51996552944183	4.3601027e-05	154.9548
SA45_SOC_1	260	179.5328664779663	266.60712361335754	7.1101065e-05	155.5554
SA45_SOC_1	261	181.1462116241455	261.60886466503143	0.00010706598	156.156
SA45_SOC_1	262	183.07335376739502	261.23873591423035	8.591098e-05	156.7566
SA45_SOC_1	263	180.67262649536133	265.2525544166565	7.8210905e-05	157.3572
SA45_SOC_1	264	179.62400436401367	267.71667301654816	0.00014820078	157.9578
SA45_SOC_1	265	179.5283031463623	265.72188198566437	0.000105038416	158.5584
SA45_SOC_1	266	181.94769859313965	269.50596928596497	3.510391e-05	159.159
SA45_SOC_1	267	177.8691816329956	271.993567943573	4.5509525e-05	159.7596
SA45_SOC_1	268	179.01123046875	265.2780783176422	0.0014991952	160.3602
SA45_SOC_1	269	179.60891246795654	267.7119255065918	0.000120285724	160.9608
SA45_SOC_1	270	180.11155128479004	265.5169665813446	0.00017240806	161.5614
SA45_SOC_1	271	179.56944465637207	261.5554189682007	0.0002525202	162.162
SA45_SOC_1	272	202.75081157684326	102.29068636894226	3.3630193e-05	162.7626
SA45_SOC_1	273	184.912748336792	463.2943367958069	2.8607828e-05	163.3632
SA45_SOC_1	274	204.26456451416016	99.72168803215027	5.0005954e-05	163.9638
SA45_SOC_1	275	184.80865001678467	257.2858786582947	3.135493e-05	164.5644
SA45_SOC_1	276	180.1138973236084	263.72578740119934	0.00032178854	165.165
SA45_SOC_1	277	181.94236278533936	266.2636613845825	0.00018874471	165.7656
SA45_SOC_1	278	181.3403034210205	262.2322690486908	0.00022191538	166.3662
SA45_SOC_1	279	183.0080795288086	268.1142568588257	4.5974302e-05	166.9668
SA45_SOC_1	280	180.4191255569458	268.6654990911484	6.1459235e-05	167.5674
SA45_SOC_1	281	176.96682929992676	263.63807916641235	0.00021436384	168.168
SA45_SOC_1	282	179.03849601745605	270.3103744983673	5.698883e-05	168.7686
SA45_SOC_1	283	183.4546995162964	259.04952228069305	0.00021506402	169.3692
SA45_SOC_1	284	182.26996421813965	266.622154712677	6.143183e-05	169.9698
SA45_SOC_1	285	178.970046043396	264.39959585666656	0.00037516776	170.5704
SA45_SOC_1	286	177.28260040283203	270.91882824897766	0.00020776658	171.171
SA45_SOC_1	287	181.90569877624512	263.3459544181824	0.00019910546	171.7716
SA45_SOC_1	288	180.6767177581787	265.062991976738	0.000103673236	172.3722
SA45_SOC_1	289	180.271897315979	264.7232472896576	0.00036080045	172.9728
SA45_SOC_1	290	177.74604320526123	267.0182740688324	0.00017321749	173.5734
SA45_SOC_1	291	177.47148513793945	263.72166752815247	0.0003979342	174.174
SA45_SOC_1	292	177.9156732559204	270.806143283844	0.00015271328	174.7746
SA45_SOC_1	293	181.85747623443604	261.2521415948868	0.0001229267	175.3752
SA45_SOC_1	294	178.74682903289795	262.9088133573532	0.00013467776	175.9758
SA45_SOC_1	295	180.5165433883667	270.73771476745605	0.00010254089	176.5764
SA45_SOC_1	296	180.94822883605957	266.7898142337799	4.947126e-05	177.177
SA45_SOC_1	297	182.1824026107788	262.4968582391739	0.00024424726	177.7776
SA45_SOC_1	298	182.3562240600586	262.0475506782532	0.00014407387	178.3782
SA45_SOC_1	299	179.14426803588867	265.25532245635986	8.9409594e-05	178.9788
SA45_SOC_1	300	179.4356632232666	264.435693025589	0.0009152788	179.5794
SA45_SOC_1	301	231.27453804016113	114.0014174580574	0.00020222775	180.18
SA45_SOC_1	302	180.99067211151123	266.01236522197723	0.00014854471	180.7806
SA45_SOC_1	303	183.595290184021	258.10901641845703	0.0012277968	181.3812
SA45_SOC_1	304	178.4245491027832	270.2497673034668	0.00010509752	181.9818
SA45_SOC_1	305	179.88345623016357	269.4267100095749	9.011508e-05	182.5824
SA45_SOC_1	306	183.08462619781494	262.6504844427109	4.22369e-05	183.183
SA45_SOC_1	307	181.9145107269287	261.25460386276245	0.00029191116	183.7836
SA45_SOC_1	308	181.40260219573975	268.00517678260803	3.1914235e-05	184.3842
SA45_SOC_1	309	180.6640863418579	266.8876612186432	0.00012764167	184.9848
SA45_SOC_1	310	206.71547412872314	102.73604303598404	4.2658736e-05	185.5854
SA45_SOC_1	311	205.89715003967285	103.60198080539703	7.301709e-05	186.186
SA45_SOC_1	312	179.5040988922119	266.9024991989136	0.00011372815	186.7866
SA45_SOC_1	313	177.05630779266357	266.2854194641113	0.0010705874	187.3872
SA45_SOC_1	314	182.52728462219238	260.06930351257324	0.000447758	187.9878
SA45_SOC_1	315	180.42049884796143	264.48960542678833	0.00027008052	188.5884
SA45_SOC_1	316	182.03367233276367	264.1960322856903	8.969628e-05	189.189
SA45_SOC_1	317	180.661883354187	268.12050104141235	0.00017970351	189.7896
SA45_SOC_1	318	176.64905548095703	267.6673632860184	0.00027075136	190.3902
SA45_SOC_1	319	232.4125099182129	108.50590914487839	9.058177e-05	190.9908
SA45_SOC_1	320	183.04882049560547	268.7915897369385	3.5119676e-05	191.5914
SA45_SOC_1	321	205.98436832427979	114.874307513237	2.4668267e-05	192.192
SA45_SOC_1	322	177.03326225280762	269.77947413921356	0.00020455667	192.7926
SA45_SOC_1	323	175.8200740814209	275.86463928222656	0.00021358777	193.3932
SA45_SOC_1	324	180.9123659133911	260.92094242572784	0.00028965285	193.9938
SA45_SOC_1	325	183.65936279296875	264.1152763366699	6.9333946e-05	194.5944
SA45_SOC_1	326	178.02273273468018	264.31840538978577	0.0012868476	195.195
SA45_SOC_1	327	176.55165195465088	268.3189791440964	0.0006586764	195.7956
SA45_SOC_1	328	209.46184158325195	103.5491144657135	0.00022889569	196.3962
SA45_SOC_1	329	205.0858497619629	103.06557655334473	0.00010636404	196.9968
SA45_SOC_1	330	179.74928855895996	265.48725843429565	9.053169e-05	197.5974
SA45_SOC_1	331	181.4240312576294	266.66533291339874	6.5877895e-05	198.198
SA45_SOC_1	332	207.25197315216064	102.39485800266266	3.458435e-05	198.7986
SA45_SOC_1	333	180.7957649230957	264.21141743659973	0.00022761233	199.3992
SA45_SOC_1	334	182.08567142486572	262.97709703445435	0.00013656922	199.9998
SA45_SOC_1	335	179.46754932403564	271.54038190841675	8.441246e-05	200.6004
SA45_SOC_1	336	182.01799392700195	265.58236956596375	4.3771757e-05	201.201
SA45_SOC_1	337	180.1056432723999	266.24896824359894	0.0005081909	201.8016
SA45_SOC_1	338	182.60639190673828	260.0441014766693	0.00036914152	202.4022
SA45_SOC_1	339	180.5051851272583	262.43414282798767	0.00025157555	203.0028
SA45_SOC_1	340	181.76924228668213	262.89608359336853	0.0008731288	203.6034
SA45_SOC_1	341	182.37898349761963	264.0757191181183	3.5074627e-05	204.204
SA45_SOC_1	342	205.83429336547852	100.62760949134827	5.530957e-05	204.8046
SA45_SOC_1	343	181.6904354095459	263.6211168766022	8.4504514e-05	205.4052
SA45_SOC_1	344	180.11478424072266	266.8326222896576	0.00019748363	206.0058
SA45_SOC_1	345	176.58926010131836	269.1341507434845	0.0004224652	206.6064
SA45_SOC_1	346	181.2749147415161	263.32767248153687	0.00021091421	207.207
SA45_SOC_1	347	204.6606731414795	100.01112520694733	0.00010416931	207.8076
SA45_SOC_1	348	179.32610034942627	265.6357991695404	7.432459e-05	208.4082
SA45_SOC_1	349	181.17419242858887	268.67917835712433	4.439354e-05	209.0088
SA45_SOC_1	350	179.12660121917725	269.4289791584015	0.00011265571	209.6094
SA45_SOC_1	351	231.25678539276123	108.94758850336075	8.293524e-05	210.21
SA45_SOC_1	352	978.0354309082031	603.3656430244446	0.009424775	210.8106
SA45_SOC_1	353	182.51893043518066	262.08281099796295	5.8430738e-05	211.4112
SA45_SOC_1	354	181.6602087020874	266.4233869314194	4.520847e-05	212.0118
SA45_SOC_1	355	180.7430648803711	265.95608711242676	0.00012540662	212.6124
SA45_SOC_1	356	181.11060619354248	263.46572041511536	0.0003072588	213.213
SA45_SOC_1	357	180.584979057312	258.7575101852417	0.00018114361	213.8136
SA45_SOC_1	358	178.56980323791504	261.38689041137695	0.00012952925	214.4142
SA45_SOC_1	359	178.9852237701416	267.15786695480347	0.0002176301	215.0148
SA45_SOC_1	360	182.87612915039062	266.1767256259918	0.000110810906	215.6154
SA45_SOC_1	361	204.10436153411865	99.50327843427658	3.8583203e-05	216.216
SA45_SOC_1	362	175.60389518737793	268.1488412618637	0.00015907016	216.8166
SA45_SOC_1	363	178.17063331604004	268.6937427520752	0.00011884598	217.4172
SA45_SOC_1	364	178.91226768493652	268.34030270576477	0.00011052461	218.0178
SA45_SOC_1	365	183.12463760375977	260.531405210495	9.5517695e-05	218.6184
SA45_SOC_1	366	183.59850883483887	257.27079927921295	5.530915e-05	219.219
SA45_SOC_1	367	177.53037929534912	269.26075637340546	0.00011636067	219.8196
SA45_SOC_1	368	181.01892471313477	267.38375186920166	5.5153767e-05	220.4202
SA45_SOC_1	369	181.4823818206787	263.3093100786209	0.0005892226	221.0208
SA45_SOC_1	370	202.67223358154297	103.49940240383148	5.404607e-05	221.6214
SA45_SOC_1	371	179.65753555297852	269.0516245365143	6.932879e-05	222.222
SA45_SOC_1	372	177.2700548171997	264.03101205825806	0.00012680424	222.8226
SA45_SOC_1	373	178.01326274871826	269.9054682254791	4.2819076e-05	223.4232
SA45_SOC_1	374	183.79660606384277	260.5195766687393	0.00011408865	224.0238
SA45_SOC_1	375	207.12038040161133	114.48649227619171	2.2296223e-05	224.6244
SA45_SOC_1	376	180.65566062927246	265.26214599609375	0.00047890018	225.225
SA45_SOC_1	377	179.2928695678711	270.74833631515503	0.00024253882	225.8256
SA45_SOC_1	378	181.6969871520996	265.59463262557983	0.00012378913	226.4262
SA45_SOC_1	379	178.99114608764648	260.20113945007324	0.00018419299	227.0268
SA45_SOC_1	380	178.07637691497803	265.1434099674225	0.0004005506	227.6274
SA45_SOC_1	381	179.98294830322266	263.61432552337646	9.9110664e-05	228.228
SA45_SOC_1	382	180.22125720977783	268.8143455982208	0.00019477433	228.8286
SA45_SOC_1	383	206.38373851776123	103.29892069101334	6.313213e-05	229.4292
SA45_SOC_1	384	181.0010004043579	262.19358086586	4.7101723e-05	230.0298
SA45_SOC_1	385	178.75037670135498	267.35864639282227	4.0519775e-05	230.6304
SA45_SOC_1	386	180.7976531982422	269.2854595184326	9.6003496e-05	231.231
SA45_SOC_1	387	230.71529388427734	95.9700608253479	2.6884405e-05	231.8316
SA45_SOC_1	388	182.21387386322021	260.9611111879349	9.49006e-05	232.4322
SA45_SOC_1	389	200.1183271408081	100.65883040428162	3.5421857e-05	233.0328
SA45_SOC_1	390	176.46831035614014	273.65233182907104	7.6157434e-05	233.6334
SA45_SOC_1	391	179.4068956375122	268.7859892845154	5.2321775e-05	234.234
SA45_SOC_1	392	183.12546730041504	262.0894092321396	0.00013742683	234.8346
SA45_SOC_1	393	180.61410427093506	267.3520803451538	4.7560214e-05	235.4352
SA45_SOC_1	394	179.38655376434326	263.76888513565063	0.00024023597	236.0358
SA45_SOC_1	395	177.99870014190674	264.5989429950714	0.002250684	236.6364
SA45_SOC_1	396	180.63694953918457	267.9019868373871	2.8698492e-05	237.237
SA45_SOC_1	397	180.87039470672607	262.61908650398254	0.0001245645	237.8376
SA45_SOC_1	398	179.62467670440674	261.514236330986	0.00026100312	238.4382
SA45_SOC_1	399	180.11316776275635	262.30716705322266	0.00022084964	239.0388
SA45_SOC_1	400	178.11744689941406	269.4515097141266	0.00012064193	239.6394
SA45_SOC_1	401	206.88712120056152	103.58945220708847	0.00011418476	240.24
SA45_SOC_1	402	182.24053859710693	261.11512362957	7.547278e-05	240.8406
SA45_SOC_1	403	178.20396423339844	270.22643208503723	6.599107e-05	241.4412
SA45_SOC_1	404	177.41373538970947	261.73299193382263	0.0024377636	242.0418
SA45_SOC_1	405	182.0346164703369	264.6730041503906	7.1814786e-05	242.6424
SA45_SOC_1	406	205.64809799194336	102.289559841156	7.969291e-05	243.243
SA45_SOC_1	407	180.8215856552124	261.3098359107971	0.00015564835	243.8436
SA45_SOC_1	408	197.8817653656006	125.73994159698486	4.334197e-05	244.4442
SA45_SOC_1	409	176.57299518585205	271.42470359802246	0.00031714636	245.0448
SA45_SOC_1	410	206.6201877593994	99.1081166267395	4.7552865e-05	245.6454
SA45_SOC_1	411	203.33348751068115	102.68999218940735	0.00014983311	246.246
SA45_SOC_1	412	181.01529121398926	260.45525193214417	0.00016663672	246.8466
SA45_SOC_1	413	176.8525743484497	267.53905177116394	0.0007961767	247.4472
SA45_SOC_1	414	203.09514999389648	96.90202116966248	2.732136e-05	248.0478
SA45_SOC_1	415	180.56226253509521	270.06659388542175	8.96837e-05	248.6484
SA45_SOC_1	416	171.74444675445557	305.238915681839	9.734878e-05	249.249
SA45_SOC_1	417	174.55305576324463	268.9797842502594	0.0008308384	249.8496
SA45_SOC_1	418	178.92140865325928	267.6335835456848	0.00015586163	250.4502
SA45_SOC_1	419	231.71459197998047	109.22958254814148	7.907264e-05	251.0508
SA45_SOC_1	420	180.6102991104126	264.3137061595917	0.00021129625	251.6514
SA45_SOC_1	421	202.28676795959473	97.39141702651978	2.2872886e-05	252.252
SA45_SOC_1	422	177.74351119995117	270.85622549057007	6.463029e-05	252.8526
SA45_SOC_1	423	180.328631401062	265.4625070095062	5.1977637e-05	253.4532
SA45_SOC_1	424	203.92099857330322	102.92307078838348	5.9117203e-05	254.0538
SA45_SOC_1	425	180.60866832733154	255.8194935321808	0.0004111706	254.6544
SA45_SOC_1	426	177.37163543701172	268.5465055704117	0.00014455865	255.255
SA45_SOC_1	427	173.1013011932373	312.553653717041	2.3853161e-05	255.8556
SA45_SOC_1	428	179.98778343200684	272.1105659008026	4.045445e-05	256.4562
SA45_SOC_1	429	205.22350788116455	100.20516961812973	3.1978638e-05	257.0568
SA45_SOC_1	430	178.72163772583008	270.276997089386	7.835417e-05	257.6574
SA45_SOC_1	431	179.48922157287598	267.7923274040222	2.6036865e-05	258.258
SA45_SOC_1	432	178.35067749023438	265.2879273891449	0.0002448474	258.8586
SA45_SOC_1	433	207.937331199646	103.48837852478027	9.634401e-05	259.4592
SA45_SOC_1	434	204.29752349853516	103.45783352851868	0.000108959335	260.0598
SA45_SOC_1	435	178.332839012146	273.1115984916687	3.849999e-05	260.6604
SA45_SOC_1	436	179.37861442565918	268.85544776916504	5.403324e-05	261.261
SA45_SOC_1	437	182.40679264068604	266.35777473449707	0.00015595827	261.8616
SA45_SOC_1	438	179.2809534072876	265.97784519195557	5.0235958e-05	262.4622
SA45_SOC_1	439	179.99311923980713	258.1614965200424	0.00014707947	263.0628
SA45_SOC_1	440	176.54947757720947	266.19555473327637	0.0003668552	263.6634
SA45_SOC_1	441	181.1561107635498	265.96276581287384	0.0002174683	264.264
SA45_SOC_1	442	198.37167263031006	123.79241645336151	3.819675e-05	264.8646
SA45_SOC_1	443	179.48281288146973	267.2177982330322	0.00010476682	265.4652
SA45_SOC_1	444	179.04200077056885	265.713175535202	5.6037177e-05	266.0658
SA45_SOC_1	445	175.1183795928955	269.0188264846802	0.000118852324	266.6664
SA45_SOC_1	446	180.2355194091797	270.39891958236694	3.0166722e-05	267.267
SA45_SOC_1	447	183.41275691986084	262.0465689897537	0.0001353609	267.8676
SA45_SOC_1	448	179.568772315979	263.7861371040344	0.0002192302	268.4682
SA45_SOC_1	449	178.14538478851318	266.55115127563477	0.00064013305	269.0688
SA45_SOC_1	450	179.76536750793457	266.10379099845886	0.00029525478	269.6694
SA45_SOC_1	451	179.27425861358643	267.83431470394135	7.930152e-05	270.27
SA45_SOC_1	452	181.43205642700195	257.93813824653625	0.00031992656	270.8706
SA45_SOC_1	453	180.62172889709473	261.44612967967987	2.9738327e-05	271.4712
SA45_SOC_1	454	176.51086807250977	266.7972493171692	0.00055060536	272.0718
SA45_SOC_1	455	179.3064022064209	263.16319942474365	0.0003154709	272.6724
SA45_SOC_1	456	207.14219570159912	97.05723255872726	4.625765e-05	273.273
SA45_SOC_1	457	180.68969249725342	261.2103474140167	7.892371e-05	273.8736
SA45_SOC_1	458	180.16469478607178	264.6996545791626	0.00018766084	274.4742
SA45_SOC_1	459	178.93574237823486	262.8592300415039	0.0002568041	275.0748
SA45_SOC_1	460	206.25356197357178	100.80243855714798	5.014807e-05	275.6754
SA45_SOC_1	461	206.00270748138428	103.0316036939621	0.00010076665	276.276
SA45_SOC_1	462	178.086519241333	268.6382853984833	0.00018347676	276.8766
SA45_SOC_1	463	181.47186756134033	269.6359705924988	9.3610026e-05	277.4772
SA45_SOC_1	464	195.97166061401367	124.43593740463257	3.5865298e-05	278.0778
SA45_SOC_1	465	179.69447135925293	262.79337644577026	8.66747e-05	278.6784
SA45_SOC_1	466	179.57675457000732	263.94677996635437	0.00013907955	279.279
SA45_SOC_1	467	178.95833015441895	265.3189069032669	5.7673646e-05	279.8796
SA45_SOC_1	468	180.7473850250244	265.93690395355225	0.00014910412	280.4802
SA45_SOC_1	469	205.5845546722412	101.98564678430557	7.3996176e-05	281.0808
SA45_SOC_1	470	181.1460256576538	266.8605440855026	0.0001549051	281.6814
SA45_SOC_1	471	175.98737239837646	272.0704936981201	0.00013906165	282.282
SA45_SOC_1	472	180.586895942688	260.7980704307556	5.9926144e-05	282.8826
SA45_SOC_1	473	180.79957008361816	265.97668647766113	7.4222604e-05	283.4832
SA45_SOC_1	474	180.39120197296143	266.29945278167725	5.795571e-05	284.0838
SA45_SOC_1	475	178.739333152771	262.4500107765198	0.0003020309	284.6844
SA45_SOC_1	476	170.93266010284424	106.78636103868484	2.6358346e-05	285.285
SA45_SOC_1	477	179.75830078125	266.2502557039261	5.4474454e-05	285.8856
SA45_SOC_1	478	205.17549991607666	100.94035774469376	6.7215005e-05	286.4862
SA45_SOC_1	479	181.59191608428955	261.71575605869293	0.00019985983	287.0868
SA45_SOC_1	480	177.46642112731934	270.5060040950775	8.3841755e-05	287.6874
SA45_SOC_1	481	203.12006950378418	100.05244463682175	2.7230166e-05	288.288
SA45_SOC_1	482	181.04337215423584	265.32188415527344	0.00029461933	288.8886
SA45_SOC_1	483	205.16432762145996	100.45397132635117	4.0942694e-05	289.4892
SA45_SOC_1	484	204.81698513031006	98.76103341579437	3.2543292e-05	290.0898
SA45_SOC_1	485	182.25153923034668	266.9298094511032	2.4459408e-05	290.6904
SA45_SOC_1	486	155.16237258911133	101.50894850492477	1.8978248e-05	291.291
SA45_SOC_1	487	181.8803358078003	263.7020015716553	6.278038e-05	291.8916
SA45_SOC_1	488	175.35892009735107	270.2583932876587	0.00013137434	292.4922
SA45_SOC_1	489	183.59055519104004	258.7354624271393	0.00016862155	293.0928
SA45_SOC_1	490	180.15684127807617	267.5920629501343	0.00031015716	293.6934
SA45_SOC_1	491	176.47623538970947	271.3754904270172	0.0005688927	294.294
SA45_SOC_1	492	181.23191356658936	268.87994170188904	2.9973218e-05	294.8946
SA45_SOC_1	493	178.48035335540771	265.29616713523865	0.00014494514	295.4952
SA45_SOC_1	494	180.232572555542	267.2707450389862	5.8341317e-05	296.0958
SA45_SOC_1	495	179.64087009429932	267.3215675354004	0.0001463001	296.6964
SA45_SOC_1	496	176.59295082092285	268.3890491724014	9.893437e-05	297.297
SA45_SOC_1	497	177.94715881347656	270.11632204055786	0.00014009686	297.8976
SA45_SOC_1	498	179.13262367248535	266.7850989103317	5.4715714e-05	298.4982
SA45_SOC_1	499	175.12224197387695	272.07754254341125	0.00017943676	299.0988
SA45_SOC_1	500	182.12146282196045	266.6556930541992	8.413135e-05	299.6994
SA45_SOC_1	501	179.50773239135742	262.5109398365021	0.00054919126	300.3
SA45_SOC_1	502	178.46694946289062	263.1129240989685	0.00041458043	300.9006
SA45_SOC_1	503	182.04520225524902	266.16412460803986	5.8845195e-05	301.5012
SA45_SOC_1	504	177.57302284240723	266.2358522415161	0.00014964849	302.1018
SA45_SOC_1	505	177.98352241516113	265.55301547050476	0.00021469934	302.7024
SA45_SOC_1	506	180.59134483337402	271.7489182949066	3.3672815e-05	303.303
SA45_SOC_1	507	202.7751874923706	98.11207294464111	3.597855e-05	303.9036
SA45_SOC_1	508	178.53569984436035	268.3087921142578	0.00032284192	304.5042
SA45_SOC_1	509	181.23039722442627	262.784686088562	0.00025246365	305.1048
SA45_SOC_1	510	201.5645456314087	96.67644202709198	2.3407409e-05	305.7054
SA45_SOC_1	511	178.968243598938	262.22460865974426	0.00012212274	306.306
SA45_SOC_1	512	179.91441249847412	266.63435339927673	5.805273e-05	306.9066
SA45_SOC_1	513	175.89075565338135	266.92079722881317	0.0005578424	307.5072
SA45_SOC_1	514	179.93406772613525	265.23601055145264	5.3755553e-05	308.1078
SA45_SOC_1	515	180.67726135253906	266.1705297231674	6.885795e-05	308.7084
SA45_SOC_1	516	202.36098289489746	99.83895152807236	5.4465516e-05	309.309
SA45_SOC_1	517	203.87978553771973	102.77415186166763	5.8319067e-05	309.9096
SA45_SOC_1	518	179.4642162322998	265.03989815711975	6.4413645e-05	310.5102
SA45_SOC_1	519	181.45563125610352	263.8809907436371	0.00048413558	311.1108
SA45_SOC_1	520	180.87347030639648	266.673846244812	3.7668153e-05	311.7114
SA45_SOC_1	521	205.01654148101807	113.16586375236511	3.189421e-05	312.312
SA45_SOC_1	522	168.84056568145752	103.49817126989365	3.0970263e-05	312.9126
SA45_SOC_1	523	177.70214080810547	268.22072982788086	0.000101392	313.5132
SA45_SOC_1	524	205.55012226104736	102.3784750699997	0.00010171089	314.1138
SA45_SOC_1	525	180.7551383972168	269.5966386795044	5.694309e-05	314.7144
SA45_SOC_1	526	177.07941055297852	268.88052105903625	5.764923e-05	315.315
SA45_SOC_1	527	183.70619773864746	258.2062518596649	0.00015320613	315.9156
SA45_SOC_1	528	180.59978485107422	270.2537262439728	5.9801463e-05	316.5162
SA45_SOC_1	529	201.7954158782959	101.03421360254288	5.5545417e-05	317.1168
SA45_SOC_1	530	178.7627077102661	263.51277709007263	0.00014537506	317.7174
SA45_SOC_1	531	200.4803466796875	123.66767764091492	3.8821592e-05	318.318
SA45_SOC_1	532	178.63768100738525	273.86234879493713	8.693561e-05	318.9186
SA45_SOC_1	533	182.35695362091064	262.68513321876526	0.0002537908	319.5192
SA45_SOC_1	534	205.94281196594238	101.99513375759125	7.4162184e-05	320.1198
SA45_SOC_1	535	204.01582717895508	102.76711106300354	9.74791e-05	320.7204
SA45_SOC_1	536	179.44049835205078	265.80896258354187	7.042229e-05	321.321
SA45_SOC_1	537	180.75867176055908	268.7310791015625	8.001221e-05	321.9216
SA45_SOC_1	538	204.9314260482788	102.30102628469467	6.637429e-05	322.5222
SA45_SOC_1	539	990.9128952026367	598.422954082489	0.57846403	323.1228
SA45_SOC_1	540	166.06853485107422	101.60151690244675	1.602908e-05	323.7234
SA45_SOC_1	541	178.17551136016846	269.1830098628998	0.00023793592	324.324
SA45_SOC_1	542	182.90466785430908	263.6418128013611	4.1494168e-05	324.9246
SA45_SOC_1	543	204.44363594055176	98.60844522714615	5.707389e-05	325.5252
SA45_SOC_1	544	180.25089740753174	262.89543986320496	0.00022967263	326.1258
SA45_SOC_1	545	177.66427516937256	268.1328284740448	0.0001552619	326.7264
SA45_SOC_1	546	182.73247718811035	265.02435207366943	0.00015580918	327.327
SA45_SOC_1	547	203.55513095855713	100.65795332193375	4.4038043e-05	327.9276
SA45_SOC_1	548	180.02670764923096	268.5925483703613	6.242708e-05	328.5282
SA45_SOC_1	549	177.31081008911133	268.5608768463135	4.7964768e-05	329.1288
SA45_SOC_1	550	176.39549732208252	273.28238010406494	0.00025468328	329.7294
SA45_SOC_1	551	230.3170108795166	97.52439558506012	3.31714e-05	330.33
SA45_SOC_1	552	204.32344436645508	100.81218302249908	3.2757012e-05	330.9306
SA45_SOC_1	553	183.3656358718872	257.87704825401306	5.8203947e-05	331.5312
SA45_SOC_1	554	181.04856491088867	263.21418285369873	0.00012911283	332.1318
SA45_SOC_1	555	180.77356338500977	264.53254222869873	0.00042906648	332.7324
SA45_SOC_1	556	180.844144821167	268.1945300102234	2.917041e-05	333.333
SA45_SOC_1	557	180.67175388336182	263.43189239501953	0.00013034267	333.9336
SA45_SOC_1	558	180.7898712158203	262.36948013305664	0.0007310577	334.5342
SA45_SOC_1	559	179.1584587097168	268.5375416278839	4.089251e-05	335.1348
SA45_SOC_1	560	177.58146286010742	263.63820791244507	0.00019580235	335.7354
SA45_SOC_1	561	180.5018949508667	269.74031925201416	2.2477283e-05	336.336
SA45_SOC_1	562	182.72376537322998	260.9811472892761	0.00035925492	336.9366
SA45_SOC_1	563	205.71510314941406	114.48691070079803	3.5351968e-05	337.5372
SA45_SOC_1	564	178.08793544769287	268.5906493663788	0.00010783957	338.1378
SA45_SOC_1	565	178.8233184814453	270.7305371761322	8.538126e-05	338.7384
SA45_SOC_1	566	181.06194019317627	256.9655907154083	0.00021599844	339.339
SA45_SOC_1	567	179.11206722259521	268.858859539032	5.7577152e-05	339.9396
SA45_SOC_1	568	176.1518669128418	269.8997390270233	0.00029737104	340.5402
SA45_SOC_1	569	205.59446811676025	103.2603532075882	6.835231e-05	341.1408
SA45_SOC_1	570	181.2392234802246	271.1818563938141	2.5074703e-05	341.7414
SA45_SOC_1	571	179.29425716400146	266.75830364227295	3.528646e-05	342.342
SA45_SOC_1	572	179.04866695404053	266.45803570747375	0.000113875954	342.9426
SA45_SOC_1	573	180.70910453796387	268.22454392910004	0.000149759	343.5432
SA45_SOC_1	574	180.79351902008057	265.8402478694916	4.8971226e-05	344.1438
SA45_SOC_1	575	180.09510040283203	259.5354902744293	0.00060715456	344.7444
SA45_SOC_1	576	179.26128387451172	266.8894958496094	7.600724e-05	345.345
SA45_SOC_1	577	183.34020137786865	264.77822184562683	6.4994325e-05	345.9456
SA45_SOC_1	578	179.265718460083	266.19223952293396	0.00010530759	346.5462
SA45_SOC_1	579	204.84967231750488	98.29695224761963	3.7766094e-05	347.1468
SA45_SOC_1	580	182.65766143798828	263.71899604797363	6.9760055e-05	347.7474
SA45_SOC_1	581	180.53808689117432	264.04552817344666	4.278826e-05	348.348
SA45_SOC_1	582	158.09703826904297	104.93904858827591	3.086886e-05	348.9486
SA45_SOC_1	583	204.91727828979492	99.86002564430237	4.7068766e-05	349.5492
SA45_SOC_1	584	179.3472146987915	267.97751247882843	7.155318e-05	350.1498
SA45_SOC_1	585	200.69397926330566	97.55792587995529	2.4169474e-05	350.7504
SA45_SOC_1	586	184.0002679824829	261.2944185733795	0.00014320973	351.351
SA45_SOC_1	587	178.64400386810303	266.9723439216614	0.00014326327	351.9516
SA45_SOC_1	588	182.01976776123047	264.21156227588654	3.302242e-05	352.5522
SA45_SOC_1	589	205.32936573028564	101.76897525787354	0.00010197435	353.1528
SA45_SOC_1	590	178.80000114440918	263.6088699102402	0.00016920039	353.7534
SA45_SOC_1	591	180.26244163513184	269.5674455165863	7.0743496e-05	354.354
SA45_SOC_1	592	180.11745929718018	268.6926805973053	2.5589416e-05	354.9546
SA45_SOC_1	593	178.8213300704956	270.888991355896	6.8435525e-05	355.5552
SA45_SOC_1	594	183.35291862487793	261.81461691856384	6.603451e-05	356.1558
SA45_SOC_1	595	200.44644355773926	101.28935605287552	5.6716937e-05	356.7564
SA45_SOC_1	596	178.48709106445312	264.8920977115631	0.00038898323	357.357
SA45_SOC_1	597	199.54090118408203	125.1259195804596	4.597382e-05	357.9576
SA45_SOC_1	598	171.56131267547607	103.94589364528656	2.730607e-05	358.5582
SA45_SOC_1	599	180.24892330169678	265.8715331554413	3.5986857e-05	359.1588
SA45_SOC_1	600	176.7733669281006	265.87327122688293	0.00020484121	359.7594
SA45_SOC_1	601	182.0608949661255	260.41884899139404	0.00059859065	360.36
SA45_SOC_1	602	205.44622421264648	103.06966423988342	8.994414e-05	360.9606
SA45_SOC_1	603	193.8325023651123	125.44535458087921	2.9813149e-05	361.5612
SA45_SOC_1	604	201.39101028442383	96.28705769777298	4.5279055e-05	362.1618
SA45_SOC_1	605	180.50827503204346	262.4307954311371	0.0017229847	362.7624
SA45_SOC_1	606	236.98551177978516	373.08340787887573	2.2122143e-05	363.363
SA45_SOC_1	607	180.75520992279053	266.25543773174286	8.517787e-05	363.9636
SA45_SOC_1	608	179.80291843414307	265.4415214061737	5.0849852e-05	364.5642
SA45_SOC_1	609	179.31724548339844	266.73232913017273	7.590375e-05	365.1648
SA45_SOC_1	610	181.37566566467285	265.93978464603424	4.6023393e-05	365.7654
SA45_SOC_1	611	180.75958728790283	265.5709594488144	4.1401596e-05	366.366
SA45_SOC_1	612	180.72070598602295	265.0300168991089	0.0003175348	366.9666
SA45_SOC_1	613	179.21470642089844	265.2108085155487	7.653704e-05	367.5672
SA45_SOC_1	614	177.84288883209229	263.7097907066345	8.057029e-05	368.1678
SA45_SOC_1	615	177.46443271636963	268.920818567276	9.662287e-05	368.7684
SA45_SOC_1	616	202.33208656311035	99.48110193014145	4.4619246e-05	369.369
SA45_SOC_1	617	194.96506690979004	126.09824180603027	5.09775e-05	369.9696
SA45_SOC_1	618	178.0618143081665	269.5503544807434	7.153708e-05	370.5702
SA45_SOC_1	619	200.3426742553711	96.77955955266953	3.6221947e-05	371.1708
SA45_SOC_1	620	179.9967098236084	266.6264033317566	7.4799274e-05	371.7714
SA45_SOC_1	621	181.34990215301514	266.28717362880707	7.78495e-05	372.372
SA45_SOC_1	622	178.86650562286377	265.11820793151855	0.0002569594	372.9726
SA45_SOC_1	623	178.11532974243164	269.36418771743774	4.091311e-05	373.5732
SA45_SOC_1	624	179.4375228881836	265.5754816532135	0.00024378797	374.1738
SA45_SOC_1	625	180.11847496032715	267.0601165294647	0.000109247514	374.7744
SA45_SOC_1	626	182.30175018310547	265.2624034881592	2.9867186e-05	375.375
SA45_SOC_1	627	180.61291694641113	269.9047923088074	3.1555428e-05	375.9756
SA45_SOC_1	628	179.97174739837646	272.0953416824341	2.9526891e-05	376.57620000000003
SA45_SOC_1	629	181.78470611572266	264.5769274234772	4.8204543e-05	377.1768
SA45_SOC_1	630	182.26600170135498	259.9674654006958	0.00017209207	377.7774
SA45_SOC_1	631	181.12267971038818	264.58167493343353	0.0003812675	378.378
SA45_SOC_1	632	179.28454399108887	264.2043364048004	4.666492e-05	378.97860000000003
SA45_SOC_1	633	179.176025390625	266.09094858169556	0.00012541606	379.5792
SA45_SOC_1	634	203.44161987304688	99.3289402127266	5.2996784e-05	380.1798
SA45_SOC_1	635	181.36324882507324	261.4890503883362	0.000100648045	380.7804
SA45_SOC_1	636	168.03215503692627	108.44600200653076	4.4131248e-05	381.38100000000003
SA45_SOC_1	637	202.84955978393555	99.65104669332504	3.6869264e-05	381.9816
SA45_SOC_1	638	181.26335620880127	263.9332616329193	4.9345224e-05	382.5822
SA45_SOC_1	639	988.7061309814453	596.4456081390381	0.6976886	383.1828
SA45_SOC_1	640	180.0199556350708	266.00298285484314	4.109454e-05	383.78340000000003
SA45_SOC_1	641	173.83305072784424	311.51361107826233	5.033378e-05	384.384
SA45_SOC_1	642	180.68116664886475	266.849809885025	0.0001715892	384.9846
SA45_SOC_1	643	179.6777629852295	265.2670705318451	9.983183e-05	385.5852
SA45_SOC_1	644	179.56850051879883	263.89438033103943	0.0003045056	386.18580000000003
SA45_SOC_1	645	178.11726093292236	268.3671623468399	7.249556e-05	386.7864
SA45_SOC_1	646	177.66892433166504	273.4913992881775	8.6030006e-05	387.387
SA45_SOC_1	647	182.13181972503662	268.28577876091003	3.1388558e-05	387.9876
SA45_SOC_1	648	173.2501459121704	105.11685490608215	5.7905214e-05	388.58820000000003
SA45_SOC_1	649	181.01227283477783	261.35380268096924	0.00015661545	389.1888
SA45_SOC_1	650	180.07314205169678	262.2003561258316	6.391039e-05	389.7894
SA45_SOC_1	651	181.14097595214844	268.92635464668274	2.7547616e-05	390.39
SA45_SOC_1	652	180.45132637023926	261.5928840637207	0.000107877626	390.99060000000003
SA45_SOC_1	653	179.64337348937988	265.46957194805145	5.7380323e-05	391.5912
SA45_SOC_1	654	175.88350296020508	262.3684501647949	0.0014749258	392.1918
SA45_SOC_1	655	179.6359634399414	267.0426231622696	0.00011833236	392.7924
SA45_SOC_1	656	178.7493896484375	266.9563955068588	8.1562874e-05	393.39300000000003
SA45_SOC_1	657	204.27161693572998	101.09870731830597	5.5932906e-05	393.9936
SA45_SOC_1	658	179.63885307312012	264.35287714004517	0.00010507316	394.5942
SA45_SOC_1	659	170.37819385528564	106.53789728879929	5.0175055e-05	395.1948
SA45_SOC_1	660	202.81724452972412	99.24696117639542	5.4653035e-05	395.79540000000003
SA45_SOC_1	661	202.6809597015381	96.40151292085648	2.7749373e-05	396.396
SA45_SOC_1	662	196.81211471557617	130.04368007183075	9.249343e-05	396.9966
SA45_SOC_1	663	177.62407779693604	267.6607972383499	0.00030660155	397.5972
SA45_SOC_1	664	180.1353406906128	269.1274881362915	7.4467614e-05	398.19780000000003
SA45_SOC_1	665	179.74426746368408	264.56669211387634	0.00017976746	398.7984
SA45_SOC_1	666	203.56834888458252	98.25607538223267	2.1799731e-05	399.399
SA45_SOC_1	667	180.95290660858154	264.9986672401428	3.7710244e-05	399.9996
SA45_SOC_1	668	179.446063041687	264.63428378105164	4.5204462e-05	400.60020000000003
SA45_SOC_1	669	178.0520725250244	267.85686135292053	7.676333e-05	401.2008
SA45_SOC_1	670	179.51193809509277	264.4102656841278	0.000540576	401.8014
SA45_SOC_1	671	236.9116973876953	372.0203197002411	6.428484e-05	402.402
SA45_SOC_1	672	180.75942993164062	270.4819929599762	2.4306128e-05	403.00260000000003
SA45_SOC_1	673	181.18886947631836	269.20087337493896	6.932515e-05	403.6032
SA45_SOC_1	674	181.59552097320557	264.8822486400604	5.3130778e-05	404.2038
SA45_SOC_1	675	204.23064708709717	102.33644753694534	9.159535e-05	404.8044
SA45_SOC_1	676	171.55271530151367	106.8039670586586	3.3440578e-05	405.40500000000003
SA45_SOC_1	677	179.55382347106934	272.63118267059326	2.4956758e-05	406.0056
SA45_SOC_1	678	178.24320316314697	264.8252463340759	4.352019e-05	406.6062
SA45_SOC_1	679	205.2409315109253	101.43775999546051	5.465626e-05	407.2068
SA45_SOC_1	680	180.4410982131958	266.69663429260254	0.0001824245	407.80740000000003
SA45_SOC_1	681	180.45631885528564	258.5080486536026	6.6276385e-05	408.408
SA45_SOC_1	682	178.96453857421875	266.5709137916565	6.7393565e-05	409.0086
SA45_SOC_1	683	181.11305236816406	264.5084023475647	0.00024425378	409.6092
SA45_SOC_1	684	178.83357524871826	264.5896089076996	0.00011826209	410.20980000000003
SA45_SOC_1	685	192.5328540802002	127.90940880775452	5.0378534e-05	410.8104
SA45_SOC_1	686	178.4007740020752	271.22138142585754	4.0850184e-05	411.411
SA45_SOC_1	687	179.24533367156982	267.6902961730957	0.0002772855	412.0116
SA45_SOC_1	688	180.07567405700684	265.0627827644348	0.00022344703	412.61220000000003
SA45_SOC_1	689	180.07843494415283	265.17459869384766	5.6139765e-05	413.2128
SA45_SOC_1	690	183.20923805236816	262.696430683136	5.0436123e-05	413.8134
SA45_SOC_1	691	171.4324951171875	109.23001706600189	6.662542e-05	414.414
SA45_SOC_1	692	179.7477149963379	264.81658816337585	0.0004222333	415.01460000000003
SA45_SOC_1	693	205.8977508544922	99.14354592561722	3.09692e-05	415.6152
SA45_SOC_1	694	182.7613878250122	262.9097306728363	7.854747e-05	416.2158
SA45_SOC_1	695	200.7890796661377	99.85124677419662	5.2138585e-05	416.8164
SA45_SOC_1	696	181.64857864379883	263.7901282310486	0.00018815875	417.41700000000003
SA45_SOC_1	697	182.03259944915771	265.32503843307495	6.6136476e-05	418.0176
SA45_SOC_1	698	179.67525959014893	267.4323534965515	0.00013213466	418.6182
SA45_SOC_1	699	181.05145454406738	272.8114914894104	2.0241361e-05	419.2188
SA45_SOC_1	700	178.3582878112793	268.4739089012146	0.00021315424	419.81940000000003
SA45_SOC_1	701	178.11030864715576	268.6759114265442	0.00014179765	420.42
SA45_SOC_1	702	179.8865032196045	269.7269779443741	6.6147324e-05	421.0206
SA45_SOC_1	703	181.86520099639893	264.63364005088806	9.996081e-05	421.6212
SA45_SOC_1	704	180.71936130523682	263.7687563896179	2.5074465e-05	422.22180000000003
SA45_SOC_1	705	177.44845390319824	271.29315733909607	0.0001188215	422.8224
SA45_SOC_1	706	176.157488822937	267.5757122039795	0.0012750637	423.423
SA45_SOC_1	707	184.0157175064087	261.8130397796631	0.00017412876	424.0236
SA45_SOC_1	708	180.57489395141602	267.5416910648346	7.223064e-05	424.62420000000003
SA45_SOC_1	709	178.56204986572266	265.5598711967468	5.098747e-05	425.2248
SA45_SOC_1	710	179.54824447631836	270.6372606754303	0.00013572458	425.8254
SA45_SOC_1	711	184.49827194213867	268.0602639913559	3.810532e-05	426.426
SA45_SOC_1	712	178.81464958190918	265.7875907421112	9.872911e-05	427.02660000000003
SA45_SOC_1	713	183.46970558166504	443.1638967990875	2.2796845e-05	427.6272
SA45_SOC_1	714	180.74426651000977	266.8394297361374	3.0202158e-05	428.2278
SA45_SOC_1	715	180.58093070983887	269.2322552204132	4.753192e-05	428.8284
SA45_SOC_1	716	179.0998935699463	266.5293288230896	0.00013919896	429.42900000000003
SA45_SOC_1	717	180.63783645629883	267.2732877731323	0.000114683105	430.0296
SA45_SOC_1	718	178.14581394195557	264.9575650691986	0.00018125487	430.6302
SA45_SOC_1	719	181.05497360229492	267.868287563324	0.0002539597	431.2308
SA45_SOC_1	720	181.64603233337402	268.7078243494034	8.364937e-05	431.83140000000003
SA45_SOC_1	721	178.91723155975342	266.3284206390381	4.4100114e-05	432.432
SA45_SOC_1	722	180.47524452209473	263.46948623657227	0.00019942886	433.0326
SA45_SOC_1	723	179.47925090789795	269.70629811286926	0.00010324832	433.6332
SA45_SOC_1	724	177.69862174987793	266.8468487262726	0.00058307924	434.23380000000003
SA45_SOC_1	725	183.04205417633057	268.1518828868866	3.9009115e-05	434.8344
SA45_SOC_1	726	183.4658145904541	268.7678039073944	1.5690028e-05	435.435
SA45_SOC_1	727	179.29475784301758	273.279869556427	2.0947347e-05	436.0356
SA45_SOC_1	728	175.7589340209961	269.4664442539215	0.0004604345	436.63620000000003
SA45_SOC_1	729	179.30482864379883	271.20216608047485	5.4513846e-05	437.2368
SA45_SOC_1	730	183.09697151184082	268.04492712020874	2.1163118e-05	437.8374
SA45_SOC_1	731	178.25557708740234	272.02813625335693	4.11741e-05	438.438
SA45_SOC_1	732	180.21896839141846	270.9577739238739	6.6421024e-05	439.03860000000003
SA45_SOC_1	733	180.8268642425537	265.64178586006165	0.00021407628	439.6392
SA45_SOC_1	734	181.62363052368164	262.3282814025879	2.9025838e-05	440.2398
SA45_SOC_1	735	182.1013069152832	265.20562648773193	8.713147e-05	440.8404
SA45_SOC_1	736	180.16868591308594	461.3054037094116	2.0545529e-05	441.44100000000003
SA45_SOC_1	737	179.48043823242188	270.36396503448486	5.7168778e-05	442.0416
SA45_SOC_1	738	237.46059894561768	66.82930961251259	8.677111e-05	442.6422
SA45_SOC_1	739	177.85114288330078	269.8149758577347	0.00010396251	443.2428
SA45_SOC_1	740	184.51964378356934	437.3117136955261	1.6199505e-05	443.84340000000003
SA45_SOC_1	741	178.11591625213623	271.670286655426	3.2774045e-05	444.444
SA45_SOC_1	742	178.042631149292	271.6166639328003	0.00017342305	445.0446
SA45_SOC_1	743	181.5098762512207	267.5037753582001	5.2039035e-05	445.6452
SA45_SOC_1	744	180.00831127166748	267.16002345085144	3.2673965e-05	446.24580000000003
SA45_SOC_1	745	177.34047889709473	270.0848436355591	0.00020600192	446.8464
SA45_SOC_1	746	177.31245517730713	270.2326440811157	6.100687e-05	447.447
SA45_SOC_1	747	179.91175174713135	269.15809750556946	0.000106420644	448.0476
SA45_SOC_1	748	180.41895389556885	268.21001172065735	4.9926857e-05	448.64820000000003
SA45_SOC_1	749	178.11412811279297	264.950612783432	7.1037284e-05	449.2488
SA45_SOC_1	750	178.3605194091797	266.5721046924591	6.681463e-05	449.8494
SA45_SOC_1	751	179.97981548309326	269.5901691913605	5.492168e-05	450.45
SA45_SOC_1	752	182.56662368774414	267.57080376148224	0.00016606301	451.05060000000003
SA45_SOC_1	753	182.29918956756592	264.4845199584961	4.0281368e-05	451.6512
SA45_SOC_1	754	179.7460699081421	268.26881647109985	3.8854818e-05	452.2518
SA45_SOC_1	755	179.94129180908203	269.2866665124893	0.00010511085	452.8524
SA45_SOC_1	756	182.2132158279419	274.0723657608032	3.101602e-05	453.45300000000003
SA45_SOC_1	757	180.13868808746338	268.5177791118622	0.0003289651	454.0536
SA45_SOC_1	758	183.21156978607178	436.81015133857727	2.2038696e-05	454.6542
SA45_SOC_1	759	176.5661859512329	270.86697578430176	0.00029053286	455.2548
SA45_SOC_1	760	178.30236911773682	267.0208489894867	0.000253568	455.85540000000003
SA45_SOC_1	761	178.57319355010986	269.43371057510376	0.000100568315	456.456
SA45_SOC_1	762	183.04301261901855	264.70126390457153	2.6031503e-05	457.0566
SA45_SOC_1	763	178.89418601989746	268.7434870004654	5.2192707e-05	457.6572
SA45_SOC_1	764	179.2944574356079	265.3928393125534	0.00024093373	458.25780000000003
SA45_SOC_1	765	178.11100959777832	270.5426001548767	0.00012219837	458.8584
SA45_SOC_1	766	240.69485664367676	396.11716747283936	2.6798987e-05	459.459
SA45_SOC_1	767	180.71581363677979	265.87040662765503	1.7013599e-05	460.0596
SA45_SOC_1	768	179.54495429992676	266.1861562728882	0.00013789203	460.66020000000003
SA45_SOC_1	769	175.45307636260986	272.4062955379486	0.00036445176	461.2608
SA45_SOC_1	770	180.67424297332764	268.9812648296356	0.00010679831	461.8614
SA45_SOC_1	771	181.70000553131104	262.422137260437	9.512338e-05	462.462
SA45_SOC_1	772	177.23140239715576	268.3188021183014	4.558041e-05	463.06260000000003
SA45_SOC_1	773	180.46716213226318	264.86061930656433	0.0005515529	463.6632
SA45_SOC_1	774	182.61165618896484	267.0579922199249	9.9259436e-05	464.2638
SA45_SOC_1	775	182.9061985015869	264.0191513299942	6.032383e-05	464.8644
SA45_SOC_1	776	185.6477451324463	434.2116379737854	1.539713e-05	465.46500000000003
SA45_SOC_1	777	178.4851884841919	269.5649027824402	0.00034194544	466.0656
SA45_SOC_1	778	181.79606437683105	270.20734548568726	5.1652605e-05	466.6662
SA45_SOC_1	779	233.70304584503174	99.52988058328629	4.5020115e-05	467.2668
SA45_SOC_1	780	184.5838737487793	271.4937114715576	1.3741139e-05	467.86740000000003
SA45_SOC_1	781	182.57357597351074	263.80271315574646	0.000116739095	468.468
SA45_SOC_1	782	181.37091636657715	271.41144275665283	1.812228e-05	469.0686
SA45_SOC_1	783	182.20916748046875	265.8801591396332	0.0001806546	469.6692
SA45_SOC_1	784	178.91432762145996	271.5146327018738	7.965691e-05	470.26980000000003
SA45_SOC_1	785	182.71503925323486	261.698294878006	7.463824e-05	470.8704
SA45_SOC_1	786	180.45693397521973	271.92542910575867	2.74011e-05	471.471
SA45_SOC_1	787	176.33498668670654	267.0516836643219	0.00024001319	472.0716
SA45_SOC_1	788	179.51581478118896	267.9095506668091	0.00015805868	472.67220000000003
SA45_SOC_1	789	179.55299377441406	269.0630829334259	6.124925e-05	473.2728
SA45_SOC_1	790	177.95446872711182	268.64224433898926	9.66004e-05	473.8734
SA45_SOC_1	791	178.97704124450684	268.4943151473999	8.609575e-05	474.474
SA45_SOC_1	792	181.69561386108398	266.64536118507385	0.00010954273	475.07460000000003
SA45_SOC_1	793	181.90677165985107	268.58739852905273	3.4817218e-05	475.6752
SA45_SOC_1	794	180.96808433532715	270.95787048339844	2.9847057e-05	476.2758
SA45_SOC_1	795	178.62778186798096	265.9043312072754	0.00012516457	476.8764
SA45_SOC_1	796	178.58523845672607	266.1056900024414	0.00023804439	477.47700000000003
SA45_SOC_1	797	179.32240962982178	268.547101020813	0.00014308581	478.0776
SA45_SOC_1	798	182.0802640914917	264.7206401824951	6.837186e-05	478.6782
SA45_SOC_1	799	177.13977813720703	271.5274429321289	4.5410252e-05	479.2788
SA45_SOC_1	800	174.5886468887329	270.893497467041	0.0002673602	479.87940000000003
SA45_SOC_1	801	181.5068006515503	268.43026399612427	0.00017313902	480.48
SA45_SOC_1	802	182.07816123962402	261.0752445459366	4.558615e-05	481.0806
SA45_SOC_1	803	180.57415008544922	264.66946363449097	4.4909055e-05	481.6812
SA45_SOC_1	804	178.68218421936035	265.6905484199524	3.3196022e-05	482.28180000000003
SA45_SOC_1	805	178.38924407958984	267.3985254764557	0.00021300308	482.8824
SA45_SOC_1	806	180.07341384887695	265.629780292511	9.537353e-05	483.483
SA45_SOC_1	807	174.713716506958	104.75321173667908	4.6797937e-05	484.0836
SA45_SOC_1	808	181.74540996551514	262.37067103385925	5.862133e-05	484.68420000000003
SA45_SOC_1	809	237.91889190673828	378.0390679836273	3.524993e-05	485.2848
SA45_SOC_1	810	179.36057567596436	271.20989084243774	8.254571e-05	485.8854
SA45_SOC_1	811	181.54788494110107	268.7630081176758	4.271846e-05	486.486
SA45_SOC_1	812	179.6111011505127	267.30058193206787	0.00018086196	487.08660000000003
SA45_SOC_1	813	169.96739387512207	312.3258697986603	7.08907e-05	487.6872
SA45_SOC_1	814	180.88324069976807	269.26119089126587	3.229368e-05	488.2878
SA45_SOC_1	815	181.55812740325928	268.1918263435364	5.121206e-05	488.8884
SA45_SOC_1	816	234.93789196014404	365.22417068481445	3.226348e-05	489.48900000000003
SA45_SOC_1	817	174.58465576171875	304.20350790023804	1.6052269e-05	490.0896
SA45_SOC_1	818	178.1913185119629	268.84788393974304	0.0001602656	490.6902
SA45_SOC_1	819	177.89897918701172	270.0098168849945	0.00016859263	491.2908
SA45_SOC_1	820	180.7211208343506	269.9205958843231	4.749006e-05	491.89140000000003
SA45_SOC_1	821	181.63687705993652	262.5189381837845	6.277206e-05	492.492
SA45_SOC_1	822	169.12256240844727	104.20559853315353	3.9653936e-05	493.0926
SA45_SOC_1	823	180.20357608795166	270.1667261123657	3.610559e-05	493.6932
SA45_SOC_1	824	179.12899017333984	269.48829889297485	0.00034678748	494.29380000000003
SA45_SOC_1	825	181.79954051971436	264.27595138549805	5.7330708e-05	494.8944
SA45_SOC_1	826	178.64526271820068	267.52357006073	4.3098837e-05	495.495
SA45_SOC_1	827	179.30477142333984	266.5972423553467	3.2724976e-05	496.0956
SA45_SOC_1	828	177.04660892486572	267.741134762764	0.00038048258	496.69620000000003
SA45_SOC_1	829	176.07346057891846	271.9917333126068	0.0003646095	497.2968
SA45_SOC_1	830	180.27859210968018	264.6618837118149	6.28645e-05	497.8974
SA45_SOC_1	831	176.61908626556396	270.59139490127563	5.4427353e-05	498.498
SA45_SOC_1	832	181.37898445129395	264.27263617515564	0.00024360884	499.09860000000003
SA45_SOC_1	833	181.62989616394043	272.50237226486206	3.0107602e-05	499.6992
SA45_SOC_1	834	181.967511177063	260.46062707901	0.00035763334	500.2998
SA45_SOC_1	835	180.7529640197754	265.88744938373566	4.6152432e-05	500.9004
SA45_SOC_1	836	151.4613676071167	115.48585116863251	2.0824096e-05	501.50100000000003
SA45_SOC_1	837	171.07313632965088	307.988383769989	3.8638587e-05	502.1016
SA45_SOC_1	838	236.69321537017822	64.91621196269989	4.308088e-05	502.7022
SA45_SOC_1	839	179.75219249725342	266.832332611084	0.00012312777	503.3028
SA45_SOC_1	840	178.26699256896973	265.0597894191742	0.0006308291	503.90340000000003
SA45_SOC_1	841	178.87141227722168	259.95893597602844	0.00035556924	504.504
SA45_SOC_1	842	179.5279884338379	269.31005001068115	6.306161e-05	505.1046
SA45_SOC_1	843	180.10741710662842	262.6443690061569	0.00021246272	505.7052
SA45_SOC_1	844	177.44041442871094	267.75357484817505	0.00053598074	506.30580000000003
SA45_SOC_1	845	176.79346561431885	271.1812126636505	6.965542e-05	506.9064
SA45_SOC_1	846	179.64630603790283	266.6569000482559	0.00020460482	507.507
SA45_SOC_1	847	179.92133617401123	265.89625239372253	0.0003322531	508.1076
SA45_SOC_1	848	178.9971685409546	270.9302544593811	5.9685128e-05	508.70820000000003
SA45_SOC_1	849	177.4435043334961	263.53514671325684	0.00011618992	509.3088
SA45_SOC_1	850	169.26883220672607	102.46720522642136	2.4815217e-05	509.9094
SA45_SOC_1	851	180.31923294067383	266.43339693546295	4.9227907e-05	510.51
SA45_SOC_1	852	183.34630966186523	260.0084549188614	2.8651404e-05	511.11060000000003
SA45_SOC_1	853	181.8905782699585	261.2664645910263	8.542629e-05	511.7112
SA45_SOC_1	854	177.03709602355957	262.174671292305	0.0003011867	512.3118000000001
SA45_SOC_1	855	176.56991958618164	267.5928032398224	0.00033421896	512.9124
SA45_SOC_1	856	179.13180828094482	264.75145876407623	7.651675e-05	513.513
SA45_SOC_1	857	183.83716106414795	259.69281792640686	0.000109940076	514.1136
SA45_SOC_1	858	181.11112117767334	260.5209445953369	8.1568316e-05	514.7142
SA45_SOC_1	859	179.62566375732422	269.895361661911	8.851823e-05	515.3148
SA45_SOC_1	860	181.9549798965454	265.7058370113373	0.00015954883	515.9154
SA45_SOC_1	861	179.30796146392822	264.37848150730133	0.00013895944	516.516
SA45_SOC_1	862	181.23265743255615	258.89819741249084	0.00025650093	517.1166000000001
SA45_SOC_1	863	202.10969924926758	101.68868601322174	5.5815366e-05	517.7172
SA45_SOC_1	864	175.02053260803223	268.6775851249695	0.00044081509	518.3178
SA45_SOC_1	865	180.97354888916016	261.0670852661133	0.00011028878	518.9184
SA45_SOC_1	866	183.139328956604	263.315087556839	8.050747e-05	519.519
SA45_SOC_1	867	203.23748588562012	99.53508675098419	3.973904e-05	520.1196
SA45_SOC_1	868	175.9493350982666	270.18349528312683	0.000120583725	520.7202
SA45_SOC_1	869	196.2097692489624	123.33766132593155	3.9375616e-05	521.3208
SA45_SOC_1	870	183.2809352874756	259.0486693382263	0.00021793222	521.9214000000001
SA45_SOC_1	871	982.3598098754883	600.0198554992676	0.013098587	522.522
SA45_SOC_1	872	177.33826160430908	266.17202639579773	0.0006614118	523.1226
SA45_SOC_1	873	180.7986831665039	264.35274839401245	8.661536e-05	523.7232
SA45_SOC_1	874	180.71044921875	263.81182193756104	0.000113698006	524.3238
SA45_SOC_1	875	180.15435218811035	263.21054577827454	0.00012319493	524.9244
SA45_SOC_1	876	177.5053596496582	263.16347301006317	0.00017782753	525.525
SA45_SOC_1	877	179.4465208053589	266.4603853225708	0.0004024304	526.1256
SA45_SOC_1	878	180.7207489013672	264.1736948490143	0.00023092312	526.7262000000001
SA45_SOC_1	879	181.70880317687988	262.735151052475	0.00011042496	527.3268
SA45_SOC_1	880	182.47384071350098	264.06821966171265	4.9412178e-05	527.9274
SA45_SOC_1	881	181.52438163757324	258.99628579616547	4.800265e-05	528.528
SA45_SOC_1	882	179.932222366333	266.7996311187744	3.9014474e-05	529.1286
SA45_SOC_1	883	180.69311141967773	270.42927145957947	4.855425e-05	529.7292
SA45_SOC_1	884	180.17526626586914	260.04812479019165	0.00012308902	530.3298
SA45_SOC_1	885	183.1495714187622	258.9838618040085	0.000104951214	530.9304
SA45_SOC_1	886	179.20263290405273	265.57145833969116	3.305882e-05	531.5310000000001
SA45_SOC_1	887	198.13616752624512	124.92998421192169	5.5937282e-05	532.1316
SA45_SOC_1	888	176.55278205871582	271.10872864723206	0.00013780383	532.7322
SA45_SOC_1	889	184.16902542114258	257.5246059894562	0.000108355795	533.3328
SA45_SOC_1	890	179.80951309204102	260.588504076004	0.00061176025	533.9334
SA45_SOC_1	891	201.72780990600586	100.15590012073517	6.044395e-05	534.534
SA45_SOC_1	892	179.93539810180664	265.4634243249893	0.0002555324	535.1346
SA45_SOC_1	893	181.44441604614258	267.4450671672821	4.199568e-05	535.7352
SA45_SOC_1	894	203.27466487884521	99.84407722949982	3.166241e-05	536.3358000000001
SA45_SOC_1	895	178.26257228851318	264.6027410030365	0.0003511757	536.9364
SA45_SOC_1	896	197.39994049072266	125.6593707203865	3.5727524e-05	537.537
SA45_SOC_1	897	182.64873504638672	262.1447539329529	0.00014260894	538.1376
SA45_SOC_1	898	182.09721565246582	259.7998380661011	0.00011530639	538.7382
SA45_SOC_1	899	179.2679500579834	263.0038118362427	0.00032134342	539.3388
SA45_SOC_1	900	182.59283065795898	260.10329246520996	0.00011019439	539.9394
SA45_SOC_1	901	174.24805641174316	107.88633495569229	0.0001217024	540.54
SA45_SOC_1	902	230.74829578399658	109.95229035615921	4.1352272e-05	541.1406000000001
SA45_SOC_1	903	203.2089328765869	98.95169019699097	4.5069173e-05	541.7412
SA45_SOC_1	904	178.29508781433105	264.58574652671814	4.8023714e-05	542.3418
SA45_SOC_1	905	172.2457981109619	106.2656557559967	6.3370324e-05	542.9424
SA45_SOC_1	906	206.28008365631104	101.39874190092087	9.307845e-05	543.543
SA45_SOC_1	907	182.29798793792725	260.7088977098465	7.947935e-05	544.1436
SA45_SOC_1	908	181.311936378479	265.6424295902252	6.463448e-05	544.7442
SA45_SOC_1	909	180.1480007171631	265.4277777671814	0.00034803507	545.3448
SA45_SOC_1	910	184.11076068878174	256.9003486633301	0.00061717245	545.9454000000001
SA45_SOC_1	911	205.31204223632812	101.35034948587418	6.4734275e-05	546.546
SA45_SOC_1	912	181.8149185180664	260.5251771211624	0.0001056814	547.1466
SA45_SOC_1	913	178.80818367004395	264.4561153650284	0.00013896024	547.7472
SA45_SOC_1	914	179.38977241516113	259.6437656879425	0.00024687697	548.3478
SA45_SOC_1	915	179.3579864501953	263.88211727142334	0.00015111842	548.9484
SA45_SOC_1	916	180.72200775146484	265.084428191185	0.0003776008	549.549
SA45_SOC_1	917	201.68116092681885	100.40106475353241	3.422355e-05	550.1496
SA45_SOC_1	918	173.95588874816895	269.8645430803299	0.00040840174	550.7502000000001
SA45_SOC_1	919	168.91902923583984	107.65369892120361	5.7934376e-05	551.3508
SA45_SOC_1	920	178.4906816482544	268.6528980731964	8.546924e-05	551.9514
SA45_SOC_1	921	182.3342514038086	263.9133059978485	9.9619574e-05	552.552
SA45_SOC_1	922	181.14153385162354	260.6242632865906	0.00021599307	553.1526
SA45_SOC_1	923	194.91943359375	124.17078495025635	6.1375016e-05	553.7532
SA45_SOC_1	924	203.93754959106445	101.46049976348877	7.039489e-05	554.3538
SA45_SOC_1	925	181.20680809020996	257.1337330341339	0.00015426068	554.9544
SA45_SOC_1	926	202.84063339233398	99.35513198375702	2.7451842e-05	555.5550000000001
SA45_SOC_1	927	179.95911598205566	263.3139771223068	0.00013760255	556.1556
SA45_SOC_1	928	178.19266319274902	264.3919998407364	0.0001474966	556.7562
SA45_SOC_1	929	178.8935136795044	265.8237040042877	0.00013944872	557.3568
SA45_SOC_1	930	182.6290798187256	260.530149936676	4.7504185e-05	557.9574
SA45_SOC_1	931	176.85652256011963	264.5045077800751	0.00038802598	558.558
SA45_SOC_1	932	180.59497833251953	263.6062788963318	7.93902e-05	559.1586
SA45_SOC_1	933	179.10419940948486	267.66560912132263	0.00024099325	559.7592
SA45_SOC_1	934	180.29996395111084	268.12774300575256	6.692643e-05	560.3598000000001
SA45_SOC_1	935	180.0553035736084	267.3938262462616	6.41095e-05	560.9604
SA45_SOC_1	936	201.2110948562622	99.60238873958588	3.1762575e-05	561.561
SA45_SOC_1	937	173.0544090270996	109.20341491699219	8.581707e-05	562.1616
SA45_SOC_1	938	202.85295009613037	100.56661605834961	5.0045885e-05	562.7622
SA45_SOC_1	939	181.236834526062	261.4802151918411	0.00017220055	563.3628
SA45_SOC_1	940	180.13206481933594	266.72911047935486	4.0438943e-05	563.9634
SA45_SOC_1	941	205.3718662261963	271.07213258743286	8.051315e-05	564.564
SA45_SOC_1	942	179.7921323776245	271.8263590335846	5.719528e-05	565.1646000000001
SA45_SOC_1	943	206.48886680603027	102.06388413906097	7.379563e-05	565.7652
SA45_SOC_1	944	180.825777053833	265.1034986972809	0.00015698042	566.3658
SA45_SOC_1	945	183.1922435760498	261.23402059078217	4.772104e-05	566.9664
SA45_SOC_1	946	172.2872829437256	106.84374958276749	5.1290313e-05	567.567
SA45_SOC_1	947	179.8595094680786	265.90407371520996	9.841525e-05	568.1676
SA45_SOC_1	948	204.9556016921997	104.4566211104393	0.00010647434	568.7682
SA45_SOC_1	949	202.29949951171875	101.3620975613594	6.816646e-05	569.3688
SA45_SOC_1	950	181.82543277740479	260.35791993141174	0.00032584005	569.9694000000001
SA45_SOC_1	951	181.84844970703125	268.32791090011597	4.9233873e-05	570.57
SA45_SOC_1	952	180.00492095947266	266.5227144956589	5.1944833e-05	571.1706
SA45_SOC_1	953	204.58322525024414	102.52807796001434	5.7679586e-05	571.7712
SA45_SOC_1	954	180.79552173614502	268.05244266986847	4.6784335e-05	572.3718
SA45_SOC_1	955	172.23880290985107	315.33604860305786	2.580362e-05	572.9724
SA45_SOC_1	956	179.9117946624756	263.4460383653641	0.00030401885	573.573
SA45_SOC_1	957	184.13118839263916	253.91155779361725	0.00010535359	574.1736
SA45_SOC_1	958	179.57229137420654	261.59563601017	0.00071681145	574.7742000000001
SA45_SOC_1	959	180.25902271270752	263.5794997215271	0.000115668154	575.3748
SA45_SOC_1	960	178.72036457061768	267.1251976490021	5.2374897e-05	575.9754
SA45_SOC_1	961	181.04395866394043	261.7347139120102	9.051961e-05	576.576
SA45_SOC_1	962	202.19684600830078	96.93254202604294	3.1959185e-05	577.1766
SA45_SOC_1	963	201.7045783996582	100.4025936126709	3.0239593e-05	577.7772
SA45_SOC_1	964	199.20318603515625	127.6302632689476	9.960884e-05	578.3778
SA45_SOC_1	965	180.22443294525146	263.8928997516632	0.00031745763	578.9784
SA45_SOC_1	966	181.25145435333252	264.857497215271	5.314269e-05	579.5790000000001
SA45_SOC_1	967	180.40725231170654	267.5738936662674	6.801861e-05	580.1796
SA45_SOC_1	968	201.3380241394043	99.51475292444229	3.146108e-05	580.7802
SA45_SOC_1	969	202.72493362426758	97.90299743413925	4.1340954e-05	581.3808
SA45_SOC_1	970	178.81240367889404	264.93696570396423	0.00015346022	581.9814
SA45_SOC_1	971	203.3988332748413	103.25818866491318	7.063765e-05	582.582
SA45_SOC_1	972	182.51173496246338	264.30075109004974	8.138277e-05	583.1826
SA45_SOC_1	973	180.12647151947021	267.2902822494507	6.894416e-05	583.7832
SA45_SOC_1	974	179.8838996887207	262.84632325172424	0.00017509791	584.3838000000001
SA45_SOC_1	975	180.22624969482422	261.0419476032257	0.00019776176	584.9844
SA45_SOC_1	976	180.93190670013428	263.89780819416046	7.809733e-05	585.585
SA45_SOC_1	977	181.06093883514404	257.7912390232086	0.00012719407	586.1856
SA45_SOC_1	978	181.8748426437378	263.4310233592987	4.3511893e-05	586.7862
SA45_SOC_1	979	180.33013343811035	269.3931394815445	0.00012598625	587.3868
SA45_SOC_1	980	180.2843999862671	267.10710883140564	0.00012753948	587.9874
SA45_SOC_1	981	201.4271879196167	96.71611994504929	2.1450041e-05	588.588
SA45_SOC_1	982	203.17906379699707	106.0270169377327	9.248346e-05	589.1886000000001
SA45_SOC_1	983	168.9220905303955	105.08683294057846	2.8012813e-05	589.7892
SA45_SOC_1	984	183.9839744567871	258.58746886253357	0.00016093988	590.3898
SA45_SOC_1	985	201.91120147705078	100.92481970787048	0.000103062004	590.9904
SA45_SOC_1	986	185.16706466674805	256.8339157104492	5.6192417e-05	591.591
SA45_SOC_1	987	171.1410140991211	107.29264676570892	5.2798237e-05	592.1916
SA45_SOC_1	988	202.52906799316406	100.26024878025055	4.769934e-05	592.7922
SA45_SOC_1	989	181.90422534942627	264.6430706977844	4.0689534e-05	593.3928
SA45_SOC_1	990	178.01173210144043	271.22122049331665	5.5715922e-05	593.9934000000001
SA45_SOC_1	991	181.4289951324463	262.4459230899811	3.0329993e-05	594.594
SA45_SOC_1	992	177.7437686920166	270.0412631034851	0.00018453508	595.1946
SA45_SOC_1	993	181.18998527526855	264.775550365448	2.9544637e-05	595.7952
SA45_SOC_1	994	181.56723976135254	262.91462302207947	0.0001194536	596.3958
SA45_SOC_1	995	181.87933444976807	265.3408741950989	3.3248292e-05	596.9964
SA45_SOC_1	996	170.0610637664795	104.27008420228958	2.4179526e-05	597.597
SA45_SOC_1	997	180.56262016296387	264.2433947324753	0.00014952823	598.1976
SA45_SOC_1	998	207.9305362701416	101.08462572097778	0.000117587726	598.7982000000001
SA45_SOC_1	999	179.1310214996338	262.4298298358917	6.663114e-05	599.3988
SA45_SOC_1	1000	178.7407922744751	260.7543933391571	0.00012826025	599.9994
SA45_SOC_1	1001	182.07814693450928	265.29964327812195	9.9803474e-05	600.6
SA45_SOC_1	1002	181.0826826095581	264.1221159696579	5.6313278e-05	601.2006
SA45_SOC_1	1003	203.8707733154297	103.0840516090393	0.000100605925	601.8012
SA45_SOC_1	1004	179.32973384857178	263.8940101861954	0.00024536994	602.4018
SA45_SOC_1	1005	178.1689739227295	265.5358922481537	0.00014953737	603.0024
SA45_SOC_1	1006	160.47446250915527	103.46584796905518	2.7479236e-05	603.6030000000001
SA45_SOC_1	1007	206.85492038726807	102.16567397117615	7.476576e-05	604.2036
SA45_SOC_1	1008	178.87754917144775	263.72897386550903	0.00037679015	604.8042
SA45_SOC_1	1009	176.219744682312	265.6455034017563	0.0010656558	605.4048
SA45_SOC_1	1010	181.40234470367432	263.6555564403534	0.00022130559	606.0054
SA45_SOC_1	1011	207.2396421432495	104.72842007875443	0.00010397153	606.606
SA45_SOC_1	1012	208.02968502044678	112.82020479440689	3.378011e-05	607.2066
SA45_SOC_1	1013	179.37835693359375	261.51978850364685	0.00013690063	607.8072
SA45_SOC_1	1014	196.9137668609619	128.61923396587372	0.00012658378	608.4078000000001
SA45_SOC_1	1015	179.06089782714844	265.83780169487	0.00062439113	609.0084
SA45_SOC_1	1016	180.47065258026123	268.8326919078827	3.4671066e-05	609.609
SA45_SOC_1	1017	180.3813886642456	267.60281324386597	4.6998975e-05	610.2096
SA45_SOC_1	1018	182.0361614227295	258.0298215150833	0.00010983571	610.8102
SA45_SOC_1	1019	178.83699417114258	264.9660623073578	0.0007394334	611.4108
SA45_SOC_1	1020	178.66517543792725	268.29691529273987	0.000106903055	612.0114
SA45_SOC_1	1021	203.83930206298828	99.43081855773926	5.204554e-05	612.612
SA45_SOC_1	1022	201.03578567504883	99.00487840175629	5.796566e-05	613.2126000000001
SA45_SOC_1	1023	172.65845775604248	108.17939311265945	5.6188022e-05	613.8132
SA45_SOC_1	1024	203.43419551849365	102.72157520055771	9.4567076e-05	614.4138
SA45_SOC_1	1025	203.45415115356445	99.62679415941238	7.588876e-05	615.0144
SA45_SOC_1	1026	180.63127040863037	268.69969725608826	4.9901628e-05	615.615
SA45_SOC_1	1027	177.33444213867188	269.34439301490784	7.9090285e-05	616.2156
SA45_SOC_1	1028	153.31668376922607	118.8136625289917	4.7685877e-05	616.8162
SA45_SOC_1	1029	177.93442726135254	268.00318121910095	0.0003750249	617.4168
SA45_SOC_1	1030	204.3484926223755	100.53996562957764	0.00011802078	618.0174000000001
SA45_SOC_1	1031	180.76077461242676	263.3834195137024	0.00013912306	618.618
SA45_SOC_1	1032	179.4463062286377	269.0310251712799	0.00010108423	619.2186
SA45_SOC_1	1033	169.9421739578247	108.35867196321487	5.933374e-05	619.8192
SA45_SOC_1	1034	177.537260055542	271.2634813785553	5.644655e-05	620.4198
SA45_SOC_1	1035	180.11847496032715	261.0212516784668	0.00021285203	621.0204
SA45_SOC_1	1036	197.14284896850586	129.72750395536423	8.7206274e-05	621.621
SA45_SOC_1	1037	177.9558277130127	264.77654814720154	6.8313864e-05	622.2216
SA45_SOC_1	1038	178.80269050598145	268.1104749441147	0.00017947593	622.8222000000001
SA45_SOC_1	1039	179.85641956329346	265.897234082222	0.00018218254	623.4228
SA45_SOC_1	1040	182.410626411438	259.0748369693756	0.00017837978	624.0234
SA45_SOC_1	1041	181.69016361236572	264.9303352832794	4.6992613e-05	624.624
SA45_SOC_1	1042	181.61361694335938	264.258297085762	0.00021738104	625.2246
SA45_SOC_1	1043	179.97838497161865	264.2545795440674	0.00012555128	625.8252
SA45_SOC_1	1044	203.50567817687988	100.96156060695648	5.164364e-05	626.4258
SA45_SOC_1	1045	181.2260627746582	257.15695559978485	7.314085e-05	627.0264
SA45_SOC_1	1046	182.46582984924316	261.4358139038086	6.733825e-05	627.6270000000001
SA45_SOC_1	1047	182.602801322937	260.88976979255676	0.00017486852	628.2276
SA45_SOC_1	1048	180.17055988311768	261.3345229625702	0.0002308483	628.8282
SA45_SOC_1	1049	182.49332427978516	260.2692782878876	0.00028567013	629.4288
SA45_SOC_1	1050	177.63989925384521	513.3185112476349	2.2926895e-05	630.0294
SA45_SOC_1	1051	151.59606456756592	120.12003242969513	5.4783166e-05	630.63
SA45_SOC_1	1052	180.66593170166016	263.4037935733795	0.00018967746	631.2306
SA45_SOC_1	1053	180.10540008544922	260.7760065793991	0.0004179472	631.8312
SA45_SOC_1	1054	180.19600868225098	266.13011956214905	0.000155048	632.4318000000001
SA45_SOC_1	1055	183.36164474487305	260.4951471090317	4.95348e-05	633.0324
SA45_SOC_1	1056	166.87132358551025	103.84554415941238	2.6323429e-05	633.633
SA45_SOC_1	1057	179.7561264038086	264.58513498306274	9.969104e-05	634.2336
SA45_SOC_1	1058	180.08877754211426	263.85308504104614	0.00026733495	634.8342
SA45_SOC_1	1059	181.781587600708	266.2268078327179	3.7822752e-05	635.4348
SA45_SOC_1	1060	178.29724788665771	267.31545209884644	7.56062e-05	636.0354
SA45_SOC_1	1061	178.6501979827881	266.1986446380615	7.031439e-05	636.636
SA45_SOC_1	1062	183.3669662475586	256.7007601261139	0.0006665813	637.2366000000001
SA45_SOC_1	1063	183.1034803390503	260.07368087768555	4.9495564e-05	637.8372
SA45_SOC_1	1064	178.80266189575195	259.7899889945984	0.00022555371	638.4378
SA45_SOC_1	1065	182.3803997039795	260.3658699989319	0.000577055	639.0384
SA45_SOC_1	1066	180.65927982330322	265.2149122953415	0.00020234754	639.639
SA45_SOC_1	1067	987.6572799682617	599.3035769462585	0.097924136	640.2396
SA45_SOC_1	1068	182.59207248687744	261.1151719093323	0.0001253748	640.8402
SA45_SOC_1	1069	180.2607822418213	263.1383514404297	0.0003870937	641.4408
SA45_SOC_1	1070	180.55289268493652	266.56193375587463	5.17118e-05	642.0414000000001
SA45_SOC_1	1071	179.1005802154541	267.39377796649933	0.00012278178	642.642
SA45_SOC_1	1072	181.54576778411865	260.6020224094391	0.00013187526	643.2426
SA45_SOC_1	1073	181.78861141204834	262.8744864463806	0.00023951483	643.8432
SA45_SOC_1	1074	179.24713611602783	265.8638083934784	0.00033977407	644.4438
SA45_SOC_1	1075	181.08972072601318	260.3029131889343	0.00022903715	645.0444
SA45_SOC_1	1076	183.71320724487305	438.2550036907196	2.3146164e-05	645.645
SA45_SOC_1	1077	184.16460514068604	256.86594128608704	8.0579965e-05	646.2456
SA45_SOC_1	1078	181.2147617340088	263.21720838546753	0.00013037871	646.8462000000001
SA45_SOC_1	1079	177.68345832824707	264.2826944589615	0.00032194317	647.4468
SA45_SOC_1	1080	183.59132766723633	262.4540340900421	0.00014474764	648.0474
SA45_SOC_1	1081	206.79244995117188	102.06699818372726	6.645624e-05	648.648
SA45_SOC_1	1082	180.41348934173584	266.47908568382263	5.2516378e-05	649.2486
SA45_SOC_1	1083	179.69085216522217	266.17257356643677	5.0234183e-05	649.8492
SA45_SOC_1	1084	230.80945014953613	98.85327190160751	9.730228e-05	650.4498
SA45_SOC_1	1085	179.30249691009521	266.0098546743393	0.00060217275	651.0504
SA45_SOC_1	1086	180.63729286193848	261.12457036972046	6.0354327e-05	651.6510000000001
SA45_SOC_1	1087	182.50166416168213	262.1065163612366	0.00050696224	652.2516
SA45_SOC_1	1088	180.3363275527954	261.6943037509918	0.00016387732	652.8522
SA45_SOC_1	1089	181.7546510696411	263.48780035972595	5.6917197e-05	653.4528
SA45_SOC_1	1090	183.35420608520508	259.58879113197327	7.455005e-05	654.0534
SA45_SOC_1	1091	181.54542446136475	266.5480613708496	4.9788785e-05	654.654
SA45_SOC_1	1092	181.195707321167	260.91883420944214	9.219737e-05	655.2546
SA45_SOC_1	1093	180.4331874847412	263.18257570266724	0.00087858085	655.8552
SA45_SOC_1	1094	181.77517890930176	262.98720359802246	0.00034049008	656.4558000000001
SA45_SOC_1	1095	183.78859519958496	438.615460395813	2.5176825e-05	657.0564
SA45_SOC_1	1096	184.33942794799805	261.43436551094055	5.8417198e-05	657.657
SA45_SOC_1	1097	181.68921947479248	268.5309433937073	4.4058455e-05	658.2576
SA45_SOC_1	1098	181.41989707946777	269.22839283943176	3.5370347e-05	658.8582
SA45_SOC_1	1099	205.6314182281494	267.3683989048004	0.00013237554	659.4588
SA45_SOC_1	1100	237.89823532104492	373.719220161438	2.4463165e-05	660.0594
SA45_SOC_1	1101	180.1754093170166	265.7424008846283	0.0003544958	660.66
SA45_SOC_1	1102	181.53223514556885	265.17611145973206	7.590317e-05	661.2606000000001
SA45_SOC_1	1103	182.57221698760986	263.494833111763	7.1056595e-05	661.8612
SA45_SOC_1	1104	167.83020973205566	102.9239559173584	2.6252657e-05	662.4618
SA45_SOC_1	1105	179.64174270629883	264.21091854572296	0.00010159331	663.0624
SA45_SOC_1	1106	180.98037242889404	270.61598539352417	0.00015006517	663.663
SA45_SOC_1	1107	180.627179145813	266.36928141117096	9.8835364e-05	664.2636
SA45_SOC_1	1108	181.62238597869873	265.5609655380249	0.00015791979	664.8642
SA45_SOC_1	1109	181.5036678314209	261.2495666742325	0.00036894134	665.4648
SA45_SOC_1	1110	168.6531400680542	108.78301084041595	3.4849774e-05	666.0654000000001
SA45_SOC_1	1111	202.27194786071777	121.97243839502335	3.7603015e-05	666.666
SA45_SOC_1	1112	204.42894458770752	100.28919249773026	5.658096e-05	667.2666
SA45_SOC_1	1113	203.183913230896	103.46004635095596	6.50922e-05	667.8672
SA45_SOC_1	1114	180.66236972808838	261.2023329734802	8.836702e-05	668.4678
SA45_SOC_1	1115	179.6813678741455	262.7924430370331	0.00046088413	669.0684
SA45_SOC_1	1116	181.71897411346436	264.64408457279205	0.0003008165	669.669
SA45_SOC_1	1117	204.42835807800293	102.70899027585983	9.41784e-05	670.2696
SA45_SOC_1	1118	202.81210899353027	104.24620181322098	4.8414156e-05	670.8702000000001
SA45_SOC_1	1119	181.02403163909912	261.90636456012726	6.3373955e-05	671.4708
SA45_SOC_1	1120	178.42819690704346	269.43250358104706	5.570726e-05	672.0714
SA45_SOC_1	1121	207.75672912597656	113.93265098333359	1.8443085e-05	672.672
SA45_SOC_1	1122	203.78568649291992	102.3913899064064	5.4612916e-05	673.2726
SA45_SOC_1	1123	178.5669994354248	262.58202373981476	0.00010836974	673.8732
SA45_SOC_1	1124	201.71120166778564	97.771475315094	3.72442e-05	674.4738
SA45_SOC_1	1125	180.8047342300415	264.954217672348	0.00013345944	675.0744
SA45_SOC_1	1126	197.13393688201904	126.93494617938995	7.185821e-05	675.6750000000001
SA45_SOC_1	1127	181.68365478515625	249.1442048549652	0.0008258577	676.2756
SA45_SOC_1	1128	168.3216905593872	106.14330679178238	4.8457296e-05	676.8762
SA45_SOC_1	1129	179.94153499603271	269.6554756164551	0.00013934876	677.4768
SA45_SOC_1	1130	205.330810546875	102.13282763957977	7.64818e-05	678.0774
SA45_SOC_1	1131	183.6344289779663	257.1581304073334	5.270412e-05	678.678
SA45_SOC_1	1132	180.4784345626831	265.65765380859375	0.00014087369	679.2786
SA45_SOC_1	1133	179.26650524139404	270.039267539978	9.3329174e-05	679.8792
SA45_SOC_1	1134	205.42088985443115	101.38407289981842	9.97755e-05	680.4798000000001
SA45_SOC_1	1135	180.07554531097412	265.67823708057404	0.00013775258	681.0804
SA45_SOC_1	1136	181.84388637542725	264.66585874557495	3.4413697e-05	681.681
SA45_SOC_1	1137	167.27511405944824	105.55841356515884	3.110227e-05	682.2816
SA45_SOC_1	1138	180.68746089935303	261.7822051048279	0.00034342438	682.8822
SA45_SOC_1	1139	181.58816814422607	260.00415802001953	0.00041197907	683.4828
SA45_SOC_1	1140	180.89800357818604	261.2680095434189	0.0006967905	684.0834
SA45_SOC_1	1141	200.84338188171387	99.20413702726364	4.652637e-05	684.684
SA45_SOC_1	1142	201.50018692016602	100.3235274553299	1.9531733e-05	685.2846000000001
SA45_SOC_1	1143	173.19093704223633	108.17562729120255	6.6041444e-05	685.8852
SA45_SOC_1	1144	182.89348125457764	262.71731972694397	7.8894285e-05	686.4858
SA45_SOC_1	1145	181.18878364562988	261.5570604801178	0.000106113	687.0864
SA45_SOC_1	1146	179.53635692596436	269.0105867385864	4.057662e-05	687.687
SA45_SOC_1	1147	181.05474472045898	264.864159822464	0.0001922363	688.2876
SA45_SOC_1	1148	180.82849502563477	263.55566561222076	0.00011222564	688.8882
SA45_SOC_1	1149	183.63831996917725	257.70880937576294	8.213145e-05	689.4888
SA45_SOC_1	1150	181.10425472259521	265.7343864440918	0.00014490423	690.0894000000001
SA45_SOC_1	1151	178.1920337677002	264.8674750328064	0.00013507299	690.69
SA45_SOC_1	1152	182.22623348236084	264.13777470588684	0.0001159577	691.2906
SA45_SOC_1	1153	179.9785566329956	265.02193808555603	7.0913426e-05	691.8912
SA45_SOC_1	1154	179.68036651611328	261.3703787326813	6.624176e-05	692.4918
SA45_SOC_1	1155	178.36315155029297	265.24869203567505	8.644266e-05	693.0924
SA45_SOC_1	1156	178.06262969970703	267.682603597641	0.0003342464	693.693
SA45_SOC_1	1157	205.23498058319092	99.09916073083878	5.7970523e-05	694.2936
SA45_SOC_1	1158	201.2598180770874	101.08307272195816	5.9868e-05	694.8942000000001
SA45_SOC_1	1159	196.76236152648926	125.76573103666306	4.7206948e-05	695.4948
SA45_SOC_1	1160	180.15741348266602	266.7719829082489	9.623823e-05	696.0954
SA45_SOC_1	1161	179.25278663635254	269.6368557214737	9.639225e-05	696.696
SA45_SOC_1	1162	204.0391445159912	99.83708471059799	6.611428e-05	697.2966
SA45_SOC_1	1163	181.36620998382568	259.95426893234253	0.00031173753	697.8972
SA45_SOC_1	1164	178.54562759399414	262.6265859603882	9.773469e-05	698.4978
SA45_SOC_1	1165	179.8353910446167	264.8555016517639	9.978367e-05	699.0984
SA45_SOC_1	1166	205.29882431030273	101.82422339916229	9.9444e-05	699.6990000000001
SA45_SOC_1	1167	180.82514762878418	264.45009648799896	0.00016408153	700.2996
SA45_SOC_1	1168	180.72073459625244	264.70020174980164	2.5508161e-05	700.9002
SA45_SOC_1	1169	174.96910572052002	270.07505893707275	0.00067618885	701.5008
SA45_SOC_1	1170	179.28884983062744	265.2208185195923	0.00022768354	702.1014
SA45_SOC_1	1171	205.98312377929688	102.13491976261139	6.062538e-05	702.702
SA45_SOC_1	1172	181.0138750076294	263.1289851665497	6.1128754e-05	703.3026
SA45_SOC_1	1173	180.02773761749268	264.33005690574646	6.4672204e-05	703.9032
SA45_SOC_1	1174	179.28518772125244	269.77281153202057	0.00010225157	704.5038000000001
SA45_SOC_1	1175	197.01870918273926	126.95813655853271	9.010339e-05	705.1044
SA45_SOC_1	1176	205.63173294067383	102.55041539669037	9.164881e-05	705.705
SA45_SOC_1	1177	203.72139930725098	101.282419860363	3.0775365e-05	706.3056
SA45_SOC_1	1178	178.64270210266113	268.67114782333374	0.00017440575	706.9062
SA45_SOC_1	1179	181.6384792327881	264.678298830986	0.00021905552	707.5068
SA45_SOC_1	1180	178.56016159057617	267.2579026222229	0.0001618432	708.1074
SA45_SOC_1	1181	206.20671272277832	115.36357462406158	4.4969187e-05	708.708
SA45_SOC_1	1182	177.19709873199463	267.9207354784012	0.00021234281	709.3086000000001
SA45_SOC_1	1183	180.08151054382324	262.91298151016235	0.0005879301	709.9092
SA45_SOC_1	1184	180.50512790679932	266.70794785022736	0.00018997828	710.5098
SA45_SOC_1	1185	181.2436866760254	263.2342994213104	0.00010200518	711.1104
SA45_SOC_1	1186	169.47701454162598	104.81383502483368	3.3313994e-05	711.711
SA45_SOC_1	1187	176.2697410583496	266.4284563064575	0.00017921258	712.3116
SA45_SOC_1	1188	179.4511842727661	274.1763925552368	0.000101302896	712.9122
SA45_SOC_1	1189	206.3491916656494	103.38577598333359	0.00027180038	713.5128
SA45_SOC_1	1190	178.96562576293945	263.4181648492813	0.00040550652	714.1134000000001
SA45_SOC_1	1191	180.7913875579834	262.39226818084717	8.592581e-05	714.714
SA45_SOC_1	1192	178.57337951660156	272.70060896873474	5.044584e-05	715.3146
SA45_SOC_1	1193	206.55182361602783	100.20612716674805	8.236824e-05	715.9152
SA45_SOC_1	1194	181.70445442199707	261.7879503965378	9.839142e-05	716.5158
SA45_SOC_1	1195	182.24842071533203	257.0624077320099	0.00022218045	717.1164
SA45_SOC_1	1196	177.66747951507568	269.1402018070221	0.00015194317	717.717
SA45_SOC_1	1197	178.44231605529785	269.9697285890579	4.5638084e-05	718.3176
SA45_SOC_1	1198	180.0875186920166	262.6076924800873	0.00010818285	718.9182
SA45_SOC_1	1199	182.89711475372314	262.9582357406616	5.9051676e-05	719.5188
SA45_SOC_1	1200	201.01505756378174	99.19439256191254	7.213345e-05	720.1194
SA45_SOC_1	1201	179.69392776489258	266.9900143146515	6.1028346e-05	720.72
SA45_SOC_1	1202	181.3011360168457	267.358421087265	4.7106038e-05	721.3206
SA45_SOC_1	1203	205.46955585479736	98.58588248491287	5.9767095e-05	721.9212
SA45_SOC_1	1204	181.60197257995605	259.24848318099976	0.00010421373	722.5218
SA45_SOC_1	1205	179.755539894104	263.28475177288055	3.8222803e-05	723.1224
SA45_SOC_1	1206	178.2564926147461	267.56097078323364	0.0002350325	723.723
SA45_SOC_1	1207	182.69521236419678	260.59198021888733	0.000121870675	724.3236
SA45_SOC_1	1208	204.66407775878906	101.63965791463852	6.1874474e-05	724.9242
SA45_SOC_1	1209	200.07047653198242	99.16404068470001	2.8376655e-05	725.5248
SA45_SOC_1	1210	177.09581851959229	271.2037432193756	6.471588e-05	726.1254
SA45_SOC_1	1211	181.34907245635986	261.6320872306824	0.00033440866	726.726
SA45_SOC_1	1212	178.41988563537598	263.284832239151	0.00015050855	727.3266
SA45_SOC_1	1213	181.18703842163086	259.5217949151993	0.00018964021	727.9272
SA45_SOC_1	1214	179.37314987182617	512.4300348758698	2.2436445e-05	728.5278
SA45_SOC_1	1215	176.46257400512695	270.6579887866974	0.0004178257	729.1284
SA45_SOC_1	1216	204.15371417999268	99.36439365148544	3.6126254e-05	729.729
SA45_SOC_1	1217	180.37819862365723	259.1903704404831	0.0002723145	730.3296
SA45_SOC_1	1218	179.4648313522339	263.6127805709839	0.0001698907	730.9302
SA45_SOC_1	1219	180.6352186203003	262.4710285663605	9.112099e-05	731.5308
SA45_SOC_1	1220	180.72461128234863	263.26056361198425	0.00018656062	732.1314
SA45_SOC_1	1221	206.31022453308105	104.65606480836868	0.00012590122	732.732
SA45_SOC_1	1222	202.4760103225708	101.00171327590942	6.710786e-05	733.3326
SA45_SOC_1	1223	201.6589593887329	101.94624245166779	5.9082202e-05	733.9332
SA45_SOC_1	1224	202.54601955413818	99.67932254076004	5.8752623e-05	734.5338
SA45_SOC_1	1225	195.42994022369385	120.5124905705452	4.1845447e-05	735.1344
SA45_SOC_1	1226	201.43012046813965	98.42342108488083	3.6043046e-05	735.735
SA45_SOC_1	1227	194.40191745758057	125.39694607257843	3.223842e-05	736.3356
SA45_SOC_1	1228	178.80718231201172	272.75622725486755	9.960324e-05	736.9362
SA45_SOC_1	1229	195.96134662628174	123.61294448375702	4.8564994e-05	737.5368
SA45_SOC_1	1230	207.92604446411133	105.18418908119202	0.0001906453	738.1374
SA45_SOC_1	1231	181.5831756591797	263.8942837715149	5.9463793e-05	738.738
SA45_SOC_1	1232	170.41578769683838	105.2435490489006	3.965458e-05	739.3386
SA45_SOC_1	1233	175.88391780853271	270.6822896003723	0.00035500497	739.9392
SA45_SOC_1	1234	196.67953491210938	122.2718694806099	6.158925e-05	740.5398
SA45_SOC_1	1235	182.69715785980225	261.7337644100189	4.7962938e-05	741.1404
SA45_SOC_1	1236	180.0286102294922	258.97167921066284	9.212583e-05	741.741
SA45_SOC_1	1237	181.13850116729736	263.5827827453613	0.0002975874	742.3416
SA45_SOC_1	1238	179.6808385848999	267.7536070346832	0.0001830249	742.9422
SA45_SOC_1	1239	180.8657169342041	262.80522108078003	0.0013258947	743.5428
SA45_SOC_1	1240	202.49369144439697	100.26497215032578	9.8522105e-05	744.1434
SA45_SOC_1	1241	179.83584880828857	264.11344170570374	0.00014647191	744.744
SA45_SOC_1	1242	179.4490098953247	263.53875160217285	0.00010838018	745.3446
SA45_SOC_1	1243	181.49343967437744	265.95109820365906	0.0002411475	745.9452
SA45_SOC_1	1244	181.4970302581787	264.0520942211151	7.655851e-05	746.5458
SA45_SOC_1	1245	182.99623489379883	264.7210907936096	0.00012506913	747.1464
SA45_SOC_1	1246	173.86369228363037	264.29906129837036	0.00033889443	747.747
SA45_SOC_1	1247	175.888409614563	266.15128219127655	0.0004203103	748.3476
SA45_SOC_1	1248	206.36070728302002	101.91170632839203	8.296617e-05	748.9482
SA45_SOC_1	1249	182.28631496429443	258.74909341335297	0.00056168	749.5488
SA45_SOC_1	1250	178.2777214050293	260.13370871543884	0.0004556213	750.1494
SA45_SOC_1	1251	177.15452671051025	268.75531554222107	0.0001738618	750.75
SA45_SOC_1	1252	183.10991764068604	267.4526309967041	8.501704e-05	751.3506
SA45_SOC_1	1253	173.08470726013184	107.64483958482742	5.907313e-05	751.9512
SA45_SOC_1	1254	178.87639045715332	267.09492623806	0.00010274742	752.5518
SA45_SOC_1	1255	182.13090419769287	260.475577712059	0.00018173527	753.1524000000001
SA45_SOC_1	1256	182.5096893310547	265.97362875938416	0.00010203719	753.753
SA45_SOC_1	1257	177.33298301696777	269.76330041885376	0.000107809865	754.3536
SA45_SOC_1	1258	180.22530555725098	262.2864228487015	5.5271394e-05	754.9542
SA45_SOC_1	1259	180.84317207336426	262.0789164304733	8.2599334e-05	755.5548
SA45_SOC_1	1260	178.53009223937988	269.070485830307	0.00024062795	756.1554
SA45_SOC_1	1261	206.73770427703857	114.28302526473999	4.6319892e-05	756.756
SA45_SOC_1	1262	204.12732124328613	98.39084029197693	4.6365058e-05	757.3566
SA45_SOC_1	1263	180.11887550354004	267.3741924762726	5.0940474e-05	757.9572000000001
SA45_SOC_1	1264	180.16496658325195	263.6355686187744	9.79012e-05	758.5578
SA45_SOC_1	1265	177.41118907928467	269.7441816329956	0.000100076024	759.1584
SA45_SOC_1	1266	179.05240058898926	261.4657473564148	0.00020090683	759.759
SA45_SOC_1	1267	201.839861869812	98.56985360383987	6.053549e-05	760.3596
SA45_SOC_1	1268	179.14841651916504	265.45624673366547	2.4251856e-05	760.9602
SA45_SOC_1	1269	178.73044967651367	268.1136453151703	6.677196e-05	761.5608
SA45_SOC_1	1270	181.17114543914795	272.5079083442688	4.0755705e-05	762.1614
SA45_SOC_1	1271	181.019024848938	262.8713643550873	8.807301e-05	762.7620000000001
SA45_SOC_1	1272	204.2047119140625	103.47400724887848	5.9220343e-05	763.3626
SA45_SOC_1	1273	181.95935726165771	257.47550547122955	0.00011411716	763.9632
SA45_SOC_1	1274	179.06272888183594	263.3299255371094	9.132411e-05	764.5638
SA45_SOC_1	1275	178.08518886566162	266.0624635219574	0.00014595591	765.1644
SA45_SOC_1	1276	205.43621063232422	103.49466294050217	7.147692e-05	765.765
SA45_SOC_1	1277	200.76151371002197	101.30416184663773	5.7590052e-05	766.3656
SA45_SOC_1	1278	178.3877992630005	266.6859805583954	7.16653e-05	766.9662
SA45_SOC_1	1279	181.97906970977783	264.70362961292267	7.478695e-05	767.5668000000001
SA45_SOC_1	1280	181.41238689422607	262.3509567975998	0.00023986152	768.1674
SA45_SOC_1	1281	183.8847827911377	253.90703558921814	6.488997e-05	768.768
SA45_SOC_1	1282	179.5673131942749	262.66369700431824	7.149042e-05	769.3686
SA45_SOC_1	1283	178.56441020965576	269.2597424983978	8.936782e-05	769.9692
SA45_SOC_1	1284	203.96135330200195	100.1715025305748	5.932633e-05	770.5698
SA45_SOC_1	1285	205.66540718078613	103.5949319601059	9.5150695e-05	771.1704
SA45_SOC_1	1286	181.4586353302002	259.25723791122437	8.262391e-05	771.771
SA45_SOC_1	1287	177.09558963775635	270.32601714134216	0.00014508369	772.3716000000001
SA45_SOC_1	1288	180.0386667251587	268.35440039634705	0.00012511613	772.9722
SA45_SOC_1	1289	178.41211795806885	264.870822429657	0.00017438081	773.5728
SA45_SOC_1	1290	179.82580661773682	270.54511070251465	3.1993768e-05	774.1734
SA45_SOC_1	1291	174.23216342926025	267.803817987442	0.00039253844	774.774
SA45_SOC_1	1292	178.20167541503906	270.8374285697937	6.67136e-05	775.3746
SA45_SOC_1	1293	183.61455917358398	258.8474231958389	0.0006202654	775.9752
SA45_SOC_1	1294	184.47539806365967	255.55340766906738	5.6306777e-05	776.5758
SA45_SOC_1	1295	179.69063758850098	262.3815017938614	8.347009e-05	777.1764000000001
SA45_SOC_1	1296	180.2064085006714	268.52463483810425	7.3537325e-05	777.777
SA45_SOC_1	1297	178.48415851593018	264.79470133781433	0.0013886912	778.3776
SA45_SOC_1	1298	182.187180519104	263.6017566919327	0.00010145787	778.9782
SA45_SOC_1	1299	180.36023139953613	262.3271870613098	5.6403405e-05	779.5788
SA45_SOC_1	1300	200.99517345428467	99.68229979276657	3.8472834e-05	780.1794
SA45_SOC_1	1301	178.81017208099365	267.73770689964294	0.00013123274	780.78
SA45_SOC_1	1302	256.3564682006836	44.68040943145752	3.0399227e-05	781.3806
SA45_SOC_1	1303	174.33407306671143	108.22355300188065	5.0738934e-05	781.9812000000001
SA45_SOC_1	1304	200.94200134277344	99.77626830339432	3.3331118e-05	782.5818
SA45_SOC_1	1305	201.25895977020264	97.67271906137466	3.069944e-05	783.1824
SA45_SOC_1	1306	178.42394828796387	266.17127001285553	0.0001633698	783.783
SA45_SOC_1	1307	207.2429895401001	102.6291275024414	0.00012199031	784.3836
SA45_SOC_1	1308	204.42728519439697	99.31146293878555	5.7020527e-05	784.9842
SA45_SOC_1	1309	203.82322311401367	100.54153472185135	5.6007524e-05	785.5848
SA45_SOC_1	1310	170.80289840698242	105.22811561822891	5.454296e-05	786.1854
SA45_SOC_1	1311	180.27368545532227	265.5468678474426	5.067863e-05	786.7860000000001
SA45_SOC_1	1312	204.69863891601562	99.67306226491928	6.4039305e-05	787.3866
SA45_SOC_1	1313	182.70090579986572	263.22126388549805	2.0640266e-05	787.9872
SA45_SOC_1	1314	179.43856716156006	260.9954220056534	0.0001917201	788.5878
SA45_SOC_1	1315	180.18962860107422	266.3655960559845	0.0007490495	789.1884
SA45_SOC_1	1316	181.00470542907715	263.87770771980286	6.8484616e-05	789.789
SA45_SOC_1	1317	179.25268650054932	258.71087193489075	0.00024934945	790.3896
SA45_SOC_1	1318	176.75309658050537	268.2061815261841	0.00049467915	790.9902
SA45_SOC_1	1319	177.9378890991211	246.69938206672668	0.00010138948	791.5908000000001
SA45_SOC_1	1320	180.99175930023193	265.9063911437988	0.00010106458	792.1914
SA45_SOC_1	1321	205.88640689849854	101.17148101329803	4.7549238e-05	792.792
SA45_SOC_1	1322	181.62204265594482	263.4584140777588	8.459376e-05	793.3926
SA45_SOC_1	1323	178.48915100097656	262.66461431980133	0.0004405189	793.9932
SA45_SOC_1	1324	182.3490858078003	264.32355523109436	0.00019932716	794.5938
SA45_SOC_1	1325	205.22329330444336	103.77331763505936	0.0001461721	795.1944
SA45_SOC_1	1326	182.2869873046875	262.6297241449356	3.3239892e-05	795.795
SA45_SOC_1	1327	179.0906810760498	267.0406436920166	5.1029252e-05	796.3956000000001
SA45_SOC_1	1328	196.92639827728271	128.26902866363525	7.27493e-05	796.9962
SA45_SOC_1	1329	179.42931175231934	263.4301543235779	0.00019987696	797.5968
SA45_SOC_1	1330	232.25011825561523	109.03764635324478	5.4606404e-05	798.1974
SA45_SOC_1	1331	181.54656887054443	266.4296793937683	5.8197398e-05	798.798
SA45_SOC_1	1332	181.01666450500488	258.6762070655823	4.372411e-05	799.3986
SA45_SOC_1	1333	181.32973194122314	263.5084319114685	0.0002252797	799.9992
SA45_SOC_1	1334	207.4838161468506	117.40426361560822	7.528718e-05	800.5998
SA45_SOC_1	1335	181.86464309692383	268.241103887558	4.738673e-05	801.2004000000001
SA45_SOC_1	1336	186.765718460083	437.72910833358765	2.2092103e-05	801.801
SA45_SOC_1	1337	181.45487308502197	259.0394639968872	0.00035494132	802.4016
SA45_SOC_1	1338	182.54706859588623	265.0659692287445	5.5299493e-05	803.0022
SA45_SOC_1	1339	206.62580966949463	104.09827262163162	9.4662624e-05	803.6028
SA45_SOC_1	1340	180.049409866333	263.60924005508423	0.00026648192	804.2034
SA45_SOC_1	1341	179.31365489959717	268.00350308418274	3.506757e-05	804.804
SA45_SOC_1	1342	170.2651834487915	104.50554460287094	4.860734e-05	805.4046
SA45_SOC_1	1343	179.17432308197021	264.99422550201416	0.00011337018	806.0052000000001
SA45_SOC_1	1344	205.84559440612793	102.77501285076141	0.00012606903	806.6058
SA45_SOC_1	1345	179.46527481079102	265.98816096782684	8.769102e-05	807.2064
SA45_SOC_1	1346	181.185564994812	262.2721803188324	4.329492e-05	807.807
SA45_SOC_1	1347	197.2598648071289	124.62228924036026	6.756511e-05	808.4076
SA45_SOC_1	1348	182.81819343566895	257.7211046218872	0.0006976081	809.0082
SA45_SOC_1	1349	180.33329486846924	262.2653728723526	0.00015627757	809.6088
SA45_SOC_1	1350	180.09944915771484	266.02383971214294	7.344265e-05	810.2094
SA45_SOC_1	1351	186.07585430145264	251.92840218544006	0.00016545024	810.8100000000001
SA45_SOC_1	1352	181.10149383544922	261.7574214935303	0.0005230989	811.4106
SA45_SOC_1	1353	206.5442991256714	113.53073805570602	3.362208e-05	812.0112
SA45_SOC_1	1354	199.48687076568604	100.23847460746765	5.0689945e-05	812.6118
SA45_SOC_1	1355	170.79586029052734	106.54285401105881	4.9152106e-05	813.2124
SA45_SOC_1	1356	178.459153175354	263.9969265460968	0.00020692694	813.813
SA45_SOC_1	1357	206.40556812286377	102.18883216381073	6.711784e-05	814.4136
SA45_SOC_1	1358	204.9624538421631	105.50535410642624	0.00011534487	815.0142
SA45_SOC_1	1359	179.8998212814331	260.9855246543884	0.00063983136	815.6148000000001
SA45_SOC_1	1360	180.32421112060547	265.06769120693207	4.474188e-05	816.2154
SA45_SOC_1	1361	170.80035209655762	107.79368609189987	4.86811e-05	816.816
SA45_SOC_1	1362	181.11382484436035	264.14062321186066	0.00010383183	817.4166
SA45_SOC_1	1363	171.3634157180786	104.08955812454224	4.4345175e-05	818.0172
SA45_SOC_1	1364	185.4781150817871	437.3398447036743	3.24078e-05	818.6178
SA45_SOC_1	1365	201.17249965667725	125.372733771801	6.37829e-05	819.2184
SA45_SOC_1	1366	1874.209213256836	74.72957253456116	4.773324e-05	819.819
SA45_SOC_1	1367	205.55020809173584	100.83752989768982	7.445285e-05	820.4196000000001
SA45_SOC_1	1368	178.14773082733154	259.89453077316284	0.000109641696	821.0202
SA45_SOC_1	1369	180.27202606201172	262.1843111515045	0.0001873678	821.6208
SA45_SOC_1	1370	173.37512969970703	102.97765910625458	2.9882855e-05	822.2214
SA45_SOC_1	1371	226.7676544189453	99.6212500333786	0.00017968363	822.822
SA45_SOC_1	1372	204.71753597259521	101.3963520526886	5.7407844e-05	823.4226
SA45_SOC_1	1373	171.33483409881592	311.81719422340393	5.1082905e-05	824.0232
SA45_SOC_1	1374	178.97679805755615	272.3764908313751	0.000213465	824.6238
SA45_SOC_1	1375	206.0226345062256	101.3267970085144	4.2991447e-05	825.2244000000001
SA45_SOC_1	1376	181.81888103485107	269.37085032463074	1.9393383e-05	825.825
SA45_SOC_1	1377	180.3199052810669	272.42058634757996	3.3629713e-05	826.4256
SA45_SOC_1	1378	180.16874313354492	265.8686524629593	0.00037527594	827.0262
SA45_SOC_1	1379	203.3192539215088	100.32829105854034	6.054386e-05	827.6268
SA45_SOC_1	1380	227.90518283843994	95.45755505561829	4.543061e-05	828.2274
SA45_SOC_1	1381	238.1345272064209	376.7313623428345	2.8631548e-05	828.828
SA45_SOC_1	1382	182.12340831756592	441.03253841400146	1.809679e-05	829.4286
SA45_SOC_1	1383	177.437481880188	271.9019329547882	7.187198e-05	830.0292000000001
SA45_SOC_1	1384	181.14174842834473	266.8354868888855	0.00016775109	830.6298
SA45_SOC_1	1385	180.06205558776855	268.64395022392273	6.385726e-05	831.2304
SA45_SOC_1	1386	180.28937816619873	267.8282153606415	4.7844165e-05	831.831
SA45_SOC_1	1387	238.6014747619629	373.78748774528503	2.2620476e-05	832.4316
SA45_SOC_1	1388	179.774808883667	266.08718276023865	0.00011072177	833.0322
SA45_SOC_1	1389	183.11691284179688	271.9762194156647	3.1750977e-05	833.6328
SA45_SOC_1	1390	236.0454511642456	372.8519546985626	3.4891007e-05	834.2334
SA45_SOC_1	1391	180.07990837097168	268.55971813201904	2.4301075e-05	834.8340000000001
SA45_SOC_1	1392	168.2499361038208	103.51745903491974	2.112767e-05	835.4346
SA45_SOC_1	1393	180.21014213562012	269.34210777282715	0.00010978555	836.0352
SA45_SOC_1	1394	180.44464588165283	267.5616788864136	0.00024452826	836.6358
SA45_SOC_1	1395	182.86946296691895	460.9011733531952	3.6024147e-05	837.2364
SA45_SOC_1	1396	182.02523231506348	262.9931581020355	0.00016920103	837.837
SA45_SOC_1	1397	182.13446617126465	263.4868025779724	0.000101782585	838.4376
SA45_SOC_1	1398	201.38206958770752	122.9245314002037	4.5816392e-05	839.0382
SA45_SOC_1	1399	151.83932304382324	119.42390263080597	6.204257e-05	839.6388000000001
SA45_SOC_1	1400	203.3274507522583	101.58373385667801	8.489916e-05	840.2394
SA45_SOC_1	1401	166.5523910522461	103.90400290489197	2.5429541e-05	840.84
SA45_SOC_1	1402	181.63175582885742	266.659072637558	7.249521e-05	841.4406
SA45_SOC_1	1403	197.40225791931152	126.6622942686081	6.961306e-05	842.0412
SA45_SOC_1	1404	178.77455234527588	259.07721877098083	0.0005251832	842.6418
SA45_SOC_1	1405	182.50815868377686	257.86589562892914	0.00013255137	843.2424
SA45_SOC_1	1406	170.65452575683594	107.54470735788345	4.0623738e-05	843.843
SA45_SOC_1	1407	197.07258224487305	123.80694061517715	5.6221998e-05	844.4436000000001
SA45_SOC_1	1408	204.82232093811035	103.62740814685822	0.00010650876	845.0442
SA45_SOC_1	1409	200.7470941543579	99.29285913705826	4.1627893e-05	845.6448
SA45_SOC_1	1410	204.5869016647339	101.35473489761353	4.319537e-05	846.2454
SA45_SOC_1	1411	169.0940809249878	104.12028014659882	4.705925e-05	846.846
SA45_SOC_1	1412	204.15876388549805	98.44340085983276	7.040792e-05	847.4466
SA45_SOC_1	1413	205.1073932647705	102.21351116895676	5.633825e-05	848.0472
SA45_SOC_1	1414	204.29184436798096	101.61760210990906	6.800292e-05	848.6478
SA45_SOC_1	1415	170.3673219680786	108.81412714719772	4.091787e-05	849.2484000000001
SA45_SOC_1	1416	193.90972137451172	125.22120773792267	5.2784846e-05	849.849
SA45_SOC_1	1417	204.07353401184082	102.64397352933884	5.790676e-05	850.4496
SA45_SOC_1	1418	205.80456733703613	117.14827626943588	6.627815e-05	851.0502
SA45_SOC_1	1419	180.78673839569092	263.922575712204	3.6118534e-05	851.6508
SA45_SOC_1	1420	237.66716480255127	375.47650694847107	4.5799054e-05	852.2514
SA45_SOC_1	1421	207.7069330215454	108.50040525197983	0.00033228166	852.852
SA45_SOC_1	1422	169.53603744506836	104.59495067596436	3.5506237e-05	853.4526
SA45_SOC_1	1423	169.68013286590576	104.3555474281311	2.9525061e-05	854.0532000000001
SA45_SOC_1	1424	178.7048864364624	265.1862823963165	4.3883516e-05	854.6538
SA45_SOC_1	1425	203.0724048614502	101.20605736970901	8.845563e-05	855.2544
SA45_SOC_1	1426	203.26598167419434	98.77608865499496	6.455901e-05	855.855
SA45_SOC_1	1427	203.13358783721924	97.16401934623718	4.478281e-05	856.4556
SA45_SOC_1	1428	169.0662145614624	105.26708543300629	5.7416004e-05	857.0562
SA45_SOC_1	1429	170.26421070098877	111.67427659034729	5.4339813e-05	857.6568
SA45_SOC_1	1430	208.0336046218872	103.84943068027496	0.00016892217	858.2574
SA45_SOC_1	1431	178.88219833374023	271.2560784816742	3.9077364e-05	858.8580000000001
SA45_SOC_1	1432	181.5351963043213	266.8846195936203	2.1788177e-05	859.4586
SA45_SOC_1	1433	202.62936115264893	101.60193532705307	3.0790277e-05	860.0592
SA45_SOC_1	1434	179.81148719787598	265.54319858551025	7.960967e-05	860.6598
SA45_SOC_1	1435	205.46546459197998	99.82672065496445	5.9748683e-05	861.2604
SA45_SOC_1	1436	142.67493724822998	121.44544869661331	2.413861e-05	861.861
SA45_SOC_1	1437	170.21218299865723	107.15483218431473	2.937352e-05	862.4616
SA45_SOC_1	1438	182.24554538726807	265.9416675567627	4.4622186e-05	863.0622
SA45_SOC_1	1439	182.13525295257568	261.91695392131805	0.00017815558	863.6628000000001
SA45_SOC_1	1440	170.09894371032715	104.52122747898102	5.7913003e-05	864.2634
SA45_SOC_1	1441	184.83919143676758	259.6738600730896	4.8283164e-05	864.864
SA45_SOC_1	1442	180.2540159225464	266.2496602535248	2.635548e-05	865.4646
SA45_SOC_1	1443	182.36741065979004	266.7498707771301	0.00012889731	866.0652
SA45_SOC_1	1444	180.98851203918457	266.36989295482635	4.6318477e-05	866.6658
SA45_SOC_1	1445	203.25738430023193	101.87424927949905	8.826092e-05	867.2664
SA45_SOC_1	1446	169.67622756958008	105.57394355535507	4.241324e-05	867.867
SA45_SOC_1	1447	181.93087577819824	267.14824318885803	8.410953e-05	868.4676000000001
SA45_SOC_1	1448	182.06557273864746	263.49581480026245	8.5934334e-05	869.0682
SA45_SOC_1	1449	205.97651481628418	104.41751450300217	0.00012416969	869.6688
SA45_SOC_1	1450	202.51459121704102	99.93386954069138	5.1916802e-05	870.2694
SA45_SOC_1	1451	171.8071174621582	105.3044781088829	4.0322415e-05	870.87
SA45_SOC_1	1452	170.67601203918457	108.04305911064148	2.9061315e-05	871.4706
SA45_SOC_1	1453	205.7200527191162	99.59098666906357	3.6680933e-05	872.0712
SA45_SOC_1	1454	203.31318855285645	97.786425948143	5.047062e-05	872.6718
SA45_SOC_1	1455	170.2205228805542	107.05152153968811	5.408953e-05	873.2724000000001
SA45_SOC_1	1456	170.4549264907837	107.02634364366531	4.366586e-05	873.873
SA45_SOC_1	1457	181.61819458007812	266.57850980758667	0.00010635177	874.4736
SA45_SOC_1	1458	182.90053367614746	263.727171421051	0.00023890588	875.0742
SA45_SOC_1	1459	179.27405834197998	261.57405495643616	0.0015416435	875.6748
SA45_SOC_1	1460	180.51388263702393	269.3427515029907	6.0649145e-05	876.2754
SA45_SOC_1	1461	236.4609432220459	394.9083709716797	7.54676e-05	876.876
SA45_SOC_1	1462	207.38508224487305	101.83772563934326	7.6909004e-05	877.4766
SA45_SOC_1	1463	180.57123184204102	267.7960932254791	5.2785348e-05	878.0772000000001
SA45_SOC_1	1464	182.7972650527954	264.2040306329727	4.648752e-05	878.6778
SA45_SOC_1	1465	182.50350952148438	268.2689130306244	5.6198314e-05	879.2784
SA45_SOC_1	1466	179.27405834197998	272.81960248947144	0.0001744886	879.879
SA45_SOC_1	1467	170.78714847564697	105.29203802347183	5.0126553e-05	880.4796
SA45_SOC_1	1468	178.98290634155273	263.7332224845886	5.612472e-05	881.0802
SA45_SOC_1	1469	196.73718452453613	125.96935093402863	6.723507e-05	881.6808
SA45_SOC_1	1470	170.11306285858154	107.94782727956772	3.0433977e-05	882.2814
SA45_SOC_1	1471	196.85896396636963	123.55668246746063	3.3970773e-05	882.8820000000001
SA45_SOC_1	1472	204.4744634628296	98.24722409248352	2.8457356e-05	883.4826
SA45_SOC_1	1473	197.76366233825684	126.58664792776108	4.7182464e-05	884.0832
SA45_SOC_1	1474	202.98989295959473	100.4120483994484	4.0297393e-05	884.6838
SA45_SOC_1	1475	182.5010061264038	264.75792825222015	4.5557208e-05	885.2844
SA45_SOC_1	1476	206.04748249053955	102.29652017354965	0.00011817213	885.885
SA45_SOC_1	1477	183.52522373199463	260.68979501724243	5.5551773e-05	886.4856
SA45_SOC_1	1478	179.83094215393066	267.8505688905716	6.021371e-05	887.0862
SA45_SOC_1	1479	179.45231437683105	270.58138489723206	7.62277e-05	887.6868000000001
SA45_SOC_1	1480	204.1347599029541	102.24182724952698	8.17227e-05	888.2874
SA45_SOC_1	1481	204.71551895141602	101.14701926708221	3.114941e-05	888.888
SA45_SOC_1	1482	173.70686531066895	107.87500530481339	6.265305e-05	889.4886
SA45_SOC_1	1483	169.8735237121582	109.11642283201218	6.185648e-05	890.0892
SA45_SOC_1	1484	180.85285663604736	269.40200686454773	0.00010344078	890.6898
SA45_SOC_1	1485	182.2953701019287	261.03238821029663	0.00012532019	891.2904
SA45_SOC_1	1486	181.09909057617188	266.9890809059143	0.00013061476	891.891
SA45_SOC_1	1487	180.99453449249268	266.9709277153015	0.000111852794	892.4916000000001
SA45_SOC_1	1488	178.42719554901123	267.4367952346802	0.0008717307	893.0922
SA45_SOC_1	1489	179.36599731445312	270.71882128715515	0.0002365209	893.6928
SA45_SOC_1	1490	180.87151050567627	266.3769096136093	6.929501e-05	894.2934
SA45_SOC_1	1491	182.06402778625488	259.3647086620331	9.4698466e-05	894.894
SA45_SOC_1	1492	182.92222023010254	263.50032091140747	3.747807e-05	895.4946
SA45_SOC_1	1493	181.77515029907227	266.92055583000183	3.851997e-05	896.0952
SA45_SOC_1	1494	204.16302680969238	100.48874080181122	9.515986e-05	896.6958
SA45_SOC_1	1495	202.5305700302124	97.00265228748322	2.4295605e-05	897.2964000000001
SA45_SOC_1	1496	198.9790391921997	125.8404278755188	2.8439832e-05	897.897
SA45_SOC_1	1497	181.7618179321289	261.8372440338135	4.346341e-05	898.4976
SA45_SOC_1	1498	181.84028148651123	267.3332190513611	4.2851512e-05	899.0982
SA45_SOC_1	1499	209.6030330657959	284.07992362976074	5.4729284e-05	899.6988
SA45_SOC_1	1500	168.76009941101074	104.2747512459755	2.7339007e-05	900.2994
SA45_SOC_1	1501	179.36469554901123	269.1302239894867	5.7484212e-05	900.9
SA45_SOC_1	1502	179.90281105041504	263.875390291214	0.00010454039	901.5006
SA45_SOC_1	1503	179.67567443847656	268.84183287620544	0.00020828783	902.1012000000001
SA45_SOC_1	1504	172.89597988128662	102.34875082969666	5.9158767e-05	902.7018
SA45_SOC_1	1505	182.8337860107422	260.83279967308044	6.15822e-05	903.3024
SA45_SOC_1	1506	180.9039545059204	264.0695071220398	0.00017983773	903.903
SA45_SOC_1	1507	237.51797676086426	379.0312170982361	3.845394e-05	904.5036
SA45_SOC_1	1508	181.49961948394775	265.28026700019836	5.3899435e-05	905.1042
SA45_SOC_1	1509	200.88226318359375	101.62586599588394	6.0260696e-05	905.7048
SA45_SOC_1	1510	171.8728494644165	107.00664550065994	5.185288e-05	906.3054
SA45_SOC_1	1511	169.72739696502686	106.70325547456741	3.8186594e-05	906.9060000000001
SA45_SOC_1	1512	203.65473747253418	98.17910939455032	1.9376725e-05	907.5066
SA45_SOC_1	1513	179.42457675933838	267.14306116104126	0.0001539553	908.1072
SA45_SOC_1	1514	171.3679075241089	109.90658551454544	5.071412e-05	908.7078
SA45_SOC_1	1515	168.85261058807373	109.41962778568268	5.295304e-05	909.3084
SA45_SOC_1	1516	170.8004093170166	107.01271265745163	5.4054475e-05	909.909
SA45_SOC_1	1517	210.28249740600586	104.51582819223404	0.0002679461	910.5096
SA45_SOC_1	1518	182.02650547027588	266.81120216846466	5.4847675e-05	911.1102
SA45_SOC_1	1519	178.56993198394775	265.5751758813858	9.722798e-05	911.7108000000001
SA45_SOC_1	1520	178.7069606781006	266.477170586586	0.00014435014	912.3114
SA45_SOC_1	1521	180.5498743057251	266.31609320640564	0.00017255724	912.912
SA45_SOC_1	1522	207.73027896881104	111.88476026058197	2.9010838e-05	913.5126
SA45_SOC_1	1523	181.2110710144043	258.62287402153015	7.0344104e-05	914.1132
SA45_SOC_1	1524	202.61694431304932	99.98428165912628	5.3923803e-05	914.7138
SA45_SOC_1	1525	179.55358028411865	270.2569770812988	8.7107874e-05	915.3144
SA45_SOC_1	1526	208.1627655029297	100.64738005399704	8.45528e-05	915.915
SA45_SOC_1	1527	185.18587589263916	259.50294971466064	0.00041729747	916.5156000000001
SA45_SOC_1	1528	178.35163593292236	265.96786737442017	6.6486864e-05	917.1162
SA45_SOC_1	1529	198.7397003173828	126.49619579315186	4.6104742e-05	917.7168
SA45_SOC_1	1530	181.9343376159668	267.197762131691	8.024985e-05	918.3174
SA45_SOC_1	1531	205.68866729736328	96.09352827072144	2.4635425e-05	918.918
SA45_SOC_1	1532	207.11046695709229	113.99253398180008	3.610669e-05	919.5186
SA45_SOC_1	1533	169.13260459899902	107.78651654720306	0.00011915985	920.1192
SA45_SOC_1	1534	181.22398853302002	269.4770014286041	2.6044663e-05	920.7198
SA45_SOC_1	1535	199.28009033203125	122.0769077539444	3.8231883e-05	921.3204000000001
SA45_SOC_1	1536	178.43381881713867	268.64452958106995	4.677006e-05	921.921
SA45_SOC_1	1537	179.9382734298706	268.104407787323	9.633529e-05	922.5216
SA45_SOC_1	1538	178.78736972808838	266.3616371154785	9.562505e-05	923.1222
SA45_SOC_1	1539	169.31413650512695	105.57243883609772	4.7248523e-05	923.7228
SA45_SOC_1	1540	205.12072563171387	103.31049978733063	0.00010745658	924.3234
SA45_SOC_1	1541	172.27666854858398	106.26375675201416	3.819708e-05	924.924
SA45_SOC_1	1542	168.9014768600464	103.90302121639252	2.3446302e-05	925.5246
SA45_SOC_1	1543	178.05506229400635	270.8415162563324	0.00012221887	926.1252000000001
SA45_SOC_1	1544	207.1393918991089	101.62808686494827	0.000105610285	926.7258
SA45_SOC_1	1545	202.89397716522217	102.83575683832169	8.577648e-05	927.3264
SA45_SOC_1	1546	181.48874759674072	265.18505930900574	5.370195e-05	927.927
SA45_SOC_1	1547	181.247820854187	266.99281454086304	7.5888616e-05	928.5276
SA45_SOC_1	1548	168.87242317199707	106.49174183607101	4.2018033e-05	929.1282
SA45_SOC_1	1549	207.1034288406372	112.87973374128342	2.4420182e-05	929.7288
SA45_SOC_1	1550	179.98663902282715	266.0385811328888	8.3972736e-05	930.3294
SA45_SOC_1	1551	167.7891969680786	105.66618204116821	5.021699e-05	930.9300000000001
SA45_SOC_1	1552	191.64633750915527	124.64654177427292	2.8666218e-05	931.5306
SA45_SOC_1	1553	206.6321039199829	103.16022098064423	8.197597e-05	932.1312
SA45_SOC_1	1554	205.076265335083	101.77976578474045	0.000120148616	932.7318
SA45_SOC_1	1555	171.416015625	105.79335898160934	3.4138477e-05	933.3324
SA45_SOC_1	1556	180.72064876556396	270.80575704574585	2.9783252e-05	933.933
SA45_SOC_1	1557	181.5589714050293	266.97919964790344	4.5934074e-05	934.5336
SA45_SOC_1	1558	197.46942043304443	122.36383438110352	5.1207375e-05	935.1342
SA45_SOC_1	1559	182.23371505737305	262.79278099536896	5.7068064e-05	935.7348000000001
SA45_SOC_1	1560	170.46432495117188	106.45743906497955	3.1400774e-05	936.3354
SA45_SOC_1	1561	180.84218502044678	264.8963141441345	8.113156e-05	936.936
SA45_SOC_1	1562	207.21559524536133	111.41635805368423	3.9909028e-05	937.5366
SA45_SOC_1	1563	173.57282638549805	107.36210525035858	7.80796e-05	938.1372
SA45_SOC_1	1564	200.60860633850098	99.00121718645096	5.253416e-05	938.7378
SA45_SOC_1	1565	189.41920280456543	123.74025821685791	2.8005656e-05	939.3384
SA45_SOC_1	1566	181.66550159454346	265.0490713119507	3.7162954e-05	939.939
SA45_SOC_1	1567	167.8758144378662	106.43168985843658	2.7083066e-05	940.5396000000001
SA45_SOC_1	1568	171.89207553863525	106.34101241827011	5.066771e-05	941.1402
SA45_SOC_1	1569	180.64453125	266.25466525554657	3.878574e-05	941.7408
SA45_SOC_1	1570	203.1251049041748	101.12395763397217	5.0636652e-05	942.3414
SA45_SOC_1	1571	231.8924045562744	108.67696434259415	0.00012007269	942.942
SA45_SOC_1	1572	207.36987590789795	103.51584166288376	9.026955e-05	943.5426
SA45_SOC_1	1573	202.22598552703857	103.76793444156647	9.3338065e-05	944.1432
SA45_SOC_1	1574	172.49648094177246	106.84745907783508	0.00012379231	944.7438
SA45_SOC_1	1575	181.6367483139038	263.13069105148315	0.00013506282	945.3444000000001
SA45_SOC_1	1576	205.09690761566162	102.13786482810974	4.9081933e-05	945.945
SA45_SOC_1	1577	203.2659101486206	99.83678698539734	5.32317e-05	946.5456
SA45_SOC_1	1578	171.0930347442627	105.65408796072006	4.0257328e-05	947.1462
SA45_SOC_1	1579	167.52709865570068	106.22652500867844	4.554061e-05	947.7468
SA45_SOC_1	1580	206.08348846435547	102.71525859832764	0.000110434965	948.3474
SA45_SOC_1	1581	204.6621322631836	101.21636509895325	3.9407434e-05	948.948
SA45_SOC_1	1582	174.26263332366943	109.53596591949463	7.631847e-05	949.5486
SA45_SOC_1	1583	168.63458633422852	104.24951702356339	3.3960536e-05	950.1492000000001
SA45_SOC_1	1584	179.155912399292	270.74450612068176	5.2259147e-05	950.7498
SA45_SOC_1	1585	170.11219024658203	107.9033374786377	7.272703e-05	951.3504
SA45_SOC_1	1586	171.89600944519043	107.88255304098129	4.7769758e-05	951.951
SA45_SOC_1	1587	182.59996891021729	264.6934908628464	6.6882334e-05	952.5516
SA45_SOC_1	1588	180.15315055847168	268.80839109420776	8.640607e-05	953.1522
SA45_SOC_1	1589	205.76208114624023	101.30470901727676	4.0475516e-05	953.7528
SA45_SOC_1	1590	184.05584335327148	260.4862153530121	9.5653515e-05	954.3534
SA45_SOC_1	1591	202.89118766784668	103.55382174253464	7.787995e-05	954.9540000000001
SA45_SOC_1	1592	180.0188684463501	264.9172514677048	6.46012e-05	955.5546
SA45_SOC_1	1593	203.0513620376587	100.48299551010132	3.1470085e-05	956.1552
SA45_SOC_1	1594	181.15656852722168	266.13221168518066	9.845121e-05	956.7558
SA45_SOC_1	1595	204.1361904144287	102.94593125581741	4.756992e-05	957.3564
SA45_SOC_1	1596	203.1804084777832	99.63026225566864	3.3915738e-05	957.957
SA45_SOC_1	1597	180.85833549499512	263.5102826356888	0.00010064747	958.5576
SA45_SOC_1	1598	168.9376401901245	105.27436763048172	5.063979e-05	959.1582
SA45_SOC_1	1599	203.24721336364746	103.39234203100204	5.9212325e-05	959.7588000000001
SA45_SOC_1	1600	202.98142433166504	105.25336593389511	9.6240896e-05	960.3594
SA45_SOC_1	1601	168.38653564453125	102.13284373283386	4.2875297e-05	960.96
SA45_SOC_1	1602	177.41098880767822	268.7159836292267	0.0005085783	961.5606
SA45_SOC_1	1603	204.8752212524414	100.8704325556755	8.045358e-05	962.1612
SA45_SOC_1	1604	182.61773586273193	261.8771231174469	0.000115780815	962.7618
SA45_SOC_1	1605	179.6928834915161	264.7407567501068	3.234164e-05	963.3624
SA45_SOC_1	1606	167.39184379577637	103.68227809667587	1.5496726e-05	963.963
SA45_SOC_1	1607	196.89024925231934	123.69246125221252	6.1574916e-05	964.5636000000001
SA45_SOC_1	1608	181.42573356628418	268.45691442489624	0.00017829084	965.1642
SA45_SOC_1	1609	202.00640201568604	99.82214212417603	6.1480925e-05	965.7648
SA45_SOC_1	1610	171.5080690383911	105.03208369016647	6.301346e-05	966.3654
SA45_SOC_1	1611	180.1871395111084	266.1258387565613	6.5176915e-05	966.966
SA45_SOC_1	1612	236.3569450378418	380.2070224285126	5.0374834e-05	967.5666
SA45_SOC_1	1613	203.02339553833008	103.73518466949463	6.98921e-05	968.1672
SA45_SOC_1	1614	181.87674522399902	261.6015100479126	7.953425e-05	968.7678
SA45_SOC_1	1615	177.37197875976562	262.2242224216461	0.00023018169	969.3684000000001
SA45_SOC_1	1616	1878.2363891601562	69.41249817609787	5.7754107e-05	969.969
SA45_SOC_1	1617	205.15856266021729	102.33913511037827	0.00012823848	970.5696
SA45_SOC_1	1618	203.4295892715454	103.75220328569412	0.00010613263	971.1702
SA45_SOC_1	1619	182.93230533599854	260.6367999315262	0.00010722178	971.7708
SA45_SOC_1	1620	200.92034339904785	99.619882106781	3.901485e-05	972.3714
SA45_SOC_1	1621	197.0859718322754	122.65350490808487	5.1879288e-05	972.972
SA45_SOC_1	1622	204.12503242492676	99.88002955913544	4.1743053e-05	973.5726
SA45_SOC_1	1623	172.44290828704834	107.8101897239685	6.644852e-05	974.1732000000001
SA45_SOC_1	1624	179.0280818939209	437.6594567298889	2.3702774e-05	974.7738
SA45_SOC_1	1625	182.84352779388428	262.4437344074249	8.3829844e-05	975.3744
SA45_SOC_1	1626	206.24353408813477	103.99763345718384	7.906721e-05	975.975
SA45_SOC_1	1627	201.93743705749512	101.40965312719345	5.1594514e-05	976.5756
SA45_SOC_1	1628	181.53695583343506	264.26838755607605	0.00013780015	977.1762
SA45_SOC_1	1629	180.79808235168457	264.5783919095993	7.488692e-05	977.7768
SA45_SOC_1	1630	235.91463088989258	377.27930545806885	0.000105299754	978.3774
SA45_SOC_1	1631	206.47610664367676	103.01312059164047	6.539469e-05	978.9780000000001
SA45_SOC_1	1632	173.76030921936035	107.2834575176239	7.0313115e-05	979.5786
SA45_SOC_1	1633	182.6507806777954	261.77971065044403	6.465951e-05	980.1792
SA45_SOC_1	1634	203.27552318572998	99.86960113048553	2.8880686e-05	980.7798
SA45_SOC_1	1635	205.65939903259277	102.01609522104263	0.00012757756	981.3804
SA45_SOC_1	1636	182.7056121826172	266.64357483386993	3.501918e-05	981.981
SA45_SOC_1	1637	183.02334308624268	261.415890455246	4.2745756e-05	982.5816
SA45_SOC_1	1638	168.82737636566162	106.65760695934296	4.9445604e-05	983.1822
SA45_SOC_1	1639	181.2125015258789	268.47973465919495	5.645926e-05	983.7828000000001
SA45_SOC_1	1640	172.39628791809082	106.79363518953323	6.0429655e-05	984.3834
SA45_SOC_1	1641	207.60918617248535	115.71716755628586	3.8736423e-05	984.984
SA45_SOC_1	1642	202.5018310546875	99.36257511377335	2.2998545e-05	985.5846
SA45_SOC_1	1643	183.31379413604736	263.18027436733246	0.0001225323	986.1852
SA45_SOC_1	1644	182.04442977905273	264.0560853481293	0.00013445244	986.7858
SA45_SOC_1	1645	204.17055130004883	103.44154715538025	5.7683876e-05	987.3864
SA45_SOC_1	1646	167.78762340545654	108.22861433029175	4.244517e-05	987.987
SA45_SOC_1	1647	199.22947883605957	96.90362244844437	3.348829e-05	988.5876000000001
SA45_SOC_1	1648	194.6226167678833	123.32458555698395	6.7371904e-05	989.1882
SA45_SOC_1	1649	205.3843116760254	101.50371015071869	0.00013204914	989.7888
SA45_SOC_1	1650	204.76459980010986	103.5235744714737	8.52702e-05	990.3894
SA45_SOC_1	1651	179.73252296447754	263.6712312698364	0.00015547038	990.99
SA45_SOC_1	1652	190.04241943359375	464.96938705444336	2.3306393e-05	991.5906
SA45_SOC_1	1653	232.0358419418335	96.63772165775299	2.9880717e-05	992.1912
SA45_SOC_1	1654	203.5118007659912	102.78589189052582	4.8843714e-05	992.7918
SA45_SOC_1	1655	203.5067653656006	103.77652019262314	0.00016473416	993.3924000000001
SA45_SOC_1	1656	171.42725944519043	107.42696106433868	7.199313e-05	993.993
SA45_SOC_1	1657	202.6157569885254	123.44482630491257	5.314568e-05	994.5936
SA45_SOC_1	1658	206.17338180541992	107.38092631101608	0.00030517197	995.1942
SA45_SOC_1	1659	202.88397789001465	99.90391194820404	5.092391e-05	995.7948
SA45_SOC_1	1660	199.60158348083496	100.90590208768845	3.979983e-05	996.3954
SA45_SOC_1	1661	178.90408515930176	273.5331130027771	5.970238e-05	996.996
SA45_SOC_1	1662	184.1854763031006	260.25839924812317	0.00013595074	997.5966
SA45_SOC_1	1663	203.07382106781006	99.86964136362076	3.886779e-05	998.1972000000001
SA45_SOC_1	1664	181.84268474578857	266.7892026901245	4.9408132e-05	998.7978
SA45_SOC_1	1665	179.2906379699707	268.4395980834961	6.744133e-05	999.3984
SA45_SOC_1	1666	180.52252292633057	267.69505977630615	0.00019506313	999.999
SA45_SOC_1	1667	204.7893762588501	100.85082292556763	9.020621e-05	1000.5996
SA45_SOC_1	1668	182.50415325164795	264.0817219018936	0.00021847442	1001.2002
SA45_SOC_1	1669	173.2884120941162	304.76863861083984	5.9439186e-05	1001.8008
SA45_SOC_1	1670	201.90902709960938	98.31051886081696	3.0090067e-05	1002.4014
SA45_SOC_1	1671	1873.890380859375	70.806705057621	3.3864002e-05	1003.0020000000001
SA45_SOC_1	1672	182.83491611480713	264.4708728790283	4.1735093e-05	1003.6026
SA45_SOC_1	1673	173.2728910446167	109.19602006673813	4.833725e-05	1004.2032
SA45_SOC_1	1674	179.09215450286865	264.22818660736084	8.989981e-05	1004.8038
SA45_SOC_1	1675	177.35149383544922	269.7200417518616	9.182194e-05	1005.4044
SA45_SOC_1	1676	171.173415184021	108.38415563106537	5.364427e-05	1006.005
SA45_SOC_1	1677	172.90766716003418	107.6155337691307	6.074361e-05	1006.6056
SA45_SOC_1	1678	168.40732097625732	107.96133756637573	3.9536582e-05	1007.2062
SA45_SOC_1	1679	182.63583183288574	264.8293662071228	3.7269816e-05	1007.8068000000001
SA45_SOC_1	1680	201.8268871307373	128.4107941389084	0.00017249868	1008.4074
SA45_SOC_1	1681	184.1922426223755	258.41015338897705	7.611016e-05	1009.008
SA45_SOC_1	1682	172.39776134490967	106.91179186105728	4.459853e-05	1009.6086
SA45_SOC_1	1683	182.44770526885986	436.39761686325073	3.1003452e-05	1010.2092
SA45_SOC_1	1684	201.7561912536621	100.12371361255646	0.000117352494	1010.8098
SA45_SOC_1	1685	182.15070247650146	262.3884701728821	7.1217095e-05	1011.4104
SA45_SOC_1	1686	208.90575885772705	103.35051566362381	9.10186e-05	1012.011
SA45_SOC_1	1687	204.3550443649292	101.98205798864365	4.7544025e-05	1012.6116000000001
SA45_SOC_1	1688	180.5350112915039	263.2913661003113	8.2435894e-05	1013.2122
SA45_SOC_1	1689	204.57627296447754	103.82203191518784	0.0001338414	1013.8128
SA45_SOC_1	1690	204.75873470306396	102.69798249006271	8.460901e-05	1014.4134
SA45_SOC_1	1691	184.58630561828613	265.4524326324463	3.8635342e-05	1015.014
SA45_SOC_1	1692	178.96385192871094	271.13637685775757	2.7750908e-05	1015.6146
SA45_SOC_1	1693	183.1592845916748	460.5207931995392	3.1181175e-05	1016.2152
SA45_SOC_1	1694	236.9216823577881	376.5910291671753	6.5480686e-05	1016.8158
SA45_SOC_1	1695	203.6785125732422	103.50407749414444	0.000113492526	1017.4164000000001
SA45_SOC_1	1696	180.05407333374023	268.2690900564194	3.8610073e-05	1018.017
SA45_SOC_1	1697	179.14295196533203	270.443594455719	0.00012118856	1018.6176
SA45_SOC_1	1698	179.0778350830078	271.0099160671234	0.00017629407	1019.2182
SA45_SOC_1	1699	173.43831539154053	314.06838297843933	2.2846902e-05	1019.8188
SA45_SOC_1	1700	1873.897476196289	75.44717878103256	1.5962783e-05	1020.4194
SA45_SOC_1	1701	180.45789241790771	269.652755856514	9.4752846e-05	1021.02
SA45_SOC_1	1702	181.58320426940918	265.149621963501	0.00015983738	1021.6206
SA45_SOC_1	1703	181.9661808013916	269.69516158103943	6.665319e-05	1022.2212000000001
SA45_SOC_1	1704	235.82416534423828	367.6858592033386	6.3002946e-05	1022.8218
SA45_SOC_1	1705	185.36484718322754	461.6554641723633	2.8212437e-05	1023.4224
SA45_SOC_1	1706	184.85575675964355	452.8003764152527	3.0206795e-05	1024.023
SA45_SOC_1	1707	181.17217540740967	268.3330285549164	9.368789e-05	1024.6236000000001
SA45_SOC_1	1708	235.23183345794678	369.9857783317566	5.4375738e-05	1025.2242
SA45_SOC_1	1709	235.88951110839844	370.7746374607086	3.1221676e-05	1025.8248
SA45_SOC_1	1710	215.22932052612305	376.11457228660583	4.5050438e-05	1026.4254
SA45_SOC_1	1711	238.27810764312744	379.5900070667267	4.2462336e-05	1027.026
SA45_SOC_1	1712	172.06779956817627	309.818058013916	2.6095577e-05	1027.6266
SA45_SOC_1	1713	183.1759786605835	273.87065291404724	2.6289008e-05	1028.2272
SA45_SOC_1	1714	180.433931350708	511.5360224246979	2.3673181e-05	1028.8278
SA45_SOC_1	1715	171.3626003265381	307.9980397224426	2.575946e-05	1029.4284
SA45_SOC_1	1716	173.01286697387695	306.10183596611023	5.3033236e-05	1030.029
SA45_SOC_1	1717	235.4814577102661	394.2153310775757	4.5736022e-05	1030.6296
SA45_SOC_1	1718	178.16498279571533	515.2178049087524	1.9666924e-05	1031.2302
SA45_SOC_1	1719	205.15628814697266	458.6812698841095	2.4831174e-05	1031.8308
SA45_SOC_1	1720	177.34871864318848	270.7780122756958	0.0006154842	1032.4314
SA45_SOC_1	1721	236.07280254364014	374.8756170272827	9.7063836e-05	1033.032
SA45_SOC_1	1722	209.15194988250732	118.16592514514923	8.013889e-05	1033.6326
SA45_SOC_1	1723	183.59416007995605	259.7648352384567	5.7332458e-05	1034.2332000000001
SA45_SOC_1	1724	173.60788822174072	309.80865955352783	4.8549573e-05	1034.8338
SA45_SOC_1	1725	184.88945960998535	263.62900257110596	0.000121715515	1035.4344
SA45_SOC_1	1726	206.77140712738037	102.15453743934631	9.303293e-05	1036.035
SA45_SOC_1	1727	183.47827434539795	263.29064190387726	0.00015014633	1036.6356
SA45_SOC_1	1728	190.51182746887207	530.0248861312866	1.77653e-05	1037.2362
SA45_SOC_1	1729	182.19079971313477	265.4460275173187	0.00014712408	1037.8368
SA45_SOC_1	1730	179.2730712890625	264.12654161453247	0.0007768436	1038.4374
SA45_SOC_1	1731	206.0519313812256	279.49244499206543	7.635071e-05	1039.038
SA45_SOC_1	1732	213.30018997192383	281.51742696762085	1.6564436e-05	1039.6386
SA45_SOC_1	1733	180.55416584014893	273.2378661632538	4.090273e-05	1040.2392
SA45_SOC_1	1734	181.31133556365967	267.7134221792221	0.00019075151	1040.8398
SA45_SOC_1	1735	235.30795097351074	394.99855756759644	6.9309484e-05	1041.4404
SA45_SOC_1	1736	183.18872451782227	262.03686475753784	0.00034343256	1042.041
SA45_SOC_1	1737	237.3362159729004	375.7096338272095	3.3888653e-05	1042.6416
SA45_SOC_1	1738	180.1854658126831	267.505561709404	9.682996e-05	1043.2422
SA45_SOC_1	1739	180.75834274291992	271.05159759521484	0.00010929399	1043.8428000000001
SA45_SOC_1	1740	234.67155933380127	373.62011790275574	4.051375e-05	1044.4434
SA45_SOC_1	1741	183.66986274719238	262.1548283100128	5.8513597e-05	1045.044
SA45_SOC_1	1742	175.21133422851562	302.49189376831055	2.8922384e-05	1045.6446
SA45_SOC_1	1743	177.5348997116089	270.2188038825989	0.00012794034	1046.2452
SA45_SOC_1	1744	237.25152969360352	375.7514441013336	2.7657012e-05	1046.8458
SA45_SOC_1	1745	236.39452457427979	372.12785482406616	2.716146e-05	1047.4464
SA45_SOC_1	1746	238.4787368774414	376.9532561302185	3.3778113e-05	1048.047
SA45_SOC_1	1747	179.64434623718262	267.97292590141296	6.621978e-05	1048.6476
SA45_SOC_1	1748	236.01223468780518	381.5489423274994	9.7441014e-05	1049.2482
SA45_SOC_1	1749	179.81470584869385	266.59046709537506	0.00032203837	1049.8488
SA45_SOC_1	1750	180.37728309631348	270.7346248626709	0.00023400372	1050.4494
SA45_SOC_1	1751	238.43932628631592	380.4016864299774	4.2047373e-05	1051.05
SA45_SOC_1	1752	181.2925672531128	269.0323770046234	3.598123e-05	1051.6506
SA45_SOC_1	1753	180.93064785003662	271.5917193889618	8.661123e-05	1052.2512
SA45_SOC_1	1754	183.50343704223633	269.91448044776917	4.4933262e-05	1052.8518
SA45_SOC_1	1755	236.28945350646973	376.6297495365143	4.1380674e-05	1053.4524000000001
SA45_SOC_1	1756	178.99060249328613	461.9816744327545	1.9157324e-05	1054.053
SA45_SOC_1	1757	172.42499828338623	315.79628348350525	2.9924322e-05	1054.6536
SA45_SOC_1	1758	182.13040351867676	265.78479051589966	6.0571238e-05	1055.2542
SA45_SOC_1	1759	178.82789611816406	563.3244037628174	2.512492e-05	1055.8548
SA45_SOC_1	1760	174.79345321655273	269.1485059261322	0.00014559148	1056.4554
SA45_SOC_1	1761	167.30280876159668	105.21231204271317	2.9440936e-05	1057.056
SA45_SOC_1	1762	173.40040683746338	108.71161311864853	5.7634497e-05	1057.6566
SA45_SOC_1	1763	182.37383365631104	265.1657634973526	7.45703e-05	1058.2572
SA45_SOC_1	1764	202.7344036102295	103.04714173078537	3.8792397e-05	1058.8578
SA45_SOC_1	1765	172.12366104125977	108.34761589765549	7.696886e-05	1059.4584
SA45_SOC_1	1766	236.93535804748535	375.1207494735718	3.0349143e-05	1060.059
SA45_SOC_1	1767	207.39415168762207	103.27550500631332	0.00013092227	1060.6596
SA45_SOC_1	1768	205.0133514404297	103.44107240438461	8.547128e-05	1061.2602
SA45_SOC_1	1769	182.77918338775635	259.8429036140442	4.3818112e-05	1061.8608
SA45_SOC_1	1770	180.4024314880371	263.17926049232483	7.3694995e-05	1062.4614
SA45_SOC_1	1771	182.21732139587402	263.75723361968994	6.40194e-05	1063.0620000000001
SA45_SOC_1	1772	232.20245361328125	108.89291167259216	5.3351843e-05	1063.6626
SA45_SOC_1	1773	204.80552673339844	103.66818845272064	8.266765e-05	1064.2632
SA45_SOC_1	1774	201.36159896850586	100.7832071185112	4.248988e-05	1064.8638
SA45_SOC_1	1775	206.29272937774658	101.55101627111435	5.3208765e-05	1065.4644
SA45_SOC_1	1776	229.29718494415283	99.7045648097992	8.429566e-05	1066.065
SA45_SOC_1	1777	183.89947414398193	263.1359052658081	0.00014925546	1066.6656
SA45_SOC_1	1778	180.92177867889404	263.0649983882904	0.00012577152	1067.2662
SA45_SOC_1	1779	180.2799654006958	264.1093862056732	9.307668e-05	1067.8668
SA45_SOC_1	1780	180.6793212890625	265.5715709924698	0.00012452909	1068.4674
SA45_SOC_1	1781	207.48945236206055	117.45923012495041	4.275807e-05	1069.068
SA45_SOC_1	1782	235.27705192565918	371.38524770736694	8.839837e-05	1069.6686
SA45_SOC_1	1783	182.1558952331543	263.0589312314987	6.276829e-05	1070.2692
SA45_SOC_1	1784	152.11900234222412	117.46329367160797	3.847353e-05	1070.8698
SA45_SOC_1	1785	197.97277450561523	125.90216964483261	5.0439874e-05	1071.4704
SA45_SOC_1	1786	204.01162147521973	102.97478646039963	6.3008956e-05	1072.071
SA45_SOC_1	1787	181.75397872924805	265.14392495155334	0.00018548856	1072.6716000000001
SA45_SOC_1	1788	182.29236602783203	266.6157817840576	3.182646e-05	1073.2722
SA45_SOC_1	1789	182.5186586380005	264.69442427158356	0.00011678229	1073.8728
SA45_SOC_1	1790	196.18665218353271	123.56154263019562	5.0273815e-05	1074.4734
SA45_SOC_1	1791	183.26414108276367	262.09991812705994	3.1829557e-05	1075.074
SA45_SOC_1	1792	202.77751922607422	102.0182678103447	3.0561892e-05	1075.6746
SA45_SOC_1	1793	182.152419090271	266.03957891464233	4.478221e-05	1076.2752
SA45_SOC_1	1794	182.46927738189697	262.69739627838135	0.0001952656	1076.8758
SA45_SOC_1	1795	193.0928134918213	126.95674449205399	5.819046e-05	1077.4764
SA45_SOC_1	1796	201.56405925750732	100.4007026553154	5.5962042e-05	1078.077
SA45_SOC_1	1797	168.7426471710205	104.23442959785461	2.4709188e-05	1078.6776
SA45_SOC_1	1798	170.3726291656494	107.74726510047913	4.6283378e-05	1079.2782
SA45_SOC_1	1799	206.92139625549316	102.69213259220123	8.7622735e-05	1079.8788
SA45_SOC_1	1800	179.92760181427002	265.41847586631775	0.00036820525	1080.4794
SA45_SOC_1	1801	181.90332412719727	256.8271243572235	0.00060807215	1081.08
SA45_SOC_1	1802	201.84107780456543	100.03021985292435	4.264023e-05	1081.6806
SA45_SOC_1	1803	182.27738857269287	264.5157730579376	0.0001349359	1082.2812000000001
SA45_SOC_1	1804	186.11034393310547	260.020090341568	8.457739e-05	1082.8818
SA45_SOC_1	1805	203.98704528808594	102.36227720975876	6.782262e-05	1083.4824
SA45_SOC_1	1806	151.0586929321289	113.5594242811203	3.6296085e-05	1084.083
SA45_SOC_1	1807	183.0452299118042	266.5025496482849	4.9835195e-05	1084.6836
SA45_SOC_1	1808	183.0149745941162	262.50535547733307	4.4889788e-05	1085.2842
SA45_SOC_1	1809	181.22540473937988	262.4690008163452	0.00017268679	1085.8848
SA45_SOC_1	1810	180.74057579040527	263.3744716644287	0.00013922938	1086.4854
SA45_SOC_1	1811	180.78397750854492	268.5241198539734	4.7755635e-05	1087.086
SA45_SOC_1	1812	182.44787693023682	264.5187985897064	7.4823176e-05	1087.6866
SA45_SOC_1	1813	207.60964393615723	104.95706498622894	0.00014544466	1088.2872
SA45_SOC_1	1814	182.33266353607178	264.8582375049591	4.5816087e-05	1088.8878
SA45_SOC_1	1815	171.0712194442749	105.94350904226303	3.736915e-05	1089.4884
SA45_SOC_1	1816	171.49479389190674	107.45726466178894	3.4362936e-05	1090.089
SA45_SOC_1	1817	181.63862228393555	266.363890171051	3.0078303e-05	1090.6896
SA45_SOC_1	1818	214.9592685699463	403.33734154701233	2.9849192e-05	1091.2902
SA45_SOC_1	1819	183.70290756225586	262.16490268707275	0.000116461575	1091.8908000000001
SA45_SOC_1	1820	153.17770957946777	120.07441610097885	7.656953e-05	1092.4914
SA45_SOC_1	1821	203.60861778259277	101.30606085062027	4.9304577e-05	1093.092
SA45_SOC_1	1822	209.52126502990723	103.42934042215347	0.00020158362	1093.6926
SA45_SOC_1	1823	181.96703910827637	264.80418026447296	4.525186e-05	1094.2932
SA45_SOC_1	1824	185.48163414001465	260.7488250732422	2.889435e-05	1094.8938
SA45_SOC_1	1825	203.5460329055786	103.41739922761917	0.00012561737	1095.4944
SA45_SOC_1	1826	181.1121368408203	267.66615629196167	8.135507e-05	1096.095
SA45_SOC_1	1827	203.02509784698486	102.70190119743347	4.246513e-05	1096.6956
SA45_SOC_1	1828	172.16115474700928	107.39498376846313	5.5455548e-05	1097.2962
SA45_SOC_1	1829	180.98304748535156	268.809517621994	5.143667e-05	1097.8968
SA45_SOC_1	1830	180.84357261657715	271.0362768173218	4.364521e-05	1098.4974
SA45_SOC_1	1831	169.23983573913574	105.77790945768356	2.0814527e-05	1099.098
SA45_SOC_1	1832	202.39996433258057	102.02028751373291	7.7966e-05	1099.6986
SA45_SOC_1	1833	180.376296043396	271.5986716747284	3.688537e-05	1100.2992
SA45_SOC_1	1834	170.4821491241455	108.72452795505524	4.4643377e-05	1100.8998
SA45_SOC_1	1835	233.16297054290771	110.60528218746185	0.00015287893	1101.5004000000001
SA45_SOC_1	1836	237.75283813476562	373.30620288848877	2.8457329e-05	1102.101
SA45_SOC_1	1837	170.6129264831543	107.17442572116852	5.0147883e-05	1102.7016
SA45_SOC_1	1838	179.92262363433838	265.14585614204407	0.00014809173	1103.3022
SA45_SOC_1	1839	173.74836444854736	106.72045916318893	5.8994938e-05	1103.9028
SA45_SOC_1	1840	171.09180450439453	105.14479279518127	3.6790723e-05	1104.5034
SA45_SOC_1	1841	170.77842235565186	106.20233684778214	4.6580084e-05	1105.104
SA45_SOC_1	1842	169.04894828796387	103.68415296077728	2.4823692e-05	1105.7046
SA45_SOC_1	1843	185.72563648223877	262.1890264749527	4.7000856e-05	1106.3052
SA45_SOC_1	1844	183.48358154296875	262.09808349609375	0.00010992865	1106.9058
SA45_SOC_1	1845	182.8374481201172	267.0468074083328	6.050415e-05	1107.5064
SA45_SOC_1	1846	183.73967170715332	260.204873085022	4.68446e-05	1108.107
SA45_SOC_1	1847	200.5398988723755	100.67938953638077	5.9746977e-05	1108.7076
SA45_SOC_1	1848	151.91921710968018	117.99893349409103	5.2563926e-05	1109.3082
SA45_SOC_1	1849	202.86110401153564	101.1736536026001	6.57315e-05	1109.9088
SA45_SOC_1	1850	202.88854122161865	97.1134141087532	2.8278539e-05	1110.5094
SA45_SOC_1	1851	171.72115802764893	108.06550115346909	5.065988e-05	1111.1100000000001
SA45_SOC_1	1852	182.89112091064453	263.8529562950134	8.645033e-05	1111.7106
SA45_SOC_1	1853	167.8672742843628	108.50766330957413	3.036246e-05	1112.3112
SA45_SOC_1	1854	230.8039426803589	108.51512253284454	6.3950385e-05	1112.9118
SA45_SOC_1	1855	183.03926467895508	265.9397041797638	4.7749538e-05	1113.5124
SA45_SOC_1	1856	170.99515914916992	109.07354235649109	3.8332386e-05	1114.113
SA45_SOC_1	1857	169.36100006103516	106.46035194396973	4.1826774e-05	1114.7136
SA45_SOC_1	1858	206.26347541809082	102.42823541164398	6.794444e-05	1115.3142
SA45_SOC_1	1859	182.23315715789795	274.6644365787506	2.1182017e-05	1115.9148
SA45_SOC_1	1860	202.16139793395996	99.77383017539978	6.064926e-05	1116.5154
SA45_SOC_1	1861	170.43830394744873	107.72212743759155	4.9600552e-05	1117.116
SA45_SOC_1	1862	180.87050914764404	266.05090856552124	6.849154e-05	1117.7166
SA45_SOC_1	1863	183.42557430267334	262.28814482688904	0.00022145966	1118.3172
SA45_SOC_1	1864	181.42431735992432	263.8182431459427	0.00016466065	1118.9178
SA45_SOC_1	1865	180.77548027038574	264.2042237520218	3.631159e-05	1119.5184
SA45_SOC_1	1866	152.22145557403564	116.49323254823685	4.9412272e-05	1120.119
SA45_SOC_1	1867	204.0208625793457	98.18483859300613	3.7192523e-05	1120.7196000000001
SA45_SOC_1	1868	182.00105667114258	264.0511929988861	9.279185e-05	1121.3202
SA45_SOC_1	1869	183.03874969482422	268.07833671569824	3.186673e-05	1121.9208
SA45_SOC_1	1870	170.8497190475464	107.04802125692368	5.4570643e-05	1122.5214
SA45_SOC_1	1871	182.0421552658081	268.53596448898315	3.8377777e-05	1123.122
SA45_SOC_1	1872	206.64381980895996	103.79217088222504	0.00010855312	1123.7226
SA45_SOC_1	1873	171.52371883392334	110.28842210769653	7.096375e-05	1124.3232
SA45_SOC_1	1874	181.33767127990723	263.5728049278259	7.6779004e-05	1124.9238
SA45_SOC_1	1875	171.6061305999756	110.37180125713348	6.128636e-05	1125.5244
SA45_SOC_1	1876	203.51773738861084	99.04646337032318	4.1655534e-05	1126.125
SA45_SOC_1	1877	202.23677158355713	97.85279452800751	6.4559135e-05	1126.7256
SA45_SOC_1	1878	170.5806827545166	103.86677920818329	2.439402e-05	1127.3262
SA45_SOC_1	1879	206.30730628967285	118.81921470165253	4.0089682e-05	1127.9268
SA45_SOC_1	1880	181.86402797698975	260.61267614364624	0.0002825888	1128.5274
SA45_SOC_1	1881	196.15455150604248	128.54870527982712	8.361676e-05	1129.128
SA45_SOC_1	1882	170.41121006011963	105.99078297615051	4.1462758e-05	1129.7286
SA45_SOC_1	1883	183.25889110565186	257.6689302921295	0.0003331663	1130.3292000000001
SA45_SOC_1	1884	170.15263080596924	108.0358412861824	3.8692415e-05	1130.9298000000001
SA45_SOC_1	1885	203.03927421569824	100.69149971008301	8.4040745e-05	1131.5304
SA45_SOC_1	1886	202.96973705291748	101.26243203878403	6.4961605e-05	1132.131
SA45_SOC_1	1887	181.40883922576904	261.7852306365967	7.754949e-05	1132.7316
SA45_SOC_1	1888	196.49517059326172	127.03027456998825	7.1531824e-05	1133.3322
SA45_SOC_1	1889	182.14993000030518	261.31112337112427	6.682241e-05	1133.9328
SA45_SOC_1	1890	183.49127769470215	259.6930754184723	7.869081e-05	1134.5334
SA45_SOC_1	1891	204.80904579162598	97.75041729211807	2.119499e-05	1135.134
SA45_SOC_1	1892	197.08322525024414	127.76185780763626	7.735694e-05	1135.7346
SA45_SOC_1	1893	151.6963005065918	116.57885670661926	3.9556344e-05	1136.3352
SA45_SOC_1	1894	170.0764274597168	106.49307757616043	6.424513e-05	1136.9358
SA45_SOC_1	1895	206.39659881591797	102.61835306882858	7.945654e-05	1137.5364
SA45_SOC_1	1896	200.64359664916992	100.08037447929382	3.166564e-05	1138.137
SA45_SOC_1	1897	171.7448329925537	105.6418651342392	4.4527304e-05	1138.7376
SA45_SOC_1	1898	196.65584564208984	125.650455057621	6.596773e-05	1139.3382
SA45_SOC_1	1899	205.6180715560913	97.01471418142319	4.9108156e-05	1139.9388000000001
SA45_SOC_1	1900	201.53175830841064	99.5610049366951	3.2318236e-05	1140.5394000000001
SA45_SOC_1	1901	196.88627243041992	122.64847576618195	2.9739065e-05	1141.14
SA45_SOC_1	1902	182.77470588684082	262.05801129341125	0.00012936362	1141.7406
SA45_SOC_1	1903	197.830810546875	127.40452319383621	0.00014096842	1142.3412
SA45_SOC_1	1904	200.45664310455322	100.0464740395546	3.7722326e-05	1142.9418
SA45_SOC_1	1905	203.361496925354	103.7981253862381	8.377286e-05	1143.5424
SA45_SOC_1	1906	183.63729000091553	261.58313155174255	2.561835e-05	1144.143
SA45_SOC_1	1907	203.04216384887695	100.51098167896271	4.5605717e-05	1144.7436
SA45_SOC_1	1908	181.64839267730713	264.4184410572052	0.00010227	1145.3442
SA45_SOC_1	1909	180.87039470672607	267.90675044059753	5.796704e-05	1145.9448
SA45_SOC_1	1910	205.81440925598145	102.84058481454849	8.107017e-05	1146.5454
SA45_SOC_1	1911	168.11692714691162	107.21161723136902	3.7532544e-05	1147.146
SA45_SOC_1	1912	183.37592124938965	266.5617084503174	5.1286646e-05	1147.7466
SA45_SOC_1	1913	206.0361385345459	105.71838051080704	5.7948524e-05	1148.3472
SA45_SOC_1	1914	202.84841537475586	101.17155343294144	5.1895076e-05	1148.9478
SA45_SOC_1	1915	171.69161796569824	105.37660002708435	5.0556657e-05	1149.5484000000001
SA45_SOC_1	1916	183.43182563781738	264.5210838317871	0.00012674984	1150.1490000000001
SA45_SOC_1	1917	195.49209594726562	123.94110202789307	6.8777896e-05	1150.7496
SA45_SOC_1	1918	205.11857986450195	104.69957292079926	9.320528e-05	1151.3502
SA45_SOC_1	1919	181.1978530883789	270.26920795440674	5.74681e-05	1151.9508
SA45_SOC_1	1920	172.60283946990967	110.69605618715286	6.371577e-05	1152.5514
SA45_SOC_1	1921	170.58234214782715	106.44325286149979	9.343469e-05	1153.152
SA45_SOC_1	1922	206.35459899902344	103.98088037967682	9.807555e-05	1153.7526
SA45_SOC_1	1923	181.17319107055664	268.99331867694855	3.8907136e-05	1154.3532
SA45_SOC_1	1924	183.9347505569458	261.63968324661255	4.0536972e-05	1154.9538
SA45_SOC_1	1925	180.2340602874756	262.9877829551697	0.00011430361	1155.5544
SA45_SOC_1	1926	202.55023956298828	99.20379102230072	4.755332e-05	1156.155
SA45_SOC_1	1927	180.0437307357788	267.33160972595215	6.496928e-05	1156.7556
SA45_SOC_1	1928	183.24786186218262	265.3476655483246	3.0851115e-05	1157.3562
SA45_SOC_1	1929	180.3971529006958	265.8985537290573	2.89303e-05	1157.9568
SA45_SOC_1	1930	167.5995111465454	108.74037176370621	2.834055e-05	1158.5574
SA45_SOC_1	1931	170.40740489959717	110.23840427398682	8.858081e-05	1159.1580000000001
SA45_SOC_1	1932	171.66940212249756	105.63509792089462	6.707919e-05	1159.7586000000001
SA45_SOC_1	1933	152.5163698196411	118.5668483376503	4.2971984e-05	1160.3592
SA45_SOC_1	1934	203.74606132507324	102.87914425134659	6.0541668e-05	1160.9598
SA45_SOC_1	1935	179.13602828979492	264.2589569091797	0.0006280506	1161.5604
SA45_SOC_1	1936	204.0162706375122	101.02324604988098	4.2894273e-05	1162.161
SA45_SOC_1	1937	182.23257064819336	267.92380928993225	3.827011e-05	1162.7616
SA45_SOC_1	1938	184.0515947341919	261.9977581501007	5.3511532e-05	1163.3622
SA45_SOC_1	1939	169.23357009887695	102.16161042451859	2.4131661e-05	1163.9628
SA45_SOC_1	1940	204.01758670806885	102.0373061299324	0.00012586328	1164.5634
SA45_SOC_1	1941	203.45018863677979	98.19016546010971	2.792413e-05	1165.164
SA45_SOC_1	1942	171.36634826660156	105.22364974021912	3.179018e-05	1165.7646
SA45_SOC_1	1943	184.07804489135742	261.76109075546265	0.000223846	1166.3652
SA45_SOC_1	1944	180.99782466888428	263.0940628051758	0.00019795097	1166.9658
SA45_SOC_1	1945	180.566668510437	267.3310625553131	0.00011514179	1167.5664
SA45_SOC_1	1946	181.08751773834229	268.8125592470169	8.495066e-05	1168.167
SA45_SOC_1	1947	180.81603527069092	273.75648736953735	4.868022e-05	1168.7676000000001
SA45_SOC_1	1948	1873.5003662109375	72.65274614095688	2.9192923e-05	1169.3682000000001
SA45_SOC_1	1949	1873.7504196166992	73.59430611133575	4.289084e-05	1169.9688
SA45_SOC_1	1950	178.09232711791992	302.7343225479126	3.0819767e-05	1170.5694
SA45_SOC_1	1951	239.65338706970215	376.78913712501526	4.2894848e-05	1171.17
SA45_SOC_1	1952	183.10592651367188	265.8548927307129	4.518373e-05	1171.7706
SA45_SOC_1	1953	180.90582847595215	277.4904441833496	6.185695e-05	1172.3712
SA45_SOC_1	1954	233.5067081451416	395.6041145324707	6.7609006e-05	1172.9718
SA45_SOC_1	1955	183.2789182662964	268.57481360435486	7.093554e-05	1173.5724
SA45_SOC_1	1956	181.31107807159424	266.9169509410858	6.267182e-05	1174.173
SA45_SOC_1	1957	179.9897575378418	267.7319937944412	6.1582614e-05	1174.7736
SA45_SOC_1	1958	180.25713443756104	266.6164416074753	9.754253e-05	1175.3742
SA45_SOC_1	1959	203.4523630142212	99.10249203443527	6.488892e-05	1175.9748
SA45_SOC_1	1960	170.05707263946533	105.57746797800064	3.5542318e-05	1176.5754
SA45_SOC_1	1961	239.36565399169922	372.3517441749573	3.0294581e-05	1177.176
SA45_SOC_1	1962	204.23357963562012	102.51134902238846	7.326273e-05	1177.7766
SA45_SOC_1	1963	206.37315273284912	103.69747817516327	9.6358985e-05	1178.3772000000001
SA45_SOC_1	1964	203.5613250732422	102.16939955949783	8.728599e-05	1178.9778000000001
SA45_SOC_1	1965	202.07412242889404	99.67988580465317	4.9988175e-05	1179.5784
SA45_SOC_1	1966	168.53549480438232	105.94262391328812	5.076153e-05	1180.179
SA45_SOC_1	1967	235.77906131744385	379.87749695777893	0.00012832582	1180.7796
SA45_SOC_1	1968	205.1401948928833	103.49411576986313	9.3271796e-05	1181.3802
SA45_SOC_1	1969	203.31471920013428	105.25764673948288	9.068124e-05	1181.9808
SA45_SOC_1	1970	168.27146530151367	106.04727029800415	4.1787458e-05	1182.5814
SA45_SOC_1	1971	169.46167945861816	107.04831898212433	3.372117e-05	1183.182
SA45_SOC_1	1972	206.03609561920166	101.69665217399597	4.3035838e-05	1183.7826
SA45_SOC_1	1973	204.16431427001953	102.86910206079483	9.824844e-05	1184.3832
SA45_SOC_1	1974	183.34948539733887	259.9818527698517	0.000110785564	1184.9838
SA45_SOC_1	1975	182.09843158721924	261.42274618148804	7.122721e-05	1185.5844
SA45_SOC_1	1976	235.7915210723877	377.9862177371979	3.2532185e-05	1186.185
SA45_SOC_1	1977	203.19650173187256	99.62795287370682	0.00013058561	1186.7856
SA45_SOC_1	1978	205.9326410293579	107.93096154928207	0.0001964125	1187.3862
SA45_SOC_1	1979	172.32816696166992	105.17833113670349	3.4486173e-05	1187.9868000000001
SA45_SOC_1	1980	178.46590518951416	267.0725405216217	0.00020231878	1188.5874000000001
SA45_SOC_1	1981	231.49060249328613	100.06555259227753	5.601372e-05	1189.188
SA45_SOC_1	1982	208.46450328826904	117.86354899406433	7.6706994e-05	1189.7886
SA45_SOC_1	1983	201.73190116882324	103.12471926212311	5.239797e-05	1190.3892
SA45_SOC_1	1984	201.11889839172363	100.75385302305222	4.3123582e-05	1190.9898
SA45_SOC_1	1985	181.435546875	267.64151751995087	5.0918425e-05	1191.5904
SA45_SOC_1	1986	203.55348587036133	97.70920246839523	5.5806107e-05	1192.191
SA45_SOC_1	1987	204.41190719604492	103.08249056339264	9.4751485e-05	1192.7916
SA45_SOC_1	1988	200.97501754760742	101.81031882762909	9.607364e-05	1193.3922
SA45_SOC_1	1989	182.00473308563232	267.0502030849457	5.758363e-05	1193.9928
SA45_SOC_1	1990	235.35035133361816	372.053986787796	6.082627e-05	1194.5934
SA45_SOC_1	1991	202.66576766967773	103.17121267318726	9.351456e-05	1195.194
SA45_SOC_1	1992	204.3142032623291	102.93696731328964	4.8622594e-05	1195.7946
SA45_SOC_1	1993	200.7055377960205	99.87164497375488	2.7611632e-05	1196.3952
SA45_SOC_1	1994	239.6652317047119	377.2261333465576	6.208222e-05	1196.9958
SA45_SOC_1	1995	206.871600151062	104.31162893772125	0.00013199239	1197.5964000000001
SA45_SOC_1	1996	183.94221782684326	257.9670739173889	5.086484e-05	1198.1970000000001
SA45_SOC_1	1997	168.22586059570312	103.29235464334488	4.901996e-05	1198.7976
SA45_SOC_1	1998	180.63923835754395	273.3879840373993	4.4129774e-05	1199.3982
SA45_SOC_1	1999	232.95382976531982	96.62158817052841	4.1724546e-05	1199.9988
[truncated: 1,513 more rows]
