# Supplementary material for: Measuring inter-individual differences in behavioural types of gilthead seabreams in the laboratory using deep learning
Source: PeerJ. 2022 May 5;10:e13396. doi: 10.7717/peerj.13396 (PMC9080431; doi:10.7717/peerj.13396)
Supplement: Supplemental Information 1 [file peerj-10-13396-s001.zip › Raw validation data/d2/SA45_SOC_2.csv]

ID	sec	X	Y	%	seconds
SA45_SOC_2	1	1707.1136856079102	715.6607007980347	0.12814417	0.0
SA45_SOC_2	2	1713.446273803711	714.8220491409302	0.33108723	0.6006
SA45_SOC_2	3	1714.7047805786133	721.8943905830383	0.077641934	1.2012
SA45_SOC_2	4	1717.2009658813477	716.7950820922852	0.32674268	1.8018
SA45_SOC_2	5	1719.3630981445312	717.9664778709412	0.0909435	2.4024
SA45_SOC_2	6	1718.5157775878906	714.4467544555664	0.046610784	3.003
SA45_SOC_2	7	1710.299949645996	720.082483291626	0.030938124	3.6036
SA45_SOC_2	8	1713.3110046386719	714.72008228302	0.10674312	4.2042
SA45_SOC_2	9	1714.7341918945312	719.5163869857788	0.09853811	4.8048
SA45_SOC_2	10	1713.2377624511719	715.8791828155518	0.3533663	5.4054
SA45_SOC_2	11	1709.3832778930664	714.9375343322754	0.22620948	6.006
SA45_SOC_2	12	1714.0382766723633	712.1477365493774	0.20332056	6.6066
SA45_SOC_2	13	1713.8701629638672	718.3770489692688	0.10858646	7.2072
SA45_SOC_2	14	1713.7478256225586	712.899420261383	0.3237098	7.8078
SA45_SOC_2	15	1712.6209259033203	714.0419769287109	0.11491145	8.4084
SA45_SOC_2	16	1715.137825012207	713.9398813247681	0.29497012	9.009
SA45_SOC_2	17	1714.6221542358398	715.4583764076233	0.06194004	9.6096
SA45_SOC_2	18	1711.0795211791992	715.1705646514893	0.020486383	10.2102
SA45_SOC_2	19	1713.0682754516602	717.0923566818237	0.155972	10.8108
SA45_SOC_2	20	1708.4478378295898	714.9029016494751	0.57031965	11.4114
SA45_SOC_2	21	1707.9754257202148	719.4137763977051	0.17081423	12.012
SA45_SOC_2	22	1708.8490676879883	735.6570196151733	0.11368553	12.6126
SA45_SOC_2	23	1704.1397094726562	740.8648610115051	0.6648412	13.2132
SA45_SOC_2	24	1706.9664001464844	735.9978747367859	0.9831082	13.8138
SA45_SOC_2	25	1705.3003692626953	731.4563584327698	0.9755359	14.4144
SA45_SOC_2	26	1689.2150115966797	745.3396224975586	0.119749226	15.015
SA45_SOC_2	27	1695.2810668945312	742.5612831115723	0.21647756	15.6156
SA45_SOC_2	28	1709.3577575683594	715.7082080841064	0.098355405	16.2162
SA45_SOC_2	29	1711.361961364746	709.7246074676514	0.01989047	16.8168
SA45_SOC_2	30	1721.8601989746094	713.239631652832	0.023020431	17.4174
SA45_SOC_2	31	1716.9877624511719	726.1561417579651	0.055232048	18.018
SA45_SOC_2	32	1728.20068359375	742.6020956039429	0.6477447	18.6186
SA45_SOC_2	33	1703.0223083496094	744.6155548095703	0.7349484	19.2192
SA45_SOC_2	34	1711.5966796875	721.9214916229248	0.069399655	19.8198
SA45_SOC_2	35	1710.7150268554688	715.2937746047974	0.044160996	20.4204
SA45_SOC_2	36	1713.362159729004	717.4144792556763	0.18583007	21.021
SA45_SOC_2	37	1708.6637878417969	717.2496843338013	0.73003167	21.6216
SA45_SOC_2	38	1713.3349227905273	711.33052110672	0.29970112	22.2222
SA45_SOC_2	39	1709.5247268676758	708.5186433792114	0.027386459	22.8228
SA45_SOC_2	40	1709.6146774291992	719.3598961830139	0.07958266	23.4234
SA45_SOC_2	41	1711.7865371704102	718.7084412574768	0.030027602	24.024
SA45_SOC_2	42	1717.8286743164062	714.3462681770325	0.13298157	24.6246
SA45_SOC_2	43	1713.2051467895508	714.4772028923035	0.14421278	25.2252
SA45_SOC_2	44	1713.0995178222656	716.4614367485046	0.13823955	25.8258
SA45_SOC_2	45	1711.4570617675781	715.5913066864014	0.08533382	26.4264
SA45_SOC_2	46	1709.8065948486328	715.6888961791992	0.00693969	27.027
SA45_SOC_2	47	1710.29296875	714.0513753890991	0.019541806	27.6276
SA45_SOC_2	48	1710.9033966064453	714.7522044181824	0.054017134	28.2282
SA45_SOC_2	49	1710.6390380859375	715.1861429214478	0.05688201	28.8288
SA45_SOC_2	50	1709.487419128418	714.0844631195068	0.03656966	29.4294
SA45_SOC_2	51	1708.7311935424805	713.9159345626831	0.040531095	30.03
SA45_SOC_2	52	1710.3868103027344	711.0978126525879	0.016117817	30.6306
SA45_SOC_2	53	1712.2647857666016	715.6582546234131	0.013815099	31.2312
SA45_SOC_2	54	1710.6131744384766	712.5742721557617	0.006909032	31.8318
SA45_SOC_2	55	1715.0019836425781	713.1348323822021	0.012966711	32.4324
SA45_SOC_2	56	1711.1920166015625	720.7874965667725	0.018593717	33.033
SA45_SOC_2	57	1715.581283569336	716.3377118110657	0.10153332	33.6336
SA45_SOC_2	58	1708.857078552246	712.7995777130127	0.041468434	34.2342
SA45_SOC_2	59	1710.0885772705078	711.506130695343	0.055310495	34.8348
SA45_SOC_2	60	1710.2994918823242	715.5820369720459	0.116668634	35.4354
SA45_SOC_2	61	1708.3206939697266	714.3295955657959	0.34232122	36.036
SA45_SOC_2	62	1708.2211303710938	721.6499018669128	0.730093	36.6366
SA45_SOC_2	63	1718.3008575439453	725.4844737052917	0.7965131	37.2372
SA45_SOC_2	64	1731.5630722045898	732.4157738685608	0.9780483	37.8378
SA45_SOC_2	65	1728.9419174194336	755.0430822372437	0.60152507	38.4384
SA45_SOC_2	66	1707.293930053711	725.0893521308899	0.01034962	39.039
SA45_SOC_2	67	1708.1719207763672	706.4097833633423	0.002389941	39.6396
SA45_SOC_2	68	1712.7763366699219	718.6371803283691	0.006225869	40.2402
SA45_SOC_2	69	1709.3966674804688	714.1031312942505	0.074514166	40.8408
SA45_SOC_2	70	1708.2483673095703	711.5724992752075	0.0790219	41.4414
SA45_SOC_2	71	1714.0856552124023	717.2086143493652	0.01768625	42.042
SA45_SOC_2	72	1710.8838272094727	723.5012698173523	0.021416027	42.6426
SA45_SOC_2	73	1722.4087142944336	721.957540512085	0.05764431	43.2432
SA45_SOC_2	74	1721.2910842895508	717.5864839553833	0.025588976	43.8438
SA45_SOC_2	75	1743.295669555664	734.8881483078003	0.037103213	44.4444
SA45_SOC_2	76	1717.2053146362305	716.2085795402527	0.0075792493	45.045
SA45_SOC_2	77	1712.3642349243164	725.3426599502563	0.025187772	45.6456
SA45_SOC_2	78	1713.445930480957	720.8622980117798	0.05391584	46.2462
SA45_SOC_2	79	1714.932746887207	718.5730648040771	0.17811394	46.8468
SA45_SOC_2	80	1716.309928894043	720.5408191680908	0.036756296	47.4474
SA45_SOC_2	81	1719.3778610229492	721.7950630187988	0.023069333	48.048
SA45_SOC_2	82	1720.169563293457	717.6677227020264	0.017686682	48.6486
SA45_SOC_2	83	1711.7234802246094	715.4823875427246	0.10460841	49.2492
SA45_SOC_2	84	1715.6445693969727	718.413290977478	0.0128199225	49.8498
SA45_SOC_2	85	1741.779899597168	736.5828967094421	0.020962343	50.4504
SA45_SOC_2	86	1718.9005279541016	721.7975735664368	0.051905435	51.051
SA45_SOC_2	87	1712.5405883789062	723.7830948829651	0.08092774	51.6516
SA45_SOC_2	88	1715.6254577636719	714.3372559547424	0.016263068	52.2522
SA45_SOC_2	89	1720.2290725708008	717.3425102233887	0.015306542	52.8528
SA45_SOC_2	90	1715.4816055297852	717.8352212905884	0.008077472	53.4534
SA45_SOC_2	91	1714.5804977416992	714.8422622680664	0.13715924	54.054
SA45_SOC_2	92	1710.9547805786133	711.2169671058655	0.10993017	54.6546
SA45_SOC_2	93	1714.6335983276367	716.3628816604614	0.044220444	55.2552
SA45_SOC_2	94	1709.9942779541016	732.7285623550415	0.026486982	55.8558
SA45_SOC_2	95	1712.823257446289	719.8755884170532	0.023310717	56.4564
SA45_SOC_2	96	1710.8551025390625	740.7447409629822	0.010691549	57.057
SA45_SOC_2	97	1711.193618774414	730.1375484466553	0.6479581	57.6576
SA45_SOC_2	98	1707.026138305664	730.0521898269653	0.6353817	58.2582
SA45_SOC_2	99	1713.3020782470703	721.6149473190308	0.13093509	58.8588
SA45_SOC_2	100	1710.4528427124023	725.5206513404846	0.25758594	59.4594
SA45_SOC_2	101	1712.0353317260742	724.4740104675293	0.6768885	60.06
SA45_SOC_2	102	1691.3357162475586	734.4101142883301	0.06627489	60.6606
SA45_SOC_2	103	1695.7780838012695	736.2222146987915	0.16123536	61.2612
SA45_SOC_2	104	1712.9243087768555	712.2296190261841	0.05997695	61.8618
SA45_SOC_2	105	1714.4831085205078	722.1237516403198	0.022391222	62.4624
SA45_SOC_2	106	1703.5757446289062	730.3597640991211	0.7222483	63.063
SA45_SOC_2	107	1715.4220962524414	714.808144569397	0.028302977	63.6636
SA45_SOC_2	108	1710.9384155273438	721.3084030151367	0.035156284	64.2642
SA45_SOC_2	109	1693.4314727783203	741.9143342971802	0.89558756	64.8648
SA45_SOC_2	110	1701.3896942138672	736.5541219711304	0.85237104	65.4654
SA45_SOC_2	111	1713.2110977172852	720.3099775314331	0.03471601	66.066
SA45_SOC_2	112	1714.0545272827148	718.0905246734619	0.023331296	66.6666
SA45_SOC_2	113	1713.3282852172852	719.5993638038635	0.06504265	67.2672
SA45_SOC_2	114	1716.441650390625	721.9262552261353	0.15674125	67.8678
SA45_SOC_2	115	1714.8472595214844	713.5660028457642	0.059141256	68.4684
SA45_SOC_2	116	1715.5418014526367	718.2581520080566	0.0029837948	69.069
SA45_SOC_2	117	1724.7750091552734	722.6561164855957	0.02391264	69.6696
SA45_SOC_2	118	1727.1858215332031	729.4632411003113	0.98601365	70.2702
SA45_SOC_2	119	1722.7211380004883	724.9940800666809	0.9661253	70.8708
SA45_SOC_2	120	1716.1951446533203	731.0313677787781	0.2978237	71.4714
SA45_SOC_2	121	1706.7683029174805	741.5283536911011	0.9558106	72.072
SA45_SOC_2	122	1731.5081405639648	741.9225740432739	0.7331261	72.6726
SA45_SOC_2	123	1732.4259567260742	752.4214267730713	0.9794276	73.2732
SA45_SOC_2	124	1747.7692794799805	750.6573486328125	0.7175985	73.8738
SA45_SOC_2	125	1709.6825408935547	728.8018083572388	0.0035371718	74.4744
SA45_SOC_2	126	1715.4255294799805	730.0806427001953	0.021150745	75.075
SA45_SOC_2	127	1715.951042175293	723.1829452514648	0.027068393	75.6756
SA45_SOC_2	128	1756.5582275390625	755.158052444458	0.40650654	76.2762
SA45_SOC_2	129	1751.993179321289	754.2519378662109	0.3041248	76.8768
SA45_SOC_2	130	1714.8463439941406	719.725341796875	0.041235097	77.4774
SA45_SOC_2	131	1722.1974563598633	723.0127429962158	0.016762165	78.078
SA45_SOC_2	132	1714.0232849121094	724.8720932006836	0.085148096	78.6786
SA45_SOC_2	133	1712.032127380371	715.7845544815063	0.07996855	79.2792
SA45_SOC_2	134	1710.9420776367188	720.9638142585754	0.023155548	79.8798
SA45_SOC_2	135	1714.760398864746	719.9671268463135	0.10372451	80.4804
SA45_SOC_2	136	1718.6449813842773	722.3197031021118	0.22962752	81.081
SA45_SOC_2	137	1712.1831893920898	716.8841743469238	0.12383427	81.6816
SA45_SOC_2	138	1713.1000900268555	711.7713475227356	0.018926146	82.2822
SA45_SOC_2	139	1713.8740539550781	721.0268354415894	0.05034735	82.8828
SA45_SOC_2	140	1760.6926345825195	756.120879650116	0.117361	83.4834
SA45_SOC_2	141	1713.2687759399414	727.0737147331238	0.3926292	84.084
SA45_SOC_2	142	1717.6398468017578	718.7112092971802	0.30560866	84.6846
SA45_SOC_2	143	1708.476219177246	718.5882568359375	0.14723651	85.2852
SA45_SOC_2	144	1719.1240310668945	716.9713354110718	0.06626924	85.8858
SA45_SOC_2	145	1718.5828399658203	717.0687317848206	0.16049334	86.4864
SA45_SOC_2	146	1718.9128875732422	726.6835498809814	0.21876477	87.087
SA45_SOC_2	147	1717.5869750976562	731.3816213607788	0.10577755	87.6876
SA45_SOC_2	148	1717.1882629394531	722.8228425979614	0.24912292	88.2882
SA45_SOC_2	149	1715.2386474609375	718.8481950759888	0.07907328	88.8888
SA45_SOC_2	150	1720.8002471923828	731.1846399307251	0.036547758	89.4894
SA45_SOC_2	151	1708.2840728759766	737.7277064323425	0.23931049	90.09
SA45_SOC_2	152	1708.238410949707	735.4586863517761	0.078387536	90.6906
SA45_SOC_2	153	1711.197624206543	722.7359390258789	0.035785023	91.2912
SA45_SOC_2	154	1716.0007095336914	722.2621536254883	0.1770366	91.8918
SA45_SOC_2	155	1710.9990692138672	728.8952779769897	0.44537213	92.4924
SA45_SOC_2	156	1710.5060577392578	737.5707006454468	0.44456878	93.093
SA45_SOC_2	157	1712.929801940918	723.9111971855164	0.18801802	93.6936
SA45_SOC_2	158	1712.8827667236328	729.9912929534912	0.170438	94.2942
SA45_SOC_2	159	1711.127586364746	736.6213274002075	0.31672266	94.8948
SA45_SOC_2	160	1695.9423065185547	752.9614520072937	0.13881195	95.4954
SA45_SOC_2	161	1695.216293334961	752.8296804428101	0.27108628	96.096
SA45_SOC_2	162	1708.5447692871094	729.4115495681763	0.1282253	96.6966
SA45_SOC_2	163	1715.1956176757812	721.1625337600708	0.3542484	97.2972
SA45_SOC_2	164	1713.859634399414	734.8975467681885	0.111552425	97.8978
SA45_SOC_2	165	1708.5174179077148	727.4425077438354	0.13291755	98.4984
SA45_SOC_2	166	1709.557228088379	741.8921899795532	0.16508219	99.099
SA45_SOC_2	167	1711.0748291015625	727.8933763504028	0.068956286	99.6996
SA45_SOC_2	168	1718.0681991577148	715.9801197052002	0.022727622	100.3002
SA45_SOC_2	169	1716.272850036621	717.6227903366089	0.14415815	100.9008
SA45_SOC_2	170	1721.210060119629	724.7302150726318	0.048448388	101.5014
SA45_SOC_2	171	1721.777687072754	719.2770481109619	0.07545426	102.102
SA45_SOC_2	172	1724.2516708374023	726.7734789848328	0.04957278	102.7026
SA45_SOC_2	173	1714.2798614501953	723.2309031486511	0.27773535	103.3032
SA45_SOC_2	174	1715.5530166625977	716.8364095687866	0.17355902	103.9038
SA45_SOC_2	175	1714.0526962280273	723.3356380462646	0.015462058	104.5044
SA45_SOC_2	176	1761.3784790039062	757.5358629226685	0.08246069	105.105
SA45_SOC_2	177	1762.5199127197266	752.1983098983765	0.9138667	105.7056
SA45_SOC_2	178	1713.6122131347656	713.6001205444336	0.1502684	106.3062
SA45_SOC_2	179	1714.793815612793	712.9251050949097	0.05564453	106.9068
SA45_SOC_2	180	1712.3542785644531	715.0286865234375	0.06314213	107.5074
SA45_SOC_2	181	1711.6748428344727	711.0795307159424	0.07497554	108.108
SA45_SOC_2	182	1710.5546951293945	712.0442247390747	0.062289134	108.7086
SA45_SOC_2	183	1709.8673629760742	717.3823571205139	0.38250956	109.3092
SA45_SOC_2	184	1705.7246017456055	724.3525385856628	0.13103116	109.9098
SA45_SOC_2	185	1707.433204650879	738.6439919471741	0.8042327	110.5104
SA45_SOC_2	186	1698.4294509887695	741.8494462966919	0.94031715	111.111
SA45_SOC_2	187	1694.4773483276367	741.5978121757507	0.69544005	111.7116
SA45_SOC_2	188	1704.591178894043	709.4212818145752	0.55647576	112.3122
SA45_SOC_2	189	1711.6418838500977	720.9777188301086	0.053044084	112.9128
SA45_SOC_2	190	1713.607292175293	716.9867849349976	0.014792578	113.5134
SA45_SOC_2	191	1713.0677032470703	723.0081081390381	0.11973894	114.114
SA45_SOC_2	192	1718.2344818115234	739.6740245819092	0.9742105	114.7146
SA45_SOC_2	193	1713.0592346191406	729.4888615608215	0.13774285	115.3152
SA45_SOC_2	194	1704.6988677978516	749.9374651908875	0.9074051	115.9158
SA45_SOC_2	195	1707.1854400634766	731.0656785964966	0.3936573	116.5164
SA45_SOC_2	196	1693.5484313964844	745.4007768630981	0.26433322	117.117
SA45_SOC_2	197	1716.565818786621	712.0001935958862	0.23343305	117.7176
SA45_SOC_2	198	1712.7511596679688	711.8926906585693	0.051445127	118.3182
SA45_SOC_2	199	1715.394058227539	712.7188539505005	0.049916107	118.9188
SA45_SOC_2	200	1712.6386642456055	711.1061811447144	0.060118068	119.5194
SA45_SOC_2	201	1710.2766036987305	715.3146314620972	0.029233098	120.12
SA45_SOC_2	202	1713.5604858398438	715.519208908081	0.14833684	120.7206
SA45_SOC_2	203	1713.0515670776367	713.1248545646667	0.1533995	121.3212
SA45_SOC_2	204	1712.874984741211	712.6440525054932	0.038788468	121.9218
SA45_SOC_2	205	1710.618667602539	715.8180284500122	0.012419462	122.5224
SA45_SOC_2	206	1710.281867980957	710.520966053009	0.052945297	123.123
SA45_SOC_2	207	1708.454360961914	718.8324880599976	0.02680698	123.7236
SA45_SOC_2	208	1711.9419479370117	716.0171985626221	0.107569695	124.3242
SA45_SOC_2	209	1703.814468383789	726.4342975616455	0.012373816	124.9248
SA45_SOC_2	210	1709.1679000854492	715.4386138916016	0.088194445	125.5254
SA45_SOC_2	211	1711.6235733032227	712.0323157310486	0.011443719	126.126
SA45_SOC_2	212	1712.6897048950195	710.9771776199341	0.31099206	126.7266
SA45_SOC_2	213	1711.116600036621	715.9993028640747	0.008475019	127.3272
SA45_SOC_2	214	1709.9497604370117	711.9732856750488	0.01770553	127.9278
SA45_SOC_2	215	1711.5243530273438	710.8360719680786	0.2624622	128.5284
SA45_SOC_2	216	1708.4937286376953	721.2104272842407	0.018203381	129.129
SA45_SOC_2	217	1713.7814712524414	714.232006072998	0.13871102	129.7296
SA45_SOC_2	218	1714.599380493164	715.3553152084351	0.07546468	130.3302
SA45_SOC_2	219	1708.3137130737305	716.3361668586731	0.3983638	130.9308
SA45_SOC_2	220	1707.465705871582	730.0431132316589	0.1729034	131.5314
SA45_SOC_2	221	1708.469123840332	724.1625738143921	0.025455197	132.132
SA45_SOC_2	222	1711.655387878418	712.8669118881226	0.026806265	132.7326
SA45_SOC_2	223	1708.8655471801758	723.191442489624	0.18854922	133.3332
SA45_SOC_2	224	1707.3905181884766	732.2234916687012	0.53779095	133.9338
SA45_SOC_2	225	1709.2880630493164	727.5865745544434	0.050015226	134.5344
SA45_SOC_2	226	1712.581787109375	735.0801086425781	0.42382103	135.135
SA45_SOC_2	227	1712.0086669921875	733.0428314208984	0.36252952	135.7356
SA45_SOC_2	228	1711.142692565918	729.2421197891235	0.17269614	136.3362
SA45_SOC_2	229	1709.1403198242188	730.3002834320068	0.8104815	136.9368
SA45_SOC_2	230	1707.8787231445312	729.0512537956238	0.53597254	137.5374
SA45_SOC_2	231	1711.6474914550781	735.4457473754883	0.4149433	138.138
SA45_SOC_2	232	1709.0123748779297	736.8537139892578	0.9310317	138.7386
SA45_SOC_2	233	1711.563720703125	725.5064249038696	0.450409	139.3392
SA45_SOC_2	234	1710.4107284545898	732.7393770217896	0.78733766	139.9398
SA45_SOC_2	235	1710.2913665771484	741.6118454933167	0.8007647	140.5404
SA45_SOC_2	236	1709.3721771240234	737.0706510543823	0.46645448	141.141
SA45_SOC_2	237	1708.1236267089844	735.054874420166	0.11251105	141.7416
SA45_SOC_2	238	1710.7283020019531	736.2776398658752	0.92366934	142.3422
SA45_SOC_2	239	1711.6961288452148	741.2460136413574	0.4244925	142.9428
SA45_SOC_2	240	1708.8928985595703	734.3300342559814	0.3319072	143.5434
SA45_SOC_2	241	1710.4044342041016	740.4801034927368	0.9462589	144.144
SA45_SOC_2	242	1710.4232025146484	728.6831045150757	0.17389956	144.7446
SA45_SOC_2	243	1707.7015686035156	740.5363655090332	0.08419776	145.3452
SA45_SOC_2	244	1714.0525817871094	733.1742811203003	0.12730159	145.9458
SA45_SOC_2	245	1713.3225631713867	739.0026140213013	0.70739734	146.5464
SA45_SOC_2	246	1703.745346069336	754.0478754043579	0.9811117	147.147
SA45_SOC_2	247	1711.2183380126953	735.0786280632019	0.19851123	147.7476
SA45_SOC_2	248	1716.701316833496	737.4865007400513	0.0526526	148.3482
SA45_SOC_2	249	1708.8578796386719	744.915018081665	0.61627114	148.9488
SA45_SOC_2	250	1712.941017150879	733.6655759811401	0.056422137	149.5494
SA45_SOC_2	251	1710.8369064331055	727.9253053665161	0.029527728	150.15
SA45_SOC_2	252	1711.1117935180664	720.560131072998	0.09378539	150.7506
SA45_SOC_2	253	1768.304786682129	751.3772964477539	0.04091035	151.3512
SA45_SOC_2	254	1711.7639923095703	728.0917096138	0.036644664	151.9518
SA45_SOC_2	255	1701.8062591552734	748.4261155128479	0.711827	152.5524
SA45_SOC_2	256	1712.5423049926758	735.4398250579834	0.22127679	153.153
SA45_SOC_2	257	1709.5998001098633	738.5971927642822	0.45801264	153.7536
SA45_SOC_2	258	1712.2589492797852	731.4669799804688	0.044540744	154.3542
SA45_SOC_2	259	1713.4587478637695	732.8585958480835	0.10167043	154.9548
SA45_SOC_2	260	1711.6433715820312	713.4492301940918	0.067884326	155.5554
SA45_SOC_2	261	1709.8663330078125	716.2417960166931	0.029712463	156.156
SA45_SOC_2	262	1712.4706649780273	708.9904975891113	0.030874882	156.7566
SA45_SOC_2	263	1711.4107131958008	713.883490562439	0.11128751	157.3572
SA45_SOC_2	264	1709.6287536621094	732.7714347839355	0.07199348	157.9578
SA45_SOC_2	265	1709.706687927246	737.4973154067993	0.13517512	158.5584
SA45_SOC_2	266	1705.1066207885742	735.8819389343262	0.13513896	159.159
SA45_SOC_2	267	1690.8904266357422	738.55464220047	0.16287528	159.7596
SA45_SOC_2	268	1706.1212539672852	718.9994072914124	0.018241549	160.3602
SA45_SOC_2	269	1687.287483215332	739.4791030883789	0.054189928	160.9608
SA45_SOC_2	270	1684.3238067626953	749.4875621795654	0.0528564	161.5614
SA45_SOC_2	271	1689.027328491211	747.2923135757446	0.396963	162.162
SA45_SOC_2	272	1703.9501953125	734.490065574646	0.040763408	162.7626
SA45_SOC_2	273	1716.1031341552734	713.2797360420227	0.006859115	163.3632
SA45_SOC_2	274	1707.3931503295898	735.4765176773071	0.049766894	163.9638
SA45_SOC_2	275	1718.7035751342773	726.374044418335	0.0027020667	164.5644
SA45_SOC_2	276	1711.9571685791016	718.0924558639526	0.004856466	165.165
SA45_SOC_2	277	1716.658058166504	723.0832958221436	0.045097537	165.7656
SA45_SOC_2	278	1707.882957458496	719.4695234298706	0.037415028	166.3662
SA45_SOC_2	279	1707.6134490966797	716.1642265319824	0.26905102	166.9668
SA45_SOC_2	280	1714.3667221069336	711.9532012939453	0.048877127	167.5674
SA45_SOC_2	281	1714.6170043945312	709.3135213851929	0.03848079	168.168
SA45_SOC_2	282	1708.9518356323242	715.5951690673828	0.013896595	168.7686
SA45_SOC_2	283	1708.8323593139648	714.2034244537354	0.034551453	169.3692
SA45_SOC_2	284	1710.3932189941406	716.6892528533936	0.042010523	169.9698
SA45_SOC_2	285	1711.746826171875	713.9577126502991	0.0465454	170.5704
SA45_SOC_2	286	1712.0595932006836	714.2196464538574	0.040254444	171.171
SA45_SOC_2	287	1711.4477920532227	709.7614288330078	0.04992798	171.7716
SA45_SOC_2	288	1707.9624938964844	715.9790897369385	0.004007523	172.3722
SA45_SOC_2	289	1711.8414688110352	713.9364695549011	0.006053783	172.9728
SA45_SOC_2	290	1711.4017868041992	712.1400117874146	0.022707967	173.5734
SA45_SOC_2	291	1709.0083694458008	712.310471534729	0.0028490315	174.174
SA45_SOC_2	292	1709.132080078125	711.661205291748	0.013386486	174.7746
SA45_SOC_2	293	1710.673599243164	709.6866273880005	0.011906122	175.3752
SA45_SOC_2	294	1709.802589416504	712.4295616149902	0.0023615067	175.9758
SA45_SOC_2	295	1708.9221954345703	712.551999092102	0.024429828	176.5764
SA45_SOC_2	296	1707.1231842041016	711.7236471176147	0.012704536	177.177
SA45_SOC_2	297	1711.698875427246	712.3662185668945	0.27052382	177.7776
SA45_SOC_2	298	1707.18017578125	717.5334405899048	0.6263881	178.3782
SA45_SOC_2	299	1706.4319610595703	722.9596996307373	0.010711545	178.9788
SA45_SOC_2	300	1708.1924057006836	719.0925550460815	0.05303157	179.5794
SA45_SOC_2	301	1705.4859924316406	722.5466823577881	0.17609915	180.18
SA45_SOC_2	302	1712.1321487426758	713.4745931625366	0.0050111115	180.7806
SA45_SOC_2	303	1711.6682052612305	712.9033470153809	0.014844913	181.3812
SA45_SOC_2	304	1715.745849609375	710.7046222686768	0.52147615	181.9818
SA45_SOC_2	305	1714.1569519042969	710.3192210197449	0.1680267	182.5824
SA45_SOC_2	306	1717.08984375	713.4596586227417	0.3299823	183.183
SA45_SOC_2	307	1719.2289733886719	711.8182754516602	0.014088747	183.7836
SA45_SOC_2	308	1734.4654083251953	713.6834192276001	0.015731947	184.3842
SA45_SOC_2	309	1715.1164245605469	718.304693698883	0.053752113	184.9848
SA45_SOC_2	310	1721.682243347168	721.2312841415405	0.52215916	185.5854
SA45_SOC_2	311	1715.3173828125	731.0183000564575	0.017801097	186.186
SA45_SOC_2	312	1712.651481628418	738.6221694946289	0.69419247	186.7866
SA45_SOC_2	313	1709.571304321289	740.3458857536316	0.06282536	187.3872
SA45_SOC_2	314	1725.3937911987305	735.2823042869568	0.9793423	187.9878
SA45_SOC_2	315	1720.3223419189453	734.7895932197571	0.44444674	188.5884
SA45_SOC_2	316	1712.3090744018555	740.8500552177429	0.015227671	189.189
SA45_SOC_2	317	1733.9936828613281	746.5414023399353	0.033050533	189.7896
SA45_SOC_2	318	1710.4520416259766	756.9065523147583	0.012047876	190.3902
SA45_SOC_2	319	1714.2581176757812	719.6150064468384	0.014400855	190.9908
SA45_SOC_2	320	1711.3794708251953	713.6361694335938	0.031248985	191.5914
SA45_SOC_2	321	1712.5789260864258	709.5695972442627	0.022568712	192.192
SA45_SOC_2	322	1714.2071914672852	722.2285509109497	0.019766424	192.7926
SA45_SOC_2	323	1716.9129180908203	715.5033731460571	0.005620479	193.3932
SA45_SOC_2	324	1711.2019729614258	716.360821723938	0.7083705	193.9938
SA45_SOC_2	325	1710.2442169189453	715.9941530227661	0.042034797	194.5944
SA45_SOC_2	326	1709.0128326416016	713.0299687385559	0.008882959	195.195
SA45_SOC_2	327	1709.9655532836914	737.0877742767334	0.31322908	195.7956
SA45_SOC_2	328	1707.0645904541016	727.6638221740723	0.29359975	196.3962
SA45_SOC_2	329	1712.4710083007812	728.4935903549194	0.2582712	196.9968
SA45_SOC_2	330	1710.6707382202148	722.1746063232422	0.1540709	197.5974
SA45_SOC_2	331	1687.2087478637695	740.526065826416	0.0679174	198.198
SA45_SOC_2	332	1708.4807968139648	703.885395526886	0.050271634	198.7986
SA45_SOC_2	333	1708.0542755126953	713.6146688461304	0.2103837	199.3992
SA45_SOC_2	334	1690.660057067871	748.1774425506592	0.004292473	199.9998
SA45_SOC_2	335	1717.210578918457	713.8193106651306	0.0009659436	200.6004
SA45_SOC_2	336	1711.7037963867188	723.6509370803833	0.0032588898	201.201
SA45_SOC_2	337	1745.0345993041992	753.5823941230774	0.011019566	201.8016
SA45_SOC_2	338	1715.570411682129	709.9403858184814	0.11703965	202.4022
SA45_SOC_2	339	1721.909523010254	747.4356079101562	0.008374936	203.0028
SA45_SOC_2	340	1713.3088302612305	726.0673713684082	0.0014824548	203.6034
SA45_SOC_2	341	1734.477310180664	766.0434651374817	0.05000786	204.204
SA45_SOC_2	342	1713.0379486083984	725.889573097229	0.08973881	204.8046
SA45_SOC_2	343	1709.3458557128906	721.0431218147278	0.0129404105	205.4052
SA45_SOC_2	344	1711.970329284668	717.0295286178589	0.0009037951	206.0058
SA45_SOC_2	345	1710.9846496582031	720.5056071281433	0.0050898115	206.6064
SA45_SOC_2	346	1709.3402481079102	721.5214776992798	0.04559534	207.207
SA45_SOC_2	347	1716.5999221801758	712.4506759643555	0.022100002	207.8076
SA45_SOC_2	348	1718.2351684570312	715.7359528541565	0.0007133462	208.4082
SA45_SOC_2	349	1679.9988555908203	759.5598793029785	0.34097868	209.0088
SA45_SOC_2	350	1713.2818222045898	718.0941295623779	0.12072152	209.6094
SA45_SOC_2	351	1710.923194885254	715.797107219696	0.06728536	210.21
SA45_SOC_2	352	1712.8436279296875	711.9532012939453	0.20402864	210.8106
SA45_SOC_2	353	1712.9143524169922	714.3039751052856	0.027559329	211.4112
SA45_SOC_2	354	1714.4206237792969	714.1684055328369	0.040163983	212.0118
SA45_SOC_2	355	1713.0802917480469	713.9252042770386	0.04552415	212.6124
SA45_SOC_2	356	1710.5481719970703	715.123701095581	0.03070806	213.213
SA45_SOC_2	357	1712.4440002441406	714.4282793998718	0.052516572	213.8136
SA45_SOC_2	358	1712.3455810546875	713.7183094024658	0.024471452	214.4142
SA45_SOC_2	359	1709.6052932739258	717.9286909103394	0.09866362	215.0148
SA45_SOC_2	360	1710.735740661621	714.0050268173218	0.06772034	215.6154
SA45_SOC_2	361	1708.4628295898438	714.9233078956604	0.15449275	216.216
SA45_SOC_2	362	1713.1742477416992	707.2642707824707	0.016047154	216.8166
SA45_SOC_2	363	1709.5180892944336	717.4319243431091	0.021846337	217.4172
SA45_SOC_2	364	1711.3371276855469	711.7097425460815	0.020287238	218.0178
SA45_SOC_2	365	1710.2288818359375	716.5240716934204	0.108598985	218.6184
SA45_SOC_2	366	1712.098159790039	719.0330743789673	0.033034205	219.219
SA45_SOC_2	367	1718.9105987548828	715.2599143981934	0.017240323	219.8196
SA45_SOC_2	368	1717.8620910644531	711.9132900238037	0.020431153	220.4202
SA45_SOC_2	369	1721.3883590698242	714.877667427063	0.009335891	221.0208
SA45_SOC_2	370	1718.2331085205078	715.2738833427429	0.084952965	221.6214
SA45_SOC_2	371	1711.168441772461	734.7534799575806	0.12755808	222.222
SA45_SOC_2	372	1710.541877746582	723.517427444458	0.0138049815	222.8226
SA45_SOC_2	373	1709.835319519043	720.9222292900085	0.053175904	223.4232
SA45_SOC_2	374	1713.9652633666992	704.2232894897461	0.0034630038	224.0238
SA45_SOC_2	375	1708.7815475463867	710.2067613601685	0.023525044	224.6244
SA45_SOC_2	376	1710.7830047607422	707.4780535697937	0.002717653	225.225
SA45_SOC_2	377	1707.5236129760742	712.7644944190979	0.005672874	225.8256
SA45_SOC_2	378	1708.6427307128906	715.7272624969482	0.025287824	226.4262
SA45_SOC_2	379	1712.9490280151367	713.1804084777832	0.01866674	227.0268
SA45_SOC_2	380	1710.509262084961	711.6058444976807	0.01273314	227.6274
SA45_SOC_2	381	1713.207893371582	709.4568157196045	0.009629386	228.228
SA45_SOC_2	382	1711.2995910644531	710.553731918335	0.0074449047	228.8286
SA45_SOC_2	383	1708.7745666503906	713.7289953231812	0.069629766	229.4292
SA45_SOC_2	384	1711.5408325195312	710.5257296562195	0.021285031	230.0298
SA45_SOC_2	385	1732.108039855957	725.3840517997742	0.04782553	230.6304
SA45_SOC_2	386	1716.2097930908203	731.3933372497559	0.003764541	231.231
SA45_SOC_2	387	1744.7151947021484	760.6449508666992	0.06687475	231.8316
SA45_SOC_2	388	1713.6265182495117	717.8508639335632	0.014233508	232.4322
SA45_SOC_2	389	1711.9294738769531	707.0887899398804	0.03842059	233.0328
SA45_SOC_2	390	1714.4478607177734	720.0231957435608	0.0052414415	233.6334
SA45_SOC_2	391	1715.0285339355469	713.1092119216919	0.073435985	234.234
SA45_SOC_2	392	1707.8218460083008	719.6241474151611	0.04201103	234.8346
SA45_SOC_2	393	1706.6973495483398	731.8390560150146	0.57874435	235.4352
SA45_SOC_2	394	1702.9267501831055	729.6668529510498	0.7409508	236.0358
SA45_SOC_2	395	1707.3920059204102	722.9642057418823	0.8659745	236.6364
SA45_SOC_2	396	1752.5114822387695	746.9826793670654	0.47673616	237.237
SA45_SOC_2	397	1753.0014038085938	741.6435813903809	0.029402478	237.8376
SA45_SOC_2	398	1755.0288391113281	744.4541716575623	0.22916597	238.4382
SA45_SOC_2	399	1711.6677474975586	728.2062935829163	0.0119360695	239.0388
SA45_SOC_2	400	1709.3247985839844	717.1699905395508	0.010390315	239.6394
SA45_SOC_2	401	1715.698127746582	706.1131525039673	0.188851	240.24
SA45_SOC_2	402	1709.2694091796875	724.9985218048096	0.036660824	240.8406
SA45_SOC_2	403	1712.4770736694336	716.1038446426392	0.124439195	241.4412
SA45_SOC_2	404	1711.7988967895508	713.8936614990234	0.008776853	242.0418
SA45_SOC_2	405	1711.0395812988281	714.1027450561523	0.0077405134	242.6424
SA45_SOC_2	406	1710.736198425293	712.6833200454712	0.018375855	243.243
SA45_SOC_2	407	1712.6536560058594	715.2189087867737	0.018438587	243.8436
SA45_SOC_2	408	1711.039810180664	709.0716075897217	0.006360818	244.4442
SA45_SOC_2	409	1712.4440002441406	711.7048501968384	0.02287705	245.0448
SA45_SOC_2	410	1707.788429260254	713.2848215103149	0.033686582	245.6454
SA45_SOC_2	411	1710.252456665039	716.4761781692505	0.020708576	246.246
SA45_SOC_2	412	1710.8190536499023	710.9576082229614	0.04330309	246.8466
SA45_SOC_2	413	1713.4707641601562	711.3005876541138	0.006545165	247.4472
SA45_SOC_2	414	1706.3243865966797	719.1446328163147	0.0046331603	248.0478
SA45_SOC_2	415	1710.4677200317383	711.622838973999	0.011789865	248.6484
SA45_SOC_2	416	1713.384132385254	702.8973340988159	0.0033654815	249.249
SA45_SOC_2	417	1708.1009674072266	712.1022891998291	0.0055439933	249.8496
SA45_SOC_2	418	1709.9807739257812	711.3383102416992	0.007420908	250.4502
SA45_SOC_2	419	1708.8253784179688	711.7397403717041	0.0015736739	251.0508
SA45_SOC_2	420	1708.0176544189453	711.3945078849792	0.0029815799	251.6514
SA45_SOC_2	421	1706.4422607421875	719.0226459503174	0.12641151	252.252
SA45_SOC_2	422	1707.0730590820312	717.4928212165833	0.104566455	252.8526
SA45_SOC_2	423	1708.6613845825195	714.2945766448975	0.020001527	253.4532
SA45_SOC_2	424	1708.934097290039	715.3679323196411	0.081515655	254.0538
SA45_SOC_2	425	1711.893081665039	713.8733839988708	0.058776304	254.6544
SA45_SOC_2	426	1712.5896835327148	705.806028842926	0.003712138	255.255
SA45_SOC_2	427	1712.1329498291016	707.5924444198608	0.53279763	255.8556
SA45_SOC_2	428	1711.893539428711	715.3810000419617	0.40254268	256.4562
SA45_SOC_2	429	1708.2104873657227	716.2279558181763	0.897901	257.0568
SA45_SOC_2	430	1715.4406356811523	717.7631235122681	0.1407819	257.6574
SA45_SOC_2	431	1716.522560119629	710.4666996002197	0.019434482	258.258
SA45_SOC_2	432	1720.5073928833008	731.3798189163208	0.08933817	258.8586
SA45_SOC_2	433	1719.012222290039	729.7071504592896	0.06636795	259.4592
SA45_SOC_2	434	1716.3583374023438	731.5713286399841	0.019984242	260.0598
SA45_SOC_2	435	1713.8613510131836	736.8651723861694	0.04989237	260.6604
SA45_SOC_2	436	1703.928337097168	744.5792484283447	0.029373646	261.261
SA45_SOC_2	437	1709.9107360839844	768.8684749603271	0.047753062	261.8616
SA45_SOC_2	438	1711.1551666259766	737.9652428627014	0.006644014	262.4622
SA45_SOC_2	439	1711.3838195800781	728.6381721496582	0.004684263	263.0628
SA45_SOC_2	440	1733.7214279174805	763.9377593994141	0.04688025	263.6634
SA45_SOC_2	441	1698.7957763671875	757.8131175041199	0.04009172	264.264
SA45_SOC_2	442	1712.1281433105469	715.7029294967651	0.093121186	264.8646
SA45_SOC_2	443	1710.5376434326172	711.5893650054932	0.27837318	265.4652
SA45_SOC_2	444	1712.8983306884766	714.9383068084717	0.18855883	266.0658
SA45_SOC_2	445	1716.427116394043	717.2771072387695	0.028627373	266.6664
SA45_SOC_2	446	1712.0735549926758	717.2955822944641	0.12883447	267.267
SA45_SOC_2	447	1708.8741302490234	720.2609252929688	0.33605027	267.8676
SA45_SOC_2	448	1707.7963256835938	727.2766184806824	0.33993587	268.4682
SA45_SOC_2	449	1697.5238800048828	746.5175199508667	0.03160655	269.0688
SA45_SOC_2	450	1720.6116485595703	730.9938383102417	0.09201393	269.6694
SA45_SOC_2	451	1709.846534729004	733.5671496391296	0.07568274	270.27
SA45_SOC_2	452	1720.499153137207	732.1833872795105	0.0047124997	270.8706
SA45_SOC_2	453	1709.5685577392578	729.1769099235535	0.023784041	271.4712
SA45_SOC_2	454	1713.4709930419922	727.3527073860168	0.026561383	272.0718
SA45_SOC_2	455	1719.1131591796875	717.4420952796936	0.12247483	272.6724
SA45_SOC_2	456	1698.7012481689453	742.4524927139282	0.9745053	273.273
SA45_SOC_2	457	1714.7676086425781	717.1087718009949	0.024789479	273.8736
SA45_SOC_2	458	1713.4529113769531	712.569830417633	0.008053737	274.4742
SA45_SOC_2	459	1711.1634063720703	717.1508073806763	0.059102055	275.0748
SA45_SOC_2	460	1711.8959426879883	714.8490214347839	0.18445724	275.6754
SA45_SOC_2	461	1708.9656829833984	715.6502723693848	0.0075736498	276.276
SA45_SOC_2	462	1709.476661682129	719.940025806427	0.016028058	276.8766
SA45_SOC_2	463	1710.4404830932617	716.2276983261108	0.004306297	277.4772
SA45_SOC_2	464	1712.1042251586914	711.6731142997742	0.0040864837	278.0778
SA45_SOC_2	465	1710.9036254882812	713.0393028259277	0.0089266375	278.6784
SA45_SOC_2	466	1710.794563293457	708.3272624015808	0.0029737216	279.279
SA45_SOC_2	467	1709.1532516479492	717.1192646026611	0.0025240388	279.8796
SA45_SOC_2	468	1710.2366638183594	712.5767183303833	0.030274851	280.4802
SA45_SOC_2	469	1709.18701171875	714.6620178222656	0.09547933	281.0808
SA45_SOC_2	470	1709.2340469360352	718.1162738800049	0.047076594	281.6814
SA45_SOC_2	471	1708.626594543457	714.7782754898071	0.024323711	282.282
SA45_SOC_2	472	1708.6982345581055	712.9297399520874	0.012437799	282.8826
SA45_SOC_2	473	1713.478775024414	711.3916110992432	0.008929592	283.4832
SA45_SOC_2	474	1710.574836730957	714.7635340690613	0.14074329	284.0838
SA45_SOC_2	475	1714.566421508789	711.5793871879578	0.28661385	284.6844
SA45_SOC_2	476	1709.1604614257812	713.6142182350159	0.28747445	285.285
SA45_SOC_2	477	1720.5109405517578	708.8138580322266	0.006707935	285.8856
SA45_SOC_2	478	1720.0059127807617	711.9674921035767	0.023024255	286.4862
SA45_SOC_2	479	1732.0869827270508	717.6934719085693	0.08101904	287.0868
SA45_SOC_2	480	1713.6686325073242	720.226743221283	0.00066187873	287.6874
SA45_SOC_2	481	1719.4829177856445	719.3119382858276	0.0070256134	288.288
SA45_SOC_2	482	1722.6617431640625	735.5237674713135	0.1595176	288.8886
SA45_SOC_2	483	1702.836799621582	759.8338508605957	0.0047228364	289.4892
SA45_SOC_2	484	1706.6392135620117	718.4226250648499	0.0076949303	290.0898
SA45_SOC_2	485	1710.1566696166992	705.6889343261719	0.00895945	290.6904
SA45_SOC_2	486	1710.7423782348633	729.0528631210327	0.000639408	291.291
SA45_SOC_2	487	1744.9638748168945	763.6117744445801	0.43903333	291.8916
SA45_SOC_2	488	1741.8719100952148	756.1000871658325	0.018129235	292.4922
SA45_SOC_2	489	1711.747169494629	711.2883567810059	0.019687628	293.0928
SA45_SOC_2	490	1711.7138671875	712.8051137924194	0.051398117	293.6934
SA45_SOC_2	491	1711.7593002319336	716.4389705657959	0.02356947	294.294
SA45_SOC_2	492	1709.7267150878906	718.0608487129211	0.30178323	294.8946
SA45_SOC_2	493	1706.8341064453125	717.7100801467896	0.010486667	295.4952
SA45_SOC_2	494	1709.7023391723633	726.6061091423035	0.030076815	296.0958
SA45_SOC_2	495	1721.4435195922852	737.4889469146729	0.070596226	296.6964
SA45_SOC_2	496	1699.4701766967773	740.929684638977	0.3885934	297.297
SA45_SOC_2	497	1705.309066772461	725.2263379096985	0.110727765	297.8976
SA45_SOC_2	498	1707.3468017578125	721.6065788269043	0.21852127	298.4982
SA45_SOC_2	499	1669.3206024169922	767.9523181915283	0.007273712	299.0988
SA45_SOC_2	500	1742.8799057006836	745.230188369751	0.1982963	299.6994
SA45_SOC_2	501	1745.127296447754	754.4000601768494	0.74188066	300.3
SA45_SOC_2	502	1719.539566040039	725.5529022216797	0.003384732	300.9006
SA45_SOC_2	503	1711.6529846191406	718.2296991348267	0.03846266	301.5012
SA45_SOC_2	504	1705.0973510742188	732.9662275314331	0.2153281	302.1018
SA45_SOC_2	505	1712.0788192749023	720.2229452133179	0.5370525	302.7024
SA45_SOC_2	506	1709.9052429199219	710.8729577064514	0.10100382	303.303
SA45_SOC_2	507	1710.9536361694336	715.9337711334229	0.077045344	303.9036
SA45_SOC_2	508	1712.0638275146484	709.9560284614563	0.0052627716	304.5042
SA45_SOC_2	509	1712.870979309082	716.713457107544	0.06992545	305.1048
SA45_SOC_2	510	1710.4956436157227	712.4247980117798	0.011470846	305.7054
SA45_SOC_2	511	1713.039207458496	716.3384199142456	0.07357565	306.306
SA45_SOC_2	512	1710.538673400879	715.6925654411316	0.029877996	306.9066
SA45_SOC_2	513	1711.900978088379	718.0936145782471	0.015197254	307.5072
SA45_SOC_2	514	1710.5619049072266	715.3791332244873	0.0057167327	308.1078
SA45_SOC_2	515	1708.6209869384766	715.5250024795532	0.010957708	308.7084
SA45_SOC_2	516	1714.050178527832	713.2380867004395	0.020717854	309.309
SA45_SOC_2	517	1709.5187759399414	714.4519686698914	0.03927773	309.9096
SA45_SOC_2	518	1706.7018127441406	712.9039263725281	0.001564707	310.5102
SA45_SOC_2	519	1707.0356369018555	714.6609234809875	0.004319722	311.1108
SA45_SOC_2	520	1708.9976119995117	711.8744087219238	0.008808198	311.7114
SA45_SOC_2	521	1712.2567749023438	712.908239364624	0.016355602	312.312
SA45_SOC_2	522	1713.2908630371094	713.780107498169	0.1452409	312.9126
SA45_SOC_2	523	1712.3317337036133	711.378607749939	0.10505566	313.5132
SA45_SOC_2	524	1717.400894165039	708.2575464248657	0.306943	314.1138
SA45_SOC_2	525	1767.6832580566406	706.4932107925415	0.016843112	314.7144
SA45_SOC_2	526	1713.9602279663086	707.9847979545593	0.011667805	315.315
SA45_SOC_2	527	1712.2937393188477	709.2943382263184	0.015095439	315.9156
SA45_SOC_2	528	1710.2576065063477	697.3655033111572	0.0009305776	316.5162
SA45_SOC_2	529	1715.0523376464844	711.5358066558838	0.06661677	317.1168
SA45_SOC_2	530	1715.6034851074219	715.1871728897095	0.03925215	317.7174
SA45_SOC_2	531	1711.3655090332031	706.1075520515442	0.0015327089	318.318
SA45_SOC_2	532	1711.7584991455078	714.8987817764282	0.0045879977	318.9186
SA45_SOC_2	533	1719.3077087402344	705.443286895752	0.047514852	319.5192
SA45_SOC_2	534	1714.0960693359375	704.7107219696045	0.007485163	320.1198
SA45_SOC_2	535	1716.09375	711.8969392776489	0.03868025	320.7204
SA45_SOC_2	536	1710.25634765625	714.542670249939	0.008139382	321.321
SA45_SOC_2	537	1709.948616027832	712.800543308258	0.07334647	321.9216
SA45_SOC_2	538	1709.875831604004	712.0188617706299	0.07961864	322.5222
SA45_SOC_2	539	1714.0849685668945	708.9849615097046	0.051390294	323.1228
SA45_SOC_2	540	1709.2464065551758	723.9974570274353	0.010498163	323.7234
SA45_SOC_2	541	1710.3931045532227	721.6947054862976	0.09649205	324.324
SA45_SOC_2	542	1710.5245971679688	737.2479343414307	0.49930257	324.9246
SA45_SOC_2	543	1702.5279235839844	762.0351505279541	0.63809407	325.5252
SA45_SOC_2	544	1710.4274368286133	743.8522839546204	0.25851274	326.1258
SA45_SOC_2	545	1714.9967193603516	745.7935810089111	0.8967153	326.7264
SA45_SOC_2	546	1712.446174621582	747.934820652008	0.58925986	327.327
SA45_SOC_2	547	1705.9224700927734	738.5357809066772	0.47089806	327.9276
SA45_SOC_2	548	1691.6551208496094	752.9172277450562	0.020824851	328.5282
SA45_SOC_2	549	1737.231216430664	758.1125164031982	0.00018289807	329.1288
SA45_SOC_2	550	47.17533230781555	762.9174470901489	6.32318e-05	329.7294
SA45_SOC_2	551	205.44562339782715	103.10441762208939	6.5469256e-05	330.33
SA45_SOC_2	552	1759.881477355957	701.0911560058594	0.0005813321	330.9306
SA45_SOC_2	553	1758.757209777832	724.414529800415	0.00038496306	331.5312
SA45_SOC_2	554	172.1806240081787	105.17705976963043	4.4753953e-05	332.1318
SA45_SOC_2	555	1713.871078491211	698.9344668388367	0.01778947	332.7324
SA45_SOC_2	556	1709.516944885254	716.0515737533569	0.18723911	333.333
SA45_SOC_2	557	1709.7541809082031	716.0484194755554	0.028496139	333.9336
SA45_SOC_2	558	1713.379898071289	717.8925132751465	0.13119707	334.5342
SA45_SOC_2	559	1714.1243362426758	710.14328956604	0.037833747	335.1348
SA45_SOC_2	560	1709.4346618652344	712.1034479141235	0.033981998	335.7354
SA45_SOC_2	561	1709.282455444336	711.9786930084229	0.021413028	336.336
SA45_SOC_2	562	1711.6081237792969	714.7292232513428	0.055536296	336.9366
SA45_SOC_2	563	1711.3320922851562	713.5974812507629	0.008727668	337.5372
SA45_SOC_2	564	1715.0436401367188	715.1217699050903	0.02343321	338.1378
SA45_SOC_2	565	1708.5081481933594	710.9621787071228	0.037493017	338.7384
SA45_SOC_2	566	1712.5712585449219	714.5325636863708	0.0087997895	339.339
SA45_SOC_2	567	1710.3901290893555	716.0724306106567	0.2447437	339.9396
SA45_SOC_2	568	1709.9758529663086	720.0738573074341	0.033209044	340.5402
SA45_SOC_2	569	1709.0462493896484	717.1384477615356	0.008037236	341.1408
SA45_SOC_2	570	1709.3671417236328	717.3474669456482	0.044799253	341.7414
SA45_SOC_2	571	1715.2907180786133	715.2471041679382	0.10496838	342.342
SA45_SOC_2	572	1709.3548965454102	709.9387121200562	0.0052341647	342.9426
SA45_SOC_2	573	1711.494483947754	714.6793985366821	0.055769935	343.5432
SA45_SOC_2	574	1707.38525390625	715.5239725112915	0.046742123	344.1438
SA45_SOC_2	575	1708.8919830322266	719.6909666061401	0.015066478	344.7444
SA45_SOC_2	576	1711.7860794067383	709.4736814498901	0.036791716	345.345
SA45_SOC_2	577	1707.865219116211	719.2059803009033	0.014987459	345.9456
SA45_SOC_2	578	1711.1559677124023	713.7139964103699	0.021161297	346.5462
SA45_SOC_2	579	1680.1029968261719	756.5893864631653	0.054010466	347.1468
SA45_SOC_2	580	1711.098976135254	712.3529577255249	0.2144229	347.7474
SA45_SOC_2	581	1711.2760162353516	726.4206504821777	0.70790887	348.348
SA45_SOC_2	582	1717.8088760375977	742.1104145050049	0.24244268	348.9486
SA45_SOC_2	583	1711.1540222167969	736.293797492981	0.3857559	349.5492
SA45_SOC_2	584	1716.415786743164	723.0939817428589	0.1155265	350.1498
SA45_SOC_2	585	1710.7830047607422	738.9561367034912	0.9779488	350.7504
SA45_SOC_2	586	1714.4143295288086	746.3054752349854	0.9942826	351.351
SA45_SOC_2	587	1724.2914962768555	737.9880952835083	0.44780624	351.9516
SA45_SOC_2	588	1735.6185150146484	731.1202669143677	0.22797698	352.5522
SA45_SOC_2	589	1738.2188415527344	722.1587705612183	0.19986011	353.1528
SA45_SOC_2	590	180.66955089569092	267.3092722892761	0.00010931078	353.7534
SA45_SOC_2	591	820.660572052002	648.7170124053955	0.8051722	354.354
SA45_SOC_2	592	859.2435836791992	641.0033226013184	0.9981629	354.9546
SA45_SOC_2	593	967.6651382446289	662.7315974235535	0.9998622	355.5552
SA45_SOC_2	594	1151.1234283447266	647.2188591957092	0.9999105	356.1558
SA45_SOC_2	595	1312.8612899780273	642.9271745681763	0.9999368	356.7564
SA45_SOC_2	596	1437.461929321289	660.2341175079346	0.99981993	357.357
SA45_SOC_2	597	1456.9890975952148	655.8292007446289	0.9999416	357.9576
SA45_SOC_2	598	1462.8747940063477	659.7325229644775	0.999944	358.5582
SA45_SOC_2	599	1492.4610900878906	658.3649182319641	0.99993086	359.1588
SA45_SOC_2	600	1509.0394592285156	636.7698955535889	0.9998264	359.7594
SA45_SOC_2	601	1492.1398544311523	630.5353689193726	0.9999248	360.36
SA45_SOC_2	602	1485.4847717285156	629.0717840194702	0.99985397	360.9606
SA45_SOC_2	603	1475.2744674682617	570.2322721481323	0.99988246	361.5612
SA45_SOC_2	604	1475.9661483764648	534.2477560043335	0.99989676	362.1618
SA45_SOC_2	605	1490.588150024414	521.1255097389221	0.9998859	362.7624
SA45_SOC_2	606	1482.3649978637695	522.4573874473572	0.99991775	363.363
SA45_SOC_2	607	1489.013557434082	510.2129316329956	0.99410325	363.9636
SA45_SOC_2	608	1471.2842559814453	487.53901720046997	0.99970055	364.5642
SA45_SOC_2	609	1404.3446731567383	490.64507961273193	0.99993	365.1648
SA45_SOC_2	610	1337.1432495117188	529.7765350341797	0.99924797	365.7654
SA45_SOC_2	611	1321.7237091064453	570.4813957214355	0.9999337	366.366
SA45_SOC_2	612	1327.580337524414	584.3969750404358	0.99993575	366.9666
SA45_SOC_2	613	1344.2078018188477	597.712082862854	0.9997824	367.5672
SA45_SOC_2	614	1255.8272552490234	617.4466609954834	0.99992704	368.1678
SA45_SOC_2	615	1082.826919555664	617.329695224762	0.99994016	368.7684
SA45_SOC_2	616	901.2569618225098	639.2593288421631	0.9999331	369.369
SA45_SOC_2	617	840.2677345275879	639.2066073417664	0.99989045	369.9696
SA45_SOC_2	618	820.9137153625488	658.0815482139587	0.9990489	370.5702
SA45_SOC_2	619	826.1802864074707	662.5488424301147	0.9998375	371.1708
SA45_SOC_2	620	968.2122802734375	661.3804721832275	0.99989057	371.7714
SA45_SOC_2	621	1170.5221939086914	650.4961538314819	0.9998851	372.372
SA45_SOC_2	622	1329.0323638916016	653.2988262176514	0.9996581	372.9726
SA45_SOC_2	623	1362.352294921875	665.3280830383301	0.99987674	373.5732
SA45_SOC_2	624	1355.870018005371	654.9908065795898	0.99989855	374.1738
SA45_SOC_2	625	1329.1419982910156	644.6992349624634	0.9998661	374.7744
SA45_SOC_2	626	1335.4679489135742	619.4197583198547	0.9998048	375.375
SA45_SOC_2	627	1358.6083602905273	610.7970571517944	0.9999182	375.9756
SA45_SOC_2	628	1344.477195739746	612.728762626648	0.9998442	376.57620000000003
SA45_SOC_2	629	1353.313980102539	606.1793231964111	0.9991972	377.1768
SA45_SOC_2	630	1381.2179946899414	597.6909685134888	0.9990675	377.7774
SA45_SOC_2	631	1359.671974182129	584.614748954773	0.9997584	378.378
SA45_SOC_2	632	1315.392723083496	581.6898965835571	0.999683	378.97860000000003
SA45_SOC_2	633	1371.906509399414	608.486967086792	0.9998565	379.5792
SA45_SOC_2	634	1385.5522155761719	646.7217707633972	0.9998727	380.1798
SA45_SOC_2	635	1386.5703964233398	670.2960062026978	0.99981433	380.7804
SA45_SOC_2	636	1388.0574417114258	675.6604671478271	0.9998677	381.38100000000003
SA45_SOC_2	637	1438.9171600341797	669.3856430053711	0.99985874	381.9816
SA45_SOC_2	638	1489.6416091918945	655.0088310241699	0.99957794	382.5822
SA45_SOC_2	639	1521.5868759155273	637.4182605743408	0.99788517	383.1828
SA45_SOC_2	640	1558.4231185913086	623.3091115951538	0.9997485	383.78340000000003
SA45_SOC_2	641	1574.8869323730469	548.4191536903381	0.9977933	384.384
SA45_SOC_2	642	1511.3077926635742	535.4854559898376	0.999895	384.9846
SA45_SOC_2	643	1471.0486221313477	535.1178216934204	0.9999366	385.5852
SA45_SOC_2	644	1519.427261352539	552.8103590011597	0.9968382	386.18580000000003
SA45_SOC_2	645	1515.4883193969727	617.7425837516785	0.99358904	386.7864
SA45_SOC_2	646	1463.7569046020508	655.9589767456055	0.97711277	387.387
SA45_SOC_2	647	1433.6775970458984	681.1352634429932	0.9989266	387.9876
SA45_SOC_2	648	1427.207908630371	690.7242679595947	0.997062	388.58820000000003
SA45_SOC_2	649	1423.5651397705078	692.1845698356628	0.9944247	389.1888
SA45_SOC_2	650	1415.397605895996	711.6363573074341	0.99415106	389.7894
SA45_SOC_2	651	1401.086769104004	708.9795541763306	0.9994899	390.39
SA45_SOC_2	652	1391.9431686401367	719.3712902069092	0.99566203	390.99060000000003
SA45_SOC_2	653	1395.1456832885742	698.1486654281616	0.99973446	391.5912
SA45_SOC_2	654	1393.7739944458008	691.2057781219482	0.99671704	392.1918
SA45_SOC_2	655	1397.9310607910156	687.4776792526245	0.9912942	392.7924
SA45_SOC_2	656	1406.8667221069336	675.1614475250244	0.99775714	393.39300000000003
SA45_SOC_2	657	1368.5610580444336	662.187774181366	0.9995685	393.9936
SA45_SOC_2	658	1342.9304122924805	647.4014854431152	0.9997534	394.5942
SA45_SOC_2	659	1353.0410385131836	611.7155313491821	0.9995846	395.1948
SA45_SOC_2	660	1356.5388107299805	574.1870927810669	0.9992385	395.79540000000003
SA45_SOC_2	661	1355.244369506836	544.206132888794	0.9997482	396.396
SA45_SOC_2	662	1339.1653060913086	527.558434009552	0.99991775	396.9966
SA45_SOC_2	663	1317.2512435913086	535.9232568740845	0.9968952	397.5972
SA45_SOC_2	664	1344.2919158935547	552.8256154060364	0.9815165	398.19780000000003
SA45_SOC_2	665	1351.838493347168	579.3474912643433	0.99676764	398.7984
SA45_SOC_2	666	1376.147117614746	590.0785374641418	0.99762815	399.399
SA45_SOC_2	667	1351.3174438476562	603.1747126579285	0.89241034	399.9996
SA45_SOC_2	668	1359.433250427246	626.4444637298584	0.99695134	400.60020000000003
SA45_SOC_2	669	1372.4515914916992	667.6322507858276	0.9998728	401.2008
SA45_SOC_2	670	1362.13623046875	681.4051151275635	0.9999045	401.8014
SA45_SOC_2	671	1372.920913696289	679.6563577651978	0.9998698	402.402
SA45_SOC_2	672	1373.5244750976562	601.5491008758545	0.99921644	403.00260000000003
SA45_SOC_2	673	1369.6813201904297	529.1227626800537	0.9998498	403.6032
SA45_SOC_2	674	1361.5517807006836	505.6127071380615	0.99971956	404.2038
SA45_SOC_2	675	1348.4541320800781	496.01810216903687	0.99984705	404.8044
SA45_SOC_2	676	1348.3767700195312	492.1884870529175	0.9993345	405.40500000000003
SA45_SOC_2	677	1368.0007553100586	530.0767064094543	0.99684566	406.0056
SA45_SOC_2	678	1394.9308776855469	595.6993961334229	0.99709094	406.6062
SA45_SOC_2	679	1378.5430526733398	625.0177001953125	0.99970156	407.2068
SA45_SOC_2	680	1356.8434524536133	636.3965320587158	0.9996507	407.80740000000003
SA45_SOC_2	681	1318.007469177246	652.612738609314	0.9998325	408.408
SA45_SOC_2	682	1270.656852722168	662.2719097137451	0.99988604	409.0086
SA45_SOC_2	683	1227.8584671020508	669.4747352600098	0.9998419	409.6092
SA45_SOC_2	684	1174.8297500610352	667.8304553031921	0.99979955	410.20980000000003
SA45_SOC_2	685	1127.1873092651367	662.2827243804932	0.9996432	410.8104
SA45_SOC_2	686	1023.6312103271484	671.4377903938293	0.99982315	411.411
SA45_SOC_2	687	909.4817733764648	683.8288235664368	0.99971074	412.0116
SA45_SOC_2	688	853.3303642272949	711.2517929077148	0.9985789	412.61220000000003
SA45_SOC_2	689	1706.6538619995117	715.8155822753906	0.072957754	413.2128
SA45_SOC_2	690	1708.1130981445312	734.3247556686401	0.2733172	413.8134
SA45_SOC_2	691	1686.8725204467773	741.6301918029785	0.10832691	414.414
SA45_SOC_2	692	1709.0053939819336	732.0441484451294	0.12275288	415.01460000000003
SA45_SOC_2	693	1745.840835571289	751.3098335266113	0.02739566	415.6152
SA45_SOC_2	694	1741.226692199707	748.8224601745605	0.0004641529	416.2158
SA45_SOC_2	695	1729.8429107666016	724.5627808570862	0.012689474	416.8164
SA45_SOC_2	696	45.25041460990906	761.444206237793	7.8727906e-05	417.41700000000003
SA45_SOC_2	697	44.8688006401062	759.5208692550659	7.6227625e-05	418.0176
SA45_SOC_2	698	171.61860466003418	307.2814071178436	4.0198942e-05	418.6182
SA45_SOC_2	699	44.63858485221863	765.0579142570496	8.410776e-05	419.2188
SA45_SOC_2	700	179.95646953582764	264.2583614587784	0.00053051586	419.81940000000003
SA45_SOC_2	701	231.67535305023193	102.12740421295166	0.000107445834	420.42
SA45_SOC_2	702	207.0268678665161	106.22047394514084	0.00019012977	421.0206
SA45_SOC_2	703	1713.0516815185547	693.3781099319458	0.10054764	421.6212
SA45_SOC_2	704	851.9477462768555	584.2243909835815	0.99797314	422.22180000000003
SA45_SOC_2	705	1019.7048568725586	601.5250253677368	0.999908	422.8224
SA45_SOC_2	706	1263.596420288086	648.9975500106812	0.99997056	423.423
SA45_SOC_2	707	1438.927116394043	704.8029041290283	0.99991286	424.0236
SA45_SOC_2	708	1481.3917922973633	724.7676157951355	0.9997931	424.62420000000003
SA45_SOC_2	709	1497.0682525634766	718.1854104995728	0.99963856	425.2248
SA45_SOC_2	710	1484.3156433105469	701.8217897415161	0.99976546	425.8254
SA45_SOC_2	711	1461.7244338989258	700.4481983184814	0.99987245	426.426
SA45_SOC_2	712	1454.2683792114258	673.8398051261902	0.99987555	427.02660000000003
SA45_SOC_2	713	1479.3278503417969	650.0318956375122	0.99982494	427.6272
SA45_SOC_2	714	1446.7610549926758	659.1578006744385	0.99993014	428.2278
SA45_SOC_2	715	1469.516716003418	632.9281139373779	0.9998667	428.8284
SA45_SOC_2	716	1474.4320678710938	631.6155481338501	0.99992347	429.42900000000003
SA45_SOC_2	717	1490.189208984375	605.5667495727539	0.99982494	430.0296
SA45_SOC_2	718	1522.3616409301758	557.410454750061	0.9995666	430.6302
SA45_SOC_2	719	1536.1425018310547	559.4810128211975	0.99983597	431.2308
SA45_SOC_2	720	1489.4112396240234	645.2146053314209	0.999928	431.83140000000003
SA45_SOC_2	721	1475.789794921875	692.5513672828674	0.99992824	432.432
SA45_SOC_2	722	1470.9914016723633	721.3781833648682	0.9999	433.0326
SA45_SOC_2	723	1473.6396789550781	738.3557939529419	0.99993336	433.6332
SA45_SOC_2	724	1461.1065673828125	747.6979923248291	0.9998135	434.23380000000003
SA45_SOC_2	725	1463.2006072998047	737.8934669494629	0.99958235	434.8344
SA45_SOC_2	726	1496.1456298828125	723.0233001708984	0.99963593	435.435
SA45_SOC_2	727	1475.0527954101562	726.4409923553467	0.999818	436.0356
SA45_SOC_2	728	1465.4545211791992	714.711971282959	0.9998878	436.63620000000003
SA45_SOC_2	729	1473.5071563720703	697.44056224823	0.99992716	437.2368
SA45_SOC_2	730	1467.8473663330078	656.6378545761108	0.9998653	437.8374
SA45_SOC_2	731	1476.1180114746094	589.4721436500549	0.999853	438.438
SA45_SOC_2	732	1500.757827758789	593.2462048530579	0.99994934	439.03860000000003
SA45_SOC_2	733	1501.4238739013672	642.5368165969849	0.9999311	439.6392
SA45_SOC_2	734	1510.586929321289	684.6030378341675	0.99980825	440.2398
SA45_SOC_2	735	1516.0044479370117	729.5736408233643	0.99958116	440.8404
SA45_SOC_2	736	1505.412826538086	743.2961654663086	0.9997929	441.44100000000003
SA45_SOC_2	737	1516.6901779174805	756.8004655838013	0.99980634	442.0416
SA45_SOC_2	738	1516.8921661376953	756.0084843635559	0.99915147	442.6422
SA45_SOC_2	739	1490.657730102539	751.1960220336914	0.9992793	443.2428
SA45_SOC_2	740	1488.4649276733398	762.2737812995911	0.9995758	443.84340000000003
SA45_SOC_2	741	1495.4342651367188	758.2861948013306	0.99815875	444.444
SA45_SOC_2	742	1511.3140869140625	752.3636198043823	0.99764544	445.0446
SA45_SOC_2	743	1509.1599655151367	733.0275106430054	0.979783	445.6452
SA45_SOC_2	744	1488.6941528320312	734.8974180221558	0.96572787	446.24580000000003
SA45_SOC_2	745	1461.2967681884766	722.1056628227234	0.99926263	446.8464
SA45_SOC_2	746	1346.5800476074219	697.6801586151123	0.9998579	447.447
SA45_SOC_2	747	1276.036376953125	670.4671096801758	0.9998852	448.0476
SA45_SOC_2	748	1238.6445236206055	668.7654733657837	0.999747	448.64820000000003
SA45_SOC_2	749	1278.1503295898438	682.259087562561	0.9999027	449.2488
SA45_SOC_2	750	1296.5356063842773	685.2000331878662	0.99987376	449.8494
SA45_SOC_2	751	1328.5343170166016	681.7112731933594	0.99990094	450.45
SA45_SOC_2	752	1332.7648544311523	683.6420130729675	0.99985015	451.05060000000003
SA45_SOC_2	753	1333.319206237793	679.8123335838318	0.9998078	451.6512
SA45_SOC_2	754	1344.5182800292969	684.1494655609131	0.9997924	452.2518
SA45_SOC_2	755	1347.645149230957	686.3017129898071	0.99988186	452.8524
SA45_SOC_2	756	1385.248031616211	701.6085863113403	0.99938154	453.45300000000003
SA45_SOC_2	757	1411.966438293457	703.1355142593384	0.8801424	454.0536
SA45_SOC_2	758	1436.2655639648438	709.4490265846252	0.99714893	454.6542
SA45_SOC_2	759	1373.9156341552734	709.8819994926453	0.9995958	455.2548
SA45_SOC_2	760	1370.5353927612305	680.2583742141724	0.9995534	455.85540000000003
SA45_SOC_2	761	1375.9123992919922	650.5009174346924	0.99936455	456.456
SA45_SOC_2	762	1384.921875	597.2647547721863	0.9974706	457.0566
SA45_SOC_2	763	1372.0264434814453	570.9813165664673	0.9994124	457.6572
SA45_SOC_2	764	1377.7084350585938	556.1140465736389	0.9989899	458.25780000000003
SA45_SOC_2	765	1398.7726593017578	560.7859182357788	0.9959842	458.8584
SA45_SOC_2	766	1379.0830993652344	599.1669130325317	0.99854374	459.459
SA45_SOC_2	767	1362.8628158569336	617.0230865478516	0.9998449	460.0596
SA45_SOC_2	768	1349.9792861938477	615.2319717407227	0.9995993	460.66020000000003
SA45_SOC_2	769	1351.6580200195312	592.540225982666	0.99707425	461.2608
SA45_SOC_2	770	1341.2741088867188	558.5752844810486	0.9886163	461.8614
SA45_SOC_2	771	1329.668312072754	532.6846504211426	0.99878854	462.462
SA45_SOC_2	772	1312.2383880615234	499.9232268333435	0.99837035	463.06260000000003
SA45_SOC_2	773	1291.2262344360352	482.75774359703064	0.9714523	463.6632
SA45_SOC_2	774	1272.106819152832	476.07489109039307	0.99079436	464.2638
SA45_SOC_2	775	1290.5926895141602	479.97377157211304	0.9991547	464.8644
SA45_SOC_2	776	1299.8041534423828	486.26546144485474	0.99947757	465.46500000000003
SA45_SOC_2	777	1328.2637786865234	504.1356682777405	0.9984906	466.0656
SA45_SOC_2	778	1329.7454452514648	521.0699558258057	0.9995616	466.6662
SA45_SOC_2	779	1350.885887145996	566.4533829689026	0.9970475	467.2668
SA45_SOC_2	780	1335.3062438964844	601.4896202087402	0.9998078	467.86740000000003
SA45_SOC_2	781	1213.7829208374023	636.9510412216187	0.99878794	468.468
SA45_SOC_2	782	1254.9745559692383	674.3981122970581	0.99991477	469.0686
SA45_SOC_2	783	1383.8106536865234	703.8809537887573	0.99991965	469.6692
SA45_SOC_2	784	1416.6254425048828	714.415340423584	0.9998776	470.26980000000003
SA45_SOC_2	785	1455.4070663452148	720.8380937576294	0.9998548	470.8704
SA45_SOC_2	786	1485.549201965332	734.6553754806519	0.99989057	471.471
SA45_SOC_2	787	1493.5521697998047	730.9957695007324	0.99993277	472.0716
SA45_SOC_2	788	1495.6002044677734	721.0323715209961	0.9997869	472.67220000000003
SA45_SOC_2	789	1496.719093322754	676.5416049957275	0.99987733	473.2728
SA45_SOC_2	790	1519.643898010254	580.1962494850159	0.9998053	473.8734
SA45_SOC_2	791	1538.9180374145508	587.4284291267395	0.99985564	474.474
SA45_SOC_2	792	1564.4514083862305	635.7313013076782	0.9983754	475.07460000000003
SA45_SOC_2	793	1543.7612915039062	618.6651134490967	0.99932444	475.6752
SA45_SOC_2	794	1520.8781433105469	540.4489374160767	0.99990904	476.2758
SA45_SOC_2	795	1496.9794464111328	487.48191833496094	0.99988127	476.8764
SA45_SOC_2	796	1495.4610443115234	509.81916189193726	0.99983656	477.47700000000003
SA45_SOC_2	797	1498.3206939697266	597.1143794059753	0.9999814	478.0776
SA45_SOC_2	798	1489.636344909668	663.6155033111572	0.9999491	478.6782
SA45_SOC_2	799	1500.2320861816406	698.2852649688721	0.9998907	479.2788
SA45_SOC_2	800	1506.6071319580078	688.2285261154175	0.9990208	479.87940000000003
SA45_SOC_2	801	1537.0725631713867	622.1700954437256	0.99954814	480.48
SA45_SOC_2	802	1528.7246704101562	543.9452290534973	0.99468875	481.0806
SA45_SOC_2	803	1497.7450561523438	517.9893851280212	0.99984443	481.6812
SA45_SOC_2	804	1539.8163986206055	622.8627490997314	0.9941267	482.28180000000003
SA45_SOC_2	805	1530.5374145507812	682.2648167610168	0.9920739	482.8824
SA45_SOC_2	806	1497.959861755371	684.4291019439697	0.9863622	483.483
SA45_SOC_2	807	1440.9823608398438	688.3134341239929	0.9947379	484.0836
SA45_SOC_2	808	1419.7753143310547	655.9014916419983	0.9882774	484.68420000000003
SA45_SOC_2	809	1404.3727111816406	660.4403686523438	0.99021554	485.2848
SA45_SOC_2	810	1398.6559295654297	613.7705755233765	0.99845934	485.8854
SA45_SOC_2	811	1401.1402130126953	563.7284088134766	0.9984819	486.486
SA45_SOC_2	812	1384.1239929199219	527.0305752754211	0.9990382	487.08660000000003
SA45_SOC_2	813	1375.6780242919922	507.90921449661255	0.9987165	487.6872
SA45_SOC_2	814	1395.5391311645508	527.8266441822052	0.99849486	488.2878
SA45_SOC_2	815	1403.2036972045898	571.268162727356	0.9977597	488.8884
SA45_SOC_2	816	1411.3031387329102	620.4694247245789	0.9993412	489.48900000000003
SA45_SOC_2	817	1376.2850189208984	673.6535096168518	0.9996855	490.0896
SA45_SOC_2	818	1424.187240600586	699.4284009933472	0.9993018	490.6902
SA45_SOC_2	819	1468.0641174316406	715.5910491943359	0.99946445	491.2908
SA45_SOC_2	820	1496.1554718017578	716.6053104400635	0.99956745	491.89140000000003
SA45_SOC_2	821	1497.3254013061523	731.2293148040771	0.99976176	492.492
SA45_SOC_2	822	1501.9541931152344	722.5139164924622	0.9990845	493.0926
SA45_SOC_2	823	1535.647087097168	715.8168697357178	0.9976555	493.6932
SA45_SOC_2	824	1520.8037567138672	716.118586063385	0.9987476	494.29380000000003
SA45_SOC_2	825	1510.9596633911133	715.2209043502808	0.9997067	494.8944
SA45_SOC_2	826	1515.6974029541016	710.4394054412842	0.9974929	495.495
SA45_SOC_2	827	1482.876319885254	719.4601249694824	0.999782	496.0956
SA45_SOC_2	828	1447.987174987793	721.2866449356079	0.9997913	496.69620000000003
SA45_SOC_2	829	1397.270736694336	721.149787902832	0.99987483	497.2968
SA45_SOC_2	830	1446.0110092163086	720.2949142456055	0.9998419	497.8974
SA45_SOC_2	831	1450.2748489379883	715.8006477355957	0.99993	498.498
SA45_SOC_2	832	1467.8288269042969	711.4415645599365	0.99992096	499.09860000000003
SA45_SOC_2	833	1484.7865676879883	713.632435798645	0.99828786	499.6992
SA45_SOC_2	834	1408.641700744629	675.8937549591064	0.9998628	500.2998
SA45_SOC_2	835	1353.654556274414	675.7635927200317	0.99984396	500.9004
SA45_SOC_2	836	1344.3294525146484	683.4559106826782	0.9989152	501.50100000000003
SA45_SOC_2	837	1331.8997955322266	683.6201906204224	0.9996803	502.1016
SA45_SOC_2	838	1309.423828125	692.2323989868164	0.9928383	502.7022
SA45_SOC_2	839	1324.8385620117188	708.3210182189941	0.99854916	503.3028
SA45_SOC_2	840	1324.226303100586	716.1312675476074	0.9994966	503.90340000000003
SA45_SOC_2	841	1328.778076171875	722.2487640380859	0.99974257	504.504
SA45_SOC_2	842	1335.7342529296875	706.5466403961182	0.9996816	505.1046
SA45_SOC_2	843	1346.4285278320312	681.0217094421387	0.999882	505.7052
SA45_SOC_2	844	1350.7136535644531	655.9189367294312	0.99980384	506.30580000000003
SA45_SOC_2	845	1348.062744140625	634.6842098236084	0.99987185	506.9064
SA45_SOC_2	846	1344.5681762695312	622.2363352775574	0.9998418	507.507
SA45_SOC_2	847	1346.1955261230469	615.1440382003784	0.9998596	508.1076
SA45_SOC_2	848	1345.4714584350586	607.743136882782	0.99952435	508.70820000000003
SA45_SOC_2	849	1355.9811401367188	582.9976344108582	0.99965453	509.3088
SA45_SOC_2	850	1388.1160354614258	589.4800615310669	0.99975365	509.9094
SA45_SOC_2	851	1432.086296081543	607.129340171814	0.9990808	510.51
SA45_SOC_2	852	1443.5248947143555	616.6813945770264	0.9996124	511.11060000000003
SA45_SOC_2	853	1453.3686447143555	626.9271326065063	0.9985638	511.7112
SA45_SOC_2	854	1468.8855743408203	618.020031452179	0.9996043	512.3118000000001
SA45_SOC_2	855	1480.6989669799805	622.3142910003662	0.9979469	512.9124
SA45_SOC_2	856	1496.0251235961914	628.4852170944214	0.99954385	513.513
SA45_SOC_2	857	1494.7259902954102	606.2767839431763	0.999908	514.1136
SA45_SOC_2	858	1500.359230041504	619.5695543289185	0.99990773	514.7142
SA45_SOC_2	859	1499.710693359375	644.8109865188599	0.99982184	515.3148
SA45_SOC_2	860	1544.8076248168945	671.66663646698	0.9990822	515.9154
SA45_SOC_2	861	1499.8849868774414	695.5011963844299	0.9998541	516.516
SA45_SOC_2	862	1484.952621459961	710.0055313110352	0.99993	517.1166000000001
SA45_SOC_2	863	1491.2600326538086	726.1567211151123	0.9998369	517.7172
SA45_SOC_2	864	1500.5818176269531	721.7207765579224	0.9997105	518.3178
SA45_SOC_2	865	1503.1304168701172	686.1043453216553	0.9994449	518.9184
SA45_SOC_2	866	1513.2173538208008	616.139566898346	0.9968419	519.519
SA45_SOC_2	867	1491.5885925292969	634.4117832183838	0.99739045	520.1196
SA45_SOC_2	868	1486.3814163208008	701.1761283874512	0.9827944	520.7202
SA45_SOC_2	869	1480.2334213256836	729.9028444290161	0.9998535	521.3208
SA45_SOC_2	870	1436.1999893188477	737.5472688674927	0.9998841	521.9214000000001
SA45_SOC_2	871	1435.4510879516602	724.9360799789429	0.9999424	522.522
SA45_SOC_2	872	1457.266960144043	727.5791072845459	0.9999367	523.1226
SA45_SOC_2	873	1499.3757247924805	707.2570610046387	0.9957871	523.7232
SA45_SOC_2	874	1474.7071838378906	711.4990496635437	0.9997807	524.3238
SA45_SOC_2	875	1470.4825973510742	706.137228012085	0.99985325	524.9244
SA45_SOC_2	876	1459.625129699707	687.7353000640869	0.99967575	525.525
SA45_SOC_2	877	1449.0950775146484	680.1457858085632	0.9997832	526.1256
SA45_SOC_2	878	1454.7798156738281	628.7591886520386	0.9998901	526.7262000000001
SA45_SOC_2	879	1462.672462463379	609.5462894439697	0.9999163	527.3268
SA45_SOC_2	880	1448.0926895141602	605.9668278694153	0.9999275	527.9274
SA45_SOC_2	881	1440.219955444336	585.3832983970642	0.9999052	528.528
SA45_SOC_2	882	1445.0042724609375	578.2759380340576	0.99984515	529.1286
SA45_SOC_2	883	1452.4645614624023	559.5399785041809	0.9998828	529.7292
SA45_SOC_2	884	1465.316390991211	563.8578629493713	0.999882	530.3298
SA45_SOC_2	885	1513.3317947387695	616.0528564453125	0.9978307	530.9304
SA45_SOC_2	886	1507.210578918457	678.0434274673462	0.997145	531.5310000000001
SA45_SOC_2	887	1480.6436920166016	717.936737537384	0.9995602	532.1316
SA45_SOC_2	888	1443.5943603515625	721.0203981399536	0.9994936	532.7322
SA45_SOC_2	889	1448.213768005371	670.3859996795654	0.99982196	533.3328
SA45_SOC_2	890	1464.5710372924805	633.2525539398193	0.99982506	533.9334
SA45_SOC_2	891	1459.9809265136719	619.4417095184326	0.99981064	534.534
SA45_SOC_2	892	1457.9961776733398	615.463457107544	0.9998864	535.1346
SA45_SOC_2	893	1458.8835525512695	612.4345779418945	0.99988925	535.7352
SA45_SOC_2	894	1455.820426940918	613.4966039657593	0.9999063	536.3358000000001
SA45_SOC_2	895	1457.640724182129	607.1658396720886	0.9998406	536.9364
SA45_SOC_2	896	1457.3113632202148	604.798264503479	0.9999074	537.537
SA45_SOC_2	897	1446.9319152832031	602.4695062637329	0.99988806	538.1376
SA45_SOC_2	898	1476.4812469482422	584.3737363815308	0.9966583	538.7382
SA45_SOC_2	899	1469.5473861694336	611.8046236038208	0.99625874	539.3388
SA45_SOC_2	900	1398.9714431762695	648.520610332489	0.99995244	539.9394
SA45_SOC_2	901	1285.0094604492188	673.447515964508	0.9999162	540.54
SA45_SOC_2	902	1254.108009338379	684.7926807403564	0.9999155	541.1406000000001
SA45_SOC_2	903	1231.9318771362305	698.9627265930176	0.9998715	541.7412
SA45_SOC_2	904	1219.0439987182617	708.0165338516235	0.99985194	542.3418
SA45_SOC_2	905	1205.4606628417969	711.6470432281494	0.9997191	542.9424
SA45_SOC_2	906	1200.0101852416992	714.0650224685669	0.9998785	543.543
SA45_SOC_2	907	1193.1581497192383	712.5098347663879	0.9998294	544.1436
SA45_SOC_2	908	1184.3659973144531	713.6542582511902	0.99970514	544.7442
SA45_SOC_2	909	1170.9545516967773	709.1476321220398	0.99942845	545.3448
SA45_SOC_2	910	1143.691635131836	708.538019657135	0.9990693	545.9454000000001
SA45_SOC_2	911	1153.4747314453125	710.3826928138733	0.99676824	546.546
SA45_SOC_2	912	1143.8969421386719	706.1257696151733	0.9940701	547.1466
SA45_SOC_2	913	1145.8491897583008	715.1459741592407	0.99850404	547.7472
SA45_SOC_2	914	1209.6528625488281	718.3795595169067	0.99985254	548.3478
SA45_SOC_2	915	1299.722557067871	728.5578989982605	0.9999094	548.9484
SA45_SOC_2	916	1388.3576202392578	732.1033716201782	0.99972063	549.549
SA45_SOC_2	917	1417.9734420776367	717.7490901947021	0.99753726	550.1496
SA45_SOC_2	918	1419.6447372436523	708.6453294754028	0.99844354	550.7502000000001
SA45_SOC_2	919	1414.5897674560547	694.8102164268494	0.97278273	551.3508
SA45_SOC_2	920	1416.570053100586	676.6658449172974	0.9964896	551.9514
SA45_SOC_2	921	1407.8157806396484	682.2189831733704	0.9978508	552.552
SA45_SOC_2	922	1403.598976135254	673.4051585197449	0.9975961	553.1526
SA45_SOC_2	923	1400.7344055175781	670.1434421539307	0.9928819	553.7532
SA45_SOC_2	924	1405.6006622314453	680.1804184913635	0.99222517	554.3538
SA45_SOC_2	925	1395.8722686767578	632.8824090957642	0.999241	554.9544
SA45_SOC_2	926	1396.190528869629	579.225504398346	0.997813	555.5550000000001
SA45_SOC_2	927	1383.6744689941406	564.512665271759	0.99719393	556.1556
SA45_SOC_2	928	1383.4674453735352	570.546669960022	0.99625957	556.7562
SA45_SOC_2	929	1378.4896087646484	618.035159111023	0.9965305	557.3568
SA45_SOC_2	930	1370.2395629882812	645.8349680900574	0.99861	557.9574
SA45_SOC_2	931	1372.6826477050781	659.6089267730713	0.9996594	558.558
SA45_SOC_2	932	1364.3864822387695	667.0209002494812	0.9994529	559.1586
SA45_SOC_2	933	1354.3569946289062	672.2857117652893	0.9995326	559.7592
SA45_SOC_2	934	1365.4442596435547	667.8414630889893	0.9985909	560.3598000000001
SA45_SOC_2	935	1366.45751953125	647.2016072273254	0.9952828	560.9604
SA45_SOC_2	936	1365.0463485717773	617.0858502388	0.9963063	561.561
SA45_SOC_2	937	1362.7708053588867	592.0215082168579	0.997575	562.1616
SA45_SOC_2	938	1359.5941543579102	569.8415279388428	0.98429984	562.7622
SA45_SOC_2	939	1354.7585678100586	556.4305686950684	0.9782351	563.3628
SA45_SOC_2	940	1336.9099044799805	532.3193979263306	0.99779946	563.9634
SA45_SOC_2	941	1336.9787979125977	522.8703081607819	0.85954976	564.564
SA45_SOC_2	942	1340.116195678711	584.6520209312439	0.9974886	565.1646000000001
SA45_SOC_2	943	1346.5434265136719	633.4897041320801	0.99984336	565.7652
SA45_SOC_2	944	1347.4158096313477	632.8443002700806	0.9998111	566.3658
SA45_SOC_2	945	1368.6848831176758	560.1789450645447	0.9992593	566.9664
SA45_SOC_2	946	1350.6377792358398	531.3640058040619	0.99943906	567.567
SA45_SOC_2	947	1354.852180480957	517.391585111618	0.9884129	568.1676
SA45_SOC_2	948	1364.3316650390625	543.1668949127197	0.9997008	568.7682
SA45_SOC_2	949	1350.4071807861328	596.9262170791626	0.999833	569.3688
SA45_SOC_2	950	1356.8328094482422	646.0564756393433	0.9997793	569.9694000000001
SA45_SOC_2	951	1344.3366622924805	649.0642404556274	0.9998617	570.57
SA45_SOC_2	952	1352.5586700439453	627.0898675918579	0.99958986	571.1706
SA45_SOC_2	953	1360.4531478881836	548.2828760147095	0.99946576	571.7712
SA45_SOC_2	954	1347.3321533203125	513.2625389099121	0.99975437	572.3718
SA45_SOC_2	955	1345.1212692260742	480.7888627052307	0.9998777	572.9724
SA45_SOC_2	956	1339.0201950073242	468.07029962539673	0.99988425	573.573
SA45_SOC_2	957	1321.5178298950195	476.45153760910034	0.99256706	574.1736
SA45_SOC_2	958	1330.0970077514648	524.9548673629761	0.9990633	574.7742000000001
SA45_SOC_2	959	1356.0431671142578	570.1628136634827	0.998016	575.3748
SA45_SOC_2	960	1359.2903137207031	591.9466423988342	0.9988136	575.9754
SA45_SOC_2	961	1350.1301193237305	652.9791498184204	0.99794716	576.576
SA45_SOC_2	962	1335.128059387207	684.0683555603027	0.99969757	577.1766
SA45_SOC_2	963	1329.7025299072266	694.4197940826416	0.9997689	577.7772
SA45_SOC_2	964	1336.296730041504	688.1336402893066	0.9995308	578.3778
SA45_SOC_2	965	1329.2675399780273	669.3924021720886	0.9995734	578.9784
SA45_SOC_2	966	1332.224235534668	646.6833400726318	0.98844737	579.5790000000001
SA45_SOC_2	967	1334.857063293457	611.4868140220642	0.9960645	580.1796
SA45_SOC_2	968	1329.847412109375	579.2517042160034	0.99144167	580.7802
SA45_SOC_2	969	1318.0199432373047	569.6603178977966	0.9855204	581.3808
SA45_SOC_2	970	1324.8148727416992	539.1553616523743	0.9934314	581.9814
SA45_SOC_2	971	1323.515968322754	520.8277201652527	0.9932473	582.582
SA45_SOC_2	972	1320.611228942871	508.4484028816223	0.9984921	583.1826
SA45_SOC_2	973	1322.8022003173828	499.0644907951355	0.99803156	583.7832
SA45_SOC_2	974	1307.4730682373047	470.8573293685913	0.99794346	584.3838000000001
SA45_SOC_2	975	1304.476547241211	428.7858295440674	0.98584044	584.9844
SA45_SOC_2	976	1303.923568725586	410.37556529045105	0.9953987	585.585
SA45_SOC_2	977	1290.9871673583984	380.7658123970032	0.9992549	586.1856
SA45_SOC_2	978	1297.6116943359375	365.7070326805115	0.086727425	586.7862
SA45_SOC_2	979	1310.9006881713867	396.01046919822693	0.9998271	587.3868
SA45_SOC_2	980	1273.5749816894531	464.8213291168213	0.9999027	587.9874
SA45_SOC_2	981	1219.7950744628906	549.3578410148621	0.9942123	588.588
SA45_SOC_2	982	1198.5237121582031	596.7128849029541	0.9963084	589.1886000000001
SA45_SOC_2	983	1254.4397735595703	600.0066590309143	0.9997516	589.7892
SA45_SOC_2	984	1302.7342987060547	594.2707657814026	0.9998566	590.3898
SA45_SOC_2	985	1344.2824172973633	586.9433784484863	0.99937016	590.9904
SA45_SOC_2	986	1382.145881652832	626.0708427429199	0.9969182	591.591
SA45_SOC_2	987	1395.0446319580078	677.766752243042	0.9983381	592.1916
SA45_SOC_2	988	1389.7935104370117	706.7452955245972	0.9983607	592.7922
SA45_SOC_2	989	1370.7965469360352	705.5874824523926	0.9931365	593.3928
SA45_SOC_2	990	1368.1728744506836	696.7041349411011	0.99945813	593.9934000000001
SA45_SOC_2	991	1363.6146926879883	706.7172932624817	0.9994085	594.594
SA45_SOC_2	992	1354.4593048095703	711.0800457000732	0.9997359	595.1946
SA45_SOC_2	993	1341.21826171875	699.628472328186	0.9998909	595.7952
SA45_SOC_2	994	1345.5344009399414	710.3816628456116	0.9998704	596.3958
SA45_SOC_2	995	1356.9995498657227	709.1780161857605	0.9997292	596.9964
SA45_SOC_2	996	1360.6288146972656	659.9599528312683	0.9995425	597.597
SA45_SOC_2	997	1367.5055694580078	565.8740258216858	0.9993011	598.1976
SA45_SOC_2	998	1337.464942932129	523.9314651489258	0.99948066	598.7982000000001
SA45_SOC_2	999	1353.6613082885742	522.1293425559998	0.9988626	599.3988
SA45_SOC_2	1000	1365.6509399414062	575.4890370368958	0.98575324	599.9994
SA45_SOC_2	1001	1362.6499557495117	636.8276381492615	0.99954635	600.6
SA45_SOC_2	1002	1357.7227020263672	665.5887937545776	0.99963427	601.2006
SA45_SOC_2	1003	1359.5193099975586	602.8261971473694	0.99934584	601.8012
SA45_SOC_2	1004	1343.708724975586	529.9099481105804	0.9994954	602.4018
SA45_SOC_2	1005	1330.9848403930664	497.6586163043976	0.99718696	603.0024
SA45_SOC_2	1006	1343.3378219604492	527.4136912822723	0.9669885	603.6030000000001
SA45_SOC_2	1007	1342.2221374511719	614.4074177742004	0.99963284	604.2036
SA45_SOC_2	1008	1333.7396621704102	660.6360626220703	0.9998362	604.8042
SA45_SOC_2	1009	1337.1438217163086	662.6967716217041	0.9998229	605.4048
SA45_SOC_2	1010	1351.2738418579102	611.3889026641846	0.99925834	606.0054
SA45_SOC_2	1011	1344.6343231201172	539.9596059322357	0.99963176	606.606
SA45_SOC_2	1012	1372.8602600097656	565.0696849822998	0.9996704	607.2066
SA45_SOC_2	1013	1379.0576934814453	631.3109350204468	0.993396	607.8072
SA45_SOC_2	1014	1369.9456787109375	665.7345342636108	0.9989066	608.4078000000001
SA45_SOC_2	1015	1374.5634841918945	686.8602132797241	0.9995289	609.0084
SA45_SOC_2	1016	1388.470115661621	706.8260192871094	0.9992873	609.609
SA45_SOC_2	1017	1428.5056686401367	702.9425239562988	0.9570165	610.2096
SA45_SOC_2	1018	1397.1687698364258	713.3163642883301	0.9984006	610.8102
SA45_SOC_2	1019	1413.6609649658203	730.4255533218384	0.99867946	611.4108
SA45_SOC_2	1020	1408.7152862548828	696.420636177063	0.99828726	612.0114
SA45_SOC_2	1021	1404.371681213379	690.4584074020386	0.9950111	612.612
SA45_SOC_2	1022	1405.5188369750977	685.6381559371948	0.9989465	613.2126000000001
SA45_SOC_2	1023	1405.8000183105469	663.2084727287292	0.996053	613.8132
SA45_SOC_2	1024	1396.7821884155273	670.4629898071289	0.99476385	614.4138
SA45_SOC_2	1025	1378.3325958251953	663.02166223526	0.99338573	615.0144
SA45_SOC_2	1026	1378.8475799560547	662.3939609527588	0.99842465	615.615
SA45_SOC_2	1027	1370.299415588379	661.184778213501	0.9985506	616.2156
SA45_SOC_2	1028	1368.0055618286133	647.3006772994995	0.99427515	616.8162
SA45_SOC_2	1029	1357.474594116211	611.723256111145	0.9992415	617.4168
SA45_SOC_2	1030	1353.1906127929688	594.5216274261475	0.99923813	618.0174000000001
SA45_SOC_2	1031	1377.2723007202148	635.597083568573	0.9998318	618.618
SA45_SOC_2	1032	1420.1646423339844	671.7629384994507	0.9997458	619.2186
SA45_SOC_2	1033	1483.2255935668945	655.9917426109314	0.99914944	619.8192
SA45_SOC_2	1034	1552.2936630249023	677.7668809890747	0.99891615	620.4198
SA45_SOC_2	1035	1541.4491271972656	725.7837438583374	0.9991609	621.0204
SA45_SOC_2	1036	1499.586296081543	744.0788769721985	0.9993808	621.621
SA45_SOC_2	1037	1497.0452499389648	753.813943862915	0.99930143	622.2216
SA45_SOC_2	1038	1502.9712295532227	752.9520535469055	0.99978083	622.8222000000001
SA45_SOC_2	1039	1507.5575637817383	744.2016363143921	0.9993067	623.4228
SA45_SOC_2	1040	1499.0780639648438	741.3443756103516	0.99976856	624.0234
SA45_SOC_2	1041	1501.7366409301758	692.8300380706787	0.9998642	624.624
SA45_SOC_2	1042	1505.5089569091797	620.4042148590088	0.9998448	625.2246
SA45_SOC_2	1043	1535.0820922851562	663.4128570556641	0.99841166	625.8252
SA45_SOC_2	1044	1548.9263534545898	650.0739312171936	0.9986852	626.4258
SA45_SOC_2	1045	1493.217430114746	613.2362794876099	0.978791	627.0264
SA45_SOC_2	1046	1470.1911163330078	599.8906588554382	0.9942251	627.6270000000001
SA45_SOC_2	1047	1439.3349838256836	588.6618161201477	0.99547845	628.2276
SA45_SOC_2	1048	1418.5239028930664	629.4147634506226	0.99992657	628.8282
SA45_SOC_2	1049	1363.842544555664	675.9886407852173	0.9998091	629.4288
SA45_SOC_2	1050	1311.7839431762695	681.160626411438	0.9882774	630.0294
SA45_SOC_2	1051	1282.221794128418	698.1401681900024	0.99980706	630.63
SA45_SOC_2	1052	1263.1221771240234	701.0323190689087	0.99988866	631.2306
SA45_SOC_2	1053	1236.1000442504883	696.1778211593628	0.99968255	631.8312
SA45_SOC_2	1054	1213.4959030151367	685.1200819015503	0.99358433	632.4318000000001
SA45_SOC_2	1055	1217.8094100952148	633.5572957992554	0.9974548	633.0324
SA45_SOC_2	1056	1253.3990478515625	576.8827128410339	0.99704	633.633
SA45_SOC_2	1057	1279.2605209350586	530.1625156402588	0.9986945	634.2336
SA45_SOC_2	1058	1300.3991317749023	509.2344617843628	0.9934175	634.8342
SA45_SOC_2	1059	1327.002296447754	480.98989963531494	0.9970003	635.4348
SA45_SOC_2	1060	1338.7567520141602	460.5319941043854	0.99940836	636.0354
SA45_SOC_2	1061	1338.8532257080078	451.24151945114136	0.99843436	636.636
SA45_SOC_2	1062	1333.051414489746	496.7848813533783	0.9980908	637.2366000000001
SA45_SOC_2	1063	1347.2688674926758	568.208577632904	0.99985695	637.8372
SA45_SOC_2	1064	1353.4867858886719	607.8603601455688	0.9995383	638.4378
SA45_SOC_2	1065	1340.4060745239258	612.7836084365845	0.9998561	639.0384
SA45_SOC_2	1066	1352.5588989257812	546.2380027770996	0.9995461	639.639
SA45_SOC_2	1067	1356.0733795166016	463.08164834976196	0.99960977	640.2396
SA45_SOC_2	1068	1342.390480041504	429.7362971305847	0.9997782	640.8402
SA45_SOC_2	1069	1342.4063873291016	444.5258367061615	0.9998703	641.4408
SA45_SOC_2	1070	1358.1050491333008	486.7646098136902	0.9981589	642.0414000000001
SA45_SOC_2	1071	1376.4017486572266	546.2619495391846	0.9994808	642.642
SA45_SOC_2	1072	1378.4403991699219	604.8829793930054	0.9987374	643.2426
SA45_SOC_2	1073	1373.0255126953125	586.3801145553589	0.99563354	643.8432
SA45_SOC_2	1074	1355.7796096801758	495.93873023986816	0.99808383	644.4438
SA45_SOC_2	1075	1353.6297225952148	429.6453380584717	0.988997	645.0444
SA45_SOC_2	1076	1334.0647888183594	418.12231063842773	0.9612692	645.645
SA45_SOC_2	1077	1324.683952331543	418.3361577987671	0.999295	646.2456
SA45_SOC_2	1078	1283.6042404174805	453.8652992248535	0.9998265	646.8462000000001
SA45_SOC_2	1079	1211.0939025878906	500.7183623313904	0.9995752	647.4468
SA45_SOC_2	1080	1137.107162475586	561.9013094902039	0.99981385	648.0474
SA45_SOC_2	1081	1043.6192321777344	611.497950553894	0.9998281	648.648
SA45_SOC_2	1082	943.612174987793	645.0866961479187	0.9997869	649.2486
SA45_SOC_2	1083	874.588508605957	663.7263536453247	0.9991554	649.8492
SA45_SOC_2	1084	862.4957084655762	657.3259377479553	0.9997011	650.4498
SA45_SOC_2	1085	849.9837112426758	673.0344986915588	0.9980565	651.0504
SA45_SOC_2	1086	838.399600982666	673.9635944366455	0.9974049	651.6510000000001
SA45_SOC_2	1087	834.4744491577148	681.7959880828857	0.99734014	652.2516
SA45_SOC_2	1088	836.4284706115723	685.2087879180908	0.9968195	652.8522
SA45_SOC_2	1089	831.4698600769043	685.9963274002075	0.99539703	653.4528
SA45_SOC_2	1090	824.7002220153809	664.7273540496826	0.99317306	654.0534
SA45_SOC_2	1091	1714.9748611450195	709.1157674789429	0.015078088	654.654
SA45_SOC_2	1092	869.0384101867676	570.1915240287781	0.13939366	655.2546
SA45_SOC_2	1093	1130.6339263916016	557.0274353027344	0.99918586	655.8552
SA45_SOC_2	1094	1281.6192626953125	529.7476315498352	0.998738	656.4558000000001
SA45_SOC_2	1095	1338.2535552978516	472.2941994667053	0.9993581	657.0564
SA45_SOC_2	1096	1331.1486053466797	431.6250014305115	0.9995834	657.657
SA45_SOC_2	1097	1311.6640090942383	401.48310899734497	0.9989323	658.2576
SA45_SOC_2	1098	1308.5878372192383	381.53899669647217	0.9991798	658.8582
SA45_SOC_2	1099	1345.5278778076172	439.7788739204407	0.9981026	659.4588
SA45_SOC_2	1100	1347.8203582763672	518.1900036334991	0.99973637	660.0594
SA45_SOC_2	1101	1332.1920776367188	533.6085319519043	0.9983553	660.66
SA45_SOC_2	1102	1298.7166213989258	550.8277988433838	0.99963903	661.2606000000001
SA45_SOC_2	1103	1237.078514099121	567.5593113899231	0.99980634	661.8612
SA45_SOC_2	1104	1165.162582397461	564.9746704101562	0.999305	662.4618
SA45_SOC_2	1105	1104.8499298095703	533.4170866012573	0.9989373	663.0624
SA45_SOC_2	1106	1050.7670974731445	488.8127017021179	0.9986815	663.663
SA45_SOC_2	1107	1011.0033416748047	492.22649931907654	0.9996068	664.2636
SA45_SOC_2	1108	942.4630737304688	536.2182140350342	0.99964297	664.8642
SA45_SOC_2	1109	886.5464973449707	586.1260342597961	0.9998312	665.4648
SA45_SOC_2	1110	814.5491981506348	619.7681450843811	0.9914083	666.0654000000001
SA45_SOC_2	1111	822.3125267028809	605.8053159713745	0.9947966	666.666
SA45_SOC_2	1112	824.015064239502	602.381443977356	0.99571866	667.2666
SA45_SOC_2	1113	837.6864051818848	599.8102569580078	0.98455226	667.8672
SA45_SOC_2	1114	881.7305374145508	581.5137720108032	0.98731005	668.4678
SA45_SOC_2	1115	1053.7033081054688	560.2265810966492	0.9997004	669.0684
SA45_SOC_2	1116	1205.361099243164	557.064642906189	0.9999163	669.669
SA45_SOC_2	1117	1292.3796844482422	589.924042224884	0.99994767	670.2696
SA45_SOC_2	1118	1353.1670379638672	648.1556153297424	0.99992716	670.8702000000001
SA45_SOC_2	1119	1365.918960571289	676.7940759658813	0.9999107	671.4708
SA45_SOC_2	1120	1423.5139846801758	710.2161598205566	0.99982053	672.0714
SA45_SOC_2	1121	1442.292594909668	716.4800405502319	0.99972993	672.672
SA45_SOC_2	1122	1460.1024627685547	685.0509452819824	0.99981123	673.2726
SA45_SOC_2	1123	1477.7428436279297	638.4083819389343	0.99982244	673.8732
SA45_SOC_2	1124	1477.983512878418	608.2975816726685	0.9996519	674.4738
SA45_SOC_2	1125	1512.6806259155273	536.4642477035522	0.99942374	675.0744
SA45_SOC_2	1126	1478.2810592651367	524.3410062789917	0.9994956	675.6750000000001
SA45_SOC_2	1127	1478.7432861328125	539.5491635799408	0.99960226	676.2756
SA45_SOC_2	1128	1478.4867095947266	599.4094061851501	0.99993324	676.8762
SA45_SOC_2	1129	1457.6519393920898	655.6109762191772	0.9999758	677.4768
SA45_SOC_2	1130	1443.6230850219727	698.6106061935425	0.99996364	678.0774
SA45_SOC_2	1131	1441.1338806152344	717.8204154968262	0.99994624	678.678
SA45_SOC_2	1132	1434.7821807861328	724.1609644889832	0.99997306	679.2786
SA45_SOC_2	1133	1456.9754791259766	724.6930074691772	0.99949336	679.8792
SA45_SOC_2	1134	1499.9394607543945	689.0441966056824	0.99659914	680.4798000000001
SA45_SOC_2	1135	1459.9452209472656	664.7518801689148	0.92366683	681.0804
SA45_SOC_2	1136	1449.5157623291016	669.6077942848206	0.9828028	681.681
SA45_SOC_2	1137	1424.4588088989258	690.0562047958374	0.9933873	682.2816
SA45_SOC_2	1138	1416.438217163086	689.446849822998	0.8684308	682.8822
SA45_SOC_2	1139	1413.112907409668	702.5561571121216	0.9604884	683.4828
SA45_SOC_2	1140	1404.986343383789	692.5281286239624	0.9959182	684.0834
SA45_SOC_2	1141	1391.817512512207	662.1820449829102	0.9955362	684.684
SA45_SOC_2	1142	1392.2434616088867	615.5247402191162	0.99510586	685.2846000000001
SA45_SOC_2	1143	1394.9657821655273	621.3439321517944	0.99742824	685.8852
SA45_SOC_2	1144	1394.5654678344727	628.5125112533569	0.9986847	686.4858
SA45_SOC_2	1145	1367.6155471801758	671.5890026092529	0.9972318	687.0864
SA45_SOC_2	1146	1371.489372253418	675.9591579437256	0.9974656	687.687
SA45_SOC_2	1147	1362.476692199707	667.6703596115112	0.9996393	688.2876
SA45_SOC_2	1148	1363.798484802246	618.6566162109375	0.99868494	688.8882
SA45_SOC_2	1149	1329.2415618896484	550.8251595497131	0.9968065	689.4888
SA45_SOC_2	1150	1341.6743087768555	524.8107361793518	0.99644923	690.0894000000001
SA45_SOC_2	1151	1356.7231750488281	587.7936816215515	0.99963987	690.69
SA45_SOC_2	1152	1350.2370071411133	618.2533836364746	0.99976	691.2906
SA45_SOC_2	1153	1332.791748046875	591.4494252204895	0.99979514	691.8912
SA45_SOC_2	1154	1328.1618118286133	562.3028039932251	0.9742293	692.4918
SA45_SOC_2	1155	1346.8813705444336	567.8858757019043	0.99142694	693.0924
SA45_SOC_2	1156	1341.7375946044922	630.327250957489	0.99184376	693.693
SA45_SOC_2	1157	1328.499641418457	656.9173622131348	0.9993911	694.2936
SA45_SOC_2	1158	1338.753433227539	675.0757670402527	0.99989057	694.8942000000001
SA45_SOC_2	1159	1370.4939651489258	707.122392654419	0.99973875	695.4948
SA45_SOC_2	1160	1368.8257598876953	709.1780161857605	0.99967086	696.0954
SA45_SOC_2	1161	1378.5112380981445	717.189302444458	0.9996786	696.696
SA45_SOC_2	1162	1397.321891784668	716.3769793510437	0.9987233	697.2966
SA45_SOC_2	1163	1433.0263137817383	717.0758128166199	0.9984003	697.8972
SA45_SOC_2	1164	1422.8699111938477	706.5208268165588	0.99947137	698.4978
SA45_SOC_2	1165	1393.0279541015625	708.6593627929688	0.9998915	699.0984
SA45_SOC_2	1166	1361.9555282592773	713.3140468597412	0.9998586	699.6990000000001
SA45_SOC_2	1167	1381.0575485229492	713.0528211593628	0.99901843	700.2996
SA45_SOC_2	1168	1405.162124633789	718.2411575317383	0.9946609	700.9002
SA45_SOC_2	1169	1390.5754852294922	714.77698802948	0.993806	701.5008
SA45_SOC_2	1170	1383.5144805908203	716.0930299758911	0.99876165	702.1014
SA45_SOC_2	1171	1388.1507110595703	716.9994020462036	0.99438983	702.702
SA45_SOC_2	1172	1376.9213104248047	696.6297841072083	0.9997775	703.3026
SA45_SOC_2	1173	1386.5389251708984	541.324667930603	0.99951243	703.9032
SA45_SOC_2	1174	1373.444480895996	450.48365592956543	0.9997634	704.5038000000001
SA45_SOC_2	1175	1367.3420333862305	375.1990270614624	0.9998288	705.1044
SA45_SOC_2	1176	1369.5785522460938	323.6962044239044	0.99962497	705.705
SA45_SOC_2	1177	1387.7228164672852	297.71824836730957	0.9984682	706.3056
SA45_SOC_2	1178	1442.0293807983398	324.6416509151459	0.99947494	706.9062
SA45_SOC_2	1179	1489.9413299560547	408.77567052841187	0.982205	707.5068
SA45_SOC_2	1180	1489.4840240478516	501.2187337875366	0.9731876	708.1074
SA45_SOC_2	1181	1507.94677734375	534.2233908176422	0.99988616	708.708
SA45_SOC_2	1182	1542.9763412475586	575.3158736228943	0.9996666	709.3086000000001
SA45_SOC_2	1183	1512.4281692504883	638.9603805541992	0.9998666	709.9092
SA45_SOC_2	1184	1484.5816040039062	684.5870733261108	0.9997968	710.5098
SA45_SOC_2	1185	1497.8228759765625	620.6329965591431	0.99878246	711.1104
SA45_SOC_2	1186	1485.534439086914	528.6973214149475	0.9984175	711.711
SA45_SOC_2	1187	1446.9849014282227	509.72150802612305	0.9970163	712.3116
SA45_SOC_2	1188	1427.2655868530273	478.7156653404236	0.99799013	712.9122
SA45_SOC_2	1189	1418.3620834350586	455.68872928619385	0.9986008	713.5128
SA45_SOC_2	1190	1402.8728485107422	436.07629895210266	0.9979826	714.1134000000001
SA45_SOC_2	1191	1410.3997421264648	434.28940057754517	0.9962501	714.714
SA45_SOC_2	1192	1398.6139297485352	477.88100481033325	0.99773407	715.3146
SA45_SOC_2	1193	1398.6756134033203	522.4742531776428	0.99820304	715.9152
SA45_SOC_2	1194	1368.9779663085938	526.9680368900299	0.9951835	716.5158
SA45_SOC_2	1195	1363.0051803588867	485.3940439224243	0.6681789	717.1164
SA45_SOC_2	1196	1368.2270050048828	394.3969917297363	0.994892	717.717
SA45_SOC_2	1197	1367.6208114624023	346.3682198524475	0.99028873	718.3176
SA45_SOC_2	1198	1376.5081787109375	343.9020895957947	0.97605795	718.9182
SA45_SOC_2	1199	1339.4445419311523	363.4878373146057	0.9859731	719.5188
SA45_SOC_2	1200	1348.3542251586914	399.9921655654907	0.9740356	720.1194
SA45_SOC_2	1201	1354.7839736938477	445.1284646987915	0.99956566	720.72
SA45_SOC_2	1202	1366.0641860961914	523.547351360321	0.9994773	721.3206
SA45_SOC_2	1203	1356.2701034545898	595.5352449417114	0.9996306	721.9212
SA45_SOC_2	1204	1347.927589416504	612.8499126434326	0.99990034	722.5218
SA45_SOC_2	1205	1385.5101013183594	472.9136610031128	0.99946636	723.1224
SA45_SOC_2	1206	1392.6874923706055	334.51199769973755	0.99968076	723.723
SA45_SOC_2	1207	1377.3407363891602	303.7459123134613	0.9984889	724.3236
SA45_SOC_2	1208	1365.7624053955078	296.896333694458	0.9997003	724.9242
SA45_SOC_2	1209	1382.669906616211	280.8695447444916	0.9986349	725.5248
SA45_SOC_2	1210	1381.6795349121094	212.09613382816315	0.5843271	726.1254
SA45_SOC_2	1211	1415.0487899780273	237.7874368429184	0.99480504	726.726
SA45_SOC_2	1212	1392.0309448242188	313.11508297920227	0.999828	727.3266
SA45_SOC_2	1213	1413.5382843017578	406.88783526420593	0.9978739	727.9272
SA45_SOC_2	1214	1432.7396392822266	488.9718961715698	0.9988122	728.5278
SA45_SOC_2	1215	1422.2912979125977	531.8047034740448	0.9993697	729.1284
SA45_SOC_2	1216	1407.161636352539	537.4559783935547	0.96980524	729.729
SA45_SOC_2	1217	1708.4676361083984	750.4541873931885	0.9905601	730.3296
SA45_SOC_2	1218	1366.512107849121	507.7601909637451	0.99518675	730.9302
SA45_SOC_2	1219	1354.6236419677734	437.04939365386963	0.9934754	731.5308
SA45_SOC_2	1220	1331.78466796875	377.5784468650818	0.9936015	732.1314
SA45_SOC_2	1221	1299.0501022338867	398.921320438385	0.9998474	732.732
SA45_SOC_2	1222	1233.0092239379883	450.7505464553833	0.99963355	733.3326
SA45_SOC_2	1223	1172.7510452270508	504.9853277206421	0.9986883	733.9332
SA45_SOC_2	1224	1141.7267990112305	569.077033996582	0.9971501	734.5338
SA45_SOC_2	1225	1171.552848815918	607.8396320343018	0.99993634	735.1344
SA45_SOC_2	1226	1278.373146057129	642.4806833267212	0.99995184	735.735
SA45_SOC_2	1227	1358.8787841796875	676.0344743728638	0.9994215	736.3356
SA45_SOC_2	1228	1373.7812805175781	703.632345199585	0.9995365	736.9362
SA45_SOC_2	1229	1380.5779266357422	706.439266204834	0.9999058	737.5368
SA45_SOC_2	1230	1379.7331237792969	709.7074842453003	0.99735284	738.1374
SA45_SOC_2	1231	1387.2747802734375	692.479076385498	0.99796104	738.738
SA45_SOC_2	1232	1357.5054931640625	677.5496864318848	0.9997949	739.3386
SA45_SOC_2	1233	1383.435287475586	705.0791931152344	0.9997172	739.9392
SA45_SOC_2	1234	1447.492561340332	713.4815454483032	0.9992785	740.5398
SA45_SOC_2	1235	1428.1559371948242	707.2044038772583	0.99910814	741.1404
SA45_SOC_2	1236	1386.7430877685547	609.8215484619141	0.9994412	741.741
SA45_SOC_2	1237	1425.7329940795898	568.1525731086731	0.9957402	742.3416
SA45_SOC_2	1238	1463.331413269043	606.2326884269714	0.64322543	742.9422
SA45_SOC_2	1239	1390.4248809814453	590.9077906608582	0.9965597	743.5428
SA45_SOC_2	1240	1380.0833129882812	545.8419799804688	0.997022	744.1434
SA45_SOC_2	1241	1369.8936080932617	466.13125562667847	0.99462825	744.744
SA45_SOC_2	1242	1371.104507446289	420.54086923599243	0.9941527	745.3446
SA45_SOC_2	1243	1367.1868515014648	373.06416034698486	0.9989151	745.9452
SA45_SOC_2	1244	1322.0503234863281	399.07291889190674	0.9967648	746.5458
SA45_SOC_2	1245	1245.1927185058594	443.625226020813	0.9997656	747.1464
SA45_SOC_2	1246	1158.9998245239258	495.1458156108856	0.9998903	747.747
SA45_SOC_2	1247	1079.8117446899414	547.666826248169	0.9992824	748.3476
SA45_SOC_2	1248	1008.5936737060547	600.181303024292	0.9998609	748.9482
SA45_SOC_2	1249	927.2101020812988	648.0242300033569	0.9998758	749.5488
SA45_SOC_2	1250	860.4667854309082	674.7766256332397	0.99816316	750.1494
SA45_SOC_2	1251	821.2296295166016	723.7261247634888	0.9039461	750.75
SA45_SOC_2	1252	818.8268852233887	720.7184886932373	0.9827193	751.3506
SA45_SOC_2	1253	1720.272331237793	710.9549045562744	0.07104421	751.9512
SA45_SOC_2	1254	1719.9628829956055	710.3846883773804	0.10591554	752.5518
SA45_SOC_2	1255	847.5245475769043	627.9352140426636	0.9723989	753.1524000000001
SA45_SOC_2	1256	888.6952972412109	640.6687116622925	0.9981609	753.753
SA45_SOC_2	1257	982.5945281982422	627.6658773422241	0.99986565	754.3536
SA45_SOC_2	1258	1067.4046325683594	609.7238945960999	0.9996551	754.9542
SA45_SOC_2	1259	1129.453239440918	593.4204626083374	0.9996257	755.5548
SA45_SOC_2	1260	1179.2924880981445	591.7224955558777	0.9997962	756.1554
SA45_SOC_2	1261	1255.6042098999023	626.299238204956	0.99948186	756.756
SA45_SOC_2	1262	1337.500877380371	667.5830698013306	0.99970967	757.3566
SA45_SOC_2	1263	1359.2712020874023	671.6992092132568	0.9997503	757.9572000000001
SA45_SOC_2	1264	1399.9087142944336	692.9559516906738	0.9990544	758.5578
SA45_SOC_2	1265	1464.8077011108398	724.5036220550537	0.9995315	759.1584
SA45_SOC_2	1266	1473.969841003418	737.9757356643677	0.9997552	759.759
SA45_SOC_2	1267	1466.598129272461	751.9708156585693	0.9998394	760.3596
SA45_SOC_2	1268	1479.7202682495117	741.2785220146179	0.9999057	760.9602
SA45_SOC_2	1269	1468.725471496582	723.4616160392761	0.9999101	761.5608
SA45_SOC_2	1270	1451.5168762207031	721.4522123336792	0.9999521	762.1614
SA45_SOC_2	1271	1453.4938430786133	719.3944644927979	0.9999126	762.7620000000001
SA45_SOC_2	1272	1474.3595123291016	715.2518033981323	0.99986136	763.3626
SA45_SOC_2	1273	1475.2458572387695	714.3773603439331	0.9999045	763.9632
SA45_SOC_2	1274	1450.8536911010742	722.1740913391113	0.9998907	764.5638
SA45_SOC_2	1275	1447.9130172729492	721.9928812980652	0.999863	765.1644
SA45_SOC_2	1276	1448.4844207763672	730.1925230026245	0.9996375	765.765
SA45_SOC_2	1277	1474.9523162841797	744.2925310134888	0.99933296	766.3656
SA45_SOC_2	1278	1457.7602005004883	744.9499082565308	0.9996909	766.9662
SA45_SOC_2	1279	1479.1674041748047	740.9898090362549	0.9680942	767.5668000000001
SA45_SOC_2	1280	1464.3546295166016	753.2476544380188	0.99925166	768.1674
SA45_SOC_2	1281	1460.7637023925781	752.7620887756348	0.99974936	768.768
SA45_SOC_2	1282	1458.017921447754	750.6833553314209	0.9998135	769.3686
SA45_SOC_2	1283	1457.7202606201172	745.9155678749084	0.9998299	769.9692
SA45_SOC_2	1284	1472.5835037231445	729.98459815979	0.99989605	770.5698
SA45_SOC_2	1285	1494.8881530761719	689.47420835495	0.99978906	771.1704
SA45_SOC_2	1286	1536.0588455200195	631.4038896560669	0.99640673	771.771
SA45_SOC_2	1287	1492.7471923828125	611.9883441925049	0.9680215	772.3716000000001
SA45_SOC_2	1288	1459.4956970214844	604.8296141624451	0.99606234	772.9722
SA45_SOC_2	1289	1427.5059127807617	614.3246984481812	0.9726892	773.5728
SA45_SOC_2	1290	1417.2391891479492	638.479642868042	0.99467623	774.1734
SA45_SOC_2	1291	1410.8926391601562	659.1041135787964	0.9935777	774.774
SA45_SOC_2	1292	1405.0065994262695	667.0339679718018	0.98436445	775.3746
SA45_SOC_2	1293	1399.3501281738281	662.2996544837952	0.9934041	775.9752
SA45_SOC_2	1294	1398.3265686035156	648.3607077598572	0.99572456	776.5758
SA45_SOC_2	1295	1384.6679306030273	633.6711716651917	0.9972983	777.1764000000001
SA45_SOC_2	1296	1368.9432907104492	603.8773441314697	0.99416035	777.777
SA45_SOC_2	1297	1387.3907089233398	598.3220171928406	0.9984553	778.3776
SA45_SOC_2	1298	1351.8066787719727	591.9742584228516	0.9993618	778.9782
SA45_SOC_2	1299	1298.3120727539062	635.55260181427	0.9997924	779.5788
SA45_SOC_2	1300	1221.5400695800781	649.883451461792	0.99856406	780.1794
SA45_SOC_2	1301	1199.399528503418	650.1074051856995	0.9987238	780.78
SA45_SOC_2	1302	1160.9560775756836	689.01207447052	0.99967873	781.3806
SA45_SOC_2	1303	1154.9274444580078	699.9207258224487	0.9995158	781.9812000000001
SA45_SOC_2	1304	1126.801414489746	707.4847483634949	0.999764	782.5818
SA45_SOC_2	1305	1101.232566833496	711.22713804245	0.9996785	783.1824
SA45_SOC_2	1306	1039.0187072753906	713.0281019210815	0.9997664	783.783
SA45_SOC_2	1307	1010.4956817626953	697.5908732414246	0.99990547	784.3836
SA45_SOC_2	1308	993.2970428466797	695.4590320587158	0.9993358	784.9842
SA45_SOC_2	1309	955.934944152832	673.4412717819214	0.99806887	785.5848
SA45_SOC_2	1310	1015.5107116699219	643.6748027801514	0.9995871	786.1854
SA45_SOC_2	1311	1155.2071380615234	646.2116146087646	0.99986374	786.7860000000001
SA45_SOC_2	1312	1265.9064102172852	650.4768419265747	0.9998281	787.3866
SA45_SOC_2	1313	1288.4490966796875	648.8174343109131	0.9997696	787.9872
SA45_SOC_2	1314	1307.4050903320312	638.6275720596313	0.99788034	788.5878
SA45_SOC_2	1315	1309.0746688842773	622.6691150665283	0.9897696	789.1884
SA45_SOC_2	1316	1313.3034896850586	597.8997302055359	0.9938075	789.789
SA45_SOC_2	1317	1315.579605102539	541.3394093513489	0.9896428	790.3896
SA45_SOC_2	1318	1309.0443420410156	518.7214350700378	0.9993304	790.9902
SA45_SOC_2	1319	1315.6478118896484	508.48116874694824	0.99937516	791.5908000000001
SA45_SOC_2	1320	1307.5241088867188	495.04645586013794	0.9970192	792.1914
SA45_SOC_2	1321	1299.1530990600586	488.27019810676575	0.99761295	792.792
SA45_SOC_2	1322	1297.4656677246094	481.17947816848755	0.9902534	793.3926
SA45_SOC_2	1323	1281.8843078613281	453.8430905342102	0.97292614	793.9932
SA45_SOC_2	1324	1291.7970657348633	418.3383786678314	0.9948325	794.5938
SA45_SOC_2	1325	1282.5383377075195	410.73991656303406	0.998466	795.1944
SA45_SOC_2	1326	1287.0430755615234	443.3153986930847	0.98609227	795.795
SA45_SOC_2	1327	1259.9241256713867	505.2427554130554	0.99993145	796.3956000000001
SA45_SOC_2	1328	1193.583641052246	579.425961971283	0.9998858	796.9962
SA45_SOC_2	1329	1113.112449645996	641.2257313728333	0.99991655	797.5968
SA45_SOC_2	1330	1029.789047241211	677.2638058662415	0.9999045	798.1974
SA45_SOC_2	1331	959.9505615234375	686.3944101333618	0.99980897	798.798
SA45_SOC_2	1332	883.0878639221191	696.1755681037903	0.99965787	799.3986
SA45_SOC_2	1333	832.6057434082031	717.4619221687317	0.99564075	799.9992
SA45_SOC_2	1334	1715.614356994629	715.1014280319214	0.02287191	800.5998
SA45_SOC_2	1335	1718.6068725585938	708.9015340805054	0.00018845324	801.2004000000001
SA45_SOC_2	1336	1731.6730499267578	661.601722240448	0.8798751	801.801
SA45_SOC_2	1337	1741.3380432128906	636.5516066551208	0.05868128	802.4016
SA45_SOC_2	1338	1763.9252471923828	574.3516302108765	0.007873152	803.0022
SA45_SOC_2	1339	1715.430793762207	712.8368496894836	0.008985883	803.6028
SA45_SOC_2	1340	1714.2715072631836	706.007387638092	0.0043107793	804.2034
SA45_SOC_2	1341	1734.1914367675781	642.0004606246948	0.004655539	804.804
SA45_SOC_2	1342	1758.5658645629883	659.390058517456	0.00010839094	805.4046
SA45_SOC_2	1343	1718.6416625976562	702.2173619270325	0.0020726928	806.0052000000001
SA45_SOC_2	1344	1711.7414474487305	708.2093954086304	0.0024813407	806.6058
SA45_SOC_2	1345	1723.7279891967773	707.7797698974609	0.003877028	807.2064
SA45_SOC_2	1346	1720.7450866699219	703.3050727844238	0.1028279	807.807
SA45_SOC_2	1347	1722.4130630493164	710.6905889511108	0.23961237	808.4076
SA45_SOC_2	1348	1721.1355590820312	710.9130620956421	0.2886914	809.0082
SA45_SOC_2	1349	1721.4907836914062	711.1836862564087	0.47587594	809.6088
SA45_SOC_2	1350	1719.0317916870117	710.1141929626465	0.059783243	810.2094
SA45_SOC_2	1351	1718.4980392456055	715.156660079956	0.034675106	810.8100000000001
SA45_SOC_2	1352	1720.8528900146484	713.2043552398682	0.16075286	811.4106
SA45_SOC_2	1353	1721.1209106445312	709.6575307846069	0.24394718	812.0112
SA45_SOC_2	1354	1722.3053741455078	712.3439455032349	0.11982261	812.6118
SA45_SOC_2	1355	1723.106689453125	710.2433252334595	0.040859208	813.2124
SA45_SOC_2	1356	1721.748390197754	712.1609973907471	0.048360206	813.813
SA45_SOC_2	1357	1720.5683898925781	713.4462690353394	0.71791273	814.4136
SA45_SOC_2	1358	1722.0166397094727	712.990894317627	0.24462934	815.0142
SA45_SOC_2	1359	1722.0744323730469	711.8743443489075	0.020114582	815.6148000000001
SA45_SOC_2	1360	1721.5679168701172	711.7675495147705	0.02910189	816.2154
SA45_SOC_2	1361	1722.8738021850586	711.4613270759583	0.7122626	816.816
SA45_SOC_2	1362	1720.290641784668	710.9517502784729	0.15015134	817.4166
SA45_SOC_2	1363	874.1964340209961	582.2382259368896	0.91005516	818.0172
SA45_SOC_2	1364	957.5774574279785	571.6235017776489	0.9988832	818.6178
SA45_SOC_2	1365	1039.0436553955078	553.8896369934082	0.99940836	819.2184
SA45_SOC_2	1366	1088.2012939453125	538.7627506256104	0.9996094	819.819
SA45_SOC_2	1367	1164.3832397460938	502.3310351371765	0.99950135	820.4196000000001
SA45_SOC_2	1368	1225.0077438354492	476.89526081085205	0.9993711	821.0202
SA45_SOC_2	1369	1278.7957763671875	447.6823353767395	0.99911195	821.6208
SA45_SOC_2	1370	1308.9176559448242	433.74467611312866	0.9996879	822.2214
SA45_SOC_2	1371	1322.1415328979492	424.2734742164612	0.99918073	822.822
SA45_SOC_2	1372	1316.6730880737305	403.2702326774597	0.9994319	823.4226
SA45_SOC_2	1373	1308.0926513671875	384.38364028930664	0.99565154	824.0232
SA45_SOC_2	1374	1322.2240447998047	349.93622303009033	0.9993394	824.6238
SA45_SOC_2	1375	1323.8259887695312	333.41347217559814	0.9996588	825.2244000000001
SA45_SOC_2	1376	1320.1156997680664	324.16950702667236	0.9995944	825.825
SA45_SOC_2	1377	1314.422950744629	324.6334111690521	0.98539126	826.4256
SA45_SOC_2	1378	1349.601058959961	408.0467748641968	0.9997358	827.0262
SA45_SOC_2	1379	1281.4989852905273	509.8665726184845	0.9998541	827.6268
SA45_SOC_2	1380	1209.891014099121	584.7735571861267	0.9989272	828.2274
SA45_SOC_2	1381	1210.3643417358398	653.0341243743896	0.99878305	828.828
SA45_SOC_2	1382	1339.2391204833984	703.3971261978149	0.9998167	829.4286
SA45_SOC_2	1383	1439.1088485717773	717.1221613883972	0.9998254	830.0292000000001
SA45_SOC_2	1384	1476.016731262207	735.457592010498	0.9992424	830.6298
SA45_SOC_2	1385	1498.2431030273438	739.1520881652832	0.9993573	831.2304
SA45_SOC_2	1386	1489.7004318237305	749.7364926338196	0.9994837	831.831
SA45_SOC_2	1387	1498.1867980957031	742.8492879867554	0.9996847	832.4316
SA45_SOC_2	1388	1492.0463562011719	743.1674194335938	0.99970955	833.0322
SA45_SOC_2	1389	1511.9910049438477	746.2446427345276	0.99928844	833.6328
SA45_SOC_2	1390	1514.363136291504	749.9682998657227	0.99549496	834.2334
SA45_SOC_2	1391	1511.8000030517578	750.8885765075684	0.998097	834.8340000000001
SA45_SOC_2	1392	1518.5783386230469	757.1609544754028	0.9992618	835.4346
SA45_SOC_2	1393	1503.8372039794922	764.4266080856323	0.99975413	836.0352
SA45_SOC_2	1394	1468.9735794067383	759.8359107971191	0.99980956	836.6358
SA45_SOC_2	1395	1511.289939880371	741.7281675338745	0.99854857	837.2364
SA45_SOC_2	1396	1527.6695251464844	728.0211567878723	0.58194447	837.837
SA45_SOC_2	1397	1491.723861694336	715.178804397583	0.9640075	838.4376
SA45_SOC_2	1398	1457.416763305664	717.1263456344604	0.9930791	839.0382
SA45_SOC_2	1399	1451.1334991455078	715.9651207923889	0.99854505	839.6388000000001
SA45_SOC_2	1400	1443.9672088623047	721.5190315246582	0.9950505	840.2394
SA45_SOC_2	1401	1425.1344680786133	714.6765661239624	0.930541	840.84
SA45_SOC_2	1402	1414.2145156860352	706.6084384918213	0.9743242	841.4406
SA45_SOC_2	1403	1395.8396530151367	719.5221161842346	0.995917	842.0412
SA45_SOC_2	1404	1377.3495483398438	715.5277061462402	0.9985642	842.6418
SA45_SOC_2	1405	1376.1629104614258	722.1118426322937	0.99841964	843.2424
SA45_SOC_2	1406	1360.531997680664	721.6691493988037	0.9995467	843.843
SA45_SOC_2	1407	1352.9861068725586	715.5595064163208	0.9994822	844.4436000000001
SA45_SOC_2	1408	1349.9054718017578	711.3724279403687	0.9998337	845.0442
SA45_SOC_2	1409	1350.4435729980469	695.2735090255737	0.99971503	845.6448
SA45_SOC_2	1410	1369.7283554077148	651.425507068634	0.9997795	846.2454
SA45_SOC_2	1411	1366.6132736206055	624.965558052063	0.999828	846.846
SA45_SOC_2	1412	1363.578872680664	608.6317420005798	0.9996213	847.4466
SA45_SOC_2	1413	1368.7161254882812	605.97416639328	0.9998234	848.0472
SA45_SOC_2	1414	1362.733039855957	603.7737035751343	0.9996693	848.6478
SA45_SOC_2	1415	1338.175048828125	613.7490105628967	0.9994815	849.2484000000001
SA45_SOC_2	1416	1339.8130416870117	634.257481098175	0.99762183	849.849
SA45_SOC_2	1417	1333.1086349487305	661.6584992408752	0.9995561	850.4496
SA45_SOC_2	1418	1345.5524826049805	673.4701108932495	0.9568378	851.0502
SA45_SOC_2	1419	1332.7432250976562	683.7835693359375	0.9957749	851.6508
SA45_SOC_2	1420	1322.7182006835938	691.3513898849487	0.9995819	852.2514
SA45_SOC_2	1421	1265.2236557006836	695.9916543960571	0.99976236	852.852
SA45_SOC_2	1422	1185.3950500488281	698.3027744293213	0.986225	853.4526
SA45_SOC_2	1423	1165.9743118286133	708.1858348846436	0.9997929	854.0532000000001
SA45_SOC_2	1424	1136.2287139892578	706.9520616531372	0.9996362	854.6538
SA45_SOC_2	1425	1095.1197052001953	707.7280139923096	0.9994273	855.2544
SA45_SOC_2	1426	1027.419090270996	721.0953283309937	0.9999074	855.855
SA45_SOC_2	1427	961.9052124023438	721.2566471099854	0.99991965	856.4556
SA45_SOC_2	1428	940.6837463378906	714.1515398025513	0.9999343	857.0562
SA45_SOC_2	1429	900.1169586181641	702.4488472938538	0.99992204	857.6568
SA45_SOC_2	1430	829.5679092407227	690.5131244659424	0.99989355	858.2574
SA45_SOC_2	1431	754.050350189209	707.4296450614929	0.9999206	858.8580000000001
SA45_SOC_2	1432	736.1509323120117	709.2390418052673	0.99989533	859.4586
SA45_SOC_2	1433	719.7758674621582	715.1739120483398	0.999913	860.0592
SA45_SOC_2	1434	708.7350654602051	718.8322305679321	0.9998946	860.6598
SA45_SOC_2	1435	634.0220260620117	723.4655427932739	0.99986684	861.2604
SA45_SOC_2	1436	567.2014617919922	737.780749797821	0.99975115	861.861
SA45_SOC_2	1437	515.5804824829102	736.6461110115051	0.9998621	862.4616
SA45_SOC_2	1438	508.2737731933594	736.3097620010376	0.9997222	863.0622
SA45_SOC_2	1439	523.2542610168457	729.3591499328613	0.9971825	863.6628000000001
SA45_SOC_2	1440	503.0145835876465	711.5709543228149	0.9947067	864.2634
SA45_SOC_2	1441	501.9099426269531	691.6211771965027	0.9628458	864.864
SA45_SOC_2	1442	525.2063369750977	673.9711260795593	0.99912554	865.4646
SA45_SOC_2	1443	517.6028823852539	663.5790681838989	0.9993912	866.0652
SA45_SOC_2	1444	516.9664192199707	660.0958442687988	0.9994912	866.6658
SA45_SOC_2	1445	643.5076904296875	651.5987348556519	0.99994373	867.2664
SA45_SOC_2	1446	893.624382019043	645.0518703460693	0.9998784	867.867
SA45_SOC_2	1447	1188.7495422363281	652.3100566864014	0.9998846	868.4676000000001
SA45_SOC_2	1448	1402.3016738891602	657.5258159637451	0.99990106	869.0682
SA45_SOC_2	1449	1436.634521484375	661.6401529312134	0.99977905	869.6688
SA45_SOC_2	1450	1457.0099258422852	618.3164048194885	0.9998684	870.2694
SA45_SOC_2	1451	1461.8498611450195	570.4886054992676	0.9999151	870.87
SA45_SOC_2	1452	1481.4299011230469	564.8743772506714	0.99990284	871.4706
SA45_SOC_2	1453	1492.9593658447266	583.6168384552002	0.9999052	872.0712
SA45_SOC_2	1454	1498.3792877197266	592.0446825027466	0.974794	872.6718
SA45_SOC_2	1455	1534.5489120483398	596.4093661308289	0.9996006	873.2724000000001
SA45_SOC_2	1456	1496.583595275879	623.2386875152588	0.9994174	873.873
SA45_SOC_2	1457	1438.0976486206055	664.0856838226318	0.9998491	874.4736
SA45_SOC_2	1458	1361.8022918701172	677.9731321334839	0.99780077	875.0742
SA45_SOC_2	1459	1321.9570541381836	634.6525382995605	0.9922537	875.6748
SA45_SOC_2	1460	1327.122917175293	498.6902582645416	0.999181	876.2754
SA45_SOC_2	1461	1360.4714584350586	452.71469593048096	0.9997564	876.876
SA45_SOC_2	1462	1365.5661392211914	488.812894821167	0.9998203	877.4766
SA45_SOC_2	1463	1382.684669494629	569.4094562530518	0.99984777	878.0772000000001
SA45_SOC_2	1464	1401.302604675293	637.7345895767212	0.9995751	878.6778
SA45_SOC_2	1465	1412.0966720581055	616.6037607192993	0.9885768	879.2784
SA45_SOC_2	1466	1386.565818786621	510.8791923522949	0.9937371	879.879
SA45_SOC_2	1467	1370.412940979004	466.12990379333496	0.9963617	880.4796
SA45_SOC_2	1468	1369.2307662963867	484.5380437374115	0.99409014	881.0802
SA45_SOC_2	1469	1330.8166122436523	504.9765086174011	0.99979216	881.6808
SA45_SOC_2	1470	1262.9427337646484	520.6336998939514	0.99948835	882.2814
SA45_SOC_2	1471	1206.9233322143555	558.3476614952087	0.9869638	882.8820000000001
SA45_SOC_2	1472	1164.3190383911133	590.2935433387756	0.9997199	883.4826
SA45_SOC_2	1473	1126.50146484375	614.285044670105	0.99775934	884.0832
SA45_SOC_2	1474	1130.6952667236328	624.5253109931946	0.9980465	884.6838
SA45_SOC_2	1475	1111.4043045043945	610.669469833374	0.97746164	885.2844
SA45_SOC_2	1476	1135.1910781860352	618.2533836364746	0.99414414	885.885
SA45_SOC_2	1477	1250.467414855957	616.9045114517212	0.9999391	886.4856
SA45_SOC_2	1478	1394.5001220703125	693.2794260978699	0.9998654	887.0862
SA45_SOC_2	1479	1453.7945938110352	727.6119375228882	0.99984014	887.6868000000001
SA45_SOC_2	1480	1467.4608993530273	748.9544892311096	0.9998381	888.2874
SA45_SOC_2	1481	1513.1996154785156	754.070405960083	0.9989236	888.888
SA45_SOC_2	1482	1506.6023254394531	750.7900857925415	0.9986552	889.4886
SA45_SOC_2	1483	1508.8338088989258	743.1612396240234	0.9958282	890.0892
SA45_SOC_2	1484	1517.0592498779297	746.081714630127	0.9959359	890.6898
SA45_SOC_2	1485	1521.3919830322266	743.6786699295044	0.99956375	891.2904
SA45_SOC_2	1486	1490.4282760620117	745.0767230987549	0.99835557	891.891
SA45_SOC_2	1487	1487.9311752319336	751.4468193054199	0.9997614	892.4916000000001
SA45_SOC_2	1488	1484.9274444580078	751.9094038009644	0.9994199	893.0922
SA45_SOC_2	1489	1521.8986129760742	735.1747369766235	0.9968573	893.6928
SA45_SOC_2	1490	1500.0175094604492	719.8417282104492	0.99861336	894.2934
SA45_SOC_2	1491	1469.6718978881836	719.7761964797974	0.9968449	894.894
SA45_SOC_2	1492	1447.961311340332	705.90651512146	0.9983095	895.4946
SA45_SOC_2	1493	1417.997817993164	694.8928713798523	0.99695575	896.0952
SA45_SOC_2	1494	1398.2017135620117	674.7130250930786	0.98978466	896.6958
SA45_SOC_2	1495	1387.8639221191406	658.7187767028809	0.99793917	897.2964000000001
SA45_SOC_2	1496	1364.5844650268555	647.8415393829346	0.99537	897.897
SA45_SOC_2	1497	1369.1978073120117	644.5233678817749	0.9948315	898.4976
SA45_SOC_2	1498	1360.5292510986328	630.9886837005615	0.9967913	899.0982
SA45_SOC_2	1499	1344.7909927368164	612.1439981460571	0.9980325	899.6988
SA45_SOC_2	1500	1340.4735946655273	600.0960731506348	0.99514884	900.2994
SA45_SOC_2	1501	1335.5624771118164	605.6644678115845	0.1156736	900.9
SA45_SOC_2	1502	1319.6173095703125	618.7334132194519	0.9907974	901.5006
SA45_SOC_2	1503	1316.2733459472656	629.4054937362671	0.99904567	902.1012000000001
SA45_SOC_2	1504	1313.5313415527344	633.338041305542	0.9985922	902.7018
SA45_SOC_2	1505	1314.0645217895508	630.6290316581726	0.9982304	903.3024
SA45_SOC_2	1506	1317.0863342285156	621.2962961196899	0.9935355	903.903
SA45_SOC_2	1507	1326.8595886230469	608.9090609550476	0.8214215	904.5036
SA45_SOC_2	1508	1313.9863586425781	611.6461372375488	0.9980268	905.1042
SA45_SOC_2	1509	1312.4665832519531	609.6357035636902	0.99928266	905.7048
SA45_SOC_2	1510	1319.842758178711	610.5255961418152	0.9991616	906.3054
SA45_SOC_2	1511	1321.6464614868164	619.7344779968262	0.998058	906.9060000000001
SA45_SOC_2	1512	1322.8997039794922	637.2906732559204	0.99981374	907.5066
SA45_SOC_2	1513	1339.0048599243164	665.3821563720703	0.99979526	908.1072
SA45_SOC_2	1514	1370.8732223510742	704.1672205924988	0.9986072	908.7078
SA45_SOC_2	1515	1381.9643783569336	708.6038732528687	0.9991386	909.3084
SA45_SOC_2	1516	1384.2474746704102	711.0145139694214	0.9991196	909.909
SA45_SOC_2	1517	1383.9823150634766	710.8829355239868	0.9987765	910.5096
SA45_SOC_2	1518	1375.7978439331055	717.0789670944214	0.9801389	911.1102
SA45_SOC_2	1519	1356.9259643554688	712.3487734794617	0.99410903	911.7108000000001
SA45_SOC_2	1520	1261.0423278808594	707.9132151603699	0.99990666	912.3114
SA45_SOC_2	1521	1211.751365661621	691.5104556083679	0.99980325	912.912
SA45_SOC_2	1522	1193.8599014282227	680.4750537872314	0.9996673	913.5126
SA45_SOC_2	1523	1169.8477935791016	609.8753643035889	0.9486246	914.1132
SA45_SOC_2	1524	1243.2133483886719	551.850106716156	0.9975684	914.7138
SA45_SOC_2	1525	1335.3615188598633	495.07272005081177	0.9995055	915.3144
SA45_SOC_2	1526	1345.663948059082	465.166175365448	0.9983393	915.915
SA45_SOC_2	1527	1723.1050872802734	715.9597778320312	0.39878213	916.5156000000001
SA45_SOC_2	1528	1326.9557189941406	424.1357481479645	0.99093115	917.1162
SA45_SOC_2	1529	1304.421272277832	446.83074474334717	0.99974424	917.7168
SA45_SOC_2	1530	1351.3018798828125	511.0820960998535	0.99922276	918.3174
SA45_SOC_2	1531	1362.864646911621	585.4692363739014	0.9682994	918.918
SA45_SOC_2	1532	1348.648796081543	621.3974905014038	0.99936885	919.5186
SA45_SOC_2	1533	1331.7866134643555	645.7669258117676	0.9977093	920.1192
SA45_SOC_2	1534	1331.2656784057617	680.313606262207	0.9970143	920.7198
SA45_SOC_2	1535	1340.837516784668	702.5374245643616	0.99349326	921.3204000000001
SA45_SOC_2	1536	1348.3178329467773	711.7443752288818	0.9953714	921.921
SA45_SOC_2	1537	1337.0558166503906	721.7382860183716	0.998444	922.5216
SA45_SOC_2	1538	1329.2304611206055	717.7481889724731	0.99966383	923.1222
SA45_SOC_2	1539	1332.9192352294922	712.9666900634766	0.9998944	923.7228
SA45_SOC_2	1540	1316.957130432129	698.23086977005	0.99984074	924.3234
SA45_SOC_2	1541	1311.8487167358398	676.8460893630981	0.999759	924.924
SA45_SOC_2	1542	1322.5650787353516	637.0064663887024	0.99926394	925.5246
SA45_SOC_2	1543	1307.6832962036133	608.5394954681396	0.99937844	926.1252000000001
SA45_SOC_2	1544	1284.9933242797852	594.2155981063843	0.9995372	926.7258
SA45_SOC_2	1545	1287.253189086914	581.7452573776245	0.91630477	927.3264
SA45_SOC_2	1546	1292.0678329467773	605.1760053634644	0.9985071	927.927
SA45_SOC_2	1547	1285.3459167480469	618.6144518852234	0.9955812	928.5276
SA45_SOC_2	1548	1292.2573471069336	627.0076632499695	0.9982583	929.1282
SA45_SOC_2	1549	1297.5600814819336	563.1169295310974	0.98918635	929.7288
SA45_SOC_2	1550	1303.172264099121	529.1172909736633	0.9992955	930.3294
SA45_SOC_2	1551	1274.469337463379	510.2908229827881	0.99933904	930.9300000000001
SA45_SOC_2	1552	1208.2201766967773	513.5473895072937	0.9973519	931.5306
SA45_SOC_2	1553	1185.369873046875	517.6313102245331	0.9952402	932.1312
SA45_SOC_2	1554	1136.9261169433594	536.8180739879608	0.9927045	932.7318
SA45_SOC_2	1555	1127.1869659423828	539.0244913101196	0.9963983	933.3324
SA45_SOC_2	1556	1108.2324600219727	561.0096788406372	0.9990426	933.933
SA45_SOC_2	1557	1078.0325317382812	605.5273532867432	0.9997943	934.5336
SA45_SOC_2	1558	1030.7272338867188	658.1262874603271	0.9998852	935.1342
SA45_SOC_2	1559	1025.8100509643555	665.0344133377075	0.9998622	935.7348000000001
SA45_SOC_2	1560	1013.1136322021484	657.1533536911011	0.9995577	936.3354
SA45_SOC_2	1561	965.1692962646484	635.5524730682373	0.99042904	936.936
SA45_SOC_2	1562	916.6504669189453	563.2986545562744	0.9996352	937.5366
SA45_SOC_2	1563	843.8444137573242	492.0271039009094	0.99981946	938.1372
SA45_SOC_2	1564	796.750545501709	471.22843980789185	0.9998622	938.7378
SA45_SOC_2	1565	751.1478996276855	458.2480716705322	0.99982125	939.3384
SA45_SOC_2	1566	688.7875556945801	448.01153898239136	0.9997991	939.939
SA45_SOC_2	1567	654.9421119689941	440.52212476730347	0.99958247	940.5396000000001
SA45_SOC_2	1568	640.8376121520996	439.31764125823975	0.9988279	941.1402
SA45_SOC_2	1569	639.3366050720215	443.1554961204529	0.9987835	941.7408
SA45_SOC_2	1570	634.6658134460449	442.2049641609192	0.9995415	942.3414
SA45_SOC_2	1571	632.5573539733887	434.77309942245483	0.9995022	942.942
SA45_SOC_2	1572	621.2171173095703	432.57241129875183	0.99970335	943.5426
SA45_SOC_2	1573	593.840503692627	433.46800088882446	0.9981184	944.1432
SA45_SOC_2	1574	593.4356689453125	426.7873692512512	0.9994986	944.7438
SA45_SOC_2	1575	617.6460456848145	429.38198804855347	0.9998184	945.3444000000001
SA45_SOC_2	1576	667.4499893188477	442.5715684890747	0.9997706	945.945
SA45_SOC_2	1577	751.1924171447754	487.36533880233765	0.9999417	946.5456
SA45_SOC_2	1578	841.6486930847168	559.3782091140747	0.9998233	947.1462
SA45_SOC_2	1579	914.3895149230957	640.9030938148499	0.99187756	947.7468
SA45_SOC_2	1580	947.6814651489258	667.7253341674805	0.99836177	948.3474
SA45_SOC_2	1581	972.4348068237305	625.4505443572998	0.987795	948.948
SA45_SOC_2	1582	992.2876739501953	602.0110416412354	0.99838173	949.5486
SA45_SOC_2	1583	1012.5325012207031	569.0593957901001	0.9767001	950.1492000000001
SA45_SOC_2	1584	1022.7462387084961	529.8769891262054	0.9615215	950.7498
SA45_SOC_2	1585	1008.1325912475586	514.5283699035645	0.9991978	951.3504
SA45_SOC_2	1586	960.3414916992188	536.8734991550446	0.9998661	951.951
SA45_SOC_2	1587	894.2292594909668	588.8888597488403	0.9999025	952.5516
SA45_SOC_2	1588	855.1397895812988	624.2567467689514	0.9988882	953.1522
SA45_SOC_2	1589	814.5840454101562	638.7878608703613	0.96857476	953.7528
SA45_SOC_2	1590	1720.2729034423828	722.4291372299194	0.039683755	954.3534
SA45_SOC_2	1591	1723.7083053588867	718.166356086731	0.22349963	954.9540000000001
SA45_SOC_2	1592	1729.1554641723633	715.3678035736084	0.18021682	955.5546
SA45_SOC_2	1593	1720.8021926879883	735.7161140441895	0.18631467	956.1552
SA45_SOC_2	1594	1713.149528503418	729.8885536193848	0.5625725	956.7558
SA45_SOC_2	1595	1720.7381057739258	722.4657011032104	0.8913268	957.3564
SA45_SOC_2	1596	1724.0824127197266	713.9353108406067	0.64446956	957.957
SA45_SOC_2	1597	1719.085578918457	715.9387922286987	0.944253	958.5576
SA45_SOC_2	1598	1718.954086303711	696.2366580963135	0.21442308	959.1582
SA45_SOC_2	1599	1722.9476165771484	716.4539051055908	0.5675522	959.7588000000001
SA45_SOC_2	1600	1723.5732650756836	718.95756483078	0.6189922	960.3594
SA45_SOC_2	1601	1722.8878784179688	718.6273312568665	0.24063732	960.96
SA45_SOC_2	1602	1724.6970748901367	720.9981894493103	0.30829316	961.5606
SA45_SOC_2	1603	1715.8220672607422	727.4180459976196	0.94895375	962.1612
SA45_SOC_2	1604	1718.203125	723.3457446098328	0.9591103	962.7618
SA45_SOC_2	1605	1718.4900283813477	720.4190897941589	0.2685891	963.3624
SA45_SOC_2	1606	1725.7779693603516	719.2926263809204	0.44795126	963.963
SA45_SOC_2	1607	1725.1050567626953	722.0247459411621	0.44165558	964.5636000000001
SA45_SOC_2	1608	1718.1531143188477	656.2369394302368	0.95634204	965.1642
SA45_SOC_2	1609	1710.0971603393555	679.182186126709	0.9272916	965.7648
SA45_SOC_2	1610	1718.712501525879	749.6366500854492	0.8192453	966.3654
SA45_SOC_2	1611	866.3573455810547	578.66539478302	0.7855733	966.966
SA45_SOC_2	1612	889.1269111633301	574.9649119377136	0.99666226	967.5666
SA45_SOC_2	1613	966.9316864013672	551.0247802734375	0.9997819	968.1672
SA45_SOC_2	1614	1030.8219909667969	531.1775493621826	0.99944144	968.7678
SA45_SOC_2	1615	1066.6679763793945	509.7227954864502	0.99946135	969.3684000000001
SA45_SOC_2	1616	1118.9634704589844	490.16865491867065	0.9997447	969.969
SA45_SOC_2	1617	1165.9707641601562	487.42472290992737	0.9995921	970.5696
SA45_SOC_2	1618	1213.8427734375	494.2293691635132	0.9998072	971.1702
SA45_SOC_2	1619	1259.3233108520508	540.491681098938	0.9996455	971.7708
SA45_SOC_2	1620	1307.3602294921875	610.9324979782104	0.996311	972.3714
SA45_SOC_2	1621	1335.3175735473633	667.7102708816528	0.9998165	972.972
SA45_SOC_2	1622	1352.3999404907227	698.7602090835571	0.99976295	973.5726
SA45_SOC_2	1623	1353.610610961914	705.1382875442505	0.99971753	974.1732000000001
SA45_SOC_2	1624	1342.675666809082	690.369701385498	0.99976283	974.7738
SA45_SOC_2	1625	1331.9409942626953	682.3162508010864	0.9994598	975.3744
SA45_SOC_2	1626	1343.4172439575195	655.5946254730225	0.9929658	975.975
SA45_SOC_2	1627	1328.1861877441406	647.5367975234985	0.99838734	976.5756
SA45_SOC_2	1628	1336.2444305419922	647.7214193344116	0.9975089	977.1762
SA45_SOC_2	1629	1355.3121185302734	624.6358394622803	0.99638426	977.7768
SA45_SOC_2	1630	1351.270866394043	598.545777797699	0.995061	978.3774
SA45_SOC_2	1631	1353.1768798828125	582.6368236541748	0.9950512	978.9780000000001
SA45_SOC_2	1632	1331.525001525879	564.1299676895142	0.996424	979.5786
SA45_SOC_2	1633	1315.9115982055664	525.6275010108948	0.99591607	980.1792
SA45_SOC_2	1634	1314.5256042480469	503.2778012752533	0.99848574	980.7798
SA45_SOC_2	1635	1297.4695587158203	476.09606981277466	0.99878234	981.3804
SA45_SOC_2	1636	1309.929542541504	455.7823920249939	0.99838316	981.981
SA45_SOC_2	1637	1305.3394317626953	449.6728777885437	0.99964464	982.5816
SA45_SOC_2	1638	1283.8536071777344	452.23032116889954	0.99938667	983.1822
SA45_SOC_2	1639	1244.5005798339844	462.51111030578613	0.9996283	983.7828000000001
SA45_SOC_2	1640	1175.9734725952148	473.92302989959717	0.97296137	984.3834
SA45_SOC_2	1641	1137.6145935058594	491.5489411354065	0.9992861	984.984
SA45_SOC_2	1642	1111.3596725463867	498.2024073600769	0.9987016	985.5846
SA45_SOC_2	1643	1090.6030654907227	554.3795156478882	0.9977379	986.1852
SA45_SOC_2	1644	1084.9943161010742	617.2375774383545	0.98793983	986.7858
SA45_SOC_2	1645	1077.2123336791992	613.2308721542358	0.99980277	987.3864
SA45_SOC_2	1646	1149.8482131958008	622.4221801757812	0.99985707	987.987
SA45_SOC_2	1647	1274.253273010254	641.5279626846313	0.9997925	988.5876000000001
SA45_SOC_2	1648	1331.2825012207031	661.4166498184204	0.999783	989.1882
SA45_SOC_2	1649	1351.237564086914	659.5535659790039	0.99956125	989.7888
SA45_SOC_2	1650	1373.25439453125	631.7119789123535	0.9980488	990.3894
SA45_SOC_2	1651	1367.8615951538086	585.524468421936	0.9877008	990.99
SA45_SOC_2	1652	1353.7002182006836	570.2721834182739	0.99770606	991.5906
SA45_SOC_2	1653	1364.527473449707	547.4212431907654	0.9985715	992.1912
SA45_SOC_2	1654	1358.5442733764648	524.8750448226929	0.9953276	992.7918
SA45_SOC_2	1655	1354.0492630004883	488.09861183166504	0.9980867	993.3924000000001
SA45_SOC_2	1656	1331.883316040039	448.6491537094116	0.9934336	993.993
SA45_SOC_2	1657	1335.659294128418	428.0983257293701	0.99610907	994.5936
SA45_SOC_2	1658	1322.2206115722656	400.38200855255127	0.99865806	995.1942
SA45_SOC_2	1659	1299.79248046875	380.9453809261322	0.99954635	995.7948
SA45_SOC_2	1660	1267.9673767089844	390.6935477256775	0.9994186	996.3954
SA45_SOC_2	1661	1227.2320175170898	403.99803400039673	0.99976593	996.996
SA45_SOC_2	1662	1167.5654983520508	440.10505199432373	0.9994796	997.5966
SA45_SOC_2	1663	1115.0035858154297	471.3718628883362	0.9985253	998.1972000000001
SA45_SOC_2	1664	1101.6185760498047	479.38759088516235	0.9997831	998.7978
SA45_SOC_2	1665	1061.9379043579102	480.893018245697	0.99950075	999.3984
SA45_SOC_2	1666	1059.935188293457	482.86881923675537	0.9994062	999.999
SA45_SOC_2	1667	1044.1677474975586	495.53369522094727	0.9605083	1000.5996
SA45_SOC_2	1668	1028.591079711914	501.0532307624817	0.9789556	1001.2002
SA45_SOC_2	1669	1018.9154434204102	520.3751134872437	0.9967687	1001.8008
SA45_SOC_2	1670	1047.773666381836	536.8199729919434	0.99808407	1002.4014
SA45_SOC_2	1671	1145.093994140625	543.686192035675	0.9997136	1003.0020000000001
SA45_SOC_2	1672	1261.7803573608398	558.8108253479004	0.9998927	1003.6026
SA45_SOC_2	1673	1318.8158798217773	613.4261798858643	0.9998385	1004.2032
SA45_SOC_2	1674	1335.6547164916992	657.507791519165	0.99973077	1004.8038
SA45_SOC_2	1675	1344.3538284301758	674.9952363967896	0.9999074	1005.4044
SA45_SOC_2	1676	1356.4219665527344	666.5840005874634	0.99956053	1006.005
SA45_SOC_2	1677	1371.2722778320312	601.9916653633118	0.99761826	1006.6056
SA45_SOC_2	1678	1355.3168106079102	525.051748752594	0.9922559	1007.2062
SA45_SOC_2	1679	1351.3936614990234	510.342321395874	0.98510253	1007.8068000000001
SA45_SOC_2	1680	1344.4437789916992	479.9942100048065	0.9980903	1008.4074
SA45_SOC_2	1681	1336.0187530517578	458.65909337997437	0.9832228	1009.008
SA45_SOC_2	1682	1349.0272521972656	441.4042603969574	0.48806947	1009.6086
SA45_SOC_2	1683	1345.6700134277344	421.21318101882935	0.9269728	1010.2092
SA45_SOC_2	1684	1342.5873184204102	397.68033742904663	0.77022463	1010.8098
SA45_SOC_2	1685	1317.4192428588867	386.2174344062805	0.99774975	1011.4104
SA45_SOC_2	1686	1280.9199142456055	393.04622054100037	0.9978629	1012.011
SA45_SOC_2	1687	1244.3716049194336	403.4371519088745	0.99890625	1012.6116000000001
SA45_SOC_2	1688	1179.8793411254883	419.95909810066223	0.9995109	1013.2122
SA45_SOC_2	1689	1172.248878479004	429.400269985199	0.9993204	1013.8128
SA45_SOC_2	1690	1085.951271057129	454.82374906539917	0.9997731	1014.4134
SA45_SOC_2	1691	1043.276596069336	474.67155933380127	0.99960023	1015.014
SA45_SOC_2	1692	1028.141098022461	481.7135167121887	0.99936956	1015.6146
SA45_SOC_2	1693	1017.337532043457	479.88274812698364	0.9985574	1016.2152
SA45_SOC_2	1694	989.2618560791016	477.2301936149597	0.9992429	1016.8158
SA45_SOC_2	1695	992.4631118774414	487.6816999912262	0.99976903	1017.4164000000001
SA45_SOC_2	1696	939.1429138183594	520.8142018318176	0.9999207	1018.017
SA45_SOC_2	1697	873.5352516174316	598.0528736114502	0.99949956	1018.6176
SA45_SOC_2	1698	828.3130073547363	655.7084369659424	0.9874368	1019.2182
SA45_SOC_2	1699	1724.0464782714844	716.6311883926392	0.81308496	1019.8188
SA45_SOC_2	1700	1724.897117614746	715.2300453186035	0.8847853	1020.4194
SA45_SOC_2	1701	1715.5137634277344	711.5082550048828	0.98824	1021.02
SA45_SOC_2	1702	1726.3066864013672	718.3901810646057	0.57455224	1021.6206
SA45_SOC_2	1703	1722.033920288086	716.8310022354126	0.9182064	1022.2212000000001
SA45_SOC_2	1704	1722.949447631836	717.9661560058594	0.94694835	1022.8218
SA45_SOC_2	1705	1724.1569137573242	719.1303420066833	0.41980046	1023.4224
SA45_SOC_2	1706	1716.1945724487305	697.6323294639587	0.98514986	1024.023
SA45_SOC_2	1707	1724.7172164916992	720.1171159744263	0.70506436	1024.6236000000001
SA45_SOC_2	1708	1725.1329803466797	716.2528681755066	0.7457138	1025.2242
SA45_SOC_2	1709	1720.9867858886719	718.1366801261902	0.8201823	1025.8248
SA45_SOC_2	1710	1724.5158004760742	718.1066179275513	0.34738043	1026.4254
SA45_SOC_2	1711	1724.2373657226562	722.3677253723145	0.5278273	1027.026
SA45_SOC_2	1712	1722.6730728149414	724.1559433937073	0.753628	1027.6266
SA45_SOC_2	1713	1722.1904754638672	720.7965087890625	0.7845511	1028.2272
SA45_SOC_2	1714	1722.9029846191406	714.5897912979126	0.025533505	1028.8278
SA45_SOC_2	1715	1722.7356719970703	724.7928500175476	0.16019017	1029.4284
SA45_SOC_2	1716	1729.5423889160156	713.0354404449463	0.028053643	1030.029
SA45_SOC_2	1717	1726.244888305664	724.5183634757996	0.04678257	1030.6296
SA45_SOC_2	1718	1721.429328918457	715.1789331436157	0.038940594	1031.2302
SA45_SOC_2	1719	1729.921760559082	717.0302367210388	0.3310277	1031.8308
SA45_SOC_2	1720	1731.3958740234375	714.544665813446	0.16670775	1032.4314
SA45_SOC_2	1721	1737.875633239746	709.8971271514893	0.0023521048	1033.032
SA45_SOC_2	1722	1720.6737899780273	693.4205317497253	0.665106	1033.6326
SA45_SOC_2	1723	1717.6881408691406	678.1964421272278	0.030645518	1034.2332000000001
SA45_SOC_2	1724	1723.7599182128906	713.3562755584717	0.03515548	1034.8338
SA45_SOC_2	1725	1722.246437072754	719.7019100189209	0.52932537	1035.4344
SA45_SOC_2	1726	1722.6464080810547	720.6055784225464	0.8470541	1036.035
SA45_SOC_2	1727	1723.2835006713867	719.8325872421265	0.73250496	1036.6356
SA45_SOC_2	1728	1724.9921035766602	713.4119582176208	0.7812575	1037.2362
SA45_SOC_2	1729	1725.2476501464844	720.5267214775085	0.49850744	1037.8368
SA45_SOC_2	1730	887.2130584716797	582.2796821594238	0.9923139	1038.4374
SA45_SOC_2	1731	1015.8375549316406	565.9730958938599	0.9998229	1039.038
SA45_SOC_2	1732	1149.148178100586	541.1928963661194	0.9997335	1039.6386
SA45_SOC_2	1733	1226.0245513916016	560.6435251235962	0.999907	1040.2392
SA45_SOC_2	1734	1267.9671478271484	621.9172382354736	0.9997714	1040.8398
SA45_SOC_2	1735	1296.6959381103516	653.4159207344055	0.9997868	1041.4404
SA45_SOC_2	1736	1294.9172973632812	658.7610054016113	0.9996271	1042.041
SA45_SOC_2	1737	1293.4454727172852	641.2597846984863	0.99934274	1042.6416
SA45_SOC_2	1738	1295.475082397461	624.2217922210693	0.9959228	1043.2422
SA45_SOC_2	1739	1297.0766830444336	619.7148442268372	0.97697985	1043.8428000000001
SA45_SOC_2	1740	1304.8651885986328	625.1364040374756	0.9087693	1044.4434
SA45_SOC_2	1741	1303.4564208984375	601.4518976211548	0.96389717	1045.044
SA45_SOC_2	1742	1310.6575012207031	566.5427327156067	0.99720407	1045.6446
SA45_SOC_2	1743	1314.2821884155273	522.2185957431793	0.9985576	1046.2452
SA45_SOC_2	1744	1333.6126327514648	486.9024968147278	0.9939155	1046.8458
SA45_SOC_2	1745	1330.2461242675781	467.0300316810608	0.9837226	1047.4464
SA45_SOC_2	1746	1329.887580871582	465.83436727523804	0.9978016	1048.047
SA45_SOC_2	1747	1361.634635925293	463.1261944770813	0.99804544	1048.6476
SA45_SOC_2	1748	1370.1579666137695	510.9871459007263	0.9989899	1049.2482
SA45_SOC_2	1749	1353.8653564453125	529.3334555625916	0.995449	1049.8488
SA45_SOC_2	1750	1324.2070770263672	548.7213850021362	0.99960834	1050.4494
SA45_SOC_2	1751	1267.2699737548828	560.7807683944702	0.9998869	1051.05
SA45_SOC_2	1752	1231.3246536254883	564.928708076477	0.9986981	1051.6506
SA45_SOC_2	1753	1186.5145111083984	574.26762342453	0.92045903	1052.2512
SA45_SOC_2	1754	1130.4549407958984	586.9975805282593	0.9998228	1052.8518
SA45_SOC_2	1755	1049.5406341552734	602.9314470291138	0.99976236	1053.4524000000001
SA45_SOC_2	1756	962.6846694946289	619.3325328826904	0.9998061	1054.053
SA45_SOC_2	1757	874.1226768493652	628.5352349281311	0.989484	1054.6536
SA45_SOC_2	1758	826.7112350463867	650.8971977233887	0.9920406	1055.2542
SA45_SOC_2	1759	1720.917091369629	726.0646677017212	0.7918713	1055.8548
SA45_SOC_2	1760	1722.1698760986328	729.6720027923584	0.60362077	1056.4554
SA45_SOC_2	1761	1725.0922393798828	719.2412567138672	0.6675866	1057.056
SA45_SOC_2	1762	1721.2772369384766	729.2278289794922	0.6714208	1057.6566
SA45_SOC_2	1763	1722.8272247314453	720.893132686615	0.8726838	1058.2572
SA45_SOC_2	1764	1723.8701248168945	721.1002206802368	0.42951038	1058.8578
SA45_SOC_2	1765	1720.5018997192383	716.5051460266113	0.0074745617	1059.4584
SA45_SOC_2	1766	1710.0567626953125	660.6488084793091	0.97779924	1060.059
SA45_SOC_2	1767	1716.2373733520508	691.9096326828003	0.97784686	1060.6596
SA45_SOC_2	1768	1717.0144271850586	705.277783870697	0.9914833	1061.2602
SA45_SOC_2	1769	1726.5690994262695	721.052713394165	0.5572707	1061.8608
SA45_SOC_2	1770	1726.7549514770508	719.6303915977478	0.60208404	1062.4614
SA45_SOC_2	1771	1722.1916198730469	720.7047128677368	0.828737	1063.0620000000001
SA45_SOC_2	1772	1718.0700302124023	721.0787844657898	0.9655109	1063.6626
SA45_SOC_2	1773	1716.452865600586	721.8188810348511	0.9877487	1064.2632
SA45_SOC_2	1774	1723.0577087402344	721.1487579345703	0.4553882	1064.8638
SA45_SOC_2	1775	1729.5854187011719	720.8566331863403	0.11953074	1065.4644
SA45_SOC_2	1776	1723.1153869628906	720.53959608078	0.9466289	1066.065
SA45_SOC_2	1777	1722.0657348632812	721.0914659500122	0.7031024	1066.6656
SA45_SOC_2	1778	1723.8417434692383	717.7803754806519	0.8223575	1067.2662
SA45_SOC_2	1779	1724.6732711791992	715.3003406524658	0.41155678	1067.8668
SA45_SOC_2	1780	1723.1159591674805	720.7083821296692	0.72645473	1068.4674
SA45_SOC_2	1781	1721.8995666503906	721.074857711792	0.7381158	1069.068
SA45_SOC_2	1782	1722.1711349487305	719.4108152389526	0.8001335	1069.6686
SA45_SOC_2	1783	1728.1670379638672	716.4309883117676	0.62315977	1070.2692
SA45_SOC_2	1784	1722.8525161743164	720.3108787536621	0.64708084	1070.8698
SA45_SOC_2	1785	1721.4202880859375	721.6772603988647	0.9224688	1071.4704
SA45_SOC_2	1786	1724.8815536499023	719.5141983032227	0.7501229	1072.071
SA45_SOC_2	1787	906.2116241455078	600.6820607185364	0.9974239	1072.6716000000001
SA45_SOC_2	1788	993.2435989379883	578.6632061004639	0.99965477	1073.2722
SA45_SOC_2	1789	1112.5215911865234	543.4894037246704	0.9992679	1073.8728
SA45_SOC_2	1790	1219.1130065917969	514.0582537651062	0.99980694	1074.4734
SA45_SOC_2	1791	1270.349006652832	510.79389810562134	0.9997962	1075.074
SA45_SOC_2	1792	1311.261863708496	506.06817841529846	0.99979943	1075.6746
SA45_SOC_2	1793	1377.7543258666992	516.8813323974609	0.9997801	1076.2752
SA45_SOC_2	1794	1425.867576599121	554.4239330291748	0.99987125	1076.8758
SA45_SOC_2	1795	1443.1581115722656	585.6602954864502	0.9998192	1077.4764
SA45_SOC_2	1796	1486.0808944702148	616.1387300491333	0.99922097	1078.077
SA45_SOC_2	1797	1497.0246505737305	641.2478756904602	0.99443394	1078.6776
SA45_SOC_2	1798	1493.349266052246	690.2919387817383	0.9998481	1079.2782
SA45_SOC_2	1799	1503.841667175293	738.1199312210083	0.99953175	1079.8788
SA45_SOC_2	1800	1501.0710525512695	746.4570093154907	0.9990251	1080.4794
SA45_SOC_2	1801	1485.688705444336	745.4570388793945	0.9995927	1081.08
SA45_SOC_2	1802	1472.2948837280273	741.2496829032898	0.99974006	1081.6806
SA45_SOC_2	1803	1474.9176406860352	730.2594709396362	0.9990846	1082.2812000000001
SA45_SOC_2	1804	1463.5467910766602	731.2222981452942	0.99833053	1082.8818
SA45_SOC_2	1805	1473.5806274414062	730.3891181945801	0.9996809	1083.4824
SA45_SOC_2	1806	1492.4273300170898	710.4825353622437	0.99990666	1084.083
SA45_SOC_2	1807	1490.5730438232422	657.4958181381226	0.99994934	1084.6836
SA45_SOC_2	1808	1504.9590682983398	604.9506998062134	0.9998253	1085.2842
SA45_SOC_2	1809	1501.1595153808594	520.6163191795349	0.9998235	1085.8848
SA45_SOC_2	1810	1500.5138397216797	505.64579486846924	0.9999049	1086.4854
SA45_SOC_2	1811	1509.4531631469727	457.30294704437256	0.999777	1087.086
SA45_SOC_2	1812	1504.5547485351562	396.92952275276184	0.9970445	1087.6866
SA45_SOC_2	1813	1514.2045211791992	337.3450541496277	0.9926379	1088.2872
SA45_SOC_2	1814	1499.758071899414	285.5397427082062	0.9897682	1088.8878
SA45_SOC_2	1815	1469.1228103637695	259.45771157741547	0.99959654	1089.4884
SA45_SOC_2	1816	1491.3885498046875	242.0941525697708	0.9989524	1090.089
SA45_SOC_2	1817	1464.2349243164062	212.89707899093628	0.9997925	1090.6896
SA45_SOC_2	1818	1518.1669235229492	243.7718904018402	0.9845041	1091.2902
SA45_SOC_2	1819	1530.6621551513672	376.56128883361816	0.9995815	1091.8908000000001
SA45_SOC_2	1820	1493.122673034668	516.609388589859	0.9997731	1092.4914
SA45_SOC_2	1821	1437.0691680908203	611.1957836151123	0.9992192	1093.092
SA45_SOC_2	1822	1415.9978485107422	674.9584150314331	0.99346584	1093.6926
SA45_SOC_2	1823	1393.5836791992188	699.1468334197998	0.99715155	1094.2932
SA45_SOC_2	1824	1400.6537246704102	701.6262888908386	0.99172735	1094.8938
SA45_SOC_2	1825	1392.1493911743164	699.7137665748596	0.99973327	1095.4944
SA45_SOC_2	1826	1364.0959167480469	705.3103566169739	0.9998412	1096.095
SA45_SOC_2	1827	1359.265022277832	708.3062124252319	0.99959964	1096.6956
SA45_SOC_2	1828	1362.6219177246094	686.9459581375122	0.99969435	1097.2962
SA45_SOC_2	1829	1363.8264083862305	627.201361656189	0.9993131	1097.8968
SA45_SOC_2	1830	1364.710578918457	560.2346277236938	0.9989066	1098.4974
SA45_SOC_2	1831	1337.3668670654297	537.3963046073914	0.99943405	1099.098
SA45_SOC_2	1832	1367.2539138793945	575.8570575714111	0.9997681	1099.6986
SA45_SOC_2	1833	1359.3190383911133	623.2762813568115	0.99978036	1100.2992
SA45_SOC_2	1834	1350.2098846435547	649.3196725845337	0.99974567	1100.8998
SA45_SOC_2	1835	1333.249282836914	655.5990028381348	0.99965787	1101.5004000000001
SA45_SOC_2	1836	1327.3049926757812	674.8576068878174	0.99986684	1102.101
SA45_SOC_2	1837	1331.7474746704102	678.5355591773987	0.9997317	1102.7016
SA45_SOC_2	1838	1343.492660522461	683.3122301101685	0.9994388	1103.3022
SA45_SOC_2	1839	1353.6341857910156	700.9324765205383	0.9980356	1103.9028
SA45_SOC_2	1840	1356.0928344726562	712.696967124939	0.99938595	1104.5034
SA45_SOC_2	1841	1354.167709350586	715.6437063217163	0.99886715	1105.104
SA45_SOC_2	1842	1342.5461196899414	722.0923376083374	0.9993861	1105.7046
SA45_SOC_2	1843	1328.8999557495117	713.3374786376953	0.9998424	1106.3052
SA45_SOC_2	1844	1318.8046646118164	696.9699954986572	0.9994537	1106.9058
SA45_SOC_2	1845	1313.2759094238281	647.5174856185913	0.994351	1107.5064
SA45_SOC_2	1846	1319.5465850830078	605.9528589248657	0.9988632	1108.107
SA45_SOC_2	1847	1328.639030456543	575.0048232078552	0.9957278	1108.7076
SA45_SOC_2	1848	1322.7947616577148	548.8921666145325	0.9961785	1109.3082
SA45_SOC_2	1849	1318.5506057739258	518.3830261230469	0.9946878	1109.9088
SA45_SOC_2	1850	1316.5402221679688	513.648487329483	0.99346405	1110.5094
SA45_SOC_2	1851	1311.0470581054688	505.7326340675354	0.9967609	1111.1100000000001
SA45_SOC_2	1852	1298.2757949829102	481.1094403266907	0.9996239	1111.7106
SA45_SOC_2	1853	1241.4323043823242	479.0911531448364	0.9990927	1112.3112
SA45_SOC_2	1854	1202.8697204589844	483.19296956062317	0.9964851	1112.9118
SA45_SOC_2	1855	1202.0487213134766	490.4971504211426	0.99840003	1113.5124
SA45_SOC_2	1856	1181.3426971435547	494.9940240383148	0.9823767	1114.113
SA45_SOC_2	1857	1144.3937301635742	499.08721446990967	0.99718046	1114.7136
SA45_SOC_2	1858	1078.3715057373047	525.3740644454956	0.999803	1115.3142
SA45_SOC_2	1859	944.820442199707	581.8239855766296	0.99986434	1115.9148
SA45_SOC_2	1860	839.8913955688477	634.4095301628113	0.9976311	1116.5154
SA45_SOC_2	1861	1725.7308197021484	715.4973220825195	0.2113299	1117.116
SA45_SOC_2	1862	1722.3272323608398	717.2889518737793	0.92744887	1117.7166
SA45_SOC_2	1863	1724.1357421875	716.6987800598145	0.7642594	1118.3172
SA45_SOC_2	1864	1716.8199920654297	654.2502593994141	0.297951	1118.9178
SA45_SOC_2	1865	1726.8509674072266	711.2550115585327	0.73367435	1119.5184
SA45_SOC_2	1866	1721.140365600586	717.5306081771851	0.95646924	1120.119
SA45_SOC_2	1867	1721.4008331298828	718.9760398864746	0.85618746	1120.7196000000001
SA45_SOC_2	1868	1726.8627548217773	712.5229024887085	0.6554977	1121.3202
SA45_SOC_2	1869	1721.751480102539	703.4018898010254	0.7138542	1121.9208
SA45_SOC_2	1870	1726.5850067138672	716.192615032196	0.8389545	1122.5214
SA45_SOC_2	1871	1723.4122467041016	715.3788757324219	0.97015196	1123.122
SA45_SOC_2	1872	1720.5006408691406	720.0499105453491	0.9060825	1123.7226
SA45_SOC_2	1873	1723.714942932129	714.463620185852	0.85497904	1124.3232
SA45_SOC_2	1874	1722.9829788208008	720.1865100860596	0.8110688	1124.9238
SA45_SOC_2	1875	1722.7267456054688	717.9917120933533	0.9199417	1125.5244
SA45_SOC_2	1876	1720.4164123535156	719.686267375946	0.9557741	1126.125
SA45_SOC_2	1877	1721.5773010253906	717.7498626708984	0.950227	1126.7256
SA45_SOC_2	1878	1723.0818557739258	716.7748689651489	0.835897	1127.3262
SA45_SOC_2	1879	1724.7296905517578	712.9774403572083	0.7046374	1127.9268
SA45_SOC_2	1880	1722.8077697753906	717.0130491256714	0.71685195	1128.5274
SA45_SOC_2	1881	1722.707290649414	713.6672616004944	0.90088326	1129.128
SA45_SOC_2	1882	1721.7549133300781	713.3709526062012	0.9357908	1129.7286
SA45_SOC_2	1883	1723.3933639526367	713.6807155609131	0.6776453	1130.3292000000001
SA45_SOC_2	1884	1723.4189987182617	713.587760925293	0.7497961	1130.9298000000001
SA45_SOC_2	1885	1723.9470291137695	715.2533483505249	0.9149504	1131.5304
SA45_SOC_2	1886	1719.2258834838867	718.5675287246704	0.97290534	1132.131
SA45_SOC_2	1887	1722.0693969726562	716.1696338653564	0.89115864	1132.7316
SA45_SOC_2	1888	1726.021957397461	710.3482532501221	0.834975	1133.3322
SA45_SOC_2	1889	1726.7153549194336	714.5089387893677	0.49308965	1133.9328
SA45_SOC_2	1890	1720.8905410766602	715.7176065444946	0.9473025	1134.5334
SA45_SOC_2	1891	1723.9073181152344	717.251615524292	0.8901717	1135.134
SA45_SOC_2	1892	1731.8071746826172	708.0419611930847	0.2790679	1135.7346
SA45_SOC_2	1893	1726.7675399780273	717.7156162261963	0.7614527	1136.3352
SA45_SOC_2	1894	1722.1980285644531	713.1332874298096	0.73943126	1136.9358
SA45_SOC_2	1895	1725.1736068725586	715.745415687561	0.7411057	1137.5364
SA45_SOC_2	1896	1724.2979049682617	715.9890031814575	0.7012435	1138.137
SA45_SOC_2	1897	1726.8589782714844	715.5708360671997	0.50206167	1138.7376
SA45_SOC_2	1898	1724.8269653320312	716.1402153968811	0.38959134	1139.3382
SA45_SOC_2	1899	1722.396583557129	716.963095664978	0.9427519	1139.9388000000001
SA45_SOC_2	1900	1723.76220703125	714.307451248169	0.8864296	1140.5394000000001
SA45_SOC_2	1901	1725.7271575927734	715.5058193206787	0.67336154	1141.14
SA45_SOC_2	1902	1727.2058486938477	713.7816524505615	0.49253893	1141.7406
SA45_SOC_2	1903	1724.011344909668	714.6929812431335	0.49239877	1142.3412
SA45_SOC_2	1904	1723.8080978393555	714.1354465484619	0.8124408	1142.9418
SA45_SOC_2	1905	1725.0558471679688	711.3610982894897	0.9499036	1143.5424
SA45_SOC_2	1906	1723.5809326171875	715.0012636184692	0.6787232	1144.143
SA45_SOC_2	1907	1723.7864685058594	716.0894894599915	0.83899665	1144.7436
SA45_SOC_2	1908	1722.0492553710938	719.686267375946	0.7636531	1145.3442
SA45_SOC_2	1909	1726.1290740966797	712.6860880851746	0.856293	1145.9448
SA45_SOC_2	1910	1725.3287887573242	714.7744131088257	0.7849	1146.5454
SA45_SOC_2	1911	1723.4385681152344	714.7938537597656	0.9147962	1147.146
SA45_SOC_2	1912	1721.3662719726562	718.9175891876221	0.84334606	1147.7466
SA45_SOC_2	1913	1722.2339630126953	715.213565826416	0.92960554	1148.3472
SA45_SOC_2	1914	1724.7885131835938	715.1832461357117	0.90154505	1148.9478
SA45_SOC_2	1915	1723.831558227539	718.7050294876099	0.79028064	1149.5484000000001
SA45_SOC_2	1916	1723.7591171264648	713.7623405456543	0.8351332	1150.1490000000001
SA45_SOC_2	1917	1720.3888320922852	716.2696695327759	0.9786345	1150.7496
SA45_SOC_2	1918	1721.9122695922852	714.4458532333374	0.90442073	1151.3502
SA45_SOC_2	1919	1724.110107421875	713.6596655845642	0.7135087	1151.9508
SA45_SOC_2	1920	924.4058418273926	577.199170589447	0.99947363	1152.5514
SA45_SOC_2	1921	1037.860221862793	556.2100267410278	0.9995491	1153.152
SA45_SOC_2	1922	1120.0037384033203	540.2550458908081	0.99941504	1153.7526
SA45_SOC_2	1923	1167.527847290039	532.0440745353699	0.9998348	1154.3532
SA45_SOC_2	1924	1196.5838241577148	523.0291163921356	0.9997253	1154.9538
SA45_SOC_2	1925	1209.1783905029297	523.091686964035	0.99984455	1155.5544
SA45_SOC_2	1926	1259.6026611328125	529.9216961860657	0.9988005	1156.155
SA45_SOC_2	1927	1315.5464172363281	569.2973828315735	0.9964657	1156.7556
SA45_SOC_2	1928	1340.430793762207	618.3111262321472	0.9995377	1157.3562
SA45_SOC_2	1929	1374.2695999145508	677.2987604141235	0.9998388	1157.9568
SA45_SOC_2	1930	1424.0138626098633	707.7206110954285	0.9998331	1158.5574
SA45_SOC_2	1931	1435.26123046875	722.4811506271362	0.9999031	1159.1580000000001
SA45_SOC_2	1932	1416.5669631958008	719.9187183380127	0.9997625	1159.7586000000001
SA45_SOC_2	1933	1402.184715270996	730.0063562393188	0.99965084	1160.3592
SA45_SOC_2	1934	1436.9137573242188	717.0506429672241	0.9989066	1160.9598
SA45_SOC_2	1935	1424.2442321777344	722.1621823310852	0.99983394	1161.5604
SA45_SOC_2	1936	1421.524658203125	724.441180229187	0.9998778	1162.161
SA45_SOC_2	1937	1466.6323471069336	725.5986070632935	0.9990293	1162.7616
SA45_SOC_2	1938	1488.8969421386719	713.202166557312	0.97862965	1163.3622
SA45_SOC_2	1939	1474.9123764038086	711.5403771400452	0.99934024	1163.9628
SA45_SOC_2	1940	1428.775978088379	690.8347320556641	0.96501774	1164.5634
SA45_SOC_2	1941	1414.3413162231445	691.232750415802	0.99502397	1165.164
SA45_SOC_2	1942	1406.0367965698242	674.9217224121094	0.997985	1165.7646
SA45_SOC_2	1943	1369.1580963134766	706.1127018928528	0.9996537	1166.3652
SA45_SOC_2	1944	1374.6399307250977	718.6239194869995	0.9991573	1166.9658
SA45_SOC_2	1945	1360.9318542480469	710.3433609008789	0.9997873	1167.5664
SA45_SOC_2	1946	1373.8428497314453	697.9449892044067	0.9993782	1168.167
SA45_SOC_2	1947	1379.3330383300781	672.1383619308472	0.9972248	1168.7676000000001
SA45_SOC_2	1948	1383.6958694458008	622.4718761444092	0.99158716	1169.3682000000001
SA45_SOC_2	1949	1370.1350784301758	619.8146224021912	0.9937145	1169.9688
SA45_SOC_2	1950	1362.8738021850586	592.4355554580688	0.9990019	1170.5694
SA45_SOC_2	1951	1360.5701065063477	567.1915483474731	0.99794286	1171.17
SA45_SOC_2	1952	1377.4158096313477	558.9754271507263	0.9976661	1171.7706
SA45_SOC_2	1953	1354.6900177001953	553.0020618438721	0.9993082	1172.3712
SA45_SOC_2	1954	1322.4254608154297	531.1980521678925	0.99408984	1172.9718
SA45_SOC_2	1955	1279.8987579345703	526.587141752243	0.9983454	1173.5724
SA45_SOC_2	1956	1230.6156921386719	537.9358792304993	0.99937916	1174.173
SA45_SOC_2	1957	1185.6201553344727	533.2257056236267	0.9950897	1174.7736
SA45_SOC_2	1958	1133.818130493164	521.3419961929321	0.98960334	1175.3742
SA45_SOC_2	1959	1089.9111557006836	511.6929316520691	0.99902916	1175.9748
SA45_SOC_2	1960	1025.4620361328125	494.0224099159241	0.9994741	1176.5754
SA45_SOC_2	1961	963.427848815918	472.87152886390686	0.9997968	1177.176
SA45_SOC_2	1962	919.7431182861328	457.3136329650879	0.9998419	1177.7766
SA45_SOC_2	1963	913.0306434631348	449.87327098846436	0.9998759	1178.3772000000001
SA45_SOC_2	1964	908.1824684143066	448.02199959754944	0.99977595	1178.9778000000001
SA45_SOC_2	1965	886.1844635009766	435.49877643585205	0.9990231	1179.5784
SA45_SOC_2	1966	888.1306457519531	441.9317650794983	0.9985555	1180.179
SA45_SOC_2	1967	921.6729354858398	482.1856927871704	0.9994599	1180.7796
SA45_SOC_2	1968	894.1969299316406	563.8923668861389	0.99983084	1181.3802
SA45_SOC_2	1969	854.9585151672363	618.7742900848389	0.9994746	1181.9808
SA45_SOC_2	1970	1722.7464294433594	712.7917885780334	0.14105134	1182.5814
SA45_SOC_2	1971	1725.8758163452148	710.9272885322571	0.026621278	1183.182
SA45_SOC_2	1972	1720.8674240112305	708.5661506652832	0.07820594	1183.7826
SA45_SOC_2	1973	1720.3179931640625	707.0862793922424	0.08357102	1184.3832
SA45_SOC_2	1974	1721.854248046875	711.9945287704468	0.039523065	1184.9838
SA45_SOC_2	1975	1721.367073059082	710.2291631698608	0.017763916	1185.5844
SA45_SOC_2	1976	1718.463363647461	716.788580417633	0.01454017	1186.185
SA45_SOC_2	1977	1722.363052368164	713.0659532546997	0.40209463	1186.7856
SA45_SOC_2	1978	1724.142951965332	707.9729533195496	0.1157342	1187.3862
SA45_SOC_2	1979	1717.3954010009766	712.9516267776489	0.031963628	1187.9868000000001
SA45_SOC_2	1980	1721.2394714355469	715.8634114265442	0.03617351	1188.5874000000001
SA45_SOC_2	1981	1722.674560546875	707.9916858673096	0.19586103	1189.188
SA45_SOC_2	1982	1726.7731475830078	699.6213269233704	0.0099211885	1189.7886
SA45_SOC_2	1983	1720.462989807129	706.1501669883728	0.010585895	1190.3892
SA45_SOC_2	1984	1718.3596801757812	711.4763259887695	0.037678666	1190.9898
SA45_SOC_2	1985	1720.1115417480469	714.5180153846741	0.072718196	1191.5904
SA45_SOC_2	1986	1719.071388244629	713.4944200515747	0.04670602	1192.191
SA45_SOC_2	1987	1722.791633605957	712.3683428764343	0.12111508	1192.7916
SA45_SOC_2	1988	1723.2339477539062	711.6337823867798	0.04798588	1193.3922
SA45_SOC_2	1989	1721.0334777832031	713.8326358795166	0.045947976	1193.9928
SA45_SOC_2	1990	1720.8391571044922	717.587513923645	0.10610648	1194.5934
SA45_SOC_2	1991	1719.484977722168	710.2003240585327	0.10032819	1195.194
SA45_SOC_2	1992	1723.9208221435547	713.3619403839111	0.06928708	1195.7946
SA45_SOC_2	1993	1722.4501419067383	712.0000648498535	0.05191205	1196.3952
SA45_SOC_2	1994	1720.649299621582	720.9984469413757	0.1369549	1196.9958
SA45_SOC_2	1995	1719.330940246582	711.4601683616638	0.030471398	1197.5964000000001
SA45_SOC_2	1996	1719.9665451049805	715.4688692092896	0.28999248	1198.1970000000001
SA45_SOC_2	1997	1722.0315170288086	712.2975969314575	0.07154168	1198.7976
SA45_SOC_2	1998	1723.3361434936523	711.0383319854736	0.24289097	1199.3982
SA45_SOC_2	1999	1720.9292221069336	714.4235801696777	0.29167277	1199.9988
[truncated: 1,513 more rows]
