# Supplementary material for: Measuring inter-individual differences in behavioural types of gilthead seabreams in the laboratory using deep learning
Source: PeerJ. 2022 May 5;10:e13396. doi: 10.7717/peerj.13396 (PMC9080431; doi:10.7717/peerj.13396)
Supplement: Supplemental Information 1 [file peerj-10-13396-s001.zip › Raw validation data/d2/SA45_SOC_3.csv]

ID	sec	X	Y	%	seconds
SA45_SOC_3	1	1134.7698211669922	602.0352458953857	0.99596304	0.0
SA45_SOC_3	2	1145.4517364501953	534.2499125003815	0.9969989	0.6006
SA45_SOC_3	3	1151.5240859985352	504.55937147140503	0.998298	1.2012
SA45_SOC_3	4	1220.1679229736328	504.0130376815796	0.99921405	1.8018
SA45_SOC_3	5	1268.3943557739258	509.3304741382599	0.9950681	2.4024
SA45_SOC_3	6	1296.3877487182617	506.5930438041687	0.99883395	3.003
SA45_SOC_3	7	1297.7508544921875	515.8252286911011	0.99969935	3.6036
SA45_SOC_3	8	1297.6927185058594	518.6329865455627	0.99935013	4.2042
SA45_SOC_3	9	1305.4774475097656	526.5650939941406	0.9992617	4.8048
SA45_SOC_3	10	1338.6006546020508	559.7462940216064	0.9996568	5.4054
SA45_SOC_3	11	1340.474967956543	568.2927131652832	0.9997557	6.006
SA45_SOC_3	12	1335.8398818969727	586.2126803398132	0.9997379	6.6066
SA45_SOC_3	13	1371.8453979492188	613.6212944984436	0.99839336	7.2072
SA45_SOC_3	14	1330.7492065429688	621.0147929191589	0.9990637	7.8078
SA45_SOC_3	15	1323.5821151733398	612.8293132781982	0.99988616	8.4084
SA45_SOC_3	16	1293.0713653564453	617.0628690719604	0.9997421	9.009
SA45_SOC_3	17	1273.9219665527344	614.7942352294922	0.9997465	9.6096
SA45_SOC_3	18	1208.7904357910156	594.314603805542	0.9997396	10.2102
SA45_SOC_3	19	1165.4778671264648	573.2265830039978	0.99962604	10.8108
SA45_SOC_3	20	1164.074935913086	559.7827291488647	0.99974555	11.4114
SA45_SOC_3	21	1137.8925704956055	534.1641998291016	0.9987231	12.012
SA45_SOC_3	22	1111.5171432495117	505.8284854888916	0.99430627	12.6126
SA45_SOC_3	23	1118.1622695922852	475.6400513648987	0.9615651	13.2132
SA45_SOC_3	24	1722.1646118164062	713.6985468864441	0.2818058	13.8138
SA45_SOC_3	25	1118.7645721435547	439.25410509109497	0.9989222	14.4144
SA45_SOC_3	26	1104.5465469360352	440.0572872161865	0.99986374	15.015
SA45_SOC_3	27	1015.9550857543945	502.40171670913696	0.99982303	15.6156
SA45_SOC_3	28	896.2475967407227	577.9899287223816	0.9997565	16.2162
SA45_SOC_3	29	837.5664138793945	614.98690366745	0.99813867	16.8168
SA45_SOC_3	30	1723.2262802124023	711.5860176086426	0.4215264	17.4174
SA45_SOC_3	31	1722.3607635498047	713.7072372436523	0.74841094	18.018
SA45_SOC_3	32	1721.0532760620117	710.3886795043945	0.8715724	18.6186
SA45_SOC_3	33	1721.8904113769531	715.5493998527527	0.59829295	19.2192
SA45_SOC_3	34	1714.170913696289	702.6499485969543	0.95327353	19.8198
SA45_SOC_3	35	1726.288948059082	712.3093128204346	0.1435367	20.4204
SA45_SOC_3	36	1723.729476928711	716.0631608963013	0.91151285	21.021
SA45_SOC_3	37	1720.5994033813477	720.1099061965942	0.48133203	21.6216
SA45_SOC_3	38	1721.587028503418	711.6516780853271	0.35818276	22.2222
SA45_SOC_3	39	1721.5459442138672	718.2889223098755	0.24488917	22.8228
SA45_SOC_3	40	1722.5737380981445	715.4522609710693	0.47348052	23.4234
SA45_SOC_3	41	1719.7464752197266	724.6604347229004	0.7452048	24.024
SA45_SOC_3	42	1720.0080871582031	709.2309951782227	0.26280278	24.6246
SA45_SOC_3	43	1722.5513076782227	715.8437132835388	0.63171184	25.2252
SA45_SOC_3	44	1751.4833450317383	742.3635292053223	0.9934081	25.8258
SA45_SOC_3	45	1746.2230682373047	755.7596826553345	0.5900018	26.4264
SA45_SOC_3	46	1774.1020202636719	736.0897350311279	0.98042756	27.027
SA45_SOC_3	47	1718.0070877075195	721.4095973968506	0.7089857	27.6276
SA45_SOC_3	48	1722.3621368408203	717.0415019989014	0.658667	28.2282
SA45_SOC_3	49	1725.6053924560547	718.3948802947998	0.3055868	28.8288
SA45_SOC_3	50	1705.6803131103516	742.1398973464966	0.89353335	29.4294
SA45_SOC_3	51	1726.7053985595703	738.8321542739868	0.7451632	30.03
SA45_SOC_3	52	1718.61328125	712.8836488723755	0.8484167	30.6306
SA45_SOC_3	53	1718.7210845947266	720.0483012199402	0.3316868	31.2312
SA45_SOC_3	54	1720.268325805664	717.2959041595459	0.53519577	31.8318
SA45_SOC_3	55	1720.2809143066406	715.1561450958252	0.70937544	32.4324
SA45_SOC_3	56	1722.890625	714.5547723770142	0.1597705	33.033
SA45_SOC_3	57	1723.0366516113281	715.0308752059937	0.1592809	33.6336
SA45_SOC_3	58	1721.162109375	715.8150029182434	0.079578646	34.2342
SA45_SOC_3	59	1723.6356353759766	709.6528959274292	0.17265914	34.8348
SA45_SOC_3	60	1720.553855895996	711.5558910369873	0.40739357	35.4354
SA45_SOC_3	61	1724.135513305664	713.5499095916748	0.32339263	36.036
SA45_SOC_3	62	1723.773078918457	716.4245510101318	0.67641664	36.6366
SA45_SOC_3	63	1727.4383926391602	717.6205372810364	0.38754985	37.2372
SA45_SOC_3	64	1721.3405227661133	716.1118268966675	0.42587253	37.8378
SA45_SOC_3	65	1724.908561706543	713.199462890625	0.46655992	38.4384
SA45_SOC_3	66	1723.3731079101562	711.5222883224487	0.22938257	39.039
SA45_SOC_3	67	1722.0279693603516	714.7556161880493	0.3495445	39.6396
SA45_SOC_3	68	1721.206169128418	712.4696016311646	0.7010243	40.2402
SA45_SOC_3	69	1721.3909912109375	715.8713293075562	0.82549036	40.8408
SA45_SOC_3	70	1719.5550155639648	721.396336555481	0.7210556	41.4414
SA45_SOC_3	71	1715.1389694213867	721.3114929199219	0.9541351	42.042
SA45_SOC_3	72	1710.6765747070312	731.7693400382996	0.9065976	42.6426
SA45_SOC_3	73	1708.7297058105469	738.6010551452637	0.9950937	43.2432
SA45_SOC_3	74	1717.8314208984375	737.8579330444336	0.99503857	43.8438
SA45_SOC_3	75	1727.4507522583008	738.335452079773	0.7303138	44.4444
SA45_SOC_3	76	1732.5209426879883	764.3752384185791	0.0010535659	45.045
SA45_SOC_3	77	1718.517951965332	719.2450547218323	0.00041560864	45.6456
SA45_SOC_3	78	1717.2994995117188	708.2834243774414	0.035516445	46.2462
SA45_SOC_3	79	179.52293872833252	269.6331059932709	0.00016806487	46.8468
SA45_SOC_3	80	1720.0690841674805	710.9102296829224	0.009047165	47.4474
SA45_SOC_3	81	1721.1112976074219	715.6388783454895	0.3016848	48.048
SA45_SOC_3	82	1719.5004272460938	720.9166288375854	0.6673935	48.6486
SA45_SOC_3	83	1721.8089294433594	716.7744827270508	0.79501796	49.2492
SA45_SOC_3	84	1724.9071884155273	710.1542329788208	0.545033	49.8498
SA45_SOC_3	85	1721.9218826293945	715.6339859962463	0.7236589	50.4504
SA45_SOC_3	86	1720.934944152832	717.2417664527893	0.7926239	51.051
SA45_SOC_3	87	1721.3254165649414	713.8113927841187	0.5225245	51.6516
SA45_SOC_3	88	1720.367546081543	715.1736545562744	0.27567625	52.2522
SA45_SOC_3	89	1722.9956817626953	713.1422352790833	0.118842624	52.8528
SA45_SOC_3	90	1724.2992782592773	713.1496381759644	0.6082416	53.4534
SA45_SOC_3	91	1723.1890869140625	711.6306924819946	0.39475596	54.054
SA45_SOC_3	92	1720.381736755371	712.8869318962097	0.94303143	54.6546
SA45_SOC_3	93	1722.8187561035156	713.7804937362671	0.26474562	55.2552
SA45_SOC_3	94	1721.9365310668945	711.2014532089233	0.51728004	55.8558
SA45_SOC_3	95	1721.528205871582	716.1162686347961	0.6937335	56.4564
SA45_SOC_3	96	1722.2103881835938	711.983585357666	0.061126053	57.057
SA45_SOC_3	97	1718.9371490478516	713.4419560432434	0.065318316	57.6576
SA45_SOC_3	98	1724.7349548339844	705.8645439147949	0.050948378	58.2582
SA45_SOC_3	99	1722.8253936767578	711.0243630409241	0.08506731	58.8588
SA45_SOC_3	100	1719.9473190307617	718.3386182785034	0.2587874	59.4594
SA45_SOC_3	101	1717.5304412841797	718.990330696106	0.4541478	60.06
SA45_SOC_3	102	1723.9397048950195	715.8281350135803	0.19981788	60.6606
SA45_SOC_3	103	1721.2367248535156	715.4169845581055	0.5605869	61.2612
SA45_SOC_3	104	1720.8587265014648	716.898980140686	0.51855564	61.8618
SA45_SOC_3	105	1718.1034469604492	717.2023057937622	0.8007404	62.4624
SA45_SOC_3	106	1724.0130615234375	715.4329490661621	0.5940883	63.063
SA45_SOC_3	107	1722.7901458740234	714.477653503418	0.29439527	63.6636
SA45_SOC_3	108	1721.4190292358398	714.1138172149658	0.3429543	64.2642
SA45_SOC_3	109	1692.1513366699219	754.7857189178467	0.07397644	64.8648
SA45_SOC_3	110	1720.0992965698242	716.3408660888672	0.07241782	65.4654
SA45_SOC_3	111	1727.010841369629	711.0005450248718	0.12581573	66.066
SA45_SOC_3	112	1720.5682754516602	712.2121095657349	0.03921553	66.6666
SA45_SOC_3	113	1722.8986358642578	714.687123298645	0.43948188	67.2672
SA45_SOC_3	114	1714.5834732055664	719.4886422157288	0.79528815	67.8678
SA45_SOC_3	115	1718.2516479492188	718.2974195480347	0.48640794	68.4684
SA45_SOC_3	116	1722.235107421875	714.6364617347717	0.22879513	69.069
SA45_SOC_3	117	1724.3898010253906	713.3025884628296	0.07533592	69.6696
SA45_SOC_3	118	1721.6505432128906	712.3062229156494	0.1132814	70.2702
SA45_SOC_3	119	1722.3680877685547	714.3678331375122	0.40940621	70.8708
SA45_SOC_3	120	1723.333396911621	711.049017906189	0.36284342	71.4714
SA45_SOC_3	121	1723.8930130004883	713.7711596488953	0.18406142	72.072
SA45_SOC_3	122	1720.5996322631836	713.2033252716064	0.19429842	72.6726
SA45_SOC_3	123	1722.4788665771484	713.3477783203125	0.5416688	73.2732
SA45_SOC_3	124	1721.0398864746094	717.6102375984192	0.5012034	73.8738
SA45_SOC_3	125	1723.4639739990234	712.9935336112976	0.45898882	74.4744
SA45_SOC_3	126	1723.9204788208008	713.0839776992798	0.38130176	75.075
SA45_SOC_3	127	1724.0243911743164	716.8616437911987	0.24684842	75.6756
SA45_SOC_3	128	1718.9437866210938	719.4842004776001	0.74681	76.2762
SA45_SOC_3	129	1721.7097091674805	715.397801399231	0.063716754	76.8768
SA45_SOC_3	130	1719.4976806640625	715.21897315979	0.06834074	77.4774
SA45_SOC_3	131	1721.66015625	711.4534091949463	0.05410397	78.078
SA45_SOC_3	132	1718.8652801513672	714.1894555091858	0.1764493	78.6786
SA45_SOC_3	133	1719.638442993164	715.524423122406	0.60915315	79.2792
SA45_SOC_3	134	1722.4383544921875	709.7598838806152	0.64105856	79.8798
SA45_SOC_3	135	1723.296890258789	713.649172782898	0.15009862	80.4804
SA45_SOC_3	136	1723.9611053466797	718.4671711921692	0.868276	81.081
SA45_SOC_3	137	1718.7677764892578	718.4337615966797	0.25429448	81.6816
SA45_SOC_3	138	1720.2083587646484	711.7842864990234	0.8831271	82.2822
SA45_SOC_3	139	1712.435188293457	699.8221707344055	0.9916488	82.8828
SA45_SOC_3	140	1722.6801681518555	713.7367844581604	0.5798785	83.4834
SA45_SOC_3	141	1718.9785766601562	716.5223979949951	0.33501828	84.084
SA45_SOC_3	142	1715.698127746582	721.3754153251648	0.26357785	84.6846
SA45_SOC_3	143	1723.4159088134766	715.5967783927917	0.306026	85.2852
SA45_SOC_3	144	1721.520652770996	717.6356649398804	0.16851732	85.8858
SA45_SOC_3	145	1724.23828125	717.3769497871399	0.26625904	86.4864
SA45_SOC_3	146	1717.5537872314453	717.1882724761963	0.66456723	87.087
SA45_SOC_3	147	1721.327018737793	717.0121479034424	0.585528	87.6876
SA45_SOC_3	148	1722.3930358886719	714.444694519043	0.2876107	88.2882
SA45_SOC_3	149	1717.1717834472656	720.9710240364075	0.09451678	88.8888
SA45_SOC_3	150	1719.8196029663086	720.176146030426	0.7257019	89.4894
SA45_SOC_3	151	1719.5060348510742	716.2477827072144	0.071535595	90.09
SA45_SOC_3	152	1720.8684539794922	718.9188766479492	0.40608194	90.6906
SA45_SOC_3	153	1722.4629592895508	714.434974193573	0.18635641	91.2912
SA45_SOC_3	154	1719.0074157714844	714.9321269989014	0.08928793	91.8918
SA45_SOC_3	155	1720.6154251098633	715.268669128418	0.72653323	92.4924
SA45_SOC_3	156	1722.6300430297852	717.7832078933716	0.51220506	93.093
SA45_SOC_3	157	1720.5273056030273	715.1362538337708	0.77139825	93.6936
SA45_SOC_3	158	1718.8451385498047	716.4268040657043	0.42806032	94.2942
SA45_SOC_3	159	1719.2015075683594	717.5248789787292	0.78763855	94.8948
SA45_SOC_3	160	1720.5929946899414	715.246524810791	0.50328594	95.4954
SA45_SOC_3	161	1722.2874069213867	713.0505681037903	0.2624706	96.096
SA45_SOC_3	162	1724.099235534668	714.5554161071777	0.24041769	96.6966
SA45_SOC_3	163	1719.8773956298828	719.8070955276489	0.44363812	97.2972
SA45_SOC_3	164	1719.297866821289	718.6125898361206	0.71836334	97.8978
SA45_SOC_3	165	1720.912742614746	715.749020576477	0.67340094	98.4984
SA45_SOC_3	166	1718.5515975952148	717.3556423187256	0.35266685	99.099
SA45_SOC_3	167	1724.6699523925781	708.324236869812	0.40300882	99.6996
SA45_SOC_3	168	1721.3663864135742	715.9620952606201	0.30898005	100.3002
SA45_SOC_3	169	1720.2445220947266	715.9534049034119	0.6635126	100.9008
SA45_SOC_3	170	1721.8116760253906	716.8060255050659	0.8033153	101.5014
SA45_SOC_3	171	1722.5324249267578	713.5356187820435	0.52788025	102.102
SA45_SOC_3	172	1711.8598937988281	713.3045196533203	0.9558385	102.7026
SA45_SOC_3	173	1714.4215393066406	721.6842770576477	0.9858715	103.3032
SA45_SOC_3	174	1713.1301879882812	722.8484630584717	0.98211724	103.9038
SA45_SOC_3	175	1716.6992568969727	716.0616159439087	0.9795039	104.5044
SA45_SOC_3	176	1732.6972961425781	725.2946376800537	0.9782679	105.105
SA45_SOC_3	177	1725.7495880126953	718.1528377532959	0.0059810784	105.7056
SA45_SOC_3	178	180.0797939300537	267.5172293186188	0.00017106955	106.3062
SA45_SOC_3	179	1731.3693237304688	707.263433933258	0.1325883	106.9068
SA45_SOC_3	180	1712.1882247924805	699.2103052139282	0.01773895	107.5074
SA45_SOC_3	181	1709.8694229125977	672.503228187561	0.00234983	108.108
SA45_SOC_3	182	1732.141342163086	657.2222328186035	0.05401609	108.7086
SA45_SOC_3	183	1718.9999771118164	683.003625869751	0.245389	109.3092
SA45_SOC_3	184	1710.0486373901367	669.5280361175537	0.9416357	109.9098
SA45_SOC_3	185	1721.0785675048828	718.0401849746704	0.35066375	110.5104
SA45_SOC_3	186	1724.1931915283203	714.3017220497131	0.5941726	111.111
SA45_SOC_3	187	1720.9957122802734	715.7278418540955	0.5953836	111.7116
SA45_SOC_3	188	1720.97900390625	713.6163425445557	0.40346247	112.3122
SA45_SOC_3	189	1724.7864532470703	712.332615852356	0.42857236	112.9128
SA45_SOC_3	190	1720.3665161132812	716.1225128173828	0.041124884	113.5134
SA45_SOC_3	191	1721.938705444336	715.7691049575806	0.28670782	114.114
SA45_SOC_3	192	1720.3951263427734	712.6540303230286	0.6614412	114.7146
SA45_SOC_3	193	1721.531753540039	714.8466396331787	0.31384316	115.3152
SA45_SOC_3	194	1725.9313201904297	717.0924854278564	0.25211594	115.9158
SA45_SOC_3	195	1722.810401916504	713.7414836883545	0.30492467	116.5164
SA45_SOC_3	196	1717.2817611694336	718.1196856498718	0.51578623	117.117
SA45_SOC_3	197	1719.6009063720703	714.0010356903076	0.35154453	117.7176
SA45_SOC_3	198	1726.2620544433594	710.4673433303833	0.14847434	118.3182
SA45_SOC_3	199	1723.6906814575195	707.0027232170105	0.06738814	118.9188
SA45_SOC_3	200	1724.2298126220703	714.4926524162292	0.074409105	119.5194
SA45_SOC_3	201	1720.7183074951172	718.7071537971497	0.39490327	120.12
SA45_SOC_3	202	1723.1605911254883	711.3363790512085	0.3126776	120.7206
SA45_SOC_3	203	1722.026023864746	713.1195759773254	0.22617754	121.3212
SA45_SOC_3	204	1718.7162780761719	718.3441543579102	0.40482807	121.9218
SA45_SOC_3	205	1721.7142868041992	716.828556060791	0.22540297	122.5224
SA45_SOC_3	206	1720.843276977539	719.8007869720459	0.76455814	123.123
SA45_SOC_3	207	1721.3510513305664	719.470682144165	0.5678074	123.7236
SA45_SOC_3	208	1718.8945770263672	713.1564617156982	0.96878964	124.3242
SA45_SOC_3	209	1716.7144775390625	711.8502688407898	0.9578021	124.9248
SA45_SOC_3	210	1714.3975067138672	708.0798768997192	0.940626	125.5254
SA45_SOC_3	211	1717.6547241210938	723.7492990493774	0.87407875	126.126
SA45_SOC_3	212	1723.7212371826172	713.5944557189941	0.18008894	126.7266
SA45_SOC_3	213	1727.11669921875	755.7801532745361	0.9033533	127.3272
SA45_SOC_3	214	1719.7380065917969	714.3727254867554	0.030926872	127.9278
SA45_SOC_3	215	1719.1633987426758	710.6931638717651	0.31847575	128.5284
SA45_SOC_3	216	1718.4435653686523	715.2552151679993	0.20577838	129.129
SA45_SOC_3	217	1714.9249649047852	714.5216846466064	0.046552766	129.7296
SA45_SOC_3	218	1741.5966796875	751.5383577346802	0.0012191607	130.3302
SA45_SOC_3	219	207.7543830871582	105.90254366397858	0.00014331576	130.9308
SA45_SOC_3	220	202.0729637145996	106.07965797185898	8.131381e-05	131.5314
SA45_SOC_3	221	1715.895767211914	688.2931566238403	5.2194548e-05	132.132
SA45_SOC_3	222	1720.6633758544922	709.1302514076233	0.0024622197	132.7326
SA45_SOC_3	223	1721.1229705810547	715.793309211731	0.040301807	133.3332
SA45_SOC_3	224	1721.3574600219727	718.0560851097107	0.3179976	133.9338
SA45_SOC_3	225	1720.8740615844727	715.814745426178	0.5731831	134.5344
SA45_SOC_3	226	1720.9687042236328	713.6151194572449	0.25644612	135.135
SA45_SOC_3	227	1722.6754760742188	716.0846614837646	0.5562482	135.7356
SA45_SOC_3	228	1721.6844177246094	715.7253313064575	0.5884103	136.3362
SA45_SOC_3	229	1721.0343933105469	718.1492972373962	0.70667887	136.9368
SA45_SOC_3	230	1723.3744812011719	714.8332500457764	0.07646979	137.5374
SA45_SOC_3	231	1722.9740524291992	719.764609336853	0.80522144	138.138
SA45_SOC_3	232	1715.6585311889648	724.6751117706299	0.67836803	138.7386
SA45_SOC_3	233	1716.4834213256836	721.1210775375366	0.61623317	139.3392
SA45_SOC_3	234	1723.1635665893555	717.9561138153076	0.15545647	139.9398
SA45_SOC_3	235	1722.070198059082	716.804609298706	0.17677164	140.5404
SA45_SOC_3	236	1717.5026321411133	726.1995935440063	0.79761195	141.141
SA45_SOC_3	237	1718.1475067138672	721.7796778678894	0.07943678	141.7416
SA45_SOC_3	238	1722.6357650756836	714.7529125213623	0.68846166	142.3422
SA45_SOC_3	239	1720.6078720092773	716.2271189689636	0.49257088	142.9428
SA45_SOC_3	240	1723.1842803955078	714.2567896842957	0.28759962	143.5434
SA45_SOC_3	241	1719.6771240234375	717.7539825439453	0.47579572	144.144
SA45_SOC_3	242	1719.393424987793	715.8287143707275	0.4914876	144.7446
SA45_SOC_3	243	1723.17626953125	715.6290936470032	0.26981091	145.3452
SA45_SOC_3	244	1720.741081237793	719.0559267997742	0.6022245	145.9458
SA45_SOC_3	245	1721.2662506103516	718.9437890052795	0.51934206	146.5464
SA45_SOC_3	246	1721.6388702392578	716.7022562026978	0.515142	147.147
SA45_SOC_3	247	1718.6549377441406	715.7358884811401	0.34448498	147.7476
SA45_SOC_3	248	1718.869285583496	707.8243160247803	0.12997255	148.3482
SA45_SOC_3	249	1727.7051544189453	696.8872117996216	0.0131257735	148.9488
SA45_SOC_3	250	1732.3290252685547	701.2779664993286	0.13304639	149.5494
SA45_SOC_3	251	1737.3169326782227	703.2322025299072	0.00849934	150.15
SA45_SOC_3	252	1720.2048110961914	707.3170566558838	0.60080785	150.7506
SA45_SOC_3	253	1715.0421524047852	724.1233062744141	0.8416311	151.3512
SA45_SOC_3	254	1733.4033966064453	710.36949634552	0.0022585778	151.9518
SA45_SOC_3	255	1722.60498046875	716.8952465057373	0.3627346	152.5524
SA45_SOC_3	256	1723.512954711914	736.3367986679077	0.084966935	153.153
SA45_SOC_3	257	1723.1865692138672	731.8630027770996	0.25344235	153.7536
SA45_SOC_3	258	1692.0796966552734	748.2384037971497	0.86271435	154.3542
SA45_SOC_3	259	1722.6776504516602	736.2800860404968	0.6540073	154.9548
SA45_SOC_3	260	1717.7668762207031	727.0312929153442	0.28832233	155.5554
SA45_SOC_3	261	1697.706298828125	745.2139663696289	0.36664766	156.156
SA45_SOC_3	262	1722.8076553344727	723.3669233322144	0.8058784	156.7566
SA45_SOC_3	263	1738.6384963989258	728.0392456054688	0.005676711	157.3572
SA45_SOC_3	264	206.48869514465332	102.83376932144165	8.149025e-05	157.9578
SA45_SOC_3	265	181.15901470184326	265.1214909553528	8.4504914e-05	158.5584
SA45_SOC_3	266	147.7812623977661	123.57711285352707	4.352538e-05	159.159
SA45_SOC_3	267	1733.9934539794922	688.7898588180542	0.0014606243	159.7596
SA45_SOC_3	268	1710.6510543823242	715.8764147758484	0.0127388965	160.3602
SA45_SOC_3	269	1711.6971588134766	713.5598230361938	0.05773934	160.9608
SA45_SOC_3	270	1717.173843383789	710.3643465042114	0.14423944	161.5614
SA45_SOC_3	271	1712.0088958740234	714.4910430908203	0.2547569	162.162
SA45_SOC_3	272	1713.9644622802734	713.8918590545654	0.03528033	162.7626
SA45_SOC_3	273	1713.3928298950195	718.6301636695862	0.29041812	163.3632
SA45_SOC_3	274	1715.1905822753906	708.2567095756531	0.2407911	163.9638
SA45_SOC_3	275	1715.4516220092773	708.580892086029	0.042642046	164.5644
SA45_SOC_3	276	1715.9929275512695	716.090841293335	0.03688247	165.165
SA45_SOC_3	277	1688.5332870483398	756.7733645439148	0.17778035	165.7656
SA45_SOC_3	278	1714.303321838379	714.7382998466492	0.7332172	166.3662
SA45_SOC_3	279	1713.6460876464844	711.6312074661255	0.18346377	166.9668
SA45_SOC_3	280	1715.8820343017578	713.7721252441406	0.3681973	167.5674
SA45_SOC_3	281	1713.3741760253906	715.757646560669	0.094497465	168.168
SA45_SOC_3	282	1713.1038665771484	718.312611579895	0.3314077	168.7686
SA45_SOC_3	283	1710.7173156738281	715.0011348724365	0.5590881	169.3692
SA45_SOC_3	284	1713.4359741210938	710.1879644393921	0.26284045	169.9698
SA45_SOC_3	285	1714.3701553344727	710.5147218704224	0.13002987	170.5704
SA45_SOC_3	286	1712.4049758911133	714.7244596481323	0.06721845	171.171
SA45_SOC_3	287	1713.2513809204102	714.2527341842651	0.17253113	171.7716
SA45_SOC_3	288	1715.2746963500977	709.7519659996033	0.26310796	172.3722
SA45_SOC_3	289	1714.6852111816406	712.0202779769897	0.19488612	172.9728
SA45_SOC_3	290	1713.7141799926758	712.150182723999	0.30751255	173.5734
SA45_SOC_3	291	1713.584861755371	712.7708673477173	0.3332111	174.174
SA45_SOC_3	292	1711.8371200561523	716.0990810394287	0.38278127	174.7746
SA45_SOC_3	293	1713.5017776489258	711.8167304992676	0.46344098	175.3752
SA45_SOC_3	294	1713.390769958496	714.8388504981995	0.07446606	175.9758
SA45_SOC_3	295	1715.4320526123047	713.9673686027527	0.04968013	176.5764
SA45_SOC_3	296	1714.651222229004	719.3839073181152	0.49529114	177.177
SA45_SOC_3	297	1713.314437866211	713.6388731002808	0.23498215	177.7776
SA45_SOC_3	298	1716.7704391479492	713.8901853561401	0.03475157	178.3782
SA45_SOC_3	299	1714.5698547363281	714.7773742675781	0.046133585	178.9788
SA45_SOC_3	300	1715.8145141601562	715.0991106033325	0.10119106	179.5794
SA45_SOC_3	301	1714.006690979004	717.9322957992554	0.29990134	180.18
SA45_SOC_3	302	1714.888801574707	709.0830659866333	0.23181711	180.7806
SA45_SOC_3	303	1715.3445053100586	711.3974046707153	0.20168744	181.3812
SA45_SOC_3	304	1714.0508651733398	718.1958389282227	0.41205806	181.9818
SA45_SOC_3	305	1714.024429321289	712.6741790771484	0.4197011	182.5824
SA45_SOC_3	306	1710.483169555664	715.9972429275513	0.5327813	183.183
SA45_SOC_3	307	1715.9883499145508	708.5876512527466	0.18646093	183.7836
SA45_SOC_3	308	1715.0968551635742	713.9755439758301	0.11469533	184.3842
SA45_SOC_3	309	1713.8424682617188	714.3375778198242	0.0900429	184.9848
SA45_SOC_3	310	1714.0730667114258	712.0739650726318	0.03901646	185.5854
SA45_SOC_3	311	1714.9571228027344	709.6876573562622	0.20534642	186.186
SA45_SOC_3	312	1692.2262954711914	752.6493072509766	0.02797709	186.7866
SA45_SOC_3	313	1714.3009185791016	713.3288526535034	0.07232806	187.3872
SA45_SOC_3	314	1713.970069885254	712.1600961685181	0.1319513	187.9878
SA45_SOC_3	315	1712.922019958496	711.2046718597412	0.26374224	188.5884
SA45_SOC_3	316	1715.6277465820312	708.5320973396301	0.20982772	189.189
SA45_SOC_3	317	1715.262451171875	711.5440464019775	0.078330286	189.7896
SA45_SOC_3	318	1716.7473220825195	711.5719842910767	0.16758691	190.3902
SA45_SOC_3	319	1714.0092086791992	714.1046762466431	0.11939318	190.9908
SA45_SOC_3	320	1711.3938903808594	716.1176204681396	0.074378155	191.5914
SA45_SOC_3	321	1715.5327606201172	714.760057926178	0.14369701	192.192
SA45_SOC_3	322	1715.3850173950195	714.2918086051941	0.062363565	192.7926
SA45_SOC_3	323	1715.401954650879	714.8828172683716	0.49774447	193.3932
SA45_SOC_3	324	1712.4964141845703	718.0874347686768	0.47629794	193.9938
SA45_SOC_3	325	1711.4226150512695	714.3889474868774	0.093504265	194.5944
SA45_SOC_3	326	1713.4123992919922	713.0458688735962	0.2446719	195.195
SA45_SOC_3	327	1718.3695220947266	713.7618899345398	0.5855632	195.7956
SA45_SOC_3	328	1708.1586456298828	722.6118922233582	0.93972546	196.3962
SA45_SOC_3	329	1706.2109756469727	724.4584321975708	0.8931163	196.9968
SA45_SOC_3	330	1707.0197296142578	726.9253349304199	0.94906706	197.5974
SA45_SOC_3	331	1699.9463653564453	748.2055735588074	0.98666567	198.198
SA45_SOC_3	332	1709.1624069213867	738.487114906311	0.99669755	198.7986
SA45_SOC_3	333	1712.303237915039	731.1441493034363	0.9842955	199.3992
SA45_SOC_3	334	1720.4975509643555	728.6439657211304	0.55153286	199.9998
SA45_SOC_3	335	1726.8666458129883	714.8244309425354	0.040966112	200.6004
SA45_SOC_3	336	1716.4439392089844	720.4618334770203	0.0080079315	201.201
SA45_SOC_3	337	1721.5599060058594	718.3486604690552	0.010615387	201.8016
SA45_SOC_3	338	1719.1981887817383	711.2583589553833	0.06955239	202.4022
SA45_SOC_3	339	1720.1169204711914	708.3669805526733	0.01312799	203.0028
SA45_SOC_3	340	1744.7198867797852	715.546760559082	0.010584623	203.6034
SA45_SOC_3	341	1714.3045806884766	708.5284924507141	0.0010107933	204.204
SA45_SOC_3	342	1709.6983337402344	719.4530439376831	0.2662523	204.8046
SA45_SOC_3	343	1716.8877410888672	709.5411443710327	0.16637556	205.4052
SA45_SOC_3	344	1714.6817779541016	712.1620273590088	0.2457204	206.0058
SA45_SOC_3	345	1714.6747970581055	709.6548271179199	0.41076255	206.6064
SA45_SOC_3	346	1712.7821731567383	707.5634765625	0.9692489	207.207
SA45_SOC_3	347	1717.3284530639648	711.1600613594055	0.909882	207.8076
SA45_SOC_3	348	1715.0164031982422	716.6606712341309	0.16263685	208.4082
SA45_SOC_3	349	1714.980354309082	713.9398169517517	0.23523657	209.0088
SA45_SOC_3	350	1716.1542892456055	716.3420248031616	0.3711125	209.6094
SA45_SOC_3	351	1692.0869064331055	753.4154748916626	0.13872302	210.21
SA45_SOC_3	352	1716.0729217529297	711.2501192092896	0.23464727	210.8106
SA45_SOC_3	353	1720.3064346313477	713.8281941413879	0.34712505	211.4112
SA45_SOC_3	354	1691.5594482421875	756.4079833030701	0.14827226	212.0118
SA45_SOC_3	355	1714.097671508789	718.5155153274536	0.43987665	212.6124
SA45_SOC_3	356	1713.5437774658203	712.3284959793091	0.3238606	213.213
SA45_SOC_3	357	1716.8164443969727	711.2102723121643	0.0965599	213.8136
SA45_SOC_3	358	1715.4560852050781	714.6088457107544	0.10974788	214.4142
SA45_SOC_3	359	1713.1875228881836	715.2067422866821	0.1458026	215.0148
SA45_SOC_3	360	1716.368408203125	709.6917772293091	0.3239272	215.6154
SA45_SOC_3	361	1711.5904998779297	721.7801928520203	0.05422475	216.216
SA45_SOC_3	362	1713.8320541381836	710.4580736160278	0.0959116	216.8166
SA45_SOC_3	363	1721.6758346557617	707.7801561355591	0.022778317	217.4172
SA45_SOC_3	364	1718.4674835205078	705.3915309906006	0.028866094	218.0178
SA45_SOC_3	365	1717.5157928466797	707.1683549880981	0.02327506	218.6184
SA45_SOC_3	366	1711.1749649047852	719.8373508453369	0.016913898	219.219
SA45_SOC_3	367	1715.7087707519531	714.1017150878906	0.021963086	219.8196
SA45_SOC_3	368	1713.310775756836	716.3800048828125	0.4946118	220.4202
SA45_SOC_3	369	1712.6655578613281	712.4356770515442	0.20562811	221.0208
SA45_SOC_3	370	1716.042251586914	707.1302461624146	0.16322246	221.6214
SA45_SOC_3	371	1718.034553527832	709.141902923584	0.49946198	222.222
SA45_SOC_3	372	1716.8820190429688	708.8934230804443	0.040861953	222.8226
SA45_SOC_3	373	1714.863395690918	715.7260394096375	0.32782173	223.4232
SA45_SOC_3	374	1712.3966217041016	719.7882986068726	0.06083087	224.0238
SA45_SOC_3	375	1716.5909957885742	706.5983319282532	0.13577451	224.6244
SA45_SOC_3	376	1710.9201049804688	712.3610687255859	0.014886044	225.225
SA45_SOC_3	377	1718.9670181274414	707.715654373169	0.11491295	225.8256
SA45_SOC_3	378	1714.3537902832031	716.1810922622681	0.23173924	226.4262
SA45_SOC_3	379	1713.4705352783203	714.1992402076721	0.24931319	227.0268
SA45_SOC_3	380	1712.054328918457	716.7979145050049	0.034798715	227.6274
SA45_SOC_3	381	1714.2083358764648	718.5077905654907	0.58443207	228.228
SA45_SOC_3	382	1712.9228210449219	717.8169393539429	0.25653842	228.8286
SA45_SOC_3	383	1711.424789428711	715.8992028236389	0.66046363	229.4292
SA45_SOC_3	384	1714.683723449707	710.3179979324341	0.6277213	230.0298
SA45_SOC_3	385	1717.196273803711	707.8101539611816	0.30033588	230.6304
SA45_SOC_3	386	1713.3280563354492	710.6278896331787	0.10015004	231.231
SA45_SOC_3	387	1714.0074920654297	713.2660889625549	0.2936699	231.8316
SA45_SOC_3	388	1714.3624877929688	706.7351245880127	0.90904856	232.4322
SA45_SOC_3	389	870.9682846069336	589.7502994537354	0.9905811	233.0328
SA45_SOC_3	390	956.2542915344238	598.6886215209961	0.99962366	233.6334
SA45_SOC_3	391	1057.4586868286133	592.002067565918	0.9994411	234.234
SA45_SOC_3	392	1123.7699890136719	572.4967217445374	0.9989298	234.8346
SA45_SOC_3	393	1201.7441940307617	556.7802429199219	0.9996824	235.4352
SA45_SOC_3	394	1279.6828079223633	547.7480006217957	0.9995265	236.0358
SA45_SOC_3	395	1324.4216537475586	588.1344079971313	0.9992754	236.6364
SA45_SOC_3	396	1334.2506408691406	610.1651072502136	0.99989736	237.237
SA45_SOC_3	397	1338.8790893554688	617.7247524261475	0.9998851	237.8376
SA45_SOC_3	398	1332.1061325073242	616.3949346542358	0.999783	238.4382
SA45_SOC_3	399	1324.427146911621	614.4399905204773	0.9996836	239.0388
SA45_SOC_3	400	1333.5618209838867	607.2728276252747	0.9995177	239.6394
SA45_SOC_3	401	1340.7453918457031	609.2727041244507	0.99988616	240.24
SA45_SOC_3	402	1343.5312271118164	619.3155384063721	0.999925	240.8406
SA45_SOC_3	403	1342.166519165039	640.3946757316589	0.999818	241.4412
SA45_SOC_3	404	1346.0805130004883	670.0241589546204	0.9998185	242.0418
SA45_SOC_3	405	1341.6717910766602	673.9921760559082	0.999936	242.6424
SA45_SOC_3	406	1334.9760818481445	672.5735235214233	0.9994469	243.243
SA45_SOC_3	407	1347.5564575195312	668.2798433303833	0.9951251	243.8436
SA45_SOC_3	408	1351.1512756347656	639.3872380256653	0.9973877	244.4442
SA45_SOC_3	409	1363.5297775268555	607.8246331214905	0.9983961	245.0448
SA45_SOC_3	410	1362.5471878051758	589.7748255729675	0.9974553	245.6454
SA45_SOC_3	411	1363.8652038574219	568.0385684967041	0.99704593	246.246
SA45_SOC_3	412	1364.7121810913086	550.3833031654358	0.9984371	246.8466
SA45_SOC_3	413	1351.5449523925781	540.4701805114746	0.98403186	247.4472
SA45_SOC_3	414	1350.5484008789062	523.8498079776764	0.9964468	248.0478
SA45_SOC_3	415	1336.6678619384766	504.90524768829346	0.9934617	248.6484
SA45_SOC_3	416	1316.2855911254883	480.54540395736694	0.9524259	249.249
SA45_SOC_3	417	1329.3842697143555	453.63799810409546	0.9989421	249.8496
SA45_SOC_3	418	1321.988868713379	438.87134313583374	0.9973399	250.4502
SA45_SOC_3	419	1317.3108673095703	439.22539472579956	0.98649615	251.0508
SA45_SOC_3	420	1367.1660232543945	502.37606406211853	0.9949385	251.6514
SA45_SOC_3	421	1393.4406280517578	554.8659181594849	0.99954575	252.252
SA45_SOC_3	422	1359.071159362793	616.2430143356323	0.9897159	252.8526
SA45_SOC_3	423	1362.872200012207	674.3472576141357	0.9995807	253.4532
SA45_SOC_3	424	1365.2109146118164	710.2477669715881	0.99942195	254.0538
SA45_SOC_3	425	1352.9647064208984	717.6904463768005	0.99962366	254.6544
SA45_SOC_3	426	1360.0496292114258	721.7984104156494	0.99964726	255.255
SA45_SOC_3	427	1356.814956665039	721.8656158447266	0.9995906	255.8556
SA45_SOC_3	428	1362.8362655639648	721.0032749176025	0.999233	256.4562
SA45_SOC_3	429	1363.348159790039	715.8197021484375	0.9996152	257.0568
SA45_SOC_3	430	1363.403205871582	716.7791175842285	0.9992471	257.6574
SA45_SOC_3	431	1354.8060607910156	697.3821115493774	0.99966884	258.258
SA45_SOC_3	432	1350.8552169799805	660.3859090805054	0.9995807	258.8586
SA45_SOC_3	433	1361.502914428711	631.8747138977051	0.99983275	259.4592
SA45_SOC_3	434	1382.9841613769531	620.2179193496704	0.9997516	260.0598
SA45_SOC_3	435	1404.5338439941406	658.5969829559326	0.9987191	260.6604
SA45_SOC_3	436	1378.5702896118164	687.3415303230286	0.99942005	261.261
SA45_SOC_3	437	1371.1956024169922	650.307605266571	0.9997197	261.8616
SA45_SOC_3	438	1378.018684387207	567.5124478340149	0.9996259	262.4622
SA45_SOC_3	439	1356.9226455688477	538.283429145813	0.99865544	263.0628
SA45_SOC_3	440	1342.4015808105469	549.6652865409851	0.98694557	263.6634
SA45_SOC_3	441	1355.563087463379	572.3985528945923	0.9980191	264.264
SA45_SOC_3	442	1342.2863388061523	568.4300851821899	0.9914818	264.8646
SA45_SOC_3	443	1353.867530822754	557.9148173332214	0.99947625	265.4652
SA45_SOC_3	444	1344.4310760498047	555.0545310974121	0.9975787	266.0658
SA45_SOC_3	445	1338.9142227172852	567.6997089385986	0.991486	266.6664
SA45_SOC_3	446	1320.0048065185547	587.5735902786255	0.998228	267.267
SA45_SOC_3	447	1300.7897186279297	599.9766612052917	0.99672025	267.8676
SA45_SOC_3	448	1292.680778503418	578.720498085022	0.9962799	268.4682
SA45_SOC_3	449	1295.1786804199219	541.0873889923096	0.98933595	269.0688
SA45_SOC_3	450	1301.8962478637695	504.21600580215454	0.99408555	269.6694
SA45_SOC_3	451	1299.6191024780273	503.4862732887268	0.93659765	270.27
SA45_SOC_3	452	1319.7736358642578	509.1665482521057	0.99665123	270.8706
SA45_SOC_3	453	1334.110107421875	490.36235332489014	0.99902	271.4712
SA45_SOC_3	454	1329.796485900879	456.805214881897	0.9988141	272.0718
SA45_SOC_3	455	1321.1875534057617	440.15037059783936	0.984969	272.6724
SA45_SOC_3	456	1338.1772232055664	464.0840971469879	0.9951179	273.273
SA45_SOC_3	457	1355.9893798828125	544.5005750656128	0.995494	273.8736
SA45_SOC_3	458	1366.5156555175781	544.2307877540588	0.99515605	274.4742
SA45_SOC_3	459	1353.7364959716797	554.6565771102905	0.9912453	275.0748
SA45_SOC_3	460	1349.1996002197266	557.8926086425781	0.99451494	275.6754
SA45_SOC_3	461	1327.0327377319336	499.81852412223816	0.9955664	276.276
SA45_SOC_3	462	1314.9444580078125	462.2486937046051	0.99833786	276.8766
SA45_SOC_3	463	1291.171989440918	465.18905997276306	0.9995716	277.4772
SA45_SOC_3	464	1217.200584411621	506.8673372268677	0.9994444	278.0778
SA45_SOC_3	465	1106.2853622436523	554.2666053771973	0.99983275	278.6784
SA45_SOC_3	466	980.042610168457	608.1067156791687	0.9998516	279.279
SA45_SOC_3	467	859.101505279541	634.2512369155884	0.99855965	279.8796
SA45_SOC_3	468	1713.0079650878906	716.6054391860962	0.24433231	280.4802
SA45_SOC_3	469	1713.8507080078125	717.9270172119141	0.14102912	281.0808
SA45_SOC_3	470	1718.2634353637695	710.4260158538818	0.06390381	281.6814
SA45_SOC_3	471	1710.3515625	725.9872913360596	0.00588836	282.282
SA45_SOC_3	472	1715.9822845458984	709.73876953125	0.08312354	282.8826
SA45_SOC_3	473	1709.388198852539	720.4917669296265	0.19579522	283.4832
SA45_SOC_3	474	1712.0088958740234	714.4885325431824	0.29119578	284.0838
SA45_SOC_3	475	1713.9469528198242	717.5192785263062	0.07152167	284.6844
SA45_SOC_3	476	1711.640968322754	715.7046031951904	0.01980028	285.285
SA45_SOC_3	477	1713.314323425293	714.1623544692993	0.021314923	285.8856
SA45_SOC_3	478	1714.3402862548828	718.4220457077026	0.23799619	286.4862
SA45_SOC_3	479	1715.8095932006836	708.4701061248779	0.01680478	287.0868
SA45_SOC_3	480	1712.5738906860352	710.3016471862793	0.0174306	287.6874
SA45_SOC_3	481	1717.0198059082031	705.1719546318054	0.022936245	288.288
SA45_SOC_3	482	1716.8611907958984	711.6236758232117	0.03208459	288.8886
SA45_SOC_3	483	1715.2180480957031	714.6294450759888	0.030579545	289.4892
SA45_SOC_3	484	1713.1705856323242	707.5988817214966	0.08052726	290.0898
SA45_SOC_3	485	1714.907341003418	712.9192471504211	0.09550147	290.6904
SA45_SOC_3	486	1718.6470413208008	699.4728827476501	0.006718259	291.291
SA45_SOC_3	487	1713.4248733520508	715.8046388626099	0.08342666	291.8916
SA45_SOC_3	488	1711.6706085205078	715.477237701416	0.4622513	292.4922
SA45_SOC_3	489	1713.9016342163086	712.0408773422241	0.22229432	293.0928
SA45_SOC_3	490	1718.0075454711914	714.670000076294	0.18768404	293.6934
SA45_SOC_3	491	1714.207878112793	716.7549133300781	0.012957085	294.294
SA45_SOC_3	492	1715.3623580932617	712.9879331588745	0.12353214	294.8946
SA45_SOC_3	493	1713.1523895263672	710.7315301895142	0.26451272	295.4952
SA45_SOC_3	494	1716.910057067871	709.53129529953	0.080581844	296.0958
SA45_SOC_3	495	1714.0493774414062	711.047215461731	0.17436159	296.6964
SA45_SOC_3	496	1715.8455276489258	714.9158406257629	0.73154277	297.297
SA45_SOC_3	497	1708.707160949707	722.2951126098633	0.17694572	297.8976
SA45_SOC_3	498	1715.1768493652344	713.4591436386108	0.4660182	298.4982
SA45_SOC_3	499	1715.5937576293945	710.9570932388306	0.023883365	299.0988
SA45_SOC_3	500	1710.681266784668	715.9833383560181	0.08306454	299.6994
SA45_SOC_3	501	1712.907829284668	713.3926463127136	0.0479756	300.3
SA45_SOC_3	502	1718.162727355957	707.2080731391907	0.013983665	300.9006
SA45_SOC_3	503	1712.6412963867188	717.6569080352783	0.041335467	301.5012
SA45_SOC_3	504	1712.8248596191406	716.5754413604736	0.024795068	302.1018
SA45_SOC_3	505	1717.6807022094727	711.0622787475586	0.85345757	302.7024
SA45_SOC_3	506	1713.5993957519531	710.3046083450317	0.39358655	303.303
SA45_SOC_3	507	1714.2208099365234	713.3879470825195	0.29757679	303.9036
SA45_SOC_3	508	1711.2090682983398	718.5493755340576	0.24389894	304.5042
SA45_SOC_3	509	1716.9564056396484	714.365644454956	0.2854396	305.1048
SA45_SOC_3	510	1715.0616073608398	713.2647371292114	0.4411127	305.7054
SA45_SOC_3	511	1715.2748107910156	711.5502905845642	0.4355686	306.306
SA45_SOC_3	512	1717.9275512695312	705.9428215026855	0.4519497	306.9066
SA45_SOC_3	513	1715.1649475097656	709.5011043548584	0.17432182	307.5072
SA45_SOC_3	514	1715.0786590576172	716.6765069961548	0.040502124	308.1078
SA45_SOC_3	515	1708.5734939575195	713.3533143997192	0.006924659	308.7084
SA45_SOC_3	516	1715.9149932861328	709.6827006340027	0.030158913	309.309
SA45_SOC_3	517	1713.5132217407227	709.8676443099976	0.04145624	309.9096
SA45_SOC_3	518	1718.4056854248047	704.8330307006836	0.025156356	310.5102
SA45_SOC_3	519	1712.552719116211	710.6384468078613	0.0132387355	311.1108
SA45_SOC_3	520	1717.9703521728516	710.987606048584	0.016274652	311.7114
SA45_SOC_3	521	1715.1775360107422	714.8290657997131	0.045126993	312.312
SA45_SOC_3	522	1690.341911315918	757.7643871307373	0.104162455	312.9126
SA45_SOC_3	523	1717.7042770385742	713.730411529541	0.17631175	313.5132
SA45_SOC_3	524	1714.3854904174805	715.9331274032593	0.11481398	314.1138
SA45_SOC_3	525	1719.466209411621	710.2221465110779	0.15207867	314.7144
SA45_SOC_3	526	1711.2843704223633	719.7770977020264	0.007285173	315.315
SA45_SOC_3	527	1718.7760162353516	707.180585861206	0.058946162	315.9156
SA45_SOC_3	528	1714.658432006836	715.4266405105591	0.26888976	316.5162
SA45_SOC_3	529	1715.8074188232422	711.0035061836243	0.30192807	317.1168
SA45_SOC_3	530	1714.581184387207	706.7628693580627	0.38057938	317.7174
SA45_SOC_3	531	1699.7587966918945	744.4207620620728	0.99017686	318.318
SA45_SOC_3	532	1717.3366928100586	703.3041071891785	0.1583958	318.9186
SA45_SOC_3	533	1723.0009460449219	746.5572381019592	0.43587428	319.5192
SA45_SOC_3	534	1727.622299194336	739.7315096855164	0.587369	320.1198
SA45_SOC_3	535	1709.974136352539	751.4634919166565	0.94424015	320.7204
SA45_SOC_3	536	1711.1455535888672	728.7051844596863	0.86383593	321.321
SA45_SOC_3	537	1717.8560256958008	730.2940392494202	0.91672266	321.9216
SA45_SOC_3	538	1712.3689270019531	740.4624652862549	0.995203	322.5222
SA45_SOC_3	539	1712.1842193603516	715.7430982589722	0.091356725	323.1228
SA45_SOC_3	540	1710.4044342041016	755.6667923927307	0.40104645	323.7234
SA45_SOC_3	541	1727.3533630371094	753.5865783691406	0.0066133128	324.324
SA45_SOC_3	542	1721.8204879760742	745.7306241989136	0.0002641401	324.9246
SA45_SOC_3	543	1740.421028137207	725.9694600105286	0.05821051	325.5252
SA45_SOC_3	544	1713.2392501831055	704.2370653152466	0.4456968	326.1258
SA45_SOC_3	545	1718.5713958740234	708.2200169563293	0.30319926	326.7264
SA45_SOC_3	546	1717.8080749511719	714.7490501403809	0.042973265	327.327
SA45_SOC_3	547	1716.5784072875977	712.8796577453613	0.84126085	327.9276
SA45_SOC_3	548	1715.273551940918	712.1197986602783	0.5276274	328.5282
SA45_SOC_3	549	1696.6687774658203	754.8346424102783	0.19635816	329.1288
SA45_SOC_3	550	1714.3426895141602	715.6339859962463	0.10642307	329.7294
SA45_SOC_3	551	1710.457878112793	722.2683334350586	0.6560695	330.33
SA45_SOC_3	552	1713.555679321289	716.3071346282959	0.3319433	330.9306
SA45_SOC_3	553	1715.8637237548828	713.1375360488892	0.3470409	331.5312
SA45_SOC_3	554	1716.511573791504	707.8131151199341	0.14191374	332.1318
SA45_SOC_3	555	1717.6736068725586	705.9779691696167	0.3800375	332.7324
SA45_SOC_3	556	1711.0094833374023	715.745415687561	0.24331331	333.333
SA45_SOC_3	557	1717.3030471801758	710.231351852417	0.045032058	333.9336
SA45_SOC_3	558	1715.276870727539	712.4358057975769	0.09964809	334.5342
SA45_SOC_3	559	1713.3163833618164	715.0025510787964	0.14806166	335.1348
SA45_SOC_3	560	1713.1196594238281	716.6449642181396	0.07884183	335.7354
SA45_SOC_3	561	1716.6267013549805	705.6953072547913	0.022814637	336.336
SA45_SOC_3	562	1721.8448638916016	709.9296998977661	0.03339208	336.9366
SA45_SOC_3	563	1717.5315856933594	709.445743560791	0.020996591	337.5372
SA45_SOC_3	564	1713.9604568481445	717.0456218719482	0.04662314	338.1378
SA45_SOC_3	565	1719.2266845703125	710.0583171844482	0.13163714	338.7384
SA45_SOC_3	566	1712.190284729004	714.705662727356	0.42065573	339.339
SA45_SOC_3	567	1716.265640258789	710.8377456665039	0.12090591	339.9396
SA45_SOC_3	568	1724.7006225585938	700.8718371391296	0.013706685	340.5402
SA45_SOC_3	569	1717.9203414916992	704.7411060333252	0.02919936	341.1408
SA45_SOC_3	570	1721.594123840332	703.7370157241821	0.01917533	341.7414
SA45_SOC_3	571	1716.2023544311523	702.525064945221	0.012354473	342.342
SA45_SOC_3	572	1707.5889587402344	732.6603269577026	0.02783077	342.9426
SA45_SOC_3	573	1726.0009002685547	707.6787686347961	0.15525076	343.5432
SA45_SOC_3	574	1709.190444946289	713.5989618301392	0.12825902	344.1438
SA45_SOC_3	575	1712.618179321289	708.3073711395264	0.024679318	344.7444
SA45_SOC_3	576	1723.6476516723633	696.4076328277588	0.028005151	345.345
SA45_SOC_3	577	1718.3925247192383	709.2062759399414	0.011375568	345.9456
SA45_SOC_3	578	1715.3260803222656	708.630781173706	0.087538	346.5462
SA45_SOC_3	579	1712.5467681884766	709.6508359909058	0.11488575	347.1468
SA45_SOC_3	580	1716.5493392944336	712.2547245025635	0.5344754	347.7474
SA45_SOC_3	581	1714.2669296264648	717.0261812210083	0.018960608	348.348
SA45_SOC_3	582	1714.3096160888672	715.0740051269531	0.5463203	348.9486
SA45_SOC_3	583	1713.8026428222656	714.7317981719971	0.49818876	349.5492
SA45_SOC_3	584	1712.3149108886719	713.1794428825378	0.26001042	350.1498
SA45_SOC_3	585	1713.3485412597656	710.6795167922974	0.094885506	350.7504
SA45_SOC_3	586	1714.9150085449219	716.2970924377441	0.038659282	351.351
SA45_SOC_3	587	1712.3644638061523	719.5243692398071	0.037877634	351.9516
SA45_SOC_3	588	1711.23779296875	716.7328977584839	0.22925606	352.5522
SA45_SOC_3	589	1714.2891311645508	711.1805963516235	0.07245941	353.1528
SA45_SOC_3	590	1715.5165100097656	709.388837814331	0.072214745	353.7534
SA45_SOC_3	591	1712.2691345214844	711.7940711975098	0.0209079	354.354
SA45_SOC_3	592	1710.1104354858398	718.2875061035156	0.42230657	354.9546
SA45_SOC_3	593	1714.1840744018555	717.8151369094849	0.29563802	355.5552
SA45_SOC_3	594	1713.7557220458984	712.0236253738403	0.32323784	356.1558
SA45_SOC_3	595	1715.4401779174805	709.8192358016968	0.2891778	356.7564
SA45_SOC_3	596	1716.5319442749023	711.8942356109619	0.10090429	357.357
SA45_SOC_3	597	1712.156982421875	715.7691693305969	0.4113581	357.9576
SA45_SOC_3	598	1714.5470809936523	713.9759302139282	0.3130073	358.5582
SA45_SOC_3	599	1714.8329544067383	715.9882307052612	0.44618872	359.1588
SA45_SOC_3	600	1715.401611328125	718.6831426620483	0.56742746	359.7594
SA45_SOC_3	601	1693.7235260009766	753.3468532562256	0.25779685	360.36
SA45_SOC_3	602	1708.2655334472656	670.1341724395752	0.20808314	360.9606
SA45_SOC_3	603	1707.6354217529297	675.8638858795166	0.83110726	361.5612
SA45_SOC_3	604	1713.552589416504	706.9344234466553	0.28754106	362.1618
SA45_SOC_3	605	1708.6870193481445	698.2453536987305	0.9002963	362.7624
SA45_SOC_3	606	1711.479148864746	710.4993367195129	0.0904984	363.363
SA45_SOC_3	607	1705.7386779785156	698.1361770629883	0.8555666	363.9636
SA45_SOC_3	608	1715.470848083496	711.940004825592	0.15180828	364.5642
SA45_SOC_3	609	1711.2516403198242	693.502414226532	0.6214283	365.1648
SA45_SOC_3	610	1715.2795028686523	710.4242134094238	0.9110521	365.7654
SA45_SOC_3	611	1712.1074295043945	710.6545400619507	0.9437132	366.366
SA45_SOC_3	612	1715.8457565307617	710.9227180480957	0.3785695	366.9666
SA45_SOC_3	613	1713.9456939697266	710.3076982498169	0.4022564	367.5672
SA45_SOC_3	614	1713.3063125610352	718.9140486717224	0.42858198	368.1678
SA45_SOC_3	615	1686.6698455810547	758.5210275650024	0.3577031	368.7684
SA45_SOC_3	616	1712.9142379760742	713.2651233673096	0.44906273	369.369
SA45_SOC_3	617	1715.976676940918	709.1450572013855	0.09572396	369.9696
SA45_SOC_3	618	1715.2673721313477	713.0729055404663	0.03470169	370.5702
SA45_SOC_3	619	1710.443229675293	716.8445205688477	0.7681528	371.1708
SA45_SOC_3	620	1708.260726928711	725.3189706802368	0.5794092	371.7714
SA45_SOC_3	621	1714.0571594238281	703.0403709411621	0.22486809	372.372
SA45_SOC_3	622	1716.5415573120117	707.597336769104	0.08498593	372.9726
SA45_SOC_3	623	1715.1275253295898	710.9464073181152	0.020906586	373.5732
SA45_SOC_3	624	1716.0809326171875	714.9563956260681	0.38000664	374.1738
SA45_SOC_3	625	1716.4471435546875	709.3857479095459	0.2885541	374.7744
SA45_SOC_3	626	1715.1388549804688	708.8071632385254	0.014103366	375.375
SA45_SOC_3	627	1716.141357421875	711.7824196815491	0.004500661	375.9756
SA45_SOC_3	628	1715.6129837036133	715.3766870498657	0.14010099	376.57620000000003
SA45_SOC_3	629	1715.4575729370117	718.0609130859375	0.13906524	377.1768
SA45_SOC_3	630	1688.4651947021484	755.7142996788025	0.36907032	377.7774
SA45_SOC_3	631	1715.9870910644531	711.262092590332	0.084976025	378.378
SA45_SOC_3	632	1712.0951843261719	713.7295746803284	0.04704644	378.97860000000003
SA45_SOC_3	633	1713.5893249511719	716.0343217849731	0.15908448	379.5792
SA45_SOC_3	634	1714.1036224365234	714.7209191322327	0.2127743	380.1798
SA45_SOC_3	635	1715.2631378173828	718.6264300346375	0.7161114	380.7804
SA45_SOC_3	636	1715.8552551269531	711.745662689209	0.1350857	381.38100000000003
SA45_SOC_3	637	1714.621810913086	716.7783451080322	0.45215663	381.9816
SA45_SOC_3	638	1712.6982879638672	717.6175761222839	0.20610623	382.5822
SA45_SOC_3	639	1712.4557876586914	724.2205095291138	0.70006186	383.1828
SA45_SOC_3	640	1714.6194076538086	717.1285343170166	0.32785884	383.78340000000003
SA45_SOC_3	641	1714.8498916625977	712.5957727432251	0.35620403	384.384
SA45_SOC_3	642	1713.885841369629	717.669267654419	0.21241842	384.9846
SA45_SOC_3	643	1714.6016693115234	712.4537658691406	0.7239361	385.5852
SA45_SOC_3	644	1706.9369888305664	686.0793685913086	0.9212659	386.18580000000003
SA45_SOC_3	645	1713.7329483032227	687.6824498176575	0.91214746	386.7864
SA45_SOC_3	646	1711.5701293945312	691.3901424407959	0.82726276	387.387
SA45_SOC_3	647	1712.1651077270508	699.3668603897095	0.90903187	387.9876
SA45_SOC_3	648	1708.6518859863281	680.4798817634583	0.9716191	388.58820000000003
SA45_SOC_3	649	1714.1024780273438	693.3495926856995	0.9916713	389.1888
SA45_SOC_3	650	1712.7195739746094	699.3045473098755	0.14862053	389.7894
SA45_SOC_3	651	1717.7289962768555	710.8709621429443	0.9294932	390.39
SA45_SOC_3	652	1739.4370651245117	690.7703590393066	0.001868046	390.99060000000003
SA45_SOC_3	653	1730.6079483032227	709.2736101150513	0.005270138	391.5912
SA45_SOC_3	654	1737.2492980957031	707.2618889808655	0.000101893675	392.1918
SA45_SOC_3	655	1727.3627471923828	688.806402683258	0.0006986377	392.7924
SA45_SOC_3	656	1710.9736633300781	702.94020652771	0.8295939	393.39300000000003
SA45_SOC_3	657	1713.9884948730469	712.5973176956177	0.2522611	393.9936
SA45_SOC_3	658	1714.852066040039	709.1974568367004	0.18131238	394.5942
SA45_SOC_3	659	1716.6545104980469	712.5419569015503	0.3303803	395.1948
SA45_SOC_3	660	1689.6796417236328	753.5274839401245	0.244005	395.79540000000003
SA45_SOC_3	661	1714.7909545898438	716.1962842941284	0.33181566	396.396
SA45_SOC_3	662	1714.4867706298828	715.7093667984009	0.25838384	396.9966
SA45_SOC_3	663	1717.810935974121	708.0661654472351	0.26653138	397.5972
SA45_SOC_3	664	1714.1427612304688	711.7311143875122	0.1601254	398.19780000000003
SA45_SOC_3	665	1692.0086288452148	741.7249488830566	0.07106656	398.7984
SA45_SOC_3	666	1711.8754577636719	718.3463430404663	0.50425434	399.399
SA45_SOC_3	667	1716.5625	711.7832565307617	0.28615093	399.9996
SA45_SOC_3	668	1712.4366760253906	699.5021080970764	0.00071611063	400.60020000000003
SA45_SOC_3	669	1732.4260711669922	690.9341239929199	0.26663163	401.2008
SA45_SOC_3	670	1740.458106994629	688.8620853424072	0.5657993	401.8014
SA45_SOC_3	671	1713.1023788452148	704.9254703521729	0.42686433	402.402
SA45_SOC_3	672	1718.2748794555664	711.7927193641663	0.5809065	403.00260000000003
SA45_SOC_3	673	1726.6493225097656	712.4905872344971	0.002563235	403.6032
SA45_SOC_3	674	1710.2788925170898	712.5386738777161	0.00782294	404.2038
SA45_SOC_3	675	1713.401985168457	711.110429763794	0.0105700195	404.8044
SA45_SOC_3	676	1713.5397720336914	708.2084941864014	0.1097507	405.40500000000003
SA45_SOC_3	677	1719.1436004638672	712.0131969451904	0.03445852	406.0056
SA45_SOC_3	678	1712.120475769043	723.102285861969	0.21771196	406.6062
SA45_SOC_3	679	1716.5725708007812	715.5071067810059	0.07278071	407.2068
SA45_SOC_3	680	1711.0931396484375	712.6804232597351	0.14674309	407.80740000000003
SA45_SOC_3	681	1702.2596740722656	731.7468738555908	0.9425431	408.408
SA45_SOC_3	682	1725.0161361694336	725.6728291511536	0.0020125713	409.0086
SA45_SOC_3	683	1760.0175476074219	732.7521228790283	0.022759356	409.6092
SA45_SOC_3	684	1765.3218841552734	753.7449359893799	5.067003e-05	410.20980000000003
SA45_SOC_3	685	47.20173239707947	763.3317518234253	6.900473e-05	410.8104
SA45_SOC_3	686	46.760215759277344	762.368860244751	3.662955e-05	411.411
SA45_SOC_3	687	1730.3890228271484	707.0941972732544	0.0030071107	412.0116
SA45_SOC_3	688	203.9443016052246	103.09984713792801	9.9211655e-05	412.61220000000003
SA45_SOC_3	689	182.4203109741211	266.2016701698303	0.000101495905	413.2128
SA45_SOC_3	690	181.59454822540283	261.55181407928467	8.861867e-05	413.8134
SA45_SOC_3	691	1714.218635559082	700.8609580993652	0.925996	414.414
SA45_SOC_3	692	1712.365951538086	722.0432209968567	0.92055935	415.01460000000003
SA45_SOC_3	693	1708.2881927490234	727.796688079834	0.3944665	415.6152
SA45_SOC_3	694	1709.7710037231445	717.1094799041748	0.8789833	416.2158
SA45_SOC_3	695	1714.950828552246	717.5364017486572	0.12016858	416.8164
SA45_SOC_3	696	1710.1451110839844	727.3624277114868	0.8521225	417.41700000000003
SA45_SOC_3	697	1709.355125427246	725.9030914306641	0.78917885	418.0176
SA45_SOC_3	698	1712.4380493164062	716.2513875961304	0.073789045	418.6182
SA45_SOC_3	699	1709.2318725585938	726.0865545272827	0.63582706	419.2188
SA45_SOC_3	700	1687.6153564453125	756.1665201187134	0.4113424	419.81940000000003
SA45_SOC_3	701	1710.2914810180664	724.9991655349731	0.64079756	420.42
SA45_SOC_3	702	1713.2514953613281	713.8896703720093	0.3160121	421.0206
SA45_SOC_3	703	1713.1328201293945	719.6295547485352	0.13439077	421.6212
SA45_SOC_3	704	1690.4944610595703	756.3528156280518	0.063403115	422.22180000000003
SA45_SOC_3	705	1714.7470092773438	717.1744966506958	0.34098664	422.8224
SA45_SOC_3	706	1712.673110961914	719.5604181289673	0.48461223	423.423
SA45_SOC_3	707	1712.1995544433594	719.778835773468	0.2098106	424.0236
SA45_SOC_3	708	1712.5332641601562	720.1908230781555	0.21811049	424.62420000000003
SA45_SOC_3	709	1713.4867858886719	714.5675182342529	0.05503846	425.2248
SA45_SOC_3	710	1708.7654113769531	718.276948928833	0.6510321	425.8254
SA45_SOC_3	711	1712.2873306274414	717.4798822402954	0.722102	426.426
SA45_SOC_3	712	1716.305809020996	716.4781093597412	0.16929543	427.02660000000003
SA45_SOC_3	713	1714.7304153442383	718.1053304672241	0.11249547	427.6272
SA45_SOC_3	714	1712.0072937011719	722.0124506950378	0.4030966	428.2278
SA45_SOC_3	715	1712.1004486083984	724.2156171798706	0.32036352	428.8284
SA45_SOC_3	716	1689.0182876586914	753.7172555923462	0.46183082	429.42900000000003
SA45_SOC_3	717	1689.799575805664	749.8861598968506	0.30872294	430.0296
SA45_SOC_3	718	1713.753547668457	712.9360485076904	0.12077722	430.6302
SA45_SOC_3	719	1710.7046127319336	729.8622894287109	0.09457651	431.2308
SA45_SOC_3	720	1712.9468536376953	719.8484230041504	0.20786737	431.83140000000003
SA45_SOC_3	721	1714.1075134277344	718.5097861289978	0.30776846	432.432
SA45_SOC_3	722	1715.4386901855469	713.7399387359619	0.28562653	433.0326
SA45_SOC_3	723	1715.731315612793	714.9896764755249	0.2344718	433.6332
SA45_SOC_3	724	1712.7965927124023	716.2353587150574	0.3570566	434.23380000000003
SA45_SOC_3	725	1713.9872360229492	711.4186477661133	0.8517472	434.8344
SA45_SOC_3	726	1712.6011276245117	715.0284934043884	0.04777679	435.435
SA45_SOC_3	727	1718.4895706176758	712.5370645523071	0.19968024	436.0356
SA45_SOC_3	728	828.4952545166016	636.5080904960632	0.96063083	436.63620000000003
SA45_SOC_3	729	843.5745620727539	634.2123556137085	0.9908824	437.2368
SA45_SOC_3	730	841.4036178588867	633.5950827598572	0.99696773	437.8374
SA45_SOC_3	731	840.1023101806641	631.0419201850891	0.9992155	438.438
SA45_SOC_3	732	837.3617362976074	626.4663505554199	0.99448216	439.03860000000003
SA45_SOC_3	733	839.9077606201172	633.7448787689209	0.99829465	439.6392
SA45_SOC_3	734	839.9019241333008	631.5487289428711	0.9986915	440.2398
SA45_SOC_3	735	840.8023452758789	632.4899911880493	0.9993394	440.8404
SA45_SOC_3	736	872.3443794250488	613.5640668869019	0.9981097	441.44100000000003
SA45_SOC_3	737	927.3588180541992	614.5035910606384	0.99958605	442.0416
SA45_SOC_3	738	1009.266471862793	614.852557182312	0.99991834	442.6422
SA45_SOC_3	739	1104.411735534668	636.0785293579102	0.99974245	443.2428
SA45_SOC_3	740	1191.6304779052734	660.8586645126343	0.9998802	443.84340000000003
SA45_SOC_3	741	1262.2017288208008	686.1835241317749	0.9999119	444.444
SA45_SOC_3	742	1290.1147842407227	694.3837451934814	0.99991834	445.0446
SA45_SOC_3	743	1307.5504302978516	703.0279469490051	0.9998354	445.6452
SA45_SOC_3	744	1329.041404724121	700.3873658180237	0.9996333	446.24580000000003
SA45_SOC_3	745	1339.343490600586	704.4101643562317	0.99825984	446.8464
SA45_SOC_3	746	1338.9763641357422	697.1587371826172	0.99937207	447.447
SA45_SOC_3	747	1330.2629470825195	700.7584762573242	0.9996105	448.0476
SA45_SOC_3	748	1343.2332229614258	678.4942317008972	0.99930227	448.64820000000003
SA45_SOC_3	749	1299.4575119018555	659.023904800415	0.999627	449.2488
SA45_SOC_3	750	1239.5203399658203	649.9788522720337	0.99983275	449.8494
SA45_SOC_3	751	1239.5952987670898	646.9694137573242	0.9998504	450.45
SA45_SOC_3	752	1197.4748611450195	649.5241212844849	0.9999304	451.05060000000003
SA45_SOC_3	753	1157.3200607299805	656.9756841659546	0.99963665	451.6512
SA45_SOC_3	754	1055.9208297729492	659.1118383407593	0.99989045	452.2518
SA45_SOC_3	755	954.2079162597656	676.0936975479126	0.9997892	452.8524
SA45_SOC_3	756	867.440357208252	684.8459815979004	0.99837494	453.45300000000003
SA45_SOC_3	757	823.6501121520996	712.4381875991821	0.7085128	454.0536
SA45_SOC_3	758	1714.0145874023438	715.0002980232239	0.08265409	454.6542
SA45_SOC_3	759	1717.4018096923828	704.3189477920532	0.78307617	455.2548
SA45_SOC_3	760	1713.987693786621	703.7612199783325	0.9543416	455.85540000000003
SA45_SOC_3	761	1713.5676956176758	711.6106081008911	0.69064975	456.456
SA45_SOC_3	762	1714.9052810668945	713.2292032241821	0.4480325	457.0566
SA45_SOC_3	763	1717.203254699707	710.2153873443604	0.33693525	457.6572
SA45_SOC_3	764	1715.5352783203125	714.6556448936462	0.6181419	458.25780000000003
SA45_SOC_3	765	1716.555290222168	715.1291084289551	0.75890595	458.8584
SA45_SOC_3	766	1712.2014999389648	714.0369558334351	0.8191736	459.459
SA45_SOC_3	767	1707.5089645385742	715.8719730377197	0.18178499	460.0596
SA45_SOC_3	768	1718.3213424682617	711.9337606430054	0.17256781	460.66020000000003
SA45_SOC_3	769	1714.4677734375	715.8248519897461	0.038596384	461.2608
SA45_SOC_3	770	1717.1237182617188	710.9181475639343	0.14333126	461.8614
SA45_SOC_3	771	1713.6827087402344	714.7915363311768	0.23360306	462.462
SA45_SOC_3	772	1714.039306640625	714.141948223114	0.065538086	463.06260000000003
SA45_SOC_3	773	1713.863525390625	709.6653842926025	0.1493076	463.6632
SA45_SOC_3	774	1714.1646194458008	711.4006233215332	0.15553443	464.2638
SA45_SOC_3	775	1718.5977172851562	707.4346017837524	0.17410888	464.8644
SA45_SOC_3	776	1714.203987121582	716.8370532989502	0.34272182	465.46500000000003
SA45_SOC_3	777	1718.3595657348633	709.957766532898	0.13899808	466.0656
SA45_SOC_3	778	1715.8581161499023	712.4627780914307	0.28465757	466.6662
SA45_SOC_3	779	1713.3495712280273	718.5742235183716	0.1795403	467.2668
SA45_SOC_3	780	1715.2394485473633	715.5557727813721	0.31254774	467.86740000000003
SA45_SOC_3	781	1717.1792221069336	708.2102966308594	0.13376877	468.468
SA45_SOC_3	782	1716.7591094970703	711.92307472229	0.11301075	469.0686
SA45_SOC_3	783	1715.4923629760742	711.8818759918213	0.0925505	469.6692
SA45_SOC_3	784	1717.0818328857422	714.5130586624146	0.5183359	470.26980000000003
SA45_SOC_3	785	1718.1793212890625	707.6866221427917	0.09313391	470.8704
SA45_SOC_3	786	1716.8854522705078	709.3204736709595	0.040798787	471.471
SA45_SOC_3	787	1678.5964965820312	751.6799139976501	0.016526455	472.0716
SA45_SOC_3	788	1712.0346450805664	717.856593132019	0.02893725	472.67220000000003
SA45_SOC_3	789	1714.3310165405273	711.4207077026367	0.03730861	473.2728
SA45_SOC_3	790	1716.0985565185547	708.1378126144409	0.030746307	473.8734
SA45_SOC_3	791	1712.7180862426758	711.9252634048462	0.012925034	474.474
SA45_SOC_3	792	1712.4044036865234	708.5880374908447	0.041338123	475.07460000000003
SA45_SOC_3	793	1713.71337890625	713.1331586837769	0.49039134	475.6752
SA45_SOC_3	794	1713.3610153198242	717.4030208587646	0.27408907	476.2758
SA45_SOC_3	795	1715.8562850952148	712.6615619659424	0.48030025	476.8764
SA45_SOC_3	796	1711.6254043579102	719.2115807533264	0.024808282	477.47700000000003
SA45_SOC_3	797	1710.6464767456055	717.0818638801575	0.7374702	478.0776
SA45_SOC_3	798	1713.5219192504883	715.399603843689	0.31779686	478.6782
SA45_SOC_3	799	832.2497177124023	606.4073324203491	0.9783488	479.2788
SA45_SOC_3	800	942.7602767944336	609.1521334648132	0.9994289	479.87940000000003
SA45_SOC_3	801	1128.2771301269531	597.6709485054016	0.99940026	480.48
SA45_SOC_3	802	1255.242805480957	585.9868597984314	0.999368	481.0806
SA45_SOC_3	803	1313.7467193603516	567.1332263946533	0.999469	481.6812
SA45_SOC_3	804	1331.2473678588867	579.7420978546143	0.9979724	482.28180000000003
SA45_SOC_3	805	1309.0268325805664	602.1770596504211	0.99973553	482.8824
SA45_SOC_3	806	1302.1413803100586	626.1265897750854	0.999711	483.483
SA45_SOC_3	807	1314.323501586914	651.1382746696472	0.9995621	484.0836
SA45_SOC_3	808	1347.1828079223633	672.3652124404907	0.9995901	484.68420000000003
SA45_SOC_3	809	1375.2927017211914	673.9016032218933	0.9987897	485.2848
SA45_SOC_3	810	1394.509162902832	673.9187908172607	0.99941814	485.8854
SA45_SOC_3	811	1368.4098815917969	667.1148204803467	0.99984276	486.486
SA45_SOC_3	812	1346.726188659668	685.1415824890137	0.99980766	487.08660000000003
SA45_SOC_3	813	1352.0757293701172	690.6427717208862	0.999726	487.6872
SA45_SOC_3	814	1373.8710021972656	694.1604995727539	0.99638546	488.2878
SA45_SOC_3	815	1348.8761901855469	669.9944186210632	0.99784696	488.8884
SA45_SOC_3	816	1335.179786682129	632.9272127151489	0.9988165	489.48900000000003
SA45_SOC_3	817	1283.426628112793	586.2769889831543	0.9996402	490.0896
SA45_SOC_3	818	1207.5577926635742	564.2600011825562	0.9946515	490.6902
SA45_SOC_3	819	1144.1134643554688	552.1570372581482	0.99416035	491.2908
SA45_SOC_3	820	1072.0226669311523	558.1143093109131	0.99987125	491.89140000000003
SA45_SOC_3	821	924.3888473510742	591.4215517044067	0.9999478	492.492
SA45_SOC_3	822	840.1898002624512	626.6466593742371	0.9975074	493.0926
SA45_SOC_3	823	1713.826904296875	714.0085673332214	0.04771484	493.6932
SA45_SOC_3	824	1715.1536178588867	711.2194776535034	0.17198277	494.29380000000003
SA45_SOC_3	825	1714.2158889770508	712.3030042648315	0.29423743	494.8944
SA45_SOC_3	826	1716.0871124267578	711.7354273796082	0.27916837	495.495
SA45_SOC_3	827	1715.9518432617188	712.3973751068115	0.014283927	496.0956
SA45_SOC_3	828	1719.7417831420898	704.3269300460815	0.010339062	496.69620000000003
SA45_SOC_3	829	1690.1420974731445	754.6979141235352	0.07342762	497.2968
SA45_SOC_3	830	1718.0591583251953	707.8987956047058	0.04474892	497.8974
SA45_SOC_3	831	1713.874282836914	710.9368801116943	0.043004397	498.498
SA45_SOC_3	832	1716.3494110107422	712.7413845062256	0.032641575	499.09860000000003
SA45_SOC_3	833	1716.4066314697266	710.9639811515808	0.19936208	499.6992
SA45_SOC_3	834	1712.7365112304688	715.4319834709167	0.37286174	500.2998
SA45_SOC_3	835	1718.9934539794922	713.0949211120605	0.101375125	500.9004
SA45_SOC_3	836	1716.2310791015625	707.4400091171265	0.116094574	501.50100000000003
SA45_SOC_3	837	1717.503547668457	711.0496616363525	0.021491574	502.1016
SA45_SOC_3	838	1716.9018173217773	714.4374847412109	0.19568461	502.7022
SA45_SOC_3	839	1714.281120300293	716.6889309883118	0.23876952	503.3028
SA45_SOC_3	840	1714.130859375	707.5772523880005	0.2515279	503.90340000000003
SA45_SOC_3	841	1713.8077926635742	713.2431077957153	0.12714644	504.504
SA45_SOC_3	842	1710.2408981323242	712.2123026847839	0.018140918	505.1046
SA45_SOC_3	843	1715.9716415405273	712.0713901519775	0.048995215	505.7052
SA45_SOC_3	844	1712.4924087524414	714.0693998336792	0.026069678	506.30580000000003
SA45_SOC_3	845	1712.1693420410156	717.0691180229187	0.032848798	506.9064
SA45_SOC_3	846	1713.3267974853516	714.1870737075806	0.017020999	507.507
SA45_SOC_3	847	1711.9799423217773	711.1525297164917	0.01912969	508.1076
SA45_SOC_3	848	1712.6684188842773	716.5912127494812	0.19960102	508.70820000000003
SA45_SOC_3	849	1714.4691467285156	715.0525045394897	0.13127577	509.3088
SA45_SOC_3	850	1714.6712493896484	717.4176979064941	0.29181188	509.9094
SA45_SOC_3	851	1714.1995239257812	714.6642065048218	0.4528572	510.51
SA45_SOC_3	852	1713.1705856323242	718.2271242141724	0.1320085	511.11060000000003
SA45_SOC_3	853	1713.4614944458008	712.4146270751953	0.55437607	511.7112
SA45_SOC_3	854	1715.914535522461	712.4027824401855	0.2154793	512.3118000000001
SA45_SOC_3	855	1712.1179580688477	722.7822875976562	0.04620163	512.9124
SA45_SOC_3	856	1711.4641571044922	708.4030294418335	0.020848978	513.513
SA45_SOC_3	857	1713.6052322387695	705.9490656852722	0.03324716	514.1136
SA45_SOC_3	858	1723.6506271362305	704.7891283035278	0.040174637	514.7142
SA45_SOC_3	859	1695.626449584961	750.1750659942627	0.14915344	515.3148
SA45_SOC_3	860	1709.4408416748047	712.1313858032227	0.632823	515.9154
SA45_SOC_3	861	1694.5114517211914	745.296106338501	0.16778418	516.516
SA45_SOC_3	862	1713.7841033935547	752.510712146759	0.5782316	517.1166000000001
SA45_SOC_3	863	1710.8564758300781	713.751654624939	0.4243682	517.7172
SA45_SOC_3	864	1713.1175994873047	713.1863951683044	0.686338	518.3178
SA45_SOC_3	865	1702.6048278808594	748.7622714042664	0.38754427	518.9184
SA45_SOC_3	866	1718.5705947875977	717.0618438720703	0.0024733597	519.519
SA45_SOC_3	867	45.582897663116455	762.7034068107605	0.00017948449	520.1196
SA45_SOC_3	868	184.39132690429688	428.22726488113403	2.5038165e-05	520.7202
SA45_SOC_3	869	182.55459308624268	265.5606758594513	4.389147e-05	521.3208
SA45_SOC_3	870	1732.6215362548828	696.1812329292297	0.029923739	521.9214000000001
SA45_SOC_3	871	1710.655860900879	696.367335319519	0.99046016	522.522
SA45_SOC_3	872	1716.0431671142578	706.1732769012451	0.26046827	523.1226
SA45_SOC_3	873	1717.4828338623047	710.9097146987915	0.10126268	523.7232
SA45_SOC_3	874	1715.19287109375	716.4894390106201	0.17752096	524.3238
SA45_SOC_3	875	1710.321922302246	721.5787053108215	0.24562335	524.9244
SA45_SOC_3	876	1714.6994018554688	712.1646022796631	0.17699714	525.525
SA45_SOC_3	877	1714.3075561523438	716.7175769805908	0.08519514	526.1256
SA45_SOC_3	878	1717.3951721191406	715.6124210357666	0.111357875	526.7262000000001
SA45_SOC_3	879	1714.0633392333984	720.8463978767395	0.27066943	527.3268
SA45_SOC_3	880	1718.356819152832	714.1282367706299	0.49620956	527.9274
SA45_SOC_3	881	1714.661865234375	715.1332926750183	0.29920372	528.528
SA45_SOC_3	882	1717.2193908691406	708.1322765350342	0.17967871	529.1286
SA45_SOC_3	883	1714.2914199829102	710.4909038543701	0.09282458	529.7292
SA45_SOC_3	884	1710.922966003418	713.5838985443115	0.7207699	530.3298
SA45_SOC_3	885	1713.2597351074219	716.7232418060303	0.15913612	530.9304
SA45_SOC_3	886	1716.3993072509766	708.1039524078369	0.031070653	531.5310000000001
SA45_SOC_3	887	1714.8220825195312	716.5356588363647	0.14505556	532.1316
SA45_SOC_3	888	1712.6939392089844	719.5435523986816	0.12288704	532.7322
SA45_SOC_3	889	1715.9045791625977	710.6057453155518	0.05201981	533.3328
SA45_SOC_3	890	1714.3022918701172	714.3501305580139	0.008361186	533.9334
SA45_SOC_3	891	1715.3638458251953	711.7961955070496	0.013929709	534.534
SA45_SOC_3	892	1714.5312881469727	723.9402294158936	0.13559543	535.1346
SA45_SOC_3	893	1711.9768524169922	715.4364252090454	0.21761277	535.7352
SA45_SOC_3	894	1714.4466018676758	717.6850390434265	0.38881516	536.3358000000001
SA45_SOC_3	895	1726.600227355957	716.47141456604	0.034109425	536.9364
SA45_SOC_3	896	1758.7422180175781	718.5896730422974	0.23457746	537.537
SA45_SOC_3	897	1708.9581298828125	722.8675174713135	0.078105375	538.1376
SA45_SOC_3	898	1717.5994491577148	713.9070510864258	0.2987084	538.7382
SA45_SOC_3	899	1712.9533767700195	711.0884141921997	0.047622763	539.3388
SA45_SOC_3	900	1760.9059524536133	740.4157948493958	0.051802516	539.9394
SA45_SOC_3	901	1746.3372802734375	740.0449419021606	0.01099437	540.54
SA45_SOC_3	902	1734.8234939575195	754.8611640930176	0.00028882193	541.1406000000001
SA45_SOC_3	903	1759.6752548217773	746.9286060333252	0.0004888521	541.7412
SA45_SOC_3	904	178.394193649292	266.95230782032013	0.00048697367	542.3418
SA45_SOC_3	905	179.671368598938	266.60723626613617	8.8794266e-05	542.9424
SA45_SOC_3	906	1710.7571411132812	713.3529925346375	0.007355401	543.543
SA45_SOC_3	907	1716.6669845581055	704.8735857009888	0.31341782	544.1436
SA45_SOC_3	908	1717.642593383789	699.5561170578003	0.2717942	544.7442
SA45_SOC_3	909	1721.1753845214844	711.7562198638916	0.25184008	545.3448
SA45_SOC_3	910	180.0692367553711	266.3501465320587	0.00019108775	545.9454000000001
SA45_SOC_3	911	1707.4499130249023	713.7538433074951	0.0009857396	546.546
SA45_SOC_3	912	1719.5793914794922	717.256121635437	0.4299704	547.1466
SA45_SOC_3	913	1713.6942672729492	711.8344974517822	0.16741188	547.7472
SA45_SOC_3	914	1715.1905822753906	714.2594289779663	0.52302736	548.3478
SA45_SOC_3	915	1717.1622848510742	714.1808938980103	0.18469256	548.9484
SA45_SOC_3	916	1712.5950622558594	721.1867380142212	0.4764858	549.549
SA45_SOC_3	917	1713.5291290283203	713.2196760177612	0.2543443	550.1496
SA45_SOC_3	918	1690.037956237793	756.9544458389282	0.15902245	550.7502000000001
SA45_SOC_3	919	1716.2571716308594	719.4411993026733	0.42853042	551.3508
SA45_SOC_3	920	1713.4706497192383	719.1927194595337	0.36176947	551.9514
SA45_SOC_3	921	1713.6357879638672	716.8676948547363	0.22974665	552.552
SA45_SOC_3	922	1712.6930236816406	720.7320070266724	0.16028224	553.1526
SA45_SOC_3	923	1715.918083190918	714.2133378982544	0.6692819	553.7532
SA45_SOC_3	924	1712.6902770996094	717.6428747177124	0.12158308	554.3538
SA45_SOC_3	925	1711.9635772705078	714.7565817832947	0.16270816	554.9544
SA45_SOC_3	926	1714.9278259277344	713.3390879631042	0.213073	555.5550000000001
SA45_SOC_3	927	1715.8241271972656	712.5042986869812	0.17717077	556.1556
SA45_SOC_3	928	1692.1923065185547	745.7346153259277	0.014611865	556.7562
SA45_SOC_3	929	1715.1356506347656	715.36052942276	0.12844422	557.3568
SA45_SOC_3	930	1712.1144104003906	720.7464265823364	0.21648327	557.9574
SA45_SOC_3	931	1714.0077209472656	715.778374671936	0.017566742	558.558
SA45_SOC_3	932	1713.7797546386719	710.4877495765686	0.015626477	559.1586
SA45_SOC_3	933	1690.5960845947266	755.2539682388306	0.26894897	559.7592
SA45_SOC_3	934	1713.830451965332	718.1996369361877	0.081244625	560.3598000000001
SA45_SOC_3	935	1710.9475708007812	718.7558841705322	0.056735378	560.9604
SA45_SOC_3	936	1714.6202087402344	710.9021186828613	0.17609352	561.561
SA45_SOC_3	937	1713.8354873657227	716.0567235946655	0.3809042	562.1616
SA45_SOC_3	938	1714.3534469604492	717.3354291915894	0.31891286	562.7622
SA45_SOC_3	939	1711.1924743652344	717.4027633666992	0.1458677	563.3628
SA45_SOC_3	940	1714.5013046264648	715.2134370803833	0.09985028	563.9634
SA45_SOC_3	941	1715.9295272827148	715.0865578651428	0.048685607	564.564
SA45_SOC_3	942	1689.3614959716797	747.3908042907715	0.113320716	565.1646000000001
SA45_SOC_3	943	1677.4407577514648	752.2379636764526	0.0031950348	565.7652
SA45_SOC_3	944	1722.3040008544922	706.9822525978088	0.03355023	566.3658
SA45_SOC_3	945	1692.521095275879	756.5284252166748	0.028709233	566.9664
SA45_SOC_3	946	1709.3757247924805	715.9322261810303	0.026253412	567.567
SA45_SOC_3	947	1687.5449752807617	755.5172538757324	0.21178246	568.1676
SA45_SOC_3	948	1709.0033340454102	723.2865858078003	0.5055948	568.7682
SA45_SOC_3	949	1689.5899200439453	750.1432657241821	0.17471789	569.3688
SA45_SOC_3	950	1711.0086822509766	724.7212028503418	0.5963216	569.9694000000001
SA45_SOC_3	951	1713.1368255615234	719.5385313034058	0.05662361	570.57
SA45_SOC_3	952	1708.8417434692383	721.9661021232605	0.19968504	571.1706
SA45_SOC_3	953	1714.4425964355469	712.6570558547974	0.10046709	571.7712
SA45_SOC_3	954	1714.6389770507812	713.4003067016602	0.15483814	572.3718
SA45_SOC_3	955	1713.7881088256836	714.1872668266296	0.06688356	572.9724
SA45_SOC_3	956	1711.351661682129	720.1674556732178	0.32231998	573.573
SA45_SOC_3	957	1713.032341003418	717.0225763320923	0.3584362	574.1736
SA45_SOC_3	958	1708.5416793823242	719.0597891807556	0.43201756	574.7742000000001
SA45_SOC_3	959	1714.4817352294922	714.7750568389893	0.0784333	575.3748
SA45_SOC_3	960	1714.2494201660156	713.2218647003174	0.061076004	575.9754
SA45_SOC_3	961	1680.6649017333984	754.4232988357544	0.1256819	576.576
SA45_SOC_3	962	1714.7484970092773	713.1541442871094	0.013375456	577.1766
SA45_SOC_3	963	1716.188621520996	719.0525150299072	0.36214915	577.7772
SA45_SOC_3	964	1718.0833053588867	711.1268448829651	0.24270165	578.3778
SA45_SOC_3	965	1688.7036895751953	755.9515142440796	0.08484712	578.9784
SA45_SOC_3	966	1683.185691833496	755.9567928314209	0.16003045	579.5790000000001
SA45_SOC_3	967	1689.8371124267578	753.3120918273926	0.047997985	580.1796
SA45_SOC_3	968	1690.308723449707	751.9010353088379	0.6174193	580.7802
SA45_SOC_3	969	1691.715431213379	754.8691463470459	0.37518993	581.3808
SA45_SOC_3	970	1691.901512145996	744.9495220184326	0.08818801	581.9814
SA45_SOC_3	971	1709.8402404785156	724.0600275993347	0.4232252	582.582
SA45_SOC_3	972	1687.9756164550781	752.8442287445068	0.1766184	583.1826
SA45_SOC_3	973	1712.0884323120117	723.9106178283691	0.11486265	583.7832
SA45_SOC_3	974	1713.2123565673828	718.0811262130737	0.30838028	584.3838000000001
SA45_SOC_3	975	1708.9077758789062	712.1514058113098	0.9157083	584.9844
SA45_SOC_3	976	1691.5695190429688	749.9856805801392	0.3741589	585.585
SA45_SOC_3	977	1715.6385040283203	709.3220829963684	0.34474367	586.1856
SA45_SOC_3	978	1690.8447647094727	752.0602941513062	0.68295926	586.7862
SA45_SOC_3	979	1715.5604553222656	714.9850416183472	0.7680992	587.3868
SA45_SOC_3	980	1711.611328125	724.9394273757935	0.26400995	587.9874
SA45_SOC_3	981	1715.2870559692383	716.8257236480713	0.15906344	588.588
SA45_SOC_3	982	1690.1200103759766	752.9156184196472	0.16533513	589.1886000000001
SA45_SOC_3	983	1688.9935684204102	756.3638234138489	0.099781126	589.7892
SA45_SOC_3	984	1714.7782516479492	716.4241647720337	0.34895253	590.3898
SA45_SOC_3	985	1715.4066467285156	712.8336954116821	0.88902414	590.9904
SA45_SOC_3	986	1714.859275817871	711.9866752624512	0.15049584	591.591
SA45_SOC_3	987	1714.4121551513672	711.6684150695801	0.16385071	592.1916
SA45_SOC_3	988	1716.0123825073242	716.8359589576721	0.31376886	592.7922
SA45_SOC_3	989	1718.1377792358398	710.4143643379211	0.754383	593.3928
SA45_SOC_3	990	1715.577163696289	713.1928324699402	0.57992315	593.9934000000001
SA45_SOC_3	991	1693.2592391967773	757.6244401931763	0.10331783	594.594
SA45_SOC_3	992	1720.8422470092773	713.7477922439575	0.19195117	595.1946
SA45_SOC_3	993	1713.178596496582	719.6093416213989	0.855646	595.7952
SA45_SOC_3	994	1712.4849700927734	715.7033157348633	0.3291098	596.3958
SA45_SOC_3	995	1711.5339660644531	713.600378036499	0.6748515	596.9964
SA45_SOC_3	996	1717.7911376953125	707.7229928970337	0.1650209	597.597
SA45_SOC_3	997	1715.585060119629	715.4650068283081	0.73401576	598.1976
SA45_SOC_3	998	1712.8738403320312	715.7464456558228	0.20404375	598.7982000000001
SA45_SOC_3	999	1713.0416107177734	717.1433401107788	0.6821652	599.3988
SA45_SOC_3	1000	1718.0328369140625	716.3022422790527	0.19187973	599.9994
SA45_SOC_3	1001	1716.2610626220703	713.6236810684204	0.02764853	600.6
SA45_SOC_3	1002	1712.9653930664062	715.5398082733154	0.18622646	601.2006
SA45_SOC_3	1003	1712.1359252929688	713.6043691635132	0.40152377	601.8012
SA45_SOC_3	1004	1711.9491577148438	715.9315180778503	0.7879327	602.4018
SA45_SOC_3	1005	1715.049819946289	716.3223910331726	0.09132392	603.0024
SA45_SOC_3	1006	1714.7807693481445	714.5482707023621	0.1607128	603.6030000000001
SA45_SOC_3	1007	1710.9824752807617	716.0003328323364	0.48583946	604.2036
SA45_SOC_3	1008	1715.5343627929688	710.2930212020874	0.09973138	604.8042
SA45_SOC_3	1009	1716.3237762451172	710.6245422363281	0.05310462	605.4048
SA45_SOC_3	1010	1716.6698455810547	706.8105053901672	0.004575958	606.0054
SA45_SOC_3	1011	1721.9211959838867	693.6254954338074	0.02686591	606.606
SA45_SOC_3	1012	1721.2732315063477	697.5242471694946	0.09285262	607.2066
SA45_SOC_3	1013	1717.6782989501953	709.1586399078369	0.27858695	607.8072
SA45_SOC_3	1014	1690.1410675048828	756.5469646453857	0.21734382	608.4078000000001
SA45_SOC_3	1015	1709.4557189941406	712.666003704071	0.018999692	609.0084
SA45_SOC_3	1016	1711.4208984375	710.135178565979	0.017814491	609.609
SA45_SOC_3	1017	1716.7506408691406	712.4556970596313	0.14350654	610.2096
SA45_SOC_3	1018	1720.9985733032227	704.1818332672119	0.024833668	610.8102
SA45_SOC_3	1019	1716.1199569702148	714.3056488037109	0.109214954	611.4108
SA45_SOC_3	1020	1721.161994934082	713.88188123703	0.8156827	612.0114
SA45_SOC_3	1021	1713.8650131225586	714.7435784339905	0.64555484	612.612
SA45_SOC_3	1022	1711.824073791504	710.4135918617249	0.19867621	613.2126000000001
SA45_SOC_3	1023	1709.9773406982422	714.4323992729187	0.03828519	613.8132
SA45_SOC_3	1024	1713.9974212646484	714.0090823173523	0.15701269	614.4138
SA45_SOC_3	1025	1712.3079299926758	711.5065813064575	0.1912648	615.0144
SA45_SOC_3	1026	1718.2585144042969	702.1195793151855	0.16556065	615.615
SA45_SOC_3	1027	1717.3325729370117	706.5505027770996	0.13730206	616.2156
SA45_SOC_3	1028	1712.9826736450195	712.6790070533752	0.08638716	616.8162
SA45_SOC_3	1029	1714.6164321899414	713.6477565765381	0.06693646	617.4168
SA45_SOC_3	1030	1712.6267623901367	717.1086430549622	0.12192601	618.0174000000001
SA45_SOC_3	1031	1718.5139465332031	705.8761310577393	0.18499984	618.618
SA45_SOC_3	1032	1724.7053146362305	709.7099947929382	0.22623146	619.2186
SA45_SOC_3	1033	1722.7301788330078	712.8157997131348	0.10218885	619.8192
SA45_SOC_3	1034	1713.2430267333984	716.6285490989685	0.4142267	620.4198
SA45_SOC_3	1035	1710.9906005859375	715.2577257156372	0.28833428	621.0204
SA45_SOC_3	1036	1713.9524459838867	712.8944635391235	0.22412786	621.621
SA45_SOC_3	1037	1717.976417541504	710.0097799301147	0.4605359	622.2216
SA45_SOC_3	1038	1720.430030822754	708.7138223648071	0.15314032	622.8222000000001
SA45_SOC_3	1039	1716.196174621582	713.659086227417	0.34466693	623.4228
SA45_SOC_3	1040	1717.0619201660156	717.7149724960327	0.6794792	624.0234
SA45_SOC_3	1041	1715.0382614135742	714.8042178153992	0.18256144	624.624
SA45_SOC_3	1042	1714.127197265625	709.0215253829956	0.9442979	625.2246
SA45_SOC_3	1043	1713.0493927001953	716.7254304885864	0.62245035	625.8252
SA45_SOC_3	1044	1713.2178497314453	717.2718930244446	0.8272103	626.4258
SA45_SOC_3	1045	1718.0367279052734	714.6322131156921	0.05602479	627.0264
SA45_SOC_3	1046	1717.3159790039062	710.2560710906982	0.13571073	627.6270000000001
SA45_SOC_3	1047	1713.3164978027344	718.1519365310669	0.06890054	628.2276
SA45_SOC_3	1048	1712.508659362793	716.4342713356018	0.38670617	628.8282
SA45_SOC_3	1049	1712.4704360961914	716.7936015129089	0.080511555	629.4288
SA45_SOC_3	1050	1716.0665130615234	713.7113571166992	0.09662393	630.0294
SA45_SOC_3	1051	1713.9455795288086	710.6761693954468	0.0089285355	630.63
SA45_SOC_3	1052	1717.0797729492188	699.3837261199951	0.007722147	631.2306
SA45_SOC_3	1053	1717.2597885131836	709.081392288208	0.059570488	631.8312
SA45_SOC_3	1054	1737.682228088379	703.2896876335144	0.04240561	632.4318000000001
SA45_SOC_3	1055	1710.9375	720.8856654167175	0.8221584	633.0324
SA45_SOC_3	1056	1712.8296661376953	710.8349776268005	0.0030098227	633.633
SA45_SOC_3	1057	1730.874252319336	717.7080845832825	0.012102163	634.2336
SA45_SOC_3	1058	1721.6904830932617	715.7290649414062	0.029412635	634.8342
SA45_SOC_3	1059	1716.0013961791992	709.9724435806274	0.0016298705	635.4348
SA45_SOC_3	1060	1718.1255340576172	711.8710613250732	0.061111946	636.0354
SA45_SOC_3	1061	1711.2867736816406	717.5770211219788	0.09379025	636.636
SA45_SOC_3	1062	1724.4342041015625	714.0113353729248	0.0023905777	637.2366000000001
SA45_SOC_3	1063	1732.4616622924805	713.5831260681152	0.049216412	637.8372
SA45_SOC_3	1064	1728.789939880371	720.8109927177429	0.591333	638.4378
SA45_SOC_3	1065	1726.5069580078125	724.1942453384399	0.13908426	639.0384
SA45_SOC_3	1066	1711.0522842407227	744.3505954742432	0.016172852	639.639
SA45_SOC_3	1067	1709.5033264160156	751.2261486053467	0.00040112605	640.2396
SA45_SOC_3	1068	206.21037483215332	116.98457568883896	6.7424095e-05	640.8402
SA45_SOC_3	1069	182.32940196990967	265.99255442619324	7.4809475e-05	641.4408
SA45_SOC_3	1070	1743.4819793701172	682.3631143569946	0.013676401	642.0414000000001
SA45_SOC_3	1071	1730.5463790893555	683.0817747116089	0.9291634	642.642
SA45_SOC_3	1072	1707.7949523925781	694.1301798820496	0.9825402	643.2426
SA45_SOC_3	1073	1716.0597610473633	711.2606763839722	0.47117594	643.8432
SA45_SOC_3	1074	1714.4445419311523	713.0024814605713	0.47396916	644.4438
SA45_SOC_3	1075	1714.976463317871	711.8128681182861	0.36333194	645.0444
SA45_SOC_3	1076	1715.7611846923828	711.4133048057556	0.67494124	645.645
SA45_SOC_3	1077	1713.7879943847656	716.8156170845032	0.13813964	646.2456
SA45_SOC_3	1078	1717.170295715332	711.0208225250244	0.23978335	646.8462000000001
SA45_SOC_3	1079	1709.23828125	719.6455836296082	0.43264797	647.4468
SA45_SOC_3	1080	1713.0777740478516	714.8798561096191	0.48231253	648.0474
SA45_SOC_3	1081	1692.4017333984375	756.0209727287292	0.15854706	648.648
SA45_SOC_3	1082	1712.4771881103516	720.9099340438843	0.21308316	649.2486
SA45_SOC_3	1083	1715.4695892333984	710.6567287445068	0.68466127	649.8492
SA45_SOC_3	1084	1715.057487487793	714.450101852417	0.11515474	650.4498
SA45_SOC_3	1085	1717.3588943481445	710.2248501777649	0.11845918	651.0504
SA45_SOC_3	1086	1727.2912216186523	706.5766382217407	0.12600727	651.6510000000001
SA45_SOC_3	1087	1719.7832107543945	710.4423666000366	0.024386818	652.2516
SA45_SOC_3	1088	1718.7242889404297	709.8771715164185	0.06696638	652.8522
SA45_SOC_3	1089	1713.8592910766602	715.2158832550049	0.32546842	653.4528
SA45_SOC_3	1090	1716.7942428588867	712.2658610343933	0.16930942	654.0534
SA45_SOC_3	1091	1715.108299255371	713.8587713241577	0.3969383	654.654
SA45_SOC_3	1092	1715.752830505371	711.4243125915527	0.17733885	655.2546
SA45_SOC_3	1093	1714.2705917358398	717.2047519683838	0.15349168	655.8552
SA45_SOC_3	1094	1712.955322265625	714.7673320770264	0.52508605	656.4558000000001
SA45_SOC_3	1095	1712.9378128051758	716.992449760437	0.34849086	657.0564
SA45_SOC_3	1096	1716.6957092285156	711.9327306747437	0.038916584	657.657
SA45_SOC_3	1097	1714.5404434204102	713.7203693389893	0.33229122	658.2576
SA45_SOC_3	1098	1713.3052825927734	713.3992767333984	0.4017774	658.8582
SA45_SOC_3	1099	1714.1339492797852	714.060001373291	0.9311601	659.4588
SA45_SOC_3	1100	1716.5135192871094	715.1235723495483	0.28600687	660.0594
SA45_SOC_3	1101	1712.3833465576172	715.511999130249	0.025881318	660.66
SA45_SOC_3	1102	1715.9636306762695	712.78972864151	0.40831044	661.2606000000001
SA45_SOC_3	1103	1713.6082077026367	714.6615028381348	0.4772521	661.8612
SA45_SOC_3	1104	1762.5899505615234	675.4300117492676	0.23321985	662.4618
SA45_SOC_3	1105	1715.807762145996	704.8110151290894	0.17541048	663.0624
SA45_SOC_3	1106	1709.447250366211	722.1317338943481	0.18053173	663.663
SA45_SOC_3	1107	1731.2203216552734	717.525200843811	0.00052729243	664.2636
SA45_SOC_3	1108	1716.946792602539	713.8200187683105	0.22731385	664.8642
SA45_SOC_3	1109	1711.9205474853516	713.9765739440918	0.025199711	665.4648
SA45_SOC_3	1110	1716.7172241210938	724.8503351211548	0.017326338	666.0654000000001
SA45_SOC_3	1111	208.5857391357422	118.19717824459076	7.332277e-05	666.666
SA45_SOC_3	1112	204.82080459594727	106.82228922843933	0.00011116546	667.2666
SA45_SOC_3	1113	201.922287940979	101.11828476190567	3.773794e-05	667.8672
SA45_SOC_3	1114	1713.5492706298828	702.243754863739	0.95504946	668.4678
SA45_SOC_3	1115	1716.3015747070312	705.814847946167	0.010786272	669.0684
SA45_SOC_3	1116	1722.6056671142578	702.4659705162048	0.018586578	669.669
SA45_SOC_3	1117	1715.281105041504	709.2970418930054	0.025463283	670.2696
SA45_SOC_3	1118	1714.6931076049805	708.4483480453491	0.12262617	670.8702000000001
SA45_SOC_3	1119	1711.3349533081055	715.401406288147	0.04660793	671.4708
SA45_SOC_3	1120	1717.247543334961	712.370982170105	0.22865897	672.0714
SA45_SOC_3	1121	1710.9529495239258	710.1910543441772	0.05122819	672.672
SA45_SOC_3	1122	1711.7888259887695	707.1463394165039	0.29489177	673.2726
SA45_SOC_3	1123	1717.031135559082	710.3696894645691	0.08429593	673.8732
SA45_SOC_3	1124	1723.2154083251953	713.3930969238281	0.07110035	674.4738
SA45_SOC_3	1125	1711.2721252441406	715.2451086044312	0.18411501	675.0744
SA45_SOC_3	1126	1715.0883865356445	714.178318977356	0.010902044	675.6750000000001
SA45_SOC_3	1127	1694.9036407470703	747.1594476699829	0.018763429	676.2756
SA45_SOC_3	1128	1711.2431716918945	713.559308052063	0.082398474	676.8762
SA45_SOC_3	1129	1715.229606628418	715.881564617157	0.0222379	677.4768
SA45_SOC_3	1130	1711.7289733886719	715.4836750030518	0.007424011	678.0774
SA45_SOC_3	1131	1701.6199493408203	719.4448041915894	0.9083217	678.678
SA45_SOC_3	1132	1716.6691589355469	714.8165130615234	0.0077322195	679.2786
SA45_SOC_3	1133	1711.9104766845703	719.5738077163696	0.010081093	679.8792
SA45_SOC_3	1134	1705.1387786865234	718.8510274887085	0.35826528	680.4798000000001
SA45_SOC_3	1135	1716.2968826293945	712.1311283111572	0.06881784	681.0804
SA45_SOC_3	1136	1714.504737854004	711.0389757156372	0.059619375	681.681
SA45_SOC_3	1137	1706.6292572021484	724.5847320556641	0.016834714	682.2816
SA45_SOC_3	1138	1714.7217178344727	714.2347741127014	0.18407466	682.8822
SA45_SOC_3	1139	1716.2017822265625	715.2031373977661	0.10993557	683.4828
SA45_SOC_3	1140	1709.523811340332	716.4241647720337	0.6608755	684.0834
SA45_SOC_3	1141	1714.1207885742188	711.7008590698242	0.007825434	684.684
SA45_SOC_3	1142	1716.3856887817383	712.8085899353027	0.061000172	685.2846000000001
SA45_SOC_3	1143	1705.133399963379	723.5672521591187	0.4443296	685.8852
SA45_SOC_3	1144	1712.980728149414	714.2657375335693	0.030708976	686.4858
SA45_SOC_3	1145	1714.3191146850586	715.2850198745728	0.072666205	687.0864
SA45_SOC_3	1146	1716.0050582885742	707.466402053833	0.0345966	687.687
SA45_SOC_3	1147	1721.627540588379	704.1203570365906	0.0148005085	688.2876
SA45_SOC_3	1148	1713.1904983520508	716.0269832611084	0.04247417	688.8882
SA45_SOC_3	1149	1709.2240905761719	721.4594221115112	0.45235658	689.4888
SA45_SOC_3	1150	1714.182472229004	726.4203929901123	0.14809331	690.0894000000001
SA45_SOC_3	1151	1715.855598449707	720.0434732437134	0.020867456	690.69
SA45_SOC_3	1152	1719.5812225341797	727.1342897415161	0.50988066	691.2906
SA45_SOC_3	1153	1712.3075866699219	722.7231287956238	0.69194996	691.8912
SA45_SOC_3	1154	1721.5032577514648	713.332200050354	0.5062707	692.4918
SA45_SOC_3	1155	1716.4474868774414	700.8090734481812	0.92368513	693.0924
SA45_SOC_3	1156	1721.9266891479492	717.7241778373718	0.4420063	693.693
SA45_SOC_3	1157	1717.3388671875	722.4592638015747	0.6492973	694.2936
SA45_SOC_3	1158	1705.649070739746	720.1811027526855	0.21378116	694.8942000000001
SA45_SOC_3	1159	1715.214729309082	712.5129890441895	0.01414835	695.4948
SA45_SOC_3	1160	1711.9548797607422	709.5096015930176	0.01004955	696.0954
SA45_SOC_3	1161	1709.0592956542969	715.3273773193359	0.00728856	696.696
SA45_SOC_3	1162	1708.1418228149414	717.6663708686829	0.27964935	697.2966
SA45_SOC_3	1163	1713.4910202026367	711.0347270965576	0.010249343	697.8972
SA45_SOC_3	1164	1708.5214233398438	719.28786277771	0.16367513	698.4978
SA45_SOC_3	1165	1704.4539642333984	723.8620805740356	0.096797094	699.0984
SA45_SOC_3	1166	1709.9093627929688	718.2470154762268	0.044405807	699.6990000000001
SA45_SOC_3	1167	1710.2608108520508	718.1170463562012	0.062501475	700.2996
SA45_SOC_3	1168	1708.5225677490234	712.5754308700562	0.042333115	700.9002
SA45_SOC_3	1169	1711.2430572509766	715.5547428131104	0.010521717	701.5008
SA45_SOC_3	1170	1712.4481201171875	719.4602537155151	0.039749257	702.1014
SA45_SOC_3	1171	1713.2465744018555	700.8862566947937	0.0011486051	702.702
SA45_SOC_3	1172	1714.7856903076172	710.9135127067566	0.008037433	703.3026
SA45_SOC_3	1173	1713.090705871582	714.8145818710327	0.0700381	703.9032
SA45_SOC_3	1174	1705.7914352416992	716.8921566009521	0.057985123	704.5038000000001
SA45_SOC_3	1175	1713.292007446289	720.0139260292053	0.18692715	705.1044
SA45_SOC_3	1176	1716.7927551269531	712.6381945610046	0.11816364	705.705
SA45_SOC_3	1177	1706.249656677246	721.9288301467896	0.015574769	706.3056
SA45_SOC_3	1178	1717.1781921386719	713.8177013397217	0.025259342	706.9062
SA45_SOC_3	1179	1712.959098815918	715.2024936676025	0.23418485	707.5068
SA45_SOC_3	1180	1701.6223526000977	722.5366401672363	0.84722066	708.1074
SA45_SOC_3	1181	1715.5529022216797	710.9345626831055	0.07496189	708.708
SA45_SOC_3	1182	1711.1991119384766	714.8330569267273	0.009720147	709.3086000000001
SA45_SOC_3	1183	1707.4905395507812	721.7770385742188	0.01570308	709.9092
SA45_SOC_3	1184	1710.4496383666992	718.6754822731018	0.030467983	710.5098
SA45_SOC_3	1185	1711.6749572753906	714.3311405181885	0.050968375	711.1104
SA45_SOC_3	1186	1716.3529586791992	712.3321652412415	0.072213925	711.711
SA45_SOC_3	1187	1712.288818359375	711.981782913208	0.010767265	712.3116
SA45_SOC_3	1188	1706.5290069580078	714.7443509101868	0.027050775	712.9122
SA45_SOC_3	1189	1710.2970886230469	717.1918773651123	0.004509776	713.5128
SA45_SOC_3	1190	1688.756103515625	748.6180114746094	0.01740831	714.1134000000001
SA45_SOC_3	1191	1713.460464477539	708.0807781219482	0.0037977414	714.714
SA45_SOC_3	1192	1711.6641998291016	716.9132709503174	0.02692259	715.3146
SA45_SOC_3	1193	1710.003547668457	722.7580189704895	0.02561763	715.9152
SA45_SOC_3	1194	1712.0266342163086	716.0224771499634	0.045979112	716.5158
SA45_SOC_3	1195	1713.4484481811523	716.1082220077515	0.04780897	717.1164
SA45_SOC_3	1196	1718.4346389770508	714.5797491073608	0.042907804	717.717
SA45_SOC_3	1197	1711.6305541992188	719.3434810638428	0.015865302	718.3176
SA45_SOC_3	1198	1714.0490341186523	714.4110918045044	0.024401957	718.9182
SA45_SOC_3	1199	1713.347053527832	715.4096460342407	0.07370672	719.5188
SA45_SOC_3	1200	1732.6195907592773	707.4403953552246	0.06967873	720.1194
SA45_SOC_3	1201	1717.5009155273438	713.1516981124878	0.059507985	720.72
SA45_SOC_3	1202	1713.9463806152344	710.6671571731567	0.23334263	721.3206
SA45_SOC_3	1203	1719.7074508666992	706.2142825126648	0.024891464	721.9212
SA45_SOC_3	1204	1707.7680587768555	714.0786695480347	0.039388962	722.5218
SA45_SOC_3	1205	1719.0666961669922	711.9332456588745	0.022399915	723.1224
SA45_SOC_3	1206	1687.2246551513672	751.4334297180176	0.059777286	723.723
SA45_SOC_3	1207	1712.750015258789	718.5052156448364	0.8755147	724.3236
SA45_SOC_3	1208	1716.807518005371	713.5134100914001	0.039703358	724.9242
SA45_SOC_3	1209	1718.3182525634766	707.3559379577637	0.07031734	725.5248
SA45_SOC_3	1210	1715.3112030029297	711.6148567199707	0.01394982	726.1254
SA45_SOC_3	1211	1709.6535873413086	710.5308794975281	0.021439793	726.726
SA45_SOC_3	1212	1706.821174621582	708.2880592346191	0.018970635	727.3266
SA45_SOC_3	1213	1720.7185363769531	696.6426587104797	0.020979475	727.9272
SA45_SOC_3	1214	1732.7579498291016	701.9488620758057	0.038926117	728.5278
SA45_SOC_3	1215	1712.3008346557617	713.7708377838135	0.040131766	729.1284
SA45_SOC_3	1216	1705.6724166870117	721.7235445976257	0.5679363	729.729
SA45_SOC_3	1217	1713.1892395019531	716.9654130935669	0.037789784	730.3296
SA45_SOC_3	1218	1721.642189025879	707.6305532455444	0.304408	730.9302
SA45_SOC_3	1219	1712.3630905151367	716.4318251609802	0.7134172	731.5308
SA45_SOC_3	1220	1716.2849807739258	713.2349967956543	0.013541712	732.1314
SA45_SOC_3	1221	1703.9658737182617	712.2381806373596	0.45372596	732.732
SA45_SOC_3	1222	1761.833381652832	690.3769111633301	0.51926756	733.3326
SA45_SOC_3	1223	1713.709602355957	717.8332901000977	0.3922828	733.9332
SA45_SOC_3	1224	1710.5474853515625	719.829432964325	0.055772845	734.5338
SA45_SOC_3	1225	1709.9949645996094	714.7095894813538	0.044610925	735.1344
SA45_SOC_3	1226	1713.0517959594727	708.9859914779663	0.024116704	735.735
SA45_SOC_3	1227	1709.2724990844727	712.4315571784973	0.7309359	736.3356
SA45_SOC_3	1228	1706.3678741455078	720.9227442741394	0.008912239	736.9362
SA45_SOC_3	1229	1712.2794342041016	711.2470293045044	0.23632537	737.5368
SA45_SOC_3	1230	1714.8932647705078	703.7734508514404	0.016758818	738.1374
SA45_SOC_3	1231	1710.2571487426758	709.3701696395874	0.08454144	738.738
SA45_SOC_3	1232	1707.161750793457	720.6999492645264	0.008620931	739.3386
SA45_SOC_3	1233	1707.2709274291992	716.0478401184082	0.042974677	739.9392
SA45_SOC_3	1234	1720.8345794677734	700.8367538452148	0.022075796	740.5398
SA45_SOC_3	1235	1722.820701599121	700.5412173271179	0.011991867	741.1404
SA45_SOC_3	1236	1730.196418762207	708.5971140861511	0.018290007	741.741
SA45_SOC_3	1237	1711.3237380981445	715.9499931335449	0.0022576444	742.3416
SA45_SOC_3	1238	1710.186424255371	714.0813088417053	0.016929794	742.9422
SA45_SOC_3	1239	1713.5673522949219	714.6292519569397	0.040103894	743.5428
SA45_SOC_3	1240	1706.5895462036133	716.4043378829956	0.1597839	744.1434
SA45_SOC_3	1241	1705.1412963867188	721.8138599395752	0.013783186	744.744
SA45_SOC_3	1242	1705.360336303711	728.9758729934692	0.030206177	745.3446
SA45_SOC_3	1243	1704.1432571411133	723.0342435836792	0.013497088	745.9452
SA45_SOC_3	1244	1678.3932495117188	746.6078996658325	0.010527095	746.5458
SA45_SOC_3	1245	1703.763198852539	726.3806748390198	0.20471661	747.1464
SA45_SOC_3	1246	1706.00830078125	723.7512302398682	0.06859688	747.747
SA45_SOC_3	1247	1703.0377578735352	737.06698179245	0.60079914	748.3476
SA45_SOC_3	1248	1703.7794494628906	726.2462639808655	0.7374363	748.9482
SA45_SOC_3	1249	1705.5530548095703	724.2563009262085	0.016293336	749.5488
SA45_SOC_3	1250	1701.6812896728516	719.4539451599121	0.6397986	750.1494
SA45_SOC_3	1251	1706.363296508789	722.726411819458	0.020464333	750.75
SA45_SOC_3	1252	1703.1756591796875	727.1064805984497	0.9801388	751.3506
SA45_SOC_3	1253	1708.633804321289	725.2504777908325	0.16785082	751.9512
SA45_SOC_3	1254	1703.539695739746	723.4132719039917	0.007839123	752.5518
SA45_SOC_3	1255	1710.453758239746	717.6115250587463	0.0049480028	753.1524000000001
SA45_SOC_3	1256	1678.6477661132812	742.3632073402405	0.041801173	753.753
SA45_SOC_3	1257	1708.542137145996	725.0702333450317	0.050575335	754.3536
SA45_SOC_3	1258	1694.6245193481445	743.9536714553833	0.15028486	754.9542
SA45_SOC_3	1259	1709.04052734375	730.5366611480713	0.12399238	755.5548
SA45_SOC_3	1260	1706.6864776611328	732.8471374511719	0.026687672	756.1554
SA45_SOC_3	1261	1706.9746398925781	724.882071018219	0.022087846	756.756
SA45_SOC_3	1262	1708.4500122070312	722.5856924057007	0.0030849017	757.3566
SA45_SOC_3	1263	1685.4904174804688	746.0170841217041	0.08710044	757.9572000000001
SA45_SOC_3	1264	1709.396095275879	728.6801433563232	0.09044242	758.5578
SA45_SOC_3	1265	1704.8847198486328	728.1571125984192	0.5168218	759.1584
SA45_SOC_3	1266	1710.9980392456055	723.2644414901733	0.1332399	759.759
SA45_SOC_3	1267	1693.3196640014648	742.4505615234375	0.061779454	760.3596
SA45_SOC_3	1268	1690.7730102539062	751.5677118301392	0.1501545	760.9602
SA45_SOC_3	1269	1689.1447448730469	747.7266383171082	0.04657866	761.5608
SA45_SOC_3	1270	1712.0121002197266	716.0029721260071	0.010999842	762.1614
SA45_SOC_3	1271	1718.3657455444336	712.7806520462036	0.025025127	762.7620000000001
SA45_SOC_3	1272	1715.5461502075195	715.8602571487427	0.07784293	763.3626
SA45_SOC_3	1273	1714.6203231811523	719.863293170929	0.15322931	763.9632
SA45_SOC_3	1274	1713.3559799194336	711.419677734375	0.052593324	764.5638
SA45_SOC_3	1275	1709.1706466674805	719.6753883361816	0.091300316	765.1644
SA45_SOC_3	1276	1717.0626068115234	715.1202893257141	0.041528493	765.765
SA45_SOC_3	1277	1717.199935913086	713.0534648895264	0.17900886	766.3656
SA45_SOC_3	1278	1720.2826309204102	715.460307598114	0.08052155	766.9662
SA45_SOC_3	1279	1712.7878952026367	723.2802772521973	0.05676415	767.5668000000001
SA45_SOC_3	1280	1690.2775955200195	751.387209892273	0.6112005	768.1674
SA45_SOC_3	1281	1714.116096496582	717.3909831047058	0.141822	768.768
SA45_SOC_3	1282	1714.1887664794922	712.2923183441162	0.047205124	769.3686
SA45_SOC_3	1283	1687.1609115600586	755.1530313491821	0.043262422	769.9692
SA45_SOC_3	1284	1711.5997695922852	719.6356058120728	0.008797351	770.5698
SA45_SOC_3	1285	1679.4672775268555	749.5324945449829	0.13326557	771.1704
SA45_SOC_3	1286	1712.0527267456055	710.8080697059631	0.85529095	771.771
SA45_SOC_3	1287	1713.3447647094727	712.3707246780396	0.20146883	772.3716000000001
SA45_SOC_3	1288	1710.212745666504	713.6279296875	0.54659504	772.9722
SA45_SOC_3	1289	1708.3725357055664	718.74107837677	0.1670523	773.5728
SA45_SOC_3	1290	1708.8253784179688	716.460599899292	0.859221	774.1734
SA45_SOC_3	1291	1712.8717803955078	713.135347366333	0.07357335	774.774
SA45_SOC_3	1292	1714.646873474121	718.3079767227173	0.24146189	775.3746
SA45_SOC_3	1293	1715.6191635131836	715.2995038032532	0.30518165	775.9752
SA45_SOC_3	1294	1676.8731307983398	752.4104833602905	0.014729554	776.5758
SA45_SOC_3	1295	1714.7838592529297	713.7874460220337	0.07467385	777.1764000000001
SA45_SOC_3	1296	1718.6265563964844	710.467472076416	0.013126243	777.777
SA45_SOC_3	1297	1690.5337142944336	749.0149354934692	0.03876664	778.3776
SA45_SOC_3	1298	1719.1212844848633	712.7277374267578	0.11357931	778.9782
SA45_SOC_3	1299	1715.6061172485352	712.6623344421387	0.10526407	779.5788
SA45_SOC_3	1300	1716.017074584961	713.9745140075684	0.26148772	780.1794
SA45_SOC_3	1301	1712.098274230957	716.5244579315186	0.28038684	780.78
SA45_SOC_3	1302	1715.536994934082	713.6486577987671	0.36311877	781.3806
SA45_SOC_3	1303	1711.4773178100586	712.5078392028809	0.04105886	781.9812000000001
SA45_SOC_3	1304	1710.347900390625	711.1313509941101	0.0032349173	782.5818
SA45_SOC_3	1305	1708.853988647461	714.8179292678833	0.67566615	783.1824
SA45_SOC_3	1306	1710.5473709106445	719.3760538101196	0.03632397	783.783
SA45_SOC_3	1307	1712.2471618652344	717.3552560806274	0.13147597	784.3836
SA45_SOC_3	1308	1715.987548828125	713.0591297149658	0.027317684	784.9842
SA45_SOC_3	1309	1709.9263000488281	725.1061534881592	0.08207242	785.5848
SA45_SOC_3	1310	1710.4418563842773	718.1554126739502	0.001762268	786.1854
SA45_SOC_3	1311	1724.3641662597656	721.5842413902283	0.7246364	786.7860000000001
SA45_SOC_3	1312	1729.2526245117188	706.6997838020325	0.9887694	787.3866
SA45_SOC_3	1313	1716.0758972167969	706.8139171600342	0.9754978	787.9872
SA45_SOC_3	1314	1769.9235534667969	707.0144391059875	0.009283776	788.5878
SA45_SOC_3	1315	1712.2646713256836	705.2184319496155	0.004735652	789.1884
SA45_SOC_3	1316	1709.7908020019531	716.1141443252563	0.023672063	789.789
SA45_SOC_3	1317	1707.1293640136719	707.9317545890808	0.007930586	790.3896
SA45_SOC_3	1318	1709.7740936279297	720.207109451294	0.012555468	790.9902
SA45_SOC_3	1319	1703.6075592041016	734.7134399414062	0.045091312	791.5908000000001
SA45_SOC_3	1320	1687.859001159668	751.9404315948486	0.638363	792.1914
SA45_SOC_3	1321	1703.9141464233398	730.1808071136475	0.0077749053	792.792
SA45_SOC_3	1322	1704.3927383422852	728.3679342269897	0.01613677	793.3926
SA45_SOC_3	1323	238.540678024292	377.73181557655334	7.7558885e-05	793.9932
SA45_SOC_3	1324	1701.068458557129	729.4560956954956	0.0021420382	794.5938
SA45_SOC_3	1325	1717.5671768188477	719.8618125915527	0.09142879	795.1944
SA45_SOC_3	1326	1708.8617706298828	706.4119720458984	0.93513644	795.795
SA45_SOC_3	1327	1721.5895462036133	712.3306202888489	0.07973256	796.3956000000001
SA45_SOC_3	1328	1724.2984771728516	719.426908493042	0.01080575	796.9962
SA45_SOC_3	1329	1708.9168167114258	715.2192306518555	0.013796921	797.5968
SA45_SOC_3	1330	1721.2519454956055	718.165454864502	0.40231916	798.1974
SA45_SOC_3	1331	1725.292854309082	709.5021343231201	0.23742668	798.798
SA45_SOC_3	1332	1727.314109802246	710.3082132339478	0.5488694	799.3986
SA45_SOC_3	1333	1720.3255462646484	730.3050470352173	0.26514968	799.9992
SA45_SOC_3	1334	1722.3362731933594	713.0110430717468	0.8871696	800.5998
SA45_SOC_3	1335	1723.6223602294922	717.1412801742554	0.9444877	801.2004000000001
SA45_SOC_3	1336	1731.954460144043	701.5740823745728	0.8237095	801.801
SA45_SOC_3	1337	1711.7753219604492	708.638505935669	0.026281402	802.4016
SA45_SOC_3	1338	1712.7154541015625	712.5373220443726	0.0032783772	803.0022
SA45_SOC_3	1339	1721.535415649414	711.7479157447815	0.46551028	803.6028
SA45_SOC_3	1340	1706.3695907592773	713.770580291748	0.6593788	804.2034
SA45_SOC_3	1341	1714.5417022705078	717.1584677696228	0.03639153	804.804
SA45_SOC_3	1342	1710.4530715942383	701.6698694229126	0.11768491	805.4046
SA45_SOC_3	1343	1685.4351425170898	723.8042736053467	0.0009524449	806.0052000000001
SA45_SOC_3	1344	1710.1919174194336	715.1601362228394	0.019484509	806.6058
SA45_SOC_3	1345	1709.8049926757812	713.528151512146	0.006649253	807.2064
SA45_SOC_3	1346	1706.9502639770508	708.5877799987793	0.07215637	807.807
SA45_SOC_3	1347	1709.736442565918	720.6149768829346	0.0074607707	808.4076
SA45_SOC_3	1348	1708.1461715698242	711.685152053833	0.01187081	809.0082
SA45_SOC_3	1349	1708.6572647094727	712.5473642349243	0.15352038	809.6088
SA45_SOC_3	1350	1706.0145950317383	724.5440483093262	0.020421045	810.2094
SA45_SOC_3	1351	1711.2151336669922	714.7861289978027	0.00191617	810.8100000000001
SA45_SOC_3	1352	1710.816650390625	710.5402135848999	0.1312168	811.4106
SA45_SOC_3	1353	1711.4664459228516	720.4530143737793	0.028935188	812.0112
SA45_SOC_3	1354	1710.9177017211914	708.3533334732056	0.61600274	812.6118
SA45_SOC_3	1355	1707.3218536376953	714.025239944458	0.1860626	813.2124
SA45_SOC_3	1356	1705.697021484375	727.6120662689209	0.19235124	813.813
SA45_SOC_3	1357	1708.5268020629883	714.3879175186157	0.025026137	814.4136
SA45_SOC_3	1358	1710.6280517578125	707.0495223999023	0.32115334	815.0142
SA45_SOC_3	1359	1711.8622970581055	717.8845310211182	0.023653777	815.6148000000001
SA45_SOC_3	1360	1713.4478759765625	712.3215436935425	0.027832983	816.2154
SA45_SOC_3	1361	1715.1861190795898	710.6012392044067	0.018026099	816.816
SA45_SOC_3	1362	1710.5498886108398	716.7460298538208	0.011073162	817.4166
SA45_SOC_3	1363	1714.6026992797852	710.0531673431396	0.014318775	818.0172
SA45_SOC_3	1364	1710.0745010375977	711.855354309082	0.09694073	818.6178
SA45_SOC_3	1365	1710.6607818603516	721.1482429504395	0.001953334	819.2184
SA45_SOC_3	1366	1714.3294143676758	708.5362815856934	0.035985816	819.819
SA45_SOC_3	1367	1710.5352401733398	711.2114953994751	0.24479692	820.4196000000001
SA45_SOC_3	1368	1748.353271484375	719.1247415542603	0.0031074777	821.0202
SA45_SOC_3	1369	1706.3172912597656	719.7473573684692	0.19454361	821.6208
SA45_SOC_3	1370	1710.9809875488281	706.0584354400635	0.02503915	822.2214
SA45_SOC_3	1371	1687.4276733398438	743.9256048202515	0.12888081	822.822
SA45_SOC_3	1372	1682.0275497436523	753.47984790802	0.10677831	823.4226
SA45_SOC_3	1373	1710.4736709594727	711.2044143676758	0.016708456	824.0232
SA45_SOC_3	1374	1704.7517395019531	724.173002243042	0.011899034	824.6238
SA45_SOC_3	1375	1709.5884704589844	714.2974090576172	0.019039288	825.2244000000001
SA45_SOC_3	1376	1710.966796875	707.830753326416	0.011078808	825.825
SA45_SOC_3	1377	1706.9539260864258	722.5293016433716	0.012345788	826.4256
SA45_SOC_3	1378	1708.1203079223633	711.5251207351685	0.011149984	827.0262
SA45_SOC_3	1379	1712.112922668457	705.5818176269531	0.016895149	827.6268
SA45_SOC_3	1380	1703.664207458496	728.1403112411499	0.020835413	828.2274
SA45_SOC_3	1381	1706.7378616333008	719.2847084999084	0.15891542	828.828
SA45_SOC_3	1382	1709.384651184082	705.8517980575562	0.023429325	829.4286
SA45_SOC_3	1383	1704.6176147460938	719.8914241790771	0.05068011	830.0292000000001
SA45_SOC_3	1384	1708.8480377197266	711.9126462936401	0.018988712	830.6298
SA45_SOC_3	1385	1704.2007064819336	711.2440037727356	0.2537945	831.2304
SA45_SOC_3	1386	1705.008888244629	719.3428373336792	0.029464623	831.831
SA45_SOC_3	1387	1705.5702209472656	711.1450624465942	0.044353854	832.4316
SA45_SOC_3	1388	1708.4962463378906	720.9432792663574	0.002151977	833.0322
SA45_SOC_3	1389	1706.6460800170898	711.976375579834	0.04194857	833.6328
SA45_SOC_3	1390	1702.152214050293	717.3638820648193	0.02193518	834.2334
SA45_SOC_3	1391	1685.6002807617188	748.7216520309448	0.06717249	834.8340000000001
SA45_SOC_3	1392	1717.983627319336	719.8443031311035	0.058864724	835.4346
SA45_SOC_3	1393	1708.622703552246	701.1435556411743	0.03353324	836.0352
SA45_SOC_3	1394	185.4100799560547	265.4620885848999	0.00026111514	836.6358
SA45_SOC_3	1395	180.09361267089844	268.53490233421326	0.00012314093	837.2364
SA45_SOC_3	1396	180.16416549682617	262.4083614349365	0.000118962766	837.837
SA45_SOC_3	1397	180.26936531066895	264.9533808231354	0.00023738889	838.4376
SA45_SOC_3	1398	45.473231077194214	763.6046290397644	0.0001683815	839.0382
SA45_SOC_3	1399	181.76924228668213	265.6779634952545	0.000104333645	839.6388000000001
SA45_SOC_3	1400	180.52682876586914	265.3329563140869	7.385202e-05	840.2394
SA45_SOC_3	1401	180.4271650314331	267.8334617614746	0.00012482643	840.84
SA45_SOC_3	1402	44.79795455932617	762.9175758361816	0.00079193525	841.4406
SA45_SOC_3	1403	180.89723110198975	269.1135513782501	9.0375484e-05	842.0412
SA45_SOC_3	1404	182.38914012908936	263.84325206279755	0.00021067163	842.6418
SA45_SOC_3	1405	181.0723114013672	263.1588542461395	0.0002242598	843.2424
SA45_SOC_3	1406	44.911837577819824	765.5465698242188	0.00017665955	843.843
SA45_SOC_3	1407	180.89291095733643	263.70747327804565	0.0005590144	844.4436000000001
SA45_SOC_3	1408	45.51929712295532	765.4765319824219	0.00010550379	845.0442
SA45_SOC_3	1409	181.47100925445557	266.4098525047302	0.00012446012	845.6448
SA45_SOC_3	1410	181.1723756790161	265.7000756263733	0.00010620339	846.2454
SA45_SOC_3	1411	45.73074460029602	765.0223803520203	0.00036723804	846.846
SA45_SOC_3	1412	44.99223232269287	762.6141214370728	8.811677e-05	847.4466
SA45_SOC_3	1413	183.22344303131104	453.1385600566864	4.7355923e-05	848.0472
SA45_SOC_3	1414	182.18074321746826	266.79380536079407	0.00012907948	848.6478
SA45_SOC_3	1415	181.66122436523438	263.9339053630829	0.00065929064	849.2484000000001
SA45_SOC_3	1416	180.20068645477295	267.6110529899597	0.0009070099	849.849
SA45_SOC_3	1417	44.366655349731445	762.4781656265259	0.00012938151	850.4496
SA45_SOC_3	1418	1796.231460571289	688.9153218269348	0.0001846389	851.0502
SA45_SOC_3	1419	43.910661935806274	764.2500972747803	2.2152863e-05	851.6508
SA45_SOC_3	1420	45.07551670074463	765.4729914665222	5.9696456e-05	852.2514
SA45_SOC_3	1421	44.80409860610962	763.6453771591187	0.00018264035	852.852
SA45_SOC_3	1422	45.34458518028259	764.315242767334	8.421506e-05	853.4526
SA45_SOC_3	1423	45.16734838485718	766.106743812561	7.760106e-05	854.0532000000001
SA45_SOC_3	1424	44.37431573867798	764.7846508026123	6.114438e-05	854.6538
SA45_SOC_3	1425	1809.6324920654297	666.6693592071533	0.00071359606	855.2544
SA45_SOC_3	1426	44.23810601234436	764.7192478179932	0.0001364971	855.855
SA45_SOC_3	1427	169.82794761657715	311.70798540115356	5.528742e-05	856.4556
SA45_SOC_3	1428	43.818604946136475	764.019513130188	9.28988e-05	857.0562
SA45_SOC_3	1429	182.3937463760376	264.72862243652344	0.00080598146	857.6568
SA45_SOC_3	1430	181.0590648651123	267.5143325328827	0.0012347015	858.2574
SA45_SOC_3	1431	174.63676929473877	305.1738667488098	8.033108e-05	858.8580000000001
SA45_SOC_3	1432	181.23963832855225	265.8603000640869	0.00011593736	859.4586
SA45_SOC_3	1433	1781.4573669433594	697.3960161209106	0.00012444174	860.0592
SA45_SOC_3	1434	43.3216667175293	765.8847856521606	0.000107385604	860.6598
SA45_SOC_3	1435	45.33524036407471	763.3452701568604	5.2706582e-05	861.2604
SA45_SOC_3	1436	184.04099464416504	447.9169750213623	2.9796804e-05	861.861
SA45_SOC_3	1437	179.34001922607422	271.1051559448242	4.538064e-05	862.4616
SA45_SOC_3	1438	183.0457878112793	263.55719447135925	0.0005104542	863.0622
SA45_SOC_3	1439	183.02372932434082	265.8325231075287	8.930496e-05	863.6628000000001
SA45_SOC_3	1440	181.845703125	269.3530833721161	0.00013946774	864.2634
SA45_SOC_3	1441	179.50810432434082	267.66364574432373	0.0002493119	864.864
SA45_SOC_3	1442	179.97183322906494	264.4253611564636	0.00019512155	865.4646
SA45_SOC_3	1443	44.7842001914978	763.7120676040649	0.000178195	866.0652
SA45_SOC_3	1444	45.624682903289795	765.5094909667969	0.00013375566	866.6658
SA45_SOC_3	1445	184.71187591552734	447.923766374588	7.3411065e-05	867.2664
SA45_SOC_3	1446	169.76523399353027	307.36982345581055	4.1228788e-05	867.867
SA45_SOC_3	1447	1817.0752716064453	171.70863211154938	0.0027231236	868.4676000000001
SA45_SOC_3	1448	182.56705284118652	268.46792221069336	0.00013645635	869.0682
SA45_SOC_3	1449	182.60002613067627	264.496573805809	0.000248789	869.6688
SA45_SOC_3	1450	180.64584732055664	270.3675377368927	6.995323e-05	870.2694
SA45_SOC_3	1451	184.9609136581421	264.17522370815277	7.5357144e-05	870.87
SA45_SOC_3	1452	179.69372749328613	273.9065086841583	0.0001150089	871.4706
SA45_SOC_3	1453	181.42374515533447	266.4973032474518	0.00018830647	872.0712
SA45_SOC_3	1454	181.73575401306152	267.81147837638855	0.00017520797	872.6718
SA45_SOC_3	1455	177.4040651321411	270.039267539978	0.00023400327	873.2724000000001
SA45_SOC_3	1456	181.99886798858643	267.3788595199585	0.00028430126	873.873
SA45_SOC_3	1457	34.56871032714844	717.3160529136658	0.003348698	874.4736
SA45_SOC_3	1458	181.02197170257568	271.6221356391907	5.0136357e-05	875.0742
SA45_SOC_3	1459	38.13819408416748	741.2149858474731	0.00022738436	875.6748
SA45_SOC_3	1460	182.03036785125732	266.9895315170288	0.00019815794	876.2754
SA45_SOC_3	1461	170.49482345581055	104.92540955543518	3.7624242e-05	876.876
SA45_SOC_3	1462	202.98829078674316	102.65762865543365	5.8238147e-05	877.4766
SA45_SOC_3	1463	181.8592357635498	268.55917096138	7.098663e-05	878.0772000000001
SA45_SOC_3	1464	185.31516551971436	447.76952862739563	4.6224002e-05	878.6778
SA45_SOC_3	1465	38.893046379089355	645.9189748764038	0.0005861045	879.2784
SA45_SOC_3	1466	1712.5032806396484	779.9679279327393	0.00076100195	879.879
SA45_SOC_3	1467	1710.7699584960938	777.5404858589172	0.0012948996	880.4796
SA45_SOC_3	1468	1708.3387756347656	771.3757395744324	7.247219e-05	881.0802
SA45_SOC_3	1469	1711.567039489746	775.1710438728333	0.00012838603	881.6808
SA45_SOC_3	1470	172.23289489746094	309.09469842910767	0.00011757103	882.2814
SA45_SOC_3	1471	181.9524049758911	268.31616282463074	0.00014003916	882.8820000000001
SA45_SOC_3	1472	1713.5279846191406	763.4001159667969	4.595427e-05	883.4826
SA45_SOC_3	1473	182.61308670043945	265.4559087753296	8.637732e-05	884.0832
SA45_SOC_3	1474	181.720290184021	261.2248957157135	0.00016277752	884.6838
SA45_SOC_3	1475	236.9838523864746	379.1170263290405	5.345849e-05	885.2844
SA45_SOC_3	1476	205.42116165161133	103.96370887756348	4.355457e-05	885.885
SA45_SOC_3	1477	186.35127067565918	458.6238491535187	2.7748949e-05	886.4856
SA45_SOC_3	1478	183.47243785858154	265.7865285873413	2.8309678e-05	887.0862
SA45_SOC_3	1479	179.1104793548584	265.66917657852173	7.344335e-05	887.6868000000001
SA45_SOC_3	1480	181.78839683532715	266.37594401836395	0.0004950256	888.2874
SA45_SOC_3	1481	206.79139137268066	104.88266587257385	0.00012612448	888.888
SA45_SOC_3	1482	184.49097633361816	259.28372740745544	4.0341034e-05	889.4886
SA45_SOC_3	1483	169.76027011871338	107.28256434202194	2.2225657e-05	890.0892
SA45_SOC_3	1484	184.09462451934814	262.2339588403702	0.00038701267	890.6898
SA45_SOC_3	1485	206.79153442382812	106.56738817691803	0.00011364858	891.2904
SA45_SOC_3	1486	183.9579677581787	261.21607661247253	5.461187e-05	891.891
SA45_SOC_3	1487	182.44369983673096	262.12573170661926	4.2372292e-05	892.4916000000001
SA45_SOC_3	1488	169.2583179473877	106.2933200597763	3.1484255e-05	893.0922
SA45_SOC_3	1489	181.74488067626953	263.7926709651947	9.67206e-05	893.6928
SA45_SOC_3	1490	182.42986679077148	261.76347255706787	0.0005855204	894.2934
SA45_SOC_3	1491	171.71124458312988	111.15883380174637	4.556381e-05	894.894
SA45_SOC_3	1492	170.37341594696045	111.4590373635292	5.96972e-05	895.4946
SA45_SOC_3	1493	169.54638004302979	109.44334119558334	8.027825e-05	896.0952
SA45_SOC_3	1494	205.8705711364746	105.55706977844238	8.865077e-05	896.6958
SA45_SOC_3	1495	202.25091934204102	97.5798287987709	2.7155866e-05	897.2964000000001
SA45_SOC_3	1496	169.6926212310791	108.88958841562271	2.5474419e-05	897.897
SA45_SOC_3	1497	170.18531799316406	108.8461446762085	5.1216557e-05	898.4976
SA45_SOC_3	1498	183.8129711151123	263.73634457588196	0.000261146	899.0982
SA45_SOC_3	1499	180.8975601196289	262.14238822460175	0.00020931952	899.6988
SA45_SOC_3	1500	171.81796073913574	103.64748448133469	3.1123338e-05	900.2994
SA45_SOC_3	1501	180.5824327468872	261.69559121131897	0.00012694567	900.9
SA45_SOC_3	1502	178.45337390899658	267.57519721984863	0.00036326874	901.5006
SA45_SOC_3	1503	183.2630968093872	268.70835542678833	8.178679e-05	902.1012000000001
SA45_SOC_3	1504	181.7146110534668	266.14540815353394	0.000103787184	902.7018
SA45_SOC_3	1505	181.24457359313965	263.4763741493225	0.00015410718	903.3024
SA45_SOC_3	1506	239.24757957458496	375.2914345264435	4.2898202e-05	903.903
SA45_SOC_3	1507	181.36887073516846	269.7794419527054	7.9011894e-05	904.5036
SA45_SOC_3	1508	180.42693614959717	266.1307954788208	0.0001741286	905.1042
SA45_SOC_3	1509	181.6849422454834	264.7412395477295	4.5153272e-05	905.7048
SA45_SOC_3	1510	179.58492279052734	266.9107711315155	0.00026695034	906.3054
SA45_SOC_3	1511	184.37018394470215	261.5544533729553	0.00068877573	906.9060000000001
SA45_SOC_3	1512	179.61410522460938	266.5218937397003	0.0005072305	907.5066
SA45_SOC_3	1513	179.64614868164062	274.8032569885254	0.00020150213	908.1072
SA45_SOC_3	1514	202.83289432525635	104.81698930263519	9.446712e-05	908.7078
SA45_SOC_3	1515	181.54043197631836	263.2778477668762	0.0009260023	909.3084
SA45_SOC_3	1516	182.2183084487915	267.94122219085693	8.03976e-05	909.909
SA45_SOC_3	1517	181.45651817321777	272.3342299461365	5.6408786e-05	910.5096
SA45_SOC_3	1518	184.29479598999023	262.74670600891113	9.615448e-05	911.1102
SA45_SOC_3	1519	180.89673042297363	265.03114342689514	0.00017142846	911.7108000000001
SA45_SOC_3	1520	181.36184692382812	263.3986759185791	0.0008869421	912.3114
SA45_SOC_3	1521	1707.6317596435547	786.115550994873	0.00042866362	912.912
SA45_SOC_3	1522	1707.190818786621	777.2449493408203	0.00021842794	913.5126
SA45_SOC_3	1523	201.70111656188965	102.53956854343414	4.2294294e-05	914.1132
SA45_SOC_3	1524	180.3925323486328	265.94066977500916	0.00012234213	914.7138
SA45_SOC_3	1525	183.35888385772705	264.51030135154724	2.9066194e-05	915.3144
SA45_SOC_3	1526	1714.2946243286133	786.3796091079712	0.0002279496	915.915
SA45_SOC_3	1527	179.6516990661621	272.0034170150757	8.510951e-05	916.5156000000001
SA45_SOC_3	1528	180.79951286315918	262.94806480407715	0.0007238648	917.1162
SA45_SOC_3	1529	183.69130611419678	258.90286445617676	0.00022278055	917.7168
SA45_SOC_3	1530	180.4477071762085	265.5740815401077	0.00033176158	918.3174
SA45_SOC_3	1531	171.75378799438477	105.62932044267654	4.1553998e-05	918.918
SA45_SOC_3	1532	215.0388479232788	280.8688688278198	5.0305753e-05	919.5186
SA45_SOC_3	1533	201.9688367843628	101.61187291145325	3.3497297e-05	920.1192
SA45_SOC_3	1534	182.11302280426025	266.64822578430176	0.0001178176	920.7198
SA45_SOC_3	1535	183.23717594146729	264.37043488025665	0.0001960914	921.3204000000001
SA45_SOC_3	1536	182.68343925476074	267.908456325531	0.00018841476	921.921
SA45_SOC_3	1537	195.69382667541504	128.19781601428986	6.392856e-05	922.5216
SA45_SOC_3	1538	180.75063228607178	266.3864690065384	4.3975342e-05	923.1222
SA45_SOC_3	1539	183.61514568328857	262.13828444480896	0.00012759214	923.7228
SA45_SOC_3	1540	168.8769292831421	106.46152675151825	5.7394165e-05	924.3234
SA45_SOC_3	1541	169.48671340942383	104.86587256193161	2.4649502e-05	924.924
SA45_SOC_3	1542	184.0686321258545	255.9216856956482	9.891909e-05	925.5246
SA45_SOC_3	1543	182.5418758392334	268.4574294090271	3.2514567e-05	926.1252000000001
SA45_SOC_3	1544	183.82368564605713	262.32609272003174	0.0004511629	926.7258
SA45_SOC_3	1545	203.1057071685791	105.47648280858994	0.00015723314	927.3264
SA45_SOC_3	1546	170.9887933731079	108.56134235858917	3.651418e-05	927.927
SA45_SOC_3	1547	181.40436172485352	270.3424644470215	4.558406e-05	928.5276
SA45_SOC_3	1548	180.99915504455566	271.08484625816345	7.433388e-05	929.1282
SA45_SOC_3	1549	235.1999044418335	102.16399222612381	0.000110888184	929.7288
SA45_SOC_3	1550	204.6013355255127	105.29223918914795	0.000102805934	930.3294
SA45_SOC_3	1551	184.10020351409912	256.68104588985443	0.000103082944	930.9300000000001
SA45_SOC_3	1552	182.4248456954956	267.2357904911041	8.9892616e-05	931.5306
SA45_SOC_3	1553	178.95913124084473	273.89179944992065	0.00013885429	932.1312
SA45_SOC_3	1554	179.53844547271729	268.6638414859772	0.00012627876	932.7318
SA45_SOC_3	1555	169.99438762664795	105.26045501232147	3.4100958e-05	933.3324
SA45_SOC_3	1556	169.2321252822876	105.82392007112503	2.9883995e-05	933.933
SA45_SOC_3	1557	181.64135456085205	264.34486269950867	0.00030958492	934.5336
SA45_SOC_3	1558	203.77813339233398	101.77496194839478	4.5051383e-05	935.1342
SA45_SOC_3	1559	170.25595664978027	108.13440442085266	3.7225807e-05	935.7348000000001
SA45_SOC_3	1560	169.56145763397217	107.15968430042267	5.1144863e-05	936.3354
SA45_SOC_3	1561	168.79436016082764	109.39683973789215	4.7491692e-05	936.936
SA45_SOC_3	1562	208.6872911453247	104.31402683258057	0.00013638001	937.5366
SA45_SOC_3	1563	205.8812141418457	107.81373828649521	0.00019166236	938.1372
SA45_SOC_3	1564	181.11047744750977	265.3651428222656	6.5873624e-05	938.7378
SA45_SOC_3	1565	169.1128921508789	110.39484679698944	3.4710865e-05	939.3384
SA45_SOC_3	1566	183.81783485412598	266.48359179496765	0.00035932445	939.939
SA45_SOC_3	1567	204.88311767578125	102.87274718284607	8.3283e-05	940.5396000000001
SA45_SOC_3	1568	201.82565689086914	102.69804686307907	4.8123657e-05	941.1402
SA45_SOC_3	1569	182.0936107635498	260.5271887779236	0.00014738494	941.7408
SA45_SOC_3	1570	169.08333778381348	108.3117601275444	6.146246e-05	942.3414
SA45_SOC_3	1571	181.11817359924316	260.3198754787445	0.0002986863	942.942
SA45_SOC_3	1572	184.82139587402344	263.2792639732361	7.435295e-05	943.5426
SA45_SOC_3	1573	187.2328233718872	437.62675523757935	2.2906897e-05	944.1432
SA45_SOC_3	1574	1802.5067138671875	687.0310592651367	2.5078816e-05	944.7438
SA45_SOC_3	1575	180.59369087219238	267.71685004234314	8.1382e-05	945.3444000000001
SA45_SOC_3	1576	184.99554634094238	265.74214339256287	3.8533344e-05	945.945
SA45_SOC_3	1577	204.47773933410645	101.84783220291138	4.9039274e-05	946.5456
SA45_SOC_3	1578	179.72910404205322	266.43357396125793	6.756975e-05	947.1462
SA45_SOC_3	1579	181.98220252990723	262.7396893501282	4.0373663e-05	947.7468
SA45_SOC_3	1580	206.742525100708	101.86152756214142	7.994669e-05	948.3474
SA45_SOC_3	1581	206.44180297851562	116.14069372415543	2.9602284e-05	948.948
SA45_SOC_3	1582	183.86675834655762	257.8564167022705	0.00011804779	949.5486
SA45_SOC_3	1583	168.710675239563	106.24281942844391	3.0948886e-05	950.1492000000001
SA45_SOC_3	1584	181.94921493530273	266.8935513496399	6.268007e-05	950.7498
SA45_SOC_3	1585	231.79112434387207	99.71446216106415	5.2266823e-05	951.3504
SA45_SOC_3	1586	203.99282455444336	103.76766085624695	8.57356e-05	951.951
SA45_SOC_3	1587	170.3184413909912	108.21598917245865	5.0627812e-05	952.5516
SA45_SOC_3	1588	181.1926031112671	263.1632477045059	7.6156204e-05	953.1522
SA45_SOC_3	1589	183.8485050201416	260.4577624797821	0.0002625295	953.7528
SA45_SOC_3	1590	205.9262466430664	104.07097846269608	5.624742e-05	954.3534
SA45_SOC_3	1591	206.0372257232666	105.96119552850723	0.00011600173	954.9540000000001
SA45_SOC_3	1592	201.39052391052246	101.80178940296173	3.7538844e-05	955.5546
SA45_SOC_3	1593	180.92056274414062	265.4920542240143	0.00022558792	956.1552
SA45_SOC_3	1594	205.77435493469238	102.64846354722977	0.00016665676	956.7558
SA45_SOC_3	1595	205.26185989379883	104.2483502626419	0.000133741	957.3564
SA45_SOC_3	1596	183.20197105407715	265.29059886932373	1.7409135e-05	957.957
SA45_SOC_3	1597	174.17604446411133	305.36808013916016	4.4508117e-05	958.5576
SA45_SOC_3	1598	181.48555755615234	264.7194170951843	0.000101617334	959.1582
SA45_SOC_3	1599	188.13498973846436	239.71851468086243	8.127342e-05	959.7588000000001
SA45_SOC_3	1600	180.4344892501831	263.58625888824463	0.000312192	960.3594
SA45_SOC_3	1601	181.94908618927002	263.93499970436096	6.1905106e-05	960.96
SA45_SOC_3	1602	179.05860900878906	268.8397407531738	0.00015984455	961.5606
SA45_SOC_3	1603	181.32814407348633	270.1736783981323	9.324315e-05	962.1612
SA45_SOC_3	1604	182.02177047729492	266.460063457489	0.00010989521	962.7618
SA45_SOC_3	1605	180.9060001373291	270.17078161239624	0.00016961731	963.3624
SA45_SOC_3	1606	179.1089630126953	269.4371545314789	6.125866e-05	963.963
SA45_SOC_3	1607	180.1104211807251	269.95474576950073	0.0002779695	964.5636000000001
SA45_SOC_3	1608	183.14146041870117	263.9202743768692	0.00013787347	965.1642
SA45_SOC_3	1609	181.68119430541992	263.94859850406647	0.00010438718	965.7648
SA45_SOC_3	1610	179.46053981781006	267.75127351284027	0.00015178086	966.3654
SA45_SOC_3	1611	181.05699062347412	270.24497151374817	0.00023373925	966.966
SA45_SOC_3	1612	169.92103099822998	303.26655864715576	8.749382e-05	967.5666
SA45_SOC_3	1613	181.00842475891113	267.82084465026855	9.4824245e-05	968.1672
SA45_SOC_3	1614	182.0744276046753	262.3917853832245	0.00029082416	968.7678
SA45_SOC_3	1615	179.7608757019043	263.5891556739807	0.00045668753	969.3684000000001
SA45_SOC_3	1616	237.53132343292236	377.8358745574951	5.6539924e-05	969.969
SA45_SOC_3	1617	180.4354763031006	268.0215436220169	8.4279985e-05	970.5696
SA45_SOC_3	1618	202.62974739074707	100.28297245502472	2.8949842e-05	971.1702
SA45_SOC_3	1619	180.36476612091064	264.7467112541199	6.477912e-05	971.7708
SA45_SOC_3	1620	179.6769618988037	268.68038535118103	0.00015012498	972.3714
SA45_SOC_3	1621	180.24251461029053	267.64414072036743	0.00013087808	972.972
SA45_SOC_3	1622	185.2692747116089	263.9833277463913	0.00024121876	973.5726
SA45_SOC_3	1623	183.6394500732422	261.52971804142	0.00036784948	974.1732000000001
SA45_SOC_3	1624	180.50827503204346	266.3726770877838	0.0001260259	974.7738
SA45_SOC_3	1625	178.56634140014648	271.578973531723	0.00016452036	975.3744
SA45_SOC_3	1626	182.08102226257324	264.19593572616577	4.1623844e-05	975.975
SA45_SOC_3	1627	183.60355854034424	257.4958151578903	0.00076587376	976.5756
SA45_SOC_3	1628	181.19487762451172	263.8097620010376	0.000116095114	977.1762
SA45_SOC_3	1629	178.7215518951416	268.7918150424957	0.0005045362	977.7768
SA45_SOC_3	1630	178.3656120300293	269.1454803943634	0.0005218698	978.3774
SA45_SOC_3	1631	182.81062602996826	265.0067299604416	0.00011385825	978.9780000000001
SA45_SOC_3	1632	184.44929122924805	265.3152859210968	9.4027906e-05	979.5786
SA45_SOC_3	1633	178.4582233428955	267.39014089107513	0.00026294988	980.1792
SA45_SOC_3	1634	181.47593021392822	261.7817544937134	0.00036759287	980.7798
SA45_SOC_3	1635	180.9827184677124	265.26288628578186	0.00033247875	981.3804
SA45_SOC_3	1636	184.10662651062012	260.10873198509216	0.00015124398	981.981
SA45_SOC_3	1637	182.24544525146484	263.33599269390106	0.00024380797	982.5816
SA45_SOC_3	1638	182.1932888031006	266.71520590782166	0.00022321961	983.1822
SA45_SOC_3	1639	178.85855197906494	265.94762206077576	0.0005054009	983.7828000000001
SA45_SOC_3	1640	181.56274795532227	268.11433732509613	0.00012465574	984.3834
SA45_SOC_3	1641	183.37069988250732	262.57297933101654	0.0011988522	984.984
SA45_SOC_3	1642	181.59175872802734	270.7113540172577	0.00011246979	985.5846
SA45_SOC_3	1643	181.90881729125977	263.874135017395	0.0002907787	986.1852
SA45_SOC_3	1644	182.90695667266846	269.92782175540924	9.732742e-05	986.7858
SA45_SOC_3	1645	183.0569314956665	265.6892931461334	0.00020498423	987.3864
SA45_SOC_3	1646	166.57221794128418	100.41751205921173	1.11758845e-05	987.987
SA45_SOC_3	1647	169.57237243652344	101.8635955452919	1.8375724e-05	988.5876000000001
SA45_SOC_3	1648	170.37922382354736	308.7862229347229	2.1496588e-05	989.1882
SA45_SOC_3	1649	236.9773292541504	374.2875373363495	3.0951604e-05	989.7888
SA45_SOC_3	1650	173.74584674835205	306.8325662612915	2.3023453e-05	990.3894
SA45_SOC_3	1651	209.79303359985352	279.89142894744873	3.030692e-05	990.99
SA45_SOC_3	1652	180.62753677368164	271.05797052383423	4.1701634e-05	991.5906
SA45_SOC_3	1653	1873.5876846313477	72.7485653758049	4.731412e-05	992.1912
SA45_SOC_3	1654	229.9932861328125	96.5127494931221	2.0662934e-05	992.7918
SA45_SOC_3	1655	184.59403038024902	461.61529541015625	1.2446213e-05	993.3924000000001
SA45_SOC_3	1656	179.93837356567383	271.6155695915222	5.7553432e-05	993.993
SA45_SOC_3	1657	180.6265354156494	271.6577339172363	0.00017277275	994.5936
SA45_SOC_3	1658	182.53888607025146	266.4519202709198	9.734776e-05	995.1942
SA45_SOC_3	1659	184.5669651031494	259.79864716529846	0.00024524413	995.7948
SA45_SOC_3	1660	180.7377576828003	266.2646269798279	0.00056929333	996.3954
SA45_SOC_3	1661	238.48504543304443	379.6937119960785	2.5580073e-05	996.996
SA45_SOC_3	1662	236.35258197784424	377.1783685684204	8.3466504e-05	997.5966
SA45_SOC_3	1663	184.40407276153564	267.0636248588562	3.8118953e-05	998.1972000000001
SA45_SOC_3	1664	182.51998901367188	266.7431116104126	6.0182192e-05	998.7978
SA45_SOC_3	1665	181.31897449493408	269.8409342765808	5.7524736e-05	999.3984
SA45_SOC_3	1666	180.85880756378174	273.0539846420288	0.00013499739	999.999
SA45_SOC_3	1667	181.06431484222412	272.0360863208771	8.431906e-05	1000.5996
SA45_SOC_3	1668	236.23005867004395	374.66360449790955	3.9506882e-05	1001.2002
SA45_SOC_3	1669	174.48040008544922	301.03806138038635	4.1835632e-05	1001.8008
SA45_SOC_3	1670	179.45885181427002	269.25562262535095	5.954215e-05	1002.4014
SA45_SOC_3	1671	182.00806617736816	271.5537714958191	6.638936e-05	1003.0020000000001
SA45_SOC_3	1672	184.65734481811523	267.382915019989	0.000101160025	1003.6026
SA45_SOC_3	1673	183.65033626556396	266.2674915790558	5.5948913e-05	1004.2032
SA45_SOC_3	1674	179.43592071533203	271.42515420913696	6.950109e-05	1004.8038
SA45_SOC_3	1675	179.71644401550293	271.117000579834	7.6567194e-05	1005.4044
SA45_SOC_3	1676	183.3007049560547	268.4722673892975	4.5166496e-05	1006.005
SA45_SOC_3	1677	237.8617000579834	387.29445934295654	2.552376e-05	1006.6056
SA45_SOC_3	1678	184.7419309616089	458.2140827178955	2.2444854e-05	1007.2062
SA45_SOC_3	1679	166.35835647583008	105.67739099264145	5.0220533e-05	1007.8068000000001
SA45_SOC_3	1680	1873.8416290283203	70.90760976076126	2.5746838e-05	1008.4074
SA45_SOC_3	1681	181.28564357757568	267.57606625556946	7.1028946e-05	1009.008
SA45_SOC_3	1682	185.68184852600098	461.073499917984	1.6440958e-05	1009.6086
SA45_SOC_3	1683	182.56789684295654	461.53804779052734	2.2604434e-05	1010.2092
SA45_SOC_3	1684	181.104097366333	464.3303883075714	2.2982867e-05	1010.8098
SA45_SOC_3	1685	228.26050758361816	94.2156708240509	1.8690349e-05	1011.4104
SA45_SOC_3	1686	147.0329475402832	121.16887003183365	3.1187155e-05	1012.011
SA45_SOC_3	1687	1802.9027938842773	707.6233434677124	1.2900136e-05	1012.6116000000001
SA45_SOC_3	1688	181.37824058532715	456.39277696609497	2.5047624e-05	1013.2122
SA45_SOC_3	1689	158.4349536895752	106.44697844982147	2.3083869e-05	1013.8128
SA45_SOC_3	1690	235.6117343902588	371.79115176200867	2.5117974e-05	1014.4134
SA45_SOC_3	1691	187.1215009689331	466.949018239975	2.5524976e-05	1015.014
SA45_SOC_3	1692	177.41064548492432	272.2087025642395	1.6530508e-05	1015.6146
SA45_SOC_3	1693	180.99396228790283	466.951721906662	1.7602086e-05	1016.2152
SA45_SOC_3	1694	236.43316268920898	394.28765416145325	3.2433367e-05	1016.8158
SA45_SOC_3	1695	1800.7131958007812	695.8143711090088	4.773424e-05	1017.4164000000001
SA45_SOC_3	1696	181.94735527038574	437.54525899887085	1.3797392e-05	1018.017
SA45_SOC_3	1697	181.65099620819092	456.7507874965668	2.1039643e-05	1018.6176
SA45_SOC_3	1698	183.80281448364258	264.91591572761536	0.00046007824	1019.2182
SA45_SOC_3	1699	182.46471405029297	272.3142421245575	7.8380835e-05	1019.8188
SA45_SOC_3	1700	222.46556282043457	404.8035979270935	1.922394e-05	1020.4194
SA45_SOC_3	1701	166.50485515594482	100.64297050237656	2.1322145e-05	1021.02
SA45_SOC_3	1702	182.8727102279663	460.19339203834534	1.7617958e-05	1021.6206
SA45_SOC_3	1703	181.43686294555664	272.6833248138428	6.78384e-05	1022.2212000000001
SA45_SOC_3	1704	171.15958213806152	102.36387848854065	2.139886e-05	1022.8218
SA45_SOC_3	1705	183.73942852020264	459.9605870246887	2.163368e-05	1023.4224
SA45_SOC_3	1706	184.32888507843018	458.73424887657166	3.2920423e-05	1024.023
SA45_SOC_3	1707	236.1134147644043	398.27144265174866	7.76511e-05	1024.6236000000001
SA45_SOC_3	1708	181.38330459594727	271.4956748485565	3.7822716e-05	1025.2242
SA45_SOC_3	1709	182.42156982421875	270.42022705078125	3.551792e-05	1025.8248
SA45_SOC_3	1710	213.29564094543457	275.3685486316681	2.073449e-05	1026.4254
SA45_SOC_3	1711	182.59161472320557	463.23514580726624	2.2540888e-05	1027.026
SA45_SOC_3	1712	237.5304079055786	396.0088276863098	3.7032765e-05	1027.6266
SA45_SOC_3	1713	183.4220552444458	275.11157155036926	3.4234457e-05	1028.2272
SA45_SOC_3	1714	186.15371704101562	466.43396973609924	2.7366626e-05	1028.8278
SA45_SOC_3	1715	177.667236328125	459.4531989097595	2.027993e-05	1029.4284
SA45_SOC_3	1716	1873.3489608764648	72.33685970306396	3.5972138e-05	1030.029
SA45_SOC_3	1717	235.7484769821167	63.55856090784073	2.0250745e-05	1030.6296
SA45_SOC_3	1718	210.98596572875977	289.99165177345276	2.7523929e-05	1031.2302
SA45_SOC_3	1719	181.76798343658447	267.66770124435425	9.463482e-05	1031.8308
SA45_SOC_3	1720	177.42141723632812	268.4189021587372	9.3433715e-05	1032.4314
SA45_SOC_3	1721	179.27255630493164	275.56910276412964	4.8319558e-05	1033.032
SA45_SOC_3	1722	184.250807762146	263.816682100296	7.421467e-05	1033.6326
SA45_SOC_3	1723	184.96406078338623	462.1898567676544	1.418514e-05	1034.2332000000001
SA45_SOC_3	1724	183.28060626983643	456.56503915786743	2.0088348e-05	1034.8338
SA45_SOC_3	1725	167.04724788665771	102.41856336593628	2.7186936e-05	1035.4344
SA45_SOC_3	1726	239.85958099365234	375.6274938583374	2.0487087e-05	1036.035
SA45_SOC_3	1727	182.9864501953125	465.7949709892273	1.6461432e-05	1036.6356
SA45_SOC_3	1728	238.47973823547363	377.31921672821045	3.8593324e-05	1037.2362
SA45_SOC_3	1729	237.9201078414917	378.7072277069092	3.3727156e-05	1037.8368
SA45_SOC_3	1730	171.69962882995605	315.3245258331299	2.9360946e-05	1038.4374
SA45_SOC_3	1731	236.997971534729	373.45789790153503	1.9623105e-05	1039.038
SA45_SOC_3	1732	169.408221244812	98.33074003458023	1.1522376e-05	1039.6386
SA45_SOC_3	1733	1795.945816040039	710.773115158081	1.1529123e-05	1040.2392
SA45_SOC_3	1734	171.10023021697998	311.08720421791077	2.8515276e-05	1040.8398
SA45_SOC_3	1735	236.77595615386963	377.491672039032	3.4872908e-05	1041.4404
SA45_SOC_3	1736	236.9831943511963	395.14143347740173	4.0404095e-05	1042.041
SA45_SOC_3	1737	185.71824073791504	462.1700620651245	1.3684017e-05	1042.6416
SA45_SOC_3	1738	183.39373111724854	460.9930658340454	2.28824e-05	1043.2422
SA45_SOC_3	1739	1877.7893829345703	56.81232914328575	2.2217773e-05	1043.8428000000001
SA45_SOC_3	1740	220.57050704956055	410.4575765132904	1.2176338e-05	1044.4434
SA45_SOC_3	1741	1873.6550903320312	73.8681811094284	9.593102e-06	1045.044
SA45_SOC_3	1742	190.02882957458496	535.5941498279572	1.2087645e-05	1045.6446
SA45_SOC_3	1743	181.44533157348633	458.66881370544434	2.084663e-05	1046.2452
SA45_SOC_3	1744	1710.3374862670898	787.1050930023193	0.007520672	1046.8458
SA45_SOC_3	1745	1730.595474243164	786.3490319252014	0.0025390086	1047.4464
SA45_SOC_3	1746	1730.870475769043	779.4791436195374	0.00065035705	1048.047
SA45_SOC_3	1747	1730.0126266479492	780.6872320175171	0.008292994	1048.6476
SA45_SOC_3	1748	1723.6328887939453	780.9740138053894	0.24984083	1049.2482
SA45_SOC_3	1749	1731.679801940918	782.9669380187988	0.075468756	1049.8488
SA45_SOC_3	1750	1735.4118347167969	786.3919687271118	0.0041008187	1050.4494
SA45_SOC_3	1751	1733.5978317260742	782.0520687103271	0.007610787	1051.05
SA45_SOC_3	1752	1726.6053771972656	783.0085229873657	0.00011381776	1051.6506
SA45_SOC_3	1753	1873.8663482666016	72.32998788356781	2.210652e-05	1052.2512
SA45_SOC_3	1754	1773.9320755004883	741.4580583572388	0.00037565109	1052.8518
SA45_SOC_3	1755	183.97254467010498	458.84886503219604	9.676734e-06	1053.4524000000001
SA45_SOC_3	1756	182.90448188781738	461.8377363681793	1.6668739e-05	1054.053
SA45_SOC_3	1757	1802.482681274414	716.6340208053589	1.6291871e-05	1054.6536
SA45_SOC_3	1758	1873.5193634033203	73.84321242570877	2.2245926e-05	1055.2542
SA45_SOC_3	1759	141.75055503845215	119.05682355165482	1.6937478e-05	1055.8548
SA45_SOC_3	1760	179.12229537963867	507.9477095603943	1.9848276e-05	1056.4554
SA45_SOC_3	1761	180.67909240722656	464.1610550880432	1.9929437e-05	1057.056
SA45_SOC_3	1762	180.46613216400146	272.36377716064453	3.178736e-05	1057.6566
SA45_SOC_3	1763	184.57626342773438	266.96751594543457	0.00012791825	1058.2572
SA45_SOC_3	1764	182.25502967834473	268.17026138305664	7.084421e-05	1058.8578
SA45_SOC_3	1765	179.55423831939697	266.37731194496155	0.00013403413	1059.4584
SA45_SOC_3	1766	181.92405223846436	266.37779474258423	0.00026684627	1060.059
SA45_SOC_3	1767	183.38241577148438	265.42391538619995	5.3391745e-05	1060.6596
SA45_SOC_3	1768	181.3808012008667	268.0702096223831	7.347361e-05	1061.2602
SA45_SOC_3	1769	180.53518295288086	266.9035452604294	9.931397e-05	1061.8608
SA45_SOC_3	1770	182.69280910491943	259.4704735279083	0.0003021496	1062.4614
SA45_SOC_3	1771	179.68395709991455	271.1603879928589	6.902672e-05	1063.0620000000001
SA45_SOC_3	1772	180.20537853240967	263.6490386724472	0.002032972	1063.6626
SA45_SOC_3	1773	182.924222946167	268.2270061969757	0.00019556428	1064.2632
SA45_SOC_3	1774	179.29800510406494	266.2420320510864	0.00044173625	1064.8638
SA45_SOC_3	1775	184.43381309509277	261.32280707359314	0.00044855222	1065.4644
SA45_SOC_3	1776	204.88396167755127	102.52593755722046	3.2716587e-05	1066.065
SA45_SOC_3	1777	184.066801071167	268.3948588371277	4.8487385e-05	1066.6656
SA45_SOC_3	1778	181.79082870483398	456.7187297344208	2.5922402e-05	1067.2662
SA45_SOC_3	1779	178.69779109954834	269.36098515987396	0.000102595564	1067.8668
SA45_SOC_3	1780	182.2848129272461	264.6127027273178	9.973915e-05	1068.4674
SA45_SOC_3	1781	181.69507026672363	268.60461831092834	0.00017958567	1069.068
SA45_SOC_3	1782	180.55330753326416	267.3438084125519	0.00016698871	1069.6686
SA45_SOC_3	1783	178.75991821289062	262.21768856048584	0.00033882225	1070.2692
SA45_SOC_3	1784	181.71597003936768	267.39965200424194	7.240049e-05	1070.8698
SA45_SOC_3	1785	181.53429508209229	270.65531730651855	9.8511126e-05	1071.4704
SA45_SOC_3	1786	181.6713523864746	272.11684226989746	2.7902994e-05	1072.071
SA45_SOC_3	1787	181.6098690032959	272.25215435028076	2.1266058e-05	1072.6716000000001
SA45_SOC_3	1788	180.17226219177246	267.4081653356552	7.904226e-05	1073.2722
SA45_SOC_3	1789	180.78014373779297	270.41082859039307	0.00010038101	1073.8728
SA45_SOC_3	1790	181.3328218460083	272.0262050628662	0.00020347878	1074.4734
SA45_SOC_3	1791	179.46982383728027	272.0013892650604	8.182291e-05	1075.074
SA45_SOC_3	1792	178.20543766021729	274.9878144264221	3.5549743e-05	1075.6746
SA45_SOC_3	1793	180.14140605926514	265.16159534454346	0.00030344634	1076.2752
SA45_SOC_3	1794	180.3978967666626	268.6167848110199	0.00035267673	1076.8758
SA45_SOC_3	1795	180.33004760742188	269.19728457927704	0.00017476933	1077.4764
SA45_SOC_3	1796	171.03519916534424	309.25286293029785	7.25949e-05	1078.077
SA45_SOC_3	1797	181.31130695343018	268.1367874145508	4.9812534e-05	1078.6776
SA45_SOC_3	1798	168.80085468292236	107.84264981746674	2.6244523e-05	1079.2782
SA45_SOC_3	1799	182.47122287750244	266.30597054958344	0.00024242184	1079.8788
SA45_SOC_3	1800	183.55015754699707	268.64044189453125	3.5044133e-05	1080.4794
SA45_SOC_3	1801	186.81228160858154	564.891049861908	2.8160719e-05	1081.08
SA45_SOC_3	1802	180.72006225585938	264.8193562030792	0.00023312052	1081.6806
SA45_SOC_3	1803	185.49339294433594	259.05436635017395	4.3540116e-05	1082.2812000000001
SA45_SOC_3	1804	184.388108253479	264.2985785007477	4.7602232e-05	1082.8818
SA45_SOC_3	1805	181.32110595703125	268.6169457435608	4.66703e-05	1083.4824
SA45_SOC_3	1806	170.18968105316162	109.16103333234787	3.1960102e-05	1084.083
SA45_SOC_3	1807	181.68200969696045	264.9179756641388	0.00012753035	1084.6836
SA45_SOC_3	1808	205.5662727355957	103.89061331748962	8.5854066e-05	1085.2842
SA45_SOC_3	1809	180.06969451904297	271.8466365337372	5.7942776e-05	1085.8848
SA45_SOC_3	1810	181.95819854736328	263.786780834198	4.3586977e-05	1086.4854
SA45_SOC_3	1811	178.7205934524536	268.83882343769073	0.00010733626	1087.086
SA45_SOC_3	1812	169.4121551513672	106.53503268957138	3.3947937e-05	1087.6866
SA45_SOC_3	1813	184.04047966003418	267.1396654844284	5.0119248e-05	1088.2872
SA45_SOC_3	1814	198.55613708496094	127.72158443927765	4.9231006e-05	1088.8878
SA45_SOC_3	1815	180.6766176223755	270.75039625167847	0.00011705299	1089.4884
SA45_SOC_3	1816	183.26398372650146	268.8394832611084	3.7190253e-05	1090.089
SA45_SOC_3	1817	180.997052192688	264.60402846336365	0.00017149122	1090.6896
SA45_SOC_3	1818	182.1574831008911	266.4895623922348	8.2721665e-05	1091.2902
SA45_SOC_3	1819	180.76887130737305	266.47313117980957	9.411483e-05	1091.8908000000001
SA45_SOC_3	1820	1794.6142959594727	693.3944606781006	0.00047131517	1092.4914
SA45_SOC_3	1821	1705.2915573120117	737.63108253479	0.0011238182	1093.092
SA45_SOC_3	1822	169.89181995391846	110.04822224378586	4.0470226e-05	1093.6926
SA45_SOC_3	1823	202.0712184906006	101.75079792737961	4.736559e-05	1094.2932
SA45_SOC_3	1824	182.61836528778076	261.15271747112274	6.831706e-05	1094.8938
SA45_SOC_3	1825	184.2652702331543	265.1004731655121	7.635057e-05	1095.4944
SA45_SOC_3	1826	202.95364379882812	99.60825473070145	3.5910478e-05	1096.095
SA45_SOC_3	1827	207.20276355743408	106.52798384428024	0.0001167313	1096.6956
SA45_SOC_3	1828	178.83826732635498	271.19733810424805	4.8354585e-05	1097.2962
SA45_SOC_3	1829	177.4482536315918	267.2267460823059	4.3434782e-05	1097.8968
SA45_SOC_3	1830	183.97277355194092	261.4146029949188	0.00012216398	1098.4974
SA45_SOC_3	1831	182.21574783325195	266.66428685188293	9.115888e-05	1099.098
SA45_SOC_3	1832	180.20314693450928	264.4577085971832	8.0018e-05	1099.6986
SA45_SOC_3	1833	171.0450839996338	104.21176224946976	2.9250832e-05	1100.2992
SA45_SOC_3	1834	181.25382900238037	270.7695150375366	4.6931433e-05	1100.8998
SA45_SOC_3	1835	183.3138942718506	262.6552641391754	8.5254745e-05	1101.5004000000001
SA45_SOC_3	1836	182.15339183807373	272.2621965408325	2.5993226e-05	1102.101
SA45_SOC_3	1837	201.5199851989746	100.75858443975449	5.428994e-05	1102.7016
SA45_SOC_3	1838	182.8608226776123	265.90650379657745	3.905877e-05	1103.3022
SA45_SOC_3	1839	202.81092166900635	122.37444788217545	4.7376612e-05	1103.9028
SA45_SOC_3	1840	183.00272941589355	263.091584444046	0.00020260218	1104.5034
SA45_SOC_3	1841	180.66773414611816	268.65191638469696	0.00013628225	1105.104
SA45_SOC_3	1842	183.3533763885498	268.0005258321762	4.0404557e-05	1105.7046
SA45_SOC_3	1843	170.74968338012695	107.41085976362228	4.569322e-05	1106.3052
SA45_SOC_3	1844	170.59850692749023	107.81554877758026	2.7696764e-05	1106.9058
SA45_SOC_3	1845	204.35757637023926	100.35163432359695	3.5194847e-05	1107.5064
SA45_SOC_3	1846	181.40813827514648	265.6970179080963	3.1943495e-05	1108.107
SA45_SOC_3	1847	166.30192279815674	104.9335527420044	1.5435371e-05	1108.7076
SA45_SOC_3	1848	202.6878261566162	101.58839285373688	3.7697875e-05	1109.3082
SA45_SOC_3	1849	183.26910495758057	262.66244173049927	0.00039991664	1109.9088
SA45_SOC_3	1850	182.5351095199585	266.52685046195984	0.00016893071	1110.5094
SA45_SOC_3	1851	180.61965465545654	271.9941473007202	2.883525e-05	1111.1100000000001
SA45_SOC_3	1852	183.19584846496582	435.6686246395111	2.9130575e-05	1111.7106
SA45_SOC_3	1853	185.2409791946411	260.3730636835098	8.8884495e-05	1112.3112
SA45_SOC_3	1854	181.5997552871704	266.38831973075867	5.2522137e-05	1112.9118
SA45_SOC_3	1855	183.11367988586426	261.591677069664	5.804437e-05	1113.5124
SA45_SOC_3	1856	168.05909156799316	108.43282967805862	5.438087e-05	1114.113
SA45_SOC_3	1857	183.6210536956787	265.5229049921036	0.000115954164	1114.7136
SA45_SOC_3	1858	232.50263214111328	98.86036902666092	3.5729056e-05	1115.3142
SA45_SOC_3	1859	202.30676651000977	103.23093473911285	8.372167e-05	1115.9148
SA45_SOC_3	1860	185.36717891693115	264.1563141345978	0.00011271534	1116.5154
SA45_SOC_3	1861	182.6664161682129	263.3598268032074	3.352721e-05	1117.116
SA45_SOC_3	1862	206.68587684631348	106.89182013273239	0.00012812726	1117.7166
SA45_SOC_3	1863	181.93904399871826	262.24324464797974	7.0664595e-05	1118.3172
SA45_SOC_3	1864	201.3224172592163	100.85988342761993	3.8353264e-05	1118.9178
SA45_SOC_3	1865	183.50719928741455	263.9201295375824	5.6795365e-05	1119.5184
SA45_SOC_3	1866	237.84785270690918	372.62587666511536	4.5738947e-05	1120.119
SA45_SOC_3	1867	201.45383834838867	100.99089056253433	7.59482e-05	1120.7196000000001
SA45_SOC_3	1868	207.1752119064331	104.02712434530258	0.00010987551	1121.3202
SA45_SOC_3	1869	187.2283172607422	437.49524116516113	2.2910699e-05	1121.9208
SA45_SOC_3	1870	180.83770751953125	262.6502752304077	3.9106966e-05	1122.5214
SA45_SOC_3	1871	182.38929748535156	264.9758791923523	4.207593e-05	1123.122
SA45_SOC_3	1872	182.7727460861206	262.6714861392975	5.1547893e-05	1123.7226
SA45_SOC_3	1873	178.66026878356934	273.1682789325714	6.479937e-05	1124.3232
SA45_SOC_3	1874	181.7455244064331	259.5615291595459	9.312968e-05	1124.9238
SA45_SOC_3	1875	169.27642822265625	110.27822703123093	5.1493553e-05	1125.5244
SA45_SOC_3	1876	204.48955535888672	101.78863316774368	4.5995046e-05	1126.125
SA45_SOC_3	1877	185.76470375061035	263.289692401886	8.5746804e-05	1126.7256
SA45_SOC_3	1878	170.80085277557373	103.35296988487244	5.1744602e-05	1127.3262
SA45_SOC_3	1879	168.73160362243652	108.97279858589172	5.5698816e-05	1127.9268
SA45_SOC_3	1880	183.935809135437	256.0673940181732	9.4090705e-05	1128.5274
SA45_SOC_3	1881	200.5070400238037	128.82624953985214	0.00010521675	1129.128
SA45_SOC_3	1882	182.5759792327881	264.7170674800873	8.138549e-05	1129.7286
SA45_SOC_3	1883	169.955735206604	106.83643519878387	4.037351e-05	1130.3292000000001
SA45_SOC_3	1884	182.03211307525635	267.6703244447708	3.096805e-05	1130.9298000000001
SA45_SOC_3	1885	207.95006275177002	118.77915859222412	3.8112335e-05	1131.5304
SA45_SOC_3	1886	181.06524467468262	267.89686918258667	7.881947e-05	1132.131
SA45_SOC_3	1887	201.081805229187	100.90642511844635	5.976795e-05	1132.7316
SA45_SOC_3	1888	184.0476894378662	261.7271339893341	8.424905e-05	1133.3322
SA45_SOC_3	1889	182.49472618103027	267.9722499847412	0.00010198719	1133.9328
SA45_SOC_3	1890	180.32492637634277	267.0861554145813	0.00021844941	1134.5334
SA45_SOC_3	1891	179.0112590789795	274.40646171569824	5.9107955e-05	1135.134
SA45_SOC_3	1892	181.0619831085205	262.3754024505615	0.00014693159	1135.7346
SA45_SOC_3	1893	181.55889987945557	266.8834125995636	5.996948e-05	1136.3352
SA45_SOC_3	1894	170.25871753692627	107.2005370259285	3.624185e-05	1136.9358
SA45_SOC_3	1895	181.8518829345703	263.6248826980591	0.00022841257	1137.5364
SA45_SOC_3	1896	182.09524154663086	258.9958029985428	8.740167e-05	1138.137
SA45_SOC_3	1897	180.17213344573975	264.26095247268677	0.00012686048	1138.7376
SA45_SOC_3	1898	181.74508094787598	263.0950605869293	0.00072527694	1139.3382
SA45_SOC_3	1899	181.4579200744629	262.5432550907135	0.00019410078	1139.9388000000001
SA45_SOC_3	1900	183.1706142425537	266.4798903465271	0.0001540377	1140.5394000000001
SA45_SOC_3	1901	200.7589817047119	99.91378515958786	2.3394956e-05	1141.14
SA45_SOC_3	1902	182.34197616577148	264.51586961746216	0.000102453705	1141.7406
SA45_SOC_3	1903	182.14952945709229	268.4613561630249	0.00020433482	1142.3412
SA45_SOC_3	1904	183.25806140899658	266.55813574790955	0.00032414525	1142.9418
SA45_SOC_3	1905	181.80757999420166	272.78542041778564	7.674079e-05	1143.5424
SA45_SOC_3	1906	182.82012462615967	266.7721116542816	3.501868e-05	1144.143
SA45_SOC_3	1907	181.50933265686035	266.45317554473877	0.00018359261	1144.7436
SA45_SOC_3	1908	238.24158668518066	377.3067605495453	5.4006756e-05	1145.3442
SA45_SOC_3	1909	180.2032470703125	267.5091505050659	0.00039000504	1145.9448
SA45_SOC_3	1910	201.8240261077881	102.11943000555038	7.52668e-05	1146.5454
SA45_SOC_3	1911	183.44322681427002	266.4209568500519	5.8952814e-05	1147.146
SA45_SOC_3	1912	182.20792293548584	269.4843077659607	8.2946004e-05	1147.7466
SA45_SOC_3	1913	181.6953992843628	267.7755582332611	8.244816e-05	1148.3472
SA45_SOC_3	1914	182.47681617736816	269.9567252397537	8.6817054e-05	1148.9478
SA45_SOC_3	1915	1709.2411422729492	777.9694032669067	0.8407129	1149.5484000000001
SA45_SOC_3	1916	1711.5216064453125	785.4223823547363	0.00061838713	1150.1490000000001
SA45_SOC_3	1917	1713.0808639526367	783.6232852935791	0.0013069827	1150.7496
SA45_SOC_3	1918	1713.2857131958008	777.5061750411987	0.00023940868	1151.3502
SA45_SOC_3	1919	180.3417205810547	266.16156578063965	0.00011183583	1151.9508
SA45_SOC_3	1920	178.44336032867432	262.62591004371643	0.00035171784	1152.5514
SA45_SOC_3	1921	183.69024753570557	262.6840388774872	0.00033120887	1153.152
SA45_SOC_3	1922	184.30272102355957	265.0668543577194	0.00018696875	1153.7526
SA45_SOC_3	1923	184.5386838912964	261.8051218986511	9.224222e-05	1154.3532
SA45_SOC_3	1924	183.72047424316406	264.6666634082794	4.0717518e-05	1154.9538
SA45_SOC_3	1925	181.988525390625	263.79954278469086	0.00014350965	1155.5544
SA45_SOC_3	1926	178.04235935211182	267.1913409233093	0.00055363757	1156.155
SA45_SOC_3	1927	182.16838359832764	267.7734661102295	9.496877e-05	1156.7556
SA45_SOC_3	1928	182.00477600097656	264.0185558795929	5.3190604e-05	1157.3562
SA45_SOC_3	1929	181.1997413635254	269.7951006889343	6.296919e-05	1157.9568
SA45_SOC_3	1930	182.60350227355957	262.63099551200867	6.5281914e-05	1158.5574
SA45_SOC_3	1931	203.91088485717773	100.45240223407745	4.1742216e-05	1159.1580000000001
SA45_SOC_3	1932	182.31893062591553	263.4916949272156	0.00013282418	1159.7586000000001
SA45_SOC_3	1933	182.5400733947754	257.1195065975189	0.00027215254	1160.3592
SA45_SOC_3	1934	180.17995834350586	259.3503373861313	0.00037960612	1160.9598
SA45_SOC_3	1935	183.24927806854248	266.8593531847	8.912927e-05	1161.5604
SA45_SOC_3	1936	182.02507495880127	264.33568954467773	0.00019950168	1162.161
SA45_SOC_3	1937	181.83899402618408	265.12242436408997	6.2639796e-05	1162.7616
SA45_SOC_3	1938	182.08582878112793	261.2753641605377	6.8243535e-05	1163.3622
SA45_SOC_3	1939	178.65923881530762	266.29639506340027	0.00028580448	1163.9628
SA45_SOC_3	1940	178.17131996154785	269.58035230636597	0.00020802509	1164.5634
SA45_SOC_3	1941	182.07394123077393	266.8176233768463	6.711464e-05	1165.164
SA45_SOC_3	1942	180.58878421783447	270.8557426929474	2.692777e-05	1165.7646
SA45_SOC_3	1943	180.69063663482666	268.864266872406	5.2747608e-05	1166.3652
SA45_SOC_3	1944	177.70450115203857	266.6481775045395	0.00041910622	1166.9658
SA45_SOC_3	1945	181.5385866165161	267.9912883043289	0.000101573445	1167.5664
SA45_SOC_3	1946	198.54849815368652	125.18504619598389	4.547738e-05	1168.167
SA45_SOC_3	1947	182.03325748443604	262.25092113018036	6.5053595e-05	1168.7676000000001
SA45_SOC_3	1948	179.85051155090332	262.4883610010147	0.00030584776	1169.3682000000001
SA45_SOC_3	1949	181.79768085479736	268.87752771377563	0.00011226439	1169.9688
SA45_SOC_3	1950	181.70426845550537	264.34157967567444	0.0005572338	1170.5694
SA45_SOC_3	1951	182.87846088409424	261.84982895851135	0.00019057408	1171.17
SA45_SOC_3	1952	182.99803733825684	260.8430349826813	0.00015797507	1171.7706
SA45_SOC_3	1953	180.23393154144287	263.5170578956604	0.00029193645	1172.3712
SA45_SOC_3	1954	182.03641891479492	267.9576051235199	7.660984e-05	1172.9718
SA45_SOC_3	1955	203.22604179382324	100.60017049312592	6.6358785e-05	1173.5724
SA45_SOC_3	1956	184.8439121246338	263.2689321041107	0.0002128977	1174.173
SA45_SOC_3	1957	178.26995372772217	266.1841285228729	0.0010988902	1174.7736
SA45_SOC_3	1958	180.35070419311523	267.5876533985138	0.000258722	1175.3742
SA45_SOC_3	1959	182.4814796447754	266.387836933136	5.1586147e-05	1175.9748
SA45_SOC_3	1960	180.17210483551025	268.53882908821106	6.2982646e-05	1176.5754
SA45_SOC_3	1961	206.44749641418457	118.33588600158691	3.5443958e-05	1177.176
SA45_SOC_3	1962	179.86332893371582	265.75138092041016	0.00014390156	1177.7766
SA45_SOC_3	1963	181.56376361846924	267.7270692586899	0.00021382516	1178.3772000000001
SA45_SOC_3	1964	181.88572883605957	260.7742202281952	0.000427357	1178.9778000000001
SA45_SOC_3	1965	181.09349727630615	261.41714572906494	0.00025485404	1179.5784
SA45_SOC_3	1966	181.27102375030518	260.088711977005	0.0001351495	1180.179
SA45_SOC_3	1967	180.6303834915161	270.4056143760681	0.00013561387	1180.7796
SA45_SOC_3	1968	181.88299655914307	265.21405935287476	0.00022994565	1181.3802
SA45_SOC_3	1969	180.7726764678955	265.6367325782776	0.00011094762	1181.9808
SA45_SOC_3	1970	184.3570375442505	256.5504813194275	0.00013847667	1182.5814
SA45_SOC_3	1971	177.6436471939087	271.2961506843567	0.00025885896	1183.182
SA45_SOC_3	1972	176.87798023223877	268.8526314496994	0.0008065358	1183.7826
SA45_SOC_3	1973	202.26821422576904	101.90608978271484	6.7991314e-05	1184.3832
SA45_SOC_3	1974	181.8140172958374	263.8901478052139	0.00020569965	1184.9838
SA45_SOC_3	1975	180.99390506744385	263.5719680786133	0.0006401376	1185.5844
SA45_SOC_3	1976	179.60608005523682	272.32534646987915	7.337054e-05	1186.185
SA45_SOC_3	1977	182.73516654968262	266.22796654701233	0.00010282318	1186.7856
SA45_SOC_3	1978	181.36108875274658	267.7403140068054	5.852464e-05	1187.3862
SA45_SOC_3	1979	180.37090301513672	267.1360766887665	8.664354e-05	1187.9868000000001
SA45_SOC_3	1980	180.8518123626709	270.81499457359314	9.849393e-05	1188.5874000000001
SA45_SOC_3	1981	179.42183017730713	264.17111992836	0.0006234748	1189.188
SA45_SOC_3	1982	171.3068389892578	105.906220972538	2.5824493e-05	1189.7886
SA45_SOC_3	1983	179.51063632965088	268.331161737442	9.794087e-05	1190.3892
SA45_SOC_3	1984	178.56061935424805	269.2723274230957	0.0002781959	1190.9898
SA45_SOC_3	1985	181.69342517852783	269.28494453430176	0.00015116311	1191.5904
SA45_SOC_3	1986	181.63058280944824	265.9325748682022	5.359968e-05	1192.191
SA45_SOC_3	1987	184.51111793518066	268.734587430954	4.7149e-05	1192.7916
SA45_SOC_3	1988	169.83239650726318	108.62345427274704	5.3945398e-05	1193.3922
SA45_SOC_3	1989	181.77346229553223	262.3096454143524	5.5789023e-05	1193.9928
SA45_SOC_3	1990	181.14818572998047	271.45495891571045	6.367606e-05	1194.5934
SA45_SOC_3	1991	185.94933986663818	261.09904646873474	0.000106822554	1195.194
SA45_SOC_3	1992	183.33374977111816	264.5570683479309	0.000110021356	1195.7946
SA45_SOC_3	1993	181.162691116333	266.8050706386566	5.2510815e-05	1196.3952
SA45_SOC_3	1994	181.31921768188477	266.2122595310211	0.0001630612	1196.9958
SA45_SOC_3	1995	207.78764247894287	103.05478602647781	0.00017324273	1197.5964000000001
SA45_SOC_3	1996	183.2396364212036	265.1881009340286	5.1465173e-05	1198.1970000000001
SA45_SOC_3	1997	203.0829906463623	101.39238506555557	3.2295713e-05	1198.7976
SA45_SOC_3	1998	179.70847606658936	264.18582916259766	0.00019436321	1199.3982
SA45_SOC_3	1999	182.0500087738037	272.1826958656311	3.9490726e-05	1199.9988
[truncated: 1,513 more rows]
