# Supplementary material for: Measuring inter-individual differences in behavioural types of gilthead seabreams in the laboratory using deep learning
Source: PeerJ. 2022 May 5;10:e13396. doi: 10.7717/peerj.13396 (PMC9080431; doi:10.7717/peerj.13396)
Supplement: Supplemental Information 1 [file peerj-10-13396-s001.zip › Raw validation data/d2/SA45_SOC_4.csv]

ID	sec	X	Y	%	seconds
SA45_SOC_4	1	350.06627082824707	606.0926127433777	0.998762	0.0
SA45_SOC_4	2	358.1561851501465	606.6240119934082	0.9955318	0.23356666666666667
SA45_SOC_4	3	343.7545967102051	606.1663842201233	0.9995289	0.46713333333333334
SA45_SOC_4	4	356.1353874206543	605.9550476074219	0.9986362	0.7007
SA45_SOC_4	5	349.4084358215332	604.4583106040955	0.99423766	0.9342666666666667
SA45_SOC_4	6	352.2106647491455	607.1268939971924	0.9982664	1.1678333333333333
SA45_SOC_4	7	346.2366199493408	605.2800965309143	0.9969752	1.4014
SA45_SOC_4	8	353.16807746887207	604.7642755508423	0.99930775	1.6349666666666667
SA45_SOC_4	9	349.71221923828125	606.9904232025146	0.9986687	1.8685333333333334
SA45_SOC_4	10	350.19229888916016	603.5958409309387	0.99960667	2.1021
SA45_SOC_4	11	352.1619987487793	605.0402426719666	0.9993892	2.3356666666666666
SA45_SOC_4	12	356.07736587524414	603.9475750923157	0.9976978	2.5692333333333335
SA45_SOC_4	13	352.76899337768555	607.5626993179321	0.9997944	2.8028
SA45_SOC_4	14	356.5547275543213	606.2417650222778	0.9996208	3.036366666666667
SA45_SOC_4	15	352.4563980102539	603.2728815078735	0.99943405	3.2699333333333334
SA45_SOC_4	16	351.09975814819336	604.8456430435181	0.99957377	3.5035000000000003
SA45_SOC_4	17	351.3677787780762	605.605309009552	0.99934155	3.7370666666666668
SA45_SOC_4	18	353.37063789367676	605.5979061126709	0.9987225	3.9706333333333332
SA45_SOC_4	19	360.51841735839844	606.3779783248901	0.99914217	4.2042
SA45_SOC_4	20	349.1025924682617	602.116162776947	0.9990207	4.437766666666667
SA45_SOC_4	21	350.72922706604004	605.3357791900635	0.9979964	4.671333333333333
SA45_SOC_4	22	353.1832981109619	603.3398294448853	0.99717075	4.9049000000000005
SA45_SOC_4	23	360.25242805480957	600.4060292243958	0.99812657	5.138466666666667
SA45_SOC_4	24	366.75493240356445	596.0577607154846	0.9983487	5.372033333333333
SA45_SOC_4	25	374.14978981018066	600.9728336334229	0.9994491	5.6056
SA45_SOC_4	26	376.4537715911865	597.3303508758545	0.99851614	5.839166666666666
SA45_SOC_4	27	369.47436332702637	593.165545463562	0.99712247	6.072733333333334
SA45_SOC_4	28	362.2295951843262	595.1179790496826	0.99760497	6.3063
SA45_SOC_4	29	361.1784553527832	599.1253280639648	0.9993129	6.539866666666667
SA45_SOC_4	30	361.54157638549805	600.4812812805176	0.99889046	6.773433333333333
SA45_SOC_4	31	362.6499080657959	602.6697063446045	0.9997547	7.007000000000001
SA45_SOC_4	32	365.88443756103516	601.4147543907166	0.99971634	7.240566666666667
SA45_SOC_4	33	361.64794921875	604.4697046279907	0.9991679	7.4741333333333335
SA45_SOC_4	34	365.9890937805176	606.0495471954346	0.9994599	7.7077
SA45_SOC_4	35	365.5152225494385	604.9420738220215	0.99945575	7.9412666666666665
SA45_SOC_4	36	365.14941215515137	605.6335687637329	0.9993787	8.174833333333334
SA45_SOC_4	37	367.547664642334	605.4025340080261	0.9996024	8.4084
SA45_SOC_4	38	372.8529167175293	605.9374737739563	0.9996605	8.641966666666667
SA45_SOC_4	39	367.33869552612305	605.2721786499023	0.9996195	8.875533333333333
SA45_SOC_4	40	364.9167537689209	605.3288912773132	0.99931586	9.1091
SA45_SOC_4	41	364.9002170562744	605.5388116836548	0.99955434	9.342666666666666
SA45_SOC_4	42	363.5510444641113	605.3848314285278	0.99938214	9.576233333333333
SA45_SOC_4	43	366.7532157897949	604.8126196861267	0.9995121	9.809800000000001
SA45_SOC_4	44	365.4129981994629	605.9262084960938	0.99967504	10.043366666666667
SA45_SOC_4	45	370.95213890075684	606.7298412322998	0.99960417	10.276933333333334
SA45_SOC_4	46	370.9728813171387	605.7299995422363	0.9996474	10.5105
SA45_SOC_4	47	367.50268936157227	603.6573815345764	0.9994973	10.744066666666667
SA45_SOC_4	48	366.06871604919434	604.2495489120483	0.99905163	10.977633333333333
SA45_SOC_4	49	368.2426643371582	604.6612787246704	0.9996131	11.2112
SA45_SOC_4	50	365.15124320983887	602.5215196609497	0.99934965	11.444766666666666
SA45_SOC_4	51	362.8838539123535	603.7417101860046	0.9996307	11.678333333333333
SA45_SOC_4	52	365.80166816711426	604.4597268104553	0.9997477	11.911900000000001
SA45_SOC_4	53	363.607120513916	603.2797694206238	0.9996778	12.145466666666668
SA45_SOC_4	54	363.894624710083	601.3030672073364	0.9994199	12.379033333333334
SA45_SOC_4	55	364.3055820465088	602.8925013542175	0.99971324	12.6126
SA45_SOC_4	56	365.4522228240967	605.3032064437866	0.99971896	12.846166666666667
SA45_SOC_4	57	362.23443031311035	602.9654359817505	0.99956876	13.079733333333333
SA45_SOC_4	58	363.6005687713623	604.5334982872009	0.9996704	13.3133
SA45_SOC_4	59	365.0259590148926	601.8974232673645	0.99925715	13.546866666666666
SA45_SOC_4	60	366.9202423095703	601.9773745536804	0.9994832	13.780433333333333
SA45_SOC_4	61	367.88829803466797	604.0744543075562	0.99963367	14.014000000000001
SA45_SOC_4	62	367.41296768188477	601.869421005249	0.9996661	14.247566666666668
SA45_SOC_4	63	366.9759178161621	603.0809211730957	0.9996076	14.481133333333334
SA45_SOC_4	64	365.3879928588867	603.4669017791748	0.9995597	14.7147
SA45_SOC_4	65	366.43518447875977	604.8038649559021	0.99966156	14.948266666666667
SA45_SOC_4	66	363.61292839050293	601.7402243614197	0.99943084	15.181833333333334
SA45_SOC_4	67	367.22265243530273	603.9533686637878	0.9994822	15.4154
SA45_SOC_4	68	365.3283977508545	602.5282144546509	0.9994217	15.648966666666666
SA45_SOC_4	69	367.6178455352783	604.4425392150879	0.9990619	15.882533333333333
SA45_SOC_4	70	367.8262710571289	603.5779452323914	0.9996425	16.1161
SA45_SOC_4	71	368.1350040435791	601.9364976882935	0.99966526	16.349666666666668
SA45_SOC_4	72	366.1226749420166	602.8402948379517	0.9993242	16.583233333333332
SA45_SOC_4	73	366.1923122406006	601.8248105049133	0.9994677	16.8168
SA45_SOC_4	74	366.10673904418945	602.2657656669617	0.9995484	17.050366666666665
SA45_SOC_4	75	364.1942882537842	603.4510660171509	0.9993674	17.283933333333334
SA45_SOC_4	76	364.3477535247803	603.9562654495239	0.9993057	17.517500000000002
SA45_SOC_4	77	365.3209590911865	605.6618928909302	0.9992817	17.751066666666667
SA45_SOC_4	78	368.2002639770508	602.8933382034302	0.9996172	17.984633333333335
SA45_SOC_4	79	370.08670806884766	603.5630750656128	0.9989435	18.2182
SA45_SOC_4	80	369.67406272888184	603.6193370819092	0.99965036	18.451766666666668
SA45_SOC_4	81	373.67431640625	602.5037527084351	0.9995103	18.685333333333332
SA45_SOC_4	82	372.48805046081543	603.9089512825012	0.99961615	18.9189
SA45_SOC_4	83	375.8371925354004	605.4887294769287	0.9996024	19.152466666666665
SA45_SOC_4	84	377.144079208374	605.1783227920532	0.99940693	19.386033333333334
SA45_SOC_4	85	376.6769027709961	605.5452489852905	0.99948907	19.619600000000002
SA45_SOC_4	86	376.7839050292969	605.5086851119995	0.9992829	19.853166666666667
SA45_SOC_4	87	373.6912536621094	604.461658000946	0.99890435	20.086733333333335
SA45_SOC_4	88	374.49743270874023	604.2366099357605	0.9993073	20.3203
SA45_SOC_4	89	373.66418838500977	605.9612274169922	0.9995889	20.553866666666668
SA45_SOC_4	90	371.06374740600586	604.4624948501587	0.9992149	20.787433333333333
SA45_SOC_4	91	375.67874908447266	603.9928293228149	0.9992053	21.021
SA45_SOC_4	92	373.8863182067871	604.3415379524231	0.99961853	21.254566666666665
SA45_SOC_4	93	374.6272087097168	600.9677481651306	0.9989297	21.488133333333334
SA45_SOC_4	94	373.2213306427002	601.7459535598755	0.9989711	21.721700000000002
SA45_SOC_4	95	373.82835388183594	603.8364672660828	0.99944335	21.955266666666667
SA45_SOC_4	96	373.67637634277344	601.7550945281982	0.9994381	22.188833333333335
SA45_SOC_4	97	377.5473403930664	606.2607550621033	0.99950874	22.4224
SA45_SOC_4	98	377.8816223144531	605.0744891166687	0.999527	22.655966666666668
SA45_SOC_4	99	377.8017997741699	605.4033708572388	0.99951434	22.889533333333333
SA45_SOC_4	100	376.1616325378418	603.476300239563	0.9995148	23.1231
SA45_SOC_4	101	377.4484634399414	605.6154799461365	0.9994917	23.356666666666666
SA45_SOC_4	102	380.98877906799316	605.449333190918	0.99926597	23.590233333333334
SA45_SOC_4	103	384.005126953125	606.1826705932617	0.9995721	23.823800000000002
SA45_SOC_4	104	383.85117530822754	605.6550693511963	0.9992067	24.057366666666667
SA45_SOC_4	105	379.780969619751	605.9776425361633	0.99893194	24.290933333333335
SA45_SOC_4	106	377.8029441833496	601.0420989990234	0.9993808	24.5245
SA45_SOC_4	107	379.5611572265625	605.394229888916	0.9995309	24.758066666666668
SA45_SOC_4	108	378.84166717529297	601.8017649650574	0.9995809	24.991633333333333
SA45_SOC_4	109	379.6205520629883	602.9994249343872	0.99946326	25.2252
SA45_SOC_4	110	375.08440017700195	603.6789464950562	0.99970776	25.458766666666666
SA45_SOC_4	111	377.8252601623535	605.857264995575	0.9994574	25.692333333333334
SA45_SOC_4	112	374.6075248718262	603.8806915283203	0.99932945	25.925900000000002
SA45_SOC_4	113	376.00536346435547	603.1357669830322	0.99924755	26.159466666666667
SA45_SOC_4	114	376.06618881225586	605.4092288017273	0.9995146	26.393033333333335
SA45_SOC_4	115	376.76968574523926	605.5831003189087	0.9997069	26.6266
SA45_SOC_4	116	376.57093048095703	606.2167239189148	0.99959415	26.860166666666668
SA45_SOC_4	117	374.9564552307129	605.1658344268799	0.9993315	27.093733333333333
SA45_SOC_4	118	379.0876007080078	603.2493209838867	0.9994697	27.3273
SA45_SOC_4	119	376.24608993530273	605.2759122848511	0.9994821	27.560866666666666
SA45_SOC_4	120	379.87329483032227	605.9992718696594	0.9995963	27.794433333333334
SA45_SOC_4	121	377.2045040130615	603.70521068573	0.9994911	28.028000000000002
SA45_SOC_4	122	379.141845703125	604.2174911499023	0.99931633	28.261566666666667
SA45_SOC_4	123	376.51119232177734	604.6849036216736	0.9994547	28.495133333333335
SA45_SOC_4	124	374.75521087646484	607.0264720916748	0.999278	28.7287
SA45_SOC_4	125	373.2468795776367	605.9020042419434	0.9992317	28.962266666666668
SA45_SOC_4	126	371.17650032043457	605.9368944168091	0.99887186	29.195833333333333
SA45_SOC_4	127	375.15907287597656	607.1969962120056	0.9993418	29.4294
SA45_SOC_4	128	376.5304756164551	605.1106023788452	0.9991843	29.662966666666666
SA45_SOC_4	129	376.9214057922363	605.6641459465027	0.9993544	29.896533333333334
SA45_SOC_4	130	379.81587409973145	605.9005880355835	0.9994925	30.1301
SA45_SOC_4	131	378.0973434448242	605.3005027770996	0.99961144	30.363666666666667
SA45_SOC_4	132	384.3156909942627	604.6569657325745	0.9994874	30.597233333333335
SA45_SOC_4	133	383.26148986816406	605.8027410507202	0.9995234	30.8308
SA45_SOC_4	134	382.3321723937988	604.8895454406738	0.99960417	31.06436666666667
SA45_SOC_4	135	384.02904510498047	606.5586090087891	0.9998264	31.297933333333333
SA45_SOC_4	136	382.27346420288086	604.9806332588196	0.9995691	31.5315
SA45_SOC_4	137	381.40039443969727	603.7890887260437	0.9994153	31.765066666666666
SA45_SOC_4	138	380.28757095336914	604.5900177955627	0.9993005	31.998633333333334
SA45_SOC_4	139	381.06977462768555	604.7259736061096	0.99915314	32.2322
SA45_SOC_4	140	378.1464385986328	604.3213891983032	0.99923193	32.46576666666667
SA45_SOC_4	141	377.929630279541	605.3937792778015	0.9994815	32.699333333333335
SA45_SOC_4	142	376.6295528411865	607.6603531837463	0.9995177	32.932900000000004
SA45_SOC_4	143	380.2252006530762	607.994384765625	0.99970204	33.166466666666665
SA45_SOC_4	144	383.0239677429199	607.5193119049072	0.9996106	33.40003333333333
SA45_SOC_4	145	380.8347415924072	606.1697959899902	0.9991117	33.6336
SA45_SOC_4	146	383.0544376373291	607.9446887969971	0.99956423	33.86716666666667
SA45_SOC_4	147	383.2467269897461	608.098475933075	0.9994691	34.10073333333333
SA45_SOC_4	148	384.0513610839844	607.9280805587769	0.99959594	34.3343
SA45_SOC_4	149	384.1079521179199	606.4910173416138	0.99946934	34.56786666666667
SA45_SOC_4	150	382.9607963562012	605.6598973274231	0.99947935	34.801433333333335
SA45_SOC_4	151	381.32080078125	605.1582384109497	0.99958974	35.035000000000004
SA45_SOC_4	152	381.2764549255371	607.0690226554871	0.9993393	35.268566666666665
SA45_SOC_4	153	380.5353355407715	606.3356852531433	0.9996815	35.50213333333333
SA45_SOC_4	154	379.27734375	606.9719481468201	0.99966335	35.7357
SA45_SOC_4	155	376.6746711730957	603.7450575828552	0.99963033	35.96926666666667
SA45_SOC_4	156	374.21682357788086	604.7459936141968	0.9995171	36.20283333333333
SA45_SOC_4	157	374.05795097351074	603.6483693122864	0.99940395	36.4364
SA45_SOC_4	158	372.8272247314453	606.6424226760864	0.99964476	36.66996666666667
SA45_SOC_4	159	370.5534839630127	607.5134539604187	0.9993488	36.903533333333336
SA45_SOC_4	160	371.6996097564697	607.8756165504456	0.99940336	37.137100000000004
SA45_SOC_4	161	376.03772163391113	607.4083971977234	0.9997849	37.370666666666665
SA45_SOC_4	162	377.09424018859863	607.6586151123047	0.99973077	37.60423333333333
SA45_SOC_4	163	380.387020111084	608.3581566810608	0.99967766	37.8378
SA45_SOC_4	164	379.08525466918945	607.6125240325928	0.9998018	38.07136666666667
SA45_SOC_4	165	384.13822174072266	606.1345839500427	0.99979335	38.30493333333333
SA45_SOC_4	166	383.6510181427002	608.2270932197571	0.9995968	38.5385
SA45_SOC_4	167	382.42621421813965	607.7726197242737	0.9997161	38.77206666666667
SA45_SOC_4	168	383.97568702697754	607.6401400566101	0.9997509	39.005633333333336
SA45_SOC_4	169	382.91539192199707	604.865984916687	0.9995739	39.239200000000004
SA45_SOC_4	170	383.18615913391113	607.969536781311	0.9997657	39.472766666666665
SA45_SOC_4	171	380.23006439208984	606.3994789123535	0.99953604	39.70633333333333
SA45_SOC_4	172	383.89838218688965	607.4050498008728	0.9998592	39.9399
SA45_SOC_4	173	382.2084617614746	606.6402339935303	0.99975723	40.17346666666667
SA45_SOC_4	174	381.5907669067383	606.9982767105103	0.99977547	40.40703333333333
SA45_SOC_4	175	384.09253120422363	606.4131259918213	0.99967873	40.6406
SA45_SOC_4	176	384.0095901489258	606.127245426178	0.9995875	40.87416666666667
SA45_SOC_4	177	386.04105949401855	606.4261293411255	0.99978226	41.107733333333336
SA45_SOC_4	178	387.7499198913574	606.0545682907104	0.99979824	41.341300000000004
SA45_SOC_4	179	387.6679515838623	605.6823635101318	0.9996581	41.574866666666665
SA45_SOC_4	180	385.4125499725342	604.6223974227905	0.9994887	41.80843333333333
SA45_SOC_4	181	388.66541862487793	604.9028062820435	0.99971133	42.042
SA45_SOC_4	182	386.94451332092285	603.8485050201416	0.9994665	42.27556666666667
SA45_SOC_4	183	386.96691513061523	605.1177477836609	0.9995814	42.50913333333333
SA45_SOC_4	184	388.0873489379883	605.7164812088013	0.9996208	42.7427
SA45_SOC_4	185	386.13807678222656	603.879725933075	0.9996532	42.97626666666667
SA45_SOC_4	186	386.16451263427734	604.9503135681152	0.9994765	43.209833333333336
SA45_SOC_4	187	385.44376373291016	605.5735087394714	0.99963045	43.443400000000004
SA45_SOC_4	188	386.8886375427246	604.2509651184082	0.9991073	43.676966666666665
SA45_SOC_4	189	386.13269805908203	603.2860779762268	0.99908924	43.91053333333333
SA45_SOC_4	190	383.61342430114746	603.2060623168945	0.9988746	44.1441
SA45_SOC_4	191	384.481201171875	604.1836953163147	0.99950325	44.37766666666667
SA45_SOC_4	192	385.7647705078125	604.10973072052	0.99947006	44.61123333333333
SA45_SOC_4	193	385.88290214538574	605.5605053901672	0.9994259	44.8448
SA45_SOC_4	194	382.42801666259766	605.4537105560303	0.9993807	45.07836666666667
SA45_SOC_4	195	385.9192657470703	603.2101821899414	0.999353	45.311933333333336
SA45_SOC_4	196	386.0438060760498	603.8367891311646	0.99941325	45.545500000000004
SA45_SOC_4	197	389.5052719116211	604.5653629302979	0.99953187	45.779066666666665
SA45_SOC_4	198	389.6946716308594	603.3280491828918	0.9993975	46.01263333333333
SA45_SOC_4	199	393.49820137023926	604.5182418823242	0.9995782	46.2462
SA45_SOC_4	200	392.35708236694336	604.4793605804443	0.9994815	46.47976666666667
SA45_SOC_4	201	391.8511962890625	605.6700682640076	0.9996086	46.71333333333333
SA45_SOC_4	202	395.5012321472168	604.6578669548035	0.9995223	46.9469
SA45_SOC_4	203	396.2384033203125	604.0185141563416	0.99933916	47.18046666666667
SA45_SOC_4	204	395.43039321899414	605.4367804527283	0.9994947	47.414033333333336
SA45_SOC_4	205	392.82443046569824	601.9573545455933	0.99901104	47.647600000000004
SA45_SOC_4	206	392.4569034576416	604.1861414909363	0.9992698	47.881166666666665
SA45_SOC_4	207	396.6032409667969	605.5240058898926	0.9992748	48.114733333333334
SA45_SOC_4	208	394.35596466064453	603.1902265548706	0.9991559	48.3483
SA45_SOC_4	209	399.2527770996094	603.7779521942139	0.999385	48.58186666666667
SA45_SOC_4	210	397.9071235656738	604.2075777053833	0.99921775	48.81543333333333
SA45_SOC_4	211	394.4164180755615	604.2221903800964	0.9977876	49.049
SA45_SOC_4	212	395.3280830383301	602.2306180000305	0.99744296	49.28256666666667
SA45_SOC_4	213	396.34483337402344	598.971734046936	0.99878854	49.516133333333336
SA45_SOC_4	214	400.3991889953613	599.8138618469238	0.9993801	49.749700000000004
SA45_SOC_4	215	400.94701766967773	600.4608106613159	0.99918133	49.983266666666665
SA45_SOC_4	216	400.1334285736084	602.9456090927124	0.9989943	50.216833333333334
SA45_SOC_4	217	401.20777130126953	603.113043308258	0.9987381	50.4504
SA45_SOC_4	218	400.4816436767578	599.6683144569397	0.99744797	50.68396666666667
SA45_SOC_4	219	402.1454429626465	603.886227607727	0.999316	50.91753333333333
SA45_SOC_4	220	403.23841094970703	602.7042746543884	0.9991825	51.1511
SA45_SOC_4	221	403.189115524292	602.9581618309021	0.99937063	51.38466666666667
SA45_SOC_4	222	400.0016212463379	600.6984114646912	0.9996183	51.618233333333336
SA45_SOC_4	223	403.78729820251465	601.0776329040527	0.9994425	51.851800000000004
SA45_SOC_4	224	396.67442321777344	601.8336939811707	0.9993381	52.085366666666665
SA45_SOC_4	225	392.97454833984375	600.9282231330872	0.9991949	52.318933333333334
SA45_SOC_4	226	394.48253631591797	599.6941924095154	0.99909866	52.5525
SA45_SOC_4	227	391.9818878173828	600.1746726036072	0.9991968	52.78606666666667
SA45_SOC_4	228	395.3361511230469	600.1655316352844	0.99931777	53.01963333333333
SA45_SOC_4	229	394.69505310058594	601.340982913971	0.99901795	53.2532
SA45_SOC_4	230	397.15847969055176	600.1034116744995	0.9994855	53.48676666666667
SA45_SOC_4	231	395.1138496398926	600.4812169075012	0.9983656	53.720333333333336
SA45_SOC_4	232	395.0613212585449	598.6443328857422	0.9981597	53.953900000000004
SA45_SOC_4	233	399.9078941345215	602.4303674697876	0.99896395	54.187466666666666
SA45_SOC_4	234	401.3682746887207	603.8459944725037	0.99950254	54.421033333333334
SA45_SOC_4	235	402.22506523132324	604.2877864837646	0.99914443	54.6546
SA45_SOC_4	236	405.3929615020752	604.9238562583923	0.9993104	54.88816666666667
SA45_SOC_4	237	404.65227127075195	605.0597476959229	0.99954283	55.12173333333333
SA45_SOC_4	238	402.14515686035156	605.7672071456909	0.99915874	55.3553
SA45_SOC_4	239	404.83466148376465	602.269434928894	0.9993498	55.58886666666667
SA45_SOC_4	240	404.4496536254883	603.823721408844	0.9994136	55.822433333333336
SA45_SOC_4	241	406.04822158813477	603.3118915557861	0.99934155	56.056000000000004
SA45_SOC_4	242	404.08761978149414	603.6802339553833	0.99919206	56.289566666666666
SA45_SOC_4	243	403.19515228271484	600.3543376922607	0.99937063	56.523133333333334
SA45_SOC_4	244	405.24255752563477	600.9370422363281	0.99941885	56.7567
SA45_SOC_4	245	405.17492294311523	601.0237526893616	0.9995414	56.99026666666667
SA45_SOC_4	246	404.6176815032959	599.7395753860474	0.9992367	57.22383333333333
SA45_SOC_4	247	403.75794410705566	604.3017554283142	0.9992611	57.4574
SA45_SOC_4	248	406.63719177246094	602.4146604537964	0.9994037	57.69096666666667
SA45_SOC_4	249	405.5221652984619	603.995726108551	0.99959594	57.924533333333336
SA45_SOC_4	250	408.18872451782227	601.9590282440186	0.99951196	58.158100000000005
SA45_SOC_4	251	409.75536346435547	601.771445274353	0.99968505	58.391666666666666
SA45_SOC_4	252	407.9521179199219	602.6722812652588	0.9994272	58.625233333333334
SA45_SOC_4	253	409.51892852783203	603.07377576828	0.9996412	58.8588
SA45_SOC_4	254	406.51339530944824	601.599440574646	0.99967206	59.09236666666667
SA45_SOC_4	255	403.29545974731445	602.1120429039001	0.9994617	59.32593333333333
SA45_SOC_4	256	401.44103050231934	602.5809359550476	0.99938416	59.5595
SA45_SOC_4	257	401.09933853149414	601.0377216339111	0.99929726	59.79306666666667
SA45_SOC_4	258	406.92423820495605	601.4287233352661	0.99976665	60.026633333333336
SA45_SOC_4	259	409.6469306945801	600.8780765533447	0.9997209	60.2602
SA45_SOC_4	260	409.1851615905762	602.0355677604675	0.9997409	60.493766666666666
SA45_SOC_4	261	409.88330841064453	600.1861953735352	0.9996258	60.727333333333334
SA45_SOC_4	262	404.1071319580078	601.9410037994385	0.99942976	60.9609
SA45_SOC_4	263	409.5936584472656	602.277352809906	0.9996948	61.19446666666667
SA45_SOC_4	264	406.62906646728516	601.6841554641724	0.99963725	61.42803333333333
SA45_SOC_4	265	406.1319351196289	601.3093757629395	0.9995365	61.6616
SA45_SOC_4	266	408.6773872375488	601.7411255836487	0.99971503	61.89516666666667
SA45_SOC_4	267	407.96130180358887	600.8890199661255	0.9993899	62.12873333333334
SA45_SOC_4	268	407.62922286987305	603.2878160476685	0.99969554	62.3623
SA45_SOC_4	269	407.0171928405762	604.2908763885498	0.999762	62.595866666666666
SA45_SOC_4	270	404.5210647583008	605.1135635375977	0.99971884	62.829433333333334
SA45_SOC_4	271	401.66467666625977	601.7039179801941	0.9995517	63.063
SA45_SOC_4	272	405.6891918182373	604.4184637069702	0.99951684	63.29656666666667
SA45_SOC_4	273	403.2206439971924	601.9796276092529	0.99945396	63.53013333333333
SA45_SOC_4	274	403.34312438964844	601.5013360977173	0.99935395	63.7637
SA45_SOC_4	275	405.7097911834717	599.7314643859863	0.99946517	63.99726666666667
SA45_SOC_4	276	402.03314781188965	600.339081287384	0.99911517	64.23083333333334
SA45_SOC_4	277	406.59318923950195	600.4599738121033	0.999355	64.4644
SA45_SOC_4	278	407.6736259460449	598.8333320617676	0.9993192	64.69796666666667
SA45_SOC_4	279	403.0945014953613	601.8784332275391	0.9994017	64.93153333333333
SA45_SOC_4	280	386.6981792449951	600.9972310066223	0.9992694	65.1651
SA45_SOC_4	281	387.0842170715332	600.7708954811096	0.9996877	65.39866666666667
SA45_SOC_4	282	385.46104431152344	602.9042816162109	0.9996283	65.63223333333333
SA45_SOC_4	283	382.5692367553711	603.3265042304993	0.99964476	65.86580000000001
SA45_SOC_4	284	371.8698978424072	602.628185749054	0.99936515	66.09936666666667
SA45_SOC_4	285	362.64713287353516	603.5042381286621	0.99965096	66.33293333333333
SA45_SOC_4	286	351.40886306762695	603.7053394317627	0.9996132	66.5665
SA45_SOC_4	287	347.29265213012695	604.2107319831848	0.99896264	66.80006666666667
SA45_SOC_4	288	339.6069145202637	603.7333416938782	0.99957055	67.03363333333334
SA45_SOC_4	289	338.23699951171875	605.1050019264221	0.99962103	67.2672
SA45_SOC_4	290	340.5691337585449	608.2359766960144	0.9995048	67.50076666666666
SA45_SOC_4	291	338.89254570007324	603.6690974235535	0.9996408	67.73433333333334
SA45_SOC_4	292	345.94093322753906	606.1183619499207	0.99912614	67.9679
SA45_SOC_4	293	349.8714065551758	609.0819668769836	0.99922585	68.20146666666666
SA45_SOC_4	294	355.34972190856934	609.1165995597839	0.9986437	68.43503333333334
SA45_SOC_4	295	353.07804107666016	608.626720905304	0.99865544	68.6686
SA45_SOC_4	296	353.46336364746094	608.4820103645325	0.9979335	68.90216666666667
SA45_SOC_4	297	337.3183250427246	602.7826166152954	0.9988366	69.13573333333333
SA45_SOC_4	298	341.85298919677734	602.610354423523	0.99972326	69.3693
SA45_SOC_4	299	362.88585662841797	599.6649026870728	0.99864835	69.60286666666667
SA45_SOC_4	300	363.806734085083	598.5966968536377	0.99936086	69.83643333333333
SA45_SOC_4	301	369.8031234741211	597.8085136413574	0.99923456	70.07000000000001
SA45_SOC_4	302	378.5792827606201	598.5157799720764	0.99913836	70.30356666666667
SA45_SOC_4	303	384.9127006530762	595.3215265274048	0.9993844	70.53713333333333
SA45_SOC_4	304	396.31731033325195	586.3556528091431	0.9982828	70.7707
SA45_SOC_4	305	396.51108741760254	567.2808980941772	0.99830794	71.00426666666667
SA45_SOC_4	306	403.05378913879395	549.4180297851562	0.9988372	71.23783333333334
SA45_SOC_4	307	410.72662353515625	512.7317833900452	0.9678968	71.4714
SA45_SOC_4	308	429.91161346435547	473.1962585449219	0.9990983	71.70496666666666
SA45_SOC_4	309	429.9452877044678	428.0824899673462	0.9981483	71.93853333333334
SA45_SOC_4	310	428.0137825012207	399.7147500514984	0.9973834	72.1721
SA45_SOC_4	311	408.1842613220215	365.59837102890015	0.9959423	72.40566666666666
SA45_SOC_4	312	398.6252975463867	347.04883575439453	0.9985688	72.63923333333334
SA45_SOC_4	313	382.76893615722656	350.74069261550903	0.98709065	72.8728
SA45_SOC_4	314	385.0498580932617	348.3592128753662	0.9789025	73.10636666666667
SA45_SOC_4	315	370.2404308319092	348.19811940193176	0.9322053	73.33993333333333
SA45_SOC_4	316	363.5977077484131	340.4785394668579	0.95011216	73.5735
SA45_SOC_4	317	351.17445945739746	327.11328506469727	0.8232833	73.80706666666667
SA45_SOC_4	318	364.0936088562012	310.6442856788635	0.28775242	74.04063333333333
SA45_SOC_4	319	373.7179183959961	300.72845935821533	0.00044633128	74.27420000000001
SA45_SOC_4	320	384.5801067352295	318.8441526889801	0.97177434	74.50776666666667
SA45_SOC_4	321	376.09954833984375	290.93449115753174	0.9978532	74.74133333333333
SA45_SOC_4	322	353.8356399536133	288.4768259525299	0.9910166	74.9749
SA45_SOC_4	323	402.55351066589355	289.53524708747864	0.44910917	75.20846666666667
SA45_SOC_4	324	401.16153717041016	122.24484086036682	0.0003576877	75.44203333333334
SA45_SOC_4	325	417.1464729309082	273.8761568069458	0.97879213	75.6756
SA45_SOC_4	326	478.68770599365234	297.5715100765228	0.9647127	75.90916666666666
SA45_SOC_4	327	543.3148384094238	326.5646982192993	0.9984699	76.14273333333334
SA45_SOC_4	328	561.0217666625977	358.78326416015625	0.9993424	76.3763
SA45_SOC_4	329	583.1851387023926	405.4286599159241	0.9992387	76.60986666666666
SA45_SOC_4	330	610.0411033630371	454.4763922691345	0.9947438	76.84343333333334
SA45_SOC_4	331	606.8912887573242	489.27618741989136	0.99879634	77.077
SA45_SOC_4	332	624.9490356445312	530.1412725448608	0.9997693	77.31056666666667
SA45_SOC_4	333	632.3411178588867	550.2551364898682	0.9998454	77.54413333333333
SA45_SOC_4	334	635.0390625	564.7579908370972	0.99977285	77.7777
SA45_SOC_4	335	642.2982215881348	573.0563163757324	0.9998634	78.01126666666667
SA45_SOC_4	336	664.2709350585938	585.6747794151306	0.99977225	78.24483333333333
SA45_SOC_4	337	702.2838020324707	591.1652827262878	0.9997348	78.47840000000001
SA45_SOC_4	338	708.7434768676758	593.5596370697021	0.9999157	78.71196666666667
SA45_SOC_4	339	724.7990226745605	599.6030402183533	0.99964714	78.94553333333333
SA45_SOC_4	340	738.5575675964355	608.6248540878296	0.99965584	79.1791
SA45_SOC_4	341	749.6685791015625	626.8791103363037	0.9996604	79.41266666666667
SA45_SOC_4	342	768.039665222168	644.7412061691284	0.99911433	79.64623333333333
SA45_SOC_4	343	785.9172248840332	675.2965664863586	0.99862456	79.8798
SA45_SOC_4	344	808.4116744995117	702.4303722381592	0.9983419	80.11336666666666
SA45_SOC_4	345	815.943431854248	736.1649227142334	0.99384236	80.34693333333334
SA45_SOC_4	346	824.0053367614746	759.7287940979004	0.8716592	80.5805
SA45_SOC_4	347	839.9872970581055	795.2471208572388	0.9930513	80.81406666666666
SA45_SOC_4	348	858.3668518066406	824.9166440963745	0.962469	81.04763333333334
SA45_SOC_4	349	854.9724197387695	831.3030910491943	0.9971418	81.2812
SA45_SOC_4	350	865.3849411010742	845.8391618728638	0.999629	81.51476666666667
SA45_SOC_4	351	870.2047920227051	854.4673347473145	0.9996232	81.74833333333333
SA45_SOC_4	352	863.9119148254395	867.2184705734253	0.9996524	81.9819
SA45_SOC_4	353	866.4642333984375	878.5550737380981	0.9995301	82.21546666666667
SA45_SOC_4	354	876.2449264526367	884.1426515579224	0.9998299	82.44903333333333
SA45_SOC_4	355	885.2244186401367	891.7156219482422	0.999856	82.68260000000001
SA45_SOC_4	356	888.6637115478516	895.6401228904724	0.99968505	82.91616666666667
SA45_SOC_4	357	886.1781692504883	902.583589553833	0.9997409	83.14973333333333
SA45_SOC_4	358	904.193229675293	899.236900806427	0.99980193	83.3833
SA45_SOC_4	359	925.8164405822754	903.5159683227539	0.9997521	83.61686666666667
SA45_SOC_4	360	960.2816390991211	899.1822481155396	0.9984118	83.85043333333333
SA45_SOC_4	361	1003.0089569091797	898.5210084915161	0.99757427	84.084
SA45_SOC_4	362	1045.5509948730469	894.9116134643555	0.99929214	84.31756666666666
SA45_SOC_4	363	1083.544921875	901.2316274642944	0.9991109	84.55113333333334
SA45_SOC_4	364	1139.601058959961	894.4752931594849	0.99727124	84.7847
SA45_SOC_4	365	1198.4271240234375	894.5871734619141	0.9992217	85.01826666666666
SA45_SOC_4	366	1263.435287475586	894.7007274627686	0.9996482	85.25183333333334
SA45_SOC_4	367	1336.9838333129883	894.734845161438	0.99627763	85.4854
SA45_SOC_4	368	1405.7324981689453	894.5306539535522	0.99171877	85.71896666666667
SA45_SOC_4	369	1458.7261962890625	912.0416593551636	0.9986889	85.95253333333334
SA45_SOC_4	370	1483.8656616210938	907.1105575561523	0.997738	86.1861
SA45_SOC_4	371	1481.7689895629883	912.5991296768188	0.99512887	86.41966666666667
SA45_SOC_4	372	1489.1870498657227	909.5447587966919	0.99957615	86.65323333333333
SA45_SOC_4	373	1496.2339782714844	905.2539110183716	0.9908312	86.88680000000001
SA45_SOC_4	374	1503.779296875	922.8520774841309	0.99821776	87.12036666666667
SA45_SOC_4	375	1513.9685440063477	913.3997368812561	0.9971892	87.35393333333333
SA45_SOC_4	376	1515.0022888183594	908.1707167625427	0.996917	87.5875
SA45_SOC_4	377	1521.0217666625977	901.6446447372437	0.9989008	87.82106666666667
SA45_SOC_4	378	1544.842185974121	895.157904624939	0.99914634	88.05463333333333
SA45_SOC_4	379	1557.4757766723633	902.3062705993652	0.99860364	88.2882
SA45_SOC_4	380	1573.0126190185547	907.5564694404602	0.98493147	88.52176666666666
SA45_SOC_4	381	1593.5807418823242	905.6393122673035	0.9954196	88.75533333333334
SA45_SOC_4	382	1590.7847213745117	902.7635765075684	0.48028573	88.9889
SA45_SOC_4	383	1554.9597930908203	906.2966251373291	0.99577624	89.22246666666666
SA45_SOC_4	384	1560.7172012329102	910.5585050582886	0.9724777	89.45603333333334
SA45_SOC_4	385	1581.4805603027344	916.6220569610596	0.9812775	89.6896
SA45_SOC_4	386	1590.274772644043	935.0149726867676	0.7423346	89.92316666666667
SA45_SOC_4	387	1572.4500274658203	942.8785872459412	0.96876615	90.15673333333334
SA45_SOC_4	388	1589.424819946289	938.7802791595459	0.9878621	90.3903
SA45_SOC_4	389	1566.2048721313477	935.8531093597412	0.99610114	90.62386666666667
SA45_SOC_4	390	1569.7578048706055	943.1513357162476	0.9990921	90.85743333333333
SA45_SOC_4	391	1596.5868759155273	930.5311346054077	0.71588326	91.09100000000001
SA45_SOC_4	392	1628.2167434692383	951.9306564331055	0.74652535	91.32456666666667
SA45_SOC_4	393	1652.523422241211	953.8213562965393	0.61267227	91.55813333333333
SA45_SOC_4	394	1691.4453506469727	954.9652647972107	0.8226998	91.7917
SA45_SOC_4	395	1695.619239807129	948.2718229293823	0.08964345	92.02526666666667
SA45_SOC_4	396	1685.6553268432617	954.581151008606	0.4989229	92.25883333333333
SA45_SOC_4	397	1669.0695190429688	949.9986934661865	0.9701056	92.4924
SA45_SOC_4	398	1649.8894500732422	955.2735471725464	0.6568116	92.72596666666666
SA45_SOC_4	399	1645.0134658813477	960.7435154914856	0.30583137	92.95953333333334
SA45_SOC_4	400	1636.2717819213867	960.8612537384033	0.8998681	93.1931
SA45_SOC_4	401	1648.4426879882812	957.5482964515686	0.83412856	93.42666666666666
SA45_SOC_4	402	1660.1197814941406	955.5656719207764	0.9860598	93.66023333333334
SA45_SOC_4	403	1662.8813552856445	953.9266061782837	0.6067404	93.8938
SA45_SOC_4	404	1674.7492218017578	946.5592432022095	0.42235035	94.12736666666667
SA45_SOC_4	405	1654.2024993896484	944.4682788848877	0.97295165	94.36093333333334
SA45_SOC_4	406	1631.220588684082	933.5497784614563	0.99803823	94.5945
SA45_SOC_4	407	1631.6848754882812	920.0059533119202	0.99330324	94.82806666666667
SA45_SOC_4	408	1640.7047653198242	925.5014133453369	0.99938476	95.06163333333333
SA45_SOC_4	409	1616.8496704101562	918.1952691078186	0.9722652	95.29520000000001
SA45_SOC_4	410	1633.462257385254	927.3195648193359	0.99835724	95.52876666666667
SA45_SOC_4	411	1664.7222518920898	908.0276799201965	0.99870276	95.76233333333333
SA45_SOC_4	412	1686.8202209472656	906.0458278656006	0.9530845	95.9959
SA45_SOC_4	413	1707.7014541625977	910.132098197937	0.96559596	96.22946666666667
SA45_SOC_4	414	1687.9923248291016	914.3298625946045	0.98658645	96.46303333333333
SA45_SOC_4	415	1668.5064697265625	908.7699007987976	0.9934515	96.6966
SA45_SOC_4	416	1647.6355361938477	909.8625040054321	0.9996582	96.93016666666666
SA45_SOC_4	417	1653.252182006836	883.0605411529541	0.9997974	97.16373333333334
SA45_SOC_4	418	1639.4469451904297	868.9309215545654	0.9997789	97.3973
SA45_SOC_4	419	1610.4406356811523	874.2991161346436	0.9997727	97.63086666666666
SA45_SOC_4	420	1646.132698059082	884.6393537521362	0.9994516	97.86443333333334
SA45_SOC_4	421	1669.9385833740234	904.547610282898	0.9997577	98.098
SA45_SOC_4	422	1649.787368774414	929.5859456062317	0.9995159	98.33156666666667
SA45_SOC_4	423	1621.260108947754	942.9455995559692	0.9995004	98.56513333333334
SA45_SOC_4	424	1658.2999420166016	947.9366970062256	0.93295103	98.7987
SA45_SOC_4	425	1664.5650100708008	951.2784934043884	0.048495278	99.03226666666667
SA45_SOC_4	426	1663.114356994629	945.9018659591675	0.9658393	99.26583333333333
SA45_SOC_4	427	1679.9739074707031	919.1421318054199	0.04110269	99.49940000000001
SA45_SOC_4	428	1670.7686233520508	910.6617593765259	0.43025616	99.73296666666667
SA45_SOC_4	429	1617.9852676391602	900.4090690612793	0.98987037	99.96653333333333
SA45_SOC_4	430	1604.8337173461914	891.1814546585083	0.9825639	100.2001
SA45_SOC_4	431	1581.793212890625	869.8287963867188	0.013603715	100.43366666666667
SA45_SOC_4	432	1522.6336669921875	902.7801847457886	0.9989029	100.66723333333333
SA45_SOC_4	433	1520.8562850952148	896.9918918609619	0.99700886	100.9008
SA45_SOC_4	434	1494.287109375	899.4428944587708	0.99971026	101.13436666666666
SA45_SOC_4	435	1497.7726364135742	904.1044664382935	0.9997955	101.36793333333334
SA45_SOC_4	436	1498.7907028198242	877.7992057800293	0.9977634	101.6015
SA45_SOC_4	437	1481.8003463745117	834.7469186782837	0.99474794	101.83506666666666
SA45_SOC_4	438	1482.7345275878906	804.0748500823975	0.9995577	102.06863333333334
SA45_SOC_4	439	1462.708740234375	809.8855447769165	0.99982834	102.3022
SA45_SOC_4	440	1441.1664962768555	834.1102695465088	0.99974877	102.53576666666667
SA45_SOC_4	441	1457.7254104614258	851.2589836120605	0.9998272	102.76933333333334
SA45_SOC_4	442	1461.990737915039	879.5453882217407	0.99975246	103.0029
SA45_SOC_4	443	1480.499038696289	903.0997323989868	0.9976743	103.23646666666667
SA45_SOC_4	444	1482.685432434082	920.7368445396423	0.9980433	103.47003333333333
SA45_SOC_4	445	1482.9450988769531	918.357424736023	0.98228306	103.70360000000001
SA45_SOC_4	446	1490.412712097168	923.2465553283691	0.9984492	103.93716666666667
SA45_SOC_4	447	1485.3044128417969	910.9748697280884	0.97676647	104.17073333333333
SA45_SOC_4	448	1481.2192153930664	921.7296051979065	0.020083038	104.4043
SA45_SOC_4	449	1464.3682479858398	902.8332281112671	0.7625834	104.63786666666667
SA45_SOC_4	450	1453.472671508789	921.0339260101318	0.0012582067	104.87143333333333
SA45_SOC_4	451	1453.0801391601562	905.4504418373108	0.9913402	105.105
SA45_SOC_4	452	1459.075813293457	906.9305062294006	0.72570395	105.33856666666667
SA45_SOC_4	453	1450.8346939086914	894.863076210022	0.9587354	105.57213333333334
SA45_SOC_4	454	1452.8810119628906	886.9345092773438	0.09997833	105.8057
SA45_SOC_4	455	1452.9790878295898	885.2112436294556	0.96376026	106.03926666666666
SA45_SOC_4	456	1451.8059539794922	883.2203793525696	0.13578066	106.27283333333334
SA45_SOC_4	457	1466.8224334716797	892.890944480896	0.9056816	106.5064
SA45_SOC_4	458	1469.9737930297852	898.1216382980347	0.9965618	106.73996666666667
SA45_SOC_4	459	1494.4020080566406	913.0165886878967	0.9851494	106.97353333333334
SA45_SOC_4	460	1487.3786544799805	920.3970193862915	0.93300223	107.2071
SA45_SOC_4	461	1475.5432891845703	927.6089859008789	0.89166605	107.44066666666667
SA45_SOC_4	462	1471.6931533813477	927.2079420089722	0.989431	107.67423333333333
SA45_SOC_4	463	1484.732780456543	920.4459428787231	0.999199	107.90780000000001
SA45_SOC_4	464	1485.0373077392578	917.3465752601624	0.99737906	108.14136666666667
SA45_SOC_4	465	1477.6845932006836	926.4639186859131	0.9716945	108.37493333333333
SA45_SOC_4	466	1474.0351867675781	925.4324054718018	0.93187416	108.6085
SA45_SOC_4	467	1478.2628631591797	925.2208113670349	0.76927257	108.84206666666667
SA45_SOC_4	468	1482.1994018554688	923.3436942100525	0.9720248	109.07563333333333
SA45_SOC_4	469	1484.6931838989258	922.986102104187	0.96529317	109.3092
SA45_SOC_4	470	1488.2719802856445	916.1961650848389	0.98385924	109.54276666666667
SA45_SOC_4	471	1472.9069137573242	914.1894006729126	0.9955564	109.77633333333334
SA45_SOC_4	472	1479.3143463134766	900.4395174980164	0.9868902	110.0099
SA45_SOC_4	473	1574.457778930664	900.5058860778809	0.94497615	110.24346666666666
SA45_SOC_4	474	1478.2539367675781	892.5956654548645	0.9967018	110.47703333333334
SA45_SOC_4	475	1480.382194519043	900.139217376709	0.9990196	110.7106
SA45_SOC_4	476	1485.2776336669922	904.135365486145	0.99894077	110.94416666666667
SA45_SOC_4	477	1491.7936706542969	914.5169305801392	0.9943294	111.17773333333334
SA45_SOC_4	478	1486.4598083496094	915.3434157371521	0.9170039	111.4113
SA45_SOC_4	479	1484.7625350952148	917.216477394104	0.9931116	111.64486666666667
SA45_SOC_4	480	1472.1765518188477	916.1004424095154	0.9973943	111.87843333333333
SA45_SOC_4	481	1478.9769744873047	904.9347496032715	0.99337184	112.11200000000001
SA45_SOC_4	482	1480.5188369750977	916.2792062759399	0.9898867	112.34556666666667
SA45_SOC_4	483	1478.041877746582	905.4194140434265	0.9693747	112.57913333333333
SA45_SOC_4	484	1489.4359588623047	916.6499948501587	0.98980576	112.8127
SA45_SOC_4	485	1466.5592193603516	926.5898323059082	0.6631859	113.04626666666667
SA45_SOC_4	486	1490.2155303955078	921.427116394043	0.9988018	113.27983333333333
SA45_SOC_4	487	1473.8282775878906	904.9701547622681	0.9947647	113.5134
SA45_SOC_4	488	1497.293930053711	894.6033954620361	0.98751926	113.74696666666667
SA45_SOC_4	489	1474.3915557861328	867.676420211792	0.9849546	113.98053333333334
SA45_SOC_4	490	1445.09765625	859.4687962532043	0.993248	114.2141
SA45_SOC_4	491	1448.7946701049805	866.9030427932739	0.9990889	114.44766666666666
SA45_SOC_4	492	1460.1190567016602	892.8093194961548	0.9939383	114.68123333333334
SA45_SOC_4	493	1488.4157180786133	906.9228458404541	0.9994696	114.9148
SA45_SOC_4	494	1486.6547012329102	892.7576923370361	0.9977731	115.14836666666667
SA45_SOC_4	495	1486.515769958496	885.0468993186951	0.9986099	115.38193333333334
SA45_SOC_4	496	1473.478660583496	840.4023456573486	0.9995214	115.6155
SA45_SOC_4	497	1464.7804641723633	815.797176361084	0.9983016	115.84906666666667
SA45_SOC_4	498	1486.6201400756836	832.1509480476379	0.99980634	116.08263333333333
SA45_SOC_4	499	1490.9267807006836	885.2440094947815	0.9994355	116.31620000000001
SA45_SOC_4	500	1485.7662963867188	910.7346296310425	0.7829583	116.54976666666667
SA45_SOC_4	501	1481.2668228149414	913.0731725692749	0.97362906	116.78333333333333
SA45_SOC_4	502	1486.0960006713867	913.9218020439148	0.9946966	117.0169
SA45_SOC_4	503	1481.729965209961	907.1823978424072	0.9865088	117.25046666666667
SA45_SOC_4	504	1514.3417358398438	897.1938943862915	0.99924195	117.48403333333333
SA45_SOC_4	505	1543.4680938720703	891.8025255203247	0.9996724	117.7176
SA45_SOC_4	506	1566.6741943359375	901.3084888458252	0.99756455	117.95116666666667
SA45_SOC_4	507	1580.8292770385742	897.9695892333984	0.9940118	118.18473333333334
SA45_SOC_4	508	1598.8160705566406	900.840368270874	0.9580815	118.4183
SA45_SOC_4	509	1635.5573272705078	898.8695240020752	0.9893538	118.65186666666666
SA45_SOC_4	510	1650.6806945800781	903.5851049423218	0.72835976	118.88543333333334
SA45_SOC_4	511	1620.238037109375	889.8868489265442	0.9747049	119.119
SA45_SOC_4	512	1591.142692565918	885.5678701400757	0.9987759	119.35256666666668
SA45_SOC_4	513	1581.2590026855469	896.1678528785706	0.98904467	119.58613333333334
SA45_SOC_4	514	1588.4300994873047	915.990686416626	0.99931073	119.8197
SA45_SOC_4	515	1597.862663269043	926.5129709243774	0.9989157	120.05326666666667
SA45_SOC_4	516	1621.014518737793	933.7466955184937	0.99917006	120.28683333333333
SA45_SOC_4	517	1628.327865600586	931.8800067901611	0.99731016	120.5204
SA45_SOC_4	518	1619.7861099243164	928.1095504760742	0.9853226	120.75396666666667
SA45_SOC_4	519	1615.872459411621	921.5862464904785	0.919678	120.98753333333333
SA45_SOC_4	520	1585.5921936035156	941.3945960998535	0.9808405	121.2211
SA45_SOC_4	521	1571.568260192871	927.8733015060425	0.9931235	121.45466666666667
SA45_SOC_4	522	1588.2590103149414	934.3160104751587	0.9622102	121.68823333333333
SA45_SOC_4	523	1626.3567352294922	931.1697149276733	0.9621739	121.9218
SA45_SOC_4	524	1637.0607376098633	927.2168254852295	0.8866298	122.15536666666667
SA45_SOC_4	525	1635.4785919189453	906.9448614120483	0.7900851	122.38893333333334
SA45_SOC_4	526	1652.9290008544922	884.8787569999695	0.99915147	122.6225
SA45_SOC_4	527	1658.4296035766602	905.0672292709351	0.99798584	122.85606666666666
SA45_SOC_4	528	1637.937355041504	906.1134195327759	0.9958163	123.08963333333334
SA45_SOC_4	529	1664.3312072753906	909.3225431442261	0.9857245	123.3232
SA45_SOC_4	530	1652.6316833496094	915.8444309234619	0.9909889	123.55676666666668
SA45_SOC_4	531	1652.5210189819336	915.2663612365723	0.9669944	123.79033333333334
SA45_SOC_4	532	1648.6311721801758	915.6466126441956	0.6176924	124.0239
SA45_SOC_4	533	1641.14501953125	918.890368938446	0.9986797	124.25746666666667
SA45_SOC_4	534	1640.1353073120117	915.6386947631836	0.9861041	124.49103333333333
SA45_SOC_4	535	1639.8512649536133	921.3630652427673	0.9771229	124.7246
SA45_SOC_4	536	1647.2893524169922	923.677339553833	0.9965321	124.95816666666667
SA45_SOC_4	537	1638.5798263549805	917.4626398086548	0.99230486	125.19173333333333
SA45_SOC_4	538	1633.6500549316406	928.6877489089966	0.98048556	125.42530000000001
SA45_SOC_4	539	1648.88671875	945.2701091766357	0.9564423	125.65886666666667
SA45_SOC_4	540	1646.4022064208984	943.7427949905396	0.9352441	125.89243333333333
SA45_SOC_4	541	1648.041114807129	942.0954895019531	0.9748478	126.126
SA45_SOC_4	542	1654.291877746582	947.1073150634766	0.9954786	126.35956666666667
SA45_SOC_4	543	1661.5823364257812	951.2455344200134	0.9481035	126.59313333333334
SA45_SOC_4	544	1675.8955764770508	950.0592041015625	0.9524968	126.8267
SA45_SOC_4	545	1686.364631652832	951.4110374450684	0.7136186	127.06026666666666
SA45_SOC_4	546	1684.4059753417969	943.9093923568726	0.9859654	127.29383333333334
SA45_SOC_4	547	1715.6675720214844	915.7227659225464	0.70715016	127.5274
SA45_SOC_4	548	1695.365867614746	900.5093622207642	0.21393614	127.76096666666668
SA45_SOC_4	549	1661.4415740966797	892.1821331977844	0.9978714	127.99453333333334
SA45_SOC_4	550	1664.9906158447266	896.1775732040405	0.99954385	128.2281
SA45_SOC_4	551	1676.5636825561523	922.6776266098022	0.997954	128.46166666666667
SA45_SOC_4	552	1707.3297500610352	930.7721471786499	0.24125345	128.69523333333333
SA45_SOC_4	553	1687.8126525878906	960.5284452438354	0.9803894	128.9288
SA45_SOC_4	554	1695.4241180419922	958.9455771446228	0.108469665	129.16236666666666
SA45_SOC_4	555	1705.9919357299805	932.9813003540039	0.8855178	129.39593333333335
SA45_SOC_4	556	1701.1035919189453	939.8632907867432	0.9978738	129.6295
SA45_SOC_4	557	1708.3296203613281	922.6099705696106	0.6676677	129.86306666666667
SA45_SOC_4	558	1734.9557876586914	897.8763771057129	0.95572656	130.09663333333333
SA45_SOC_4	559	1722.5784301757812	908.3821177482605	0.99775	130.3302
SA45_SOC_4	560	1707.1390914916992	873.7407445907593	0.99976677	130.56376666666668
SA45_SOC_4	561	1694.8012161254883	849.1552734375	0.99958426	130.79733333333334
SA45_SOC_4	562	1700.1594543457031	886.691951751709	0.9997813	131.0309
SA45_SOC_4	563	1732.921371459961	936.1501264572144	0.9987839	131.26446666666666
SA45_SOC_4	564	1700.6263732910156	966.5089559555054	0.5682004	131.49803333333332
SA45_SOC_4	565	1733.609390258789	969.7609519958496	0.9337298	131.73160000000001
SA45_SOC_4	566	1731.5345764160156	961.5804290771484	0.93460876	131.96516666666668
SA45_SOC_4	567	1757.1153259277344	938.2449531555176	0.9992887	132.19873333333334
SA45_SOC_4	568	1729.8439407348633	920.1207304000854	0.9970433	132.4323
SA45_SOC_4	569	1732.342643737793	905.5466794967651	0.9996631	132.66586666666666
SA45_SOC_4	570	1711.8721389770508	915.8433365821838	0.99475044	132.89943333333335
SA45_SOC_4	571	1716.8347549438477	942.1069478988647	0.99261135	133.133
SA45_SOC_4	572	1714.3445205688477	937.0006227493286	0.99760133	133.36656666666667
SA45_SOC_4	573	1719.682846069336	932.4160408973694	0.9981846	133.60013333333333
SA45_SOC_4	574	1717.8999710083008	918.4031295776367	0.99832267	133.8337
SA45_SOC_4	575	1720.8636474609375	922.2086048126221	0.99833727	134.06726666666668
SA45_SOC_4	576	1716.6164016723633	929.7150778770447	0.9728439	134.30083333333334
SA45_SOC_4	577	1721.7495346069336	951.2670993804932	0.9775214	134.5344
SA45_SOC_4	578	1726.8981170654297	962.4118709564209	0.9831003	134.76796666666667
SA45_SOC_4	579	1741.0893630981445	967.983033657074	0.9987716	135.00153333333333
SA45_SOC_4	580	1734.0758514404297	966.8850231170654	0.9923557	135.2351
SA45_SOC_4	581	1718.3647155761719	954.4959855079651	0.9332565	135.46866666666668
SA45_SOC_4	582	1717.2780990600586	938.2273149490356	0.9976065	135.70223333333334
SA45_SOC_4	583	1711.8267059326172	935.503306388855	0.9982895	135.9358
SA45_SOC_4	584	1717.005271911621	929.5376658439636	0.99726605	136.16936666666666
SA45_SOC_4	585	1692.2654342651367	964.4563579559326	0.9161475	136.40293333333332
SA45_SOC_4	586	1727.1466827392578	966.3019323348999	0.9727014	136.6365
SA45_SOC_4	587	1708.5586166381836	963.3942031860352	0.9871286	136.87006666666667
SA45_SOC_4	588	1711.028938293457	926.7644762992859	0.9981111	137.10363333333333
SA45_SOC_4	589	1703.5680770874023	892.4307417869568	0.9996768	137.3372
SA45_SOC_4	590	1686.3924407958984	841.0265064239502	0.99971956	137.57076666666666
SA45_SOC_4	591	1708.8855743408203	893.8857650756836	0.9988373	137.80433333333335
SA45_SOC_4	592	1733.2414627075195	944.8055934906006	0.8863755	138.0379
SA45_SOC_4	593	1739.579086303711	956.908106803894	0.9986745	138.27146666666667
SA45_SOC_4	594	1709.8628997802734	959.292483329773	0.99845123	138.50503333333333
SA45_SOC_4	595	1708.3290481567383	947.6931095123291	0.9984571	138.7386
SA45_SOC_4	596	1707.8787231445312	942.2436761856079	0.9985959	138.97216666666668
SA45_SOC_4	597	1702.4848937988281	950.5539751052856	0.99774987	139.20573333333334
SA45_SOC_4	598	1710.7794570922852	962.019453048706	0.9976604	139.4393
SA45_SOC_4	599	1696.172218322754	976.9348740577698	0.99356127	139.67286666666666
SA45_SOC_4	600	1701.9884490966797	974.036865234375	0.9765711	139.90643333333333
SA45_SOC_4	601	1725.9285736083984	977.9817724227905	0.28549778	140.14000000000001
SA45_SOC_4	602	619.3823432922363	990.6085395812988	4.4383254e-05	140.37356666666668
SA45_SOC_4	603	1755.5248260498047	964.4594478607178	0.0006312332	140.60713333333334
SA45_SOC_4	604	583.5342979431152	968.242392539978	9.158469e-05	140.8407
SA45_SOC_4	605	1759.496841430664	935.6035995483398	4.123449e-05	141.07426666666666
SA45_SOC_4	606	1740.5946350097656	933.8897323608398	0.012826284	141.30783333333335
SA45_SOC_4	607	1734.4103622436523	928.8364505767822	0.029965626	141.5414
SA45_SOC_4	608	1730.3773498535156	921.7505264282227	0.0011843905	141.77496666666667
SA45_SOC_4	609	1720.4243087768555	924.1840839385986	0.58911324	142.00853333333333
SA45_SOC_4	610	1718.368148803711	920.586404800415	0.7931015	142.2421
SA45_SOC_4	611	1715.438575744629	918.8460159301758	0.8966055	142.47566666666668
SA45_SOC_4	612	1710.2144622802734	922.5240325927734	0.32185885	142.70923333333334
SA45_SOC_4	613	1705.68603515625	928.9464640617371	0.043989692	142.9428
SA45_SOC_4	614	1701.6996002197266	912.6329898834229	0.36024666	143.17636666666667
SA45_SOC_4	615	1697.1304321289062	922.4021100997925	0.99051595	143.40993333333333
SA45_SOC_4	616	1678.546485900879	886.7851638793945	0.95600355	143.6435
SA45_SOC_4	617	1662.7753829956055	883.1245923042297	0.9380257	143.87706666666668
SA45_SOC_4	618	1648.7265014648438	888.2675457000732	0.5240325	144.11063333333334
SA45_SOC_4	619	1641.6601181030273	877.2058153152466	0.5771057	144.3442
SA45_SOC_4	620	1619.662857055664	892.5808596611023	0.94951165	144.57776666666666
SA45_SOC_4	621	1634.9062728881836	907.3130106925964	0.5178839	144.81133333333332
SA45_SOC_4	622	1618.205909729004	894.9130296707153	0.8640331	145.0449
SA45_SOC_4	623	1620.970230102539	900.605149269104	0.9518285	145.27846666666667
SA45_SOC_4	624	1616.2336349487305	903.3783388137817	0.9586128	145.51203333333333
SA45_SOC_4	625	1611.6525650024414	895.9322476387024	0.9635539	145.7456
SA45_SOC_4	626	1616.4142227172852	890.2911114692688	0.9526036	145.97916666666666
SA45_SOC_4	627	1618.4206008911133	906.6021394729614	0.9621581	146.21273333333335
SA45_SOC_4	628	1612.8170013427734	900.7262992858887	0.97925067	146.4463
SA45_SOC_4	629	1619.1348266601562	914.0860176086426	0.96285784	146.67986666666667
SA45_SOC_4	630	1607.7558517456055	909.1300678253174	0.9821395	146.91343333333333
SA45_SOC_4	631	1608.4378051757812	909.1509890556335	0.9831723	147.147
SA45_SOC_4	632	1607.424087524414	911.8910264968872	0.99493486	147.38056666666668
SA45_SOC_4	633	1608.8972854614258	914.5470571517944	0.99611974	147.61413333333334
SA45_SOC_4	634	1605.8762741088867	908.0023169517517	0.9872624	147.8477
SA45_SOC_4	635	1603.4412002563477	911.5322756767273	0.9840695	148.08126666666666
SA45_SOC_4	636	1601.1474609375	914.843430519104	0.9824818	148.31483333333333
SA45_SOC_4	637	1599.1755294799805	905.6881713867188	0.9618612	148.54840000000002
SA45_SOC_4	638	1602.0707702636719	912.1217393875122	0.9320571	148.78196666666668
SA45_SOC_4	639	1614.195442199707	906.4128828048706	0.0010713234	149.01553333333334
SA45_SOC_4	640	1602.9155731201172	905.0246787071228	0.8224395	149.2491
SA45_SOC_4	641	1605.5924606323242	921.6103219985962	0.9505049	149.48266666666666
SA45_SOC_4	642	1603.0987930297852	917.3138093948364	0.9651366	149.71623333333335
SA45_SOC_4	643	1601.502342224121	927.0176553726196	0.9733821	149.9498
SA45_SOC_4	644	1600.1204681396484	913.6510491371155	0.92951375	150.18336666666667
SA45_SOC_4	645	1601.0018920898438	923.9229869842529	0.91867554	150.41693333333333
SA45_SOC_4	646	1599.8374557495117	920.1139712333679	0.66621065	150.6505
SA45_SOC_4	647	1597.8212356567383	909.8131942749023	0.9119964	150.88406666666668
SA45_SOC_4	648	1594.852066040039	904.9484610557556	0.73124206	151.11763333333334
SA45_SOC_4	649	1593.4653854370117	925.3215551376343	0.973768	151.3512
SA45_SOC_4	650	1594.0402221679688	924.0834045410156	0.9266349	151.58476666666667
SA45_SOC_4	651	1594.5108032226562	920.9293842315674	0.98697424	151.81833333333333
SA45_SOC_4	652	1592.6836395263672	922.6836776733398	0.96222234	152.0519
SA45_SOC_4	653	1591.3098907470703	916.0999274253845	0.84042996	152.28546666666668
SA45_SOC_4	654	1594.0324401855469	918.9009261131287	0.97457516	152.51903333333334
SA45_SOC_4	655	1591.2332153320312	903.7689542770386	0.98223346	152.7526
SA45_SOC_4	656	1596.0784149169922	919.3147802352905	0.9939857	152.98616666666666
SA45_SOC_4	657	1589.3125534057617	917.4031591415405	0.9945353	153.21973333333332
SA45_SOC_4	658	1593.9832305908203	915.1698017120361	0.9985057	153.4533
SA45_SOC_4	659	1579.057846069336	924.7840404510498	0.99642926	153.68686666666667
SA45_SOC_4	660	1563.4593200683594	924.7550082206726	0.99878603	153.92043333333334
SA45_SOC_4	661	1566.6145706176758	925.7679176330566	0.9807252	154.154
SA45_SOC_4	662	1548.4418106079102	923.8147115707397	0.010112243	154.38756666666666
SA45_SOC_4	663	1537.320327758789	936.1042928695679	0.9983975	154.62113333333335
SA45_SOC_4	664	1547.4650573730469	932.6896905899048	0.541404	154.8547
SA45_SOC_4	665	1526.616325378418	932.4164915084839	0.99677104	155.08826666666667
SA45_SOC_4	666	1528.7892150878906	927.1512293815613	0.9982546	155.32183333333333
SA45_SOC_4	667	1534.2098236083984	929.8665475845337	0.99922323	155.5554
SA45_SOC_4	668	1538.085708618164	932.5908780097961	0.9854106	155.78896666666668
SA45_SOC_4	669	1547.4237442016602	923.6138677597046	0.99275243	156.02253333333334
SA45_SOC_4	670	1542.7127838134766	927.129020690918	0.9670487	156.2561
SA45_SOC_4	671	1548.859634399414	929.8259925842285	0.99286485	156.48966666666666
SA45_SOC_4	672	1548.5039520263672	924.0399527549744	0.98210174	156.72323333333333
SA45_SOC_4	673	1549.2203521728516	923.4798431396484	0.9513863	156.95680000000002
SA45_SOC_4	674	1559.534568786621	919.7585678100586	0.9674261	157.19036666666668
SA45_SOC_4	675	1566.2275314331055	925.5363035202026	0.9182061	157.42393333333334
SA45_SOC_4	676	1568.9041900634766	931.745982170105	0.99722517	157.6575
SA45_SOC_4	677	1563.4727096557617	925.3081655502319	0.9961384	157.89106666666666
SA45_SOC_4	678	1564.6964263916016	930.4455184936523	0.9893968	158.12463333333335
SA45_SOC_4	679	1577.2947692871094	923.9995908737183	0.950017	158.3582
SA45_SOC_4	680	1596.368408203125	918.9825510978699	0.9449076	158.59176666666667
SA45_SOC_4	681	1607.2361755371094	924.6196961402893	0.98968786	158.82533333333333
SA45_SOC_4	682	1637.1052551269531	927.7574300765991	0.99699485	159.0589
SA45_SOC_4	683	1637.5434494018555	923.2799649238586	0.9990007	159.29246666666666
SA45_SOC_4	684	1667.251968383789	921.4365792274475	0.9991366	159.52603333333334
SA45_SOC_4	685	1665.8196258544922	932.7522611618042	0.93204945	159.7596
SA45_SOC_4	686	1677.3514938354492	929.4943428039551	0.98464394	159.99316666666667
SA45_SOC_4	687	1676.3400650024414	929.0376806259155	0.92442036	160.22673333333333
SA45_SOC_4	688	1679.7999572753906	933.2253384590149	0.99415225	160.4603
SA45_SOC_4	689	1675.8429336547852	929.6007513999939	0.93032867	160.69386666666668
SA45_SOC_4	690	1662.3655700683594	943.6652898788452	0.9681407	160.92743333333334
SA45_SOC_4	691	1648.8909530639648	940.5605792999268	0.98207814	161.161
SA45_SOC_4	692	1657.9142761230469	942.8689312934875	0.8758804	161.39456666666666
SA45_SOC_4	693	1634.5266723632812	945.8328580856323	0.71014863	161.62813333333332
SA45_SOC_4	694	1656.727523803711	956.0307025909424	0.7346985	161.8617
SA45_SOC_4	695	1668.2930374145508	954.8799705505371	0.97762215	162.09526666666667
SA45_SOC_4	696	1698.610496520996	946.2712383270264	0.6756636	162.32883333333334
SA45_SOC_4	697	1677.1093368530273	933.3430123329163	0.9930541	162.5624
SA45_SOC_4	698	1704.0092468261719	938.2025957107544	0.9519696	162.79596666666666
SA45_SOC_4	699	1716.251335144043	941.01646900177	0.09834249	163.02953333333335
SA45_SOC_4	700	1711.8770599365234	948.9557218551636	0.8418225	163.2631
SA45_SOC_4	701	1709.406967163086	952.3067235946655	0.015487508	163.49666666666667
SA45_SOC_4	702	1674.261589050293	965.0065541267395	0.8909964	163.73023333333333
SA45_SOC_4	703	1698.6467742919922	963.4093952178955	0.86775064	163.9638
SA45_SOC_4	704	1688.0863952636719	947.508487701416	0.49173903	164.19736666666668
SA45_SOC_4	705	1718.1977462768555	940.2230072021484	0.9625659	164.43093333333334
SA45_SOC_4	706	1716.5830993652344	930.5092477798462	0.9623276	164.6645
SA45_SOC_4	707	1698.343276977539	913.034999370575	0.9997943	164.89806666666667
SA45_SOC_4	708	1696.5800857543945	882.1009969711304	0.9998665	165.13163333333333
SA45_SOC_4	709	1691.8699264526367	889.2906260490417	0.9997701	165.36520000000002
SA45_SOC_4	710	1726.2391662597656	930.2261352539062	0.9992779	165.59876666666668
SA45_SOC_4	711	1708.0107879638672	951.024284362793	0.9990976	165.83233333333334
SA45_SOC_4	712	1704.9442291259766	962.5679111480713	0.9997601	166.0659
SA45_SOC_4	713	1719.2626190185547	956.3244366645813	0.99773896	166.29946666666666
SA45_SOC_4	714	1706.9634246826172	948.6132574081421	0.9888592	166.53303333333335
SA45_SOC_4	715	1724.3695449829102	933.6362314224243	0.98365873	166.7666
SA45_SOC_4	716	1723.5120391845703	939.5877742767334	0.9988594	167.00016666666667
SA45_SOC_4	717	1709.7700881958008	968.4817957878113	0.9975236	167.23373333333333
SA45_SOC_4	718	1726.2836837768555	979.2557144165039	0.98288536	167.4673
SA45_SOC_4	719	1723.8661193847656	971.3272762298584	0.9287707	167.70086666666666
SA45_SOC_4	720	1726.8083953857422	964.9922633171082	0.9968298	167.93443333333335
SA45_SOC_4	721	1733.6654663085938	940.8868217468262	0.9976847	168.168
SA45_SOC_4	722	1736.399803161621	906.6244125366211	0.9895712	168.40156666666667
SA45_SOC_4	723	1712.1950912475586	904.2970061302185	0.99920064	168.63513333333333
SA45_SOC_4	724	1727.9240798950195	915.7195472717285	0.9933182	168.8687
SA45_SOC_4	725	1698.9581680297852	945.3748440742493	0.9957825	169.10226666666668
SA45_SOC_4	726	1735.4647064208984	964.3318605422974	0.99420506	169.33583333333334
SA45_SOC_4	727	1715.36865234375	970.7003474235535	0.93570936	169.5694
SA45_SOC_4	728	1747.1455764770508	974.492883682251	0.5284379	169.80296666666666
SA45_SOC_4	729	1772.5735473632812	979.59721326828	0.00027450648	170.03653333333332
SA45_SOC_4	730	1782.7053451538086	969.1939544677734	0.0017116985	170.2701
SA45_SOC_4	731	582.0730018615723	976.7619037628174	7.8077595e-05	170.50366666666667
SA45_SOC_4	732	580.0328636169434	982.7291536331177	0.00012239217	170.73723333333334
SA45_SOC_4	733	1789.0189361572266	933.0942106246948	0.077316545	170.9708
SA45_SOC_4	734	580.04150390625	972.2188425064087	0.0007423242	171.20436666666666
SA45_SOC_4	735	1761.4371871948242	930.8376789093018	0.002167131	171.43793333333335
SA45_SOC_4	736	1758.225975036621	889.7024202346802	0.0016804617	171.6715
SA45_SOC_4	737	1749.0551376342773	915.7438802719116	0.010232412	171.90506666666667
SA45_SOC_4	738	1731.4433670043945	901.6657590866089	0.16153443	172.13863333333333
SA45_SOC_4	739	1727.1502304077148	896.9334411621094	0.974159	172.3722
SA45_SOC_4	740	1717.3839569091797	869.3890643119812	0.95180774	172.60576666666668
SA45_SOC_4	741	1714.8861694335938	888.740816116333	0.9711369	172.83933333333334
SA45_SOC_4	742	1703.0765533447266	859.3532466888428	0.87063676	173.0729
SA45_SOC_4	743	1702.8499603271484	876.2967395782471	0.75478196	173.30646666666667
SA45_SOC_4	744	1697.6380920410156	876.702675819397	0.9915031	173.54003333333333
SA45_SOC_4	745	1681.3179016113281	848.8986825942993	0.050372813	173.77360000000002
SA45_SOC_4	746	1673.6980819702148	848.3380579948425	0.9763787	174.00716666666668
SA45_SOC_4	747	1668.3502578735352	845.391640663147	0.96521306	174.24073333333334
SA45_SOC_4	748	1651.0298538208008	849.3186521530151	0.03855049	174.4743
SA45_SOC_4	749	1638.6796188354492	839.8719120025635	0.9500862	174.70786666666666
SA45_SOC_4	750	1649.3207931518555	846.9915676116943	0.22764353	174.94143333333335
SA45_SOC_4	751	591.485652923584	972.1775150299072	0.00040870905	175.175
SA45_SOC_4	752	1617.3698043823242	881.3775730133057	0.07299898	175.40856666666667
SA45_SOC_4	753	1595.5231475830078	887.4353313446045	0.94656324	175.64213333333333
SA45_SOC_4	754	1606.175193786621	880.1748275756836	0.55787456	175.8757
SA45_SOC_4	755	1581.4151000976562	891.3225603103638	0.9849199	176.10926666666666
SA45_SOC_4	756	1563.6833953857422	910.6163120269775	0.9964192	176.34283333333335
SA45_SOC_4	757	1542.787857055664	922.9118156433105	0.9963217	176.5764
SA45_SOC_4	758	1510.1465606689453	919.8943948745728	0.9979876	176.80996666666667
SA45_SOC_4	759	1505.980567932129	911.4201378822327	0.9980427	177.04353333333333
SA45_SOC_4	760	1507.3856735229492	915.3273868560791	0.996642	177.2771
SA45_SOC_4	761	1492.0587158203125	902.2892761230469	0.99603695	177.51066666666668
SA45_SOC_4	762	1491.2675857543945	896.9501781463623	0.9996718	177.74423333333334
SA45_SOC_4	763	1499.5588302612305	890.0562787055969	0.9880754	177.9778
SA45_SOC_4	764	1494.2156982421875	906.3711047172546	0.9997758	178.21136666666666
SA45_SOC_4	765	1486.9291305541992	902.0597219467163	0.99800175	178.44493333333332
SA45_SOC_4	766	1479.0283584594727	907.4816036224365	0.9064998	178.6785
SA45_SOC_4	767	1482.992935180664	913.335428237915	0.99886996	178.91206666666668
SA45_SOC_4	768	1491.870002746582	899.2246055603027	0.9946498	179.14563333333334
SA45_SOC_4	769	1478.397216796875	896.4688611030579	0.9970413	179.3792
SA45_SOC_4	770	1473.526840209961	900.3098058700562	0.99803084	179.61276666666666
SA45_SOC_4	771	1481.564712524414	889.4011545181274	0.99843615	179.84633333333335
SA45_SOC_4	772	1487.8260040283203	901.7336082458496	0.99815	180.0799
SA45_SOC_4	773	1477.3967742919922	909.5459175109863	0.9974502	180.31346666666667
SA45_SOC_4	774	1482.1592330932617	903.3498859405518	0.9952011	180.54703333333333
SA45_SOC_4	775	1486.5752792358398	902.0116996765137	0.99545383	180.7806
SA45_SOC_4	776	1486.9722747802734	907.8223943710327	0.9990827	181.01416666666668
SA45_SOC_4	777	1499.212646484375	902.0692491531372	0.98529667	181.24773333333334
SA45_SOC_4	778	1512.700080871582	896.3220262527466	0.9967385	181.4813
SA45_SOC_4	779	1520.5937576293945	873.5698342323303	0.99939084	181.71486666666667
SA45_SOC_4	780	1518.0017852783203	845.8407068252563	0.99953985	181.94843333333333
SA45_SOC_4	781	1512.967643737793	831.3767337799072	0.99986374	182.18200000000002
SA45_SOC_4	782	1508.2189178466797	813.0384063720703	0.9998814	182.41556666666668
SA45_SOC_4	783	1504.306755065918	802.5886702537537	0.99952686	182.64913333333334
SA45_SOC_4	784	1492.8854370117188	763.2029414176941	0.9993094	182.8827
SA45_SOC_4	785	1474.0550994873047	734.7691869735718	0.9996656	183.11626666666666
SA45_SOC_4	786	1496.2106323242188	743.2007002830505	0.9998851	183.34983333333335
SA45_SOC_4	787	1491.3750457763672	767.9437565803528	0.9998833	183.5834
SA45_SOC_4	788	1470.6214141845703	792.165777683258	0.99967635	183.81696666666667
SA45_SOC_4	789	1468.1371307373047	812.163577079773	0.999729	184.05053333333333
SA45_SOC_4	790	1504.2932510375977	814.5717716217041	0.99969256	184.2841
SA45_SOC_4	791	1502.0514678955078	838.8622856140137	0.99929166	184.51766666666666
SA45_SOC_4	792	1510.9978866577148	839.7273302078247	0.9992188	184.75123333333335
SA45_SOC_4	793	1502.6153182983398	796.5012359619141	0.9984125	184.9848
SA45_SOC_4	794	1494.5661163330078	723.4460377693176	0.9995448	185.21836666666667
SA45_SOC_4	795	1490.819435119629	663.7188863754272	0.9993622	185.45193333333333
SA45_SOC_4	796	1477.950096130371	633.0734038352966	0.9996586	185.6855
SA45_SOC_4	797	1469.4746017456055	626.5607213973999	0.99969554	185.91906666666668
SA45_SOC_4	798	1464.041519165039	620.0504851341248	0.99984694	186.15263333333334
SA45_SOC_4	799	1467.0729446411133	610.2926301956177	0.9997578	186.3862
SA45_SOC_4	800	1464.6553802490234	603.8037014007568	0.9999014	186.61976666666666
SA45_SOC_4	801	1442.475242614746	600.4891347885132	0.9997379	186.85333333333332
SA45_SOC_4	802	1446.6071319580078	593.6388158798218	0.99913496	187.0869
SA45_SOC_4	803	1434.759178161621	607.1987342834473	0.988715	187.32046666666668
SA45_SOC_4	804	1456.1637496948242	626.3929653167725	0.9719382	187.55403333333334
SA45_SOC_4	805	1457.6155471801758	650.3004598617554	0.5185305	187.7876
SA45_SOC_4	806	1456.3576126098633	670.5618667602539	0.8082994	188.02116666666666
SA45_SOC_4	807	1462.998046875	678.3912348747253	0.9888938	188.25473333333335
SA45_SOC_4	808	1463.4162139892578	689.8341822624207	0.982434	188.4883
SA45_SOC_4	809	1459.5024490356445	695.191240310669	0.98931086	188.72186666666667
SA45_SOC_4	810	1467.630729675293	699.3371844291687	0.94681144	188.95543333333333
SA45_SOC_4	811	1449.5928955078125	690.397253036499	0.99535793	189.189
SA45_SOC_4	812	1453.6732864379883	672.7054238319397	0.9914982	189.42256666666668
SA45_SOC_4	813	1448.5526275634766	665.8987498283386	0.9941157	189.65613333333334
SA45_SOC_4	814	1446.3237762451172	642.2412157058716	0.94054204	189.8897
SA45_SOC_4	815	1435.5133438110352	656.8393421173096	0.9831436	190.12326666666667
SA45_SOC_4	816	1437.8568649291992	646.5955352783203	0.9866541	190.35683333333333
SA45_SOC_4	817	1424.9534225463867	628.6192417144775	0.99727696	190.59040000000002
SA45_SOC_4	818	1425.4816818237305	627.647659778595	0.9992107	190.82396666666668
SA45_SOC_4	819	1445.1054382324219	628.2234764099121	0.99950063	191.05753333333334
SA45_SOC_4	820	1447.3804092407227	627.43497133255	0.99059755	191.2911
SA45_SOC_4	821	1452.2721862792969	634.7632598876953	0.9553355	191.52466666666666
SA45_SOC_4	822	1442.8962707519531	628.0351209640503	0.726792	191.75823333333335
SA45_SOC_4	823	1438.736457824707	627.1534037590027	0.99847263	191.9918
SA45_SOC_4	824	1389.5488357543945	634.5793461799622	0.99866545	192.22536666666667
SA45_SOC_4	825	1379.684829711914	643.7234044075012	0.9996283	192.45893333333333
SA45_SOC_4	826	1355.354232788086	666.1112451553345	0.9995944	192.6925
SA45_SOC_4	827	1292.3083877563477	687.7029848098755	0.9998124	192.92606666666666
SA45_SOC_4	828	1216.8733978271484	728.3280873298645	0.99972874	193.15963333333335
SA45_SOC_4	829	1141.5395736694336	771.3145852088928	0.9991528	193.3932
SA45_SOC_4	830	1052.3855209350586	813.1993389129639	0.9990183	193.62676666666667
SA45_SOC_4	831	931.7495727539062	848.0539798736572	0.9933537	193.86033333333333
SA45_SOC_4	832	832.5922393798828	879.6899056434631	0.97479147	194.0939
SA45_SOC_4	833	756.7167663574219	885.1166796684265	0.00025091704	194.32746666666668
SA45_SOC_4	834	714.6391868591309	931.2066006660461	0.00022000875	194.56103333333334
SA45_SOC_4	835	576.7317581176758	981.2420082092285	0.000113141345	194.7946
SA45_SOC_4	836	575.4604911804199	984.9530482292175	0.00012059454	195.02816666666666
SA45_SOC_4	837	576.1132049560547	983.441891670227	8.580806e-05	195.26173333333332
SA45_SOC_4	838	577.049503326416	984.288010597229	6.317085e-05	195.49530000000001
SA45_SOC_4	839	894.2821311950684	487.0635259151459	2.1582902e-05	195.72886666666668
SA45_SOC_4	840	660.0265502929688	628.4062957763672	5.784826e-05	195.96243333333334
SA45_SOC_4	841	579.9744987487793	971.5359735488892	0.00017660734	196.196
SA45_SOC_4	842	581.096363067627	986.7460942268372	7.424696e-05	196.42956666666666
SA45_SOC_4	843	1158.1685256958008	475.4375660419464	2.496571e-05	196.66313333333335
SA45_SOC_4	844	577.6893424987793	982.4867248535156	0.00010199711	196.8967
SA45_SOC_4	845	575.3873634338379	981.9286108016968	0.00021720162	197.13026666666667
SA45_SOC_4	846	574.4408226013184	981.8270301818848	4.970681e-05	197.36383333333333
SA45_SOC_4	847	580.1206970214844	983.5797786712646	0.00015655484	197.5974
SA45_SOC_4	848	711.1070823669434	859.38157081604	0.00021246495	197.83096666666668
SA45_SOC_4	849	762.5301361083984	843.9225196838379	0.09231666	198.06453333333334
SA45_SOC_4	850	836.6618728637695	837.3674154281616	0.9978575	198.2981
SA45_SOC_4	851	952.9881477355957	845.2133274078369	0.99961567	198.53166666666667
SA45_SOC_4	852	1091.0866928100586	848.5914301872253	0.9993278	198.76523333333333
SA45_SOC_4	853	1221.8229675292969	852.5885438919067	0.9998228	198.99880000000002
SA45_SOC_4	854	1347.1449279785156	864.2794561386108	0.99946433	199.23236666666668
SA45_SOC_4	855	1436.9654846191406	884.9339246749878	0.9994117	199.46593333333334
SA45_SOC_4	856	1479.3645858764648	886.4457893371582	0.99988484	199.6995
SA45_SOC_4	857	1488.9931869506836	899.2470073699951	0.99991643	199.93306666666666
SA45_SOC_4	858	1517.9906845092773	908.4764885902405	0.99932146	200.16663333333332
SA45_SOC_4	859	1557.4636459350586	915.3582215309143	0.98367244	200.4002
SA45_SOC_4	860	1559.608268737793	919.5647406578064	0.9941835	200.63376666666667
SA45_SOC_4	861	1568.5209274291992	914.7619986534119	0.6939993	200.86733333333333
SA45_SOC_4	862	1583.9776611328125	912.1915197372437	0.99779797	201.1009
SA45_SOC_4	863	1588.1128692626953	897.5005674362183	0.9949622	201.33446666666666
SA45_SOC_4	864	1577.1923446655273	894.9152183532715	0.7611897	201.56803333333335
SA45_SOC_4	865	1595.6644821166992	888.6224341392517	0.9899811	201.8016
SA45_SOC_4	866	1586.7670440673828	900.9447813034058	0.94204265	202.03516666666667
SA45_SOC_4	867	1583.0398178100586	906.2806606292725	0.9957216	202.26873333333333
SA45_SOC_4	868	1569.8205184936523	910.6421256065369	0.9924385	202.5023
SA45_SOC_4	869	1564.0159606933594	902.5519180297852	0.9993538	202.73586666666668
SA45_SOC_4	870	1551.7925262451172	888.2239651679993	0.99777657	202.96943333333334
SA45_SOC_4	871	1548.3007049560547	882.7518081665039	0.9990103	203.203
SA45_SOC_4	872	1523.0878829956055	888.7341213226318	0.99658245	203.43656666666666
SA45_SOC_4	873	1499.2440032958984	895.2539491653442	0.99965096	203.67013333333333
SA45_SOC_4	874	1496.2326049804688	896.5616226196289	0.9994727	203.90370000000001
SA45_SOC_4	875	1492.9736709594727	908.9111995697021	0.99940073	204.13726666666668
SA45_SOC_4	876	1495.0657653808594	917.735710144043	0.97428787	204.37083333333334
SA45_SOC_4	877	1507.269630432129	918.3333492279053	0.88283795	204.6044
SA45_SOC_4	878	1495.1535415649414	917.9659724235535	0.99579793	204.83796666666666
SA45_SOC_4	879	1483.0852890014648	923.4267997741699	0.98596895	205.07153333333335
SA45_SOC_4	880	1489.3384552001953	898.7002229690552	0.011644788	205.3051
SA45_SOC_4	881	1472.6391220092773	903.8961553573608	0.9955545	205.53866666666667
SA45_SOC_4	882	1487.0318984985352	896.1632823944092	0.030489024	205.77223333333333
SA45_SOC_4	883	1485.626220703125	894.1549730300903	0.9435665	206.0058
SA45_SOC_4	884	1587.20947265625	913.6563920974731	0.9445935	206.23936666666668
SA45_SOC_4	885	1491.6641235351562	903.8613939285278	0.9942226	206.47293333333334
SA45_SOC_4	886	1484.6274948120117	897.5857329368591	0.9080242	206.7065
SA45_SOC_4	887	1491.592025756836	906.079044342041	0.99491405	206.94006666666667
SA45_SOC_4	888	1487.0190811157227	908.7171792984009	0.9935595	207.17363333333333
SA45_SOC_4	889	1512.9424667358398	915.2382946014404	0.99832374	207.40720000000002
SA45_SOC_4	890	1507.027359008789	920.2873277664185	0.9985195	207.64076666666668
SA45_SOC_4	891	1492.8246688842773	909.4598507881165	0.9841828	207.87433333333334
SA45_SOC_4	892	1491.163101196289	913.8365721702576	0.9997509	208.1079
SA45_SOC_4	893	1502.4221420288086	910.1954412460327	0.9870913	208.34146666666666
SA45_SOC_4	894	1510.5635833740234	905.3180265426636	0.9931075	208.57503333333332
SA45_SOC_4	895	1500.3120803833008	906.8490099906921	0.9875581	208.8086
SA45_SOC_4	896	1604.8308563232422	914.209098815918	0.93334544	209.04216666666667
SA45_SOC_4	897	1521.7136764526367	911.936023235321	0.9995122	209.27573333333333
SA45_SOC_4	898	1515.007553100586	910.6678748130798	0.9935876	209.5093
SA45_SOC_4	899	1519.1594696044922	904.7960257530212	0.9973181	209.74286666666666
SA45_SOC_4	900	1514.278450012207	910.7961702346802	0.9957182	209.97643333333335
SA45_SOC_4	901	1528.648567199707	910.2132725715637	0.9958436	210.21
SA45_SOC_4	902	1544.2913818359375	918.308436870575	0.93533695	210.44356666666667
SA45_SOC_4	903	1572.5666427612305	911.1589121818542	0.8261669	210.67713333333333
SA45_SOC_4	904	1575.7273864746094	914.3716406822205	0.88855565	210.9107
SA45_SOC_4	905	1599.1788482666016	910.2819585800171	0.99773705	211.14426666666668
SA45_SOC_4	906	1581.6033554077148	901.9760370254517	0.9954815	211.37783333333334
SA45_SOC_4	907	1583.4862518310547	894.7237730026245	0.9955493	211.6114
SA45_SOC_4	908	1624.5675659179688	889.81764793396	0.99902844	211.84496666666666
SA45_SOC_4	909	1647.289695739746	899.2761039733887	0.9976865	212.07853333333333
SA45_SOC_4	910	1653.6943817138672	898.7928557395935	0.99631137	212.31210000000002
SA45_SOC_4	911	1674.0521621704102	899.7379159927368	0.999458	212.54566666666668
SA45_SOC_4	912	1692.6109313964844	910.5025005340576	0.97704905	212.77923333333334
SA45_SOC_4	913	1694.8085403442383	914.8220586776733	0.9768226	213.0128
SA45_SOC_4	914	1701.071434020996	919.0345644950867	0.9868962	213.24636666666666
SA45_SOC_4	915	1713.0517959594727	927.4650478363037	0.69856596	213.47993333333335
SA45_SOC_4	916	1733.1246185302734	943.2583236694336	0.37224382	213.7135
SA45_SOC_4	917	1745.0445556640625	934.1557216644287	0.9838816	213.94706666666667
SA45_SOC_4	918	1739.707145690918	935.180926322937	0.96965146	214.18063333333333
SA45_SOC_4	919	1763.265495300293	920.8151865005493	0.7177689	214.4142
SA45_SOC_4	920	1735.4206466674805	923.5643005371094	0.9397036	214.64776666666668
SA45_SOC_4	921	1752.4527740478516	933.244264125824	0.89370346	214.88133333333334
SA45_SOC_4	922	1741.8073654174805	945.4634857177734	0.9499194	215.1149
SA45_SOC_4	923	1745.6089782714844	942.1355295181274	0.17457414	215.34846666666667
SA45_SOC_4	924	1753.8156509399414	951.948230266571	0.61654645	215.58203333333333
SA45_SOC_4	925	1737.1791458129883	937.3338174819946	0.05349558	215.81560000000002
SA45_SOC_4	926	1718.1136322021484	942.3688173294067	0.9768414	216.04916666666668
SA45_SOC_4	927	1699.046401977539	937.2745943069458	0.99853134	216.28273333333334
SA45_SOC_4	928	1725.5445098876953	920.5197143554688	0.9974269	216.5163
SA45_SOC_4	929	1689.6528625488281	950.8835649490356	0.999049	216.74986666666666
SA45_SOC_4	930	1717.7168655395508	965.4591608047485	0.99708265	216.98343333333332
SA45_SOC_4	931	1727.3778533935547	960.0585865974426	0.9964295	217.217
SA45_SOC_4	932	1713.676986694336	947.037148475647	0.990774	217.45056666666667
SA45_SOC_4	933	1716.511116027832	943.2736444473267	0.99828595	217.68413333333334
SA45_SOC_4	934	1709.850082397461	949.0509939193726	0.9988858	217.9177
SA45_SOC_4	935	1704.5370483398438	959.8811101913452	0.9941227	218.15126666666666
SA45_SOC_4	936	1713.980827331543	969.9428701400757	0.9992424	218.38483333333335
SA45_SOC_4	937	1712.0841979980469	967.1704530715942	0.9981188	218.6184
SA45_SOC_4	938	1720.927734375	953.8479423522949	0.9983463	218.85196666666667
SA45_SOC_4	939	1724.7259140014648	937.6736426353455	0.9993831	219.08553333333333
SA45_SOC_4	940	1718.2150268554688	940.4040241241455	0.9943389	219.3191
SA45_SOC_4	941	1727.9576110839844	916.9055557250977	0.52220553	219.55266666666668
SA45_SOC_4	942	1724.5230102539062	921.1863613128662	0.6582708	219.78623333333334
SA45_SOC_4	943	1740.234603881836	915.1140546798706	0.99023294	220.0198
SA45_SOC_4	944	1731.7317581176758	919.849591255188	0.9978898	220.25336666666666
SA45_SOC_4	945	1733.8863372802734	916.392502784729	0.9985683	220.48693333333333
SA45_SOC_4	946	1739.2335891723633	930.8124446868896	0.97868824	220.72050000000002
SA45_SOC_4	947	1742.003173828125	941.5687894821167	0.62535703	220.95406666666668
SA45_SOC_4	948	1693.597412109375	961.8301963806152	0.95945567	221.18763333333334
SA45_SOC_4	949	1719.3118286132812	966.233503818512	0.9935907	221.4212
SA45_SOC_4	950	1708.6581802368164	975.4494667053223	0.9831544	221.65476666666666
SA45_SOC_4	951	1698.80126953125	971.6316962242126	0.7278624	221.88833333333335
SA45_SOC_4	952	1713.9530181884766	975.4544878005981	0.99463487	222.1219
SA45_SOC_4	953	1721.4060974121094	969.7220063209534	0.9223514	222.35546666666667
SA45_SOC_4	954	1721.3882446289062	974.1514492034912	0.82820773	222.58903333333333
SA45_SOC_4	955	1719.6252822875977	973.4469509124756	0.9856237	222.8226
SA45_SOC_4	956	1709.4263076782227	969.7684192657471	0.9929525	223.05616666666668
SA45_SOC_4	957	1726.8207550048828	953.96484375	0.068621345	223.28973333333334
SA45_SOC_4	958	1734.8871231079102	956.1139369010925	0.0050036563	223.5233
SA45_SOC_4	959	586.2241172790527	974.4091987609863	0.0003675112	223.75686666666667
SA45_SOC_4	960	1757.2321701049805	943.6938071250916	0.009896737	223.99043333333333
SA45_SOC_4	961	1753.4980773925781	936.44939661026	0.17685817	224.22400000000002
SA45_SOC_4	962	1752.6847457885742	934.2529892921448	0.027599024	224.45756666666668
SA45_SOC_4	963	1755.2681350708008	929.4491529464722	0.9674134	224.69113333333334
SA45_SOC_4	964	1745.11962890625	902.5841045379639	0.117423736	224.9247
SA45_SOC_4	965	1748.6041259765625	893.9659738540649	0.0015469268	225.15826666666666
SA45_SOC_4	966	578.8309478759766	984.3921661376953	3.529117e-05	225.39183333333332
SA45_SOC_4	967	576.4909172058105	983.6544513702393	6.157656e-05	225.6254
SA45_SOC_4	968	1745.2322387695312	903.9334917068481	5.730644e-05	225.85896666666667
SA45_SOC_4	969	1698.9747619628906	898.3386397361755	0.0010816982	226.09253333333334
SA45_SOC_4	970	1735.5991744995117	896.808557510376	0.000121328936	226.3261
SA45_SOC_4	971	1706.1369323730469	889.2909479141235	0.00023465676	226.55966666666666
SA45_SOC_4	972	1721.7828369140625	915.0032043457031	0.00063469796	226.79323333333335
SA45_SOC_4	973	583.1241416931152	972.5276398658752	0.00028141198	227.0268
SA45_SOC_4	974	1713.5847473144531	900.3470134735107	0.00025860115	227.26036666666667
SA45_SOC_4	975	1711.0780334472656	902.3125791549683	0.24417667	227.49393333333333
SA45_SOC_4	976	575.6557846069336	984.4798421859741	7.184293e-05	227.7275
SA45_SOC_4	977	1706.1939239501953	909.7331142425537	0.002485332	227.96106666666668
SA45_SOC_4	978	1704.2007064819336	889.7786378860474	0.0016497783	228.19463333333334
SA45_SOC_4	979	1702.1540451049805	910.9918642044067	0.00609171	228.4282
SA45_SOC_4	980	1690.7105255126953	899.2390251159668	0.7865441	228.66176666666667
SA45_SOC_4	981	1681.5503311157227	897.7579307556152	0.8464147	228.89533333333333
SA45_SOC_4	982	1670.9092712402344	881.281270980835	0.7161554	229.12890000000002
SA45_SOC_4	983	1663.6501693725586	871.3353824615479	0.32709223	229.36246666666668
SA45_SOC_4	984	1647.5918197631836	859.7652983665466	0.009922286	229.59603333333334
SA45_SOC_4	985	1637.885627746582	873.7075281143188	0.18119745	229.8296
SA45_SOC_4	986	1637.3391723632812	875.5592179298401	0.98527724	230.06316666666666
SA45_SOC_4	987	1606.4460754394531	871.430139541626	0.90393764	230.29673333333335
SA45_SOC_4	988	1610.7365798950195	877.793927192688	0.8395175	230.5303
SA45_SOC_4	989	1602.6058959960938	892.762713432312	0.93489856	230.76386666666667
SA45_SOC_4	990	1606.7055130004883	893.1396818161011	0.697106	230.99743333333333
SA45_SOC_4	991	1615.3138732910156	952.2912740707397	0.009688367	231.231
SA45_SOC_4	992	1602.5120544433594	874.4604992866516	0.089845106	231.46456666666668
SA45_SOC_4	993	1603.1856536865234	900.4437017440796	0.9888604	231.69813333333335
SA45_SOC_4	994	1602.9725646972656	910.1109194755554	0.98171484	231.9317
SA45_SOC_4	995	1595.408706665039	911.9210886955261	0.99602544	232.16526666666667
SA45_SOC_4	996	1588.0501556396484	903.0732107162476	0.9941685	232.39883333333333
SA45_SOC_4	997	1574.4482803344727	907.1355986595154	0.9970426	232.63240000000002
SA45_SOC_4	998	1564.1267395019531	923.0458402633667	0.99957496	232.86596666666668
SA45_SOC_4	999	1540.7624816894531	915.2706098556519	0.999138	233.09953333333334
SA45_SOC_4	1000	1544.9333953857422	918.1160259246826	0.9993242	233.3331
SA45_SOC_4	1001	1538.375244140625	907.3108220100403	0.9829994	233.56666666666666
SA45_SOC_4	1002	1510.6229782104492	896.1572957038879	0.9897099	233.80023333333332
SA45_SOC_4	1003	1517.1251678466797	883.4364795684814	0.99210316	234.0338
SA45_SOC_4	1004	1520.5597686767578	867.4837517738342	0.9930321	234.26736666666667
SA45_SOC_4	1005	1520.0841522216797	872.6153755187988	0.9928231	234.50093333333334
SA45_SOC_4	1006	1506.2417221069336	858.4079933166504	0.9985915	234.7345
SA45_SOC_4	1007	1464.5465469360352	846.7660045623779	0.9913469	234.96806666666666
SA45_SOC_4	1008	1416.1492538452148	833.5580778121948	0.9967564	235.20163333333335
SA45_SOC_4	1009	1374.562110900879	838.7209224700928	0.999212	235.4352
SA45_SOC_4	1010	1324.5237350463867	840.3235530853271	0.9978941	235.66876666666667
SA45_SOC_4	1011	1287.0429611206055	841.9913291931152	0.99956816	235.90233333333333
SA45_SOC_4	1012	1252.2077178955078	844.9939441680908	0.9992913	236.1359
SA45_SOC_4	1013	1219.1481399536133	844.6911334991455	0.99939406	236.36946666666668
SA45_SOC_4	1014	1189.7694396972656	843.9097738265991	0.99964154	236.60303333333334
SA45_SOC_4	1015	1107.118148803711	839.0194845199585	0.99966013	236.8366
SA45_SOC_4	1016	1041.1335754394531	844.0815854072571	0.99933225	237.07016666666667
SA45_SOC_4	1017	942.2734451293945	852.81893491745	0.999141	237.30373333333333
SA45_SOC_4	1018	843.7725448608398	863.0543088912964	0.9968796	237.53730000000002
SA45_SOC_4	1019	776.6502571105957	877.8695011138916	0.02301128	237.77086666666668
SA45_SOC_4	1020	709.3795967102051	889.1021418571472	0.001143607	238.00443333333334
SA45_SOC_4	1021	1130.1908111572266	480.827100276947	2.1452353e-05	238.238
SA45_SOC_4	1022	596.1962127685547	982.5613975524902	4.1259784e-05	238.47156666666666
SA45_SOC_4	1023	1151.3314819335938	476.7503249645233	2.3043971e-05	238.70513333333335
SA45_SOC_4	1024	590.7585525512695	980.0148010253906	0.000112592126	238.9387
SA45_SOC_4	1025	1185.8813095092773	476.2774407863617	2.4088018e-05	239.17226666666667
SA45_SOC_4	1026	1102.2388458251953	483.21942687034607	1.963194e-05	239.40583333333333
SA45_SOC_4	1027	594.8014068603516	982.3435592651367	2.1919746e-05	239.6394
SA45_SOC_4	1028	944.3611907958984	482.0017147064209	2.3779847e-05	239.87296666666668
SA45_SOC_4	1029	1094.9028396606445	478.8547432422638	2.0582711e-05	240.10653333333335
SA45_SOC_4	1030	996.2371444702148	479.6096456050873	2.527488e-05	240.3401
SA45_SOC_4	1031	592.8162002563477	981.7497825622559	8.710007e-05	240.57366666666667
SA45_SOC_4	1032	595.23193359375	982.7505254745483	4.5146084e-05	240.80723333333333
SA45_SOC_4	1033	574.6298217773438	981.3005232810974	6.5414526e-05	241.0408
SA45_SOC_4	1034	936.8613624572754	485.4090428352356	1.993364e-05	241.27436666666668
SA45_SOC_4	1035	575.3398704528809	981.6528367996216	6.414877e-05	241.50793333333334
SA45_SOC_4	1036	574.6515655517578	982.8496599197388	9.420993e-05	241.7415
SA45_SOC_4	1037	897.6171684265137	492.66716480255127	2.3613433e-05	241.97506666666666
SA45_SOC_4	1038	577.2522926330566	983.2828903198242	3.456984e-05	242.20863333333332
SA45_SOC_4	1039	592.3196983337402	983.0064082145691	0.00010675992	242.4422
SA45_SOC_4	1040	972.6540756225586	482.25247979164124	2.003883e-05	242.67576666666668
SA45_SOC_4	1041	1118.8462829589844	472.6525640487671	2.8554568e-05	242.90933333333334
SA45_SOC_4	1042	596.1661148071289	979.1600561141968	4.2676595e-05	243.1429
SA45_SOC_4	1043	575.4495620727539	983.4702157974243	9.314771e-05	243.37646666666666
SA45_SOC_4	1044	1131.4427947998047	481.0103380680084	2.1724647e-05	243.61003333333335
SA45_SOC_4	1045	578.1931686401367	980.0240707397461	7.927188e-05	243.8436
SA45_SOC_4	1046	575.5105590820312	981.6644239425659	3.1789907e-05	244.07716666666667
SA45_SOC_4	1047	577.9448890686035	981.4311361312866	2.4266385e-05	244.31073333333333
SA45_SOC_4	1048	574.7659492492676	980.4831790924072	4.1310963e-05	244.5443
SA45_SOC_4	1049	1092.865219116211	478.11744689941406	2.6913598e-05	244.77786666666668
SA45_SOC_4	1050	574.1519737243652	980.2595472335815	6.3585285e-05	245.01143333333334
SA45_SOC_4	1051	577.489128112793	983.771481513977	8.181042e-05	245.245
SA45_SOC_4	1052	575.8106231689453	980.3957605361938	7.3741314e-05	245.47856666666667
SA45_SOC_4	1053	658.2287406921387	628.1294918060303	3.753179e-05	245.71213333333333
SA45_SOC_4	1054	577.8031539916992	981.2651181221008	9.455012e-05	245.94570000000002
SA45_SOC_4	1055	579.576244354248	981.410665512085	3.995739e-05	246.17926666666668
SA45_SOC_4	1056	1155.447006225586	474.17794704437256	2.2328224e-05	246.41283333333334
SA45_SOC_4	1057	574.057788848877	980.2833652496338	6.215402e-05	246.6464
SA45_SOC_4	1058	577.3301124572754	983.7671041488647	0.00013314067	246.87996666666666
SA45_SOC_4	1059	577.031421661377	981.2264943122864	7.5013864e-05	247.11353333333335
SA45_SOC_4	1060	580.9261322021484	971.4214539527893	0.00013655059	247.3471
SA45_SOC_4	1061	578.2926750183105	981.7837071418762	0.000112950744	247.58066666666667
SA45_SOC_4	1062	1123.8728713989258	472.93854117393494	2.4981138e-05	247.81423333333333
SA45_SOC_4	1063	577.6186752319336	982.6104497909546	4.5875717e-05	248.0478
SA45_SOC_4	1064	588.6120414733887	981.3231182098389	0.00019337556	248.28136666666668
SA45_SOC_4	1065	574.9404716491699	981.5276312828064	6.2834166e-05	248.51493333333335
SA45_SOC_4	1066	577.8481292724609	983.0936336517334	5.1636354e-05	248.7485
SA45_SOC_4	1067	578.1524848937988	984.6781754493713	0.00013272453	248.98206666666667
SA45_SOC_4	1068	1185.7967376708984	480.5481719970703	2.491215e-05	249.21563333333333
SA45_SOC_4	1069	579.8625183105469	973.0371522903442	0.0003184759	249.4492
SA45_SOC_4	1070	580.3973579406738	979.5977282524109	0.0003625631	249.68276666666668
SA45_SOC_4	1071	578.8556671142578	981.7270588874817	0.00015468	249.91633333333334
SA45_SOC_4	1072	578.9081954956055	982.9122304916382	4.0460163e-05	250.1499
SA45_SOC_4	1073	575.7879638671875	983.6184024810791	5.4560755e-05	250.38346666666666
SA45_SOC_4	1074	578.4775543212891	979.7824144363403	0.00039473383	250.61703333333332
SA45_SOC_4	1075	577.7373504638672	980.1749610900879	0.00010631962	250.85060000000001
SA45_SOC_4	1076	576.0112380981445	982.3351907730103	5.7477308e-05	251.08416666666668
SA45_SOC_4	1077	597.315673828125	981.060733795166	9.77306e-05	251.31773333333334
SA45_SOC_4	1078	597.0973205566406	983.253664970398	2.964084e-05	251.5513
SA45_SOC_4	1079	577.1182250976562	981.5144348144531	0.00017909061	251.78486666666666
SA45_SOC_4	1080	590.6403350830078	975.1636505126953	0.00087011163	252.01843333333335
SA45_SOC_4	1081	593.7456893920898	982.9752516746521	0.00018592484	252.252
SA45_SOC_4	1082	577.2463989257812	982.2560119628906	5.6936788e-05	252.48556666666667
SA45_SOC_4	1083	1065.9869384765625	479.535391330719	3.2480322e-05	252.71913333333333
SA45_SOC_4	1084	577.3983764648438	982.0657253265381	0.00013201151	252.9527
SA45_SOC_4	1085	578.5058784484863	980.4316806793213	0.00013495171	253.18626666666668
SA45_SOC_4	1086	575.489501953125	983.528151512146	3.770794e-05	253.41983333333334
SA45_SOC_4	1087	576.7938423156738	982.0676565170288	6.395233e-05	253.6534
SA45_SOC_4	1088	576.5768051147461	983.9177370071411	5.868056e-05	253.88696666666667
SA45_SOC_4	1089	589.7890663146973	979.8953247070312	0.0008705503	254.12053333333333
SA45_SOC_4	1090	575.6603622436523	981.5130186080933	5.9749313e-05	254.35410000000002
SA45_SOC_4	1091	576.7389678955078	980.5987930297852	0.0001259311	254.58766666666668
SA45_SOC_4	1092	1117.913932800293	477.30087518692017	2.860581e-05	254.82123333333334
SA45_SOC_4	1093	582.322940826416	972.3958683013916	0.00014583074	255.0548
SA45_SOC_4	1094	574.4697761535645	984.3280506134033	2.7118811e-05	255.28836666666666
SA45_SOC_4	1095	574.3269538879395	982.8949785232544	4.144714e-05	255.52193333333335
SA45_SOC_4	1096	579.6335220336914	982.7670049667358	9.25138e-05	255.7555
SA45_SOC_4	1097	613.6518859863281	990.8283090591431	3.1300675e-05	255.98906666666667
SA45_SOC_4	1098	1130.9149932861328	477.1351146697998	2.2391598e-05	256.22263333333336
SA45_SOC_4	1099	578.0615043640137	970.3982448577881	5.0293092e-05	256.4562
SA45_SOC_4	1100	1126.8794631958008	477.51530170440674	2.4592728e-05	256.6897666666667
SA45_SOC_4	1101	582.0429611206055	982.9095911979675	5.5883374e-05	256.92333333333335
SA45_SOC_4	1102	580.096263885498	984.5369410514832	4.9887258e-05	257.1569
SA45_SOC_4	1103	577.6471138000488	982.726321220398	0.00034704246	257.39046666666667
SA45_SOC_4	1104	578.8030815124512	980.1631164550781	0.000166311	257.62403333333333
SA45_SOC_4	1105	585.4376792907715	983.2200622558594	0.00026790035	257.8576
SA45_SOC_4	1106	592.4490165710449	981.9854521751404	0.00022332137	258.09116666666665
SA45_SOC_4	1107	580.1616096496582	984.472246170044	7.1646435e-05	258.3247333333333
SA45_SOC_4	1108	575.361385345459	982.6936841011047	0.00013321661	258.55830000000003
SA45_SOC_4	1109	578.2203483581543	984.5361042022705	4.00854e-05	258.7918666666667
SA45_SOC_4	1110	712.1179962158203	782.8065848350525	0.90837413	259.02543333333335
SA45_SOC_4	1111	733.9029121398926	780.9050059318542	0.99141264	259.259
SA45_SOC_4	1112	760.1086807250977	774.506778717041	0.9867887	259.4925666666667
SA45_SOC_4	1113	808.751277923584	787.216329574585	0.99920624	259.72613333333334
SA45_SOC_4	1114	882.7938652038574	794.4510841369629	0.9985833	259.9597
SA45_SOC_4	1115	988.7450408935547	813.2172346115112	0.99897873	260.19326666666666
SA45_SOC_4	1116	1092.7684020996094	823.8417434692383	0.99961686	260.4268333333333
SA45_SOC_4	1117	1179.697036743164	829.8957681655884	0.99943846	260.6604
SA45_SOC_4	1118	1251.02783203125	828.7575244903564	0.9995759	260.8939666666667
SA45_SOC_4	1119	1300.3071212768555	830.8173322677612	0.9994734	261.12753333333336
SA45_SOC_4	1120	1358.4907150268555	834.3297815322876	0.999602	261.3611
SA45_SOC_4	1121	1408.279037475586	850.5591201782227	0.99966645	261.5946666666667
SA45_SOC_4	1122	1435.2634048461914	862.8170299530029	0.99745625	261.82823333333334
SA45_SOC_4	1123	1468.4096145629883	890.1255440711975	0.9980476	262.0618
SA45_SOC_4	1124	1481.056022644043	901.6732263565063	0.998998	262.29536666666667
SA45_SOC_4	1125	1484.5318222045898	904.7218036651611	0.9994362	262.5289333333333
SA45_SOC_4	1126	1486.383934020996	903.9230632781982	0.9991326	262.7625
SA45_SOC_4	1127	1490.6976699829102	904.7736883163452	0.99941206	262.99606666666665
SA45_SOC_4	1128	1493.6012649536133	910.7796907424927	0.9995608	263.2296333333333
SA45_SOC_4	1129	1496.8054962158203	913.6330890655518	0.9985184	263.46320000000003
SA45_SOC_4	1130	1492.1965026855469	915.2768540382385	0.99672204	263.6967666666667
SA45_SOC_4	1131	1501.3201904296875	927.5823354721069	0.97598493	263.93033333333335
SA45_SOC_4	1132	1489.3660354614258	915.637149810791	0.99828017	264.1639
SA45_SOC_4	1133	1495.726318359375	909.5045900344849	0.99878603	264.3974666666667
SA45_SOC_4	1134	1488.8112258911133	907.4349975585938	0.9981793	264.63103333333333
SA45_SOC_4	1135	1489.7649765014648	906.6080617904663	0.9973043	264.8646
SA45_SOC_4	1136	1499.2041778564453	919.1037654876709	0.99933213	265.09816666666666
SA45_SOC_4	1137	1583.6251831054688	919.6756553649902	0.9823899	265.3317333333333
SA45_SOC_4	1138	1494.4894409179688	901.3096475601196	0.9990012	265.5653
SA45_SOC_4	1139	1484.3084335327148	876.7512130737305	0.90219665	265.7988666666667
SA45_SOC_4	1140	1502.0087814331055	858.4714007377625	0.99784505	266.03243333333336
SA45_SOC_4	1141	1485.3675842285156	879.4132304191589	0.99895656	266.266
SA45_SOC_4	1142	1489.0451431274414	904.4695901870728	0.99910396	266.4995666666667
SA45_SOC_4	1143	1484.586181640625	900.9391808509827	0.99864584	266.73313333333334
SA45_SOC_4	1144	1489.7546768188477	905.0828075408936	0.9974375	266.9667
SA45_SOC_4	1145	1483.5449981689453	908.4354186058044	0.9992003	267.20026666666666
SA45_SOC_4	1146	1487.823486328125	908.6484289169312	0.9966846	267.4338333333333
SA45_SOC_4	1147	1498.154411315918	914.7713327407837	0.9982418	267.6674
SA45_SOC_4	1148	1495.898094177246	905.3406858444214	0.9974113	267.90096666666665
SA45_SOC_4	1149	1510.407943725586	877.4577069282532	0.96055716	268.13453333333337
SA45_SOC_4	1150	1507.9236602783203	826.3185596466064	0.9996922	268.3681
SA45_SOC_4	1151	1514.4164657592773	764.5344972610474	0.9997234	268.6016666666667
SA45_SOC_4	1152	1502.4751281738281	742.5352120399475	0.9998735	268.83523333333335
SA45_SOC_4	1153	1510.6650924682617	727.9970169067383	0.9998746	269.0688
SA45_SOC_4	1154	1510.3851699829102	718.0703115463257	0.9998801	269.30236666666667
SA45_SOC_4	1155	1540.1530838012695	718.1810331344604	0.9997496	269.53593333333333
SA45_SOC_4	1156	1600.6011199951172	732.5208950042725	0.99986935	269.7695
SA45_SOC_4	1157	1673.1359481811523	752.2202610969543	0.99710315	270.00306666666665
SA45_SOC_4	1158	1716.0406494140625	774.9813365936279	0.78088313	270.2366333333333
SA45_SOC_4	1159	1754.9205780029297	800.3761053085327	0.9925885	270.4702
SA45_SOC_4	1160	1753.0163955688477	854.4177031517029	0.9874067	270.7037666666667
SA45_SOC_4	1161	1703.0836486816406	878.829174041748	0.9912453	270.93733333333336
SA45_SOC_4	1162	1686.6082763671875	902.7169704437256	0.989509	271.1709
SA45_SOC_4	1163	1643.7368774414062	937.1374797821045	0.9986754	271.4044666666667
SA45_SOC_4	1164	1665.523796081543	955.1663661003113	0.62974703	271.63803333333334
SA45_SOC_4	1165	1673.8334655761719	940.3809785842896	0.99229866	271.8716
SA45_SOC_4	1166	1709.2229461669922	939.4636631011963	0.9447728	272.10516666666666
SA45_SOC_4	1167	1742.0518112182617	942.1798181533813	0.80081993	272.3387333333333
SA45_SOC_4	1168	1727.6157760620117	949.6078848838806	0.9967539	272.5723
SA45_SOC_4	1169	1724.300765991211	949.6354365348816	0.5226965	272.80586666666665
SA45_SOC_4	1170	1741.1288452148438	944.5809316635132	0.009787536	273.03943333333336
SA45_SOC_4	1171	1744.3702697753906	941.1894392967224	0.11886428	273.273
SA45_SOC_4	1172	1743.6939239501953	948.8300657272339	0.8978467	273.5065666666667
SA45_SOC_4	1173	1740.7770538330078	947.9106259346008	0.97083855	273.74013333333335
SA45_SOC_4	1174	1769.8287963867188	937.9868173599243	0.16174233	273.9737
SA45_SOC_4	1175	1767.8672790527344	941.7808985710144	0.18782888	274.20726666666667
SA45_SOC_4	1176	1770.769271850586	936.5684223175049	0.1512496	274.44083333333333
SA45_SOC_4	1177	1754.1117095947266	937.9008150100708	0.00070799515	274.6744
SA45_SOC_4	1178	1755.9746932983398	944.9631786346436	0.17037582	274.90796666666665
SA45_SOC_4	1179	1766.3287353515625	945.8940124511719	0.5554765	275.1415333333333
SA45_SOC_4	1180	1793.3520126342773	933.9310598373413	0.88771737	275.37510000000003
SA45_SOC_4	1181	1794.081802368164	932.4503517150879	0.089831375	275.6086666666667
SA45_SOC_4	1182	1783.8372802734375	915.1539015769958	0.10443165	275.84223333333335
SA45_SOC_4	1183	1778.9453887939453	914.3689370155334	0.98682016	276.0758
SA45_SOC_4	1184	1750.9945678710938	924.2819309234619	0.9973923	276.3093666666667
SA45_SOC_4	1185	1819.06494140625	925.9884595870972	0.55715483	276.54293333333334
SA45_SOC_4	1186	1726.4850997924805	938.5696506500244	0.99614525	276.7765
SA45_SOC_4	1187	1703.3893203735352	959.5515203475952	0.9995245	277.01006666666666
SA45_SOC_4	1188	1703.1706237792969	965.7295274734497	0.99966824	277.2436333333333
SA45_SOC_4	1189	1718.7493515014648	966.817045211792	0.9979031	277.4772
SA45_SOC_4	1190	1710.7755661010742	973.1965398788452	0.9796983	277.7107666666667
SA45_SOC_4	1191	1720.2231216430664	967.6014947891235	0.33471164	277.94433333333336
SA45_SOC_4	1192	1743.2243728637695	969.1366624832153	0.0024628898	278.1779
SA45_SOC_4	1193	575.8943939208984	983.1179666519165	6.5719905e-05	278.4114666666667
SA45_SOC_4	1194	1751.6320037841797	955.821361541748	0.456575	278.64503333333334
SA45_SOC_4	1195	1748.8815307617188	951.6096925735474	0.09145151	278.8786
SA45_SOC_4	1196	1739.3088912963867	934.4957399368286	0.6522572	279.11216666666667
SA45_SOC_4	1197	1717.6876831054688	919.411211013794	0.00017360851	279.3457333333333
SA45_SOC_4	1198	575.247859954834	982.7604389190674	3.451539e-05	279.5793
SA45_SOC_4	1199	1702.203254699707	927.913920879364	0.011898574	279.81286666666665
SA45_SOC_4	1200	1709.8994064331055	912.7486038208008	3.878803e-05	280.0464333333333
SA45_SOC_4	1201	1713.8994598388672	935.7707118988037	0.0107312035	280.28000000000003
SA45_SOC_4	1202	1707.3399353027344	937.4105501174927	0.0014056198	280.5135666666667
SA45_SOC_4	1203	1668.870849609375	933.391227722168	0.009131546	280.74713333333335
SA45_SOC_4	1204	1691.07421875	939.1099977493286	0.82883334	280.9807
SA45_SOC_4	1205	1711.1220932006836	932.1597719192505	0.528458	281.2142666666667
SA45_SOC_4	1206	1703.3294677734375	933.096399307251	0.91142166	281.44783333333334
SA45_SOC_4	1207	1709.6090698242188	929.5383739471436	0.6329653	281.6814
SA45_SOC_4	1208	1701.4098358154297	924.1916155815125	0.9453406	281.91496666666666
SA45_SOC_4	1209	1701.807632446289	918.0882811546326	0.8013183	282.1485333333333
SA45_SOC_4	1210	1697.8797912597656	914.6594524383545	0.98457944	282.3821
SA45_SOC_4	1211	1694.2372512817383	919.3439412117004	0.23103726	282.6156666666667
SA45_SOC_4	1212	1688.547248840332	920.0452852249146	0.0017713482	282.84923333333336
SA45_SOC_4	1213	1682.698974609375	913.7057018280029	0.3648728	283.0828
SA45_SOC_4	1214	1672.6689147949219	896.9718718528748	0.020661006	283.3163666666667
SA45_SOC_4	1215	1662.286262512207	900.9737491607666	0.017024526	283.54993333333334
SA45_SOC_4	1216	1643.7983322143555	877.2754669189453	0.00072452263	283.7835
SA45_SOC_4	1217	1645.0899124145508	902.4229145050049	0.11890101	284.01706666666666
SA45_SOC_4	1218	1621.5503311157227	904.0094518661499	0.2795479	284.2506333333333
SA45_SOC_4	1219	1624.5726013183594	909.8429989814758	0.98598135	284.4842
SA45_SOC_4	1220	1615.9630966186523	906.9912099838257	0.9910245	284.71776666666665
SA45_SOC_4	1221	1609.9113464355469	908.7128663063049	0.99155915	284.95133333333337
SA45_SOC_4	1222	1608.7232208251953	906.1105871200562	0.9856418	285.1849
SA45_SOC_4	1223	1604.1273880004883	897.0603847503662	0.9841187	285.4184666666667
SA45_SOC_4	1224	1594.6554565429688	902.9613947868347	0.9884121	285.65203333333335
SA45_SOC_4	1225	1581.2020111083984	908.2401752471924	0.9976386	285.8856
SA45_SOC_4	1226	1573.4200286865234	906.5829563140869	0.9972391	286.1191666666667
SA45_SOC_4	1227	1558.820457458496	896.7049169540405	0.99928397	286.35273333333333
SA45_SOC_4	1228	1555.883674621582	883.2740020751953	0.99435717	286.5863
SA45_SOC_4	1229	1527.3147583007812	851.9507360458374	0.9759833	286.81986666666666
SA45_SOC_4	1230	1493.825912475586	832.9496240615845	0.9982918	287.0534333333333
SA45_SOC_4	1231	1490.0556564331055	825.2851152420044	0.99990714	287.287
SA45_SOC_4	1232	1479.9334716796875	841.7210912704468	0.9998456	287.5205666666667
SA45_SOC_4	1233	1495.0830459594727	878.3822965621948	0.99985635	287.75413333333336
SA45_SOC_4	1234	1486.1159133911133	896.7948460578918	0.99900705	287.9877
SA45_SOC_4	1235	1483.8258361816406	904.58327293396	0.99945194	288.2212666666667
SA45_SOC_4	1236	1589.2255783081055	925.7054758071899	0.82482475	288.45483333333334
SA45_SOC_4	1237	1489.1167831420898	904.8392200469971	0.974392	288.6884
SA45_SOC_4	1238	1473.7599563598633	890.2561569213867	0.84327096	288.92196666666666
SA45_SOC_4	1239	1464.1654586791992	850.1278209686279	0.00055598153	289.1555333333333
SA45_SOC_4	1240	1481.5228271484375	836.4009189605713	0.00012441752	289.3891
SA45_SOC_4	1241	1482.030372619629	818.9150190353394	0.653976	289.62266666666665
SA45_SOC_4	1242	1471.248779296875	805.8472967147827	0.5131005	289.85623333333336
SA45_SOC_4	1243	1472.907600402832	798.1771230697632	0.9415	290.0898
SA45_SOC_4	1244	1455.0976181030273	782.9550933837891	0.68576545	290.3233666666667
SA45_SOC_4	1245	1440.9642791748047	781.7335510253906	0.17178862	290.55693333333335
SA45_SOC_4	1246	1442.944107055664	747.3843669891357	0.53128344	290.7905
SA45_SOC_4	1247	1454.4586944580078	721.8616247177124	0.9906268	291.02406666666667
SA45_SOC_4	1248	1454.4221878051758	698.7408971786499	0.9989391	291.25763333333333
SA45_SOC_4	1249	1448.3692932128906	686.6598200798035	0.99934334	291.4912
SA45_SOC_4	1250	1460.5605697631836	678.2252168655396	0.99887604	291.72476666666665
SA45_SOC_4	1251	1464.2753219604492	678.5089731216431	0.99858534	291.9583333333333
SA45_SOC_4	1252	1456.2300109863281	675.982460975647	0.9995309	292.19190000000003
SA45_SOC_4	1253	1456.362419128418	674.7204923629761	0.99846613	292.4254666666667
SA45_SOC_4	1254	1453.3933639526367	662.5927448272705	0.9990269	292.65903333333335
SA45_SOC_4	1255	1437.7156448364258	653.5480785369873	0.99678195	292.8926
SA45_SOC_4	1256	1429.7517013549805	629.9113368988037	0.99008304	293.1261666666667
SA45_SOC_4	1257	1433.7327575683594	619.7248864173889	0.99940753	293.35973333333334
SA45_SOC_4	1258	1430.3293991088867	604.9638319015503	0.9979001	293.5933
SA45_SOC_4	1259	1422.3493194580078	596.7737817764282	0.999198	293.82686666666666
SA45_SOC_4	1260	1427.2700500488281	594.5536851882935	0.9959502	294.0604333333333
SA45_SOC_4	1261	1426.6054916381836	585.4903507232666	0.997331	294.294
SA45_SOC_4	1262	1423.7598037719727	589.0554571151733	0.999495	294.52756666666664
SA45_SOC_4	1263	1424.5953369140625	584.1902089118958	0.9975478	294.76113333333336
SA45_SOC_4	1264	1439.0885925292969	587.9581546783447	0.9956519	294.9947
SA45_SOC_4	1265	1408.9802169799805	610.7546997070312	0.91473854	295.2282666666667
SA45_SOC_4	1266	1439.410171508789	675.0208568572998	0.99670714	295.46183333333335
SA45_SOC_4	1267	1443.5221481323242	731.35986328125	0.9988902	295.6954
SA45_SOC_4	1268	1483.5580444335938	785.414400100708	0.99975103	295.92896666666667
SA45_SOC_4	1269	1498.3609771728516	832.1248126029968	0.99920064	296.16253333333333
SA45_SOC_4	1270	1493.3798217773438	877.353036403656	0.9764118	296.3961
SA45_SOC_4	1271	1481.967658996582	892.1143484115601	0.994169	296.62966666666665
SA45_SOC_4	1272	1481.03759765625	886.8141317367554	0.9992778	296.8632333333333
SA45_SOC_4	1273	1490.8843231201172	878.2133173942566	0.89241165	297.09680000000003
SA45_SOC_4	1274	1491.5930557250977	853.0573725700378	0.9905785	297.3303666666667
SA45_SOC_4	1275	1483.2840728759766	836.0927653312683	0.999298	297.56393333333335
SA45_SOC_4	1276	1445.265769958496	820.8460807800293	0.999067	297.7975
SA45_SOC_4	1277	1452.4966049194336	822.2959542274475	0.32790837	298.0310666666667
SA45_SOC_4	1278	1467.9209518432617	787.4201345443726	0.31626576	298.26463333333334
SA45_SOC_4	1279	1461.4400482177734	761.6248369216919	0.98980254	298.4982
SA45_SOC_4	1280	1465.381965637207	694.5805978775024	0.982157	298.73176666666666
SA45_SOC_4	1281	1449.7786331176758	667.116494178772	0.97007656	298.9653333333333
SA45_SOC_4	1282	1446.8362426757812	631.8006205558777	0.9990339	299.1989
SA45_SOC_4	1283	1450.1598358154297	616.2857580184937	0.9996381	299.4324666666667
SA45_SOC_4	1284	1439.8619842529297	604.4415092468262	0.9993242	299.66603333333336
SA45_SOC_4	1285	1441.9178009033203	596.9793891906738	0.99618286	299.8996
SA45_SOC_4	1286	1441.1992263793945	567.1451354026794	0.988176	300.1331666666667
SA45_SOC_4	1287	1425.1288604736328	537.4994945526123	0.9992118	300.36673333333334
SA45_SOC_4	1288	1424.9288177490234	530.0275254249573	0.998548	300.6003
SA45_SOC_4	1289	1417.214469909668	520.1469111442566	0.99898773	300.83386666666667
SA45_SOC_4	1290	1416.1175537109375	508.55178594589233	0.9994124	301.0674333333333
SA45_SOC_4	1291	1367.6646423339844	517.9844284057617	0.9992834	301.301
SA45_SOC_4	1292	1355.240364074707	537.7329111099243	0.99857306	301.53456666666665
SA45_SOC_4	1293	1274.5430374145508	580.1258897781372	0.9989963	301.76813333333337
SA45_SOC_4	1294	1167.9924774169922	647.1405816078186	0.99918634	302.0017
SA45_SOC_4	1295	1066.6506958007812	709.6634531021118	0.9990208	302.2352666666667
SA45_SOC_4	1296	963.2342147827148	771.6093492507935	0.99896884	302.46883333333335
SA45_SOC_4	1297	870.1334953308105	824.2142057418823	0.99770606	302.7024
SA45_SOC_4	1298	794.8376655578613	855.8320426940918	0.13175508	302.9359666666667
SA45_SOC_4	1299	758.4387016296387	897.7319240570068	0.0014024376	303.16953333333333
SA45_SOC_4	1300	727.415714263916	911.2126636505127	0.0031112276	303.4031
SA45_SOC_4	1301	574.0274047851562	982.5985407829285	6.244637e-05	303.63666666666666
SA45_SOC_4	1302	622.1077537536621	984.7042465209961	3.901172e-05	303.8702333333333
SA45_SOC_4	1303	575.6155586242676	985.1252460479736	2.4810532e-05	304.1038
SA45_SOC_4	1304	591.8139839172363	969.4388937950134	0.00016766472	304.3373666666667
SA45_SOC_4	1305	576.3656616210938	971.9804048538208	9.623575e-05	304.57093333333336
SA45_SOC_4	1306	579.8625183105469	981.2308716773987	0.00031697316	304.8045
SA45_SOC_4	1307	588.8400077819824	967.6069664955139	0.0001511673	305.0380666666667
SA45_SOC_4	1308	1090.5116271972656	482.91420221328735	3.1652475e-05	305.27163333333334
SA45_SOC_4	1309	579.2730331420898	984.9038028717041	5.6323635e-05	305.5052
SA45_SOC_4	1310	575.7952880859375	984.0381145477295	5.18509e-05	305.73876666666666
SA45_SOC_4	1311	576.0694885253906	984.7283220291138	3.806864e-05	305.9723333333333
SA45_SOC_4	1312	578.7390518188477	982.7189826965332	0.00017140686	306.2059
SA45_SOC_4	1313	577.1903228759766	984.2497086524963	2.8475546e-05	306.43946666666665
SA45_SOC_4	1314	1128.9579391479492	481.59133672714233	2.3042345e-05	306.67303333333336
SA45_SOC_4	1315	574.793758392334	981.7497181892395	8.707507e-05	306.9066
SA45_SOC_4	1316	575.4256439208984	982.615921497345	4.629238e-05	307.1401666666667
SA45_SOC_4	1317	578.2082748413086	981.2700748443604	6.336815e-05	307.37373333333335
SA45_SOC_4	1318	577.573299407959	982.8307342529297	5.8930673e-05	307.6073
SA45_SOC_4	1319	578.7842559814453	982.2569131851196	0.00010289851	307.84086666666667
SA45_SOC_4	1320	576.9824409484863	984.6114206314087	3.907796e-05	308.07443333333333
SA45_SOC_4	1321	576.5851020812988	984.2296886444092	0.00011179179	308.308
SA45_SOC_4	1322	577.4971389770508	985.6094598770142	3.1660387e-05	308.54156666666665
SA45_SOC_4	1323	575.2534103393555	982.2123670578003	5.7213394e-05	308.7751333333333
SA45_SOC_4	1324	573.3706855773926	985.5543565750122	5.2248084e-05	309.00870000000003
SA45_SOC_4	1325	574.6369171142578	984.1391158103943	4.2124757e-05	309.2422666666667
SA45_SOC_4	1326	574.7568511962891	983.6169219017029	3.8277776e-05	309.47583333333336
SA45_SOC_4	1327	590.8093070983887	972.532467842102	0.000203472	309.7094
SA45_SOC_4	1328	1059.2340087890625	474.99393939971924	2.2869484e-05	309.9429666666667
SA45_SOC_4	1329	578.5921096801758	983.1607747077942	6.1818966e-05	310.17653333333334
SA45_SOC_4	1330	579.4121932983398	982.4031686782837	0.00044278346	310.4101
SA45_SOC_4	1331	573.9224052429199	983.8994550704956	3.1475847e-05	310.64366666666666
SA45_SOC_4	1332	581.3697052001953	983.7824249267578	8.1326456e-05	310.8772333333333
SA45_SOC_4	1333	575.8370590209961	982.4022030830383	4.2476953e-05	311.1108
SA45_SOC_4	1334	592.2661399841309	973.6267447471619	0.00087534636	311.34436666666664
SA45_SOC_4	1335	577.6704597473145	983.5293102264404	7.817594e-05	311.57793333333336
SA45_SOC_4	1336	585.578556060791	976.2639141082764	0.0004638625	311.8115
SA45_SOC_4	1337	578.5594940185547	983.6436367034912	7.949277e-05	312.0450666666667
SA45_SOC_4	1338	1160.6401062011719	484.06139373779297	2.2979142e-05	312.27863333333335
SA45_SOC_4	1339	581.8691825866699	972.9561710357666	0.0004264523	312.5122
SA45_SOC_4	1340	1124.9660110473633	478.48080039024353	2.333348e-05	312.74576666666667
SA45_SOC_4	1341	575.7634735107422	983.391809463501	3.4760353e-05	312.97933333333333
SA45_SOC_4	1342	575.7328033447266	980.3890657424927	0.000261916	313.2129
SA45_SOC_4	1343	577.0074462890625	983.4542512893677	0.00013822441	313.44646666666665
SA45_SOC_4	1344	1126.4600372314453	474.26053762435913	2.3112789e-05	313.6800333333333
SA45_SOC_4	1345	577.298698425293	971.3604283332825	0.00011263777	313.91360000000003
SA45_SOC_4	1346	602.651538848877	982.7742147445679	3.4832097e-05	314.1471666666667
SA45_SOC_4	1347	578.4175872802734	983.4019804000854	5.9926828e-05	314.38073333333335
SA45_SOC_4	1348	578.9041328430176	972.5553202629089	0.00048562148	314.6143
SA45_SOC_4	1349	583.0832862854004	976.0388660430908	0.0002348927	314.8478666666667
SA45_SOC_4	1350	578.7836837768555	981.9726419448853	0.00024425704	315.08143333333334
SA45_SOC_4	1351	574.0818214416504	982.8856444358826	7.9531594e-05	315.315
SA45_SOC_4	1352	575.3493118286133	973.2610416412354	0.00013355658	315.54856666666666
SA45_SOC_4	1353	966.3456344604492	488.72254729270935	2.6794567e-05	315.7821333333333
SA45_SOC_4	1354	716.0420036315918	776.4926218986511	0.9936354	316.0157
SA45_SOC_4	1355	730.7057762145996	770.7116031646729	0.9899074	316.2492666666667
SA45_SOC_4	1356	729.3954277038574	771.2213087081909	0.9950067	316.48283333333336
SA45_SOC_4	1357	729.6834182739258	770.2667856216431	0.9947714	316.7164
SA45_SOC_4	1358	733.3400917053223	772.3250484466553	0.99045765	316.9499666666667
SA45_SOC_4	1359	756.7613983154297	773.83948802948	0.9947803	317.18353333333334
SA45_SOC_4	1360	780.3703308105469	772.454309463501	0.9985415	317.4171
SA45_SOC_4	1361	832.6944351196289	784.6022701263428	0.9996916	317.65066666666667
SA45_SOC_4	1362	956.0224914550781	804.3221712112427	0.9998344	317.8842333333333
SA45_SOC_4	1363	1103.0585861206055	835.2052545547485	0.9998927	318.1178
SA45_SOC_4	1364	1233.53759765625	866.1981582641602	0.9997664	318.35136666666665
SA45_SOC_4	1365	1363.4210586547852	896.6840600967407	0.99974996	318.5849333333333
SA45_SOC_4	1366	1498.6214447021484	921.1398839950562	0.9998159	318.81850000000003
SA45_SOC_4	1367	1603.7427520751953	943.4505414962769	0.9987612	319.0520666666667
SA45_SOC_4	1368	1656.368179321289	949.0101170539856	0.99938226	319.28563333333335
SA45_SOC_4	1369	1675.0476837158203	954.8515820503235	0.9996617	319.5192
SA45_SOC_4	1370	1671.9534301757812	957.1891593933105	0.9996748	319.7527666666667
SA45_SOC_4	1371	1681.1701583862305	955.9092950820923	0.9980855	319.98633333333333
SA45_SOC_4	1372	1691.180305480957	948.8547849655151	0.994262	320.2199
SA45_SOC_4	1373	1673.4733200073242	952.4122309684753	0.98602957	320.45346666666666
SA45_SOC_4	1374	1713.442726135254	952.1463060379028	0.0022981479	320.6870333333333
SA45_SOC_4	1375	1729.896583557129	955.8838033676147	2.6720976e-05	320.9206
SA45_SOC_4	1376	1711.9087600708008	930.1177310943604	0.9166968	321.1541666666667
SA45_SOC_4	1377	1713.4519958496094	919.614372253418	0.00090674247	321.38773333333336
SA45_SOC_4	1378	1685.6740951538086	915.0968027114868	0.08231238	321.6213
SA45_SOC_4	1379	1665.9973526000977	894.8471117019653	0.8910697	321.8548666666667
SA45_SOC_4	1380	1646.1449432373047	903.0956125259399	0.47087145	322.08843333333334
SA45_SOC_4	1381	1614.0402603149414	908.7442803382874	0.6503298	322.322
SA45_SOC_4	1382	1615.6777954101562	907.9025387763977	0.9798615	322.55556666666666
SA45_SOC_4	1383	1606.5543365478516	901.5719032287598	0.9633137	322.7891333333333
SA45_SOC_4	1384	1605.0581359863281	901.4412260055542	0.9821827	323.0227
SA45_SOC_4	1385	1601.5560150146484	895.7019853591919	0.9935389	323.25626666666665
SA45_SOC_4	1386	1599.5665740966797	884.6233892440796	0.95822597	323.48983333333337
SA45_SOC_4	1387	1594.7040939331055	880.8132791519165	0.9427595	323.7234
SA45_SOC_4	1388	1598.3364486694336	890.5305790901184	0.9907706	323.9569666666667
SA45_SOC_4	1389	1591.8913650512695	891.9469785690308	0.98813885	324.19053333333335
SA45_SOC_4	1390	1577.9046249389648	899.734890460968	0.9966487	324.4241
SA45_SOC_4	1391	1572.7910614013672	899.8261713981628	0.94514316	324.65766666666667
SA45_SOC_4	1392	1565.1611709594727	900.0767755508423	0.9854301	324.89123333333333
SA45_SOC_4	1393	1571.5425109863281	889.6775722503662	0.9882301	325.1248
SA45_SOC_4	1394	1570.8386993408203	876.828396320343	0.9865165	325.35836666666665
SA45_SOC_4	1395	1566.1126327514648	845.5790948867798	0.87151116	325.5919333333333
SA45_SOC_4	1396	1564.153175354004	856.3300323486328	0.9749258	325.82550000000003
SA45_SOC_4	1397	1550.3075408935547	832.3084044456482	0.97778875	326.0590666666667
SA45_SOC_4	1398	1541.5953826904297	816.9983768463135	0.99871206	326.29263333333336
SA45_SOC_4	1399	1540.308609008789	805.9871792793274	0.98101795	326.5262
SA45_SOC_4	1400	1534.5623016357422	786.3156223297119	0.9993616	326.7597666666667
SA45_SOC_4	1401	1529.674072265625	772.3517632484436	0.9985518	326.99333333333334
SA45_SOC_4	1402	1512.689323425293	752.9306173324585	0.995993	327.2269
SA45_SOC_4	1403	1515.0539016723633	733.6682796478271	0.99849	327.46046666666666
SA45_SOC_4	1404	1519.464111328125	730.2147960662842	0.99936527	327.6940333333333
SA45_SOC_4	1405	1513.3466720581055	723.9596056938171	0.99955696	327.9276
SA45_SOC_4	1406	1513.3578872680664	722.7836394309998	0.99929523	328.16116666666665
SA45_SOC_4	1407	1506.0655975341797	712.5917172431946	0.999474	328.39473333333336
SA45_SOC_4	1408	1464.3809509277344	698.43834400177	0.9917259	328.6283
SA45_SOC_4	1409	1446.5686798095703	699.5754289627075	0.9992899	328.8618666666667
SA45_SOC_4	1410	1395.003662109375	712.6718616485596	0.9995441	329.09543333333335
SA45_SOC_4	1411	1340.61767578125	726.5289902687073	0.9995184	329.329
SA45_SOC_4	1412	1262.7397155761719	746.5999817848206	0.99947685	329.56256666666667
SA45_SOC_4	1413	1163.4603881835938	767.3094892501831	0.9997613	329.79613333333333
SA45_SOC_4	1414	1046.1313247680664	791.5075635910034	0.9994962	330.0297
SA45_SOC_4	1415	928.9731216430664	810.3409838676453	0.99915874	330.26326666666665
SA45_SOC_4	1416	837.9151153564453	835.5242872238159	0.9933143	330.4968333333333
SA45_SOC_4	1417	762.6652908325195	849.3162059783936	0.09315333	330.73040000000003
SA45_SOC_4	1418	728.8693428039551	864.7825956344604	0.0023879306	330.9639666666667
SA45_SOC_4	1419	577.3003578186035	984.9671459197998	0.000106364234	331.19753333333335
SA45_SOC_4	1420	591.2646675109863	972.1921920776367	0.00022451246	331.4311
SA45_SOC_4	1421	575.6558418273926	983.9241743087769	6.346746e-05	331.6646666666667
SA45_SOC_4	1422	573.4286499023438	984.836597442627	6.9864436e-05	331.89823333333334
SA45_SOC_4	1423	577.4868965148926	980.6316232681274	0.00020777689	332.1318
SA45_SOC_4	1424	597.4274826049805	983.4460759162903	6.054086e-05	332.36536666666666
SA45_SOC_4	1425	576.2167167663574	982.3134326934814	6.827947e-05	332.5989333333333
SA45_SOC_4	1426	575.3927993774414	978.9382910728455	0.00014774052	332.8325
SA45_SOC_4	1427	593.8466835021973	970.4886245727539	0.00017551446	333.0660666666667
SA45_SOC_4	1428	573.9495849609375	982.8726410865784	0.00011624766	333.29963333333336
SA45_SOC_4	1429	576.4617347717285	985.1917433738708	8.599729e-05	333.5332
SA45_SOC_4	1430	577.9918670654297	985.2326202392578	3.596507e-05	333.7667666666667
SA45_SOC_4	1431	591.5255355834961	972.549204826355	0.0025105688	334.00033333333334
SA45_SOC_4	1432	578.9900779724121	982.024655342102	8.627672e-05	334.2339
SA45_SOC_4	1433	576.3594818115234	982.1615123748779	4.3357806e-05	334.46746666666667
SA45_SOC_4	1434	1096.4956283569336	487.7001750469208	1.8874e-05	334.7010333333333
SA45_SOC_4	1435	577.1872901916504	983.7004137039185	3.535045e-05	334.9346
SA45_SOC_4	1436	583.4108734130859	971.2226057052612	0.00078779244	335.16816666666665
SA45_SOC_4	1437	585.7528495788574	974.7769618034363	0.0011647876	335.4017333333333
SA45_SOC_4	1438	577.8544235229492	984.90882396698	5.101203e-05	335.63530000000003
SA45_SOC_4	1439	572.7623176574707	982.8753447532654	0.00012375091	335.8688666666667
SA45_SOC_4	1440	577.0671844482422	983.9061498641968	4.77372e-05	336.10243333333335
SA45_SOC_4	1441	593.8600730895996	975.2141189575195	0.00020322789	336.336
SA45_SOC_4	1442	593.939151763916	970.1768016815186	0.0001340873	336.5695666666667
SA45_SOC_4	1443	576.804370880127	984.3122792243958	6.150732e-05	336.80313333333334
SA45_SOC_4	1444	572.892894744873	986.2559580802917	3.771675e-05	337.0367
SA45_SOC_4	1445	577.020092010498	983.0589365959167	5.274178e-05	337.27026666666666
SA45_SOC_4	1446	579.4232940673828	984.772675037384	0.00010592899	337.5038333333333
SA45_SOC_4	1447	596.4090728759766	980.1709699630737	0.00018667468	337.7374
SA45_SOC_4	1448	656.7046737670898	628.3018827438354	4.145999e-05	337.9709666666667
SA45_SOC_4	1449	578.7246322631836	984.3814158439636	2.2784108e-05	338.20453333333336
SA45_SOC_4	1450	577.598876953125	983.941490650177	6.538933e-05	338.4381
SA45_SOC_4	1451	580.0235366821289	983.1896781921387	0.00024273475	338.6716666666667
SA45_SOC_4	1452	577.913646697998	983.0516624450684	0.000137594	338.90523333333334
SA45_SOC_4	1453	694.1004180908203	784.985933303833	0.0011945355	339.1388
SA45_SOC_4	1454	698.221607208252	790.4103899002075	0.09655478	339.37236666666666
SA45_SOC_4	1455	711.0788154602051	782.3726463317871	0.9683187	339.6059333333333
SA45_SOC_4	1456	717.4636459350586	777.9392766952515	0.981805	339.8395
SA45_SOC_4	1457	718.597240447998	774.2012643814087	0.98573667	340.07306666666665
SA45_SOC_4	1458	717.3020553588867	773.120698928833	0.98942894	340.30663333333337
SA45_SOC_4	1459	719.9884414672852	773.2645726203918	0.994972	340.5402
SA45_SOC_4	1460	723.8316535949707	771.5327453613281	0.99531317	340.7737666666667
SA45_SOC_4	1461	725.9622573852539	769.7089290618896	0.9890948	341.00733333333335
SA45_SOC_4	1462	725.3315162658691	770.1747965812683	0.9946779	341.2409
SA45_SOC_4	1463	725.884952545166	768.3697128295898	0.99524313	341.4744666666667
SA45_SOC_4	1464	737.6216125488281	764.4589233398438	0.9960551	341.70803333333333
SA45_SOC_4	1465	743.7700080871582	758.9496874809265	0.9514825	341.9416
SA45_SOC_4	1466	743.2902717590332	757.5612902641296	0.96686167	342.17516666666666
SA45_SOC_4	1467	744.0749931335449	757.5187397003174	0.97621596	342.4087333333333
SA45_SOC_4	1468	754.094066619873	753.5593485832214	0.96094435	342.64230000000003
SA45_SOC_4	1469	762.6628875732422	747.5951242446899	0.9913555	342.8758666666667
SA45_SOC_4	1470	778.981761932373	730.0631976127625	0.9916646	343.10943333333336
SA45_SOC_4	1471	828.5315322875977	717.8977918624878	0.999595	343.343
SA45_SOC_4	1472	907.1038055419922	699.0588998794556	0.9998363	343.5765666666667
SA45_SOC_4	1473	994.9594116210938	693.9266967773438	0.9998369	343.81013333333334
SA45_SOC_4	1474	1078.7176895141602	695.2619218826294	0.9999013	344.0437
SA45_SOC_4	1475	1157.1809005737305	697.0007658004761	0.99990106	344.27726666666666
SA45_SOC_4	1476	1230.655860900879	703.1365442276001	0.99977154	344.5108333333333
SA45_SOC_4	1477	1298.569107055664	708.5884881019592	0.9997689	344.7444
SA45_SOC_4	1478	1349.974021911621	719.121265411377	0.99940693	344.97796666666665
SA45_SOC_4	1479	1384.6832656860352	728.1309771537781	0.9997422	345.21153333333336
SA45_SOC_4	1480	1388.0730056762695	737.1476411819458	0.9998466	345.4451
SA45_SOC_4	1481	1427.750015258789	760.3665375709534	0.9995283	345.6786666666667
SA45_SOC_4	1482	1518.2934951782227	794.0726351737976	0.9997619	345.91223333333335
SA45_SOC_4	1483	1579.804344177246	826.7098832130432	0.9998642	346.1458
SA45_SOC_4	1484	1636.9753646850586	875.0010395050049	0.9997025	346.37936666666667
SA45_SOC_4	1485	1677.8858184814453	894.9233937263489	0.9994733	346.61293333333333
SA45_SOC_4	1486	1704.997444152832	908.1785702705383	0.9686683	346.8465
SA45_SOC_4	1487	1745.3929138183594	922.7528142929077	0.6535337	347.08006666666665
SA45_SOC_4	1488	1749.001235961914	931.8049478530884	0.41957602	347.3136333333333
SA45_SOC_4	1489	1758.567237854004	931.3910293579102	0.35655022	347.54720000000003
SA45_SOC_4	1490	1768.8598251342773	924.785327911377	0.012781064	347.7807666666667
SA45_SOC_4	1491	1777.3156356811523	936.8219232559204	0.0018284513	348.01433333333335
SA45_SOC_4	1492	581.7747116088867	984.0724897384644	0.00032944436	348.2479
SA45_SOC_4	1493	576.485767364502	964.684431552887	9.001888e-05	348.4814666666667
SA45_SOC_4	1494	1836.0455703735352	949.2858266830444	0.0037634433	348.71503333333334
SA45_SOC_4	1495	571.8117713928223	984.707465171814	7.173934e-05	348.9486
SA45_SOC_4	1496	1795.9959411621094	948.5846757888794	0.011952034	349.18216666666666
SA45_SOC_4	1497	1791.5121459960938	948.5936880111694	0.03742209	349.4157333333333
SA45_SOC_4	1498	1805.3194427490234	949.841365814209	4.0467876e-05	349.6493
SA45_SOC_4	1499	576.4703750610352	982.9943704605103	0.00010080287	349.8828666666667
SA45_SOC_4	1500	1798.4343338012695	941.989016532898	0.00015120015	350.11643333333336
SA45_SOC_4	1501	596.9512939453125	983.8086891174316	0.0005997242	350.35
SA45_SOC_4	1502	1759.1615295410156	947.9478335380554	0.996247	350.5835666666667
SA45_SOC_4	1503	1733.9323425292969	947.592236995697	0.99494064	350.81713333333335
SA45_SOC_4	1504	1725.9260559082031	937.9408550262451	0.9970728	351.0507
SA45_SOC_4	1505	1733.1891632080078	937.0517992973328	0.9984509	351.28426666666667
SA45_SOC_4	1506	1665.201416015625	935.5163097381592	0.9986243	351.51783333333333
SA45_SOC_4	1507	1624.0056610107422	942.7455282211304	0.50765735	351.7514
SA45_SOC_4	1508	1599.960708618164	924.9682116508484	0.042901754	351.98496666666665
SA45_SOC_4	1509	1567.3798370361328	924.8916721343994	0.9955682	352.2185333333333
SA45_SOC_4	1510	1568.6116790771484	937.7355051040649	0.99903995	352.45210000000003
SA45_SOC_4	1511	1590.5353546142578	937.6552319526672	0.99865085	352.6856666666667
SA45_SOC_4	1512	1645.242691040039	937.0337104797363	0.99498016	352.91923333333335
SA45_SOC_4	1513	1654.8860549926758	939.6178364753723	0.9753136	353.1528
SA45_SOC_4	1514	1681.5401458740234	930.0477576255798	0.33349925	353.3863666666667
SA45_SOC_4	1515	1681.0887908935547	921.7935919761658	0.07546773	353.61993333333334
SA45_SOC_4	1516	1669.3532180786133	926.097571849823	0.2687833	353.8535
SA45_SOC_4	1517	1655.2721786499023	906.079752445221	0.56133413	354.08706666666666
SA45_SOC_4	1518	1625.4618072509766	896.7463731765747	0.9673364	354.3206333333333
SA45_SOC_4	1519	1622.578239440918	887.9324197769165	0.9729043	354.5542
SA45_SOC_4	1520	1608.6927795410156	886.6405820846558	0.9783336	354.7877666666667
SA45_SOC_4	1521	1599.78515625	882.6161098480225	0.9408912	355.02133333333336
SA45_SOC_4	1522	1592.4163055419922	875.8604836463928	0.9879479	355.2549
SA45_SOC_4	1523	1591.530647277832	866.347246170044	0.9404794	355.4884666666667
SA45_SOC_4	1524	1587.2455215454102	840.2097415924072	0.00021153069	355.72203333333334
SA45_SOC_4	1525	1585.5373764038086	874.3166255950928	0.954872	355.9556
SA45_SOC_4	1526	1578.7697982788086	884.6472716331482	0.76379496	356.18916666666667
SA45_SOC_4	1527	1585.8734893798828	879.3480205535889	0.97967005	356.4227333333333
SA45_SOC_4	1528	1583.712501525879	852.1679306030273	0.9724824	356.6563
SA45_SOC_4	1529	1584.5149612426758	853.6406564712524	0.990612	356.88986666666665
SA45_SOC_4	1530	1581.4619064331055	835.0036382675171	0.9728951	357.12343333333337
SA45_SOC_4	1531	1584.792251586914	839.5467638969421	0.9476518	357.357
SA45_SOC_4	1532	1589.817008972168	844.1498851776123	0.9168211	357.5905666666667
SA45_SOC_4	1533	1600.0370407104492	839.9656391143799	0.9575809	357.82413333333335
SA45_SOC_4	1534	1600.0619888305664	881.7398643493652	0.9590521	358.0577
SA45_SOC_4	1535	1594.5651626586914	893.3304834365845	0.9969273	358.2912666666667
SA45_SOC_4	1536	1595.3860473632812	898.7927913665771	0.9896576	358.52483333333333
SA45_SOC_4	1537	1579.2607498168945	900.8712673187256	0.99512225	358.7584
SA45_SOC_4	1538	1566.05712890625	909.0115571022034	0.98227066	358.99196666666666
SA45_SOC_4	1539	1573.7847518920898	898.5712838172913	0.99343747	359.2255333333333
SA45_SOC_4	1540	1564.6259307861328	900.3957438468933	0.9963845	359.4591
SA45_SOC_4	1541	1571.9960403442383	892.2748947143555	0.9939406	359.6926666666667
SA45_SOC_4	1542	1539.506721496582	875.4801034927368	0.98827565	359.92623333333336
SA45_SOC_4	1543	1546.1179733276367	880.737190246582	0.97883874	360.1598
SA45_SOC_4	1544	1537.2425079345703	869.5297193527222	0.9883057	360.3933666666667
SA45_SOC_4	1545	1519.544792175293	833.3197045326233	0.99201804	360.62693333333334
SA45_SOC_4	1546	1532.9736328125	828.3815860748291	0.9843577	360.8605
SA45_SOC_4	1547	1518.5786819458008	819.0908861160278	0.29036292	361.09406666666666
SA45_SOC_4	1548	1515.304069519043	794.2242336273193	0.8316411	361.3276333333333
SA45_SOC_4	1549	1514.4677352905273	784.8152804374695	0.30119142	361.5612
SA45_SOC_4	1550	1494.275779724121	768.4118127822876	0.9947015	361.79476666666665
SA45_SOC_4	1551	1503.478775024414	745.4462885856628	0.99685234	362.02833333333336
SA45_SOC_4	1552	1507.1612548828125	731.467752456665	0.84116155	362.2619
SA45_SOC_4	1553	1504.786262512207	725.1966619491577	0.99633324	362.4954666666667
SA45_SOC_4	1554	1506.8173599243164	678.9456796646118	0.97187865	362.72903333333335
SA45_SOC_4	1555	1493.2881546020508	675.9690713882446	0.877197	362.9626
SA45_SOC_4	1556	1499.4097137451172	664.0144228935242	0.99592507	363.19616666666667
SA45_SOC_4	1557	1482.9228973388672	656.2632036209106	0.5970722	363.42973333333333
SA45_SOC_4	1558	1502.3866653442383	635.3180265426636	0.9810097	363.6633
SA45_SOC_4	1559	1487.1725463867188	631.6513395309448	0.9935522	363.89686666666665
SA45_SOC_4	1560	1493.0115509033203	625.002121925354	0.94980454	364.1304333333333
SA45_SOC_4	1561	1488.09814453125	621.7375087738037	0.9971681	364.36400000000003
SA45_SOC_4	1562	1478.4918594360352	618.6485052108765	0.99876803	364.5975666666667
SA45_SOC_4	1563	1490.4444122314453	612.6322031021118	0.9816233	364.83113333333336
SA45_SOC_4	1564	1476.972885131836	601.1430358886719	0.98699135	365.0647
SA45_SOC_4	1565	1487.7328491210938	605.3361654281616	0.99862456	365.2982666666667
SA45_SOC_4	1566	1474.3769073486328	599.3368577957153	0.9980805	365.53183333333334
SA45_SOC_4	1567	1477.6227951049805	595.3904056549072	0.9985104	365.7654
SA45_SOC_4	1568	1453.2318878173828	587.9071712493896	0.9987275	365.99896666666666
SA45_SOC_4	1569	1468.3284759521484	576.5791940689087	0.9987367	366.2325333333333
SA45_SOC_4	1570	1467.0011901855469	578.792724609375	0.99930716	366.4661
SA45_SOC_4	1571	1469.3460845947266	578.421356678009	0.99970406	366.6996666666667
SA45_SOC_4	1572	1467.5618362426758	581.2019491195679	0.9997851	366.93323333333336
SA45_SOC_4	1573	1425.5282592773438	570.7424926757812	0.998697	367.1668
SA45_SOC_4	1574	1386.9900512695312	574.0862202644348	0.99574715	367.4003666666667
SA45_SOC_4	1575	1361.2727737426758	579.2754578590393	0.9988716	367.63393333333335
SA45_SOC_4	1576	1308.8996887207031	594.2004704475403	0.9998747	367.8675
SA45_SOC_4	1577	1222.9306411743164	626.6492986679077	0.9998062	368.10106666666667
SA45_SOC_4	1578	1101.5592956542969	685.0362038612366	0.9998252	368.33463333333333
SA45_SOC_4	1579	976.7773818969727	747.6347780227661	0.9969041	368.5682
SA45_SOC_4	1580	841.4011001586914	807.1018624305725	0.9961402	368.80176666666665
SA45_SOC_4	1581	791.6660499572754	829.3068838119507	0.86181533	369.0353333333333
SA45_SOC_4	1582	712.8210067749023	861.580810546875	0.0060817064	369.26890000000003
SA45_SOC_4	1583	578.210620880127	965.3512716293335	2.612972e-05	369.5024666666667
SA45_SOC_4	1584	1096.622200012207	477.87559747695923	2.1160575e-05	369.73603333333335
SA45_SOC_4	1585	573.6157608032227	965.7039070129395	8.8069224e-05	369.9696
SA45_SOC_4	1586	573.4565162658691	983.7977457046509	6.995771e-05	370.2031666666667
SA45_SOC_4	1587	576.8625068664551	986.7083072662354	2.9047627e-05	370.43673333333334
SA45_SOC_4	1588	575.0446128845215	984.0716528892517	0.00026514055	370.6703
SA45_SOC_4	1589	580.6921577453613	968.2698154449463	0.00028489387	370.90386666666666
SA45_SOC_4	1590	578.723258972168	980.8789443969727	0.00013524103	371.1374333333333
SA45_SOC_4	1591	576.6624069213867	984.1322922706604	0.00010176453	371.371
SA45_SOC_4	1592	661.1993980407715	629.5050144195557	0.00013118457	371.6045666666667
SA45_SOC_4	1593	1092.7467727661133	478.50423216819763	2.1800022e-05	371.83813333333336
SA45_SOC_4	1594	575.958366394043	983.1713962554932	9.7217046e-05	372.0717
SA45_SOC_4	1595	579.7755432128906	982.612509727478	9.3624134e-05	372.3052666666667
SA45_SOC_4	1596	659.3395614624023	626.6709280014038	4.2905198e-05	372.53883333333334
SA45_SOC_4	1597	657.015266418457	626.6253519058228	3.9756855e-05	372.7724
SA45_SOC_4	1598	1181.7566299438477	472.13841676712036	2.8161041e-05	373.00596666666667
SA45_SOC_4	1599	592.1517562866211	972.4420237541199	0.00025859053	373.2395333333333
SA45_SOC_4	1600	575.2694320678711	985.6071424484253	2.4812e-05	373.4731
SA45_SOC_4	1601	602.6260185241699	987.2361660003662	8.7225904e-05	373.70666666666665
SA45_SOC_4	1602	576.3395690917969	981.8212366104126	7.357429e-05	373.94023333333337
SA45_SOC_4	1603	572.9394149780273	983.764271736145	7.227681e-05	374.1738
SA45_SOC_4	1604	654.2160415649414	629.1826343536377	5.0803377e-05	374.4073666666667
SA45_SOC_4	1605	579.8633193969727	982.9200839996338	0.00014164414	374.64093333333335
SA45_SOC_4	1606	580.2383995056152	982.8024101257324	0.00022044149	374.8745
SA45_SOC_4	1607	575.3311157226562	983.2841777801514	8.24377e-05	375.1080666666667
SA45_SOC_4	1608	998.4427642822266	485.6202507019043	2.9408891e-05	375.34163333333333
SA45_SOC_4	1609	576.5069961547852	984.8946619033813	4.785425e-05	375.5752
SA45_SOC_4	1610	573.1210327148438	984.5739555358887	3.8871458e-05	375.80876666666666
SA45_SOC_4	1611	587.8506088256836	966.275475025177	0.00026426153	376.0423333333333
SA45_SOC_4	1612	592.0206069946289	971.0481548309326	0.00021141817	376.2759
SA45_SOC_4	1613	575.9406852722168	982.2530508041382	0.000110529676	376.5094666666667
SA45_SOC_4	1614	578.7958717346191	984.1851425170898	8.829374e-05	376.74303333333336
SA45_SOC_4	1615	579.2599296569824	980.956449508667	0.000112279915	376.9766
SA45_SOC_4	1616	576.0646820068359	982.6288604736328	3.8744554e-05	377.2101666666667
SA45_SOC_4	1617	579.8773384094238	984.9097895622253	4.336707e-05	377.44373333333334
SA45_SOC_4	1618	575.4844093322754	982.9252982139587	5.4157612e-05	377.6773
SA45_SOC_4	1619	576.8694877624512	984.7720313072205	6.9858244e-05	377.91086666666666
SA45_SOC_4	1620	578.0923461914062	986.5073347091675	0.00010091751	378.1444333333333
SA45_SOC_4	1621	579.7434425354004	980.1807546615601	0.00017143205	378.378
SA45_SOC_4	1622	590.8458137512207	968.3285236358643	4.5741825e-05	378.61156666666665
SA45_SOC_4	1623	1097.765007019043	487.812956571579	2.3925973e-05	378.84513333333337
SA45_SOC_4	1624	577.3683929443359	982.4188756942749	0.00016123171	379.0787
SA45_SOC_4	1625	575.8766555786133	981.8323731422424	8.147704e-05	379.3122666666667
SA45_SOC_4	1626	579.3779754638672	981.2179327011108	0.00024666192	379.54583333333335
SA45_SOC_4	1627	579.5451736450195	983.4705376625061	3.4475917e-05	379.7794
SA45_SOC_4	1628	580.5488204956055	983.8923740386963	0.0001668609	380.01296666666667
SA45_SOC_4	1629	1133.7435150146484	480.43989658355713	2.3254976e-05	380.24653333333333
SA45_SOC_4	1630	575.8488464355469	982.5093841552734	0.00018017019	380.4801
SA45_SOC_4	1631	579.5227432250977	982.947313785553	0.00012029949	380.71366666666665
SA45_SOC_4	1632	576.5822982788086	982.075252532959	0.00016060217	380.9472333333333
SA45_SOC_4	1633	577.2204208374023	983.3027172088623	7.100031e-05	381.18080000000003
SA45_SOC_4	1634	704.3902587890625	829.6861052513123	0.0023780104	381.4143666666667
SA45_SOC_4	1635	719.1165161132812	829.1308236122131	0.0024160533	381.64793333333336
SA45_SOC_4	1636	734.2373085021973	814.3212962150574	0.48012045	381.8815
SA45_SOC_4	1637	736.139030456543	817.9942274093628	0.8320978	382.1150666666667
SA45_SOC_4	1638	743.9815521240234	820.7577610015869	0.97076833	382.34863333333334
SA45_SOC_4	1639	770.9577941894531	839.0339040756226	0.99786085	382.5822
SA45_SOC_4	1640	790.7056045532227	865.9017848968506	0.99807334	382.81576666666666
SA45_SOC_4	1641	825.1247978210449	900.2302408218384	0.9952798	383.0493333333333
SA45_SOC_4	1642	857.1372985839844	919.5906186103821	0.9973047	383.2829
SA45_SOC_4	1643	877.0369720458984	919.2912197113037	0.9989907	383.5164666666667
SA45_SOC_4	1644	874.8714065551758	922.8668189048767	0.9994765	383.75003333333336
SA45_SOC_4	1645	902.4160766601562	925.049192905426	0.9993531	383.9836
SA45_SOC_4	1646	999.9552154541016	917.1859002113342	0.99955255	384.2171666666667
SA45_SOC_4	1647	1131.0774993896484	917.3674964904785	0.99968874	384.45073333333335
SA45_SOC_4	1648	1278.0049896240234	912.864990234375	0.9992355	384.6843
SA45_SOC_4	1649	1408.3061599731445	917.0256114006042	0.9994242	384.91786666666667
SA45_SOC_4	1650	1514.091682434082	916.8541860580444	0.99975854	385.15143333333333
SA45_SOC_4	1651	1576.281623840332	909.9100756645203	0.97050697	385.385
SA45_SOC_4	1652	1587.6152801513672	905.2661418914795	0.9993389	385.61856666666665
SA45_SOC_4	1653	1588.7394332885742	904.304666519165	0.99928826	385.8521333333333
SA45_SOC_4	1654	1605.8925247192383	909.8000621795654	0.77366656	386.08570000000003
SA45_SOC_4	1655	1628.6666107177734	908.668384552002	0.97823757	386.3192666666667
SA45_SOC_4	1656	1627.800636291504	912.4227476119995	0.9796966	386.55283333333335
SA45_SOC_4	1657	1628.9853286743164	898.6305069923401	0.99061954	386.7864
SA45_SOC_4	1658	1612.4733352661133	900.5758595466614	0.93519014	387.0199666666667
SA45_SOC_4	1659	1609.3492126464844	898.8855528831482	0.7930257	387.25353333333334
SA45_SOC_4	1660	1603.776626586914	889.1067123413086	0.99491274	387.4871
SA45_SOC_4	1661	1602.5689315795898	892.2553896903992	0.99611354	387.72066666666666
SA45_SOC_4	1662	1593.5825729370117	884.8066592216492	0.98909867	387.9542333333333
SA45_SOC_4	1663	1591.3727188110352	904.8048448562622	0.8565146	388.1878
SA45_SOC_4	1664	1581.6485595703125	887.8877449035645	0.9590235	388.4213666666667
SA45_SOC_4	1665	1566.6804885864258	866.6793465614319	0.98582315	388.65493333333336
SA45_SOC_4	1666	1563.7932586669922	873.3650636672974	0.9759647	388.8885
SA45_SOC_4	1667	1540.3031158447266	844.7597551345825	0.9886085	389.1220666666667
SA45_SOC_4	1668	1537.6277160644531	828.1392216682434	0.99336725	389.35563333333334
SA45_SOC_4	1669	1548.6827087402344	820.3634119033813	0.9967494	389.5892
SA45_SOC_4	1670	1524.0725326538086	790.279712677002	0.9379225	389.82276666666667
SA45_SOC_4	1671	1521.0111236572266	744.8601078987122	0.98615646	390.0563333333333
SA45_SOC_4	1672	1510.301513671875	723.5037803649902	0.9980945	390.2899
SA45_SOC_4	1673	1520.4467010498047	686.4910984039307	0.9984041	390.52346666666665
SA45_SOC_4	1674	1498.4907531738281	648.2647275924683	0.322712	390.75703333333337
SA45_SOC_4	1675	1505.5178833007812	626.3838243484497	0.9968328	390.99060000000003
SA45_SOC_4	1676	1504.478988647461	632.3730254173279	0.992751	391.2241666666667
SA45_SOC_4	1677	1471.0221862792969	626.4884948730469	0.99936205	391.45773333333335
SA45_SOC_4	1678	1477.3174667358398	617.8176426887512	0.99972624	391.6913
SA45_SOC_4	1679	1479.5674896240234	602.5762367248535	0.99962354	391.9248666666667
SA45_SOC_4	1680	1477.9306411743164	591.1180973052979	0.9997576	392.15843333333333
SA45_SOC_4	1681	1470.157356262207	572.227578163147	0.999428	392.392
SA45_SOC_4	1682	1429.266128540039	550.8451151847839	0.9995054	392.62556666666666
SA45_SOC_4	1683	1394.1549682617188	537.745463848114	0.99938893	392.8591333333333
SA45_SOC_4	1684	1370.3260803222656	534.7869765758514	0.99932456	393.0927
SA45_SOC_4	1685	1329.4285583496094	534.5432281494141	0.99951947	393.3262666666667
SA45_SOC_4	1686	1292.9505157470703	539.1738367080688	0.99979	393.55983333333336
SA45_SOC_4	1687	1246.5579986572266	548.7451386451721	0.9998035	393.7934
SA45_SOC_4	1688	1181.876220703125	573.59943151474	0.9997098	394.0269666666667
SA45_SOC_4	1689	1138.9453125	594.3803930282593	0.9998957	394.26053333333334
SA45_SOC_4	1690	1074.4363403320312	624.9524259567261	0.99983835	394.4941
SA45_SOC_4	1691	989.6399688720703	660.0536799430847	0.99927884	394.72766666666666
SA45_SOC_4	1692	897.718448638916	711.9538450241089	0.99775714	394.9612333333333
SA45_SOC_4	1693	818.9864158630371	751.337513923645	0.9974366	395.1948
SA45_SOC_4	1694	778.1575012207031	777.7636027336121	0.5853604	395.42836666666665
SA45_SOC_4	1695	732.1292495727539	802.7956295013428	0.015136143	395.66193333333337
SA45_SOC_4	1696	577.3162078857422	982.4528646469116	0.00012091062	395.8955
SA45_SOC_4	1697	574.969654083252	983.529953956604	6.530545e-05	396.1290666666667
SA45_SOC_4	1698	576.342830657959	964.7544050216675	5.0657272e-05	396.36263333333335
SA45_SOC_4	1699	578.4365844726562	980.1392984390259	9.366074e-05	396.5962
SA45_SOC_4	1700	580.535888671875	983.8245248794556	0.00014918845	396.82976666666667
SA45_SOC_4	1701	577.7898216247559	981.3580083847046	0.00028167476	397.06333333333333
SA45_SOC_4	1702	579.4386291503906	969.5545721054077	0.00019403566	397.2969
SA45_SOC_4	1703	578.8311767578125	973.1593322753906	0.0010736462	397.53046666666665
SA45_SOC_4	1704	575.2633094787598	966.1681652069092	1.9030624e-05	397.7640333333333
SA45_SOC_4	1705	577.3580932617188	976.1811304092407	0.0002326072	397.99760000000003
SA45_SOC_4	1706	575.5651473999023	981.1745452880859	0.00019849777	398.2311666666667
SA45_SOC_4	1707	576.3508987426758	982.4500322341919	0.00025533463	398.46473333333336
SA45_SOC_4	1708	576.2135124206543	985.2622318267822	2.6715727e-05	398.6983
SA45_SOC_4	1709	575.573902130127	986.0231852531433	4.775682e-05	398.9318666666667
SA45_SOC_4	1710	1091.2775802612305	482.13136196136475	2.665043e-05	399.16543333333334
SA45_SOC_4	1711	573.3340072631836	983.433780670166	6.820301e-05	399.399
SA45_SOC_4	1712	576.4326667785645	982.5771045684814	9.480509e-05	399.63256666666666
SA45_SOC_4	1713	576.4109802246094	984.8459315299988	4.468363e-05	399.8661333333333
SA45_SOC_4	1714	575.7110595703125	983.7247467041016	6.923306e-05	400.0997
SA45_SOC_4	1715	578.250904083252	983.4868240356445	7.52556e-05	400.33326666666665
SA45_SOC_4	1716	1089.8212051391602	481.18823289871216	3.0546595e-05	400.56683333333336
SA45_SOC_4	1717	698.2782554626465	829.5870995521545	0.006186027	400.8004
SA45_SOC_4	1718	698.2951927185059	829.8705983161926	0.004845966	401.0339666666667
SA45_SOC_4	1719	710.232982635498	822.3059320449829	0.001712811	401.26753333333335
SA45_SOC_4	1720	709.2729377746582	827.0395374298096	0.06499586	401.5011
SA45_SOC_4	1721	706.3788414001465	826.2170433998108	0.017928062	401.73466666666667
SA45_SOC_4	1722	710.2519798278809	816.047523021698	0.022495225	401.96823333333333
SA45_SOC_4	1723	711.6492462158203	801.7280673980713	0.13888864	402.2018
SA45_SOC_4	1724	712.0746231079102	797.7624320983887	0.9935049	402.43536666666665
SA45_SOC_4	1725	721.5011787414551	797.3939609527588	0.99811906	402.6689333333333
SA45_SOC_4	1726	734.8173522949219	793.0458211898804	0.9951792	402.90250000000003
SA45_SOC_4	1727	738.6780166625977	790.5986166000366	0.9981831	403.1360666666667
SA45_SOC_4	1728	737.9898834228516	789.193868637085	0.9250178	403.36963333333335
SA45_SOC_4	1729	738.885326385498	787.8256845474243	0.99602723	403.6032
SA45_SOC_4	1730	738.7811279296875	789.6785974502563	0.95191	403.8367666666667
SA45_SOC_4	1731	748.8257217407227	780.9070658683777	0.9776227	404.07033333333334
SA45_SOC_4	1732	753.9860343933105	776.7163181304932	0.99247193	404.3039
SA45_SOC_4	1733	758.448657989502	776.4215540885925	0.9962446	404.53746666666666
SA45_SOC_4	1734	757.8494453430176	776.358790397644	0.9971886	404.7710333333333
SA45_SOC_4	1735	757.2865676879883	774.6480131149292	0.99621034	405.0046
SA45_SOC_4	1736	760.6907844543457	769.4910264015198	0.9976457	405.2381666666667
SA45_SOC_4	1737	766.8645286560059	765.5068516731262	0.99739206	405.47173333333336
SA45_SOC_4	1738	770.1133346557617	754.3419313430786	0.9995766	405.7053
SA45_SOC_4	1739	776.3751411437988	753.5936594009399	0.9994622	405.9388666666667
SA45_SOC_4	1740	777.1521949768066	752.3579549789429	0.99930775	406.17243333333334
SA45_SOC_4	1741	779.0256500244141	753.1498074531555	0.9992495	406.406
SA45_SOC_4	1742	777.6896667480469	752.0098257064819	0.99898833	406.63956666666667
SA45_SOC_4	1743	777.7781295776367	751.4193964004517	0.9962864	406.8731333333333
SA45_SOC_4	1744	779.3272590637207	753.4494638442993	0.9981408	407.1067
SA45_SOC_4	1745	786.7171669006348	747.870512008667	0.9987263	407.34026666666665
SA45_SOC_4	1746	803.247013092041	740.3308868408203	0.99968386	407.57383333333337
SA45_SOC_4	1747	843.5794830322266	743.3931112289429	0.9998319	407.80740000000003
SA45_SOC_4	1748	928.0178833007812	758.5613894462585	0.99992466	408.0409666666667
SA45_SOC_4	1749	1044.2024230957031	774.5417976379395	0.99990344	408.27453333333335
SA45_SOC_4	1750	1165.0730895996094	792.584331035614	0.9998908	408.5081
SA45_SOC_4	1751	1289.5989990234375	818.1055927276611	0.9996761	408.7416666666667
SA45_SOC_4	1752	1405.7287216186523	848.0384016036987	0.99969125	408.97523333333334
SA45_SOC_4	1753	1516.3970947265625	886.7406177520752	0.9999181	409.2088
SA45_SOC_4	1754	1552.9624557495117	892.1193695068359	0.99983776	409.44236666666666
SA45_SOC_4	1755	1561.5285873413086	894.5991468429565	0.99988806	409.6759333333333
SA45_SOC_4	1756	1582.825927734375	905.951714515686	0.9985159	409.9095
SA45_SOC_4	1757	1603.373794555664	924.1014933586121	0.99869305	410.1430666666667
SA45_SOC_4	1758	1619.6835708618164	922.5590515136719	0.9930177	410.37663333333336
SA45_SOC_4	1759	1643.5830688476562	920.867714881897	0.99901783	410.6102
SA45_SOC_4	1760	1674.0371704101562	921.5132474899292	0.9947994	410.8437666666667
SA45_SOC_4	1761	1701.3364791870117	913.9859175682068	0.9978206	411.07733333333334
SA45_SOC_4	1762	1726.5716171264648	907.9496598243713	0.998855	411.3109
SA45_SOC_4	1763	1716.178207397461	906.0544538497925	0.99899787	411.54446666666666
SA45_SOC_4	1764	1724.9555969238281	907.7132177352905	0.99847144	411.7780333333333
SA45_SOC_4	1765	1754.9198913574219	907.4753594398499	0.9970482	412.0116
SA45_SOC_4	1766	1762.3382949829102	909.6615958213806	0.98967475	412.24516666666665
SA45_SOC_4	1767	1764.6155548095703	910.6954908370972	0.97840506	412.47873333333337
SA45_SOC_4	1768	1769.8933410644531	914.7771906852722	0.9820916	412.7123
SA45_SOC_4	1769	1774.5279693603516	921.4961886405945	0.9113971	412.9458666666667
SA45_SOC_4	1770	1756.8882751464844	921.2806034088135	0.03767795	413.17943333333335
SA45_SOC_4	1771	1770.4312133789062	926.5067911148071	0.03431755	413.413
SA45_SOC_4	1772	1769.2560195922852	930.9793639183044	0.3276265	413.6465666666667
SA45_SOC_4	1773	1782.367057800293	931.7056846618652	0.019358627	413.88013333333333
SA45_SOC_4	1774	1771.9164276123047	942.4214744567871	0.010275917	414.1137
SA45_SOC_4	1775	573.5492134094238	984.4149541854858	9.534024e-05	414.34726666666666
SA45_SOC_4	1776	1788.9681243896484	950.1087713241577	0.017714316	414.5808333333333
SA45_SOC_4	1777	1785.274658203125	950.4195642471313	0.009667491	414.81440000000003
SA45_SOC_4	1778	1779.9470901489258	938.8879752159119	0.3669351	415.0479666666667
SA45_SOC_4	1779	1737.8820419311523	951.1041069030762	0.11667896	415.28153333333336
SA45_SOC_4	1780	1716.8486022949219	949.8105955123901	0.9983772	415.5151
SA45_SOC_4	1781	1673.0100631713867	940.9529972076416	0.99785644	415.7486666666667
SA45_SOC_4	1782	1651.0641860961914	948.5336923599243	0.9995183	415.98223333333334
SA45_SOC_4	1783	1590.5924606323242	940.090913772583	0.99772865	416.2158
SA45_SOC_4	1784	1576.3471984863281	940.1098394393921	0.8757037	416.44936666666666
SA45_SOC_4	1785	1583.2662963867188	942.9667139053345	0.9198152	416.6829333333333
SA45_SOC_4	1786	1580.101318359375	920.918698310852	0.81545985	416.9165
SA45_SOC_4	1787	1562.6717376708984	925.793023109436	0.999225	417.15006666666665
SA45_SOC_4	1788	1573.4806823730469	940.1949405670166	0.99972874	417.38363333333336
SA45_SOC_4	1789	1610.9806823730469	942.4850749969482	0.99954116	417.6172
SA45_SOC_4	1790	1619.472770690918	962.6205682754517	0.9997342	417.8507666666667
SA45_SOC_4	1791	1618.824806213379	963.446409702301	0.99942833	418.08433333333335
SA45_SOC_4	1792	1627.1490097045898	967.5321650505066	0.99937564	418.3179
SA45_SOC_4	1793	1653.8337707519531	968.0718040466309	0.99871707	418.55146666666667
SA45_SOC_4	1794	1673.2381439208984	971.3307523727417	0.9213007	418.78503333333333
SA45_SOC_4	1795	1678.927230834961	972.7888011932373	0.995135	419.0186
SA45_SOC_4	1796	1694.487075805664	966.2128400802612	0.08484712	419.25216666666665
SA45_SOC_4	1797	1705.9016418457031	964.17311668396	0.7651896	419.4857333333333
SA45_SOC_4	1798	1679.834861755371	969.2184162139893	0.11141142	419.71930000000003
SA45_SOC_4	1799	1704.0189743041992	978.2158327102661	0.974958	419.9528666666667
SA45_SOC_4	1800	1679.6057510375977	976.5694284439087	0.9953621	420.18643333333335
SA45_SOC_4	1801	1682.1025085449219	979.2643404006958	0.99226826	420.42
SA45_SOC_4	1802	1690.506362915039	977.1419620513916	0.98656845	420.6535666666667
SA45_SOC_4	1803	1687.0991134643555	975.191330909729	0.9831087	420.88713333333334
SA45_SOC_4	1804	1691.6251373291016	964.3938517570496	0.008321656	421.1207
SA45_SOC_4	1805	587.3796844482422	975.2311778068542	0.0017172153	421.35426666666666
SA45_SOC_4	1806	1713.2433700561523	949.5030212402344	0.03699868	421.5878333333333
SA45_SOC_4	1807	1718.3052062988281	935.8955955505371	0.19359852	421.8214
SA45_SOC_4	1808	1731.4202499389648	921.9109439849854	0.004707481	422.0549666666667
SA45_SOC_4	1809	1719.1703796386719	906.7239332199097	0.00038959	422.28853333333336
SA45_SOC_4	1810	1709.0532302856445	895.0861287117004	0.9229342	422.5221
SA45_SOC_4	1811	1698.4914779663086	879.0734052658081	0.0006245944	422.7556666666667
SA45_SOC_4	1812	1695.0065231323242	893.8184309005737	0.082216464	422.98923333333335
SA45_SOC_4	1813	1684.8604202270508	875.6407785415649	0.06305529	423.2228
SA45_SOC_4	1814	1678.3843231201172	885.3935480117798	0.609441	423.45636666666667
SA45_SOC_4	1815	1653.080177307129	868.8930702209473	0.010497716	423.68993333333333
SA45_SOC_4	1816	1641.767921447754	882.5360298156738	0.60763156	423.9235
SA45_SOC_4	1817	1626.0733795166016	877.1427297592163	0.97458875	424.15706666666665
SA45_SOC_4	1818	1610.0041580200195	887.6902484893799	0.98437876	424.39063333333337
SA45_SOC_4	1819	1608.215446472168	886.9899988174438	0.992812	424.62420000000003
SA45_SOC_4	1820	1604.0087127685547	882.0949459075928	0.9071091	424.8577666666667
SA45_SOC_4	1821	1604.644889831543	893.453049659729	0.9894215	425.09133333333335
SA45_SOC_4	1822	1596.8379592895508	877.7203488349915	0.98820204	425.3249
SA45_SOC_4	1823	1598.9899063110352	893.8519048690796	0.97500926	425.5584666666667
SA45_SOC_4	1824	1587.7413940429688	890.0286626815796	0.9435006	425.79203333333334
SA45_SOC_4	1825	1586.7047882080078	856.1188888549805	0.15036044	426.0256
SA45_SOC_4	1826	1583.858757019043	877.6669192314148	0.98358995	426.25916666666666
SA45_SOC_4	1827	1570.7984161376953	858.9507865905762	0.9746703	426.4927333333333
SA45_SOC_4	1828	1570.5411529541016	858.0635976791382	0.99536645	426.7263
SA45_SOC_4	1829	1562.6701354980469	826.934802532196	0.107915126	426.9598666666667
SA45_SOC_4	1830	1549.1504287719727	802.2872757911682	0.81179225	427.19343333333336
SA45_SOC_4	1831	1537.4248123168945	792.5329613685608	0.9672432	427.427
SA45_SOC_4	1832	1532.489891052246	761.9030570983887	0.99893206	427.6605666666667
SA45_SOC_4	1833	1523.063735961914	746.4618372917175	0.99933165	427.89413333333334
SA45_SOC_4	1834	1519.1181564331055	730.0806427001953	0.99862266	428.1277
SA45_SOC_4	1835	1526.5667724609375	720.5730700492859	0.9993148	428.36126666666667
SA45_SOC_4	1836	1519.1649627685547	697.0587015151978	0.9986916	428.5948333333333
SA45_SOC_4	1837	1519.8801040649414	688.3925485610962	0.99928004	428.8284
SA45_SOC_4	1838	1517.5983810424805	673.3864259719849	0.99930453	429.06196666666665
SA45_SOC_4	1839	1520.9370803833008	671.9313383102417	0.9988537	429.29553333333337
SA45_SOC_4	1840	1510.151023864746	651.2181615829468	0.9991505	429.5291
SA45_SOC_4	1841	1512.3131561279297	626.5685749053955	0.9992274	429.7626666666667
SA45_SOC_4	1842	1512.8771209716797	590.4803538322449	0.9945767	429.99623333333335
SA45_SOC_4	1843	1504.3046951293945	583.8616490364075	0.97110015	430.2298
SA45_SOC_4	1844	1509.3665313720703	580.1846623420715	0.9964395	430.4633666666667
SA45_SOC_4	1845	1488.384017944336	552.1556854248047	0.8433332	430.69693333333333
SA45_SOC_4	1846	1486.9932174682617	552.0873856544495	0.91121364	430.9305
SA45_SOC_4	1847	1486.2352752685547	550.1945614814758	0.9920249	431.16406666666666
SA45_SOC_4	1848	1488.9310455322266	559.8162031173706	0.9543456	431.3976333333333
SA45_SOC_4	1849	1479.946632385254	556.5027952194214	0.32897368	431.63120000000004
SA45_SOC_4	1850	1471.6933822631836	563.4341597557068	0.9980506	431.8647666666667
SA45_SOC_4	1851	1484.230842590332	569.4570279121399	0.9706406	432.09833333333336
SA45_SOC_4	1852	1463.1944274902344	599.3268799781799	0.9995659	432.3319
SA45_SOC_4	1853	1464.9180221557617	646.0241603851318	0.9976503	432.5654666666667
SA45_SOC_4	1854	1476.8123245239258	654.2837333679199	0.999866	432.79903333333334
SA45_SOC_4	1855	1440.3897857666016	656.5025424957275	0.99954057	433.0326
SA45_SOC_4	1856	1431.1088562011719	649.3972420692444	0.99958736	433.26616666666666
SA45_SOC_4	1857	1413.6903762817383	645.3065299987793	0.999718	433.4997333333333
SA45_SOC_4	1858	1383.3524322509766	647.0972585678101	0.99946195	433.7333
SA45_SOC_4	1859	1353.8943099975586	647.2542643547058	0.99930644	433.96686666666665
SA45_SOC_4	1860	1314.9480056762695	653.8342809677124	0.999501	434.20043333333336
SA45_SOC_4	1861	1246.4458465576172	662.8866076469421	0.9996747	434.434
SA45_SOC_4	1862	1170.0418853759766	685.1768589019775	0.99985945	434.6675666666667
SA45_SOC_4	1863	1087.7430725097656	716.4499139785767	0.9998247	434.90113333333335
SA45_SOC_4	1864	989.8599243164062	752.7172207832336	0.99957985	435.1347
SA45_SOC_4	1865	897.4417877197266	789.4492363929749	0.99870026	435.36826666666667
SA45_SOC_4	1866	832.7677345275879	821.749427318573	0.99825233	435.60183333333333
SA45_SOC_4	1867	764.3979835510254	844.3341851234436	0.0064490275	435.8354
SA45_SOC_4	1868	706.3959503173828	843.6476469039917	0.0028460473	436.06896666666665
SA45_SOC_4	1869	968.0545806884766	490.46844005584717	2.0854504e-05	436.3025333333333
SA45_SOC_4	1870	574.841423034668	982.0448684692383	4.885219e-05	436.53610000000003
SA45_SOC_4	1871	595.5117988586426	983.3749437332153	8.031637e-05	436.7696666666667
SA45_SOC_4	1872	578.6725044250488	981.3345766067505	0.00010440161	437.00323333333336
SA45_SOC_4	1873	574.4145011901855	984.3899130821228	3.578109e-05	437.2368
SA45_SOC_4	1874	581.630916595459	982.9861950874329	0.00013305868	437.4703666666667
SA45_SOC_4	1875	594.3707656860352	973.8561058044434	0.00029398067	437.70393333333334
SA45_SOC_4	1876	575.4323959350586	986.0280132293701	2.0854086e-05	437.9375
SA45_SOC_4	1877	660.7992553710938	628.9149713516235	5.752227e-05	438.17106666666666
SA45_SOC_4	1878	1195.6782531738281	476.1220121383667	2.1255088e-05	438.4046333333333
SA45_SOC_4	1879	1184.0375518798828	477.80871391296387	2.102476e-05	438.6382
SA45_SOC_4	1880	579.2422485351562	980.3182554244995	0.00021047828	438.8717666666667
SA45_SOC_4	1881	583.070240020752	982.9119729995728	8.7664026e-05	439.10533333333336
SA45_SOC_4	1882	575.6905746459961	984.2516398429871	3.330491e-05	439.3389
SA45_SOC_4	1883	579.2495155334473	981.062536239624	0.00013343897	439.5724666666667
SA45_SOC_4	1884	580.0693702697754	981.7108368873596	4.4965927e-05	439.80603333333335
SA45_SOC_4	1885	577.9030609130859	984.6494007110596	7.794101e-05	440.0396
SA45_SOC_4	1886	578.2965087890625	972.2216105461121	0.00015731757	440.27316666666667
SA45_SOC_4	1887	655.9669876098633	630.4312777519226	0.0001199141	440.50673333333333
SA45_SOC_4	1888	572.9322624206543	979.4136214256287	4.8477028e-05	440.7403
SA45_SOC_4	1889	573.9178276062012	985.114688873291	9.9813944e-05	440.97386666666665
SA45_SOC_4	1890	574.5090293884277	981.9003510475159	8.157485e-05	441.2074333333333
SA45_SOC_4	1891	576.6925621032715	979.8350715637207	0.00011627349	441.44100000000003
SA45_SOC_4	1892	576.5072250366211	982.6038837432861	9.145798e-05	441.6745666666667
SA45_SOC_4	1893	582.824592590332	985.0097608566284	7.603857e-05	441.90813333333335
SA45_SOC_4	1894	581.8037223815918	972.4062323570251	0.00024646256	442.1417
SA45_SOC_4	1895	572.1988105773926	988.3363652229309	3.6099806e-05	442.3752666666667
SA45_SOC_4	1896	575.6756401062012	984.5545792579651	3.0003643e-05	442.60883333333334
SA45_SOC_4	1897	577.998104095459	984.6393585205078	4.4933648e-05	442.8424
SA45_SOC_4	1898	579.364128112793	984.3035888671875	0.000115813375	443.07596666666666
SA45_SOC_4	1899	582.6275825500488	973.2076120376587	0.0004608835	443.3095333333333
SA45_SOC_4	1900	577.3075103759766	980.2244639396667	0.000108674394	443.5431
SA45_SOC_4	1901	584.0962028503418	975.9368991851807	0.00027801716	443.7766666666667
SA45_SOC_4	1902	944.2547607421875	488.6473274230957	2.478362e-05	444.01023333333336
SA45_SOC_4	1903	593.5335159301758	982.4419856071472	5.2340492e-05	444.2438
SA45_SOC_4	1904	575.4796028137207	971.5194940567017	2.7301827e-05	444.4773666666667
SA45_SOC_4	1905	594.3729400634766	967.5758743286133	4.5064487e-05	444.71093333333334
SA45_SOC_4	1906	573.6719512939453	983.1120443344116	5.5648004e-05	444.9445
SA45_SOC_4	1907	578.5248184204102	973.0206727981567	0.00017695322	445.17806666666667
SA45_SOC_4	1908	997.7312850952148	477.00566053390503	2.3976956e-05	445.4116333333333
SA45_SOC_4	1909	576.0416221618652	982.5311422348022	0.00021658225	445.6452
SA45_SOC_4	1910	580.20263671875	981.0065317153931	0.00025738898	445.87876666666665
SA45_SOC_4	1911	576.3142204284668	982.4119877815247	0.000115941446	446.11233333333337
SA45_SOC_4	1912	581.414794921875	981.396632194519	0.00034265095	446.34590000000003
SA45_SOC_4	1913	592.8785705566406	981.887412071228	0.00017697971	446.5794666666667
SA45_SOC_4	1914	579.5528411865234	981.8705463409424	0.00015818217	446.81303333333335
SA45_SOC_4	1915	578.9670753479004	976.614875793457	0.00066338555	447.0466
SA45_SOC_4	1916	579.8155403137207	983.7311840057373	0.00027982015	447.2801666666667
SA45_SOC_4	1917	572.4286651611328	986.2070989608765	3.0057028e-05	447.51373333333333
SA45_SOC_4	1918	574.8518943786621	984.2450094223022	2.7230062e-05	447.7473
SA45_SOC_4	1919	578.1250762939453	982.6325941085815	5.5428052e-05	447.98086666666666
SA45_SOC_4	1920	580.4192733764648	976.4679765701294	0.00074254745	448.2144333333333
SA45_SOC_4	1921	1133.5676193237305	479.3731391429901	2.3023365e-05	448.44800000000004
SA45_SOC_4	1922	576.2120246887207	979.8958396911621	0.00019783927	448.6815666666667
SA45_SOC_4	1923	1278.1108474731445	480.1311957836151	2.3067825e-05	448.91513333333336
SA45_SOC_4	1924	576.2982559204102	982.9565191268921	5.4326807e-05	449.1487
SA45_SOC_4	1925	577.2890853881836	982.2967600822449	5.682689e-05	449.3822666666667
SA45_SOC_4	1926	575.3974914550781	981.9521713256836	6.6862944e-05	449.61583333333334
SA45_SOC_4	1927	575.969409942627	983.136956691742	4.1627973e-05	449.8494
SA45_SOC_4	1928	578.8716316223145	981.544303894043	0.00020961929	450.08296666666666
SA45_SOC_4	1929	578.1566047668457	981.97998046875	0.000116997406	450.3165333333333
SA45_SOC_4	1930	577.6309204101562	982.5865030288696	0.00060969585	450.5501
SA45_SOC_4	1931	578.3258056640625	982.2645092010498	0.0005178033	450.78366666666665
SA45_SOC_4	1932	579.5681190490723	983.9756727218628	8.058642e-05	451.01723333333337
SA45_SOC_4	1933	578.1873321533203	982.6060724258423	0.00019054173	451.2508
SA45_SOC_4	1934	578.0152702331543	981.7211365699768	3.8614566e-05	451.4843666666667
SA45_SOC_4	1935	577.6615333557129	982.7017951011658	7.7362616e-05	451.71793333333335
SA45_SOC_4	1936	579.1676902770996	984.1456174850464	5.9881077e-05	451.9515
SA45_SOC_4	1937	579.6707725524902	982.6261568069458	0.00039965767	452.18506666666667
SA45_SOC_4	1938	578.7465476989746	984.2606520652771	4.7904563e-05	452.41863333333333
SA45_SOC_4	1939	591.5950012207031	982.9559397697449	8.03058e-05	452.6522
SA45_SOC_4	1940	712.6688575744629	797.5075149536133	0.5830554	452.88576666666665
SA45_SOC_4	1941	723.9169692993164	792.6250791549683	0.9670584	453.1193333333333
SA45_SOC_4	1942	738.3390998840332	785.4790306091309	0.9970421	453.35290000000003
SA45_SOC_4	1943	746.0043525695801	786.3114380836487	0.9807113	453.5864666666667
SA45_SOC_4	1944	747.5663566589355	789.2324924468994	0.99555653	453.82003333333336
SA45_SOC_4	1945	759.6609878540039	783.5859489440918	0.9826433	454.0536
SA45_SOC_4	1946	810.3304481506348	788.2680559158325	0.9981359	454.2871666666667
SA45_SOC_4	1947	887.0405960083008	793.396782875061	0.9993861	454.52073333333334
SA45_SOC_4	1948	993.8573455810547	810.054202079773	0.999175	454.7543
SA45_SOC_4	1949	1126.5257263183594	826.9607448577881	0.99980956	454.98786666666666
SA45_SOC_4	1950	1246.9670104980469	850.9870076179504	0.9998227	455.2214333333333
SA45_SOC_4	1951	1369.6539688110352	871.2265920639038	0.9997235	455.455
SA45_SOC_4	1952	1480.8771514892578	891.8165588378906	0.9997484	455.6885666666667
SA45_SOC_4	1953	1584.6474838256836	904.4634103775024	0.9996419	455.92213333333336
SA45_SOC_4	1954	1651.1331939697266	918.314745426178	0.9997814	456.1557
SA45_SOC_4	1955	1660.6705856323242	917.2447371482849	0.99740666	456.3892666666667
SA45_SOC_4	1956	1660.7219696044922	922.251091003418	0.9844744	456.62283333333335
SA45_SOC_4	1957	1661.2080001831055	918.524923324585	0.46393785	456.8564
SA45_SOC_4	1958	1641.009864807129	927.0752048492432	0.98219323	457.08996666666667
SA45_SOC_4	1959	1665.325584411621	919.0859341621399	0.026007824	457.32353333333333
SA45_SOC_4	1960	1699.5180130004883	895.0207901000977	0.00380082	457.5571
SA45_SOC_4	1961	1692.6104736328125	878.179521560669	0.8181093	457.79066666666665
SA45_SOC_4	1962	1679.1303634643555	879.5417833328247	0.011650326	458.0242333333333
SA45_SOC_4	1963	1681.7552947998047	864.1636490821838	0.26503947	458.25780000000003
SA45_SOC_4	1964	1654.1835021972656	846.4231538772583	0.954858	458.4913666666667
SA45_SOC_4	1965	1643.8983535766602	841.7253398895264	0.84267676	458.72493333333335
SA45_SOC_4	1966	1622.3272705078125	840.2478504180908	0.9363713	458.9585
SA45_SOC_4	1967	1627.3101425170898	840.7858157157898	0.9931114	459.1920666666667
SA45_SOC_4	1968	1606.5949630737305	848.7754726409912	0.95762014	459.42563333333334
SA45_SOC_4	1969	1606.8763732910156	885.0633788108826	0.98793614	459.6592
SA45_SOC_4	1970	1601.3876724243164	883.8196277618408	0.9877885	459.89276666666666
SA45_SOC_4	1971	1596.068115234375	900.8980464935303	0.9489264	460.1263333333333
SA45_SOC_4	1972	1575.8391952514648	911.5716075897217	0.9956701	460.3599
SA45_SOC_4	1973	1582.3962020874023	902.9117631912231	0.9898818	460.5934666666667
SA45_SOC_4	1974	1582.386131286621	875.8490896224976	0.03506585	460.82703333333336
SA45_SOC_4	1975	1569.8529052734375	897.185332775116	0.9958711	461.0606
SA45_SOC_4	1976	1567.924575805664	901.3508462905884	0.9978067	461.2941666666667
SA45_SOC_4	1977	1553.0134963989258	884.8070454597473	0.44121644	461.52773333333334
SA45_SOC_4	1978	1556.107521057129	878.8020730018616	0.9495105	461.7613
SA45_SOC_4	1979	1555.0605010986328	846.6104793548584	0.99915314	461.99486666666667
SA45_SOC_4	1980	1545.0460052490234	812.3823165893555	0.99697363	462.2284333333333
SA45_SOC_4	1981	1525.7608795166016	775.4834461212158	0.99818736	462.462
SA45_SOC_4	1982	1523.843994140625	766.180579662323	0.99708635	462.69556666666665
SA45_SOC_4	1983	1511.8552780151367	696.5510559082031	0.99576795	462.92913333333337
SA45_SOC_4	1984	1517.819709777832	704.0619707107544	0.99380255	463.16270000000003
SA45_SOC_4	1985	1516.6032028198242	662.671537399292	0.99977165	463.3962666666667
SA45_SOC_4	1986	1529.3357849121094	656.5387201309204	0.9994733	463.62983333333335
SA45_SOC_4	1987	1505.2930068969727	610.8790040016174	0.9983569	463.8634
SA45_SOC_4	1988	1525.4929733276367	615.8863878250122	0.9990282	464.0969666666667
SA45_SOC_4	1989	1486.244773864746	568.3619141578674	0.5770867	464.33053333333334
SA45_SOC_4	1990	1496.389045715332	544.0991449356079	0.039328143	464.5641
SA45_SOC_4	1991	1470.582389831543	531.8532085418701	0.96885747	464.79766666666666
SA45_SOC_4	1992	1468.0817413330078	539.8111617565155	0.9909107	465.0312333333333
SA45_SOC_4	1993	1469.5783996582031	544.583101272583	0.8797295	465.26480000000004
SA45_SOC_4	1994	1467.5967407226562	571.7720746994019	0.99638796	465.4983666666667
SA45_SOC_4	1995	1488.7527465820312	630.0318431854248	0.9942059	465.73193333333336
SA45_SOC_4	1996	1483.7471008300781	680.5248785018921	0.9996996	465.9655
SA45_SOC_4	1997	1484.3648529052734	728.3511972427368	0.9999039	466.1990666666667
SA45_SOC_4	1998	1496.4487838745117	779.6756744384766	0.9995216	466.43263333333334
SA45_SOC_4	1999	1493.554573059082	822.6409935951233	0.992969	466.6662
[truncated: 1,856 more rows]
