# Supplementary material for: Measuring inter-individual differences in behavioural types of gilthead seabreams in the laboratory using deep learning
Source: PeerJ. 2022 May 5;10:e13396. doi: 10.7717/peerj.13396 (PMC9080431; doi:10.7717/peerj.13396)
Supplement: Supplemental Information 1 [file peerj-10-13396-s001.zip › Raw validation data/d2/SA45_SOC_5.csv]

ID	sec	X	Y	%	seconds
SA45_SOC_5	1	575.3494834899902	981.2427806854248	3.367904e-05	0.0
SA45_SOC_5	2	576.2057304382324	983.4458827972412	0.00011393362	0.23356666666666667
SA45_SOC_5	3	576.1273956298828	983.984363079071	4.444314e-05	0.46713333333333334
SA45_SOC_5	4	577.8647232055664	969.5178151130676	0.00022023541	0.7007
SA45_SOC_5	5	579.7295379638672	982.428789138794	8.409406e-05	0.9342666666666667
SA45_SOC_5	6	575.324649810791	981.9976186752319	0.00019584774	1.1678333333333333
SA45_SOC_5	7	580.3570175170898	970.8445429801941	7.89606e-05	1.4014
SA45_SOC_5	8	575.9093856811523	984.1156196594238	6.0396007e-05	1.6349666666666667
SA45_SOC_5	9	597.0491409301758	966.9739866256714	2.5350144e-05	1.8685333333333334
SA45_SOC_5	10	575.4589462280273	981.1171245574951	0.00012292987	2.1021
SA45_SOC_5	11	579.2126655578613	979.1385555267334	0.00025770208	2.3356666666666666
SA45_SOC_5	12	579.6721458435059	983.0954360961914	6.299286e-05	2.5692333333333335
SA45_SOC_5	13	573.7580680847168	980.9732508659363	8.3323044e-05	2.8028
SA45_SOC_5	14	575.4034423828125	986.2793254852295	3.436156e-05	3.036366666666667
SA45_SOC_5	15	973.7464141845703	484.3333375453949	2.2379876e-05	3.2699333333333334
SA45_SOC_5	16	576.2089920043945	983.5253190994263	4.918023e-05	3.5035000000000003
SA45_SOC_5	17	584.2737007141113	966.42333984375	0.0002871797	3.7370666666666668
SA45_SOC_5	18	1061.8363952636719	475.883252620697	2.4135708e-05	3.9706333333333332
SA45_SOC_5	19	575.4765129089355	982.9683637619019	8.922034e-05	4.2042
SA45_SOC_5	20	575.1873779296875	982.3214793205261	8.022054e-05	4.437766666666667
SA45_SOC_5	21	1133.4036254882812	474.90912795066833	2.2601631e-05	4.671333333333333
SA45_SOC_5	22	578.4451103210449	980.5771636962891	0.00014506295	4.9049000000000005
SA45_SOC_5	23	572.4344444274902	987.1379971504211	3.8412785e-05	5.138466666666667
SA45_SOC_5	24	576.5798377990723	981.7357492446899	6.1964514e-05	5.372033333333333
SA45_SOC_5	25	575.6188201904297	971.0961771011353	7.964475e-05	5.6056
SA45_SOC_5	26	573.3052253723145	982.8215932846069	7.225276e-05	5.839166666666666
SA45_SOC_5	27	577.2271156311035	983.6683559417725	3.9246806e-05	6.072733333333334
SA45_SOC_5	28	969.1416549682617	489.2035102844238	2.3128247e-05	6.3063
SA45_SOC_5	29	572.1065711975098	986.1797404289246	3.9132294e-05	6.539866666666667
SA45_SOC_5	30	579.0129089355469	970.2607440948486	0.00013880663	6.773433333333333
SA45_SOC_5	31	573.4360885620117	984.1816663742065	2.692528e-05	7.007000000000001
SA45_SOC_5	32	573.5965919494629	982.7805233001709	4.653902e-05	7.240566666666667
SA45_SOC_5	33	577.4256134033203	965.7821846008301	2.8479022e-05	7.4741333333333335
SA45_SOC_5	34	580.0604438781738	985.6752490997314	0.00012647772	7.7077
SA45_SOC_5	35	576.8926048278809	979.3981075286865	9.911586e-05	7.9412666666666665
SA45_SOC_5	36	578.3957862854004	979.9248719215393	9.760784e-05	8.174833333333334
SA45_SOC_5	37	584.3135833740234	979.1726732254028	0.00036113872	8.4084
SA45_SOC_5	38	584.7429656982422	982.6304697990417	0.00019274728	8.641966666666667
SA45_SOC_5	39	579.1021156311035	982.3913884162903	0.0001354948	8.875533333333333
SA45_SOC_5	40	576.6317367553711	982.2650241851807	0.00015443933	9.1091
SA45_SOC_5	41	579.4602584838867	972.5933647155762	0.0005357811	9.342666666666666
SA45_SOC_5	42	575.782356262207	981.2891292572021	6.2095954e-05	9.576233333333333
SA45_SOC_5	43	580.7000541687012	985.0980806350708	7.133509e-05	9.809800000000001
SA45_SOC_5	44	592.9444313049316	975.8654451370239	0.00040479877	10.043366666666667
SA45_SOC_5	45	580.543270111084	982.7839994430542	0.00015814824	10.276933333333334
SA45_SOC_5	46	574.9229049682617	972.9181265830994	0.00013659682	10.5105
SA45_SOC_5	47	585.553092956543	974.4739580154419	0.00034262546	10.744066666666667
SA45_SOC_5	48	1115.9737014770508	474.488160610199	2.9044499e-05	10.977633333333333
SA45_SOC_5	49	574.6951675415039	984.0526628494263	0.00024938158	11.2112
SA45_SOC_5	50	575.343189239502	982.6700592041016	8.965582e-05	11.444766666666666
SA45_SOC_5	51	574.0680885314941	970.9427118301392	3.1013715e-05	11.678333333333333
SA45_SOC_5	52	591.2928771972656	974.80464220047	0.0004552176	11.911900000000001
SA45_SOC_5	53	576.0511779785156	981.04811668396	0.00019063406	12.145466666666668
SA45_SOC_5	54	575.5339050292969	984.9800848960876	4.3958193e-05	12.379033333333334
SA45_SOC_5	55	575.4824638366699	985.536847114563	2.808225e-05	12.6126
SA45_SOC_5	56	575.6868553161621	982.0444178581238	4.3254888e-05	12.846166666666667
SA45_SOC_5	57	578.6153411865234	983.499698638916	0.00016007379	13.079733333333333
SA45_SOC_5	58	583.6931991577148	964.3300580978394	0.00030646945	13.3133
SA45_SOC_5	59	573.9597129821777	985.4498147964478	3.4574754e-05	13.546866666666666
SA45_SOC_5	60	1126.0713958740234	474.9675464630127	2.533772e-05	13.780433333333333
SA45_SOC_5	61	576.3655471801758	981.2279748916626	6.219872e-05	14.014000000000001
SA45_SOC_5	62	716.7232131958008	856.1586713790894	0.00021470894	14.247566666666668
SA45_SOC_5	63	761.8584823608398	852.6996517181396	0.08644859	14.481133333333334
SA45_SOC_5	64	789.6397590637207	852.5174760818481	0.553613	14.7147
SA45_SOC_5	65	826.4602661132812	863.1743001937866	0.99084014	14.948266666666667
SA45_SOC_5	66	897.930965423584	875.8340263366699	0.9992642	15.181833333333334
SA45_SOC_5	67	994.8703765869141	878.5016441345215	0.9994791	15.4154
SA45_SOC_5	68	1081.296157836914	886.5796208381653	0.99959356	15.648966666666666
SA45_SOC_5	69	1159.9502563476562	892.7082538604736	0.9995963	15.882533333333333
SA45_SOC_5	70	1224.2221069335938	893.0731201171875	0.9991725	16.1161
SA45_SOC_5	71	1288.9514923095703	893.5147190093994	0.999116	16.349666666666668
SA45_SOC_5	72	1341.6698455810547	897.5565719604492	0.99864155	16.583233333333332
SA45_SOC_5	73	1389.352684020996	899.5876693725586	0.9693607	16.8168
SA45_SOC_5	74	1412.6942825317383	901.0058069229126	0.9928531	17.050366666666665
SA45_SOC_5	75	1422.092170715332	896.652774810791	0.9994728	17.283933333333334
SA45_SOC_5	76	1428.6456298828125	900.5321502685547	0.9839686	17.517500000000002
SA45_SOC_5	77	1576.3578414916992	922.2118878364563	0.9850781	17.751066666666667
SA45_SOC_5	78	1453.004493713379	908.8237810134888	0.98383766	17.984633333333335
SA45_SOC_5	79	1467.615852355957	905.3901886940002	0.9994142	18.2182
SA45_SOC_5	80	1482.3433685302734	901.1919093132019	0.9981072	18.451766666666668
SA45_SOC_5	81	1475.0799179077148	897.436580657959	0.9964551	18.685333333333332
SA45_SOC_5	82	1485.8250045776367	881.6256022453308	0.9930447	18.9189
SA45_SOC_5	83	1494.4937896728516	862.6466989517212	0.9996642	19.152466666666665
SA45_SOC_5	84	1475.7536315917969	851.6297721862793	0.9995679	19.386033333333334
SA45_SOC_5	85	1461.0185623168945	842.8345513343811	0.9995028	19.619600000000002
SA45_SOC_5	86	1429.3379974365234	845.9572219848633	0.9995166	19.853166666666667
SA45_SOC_5	87	1426.8877029418945	841.9515466690063	0.8654721	20.086733333333335
SA45_SOC_5	88	1428.6275482177734	833.9384579658508	0.8773286	20.3203
SA45_SOC_5	89	1427.1918869018555	815.3018260002136	0.96168005	20.553866666666668
SA45_SOC_5	90	1448.133888244629	808.7487173080444	0.9979214	20.787433333333333
SA45_SOC_5	91	1453.4038925170898	797.7836751937866	0.9895113	21.021
SA45_SOC_5	92	1440.559959411621	781.1220073699951	0.98863214	21.254566666666665
SA45_SOC_5	93	1446.1438751220703	775.9600639343262	0.9770899	21.488133333333334
SA45_SOC_5	94	1423.0145645141602	742.1775555610657	0.99902177	21.721700000000002
SA45_SOC_5	95	1436.429557800293	724.9368524551392	0.9949144	21.955266666666667
SA45_SOC_5	96	1432.0576858520508	705.2855730056763	0.99919015	22.188833333333335
SA45_SOC_5	97	1433.855094909668	697.1539735794067	0.9995808	22.4224
SA45_SOC_5	98	1425.9071731567383	681.7174530029297	0.99703276	22.655966666666668
SA45_SOC_5	99	1376.4994812011719	647.7299165725708	0.9996551	22.889533333333333
SA45_SOC_5	100	1357.8711318969727	635.9191417694092	0.9991503	23.1231
SA45_SOC_5	101	1319.0391540527344	630.4315996170044	0.99972993	23.356666666666666
SA45_SOC_5	102	1281.0849380493164	628.6952662467957	0.999689	23.590233333333334
SA45_SOC_5	103	1248.548469543457	633.6217975616455	0.9995084	23.823800000000002
SA45_SOC_5	104	1221.9787216186523	639.5175933837891	0.99981123	24.057366666666667
SA45_SOC_5	105	1187.698974609375	651.9307708740234	0.9997969	24.290933333333335
SA45_SOC_5	106	1155.3237533569336	668.5807228088379	0.9998735	24.5245
SA45_SOC_5	107	1097.3113632202148	690.9427499771118	0.99986947	24.758066666666668
SA45_SOC_5	108	1008.6450576782227	740.1877212524414	0.9997693	24.991633333333333
SA45_SOC_5	109	908.5466194152832	787.7042126655579	0.9990282	25.2252
SA45_SOC_5	110	829.6157455444336	827.27952003479	0.994414	25.458766666666666
SA45_SOC_5	111	785.5783081054688	851.1980867385864	0.30618858	25.692333333333334
SA45_SOC_5	112	575.0418663024902	982.6654243469238	0.00012006445	25.925900000000002
SA45_SOC_5	113	575.2849960327148	984.0178370475769	6.658902e-05	26.159466666666667
SA45_SOC_5	114	1164.0322494506836	476.7589831352234	2.3874964e-05	26.393033333333335
SA45_SOC_5	115	575.7619857788086	981.8594741821289	5.4319553e-05	26.6266
SA45_SOC_5	116	578.1167793273926	984.7057914733887	2.5535957e-05	26.860166666666668
SA45_SOC_5	117	1156.575050354004	478.77511382102966	2.408857e-05	27.093733333333333
SA45_SOC_5	118	574.4131278991699	983.7539720535278	0.000101059755	27.3273
SA45_SOC_5	119	574.456844329834	983.828387260437	8.764496e-05	27.560866666666666
SA45_SOC_5	120	575.1301574707031	979.4833374023438	5.4311266e-05	27.794433333333334
SA45_SOC_5	121	577.4732208251953	984.6347236633301	3.4092438e-05	28.028000000000002
SA45_SOC_5	122	575.9321022033691	970.4269552230835	0.00017610152	28.261566666666667
SA45_SOC_5	123	1195.4051971435547	480.399888753891	2.1673573e-05	28.495133333333335
SA45_SOC_5	124	579.1719245910645	983.6711883544922	9.1877024e-05	28.7287
SA45_SOC_5	125	579.3624687194824	983.19495677948	8.959531e-05	28.962266666666668
SA45_SOC_5	126	1211.2368392944336	486.234530210495	1.918936e-05	29.195833333333333
SA45_SOC_5	127	579.1086959838867	971.9461584091187	0.00025962494	29.4294
SA45_SOC_5	128	577.7700805664062	970.1110768318176	0.0001782035	29.662966666666666
SA45_SOC_5	129	1126.56005859375	474.61793661117554	2.3008615e-05	29.896533333333334
SA45_SOC_5	130	577.0006370544434	985.5836462974548	0.0001984429	30.1301
SA45_SOC_5	131	578.7174224853516	983.4366130828857	0.0002333883	30.363666666666667
SA45_SOC_5	132	578.8922309875488	986.266450881958	9.976703e-05	30.597233333333335
SA45_SOC_5	133	574.4699478149414	983.8388156890869	5.1941264e-05	30.8308
SA45_SOC_5	134	581.1067771911621	970.8406805992126	0.00013867646	31.06436666666667
SA45_SOC_5	135	575.7574081420898	978.9721512794495	0.00022049721	31.297933333333333
SA45_SOC_5	136	591.8845367431641	982.6439881324768	0.00017675896	31.5315
SA45_SOC_5	137	578.2260131835938	983.8062429428101	0.00012129389	31.765066666666666
SA45_SOC_5	138	574.3575668334961	980.4206085205078	3.2440483e-05	31.998633333333334
SA45_SOC_5	139	578.1595230102539	981.5969610214233	0.00011996957	32.2322
SA45_SOC_5	140	577.9881477355957	982.6208782196045	3.7770056e-05	32.46576666666667
SA45_SOC_5	141	575.9830284118652	981.548810005188	7.647721e-05	32.699333333333335
SA45_SOC_5	142	600.3373718261719	984.8394298553467	2.9803796e-05	32.932900000000004
SA45_SOC_5	143	1146.8963241577148	481.4934575557709	2.3324847e-05	33.166466666666665
SA45_SOC_5	144	580.3689193725586	982.8797221183777	0.00020683464	33.40003333333333
SA45_SOC_5	145	580.8554077148438	971.9814991950989	0.00035959945	33.6336
SA45_SOC_5	146	595.0733757019043	982.5272798538208	0.00023133149	33.86716666666667
SA45_SOC_5	147	1128.3075714111328	478.437123298645	2.4488794e-05	34.10073333333333
SA45_SOC_5	148	584.3149566650391	975.6374359130859	0.00053049414	34.3343
SA45_SOC_5	149	579.2634201049805	982.9164147377014	0.00013227246	34.56786666666667
SA45_SOC_5	150	1033.9629364013672	482.2457206249237	2.966335e-05	34.801433333333335
SA45_SOC_5	151	574.5298004150391	984.1161346435547	4.6087072e-05	35.035000000000004
SA45_SOC_5	152	1148.7482070922852	477.6960611343384	2.3946062e-05	35.268566666666665
SA45_SOC_5	153	574.2843246459961	983.0478000640869	3.2216412e-05	35.50213333333333
SA45_SOC_5	154	579.444408416748	983.0010652542114	6.405634e-05	35.7357
SA45_SOC_5	155	576.9556617736816	982.8291893005371	0.00012644407	35.96926666666667
SA45_SOC_5	156	1130.5107879638672	481.42119884490967	2.5069396e-05	36.20283333333333
SA45_SOC_5	157	575.3851890563965	984.1420125961304	0.00010034474	36.4364
SA45_SOC_5	158	593.0788421630859	981.1169958114624	4.1821986e-05	36.66996666666667
SA45_SOC_5	159	578.8555526733398	982.2320652008057	0.0001728812	36.903533333333336
SA45_SOC_5	160	578.6321067810059	974.2624282836914	0.0007699519	37.137100000000004
SA45_SOC_5	161	580.0118637084961	971.5877294540405	0.00040001463	37.370666666666665
SA45_SOC_5	162	579.8256683349609	972.4471092224121	0.00028357634	37.60423333333333
SA45_SOC_5	163	575.7345199584961	984.6854496002197	6.815613e-05	37.8378
SA45_SOC_5	164	577.1582794189453	985.0725889205933	4.342894e-05	38.07136666666667
SA45_SOC_5	165	578.1010437011719	984.3261194229126	5.11176e-05	38.30493333333333
SA45_SOC_5	166	886.7015075683594	482.87487030029297	2.2049966e-05	38.5385
SA45_SOC_5	167	588.1039810180664	974.9295902252197	0.0005320457	38.77206666666667
SA45_SOC_5	168	577.5047492980957	976.7505097389221	0.0002812269	39.005633333333336
SA45_SOC_5	169	576.7458915710449	980.1109743118286	7.844447e-05	39.239200000000004
SA45_SOC_5	170	592.1706390380859	981.6729211807251	7.698956e-05	39.472766666666665
SA45_SOC_5	171	576.4084625244141	980.1902174949646	0.0003787592	39.70633333333333
SA45_SOC_5	172	577.8997421264648	980.3771567344666	0.00019407249	39.9399
SA45_SOC_5	173	574.8063468933105	981.8531012535095	6.456314e-05	40.17346666666667
SA45_SOC_5	174	576.2505912780762	982.9095268249512	9.198011e-05	40.40703333333333
SA45_SOC_5	175	656.5542984008789	628.0409145355225	3.4247714e-05	40.6406
SA45_SOC_5	176	1093.0718994140625	481.8229830265045	2.6865391e-05	40.87416666666667
SA45_SOC_5	177	577.0472145080566	984.391393661499	5.850779e-05	41.107733333333336
SA45_SOC_5	178	575.6866264343262	985.7674312591553	3.5362387e-05	41.341300000000004
SA45_SOC_5	179	574.7361373901367	987.4317312240601	2.3556571e-05	41.574866666666665
SA45_SOC_5	180	578.2978248596191	970.954749584198	4.923692e-05	41.80843333333333
SA45_SOC_5	181	576.4728927612305	968.6015295982361	2.3478748e-05	42.042
SA45_SOC_5	182	592.5242614746094	982.4668335914612	6.6423054e-05	42.27556666666667
SA45_SOC_5	183	573.8840675354004	984.0708160400391	3.3135893e-05	42.50913333333333
SA45_SOC_5	184	590.7646179199219	982.632851600647	0.0002457729	42.7427
SA45_SOC_5	185	575.8110809326172	980.2860689163208	0.0003094085	42.97626666666667
SA45_SOC_5	186	575.6596755981445	984.7641134262085	7.0657996e-05	43.209833333333336
SA45_SOC_5	187	578.2479858398438	982.1326732635498	3.5560086e-05	43.443400000000004
SA45_SOC_5	188	576.2895584106445	968.2162570953369	4.6615594e-05	43.676966666666665
SA45_SOC_5	189	576.1581230163574	978.8026571273804	6.114287e-05	43.91053333333333
SA45_SOC_5	190	594.2776679992676	981.6409921646118	5.539117e-05	44.1441
SA45_SOC_5	191	578.3783912658691	969.0032815933228	0.00020623775	44.37766666666667
SA45_SOC_5	192	578.0215072631836	971.7384910583496	3.23446e-05	44.61123333333333
SA45_SOC_5	193	591.3000869750977	968.689398765564	0.00014400492	44.8448
SA45_SOC_5	194	579.0506744384766	973.0184197425842	0.00023376111	45.07836666666667
SA45_SOC_5	195	578.939151763916	982.3151063919067	0.00017213523	45.311933333333336
SA45_SOC_5	196	580.8881378173828	973.7461566925049	0.0004802144	45.545500000000004
SA45_SOC_5	197	574.2998886108398	980.4646396636963	9.670012e-05	45.779066666666665
SA45_SOC_5	198	577.5926971435547	981.438410282135	2.9540353e-05	46.01263333333333
SA45_SOC_5	199	575.064697265625	979.3777656555176	0.00014079997	46.2462
SA45_SOC_5	200	580.9080505371094	979.8722147941589	0.00019645371	46.47976666666667
SA45_SOC_5	201	579.6600151062012	986.3747262954712	3.1814685e-05	46.71333333333333
SA45_SOC_5	202	577.7911376953125	981.4384746551514	7.970029e-05	46.9469
SA45_SOC_5	203	587.6349449157715	967.1943354606628	5.6138855e-05	47.18046666666667
SA45_SOC_5	204	581.0647773742676	979.3659210205078	0.00012201253	47.414033333333336
SA45_SOC_5	205	576.522388458252	983.6993837356567	0.00021611585	47.647600000000004
SA45_SOC_5	206	581.2200164794922	972.6603770256042	0.0003867031	47.881166666666665
SA45_SOC_5	207	575.7408714294434	979.7660636901855	7.249715e-05	48.114733333333334
SA45_SOC_5	208	588.438606262207	968.9736700057983	0.00028269604	48.3483
SA45_SOC_5	209	578.5671043395996	982.7596664428711	6.1542996e-05	48.58186666666667
SA45_SOC_5	210	576.0663414001465	984.7599935531616	3.9888022e-05	48.81543333333333
SA45_SOC_5	211	575.7924270629883	972.2933864593506	4.9975257e-05	49.049
SA45_SOC_5	212	576.8894577026367	980.5772924423218	0.00016461685	49.28256666666667
SA45_SOC_5	213	598.7939071655273	987.2219395637512	3.0461299e-05	49.516133333333336
SA45_SOC_5	214	579.0008354187012	974.7033834457397	0.00013057119	49.749700000000004
SA45_SOC_5	215	923.7863159179688	492.3834729194641	2.1354725e-05	49.983266666666665
SA45_SOC_5	216	577.536449432373	984.4436645507812	3.2562326e-05	50.216833333333334
SA45_SOC_5	217	579.0734481811523	981.5036201477051	0.00025398465	50.4504
SA45_SOC_5	218	573.5914421081543	983.8801431655884	7.309275e-05	50.68396666666667
SA45_SOC_5	219	574.7322463989258	982.7915954589844	0.0001523507	50.91753333333333
SA45_SOC_5	220	1125.1590728759766	482.9704964160919	2.4585926e-05	51.1511
SA45_SOC_5	221	574.9198722839355	962.8350591659546	0.00020533125	51.38466666666667
SA45_SOC_5	222	574.401798248291	982.967848777771	6.3411855e-05	51.618233333333336
SA45_SOC_5	223	574.8680877685547	983.9507603645325	5.68937e-05	51.851800000000004
SA45_SOC_5	224	590.7900238037109	970.3896188735962	0.00014700292	52.085366666666665
SA45_SOC_5	225	597.0708847045898	972.9790878295898	0.00015716642	52.318933333333334
SA45_SOC_5	226	576.3815116882324	986.767852306366	7.518487e-05	52.5525
SA45_SOC_5	227	577.0722198486328	981.0673642158508	8.488896e-05	52.78606666666667
SA45_SOC_5	228	575.5743026733398	984.8160624504089	3.429791e-05	53.01963333333333
SA45_SOC_5	229	576.5292549133301	983.3689570426941	6.217049e-05	53.2532
SA45_SOC_5	230	579.466381072998	982.6381301879883	0.00018581656	53.48676666666667
SA45_SOC_5	231	589.2089653015137	969.6198463439941	0.00013819267	53.720333333333336
SA45_SOC_5	232	1158.4633255004883	480.574049949646	2.044803e-05	53.953900000000004
SA45_SOC_5	233	576.2957382202148	983.5862159729004	4.73459e-05	54.187466666666666
SA45_SOC_5	234	575.6393051147461	982.4206781387329	5.454811e-05	54.421033333333334
SA45_SOC_5	235	580.3796768188477	971.8627309799194	0.00021805485	54.6546
SA45_SOC_5	236	576.5961456298828	986.0219621658325	6.2710205e-05	54.88816666666667
SA45_SOC_5	237	580.6004905700684	982.1839141845703	5.8655274e-05	55.12173333333333
SA45_SOC_5	238	595.4937744140625	986.3238072395325	8.093746e-05	55.3553
SA45_SOC_5	239	575.1585388183594	985.1293015480042	3.474551e-05	55.58886666666667
SA45_SOC_5	240	1193.5908508300781	480.7929825782776	2.4509982e-05	55.822433333333336
SA45_SOC_5	241	577.1165084838867	985.9426546096802	4.4668588e-05	56.056000000000004
SA45_SOC_5	242	579.6471405029297	971.1785745620728	0.0001246781	56.289566666666666
SA45_SOC_5	243	1158.1097030639648	477.84473061561584	2.4364565e-05	56.523133333333334
SA45_SOC_5	244	574.647102355957	981.638674736023	9.4043695e-05	56.7567
SA45_SOC_5	245	581.7023849487305	980.6986999511719	0.00021192535	56.99026666666667
SA45_SOC_5	246	1126.7893981933594	482.193546295166	2.4431783e-05	57.22383333333333
SA45_SOC_5	247	575.5137634277344	982.8409051895142	4.5264285e-05	57.4574
SA45_SOC_5	248	591.2611770629883	980.842444896698	0.0001796446	57.69096666666667
SA45_SOC_5	249	581.2825584411621	981.4010095596313	0.00015842625	57.924533333333336
SA45_SOC_5	250	578.1837844848633	983.1981754302979	4.5348545e-05	58.158100000000005
SA45_SOC_5	251	575.1572227478027	968.3213782310486	7.682734e-05	58.391666666666666
SA45_SOC_5	252	573.2583618164062	986.6721940040588	4.0702496e-05	58.625233333333334
SA45_SOC_5	253	1178.6856079101562	472.00464963912964	3.138099e-05	58.8588
SA45_SOC_5	254	578.1843566894531	982.0803380012512	9.048069e-05	59.09236666666667
SA45_SOC_5	255	576.6634368896484	981.2633800506592	0.00017582151	59.32593333333333
SA45_SOC_5	256	691.618480682373	782.5208330154419	0.0037846447	59.5595
SA45_SOC_5	257	718.4769630432129	791.4527177810669	0.81518626	59.79306666666667
SA45_SOC_5	258	735.5623054504395	792.541651725769	0.9446831	60.026633333333336
SA45_SOC_5	259	751.0360908508301	800.4505205154419	0.9526624	60.2602
SA45_SOC_5	260	756.2226676940918	795.22536277771	0.9317308	60.493766666666666
SA45_SOC_5	261	755.7726860046387	796.4046764373779	0.97605795	60.727333333333334
SA45_SOC_5	262	756.5027046203613	797.3931241035461	0.81807005	60.9609
SA45_SOC_5	263	760.0570106506348	796.7972230911255	0.3817473	61.19446666666667
SA45_SOC_5	264	768.5022354125977	799.4418597221375	0.93974304	61.42803333333333
SA45_SOC_5	265	787.4299621582031	804.9006271362305	0.9982222	61.6616
SA45_SOC_5	266	804.9312400817871	812.1366047859192	0.99907076	61.89516666666667
SA45_SOC_5	267	836.0216903686523	816.8989205360413	0.998667	62.12873333333334
SA45_SOC_5	268	909.0616607666016	824.5746302604675	0.9981091	62.3623
SA45_SOC_5	269	956.5483474731445	835.3913569450378	0.99954623	62.595866666666666
SA45_SOC_5	270	1023.3095169067383	846.7139911651611	0.99961036	62.829433333333334
SA45_SOC_5	271	1076.4895248413086	855.6265640258789	0.9997646	63.063
SA45_SOC_5	272	1138.9356994628906	857.7387714385986	0.99948525	63.29656666666667
SA45_SOC_5	273	1173.255615234375	870.4708528518677	0.9997967	63.53013333333333
SA45_SOC_5	274	1229.3744659423828	874.0834665298462	0.9997278	63.7637
SA45_SOC_5	275	1272.0648193359375	883.5370945930481	0.9996902	63.99726666666667
SA45_SOC_5	276	1312.8595733642578	884.5429873466492	0.9990369	64.23083333333334
SA45_SOC_5	277	1355.1337051391602	887.194447517395	0.99705184	64.4644
SA45_SOC_5	278	1392.538719177246	884.0647602081299	0.94865906	64.69796666666667
SA45_SOC_5	279	1411.102638244629	886.7460250854492	0.99714017	64.93153333333333
SA45_SOC_5	280	1446.7069244384766	883.703498840332	0.96519196	65.1651
SA45_SOC_5	281	1451.6285705566406	896.1446785926819	0.9993679	65.39866666666667
SA45_SOC_5	282	1449.9781036376953	896.078953742981	0.99930096	65.63223333333333
SA45_SOC_5	283	1447.1751022338867	896.0241079330444	0.99964106	65.86580000000001
SA45_SOC_5	284	1450.707664489746	895.9441566467285	0.9987956	66.09936666666667
SA45_SOC_5	285	1450.136947631836	893.900957107544	0.99736315	66.33293333333333
SA45_SOC_5	286	1447.745704650879	898.7739300727844	0.9922173	66.5665
SA45_SOC_5	287	1462.778663635254	877.6861667633057	0.7201097	66.80006666666667
SA45_SOC_5	288	1449.3878173828125	876.0382175445557	0.86372733	67.03363333333334
SA45_SOC_5	289	1439.1011810302734	851.2285995483398	0.001332008	67.2672
SA45_SOC_5	290	1439.3326950073242	834.0174436569214	0.9795935	67.50076666666666
SA45_SOC_5	291	1458.578224182129	817.6607751846313	0.9877966	67.73433333333334
SA45_SOC_5	292	1458.8797760009766	801.5984201431274	0.97954696	67.9679
SA45_SOC_5	293	1442.8543853759766	769.7736883163452	0.9963223	68.20146666666666
SA45_SOC_5	294	1436.9557571411133	740.5783367156982	0.9997414	68.43503333333334
SA45_SOC_5	295	1409.3277740478516	727.5260639190674	0.9997203	68.6686
SA45_SOC_5	296	1386.5608978271484	725.5626225471497	0.99936646	68.90216666666667
SA45_SOC_5	297	1350.1701736450195	722.5565958023071	0.9997243	69.13573333333333
SA45_SOC_5	298	1326.921272277832	728.9124011993408	0.99953365	69.3693
SA45_SOC_5	299	1289.8959732055664	733.378472328186	0.9996785	69.60286666666667
SA45_SOC_5	300	1238.1430435180664	750.2857232093811	0.99984515	69.83643333333333
SA45_SOC_5	301	1182.2763061523438	776.1988878250122	0.99935895	70.07000000000001
SA45_SOC_5	302	1126.8375778198242	802.4824547767639	0.99965656	70.30356666666667
SA45_SOC_5	303	1068.7922286987305	817.5250124931335	0.99967706	70.53713333333333
SA45_SOC_5	304	971.6627883911133	828.480978012085	0.9995844	70.7707
SA45_SOC_5	305	882.4994087219238	847.6698017120361	0.9994104	71.00426666666667
SA45_SOC_5	306	813.9351081848145	860.7357215881348	0.9961675	71.23783333333334
SA45_SOC_5	307	765.7201194763184	880.2394580841064	0.0021212678	71.4714
SA45_SOC_5	308	712.1079254150391	891.1410284042358	0.00069067505	71.70496666666666
SA45_SOC_5	309	579.1419982910156	981.2953090667725	0.00013119132	71.93853333333334
SA45_SOC_5	310	573.1950759887695	983.829288482666	4.4667864e-05	72.1721
SA45_SOC_5	311	592.5380516052246	967.8772687911987	8.0925725e-05	72.40566666666666
SA45_SOC_5	312	576.4538383483887	981.2617063522339	4.7315654e-05	72.63923333333334
SA45_SOC_5	313	576.8386459350586	981.1750602722168	0.00016837975	72.8728
SA45_SOC_5	314	578.9430999755859	983.1659245491028	0.00011177079	73.10636666666667
SA45_SOC_5	315	576.489372253418	982.0796298980713	3.877479e-05	73.33993333333333
SA45_SOC_5	316	575.031623840332	979.9582815170288	0.000148961	73.5735
SA45_SOC_5	317	575.8499336242676	983.1984329223633	2.8384666e-05	73.80706666666667
SA45_SOC_5	318	1126.7890548706055	480.813227891922	2.6979951e-05	74.04063333333333
SA45_SOC_5	319	577.6658821105957	980.5496120452881	7.096227e-05	74.27420000000001
SA45_SOC_5	320	575.4408073425293	984.2160415649414	0.0001471715	74.50776666666667
SA45_SOC_5	321	1157.8574752807617	472.4352729320526	2.3334615e-05	74.74133333333333
SA45_SOC_5	322	576.7448616027832	984.4435358047485	4.8171132e-05	74.9749
SA45_SOC_5	323	576.4755821228027	980.948338508606	7.595697e-05	75.20846666666667
SA45_SOC_5	324	1126.545524597168	482.16174602508545	2.4037763e-05	75.44203333333334
SA45_SOC_5	325	575.4412078857422	966.6313934326172	4.5628683e-05	75.6756
SA45_SOC_5	326	595.8542060852051	982.2697234153748	5.1126426e-05	75.90916666666666
SA45_SOC_5	327	970.8409881591797	493.2002055644989	2.033423e-05	76.14273333333334
SA45_SOC_5	328	573.7800979614258	969.5351958274841	0.000272474	76.3763
SA45_SOC_5	329	595.6904983520508	973.1678295135498	0.00019318517	76.60986666666666
SA45_SOC_5	330	1093.5123825073242	476.07672572135925	2.9767747e-05	76.84343333333334
SA45_SOC_5	331	1181.792221069336	481.641708612442	2.0909149e-05	77.077
SA45_SOC_5	332	577.2502899169922	980.7060384750366	4.8020418e-05	77.31056666666667
SA45_SOC_5	333	578.1591796875	982.9126167297363	0.00015744948	77.54413333333333
SA45_SOC_5	334	581.0660362243652	983.2176804542542	8.964317e-05	77.7777
SA45_SOC_5	335	575.4323959350586	983.0100774765015	3.1570602e-05	78.01126666666667
SA45_SOC_5	336	576.6200637817383	983.3720469474792	4.8296337e-05	78.24483333333333
SA45_SOC_5	337	579.5785331726074	982.4132108688354	8.664213e-05	78.47840000000001
SA45_SOC_5	338	576.7238616943359	984.9008417129517	0.00014609126	78.71196666666667
SA45_SOC_5	339	1216.6168212890625	477.76249408721924	2.613478e-05	78.94553333333333
SA45_SOC_5	340	578.6107635498047	983.9194107055664	3.895789e-05	79.1791
SA45_SOC_5	341	577.9486656188965	972.7085280418396	0.00026333117	79.41266666666667
SA45_SOC_5	342	577.4292755126953	970.4263758659363	0.00012901315	79.64623333333333
SA45_SOC_5	343	577.3324012756348	981.0282254219055	0.00012202613	79.8798
SA45_SOC_5	344	575.3851318359375	983.3880758285522	0.00018000364	80.11336666666666
SA45_SOC_5	345	578.0316925048828	979.4301652908325	3.4485056e-05	80.34693333333334
SA45_SOC_5	346	581.5060615539551	973.0021333694458	0.00023222406	80.5805
SA45_SOC_5	347	577.3838424682617	981.8986129760742	0.00013005984	80.81406666666666
SA45_SOC_5	348	590.0933647155762	966.3101720809937	5.1874147e-05	81.04763333333334
SA45_SOC_5	349	576.7081832885742	984.1734266281128	6.865411e-05	81.2812
SA45_SOC_5	350	579.5662307739258	982.8519773483276	0.000114824266	81.51476666666667
SA45_SOC_5	351	577.3914527893066	982.0603179931641	0.000120999204	81.74833333333333
SA45_SOC_5	352	578.1563186645508	982.1290683746338	5.7862162e-05	81.9819
SA45_SOC_5	353	576.9613838195801	982.3069953918457	0.00015510952	82.21546666666667
SA45_SOC_5	354	578.2371139526367	984.3938398361206	0.0001015999	82.44903333333333
SA45_SOC_5	355	576.0112380981445	986.3968062400818	2.9977964e-05	82.68260000000001
SA45_SOC_5	356	592.4200630187988	984.4329142570496	7.0659546e-05	82.91616666666667
SA45_SOC_5	357	575.0021553039551	985.0623536109924	4.5348974e-05	83.14973333333333
SA45_SOC_5	358	581.3461875915527	972.6088786125183	0.0005255185	83.3833
SA45_SOC_5	359	1027.0573425292969	482.5349807739258	2.2317325e-05	83.61686666666667
SA45_SOC_5	360	1097.5772094726562	475.10475754737854	2.0578982e-05	83.85043333333333
SA45_SOC_5	361	580.0132942199707	982.473464012146	0.00018264278	84.084
SA45_SOC_5	362	574.1275978088379	983.4108638763428	6.340278e-05	84.31756666666666
SA45_SOC_5	363	575.3987503051758	983.8097834587097	5.2213218e-05	84.55113333333334
SA45_SOC_5	364	574.654426574707	982.599892616272	0.00014268333	84.7847
SA45_SOC_5	365	1095.1104354858398	488.121657371521	2.1082462e-05	85.01826666666666
SA45_SOC_5	366	576.698055267334	983.0553960800171	0.00017716765	85.25183333333334
SA45_SOC_5	367	583.095703125	980.6125688552856	0.00019176435	85.4854
SA45_SOC_5	368	576.7192268371582	973.8137483596802	0.0001373481	85.71896666666667
SA45_SOC_5	369	577.5215148925781	983.0546879768372	5.1077455e-05	85.95253333333334
SA45_SOC_5	370	586.2982749938965	967.4047708511353	0.00010714881	86.1861
SA45_SOC_5	371	573.863468170166	985.8524036407471	2.2376676e-05	86.41966666666667
SA45_SOC_5	372	582.8066253662109	970.2610015869141	0.0005565542	86.65323333333333
SA45_SOC_5	373	576.6234397888184	980.6921982765198	0.00011662783	86.88680000000001
SA45_SOC_5	374	574.1741752624512	984.5779466629028	8.6562024e-05	87.12036666666667
SA45_SOC_5	375	1128.5554504394531	483.08144330978394	2.2833918e-05	87.35393333333333
SA45_SOC_5	376	577.9420280456543	982.1191549301147	0.00013445925	87.5875
SA45_SOC_5	377	575.6087493896484	980.3193497657776	9.1182614e-05	87.82106666666667
SA45_SOC_5	378	577.3725128173828	981.0186982154846	9.489001e-05	88.05463333333333
SA45_SOC_5	379	581.3271331787109	972.9143285751343	0.0006505868	88.2882
SA45_SOC_5	380	588.6029434204102	973.254861831665	0.00030429635	88.52176666666666
SA45_SOC_5	381	577.0162582397461	965.2006387710571	4.3058128e-05	88.75533333333334
SA45_SOC_5	382	1060.4021072387695	477.901314496994	3.769043e-05	88.9889
SA45_SOC_5	383	577.2667121887207	980.7243204116821	7.088908e-05	89.22246666666666
SA45_SOC_5	384	576.1921119689941	985.1331639289856	7.523924e-05	89.45603333333334
SA45_SOC_5	385	575.3645324707031	983.2223796844482	5.7443332e-05	89.6896
SA45_SOC_5	386	575.9137916564941	983.3621978759766	9.341848e-05	89.92316666666667
SA45_SOC_5	387	578.0560111999512	971.6633677482605	0.00015154947	90.15673333333334
SA45_SOC_5	388	574.2718505859375	980.3145217895508	9.3429706e-05	90.3903
SA45_SOC_5	389	578.0195045471191	979.7336196899414	9.454814e-05	90.62386666666667
SA45_SOC_5	390	1209.8894119262695	482.6925015449524	2.3523886e-05	90.85743333333333
SA45_SOC_5	391	574.9993515014648	984.2764234542847	3.1447253e-05	91.09100000000001
SA45_SOC_5	392	1117.3733139038086	476.1273229122162	3.0219413e-05	91.32456666666667
SA45_SOC_5	393	1125.9658813476562	483.101624250412	2.1569034e-05	91.55813333333333
SA45_SOC_5	394	578.5315704345703	982.3578500747681	0.00015089309	91.7917
SA45_SOC_5	395	577.9059791564941	975.8302974700928	0.0002526177	92.02526666666667
SA45_SOC_5	396	579.015941619873	980.3505706787109	0.00011809023	92.25883333333333
SA45_SOC_5	397	580.272102355957	985.9996891021729	2.619004e-05	92.4924
SA45_SOC_5	398	587.6931381225586	968.3016157150269	0.00016036943	92.72596666666666
SA45_SOC_5	399	581.2267684936523	981.9813966751099	0.0002843883	92.95953333333334
SA45_SOC_5	400	592.5117874145508	971.6824865341187	0.00079144107	93.1931
SA45_SOC_5	401	575.5097007751465	983.0367279052734	0.00017415416	93.42666666666666
SA45_SOC_5	402	575.1877212524414	983.3522844314575	3.938508e-05	93.66023333333334
SA45_SOC_5	403	574.9808120727539	980.0095224380493	7.25994e-05	93.8938
SA45_SOC_5	404	574.7552490234375	966.5092778205872	2.504944e-05	94.12736666666667
SA45_SOC_5	405	574.4979286193848	983.0446457862854	4.9071357e-05	94.36093333333334
SA45_SOC_5	406	578.0352401733398	979.5461654663086	0.00014568132	94.5945
SA45_SOC_5	407	577.5965881347656	982.5377726554871	0.00015708029	94.82806666666667
SA45_SOC_5	408	1092.2150802612305	481.62580847740173	3.4641023e-05	95.06163333333333
SA45_SOC_5	409	574.7672653198242	982.6038837432861	5.2219388e-05	95.29520000000001
SA45_SOC_5	410	705.2485656738281	853.2181119918823	0.029613227	95.52876666666667
SA45_SOC_5	411	738.8962554931641	857.7543497085571	0.0049269996	95.76233333333333
SA45_SOC_5	412	784.9429893493652	841.7640924453735	0.9952924	95.9959
SA45_SOC_5	413	821.5688323974609	848.8282585144043	0.99903584	96.22946666666667
SA45_SOC_5	414	862.3339462280273	855.76580286026	0.99811363	96.46303333333333
SA45_SOC_5	415	912.5669860839844	853.8928699493408	0.9991737	96.6966
SA45_SOC_5	416	960.2549743652344	846.5116024017334	0.999567	96.93016666666666
SA45_SOC_5	417	1009.6081924438477	842.3767948150635	0.9991598	97.16373333333334
SA45_SOC_5	418	1049.487075805664	832.1906661987305	0.9994318	97.3973
SA45_SOC_5	419	1069.6157455444336	825.2487444877625	0.9994012	97.63086666666666
SA45_SOC_5	420	1112.9061126708984	821.5398287773132	0.9998573	97.86443333333334
SA45_SOC_5	421	1146.2896728515625	820.5042600631714	0.9998267	98.098
SA45_SOC_5	422	1177.3522567749023	823.9685583114624	0.99982375	98.33156666666667
SA45_SOC_5	423	1210.9033584594727	830.4978489875793	0.99987614	98.56513333333334
SA45_SOC_5	424	1241.561508178711	842.5802779197693	0.99979156	98.7987
SA45_SOC_5	425	1257.337760925293	843.8410878181458	0.99980634	99.03226666666667
SA45_SOC_5	426	1256.6293716430664	843.1671023368835	0.9998462	99.26583333333333
SA45_SOC_5	427	1259.655990600586	844.4780588150024	0.99976593	99.49940000000001
SA45_SOC_5	428	1260.9877395629883	850.5888605117798	0.99969375	99.73296666666667
SA45_SOC_5	429	1272.9434967041016	858.564612865448	0.9997565	99.96653333333333
SA45_SOC_5	430	1302.8617858886719	862.9079246520996	0.99979573	100.2001
SA45_SOC_5	431	1329.8430633544922	876.6453194618225	0.999401	100.43366666666667
SA45_SOC_5	432	1357.8485870361328	885.0623488426208	0.99964774	100.66723333333333
SA45_SOC_5	433	1385.361213684082	886.505012512207	0.9993005	100.9008
SA45_SOC_5	434	1388.408088684082	886.4262843132019	0.99955875	101.13436666666666
SA45_SOC_5	435	1398.0254745483398	889.2169189453125	0.9996427	101.36793333333334
SA45_SOC_5	436	1401.4501190185547	888.0479693412781	0.99955255	101.6015
SA45_SOC_5	437	1412.3202896118164	888.0593633651733	0.9994287	101.83506666666666
SA45_SOC_5	438	1410.8700942993164	898.9844298362732	0.9995382	102.06863333333334
SA45_SOC_5	439	1434.8078155517578	898.0151653289795	0.998818	102.3022
SA45_SOC_5	440	1443.577880859375	890.8575296401978	0.99823654	102.53576666666667
SA45_SOC_5	441	1438.2463073730469	886.7132592201233	0.9983767	102.76933333333334
SA45_SOC_5	442	1437.2233200073242	876.8233108520508	0.0009852186	103.0029
SA45_SOC_5	443	1451.4230346679688	876.564531326294	0.00993216	103.23646666666667
SA45_SOC_5	444	1459.152717590332	873.7445425987244	0.91727376	103.47003333333333
SA45_SOC_5	445	1445.507469177246	872.5217771530151	0.19647586	103.70360000000001
SA45_SOC_5	446	1469.303855895996	875.030779838562	0.9446424	103.93716666666667
SA45_SOC_5	447	1466.388816833496	878.4216284751892	0.989562	104.17073333333333
SA45_SOC_5	448	1472.3103332519531	875.4428958892822	0.9263361	104.4043
SA45_SOC_5	449	1469.6911239624023	875.8302927017212	0.87568426	104.63786666666667
SA45_SOC_5	450	1469.5149993896484	879.5010995864868	0.9616149	104.87143333333333
SA45_SOC_5	451	1468.7832641601562	874.6099734306335	0.8338037	105.105
SA45_SOC_5	452	1461.507225036621	857.0376205444336	0.5621669	105.33856666666667
SA45_SOC_5	453	1432.7375793457031	837.578558921814	0.9987118	105.57213333333334
SA45_SOC_5	454	1427.0717239379883	806.0666799545288	0.9919539	105.8057
SA45_SOC_5	455	1429.247817993164	782.0556092262268	0.99900997	106.03926666666666
SA45_SOC_5	456	1403.345718383789	762.6387119293213	0.99884653	106.27283333333334
SA45_SOC_5	457	1376.360092163086	757.5114011764526	0.9994168	106.5064
SA45_SOC_5	458	1344.3793487548828	741.4529085159302	0.9995577	106.73996666666667
SA45_SOC_5	459	1295.1429748535156	733.3855533599854	0.99898595	106.97353333333334
SA45_SOC_5	460	1237.4325942993164	730.244472026825	0.99970526	107.2071
SA45_SOC_5	461	1141.449966430664	734.9250340461731	0.99969673	107.44066666666667
SA45_SOC_5	462	1040.2306365966797	753.8667297363281	0.9995989	107.67423333333333
SA45_SOC_5	463	919.9948310852051	777.923891544342	0.999585	107.90780000000001
SA45_SOC_5	464	821.7072486877441	808.9052724838257	0.5418806	108.14136666666667
SA45_SOC_5	465	751.0445594787598	827.1793556213379	0.036128454	108.37493333333333
SA45_SOC_5	466	708.5546493530273	836.3567590713501	0.0004377878	108.6085
SA45_SOC_5	467	576.3919258117676	984.3695068359375	3.67727e-05	108.84206666666667
SA45_SOC_5	468	576.7916107177734	983.0216002464294	4.792042e-05	109.07563333333333
SA45_SOC_5	469	576.1165237426758	984.7745418548584	4.0645515e-05	109.3092
SA45_SOC_5	470	577.6174163818359	983.639645576477	4.3162836e-05	109.54276666666667
SA45_SOC_5	471	576.9357490539551	982.5147914886475	7.272537e-05	109.77633333333334
SA45_SOC_5	472	573.8821792602539	982.3732995986938	3.9862625e-05	110.0099
SA45_SOC_5	473	584.9180030822754	976.3051128387451	0.0008028445	110.24346666666666
SA45_SOC_5	474	593.4958076477051	970.4588842391968	5.1480834e-05	110.47703333333334
SA45_SOC_5	475	590.2742385864258	970.9416818618774	0.00011478957	110.7106
SA45_SOC_5	476	573.97705078125	982.0227885246277	0.00015285489	110.94416666666667
SA45_SOC_5	477	575.2178192138672	981.6445326805115	5.306526e-05	111.17773333333334
SA45_SOC_5	478	576.8566703796387	979.2956900596619	0.000113451286	111.4113
SA45_SOC_5	479	591.7568206787109	982.8236532211304	0.00012588406	111.64486666666667
SA45_SOC_5	480	576.6675567626953	980.5395698547363	7.581498e-05	111.87843333333333
SA45_SOC_5	481	577.6564979553223	980.0153160095215	0.00016612619	112.11200000000001
SA45_SOC_5	482	578.7898635864258	972.5228762626648	0.00015599454	112.34556666666667
SA45_SOC_5	483	580.8130645751953	982.9288387298584	6.5621956e-05	112.57913333333333
SA45_SOC_5	484	592.7385520935059	967.0473718643188	3.8453538e-05	112.8127
SA45_SOC_5	485	591.3821411132812	975.6955647468567	0.000604991	113.04626666666667
SA45_SOC_5	486	580.4934883117676	981.9118738174438	0.0001256605	113.27983333333333
SA45_SOC_5	487	578.4167861938477	984.8844909667969	0.00011391711	113.5134
SA45_SOC_5	488	590.9957885742188	974.6745443344116	0.0010120721	113.74696666666667
SA45_SOC_5	489	1196.7503356933594	481.0109496116638	2.1125374e-05	113.98053333333334
SA45_SOC_5	490	578.8231658935547	984.2231225967407	7.569261e-05	114.2141
SA45_SOC_5	491	576.009635925293	983.1447458267212	8.1443264e-05	114.44766666666666
SA45_SOC_5	492	578.0988693237305	979.4375681877136	9.4988056e-05	114.68123333333334
SA45_SOC_5	493	578.7949562072754	983.8776969909668	4.3664942e-05	114.9148
SA45_SOC_5	494	575.064525604248	984.4227433204651	3.1390653e-05	115.14836666666667
SA45_SOC_5	495	580.7177352905273	980.3364086151123	0.00022422046	115.38193333333334
SA45_SOC_5	496	578.2724189758301	972.264997959137	0.00023724363	115.6155
SA45_SOC_5	497	580.620174407959	983.7380075454712	6.374884e-05	115.84906666666667
SA45_SOC_5	498	590.7100296020508	970.4259252548218	0.00076825306	116.08263333333333
SA45_SOC_5	499	592.6043701171875	979.9233913421631	0.00016553908	116.31620000000001
SA45_SOC_5	500	575.3727149963379	980.4170036315918	0.0001820952	116.54976666666667
SA45_SOC_5	501	575.4996299743652	979.4445848464966	0.00010509721	116.78333333333333
SA45_SOC_5	502	576.3189697265625	981.6579866409302	6.470144e-05	117.0169
SA45_SOC_5	503	573.6374473571777	983.4776830673218	5.020808e-05	117.25046666666667
SA45_SOC_5	504	576.8521499633789	980.1994228363037	0.00011241308	117.48403333333333
SA45_SOC_5	505	577.6349830627441	983.5420560836792	5.9135586e-05	117.7176
SA45_SOC_5	506	574.0005111694336	981.6332674026489	6.195081e-05	117.95116666666667
SA45_SOC_5	507	588.6132431030273	971.5014052391052	0.00018749273	118.18473333333334
SA45_SOC_5	508	579.6541786193848	975.611686706543	0.00026399334	118.4183
SA45_SOC_5	509	577.9378509521484	983.2087326049805	0.00024201976	118.65186666666666
SA45_SOC_5	510	578.8195610046387	983.6881828308105	0.00017243865	118.88543333333334
SA45_SOC_5	511	577.9877471923828	972.0289421081543	0.00030445535	119.119
SA45_SOC_5	512	577.0148849487305	985.3915572166443	3.797143e-05	119.35256666666668
SA45_SOC_5	513	1093.626823425293	482.11716771125793	3.089298e-05	119.58613333333334
SA45_SOC_5	514	582.9544830322266	974.375274181366	0.00028463462	119.8197
SA45_SOC_5	515	575.3558921813965	979.4888734817505	0.00013529896	120.05326666666667
SA45_SOC_5	516	576.5421295166016	982.4593663215637	5.275606e-05	120.28683333333333
SA45_SOC_5	517	575.5256080627441	982.907338142395	0.00013985128	120.5204
SA45_SOC_5	518	575.6156158447266	984.436776638031	8.8338034e-05	120.75396666666667
SA45_SOC_5	519	578.7790489196777	981.4137554168701	7.7150005e-05	120.98753333333333
SA45_SOC_5	520	574.8248863220215	981.8880558013916	6.3579886e-05	121.2211
SA45_SOC_5	521	578.2818031311035	972.9453563690186	0.00061222364	121.45466666666667
SA45_SOC_5	522	574.5552062988281	983.669707775116	9.564019e-05	121.68823333333333
SA45_SOC_5	523	578.334846496582	982.5360345840454	0.0003888004	121.9218
SA45_SOC_5	524	578.7775039672852	975.2918815612793	0.00024217904	122.15536666666667
SA45_SOC_5	525	577.100658416748	982.276611328125	0.00026299947	122.38893333333334
SA45_SOC_5	526	1130.0485610961914	477.7817738056183	2.5468978e-05	122.6225
SA45_SOC_5	527	572.9154968261719	985.077223777771	3.8850147e-05	122.85606666666666
SA45_SOC_5	528	577.3723983764648	985.4959058761597	7.3351104e-05	123.08963333333334
SA45_SOC_5	529	576.7685508728027	985.3166913986206	0.00018531442	123.3232
SA45_SOC_5	530	1185.2064514160156	481.5707051753998	2.28045e-05	123.55676666666668
SA45_SOC_5	531	1114.3893814086914	477.28429913520813	2.6733669e-05	123.79033333333334
SA45_SOC_5	532	578.3183097839355	983.5244822502136	8.8778346e-05	124.0239
SA45_SOC_5	533	591.9640159606934	968.0150270462036	5.214664e-05	124.25746666666667
SA45_SOC_5	534	576.7184257507324	979.9908542633057	0.00019723109	124.49103333333333
SA45_SOC_5	535	582.2678375244141	981.4682149887085	0.00026399107	124.7246
SA45_SOC_5	536	574.8834228515625	983.3924531936646	3.3733108e-05	124.95816666666667
SA45_SOC_5	537	574.3824577331543	981.484694480896	0.00021624159	125.19173333333333
SA45_SOC_5	538	581.3422966003418	981.3734579086304	8.826538e-05	125.42530000000001
SA45_SOC_5	539	1119.9807357788086	484.618638753891	2.1641106e-05	125.65886666666667
SA45_SOC_5	540	576.5236473083496	984.2029094696045	3.5793957e-05	125.89243333333333
SA45_SOC_5	541	575.2388191223145	979.1665577888489	7.861364e-05	126.126
SA45_SOC_5	542	577.7036476135254	984.3126010894775	7.1268725e-05	126.35956666666667
SA45_SOC_5	543	576.5975761413574	985.7312536239624	4.5349494e-05	126.59313333333334
SA45_SOC_5	544	577.8013801574707	968.4013295173645	0.000105001054	126.8267
SA45_SOC_5	545	577.617130279541	980.145092010498	0.00013935448	127.06026666666666
SA45_SOC_5	546	575.551815032959	979.6218681335449	9.41081e-05	127.29383333333334
SA45_SOC_5	547	595.3603935241699	972.5759840011597	0.0004849769	127.5274
SA45_SOC_5	548	572.486457824707	979.7153377532959	0.00027945088	127.76096666666668
SA45_SOC_5	549	948.4578323364258	484.01301741600037	2.2024577e-05	127.99453333333334
SA45_SOC_5	550	575.5999946594238	983.2357048988342	0.00015556543	128.2281
SA45_SOC_5	551	695.8132553100586	830.2756333351135	0.003200464	128.46166666666667
SA45_SOC_5	552	702.7759552001953	833.5455894470215	0.003372244	128.69523333333333
SA45_SOC_5	553	712.3855018615723	835.7058835029602	0.007233688	128.9288
SA45_SOC_5	554	702.2309875488281	829.1474962234497	0.0061347103	129.16236666666666
SA45_SOC_5	555	714.5557022094727	839.662184715271	0.010260586	129.39593333333335
SA45_SOC_5	556	728.5111427307129	835.6531620025635	0.11357777	129.6295
SA45_SOC_5	557	740.9448051452637	827.8298449516296	0.65302104	129.86306666666667
SA45_SOC_5	558	762.0844459533691	836.4958691596985	0.9976902	130.09663333333333
SA45_SOC_5	559	776.0896682739258	833.4340953826904	0.99960226	130.3302
SA45_SOC_5	560	782.1150398254395	829.1501355171204	0.9975262	130.56376666666668
SA45_SOC_5	561	785.1056671142578	830.919041633606	0.99891746	130.79733333333334
SA45_SOC_5	562	800.1216316223145	824.1625785827637	0.99736613	131.0309
SA45_SOC_5	563	825.5407333374023	821.5413737297058	0.9987483	131.26446666666666
SA45_SOC_5	564	877.2395324707031	825.8315134048462	0.9959086	131.49803333333332
SA45_SOC_5	565	946.2795639038086	819.7185230255127	0.9995679	131.73160000000001
SA45_SOC_5	566	1018.6537170410156	813.8746118545532	0.99974424	131.96516666666668
SA45_SOC_5	567	1081.801414489746	802.690315246582	0.9997646	132.19873333333334
SA45_SOC_5	568	1144.2505645751953	796.8193674087524	0.9996505	132.4323
SA45_SOC_5	569	1205.8600616455078	791.8182277679443	0.9998466	132.66586666666666
SA45_SOC_5	570	1258.6505126953125	795.5377650260925	0.99968874	132.89943333333335
SA45_SOC_5	571	1311.9961166381836	807.0296359062195	0.99943703	133.133
SA45_SOC_5	572	1362.0865631103516	822.3124980926514	0.99950075	133.36656666666667
SA45_SOC_5	573	1407.964096069336	838.8627362251282	0.9996431	133.60013333333333
SA45_SOC_5	574	1447.0111083984375	857.8487205505371	0.99951756	133.8337
SA45_SOC_5	575	1455.5924606323242	850.3787469863892	0.99945253	134.06726666666668
SA45_SOC_5	576	1452.4707412719727	853.5187983512878	0.9998697	134.30083333333334
SA45_SOC_5	577	1452.7797317504883	854.2247772216797	0.9998735	134.5344
SA45_SOC_5	578	1450.3137588500977	857.0792055130005	0.99989855	134.76796666666667
SA45_SOC_5	579	1450.4521179199219	863.1353545188904	0.99990547	135.00153333333333
SA45_SOC_5	580	1462.4204635620117	865.064549446106	0.9987348	135.2351
SA45_SOC_5	581	1462.4979400634766	863.5140609741211	0.999801	135.46866666666668
SA45_SOC_5	582	1464.103889465332	865.429801940918	0.9998367	135.70223333333334
SA45_SOC_5	583	1463.7003707885742	872.0496654510498	0.9993037	135.9358
SA45_SOC_5	584	1575.3357696533203	905.2213382720947	0.98953015	136.16936666666666
SA45_SOC_5	585	1546.9038391113281	895.8050465583801	0.98680866	136.40293333333332
SA45_SOC_5	586	1569.3023300170898	892.7336168289185	0.992785	136.6365
SA45_SOC_5	587	1573.3712768554688	888.5395216941833	0.9901239	136.87006666666667
SA45_SOC_5	588	1575.6946563720703	893.5966658592224	0.9939767	137.10363333333333
SA45_SOC_5	589	1568.9601516723633	892.5043201446533	0.9960961	137.3372
SA45_SOC_5	590	1564.698257446289	894.0132236480713	0.99699485	137.57076666666666
SA45_SOC_5	591	1558.296775817871	891.2057876586914	0.99780613	137.80433333333335
SA45_SOC_5	592	1562.4760437011719	887.4825811386108	0.9480862	138.0379
SA45_SOC_5	593	1549.1287994384766	891.892261505127	0.97771955	138.27146666666667
SA45_SOC_5	594	1551.1331176757812	889.6659207344055	0.9952838	138.50503333333333
SA45_SOC_5	595	1549.3747329711914	883.9894437789917	0.9949132	138.7386
SA45_SOC_5	596	1550.0402069091797	883.6391258239746	0.9910812	138.97216666666668
SA45_SOC_5	597	1526.576042175293	879.0306615829468	0.99475974	139.20573333333334
SA45_SOC_5	598	1518.2991027832031	878.6969518661499	0.9997465	139.4393
SA45_SOC_5	599	1512.6321029663086	870.8963584899902	0.99969375	139.67286666666666
SA45_SOC_5	600	1479.7246170043945	861.0723924636841	0.9996891	139.90643333333333
SA45_SOC_5	601	1462.804069519043	852.5372385978699	0.99970144	140.14000000000001
SA45_SOC_5	602	1465.4421615600586	851.4318895339966	0.9996512	140.37356666666668
SA45_SOC_5	603	1485.6884765625	851.566686630249	0.9917991	140.60713333333334
SA45_SOC_5	604	1452.5065612792969	865.1280212402344	0.997752	140.8407
SA45_SOC_5	605	1479.4239807128906	885.6503963470459	0.9972625	141.07426666666666
SA45_SOC_5	606	1496.7213821411133	906.036365032196	0.9997899	141.30783333333335
SA45_SOC_5	607	1515.9491729736328	918.0701923370361	0.9985733	141.5414
SA45_SOC_5	608	1571.2125778198242	925.5233001708984	0.9980223	141.77496666666667
SA45_SOC_5	609	1601.6580963134766	931.4696931838989	0.9940501	142.00853333333333
SA45_SOC_5	610	1634.5739364624023	954.20006275177	0.99961555	142.2421
SA45_SOC_5	611	1650.9934616088867	958.7854814529419	0.999706	142.47566666666668
SA45_SOC_5	612	1660.5196380615234	957.1424245834351	0.9995567	142.70923333333334
SA45_SOC_5	613	1686.2133407592773	961.408166885376	0.99958163	142.9428
SA45_SOC_5	614	1698.5094451904297	968.4420132637024	0.9997471	143.17636666666667
SA45_SOC_5	615	1704.4319915771484	968.411693572998	0.99888545	143.40993333333333
SA45_SOC_5	616	1714.9790954589844	975.1639080047607	0.99884856	143.6435
SA45_SOC_5	617	1707.0655059814453	973.1380248069763	0.99969375	143.87706666666668
SA45_SOC_5	618	1714.302635192871	969.940230846405	0.9996834	144.11063333333334
SA45_SOC_5	619	1715.9811401367188	964.6851396560669	0.9997669	144.3442
SA45_SOC_5	620	1708.597068786621	961.6417765617371	0.99959046	144.57776666666666
SA45_SOC_5	621	1700.3857040405273	958.0306434631348	0.99939644	144.81133333333332
SA45_SOC_5	622	1721.806640625	951.9453978538513	0.9993765	145.0449
SA45_SOC_5	623	1712.365951538086	962.3006343841553	0.99845684	145.27846666666667
SA45_SOC_5	624	1748.401107788086	954.7281789779663	0.94864553	145.51203333333333
SA45_SOC_5	625	1760.9265518188477	959.6180820465088	0.9870739	145.7456
SA45_SOC_5	626	1761.68701171875	955.08544921875	0.84657925	145.97916666666666
SA45_SOC_5	627	1776.943244934082	959.2385387420654	0.99064976	146.21273333333335
SA45_SOC_5	628	1766.462287902832	959.7597026824951	0.9010904	146.4463
SA45_SOC_5	629	1763.078498840332	954.2818808555603	0.873203	146.67986666666667
SA45_SOC_5	630	1844.3198776245117	925.5800127983093	0.19860582	146.91343333333333
SA45_SOC_5	631	1747.3448181152344	908.9350175857544	0.93793756	147.147
SA45_SOC_5	632	1737.1884155273438	920.0087857246399	0.9975598	147.38056666666668
SA45_SOC_5	633	1731.5937423706055	912.8657627105713	0.9996277	147.61413333333334
SA45_SOC_5	634	1717.5165939331055	915.6676626205444	0.9994272	147.8477
SA45_SOC_5	635	1704.4757080078125	928.074209690094	0.9994611	148.08126666666666
SA45_SOC_5	636	1704.3902206420898	943.6663198471069	0.99867296	148.31483333333333
SA45_SOC_5	637	1721.7998886108398	962.7232432365417	0.8800493	148.54840000000002
SA45_SOC_5	638	1737.414436340332	965.1802968978882	0.21566162	148.78196666666668
SA45_SOC_5	639	1750.8991241455078	965.2606344223022	0.7042969	149.01553333333334
SA45_SOC_5	640	1778.195571899414	970.9488916397095	0.022138525	149.2491
SA45_SOC_5	641	1763.1280517578125	966.5277528762817	0.99157214	149.48266666666666
SA45_SOC_5	642	1757.5609588623047	967.1490168571472	0.84363645	149.71623333333335
SA45_SOC_5	643	1735.1010131835938	966.9172096252441	0.98390263	149.9498
SA45_SOC_5	644	1727.5740051269531	960.8118152618408	0.93163157	150.18336666666667
SA45_SOC_5	645	1731.921730041504	953.0150198936462	0.0010031464	150.41693333333333
SA45_SOC_5	646	1744.0485763549805	965.0212955474854	0.13108309	150.6505
SA45_SOC_5	647	1744.4591903686523	966.9582796096802	0.0014995429	150.88406666666668
SA45_SOC_5	648	1743.5573959350586	952.3077535629272	0.21703875	151.11763333333334
SA45_SOC_5	649	1736.576156616211	944.3367648124695	0.0003488523	151.3512
SA45_SOC_5	650	1727.753562927246	953.9517116546631	0.0009900489	151.58476666666667
SA45_SOC_5	651	575.1494979858398	982.9378509521484	0.00012952086	151.81833333333333
SA45_SOC_5	652	577.349681854248	980.3711700439453	0.0003175445	152.0519
SA45_SOC_5	653	1717.031593322754	931.6868877410889	0.028230587	152.28546666666668
SA45_SOC_5	654	579.9184799194336	979.052939414978	0.00032363483	152.51903333333334
SA45_SOC_5	655	575.5822563171387	979.6622943878174	0.0001990062	152.7526
SA45_SOC_5	656	1701.372184753418	930.9172439575195	0.8570541	152.98616666666666
SA45_SOC_5	657	1715.4795455932617	911.3796472549438	0.24645163	153.21973333333332
SA45_SOC_5	658	1707.879524230957	923.5621118545532	0.9865167	153.4533
SA45_SOC_5	659	1697.4833679199219	911.9014549255371	0.7720055	153.68686666666667
SA45_SOC_5	660	1692.2803115844727	902.526683807373	0.16503401	153.92043333333334
SA45_SOC_5	661	1673.6630630493164	899.6828126907349	0.0039741774	154.154
SA45_SOC_5	662	1669.9061965942383	906.2478947639465	0.07490874	154.38756666666666
SA45_SOC_5	663	1666.127700805664	904.5031929016113	0.37130323	154.62113333333335
SA45_SOC_5	664	1614.3145751953125	905.8550262451172	0.91810954	154.8547
SA45_SOC_5	665	1640.3368377685547	905.5999803543091	0.8348187	155.08826666666667
SA45_SOC_5	666	1621.2729263305664	907.0864176750183	0.97856826	155.32183333333333
SA45_SOC_5	667	1615.5499649047852	903.6722016334534	0.9799683	155.5554
SA45_SOC_5	668	1611.2810897827148	904.3663358688354	0.99771273	155.78896666666668
SA45_SOC_5	669	1615.389518737793	909.485342502594	0.9948026	156.02253333333334
SA45_SOC_5	670	1616.1487197875977	904.503321647644	0.9190479	156.2561
SA45_SOC_5	671	1595.5677795410156	914.0459775924683	0.8062447	156.48966666666666
SA45_SOC_5	672	1606.1622619628906	915.6560754776001	0.90630925	156.72323333333333
SA45_SOC_5	673	1613.1360626220703	908.3763885498047	0.539418	156.95680000000002
SA45_SOC_5	674	1595.0704193115234	902.1347808837891	0.3051586	157.19036666666668
SA45_SOC_5	675	1585.1923370361328	912.4782371520996	0.7741435	157.42393333333334
SA45_SOC_5	676	1558.7056732177734	918.6360311508179	0.9740234	157.6575
SA45_SOC_5	677	1549.8070907592773	923.4571838378906	0.92502266	157.89106666666666
SA45_SOC_5	678	1562.0862579345703	927.8892660140991	0.17472975	158.12463333333335
SA45_SOC_5	679	1528.2553482055664	929.2934989929199	0.8919393	158.3582
SA45_SOC_5	680	1521.7588806152344	927.1427321434021	0.9981249	158.59176666666667
SA45_SOC_5	681	1519.5269393920898	922.6116442680359	0.9959265	158.82533333333333
SA45_SOC_5	682	1511.9471740722656	931.2861657142639	0.99714607	159.0589
SA45_SOC_5	683	1512.9923629760742	930.7815456390381	0.99161947	159.29246666666666
SA45_SOC_5	684	1521.602439880371	927.8422737121582	0.9961283	159.52603333333334
SA45_SOC_5	685	1507.1356201171875	920.1616716384888	0.99913305	159.7596
SA45_SOC_5	686	1518.7711715698242	908.0679130554199	0.99894184	159.99316666666667
SA45_SOC_5	687	1501.9268417358398	913.6083698272705	0.9992169	160.22673333333333
SA45_SOC_5	688	1500.1964950561523	905.5274963378906	0.9932355	160.4603
SA45_SOC_5	689	1516.7444229125977	898.624906539917	0.9994192	160.69386666666668
SA45_SOC_5	690	1496.781120300293	889.2882442474365	0.9994954	160.92743333333334
SA45_SOC_5	691	1501.3486862182617	875.7548475265503	0.9987956	161.161
SA45_SOC_5	692	1492.2644805908203	870.5929040908813	0.9985399	161.39456666666666
SA45_SOC_5	693	1503.1011199951172	871.2682414054871	0.9947693	161.62813333333332
SA45_SOC_5	694	1538.3115005493164	858.8794612884521	0.9682405	161.8617
SA45_SOC_5	695	1560.6212997436523	855.8637142181396	0.9991905	162.09526666666667
SA45_SOC_5	696	1565.7723999023438	851.5320539474487	0.99961925	162.32883333333334
SA45_SOC_5	697	1575.3987121582031	859.3040657043457	0.9979563	162.5624
SA45_SOC_5	698	1572.6457214355469	870.9201121330261	0.9988722	162.79596666666666
SA45_SOC_5	699	1561.8034744262695	874.6962976455688	0.99902415	163.02953333333335
SA45_SOC_5	700	1569.8516464233398	876.4339828491211	0.99720013	163.2631
SA45_SOC_5	701	1572.359619140625	882.6797747612	0.997092	163.49666666666667
SA45_SOC_5	702	1568.045539855957	876.1352276802063	0.99607337	163.73023333333333
SA45_SOC_5	703	1561.5645217895508	877.6046061515808	0.9982887	163.9638
SA45_SOC_5	704	1556.5122985839844	883.273229598999	0.9992968	164.19736666666668
SA45_SOC_5	705	1556.0916137695312	885.1091480255127	0.9991374	164.43093333333334
SA45_SOC_5	706	1585.7234573364258	885.2284955978394	0.9987116	164.6645
SA45_SOC_5	707	1575.5080032348633	881.4079570770264	0.9994461	164.89806666666667
SA45_SOC_5	708	1582.2465133666992	886.4402532577515	0.9996376	165.13163333333333
SA45_SOC_5	709	1574.897117614746	883.9834570884705	0.9981183	165.36520000000002
SA45_SOC_5	710	1650.7780838012695	881.9087791442871	0.9472791	165.59876666666668
SA45_SOC_5	711	1652.5831604003906	882.3844957351685	0.9126028	165.83233333333334
SA45_SOC_5	712	1585.389747619629	902.4114561080933	0.99673885	166.0659
SA45_SOC_5	713	1583.8373565673828	905.9755969047546	0.9978206	166.29946666666666
SA45_SOC_5	714	1589.3821334838867	905.8230972290039	0.8782031	166.53303333333335
SA45_SOC_5	715	1591.4055633544922	908.1031894683838	0.99950707	166.7666
SA45_SOC_5	716	1597.7263641357422	913.9948654174805	0.99420774	167.00016666666667
SA45_SOC_5	717	1601.7050170898438	911.6523313522339	0.99959785	167.23373333333333
SA45_SOC_5	718	1600.7675170898438	912.1976351737976	0.9994692	167.4673
SA45_SOC_5	719	1598.7032318115234	908.8334369659424	0.9990152	167.70086666666666
SA45_SOC_5	720	1604.8804092407227	918.6377048492432	0.99921095	167.93443333333335
SA45_SOC_5	721	1606.3492584228516	921.075382232666	0.99977976	168.168
SA45_SOC_5	722	1613.6739349365234	914.5189905166626	0.9989466	168.40156666666667
SA45_SOC_5	723	1613.0962371826172	912.9642534255981	0.9994729	168.63513333333333
SA45_SOC_5	724	1616.1082077026367	907.2808241844177	0.9987431	168.8687
SA45_SOC_5	725	1609.5661926269531	911.5988373756409	0.9993924	169.10226666666668
SA45_SOC_5	726	1615.2239227294922	915.1296329498291	0.9995302	169.33583333333334
SA45_SOC_5	727	1610.6375885009766	911.3857626914978	0.9991302	169.5694
SA45_SOC_5	728	1607.548599243164	914.046106338501	0.9367122	169.80296666666666
SA45_SOC_5	729	1627.173728942871	908.6272501945496	0.99570954	170.03653333333332
SA45_SOC_5	730	1637.878189086914	911.0801196098328	0.9945298	170.2701
SA45_SOC_5	731	1609.6681594848633	908.1443881988525	0.9903937	170.50366666666667
SA45_SOC_5	732	1623.9848327636719	903.3959770202637	0.99666506	170.73723333333334
SA45_SOC_5	733	1617.6353073120117	907.6702165603638	0.9729941	170.9708
SA45_SOC_5	734	1623.160400390625	908.9050841331482	0.21200073	171.20436666666666
SA45_SOC_5	735	1573.091697692871	905.8420872688293	0.99301696	171.43793333333335
SA45_SOC_5	736	1561.2477493286133	906.3586807250977	0.9993468	171.6715
SA45_SOC_5	737	1527.2225189208984	903.9551210403442	0.9990482	171.90506666666667
SA45_SOC_5	738	1481.235466003418	908.3003640174866	0.99882156	172.13863333333333
SA45_SOC_5	739	1416.3012313842773	898.0105948448181	0.9986671	172.3722
SA45_SOC_5	740	1332.117691040039	896.0097527503967	0.99886835	172.60576666666668
SA45_SOC_5	741	1239.561882019043	894.9947834014893	0.999143	172.83933333333334
SA45_SOC_5	742	1135.0471115112305	897.1206378936768	0.9995147	173.0729
SA45_SOC_5	743	1043.7516403198242	907.6301765441895	0.9994023	173.30646666666667
SA45_SOC_5	744	967.8308486938477	912.482099533081	0.99959356	173.54003333333333
SA45_SOC_5	745	891.6344261169434	920.0442552566528	0.99921	173.77360000000002
SA45_SOC_5	746	834.2437362670898	924.4623041152954	0.9972464	174.00716666666668
SA45_SOC_5	747	784.5057106018066	927.3542618751526	0.023569427	174.24073333333334
SA45_SOC_5	748	748.3707618713379	927.4333763122559	2.2556198e-05	174.4743
SA45_SOC_5	749	575.3448486328125	981.463451385498	0.00028458683	174.70786666666666
SA45_SOC_5	750	1211.6479110717773	486.7493212223053	2.0229649e-05	174.94143333333335
SA45_SOC_5	751	1061.9773864746094	482.29644656181335	2.6351207e-05	175.175
SA45_SOC_5	752	1059.2113494873047	475.9386134147644	2.6389283e-05	175.40856666666667
SA45_SOC_5	753	1124.828109741211	484.7055745124817	2.5321442e-05	175.64213333333333
SA45_SOC_5	754	575.9479522705078	981.3080549240112	0.00018280934	175.8757
SA45_SOC_5	755	578.9395523071289	983.6895990371704	0.0001252841	176.10926666666666
SA45_SOC_5	756	578.9591217041016	970.8943033218384	0.00020501415	176.34283333333335
SA45_SOC_5	757	578.1638717651367	982.3411130905151	4.5766305e-05	176.5764
SA45_SOC_5	758	573.7015914916992	983.6731195449829	7.32591e-05	176.80996666666667
SA45_SOC_5	759	579.4987106323242	980.7725358009338	0.00011392536	177.04353333333333
SA45_SOC_5	760	574.9711990356445	984.5621109008789	4.2757663e-05	177.2771
SA45_SOC_5	761	579.7311973571777	982.3609399795532	0.00020386348	177.51066666666668
SA45_SOC_5	762	576.4881134033203	981.5482306480408	5.899792e-05	177.74423333333334
SA45_SOC_5	763	577.3311424255371	984.3348741531372	4.6126468e-05	177.9778
SA45_SOC_5	764	574.3623733520508	982.0767974853516	6.013682e-05	178.21136666666666
SA45_SOC_5	765	1124.9367141723633	477.4169719219208	2.264923e-05	178.44493333333332
SA45_SOC_5	766	575.7487678527832	984.2482280731201	0.00010448278	178.6785
SA45_SOC_5	767	573.6248588562012	968.8440227508545	8.628536e-05	178.91206666666668
SA45_SOC_5	768	579.5772743225098	985.6437063217163	5.847761e-05	179.14563333333334
SA45_SOC_5	769	574.4344139099121	984.9139094352722	3.109032e-05	179.3792
SA45_SOC_5	770	576.1500549316406	970.1398515701294	8.8403765e-05	179.61276666666666
SA45_SOC_5	771	589.8223114013672	969.5289516448975	0.0001408315	179.84633333333335
SA45_SOC_5	772	578.8061141967773	981.6497468948364	0.00018849043	180.0799
SA45_SOC_5	773	577.4875831604004	980.5611991882324	8.383728e-05	180.31346666666667
SA45_SOC_5	774	577.0587730407715	983.4187173843384	5.412617e-05	180.54703333333333
SA45_SOC_5	775	595.4522323608398	979.2059540748596	2.6159241e-05	180.7806
SA45_SOC_5	776	576.9246482849121	984.1018438339233	6.323854e-05	181.01416666666668
SA45_SOC_5	777	577.9610252380371	982.9767322540283	8.844973e-05	181.24773333333334
SA45_SOC_5	778	578.1767463684082	983.8598012924194	0.00028784745	181.4813
SA45_SOC_5	779	575.2046012878418	969.2025804519653	3.4114004e-05	181.71486666666667
SA45_SOC_5	780	580.4105758666992	977.2448301315308	0.00013243174	181.94843333333333
SA45_SOC_5	781	574.518928527832	986.1572098731995	3.2036878e-05	182.18200000000002
SA45_SOC_5	782	974.4055938720703	489.8066532611847	2.0887344e-05	182.41556666666668
SA45_SOC_5	783	575.8637809753418	984.2350316047668	4.3809796e-05	182.64913333333334
SA45_SOC_5	784	573.6903762817383	979.7695398330688	8.321315e-05	182.8827
SA45_SOC_5	785	579.2939758300781	980.4376673698425	0.00033860092	183.11626666666666
SA45_SOC_5	786	577.4116516113281	981.4153003692627	0.0001525788	183.34983333333335
SA45_SOC_5	787	578.847484588623	980.5707263946533	0.000112615424	183.5834
SA45_SOC_5	788	575.9223175048828	980.7353925704956	0.00029857268	183.81696666666667
SA45_SOC_5	789	575.7231330871582	984.3635201454163	2.8008486e-05	184.05053333333333
SA45_SOC_5	790	576.1619567871094	983.7859010696411	3.5724184e-05	184.2841
SA45_SOC_5	791	576.4356422424316	983.1083106994629	0.00011810082	184.51766666666666
SA45_SOC_5	792	970.5071640014648	489.91589426994324	2.2473188e-05	184.75123333333335
SA45_SOC_5	793	1182.436637878418	481.54550313949585	2.2007653e-05	184.9848
SA45_SOC_5	794	574.7481536865234	984.2030382156372	3.3327146e-05	185.21836666666667
SA45_SOC_5	795	576.5628433227539	980.7709264755249	3.4516474e-05	185.45193333333333
SA45_SOC_5	796	574.3780517578125	984.234516620636	6.2986735e-05	185.6855
SA45_SOC_5	797	580.2168273925781	979.0980005264282	0.0001389017	185.91906666666668
SA45_SOC_5	798	574.18212890625	969.5289516448975	4.2356212e-05	186.15263333333334
SA45_SOC_5	799	590.3041076660156	967.5287532806396	4.1643456e-05	186.3862
SA45_SOC_5	800	580.422534942627	980.7714414596558	0.000118654505	186.61976666666666
SA45_SOC_5	801	576.4449119567871	982.1210861206055	5.7999932e-05	186.85333333333332
SA45_SOC_5	802	578.0924606323242	981.7745018005371	9.663596e-05	187.0869
SA45_SOC_5	803	574.3976211547852	984.42795753479	2.9906974e-05	187.32046666666668
SA45_SOC_5	804	573.8638687133789	981.6031408309937	3.7974616e-05	187.55403333333334
SA45_SOC_5	805	576.7296981811523	984.3100261688232	0.00012353102	187.7876
SA45_SOC_5	806	593.2958221435547	971.2894248962402	0.0001954027	188.02116666666666
SA45_SOC_5	807	572.3895835876465	981.5667057037354	6.434224e-05	188.25473333333335
SA45_SOC_5	808	574.3887519836426	969.0583848953247	0.000120298915	188.4883
SA45_SOC_5	809	577.0135116577148	982.464451789856	8.850128e-05	188.72186666666667
SA45_SOC_5	810	574.3767929077148	980.7106733322144	7.0640344e-05	188.95543333333333
SA45_SOC_5	811	579.144401550293	965.3011894226074	7.026104e-05	189.189
SA45_SOC_5	812	575.5487823486328	984.4010496139526	3.53489e-05	189.42256666666668
SA45_SOC_5	813	575.2007675170898	986.1350011825562	4.443335e-05	189.65613333333334
SA45_SOC_5	814	575.5777359008789	982.9374647140503	0.00016727159	189.8897
SA45_SOC_5	815	577.9215431213379	981.3314867019653	0.00012013716	190.12326666666667
SA45_SOC_5	816	594.9889183044434	969.9231719970703	3.171702e-05	190.35683333333333
SA45_SOC_5	817	575.5539894104004	981.641571521759	0.00015825426	190.59040000000002
SA45_SOC_5	818	575.6638526916504	984.426155090332	3.0695082e-05	190.82396666666668
SA45_SOC_5	819	591.4037704467773	970.0877737998962	4.5462722e-05	191.05753333333334
SA45_SOC_5	820	575.2468299865723	984.655065536499	7.8881494e-05	191.2911
SA45_SOC_5	821	572.9897117614746	985.3141164779663	2.8313616e-05	191.52466666666666
SA45_SOC_5	822	976.0735702514648	485.4524624347687	2.0023796e-05	191.75823333333335
SA45_SOC_5	823	573.2581901550293	983.4931325912476	5.7310044e-05	191.9918
SA45_SOC_5	824	961.6972732543945	484.356769323349	2.230958e-05	192.22536666666667
SA45_SOC_5	825	1128.4784317016602	480.8222723007202	2.2761566e-05	192.45893333333333
SA45_SOC_5	826	899.5305061340332	486.57853960990906	2.214513e-05	192.6925
SA45_SOC_5	827	1131.5824127197266	480.5026602745056	2.3196788e-05	192.92606666666666
SA45_SOC_5	828	574.6512222290039	984.0851068496704	8.828472e-05	193.15963333333335
SA45_SOC_5	829	579.3256759643555	984.1923522949219	9.689728e-05	193.3932
SA45_SOC_5	830	579.6582412719727	982.0214366912842	0.00030927904	193.62676666666667
SA45_SOC_5	831	575.4549980163574	984.4602727890015	7.4904136e-05	193.86033333333333
SA45_SOC_5	832	577.8276443481445	983.9220499992371	2.5064088e-05	194.0939
SA45_SOC_5	833	576.8721771240234	980.2152585983276	6.543954e-05	194.32746666666668
SA45_SOC_5	834	587.8655433654785	970.9572601318359	0.00017442805	194.56103333333334
SA45_SOC_5	835	578.4955787658691	974.8787355422974	0.00051366707	194.7946
SA45_SOC_5	836	575.9798812866211	985.85040807724	3.5391808e-05	195.02816666666666
SA45_SOC_5	837	574.5029067993164	981.3766765594482	0.000107619126	195.26173333333332
SA45_SOC_5	838	577.7792358398438	982.1253347396851	6.0175422e-05	195.49530000000001
SA45_SOC_5	839	589.0768432617188	981.3443613052368	0.00030113096	195.72886666666668
SA45_SOC_5	840	574.3987655639648	984.3354535102844	2.4231837e-05	195.96243333333334
SA45_SOC_5	841	724.6388053894043	809.6523857116699	0.008071155	196.196
SA45_SOC_5	842	753.5362243652344	800.5536460876465	0.93469226	196.42956666666666
SA45_SOC_5	843	782.0020294189453	805.7337427139282	0.9958401	196.66313333333335
SA45_SOC_5	844	807.1646118164062	811.9180583953857	0.9993444	196.8967
SA45_SOC_5	845	843.5940170288086	819.7118282318115	0.9996979	197.13026666666667
SA45_SOC_5	846	911.5285491943359	825.778341293335	0.99913365	197.36383333333333
SA45_SOC_5	847	949.1076850891113	838.7792444229126	0.9998796	197.5974
SA45_SOC_5	848	1001.6510009765625	837.8784728050232	0.99971694	197.83096666666668
SA45_SOC_5	849	1049.9288177490234	831.0788154602051	0.99959487	198.06453333333334
SA45_SOC_5	850	1080.6679916381836	829.9360656738281	0.9998528	198.2981
SA45_SOC_5	851	1124.9427795410156	828.7886810302734	0.9998241	198.53166666666667
SA45_SOC_5	852	1170.1473999023438	831.8651962280273	0.999801	198.76523333333333
SA45_SOC_5	853	1193.3628845214844	828.2883739471436	0.99978274	198.99880000000002
SA45_SOC_5	854	1183.1428527832031	824.2723989486694	0.99982184	199.23236666666668
SA45_SOC_5	855	1185.9130096435547	821.6289854049683	0.99987257	199.46593333333334
SA45_SOC_5	856	1190.9386825561523	826.740460395813	0.9997174	199.6995
SA45_SOC_5	857	1188.7445068359375	825.8782482147217	0.99982846	199.93306666666666
SA45_SOC_5	858	1195.9729385375977	832.2065663337708	0.99940825	200.16663333333332
SA45_SOC_5	859	1199.8180389404297	829.2706418037415	0.99980015	200.4002
SA45_SOC_5	860	1196.0211181640625	829.8498058319092	0.9995895	200.63376666666667
SA45_SOC_5	861	1199.4129180908203	832.2120380401611	0.99835336	200.86733333333333
SA45_SOC_5	862	1201.6018295288086	835.1693344116211	0.99952555	201.1009
SA45_SOC_5	863	1209.6337509155273	836.1873292922974	0.9967841	201.33446666666666
SA45_SOC_5	864	1245.6708526611328	836.2560153007507	0.99982786	201.56803333333335
SA45_SOC_5	865	1277.1046829223633	841.973819732666	0.9998041	201.8016
SA45_SOC_5	866	1318.949203491211	850.7326054573059	0.9998715	202.03516666666667
SA45_SOC_5	867	1356.8204498291016	864.7382426261902	0.99987197	202.26873333333333
SA45_SOC_5	868	1395.509262084961	877.7240180969238	0.9983931	202.5023
SA45_SOC_5	869	1425.304298400879	886.3367414474487	0.9998229	202.73586666666668
SA45_SOC_5	870	1443.1328201293945	885.5415415763855	0.9992907	202.96943333333334
SA45_SOC_5	871	1437.264175415039	887.0516037940979	0.99980587	203.203
SA45_SOC_5	872	1444.9025344848633	888.3867645263672	0.9987357	203.43656666666666
SA45_SOC_5	873	1453.2513427734375	884.6048498153687	0.99696594	203.67013333333333
SA45_SOC_5	874	1469.2074966430664	880.2717089653015	0.14454591	203.90370000000001
SA45_SOC_5	875	1468.2870483398438	884.5919752120972	0.99619246	204.13726666666668
SA45_SOC_5	876	1463.364372253418	872.3648357391357	0.9722321	204.37083333333334
SA45_SOC_5	877	1474.3511581420898	830.4733228683472	0.615186	204.6044
SA45_SOC_5	878	1476.8132400512695	809.7849941253662	0.47979861	204.83796666666666
SA45_SOC_5	879	1465.4089736938477	781.0228085517883	0.994743	205.07153333333335
SA45_SOC_5	880	1457.8067779541016	759.2257189750671	0.46394908	205.3051
SA45_SOC_5	881	1454.7089767456055	727.2939991950989	0.98659736	205.53866666666667
SA45_SOC_5	882	1444.0077209472656	706.9811582565308	0.9988142	205.77223333333333
SA45_SOC_5	883	1449.6109771728516	688.3633232116699	0.99930453	206.0058
SA45_SOC_5	884	1414.8399353027344	665.6314086914062	0.9991159	206.23936666666668
SA45_SOC_5	885	1404.2717742919922	653.2347750663757	0.999706	206.47293333333334
SA45_SOC_5	886	1367.5905990600586	635.1482105255127	0.9993949	206.7065
SA45_SOC_5	887	1336.2179946899414	634.7878503799438	0.9996209	206.94006666666667
SA45_SOC_5	888	1295.4862976074219	635.6776142120361	0.9996581	207.17363333333333
SA45_SOC_5	889	1267.1436309814453	638.9038610458374	0.999534	207.40720000000002
SA45_SOC_5	890	1236.3302993774414	645.6001353263855	0.99956006	207.64076666666668
SA45_SOC_5	891	1206.0324096679688	656.0513520240784	0.9995839	207.87433333333334
SA45_SOC_5	892	1180.30517578125	671.7875933647156	0.9998066	208.1079
SA45_SOC_5	893	1145.658302307129	683.426685333252	0.9997186	208.34146666666666
SA45_SOC_5	894	1111.3161849975586	697.8447604179382	0.9998294	208.57503333333332
SA45_SOC_5	895	1074.0359115600586	715.0576543807983	0.9997845	208.8086
SA45_SOC_5	896	1029.341812133789	735.0812673568726	0.9984794	209.04216666666667
SA45_SOC_5	897	985.7169342041016	753.7771224975586	0.99936336	209.27573333333333
SA45_SOC_5	898	944.7785568237305	784.1935014724731	0.988746	209.5093
SA45_SOC_5	899	883.8681793212891	806.1255812644958	0.99751943	209.74286666666666
SA45_SOC_5	900	848.7966728210449	836.0745477676392	0.9996717	209.97643333333335
SA45_SOC_5	901	799.1532897949219	880.583918094635	0.9993993	210.21
SA45_SOC_5	902	758.1863021850586	916.4248180389404	0.99989057	210.44356666666667
SA45_SOC_5	903	736.1218643188477	917.1281576156616	0.99993	210.67713333333333
SA45_SOC_5	904	741.313533782959	909.3588495254517	0.99991107	210.9107
SA45_SOC_5	905	734.8482513427734	918.7768793106079	0.9998659	211.14426666666668
SA45_SOC_5	906	744.946117401123	921.289873123169	0.9997969	211.37783333333334
SA45_SOC_5	907	737.2477340698242	923.6541652679443	0.9998443	211.6114
SA45_SOC_5	908	731.9195365905762	928.2785940170288	0.9997342	211.84496666666666
SA45_SOC_5	909	724.6626663208008	931.9935607910156	0.9997898	212.07853333333333
SA45_SOC_5	910	717.1075630187988	926.4594125747681	0.999871	212.31210000000002
SA45_SOC_5	911	708.3993530273438	927.9779076576233	0.99973136	212.54566666666668
SA45_SOC_5	912	715.1124000549316	934.2849826812744	0.99980456	212.77923333333334
SA45_SOC_5	913	705.7832908630371	931.9885396957397	0.9999105	213.0128
SA45_SOC_5	914	658.2010459899902	932.5396370887756	0.99979895	213.24636666666666
SA45_SOC_5	915	614.0968894958496	935.1508641242981	0.999482	213.47993333333335
SA45_SOC_5	916	561.3854598999023	940.6217336654663	0.9997003	213.7135
SA45_SOC_5	917	440.0961685180664	963.4735751152039	0.9993517	213.94706666666667
SA45_SOC_5	918	399.9853706359863	964.8393774032593	0.99943465	214.18063333333333
SA45_SOC_5	919	403.8772201538086	965.0013399124146	0.9989901	214.4142
SA45_SOC_5	920	379.4337272644043	972.6403570175171	0.9971131	214.64776666666668
SA45_SOC_5	921	310.67968368530273	991.5776109695435	0.99686337	214.88133333333334
SA45_SOC_5	922	243.7017059326172	1001.5685606002808	0.9163687	215.1149
SA45_SOC_5	923	214.68692779541016	1000.8634185791016	0.8126599	215.34846666666667
SA45_SOC_5	924	213.09491157531738	1002.390410900116	0.86797464	215.58203333333333
SA45_SOC_5	925	224.68056678771973	1008.4885311126709	0.0012019307	215.81560000000002
SA45_SOC_5	926	131.0978078842163	1012.9916167259216	0.001178965	216.04916666666668
SA45_SOC_5	927	579.2455673217773	970.4069995880127	0.0010875937	216.28273333333334
SA45_SOC_5	928	579.7275924682617	982.4737215042114	0.00016532188	216.5163
SA45_SOC_5	929	229.1526174545288	984.6190166473389	0.6794596	216.74986666666666
SA45_SOC_5	930	246.39387130737305	984.0914797782898	0.99053895	216.98343333333332
SA45_SOC_5	931	326.25391960144043	975.7985615730286	0.9935688	217.217
SA45_SOC_5	932	437.20470428466797	956.6080641746521	0.9967237	217.45056666666667
SA45_SOC_5	933	572.479305267334	945.8579635620117	0.9992342	217.68413333333334
SA45_SOC_5	934	720.2137756347656	925.7030296325684	0.9990709	217.9177
SA45_SOC_5	935	864.9617385864258	919.861307144165	0.9993788	218.15126666666666
SA45_SOC_5	936	1001.227912902832	912.4912405014038	0.99834	218.38483333333335
SA45_SOC_5	937	1134.5230865478516	903.1122207641602	0.9993212	218.6184
SA45_SOC_5	938	1264.588851928711	902.9557943344116	0.99872667	218.85196666666667
SA45_SOC_5	939	1385.3109741210938	910.6913065910339	0.9994394	219.08553333333333
SA45_SOC_5	940	1496.008644104004	917.7059698104858	0.99970335	219.3191
SA45_SOC_5	941	1565.3921127319336	925.6329917907715	0.9995701	219.55266666666668
SA45_SOC_5	942	1604.8009872436523	916.5697860717773	0.99938154	219.78623333333334
SA45_SOC_5	943	1604.3342971801758	920.2927994728088	0.9988931	220.0198
SA45_SOC_5	944	1603.0532455444336	922.6684856414795	0.99951434	220.25336666666666
SA45_SOC_5	945	1626.4315795898438	933.4921646118164	0.99953485	220.48693333333333
SA45_SOC_5	946	1661.5104675292969	940.2763080596924	0.999772	220.72050000000002
SA45_SOC_5	947	1672.0951080322266	954.9301815032959	0.99979883	220.95406666666668
SA45_SOC_5	948	1674.067268371582	957.4130487442017	0.9997855	221.18763333333334
SA45_SOC_5	949	1679.4891357421875	960.7122945785522	0.9994579	221.4212
SA45_SOC_5	950	1666.5655517578125	964.2107105255127	0.99986005	221.65476666666666
SA45_SOC_5	951	1683.3121490478516	955.3573608398438	0.9992631	221.88833333333335
SA45_SOC_5	952	1669.4693756103516	959.6993851661682	0.9966376	222.1219
SA45_SOC_5	953	1679.366111755371	954.8609161376953	0.9981357	222.35546666666667
SA45_SOC_5	954	1677.3144149780273	942.0298290252686	0.9978669	222.58903333333333
SA45_SOC_5	955	1675.037498474121	947.6533269882202	0.9956825	222.8226
SA45_SOC_5	956	1668.6360168457031	941.5048027038574	0.99960226	223.05616666666668
SA45_SOC_5	957	1671.9273376464844	945.2860736846924	0.99891007	223.28973333333334
SA45_SOC_5	958	1683.3495712280273	939.1412830352783	0.99807954	223.5233
SA45_SOC_5	959	1684.6713638305664	935.4751110076904	0.99723166	223.75686666666667
SA45_SOC_5	960	1698.438491821289	925.4183077812195	0.9935907	223.99043333333333
SA45_SOC_5	961	1702.62451171875	932.0551657676697	0.9934684	224.22400000000002
SA45_SOC_5	962	1734.3739700317383	934.528956413269	0.87550765	224.45756666666668
SA45_SOC_5	963	1746.6626358032227	912.1799325942993	0.9299506	224.69113333333334
SA45_SOC_5	964	1724.0676498413086	894.3877458572388	0.9906722	224.9247
SA45_SOC_5	965	1686.5558624267578	897.4789381027222	0.99956113	225.15826666666666
SA45_SOC_5	966	1665.2206420898438	901.2519693374634	0.99982613	225.39183333333332
SA45_SOC_5	967	1617.7198791503906	902.8006553649902	0.9998673	225.6254
SA45_SOC_5	968	1575.659408569336	905.4538536071777	0.9999019	225.85896666666667
SA45_SOC_5	969	1526.8706130981445	896.456823348999	0.9996667	226.09253333333334
SA45_SOC_5	970	1540.6551361083984	891.6400480270386	0.9987942	226.3261
SA45_SOC_5	971	1517.9711151123047	886.952018737793	0.99957055	226.55966666666666
SA45_SOC_5	972	1480.7732391357422	896.7938160896301	0.9997595	226.79323333333335
SA45_SOC_5	973	1441.0172653198242	902.7442646026611	0.9979691	227.0268
SA45_SOC_5	974	1423.5549545288086	904.1866064071655	0.9974867	227.26036666666667
SA45_SOC_5	975	1422.0430755615234	903.5546565055847	0.9987412	227.49393333333333
SA45_SOC_5	976	1425.7336807250977	905.4275894165039	0.9954697	227.7275
SA45_SOC_5	977	1400.2323532104492	877.6707816123962	0.041086175	227.96106666666668
SA45_SOC_5	978	1430.6071472167969	910.9946322441101	0.99967825	228.19463333333334
SA45_SOC_5	979	1444.9091720581055	925.1625537872314	0.99953246	228.4282
SA45_SOC_5	980	1493.7916946411133	942.1751832962036	0.99981827	228.66176666666667
SA45_SOC_5	981	1514.926643371582	953.0319499969482	0.999813	228.89533333333333
SA45_SOC_5	982	1558.432388305664	950.9976983070374	0.99907863	229.12890000000002
SA45_SOC_5	983	1573.7410354614258	942.6539897918701	0.9991773	229.36246666666668
SA45_SOC_5	984	1577.1510314941406	942.3038649559021	0.99982077	229.59603333333334
SA45_SOC_5	985	1587.7940368652344	948.6511087417603	0.9990907	229.8296
SA45_SOC_5	986	1624.1954040527344	937.9510259628296	0.9995491	230.06316666666666
SA45_SOC_5	987	1637.4153900146484	935.5602121353149	0.05175947	230.29673333333335
SA45_SOC_5	988	1664.9767684936523	944.4747161865234	0.3842293	230.5303
SA45_SOC_5	989	1688.125877380371	931.3453245162964	0.00047640828	230.76386666666667
SA45_SOC_5	990	1691.377830505371	920.7008600234985	0.8955975	230.99743333333333
SA45_SOC_5	991	1683.7121200561523	923.0978536605835	0.9114602	231.231
SA45_SOC_5	992	1680.8659744262695	931.2174153327942	0.17514311	231.46456666666668
SA45_SOC_5	993	1665.9918594360352	924.8979806900024	0.40593898	231.69813333333335
SA45_SOC_5	994	1663.3019256591797	927.8345489501953	0.6138447	231.9317
SA45_SOC_5	995	1656.405372619629	920.636100769043	0.14530249	232.16526666666667
SA45_SOC_5	996	1643.3381652832031	913.7517929077148	0.987321	232.39883333333333
SA45_SOC_5	997	1638.7033081054688	911.762216091156	0.90092516	232.63240000000002
SA45_SOC_5	998	1626.4061737060547	912.843554019928	0.9528638	232.86596666666668
SA45_SOC_5	999	1604.8299407958984	900.3153419494629	0.49787885	233.09953333333334
SA45_SOC_5	1000	1606.4305114746094	913.9166522026062	0.9510517	233.3331
SA45_SOC_5	1001	1600.4291152954102	907.0925331115723	0.9407665	233.56666666666666
SA45_SOC_5	1002	1589.542121887207	910.6596994400024	0.9619622	233.80023333333332
SA45_SOC_5	1003	1593.8053894042969	908.3320355415344	0.97993547	234.0338
SA45_SOC_5	1004	1579.1350936889648	913.3628511428833	0.99909914	234.26736666666667
SA45_SOC_5	1005	1574.5598602294922	913.7821769714355	0.9892029	234.50093333333334
SA45_SOC_5	1006	1561.1160278320312	899.6910524368286	0.8702289	234.7345
SA45_SOC_5	1007	1555.861701965332	906.0884428024292	0.99286604	234.96806666666666
SA45_SOC_5	1008	1572.9177474975586	912.9246640205383	0.98988277	235.20163333333335
SA45_SOC_5	1009	1541.1114120483398	909.481737613678	0.99094534	235.4352
SA45_SOC_5	1010	1537.9408264160156	916.2941408157349	0.9958145	235.66876666666667
SA45_SOC_5	1011	1526.9181060791016	917.3244953155518	0.99489886	235.90233333333333
SA45_SOC_5	1012	1517.0222854614258	907.8312134742737	0.9822013	236.1359
SA45_SOC_5	1013	1510.788917541504	874.7548770904541	0.5765235	236.36946666666668
SA45_SOC_5	1014	1506.5180969238281	837.2458791732788	0.89186126	236.60303333333334
SA45_SOC_5	1015	1510.928077697754	846.0437393188477	0.91493	236.8366
SA45_SOC_5	1016	1503.768424987793	775.6756639480591	0.97036564	237.07016666666667
SA45_SOC_5	1017	1508.5736846923828	779.3846440315247	0.99599105	237.30373333333333
SA45_SOC_5	1018	1480.8884811401367	734.762749671936	0.9996747	237.53730000000002
SA45_SOC_5	1019	1476.2704467773438	725.0738382339478	0.99937385	237.77086666666668
SA45_SOC_5	1020	1434.869384765625	698.2534646987915	0.99937963	238.00443333333334
SA45_SOC_5	1021	1394.505958557129	685.6353235244751	0.99833894	238.238
SA45_SOC_5	1022	1361.2080001831055	678.8557505607605	0.9992698	238.47156666666666
SA45_SOC_5	1023	1313.756217956543	680.5130338668823	0.9995384	238.70513333333335
SA45_SOC_5	1024	1267.7238464355469	670.4758644104004	0.9986972	238.9387
SA45_SOC_5	1025	1217.560043334961	673.7492322921753	0.9997031	239.17226666666667
SA45_SOC_5	1026	1163.4943771362305	680.411388874054	0.99988747	239.40583333333333
SA45_SOC_5	1027	1077.0658493041992	693.0825090408325	0.999777	239.6394
SA45_SOC_5	1028	1005.9381866455078	715.1224780082703	0.9997882	239.87296666666668
SA45_SOC_5	1029	907.7507972717285	746.3054752349854	0.99992716	240.10653333333335
SA45_SOC_5	1030	835.6955337524414	777.1724009513855	0.99621516	240.3401
SA45_SOC_5	1031	780.1159286499023	795.8894991874695	0.51095575	240.57366666666667
SA45_SOC_5	1032	735.6286811828613	832.7767181396484	0.0041338876	240.80723333333333
SA45_SOC_5	1033	577.6032257080078	982.4598813056946	0.00013788321	241.0408
SA45_SOC_5	1034	589.3148231506348	971.733341217041	0.0006130405	241.27436666666668
SA45_SOC_5	1035	577.5010871887207	981.4603614807129	0.00012030339	241.50793333333334
SA45_SOC_5	1036	573.7294006347656	985.3598856925964	5.6948953e-05	241.7415
SA45_SOC_5	1037	1149.3743133544922	482.0666027069092	2.0480658e-05	241.97506666666666
SA45_SOC_5	1038	1132.6789855957031	476.1770510673523	3.0335374e-05	242.20863333333332
SA45_SOC_5	1039	577.3175239562988	981.6173028945923	0.00022803222	242.4422
SA45_SOC_5	1040	576.9989776611328	982.4137258529663	9.437779e-05	242.67576666666668
SA45_SOC_5	1041	577.7429008483887	986.0035514831543	2.485747e-05	242.90933333333334
SA45_SOC_5	1042	575.5756187438965	981.1691379547119	3.7250313e-05	243.1429
SA45_SOC_5	1043	572.4707221984863	982.9342460632324	0.00013510261	243.37646666666666
SA45_SOC_5	1044	576.8617630004883	983.7219142913818	5.2820345e-05	243.61003333333335
SA45_SOC_5	1045	575.8284759521484	971.1894536018372	5.4846994e-05	243.8436
SA45_SOC_5	1046	575.3597831726074	983.0006790161133	0.00015539581	244.07716666666667
SA45_SOC_5	1047	578.1851005554199	969.5392513275146	0.00014618324	244.31073333333333
SA45_SOC_5	1048	577.7162933349609	979.7177195549011	0.00020023483	244.5443
SA45_SOC_5	1049	578.4545516967773	972.6075911521912	0.00033646188	244.77786666666668
SA45_SOC_5	1050	577.1197700500488	981.5482306480408	0.00011760612	245.01143333333334
SA45_SOC_5	1051	577.0760536193848	982.7322435379028	0.00018407553	245.245
SA45_SOC_5	1052	579.506664276123	981.9064021110535	0.00010628798	245.47856666666667
SA45_SOC_5	1053	575.3969192504883	983.1174516677856	3.835063e-05	245.71213333333333
SA45_SOC_5	1054	579.206371307373	977.9672241210938	0.00021338157	245.94570000000002
SA45_SOC_5	1055	574.775562286377	984.945387840271	2.7761125e-05	246.17926666666668
SA45_SOC_5	1056	1194.364356994629	478.61987829208374	1.9320025e-05	246.41283333333334
SA45_SOC_5	1057	578.1550598144531	984.0700435638428	0.000111852365	246.6464
SA45_SOC_5	1058	576.2295341491699	980.5556631088257	0.00013694204	246.87996666666666
SA45_SOC_5	1059	576.2530517578125	983.8924384117126	4.6802357e-05	247.11353333333335
SA45_SOC_5	1060	1092.1318817138672	478.08040022850037	3.0180076e-05	247.3471
SA45_SOC_5	1061	575.6221961975098	980.0402927398682	6.866465e-05	247.58066666666667
SA45_SOC_5	1062	1122.6008605957031	473.8417911529541	3.0456162e-05	247.81423333333333
SA45_SOC_5	1063	574.3865776062012	985.8249807357788	2.5337624e-05	248.0478
SA45_SOC_5	1064	575.9633445739746	984.4800353050232	8.9364075e-05	248.28136666666668
SA45_SOC_5	1065	576.6307067871094	983.8563251495361	8.36812e-05	248.51493333333335
SA45_SOC_5	1066	576.4617919921875	979.2801117897034	0.00031609714	248.7485
SA45_SOC_5	1067	574.9250793457031	982.6469492912292	9.402083e-05	248.98206666666667
SA45_SOC_5	1068	578.232364654541	983.9880323410034	0.00014260582	249.21563333333333
SA45_SOC_5	1069	571.9947624206543	985.7290649414062	4.671345e-05	249.4492
SA45_SOC_5	1070	576.6595458984375	980.5210947990417	8.3394254e-05	249.68276666666668
SA45_SOC_5	1071	580.1638412475586	980.503842830658	0.00021590864	249.91633333333334
SA45_SOC_5	1072	578.9919090270996	980.7497477531433	5.6900863e-05	250.1499
SA45_SOC_5	1073	577.587776184082	978.5364747047424	6.6240245e-05	250.38346666666666
SA45_SOC_5	1074	576.639575958252	980.6711483001709	7.783762e-05	250.61703333333332
SA45_SOC_5	1075	576.4770698547363	986.2125062942505	0.0002745282	250.85060000000001
SA45_SOC_5	1076	574.8076629638672	969.3587493896484	4.4846278e-05	251.08416666666668
SA45_SOC_5	1077	577.0428657531738	983.0976247787476	2.7732787e-05	251.31773333333334
SA45_SOC_5	1078	575.9625434875488	980.077178478241	4.047262e-05	251.5513
SA45_SOC_5	1079	578.4805870056152	981.3314867019653	0.00029648634	251.78486666666666
SA45_SOC_5	1080	1125.494384765625	481.20339274406433	2.1695701e-05	252.01843333333335
SA45_SOC_5	1081	575.6551551818848	982.2705602645874	2.815637e-05	252.252
SA45_SOC_5	1082	576.8999862670898	983.6906290054321	9.8813594e-05	252.48556666666667
SA45_SOC_5	1083	1154.9664688110352	474.5473515987396	2.306688e-05	252.71913333333333
SA45_SOC_5	1084	578.7472343444824	981.1136484146118	0.00016275857	252.9527
SA45_SOC_5	1085	576.6508483886719	984.3992471694946	0.00018174585	253.18626666666668
SA45_SOC_5	1086	575.1684379577637	984.1692423820496	5.7565125e-05	253.41983333333334
SA45_SOC_5	1087	578.1704521179199	983.3125019073486	5.016185e-05	253.6534
SA45_SOC_5	1088	575.3441047668457	968.6781978607178	0.00010133208	253.88696666666667
SA45_SOC_5	1089	575.9853172302246	984.4497799873352	6.83686e-05	254.12053333333333
SA45_SOC_5	1090	576.9858741760254	969.0048265457153	3.1982665e-05	254.35410000000002
SA45_SOC_5	1091	974.7134399414062	486.34299874305725	2.2097225e-05	254.58766666666668
SA45_SOC_5	1092	576.1644744873047	968.8359761238098	0.00015083182	254.82123333333334
SA45_SOC_5	1093	591.4797592163086	975.3315353393555	0.00054310483	255.0548
SA45_SOC_5	1094	574.3667793273926	969.1655659675598	8.529117e-05	255.28836666666666
SA45_SOC_5	1095	582.0803833007812	974.3201065063477	0.00032027322	255.52193333333335
SA45_SOC_5	1096	589.0486907958984	974.5381379127502	0.0012109155	255.7555
SA45_SOC_5	1097	577.2960090637207	972.3105096817017	0.00018861124	255.98906666666667
SA45_SOC_5	1098	578.4112930297852	983.0040264129639	2.54846e-05	256.22263333333336
SA45_SOC_5	1099	578.408145904541	981.693069934845	0.00013402455	256.4562
SA45_SOC_5	1100	573.5857200622559	983.999490737915	3.9630617e-05	256.6897666666667
SA45_SOC_5	1101	574.5961761474609	983.6478853225708	4.2083313e-05	256.92333333333335
SA45_SOC_5	1102	576.0603904724121	982.5478792190552	4.061804e-05	257.1569
SA45_SOC_5	1103	574.8421096801758	984.6643996238708	6.73676e-05	257.39046666666667
SA45_SOC_5	1104	577.4995994567871	983.7841629981995	8.0919395e-05	257.62403333333333
SA45_SOC_5	1105	578.7354469299316	971.9206666946411	0.0001317909	257.8576
SA45_SOC_5	1106	579.0545082092285	970.9790182113647	0.00015214614	258.09116666666665
SA45_SOC_5	1107	578.8687705993652	984.0648937225342	4.694652e-05	258.3247333333333
SA45_SOC_5	1108	575.9872627258301	985.9044814109802	3.22217e-05	258.55830000000003
SA45_SOC_5	1109	1154.3272018432617	469.2128884792328	2.265247e-05	258.7918666666667
SA45_SOC_5	1110	580.158748626709	970.881621837616	0.000229856	259.02543333333335
SA45_SOC_5	1111	1090.7859420776367	480.3489375114441	2.8203827e-05	259.259
SA45_SOC_5	1112	1125.2300262451172	479.26132321357727	2.4588484e-05	259.4925666666667
SA45_SOC_5	1113	1123.8046646118164	480.8222723007202	2.356093e-05	259.72613333333334
SA45_SOC_5	1114	573.7604713439941	983.959321975708	2.530295e-05	259.9597
SA45_SOC_5	1115	577.481632232666	982.7890205383301	7.799738e-05	260.19326666666666
SA45_SOC_5	1116	575.8901596069336	984.4262838363647	3.5181693e-05	260.4268333333333
SA45_SOC_5	1117	596.1775016784668	981.8563842773438	0.00012209587	260.6604
SA45_SOC_5	1118	576.4947509765625	982.6063299179077	0.00014914776	260.8939666666667
SA45_SOC_5	1119	577.7624702453613	982.7183389663696	0.0006147493	261.12753333333336
SA45_SOC_5	1120	581.0933876037598	973.0054807662964	0.00038513707	261.3611
SA45_SOC_5	1121	574.2446136474609	982.292640209198	5.702254e-05	261.5946666666667
SA45_SOC_5	1122	575.8763694763184	979.2275190353394	0.00012758849	261.82823333333334
SA45_SOC_5	1123	578.4491157531738	971.3327479362488	0.00016818609	262.0618
SA45_SOC_5	1124	576.2099075317383	983.7619543075562	2.538048e-05	262.29536666666667
SA45_SOC_5	1125	575.4852104187012	982.8522348403931	8.220095e-05	262.5289333333333
SA45_SOC_5	1126	576.6093635559082	982.1281671524048	0.00027708252	262.7625
SA45_SOC_5	1127	962.212028503418	483.1888496875763	2.321912e-05	262.99606666666665
SA45_SOC_5	1128	576.5278244018555	985.4836750030518	4.7897527e-05	263.2296333333333
SA45_SOC_5	1129	577.8686714172363	984.6052408218384	6.468787e-05	263.46320000000003
SA45_SOC_5	1130	576.7817687988281	980.7762050628662	0.00027345715	263.6967666666667
SA45_SOC_5	1131	581.1451721191406	981.0799169540405	6.3946965e-05	263.93033333333335
SA45_SOC_5	1132	1128.1830596923828	476.245801448822	2.357554e-05	264.1639
SA45_SOC_5	1133	575.7623291015625	980.6443691253662	0.00020497778	264.3974666666667
SA45_SOC_5	1134	598.8003730773926	980.8127045631409	4.6858633e-05	264.63103333333333
SA45_SOC_5	1135	575.9625434875488	984.4071006774902	7.683327e-05	264.8646
SA45_SOC_5	1136	575.7140350341797	982.7387452125549	3.862886e-05	265.09816666666666
SA45_SOC_5	1137	574.0401649475098	985.3379344940186	3.642858e-05	265.3317333333333
SA45_SOC_5	1138	576.1105728149414	982.275710105896	0.00022359367	265.5653
SA45_SOC_5	1139	575.2265167236328	984.1322922706604	8.506326e-05	265.7988666666667
SA45_SOC_5	1140	577.4202346801758	965.356228351593	0.00010784163	266.03243333333336
SA45_SOC_5	1141	578.4750938415527	981.8632078170776	4.6863723e-05	266.266
SA45_SOC_5	1142	575.2098655700684	985.8555579185486	2.0552603e-05	266.4995666666667
SA45_SOC_5	1143	580.3279495239258	971.1286211013794	0.00039432524	266.73313333333334
SA45_SOC_5	1144	594.2229080200195	972.583966255188	0.00010319989	266.9667
SA45_SOC_5	1145	575.6771278381348	983.3341312408447	5.218937e-05	267.20026666666666
SA45_SOC_5	1146	573.7375831604004	987.3101949691772	2.3893186e-05	267.4338333333333
SA45_SOC_5	1147	580.1784324645996	980.0983572006226	0.0002507061	267.6674
SA45_SOC_5	1148	579.6096611022949	982.4191331863403	0.00016276867	267.90096666666665
SA45_SOC_5	1149	709.7157669067383	851.8355083465576	0.012793746	268.13453333333337
SA45_SOC_5	1150	714.0736770629883	844.4047379493713	0.01676303	268.3681
SA45_SOC_5	1151	712.3932266235352	851.394681930542	0.0069963173	268.6016666666667
SA45_SOC_5	1152	714.1898345947266	846.2140703201294	0.4179595	268.83523333333335
SA45_SOC_5	1153	719.8110008239746	854.4767332077026	0.08809327	269.0688
SA45_SOC_5	1154	733.2346343994141	848.9347314834595	0.06391768	269.30236666666667
SA45_SOC_5	1155	733.1987571716309	842.3488569259644	0.65603334	269.53593333333333
SA45_SOC_5	1156	736.6100120544434	838.5933995246887	0.015889486	269.7695
SA45_SOC_5	1157	742.529239654541	830.3431606292725	0.5538052	270.00306666666665
SA45_SOC_5	1158	762.6591110229492	826.5367841720581	0.06226733	270.2366333333333
SA45_SOC_5	1159	748.7816619873047	833.3294248580933	0.43696868	270.4702
SA45_SOC_5	1160	749.813117980957	830.6227970123291	0.61778516	270.7037666666667
SA45_SOC_5	1161	761.832103729248	831.6864967346191	0.95220476	270.93733333333336
SA45_SOC_5	1162	780.4072380065918	829.7851753234863	0.9987632	271.1709
SA45_SOC_5	1163	804.938850402832	833.275351524353	0.99850696	271.4044666666667
SA45_SOC_5	1164	808.3345413208008	832.0280599594116	0.999495	271.63803333333334
SA45_SOC_5	1165	808.989086151123	829.305145740509	0.999571	271.8716
SA45_SOC_5	1166	812.9758071899414	829.8371887207031	0.999203	272.10516666666666
SA45_SOC_5	1167	835.5187797546387	831.845691204071	0.99816704	272.3387333333333
SA45_SOC_5	1168	882.5001525878906	832.7100276947021	0.9994899	272.5723
SA45_SOC_5	1169	954.7311401367188	839.7157430648804	0.9992176	272.80586666666665
SA45_SOC_5	1170	1011.1305999755859	850.3000831604004	0.999398	273.03943333333336
SA45_SOC_5	1171	1069.9297714233398	860.2946376800537	0.9964115	273.273
SA45_SOC_5	1172	1143.8175201416016	880.8219051361084	0.99952984	273.5065666666667
SA45_SOC_5	1173	1206.3642883300781	887.3927164077759	0.9972344	273.74013333333335
SA45_SOC_5	1174	1272.1196365356445	897.7917909622192	0.9990158	273.9737
SA45_SOC_5	1175	1332.322654724121	909.3902635574341	0.99440056	274.20726666666667
SA45_SOC_5	1176	1424.9617767333984	913.9974403381348	0.999042	274.44083333333333
SA45_SOC_5	1177	1478.7039184570312	920.2421379089355	0.990453	274.6744
SA45_SOC_5	1178	1546.512680053711	942.0992875099182	0.99149007	274.90796666666665
SA45_SOC_5	1179	1568.818130493164	939.6209907531738	0.99888796	275.1415333333333
SA45_SOC_5	1180	1568.1676483154297	935.8821415901184	0.99838614	275.37510000000003
SA45_SOC_5	1181	1572.5439834594727	938.1173014640808	0.998882	275.6086666666667
SA45_SOC_5	1182	1567.2221374511719	942.6926136016846	0.98582536	275.84223333333335
SA45_SOC_5	1183	1560.607795715332	939.8673462867737	0.9978016	276.0758
SA45_SOC_5	1184	1563.247947692871	940.8017206192017	0.9990075	276.3093666666667
SA45_SOC_5	1185	1572.1191787719727	935.9635734558105	0.9982698	276.54293333333334
SA45_SOC_5	1186	1569.041748046875	925.3308248519897	0.9956137	276.7765
SA45_SOC_5	1187	1612.4885559082031	923.9528560638428	0.99949205	277.01006666666666
SA45_SOC_5	1188	1614.704933166504	924.7964000701904	0.9995963	277.2436333333333
SA45_SOC_5	1189	1599.5888900756836	919.1602849960327	0.33085847	277.4772
SA45_SOC_5	1190	1642.3584365844727	911.3921356201172	0.91572493	277.7107666666667
SA45_SOC_5	1191	1598.3525848388672	901.5304470062256	0.015393676	277.94433333333336
SA45_SOC_5	1192	1646.8121337890625	894.0020227432251	0.09638629	278.1779
SA45_SOC_5	1193	1649.1841506958008	891.235785484314	0.40388858	278.4114666666667
SA45_SOC_5	1194	1638.849105834961	880.8628463745117	0.9648765	278.64503333333334
SA45_SOC_5	1195	1617.1698760986328	887.7830743789673	0.9354245	278.8786
SA45_SOC_5	1196	1632.2760772705078	888.6321544647217	0.6133098	279.11216666666667
SA45_SOC_5	1197	1611.675910949707	900.3981256484985	0.9956189	279.3457333333333
SA45_SOC_5	1198	1601.8135070800781	889.35551404953	0.94781464	279.5793
SA45_SOC_5	1199	1597.5540161132812	891.172571182251	0.9897041	279.81286666666665
SA45_SOC_5	1200	1597.514419555664	907.8898572921753	0.98174196	280.0464333333333
SA45_SOC_5	1201	1583.6780548095703	849.1143321990967	0.9740571	280.28000000000003
SA45_SOC_5	1202	1573.1620788574219	864.3549656867981	0.5964925	280.5135666666667
SA45_SOC_5	1203	1577.1660232543945	903.5713934898376	0.9981286	280.74713333333335
SA45_SOC_5	1204	1576.8720245361328	903.3544564247131	0.9968201	280.9807
SA45_SOC_5	1205	1570.7973861694336	900.9174871444702	0.99556595	281.2142666666667
SA45_SOC_5	1206	1555.2157974243164	899.7595453262329	0.99883145	281.44783333333334
SA45_SOC_5	1207	1533.4600067138672	902.2465324401855	0.999323	281.6814
SA45_SOC_5	1208	1522.866096496582	894.1323137283325	0.9992404	281.91496666666666
SA45_SOC_5	1209	1521.0802459716797	895.330810546875	0.9996903	282.1485333333333
SA45_SOC_5	1210	1508.8748931884766	898.5693526268005	0.9995048	282.3821
SA45_SOC_5	1211	1511.7322540283203	883.3422374725342	0.99079037	282.6156666666667
SA45_SOC_5	1212	1532.0272064208984	866.5184140205383	0.9890448	282.84923333333336
SA45_SOC_5	1213	1522.8136825561523	858.720588684082	0.9968381	283.0828
SA45_SOC_5	1214	1514.2466354370117	846.3130760192871	0.9886026	283.3163666666667
SA45_SOC_5	1215	1511.4309310913086	847.4443674087524	0.9948348	283.54993333333334
SA45_SOC_5	1216	1510.532455444336	829.7428178787231	0.85103357	283.7835
SA45_SOC_5	1217	1514.8337173461914	787.1232461929321	0.9972019	284.01706666666666
SA45_SOC_5	1218	1503.222541809082	771.4475154876709	0.99256307	284.2506333333333
SA45_SOC_5	1219	1512.103157043457	743.886079788208	0.9989548	284.4842
SA45_SOC_5	1220	1480.404396057129	716.1162042617798	0.99824166	284.71776666666665
SA45_SOC_5	1221	1458.2715225219727	692.6884174346924	0.99967265	284.95133333333337
SA45_SOC_5	1222	1417.0325088500977	686.196141242981	0.99966466	285.1849
SA45_SOC_5	1223	1367.069091796875	685.0529408454895	0.99822253	285.4184666666667
SA45_SOC_5	1224	1306.2528991699219	686.0984230041504	0.99962175	285.65203333333335
SA45_SOC_5	1225	1240.2148818969727	697.135112285614	0.99943656	285.8856
SA45_SOC_5	1226	1161.4064025878906	711.149697303772	0.99974245	286.1191666666667
SA45_SOC_5	1227	1068.0013275146484	730.457353591919	0.9998902	286.35273333333333
SA45_SOC_5	1228	970.1907348632812	770.6571435928345	0.9993968	286.5863
SA45_SOC_5	1229	867.1804046630859	804.3219137191772	0.99865025	286.81986666666666
SA45_SOC_5	1230	784.2633819580078	831.9822263717651	0.6572692	287.0534333333333
SA45_SOC_5	1231	729.2978668212891	842.2862863540649	0.00094135996	287.287
SA45_SOC_5	1232	575.6448554992676	983.9962077140808	0.00023515197	287.5205666666667
SA45_SOC_5	1233	1186.6305541992188	479.40088391304016	2.3011029e-05	287.75413333333336
SA45_SOC_5	1234	579.5234870910645	980.210816860199	0.00023973714	287.9877
SA45_SOC_5	1235	581.1893463134766	971.3632607460022	0.0002882671	288.2212666666667
SA45_SOC_5	1236	575.5788803100586	982.2372150421143	9.732113e-05	288.45483333333334
SA45_SOC_5	1237	577.9637718200684	981.040198802948	0.00025442624	288.6884
SA45_SOC_5	1238	573.2544708251953	980.7119607925415	0.00014556636	288.92196666666666
SA45_SOC_5	1239	1127.6274490356445	480.28095960617065	2.4875255e-05	289.1555333333333
SA45_SOC_5	1240	585.2371788024902	969.0665602684021	0.00072549813	289.3891
SA45_SOC_5	1241	579.503116607666	981.3998508453369	0.00039761548	289.62266666666665
SA45_SOC_5	1242	578.5808944702148	976.2769818305969	0.0017866963	289.85623333333336
SA45_SOC_5	1243	592.2052001953125	980.3759980201721	0.00024544602	290.0898
SA45_SOC_5	1244	574.8282051086426	983.815062046051	5.52125e-05	290.3233666666667
SA45_SOC_5	1245	573.6397933959961	986.606855392456	4.3585478e-05	290.55693333333335
SA45_SOC_5	1246	573.6083793640137	983.1823396682739	3.0132966e-05	290.7905
SA45_SOC_5	1247	943.4292984008789	483.43929290771484	2.5673087e-05	291.02406666666667
SA45_SOC_5	1248	573.4799194335938	982.4847936630249	0.00010532003	291.25763333333333
SA45_SOC_5	1249	1151.5548706054688	480.02333879470825	2.184735e-05	291.4912
SA45_SOC_5	1250	580.3473472595215	981.9373655319214	5.4153945e-05	291.72476666666665
SA45_SOC_5	1251	574.8819351196289	983.5885334014893	5.884688e-05	291.9583333333333
SA45_SOC_5	1252	580.2663803100586	984.1923522949219	4.5701236e-05	292.19190000000003
SA45_SOC_5	1253	1161.2887573242188	477.021142244339	2.3065495e-05	292.4254666666667
SA45_SOC_5	1254	576.6527938842773	983.438286781311	5.5279666e-05	292.65903333333335
SA45_SOC_5	1255	1130.607032775879	481.5904998779297	2.2981247e-05	292.8926
SA45_SOC_5	1256	1060.1066207885742	479.3733322620392	2.9111356e-05	293.1261666666667
SA45_SOC_5	1257	1119.675178527832	474.23511028289795	2.826813e-05	293.35973333333334
SA45_SOC_5	1258	578.2552528381348	974.4070100784302	0.000107671476	293.5933
SA45_SOC_5	1259	577.9190254211426	971.8098163604736	0.0005871131	293.82686666666666
SA45_SOC_5	1260	580.268669128418	972.1797680854797	0.00048891996	294.0604333333333
SA45_SOC_5	1261	574.2965698242188	982.5641012191772	3.075729e-05	294.294
SA45_SOC_5	1262	578.8265991210938	980.91628074646	0.00037968505	294.52756666666664
SA45_SOC_5	1263	577.1903800964355	982.1434879302979	0.000104217506	294.76113333333336
SA45_SOC_5	1264	576.445140838623	982.8474712371826	0.00014511026	294.9947
SA45_SOC_5	1265	576.3269805908203	982.5024318695068	0.00015058034	295.2282666666667
SA45_SOC_5	1266	575.8913040161133	982.4297547340393	4.6648544e-05	295.46183333333335
SA45_SOC_5	1267	578.9349746704102	982.4148845672607	6.0609025e-05	295.6954
SA45_SOC_5	1268	577.5757598876953	982.7694511413574	0.00012745147	295.92896666666667
SA45_SOC_5	1269	583.8774490356445	970.9925365447998	0.0004901094	296.16253333333333
SA45_SOC_5	1270	576.6930198669434	983.920955657959	0.00014798625	296.3961
SA45_SOC_5	1271	576.0146713256836	982.701666355133	0.00017249079	296.62966666666665
SA45_SOC_5	1272	581.041374206543	986.4755344390869	4.5466586e-05	296.8632333333333
SA45_SOC_5	1273	1090.0472259521484	479.6898865699768	3.18247e-05	297.09680000000003
SA45_SOC_5	1274	574.584903717041	983.5612392425537	2.083999e-05	297.3303666666667
SA45_SOC_5	1275	572.4668884277344	983.1093406677246	7.515334e-05	297.56393333333335
SA45_SOC_5	1276	575.4521369934082	985.5936241149902	3.924954e-05	297.7975
SA45_SOC_5	1277	579.2632484436035	982.033474445343	0.0001038352	298.0310666666667
SA45_SOC_5	1278	578.9658164978027	984.2292380332947	7.2883384e-05	298.26463333333334
SA45_SOC_5	1279	573.9010620117188	985.2436923980713	2.1756636e-05	298.4982
SA45_SOC_5	1280	580.2377700805664	980.3680801391602	3.7253507e-05	298.73176666666666
SA45_SOC_5	1281	578.9197540283203	979.2356300354004	0.00012278002	298.9653333333333
SA45_SOC_5	1282	577.7129745483398	983.623423576355	6.117897e-05	299.1989
SA45_SOC_5	1283	577.9252052307129	981.7026615142822	9.07104e-05	299.4324666666667
SA45_SOC_5	1284	583.5373306274414	979.1982936859131	0.00037096613	299.66603333333336
SA45_SOC_5	1285	576.5833282470703	983.1957936286926	6.38003e-05	299.8996
SA45_SOC_5	1286	576.6409492492676	983.4102845191956	4.83138e-05	300.1331666666667
SA45_SOC_5	1287	995.8838653564453	480.1572024822235	2.2743208e-05	300.36673333333334
SA45_SOC_5	1288	577.9044342041016	970.3627109527588	0.0001480121	300.6003
SA45_SOC_5	1289	579.4644927978516	978.8913631439209	0.00025393814	300.83386666666667
SA45_SOC_5	1290	578.2123947143555	982.8954935073853	4.205399e-05	301.0674333333333
SA45_SOC_5	1291	573.5325622558594	985.2088665962219	4.3353917e-05	301.301
SA45_SOC_5	1292	576.3931846618652	983.2639646530151	5.1188534e-05	301.53456666666665
SA45_SOC_5	1293	578.5879898071289	969.4775819778442	2.8284743e-05	301.76813333333337
SA45_SOC_5	1294	577.2343254089355	981.2438106536865	0.00022218406	302.0017
SA45_SOC_5	1295	596.429500579834	972.9881644248962	0.00030150329	302.2352666666667
SA45_SOC_5	1296	576.7424583435059	982.8116798400879	7.20063e-05	302.46883333333335
SA45_SOC_5	1297	578.0770111083984	979.7559571266174	9.040255e-05	302.7024
SA45_SOC_5	1298	575.6791305541992	983.6092615127563	5.7894667e-05	302.9359666666667
SA45_SOC_5	1299	579.1303825378418	983.8944339752197	1.8822337e-05	303.16953333333333
SA45_SOC_5	1300	575.4994010925293	979.2037653923035	0.00015578422	303.4031
SA45_SOC_5	1301	572.1901702880859	983.291130065918	6.168595e-05	303.63666666666666
SA45_SOC_5	1302	575.1386833190918	982.8340816497803	6.979984e-05	303.8702333333333
SA45_SOC_5	1303	577.1090126037598	984.9860715866089	0.0001449291	304.1038
SA45_SOC_5	1304	573.3890533447266	983.1462907791138	7.3435505e-05	304.3373666666667
SA45_SOC_5	1305	575.1466941833496	981.6667413711548	4.302057e-05	304.57093333333336
SA45_SOC_5	1306	593.3720970153809	979.5711421966553	0.00014344945	304.8045
SA45_SOC_5	1307	573.3468818664551	969.1930532455444	4.6983827e-05	305.0380666666667
SA45_SOC_5	1308	1151.495361328125	482.2998261451721	2.5758503e-05	305.27163333333334
SA45_SOC_5	1309	1149.0167999267578	475.9081971645355	3.0680803e-05	305.5052
SA45_SOC_5	1310	577.8273582458496	982.8709030151367	8.7621906e-05	305.73876666666666
SA45_SOC_5	1311	573.3730316162109	983.2454252243042	0.0001357238	305.9723333333333
SA45_SOC_5	1312	580.5853271484375	980.0917911529541	0.00016953843	306.2059
SA45_SOC_5	1313	916.6568183898926	486.9593381881714	1.9882358e-05	306.43946666666665
SA45_SOC_5	1314	575.4031562805176	969.0775680541992	0.0001631307	306.67303333333336
SA45_SOC_5	1315	575.6574440002441	981.9436740875244	6.4431144e-05	306.9066
SA45_SOC_5	1316	580.9433555603027	984.0827894210815	0.00026268125	307.1401666666667
SA45_SOC_5	1317	573.8227272033691	982.0370149612427	6.396367e-05	307.37373333333335
SA45_SOC_5	1318	1118.0629348754883	473.6449062824249	3.377615e-05	307.6073
SA45_SOC_5	1319	1182.2032928466797	483.0708861351013	2.0095109e-05	307.84086666666667
SA45_SOC_5	1320	1116.0223388671875	473.0964159965515	2.9913506e-05	308.07443333333333
SA45_SOC_5	1321	579.891242980957	972.3546695709229	0.00031683056	308.308
SA45_SOC_5	1322	579.4223785400391	972.8829145431519	0.00087649893	308.54156666666665
SA45_SOC_5	1323	580.1891899108887	985.5741834640503	3.783336e-05	308.7751333333333
SA45_SOC_5	1324	574.3712425231934	967.3714900016785	3.399352e-05	309.00870000000003
SA45_SOC_5	1325	577.108097076416	982.9426145553589	0.00014979353	309.2422666666667
SA45_SOC_5	1326	581.191234588623	971.588888168335	0.0010074653	309.47583333333336
SA45_SOC_5	1327	575.3126335144043	980.2329611778259	0.00023337138	309.7094
SA45_SOC_5	1328	575.5859184265137	982.8927898406982	0.00023082165	309.9429666666667
SA45_SOC_5	1329	577.7910804748535	979.454755783081	0.00012540458	310.17653333333334
SA45_SOC_5	1330	575.0984001159668	984.0751934051514	0.00010647648	310.4101
SA45_SOC_5	1331	576.5901947021484	982.9009008407593	0.00011108864	310.64366666666666
SA45_SOC_5	1332	576.3703536987305	981.3943791389465	3.5041594e-05	310.8772333333333
SA45_SOC_5	1333	575.0783157348633	984.1923522949219	8.549704e-05	311.1108
SA45_SOC_5	1334	574.6794319152832	981.1457705497742	4.2918866e-05	311.34436666666664
SA45_SOC_5	1335	1151.4784240722656	473.47689270973206	3.078188e-05	311.57793333333336
SA45_SOC_5	1336	574.2556571960449	982.6309204101562	5.534455e-05	311.8115
SA45_SOC_5	1337	574.1989517211914	982.153594493866	4.8756552e-05	312.0450666666667
SA45_SOC_5	1338	1127.8883743286133	475.9003436565399	2.7547116e-05	312.27863333333335
SA45_SOC_5	1339	578.9077949523926	983.4306907653809	6.151553e-05	312.5122
SA45_SOC_5	1340	577.3649597167969	984.5161485671997	0.00012167396	312.74576666666667
SA45_SOC_5	1341	577.8099060058594	982.4833130836487	2.4136216e-05	312.97933333333333
SA45_SOC_5	1342	580.6249237060547	980.694580078125	0.0002853979	313.2129
SA45_SOC_5	1343	576.4424514770508	985.6925654411316	2.3995097e-05	313.44646666666665
SA45_SOC_5	1344	576.3879203796387	981.1946296691895	0.000106886844	313.6800333333333
SA45_SOC_5	1345	577.9146194458008	982.7359771728516	8.047761e-05	313.91360000000003
SA45_SOC_5	1346	575.9481239318848	981.0297703742981	7.316136e-05	314.1471666666667
SA45_SOC_5	1347	578.6627197265625	982.2767400741577	8.515522e-05	314.38073333333335
SA45_SOC_5	1348	575.6415939331055	981.0642099380493	6.261811e-05	314.6143
SA45_SOC_5	1349	586.6125869750977	965.2374601364136	3.2327607e-05	314.8478666666667
SA45_SOC_5	1350	726.5742301940918	791.2597918510437	0.92818403	315.08143333333334
SA45_SOC_5	1351	757.588005065918	794.0409636497498	0.993731	315.315
SA45_SOC_5	1352	775.3337287902832	796.945538520813	0.9761227	315.54856666666666
SA45_SOC_5	1353	799.6087646484375	793.37895154953	0.99939406	315.7821333333333
SA45_SOC_5	1354	823.0603408813477	799.0527248382568	0.9994049	316.0157
SA45_SOC_5	1355	878.5908508300781	810.7665538787842	0.9995043	316.2492666666667
SA45_SOC_5	1356	925.7209396362305	818.7188100814819	0.9998441	316.48283333333336
SA45_SOC_5	1357	993.6268615722656	835.3225421905518	0.9998518	316.7164
SA45_SOC_5	1358	1061.3544845581055	855.2971029281616	0.9998229	316.9499666666667
SA45_SOC_5	1359	1150.9854125976562	867.9561853408813	0.9998247	317.18353333333334
SA45_SOC_5	1360	1198.9065170288086	890.474123954773	0.9998628	317.4171
SA45_SOC_5	1361	1291.0862731933594	907.4707889556885	0.9996669	317.65066666666667
SA45_SOC_5	1362	1387.060203552246	918.5617446899414	0.9972561	317.8842333333333
SA45_SOC_5	1363	1468.1132125854492	924.8960494995117	0.99537	318.1178
SA45_SOC_5	1364	1533.8327407836914	947.5745987892151	0.99390936	318.35136666666665
SA45_SOC_5	1365	1581.8815612792969	960.5297327041626	0.9978823	318.5849333333333
SA45_SOC_5	1366	1630.4674530029297	962.8071212768555	0.99973553	318.81850000000003
SA45_SOC_5	1367	1643.9230728149414	960.7143545150757	0.9996031	319.0520666666667
SA45_SOC_5	1368	1657.0004653930664	959.739682674408	0.998575	319.28563333333335
SA45_SOC_5	1369	1656.9378662109375	959.6941709518433	0.9966821	319.5192
SA45_SOC_5	1370	1670.0407791137695	959.7062730789185	0.97820216	319.7527666666667
SA45_SOC_5	1371	1684.526596069336	956.5588188171387	0.962013	319.98633333333333
SA45_SOC_5	1372	1669.387435913086	959.0920257568359	0.9673457	320.2199
SA45_SOC_5	1373	1676.0611724853516	955.222692489624	0.8004289	320.45346666666666
SA45_SOC_5	1374	1686.6143417358398	957.5325894355774	0.8081695	320.6870333333333
SA45_SOC_5	1375	1689.0996551513672	962.1747207641602	0.99838674	320.9206
SA45_SOC_5	1376	1686.6879272460938	961.3085174560547	0.99712306	321.1541666666667
SA45_SOC_5	1377	1699.0550994873047	963.3020853996277	0.99826473	321.38773333333336
SA45_SOC_5	1378	1698.607177734375	962.1045541763306	0.99894303	321.6213
SA45_SOC_5	1379	1698.7239074707031	960.1939630508423	0.99818414	321.8548666666667
SA45_SOC_5	1380	1703.5848999023438	956.6676092147827	0.9981212	322.08843333333334
SA45_SOC_5	1381	1696.6802215576172	961.1314916610718	0.999689	322.322
SA45_SOC_5	1382	1692.433204650879	957.3674726486206	0.99928325	322.55556666666666
SA45_SOC_5	1383	1711.1745071411133	954.3976879119873	0.99882287	322.7891333333333
SA45_SOC_5	1384	1709.640998840332	955.2311897277832	0.99908876	323.0227
SA45_SOC_5	1385	1709.919548034668	947.4165630340576	0.9962316	323.25626666666665
SA45_SOC_5	1386	1717.2863388061523	945.5276012420654	0.9997631	323.48983333333337
SA45_SOC_5	1387	1697.749900817871	946.3081884384155	0.004130122	323.7234
SA45_SOC_5	1388	1736.476936340332	950.5197286605835	6.815996e-05	323.9569666666667
SA45_SOC_5	1389	1758.5137939453125	917.1497869491577	0.0015565791	324.19053333333335
SA45_SOC_5	1390	1749.880714416504	920.3726863861084	0.0021059248	324.4241
SA45_SOC_5	1391	1742.5869369506836	906.6186189651489	0.075979345	324.65766666666667
SA45_SOC_5	1392	1739.6103286743164	893.3374357223511	0.6748908	324.89123333333333
SA45_SOC_5	1393	1735.799674987793	899.9981117248535	0.00424089	325.1248
SA45_SOC_5	1394	1727.9649353027344	889.2914628982544	0.04072854	325.35836666666665
SA45_SOC_5	1395	1702.2721481323242	883.3441686630249	0.9019592	325.5919333333333
SA45_SOC_5	1396	1707.1330261230469	884.5767831802368	0.972001	325.82550000000003
SA45_SOC_5	1397	1695.088005065918	880.4883241653442	0.86790115	326.0590666666667
SA45_SOC_5	1398	1692.2547912597656	886.5136384963989	0.95787066	326.29263333333336
SA45_SOC_5	1399	1698.8818359375	893.3276510238647	0.95007175	326.5262
SA45_SOC_5	1400	1676.0735321044922	900.6664967536926	0.97687984	326.7597666666667
SA45_SOC_5	1401	1665.4571914672852	906.5220594406128	0.9945353	326.99333333333334
SA45_SOC_5	1402	1657.6019668579102	902.0400238037109	0.94981486	327.2269
SA45_SOC_5	1403	1630.7217407226562	903.3053398132324	0.9969593	327.46046666666666
SA45_SOC_5	1404	1621.0203552246094	895.5135011672974	0.97362995	327.6940333333333
SA45_SOC_5	1405	1625.7563781738281	897.2139143943787	0.94400036	327.9276
SA45_SOC_5	1406	1630.2002334594727	911.4285707473755	0.9845775	328.16116666666665
SA45_SOC_5	1407	1629.089126586914	905.6178760528564	0.018511888	328.39473333333336
SA45_SOC_5	1408	1605.061912536621	906.788113117218	0.0025181102	328.6283
SA45_SOC_5	1409	1628.9167785644531	909.352605342865	0.010420216	328.8618666666667
SA45_SOC_5	1410	1582.6586151123047	905.853545665741	0.37537646	329.09543333333335
SA45_SOC_5	1411	1587.319107055664	913.5132265090942	0.9291465	329.329
SA45_SOC_5	1412	576.0945510864258	983.9349889755249	5.7427995e-05	329.56256666666667
SA45_SOC_5	1413	1567.236328125	914.337522983551	0.9990858	329.79613333333333
SA45_SOC_5	1414	1542.9075622558594	906.034369468689	0.9974291	330.0297
SA45_SOC_5	1415	1545.3849792480469	907.5036835670471	0.99942905	330.26326666666665
SA45_SOC_5	1416	1549.3144226074219	886.7673969268799	0.99922013	330.4968333333333
SA45_SOC_5	1417	1538.2279586791992	858.1811428070068	0.9912458	330.73040000000003
SA45_SOC_5	1418	1542.6171112060547	838.4334969520569	0.9952923	330.9639666666667
SA45_SOC_5	1419	1542.9616928100586	808.8182401657104	0.9872388	331.19753333333335
SA45_SOC_5	1420	1527.2761917114258	818.6746501922607	0.99770194	331.4311
SA45_SOC_5	1421	1531.1576843261719	804.8532485961914	0.99580586	331.6646666666667
SA45_SOC_5	1422	1512.831802368164	814.6333122253418	0.99958616	331.89823333333334
SA45_SOC_5	1423	1523.5157775878906	837.5204300880432	0.9996401	332.1318
SA45_SOC_5	1424	1499.4429016113281	869.8805522918701	0.99961394	332.36536666666666
SA45_SOC_5	1425	1494.3030166625977	886.6530704498291	0.9997155	332.5989333333333
SA45_SOC_5	1426	1498.2338333129883	902.8932237625122	0.99983144	332.8325
SA45_SOC_5	1427	1498.436050415039	909.1034173965454	0.9993309	333.0660666666667
SA45_SOC_5	1428	1495.0423049926758	913.8441038131714	0.9989826	333.29963333333336
SA45_SOC_5	1429	1500.0742721557617	913.9175534248352	0.99938023	333.5332
SA45_SOC_5	1430	1494.8081588745117	911.9655060768127	0.9995067	333.7667666666667
SA45_SOC_5	1431	1500.4183959960938	909.0538501739502	0.99944824	334.00033333333334
SA45_SOC_5	1432	1496.0862350463867	907.5444316864014	0.99969244	334.2339
SA45_SOC_5	1433	1507.3136901855469	909.8144173622131	0.9996278	334.46746666666667
SA45_SOC_5	1434	1491.2495040893555	911.0087943077087	0.9990546	334.7010333333333
SA45_SOC_5	1435	1489.0888595581055	906.1942076683044	0.99937576	334.9346
SA45_SOC_5	1436	1494.1106414794922	905.3775072097778	0.9987312	335.16816666666665
SA45_SOC_5	1437	1491.1759185791016	893.694577217102	0.9953186	335.4017333333333
SA45_SOC_5	1438	1494.0979385375977	884.8953008651733	0.9961211	335.63530000000003
SA45_SOC_5	1439	1502.003059387207	846.4859819412231	0.99905056	335.8688666666667
SA45_SOC_5	1440	1492.2775268554688	813.9617729187012	0.9998393	336.10243333333335
SA45_SOC_5	1441	1497.238426208496	787.2900366783142	0.9994254	336.336
SA45_SOC_5	1442	1489.0301513671875	768.3505296707153	0.99934083	336.5695666666667
SA45_SOC_5	1443	1486.7679977416992	752.3197174072266	0.9997327	336.80313333333334
SA45_SOC_5	1444	1484.0972900390625	741.9368648529053	0.99976236	337.0367
SA45_SOC_5	1445	1476.1253356933594	736.9758296012878	0.9994561	337.27026666666666
SA45_SOC_5	1446	1479.715347290039	725.7722854614258	0.9997397	337.5038333333333
SA45_SOC_5	1447	1514.062156677246	735.4461336135864	0.9994721	337.7374
SA45_SOC_5	1448	1489.4336700439453	746.1389422416687	0.99349326	337.9709666666667
SA45_SOC_5	1449	1475.602912902832	767.482008934021	0.9987777	338.20453333333336
SA45_SOC_5	1450	1471.3998413085938	788.1479358673096	0.99965894	338.4381
SA45_SOC_5	1451	1471.6707229614258	805.168354511261	0.9996488	338.6716666666667
SA45_SOC_5	1452	1470.1381301879883	815.2318525314331	0.9993755	338.90523333333334
SA45_SOC_5	1453	1465.1142883300781	822.323248386383	0.9995888	339.1388
SA45_SOC_5	1454	1468.6958312988281	826.5676188468933	0.99985087	339.37236666666666
SA45_SOC_5	1455	1457.4161911010742	828.8697910308838	0.9998276	339.6059333333333
SA45_SOC_5	1456	1444.196662902832	831.7721128463745	0.9988187	339.8395
SA45_SOC_5	1457	1450.9729385375977	821.2032222747803	0.9976216	340.07306666666665
SA45_SOC_5	1458	1440.4307556152344	796.3476419448853	0.3122266	340.30663333333337
SA45_SOC_5	1459	1464.5076370239258	770.6339693069458	0.9871208	340.5402
SA45_SOC_5	1460	1455.8326721191406	717.558159828186	0.9942569	340.7737666666667
SA45_SOC_5	1461	1442.9972076416016	699.2786693572998	0.99733907	341.00733333333335
SA45_SOC_5	1462	1448.543815612793	679.7620582580566	0.99961084	341.2409
SA45_SOC_5	1463	1449.9745559692383	667.2399616241455	0.9992434	341.4744666666667
SA45_SOC_5	1464	1428.0409240722656	657.95569896698	0.9997346	341.70803333333333
SA45_SOC_5	1465	1399.2086791992188	658.9326238632202	0.9997689	341.9416
SA45_SOC_5	1466	1379.8677062988281	658.5042214393616	0.9993874	342.17516666666666
SA45_SOC_5	1467	1345.777702331543	658.7363505363464	0.9991448	342.4087333333333
SA45_SOC_5	1468	1301.3860702514648	668.603253364563	0.999485	342.64230000000003
SA45_SOC_5	1469	1234.8241424560547	683.6908721923828	0.999556	342.8758666666667
SA45_SOC_5	1470	1142.8840255737305	712.0134544372559	0.99992967	343.10943333333336
SA45_SOC_5	1471	1038.1578826904297	751.6550016403198	0.99977165	343.343
SA45_SOC_5	1472	935.1686668395996	786.2025833129883	0.9993536	343.5765666666667
SA45_SOC_5	1473	845.2931213378906	818.7139821052551	0.99857056	343.81013333333334
SA45_SOC_5	1474	779.344539642334	833.6523842811584	0.8140983	344.0437
SA45_SOC_5	1475	716.4045524597168	863.3415412902832	0.00034352127	344.27726666666666
SA45_SOC_5	1476	577.3311996459961	974.1345834732056	0.00016140028	344.5108333333333
SA45_SOC_5	1477	898.5788154602051	491.5767502784729	2.5112224e-05	344.7444
SA45_SOC_5	1478	576.643180847168	981.2202501296997	0.00013780566	344.97796666666665
SA45_SOC_5	1479	575.8072471618652	984.7272276878357	7.9120604e-05	345.21153333333336
SA45_SOC_5	1480	576.7550468444824	983.4572124481201	0.0001725485	345.4451
SA45_SOC_5	1481	590.2420234680176	975.1385450363159	0.00056050054	345.6786666666667
SA45_SOC_5	1482	1060.3041458129883	476.8841242790222	3.1605337e-05	345.91223333333335
SA45_SOC_5	1483	579.6359825134277	981.9074964523315	0.00021835403	346.1458
SA45_SOC_5	1484	580.0790405273438	983.7047910690308	0.00010226376	346.37936666666667
SA45_SOC_5	1485	577.4213218688965	983.5056209564209	3.2305354e-05	346.61293333333333
SA45_SOC_5	1486	573.2817649841309	983.388204574585	4.8841757e-05	346.8465
SA45_SOC_5	1487	575.1473236083984	983.4086751937866	0.0002673329	347.08006666666665
SA45_SOC_5	1488	585.4536437988281	968.0590581893921	7.1496695e-05	347.3136333333333
SA45_SOC_5	1489	579.7946548461914	983.1907725334167	9.18574e-05	347.54720000000003
SA45_SOC_5	1490	574.5883369445801	984.2115354537964	4.130663e-05	347.7807666666667
SA45_SOC_5	1491	576.0920906066895	977.9052972793579	0.00014193077	348.01433333333335
SA45_SOC_5	1492	578.5708808898926	983.0958867073059	3.3736807e-05	348.2479
SA45_SOC_5	1493	596.1277198791504	971.0627031326294	7.711228e-05	348.4814666666667
SA45_SOC_5	1494	580.1284217834473	977.3583841323853	0.00033075883	348.71503333333334
SA45_SOC_5	1495	573.4344863891602	982.8974890708923	9.124473e-05	348.9486
SA45_SOC_5	1496	578.3405113220215	980.5248928070068	0.00026791287	349.18216666666666
SA45_SOC_5	1497	584.9851226806641	968.0176019668579	0.00024423093	349.4157333333333
SA45_SOC_5	1498	583.6957168579102	966.8342328071594	0.00026927318	349.6493
SA45_SOC_5	1499	573.0692481994629	982.6243543624878	4.5503275e-05	349.8828666666667
SA45_SOC_5	1500	576.9087982177734	981.1249780654907	9.2087976e-05	350.11643333333336
SA45_SOC_5	1501	577.3814964294434	972.6434469223022	0.00045287044	350.35
SA45_SOC_5	1502	575.7771492004395	968.8856077194214	6.8498855e-05	350.5835666666667
SA45_SOC_5	1503	576.2615203857422	983.5346531867981	0.0001552338	350.81713333333335
SA45_SOC_5	1504	581.9293212890625	971.4486837387085	0.00029480417	351.0507
SA45_SOC_5	1505	592.3469352722168	971.1904191970825	0.00051744404	351.28426666666667
SA45_SOC_5	1506	575.4042434692383	985.2257966995239	2.419258e-05	351.51783333333333
SA45_SOC_5	1507	579.4121932983398	979.4002962112427	0.00012741997	351.7514
SA45_SOC_5	1508	573.5383415222168	980.7189774513245	0.00011733192	351.98496666666665
SA45_SOC_5	1509	1096.9722747802734	476.28429651260376	2.3865812e-05	352.2185333333333
SA45_SOC_5	1510	576.9663619995117	979.0233278274536	0.000113009904	352.45210000000003
SA45_SOC_5	1511	577.3302841186523	982.6459193229675	5.8127232e-05	352.6856666666667
SA45_SOC_5	1512	574.9468803405762	970.7734107971191	0.000105339626	352.91923333333335
SA45_SOC_5	1513	580.4830741882324	982.6306629180908	0.00019139389	353.1528
SA45_SOC_5	1514	576.2122535705566	970.0232076644897	0.00010181773	353.3863666666667
SA45_SOC_5	1515	573.5002326965332	980.505645275116	9.464945e-05	353.61993333333334
SA45_SOC_5	1516	589.2336845397949	968.040132522583	6.059735e-05	353.8535
SA45_SOC_5	1517	588.7112617492676	970.5808711051941	0.00013044226	354.08706666666666
SA45_SOC_5	1518	578.1005859375	981.872992515564	4.2081952e-05	354.3206333333333
SA45_SOC_5	1519	575.3786659240723	984.406328201294	3.7724414e-05	354.5542
SA45_SOC_5	1520	576.3258361816406	977.0692849159241	0.0001846456	354.7877666666667
SA45_SOC_5	1521	598.3823776245117	968.3443593978882	0.00011128594	355.02133333333336
SA45_SOC_5	1522	574.9650192260742	984.2989540100098	0.00013288396	355.2549
SA45_SOC_5	1523	575.8085632324219	980.7522583007812	0.00013097309	355.4884666666667
SA45_SOC_5	1524	575.0166320800781	968.5736560821533	9.704857e-05	355.72203333333334
SA45_SOC_5	1525	575.6751823425293	982.6437950134277	2.7744716e-05	355.9556
SA45_SOC_5	1526	591.5931701660156	970.1300668716431	3.8773014e-05	356.18916666666667
SA45_SOC_5	1527	592.2235107421875	970.4706645011902	0.00017597247	356.4227333333333
SA45_SOC_5	1528	591.8208503723145	968.9538431167603	4.6556812e-05	356.6563
SA45_SOC_5	1529	582.0393562316895	981.8467283248901	0.00014864077	356.88986666666665
SA45_SOC_5	1530	578.6770820617676	983.6760807037354	2.5114141e-05	357.12343333333337
SA45_SOC_5	1531	578.0172157287598	982.2975969314575	5.3111988e-05	357.357
SA45_SOC_5	1532	576.0102653503418	982.1454834938049	0.00014120236	357.5905666666667
SA45_SOC_5	1533	577.1434020996094	982.1948575973511	0.00014079621	357.82413333333335
SA45_SOC_5	1534	576.379566192627	976.8649005889893	5.2562224e-05	358.0577
SA45_SOC_5	1535	580.2192306518555	984.231812953949	7.82209e-05	358.2912666666667
SA45_SOC_5	1536	577.1384239196777	980.4229259490967	0.00039742692	358.52483333333333
SA45_SOC_5	1537	575.2689743041992	981.0832643508911	0.00013770202	358.7584
SA45_SOC_5	1538	578.5311698913574	981.6787791252136	0.00010030761	358.99196666666666
SA45_SOC_5	1539	577.1063232421875	983.1916737556458	6.5247936e-05	359.2255333333333
SA45_SOC_5	1540	595.4120063781738	973.7353420257568	0.00075950415	359.4591
SA45_SOC_5	1541	591.3311004638672	968.6136960983276	0.00028065481	359.6926666666667
SA45_SOC_5	1542	576.7938423156738	983.6175012588501	7.127492e-05	359.92623333333336
SA45_SOC_5	1543	576.3227462768555	979.0624666213989	5.4701417e-05	360.1598
SA45_SOC_5	1544	576.9950294494629	970.3555011749268	5.7105848e-05	360.3933666666667
SA45_SOC_5	1545	572.6800346374512	967.0544528961182	2.2321794e-05	360.62693333333334
SA45_SOC_5	1546	593.5815238952637	984.219388961792	0.00012441172	360.8605
SA45_SOC_5	1547	577.4808883666992	981.8370723724365	0.00019941706	361.09406666666666
SA45_SOC_5	1548	582.264461517334	984.4520974159241	0.00010558108	361.3276333333333
SA45_SOC_5	1549	575.7888793945312	982.793140411377	0.00012199194	361.5612
SA45_SOC_5	1550	582.1004104614258	970.6572818756104	0.00022593145	361.79476666666665
SA45_SOC_5	1551	1110.8005142211914	475.0603401660919	2.7016973e-05	362.02833333333336
SA45_SOC_5	1552	577.2623062133789	982.3669910430908	7.796399e-05	362.2619
SA45_SOC_5	1553	576.1643028259277	985.4917860031128	8.076629e-05	362.4954666666667
SA45_SOC_5	1554	579.5381355285645	980.1918268203735	8.580634e-05	362.72903333333335
SA45_SOC_5	1555	577.8536796569824	971.919379234314	0.0002048088	362.9626
SA45_SOC_5	1556	577.3414421081543	979.8964834213257	8.3105224e-05	363.19616666666667
SA45_SOC_5	1557	597.4888229370117	971.1374402046204	0.0001510382	363.42973333333333
SA45_SOC_5	1558	576.4140701293945	965.1390981674194	0.00011132203	363.6633
SA45_SOC_5	1559	573.2883453369141	984.7190523147583	3.0255804e-05	363.89686666666665
SA45_SOC_5	1560	581.2798690795898	980.0802683830261	0.0001312579	364.1304333333333
SA45_SOC_5	1561	576.6680145263672	983.0234670639038	3.8995728e-05	364.36400000000003
SA45_SOC_5	1562	576.5311431884766	979.3818211555481	6.380869e-05	364.5975666666667
SA45_SOC_5	1563	577.6295471191406	985.6003189086914	3.9817485e-05	364.83113333333336
SA45_SOC_5	1564	580.5532264709473	978.4549140930176	7.2502546e-05	365.0647
SA45_SOC_5	1565	584.688606262207	967.0160222053528	5.2297033e-05	365.2982666666667
SA45_SOC_5	1566	1124.4089126586914	483.4948468208313	2.440093e-05	365.53183333333334
SA45_SOC_5	1567	597.5660133361816	967.5479364395142	5.535268e-05	365.7654
SA45_SOC_5	1568	581.5242004394531	973.2928419113159	0.000114428585	365.99896666666666
SA45_SOC_5	1569	581.9867134094238	972.0066690444946	0.00043036012	366.2325333333333
SA45_SOC_5	1570	574.3378829956055	983.9483785629272	6.20143e-05	366.4661
SA45_SOC_5	1571	573.9892387390137	982.76198387146	7.185649e-05	366.6996666666667
SA45_SOC_5	1572	577.5242614746094	985.4821300506592	4.67454e-05	366.93323333333336
SA45_SOC_5	1573	576.1286544799805	984.2564678192139	8.660504e-05	367.1668
SA45_SOC_5	1574	579.8570823669434	972.4521946907043	0.0002024525	367.4003666666667
SA45_SOC_5	1575	577.5332450866699	980.2583241462708	0.0003264143	367.63393333333335
SA45_SOC_5	1576	576.24755859375	984.0061855316162	0.00012247844	367.8675
SA45_SOC_5	1577	576.6078186035156	983.5168218612671	5.4930897e-05	368.10106666666667
SA45_SOC_5	1578	572.9986381530762	983.8721609115601	3.179697e-05	368.33463333333333
SA45_SOC_5	1579	580.9236717224121	971.6109681129456	0.00062299665	368.5682
SA45_SOC_5	1580	577.8183746337891	980.4834365844727	0.00011919759	368.80176666666665
SA45_SOC_5	1581	586.2066078186035	966.744110584259	0.00031949772	369.0353333333333
SA45_SOC_5	1582	1125.4755020141602	479.46303606033325	2.3912013e-05	369.26890000000003
SA45_SOC_5	1583	574.471549987793	967.6914882659912	3.9129496e-05	369.5024666666667
SA45_SOC_5	1584	581.5256881713867	971.0352802276611	0.00072297966	369.73603333333335
SA45_SOC_5	1585	572.3191452026367	985.2861785888672	6.457681e-05	369.9696
SA45_SOC_5	1586	574.7488403320312	982.4385094642639	7.732552e-05	370.2031666666667
SA45_SOC_5	1587	1126.5864944458008	473.3156383037567	2.4387482e-05	370.43673333333334
SA45_SOC_5	1588	1195.5018997192383	479.3997573852539	2.2242171e-05	370.6703
SA45_SOC_5	1589	1129.2644119262695	482.0700144767761	2.2736485e-05	370.90386666666666
SA45_SOC_5	1590	1161.4901733398438	478.9643383026123	2.2487851e-05	371.1374333333333
SA45_SOC_5	1591	575.1750755310059	983.1065082550049	0.00011824664	371.371
SA45_SOC_5	1592	575.4590034484863	979.787757396698	0.0001566625	371.6045666666667
SA45_SOC_5	1593	1119.7027587890625	474.9336540699005	3.278708e-05	371.83813333333336
SA45_SOC_5	1594	575.6697463989258	983.7675547599792	2.336274e-05	372.0717
SA45_SOC_5	1595	593.276252746582	979.8734378814697	0.00010675178	372.3052666666667
SA45_SOC_5	1596	575.2997016906738	981.9570636749268	0.00018587823	372.53883333333334
SA45_SOC_5	1597	576.4842224121094	982.1678853034973	0.00015554273	372.7724
SA45_SOC_5	1598	578.6679840087891	982.0140981674194	0.00017591994	373.00596666666667
SA45_SOC_5	1599	578.2812881469727	983.1126880645752	3.3891432e-05	373.2395333333333
SA45_SOC_5	1600	574.683666229248	981.4299774169922	7.728859e-05	373.4731
SA45_SOC_5	1601	1182.4964904785156	483.5415816307068	2.1198712e-05	373.70666666666665
SA45_SOC_5	1602	1154.5396041870117	481.9314515590668	2.192675e-05	373.94023333333337
SA45_SOC_5	1603	579.8635482788086	979.6626806259155	7.2773786e-05	374.1738
SA45_SOC_5	1604	576.2640380859375	981.0575151443481	0.0002064028	374.4073666666667
SA45_SOC_5	1605	1126.629981994629	471.1560845375061	2.4525252e-05	374.64093333333335
SA45_SOC_5	1606	581.6030502319336	984.5854783058167	6.4250395e-05	374.8745
SA45_SOC_5	1607	579.1033172607422	973.8532090187073	0.00032557084	375.1080666666667
SA45_SOC_5	1608	1094.0143203735352	479.7907269001007	3.2491687e-05	375.34163333333333
SA45_SOC_5	1609	576.4191055297852	982.8546810150146	5.392077e-05	375.5752
SA45_SOC_5	1610	576.3309288024902	980.7019186019897	9.325561e-05	375.80876666666666
SA45_SOC_5	1611	576.6711044311523	981.837329864502	2.7689131e-05	376.0423333333333
SA45_SOC_5	1612	594.3939399719238	981.8750524520874	0.0003160287	376.2759
SA45_SOC_5	1613	574.2763137817383	981.3697242736816	0.00013361659	376.5094666666667
SA45_SOC_5	1614	1161.972770690918	480.85638999938965	2.2996506e-05	376.74303333333336
SA45_SOC_5	1615	576.7651748657227	983.690242767334	0.00010626023	376.9766
SA45_SOC_5	1616	581.5880584716797	975.6447744369507	0.0005172547	377.2101666666667
SA45_SOC_5	1617	575.240421295166	984.0878105163574	2.6170741e-05	377.44373333333334
SA45_SOC_5	1618	578.9700508117676	972.6699686050415	0.0002489988	377.6773
SA45_SOC_5	1619	578.1727409362793	983.8601231575012	3.5997637e-05	377.91086666666666
SA45_SOC_5	1620	579.0588569641113	980.9532308578491	0.00018261214	378.1444333333333
SA45_SOC_5	1621	578.2426643371582	982.0699095726013	0.00012259587	378.378
SA45_SOC_5	1622	577.379150390625	981.9509482383728	4.7262627e-05	378.61156666666665
SA45_SOC_5	1623	969.2095184326172	492.82185316085815	2.1602591e-05	378.84513333333337
SA45_SOC_5	1624	586.8261337280273	972.4706697463989	0.000103950915	379.0787
SA45_SOC_5	1625	580.8492279052734	981.3050937652588	0.00014909985	379.3122666666667
SA45_SOC_5	1626	574.0660858154297	968.65483045578	4.8368376e-05	379.54583333333335
SA45_SOC_5	1627	577.6415061950684	986.5865135192871	3.9623472e-05	379.7794
SA45_SOC_5	1628	573.0698776245117	972.3074197769165	6.764705e-05	380.01296666666667
SA45_SOC_5	1629	579.0028953552246	981.5045213699341	2.8783956e-05	380.24653333333333
SA45_SOC_5	1630	577.101001739502	980.9739589691162	8.303385e-05	380.4801
SA45_SOC_5	1631	577.218132019043	979.969482421875	0.00028794736	380.71366666666665
SA45_SOC_5	1632	574.9208450317383	981.2864255905151	0.00014524024	380.9472333333333
SA45_SOC_5	1633	706.1032676696777	855.0316286087036	0.0022423111	381.18080000000003
SA45_SOC_5	1634	711.357479095459	855.387225151062	0.0952086	381.4143666666667
SA45_SOC_5	1635	711.8808746337891	863.5747003555298	0.0055636293	381.64793333333336
SA45_SOC_5	1636	715.3136444091797	860.1011323928833	0.02678246	381.8815
SA45_SOC_5	1637	733.8619995117188	850.739107131958	0.0055485796	382.1150666666667
SA45_SOC_5	1638	744.1180801391602	847.6395463943481	0.041348156	382.34863333333334
SA45_SOC_5	1639	758.2258415222168	839.807345867157	0.6029366	382.5822
SA45_SOC_5	1640	762.3686599731445	835.5105113983154	0.8404781	382.81576666666666
SA45_SOC_5	1641	764.4597816467285	839.8668909072876	0.5474232	383.0493333333333
SA45_SOC_5	1642	763.4389114379883	842.5329637527466	0.3697893	383.2829
SA45_SOC_5	1643	770.4354286193848	838.1625509262085	0.9656705	383.5164666666667
SA45_SOC_5	1644	791.0634613037109	845.1944017410278	0.9905697	383.75003333333336
SA45_SOC_5	1645	808.7446403503418	847.0772480964661	0.99703074	383.9836
SA45_SOC_5	1646	833.0453109741211	844.2526245117188	0.997569	384.2171666666667
SA45_SOC_5	1647	831.9496536254883	836.3107967376709	0.99849737	384.45073333333335
SA45_SOC_5	1648	827.6891326904297	837.7953028678894	0.9968231	384.6843
SA45_SOC_5	1649	832.6836776733398	837.9826283454895	0.9967302	384.91786666666667
SA45_SOC_5	1650	888.6742973327637	829.6937012672424	0.99749124	385.15143333333333
SA45_SOC_5	1651	936.705322265625	821.7574739456177	0.99206114	385.385
SA45_SOC_5	1652	988.9580154418945	819.3835258483887	0.99966395	385.61856666666665
SA45_SOC_5	1653	1077.3884582519531	809.7331094741821	0.99976295	385.8521333333333
SA45_SOC_5	1654	1140.3268432617188	808.6727571487427	0.99978894	386.08570000000003
SA45_SOC_5	1655	1218.6642837524414	815.823826789856	0.9998871	386.3192666666667
SA45_SOC_5	1656	1286.4665222167969	827.7206039428711	0.99985886	386.55283333333335
SA45_SOC_5	1657	1372.7573776245117	837.4315309524536	0.9997974	386.7864
SA45_SOC_5	1658	1412.1448516845703	865.9034585952759	0.99974567	387.0199666666667
SA45_SOC_5	1659	1470.4508972167969	871.3702726364136	0.99984574	387.25353333333334
SA45_SOC_5	1660	1504.3125915527344	856.9556093215942	0.9998784	387.4871
SA45_SOC_5	1661	1534.8250579833984	849.3958353996277	0.9999175	387.72066666666666
SA45_SOC_5	1662	1557.2482681274414	832.8167581558228	0.9997751	387.9542333333333
SA45_SOC_5	1663	1584.7676467895508	825.103325843811	0.99987316	388.1878
SA45_SOC_5	1664	1609.8078918457031	799.7693252563477	0.9999341	388.4213666666667
SA45_SOC_5	1665	1640.276870727539	781.9586634635925	0.99986494	388.65493333333336
SA45_SOC_5	1666	1634.1806030273438	775.2441716194153	0.9999337	388.8885
SA45_SOC_5	1667	1633.575553894043	770.1064968109131	0.999915	389.1220666666667
SA45_SOC_5	1668	1653.6006546020508	774.5332360267639	0.9999163	389.35563333333334
SA45_SOC_5	1669	1643.701400756836	775.2962493896484	0.99991155	389.5892
SA45_SOC_5	1670	1633.48388671875	782.6411461830139	0.9999224	389.82276666666667
SA45_SOC_5	1671	1681.2504959106445	801.0943794250488	0.99975747	390.0563333333333
SA45_SOC_5	1672	1715.6081771850586	828.385899066925	0.09338973	390.2899
SA45_SOC_5	1673	1761.6825485229492	862.5608897209167	0.008538678	390.52346666666665
SA45_SOC_5	1674	1753.7492752075195	877.9378008842468	0.6614599	390.75703333333337
SA45_SOC_5	1675	1740.4277801513672	886.5491724014282	0.03269069	390.99060000000003
SA45_SOC_5	1676	1741.2646865844727	892.7036833763123	0.34495357	391.2241666666667
SA45_SOC_5	1677	1731.8166732788086	905.8247709274292	0.00071605184	391.45773333333335
SA45_SOC_5	1678	1736.531753540039	900.7736134529114	0.08832	391.6913
SA45_SOC_5	1679	1685.159683227539	901.1778116226196	0.7919027	391.9248666666667
SA45_SOC_5	1680	1683.7397003173828	901.5914726257324	0.9664405	392.15843333333333
SA45_SOC_5	1681	1667.6023864746094	904.4543981552124	0.96297556	392.392
SA45_SOC_5	1682	1676.0315322875977	906.3715553283691	0.88547224	392.62556666666666
SA45_SOC_5	1683	1652.889747619629	909.6253538131714	0.44769228	392.8591333333333
SA45_SOC_5	1684	1654.6259307861328	911.8898034095764	0.2636704	393.0927
SA45_SOC_5	1685	1640.3808975219727	905.0238418579102	0.61941344	393.3262666666667
SA45_SOC_5	1686	1629.1796493530273	905.6937074661255	0.22345634	393.55983333333336
SA45_SOC_5	1687	1622.0570755004883	907.4268865585327	0.047563918	393.7934
SA45_SOC_5	1688	576.0520935058594	982.5379657745361	0.00015762194	394.0269666666667
SA45_SOC_5	1689	1607.7168273925781	923.3583068847656	0.9566743	394.26053333333334
SA45_SOC_5	1690	1602.930679321289	916.5168714523315	0.9642033	394.4941
SA45_SOC_5	1691	1595.9303283691406	921.8801093101501	0.98912853	394.72766666666666
SA45_SOC_5	1692	1590.3783416748047	924.7241735458374	0.9953962	394.9612333333333
SA45_SOC_5	1693	1589.6757888793945	924.7465753555298	0.9678609	395.1948
SA45_SOC_5	1694	1581.104621887207	931.9844841957092	0.99879897	395.42836666666665
SA45_SOC_5	1695	1592.5839614868164	925.4147672653198	0.99114436	395.66193333333337
SA45_SOC_5	1696	1585.4243087768555	918.0544853210449	0.9803791	395.8955
SA45_SOC_5	1697	1594.6958541870117	929.2653036117554	0.996336	396.1290666666667
SA45_SOC_5	1698	1581.6743087768555	934.4844102859497	0.9992124	396.36263333333335
SA45_SOC_5	1699	1582.0061874389648	936.2444972991943	0.98260975	396.5962
SA45_SOC_5	1700	1564.0564727783203	937.8262710571289	0.9973826	396.82976666666667
SA45_SOC_5	1701	1551.26953125	940.0461101531982	0.9989617	397.06333333333333
SA45_SOC_5	1702	1550.0334548950195	936.4320802688599	0.97881776	397.2969
SA45_SOC_5	1703	1522.2822189331055	928.3282899856567	0.9990429	397.53046666666665
SA45_SOC_5	1704	1518.4762573242188	916.3083028793335	0.9963965	397.7640333333333
SA45_SOC_5	1705	1511.4894104003906	919.2872929573059	0.9988601	397.99760000000003
SA45_SOC_5	1706	1505.33203125	916.6187739372253	0.99859995	398.2311666666667
SA45_SOC_5	1707	1514.677619934082	919.7198152542114	0.9983151	398.46473333333336
SA45_SOC_5	1708	1504.0888595581055	918.9873147010803	0.9282245	398.6983
SA45_SOC_5	1709	1522.3199844360352	921.8667840957642	0.9981477	398.9318666666667
SA45_SOC_5	1710	1515.0019454956055	921.0524654388428	0.9989662	399.16543333333334
SA45_SOC_5	1711	1509.2274856567383	916.7392802238464	0.9996691	399.399
SA45_SOC_5	1712	1505.7190704345703	912.2244143486023	0.99952006	399.63256666666666
SA45_SOC_5	1713	1497.3645401000977	907.0555830001831	0.99881005	399.8661333333333
SA45_SOC_5	1714	1485.8135604858398	890.8887505531311	0.99899966	400.0997
SA45_SOC_5	1715	1508.5098266601562	865.0376415252686	0.99936086	400.33326666666665
SA45_SOC_5	1716	1523.679542541504	795.0868320465088	0.9755685	400.56683333333336
SA45_SOC_5	1717	1504.8896026611328	775.7925653457642	0.99812454	400.8004
SA45_SOC_5	1718	1498.1225967407227	767.514967918396	0.9993175	401.0339666666667
SA45_SOC_5	1719	1479.2274856567383	758.4055423736572	0.9985892	401.26753333333335
SA45_SOC_5	1720	1461.0250854492188	755.3865766525269	0.9872099	401.5011
SA45_SOC_5	1721	1444.1148376464844	748.1594181060791	0.9890131	401.73466666666667
SA45_SOC_5	1722	1471.2938690185547	724.4779372215271	0.9907845	401.96823333333333
SA45_SOC_5	1723	1465.9363174438477	727.6005434989929	0.998451	402.2018
SA45_SOC_5	1724	1477.7313995361328	739.8505353927612	0.99547535	402.43536666666665
SA45_SOC_5	1725	1483.9867401123047	741.292233467102	0.9869889	402.6689333333333
SA45_SOC_5	1726	1489.7172546386719	756.8083190917969	0.98659986	402.90250000000003
SA45_SOC_5	1727	1474.6885299682617	797.9196953773499	0.9969375	403.1360666666667
SA45_SOC_5	1728	1469.1890716552734	839.7570705413818	0.9995602	403.36963333333335
SA45_SOC_5	1729	1487.4933242797852	876.8580079078674	0.98275256	403.6032
SA45_SOC_5	1730	1480.1160049438477	894.7715377807617	0.99818856	403.8367666666667
SA45_SOC_5	1731	1473.2878875732422	891.0351991653442	0.9992847	404.07033333333334
SA45_SOC_5	1732	1486.156997680664	895.7399010658264	0.9965103	404.3039
SA45_SOC_5	1733	1474.2902755737305	893.7191677093506	0.99931145	404.53746666666666
SA45_SOC_5	1734	1506.6679000854492	854.1404485702515	0.9995296	404.7710333333333
SA45_SOC_5	1735	1514.3062591552734	807.9173398017883	0.9995745	405.0046
SA45_SOC_5	1736	1506.4730072021484	790.6833958625793	0.999376	405.2381666666667
SA45_SOC_5	1737	1489.299430847168	777.3223257064819	0.9995278	405.47173333333336
SA45_SOC_5	1738	1488.9214324951172	764.8922824859619	0.999918	405.7053
SA45_SOC_5	1739	1475.7762908935547	765.5603456497192	0.9997111	405.9388666666667
SA45_SOC_5	1740	1479.7216415405273	762.510416507721	0.9998072	406.17243333333334
SA45_SOC_5	1741	1477.9512405395508	767.6271057128906	0.9999125	406.406
SA45_SOC_5	1742	1482.3060607910156	770.8588242530823	0.9999106	406.63956666666667
SA45_SOC_5	1743	1581.0258865356445	765.7158708572388	0.9987651	406.8731333333333
SA45_SOC_5	1744	1486.6159057617188	774.7260332107544	0.9998109	407.1067
SA45_SOC_5	1745	1491.0523223876953	774.9790835380554	0.9997385	407.34026666666665
SA45_SOC_5	1746	1502.442855834961	776.9385981559753	0.999739	407.57383333333337
SA45_SOC_5	1747	1503.1615447998047	770.841121673584	0.9998833	407.80740000000003
SA45_SOC_5	1748	1511.180534362793	764.2247986793518	0.9998833	408.0409666666667
SA45_SOC_5	1749	1504.775276184082	770.6823778152466	0.9999037	408.27453333333335
SA45_SOC_5	1750	1502.9286575317383	761.8327617645264	0.99950695	408.5081
SA45_SOC_5	1751	1496.7252731323242	764.1413068771362	0.9992619	408.7416666666667
SA45_SOC_5	1752	1495.2569961547852	761.0462522506714	0.9996153	408.97523333333334
SA45_SOC_5	1753	1491.214828491211	762.6501703262329	0.99549085	409.2088
SA45_SOC_5	1754	1579.5800399780273	721.3600945472717	0.98150474	409.44236666666666
SA45_SOC_5	1755	1570.3508377075195	717.199215888977	0.995559	409.6759333333333
SA45_SOC_5	1756	1566.3811111450195	713.0666613578796	0.9920678	409.9095
SA45_SOC_5	1757	1562.5615310668945	712.7652025222778	0.9528934	410.1430666666667
SA45_SOC_5	1758	1559.4969177246094	702.9642176628113	0.8786679	410.37663333333336
SA45_SOC_5	1759	1494.4404602050781	735.2998781204224	0.9971493	410.6102
SA45_SOC_5	1760	1495.5401229858398	742.3545169830322	0.9954977	410.8437666666667
SA45_SOC_5	1761	1488.233642578125	737.818922996521	0.9985624	411.07733333333334
SA45_SOC_5	1762	1473.4190368652344	738.1567525863647	0.994964	411.3109
SA45_SOC_5	1763	1485.336570739746	744.1148614883423	0.99555284	411.54446666666666
SA45_SOC_5	1764	1559.5691299438477	707.1344947814941	0.94017214	411.7780333333333
SA45_SOC_5	1765	1497.2777938842773	729.1174936294556	0.99654216	412.0116
SA45_SOC_5	1766	1507.3586654663086	716.9092798233032	0.9991185	412.24516666666665
SA45_SOC_5	1767	1510.7839965820312	714.9392080307007	0.9967231	412.47873333333337
SA45_SOC_5	1768	1526.9390487670898	700.860185623169	0.99904054	412.7123
SA45_SOC_5	1769	1530.966911315918	679.5290923118591	0.99952054	412.9458666666667
SA45_SOC_5	1770	1529.8925399780273	679.2334914207458	0.99951553	413.17943333333335
SA45_SOC_5	1771	1525.3042602539062	675.8929181098938	0.9996643	413.413
SA45_SOC_5	1772	1517.6867294311523	663.4462022781372	0.99950314	413.6465666666667
SA45_SOC_5	1773	1528.113784790039	660.8910441398621	0.9990447	413.88013333333333
SA45_SOC_5	1774	1545.6971740722656	642.636981010437	0.999015	414.1137
SA45_SOC_5	1775	1545.608253479004	639.0421342849731	0.99645835	414.34726666666666
SA45_SOC_5	1776	1559.3579864501953	640.6239080429077	0.997999	414.5808333333333
SA45_SOC_5	1777	1562.0233154296875	592.6784348487854	0.99656004	414.81440000000003
SA45_SOC_5	1778	1563.5700988769531	603.6976146697998	0.9893244	415.0479666666667
SA45_SOC_5	1779	1561.1854934692383	600.9551310539246	0.9870762	415.28153333333336
SA45_SOC_5	1780	1547.7386856079102	579.7422909736633	0.9995665	415.5151
SA45_SOC_5	1781	1565.8568572998047	569.1815757751465	0.99900156	415.7486666666667
SA45_SOC_5	1782	1564.1670227050781	552.6720857620239	0.9996574	415.98223333333334
SA45_SOC_5	1783	1587.542610168457	549.0337872505188	0.99842	416.2158
SA45_SOC_5	1784	1604.3071746826172	548.053708076477	0.9992385	416.44936666666666
SA45_SOC_5	1785	1617.5386047363281	565.9173488616943	0.9994537	416.6829333333333
SA45_SOC_5	1786	1637.5458526611328	596.2537121772766	0.99956304	416.9165
SA45_SOC_5	1787	1621.607551574707	623.6688280105591	0.9999006	417.15006666666665
SA45_SOC_5	1788	1601.626968383789	662.9616022109985	0.9999428	417.38363333333336
SA45_SOC_5	1789	1632.15087890625	716.6767644882202	0.9999225	417.6172
SA45_SOC_5	1790	1634.0382385253906	756.9497466087341	0.99990165	417.8507666666667
SA45_SOC_5	1791	1660.0690841674805	811.8841981887817	0.999884	418.08433333333335
SA45_SOC_5	1792	1693.5121536254883	855.1491737365723	0.9999088	418.3179
SA45_SOC_5	1793	1689.8307037353516	889.7152948379517	0.9998022	418.55146666666667
SA45_SOC_5	1794	1681.208267211914	907.0718050003052	0.99945885	418.78503333333333
SA45_SOC_5	1795	1681.1567687988281	933.7774658203125	0.99953556	419.0186
SA45_SOC_5	1796	1677.5562286376953	933.3791255950928	0.9997013	419.25216666666665
SA45_SOC_5	1797	1688.3579635620117	950.4096508026123	0.9997644	419.4857333333333
SA45_SOC_5	1798	1699.9083709716797	958.4549903869629	0.99944896	419.71930000000003
SA45_SOC_5	1799	1730.4254150390625	954.1103267669678	0.99952507	419.9528666666667
SA45_SOC_5	1800	1723.8565063476562	957.0643401145935	0.99961495	420.18643333333335
SA45_SOC_5	1801	1703.8493728637695	948.4397721290588	0.9985625	420.42
SA45_SOC_5	1802	1709.4891357421875	945.267276763916	0.9986878	420.6535666666667
SA45_SOC_5	1803	1718.7245178222656	933.1574892997742	0.9994673	420.88713333333334
SA45_SOC_5	1804	1722.5743103027344	944.544689655304	0.9994241	421.1207
SA45_SOC_5	1805	1691.7233276367188	950.8135914802551	0.99688774	421.35426666666666
SA45_SOC_5	1806	1709.1731643676758	964.3814921379089	0.99958223	421.5878333333333
SA45_SOC_5	1807	1722.2964477539062	967.8630423545837	0.9963792	421.8214
SA45_SOC_5	1808	1699.1698837280273	962.2049760818481	0.9981687	422.0549666666667
SA45_SOC_5	1809	1703.5771179199219	943.264889717102	0.99805933	422.28853333333336
SA45_SOC_5	1810	1723.1671142578125	935.2375745773315	0.9995234	422.5221
SA45_SOC_5	1811	1707.7290344238281	907.9953002929688	0.593339	422.7556666666667
SA45_SOC_5	1812	1688.8449096679688	923.7199544906616	0.99990404	422.98923333333335
SA45_SOC_5	1813	1727.1504592895508	865.8630323410034	0.99896264	423.2228
SA45_SOC_5	1814	1595.2578735351562	897.0355367660522	0.5836544	423.45636666666667
SA45_SOC_5	1815	1786.765022277832	811.0075664520264	0.57526195	423.68993333333333
SA45_SOC_5	1816	1794.107894897461	810.5432438850403	0.9482425	423.9235
SA45_SOC_5	1817	1783.1991577148438	810.6582140922546	0.99516195	424.15706666666665
SA45_SOC_5	1818	1767.6279830932617	813.8527250289917	0.99908197	424.39063333333337
SA45_SOC_5	1819	1742.471923828125	834.2033529281616	0.997773	424.62420000000003
SA45_SOC_5	1820	1733.2776260375977	828.542582988739	0.9995852	424.8577666666667
SA45_SOC_5	1821	1739.2869186401367	813.8469314575195	0.9992279	425.09133333333335
SA45_SOC_5	1822	1719.9873733520508	814.7001314163208	0.99979705	425.3249
SA45_SOC_5	1823	1717.730484008789	802.9051923751831	0.9989753	425.5584666666667
SA45_SOC_5	1824	1717.5566482543945	794.5695304870605	0.9994549	425.79203333333334
SA45_SOC_5	1825	1717.7836990356445	795.6759095191956	0.99946946	426.0256
SA45_SOC_5	1826	1706.0161972045898	811.5113496780396	0.99966455	426.25916666666666
SA45_SOC_5	1827	1701.372299194336	822.5881433486938	0.9998029	426.4927333333333
SA45_SOC_5	1828	1698.9566802978516	818.4814023971558	0.9998535	426.7263
SA45_SOC_5	1829	1690.9688186645508	833.1652092933655	0.9998375	426.9598666666667
SA45_SOC_5	1830	1690.8011627197266	858.9868354797363	0.9997366	427.19343333333336
SA45_SOC_5	1831	1690.755271911621	871.4500951766968	0.9998697	427.427
SA45_SOC_5	1832	1692.9481887817383	888.0910348892212	0.9996449	427.6605666666667
SA45_SOC_5	1833	1687.3303985595703	912.1060967445374	0.99969375	427.89413333333334
SA45_SOC_5	1834	1699.2059326171875	935.6882500648499	0.9986388	428.1277
SA45_SOC_5	1835	1710.8334732055664	948.0279779434204	0.9984359	428.36126666666667
SA45_SOC_5	1836	1720.5786895751953	959.5672273635864	0.99961543	428.5948333333333
SA45_SOC_5	1837	1722.7326965332031	962.1171712875366	0.99772805	428.8284
SA45_SOC_5	1838	1736.2458801269531	963.4895396232605	0.9855827	429.06196666666665
SA45_SOC_5	1839	1714.3236923217773	970.7288646697998	0.9833914	429.29553333333337
SA45_SOC_5	1840	1738.7460708618164	963.5338926315308	0.049606107	429.5291
SA45_SOC_5	1841	1729.8584747314453	970.9559726715088	0.08311264	429.7626666666667
SA45_SOC_5	1842	1744.1140365600586	960.3054571151733	0.98083407	429.99623333333335
SA45_SOC_5	1843	1737.1043014526367	957.1079206466675	0.82183415	430.2298
SA45_SOC_5	1844	1738.6873626708984	963.0552792549133	0.10935884	430.4633666666667
SA45_SOC_5	1845	1737.714958190918	953.2607316970825	0.001692691	430.69693333333333
SA45_SOC_5	1846	1734.3811798095703	956.1205673217773	0.00015863878	430.9305
SA45_SOC_5	1847	1732.4771118164062	962.2253179550171	0.113792	431.16406666666666
SA45_SOC_5	1848	1734.84375	950.7792806625366	0.93438005	431.3976333333333
SA45_SOC_5	1849	1733.4880828857422	955.1217555999756	0.0042647677	431.63120000000004
SA45_SOC_5	1850	1737.1746826171875	945.8783054351807	0.0051067183	431.8647666666667
SA45_SOC_5	1851	1729.8881149291992	944.167914390564	0.47916874	432.09833333333336
SA45_SOC_5	1852	1732.0049285888672	945.1319003105164	0.74674785	432.3319
SA45_SOC_5	1853	1733.8746643066406	928.8118600845337	0.01209919	432.5654666666667
SA45_SOC_5	1854	1734.8486709594727	931.1608958244324	0.0002906681	432.79903333333334
SA45_SOC_5	1855	1725.465431213379	921.9433879852295	0.0018799871	433.0326
SA45_SOC_5	1856	574.4570159912109	983.2728481292725	0.00012982951	433.26616666666666
SA45_SOC_5	1857	1700.9386825561523	919.9500131607056	0.007797289	433.4997333333333
SA45_SOC_5	1858	1705.0619888305664	928.3419370651245	0.8658924	433.7333
SA45_SOC_5	1859	581.7235565185547	981.4015245437622	0.000109833614	433.96686666666665
SA45_SOC_5	1860	1704.2717742919922	915.2738285064697	0.085215524	434.20043333333336
SA45_SOC_5	1861	1712.325553894043	901.3029527664185	0.084621266	434.434
SA45_SOC_5	1862	1702.7925109863281	892.8841209411621	0.43202594	434.6675666666667
SA45_SOC_5	1863	1683.8864135742188	892.3793077468872	0.0066726566	434.90113333333335
SA45_SOC_5	1864	1670.317039489746	878.6659240722656	0.9501924	435.1347
SA45_SOC_5	1865	1663.8798522949219	877.0041990280151	0.588461	435.36826666666667
SA45_SOC_5	1866	1647.5579452514648	879.1034030914307	0.11465573	435.60183333333333
SA45_SOC_5	1867	1611.8140411376953	890.363917350769	0.98307896	435.8354
SA45_SOC_5	1868	1606.1289596557617	890.123291015625	0.9960318	436.06896666666665
SA45_SOC_5	1869	1605.450210571289	892.2150278091431	0.9876345	436.3025333333333
SA45_SOC_5	1870	1600.2054977416992	889.8155236244202	0.9915889	436.53610000000003
SA45_SOC_5	1871	1577.7523040771484	897.6702547073364	0.99572253	436.7696666666667
SA45_SOC_5	1872	1575.7256698608398	908.720269203186	0.9980531	437.00323333333336
SA45_SOC_5	1873	1550.5984497070312	912.2293066978455	0.9991161	437.2368
SA45_SOC_5	1874	1541.7521667480469	899.0662479400635	0.99924916	437.4703666666667
SA45_SOC_5	1875	1516.0759735107422	883.0274534225464	0.99064237	437.70393333333334
SA45_SOC_5	1876	1505.1901245117188	852.6902532577515	0.9905909	437.9375
SA45_SOC_5	1877	1521.895980834961	807.2872567176819	0.9980539	438.17106666666666
SA45_SOC_5	1878	1504.7671508789062	787.897846698761	0.9996879	438.4046333333333
SA45_SOC_5	1879	1493.3980178833008	770.0836443901062	0.9995801	438.6382
SA45_SOC_5	1880	1485.6717681884766	761.0899615287781	0.999534	438.8717666666667
SA45_SOC_5	1881	1489.1063690185547	768.5029649734497	0.9998042	439.10533333333336
SA45_SOC_5	1882	1492.3970031738281	793.5528230667114	0.9998653	439.3389
SA45_SOC_5	1883	1500.1731491088867	820.5614233016968	0.99972016	439.5724666666667
SA45_SOC_5	1884	1511.9067764282227	854.7988557815552	0.9996043	439.80603333333335
SA45_SOC_5	1885	1510.0091171264648	893.8709592819214	0.9996816	440.0396
SA45_SOC_5	1886	1507.5131607055664	900.694305896759	0.9997998	440.27316666666667
SA45_SOC_5	1887	1516.2041473388672	906.2167382240295	0.9997279	440.50673333333333
SA45_SOC_5	1888	1516.4988327026367	906.2645030021667	0.9994598	440.7403
SA45_SOC_5	1889	1517.0387649536133	895.4439783096313	0.9967732	440.97386666666665
SA45_SOC_5	1890	1517.9391860961914	878.6057353019714	0.9916922	441.2074333333333
SA45_SOC_5	1891	1516.351661682129	878.76145362854	0.9974498	441.44100000000003
SA45_SOC_5	1892	1516.3975524902344	869.5450401306152	0.9992071	441.6745666666667
SA45_SOC_5	1893	1516.006965637207	826.5848064422607	0.99139374	441.90813333333335
SA45_SOC_5	1894	1484.5362854003906	808.3047366142273	0.97440445	442.1417
SA45_SOC_5	1895	1477.0342254638672	781.0630416870117	0.9985902	442.3752666666667
SA45_SOC_5	1896	1454.9957656860352	796.5453958511353	0.9896371	442.60883333333334
SA45_SOC_5	1897	1442.5436782836914	802.9031324386597	0.99936944	442.8424
SA45_SOC_5	1898	1428.2684326171875	808.3510208129883	0.98801535	443.07596666666666
SA45_SOC_5	1899	1437.4296569824219	818.3016729354858	0.97933817	443.3095333333333
SA45_SOC_5	1900	1460.0654983520508	836.8521738052368	0.9870558	443.5431
SA45_SOC_5	1901	1466.6040802001953	862.2073531150818	0.07071201	443.7766666666667
SA45_SOC_5	1902	1463.7539291381836	869.200644493103	0.99255556	444.01023333333336
SA45_SOC_5	1903	1479.7768020629883	878.0810308456421	0.9499566	444.2438
SA45_SOC_5	1904	1480.2666091918945	886.9218277931213	0.9759252	444.4773666666667
SA45_SOC_5	1905	1485.746841430664	898.3126330375671	0.9802933	444.71093333333334
SA45_SOC_5	1906	1484.410400390625	919.5194864273071	0.5311383	444.9445
SA45_SOC_5	1907	1469.5267868041992	912.4363946914673	0.95982385	445.17806666666667
SA45_SOC_5	1908	1491.672019958496	905.6364798545837	0.99905795	445.4116333333333
SA45_SOC_5	1909	1493.7285232543945	885.1715898513794	0.99756694	445.6452
SA45_SOC_5	1910	1492.3234176635742	865.8323907852173	0.99883157	445.87876666666665
SA45_SOC_5	1911	1510.3095245361328	847.9178953170776	0.99917465	446.11233333333337
SA45_SOC_5	1912	1517.4474334716797	816.0295629501343	0.9995432	446.34590000000003
SA45_SOC_5	1913	1528.9836502075195	794.2992281913757	0.99971515	446.5794666666667
SA45_SOC_5	1914	1528.7924194335938	791.9148516654968	0.9997867	446.81303333333335
SA45_SOC_5	1915	1527.8150939941406	788.0206060409546	0.9992964	447.0466
SA45_SOC_5	1916	1522.2386169433594	799.7023773193359	0.99983776	447.2801666666667
SA45_SOC_5	1917	1518.614273071289	804.0978312492371	0.9998988	447.51373333333333
SA45_SOC_5	1918	1521.6310501098633	806.1296367645264	0.99992764	447.7473
SA45_SOC_5	1919	1516.2105560302734	803.4893774986267	0.9993635	447.98086666666666
SA45_SOC_5	1920	1503.6975860595703	816.7403697967529	0.99987197	448.2144333333333
SA45_SOC_5	1921	1509.789161682129	823.1318378448486	0.99756396	448.44800000000004
SA45_SOC_5	1922	1500.4876327514648	840.0693440437317	0.99882585	448.6815666666667
SA45_SOC_5	1923	1503.5896682739258	859.0812706947327	0.9996985	448.91513333333336
SA45_SOC_5	1924	1512.857666015625	863.3947134017944	0.99937326	449.1487
SA45_SOC_5	1925	1499.560661315918	888.3124780654907	0.99305856	449.3822666666667
SA45_SOC_5	1926	1497.3574447631836	897.2481608390808	0.98885274	449.61583333333334
SA45_SOC_5	1927	1507.093505859375	891.6842079162598	0.97447586	449.8494
SA45_SOC_5	1928	1491.5195846557617	887.3991537094116	0.9950335	450.08296666666666
SA45_SOC_5	1929	1494.071273803711	878.2424139976501	0.99905735	450.3165333333333
SA45_SOC_5	1930	1497.7649688720703	845.8468866348267	0.9992105	450.5501
SA45_SOC_5	1931	1499.0887069702148	814.4771432876587	0.9997284	450.78366666666665
SA45_SOC_5	1932	1504.6203231811523	782.9998326301575	0.9995808	451.01723333333337
SA45_SOC_5	1933	1503.8314819335938	749.2368936538696	0.99968433	451.2508
SA45_SOC_5	1934	1498.025779724121	729.148006439209	0.9993363	451.4843666666667
SA45_SOC_5	1935	1485.8377075195312	726.9037055969238	0.99952376	451.71793333333335
SA45_SOC_5	1936	1460.6969833374023	716.9663143157959	0.999569	451.9515
SA45_SOC_5	1937	1449.5407104492188	729.7354745864868	0.99968386	452.18506666666667
SA45_SOC_5	1938	1444.925765991211	716.8683385848999	0.99894303	452.41863333333333
SA45_SOC_5	1939	1454.7173309326172	698.8767886161804	0.99966073	452.6522
SA45_SOC_5	1940	1455.776138305664	665.734920501709	0.99964035	452.88576666666665
SA45_SOC_5	1941	1451.4421463012695	638.3519911766052	0.9996586	453.1193333333333
SA45_SOC_5	1942	1444.4951248168945	616.6451525688171	0.99959725	453.35290000000003
SA45_SOC_5	1943	1426.4445877075195	607.9820251464844	0.9993123	453.5864666666667
SA45_SOC_5	1944	1423.3030700683594	590.4894304275513	0.9984366	453.82003333333336
SA45_SOC_5	1945	1413.812026977539	582.6808547973633	0.9991536	454.0536
SA45_SOC_5	1946	1408.1452560424805	567.3143076896667	0.99764794	454.2871666666667
SA45_SOC_5	1947	1415.8067321777344	557.8250813484192	0.99723285	454.52073333333334
SA45_SOC_5	1948	1410.2839279174805	535.2125465869904	0.99557436	454.7543
SA45_SOC_5	1949	1419.946403503418	521.2721514701843	0.9997651	454.98786666666666
SA45_SOC_5	1950	1384.3185424804688	561.0336899757385	0.99990654	455.2214333333333
SA45_SOC_5	1951	1347.8521728515625	615.9507608413696	0.99870515	455.455
SA45_SOC_5	1952	1293.6124420166016	675.4132747650146	0.9994272	455.6885666666667
SA45_SOC_5	1953	1246.5763092041016	727.2452044487	0.9996184	455.92213333333336
SA45_SOC_5	1954	1188.6083221435547	774.6968078613281	0.99979275	456.1557
SA45_SOC_5	1955	1110.8596801757812	816.2632369995117	0.99947244	456.3892666666667
SA45_SOC_5	1956	1001.1648559570312	845.2840089797974	0.99965525	456.62283333333335
SA45_SOC_5	1957	890.3901672363281	870.2423286437988	0.9991886	456.8564
SA45_SOC_5	1958	817.104320526123	885.4505825042725	0.73115367	457.08996666666667
SA45_SOC_5	1959	735.9697723388672	905.4503774642944	0.00044127164	457.32353333333333
SA45_SOC_5	1960	1278.0825805664062	480.9875500202179	1.9107387e-05	457.5571
SA45_SOC_5	1961	575.6425094604492	980.9970688819885	3.8199887e-05	457.79066666666665
SA45_SOC_5	1962	576.5305137634277	986.5866422653198	2.2271102e-05	458.0242333333333
SA45_SOC_5	1963	578.8188743591309	979.1327619552612	7.58711e-05	458.25780000000003
SA45_SOC_5	1964	576.1555480957031	983.8041830062866	7.820591e-05	458.4913666666667
SA45_SOC_5	1965	577.0670127868652	983.2622909545898	4.6578487e-05	458.72493333333335
SA45_SOC_5	1966	1128.0049896240234	484.6378219127655	2.1663716e-05	458.9585
SA45_SOC_5	1967	591.6292762756348	980.8419299125671	0.00014281183	459.1920666666667
SA45_SOC_5	1968	1183.0205154418945	472.7031934261322	2.9243804e-05	459.42563333333334
SA45_SOC_5	1969	576.1406707763672	967.6800298690796	2.6428492e-05	459.6592
SA45_SOC_5	1970	576.8395042419434	980.2690100669861	3.1622218e-05	459.89276666666666
SA45_SOC_5	1971	577.7749443054199	979.0978717803955	3.095255e-05	460.1263333333333
SA45_SOC_5	1972	593.2882690429688	978.6623239517212	0.00061181776	460.3599
SA45_SOC_5	1973	574.6017265319824	981.0134840011597	5.0746145e-05	460.5934666666667
SA45_SOC_5	1974	577.1238327026367	981.1589670181274	5.534587e-05	460.82703333333336
SA45_SOC_5	1975	596.1499786376953	972.4165964126587	5.7839876e-05	461.0606
SA45_SOC_5	1976	595.7871437072754	982.9023170471191	7.497209e-05	461.2941666666667
SA45_SOC_5	1977	575.3774642944336	982.5420212745667	3.117389e-05	461.52773333333334
SA45_SOC_5	1978	576.3892364501953	980.8940720558167	7.946617e-05	461.7613
SA45_SOC_5	1979	575.9029197692871	985.0564956665039	5.8195455e-05	461.99486666666667
SA45_SOC_5	1980	575.4404640197754	980.3514719009399	0.00021567655	462.2284333333333
SA45_SOC_5	1981	592.7806663513184	980.2236270904541	7.367989e-05	462.462
SA45_SOC_5	1982	593.2577133178711	973.1948018074036	0.00015096935	462.69556666666665
SA45_SOC_5	1983	1196.5917205810547	483.9057719707489	2.3475255e-05	462.92913333333337
SA45_SOC_5	1984	579.3663024902344	970.8694553375244	0.00011757181	463.16270000000003
SA45_SOC_5	1985	576.2954521179199	984.1242456436157	3.0448058e-05	463.3962666666667
SA45_SOC_5	1986	1095.523452758789	476.1575782299042	3.151339e-05	463.62983333333335
SA45_SOC_5	1987	577.0083618164062	980.6751394271851	0.00017705905	463.8634
SA45_SOC_5	1988	1148.7680053710938	481.25267028808594	2.1310841e-05	464.0969666666667
SA45_SOC_5	1989	575.2095222473145	979.9575090408325	0.00014050744	464.33053333333334
SA45_SOC_5	1990	576.0523796081543	981.714506149292	5.953415e-05	464.5641
SA45_SOC_5	1991	579.6371269226074	981.7958736419678	0.00017029405	464.79766666666666
SA45_SOC_5	1992	582.3793601989746	981.0612487792969	0.0003719254	465.0312333333333
SA45_SOC_5	1993	577.7348327636719	979.4153594970703	8.426383e-05	465.26480000000004
SA45_SOC_5	1994	1151.3333129882812	477.663391828537	2.390727e-05	465.4983666666667
SA45_SOC_5	1995	573.9310455322266	981.7365217208862	6.210508e-05	465.73193333333336
SA45_SOC_5	1996	1121.5275192260742	482.7192485332489	2.3888242e-05	465.9655
SA45_SOC_5	1997	1149.638328552246	472.4276125431061	2.8559743e-05	466.1990666666667
SA45_SOC_5	1998	595.6402015686035	970.1491212844849	8.465743e-05	466.43263333333334
SA45_SOC_5	1999	579.3077659606934	980.1132917404175	0.00020717787	466.6662
[truncated: 1,856 more rows]
