# Supplementary material for: Measuring inter-individual differences in behavioural types of gilthead seabreams in the laboratory using deep learning
Source: PeerJ. 2022 May 5;10:e13396. doi: 10.7717/peerj.13396 (PMC9080431; doi:10.7717/peerj.13396)
Supplement: Supplemental Information 1 [file peerj-10-13396-s001.zip › Raw validation data/d2/SA45_SOC_6.csv]

ID	sec	X	Y	%	seconds
SA45_SOC_6	1	1763.6447525024414	923.7321853637695	0.95667785	0.0
SA45_SOC_6	2	1748.7226867675781	926.9339060783386	0.9941292	0.23356666666666667
SA45_SOC_6	3	1718.5313415527344	917.5064134597778	0.9991258	0.46713333333333334
SA45_SOC_6	4	1732.9863739013672	918.6836671829224	0.9984548	0.7007
SA45_SOC_6	5	1721.24267578125	911.0378909111023	0.99921834	0.9342666666666667
SA45_SOC_6	6	1742.3754501342773	909.6605014801025	0.9985221	1.1678333333333333
SA45_SOC_6	7	1727.6094818115234	911.6141581535339	0.98403394	1.4014
SA45_SOC_6	8	1725.5726623535156	922.1260786056519	0.9753458	1.6349666666666667
SA45_SOC_6	9	1718.166275024414	937.6171231269836	0.99472517	1.8685333333333334
SA45_SOC_6	10	1696.7643356323242	951.7363786697388	0.9992392	2.1021
SA45_SOC_6	11	1691.9079208374023	956.9334697723389	0.9995254	2.3356666666666666
SA45_SOC_6	12	1697.230339050293	962.298059463501	0.999428	2.5692333333333335
SA45_SOC_6	13	1690.4290008544922	962.1544432640076	0.99969816	2.8028
SA45_SOC_6	14	1690.8084869384766	959.8837494850159	0.99853766	3.036366666666667
SA45_SOC_6	15	1692.9956817626953	960.5866384506226	0.99933654	3.2699333333333334
SA45_SOC_6	16	1699.7257232666016	957.9349851608276	0.9987361	3.5035000000000003
SA45_SOC_6	17	1684.0458297729492	957.3055458068848	0.9754867	3.7370666666666668
SA45_SOC_6	18	1722.110710144043	965.1550626754761	0.6043869	3.9706333333333332
SA45_SOC_6	19	1724.5082473754883	963.4094595909119	0.9377404	4.2042
SA45_SOC_6	20	1721.1791610717773	960.1615190505981	0.011294016	4.437766666666667
SA45_SOC_6	21	1719.7899627685547	956.260256767273	0.88822025	4.671333333333333
SA45_SOC_6	22	1728.3462524414062	959.5522284507751	5.9577087e-05	4.9049000000000005
SA45_SOC_6	23	1719.3800354003906	948.334264755249	0.122843556	5.138466666666667
SA45_SOC_6	24	1707.041358947754	947.1871376037598	0.7625959	5.372033333333333
SA45_SOC_6	25	1704.7053909301758	955.4734897613525	0.96794283	5.6056
SA45_SOC_6	26	1695.673484802246	954.7353887557983	0.9842413	5.839166666666666
SA45_SOC_6	27	1702.8141403198242	962.4286079406738	0.9983215	6.072733333333334
SA45_SOC_6	28	1712.724266052246	957.0088505744934	0.95440847	6.3063
SA45_SOC_6	29	1697.5863647460938	951.6127824783325	0.9976903	6.539866666666667
SA45_SOC_6	30	1682.7084732055664	962.0525407791138	0.9988269	6.773433333333333
SA45_SOC_6	31	1679.3502044677734	955.0112271308899	0.99901986	7.007000000000001
SA45_SOC_6	32	1679.5298767089844	961.2317204475403	0.9982028	7.240566666666667
SA45_SOC_6	33	1690.4195022583008	966.221079826355	0.9476499	7.4741333333333335
SA45_SOC_6	34	1709.1523361206055	964.395010471344	0.9694411	7.7077
SA45_SOC_6	35	1713.2862854003906	964.3395853042603	0.97750527	7.9412666666666665
SA45_SOC_6	36	1718.4768676757812	965.9590816497803	0.9839453	8.174833333333334
SA45_SOC_6	37	1733.309555053711	962.7019357681274	0.9849945	8.4084
SA45_SOC_6	38	1729.6466445922852	963.9411163330078	0.9571418	8.641966666666667
SA45_SOC_6	39	1731.0087203979492	965.1149582862854	0.99743265	8.875533333333333
SA45_SOC_6	40	1734.1304397583008	964.0444993972778	0.9970188	9.1091
SA45_SOC_6	41	1734.5351028442383	961.2633275985718	0.9809884	9.342666666666666
SA45_SOC_6	42	1736.2768936157227	960.3753662109375	0.98977894	9.576233333333333
SA45_SOC_6	43	1747.697868347168	959.7707104682922	0.7136734	9.809800000000001
SA45_SOC_6	44	1739.4530868530273	952.8549242019653	0.94932073	10.043366666666667
SA45_SOC_6	45	1744.9486541748047	948.2500648498535	0.6680229	10.276933333333334
SA45_SOC_6	46	1741.4553451538086	945.2538871765137	0.95421237	10.5105
SA45_SOC_6	47	1765.4574966430664	937.3754024505615	0.97717595	10.744066666666667
SA45_SOC_6	48	1771.0139465332031	917.4793124198914	0.6806162	10.977633333333333
SA45_SOC_6	49	1760.3625869750977	905.2579021453857	0.43522522	11.2112
SA45_SOC_6	50	1761.8784713745117	888.4016990661621	0.69563454	11.444766666666666
SA45_SOC_6	51	1759.3089294433594	884.2271089553833	0.99452496	11.678333333333333
SA45_SOC_6	52	1755.3302764892578	870.1238179206848	0.9951279	11.911900000000001
SA45_SOC_6	53	1729.3153381347656	873.0804705619812	0.9987332	12.145466666666668
SA45_SOC_6	54	1756.5592575073242	856.7120218276978	0.9987575	12.379033333333334
SA45_SOC_6	55	1721.8420028686523	862.3021745681763	0.9994948	12.6126
SA45_SOC_6	56	1721.5810775756836	850.7271337509155	0.9987068	12.846166666666667
SA45_SOC_6	57	1722.5159454345703	847.9282593727112	0.99985516	13.079733333333333
SA45_SOC_6	58	1719.2182159423828	839.2586946487427	0.99987566	13.3133
SA45_SOC_6	59	1706.6825866699219	829.0307879447937	0.9997737	13.546866666666666
SA45_SOC_6	60	1718.2190322875977	818.1577348709106	0.9998276	13.780433333333333
SA45_SOC_6	61	1717.0513916015625	797.4789333343506	0.9998461	14.014000000000001
SA45_SOC_6	62	1712.713623046875	803.9518976211548	0.999716	14.247566666666668
SA45_SOC_6	63	1710.483512878418	814.3270254135132	0.9995888	14.481133333333334
SA45_SOC_6	64	1717.6018524169922	809.7752094268799	0.9997882	14.7147
SA45_SOC_6	65	1720.4247665405273	765.1752018928528	0.9996118	14.948266666666667
SA45_SOC_6	66	1718.8312911987305	760.7667446136475	0.9996178	15.181833333333334
SA45_SOC_6	67	1707.7093505859375	774.3574333190918	0.99959	15.4154
SA45_SOC_6	68	1699.8646545410156	771.6414070129395	0.9997378	15.648966666666666
SA45_SOC_6	69	1688.283462524414	767.7463245391846	0.99993753	15.882533333333333
SA45_SOC_6	70	1701.496353149414	751.848635673523	0.9999174	16.1161
SA45_SOC_6	71	1684.1413879394531	741.3403844833374	0.99992454	16.349666666666668
SA45_SOC_6	72	1721.7633819580078	766.7911577224731	0.999655	16.583233333333332
SA45_SOC_6	73	1766.729621887207	792.1788454055786	0.001107894	16.8168
SA45_SOC_6	74	1768.5631942749023	811.6057848930359	0.14678876	17.050366666666665
SA45_SOC_6	75	1767.235450744629	849.0263342857361	0.7728719	17.283933333333334
SA45_SOC_6	76	1759.4558715820312	874.772515296936	0.9262541	17.517500000000002
SA45_SOC_6	77	1737.172966003418	878.5626697540283	0.17272088	17.751066666666667
SA45_SOC_6	78	1734.3546295166016	878.3226871490479	0.65773	17.984633333333335
SA45_SOC_6	79	1679.933853149414	888.0408239364624	0.21116655	18.2182
SA45_SOC_6	80	1600.6370544433594	904.6569156646729	0.0009128125	18.451766666666668
SA45_SOC_6	81	1618.081283569336	909.1802787780762	0.056655597	18.685333333333332
SA45_SOC_6	82	1616.0103607177734	909.8223352432251	0.98874027	18.9189
SA45_SOC_6	83	1608.6606216430664	904.241452217102	0.9935982	19.152466666666665
SA45_SOC_6	84	1605.886344909668	906.859245300293	0.9378262	19.386033333333334
SA45_SOC_6	85	1605.5205917358398	913.1459784507751	0.9490241	19.619600000000002
SA45_SOC_6	86	1598.7916946411133	921.0745453834534	0.89312416	19.853166666666667
SA45_SOC_6	87	1587.2743606567383	915.973949432373	0.9971527	20.086733333333335
SA45_SOC_6	88	1594.7472381591797	929.2618274688721	0.9880924	20.3203
SA45_SOC_6	89	1598.8531494140625	925.1315903663635	0.92057765	20.553866666666668
SA45_SOC_6	90	1594.302978515625	919.6600770950317	0.7744669	20.787433333333333
SA45_SOC_6	91	1595.6562423706055	918.6899757385254	0.014398371	21.021
SA45_SOC_6	92	1604.9529647827148	920.9470224380493	0.4417207	21.254566666666665
SA45_SOC_6	93	1596.3483810424805	929.4450330734253	0.97939026	21.488133333333334
SA45_SOC_6	94	1588.5801315307617	923.3646154403687	0.956491	21.721700000000002
SA45_SOC_6	95	1586.8664932250977	919.0357875823975	0.9585156	21.955266666666667
SA45_SOC_6	96	1582.943458557129	918.5108256340027	0.9956748	22.188833333333335
SA45_SOC_6	97	1587.6651763916016	903.6893892288208	0.96341604	22.4224
SA45_SOC_6	98	1578.8240432739258	913.5261011123657	0.9992138	22.655966666666668
SA45_SOC_6	99	1569.5308685302734	906.5042281150818	0.9977964	22.889533333333333
SA45_SOC_6	100	1556.9046020507812	908.7549662590027	0.9769215	23.1231
SA45_SOC_6	101	1550.7994079589844	914.0623927116394	0.9988764	23.356666666666666
SA45_SOC_6	102	1560.304298400879	909.2457461357117	0.98937196	23.590233333333334
SA45_SOC_6	103	1552.7435302734375	911.4058470726013	0.996197	23.823800000000002
SA45_SOC_6	104	1546.3753509521484	914.9908447265625	0.9996074	24.057366666666667
SA45_SOC_6	105	1554.9626541137695	906.6787433624268	0.99086225	24.290933333333335
SA45_SOC_6	106	1548.2141876220703	900.7161283493042	0.9992373	24.5245
SA45_SOC_6	107	1535.5574798583984	884.8449611663818	0.9833182	24.758066666666668
SA45_SOC_6	108	1549.6276473999023	843.4419107437134	0.9960312	24.991633333333333
SA45_SOC_6	109	1527.861671447754	808.0583810806274	0.9920873	25.2252
SA45_SOC_6	110	1522.9817962646484	769.1894388198853	0.9993337	25.458766666666666
SA45_SOC_6	111	1531.6757583618164	728.3320140838623	0.99977165	25.692333333333334
SA45_SOC_6	112	1527.660140991211	710.6645822525024	0.99980956	25.925900000000002
SA45_SOC_6	113	1525.5844116210938	704.7483158111572	0.99978584	26.159466666666667
SA45_SOC_6	114	1521.126365661621	713.0057644844055	0.99990666	26.393033333333335
SA45_SOC_6	115	1525.2568817138672	723.2357311248779	0.9999572	26.6266
SA45_SOC_6	116	1535.1678085327148	748.1841373443604	0.9993887	26.860166666666668
SA45_SOC_6	117	1553.1901931762695	772.7716684341431	0.99911493	27.093733333333333
SA45_SOC_6	118	1576.1139678955078	794.0214586257935	0.9993899	27.3273
SA45_SOC_6	119	1588.4463500976562	820.7871150970459	0.9997042	27.560866666666666
SA45_SOC_6	120	1599.0852355957031	834.6759796142578	0.9995552	27.794433333333334
SA45_SOC_6	121	1604.1292190551758	841.8270492553711	0.9993538	28.028000000000002
SA45_SOC_6	122	1606.6997909545898	851.8612575531006	0.99929595	28.261566666666667
SA45_SOC_6	123	1605.8381652832031	857.4765157699585	0.9993968	28.495133333333335
SA45_SOC_6	124	1594.9089431762695	874.769811630249	0.9990625	28.7287
SA45_SOC_6	125	1606.4580917358398	889.5315742492676	0.9981018	28.962266666666668
SA45_SOC_6	126	1631.531753540039	893.8674831390381	0.99565	29.195833333333333
SA45_SOC_6	127	1629.645767211914	890.3787231445312	0.98805064	29.4294
SA45_SOC_6	128	1634.1193771362305	902.8788042068481	0.9865144	29.662966666666666
SA45_SOC_6	129	1632.147216796875	903.0489420890808	0.97887474	29.896533333333334
SA45_SOC_6	130	1631.029930114746	901.6975593566895	0.99176955	30.1301
SA45_SOC_6	131	1626.760368347168	904.58327293396	0.99950874	30.363666666666667
SA45_SOC_6	132	1643.8974380493164	906.1931133270264	0.9985391	30.597233333333335
SA45_SOC_6	133	1648.5482025146484	890.8039712905884	0.9985592	30.8308
SA45_SOC_6	134	1634.900779724121	907.1124243736267	0.98285574	31.06436666666667
SA45_SOC_6	135	1655.7558059692383	910.3240585327148	0.9960849	31.297933333333333
SA45_SOC_6	136	1694.0963745117188	916.2279009819031	0.9700217	31.5315
SA45_SOC_6	137	1705.400619506836	927.459511756897	0.891184	31.765066666666666
SA45_SOC_6	138	1710.106430053711	941.0467886924744	0.9094923	31.998633333333334
SA45_SOC_6	139	1731.0932922363281	938.0859518051147	0.63827264	32.2322
SA45_SOC_6	140	1725.9434509277344	941.5087938308716	0.8838642	32.46576666666667
SA45_SOC_6	141	1728.251838684082	945.6945204734802	0.63499165	32.699333333333335
SA45_SOC_6	142	1736.6093444824219	945.2403688430786	0.19574006	32.932900000000004
SA45_SOC_6	143	1740.5649948120117	941.3374328613281	0.12587897	33.166466666666665
SA45_SOC_6	144	1729.086685180664	945.4847931861877	0.03725839	33.40003333333333
SA45_SOC_6	145	1734.642677307129	944.4042921066284	0.010159815	33.6336
SA45_SOC_6	146	1728.6124420166016	948.6661720275879	0.83164734	33.86716666666667
SA45_SOC_6	147	1735.180892944336	942.3443555831909	0.00017838505	34.10073333333333
SA45_SOC_6	148	1733.3482360839844	933.4008836746216	0.0010322237	34.3343
SA45_SOC_6	149	1738.2138061523438	946.1575555801392	0.00027612655	34.56786666666667
SA45_SOC_6	150	578.5931968688965	982.4523496627808	0.0002307759	34.801433333333335
SA45_SOC_6	151	1731.2190628051758	928.0347490310669	0.9155827	35.035000000000004
SA45_SOC_6	152	1724.8745727539062	920.5179119110107	0.87662256	35.268566666666665
SA45_SOC_6	153	1731.7769622802734	918.0286073684692	0.8971882	35.50213333333333
SA45_SOC_6	154	1730.7108306884766	900.4007005691528	0.95933354	35.7357
SA45_SOC_6	155	1688.5578918457031	894.0727043151855	0.7382729	35.96926666666667
SA45_SOC_6	156	1720.400619506836	884.685959815979	0.9834065	36.20283333333333
SA45_SOC_6	157	1728.786277770996	860.4577589035034	0.99826944	36.4364
SA45_SOC_6	158	1727.5170135498047	834.6489429473877	0.99679416	36.66996666666667
SA45_SOC_6	159	1720.799789428711	811.3963794708252	0.9988319	36.903533333333336
SA45_SOC_6	160	1720.752182006836	796.230354309082	0.9982602	37.137100000000004
SA45_SOC_6	161	1708.3710479736328	785.4912614822388	0.99933666	37.370666666666665
SA45_SOC_6	162	1720.4156112670898	765.7691717147827	0.9974062	37.60423333333333
SA45_SOC_6	163	1697.9120635986328	776.9277834892273	0.99928963	37.8378
SA45_SOC_6	164	1706.029930114746	767.7400159835815	0.9997402	38.07136666666667
SA45_SOC_6	165	1677.7635955810547	789.5915651321411	0.9998833	38.30493333333333
SA45_SOC_6	166	1694.6348190307617	790.9150743484497	0.99959046	38.5385
SA45_SOC_6	167	1681.7316055297852	827.6129722595215	0.9999	38.77206666666667
SA45_SOC_6	168	1675.1312255859375	855.2485656738281	0.99965465	39.005633333333336
SA45_SOC_6	169	1687.295265197754	892.3133897781372	0.99984205	39.239200000000004
SA45_SOC_6	170	1700.8019256591797	911.7350506782532	0.9997904	39.472766666666665
SA45_SOC_6	171	1707.5139999389648	936.8570709228516	0.9991254	39.70633333333333
SA45_SOC_6	172	1706.7398071289062	954.3217277526855	0.9991436	39.9399
SA45_SOC_6	173	1712.3643493652344	960.1801872253418	0.9979336	40.17346666666667
SA45_SOC_6	174	1716.0978698730469	963.2848334312439	0.9994461	40.40703333333333
SA45_SOC_6	175	1709.688835144043	969.5355176925659	0.04888207	40.6406
SA45_SOC_6	176	1755.7624053955078	968.5306549072266	0.0036634074	40.87416666666667
SA45_SOC_6	177	1758.7308883666992	964.6236634254456	0.7699322	41.107733333333336
SA45_SOC_6	178	1747.7063369750977	958.9050221443176	0.006474428	41.341300000000004
SA45_SOC_6	179	1741.2003707885742	949.2318820953369	0.00016321878	41.574866666666665
SA45_SOC_6	180	1743.6797332763672	956.9932079315186	0.00033201723	41.80843333333333
SA45_SOC_6	181	1729.7581100463867	950.4381036758423	0.0012345827	42.042
SA45_SOC_6	182	573.24462890625	983.6847066879272	3.967671e-05	42.27556666666667
SA45_SOC_6	183	1719.7723388671875	958.3355140686035	0.00056793104	42.50913333333333
SA45_SOC_6	184	1716.4651107788086	950.8675360679626	0.0023148793	42.7427
SA45_SOC_6	185	1715.3180694580078	950.5923414230347	7.4331256e-05	42.97626666666667
SA45_SOC_6	186	1715.8049011230469	948.7259101867676	0.0022782886	43.209833333333336
SA45_SOC_6	187	1712.1043395996094	936.3245129585266	0.026010904	43.443400000000004
SA45_SOC_6	188	1709.5247268676758	932.6326560974121	0.09687203	43.676966666666665
SA45_SOC_6	189	1684.6530532836914	929.760332107544	0.065998174	43.91053333333333
SA45_SOC_6	190	1708.3070755004883	932.3846912384033	0.82495177	44.1441
SA45_SOC_6	191	1709.612045288086	936.2676072120667	0.9711557	44.37766666666667
SA45_SOC_6	192	1700.4764556884766	926.5952396392822	0.045670163	44.61123333333333
SA45_SOC_6	193	1696.9712448120117	933.6123490333557	0.72265697	44.8448
SA45_SOC_6	194	1692.502098083496	935.6296062469482	0.76069576	45.07836666666667
SA45_SOC_6	195	1690.4506301879883	923.3281803131104	0.9641462	45.311933333333336
SA45_SOC_6	196	1700.888557434082	935.2356433868408	0.81646436	45.545500000000004
SA45_SOC_6	197	1696.021499633789	923.4298253059387	0.10618613	45.779066666666665
SA45_SOC_6	198	1697.0000839233398	938.1111860275269	0.8364013	46.01263333333333
SA45_SOC_6	199	1705.6329345703125	929.4432306289673	0.19229773	46.2462
SA45_SOC_6	200	1703.0479431152344	924.6764087677002	0.01415709	46.47976666666667
SA45_SOC_6	201	1704.8349380493164	920.0380754470825	0.03585026	46.71333333333333
SA45_SOC_6	202	1703.5711669921875	921.8836498260498	0.00043149162	46.9469
SA45_SOC_6	203	1705.8967208862305	917.5276565551758	0.6529508	47.18046666666667
SA45_SOC_6	204	1701.5104293823242	913.1804180145264	0.008284528	47.414033333333336
SA45_SOC_6	205	1686.0713195800781	915.0326871871948	0.96647316	47.647600000000004
SA45_SOC_6	206	1688.1669616699219	900.6045055389404	0.003279404	47.881166666666665
SA45_SOC_6	207	1688.0226516723633	905.293436050415	0.00043369658	48.114733333333334
SA45_SOC_6	208	1659.1891479492188	894.8137664794922	0.0006333043	48.3483
SA45_SOC_6	209	1689.8279571533203	910.156044960022	0.008000262	48.58186666666667
SA45_SOC_6	210	1685.9450912475586	910.7877373695374	0.5674098	48.81543333333333
SA45_SOC_6	211	1677.4319458007812	891.2923049926758	0.03305702	49.049
SA45_SOC_6	212	1682.40966796875	886.6246175765991	0.52892643	49.28256666666667
SA45_SOC_6	213	1664.2205429077148	886.4781045913696	0.92707354	49.516133333333336
SA45_SOC_6	214	1665.9837341308594	879.1503953933716	0.97324175	49.749700000000004
SA45_SOC_6	215	1671.4045715332031	882.9332113265991	0.8016803	49.983266666666665
SA45_SOC_6	216	1674.5993041992188	881.2413597106934	0.04857211	50.216833333333334
SA45_SOC_6	217	574.1740608215332	965.6231832504272	3.0180076e-05	50.4504
SA45_SOC_6	218	584.7477722167969	978.0119633674622	0.00034801438	50.68396666666667
SA45_SOC_6	219	1668.556137084961	890.9044575691223	0.010340657	50.91753333333333
SA45_SOC_6	220	1664.963607788086	883.7302780151367	0.25837365	51.1511
SA45_SOC_6	221	1667.4626541137695	890.1895952224731	0.0023768502	51.38466666666667
SA45_SOC_6	222	1662.8419876098633	897.8955602645874	0.15340409	51.618233333333336
SA45_SOC_6	223	1660.4360961914062	905.3167390823364	0.4638663	51.851800000000004
SA45_SOC_6	224	1616.5739822387695	921.9518852233887	0.17967536	52.085366666666665
SA45_SOC_6	225	1628.2281875610352	910.40207862854	0.18559834	52.318933333333334
SA45_SOC_6	226	1612.3147201538086	903.8454294204712	0.4759678	52.5525
SA45_SOC_6	227	1623.3831024169922	916.5912222862244	0.99250937	52.78606666666667
SA45_SOC_6	228	1621.937599182129	911.5689039230347	0.891756	53.01963333333333
SA45_SOC_6	229	1626.083106994629	917.635931968689	0.033930037	53.2532
SA45_SOC_6	230	1622.9727172851562	913.1267952919006	0.27558237	53.48676666666667
SA45_SOC_6	231	1626.521987915039	918.3112049102783	0.00023336403	53.720333333333336
SA45_SOC_6	232	1611.7982482910156	924.8407530784607	0.12159898	53.953900000000004
SA45_SOC_6	233	1611.3487243652344	921.0234975814819	0.3290823	54.187466666666666
SA45_SOC_6	234	1607.897071838379	922.9561042785645	0.12220053	54.421033333333334
SA45_SOC_6	235	1623.801155090332	921.4726281166077	0.066431515	54.6546
SA45_SOC_6	236	1595.1836013793945	915.6180953979492	0.9403649	54.88816666666667
SA45_SOC_6	237	1594.8983001708984	897.7692604064941	0.009035406	55.12173333333333
SA45_SOC_6	238	1575.1730346679688	898.7098789215088	0.03553364	55.3553
SA45_SOC_6	239	1572.7754974365234	898.4980916976929	0.77035767	55.58886666666667
SA45_SOC_6	240	1563.9388275146484	892.5499606132507	0.78800106	55.822433333333336
SA45_SOC_6	241	1567.8676986694336	897.7646255493164	0.54933363	56.056000000000004
SA45_SOC_6	242	1564.471435546875	893.4867167472839	0.5830872	56.289566666666666
SA45_SOC_6	243	1560.593147277832	893.6827325820923	0.77708536	56.523133333333334
SA45_SOC_6	244	1562.7810287475586	887.6644992828369	0.48361707	56.7567
SA45_SOC_6	245	1568.302345275879	901.0431432723999	0.9945562	56.99026666666667
SA45_SOC_6	246	1563.9427185058594	897.8290629386902	0.73768884	57.22383333333333
SA45_SOC_6	247	1563.585090637207	891.5371799468994	0.9872433	57.4574
SA45_SOC_6	248	1563.9817428588867	898.8865184783936	0.98359287	57.69096666666667
SA45_SOC_6	249	1554.1192245483398	883.9304780960083	0.9799233	57.924533333333336
SA45_SOC_6	250	1560.585594177246	898.698935508728	0.9895635	58.158100000000005
SA45_SOC_6	251	1554.660415649414	893.0189180374146	0.98957986	58.391666666666666
SA45_SOC_6	252	1546.3140106201172	883.8685512542725	0.99447244	58.625233333333334
SA45_SOC_6	253	1538.3893203735352	862.2263431549072	0.9905303	58.8588
SA45_SOC_6	254	1554.3299102783203	889.0706634521484	0.99014586	59.09236666666667
SA45_SOC_6	255	1534.1366958618164	848.1544017791748	0.98786587	59.32593333333333
SA45_SOC_6	256	1537.7976608276367	837.6247787475586	0.9960139	59.5595
SA45_SOC_6	257	1530.9163284301758	817.8149485588074	0.99516773	59.79306666666667
SA45_SOC_6	258	1532.3633193969727	826.2402820587158	0.99423355	60.026633333333336
SA45_SOC_6	259	1527.7738952636719	828.8011693954468	0.9954366	60.2602
SA45_SOC_6	260	1526.151466369629	815.0396990776062	0.99530244	60.493766666666666
SA45_SOC_6	261	1527.3124694824219	815.2978992462158	0.92604244	60.727333333333334
SA45_SOC_6	262	1513.8044357299805	832.4377298355103	0.9982522	60.9609
SA45_SOC_6	263	1511.9405364990234	848.0909299850464	0.999595	61.19446666666667
SA45_SOC_6	264	1512.9661560058594	870.6380939483643	0.99930966	61.42803333333333
SA45_SOC_6	265	1519.6086502075195	894.3600654602051	0.9996092	61.6616
SA45_SOC_6	266	1515.1813888549805	907.4127244949341	0.99979824	61.89516666666667
SA45_SOC_6	267	1516.3344955444336	915.337815284729	0.9998745	62.12873333333334
SA45_SOC_6	268	1511.3771438598633	912.1204519271851	0.9997614	62.3623
SA45_SOC_6	269	1512.7871704101562	904.6570444107056	0.9973774	62.595866666666666
SA45_SOC_6	270	1528.6759185791016	883.8634014129639	0.9993631	62.829433333333334
SA45_SOC_6	271	1502.753791809082	864.5130014419556	0.99118024	63.063
SA45_SOC_6	272	1509.6631622314453	820.6866931915283	0.9906288	63.29656666666667
SA45_SOC_6	273	1488.347396850586	805.2999329566956	0.99625444	63.53013333333333
SA45_SOC_6	274	1481.4651489257812	800.7555198669434	0.9997855	63.7637
SA45_SOC_6	275	1492.280044555664	803.7348318099976	0.9998505	63.99726666666667
SA45_SOC_6	276	1480.0606155395508	828.3622741699219	0.9998591	64.23083333333334
SA45_SOC_6	277	1494.8534774780273	866.5057325363159	0.9985838	64.4644
SA45_SOC_6	278	1487.409553527832	881.3045740127563	0.9977278	64.69796666666667
SA45_SOC_6	279	1471.9937896728516	889.2394495010376	0.99928707	64.93153333333333
SA45_SOC_6	280	1481.2115478515625	882.7563142776489	0.9993529	65.1651
SA45_SOC_6	281	1492.5795364379883	865.8471322059631	0.99873	65.39866666666667
SA45_SOC_6	282	1500.0667190551758	840.5453824996948	0.99946505	65.63223333333333
SA45_SOC_6	283	1495.9527969360352	806.6605854034424	0.9996692	65.86580000000001
SA45_SOC_6	284	1505.3765487670898	778.6493110656738	0.9986749	66.09936666666667
SA45_SOC_6	285	1504.9652481079102	754.3355584144592	0.99984825	66.33293333333333
SA45_SOC_6	286	1496.220932006836	752.4641704559326	0.9998957	66.5665
SA45_SOC_6	287	1493.5573196411133	758.8613033294678	0.99989104	66.80006666666667
SA45_SOC_6	288	1499.9141693115234	766.9383788108826	0.9998845	67.03363333333334
SA45_SOC_6	289	1501.3644790649414	771.3209581375122	0.999542	67.2672
SA45_SOC_6	290	1499.2357635498047	779.8323583602905	0.9995987	67.50076666666666
SA45_SOC_6	291	1508.294334411621	792.2177267074585	0.9998312	67.73433333333334
SA45_SOC_6	292	1490.2267456054688	809.2611265182495	0.99987054	67.9679
SA45_SOC_6	293	1490.921974182129	823.4536385536194	0.9998336	68.20146666666666
SA45_SOC_6	294	1483.6715698242188	844.6447849273682	0.9994295	68.43503333333334
SA45_SOC_6	295	1495.5558013916016	879.3061780929565	0.99947065	68.6686
SA45_SOC_6	296	1491.7057800292969	895.7897257804871	0.99984515	68.90216666666667
SA45_SOC_6	297	1502.4948120117188	911.94664478302	0.999488	69.13573333333333
SA45_SOC_6	298	1508.0338668823242	921.0649538040161	0.9991021	69.3693
SA45_SOC_6	299	1506.3450622558594	914.5952725410461	0.9992176	69.60286666666667
SA45_SOC_6	300	1504.468002319336	914.600100517273	0.9993979	69.83643333333333
SA45_SOC_6	301	1515.9199905395508	881.5645122528076	0.99552554	70.07000000000001
SA45_SOC_6	302	1499.9214935302734	850.582423210144	0.99513656	70.30356666666667
SA45_SOC_6	303	1501.9609451293945	811.6576051712036	0.91211087	70.53713333333333
SA45_SOC_6	304	1474.5175552368164	811.2664747238159	0.99632925	70.7707
SA45_SOC_6	305	1459.0453720092773	813.4285068511963	0.99949265	71.00426666666667
SA45_SOC_6	306	1453.5774993896484	824.0908670425415	0.9995454	71.23783333333334
SA45_SOC_6	307	1449.4147109985352	841.1314988136292	0.8139651	71.4714
SA45_SOC_6	308	1481.597671508789	866.7985010147095	0.9921307	71.70496666666666
SA45_SOC_6	309	1490.4912185668945	873.4322047233582	0.98717064	71.93853333333334
SA45_SOC_6	310	1484.7054290771484	882.0505285263062	0.9924967	72.1721
SA45_SOC_6	311	1482.110824584961	888.5138368606567	0.9687826	72.40566666666666
SA45_SOC_6	312	1479.5383071899414	886.1626768112183	0.9893265	72.63923333333334
SA45_SOC_6	313	1480.806770324707	887.3490715026855	0.96039295	72.8728
SA45_SOC_6	314	1472.5952911376953	879.1940402984619	0.9948489	73.10636666666667
SA45_SOC_6	315	1470.0741577148438	885.2817964553833	0.8254972	73.33993333333333
SA45_SOC_6	316	1482.6333618164062	884.7328877449036	0.9996277	73.5735
SA45_SOC_6	317	1482.3480606079102	887.5674247741699	0.99900633	73.80706666666667
SA45_SOC_6	318	1483.007926940918	890.0751399993896	0.99940586	74.04063333333333
SA45_SOC_6	319	1481.1595916748047	890.244312286377	0.9994642	74.27420000000001
SA45_SOC_6	320	1481.4097595214844	886.6107130050659	0.9992137	74.50776666666667
SA45_SOC_6	321	1477.9492950439453	884.7912740707397	0.9994622	74.74133333333333
SA45_SOC_6	322	1478.4617614746094	887.1088314056396	0.99919814	74.9749
SA45_SOC_6	323	1472.987937927246	882.181077003479	0.99906045	75.20846666666667
SA45_SOC_6	324	1464.9474334716797	879.3361759185791	0.99828124	75.44203333333334
SA45_SOC_6	325	1454.608268737793	863.1507396697998	0.99868184	75.6756
SA45_SOC_6	326	1439.9755096435547	856.5302324295044	0.99923563	75.90916666666666
SA45_SOC_6	327	1437.9802322387695	843.3736753463745	0.99728227	76.14273333333334
SA45_SOC_6	328	1417.4351119995117	833.9401316642761	0.9958852	76.3763
SA45_SOC_6	329	1401.6963958740234	819.4160985946655	0.99685955	76.60986666666666
SA45_SOC_6	330	1404.2803573608398	810.4258918762207	0.997912	76.84343333333334
SA45_SOC_6	331	1413.9581680297852	786.9709396362305	0.9976248	77.077
SA45_SOC_6	332	1387.9676055908203	762.0898675918579	0.9979638	77.31056666666667
SA45_SOC_6	333	1386.9551467895508	726.8870973587036	0.99963164	77.54413333333333
SA45_SOC_6	334	1377.1818923950195	709.7628450393677	0.998953	77.7777
SA45_SOC_6	335	1373.6889266967773	690.0679850578308	0.9995665	78.01126666666667
SA45_SOC_6	336	1358.0735778808594	669.021806716919	0.98070186	78.24483333333333
SA45_SOC_6	337	1302.5141143798828	629.312539100647	0.99771106	78.47840000000001
SA45_SOC_6	338	1298.4320068359375	604.9643468856812	0.9995061	78.71196666666667
SA45_SOC_6	339	1300.2715301513672	602.5772666931152	0.99987125	78.94553333333333
SA45_SOC_6	340	1270.6039810180664	607.3588299751282	0.9995932	79.1791
SA45_SOC_6	341	1242.3755264282227	619.2588901519775	0.9995223	79.41266666666667
SA45_SOC_6	342	1197.5971984863281	629.8982048034668	0.9997055	79.64623333333333
SA45_SOC_6	343	1146.097412109375	652.3808670043945	0.9998135	79.8798
SA45_SOC_6	344	1077.7521514892578	678.1854343414307	0.9995795	80.11336666666666
SA45_SOC_6	345	979.7097015380859	712.2909021377563	0.9996326	80.34693333333334
SA45_SOC_6	346	867.2365379333496	752.2629404067993	0.99910283	80.5805
SA45_SOC_6	347	821.2457084655762	783.1552934646606	0.9965784	80.81406666666666
SA45_SOC_6	348	766.4180374145508	806.4159035682678	0.12579486	81.04763333333334
SA45_SOC_6	349	714.7446441650391	836.1031293869019	0.0017956388	81.2812
SA45_SOC_6	350	577.8828048706055	983.4027528762817	9.157194e-05	81.51476666666667
SA45_SOC_6	351	575.9640312194824	980.3198003768921	0.00013943555	81.74833333333333
SA45_SOC_6	352	576.5362930297852	969.1290664672852	3.9227907e-05	81.9819
SA45_SOC_6	353	574.614372253418	981.7034983634949	0.0001351066	82.21546666666667
SA45_SOC_6	354	576.1712837219238	981.7345261573792	7.868046e-05	82.44903333333333
SA45_SOC_6	355	576.4468574523926	984.1014575958252	0.00013438157	82.68260000000001
SA45_SOC_6	356	575.8012390136719	983.5294389724731	9.762208e-05	82.91616666666667
SA45_SOC_6	357	576.4590454101562	981.5152072906494	3.5041427e-05	83.14973333333333
SA45_SOC_6	358	577.9130172729492	979.673752784729	9.11315e-05	83.3833
SA45_SOC_6	359	573.8763999938965	980.864782333374	3.460048e-05	83.61686666666667
SA45_SOC_6	360	574.603328704834	982.2750020027161	3.1586926e-05	83.85043333333333
SA45_SOC_6	361	579.2159271240234	972.1212530136108	0.0001620285	84.084
SA45_SOC_6	362	582.7093505859375	972.6665568351746	0.0009530966	84.31756666666666
SA45_SOC_6	363	574.7233200073242	984.143557548523	5.006159e-05	84.55113333333334
SA45_SOC_6	364	578.7359046936035	977.9116058349609	0.00014948819	84.7847
SA45_SOC_6	365	1163.0995559692383	478.0913436412811	2.3283335e-05	85.01826666666666
SA45_SOC_6	366	923.4614181518555	489.5319092273712	2.1853144e-05	85.25183333333334
SA45_SOC_6	367	689.2231750488281	625.6702494621277	2.3640718e-05	85.4854
SA45_SOC_6	368	578.0775833129883	978.8278913497925	0.00014630721	85.71896666666667
SA45_SOC_6	369	577.6952362060547	984.5547080039978	3.203969e-05	85.95253333333334
SA45_SOC_6	370	576.2937355041504	980.751485824585	5.0825423e-05	86.1861
SA45_SOC_6	371	574.5399856567383	984.7562599182129	5.012092e-05	86.41966666666667
SA45_SOC_6	372	1198.2870483398438	478.24400424957275	2.4937439e-05	86.65323333333333
SA45_SOC_6	373	575.9971046447754	968.7331080436707	5.4145683e-05	86.88680000000001
SA45_SOC_6	374	575.2757263183594	982.2619342803955	7.5533906e-05	87.12036666666667
SA45_SOC_6	375	582.619743347168	983.931770324707	3.2043754e-05	87.35393333333333
SA45_SOC_6	376	1123.2138061523438	480.5011475086212	2.479984e-05	87.5875
SA45_SOC_6	377	578.7043762207031	977.4125862121582	0.00011391732	87.82106666666667
SA45_SOC_6	378	576.5899085998535	981.7187547683716	6.710741e-05	88.05463333333333
SA45_SOC_6	379	574.8116683959961	983.3785486221313	2.6518625e-05	88.2882
SA45_SOC_6	380	590.1813125610352	972.3072910308838	0.00035772214	88.52176666666666
SA45_SOC_6	381	576.9721984863281	980.6536388397217	0.0001252066	88.75533333333334
SA45_SOC_6	382	597.2769355773926	984.3916511535645	9.373383e-05	88.9889
SA45_SOC_6	383	576.1721420288086	982.6061367988586	0.00012428436	89.22246666666666
SA45_SOC_6	384	578.5264205932617	984.143557548523	4.4971115e-05	89.45603333333334
SA45_SOC_6	385	576.9345474243164	985.8057332038879	0.00022358514	89.6896
SA45_SOC_6	386	580.5657005310059	965.8475875854492	0.00020135674	89.92316666666667
SA45_SOC_6	387	1123.7163162231445	481.2249255180359	2.5810385e-05	90.15673333333334
SA45_SOC_6	388	576.382884979248	983.1484150886536	3.372545e-05	90.3903
SA45_SOC_6	389	1121.8821716308594	473.10262799263	2.4248942e-05	90.62386666666667
SA45_SOC_6	390	594.1501808166504	969.8880243301392	0.00017852885	90.85743333333333
SA45_SOC_6	391	573.2528686523438	982.5595951080322	6.526051e-05	91.09100000000001
SA45_SOC_6	392	998.8782119750977	475.3958201408386	2.2326883e-05	91.32456666666667
SA45_SOC_6	393	574.9756622314453	981.9905376434326	3.122245e-05	91.55813333333333
SA45_SOC_6	394	576.8387031555176	970.5302095413208	7.572633e-05	91.7917
SA45_SOC_6	395	1118.2268142700195	469.43809747695923	3.2229844e-05	92.02526666666667
SA45_SOC_6	396	579.3352890014648	981.3424301147461	4.5530363e-05	92.25883333333333
SA45_SOC_6	397	598.0621719360352	981.1384963989258	0.000105690975	92.4924
SA45_SOC_6	398	1162.7795791625977	476.4853012561798	2.4079107e-05	92.72596666666666
SA45_SOC_6	399	577.419548034668	983.6136388778687	5.470679e-05	92.95953333333334
SA45_SOC_6	400	574.8950386047363	981.4656400680542	4.7502243e-05	93.1931
SA45_SOC_6	401	590.7514572143555	968.0949783325195	0.00014712072	93.42666666666666
SA45_SOC_6	402	591.1213302612305	970.9042811393738	0.00030752487	93.66023333333334
SA45_SOC_6	403	582.2153663635254	973.0990147590637	0.0005316953	93.8938
SA45_SOC_6	404	593.7661743164062	981.7882132530212	0.00014383008	94.12736666666667
SA45_SOC_6	405	580.8144950866699	981.7960023880005	0.0002681618	94.36093333333334
SA45_SOC_6	406	581.5180778503418	982.0107507705688	0.00010556416	94.5945
SA45_SOC_6	407	577.2423934936523	981.8600535392761	0.0001262678	94.82806666666667
SA45_SOC_6	408	575.7834434509277	984.9631547927856	6.698644e-05	95.06163333333333
SA45_SOC_6	409	574.7991943359375	981.395537853241	8.236903e-05	95.29520000000001
SA45_SOC_6	410	576.7078971862793	983.1833696365356	0.000115426075	95.52876666666667
SA45_SOC_6	411	574.5695114135742	981.9454765319824	5.544127e-05	95.76233333333333
SA45_SOC_6	412	578.3390808105469	983.7590575218201	2.7853623e-05	95.9959
SA45_SOC_6	413	582.4893379211426	980.368595123291	0.00012616561	96.22946666666667
SA45_SOC_6	414	575.2688026428223	985.117392539978	0.00022426194	96.46303333333333
SA45_SOC_6	415	1122.344741821289	474.29195165634155	2.4282865e-05	96.6966
SA45_SOC_6	416	588.3554077148438	968.0990982055664	0.00011710947	96.93016666666666
SA45_SOC_6	417	575.0073623657227	980.9739589691162	7.450143e-05	97.16373333333334
SA45_SOC_6	418	576.6492462158203	981.7152786254883	0.000115279116	97.3973
SA45_SOC_6	419	575.4338836669922	982.4375438690186	6.260623e-05	97.63086666666666
SA45_SOC_6	420	1121.2434768676758	473.5491192340851	3.037387e-05	97.86443333333334
SA45_SOC_6	421	576.6606330871582	970.9140014648438	6.749962e-05	98.098
SA45_SOC_6	422	589.8178482055664	977.0030450820923	0.000371483	98.33156666666667
SA45_SOC_6	423	1118.3708953857422	475.22944808006287	2.9459248e-05	98.56513333333334
SA45_SOC_6	424	578.6075592041016	972.0048666000366	4.8733586e-05	98.7987
SA45_SOC_6	425	578.3449745178223	981.0354995727539	5.9192902e-05	99.03226666666667
SA45_SOC_6	426	575.8791732788086	982.5304341316223	0.00010079028	99.26583333333333
SA45_SOC_6	427	578.2937049865723	982.4661254882812	0.0001121775	99.49940000000001
SA45_SOC_6	428	592.8466415405273	973.3399629592896	0.00027583266	99.73296666666667
SA45_SOC_6	429	578.0659675598145	965.7369947433472	7.725698e-05	99.96653333333333
SA45_SOC_6	430	581.469783782959	982.8517842292786	0.00020483104	100.2001
SA45_SOC_6	431	576.3503837585449	981.2568140029907	8.833433e-05	100.43366666666667
SA45_SOC_6	432	1129.5397567749023	479.01236057281494	2.3735867e-05	100.66723333333333
SA45_SOC_6	433	575.8137702941895	982.6069092750549	7.793254e-05	100.9008
SA45_SOC_6	434	576.2928771972656	985.7886099815369	6.498131e-05	101.13436666666666
SA45_SOC_6	435	1097.193717956543	474.4648575782776	2.2873868e-05	101.36793333333334
SA45_SOC_6	436	583.2653045654297	967.5958299636841	0.00016069085	101.6015
SA45_SOC_6	437	577.4694442749023	982.8661394119263	2.6904258e-05	101.83506666666666
SA45_SOC_6	438	575.302734375	978.7539911270142	6.97248e-05	102.06863333333334
SA45_SOC_6	439	584.6951866149902	966.3794374465942	0.003596079	102.3022
SA45_SOC_6	440	577.9914665222168	984.4407033920288	6.800966e-05	102.53576666666667
SA45_SOC_6	441	575.6841087341309	984.5903706550598	5.0212006e-05	102.76933333333334
SA45_SOC_6	442	575.5100440979004	981.0164451599121	4.6463894e-05	103.0029
SA45_SOC_6	443	578.1467056274414	969.8681974411011	0.00014401962	103.23646666666667
SA45_SOC_6	444	581.2336921691895	968.563871383667	0.00040467686	103.47003333333333
SA45_SOC_6	445	581.0354804992676	980.9887003898621	0.0001721277	103.70360000000001
SA45_SOC_6	446	576.247673034668	980.6507420539856	9.066698e-05	103.93716666666667
SA45_SOC_6	447	717.0843887329102	834.8258399963379	0.035736036	104.17073333333333
SA45_SOC_6	448	750.1773834228516	825.224347114563	0.23399594	104.4043
SA45_SOC_6	449	768.7659072875977	828.4354019165039	0.9407527	104.63786666666667
SA45_SOC_6	450	803.2898712158203	840.0744295120239	0.9988445	104.87143333333333
SA45_SOC_6	451	830.610237121582	847.405035495758	0.99820685	105.105
SA45_SOC_6	452	874.3074417114258	859.7400641441345	0.9993216	105.33856666666667
SA45_SOC_6	453	924.7425842285156	870.1418423652649	0.9991448	105.57213333333334
SA45_SOC_6	454	957.5624656677246	876.2680292129517	0.99940205	105.8057
SA45_SOC_6	455	1002.5625228881836	881.7631030082703	0.9993106	106.03926666666666
SA45_SOC_6	456	1044.3426132202148	882.9167318344116	0.998705	106.27283333333334
SA45_SOC_6	457	1100.1808547973633	883.5681867599487	0.9995154	106.5064
SA45_SOC_6	458	1150.3656005859375	874.0747117996216	0.99973196	106.73996666666667
SA45_SOC_6	459	1175.7304000854492	869.3532085418701	0.99826115	106.97353333333334
SA45_SOC_6	460	1224.6692276000977	861.2657690048218	0.9992556	107.2071
SA45_SOC_6	461	1256.2217330932617	857.7141809463501	0.99947387	107.44066666666667
SA45_SOC_6	462	1291.5094757080078	860.9453201293945	0.9995493	107.67423333333333
SA45_SOC_6	463	1328.734245300293	869.8080682754517	0.9992884	107.90780000000001
SA45_SOC_6	464	1362.1631240844727	873.6714148521423	0.9993212	108.14136666666667
SA45_SOC_6	465	1389.052848815918	877.8741359710693	0.9986743	108.37493333333333
SA45_SOC_6	466	1420.7038879394531	882.3355078697205	0.9977847	108.6085
SA45_SOC_6	467	1457.9021072387695	895.625638961792	0.99768126	108.84206666666667
SA45_SOC_6	468	1483.2293701171875	899.1364145278931	0.99841416	109.07563333333333
SA45_SOC_6	469	1487.2687911987305	901.0204839706421	0.9994733	109.3092
SA45_SOC_6	470	1495.5085372924805	906.6506767272949	0.9995388	109.54276666666667
SA45_SOC_6	471	1495.1312255859375	909.3995332717896	0.9978005	109.77633333333334
SA45_SOC_6	472	1489.9381256103516	906.4830493927002	0.97712666	110.0099
SA45_SOC_6	473	1492.0266723632812	907.9414200782776	0.99921846	110.24346666666666
SA45_SOC_6	474	1481.304702758789	906.2224674224854	0.99966145	110.47703333333334
SA45_SOC_6	475	1488.8459014892578	905.848331451416	0.99381506	110.7106
SA45_SOC_6	476	1488.4177780151367	899.2043924331665	0.9988931	110.94416666666667
SA45_SOC_6	477	1470.5657958984375	903.4600281715393	0.99296075	111.17773333333334
SA45_SOC_6	478	1456.6156768798828	896.7622089385986	0.98605424	111.4113
SA45_SOC_6	479	1461.068458557129	898.8597393035889	0.77562284	111.64486666666667
SA45_SOC_6	480	1475.324935913086	893.9306330680847	0.95588577	111.87843333333333
SA45_SOC_6	481	1477.2427368164062	891.8038129806519	0.94786465	112.11200000000001
SA45_SOC_6	482	1473.1668090820312	887.2066783905029	0.33734488	112.34556666666667
SA45_SOC_6	483	1488.6746978759766	886.133451461792	0.9961313	112.57913333333333
SA45_SOC_6	484	1485.9805297851562	877.7640581130981	0.9526765	112.8127
SA45_SOC_6	485	1481.4527893066406	859.8525238037109	0.8720775	113.04626666666667
SA45_SOC_6	486	1484.2046356201172	869.9971318244934	0.062824465	113.27983333333333
SA45_SOC_6	487	1497.875747680664	864.7117853164673	0.9944865	113.5134
SA45_SOC_6	488	1488.596305847168	859.809844493866	0.9971342	113.74696666666667
SA45_SOC_6	489	1485.2839279174805	827.3734402656555	0.97027326	113.98053333333334
SA45_SOC_6	490	1495.2643203735352	800.8627009391785	0.9825104	114.2141
SA45_SOC_6	491	1478.1457901000977	793.0095791816711	0.662731	114.44766666666666
SA45_SOC_6	492	1486.8852996826172	759.0631127357483	0.9803931	114.68123333333334
SA45_SOC_6	493	1476.9026184082031	748.5883355140686	0.88558817	114.9148
SA45_SOC_6	494	1463.6264419555664	728.6373353004456	0.9930762	115.14836666666667
SA45_SOC_6	495	1461.2408065795898	708.0944895744324	0.99463874	115.38193333333334
SA45_SOC_6	496	1455.820198059082	708.8896250724792	0.98787373	115.6155
SA45_SOC_6	497	1454.8633575439453	699.5487785339355	0.8373697	115.84906666666667
SA45_SOC_6	498	1449.8213195800781	695.54767370224	0.9830124	116.08263333333333
SA45_SOC_6	499	1450.6297302246094	683.0025315284729	0.49366754	116.31620000000001
SA45_SOC_6	500	1420.3900909423828	659.0670347213745	0.38126937	116.54976666666667
SA45_SOC_6	501	1420.6707000732422	664.5138931274414	0.97627175	116.78333333333333
SA45_SOC_6	502	1403.847312927246	660.1889276504517	0.95691043	117.0169
SA45_SOC_6	503	1415.3743743896484	684.0494298934937	0.9853668	117.25046666666667
SA45_SOC_6	504	1441.9745635986328	716.2453365325928	0.6947848	117.48403333333333
SA45_SOC_6	505	1423.8809967041016	738.6876368522644	0.99137634	117.7176
SA45_SOC_6	506	1453.073959350586	752.6214981079102	0.8457425	117.95116666666667
SA45_SOC_6	507	1435.8567810058594	772.930862903595	0.9509768	118.18473333333334
SA45_SOC_6	508	1434.767189025879	779.4660758972168	0.69180024	118.4183
SA45_SOC_6	509	1451.5009689331055	791.3568019866943	0.96181387	118.65186666666666
SA45_SOC_6	510	1439.648780822754	815.0961542129517	0.98007625	118.88543333333334
SA45_SOC_6	511	1434.5744705200195	835.3234434127808	0.9523933	119.119
SA45_SOC_6	512	1415.8636093139648	865.051417350769	0.50469685	119.35256666666668
SA45_SOC_6	513	1427.8174209594727	884.1687870025635	0.9403708	119.58613333333334
SA45_SOC_6	514	1429.2340850830078	893.0513620376587	0.99563223	119.8197
SA45_SOC_6	515	1428.9066696166992	905.248761177063	0.99214923	120.05326666666667
SA45_SOC_6	516	1427.2822952270508	907.7025961875916	0.9929467	120.28683333333333
SA45_SOC_6	517	1437.1283340454102	898.6170530319214	0.06587583	120.5204
SA45_SOC_6	518	1447.7070236206055	900.0745868682861	0.67335254	120.75396666666667
SA45_SOC_6	519	1427.299690246582	898.3327174186707	0.98403	120.98753333333333
SA45_SOC_6	520	1436.5873718261719	907.0737361907959	0.9994437	121.2211
SA45_SOC_6	521	1408.319206237793	905.8211660385132	0.99945575	121.45466666666667
SA45_SOC_6	522	1385.0158309936523	902.0496153831482	0.99800295	121.68823333333333
SA45_SOC_6	523	1379.4573211669922	900.2110576629639	0.9981846	121.9218
SA45_SOC_6	524	1373.5090255737305	902.0769739151001	0.99918836	122.15536666666667
SA45_SOC_6	525	1366.5657806396484	905.0937509536743	0.9989699	122.38893333333334
SA45_SOC_6	526	1334.2192840576172	896.3220906257629	0.99915767	122.6225
SA45_SOC_6	527	1276.4216995239258	897.6472091674805	0.9969723	122.85606666666666
SA45_SOC_6	528	1176.0082626342773	888.0471324920654	0.9771738	123.08963333333334
SA45_SOC_6	529	1075.9151458740234	886.590371131897	0.99585056	123.3232
SA45_SOC_6	530	976.5853500366211	887.3270559310913	0.99910283	123.55676666666668
SA45_SOC_6	531	860.9989356994629	891.4773774147034	0.99504256	123.79033333333334
SA45_SOC_6	532	786.2208938598633	891.6245341300964	0.097069755	124.0239
SA45_SOC_6	533	573.475170135498	982.1008729934692	8.289382e-05	124.25746666666667
SA45_SOC_6	534	575.7497978210449	982.8054356575012	3.248893e-05	124.49103333333333
SA45_SOC_6	535	573.9847183227539	981.5018177032471	6.809701e-05	124.7246
SA45_SOC_6	536	575.0559425354004	984.0478992462158	7.06832e-05	124.95816666666667
SA45_SOC_6	537	900.3522491455078	494.26403403282166	2.3859804e-05	125.19173333333333
SA45_SOC_6	538	588.3409309387207	967.8226161003113	7.188953e-05	125.42530000000001
SA45_SOC_6	539	577.170295715332	982.3114371299744	3.7880614e-05	125.65886666666667
SA45_SOC_6	540	578.2042121887207	980.337438583374	0.0001066305	125.89243333333333
SA45_SOC_6	541	577.7956581115723	979.9841594696045	0.0001530007	126.126
SA45_SOC_6	542	572.6271629333496	983.3370280265808	8.379603e-05	126.35956666666667
SA45_SOC_6	543	574.5177841186523	985.2906847000122	4.877664e-05	126.59313333333334
SA45_SOC_6	544	1186.109275817871	471.8969535827637	2.3585771e-05	126.8267
SA45_SOC_6	545	575.4797744750977	984.2985677719116	3.5836958e-05	127.06026666666666
SA45_SOC_6	546	576.3671493530273	981.4984703063965	9.855593e-05	127.29383333333334
SA45_SOC_6	547	580.8209037780762	982.0529794692993	0.00018002903	127.5274
SA45_SOC_6	548	580.8267402648926	970.1986241340637	0.00040069397	127.76096666666668
SA45_SOC_6	549	577.9476356506348	982.049503326416	7.388949e-05	127.99453333333334
SA45_SOC_6	550	577.0729637145996	981.2678861618042	9.300428e-05	128.2281
SA45_SOC_6	551	575.4486465454102	982.4045848846436	0.00020447142	128.46166666666667
SA45_SOC_6	552	575.3217315673828	983.3167505264282	3.4692166e-05	128.69523333333333
SA45_SOC_6	553	574.3990516662598	984.9039316177368	4.3035958e-05	128.9288
SA45_SOC_6	554	1129.6341705322266	481.91593766212463	2.367616e-05	129.16236666666666
SA45_SOC_6	555	579.3152618408203	979.3527889251709	0.00014749645	129.39593333333335
SA45_SOC_6	556	574.7053527832031	982.2086334228516	4.43245e-05	129.6295
SA45_SOC_6	557	577.364616394043	980.173544883728	0.000552898	129.86306666666667
SA45_SOC_6	558	1093.7663269042969	481.0847532749176	3.368283e-05	130.09663333333333
SA45_SOC_6	559	576.9172096252441	980.0881218910217	4.3035016e-05	130.3302
SA45_SOC_6	560	596.4135360717773	982.5189113616943	3.539913e-05	130.56376666666668
SA45_SOC_6	561	575.8205795288086	981.709098815918	7.5336735e-05	130.79733333333334
SA45_SOC_6	562	579.7087097167969	982.4519634246826	0.0001891225	131.0309
SA45_SOC_6	563	577.174015045166	983.9888691902161	0.00022306514	131.26446666666666
SA45_SOC_6	564	579.836597442627	982.6428294181824	0.00015930696	131.49803333333332
SA45_SOC_6	565	579.8165702819824	984.7222065925598	0.00017393859	131.73160000000001
SA45_SOC_6	566	573.3199310302734	985.8357310295105	0.00010505414	131.96516666666668
SA45_SOC_6	567	578.8137245178223	982.0483446121216	0.00012038142	132.19873333333334
SA45_SOC_6	568	574.6666717529297	982.3685359954834	6.837838e-05	132.4323
SA45_SOC_6	569	575.4311370849609	981.9002223014832	5.0806866e-05	132.66586666666666
SA45_SOC_6	570	579.4236946105957	972.3063898086548	0.00021423248	132.89943333333335
SA45_SOC_6	571	575.9175109863281	981.102705001831	5.806524e-05	133.133
SA45_SOC_6	572	1158.9492416381836	476.22793793678284	2.1888432e-05	133.36656666666667
SA45_SOC_6	573	592.5048637390137	967.6696014404297	9.575225e-05	133.60013333333333
SA45_SOC_6	574	575.017032623291	982.33802318573	9.51184e-05	133.8337
SA45_SOC_6	575	576.7787933349609	982.0036697387695	9.977949e-05	134.06726666666668
SA45_SOC_6	576	1124.3732070922852	482.2854709625244	2.3084087e-05	134.30083333333334
SA45_SOC_6	577	578.1543159484863	983.3123087882996	8.176924e-05	134.5344
SA45_SOC_6	578	576.2158584594727	982.9563903808594	0.0001548639	134.76796666666667
SA45_SOC_6	579	572.4237442016602	965.9230327606201	7.7644734e-05	135.00153333333333
SA45_SOC_6	580	589.1182708740234	966.7470073699951	0.00017406585	135.2351
SA45_SOC_6	581	577.5720977783203	980.2641820907593	9.197319e-05	135.46866666666668
SA45_SOC_6	582	577.8706741333008	980.2413940429688	5.765253e-05	135.70223333333334
SA45_SOC_6	583	574.9068260192871	980.7800674438477	0.00014715675	135.9358
SA45_SOC_6	584	579.184513092041	983.6014080047607	9.8722994e-05	136.16936666666666
SA45_SOC_6	585	578.8303756713867	973.7789225578308	0.00039713646	136.40293333333332
SA45_SOC_6	586	578.9781188964844	983.2092475891113	5.128342e-05	136.6365
SA45_SOC_6	587	574.5870208740234	986.1703419685364	3.5687546e-05	136.87006666666667
SA45_SOC_6	588	573.2968139648438	981.49010181427	0.00023335668	137.10363333333333
SA45_SOC_6	589	581.0980224609375	973.325092792511	0.00022575467	137.3372
SA45_SOC_6	590	583.5413932800293	982.6958084106445	5.968541e-05	137.57076666666666
SA45_SOC_6	591	578.4026527404785	984.5050120353699	2.855819e-05	137.80433333333335
SA45_SOC_6	592	578.6611175537109	981.9120025634766	4.014975e-05	138.0379
SA45_SOC_6	593	1089.8174285888672	477.28394508361816	2.7887005e-05	138.27146666666667
SA45_SOC_6	594	574.7772789001465	984.8127794265747	3.1390802e-05	138.50503333333333
SA45_SOC_6	595	597.7202796936035	982.9527854919434	0.00027327213	138.7386
SA45_SOC_6	596	577.1098709106445	977.4110412597656	0.00020284264	138.97216666666668
SA45_SOC_6	597	594.1226577758789	969.1321563720703	7.593929e-05	139.20573333333334
SA45_SOC_6	598	579.2397308349609	979.3688821792603	0.00013956646	139.4393
SA45_SOC_6	599	576.6757965087891	986.1599135398865	5.2578467e-05	139.67286666666666
SA45_SOC_6	600	598.5661125183105	981.2664699554443	4.1361818e-05	139.90643333333333
SA45_SOC_6	601	1121.268424987793	483.30610513687134	2.346402e-05	140.14000000000001
SA45_SOC_6	602	579.8676109313965	976.2955856323242	0.0001804902	140.37356666666668
SA45_SOC_6	603	1190.0396347045898	483.72864961624146	2.441995e-05	140.60713333333334
SA45_SOC_6	604	578.4797859191895	979.7352933883667	9.436807e-05	140.8407
SA45_SOC_6	605	587.8168487548828	975.4797863960266	0.00038743883	141.07426666666666
SA45_SOC_6	606	579.4438362121582	978.8170766830444	0.00010864632	141.30783333333335
SA45_SOC_6	607	576.8243408203125	980.8571863174438	8.438195e-05	141.5414
SA45_SOC_6	608	573.3856773376465	985.6300592422485	4.2823933e-05	141.77496666666667
SA45_SOC_6	609	575.6810760498047	982.864465713501	0.000114933595	142.00853333333333
SA45_SOC_6	610	580.9482192993164	979.7181701660156	4.736717e-05	142.2421
SA45_SOC_6	611	576.6123390197754	979.8223257064819	0.0001058353	142.47566666666668
SA45_SOC_6	612	578.6913871765137	980.4928350448608	0.00014946937	142.70923333333334
SA45_SOC_6	613	575.2567863464355	978.6609721183777	0.00021191587	142.9428
SA45_SOC_6	614	575.5961608886719	968.2651805877686	4.2206055e-05	143.17636666666667
SA45_SOC_6	615	577.9666328430176	980.0973272323608	0.00022435455	143.40993333333333
SA45_SOC_6	616	576.5935707092285	982.1740007400513	4.9002712e-05	143.6435
SA45_SOC_6	617	584.5393180847168	967.7751088142395	0.00030416003	143.87706666666668
SA45_SOC_6	618	576.2729644775391	983.633337020874	4.5177956e-05	144.11063333333334
SA45_SOC_6	619	1149.4900131225586	478.97151589393616	2.3161312e-05	144.3442
SA45_SOC_6	620	576.8934059143066	984.1993045806885	5.9494538e-05	144.57776666666666
SA45_SOC_6	621	577.1921539306641	980.86909532547	6.423728e-05	144.81133333333332
SA45_SOC_6	622	576.7900657653809	981.9936919212341	5.0470717e-05	145.0449
SA45_SOC_6	623	574.3847465515137	982.6394176483154	4.068635e-05	145.27846666666667
SA45_SOC_6	624	575.7338905334473	981.6678357124329	5.570779e-05	145.51203333333333
SA45_SOC_6	625	575.1311874389648	983.5591149330139	2.1652997e-05	145.7456
SA45_SOC_6	626	1096.3041687011719	477.119117975235	3.1200067e-05	145.97916666666666
SA45_SOC_6	627	578.8097763061523	980.155713558197	0.00030277675	146.21273333333335
SA45_SOC_6	628	574.7803688049316	965.422854423523	8.842754e-05	146.4463
SA45_SOC_6	629	706.1531639099121	845.8383893966675	0.006933271	146.67986666666667
SA45_SOC_6	630	710.3020477294922	857.2465753555298	0.0044406787	146.91343333333333
SA45_SOC_6	631	712.3577499389648	857.0520401000977	0.0008040561	147.147
SA45_SOC_6	632	732.0340919494629	852.349591255188	0.0049618967	147.38056666666668
SA45_SOC_6	633	741.7286682128906	842.3343729972839	0.005043583	147.61413333333334
SA45_SOC_6	634	741.1483955383301	843.6616802215576	0.16938922	147.8477
SA45_SOC_6	635	745.2112197875977	837.6861906051636	0.73499936	148.08126666666666
SA45_SOC_6	636	753.6120986938477	834.4931602478027	0.8558583	148.31483333333333
SA45_SOC_6	637	777.6826858520508	832.6894283294678	0.9835043	148.54840000000002
SA45_SOC_6	638	803.5269927978516	836.493616104126	0.9989869	148.78196666666668
SA45_SOC_6	639	834.1340446472168	844.8842525482178	0.9989567	149.01553333333334
SA45_SOC_6	640	883.8664627075195	859.3185496330261	0.9993523	149.2491
SA45_SOC_6	641	928.7341117858887	872.5578260421753	0.9999126	149.48266666666666
SA45_SOC_6	642	978.7358093261719	881.5072202682495	0.999338	149.71623333333335
SA45_SOC_6	643	1026.6585159301758	885.616729259491	0.999198	149.9498
SA45_SOC_6	644	1056.276969909668	885.4310131072998	0.9976829	150.18336666666667
SA45_SOC_6	645	1089.1049194335938	880.8222913742065	0.99902236	150.41693333333333
SA45_SOC_6	646	1118.4203338623047	879.089047908783	0.998889	150.6505
SA45_SOC_6	647	1147.8928756713867	883.688178062439	0.9996308	150.88406666666668
SA45_SOC_6	648	1178.1486511230469	888.892993927002	0.9996393	151.11763333333334
SA45_SOC_6	649	1201.677131652832	885.8236885070801	0.9989611	151.3512
SA45_SOC_6	650	1201.966323852539	880.9018564224243	0.99956983	151.58476666666667
SA45_SOC_6	651	1199.9456405639648	882.418098449707	0.99953735	151.81833333333333
SA45_SOC_6	652	1201.2974166870117	882.8363943099976	0.99961156	152.0519
SA45_SOC_6	653	1216.3245391845703	888.4719944000244	0.9995753	152.28546666666668
SA45_SOC_6	654	1265.0927352905273	886.0983037948608	0.9991522	152.51903333333334
SA45_SOC_6	655	1299.2898559570312	894.6570825576782	0.9994307	152.7526
SA45_SOC_6	656	1341.1645889282227	890.8100867271423	0.9944299	152.98616666666666
SA45_SOC_6	657	1378.9029693603516	892.1850943565369	0.9968496	153.21973333333332
SA45_SOC_6	658	1394.4201278686523	881.9543552398682	0.9991844	153.4533
SA45_SOC_6	659	1390.6539916992188	885.3777122497559	0.998659	153.68686666666667
SA45_SOC_6	660	1389.8526763916016	882.351086139679	0.99860543	153.92043333333334
SA45_SOC_6	661	1397.076644897461	885.0665330886841	0.9993693	154.154
SA45_SOC_6	662	1399.3359375	889.2223906517029	0.99629164	154.38756666666666
SA45_SOC_6	663	1395.7621765136719	898.4056520462036	0.9988945	154.62113333333335
SA45_SOC_6	664	1399.8440551757812	892.5460982322693	0.9974509	154.8547
SA45_SOC_6	665	1408.6953735351562	889.9387335777283	0.9938339	155.08826666666667
SA45_SOC_6	666	1412.010612487793	889.7124624252319	0.9988293	155.32183333333333
SA45_SOC_6	667	1402.7443313598633	895.6934881210327	0.9988789	155.5554
SA45_SOC_6	668	1407.7647399902344	888.7495064735413	0.999015	155.78896666666668
SA45_SOC_6	669	1411.263656616211	889.1620087623596	0.998599	156.02253333333334
SA45_SOC_6	670	1401.800880432129	884.8225593566895	0.9891916	156.2561
SA45_SOC_6	671	1398.915023803711	886.1508321762085	0.99858487	156.48966666666666
SA45_SOC_6	672	1404.5848846435547	883.9648532867432	0.99827933	156.72323333333333
SA45_SOC_6	673	1388.312873840332	882.7008247375488	0.991008	156.95680000000002
SA45_SOC_6	674	1391.7821502685547	882.3586821556091	0.0056270435	157.19036666666668
SA45_SOC_6	675	1413.226547241211	897.3745250701904	0.98864776	157.42393333333334
SA45_SOC_6	676	1451.8363952636719	904.47918176651	0.6753295	157.6575
SA45_SOC_6	677	1468.092041015625	909.493260383606	0.9978313	157.89106666666666
SA45_SOC_6	678	1442.7362823486328	906.970739364624	0.99935097	158.12463333333335
SA45_SOC_6	679	1449.477310180664	911.9471597671509	0.9943798	158.3582
SA45_SOC_6	680	1442.2322845458984	913.5177326202393	0.99922836	158.59176666666667
SA45_SOC_6	681	1436.4311599731445	909.754228591919	0.9764029	158.82533333333333
SA45_SOC_6	682	1443.5836029052734	913.5815262794495	0.99268687	159.0589
SA45_SOC_6	683	1446.8689727783203	907.9371070861816	0.99509925	159.29246666666666
SA45_SOC_6	684	1450.6415176391602	884.7763395309448	0.14151852	159.52603333333334
SA45_SOC_6	685	1430.2092361450195	859.9615716934204	0.9740925	159.7596
SA45_SOC_6	686	1456.5166854858398	828.1725025177002	0.9912691	159.99316666666667
SA45_SOC_6	687	1440.747413635254	811.6149258613586	0.9882378	160.22673333333333
SA45_SOC_6	688	1449.8163986206055	780.8667683601379	0.99441814	160.4603
SA45_SOC_6	689	1460.7069396972656	744.6525049209595	0.9898974	160.69386666666668
SA45_SOC_6	690	1462.5873184204102	722.9146385192871	0.9961204	160.92743333333334
SA45_SOC_6	691	1456.413459777832	704.5689725875854	0.99740916	161.161
SA45_SOC_6	692	1456.3482284545898	685.2777314186096	0.99120116	161.39456666666666
SA45_SOC_6	693	1455.538215637207	679.0395355224609	0.999008	161.62813333333332
SA45_SOC_6	694	1448.1638717651367	663.226432800293	0.9905668	161.8617
SA45_SOC_6	695	1443.3247375488281	656.6625738143921	0.99530184	162.09526666666667
SA45_SOC_6	696	1444.7416305541992	654.5676183700562	0.9886989	162.32883333333334
SA45_SOC_6	697	1444.3422317504883	648.0686473846436	0.9915234	162.5624
SA45_SOC_6	698	1434.254379272461	637.5674772262573	0.9772	162.79596666666666
SA45_SOC_6	699	1442.281379699707	615.8489227294922	0.99224174	163.02953333333335
SA45_SOC_6	700	1434.2948913574219	608.7638998031616	0.99009484	163.2631
SA45_SOC_6	701	1426.6177368164062	597.3959469795227	0.9762991	163.49666666666667
SA45_SOC_6	702	1428.2165908813477	591.2623572349548	0.99654263	163.73023333333333
SA45_SOC_6	703	1427.9098892211914	587.2788906097412	0.98589337	163.9638
SA45_SOC_6	704	1420.7906341552734	579.0437150001526	0.9903927	164.19736666666668
SA45_SOC_6	705	1422.3105239868164	569.6628284454346	0.99289286	164.43093333333334
SA45_SOC_6	706	1434.5156478881836	563.6899781227112	0.9203568	164.6645
SA45_SOC_6	707	1409.6176528930664	579.4477844238281	0.6514349	164.89806666666667
SA45_SOC_6	708	1426.633644104004	619.277172088623	0.9989893	165.13163333333333
SA45_SOC_6	709	1435.8675384521484	669.7476768493652	0.9993223	165.36520000000002
SA45_SOC_6	710	1449.1532135009766	715.5622100830078	0.9993079	165.59876666666668
SA45_SOC_6	711	1482.3867416381836	772.1735787391663	0.9997392	165.83233333333334
SA45_SOC_6	712	1497.2482681274414	807.8517436981201	0.9998692	166.0659
SA45_SOC_6	713	1519.9009323120117	852.0655131340027	0.9974746	166.29946666666666
SA45_SOC_6	714	1503.372802734375	877.9103136062622	0.99898714	166.53303333333335
SA45_SOC_6	715	1507.1895217895508	887.5564169883728	0.99915075	166.7666
SA45_SOC_6	716	1525.0971221923828	889.1648411750793	0.9987613	167.00016666666667
SA45_SOC_6	717	1552.1715545654297	897.5506496429443	0.92915744	167.23373333333333
SA45_SOC_6	718	1584.5684051513672	910.6256461143494	0.99696666	167.4673
SA45_SOC_6	719	1600.0507736206055	908.3802509307861	0.9982151	167.70086666666666
SA45_SOC_6	720	1606.2770462036133	913.5402631759644	0.9985318	167.93443333333335
SA45_SOC_6	721	1617.44384765625	909.1450667381287	0.99792284	168.168
SA45_SOC_6	722	1611.236457824707	905.7302069664001	0.9978909	168.40156666666667
SA45_SOC_6	723	1612.045555114746	906.5312004089355	0.99660134	168.63513333333333
SA45_SOC_6	724	1611.7551040649414	900.3110933303833	0.9947196	168.8687
SA45_SOC_6	725	1605.4149627685547	892.8475570678711	0.9815807	169.10226666666668
SA45_SOC_6	726	1590.1433944702148	896.0506296157837	0.9973525	169.33583333333334
SA45_SOC_6	727	1586.4676666259766	889.2212319374084	0.99727565	169.5694
SA45_SOC_6	728	1530.732421875	874.5894384384155	0.9981194	169.80296666666666
SA45_SOC_6	729	1504.7409439086914	878.600263595581	0.9998357	170.03653333333332
SA45_SOC_6	730	1455.0138473510742	865.5367255210876	0.9995409	170.2701
SA45_SOC_6	731	1398.7035369873047	840.1256060600281	0.9995023	170.50366666666667
SA45_SOC_6	732	1367.2941970825195	840.5818819999695	0.99917346	170.73723333333334
SA45_SOC_6	733	1335.5157852172852	830.4096579551697	0.9995982	170.9708
SA45_SOC_6	734	1302.5231552124023	825.6195330619812	0.99969554	171.20436666666666
SA45_SOC_6	735	1271.0466384887695	820.035560131073	0.99967813	171.43793333333335
SA45_SOC_6	736	1226.6688537597656	818.0007934570312	0.99973506	171.6715
SA45_SOC_6	737	1177.8498458862305	819.1884756088257	0.9998084	171.90506666666667
SA45_SOC_6	738	1135.569190979004	827.3833537101746	0.9998234	172.13863333333333
SA45_SOC_6	739	1086.6937637329102	831.1409997940063	0.9997304	172.3722
SA45_SOC_6	740	1048.011703491211	839.5427083969116	0.99957985	172.60576666666668
SA45_SOC_6	741	967.6819610595703	842.281973361969	0.9996152	172.83933333333334
SA45_SOC_6	742	889.9885940551758	849.5712518692017	0.9994241	173.0729
SA45_SOC_6	743	823.363094329834	854.1135406494141	0.9989773	173.30646666666667
SA45_SOC_6	744	746.3907051086426	864.2078733444214	0.008647996	173.54003333333333
SA45_SOC_6	745	710.6350708007812	869.9166011810303	0.002361224	173.77360000000002
SA45_SOC_6	746	573.7002754211426	982.7906942367554	6.237941e-05	174.00716666666668
SA45_SOC_6	747	578.265323638916	972.9885506629944	0.00024441778	174.24073333333334
SA45_SOC_6	748	583.0708122253418	970.1834964752197	0.00018491589	174.4743
SA45_SOC_6	749	599.4225883483887	980.9563207626343	4.7471538e-05	174.70786666666666
SA45_SOC_6	750	1129.9860763549805	481.20696544647217	2.2249173e-05	174.94143333333335
SA45_SOC_6	751	576.9461631774902	982.946412563324	2.9642226e-05	175.175
SA45_SOC_6	752	574.5428466796875	987.1438550949097	2.5233214e-05	175.40856666666667
SA45_SOC_6	753	1192.9182815551758	481.49123668670654	2.0322059e-05	175.64213333333333
SA45_SOC_6	754	591.8607902526855	981.6182041168213	0.00013144226	175.8757
SA45_SOC_6	755	578.5404968261719	981.1673355102539	8.171032e-05	176.10926666666666
SA45_SOC_6	756	580.6182289123535	973.2005953788757	0.00054007873	176.34283333333335
SA45_SOC_6	757	577.0782852172852	981.6834783554077	0.00011854852	176.5764
SA45_SOC_6	758	574.610652923584	986.3488483428955	6.8958885e-05	176.80996666666667
SA45_SOC_6	759	579.0551948547363	985.1703715324402	3.475097e-05	177.04353333333333
SA45_SOC_6	760	575.3623008728027	982.3909378051758	7.9617115e-05	177.2771
SA45_SOC_6	761	575.6994438171387	970.9266829490662	0.00019846843	177.51066666666668
SA45_SOC_6	762	579.7451591491699	984.9325132369995	0.00012008723	177.74423333333334
SA45_SOC_6	763	577.7272796630859	982.1940851211548	7.8547775e-05	177.9778
SA45_SOC_6	764	578.4084320068359	979.2112326622009	0.00016031298	178.21136666666666
SA45_SOC_6	765	576.983585357666	983.4047484397888	0.00010303234	178.44493333333332
SA45_SOC_6	766	575.5764770507812	981.9573211669922	0.00033216126	178.6785
SA45_SOC_6	767	574.27001953125	983.8341808319092	3.561812e-05	178.91206666666668
SA45_SOC_6	768	575.1959037780762	982.1007442474365	6.717111e-05	179.14563333333334
SA45_SOC_6	769	575.3734016418457	983.8198900222778	3.362615e-05	179.3792
SA45_SOC_6	770	576.4218521118164	980.616044998169	5.17371e-05	179.61276666666666
SA45_SOC_6	771	577.0174598693848	966.8993782997131	3.2457163e-05	179.84633333333335
SA45_SOC_6	772	579.9251174926758	972.5503635406494	0.0003476657	180.0799
SA45_SOC_6	773	580.8086013793945	972.3090934753418	0.000596546	180.31346666666667
SA45_SOC_6	774	581.5057182312012	972.7473449707031	0.0018044079	180.54703333333333
SA45_SOC_6	775	575.3144073486328	983.6576700210571	3.744299e-05	180.7806
SA45_SOC_6	776	576.5107727050781	982.813868522644	0.0001060698	181.01416666666668
SA45_SOC_6	777	1129.4523239135742	483.4484016895294	2.1002197e-05	181.24773333333334
SA45_SOC_6	778	573.7625312805176	985.4413175582886	2.9002456e-05	181.4813
SA45_SOC_6	779	577.2762107849121	974.323582649231	0.00062360615	181.71486666666667
SA45_SOC_6	780	1128.6793899536133	478.94676446914673	2.800635e-05	181.94843333333333
SA45_SOC_6	781	576.7798233032227	971.6584753990173	0.00020841775	182.18200000000002
SA45_SOC_6	782	576.0194778442383	979.7921347618103	0.00012346801	182.41556666666668
SA45_SOC_6	783	576.9460487365723	983.7571907043457	5.137152e-05	182.64913333333334
SA45_SOC_6	784	593.1422424316406	980.1350498199463	3.0121877e-05	182.8827
SA45_SOC_6	785	579.7299385070801	982.0875477790833	0.00018119544	183.11626666666666
SA45_SOC_6	786	583.637638092041	974.8268508911133	0.00021504289	183.34983333333335
SA45_SOC_6	787	1156.7955780029297	476.4085364341736	2.2854309e-05	183.5834
SA45_SOC_6	788	574.8380470275879	984.0184164047241	5.2037845e-05	183.81696666666667
SA45_SOC_6	789	578.5041618347168	971.8799829483032	0.00011195672	184.05053333333333
SA45_SOC_6	790	576.8308639526367	982.2791862487793	0.00013708169	184.2841
SA45_SOC_6	791	576.3261795043945	982.6605319976807	3.145706e-05	184.51766666666666
SA45_SOC_6	792	1124.6548461914062	470.917067527771	2.4435722e-05	184.75123333333335
SA45_SOC_6	793	1158.793601989746	478.7360715866089	2.2158758e-05	184.9848
SA45_SOC_6	794	576.8375587463379	985.8644413948059	3.3330896e-05	185.21836666666667
SA45_SOC_6	795	580.3008270263672	971.3122773170471	0.00029029365	185.45193333333333
SA45_SOC_6	796	573.6613655090332	982.8123235702515	0.00020269318	185.6855
SA45_SOC_6	797	591.4805030822754	968.9579629898071	6.3234445e-05	185.91906666666668
SA45_SOC_6	798	1059.038314819336	478.7998652458191	3.087001e-05	186.15263333333334
SA45_SOC_6	799	574.5422172546387	987.411003112793	3.8461534e-05	186.3862
SA45_SOC_6	800	579.294376373291	980.79345703125	0.00011238928	186.61976666666666
SA45_SOC_6	801	944.6105575561523	490.6127965450287	2.2416169e-05	186.85333333333332
SA45_SOC_6	802	579.6990394592285	970.0929236412048	0.00011797723	187.0869
SA45_SOC_6	803	592.7451324462891	982.4536371231079	0.0001837376	187.32046666666668
SA45_SOC_6	804	577.844181060791	981.1892867088318	0.00015807933	187.55403333333334
SA45_SOC_6	805	579.7539710998535	970.7015705108643	0.00019646907	187.7876
SA45_SOC_6	806	580.1773452758789	982.8696155548096	0.0002679974	188.02116666666666
SA45_SOC_6	807	576.7503547668457	985.3577613830566	4.8436093e-05	188.25473333333335
SA45_SOC_6	808	591.3158226013184	978.593316078186	0.0077863913	188.4883
SA45_SOC_6	809	573.8825798034668	984.9408173561096	0.00012714567	188.72186666666667
SA45_SOC_6	810	574.1570091247559	980.9982919692993	0.000229111	188.95543333333333
SA45_SOC_6	811	575.8824348449707	981.3110160827637	9.308298e-05	189.189
SA45_SOC_6	812	1158.6738967895508	478.873153924942	2.099755e-05	189.42256666666668
SA45_SOC_6	813	1161.9757461547852	479.61862564086914	2.8118802e-05	189.65613333333334
SA45_SOC_6	814	575.405330657959	981.4276599884033	0.00025294066	189.8897
SA45_SOC_6	815	576.4021110534668	983.5688352584839	2.3070092e-05	190.12326666666667
SA45_SOC_6	816	574.0378189086914	964.6242427825928	2.7315655e-05	190.35683333333333
SA45_SOC_6	817	575.1509857177734	981.2171602249146	4.4676428e-05	190.59040000000002
SA45_SOC_6	818	578.1707382202148	982.3292684555054	0.00029997394	190.82396666666668
SA45_SOC_6	819	576.108341217041	982.9575490951538	4.984361e-05	191.05753333333334
SA45_SOC_6	820	575.6683731079102	971.6806197166443	7.337348e-05	191.2911
SA45_SOC_6	821	576.2552261352539	968.9552593231201	9.9780256e-05	191.52466666666666
SA45_SOC_6	822	575.3309440612793	966.8914604187012	2.9450232e-05	191.75823333333335
SA45_SOC_6	823	578.221321105957	971.252281665802	0.00025669247	191.9918
SA45_SOC_6	824	575.460033416748	979.379825592041	0.00010297753	192.22536666666667
SA45_SOC_6	825	584.0926551818848	980.3019046783447	0.00037970152	192.45893333333333
SA45_SOC_6	826	577.046012878418	985.5629181861877	2.9575956e-05	192.6925
SA45_SOC_6	827	899.2229461669922	492.15131163597107	2.3136188e-05	192.92606666666666
SA45_SOC_6	828	1195.7533264160156	479.87988352775574	2.4271798e-05	193.15963333333335
SA45_SOC_6	829	579.9854850769043	983.4937763214111	0.00024053852	193.3932
SA45_SOC_6	830	578.5678482055664	970.8565807342529	8.917994e-05	193.62676666666667
SA45_SOC_6	831	575.9157943725586	979.3283915519714	5.0714458e-05	193.86033333333333
SA45_SOC_6	832	576.3705253601074	982.9375290870667	9.61786e-05	194.0939
SA45_SOC_6	833	593.224983215332	982.023754119873	9.292714e-05	194.32746666666668
SA45_SOC_6	834	590.2474021911621	970.2090525627136	0.00023739976	194.56103333333334
SA45_SOC_6	835	576.8863677978516	984.5563817024231	0.00010988233	194.7946
SA45_SOC_6	836	578.2090187072754	973.2830572128296	0.000570188	195.02816666666666
SA45_SOC_6	837	577.6836204528809	981.2944078445435	0.00014493353	195.26173333333332
SA45_SOC_6	838	582.9110527038574	971.2496423721313	0.00043422755	195.49530000000001
SA45_SOC_6	839	582.751293182373	981.6641664505005	0.00023071383	195.72886666666668
SA45_SOC_6	840	576.203670501709	979.8989939689636	0.00038439705	195.96243333333334
SA45_SOC_6	841	579.2992973327637	968.8265132904053	8.63601e-05	196.196
SA45_SOC_6	842	573.7342643737793	982.4137258529663	5.9137503e-05	196.42956666666666
SA45_SOC_6	843	577.1454620361328	981.8409991264343	7.528057e-05	196.66313333333335
SA45_SOC_6	844	576.8963813781738	980.057737827301	0.00025700228	196.8967
SA45_SOC_6	845	587.4629974365234	976.1898851394653	0.00057175936	197.13026666666667
SA45_SOC_6	846	1161.7250061035156	478.31899881362915	2.4604786e-05	197.36383333333333
SA45_SOC_6	847	578.5409545898438	985.1489996910095	3.453297e-05	197.5974
SA45_SOC_6	848	579.1173934936523	980.364089012146	0.00019748553	197.83096666666668
SA45_SOC_6	849	579.2164421081543	981.3446187973022	0.0001312634	198.06453333333334
SA45_SOC_6	850	575.7990646362305	972.8666925430298	0.00023641087	198.2981
SA45_SOC_6	851	1028.6856079101562	482.7598035335541	2.3392993e-05	198.53166666666667
SA45_SOC_6	852	576.6277885437012	983.301043510437	9.6166215e-05	198.76523333333333
SA45_SOC_6	853	578.1680488586426	981.6479444503784	0.00010770967	198.99880000000002
SA45_SOC_6	854	577.1977615356445	983.0147767066956	2.137726e-05	199.23236666666668
SA45_SOC_6	855	1160.2064895629883	480.1195764541626	2.2788803e-05	199.46593333333334
SA45_SOC_6	856	576.5459632873535	981.2241125106812	0.000114834234	199.6995
SA45_SOC_6	857	579.3021583557129	973.7413930892944	0.000309662	199.93306666666666
SA45_SOC_6	858	1122.7126693725586	482.19348192214966	2.3183764e-05	200.16663333333332
SA45_SOC_6	859	574.3921852111816	980.1499843597412	9.2881615e-05	200.4002
SA45_SOC_6	860	1151.4390563964844	473.3429968357086	3.0915206e-05	200.63376666666667
SA45_SOC_6	861	580.9134864807129	985.1542139053345	5.130416e-05	200.86733333333333
SA45_SOC_6	862	580.5816650390625	981.2556552886963	0.00023246289	201.1009
SA45_SOC_6	863	575.6530380249023	984.1507029533386	6.6225715e-05	201.33446666666666
SA45_SOC_6	864	584.4880485534668	968.9990329742432	4.64904e-05	201.56803333333335
SA45_SOC_6	865	574.7238922119141	983.2339668273926	6.4484564e-05	201.8016
SA45_SOC_6	866	1092.593650817871	478.5869514942169	3.0439e-05	202.03516666666667
SA45_SOC_6	867	1094.2696380615234	480.72725772857666	3.1813775e-05	202.26873333333333
SA45_SOC_6	868	575.8130836486816	983.1828546524048	0.000104206876	202.5023
SA45_SOC_6	869	1132.6234817504883	477.6826071739197	2.6173513e-05	202.73586666666668
SA45_SOC_6	870	576.5985488891602	980.7953882217407	4.8630154e-05	202.96943333333334
SA45_SOC_6	871	573.8292503356934	970.8044385910034	0.00011045233	203.203
SA45_SOC_6	872	577.9209136962891	982.7150559425354	4.9847364e-05	203.43656666666666
SA45_SOC_6	873	574.1352081298828	980.3313875198364	0.00013533316	203.67013333333333
SA45_SOC_6	874	575.8064460754395	981.9224309921265	2.6281841e-05	203.90370000000001
SA45_SOC_6	875	583.8676643371582	979.9154090881348	0.00038329797	204.13726666666668
SA45_SOC_6	876	584.1267585754395	983.2833409309387	0.00018033071	204.37083333333334
SA45_SOC_6	877	579.1493225097656	983.3601379394531	0.00023189039	204.6044
SA45_SOC_6	878	574.7775650024414	982.9341173171997	0.00025608577	204.83796666666666
SA45_SOC_6	879	578.1143760681152	977.4544286727905	0.00026909815	205.07153333333335
SA45_SOC_6	880	577.2899436950684	981.1638593673706	8.498705e-05	205.3051
SA45_SOC_6	881	575.6704330444336	981.4013957977295	0.00024765873	205.53866666666667
SA45_SOC_6	882	575.9430313110352	981.9015097618103	5.1014173e-05	205.77223333333333
SA45_SOC_6	883	575.0102806091309	980.9318590164185	0.00012774297	206.0058
SA45_SOC_6	884	577.9274368286133	985.9683394432068	3.501143e-05	206.23936666666668
SA45_SOC_6	885	573.4590339660645	982.3936414718628	2.787775e-05	206.47293333333334
SA45_SOC_6	886	575.6772422790527	985.5457305908203	3.811139e-05	206.7065
SA45_SOC_6	887	574.1044235229492	982.9636001586914	4.8747115e-05	206.94006666666667
SA45_SOC_6	888	1194.184455871582	478.91863346099854	2.6584255e-05	207.17363333333333
SA45_SOC_6	889	573.350715637207	982.4017524719238	0.000115289564	207.40720000000002
SA45_SOC_6	890	574.8173904418945	985.2897834777832	3.0459207e-05	207.64076666666668
SA45_SOC_6	891	1183.8525009155273	481.7537498474121	2.196442e-05	207.87433333333334
SA45_SOC_6	892	572.9938888549805	984.8705863952637	0.00010744143	208.1079
SA45_SOC_6	893	582.220573425293	973.6763763427734	0.00043290912	208.34146666666666
SA45_SOC_6	894	578.7228012084961	982.3554682731628	0.00013049475	208.57503333333332
SA45_SOC_6	895	1131.1220169067383	476.24406337738037	2.3743316e-05	208.8086
SA45_SOC_6	896	579.7496795654297	982.6226806640625	0.00015025403	209.04216666666667
SA45_SOC_6	897	1193.4901428222656	475.8996033668518	2.2613141e-05	209.27573333333333
SA45_SOC_6	898	577.8631782531738	978.8228058815002	0.0001420449	209.5093
SA45_SOC_6	899	578.7167358398438	979.2618942260742	0.000100982215	209.74286666666666
SA45_SOC_6	900	593.6407470703125	980.1380109786987	5.611894e-05	209.97643333333335
SA45_SOC_6	901	577.3290252685547	980.2760910987854	5.7012207e-05	210.21
SA45_SOC_6	902	575.9498405456543	979.768316745758	0.00011841623	210.44356666666667
SA45_SOC_6	903	1059.993553161621	479.30200695991516	3.4567503e-05	210.67713333333333
SA45_SOC_6	904	581.2652778625488	979.6531534194946	8.64721e-05	210.9107
SA45_SOC_6	905	920.2510643005371	492.4896240234375	2.5515046e-05	211.14426666666668
SA45_SOC_6	906	970.0134658813477	491.9187319278717	2.6698457e-05	211.37783333333334
SA45_SOC_6	907	578.4974670410156	981.8919825553894	3.425281e-05	211.6114
SA45_SOC_6	908	696.8447113037109	812.7440929412842	0.00012968981	211.84496666666666
SA45_SOC_6	909	697.5611114501953	812.7500152587891	0.00013693355	212.07853333333333
SA45_SOC_6	910	712.0254707336426	826.682653427124	0.0015210124	212.31210000000002
SA45_SOC_6	911	714.3906784057617	837.1007823944092	0.0019068978	212.54566666666668
SA45_SOC_6	912	723.2805061340332	830.8694744110107	0.01808113	212.77923333333334
SA45_SOC_6	913	736.3324928283691	829.3054676055908	0.1323649	213.0128
SA45_SOC_6	914	737.1889114379883	822.9046010971069	0.54660785	213.24636666666666
SA45_SOC_6	915	738.6932373046875	821.8669080734253	0.9747643	213.47993333333335
SA45_SOC_6	916	737.5128364562988	819.849328994751	0.7466913	213.7135
SA45_SOC_6	917	738.819694519043	819.3395590782166	0.90144455	213.94706666666667
SA45_SOC_6	918	739.8235702514648	820.2516603469849	0.9734831	214.18063333333333
SA45_SOC_6	919	736.7325210571289	819.7961568832397	0.7193848	214.4142
SA45_SOC_6	920	739.639949798584	822.2536611557007	0.6086949	214.64776666666668
SA45_SOC_6	921	741.3743019104004	816.7169380187988	0.75363225	214.88133333333334
SA45_SOC_6	922	736.9089889526367	825.050539970398	0.096444026	215.1149
SA45_SOC_6	923	737.9783248901367	820.2400732040405	0.23328075	215.34846666666667
SA45_SOC_6	924	739.2637825012207	823.7897944450378	0.39823255	215.58203333333333
SA45_SOC_6	925	736.5619468688965	823.7968111038208	0.40545213	215.81560000000002
SA45_SOC_6	926	740.0911331176758	822.8575444221497	0.32586217	216.04916666666668
SA45_SOC_6	927	745.0713729858398	828.298544883728	0.78173476	216.28273333333334
SA45_SOC_6	928	739.5364379882812	826.9446516036987	0.10004712	216.5163
SA45_SOC_6	929	741.0171890258789	824.4373226165771	0.061228655	216.74986666666666
SA45_SOC_6	930	741.0627365112305	833.4557247161865	0.014800071	216.98343333333332
SA45_SOC_6	931	741.6913604736328	833.462290763855	0.046721496	217.217
SA45_SOC_6	932	742.9413414001465	832.1282243728638	0.07177363	217.45056666666667
SA45_SOC_6	933	749.2353630065918	830.2974557876587	0.39269435	217.68413333333334
SA45_SOC_6	934	739.8374176025391	823.7171173095703	0.3594352	217.9177
SA45_SOC_6	935	740.4780578613281	825.068564414978	0.3633065	218.15126666666666
SA45_SOC_6	936	746.7629814147949	831.4084053039551	0.2254438	218.38483333333335
SA45_SOC_6	937	744.7109985351562	829.6342849731445	0.5080843	218.6184
SA45_SOC_6	938	744.0642929077148	831.0526156425476	0.06259844	218.85196666666667
SA45_SOC_6	939	742.1408843994141	829.2674875259399	0.24518073	219.08553333333333
SA45_SOC_6	940	742.1658325195312	829.1792964935303	0.15431555	219.3191
SA45_SOC_6	941	741.6926765441895	821.5159463882446	0.5269183	219.55266666666668
SA45_SOC_6	942	738.0301666259766	823.0549120903015	0.14087194	219.78623333333334
SA45_SOC_6	943	745.7510948181152	823.6242914199829	0.17616522	220.0198
SA45_SOC_6	944	741.694221496582	818.661904335022	0.1009176	220.25336666666666
SA45_SOC_6	945	741.9338035583496	820.5703067779541	0.079154596	220.48693333333333
SA45_SOC_6	946	739.387035369873	820.7324624061584	0.6361894	220.72050000000002
SA45_SOC_6	947	742.9952430725098	815.2202653884888	0.51290196	220.95406666666668
SA45_SOC_6	948	743.0526351928711	814.8979496955872	0.60303277	221.18763333333334
SA45_SOC_6	949	743.8454818725586	819.992880821228	0.5573894	221.4212
SA45_SOC_6	950	743.3484649658203	819.0364909172058	0.4147797	221.65476666666666
SA45_SOC_6	951	741.3735580444336	815.9221887588501	0.39343393	221.88833333333335
SA45_SOC_6	952	739.9497413635254	819.3997478485107	0.5351914	222.1219
SA45_SOC_6	953	741.6470718383789	813.3104467391968	0.14253531	222.35546666666667
SA45_SOC_6	954	741.2224960327148	815.501446723938	0.17436545	222.58903333333333
SA45_SOC_6	955	747.7384185791016	808.537187576294	0.6802974	222.8226
SA45_SOC_6	956	752.2510528564453	808.3521795272827	0.048231218	223.05616666666668
SA45_SOC_6	957	744.2510032653809	812.0840120315552	0.061258543	223.28973333333334
SA45_SOC_6	958	757.5729560852051	816.4996790885925	0.62036234	223.5233
SA45_SOC_6	959	756.5865325927734	815.6251072883606	0.82981473	223.75686666666667
SA45_SOC_6	960	759.3862724304199	817.1434092521667	0.91064	223.99043333333333
SA45_SOC_6	961	757.5544738769531	818.8640356063843	0.99483806	224.22400000000002
SA45_SOC_6	962	758.8522338867188	819.646167755127	0.9632028	224.45756666666668
SA45_SOC_6	963	757.3556327819824	820.1453161239624	0.9944159	224.69113333333334
SA45_SOC_6	964	769.9048805236816	816.1023044586182	0.99539185	224.9247
SA45_SOC_6	965	778.4723281860352	823.5225820541382	0.999403	225.15826666666666
SA45_SOC_6	966	785.6502914428711	823.7386178970337	0.9987447	225.39183333333332
SA45_SOC_6	967	790.4059410095215	821.928448677063	0.99918634	225.6254
SA45_SOC_6	968	790.7817077636719	820.7218408584595	0.99210304	225.85896666666667
SA45_SOC_6	969	793.220043182373	826.3828039169312	0.99853635	226.09253333333334
SA45_SOC_6	970	790.4184722900391	824.8576784133911	0.9991671	226.3261
SA45_SOC_6	971	789.0365982055664	821.0411310195923	0.99944454	226.55966666666666
SA45_SOC_6	972	790.4485130310059	820.7399940490723	0.9993042	226.79323333333335
SA45_SOC_6	973	789.1315269470215	814.6667861938477	0.9966336	227.0268
SA45_SOC_6	974	786.8877410888672	813.6828446388245	0.9992337	227.26036666666667
SA45_SOC_6	975	804.3899345397949	806.9240641593933	0.9949529	227.49393333333333
SA45_SOC_6	976	808.4195137023926	804.3519759178162	0.9948908	227.7275
SA45_SOC_6	977	807.7700042724609	788.9108848571777	0.9982021	227.96106666666668
SA45_SOC_6	978	849.0954208374023	788.8680124282837	0.99826616	228.19463333333334
SA45_SOC_6	979	884.5651245117188	783.2329273223877	0.9990102	228.4282
SA45_SOC_6	980	956.6789245605469	792.7070903778076	0.9993563	228.66176666666667
SA45_SOC_6	981	1015.6975936889648	801.4729571342468	0.99954766	228.89533333333333
SA45_SOC_6	982	1068.6978149414062	817.5449681282043	0.99965096	229.12890000000002
SA45_SOC_6	983	1135.6834030151367	831.8945503234863	0.99975485	229.36246666666668
SA45_SOC_6	984	1192.5947570800781	850.1972150802612	0.99924624	229.59603333333334
SA45_SOC_6	985	1261.373405456543	866.9836378097534	0.99926454	229.8296
SA45_SOC_6	986	1298.2305908203125	881.3980436325073	0.99921465	230.06316666666666
SA45_SOC_6	987	1351.7269134521484	888.0559515953064	0.9997055	230.29673333333335
SA45_SOC_6	988	1404.052734375	891.6499614715576	0.9976521	230.5303
SA45_SOC_6	989	1448.7547302246094	900.7024812698364	0.98313797	230.76386666666667
SA45_SOC_6	990	1571.9807052612305	925.558705329895	0.93000615	230.99743333333333
SA45_SOC_6	991	1464.0044403076172	909.5263481140137	0.96082616	231.231
SA45_SOC_6	992	1465.6829452514648	902.7091813087463	0.9958817	231.46456666666668
SA45_SOC_6	993	1481.6045379638672	905.1497554779053	0.99467695	231.69813333333335
SA45_SOC_6	994	1473.8407516479492	903.1306314468384	0.99749845	231.9317
SA45_SOC_6	995	1477.0870971679688	893.0930757522583	0.9990816	232.16526666666667
SA45_SOC_6	996	1483.0633163452148	891.9398975372314	0.9941402	232.39883333333333
SA45_SOC_6	997	1502.3264694213867	886.1495447158813	0.9964923	232.63240000000002
SA45_SOC_6	998	1493.0701446533203	878.9379000663757	0.999705	232.86596666666668
SA45_SOC_6	999	1493.566017150879	877.2086477279663	0.994941	233.09953333333334
SA45_SOC_6	1000	1489.4400787353516	869.6385097503662	0.99988663	233.3331
SA45_SOC_6	1001	1504.2856979370117	870.6659030914307	0.9977544	233.56666666666666
SA45_SOC_6	1002	1502.9618453979492	877.5216293334961	0.99950254	233.80023333333332
SA45_SOC_6	1003	1517.035903930664	890.2385187149048	0.99155664	234.0338
SA45_SOC_6	1004	1536.8526077270508	890.7865905761719	0.99638784	234.26736666666667
SA45_SOC_6	1005	1546.6706085205078	895.5930662155151	0.9989992	234.50093333333334
SA45_SOC_6	1006	1554.166603088379	893.1044054031372	0.9954722	234.7345
SA45_SOC_6	1007	1572.5554275512695	893.8363909721375	0.9982595	234.96806666666666
SA45_SOC_6	1008	1577.9281997680664	883.6374521255493	0.88251483	235.20163333333335
SA45_SOC_6	1009	1573.567886352539	896.8088793754578	0.99828374	235.4352
SA45_SOC_6	1010	1571.9729232788086	892.5824689865112	0.99964213	235.66876666666667
SA45_SOC_6	1011	1580.35400390625	887.1385717391968	0.999141	235.90233333333333
SA45_SOC_6	1012	1553.2696151733398	874.7721290588379	0.99152046	236.1359
SA45_SOC_6	1013	1542.2744750976562	854.9659037590027	0.99865997	236.36946666666668
SA45_SOC_6	1014	1516.4875030517578	844.9655556678772	0.9995228	236.60303333333334
SA45_SOC_6	1015	1516.944351196289	854.5833992958069	0.9997887	236.8366
SA45_SOC_6	1016	1515.8886337280273	848.2980823516846	0.99980634	237.07016666666667
SA45_SOC_6	1017	1511.8552780151367	846.5819621086121	0.9998147	237.30373333333333
SA45_SOC_6	1018	1506.8578720092773	847.0576786994934	0.9998343	237.53730000000002
SA45_SOC_6	1019	1500.4487228393555	847.8830051422119	0.999795	237.77086666666668
SA45_SOC_6	1020	1501.2874603271484	844.7688317298889	0.9998267	238.00443333333334
SA45_SOC_6	1021	1497.0245361328125	847.33802318573	0.999882	238.238
SA45_SOC_6	1022	1497.3802185058594	844.2908620834351	0.9998404	238.47156666666666
SA45_SOC_6	1023	1501.0772323608398	841.4155125617981	0.9998815	238.70513333333335
SA45_SOC_6	1024	1497.5955963134766	841.6599369049072	0.9998357	238.9387
SA45_SOC_6	1025	1498.6723709106445	839.7287464141846	0.99984515	239.17226666666667
SA45_SOC_6	1026	1499.864616394043	843.8623309135437	0.9998159	239.40583333333333
SA45_SOC_6	1027	1496.6506576538086	839.4316005706787	0.99984384	239.6394
SA45_SOC_6	1028	1500.5067443847656	838.1824421882629	0.99987316	239.87296666666668
SA45_SOC_6	1029	1496.4495849609375	840.5371427536011	0.9998035	240.10653333333335
SA45_SOC_6	1030	1501.9434356689453	837.853045463562	0.9997687	240.3401
SA45_SOC_6	1031	1501.7409896850586	836.4093518257141	0.99977106	240.57366666666667
SA45_SOC_6	1032	1497.9145431518555	832.1180534362793	0.99983597	240.80723333333333
SA45_SOC_6	1033	1503.7177276611328	827.5173783302307	0.99990857	241.0408
SA45_SOC_6	1034	1520.0342559814453	825.7631492614746	0.9998816	241.27436666666668
SA45_SOC_6	1035	1521.9996643066406	816.9262790679932	0.9998568	241.50793333333334
SA45_SOC_6	1036	1523.426742553711	817.5599670410156	0.9997396	241.7415
SA45_SOC_6	1037	1525.565299987793	820.1646280288696	0.99990046	241.97506666666666
SA45_SOC_6	1038	1553.478126525879	815.2975130081177	0.999788	242.20863333333332
SA45_SOC_6	1039	1559.4485092163086	814.490339756012	0.9997366	242.4422
SA45_SOC_6	1040	1567.6002502441406	814.1825723648071	0.9996644	242.67576666666668
SA45_SOC_6	1041	1572.0536041259766	820.9622097015381	0.99974805	242.90933333333334
SA45_SOC_6	1042	1573.7093353271484	824.6041774749756	0.9996854	243.1429
SA45_SOC_6	1043	1601.9769287109375	824.679365158081	0.9990088	243.37646666666666
SA45_SOC_6	1044	1613.8791275024414	810.106086730957	0.99924576	243.61003333333335
SA45_SOC_6	1045	1635.5041122436523	803.4658169746399	0.93948877	243.8436
SA45_SOC_6	1046	1640.1331329345703	794.9674844741821	0.9982844	244.07716666666667
SA45_SOC_6	1047	1644.2230224609375	795.5114364624023	0.99514717	244.31073333333333
SA45_SOC_6	1048	1643.0378723144531	799.3071269989014	0.99544936	244.5443
SA45_SOC_6	1049	1674.1069793701172	808.7156295776367	0.9975344	244.77786666666668
SA45_SOC_6	1050	1693.5636520385742	841.8862724304199	0.9873017	245.01143333333334
SA45_SOC_6	1051	1710.5988693237305	876.1149501800537	0.9992649	245.245
SA45_SOC_6	1052	1709.996223449707	897.8467655181885	0.99821115	245.47856666666667
SA45_SOC_6	1053	1723.9906311035156	920.4294633865356	0.9620014	245.71213333333333
SA45_SOC_6	1054	1755.6877899169922	941.786048412323	0.6370394	245.94570000000002
SA45_SOC_6	1055	1763.1281661987305	950.3756618499756	0.6229272	246.17926666666668
SA45_SOC_6	1056	1780.2840042114258	953.5499596595764	0.80466455	246.41283333333334
SA45_SOC_6	1057	1769.190788269043	958.1174182891846	0.56086653	246.6464
SA45_SOC_6	1058	1773.8331985473633	951.3358497619629	0.00029884835	246.87996666666666
SA45_SOC_6	1059	1767.560806274414	953.9894342422485	0.9457547	247.11353333333335
SA45_SOC_6	1060	1758.259391784668	951.2777853012085	0.36809093	247.3471
SA45_SOC_6	1061	1775.0197219848633	941.0587620735168	0.6710146	247.58066666666667
SA45_SOC_6	1062	1770.7152557373047	943.3113670349121	0.9945214	247.81423333333333
SA45_SOC_6	1063	1743.768653869629	926.4274835586548	0.99760807	248.0478
SA45_SOC_6	1064	1747.1435165405273	918.6192941665649	0.99835604	248.28136666666668
SA45_SOC_6	1065	1736.6650772094727	909.6733117103577	0.9996232	248.51493333333335
SA45_SOC_6	1066	1727.7388000488281	901.0373497009277	0.99813443	248.7485
SA45_SOC_6	1067	1723.3671569824219	896.7127704620361	0.99942124	248.98206666666667
SA45_SOC_6	1068	1723.3399200439453	893.924388885498	0.9997867	249.21563333333333
SA45_SOC_6	1069	1711.3013076782227	894.4226360321045	0.9994456	249.4492
SA45_SOC_6	1070	1705.5595779418945	888.0584621429443	0.9997681	249.68276666666668
SA45_SOC_6	1071	1698.3491134643555	886.4350390434265	0.999838	249.91633333333334
SA45_SOC_6	1072	1695.1982116699219	872.3873662948608	0.9999465	250.1499
SA45_SOC_6	1073	1696.1892700195312	874.6952676773071	0.99934167	250.38346666666666
SA45_SOC_6	1074	1724.7505187988281	865.4214334487915	0.548496	250.61703333333332
SA45_SOC_6	1075	1730.5242919921875	871.1596441268921	0.98751986	250.85060000000001
SA45_SOC_6	1076	1735.9812927246094	867.5663423538208	0.93789405	251.08416666666668
SA45_SOC_6	1077	1737.4542617797852	874.975483417511	0.9695125	251.31773333333334
SA45_SOC_6	1078	1735.7680892944336	885.9173512458801	0.9975872	251.5513
SA45_SOC_6	1079	1726.7441940307617	892.1448612213135	0.03005152	251.78486666666666
SA45_SOC_6	1080	1745.643310546875	897.4551844596863	0.27452582	252.01843333333335
SA45_SOC_6	1081	1738.1738662719727	904.5600342750549	0.99851316	252.252
SA45_SOC_6	1082	1734.7943115234375	894.0839695930481	0.34301105	252.48556666666667
SA45_SOC_6	1083	1731.7355346679688	901.2255764007568	0.14002375	252.71913333333333
SA45_SOC_6	1084	581.0293579101562	974.4203996658325	0.00014090915	252.9527
SA45_SOC_6	1085	1729.463996887207	910.4853773117065	0.0009782363	253.18626666666668
SA45_SOC_6	1086	1727.2098541259766	922.8234958648682	0.001925191	253.41983333333334
SA45_SOC_6	1087	1720.411491394043	936.105387210846	0.9932079	253.6534
SA45_SOC_6	1088	1710.2681350708008	947.9549789428711	0.9979796	253.88696666666667
SA45_SOC_6	1089	1732.7545166015625	943.0579304695129	0.9992175	254.12053333333333
SA45_SOC_6	1090	1719.0834045410156	957.3249220848083	0.9973477	254.35410000000002
SA45_SOC_6	1091	1720.7421112060547	956.523928642273	0.99625885	254.58766666666668
SA45_SOC_6	1092	1711.9432067871094	953.7809944152832	0.99432063	254.82123333333334
SA45_SOC_6	1093	1725.3893280029297	949.4758558273315	0.64332986	255.0548
SA45_SOC_6	1094	1738.066520690918	938.6343455314636	0.7869301	255.28836666666666
SA45_SOC_6	1095	1729.2123413085938	921.0788583755493	0.94759655	255.52193333333335
SA45_SOC_6	1096	1724.0392684936523	917.2644996643066	0.9974565	255.7555
SA45_SOC_6	1097	1716.9301986694336	885.1502180099487	0.9995289	255.98906666666667
SA45_SOC_6	1098	1711.1676406860352	815.024893283844	0.9996613	256.22263333333336
SA45_SOC_6	1099	1709.4007873535156	799.2202234268188	0.9995103	256.4562
SA45_SOC_6	1100	1718.6963653564453	756.1514568328857	0.0079311775	256.6897666666667
SA45_SOC_6	1101	1753.2929992675781	771.9574785232544	0.96902966	256.92333333333335
SA45_SOC_6	1102	1757.1282577514648	793.5336399078369	0.68730724	257.1569
SA45_SOC_6	1103	577.335262298584	973.0726861953735	0.00020488184	257.39046666666667
SA45_SOC_6	1104	1770.3718185424805	853.4398126602173	0.023722392	257.62403333333333
SA45_SOC_6	1105	1760.303077697754	870.8108067512512	0.069611646	257.8576
SA45_SOC_6	1106	1758.2756423950195	878.5857796669006	0.28363165	258.09116666666665
SA45_SOC_6	1107	1737.6807403564453	886.4524841308594	0.04891933	258.3247333333333
SA45_SOC_6	1108	1740.2874755859375	887.5512027740479	0.00016941738	258.55830000000003
SA45_SOC_6	1109	1734.7416687011719	896.2741327285767	0.009003696	258.7918666666667
SA45_SOC_6	1110	1728.1511306762695	896.9373679161072	0.0022167682	259.02543333333335
SA45_SOC_6	1111	575.8971405029297	972.5142502784729	0.00013959028	259.259
SA45_SOC_6	1112	1733.9877319335938	913.79234790802	0.0031472477	259.4925666666667
SA45_SOC_6	1113	1708.1017684936523	917.697343826294	0.0431038	259.72613333333334
SA45_SOC_6	1114	1707.3822784423828	911.624071598053	0.02030383	259.9597
SA45_SOC_6	1115	1709.3413925170898	915.9010791778564	0.005033414	260.19326666666666
SA45_SOC_6	1116	1711.9147109985352	927.9876279830933	0.16741322	260.4268333333333
SA45_SOC_6	1117	1708.435935974121	927.1171760559082	0.004282629	260.6604
SA45_SOC_6	1118	1697.5764083862305	928.6657333374023	0.30983526	260.8939666666667
SA45_SOC_6	1119	1698.2763290405273	931.2889337539673	0.94270855	261.12753333333336
SA45_SOC_6	1120	1687.679214477539	923.5713171958923	8.997374e-05	261.3611
SA45_SOC_6	1121	1682.6124572753906	935.8656620979309	0.23230815	261.5946666666667
SA45_SOC_6	1122	1687.2274017333984	939.8808002471924	0.0006602929	261.82823333333334
SA45_SOC_6	1123	1674.1933822631836	939.1407036781311	0.2156083	262.0618
SA45_SOC_6	1124	1658.4219360351562	922.3530578613281	0.17911798	262.29536666666667
SA45_SOC_6	1125	1596.1986923217773	901.8971800804138	0.025930665	262.5289333333333
SA45_SOC_6	1126	1597.0244979858398	893.2604455947876	0.36903143	262.7625
SA45_SOC_6	1127	1627.3513412475586	925.2425050735474	0.43867272	262.99606666666665
SA45_SOC_6	1128	1615.206069946289	912.0077347755432	0.0009591467	263.2296333333333
SA45_SOC_6	1129	1589.4074249267578	924.376494884491	0.21562994	263.46320000000003
SA45_SOC_6	1130	1595.1008605957031	918.6091232299805	0.6587565	263.6967666666667
SA45_SOC_6	1131	1585.0468826293945	918.5015559196472	0.9928883	263.93033333333335
SA45_SOC_6	1132	1576.4350891113281	914.3405485153198	0.99200505	264.1639
SA45_SOC_6	1133	1569.6894836425781	915.6066370010376	0.9878753	264.3974666666667
SA45_SOC_6	1134	1580.3190994262695	921.9609618186951	0.2696439	264.63103333333333
SA45_SOC_6	1135	1576.0846710205078	917.5938320159912	0.92415696	264.8646
SA45_SOC_6	1136	1575.7014083862305	917.8357458114624	0.4472651	265.09816666666666
SA45_SOC_6	1137	1591.2700653076172	921.9522070884705	0.22779547	265.3317333333333
SA45_SOC_6	1138	1570.8119201660156	915.7750368118286	0.00045727778	265.5653
SA45_SOC_6	1139	1566.0232543945312	922.0819187164307	0.5178073	265.7988666666667
SA45_SOC_6	1140	1561.9033813476562	925.5395221710205	0.71714646	266.03243333333336
SA45_SOC_6	1141	1571.5997314453125	924.7724533081055	0.017991113	266.266
SA45_SOC_6	1142	1556.3186645507812	921.7040491104126	0.99860615	266.4995666666667
SA45_SOC_6	1143	1540.1193237304688	927.2756624221802	0.99972516	266.73313333333334
SA45_SOC_6	1144	1536.3982772827148	929.0347194671631	0.99968207	266.9667
SA45_SOC_6	1145	1517.7626037597656	926.1303377151489	0.99978894	267.20026666666666
SA45_SOC_6	1146	1526.4450073242188	919.7736310958862	0.99950504	267.4338333333333
SA45_SOC_6	1147	1536.9244766235352	925.9610366821289	0.99891853	267.6674
SA45_SOC_6	1148	1548.138656616211	928.0656480789185	0.9981445	267.90096666666665
SA45_SOC_6	1149	1555.744285583496	927.8496766090393	0.94878846	268.13453333333337
SA45_SOC_6	1150	1544.5339965820312	929.4697523117065	0.9822694	268.3681
SA45_SOC_6	1151	1570.83251953125	927.8019762039185	0.9750582	268.6016666666667
SA45_SOC_6	1152	1583.770523071289	925.1178789138794	0.99583936	268.83523333333335
SA45_SOC_6	1153	1584.0915298461914	930.849781036377	0.9943404	269.0688
SA45_SOC_6	1154	1585.1142883300781	934.2536973953247	0.99653506	269.30236666666667
SA45_SOC_6	1155	1593.1379699707031	929.4516634941101	0.99847	269.53593333333333
SA45_SOC_6	1156	1572.209587097168	928.0463361740112	0.98919094	269.7695
SA45_SOC_6	1157	1580.6635665893555	921.0460925102234	0.9977825	270.00306666666665
SA45_SOC_6	1158	1569.576759338379	924.3746280670166	0.99726343	270.2366333333333
SA45_SOC_6	1159	1573.575325012207	919.5422744750977	0.99286205	270.4702
SA45_SOC_6	1160	1583.2257843017578	913.0985355377197	0.99379313	270.7037666666667
SA45_SOC_6	1161	1563.0253601074219	922.5492024421692	0.9981554	270.93733333333336
SA45_SOC_6	1162	1553.8446807861328	924.1846632957458	0.99499774	271.1709
SA45_SOC_6	1163	1546.2108993530273	927.209165096283	0.9984989	271.4044666666667
SA45_SOC_6	1164	1540.6013488769531	936.28009557724	0.9979153	271.63803333333334
SA45_SOC_6	1165	1540.9042739868164	933.3354806900024	0.9996106	271.8716
SA45_SOC_6	1166	1553.653335571289	921.6424441337585	0.8676055	272.10516666666666
SA45_SOC_6	1167	1581.2315368652344	923.0098557472229	0.06183069	272.3387333333333
SA45_SOC_6	1168	1585.7932662963867	924.3002128601074	0.99771357	272.5723
SA45_SOC_6	1169	1584.5235443115234	912.030200958252	0.9889205	272.80586666666665
SA45_SOC_6	1170	1581.5724563598633	916.5583920478821	0.99645066	273.03943333333336
SA45_SOC_6	1171	1581.5777206420898	910.5359745025635	0.9935579	273.273
SA45_SOC_6	1172	1579.9961471557617	867.7501916885376	0.3943774	273.5065666666667
SA45_SOC_6	1173	1584.0404891967773	894.3159055709839	0.59741205	273.74013333333335
SA45_SOC_6	1174	1571.685676574707	900.582103729248	0.99882716	273.9737
SA45_SOC_6	1175	1573.2806396484375	897.9341197013855	0.9838111	274.20726666666667
SA45_SOC_6	1176	1582.2388458251953	896.5020775794983	0.34603432	274.44083333333333
SA45_SOC_6	1177	1584.3586349487305	912.2332978248596	0.9214247	274.6744
SA45_SOC_6	1178	1570.9331130981445	893.1239748001099	0.0313345	274.90796666666665
SA45_SOC_6	1179	1566.5230178833008	899.030327796936	0.034549903	275.1415333333333
SA45_SOC_6	1180	1567.0670700073242	907.2010660171509	0.96974427	275.37510000000003
SA45_SOC_6	1181	1567.631950378418	910.8408451080322	0.9719393	275.6086666666667
SA45_SOC_6	1182	1558.4753036499023	909.6824526786804	0.09125916	275.84223333333335
SA45_SOC_6	1183	1521.2999725341797	876.6004514694214	0.6200159	276.0758
SA45_SOC_6	1184	1544.6985626220703	902.427806854248	0.020793468	276.3093666666667
SA45_SOC_6	1185	1516.5463256835938	857.4896478652954	0.23440345	276.54293333333334
SA45_SOC_6	1186	1514.073143005371	846.3644456863403	0.98014796	276.7765
SA45_SOC_6	1187	1540.5845260620117	858.0307030677795	0.94928914	277.01006666666666
SA45_SOC_6	1188	1513.282356262207	792.8948020935059	0.9868988	277.2436333333333
SA45_SOC_6	1189	1510.656623840332	758.8651657104492	0.9678467	277.4772
SA45_SOC_6	1190	1523.1221008300781	762.7948808670044	0.9986656	277.7107666666667
SA45_SOC_6	1191	1480.1509094238281	735.6305623054504	0.9987458	277.94433333333336
SA45_SOC_6	1192	1480.0503158569336	723.6215829849243	0.99956816	278.1779
SA45_SOC_6	1193	1472.1706008911133	726.2499332427979	0.9997074	278.4114666666667
SA45_SOC_6	1194	1467.6335906982422	720.2695512771606	0.9998186	278.64503333333334
SA45_SOC_6	1195	1430.1952743530273	705.0794506072998	0.9995571	278.8786
SA45_SOC_6	1196	1402.8194046020508	703.4777212142944	0.9980769	279.11216666666667
SA45_SOC_6	1197	1367.310562133789	698.7192034721375	0.9994247	279.3457333333333
SA45_SOC_6	1198	1337.5312042236328	697.5364136695862	0.9994692	279.5793
SA45_SOC_6	1199	1298.2026672363281	699.2918658256531	0.99894196	279.81286666666665
SA45_SOC_6	1200	1262.2846984863281	696.0170817375183	0.99848026	280.0464333333333
SA45_SOC_6	1201	1242.9441833496094	697.5229597091675	0.9994771	280.28000000000003
SA45_SOC_6	1202	1215.0609970092773	694.3133854866028	0.9995466	280.5135666666667
SA45_SOC_6	1203	1166.341552734375	687.683801651001	0.9996234	280.74713333333335
SA45_SOC_6	1204	1130.892677307129	674.8586368560791	0.99957126	280.9807
SA45_SOC_6	1205	1090.0447082519531	669.1678690910339	0.9997069	281.2142666666667
SA45_SOC_6	1206	1037.046775817871	648.6616516113281	0.99965215	281.44783333333334
SA45_SOC_6	1207	1006.3981246948242	624.423987865448	0.9996959	281.6814
SA45_SOC_6	1208	965.8303070068359	609.8627471923828	0.99974376	281.91496666666666
SA45_SOC_6	1209	938.9426422119141	601.7404818534851	0.999713	282.1485333333333
SA45_SOC_6	1210	923.7216567993164	598.1151866912842	0.9998584	282.3821
SA45_SOC_6	1211	910.8042526245117	598.9908528327942	0.99979097	282.6156666666667
SA45_SOC_6	1212	897.0401000976562	604.6342420578003	0.9997422	282.84923333333336
SA45_SOC_6	1213	891.8491744995117	608.6513113975525	0.9997063	283.0828
SA45_SOC_6	1214	893.2132530212402	617.2570824623108	0.9997552	283.3163666666667
SA45_SOC_6	1215	875.998649597168	615.5056858062744	0.9997235	283.54993333333334
SA45_SOC_6	1216	883.4433746337891	624.5831179618835	0.9997638	283.7835
SA45_SOC_6	1217	877.320671081543	624.2833971977234	0.99941516	284.01706666666666
SA45_SOC_6	1218	868.2828140258789	631.6965293884277	0.99921095	284.2506333333333
SA45_SOC_6	1219	873.5313606262207	629.801516532898	0.9990502	284.4842
SA45_SOC_6	1220	869.4377517700195	633.2094240188599	0.99960035	284.71776666666665
SA45_SOC_6	1221	873.2369613647461	632.2616600990295	0.9997843	284.95133333333337
SA45_SOC_6	1222	862.3904228210449	628.8709402084351	0.9995983	285.1849
SA45_SOC_6	1223	864.7490501403809	629.5809745788574	0.99965286	285.4184666666667
SA45_SOC_6	1224	871.3945770263672	630.3688359260559	0.98716474	285.65203333333335
SA45_SOC_6	1225	822.000846862793	625.5613946914673	0.01245692	285.8856
SA45_SOC_6	1226	811.6399955749512	638.0667543411255	0.8362918	286.1191666666667
SA45_SOC_6	1227	798.1518745422363	678.8590335845947	0.9978282	286.35273333333333
SA45_SOC_6	1228	815.6573867797852	719.5459985733032	0.9997048	286.5863
SA45_SOC_6	1229	791.2978935241699	758.731849193573	0.99807286	286.81986666666666
SA45_SOC_6	1230	819.0470123291016	787.643895149231	0.99876225	287.0534333333333
SA45_SOC_6	1231	782.0001983642578	834.180371761322	0.3783518	287.287
SA45_SOC_6	1232	730.1355171203613	863.2214212417603	0.003919989	287.5205666666667
SA45_SOC_6	1233	710.8879852294922	876.4522647857666	0.00018686823	287.75413333333336
SA45_SOC_6	1234	575.939998626709	983.3521556854248	5.09464e-05	287.9877
SA45_SOC_6	1235	577.4895286560059	982.6455974578857	4.546771e-05	288.2212666666667
SA45_SOC_6	1236	574.3998527526855	982.1824336051941	6.2545776e-05	288.45483333333334
SA45_SOC_6	1237	576.9086837768555	982.5948715209961	0.00029235898	288.6884
SA45_SOC_6	1238	591.910572052002	980.1617002487183	0.0003300548	288.92196666666666
SA45_SOC_6	1239	579.8272705078125	981.2796020507812	0.00021870034	289.1555333333333
SA45_SOC_6	1240	585.710391998291	977.5624465942383	0.0008452466	289.3891
SA45_SOC_6	1241	579.0174293518066	975.2363276481628	0.0012665397	289.62266666666665
SA45_SOC_6	1242	581.5498352050781	979.074182510376	0.0004325622	289.85623333333336
SA45_SOC_6	1243	1090.4752349853516	477.98274636268616	2.760247e-05	290.0898
SA45_SOC_6	1244	576.8682861328125	981.5816402435303	0.00035271508	290.3233666666667
SA45_SOC_6	1245	578.0197334289551	982.5060367584229	0.00013363748	290.55693333333335
SA45_SOC_6	1246	577.0835494995117	983.1807947158813	2.6120477e-05	290.7905
SA45_SOC_6	1247	590.4000663757324	974.914140701294	0.0020329896	291.02406666666667
SA45_SOC_6	1248	579.206714630127	981.6034626960754	0.00012498567	291.25763333333333
SA45_SOC_6	1249	573.5272979736328	975.9630346298218	0.00015551943	291.4912
SA45_SOC_6	1250	576.8258285522461	980.8128976821899	0.00011602673	291.72476666666665
SA45_SOC_6	1251	577.6732063293457	984.1439437866211	6.1012746e-05	291.9583333333333
SA45_SOC_6	1252	580.8894538879395	987.4693894386292	6.9732916e-05	292.19190000000003
SA45_SOC_6	1253	577.6929473876953	971.7771148681641	9.795143e-05	292.4254666666667
SA45_SOC_6	1254	579.1521835327148	982.7519416809082	4.4992652e-05	292.65903333333335
SA45_SOC_6	1255	579.0456390380859	981.6784572601318	7.8119156e-05	292.8926
SA45_SOC_6	1256	580.5987739562988	983.7803649902344	0.00036694726	293.1261666666667
SA45_SOC_6	1257	577.1113014221191	981.1041212081909	6.314779e-05	293.35973333333334
SA45_SOC_6	1258	582.9701614379883	976.3052415847778	0.0013122956	293.5933
SA45_SOC_6	1259	574.068660736084	982.4634861946106	6.122735e-05	293.82686666666666
SA45_SOC_6	1260	586.1943054199219	975.5014801025391	0.00218507	294.0604333333333
SA45_SOC_6	1261	575.1688385009766	981.088285446167	8.407819e-05	294.294
SA45_SOC_6	1262	574.5965194702148	981.5538311004639	6.7832065e-05	294.52756666666664
SA45_SOC_6	1263	1185.3619766235352	481.1284625530243	2.4333682e-05	294.76113333333336
SA45_SOC_6	1264	577.1417999267578	969.386043548584	0.00024175756	294.9947
SA45_SOC_6	1265	575.3845596313477	968.0792713165283	4.6142177e-05	295.2282666666667
SA45_SOC_6	1266	588.7587547302246	973.2578229904175	0.0011450883	295.46183333333335
SA45_SOC_6	1267	578.3172225952148	981.9812679290771	8.514637e-05	295.6954
SA45_SOC_6	1268	578.1167221069336	979.4389843940735	3.443461e-05	295.92896666666667
SA45_SOC_6	1269	573.7528610229492	964.9233198165894	0.00012407739	296.16253333333333
SA45_SOC_6	1270	575.3386688232422	982.0279383659363	4.191885e-05	296.3961
SA45_SOC_6	1271	598.1513214111328	982.7776908874512	3.8483475e-05	296.62966666666665
SA45_SOC_6	1272	579.3711090087891	980.9193706512451	8.1772676e-05	296.8632333333333
SA45_SOC_6	1273	594.8795127868652	980.0230407714844	4.399514e-05	297.09680000000003
SA45_SOC_6	1274	578.305549621582	985.1148819923401	2.3726092e-05	297.3303666666667
SA45_SOC_6	1275	578.4253120422363	979.2121338844299	0.00021221815	297.56393333333335
SA45_SOC_6	1276	594.0633201599121	982.6799726486206	5.8325742e-05	297.7975
SA45_SOC_6	1277	579.0586280822754	971.3774871826172	0.00013900956	298.0310666666667
SA45_SOC_6	1278	577.2122955322266	984.0530490875244	5.6642184e-05	298.26463333333334
SA45_SOC_6	1279	590.0880432128906	979.021782875061	0.0033769077	298.4982
SA45_SOC_6	1280	582.3823928833008	982.728316783905	0.0001272586	298.73176666666666
SA45_SOC_6	1281	576.0476303100586	983.6615324020386	4.8051752e-05	298.9653333333333
SA45_SOC_6	1282	577.2621917724609	980.9625005722046	0.00012926436	299.1989
SA45_SOC_6	1283	594.0361976623535	983.8010931015015	6.8276866e-05	299.4324666666667
SA45_SOC_6	1284	580.1095390319824	979.7906541824341	0.00027999922	299.66603333333336
SA45_SOC_6	1285	1060.0500869750977	475.4607403278351	2.7940727e-05	299.8996
SA45_SOC_6	1286	576.6351127624512	981.6393184661865	3.4861805e-05	300.1331666666667
SA45_SOC_6	1287	576.3152503967285	982.1922826766968	8.286189e-05	300.36673333333334
SA45_SOC_6	1288	577.9463195800781	982.7130603790283	3.3754604e-05	300.6003
SA45_SOC_6	1289	581.8561363220215	982.0268440246582	0.00044086672	300.83386666666667
SA45_SOC_6	1290	580.5681610107422	982.435097694397	0.00023997268	301.0674333333333
SA45_SOC_6	1291	583.2810974121094	971.3844394683838	0.00042401065	301.301
SA45_SOC_6	1292	1123.8214874267578	474.35877084732056	2.2059872e-05	301.53456666666665
SA45_SOC_6	1293	970.9673309326172	490.09198665618896	2.0975134e-05	301.76813333333337
SA45_SOC_6	1294	1124.966697692871	478.3878457546234	2.5729116e-05	302.0017
SA45_SOC_6	1295	580.3805351257324	982.2663116455078	0.00019247987	302.2352666666667
SA45_SOC_6	1296	578.6785125732422	972.9837870597839	0.00019856515	302.46883333333335
SA45_SOC_6	1297	575.6601905822754	981.8583154678345	5.7851958e-05	302.7024
SA45_SOC_6	1298	578.2565116882324	972.4415731430054	0.0003435203	302.9359666666667
SA45_SOC_6	1299	576.1071968078613	981.5336179733276	0.00016128906	303.16953333333333
SA45_SOC_6	1300	577.4411773681641	981.783127784729	2.3006136e-05	303.4031
SA45_SOC_6	1301	573.1776809692383	983.422257900238	7.768331e-05	303.63666666666666
SA45_SOC_6	1302	577.3137474060059	985.0023579597473	3.615769e-05	303.8702333333333
SA45_SOC_6	1303	578.968505859375	984.7323131561279	0.00015871064	304.1038
SA45_SOC_6	1304	577.273063659668	978.6464881896973	7.935318e-05	304.3373666666667
SA45_SOC_6	1305	575.3344345092773	978.8932943344116	0.00024848038	304.57093333333336
SA45_SOC_6	1306	576.9275665283203	981.8827772140503	0.00013034292	304.8045
SA45_SOC_6	1307	577.4329376220703	981.9454765319824	0.00021658969	305.0380666666667
SA45_SOC_6	1308	1121.5109252929688	474.28544998168945	2.8129236e-05	305.27163333333334
SA45_SOC_6	1309	577.968807220459	980.9104871749878	5.598771e-05	305.5052
SA45_SOC_6	1310	583.8094711303711	975.2833843231201	0.00015155495	305.73876666666666
SA45_SOC_6	1311	575.4446983337402	982.3422718048096	0.000113989045	305.9723333333333
SA45_SOC_6	1312	588.7264823913574	971.5635251998901	0.0005561854	306.2059
SA45_SOC_6	1313	578.697681427002	980.4800891876221	5.729469e-05	306.43946666666665
SA45_SOC_6	1314	576.7012596130371	982.0613479614258	5.17297e-05	306.67303333333336
SA45_SOC_6	1315	579.2890548706055	981.0615706443787	0.00022365889	306.9066
SA45_SOC_6	1316	581.3495635986328	978.226261138916	0.00019848869	307.1401666666667
SA45_SOC_6	1317	578.8718032836914	979.7091579437256	6.819787e-05	307.37373333333335
SA45_SOC_6	1318	575.3338623046875	983.3661890029907	5.6386623e-05	307.6073
SA45_SOC_6	1319	580.1288795471191	982.7068161964417	0.00020679065	307.84086666666667
SA45_SOC_6	1320	573.2437133789062	983.1806659698486	8.793579e-05	308.07443333333333
SA45_SOC_6	1321	592.1367645263672	969.6297597885132	0.00011733751	308.308
SA45_SOC_6	1322	573.9923286437988	982.4780344963074	0.00017477116	308.54156666666665
SA45_SOC_6	1323	575.3720283508301	985.6617307662964	4.629993e-05	308.7751333333333
SA45_SOC_6	1324	573.486156463623	984.3577265739441	5.9652928e-05	309.00870000000003
SA45_SOC_6	1325	582.0574951171875	981.2313222885132	0.00029329117	309.2422666666667
SA45_SOC_6	1326	573.4793472290039	980.985803604126	7.351566e-05	309.47583333333336
SA45_SOC_6	1327	596.8070983886719	983.0789566040039	0.00026552455	309.7094
SA45_SOC_6	1328	596.4652061462402	969.9807214736938	9.323933e-05	309.9429666666667
SA45_SOC_6	1329	576.0824203491211	984.3111848831177	3.6921683e-05	310.17653333333334
SA45_SOC_6	1330	596.0857200622559	983.728609085083	0.0001198198	310.4101
SA45_SOC_6	1331	573.387565612793	982.5590801239014	4.1484036e-05	310.64366666666666
SA45_SOC_6	1332	577.2058868408203	984.7383642196655	5.511907e-05	310.8772333333333
SA45_SOC_6	1333	577.3397827148438	978.1333065032959	0.00037600775	311.1108
SA45_SOC_6	1334	580.9520530700684	981.6070032119751	0.00043356346	311.34436666666664
SA45_SOC_6	1335	577.3558616638184	983.4839916229248	0.00023192512	311.57793333333336
SA45_SOC_6	1336	575.4501914978027	981.9480514526367	0.00014849953	311.8115
SA45_SOC_6	1337	573.5492134094238	983.0750942230225	4.5020628e-05	312.0450666666667
SA45_SOC_6	1338	1187.4324417114258	481.6650116443634	2.5611926e-05	312.27863333333335
SA45_SOC_6	1339	575.0130844116211	985.3905272483826	3.1494885e-05	312.5122
SA45_SOC_6	1340	580.997371673584	981.1875486373901	0.0002774611	312.74576666666667
SA45_SOC_6	1341	585.4582786560059	975.577826499939	0.00034149454	312.97933333333333
SA45_SOC_6	1342	575.6604766845703	985.571608543396	6.644035e-05	313.2129
SA45_SOC_6	1343	587.3872375488281	969.2909002304077	0.00013806293	313.44646666666665
SA45_SOC_6	1344	575.3570938110352	965.4452562332153	4.241474e-05	313.6800333333333
SA45_SOC_6	1345	577.349967956543	981.1082410812378	0.00021973348	313.91360000000003
SA45_SOC_6	1346	576.4153289794922	982.296953201294	4.7340254e-05	314.1471666666667
SA45_SOC_6	1347	589.3927001953125	974.1800308227539	0.0010487889	314.38073333333335
SA45_SOC_6	1348	574.9271965026855	980.270619392395	0.00011676169	314.6143
SA45_SOC_6	1349	575.9063529968262	972.2024917602539	0.00033055933	314.8478666666667
SA45_SOC_6	1350	575.7114601135254	980.9980344772339	7.9771235e-05	315.08143333333334
SA45_SOC_6	1351	579.133186340332	979.5177125930786	0.00026951823	315.315
SA45_SOC_6	1352	586.4035034179688	975.7948923110962	0.002432626	315.54856666666666
SA45_SOC_6	1353	578.170223236084	981.7112874984741	0.00013613066	315.7821333333333
SA45_SOC_6	1354	587.7901268005371	975.6255912780762	0.00023612726	316.0157
SA45_SOC_6	1355	576.9632148742676	977.7835035324097	0.00016661131	316.2492666666667
SA45_SOC_6	1356	590.5340194702148	970.5639410018921	0.0006742721	316.48283333333336
SA45_SOC_6	1357	577.77099609375	977.9611730575562	0.00027334402	316.7164
SA45_SOC_6	1358	579.0457534790039	979.5690822601318	0.00014830792	316.9499666666667
SA45_SOC_6	1359	597.6809692382812	981.1494398117065	3.729026e-05	317.18353333333334
SA45_SOC_6	1360	588.555850982666	968.9161205291748	0.00040771923	317.4171
SA45_SOC_6	1361	1129.6121978759766	479.0180253982544	2.472984e-05	317.65066666666667
SA45_SOC_6	1362	578.4160423278809	980.6157875061035	0.00020251895	317.8842333333333
SA45_SOC_6	1363	578.0105781555176	977.0603370666504	4.8177288e-05	318.1178
SA45_SOC_6	1364	576.1754035949707	983.0718755722046	0.00012216049	318.35136666666665
SA45_SOC_6	1365	577.5631141662598	983.3827972412109	5.4293923e-05	318.5849333333333
SA45_SOC_6	1366	579.1117858886719	984.7420978546143	0.00022801287	318.81850000000003
SA45_SOC_6	1367	593.7347030639648	981.7520999908447	0.0004180197	319.0520666666667
SA45_SOC_6	1368	576.0691452026367	966.3823986053467	6.2114144e-05	319.28563333333335
SA45_SOC_6	1369	596.348819732666	982.6327228546143	3.5331108e-05	319.5192
SA45_SOC_6	1370	576.9974899291992	968.2967233657837	6.9616115e-05	319.7527666666667
SA45_SOC_6	1371	575.0093078613281	984.0686273574829	4.4074004e-05	319.98633333333333
SA45_SOC_6	1372	577.2771263122559	983.9662742614746	8.969737e-05	320.2199
SA45_SOC_6	1373	589.7996520996094	980.9634017944336	0.00014372657	320.45346666666666
SA45_SOC_6	1374	576.7145347595215	979.9780440330505	0.0001543884	320.6870333333333
SA45_SOC_6	1375	573.8472747802734	982.1548175811768	4.2063213e-05	320.9206
SA45_SOC_6	1376	577.6455116271973	981.8922400474548	0.00014395342	321.1541666666667
SA45_SOC_6	1377	1129.4880294799805	478.9703893661499	2.3524917e-05	321.38773333333336
SA45_SOC_6	1378	574.5846176147461	978.1706428527832	0.00015573	321.6213
SA45_SOC_6	1379	590.50048828125	972.4360370635986	0.00018875588	321.8548666666667
SA45_SOC_6	1380	574.2105102539062	982.9835557937622	0.0001302074	322.08843333333334
SA45_SOC_6	1381	580.0994110107422	982.4407625198364	6.5130254e-05	322.322
SA45_SOC_6	1382	576.9034194946289	981.4720773696899	0.0001374343	322.55556666666666
SA45_SOC_6	1383	1213.3466720581055	482.506560087204	2.500922e-05	322.7891333333333
SA45_SOC_6	1384	572.424144744873	982.6804876327515	0.00010985372	323.0227
SA45_SOC_6	1385	576.2868118286133	982.2902584075928	6.562521e-05	323.25626666666665
SA45_SOC_6	1386	575.925235748291	981.4794158935547	0.00011227467	323.48983333333337
SA45_SOC_6	1387	579.6082305908203	979.834041595459	9.319089e-05	323.7234
SA45_SOC_6	1388	697.9966163635254	813.2410526275635	9.833008e-05	323.9569666666667
SA45_SOC_6	1389	577.3968887329102	981.690366268158	0.00017873953	324.19053333333335
SA45_SOC_6	1390	579.4089889526367	982.1764469146729	0.00023130479	324.4241
SA45_SOC_6	1391	590.2820777893066	975.8443307876587	0.00031571402	324.65766666666667
SA45_SOC_6	1392	577.9892921447754	980.185067653656	0.00019009261	324.89123333333333
SA45_SOC_6	1393	696.0729217529297	812.5207185745239	0.00021723185	325.1248
SA45_SOC_6	1394	695.8876419067383	807.9588603973389	0.00010508489	325.35836666666665
SA45_SOC_6	1395	572.596263885498	984.5335292816162	0.00011611505	325.5919333333333
SA45_SOC_6	1396	695.7523155212402	808.7460780143738	0.00021072025	325.82550000000003
SA45_SOC_6	1397	695.7552337646484	810.891695022583	0.00053990074	326.0590666666667
SA45_SOC_6	1398	698.3638000488281	814.1721439361572	0.0006669079	326.29263333333336
SA45_SOC_6	1399	699.4472122192383	814.4675517082214	0.004736338	326.5262
SA45_SOC_6	1400	698.9365768432617	813.8098526000977	0.0016039968	326.7597666666667
SA45_SOC_6	1401	697.9024887084961	816.1212944984436	0.0080038225	326.99333333333334
SA45_SOC_6	1402	698.2145118713379	814.8828864097595	0.016769633	327.2269
SA45_SOC_6	1403	696.1296272277832	813.0465817451477	0.003356894	327.46046666666666
SA45_SOC_6	1404	697.9486083984375	813.2846331596375	0.0031647454	327.6940333333333
SA45_SOC_6	1405	697.8658676147461	814.560763835907	0.008068546	327.9276
SA45_SOC_6	1406	699.1762161254883	816.748480796814	0.004705493	328.16116666666665
SA45_SOC_6	1407	697.7865600585938	813.4511017799377	0.0031851246	328.39473333333336
SA45_SOC_6	1408	697.2534370422363	810.9841990470886	0.0050158687	328.6283
SA45_SOC_6	1409	697.5625419616699	811.2691783905029	0.015884632	328.8618666666667
SA45_SOC_6	1410	698.5890197753906	812.1446514129639	0.010917806	329.09543333333335
SA45_SOC_6	1411	699.4607734680176	811.5990257263184	0.012711248	329.329
SA45_SOC_6	1412	697.4050140380859	811.5843486785889	0.02541573	329.56256666666667
SA45_SOC_6	1413	696.99462890625	809.8780131340027	0.012769499	329.79613333333333
SA45_SOC_6	1414	700.6698989868164	810.7929468154907	0.017862689	330.0297
SA45_SOC_6	1415	699.6403312683105	810.0463485717773	0.0379185	330.26326666666665
SA45_SOC_6	1416	697.9991912841797	808.0709981918335	0.004240282	330.4968333333333
SA45_SOC_6	1417	701.0351371765137	813.099946975708	0.0060843267	330.73040000000003
SA45_SOC_6	1418	700.1420974731445	809.8001217842102	0.009566453	330.9639666666667
SA45_SOC_6	1419	700.8668518066406	810.5193614959717	0.008322796	331.19753333333335
SA45_SOC_6	1420	701.0307312011719	801.4042711257935	0.101685405	331.4311
SA45_SOC_6	1421	700.1098251342773	806.3500499725342	0.0089268945	331.6646666666667
SA45_SOC_6	1422	701.7213249206543	802.5724482536316	0.021848775	331.89823333333334
SA45_SOC_6	1423	701.8410301208496	808.3447766304016	0.00749831	332.1318
SA45_SOC_6	1424	702.3949241638184	804.3790769577026	0.025031645	332.36536666666666
SA45_SOC_6	1425	702.7313804626465	805.4427766799927	0.01004504	332.5989333333333
SA45_SOC_6	1426	703.5301208496094	805.5423617362976	0.018462628	332.8325
SA45_SOC_6	1427	712.1896362304688	803.6886119842529	0.06881878	333.0660666666667
SA45_SOC_6	1428	713.0827331542969	801.7702317237854	0.038480815	333.29963333333336
SA45_SOC_6	1429	711.5585517883301	804.8675394058228	0.14294103	333.5332
SA45_SOC_6	1430	714.0884399414062	814.4553208351135	0.09574491	333.7667666666667
SA45_SOC_6	1431	712.2946357727051	812.3317193984985	0.3707018	334.00033333333334
SA45_SOC_6	1432	713.9032745361328	814.5644330978394	0.15799934	334.2339
SA45_SOC_6	1433	713.5397529602051	813.6114549636841	0.09219084	334.46746666666667
SA45_SOC_6	1434	714.517765045166	814.5568370819092	0.21969208	334.7010333333333
SA45_SOC_6	1435	715.5786323547363	806.9256091117859	0.48060936	334.9346
SA45_SOC_6	1436	719.0799522399902	803.2978677749634	0.06765404	335.16816666666665
SA45_SOC_6	1437	730.7148170471191	812.6766300201416	0.94066936	335.4017333333333
SA45_SOC_6	1438	731.1601066589355	813.3552503585815	0.9605936	335.63530000000003
SA45_SOC_6	1439	733.0911827087402	814.1122770309448	0.96454364	335.8688666666667
SA45_SOC_6	1440	738.2858276367188	822.2414302825928	0.40889847	336.10243333333335
SA45_SOC_6	1441	739.3849182128906	821.8132853507996	0.55369395	336.336
SA45_SOC_6	1442	738.8168334960938	820.8088088035583	0.7876729	336.5695666666667
SA45_SOC_6	1443	739.8333549499512	823.0352783203125	0.87264127	336.80313333333334
SA45_SOC_6	1444	742.1121597290039	821.6037511825562	0.7782831	337.0367
SA45_SOC_6	1445	735.8772468566895	824.6634650230408	0.16899991	337.27026666666666
SA45_SOC_6	1446	738.1930732727051	830.860333442688	0.027140737	337.5038333333333
SA45_SOC_6	1447	740.8803176879883	831.3830423355103	0.021956867	337.7374
SA45_SOC_6	1448	743.2572555541992	820.9172129631042	0.10543467	337.9709666666667
SA45_SOC_6	1449	741.2580299377441	832.0411920547485	0.03985518	338.20453333333336
SA45_SOC_6	1450	742.4939346313477	828.0434989929199	0.13243213	338.4381
SA45_SOC_6	1451	745.6154251098633	822.9653692245483	0.48034728	338.6716666666667
SA45_SOC_6	1452	755.2159881591797	823.4873056411743	0.14560959	338.90523333333334
SA45_SOC_6	1453	756.7934989929199	811.0501170158386	0.92084247	339.1388
SA45_SOC_6	1454	766.5987396240234	809.2754173278809	0.8937859	339.37236666666666
SA45_SOC_6	1455	781.6431999206543	807.7530598640442	0.9913953	339.6059333333333
SA45_SOC_6	1456	794.329948425293	809.1807889938354	0.99702567	339.8395
SA45_SOC_6	1457	798.9896965026855	810.9446096420288	0.99754936	340.07306666666665
SA45_SOC_6	1458	801.6259002685547	805.4615092277527	0.99586785	340.30663333333337
SA45_SOC_6	1459	799.1881942749023	803.9455890655518	0.9981754	340.5402
SA45_SOC_6	1460	837.0716857910156	797.8557729721069	0.99967134	340.7737666666667
SA45_SOC_6	1461	920.9929275512695	791.8326473236084	0.99957305	341.00733333333335
SA45_SOC_6	1462	1021.0338592529297	792.6399493217468	0.9995461	341.2409
SA45_SOC_6	1463	1107.8554916381836	804.4611525535583	0.9998099	341.4744666666667
SA45_SOC_6	1464	1188.3594131469727	817.9899787902832	0.99913126	341.70803333333333
SA45_SOC_6	1465	1271.4122772216797	826.4937829971313	0.999788	341.9416
SA45_SOC_6	1466	1354.2375183105469	845.7765913009644	0.9996811	342.17516666666666
SA45_SOC_6	1467	1412.4958419799805	862.8095626831055	0.99960905	342.4087333333333
SA45_SOC_6	1468	1437.491455078125	877.8756165504456	0.9967894	342.64230000000003
SA45_SOC_6	1469	1450.4888534545898	890.264139175415	0.9989171	342.8758666666667
SA45_SOC_6	1470	1461.9647598266602	891.8657398223877	0.99967813	343.10943333333336
SA45_SOC_6	1471	1467.4139785766602	899.2815113067627	0.99891865	343.343
SA45_SOC_6	1472	1474.8664855957031	900.6023812294006	0.99936694	343.5765666666667
SA45_SOC_6	1473	1481.0197448730469	906.9013452529907	0.9990435	343.81013333333334
SA45_SOC_6	1474	1481.9699478149414	906.8843507766724	0.9984561	344.0437
SA45_SOC_6	1475	1488.0083084106445	900.9738779067993	0.9995327	344.27726666666666
SA45_SOC_6	1476	1491.2636947631836	899.8017740249634	0.99958485	344.5108333333333
SA45_SOC_6	1477	1502.4397659301758	895.2872943878174	0.9997141	344.7444
SA45_SOC_6	1478	1491.6010665893555	892.598819732666	0.9996625	344.97796666666665
SA45_SOC_6	1479	1491.3934707641602	870.467119216919	0.9985518	345.21153333333336
SA45_SOC_6	1480	1489.2707061767578	867.1074271202087	0.9975763	345.4451
SA45_SOC_6	1481	1458.8386917114258	863.586802482605	0.99546343	345.6786666666667
SA45_SOC_6	1482	1464.4105911254883	860.8268737792969	0.6176245	345.91223333333335
SA45_SOC_6	1483	1485.8150482177734	849.7996473312378	0.7455065	346.1458
SA45_SOC_6	1484	1494.008674621582	860.6098079681396	0.9935229	346.37936666666667
SA45_SOC_6	1485	1492.2568130493164	864.361081123352	0.91482884	346.61293333333333
SA45_SOC_6	1486	1487.4082946777344	872.3406314849854	0.9972178	346.8465
SA45_SOC_6	1487	1489.0116119384766	873.3524465560913	0.9183423	347.08006666666665
SA45_SOC_6	1488	1523.0002212524414	879.6685981750488	0.971762	347.3136333333333
SA45_SOC_6	1489	1503.0920791625977	867.8721141815186	0.9992249	347.54720000000003
SA45_SOC_6	1490	1520.7212448120117	877.3524570465088	0.99946743	347.7807666666667
SA45_SOC_6	1491	1487.1805572509766	831.4882922172546	0.33694133	348.01433333333335
SA45_SOC_6	1492	1475.188980102539	822.739098072052	0.92168385	348.2479
SA45_SOC_6	1493	1471.6684341430664	811.2794780731201	0.9936906	348.4814666666667
SA45_SOC_6	1494	1462.441291809082	797.7978372573853	0.9620987	348.71503333333334
SA45_SOC_6	1495	1455.2144622802734	788.1034541130066	0.98863715	348.9486
SA45_SOC_6	1496	1438.0935287475586	769.8555707931519	0.99631244	349.18216666666666
SA45_SOC_6	1497	1444.310188293457	762.1135568618774	0.96192706	349.4157333333333
SA45_SOC_6	1498	1444.2097091674805	748.3018112182617	0.8660942	349.6493
SA45_SOC_6	1499	1438.494529724121	730.8945751190186	0.98512775	349.8828666666667
SA45_SOC_6	1500	1444.3716430664062	706.7213487625122	0.9849225	350.11643333333336
SA45_SOC_6	1501	1434.0982818603516	703.7737727165222	0.98266613	350.35
SA45_SOC_6	1502	1401.6006088256836	694.0201663970947	0.9991738	350.5835666666667
SA45_SOC_6	1503	1405.9624099731445	677.0088887214661	0.99975806	350.81713333333335
SA45_SOC_6	1504	1383.7015914916992	668.0585289001465	0.9992549	351.0507
SA45_SOC_6	1505	1352.6523971557617	669.4892191886902	0.99949586	351.28426666666667
SA45_SOC_6	1506	1320.069236755371	671.4152598381042	0.9995982	351.51783333333333
SA45_SOC_6	1507	1283.8800430297852	675.6009864807129	0.9993679	351.7514
SA45_SOC_6	1508	1245.5624771118164	679.4839668273926	0.9993067	351.98496666666665
SA45_SOC_6	1509	1242.9687881469727	673.3275246620178	0.9997514	352.2185333333333
SA45_SOC_6	1510	1232.958869934082	674.8751163482666	0.9997869	352.45210000000003
SA45_SOC_6	1511	1220.097885131836	672.0353007316589	0.9993223	352.6856666666667
SA45_SOC_6	1512	1197.2554779052734	673.0056595802307	0.99925894	352.91923333333335
SA45_SOC_6	1513	1185.9174728393555	671.4925074577332	0.9993243	353.1528
SA45_SOC_6	1514	1165.2191162109375	673.2964324951172	0.9994235	353.3863666666667
SA45_SOC_6	1515	1146.8658828735352	662.5570821762085	0.9995672	353.61993333333334
SA45_SOC_6	1516	1127.4623107910156	655.0931596755981	0.9996848	353.8535
SA45_SOC_6	1517	1110.8547592163086	642.3131847381592	0.9997969	354.08706666666666
SA45_SOC_6	1518	1086.8963241577148	632.0180082321167	0.99981564	354.3206333333333
SA45_SOC_6	1519	1066.6782760620117	619.3745040893555	0.99973625	354.5542
SA45_SOC_6	1520	1052.460594177246	611.259126663208	0.99974877	354.7877666666667
SA45_SOC_6	1521	1015.7649993896484	615.129554271698	0.9996406	355.02133333333336
SA45_SOC_6	1522	986.4567947387695	617.5085878372192	0.99969816	355.2549
SA45_SOC_6	1523	958.9990997314453	620.0838947296143	0.99982893	355.4884666666667
SA45_SOC_6	1524	936.5855026245117	617.7987170219421	0.99969804	355.72203333333334
SA45_SOC_6	1525	934.9884223937988	615.1897430419922	0.9998572	355.9556
SA45_SOC_6	1526	923.9687347412109	612.7632021903992	0.999759	356.18916666666667
SA45_SOC_6	1527	914.0649032592773	611.1895394325256	0.9997551	356.4227333333333
SA45_SOC_6	1528	911.6060256958008	609.9471402168274	0.99976987	356.6563
SA45_SOC_6	1529	914.3926048278809	608.0091905593872	0.999711	356.88986666666665
SA45_SOC_6	1530	908.5695648193359	606.8610334396362	0.99983954	357.12343333333337
SA45_SOC_6	1531	907.1875762939453	611.1493062973022	0.999897	357.357
SA45_SOC_6	1532	899.0725135803223	604.6893453598022	0.999765	357.5905666666667
SA45_SOC_6	1533	901.4870452880859	605.428991317749	0.9996681	357.82413333333335
SA45_SOC_6	1534	908.485107421875	598.6368656158447	0.9980615	358.0577
SA45_SOC_6	1535	892.0155715942383	611.8438911437988	0.8659486	358.2912666666667
SA45_SOC_6	1536	880.8878517150879	614.2161011695862	0.09844367	358.52483333333333
SA45_SOC_6	1537	872.757453918457	611.9580888748169	0.40476787	358.7584
SA45_SOC_6	1538	869.6716690063477	611.0336923599243	0.9719748	358.99196666666666
SA45_SOC_6	1539	862.5223159790039	611.2719368934631	0.97859883	359.2255333333333
SA45_SOC_6	1540	845.3528022766113	599.6782922744751	0.99089336	359.4591
SA45_SOC_6	1541	844.203987121582	595.5359530448914	0.99749726	359.6926666666667
SA45_SOC_6	1542	844.1538047790527	601.5403461456299	0.99699956	359.92623333333336
SA45_SOC_6	1543	840.4514122009277	596.1633968353271	0.9648918	360.1598
SA45_SOC_6	1544	854.7678565979004	607.4911165237427	0.9813244	360.3933666666667
SA45_SOC_6	1545	869.8036766052246	619.3490767478943	0.99801743	360.62693333333334
SA45_SOC_6	1546	869.6697235107422	642.3361015319824	0.9993649	360.8605
SA45_SOC_6	1547	934.808177947998	668.2936191558838	0.9997421	361.09406666666666
SA45_SOC_6	1548	1022.2168350219727	717.2305011749268	0.9998317	361.3276333333333
SA45_SOC_6	1549	1113.4335708618164	760.1156759262085	0.9998939	361.5612
SA45_SOC_6	1550	1210.788917541504	807.9089069366455	0.99981135	361.79476666666665
SA45_SOC_6	1551	1305.0386810302734	847.4153995513916	0.9998242	362.02833333333336
SA45_SOC_6	1552	1402.6017379760742	883.8030195236206	0.9996717	362.2619
SA45_SOC_6	1553	1513.2686233520508	912.910373210907	0.9997708	362.4954666666667
SA45_SOC_6	1554	1593.3119201660156	938.0365133285522	0.9995129	362.72903333333335
SA45_SOC_6	1555	1649.5082473754883	956.3452935218811	0.91504437	362.9626
SA45_SOC_6	1556	1648.8593673706055	968.6375141143799	0.6719558	363.19616666666667
SA45_SOC_6	1557	1687.5319290161133	969.4820237159729	0.68098843	363.42973333333333
SA45_SOC_6	1558	1672.2533798217773	975.5853581428528	0.9584921	363.6633
SA45_SOC_6	1559	1695.4341888427734	977.30881690979	0.21983393	363.89686666666665
SA45_SOC_6	1560	1705.1093673706055	970.1756429672241	0.8794754	364.1304333333333
SA45_SOC_6	1561	1713.658676147461	963.9781951904297	0.9353394	364.36400000000003
SA45_SOC_6	1562	1719.7620391845703	954.9375200271606	0.73039913	364.5975666666667
SA45_SOC_6	1563	1718.836784362793	954.5032596588135	0.99908257	364.83113333333336
SA45_SOC_6	1564	1698.7250518798828	958.0377244949341	0.99971765	365.0647
SA45_SOC_6	1565	1688.4425354003906	957.7589893341064	0.99985266	365.2982666666667
SA45_SOC_6	1566	1681.6803359985352	963.2938456535339	0.99842525	365.53183333333334
SA45_SOC_6	1567	1695.5726623535156	967.632007598877	0.59936553	365.7654
SA45_SOC_6	1568	1722.450828552246	964.5030927658081	0.43879095	365.99896666666666
SA45_SOC_6	1569	1722.1160888671875	963.9346146583557	0.9494498	366.2325333333333
SA45_SOC_6	1570	1721.6166687011719	964.545578956604	0.66738683	366.4661
SA45_SOC_6	1571	1722.542381286621	960.0994634628296	0.3835709	366.6996666666667
SA45_SOC_6	1572	1726.4416122436523	959.2718839645386	0.545076	366.93323333333336
SA45_SOC_6	1573	1729.6742248535156	958.4112167358398	0.9910199	367.1668
SA45_SOC_6	1574	1717.9495239257812	961.8136525154114	0.9907895	367.4003666666667
SA45_SOC_6	1575	1709.5841217041016	964.9692821502686	0.9996327	367.63393333333335
SA45_SOC_6	1576	1711.4104843139648	966.3442897796631	0.99039954	367.8675
SA45_SOC_6	1577	1726.5577697753906	964.9576950073242	0.6293204	368.10106666666667
SA45_SOC_6	1578	1706.8533325195312	964.3005752563477	0.99629813	368.33463333333333
SA45_SOC_6	1579	1690.261001586914	961.8405604362488	0.99943787	368.5682
SA45_SOC_6	1580	1672.218246459961	960.2696657180786	0.99973804	368.80176666666665
SA45_SOC_6	1581	1668.1329345703125	954.4401097297668	0.99631834	369.0353333333333
SA45_SOC_6	1582	1674.3550872802734	958.4172034263611	0.6683398	369.26890000000003
SA45_SOC_6	1583	1689.0055847167969	942.7255082130432	0.0013788326	369.5024666666667
SA45_SOC_6	1584	578.0192184448242	980.4547262191772	4.289722e-05	369.73603333333335
SA45_SOC_6	1585	1721.7019271850586	940.5046391487122	0.006233409	369.9696
SA45_SOC_6	1586	1711.5008926391602	933.6679029464722	0.039463498	370.2031666666667
SA45_SOC_6	1587	1706.4468383789062	921.8714833259583	0.0006411741	370.43673333333334
SA45_SOC_6	1588	1704.9395370483398	920.0655627250671	0.8043357	370.6703
SA45_SOC_6	1589	1694.2042922973633	920.0890588760376	0.9078885	370.90386666666666
SA45_SOC_6	1590	1684.0848541259766	922.2762608528137	0.005251565	371.1374333333333
SA45_SOC_6	1591	1693.7265014648438	919.8699975013733	0.0037468441	371.371
SA45_SOC_6	1592	1677.8329467773438	919.6392202377319	0.0040308926	371.6045666666667
SA45_SOC_6	1593	1683.1739044189453	933.9114904403687	0.59968644	371.83813333333336
SA45_SOC_6	1594	1665.8553314208984	927.2087144851685	0.76288426	372.0717
SA45_SOC_6	1595	1654.965934753418	919.9379110336304	0.9976555	372.3052666666667
SA45_SOC_6	1596	1665.2593231201172	920.7882785797119	0.95320874	372.53883333333334
SA45_SOC_6	1597	1688.0964660644531	922.7682638168335	0.9445471	372.7724
SA45_SOC_6	1598	577.1158218383789	983.747341632843	5.4341937e-05	373.00596666666667
SA45_SOC_6	1599	1626.7107009887695	919.0239429473877	0.3933836	373.2395333333333
SA45_SOC_6	1600	1623.6429977416992	925.9180355072021	0.5929927	373.4731
SA45_SOC_6	1601	1633.7726211547852	926.120810508728	0.71793914	373.70666666666665
SA45_SOC_6	1602	1635.329475402832	921.2673425674438	0.9731094	373.94023333333337
SA45_SOC_6	1603	1623.7804412841797	911.5790748596191	0.52457154	374.1738
SA45_SOC_6	1604	1631.4894104003906	916.8879175186157	0.021107066	374.4073666666667
SA45_SOC_6	1605	1616.641616821289	911.2468457221985	0.8159626	374.64093333333335
SA45_SOC_6	1606	1591.5020370483398	906.3899660110474	0.9760104	374.8745
SA45_SOC_6	1607	1571.1228561401367	912.6698112487793	0.9939892	375.1080666666667
SA45_SOC_6	1608	1563.867301940918	908.756639957428	0.99953616	375.34163333333333
SA45_SOC_6	1609	1552.5755310058594	904.2267751693726	0.99791867	375.5752
SA45_SOC_6	1610	1527.9814910888672	908.1826257705688	0.99145097	375.80876666666666
SA45_SOC_6	1611	1499.6494674682617	903.6587476730347	0.9926192	376.0423333333333
SA45_SOC_6	1612	1520.361099243164	909.8648858070374	0.9789331	376.2759
SA45_SOC_6	1613	1492.7976608276367	920.5276966094971	0.9975344	376.5094666666667
SA45_SOC_6	1614	1505.1758193969727	927.1210384368896	0.58931917	376.74303333333336
SA45_SOC_6	1615	1494.067153930664	916.2188243865967	0.9977558	376.9766
SA45_SOC_6	1616	1496.8818283081055	903.7995958328247	0.99262214	377.2101666666667
SA45_SOC_6	1617	1494.0082168579102	894.3444871902466	0.9945563	377.44373333333334
SA45_SOC_6	1618	1497.1734237670898	889.0440130233765	0.9884382	377.6773
SA45_SOC_6	1619	1490.2277755737305	873.8692331314087	0.97421783	377.91086666666666
SA45_SOC_6	1620	1503.5712432861328	851.1769723892212	0.99757355	378.1444333333333
SA45_SOC_6	1621	1488.5766220092773	827.40234375	0.9993311	378.378
SA45_SOC_6	1622	1485.4777908325195	838.4130907058716	0.99974626	378.61156666666665
SA45_SOC_6	1623	1499.6070098876953	855.7156562805176	0.9996797	378.84513333333337
SA45_SOC_6	1624	1488.683967590332	895.8053684234619	0.99814546	379.0787
SA45_SOC_6	1625	1500.985221862793	916.8338441848755	0.9831308	379.3122666666667
SA45_SOC_6	1626	1502.358283996582	927.9801607131958	0.99885464	379.54583333333335
SA45_SOC_6	1627	1505.3623580932617	933.8596057891846	0.9954465	379.7794
SA45_SOC_6	1628	1499.4929122924805	913.1877565383911	0.9991968	380.01296666666667
SA45_SOC_6	1629	1503.6609649658203	913.399543762207	0.99826837	380.24653333333333
SA45_SOC_6	1630	1497.0539474487305	911.8007755279541	0.99930644	380.4801
SA45_SOC_6	1631	1497.766227722168	911.112048625946	0.9984623	380.71366666666665
SA45_SOC_6	1632	1495.0100326538086	919.7808408737183	0.998329	380.9472333333333
SA45_SOC_6	1633	1501.2114715576172	929.23659324646	0.97570705	381.18080000000003
SA45_SOC_6	1634	1497.8199005126953	918.5363817214966	0.96818316	381.4143666666667
SA45_SOC_6	1635	1498.3369445800781	912.9323244094849	0.99915576	381.64793333333336
SA45_SOC_6	1636	1492.9296112060547	911.144106388092	0.9973859	381.8815
SA45_SOC_6	1637	1488.4042739868164	911.9535970687866	0.9993686	382.1150666666667
SA45_SOC_6	1638	1494.763412475586	895.8141875267029	0.9074843	382.34863333333334
SA45_SOC_6	1639	1490.8258438110352	869.4264650344849	0.96340996	382.5822
SA45_SOC_6	1640	1490.7988357543945	854.4552326202393	0.99965715	382.81576666666666
SA45_SOC_6	1641	1494.0880966186523	825.0278162956238	0.99968815	383.0493333333333
SA45_SOC_6	1642	1479.5562744140625	824.7020244598389	0.9992774	383.2829
SA45_SOC_6	1643	1495.8060836791992	812.9549789428711	0.999828	383.5164666666667
SA45_SOC_6	1644	1476.1408996582031	835.4419541358948	0.9994281	383.75003333333336
SA45_SOC_6	1645	1498.2551193237305	878.2988691329956	0.9994357	383.9836
SA45_SOC_6	1646	1484.6479797363281	900.3136682510376	0.99693966	384.2171666666667
SA45_SOC_6	1647	1478.4637069702148	914.4516563415527	0.5986311	384.45073333333335
SA45_SOC_6	1648	1484.7739791870117	914.6010661125183	0.34049708	384.6843
SA45_SOC_6	1649	1484.5188903808594	922.6370072364807	0.73707676	384.91786666666667
SA45_SOC_6	1650	1485.6021881103516	914.0947079658508	0.9250225	385.15143333333333
SA45_SOC_6	1651	1469.4791793823242	906.2016105651855	0.9877159	385.385
SA45_SOC_6	1652	1475.0799179077148	899.7388172149658	0.99148726	385.61856666666665
SA45_SOC_6	1653	1469.5993423461914	888.6006116867065	0.44794956	385.8521333333333
SA45_SOC_6	1654	1466.05224609375	871.5466547012329	0.89452684	386.08570000000003
SA45_SOC_6	1655	1461.9094848632812	872.9727745056152	0.99301845	386.3192666666667
SA45_SOC_6	1656	1460.9095001220703	870.2546238899231	0.9920672	386.55283333333335
SA45_SOC_6	1657	1456.0458755493164	868.5262727737427	0.9880014	386.7864
SA45_SOC_6	1658	1456.0963439941406	862.9905152320862	0.99369687	387.0199666666667
SA45_SOC_6	1659	1450.2251815795898	864.489119052887	0.99755955	387.25353333333334
SA45_SOC_6	1660	1442.8001403808594	873.9605784416199	0.9970741	387.4871
SA45_SOC_6	1661	1449.3212127685547	868.4604835510254	0.992386	387.72066666666666
SA45_SOC_6	1662	1445.9612274169922	866.7827296257019	0.9918252	387.9542333333333
SA45_SOC_6	1663	1441.7052841186523	867.3676872253418	0.99721295	388.1878
SA45_SOC_6	1664	1441.7510604858398	870.3481578826904	0.99697137	388.4213666666667
SA45_SOC_6	1665	1443.0560302734375	864.6480560302734	0.99806136	388.65493333333336
SA45_SOC_6	1666	1445.9677505493164	864.2275714874268	0.9980076	388.8885
SA45_SOC_6	1667	1448.0597305297852	859.3143653869629	0.99586296	389.1220666666667
SA45_SOC_6	1668	1441.322250366211	860.6103229522705	0.99772495	389.35563333333334
SA45_SOC_6	1669	1446.3874053955078	863.7574553489685	0.99795073	389.5892
SA45_SOC_6	1670	1446.7433166503906	859.4112467765808	0.99873227	389.82276666666667
SA45_SOC_6	1671	1449.342384338379	861.7123889923096	0.99731207	390.0563333333333
SA45_SOC_6	1672	1449.814453125	861.7203712463379	0.99754024	390.2899
SA45_SOC_6	1673	1440.721435546875	869.2364358901978	0.99874926	390.52346666666665
SA45_SOC_6	1674	1450.7691192626953	872.3657369613647	0.9986607	390.75703333333337
SA45_SOC_6	1675	1462.6967239379883	882.9758262634277	0.9995072	390.99060000000003
SA45_SOC_6	1676	1460.8076477050781	888.4259033203125	0.9997652	391.2241666666667
SA45_SOC_6	1677	1476.1517715454102	892.4447107315063	0.99978083	391.45773333333335
SA45_SOC_6	1678	1489.691047668457	898.1740379333496	0.99956197	391.6913
SA45_SOC_6	1679	1483.370018005371	897.7615356445312	0.9998037	391.9248666666667
SA45_SOC_6	1680	1484.3101501464844	900.3766250610352	0.99976534	392.15843333333333
SA45_SOC_6	1681	1484.429054260254	902.952253818512	0.9995906	392.392
SA45_SOC_6	1682	1491.5200424194336	903.602614402771	0.9997954	392.62556666666666
SA45_SOC_6	1683	1501.3505172729492	906.6015601158142	0.99655676	392.8591333333333
SA45_SOC_6	1684	1526.1672592163086	909.546046257019	0.99839216	393.0927
SA45_SOC_6	1685	1541.8696975708008	905.0490760803223	0.92265993	393.3262666666667
SA45_SOC_6	1686	1532.8977584838867	907.3537588119507	0.9953701	393.55983333333336
SA45_SOC_6	1687	1542.07763671875	913.2159519195557	0.9887672	393.7934
SA45_SOC_6	1688	1552.6564407348633	911.2232851982117	0.95651793	394.0269666666667
SA45_SOC_6	1689	1551.3557052612305	905.3925061225891	0.9971311	394.26053333333334
SA45_SOC_6	1690	1561.3687133789062	906.3323521614075	0.97045285	394.4941
SA45_SOC_6	1691	1624.2202377319336	910.7504653930664	0.0013034684	394.72766666666666
SA45_SOC_6	1692	1604.058837890625	907.8275442123413	0.7493464	394.9612333333333
SA45_SOC_6	1693	1600.455322265625	921.6361999511719	0.9595705	395.1948
SA45_SOC_6	1694	1611.2155151367188	923.0296182632446	0.9989988	395.42836666666665
SA45_SOC_6	1695	1614.6624755859375	915.342321395874	0.98970443	395.66193333333337
SA45_SOC_6	1696	1615.8831024169922	925.1387357711792	0.8709529	395.8955
SA45_SOC_6	1697	1616.5472030639648	917.8831243515015	0.72811234	396.1290666666667
SA45_SOC_6	1698	1576.4150619506836	913.8383102416992	0.9719623	396.36263333333335
SA45_SOC_6	1699	1582.4981689453125	933.8415813446045	0.94014084	396.5962
SA45_SOC_6	1700	1554.1462326049805	915.4445457458496	0.9993992	396.82976666666667
SA45_SOC_6	1701	1542.2435760498047	907.5797080993652	0.99943334	397.06333333333333
SA45_SOC_6	1702	1535.8131408691406	907.4439454078674	0.99919015	397.2969
SA45_SOC_6	1703	1537.6515197753906	905.9598898887634	0.9985393	397.53046666666665
SA45_SOC_6	1704	1530.9931182861328	905.5545330047607	0.999073	397.7640333333333
SA45_SOC_6	1705	1530.1515197753906	904.9597263336182	0.99743795	397.99760000000003
SA45_SOC_6	1706	1514.0729141235352	908.0957221984863	0.9861579	398.2311666666667
SA45_SOC_6	1707	1501.0899353027344	889.8226046562195	0.69979393	398.46473333333336
SA45_SOC_6	1708	1503.471450805664	897.4508714675903	0.9332352	398.6983
SA45_SOC_6	1709	1501.6746139526367	895.9397792816162	0.9773541	398.9318666666667
SA45_SOC_6	1710	1509.5841979980469	902.0383501052856	0.9800065	399.16543333333334
SA45_SOC_6	1711	1503.4324264526367	901.0007214546204	0.01011097	399.399
SA45_SOC_6	1712	1486.5807723999023	898.2923555374146	0.048124634	399.63256666666666
SA45_SOC_6	1713	1486.2622833251953	921.670446395874	0.9959001	399.8661333333333
SA45_SOC_6	1714	1482.7317810058594	926.9549560546875	0.99522096	400.0997
SA45_SOC_6	1715	1479.525032043457	930.165753364563	0.9761671	400.33326666666665
SA45_SOC_6	1716	1481.8339920043945	933.2275915145874	0.9893134	400.56683333333336
SA45_SOC_6	1717	1502.7556228637695	922.676146030426	0.9975988	400.8004
SA45_SOC_6	1718	1501.6228866577148	931.2041544914246	0.9988944	401.0339666666667
SA45_SOC_6	1719	1516.904411315918	921.6531944274902	0.998487	401.26753333333335
SA45_SOC_6	1720	1522.7897644042969	924.5463752746582	0.999418	401.5011
SA45_SOC_6	1721	1528.8449478149414	922.030291557312	0.9982533	401.73466666666667
SA45_SOC_6	1722	1533.1949615478516	923.818187713623	0.9988632	401.96823333333333
SA45_SOC_6	1723	1513.8519287109375	931.4691781997681	0.99754614	402.2018
SA45_SOC_6	1724	1538.9520263671875	929.346284866333	0.98567134	402.43536666666665
SA45_SOC_6	1725	1539.4278717041016	921.4359998703003	0.63013417	402.6689333333333
SA45_SOC_6	1726	1545.336799621582	914.420177936554	0.99008185	402.90250000000003
SA45_SOC_6	1727	1551.240577697754	919.315938949585	0.9966401	403.1360666666667
SA45_SOC_6	1728	1556.3980865478516	924.0848851203918	0.89288366	403.36963333333335
SA45_SOC_6	1729	1562.7898406982422	916.1580562591553	0.006182539	403.6032
SA45_SOC_6	1730	1547.6499938964844	900.4384231567383	0.9962	403.8367666666667
SA45_SOC_6	1731	1557.1522521972656	906.7670631408691	0.959963	404.07033333333334
SA45_SOC_6	1732	1569.8380279541016	902.2548365592957	0.9982784	404.3039
SA45_SOC_6	1733	1574.0177536010742	907.347514629364	0.45110992	404.53746666666666
SA45_SOC_6	1734	1563.8404083251953	911.4229702949524	0.60417825	404.7710333333333
SA45_SOC_6	1735	1562.237892150879	908.5805797576904	0.9876353	405.0046
SA45_SOC_6	1736	1555.488166809082	909.0421342849731	0.99939346	405.2381666666667
SA45_SOC_6	1737	1552.5829696655273	917.4506664276123	0.9977308	405.47173333333336
SA45_SOC_6	1738	1560.4926681518555	915.3167009353638	0.84998256	405.7053
SA45_SOC_6	1739	1522.3157501220703	922.3124384880066	0.7991412	405.9388666666667
SA45_SOC_6	1740	1514.509162902832	916.983962059021	0.8094911	406.17243333333334
SA45_SOC_6	1741	1511.0124206542969	909.5260906219482	0.9938816	406.406
SA45_SOC_6	1742	1508.1278228759766	914.397132396698	0.9966684	406.63956666666667
SA45_SOC_6	1743	1506.5317153930664	917.0146036148071	0.9970462	406.8731333333333
SA45_SOC_6	1744	1568.4383010864258	917.4545288085938	0.99710244	407.1067
SA45_SOC_6	1745	1506.4606475830078	924.1817665100098	0.9985607	407.34026666666665
SA45_SOC_6	1746	1491.532859802246	916.3953351974487	0.99766433	407.57383333333337
SA45_SOC_6	1747	1474.5857620239258	907.1777629852295	0.9441867	407.80740000000003
SA45_SOC_6	1748	1465.9271621704102	911.8542051315308	0.99965405	408.0409666666667
SA45_SOC_6	1749	1458.504981994629	903.4013843536377	0.9994204	408.27453333333335
SA45_SOC_6	1750	1442.4726104736328	890.7294273376465	0.9986859	408.5081
SA45_SOC_6	1751	1437.1940231323242	880.214352607727	0.96316195	408.7416666666667
SA45_SOC_6	1752	1437.3503494262695	870.6238031387329	0.99096113	408.97523333333334
SA45_SOC_6	1753	1407.6190567016602	862.2044563293457	0.99775213	409.2088
SA45_SOC_6	1754	1416.463394165039	857.952618598938	0.8688252	409.44236666666666
SA45_SOC_6	1755	1419.894790649414	857.4048042297363	0.9957408	409.6759333333333
SA45_SOC_6	1756	1414.885482788086	857.3563957214355	0.9984382	409.9095
SA45_SOC_6	1757	1421.960563659668	862.5836133956909	0.99582845	410.1430666666667
SA45_SOC_6	1758	1425.3379440307617	862.7531719207764	0.9990852	410.37663333333336
SA45_SOC_6	1759	1414.6590042114258	860.0569725036621	0.9974686	410.6102
SA45_SOC_6	1760	1415.1277542114258	856.3574552536011	0.9988085	410.8437666666667
SA45_SOC_6	1761	1395.007438659668	863.6246538162231	0.99178445	411.07733333333334
SA45_SOC_6	1762	1414.8143005371094	833.6534786224365	0.99167764	411.3109
SA45_SOC_6	1763	1421.004524230957	819.7509670257568	0.95376116	411.54446666666666
SA45_SOC_6	1764	1411.9540786743164	797.8539705276489	0.997717	411.7780333333333
SA45_SOC_6	1765	1414.2015838623047	754.1859555244446	0.99769825	412.0116
SA45_SOC_6	1766	1410.435905456543	727.5382304191589	0.99918026	412.24516666666665
SA45_SOC_6	1767	1406.0603713989258	705.578727722168	0.9996331	412.47873333333337
SA45_SOC_6	1768	1407.2773361206055	693.5067272186279	0.99905854	412.7123
SA45_SOC_6	1769	1414.4964981079102	679.9415302276611	0.99948174	412.9458666666667
SA45_SOC_6	1770	1413.6934661865234	668.5138392448425	0.9985885	413.17943333333335
SA45_SOC_6	1771	1402.327537536621	665.0102734565735	0.9966029	413.413
SA45_SOC_6	1772	1403.4539794921875	651.6675496101379	0.9996111	413.6465666666667
SA45_SOC_6	1773	1404.2930603027344	651.8338251113892	0.99977213	413.88013333333333
SA45_SOC_6	1774	1379.2077255249023	641.5092945098877	0.999705	414.1137
SA45_SOC_6	1775	1364.3434524536133	654.1421127319336	0.9994056	414.34726666666666
SA45_SOC_6	1776	1343.5715103149414	646.0115432739258	0.9994228	414.5808333333333
SA45_SOC_6	1777	1311.8768692016602	634.696569442749	0.99934644	414.81440000000003
SA45_SOC_6	1778	1293.6053466796875	625.0463461875916	0.9992142	415.0479666666667
SA45_SOC_6	1779	1283.7363052368164	616.8674969673157	0.99921215	415.28153333333336
SA45_SOC_6	1780	1272.7632522583008	624.4326782226562	0.99943966	415.5151
SA45_SOC_6	1781	1261.9218063354492	626.3563370704651	0.9992372	415.7486666666667
SA45_SOC_6	1782	1250.8282470703125	629.8185110092163	0.9994479	415.98223333333334
SA45_SOC_6	1783	1242.6131057739258	623.1058216094971	0.999418	416.2158
SA45_SOC_6	1784	1240.3066635131836	629.319748878479	0.99985015	416.44936666666666
SA45_SOC_6	1785	1232.472152709961	628.9776062965393	0.99968255	416.6829333333333
SA45_SOC_6	1786	1226.0386276245117	616.6444444656372	0.9992483	416.9165
SA45_SOC_6	1787	1224.763526916504	624.0017652511597	0.99960107	417.15006666666665
SA45_SOC_6	1788	1229.6034622192383	619.9616503715515	0.9996742	417.38363333333336
SA45_SOC_6	1789	1220.928955078125	620.9437894821167	0.9996061	417.6172
SA45_SOC_6	1790	1218.3670806884766	616.9258832931519	0.99958295	417.8507666666667
SA45_SOC_6	1791	1223.6692428588867	617.364649772644	0.99961436	418.08433333333335
SA45_SOC_6	1792	1217.208595275879	607.9638719558716	0.99954104	418.3179
SA45_SOC_6	1793	1216.9030380249023	611.5873003005981	0.999561	418.55146666666667
SA45_SOC_6	1794	1216.0526275634766	596.7542767524719	0.9992867	418.78503333333333
SA45_SOC_6	1795	1222.9562759399414	596.5048313140869	0.9988569	419.0186
SA45_SOC_6	1796	1220.7024765014648	599.2316722869873	0.9995807	419.25216666666665
SA45_SOC_6	1797	1223.1727981567383	595.0064206123352	0.99985516	419.4857333333333
SA45_SOC_6	1798	1223.7319564819336	586.0795569419861	0.9995128	419.71930000000003
SA45_SOC_6	1799	1220.2520370483398	579.2556953430176	0.99955827	419.9528666666667
SA45_SOC_6	1800	1228.582420349121	579.4918155670166	0.99949074	420.18643333333335
SA45_SOC_6	1801	1223.682861328125	577.4663186073303	0.9996455	420.42
SA45_SOC_6	1802	1225.726089477539	571.0513544082642	0.9996762	420.6535666666667
SA45_SOC_6	1803	1221.9960021972656	570.6138753890991	0.9996675	420.88713333333334
SA45_SOC_6	1804	1225.0807571411133	568.4316945075989	0.9996494	421.1207
SA45_SOC_6	1805	1225.5409240722656	563.3538866043091	0.9996668	421.35426666666666
SA45_SOC_6	1806	1224.4203186035156	562.2823333740234	0.9994066	421.5878333333333
SA45_SOC_6	1807	1223.8283157348633	562.0469856262207	0.9996854	421.8214
SA45_SOC_6	1808	1222.496681213379	557.6114916801453	0.9994949	422.0549666666667
SA45_SOC_6	1809	1227.875862121582	554.0163230895996	0.99967957	422.28853333333336
SA45_SOC_6	1810	1221.430549621582	554.942843914032	0.9996481	422.5221
SA45_SOC_6	1811	1222.4075317382812	557.9896831512451	0.99954766	422.7556666666667
SA45_SOC_6	1812	1219.668846130371	553.4096074104309	0.9994418	422.98923333333335
SA45_SOC_6	1813	1218.559913635254	555.8779263496399	0.9995403	423.2228
SA45_SOC_6	1814	1219.4176483154297	551.0820722579956	0.99953985	423.45636666666667
SA45_SOC_6	1815	1218.738670349121	551.2519526481628	0.9996419	423.68993333333333
SA45_SOC_6	1816	1217.9687118530273	552.8641748428345	0.99971086	423.9235
SA45_SOC_6	1817	1217.7192306518555	554.112753868103	0.9996995	424.15706666666665
SA45_SOC_6	1818	1209.7177505493164	552.3627734184265	0.9995097	424.39063333333337
SA45_SOC_6	1819	1217.0589065551758	560.7671856880188	0.9996886	424.62420000000003
SA45_SOC_6	1820	1217.4288940429688	561.1671996116638	0.9998217	424.8577666666667
SA45_SOC_6	1821	1206.4114379882812	551.9688105583191	0.9995833	425.09133333333335
SA45_SOC_6	1822	1209.0721893310547	555.0343823432922	0.99943393	425.3249
SA45_SOC_6	1823	1210.4603576660156	554.9395608901978	0.99958056	425.5584666666667
SA45_SOC_6	1824	1205.621109008789	556.0070586204529	0.99920267	425.79203333333334
SA45_SOC_6	1825	1206.510887145996	551.3189649581909	0.9995752	426.0256
SA45_SOC_6	1826	1209.8739624023438	556.3523554801941	0.99972373	426.25916666666666
SA45_SOC_6	1827	1194.950294494629	547.3886060714722	0.9993773	426.4927333333333
SA45_SOC_6	1828	1202.1405029296875	552.6826429367065	0.99954444	426.7263
SA45_SOC_6	1829	1204.1061401367188	553.3516716957092	0.99961555	426.9598666666667
SA45_SOC_6	1830	1192.0946502685547	547.654402256012	0.9992367	427.19343333333336
SA45_SOC_6	1831	1200.1606750488281	550.0079441070557	0.9996985	427.427
SA45_SOC_6	1832	1191.6406631469727	544.2466878890991	0.99946004	427.6605666666667
SA45_SOC_6	1833	1191.5271377563477	547.1374225616455	0.9996381	427.89413333333334
SA45_SOC_6	1834	1201.6534423828125	547.6371502876282	0.999749	428.1277
SA45_SOC_6	1835	1187.2792053222656	538.5539889335632	0.99954385	428.36126666666667
SA45_SOC_6	1836	1189.251937866211	539.2665338516235	0.9995665	428.5948333333333
SA45_SOC_6	1837	1198.5033416748047	542.8944039344788	0.999694	428.8284
SA45_SOC_6	1838	1188.9569091796875	540.3761959075928	0.99966407	429.06196666666665
SA45_SOC_6	1839	1194.9698638916016	541.7470836639404	0.99959475	429.29553333333337
SA45_SOC_6	1840	1194.9127578735352	536.7457830905914	0.9996947	429.5291
SA45_SOC_6	1841	1191.5541458129883	536.4592909812927	0.9997148	429.7626666666667
SA45_SOC_6	1842	1197.5885009765625	539.1325736045837	0.9997602	429.99623333333335
SA45_SOC_6	1843	1191.8277740478516	537.144091129303	0.99975926	430.2298
SA45_SOC_6	1844	1195.301742553711	535.0194597244263	0.99964	430.4633666666667
SA45_SOC_6	1845	1201.725082397461	536.8659353256226	0.9997687	430.69693333333333
SA45_SOC_6	1846	1196.4612579345703	537.9001843929291	0.9997135	430.9305
SA45_SOC_6	1847	1195.2258682250977	532.1368360519409	0.99975234	431.16406666666666
SA45_SOC_6	1848	1204.3273544311523	537.829020023346	0.99964654	431.3976333333333
SA45_SOC_6	1849	1197.4995803833008	538.5668635368347	0.9995396	431.63120000000004
SA45_SOC_6	1850	1192.3292541503906	535.1874089241028	0.99972385	431.8647666666667
SA45_SOC_6	1851	1189.7063827514648	534.8345804214478	0.9997197	432.09833333333336
SA45_SOC_6	1852	1190.2093505859375	536.1188220977783	0.9997992	432.3319
SA45_SOC_6	1853	1190.2423095703125	534.7617101669312	0.9997534	432.5654666666667
SA45_SOC_6	1854	1202.724723815918	539.8837745189667	0.9997317	432.79903333333334
SA45_SOC_6	1855	1190.5341339111328	538.8881492614746	0.99961686	433.0326
SA45_SOC_6	1856	1173.687629699707	536.5180313587189	0.9997278	433.26616666666666
SA45_SOC_6	1857	1174.3565368652344	542.2244095802307	0.99966574	433.4997333333333
SA45_SOC_6	1858	1170.025291442871	537.746171951294	0.9997291	433.7333
SA45_SOC_6	1859	1169.4114303588867	536.5278160572052	0.9996561	433.96686666666665
SA45_SOC_6	1860	1179.4462966918945	548.4852004051208	0.99962115	434.20043333333336
SA45_SOC_6	1861	1171.1400604248047	553.468508720398	0.9996123	434.434
SA45_SOC_6	1862	1156.003646850586	553.0748677253723	0.99972445	434.6675666666667
SA45_SOC_6	1863	1152.0838165283203	547.4931478500366	0.99962485	434.90113333333335
SA45_SOC_6	1864	1153.8522720336914	553.6264157295227	0.9996006	435.1347
SA45_SOC_6	1865	1134.3034744262695	552.1114611625671	0.9992242	435.36826666666667
SA45_SOC_6	1866	1135.1750564575195	561.7494535446167	0.99959487	435.60183333333333
SA45_SOC_6	1867	1120.8756637573242	555.7569050788879	0.9980908	435.8354
SA45_SOC_6	1868	1139.641227722168	567.7402639389038	0.9957541	436.06896666666665
SA45_SOC_6	1869	1117.0029830932617	589.6122193336487	0.8888644	436.3025333333333
SA45_SOC_6	1870	1104.005470275879	604.8993945121765	0.996789	436.53610000000003
SA45_SOC_6	1871	1106.2405014038086	617.4072647094727	0.99782014	436.7696666666667
SA45_SOC_6	1872	1108.549690246582	644.5977830886841	0.9953881	437.00323333333336
SA45_SOC_6	1873	1129.1079711914062	672.1635317802429	0.9994784	437.2368
SA45_SOC_6	1874	1135.7795333862305	710.3678226470947	0.99981874	437.4703666666667
SA45_SOC_6	1875	1194.2514038085938	741.1729502677917	0.9997292	437.70393333333334
SA45_SOC_6	1876	1242.8231048583984	784.6244144439697	0.99969494	437.9375
SA45_SOC_6	1877	1298.9604949951172	814.7827219963074	0.9998623	438.17106666666666
SA45_SOC_6	1878	1360.169334411621	841.7846918106079	0.99990296	438.4046333333333
SA45_SOC_6	1879	1425.4547882080078	868.809449672699	0.9984389	438.6382
SA45_SOC_6	1880	1493.1137466430664	890.6304216384888	0.99988604	438.8717666666667
SA45_SOC_6	1881	1540.1280212402344	903.6641550064087	0.9993349	439.10533333333336
SA45_SOC_6	1882	1585.3428268432617	902.3283505439758	0.99951744	439.3389
SA45_SOC_6	1883	1595.6205368041992	902.6403665542603	0.99963987	439.5724666666667
SA45_SOC_6	1884	1589.798927307129	903.1801986694336	0.9997209	439.80603333333335
SA45_SOC_6	1885	1599.2531204223633	908.6521625518799	0.99978524	440.0396
SA45_SOC_6	1886	1599.7199249267578	910.0048971176147	0.99922	440.27316666666667
SA45_SOC_6	1887	1606.2187957763672	919.0055322647095	0.9996445	440.50673333333333
SA45_SOC_6	1888	1627.1641159057617	935.0341558456421	0.9987464	440.7403
SA45_SOC_6	1889	1651.537857055664	944.6753025054932	0.30678692	440.97386666666665
SA45_SOC_6	1890	1638.629264831543	944.5650959014893	0.85691583	441.2074333333333
SA45_SOC_6	1891	1660.542869567871	945.4790639877319	0.9656524	441.44100000000003
SA45_SOC_6	1892	1646.6442489624023	949.3117046356201	0.9922652	441.6745666666667
SA45_SOC_6	1893	1669.9969482421875	948.4955191612244	0.9845665	441.90813333333335
SA45_SOC_6	1894	1682.772331237793	949.2245435714722	0.7287945	442.1417
SA45_SOC_6	1895	1713.4376907348633	947.6043391227722	0.8909816	442.3752666666667
SA45_SOC_6	1896	1709.7753524780273	944.8552250862122	0.8364422	442.60883333333334
SA45_SOC_6	1897	1699.910545349121	943.1110382080078	0.89600706	442.8424
SA45_SOC_6	1898	1718.141212463379	944.1682362556458	0.9937973	443.07596666666666
SA45_SOC_6	1899	1728.4674453735352	952.2586369514465	0.9949018	443.3095333333333
SA45_SOC_6	1900	1723.6088562011719	949.1203880310059	0.024060998	443.5431
SA45_SOC_6	1901	1730.259132385254	945.5019807815552	0.672165	443.7766666666667
SA45_SOC_6	1902	1715.7342910766602	947.8915071487427	0.0015858095	444.01023333333336
SA45_SOC_6	1903	1730.6702041625977	947.6335000991821	0.32285863	444.2438
SA45_SOC_6	1904	1721.1341857910156	938.2280874252319	0.93872416	444.4773666666667
SA45_SOC_6	1905	1714.4920349121094	926.0763931274414	0.99309677	444.71093333333334
SA45_SOC_6	1906	1687.2111511230469	928.1631088256836	0.99657637	444.9445
SA45_SOC_6	1907	1676.4096450805664	932.628664970398	0.99942434	445.17806666666667
SA45_SOC_6	1908	1646.891212463379	931.2855863571167	0.9995685	445.4116333333333
SA45_SOC_6	1909	1604.992332458496	935.9917688369751	0.9998827	445.6452
SA45_SOC_6	1910	1555.7609939575195	936.8701386451721	0.99941385	445.87876666666665
SA45_SOC_6	1911	1525.0474548339844	928.0561208724976	0.99944466	446.11233333333337
SA45_SOC_6	1912	1525.345573425293	919.8018264770508	0.9995745	446.34590000000003
SA45_SOC_6	1913	1533.5546493530273	918.7043952941895	0.99970204	446.5794666666667
SA45_SOC_6	1914	1533.1076431274414	923.6690998077393	0.9997954	446.81303333333335
SA45_SOC_6	1915	1527.2212600708008	921.4818334579468	0.99973255	447.0466
SA45_SOC_6	1916	1524.6869659423828	926.9084143638611	0.9995591	447.2801666666667
SA45_SOC_6	1917	1529.611701965332	929.2145133018494	0.9995239	447.51373333333333
SA45_SOC_6	1918	1515.7754516601562	931.2459969520569	0.99966455	447.7473
SA45_SOC_6	1919	1507.8059005737305	927.3280620574951	0.998765	447.98086666666666
SA45_SOC_6	1920	1522.9115295410156	927.5431966781616	0.9995497	448.2144333333333
SA45_SOC_6	1921	1512.564697265625	921.7332744598389	0.998596	448.44800000000004
SA45_SOC_6	1922	1514.970588684082	927.7337408065796	0.9981329	448.6815666666667
SA45_SOC_6	1923	1513.9989852905273	930.9570264816284	0.99852294	448.91513333333336
SA45_SOC_6	1924	1501.1984252929688	932.4754571914673	0.9895119	449.1487
SA45_SOC_6	1925	1486.3874816894531	922.7404546737671	0.1609903	449.3822666666667
SA45_SOC_6	1926	1493.0328369140625	934.841616153717	0.99154776	449.61583333333334
SA45_SOC_6	1927	581.0719871520996	981.879301071167	0.00044824617	449.8494
SA45_SOC_6	1928	1436.7101669311523	924.2223858833313	0.007059084	450.08296666666666
SA45_SOC_6	1929	1423.9916610717773	920.9120035171509	0.99761105	450.3165333333333
SA45_SOC_6	1930	1432.1183395385742	907.2833347320557	0.9992729	450.5501
SA45_SOC_6	1931	1440.2740859985352	857.9137372970581	0.99980325	450.78366666666665
SA45_SOC_6	1932	1463.5772323608398	823.9540100097656	0.9999076	451.01723333333337
SA45_SOC_6	1933	1481.9845962524414	804.5402026176453	0.9998536	451.2508
SA45_SOC_6	1934	1490.0537109375	792.3946237564087	0.9998776	451.4843666666667
SA45_SOC_6	1935	1490.1944732666016	798.6879873275757	0.9998574	451.71793333333335
SA45_SOC_6	1936	1510.433349609375	777.7464151382446	0.9999263	451.9515
SA45_SOC_6	1937	1514.9905014038086	774.0812730789185	0.99990034	452.18506666666667
SA45_SOC_6	1938	1521.1508560180664	780.6215071678162	0.9998938	452.41863333333333
SA45_SOC_6	1939	1542.5300216674805	798.9300298690796	0.9999443	452.6522
SA45_SOC_6	1940	1576.5153121948242	818.2333087921143	0.99988425	452.88576666666665
SA45_SOC_6	1941	1585.4760360717773	843.9056539535522	0.99977034	453.1193333333333
SA45_SOC_6	1942	1608.167724609375	879.1148614883423	0.9994709	453.35290000000003
SA45_SOC_6	1943	1625.8101654052734	903.0099964141846	0.9979373	453.5864666666667
SA45_SOC_6	1944	1632.1674728393555	915.9117007255554	0.9239314	453.82003333333336
SA45_SOC_6	1945	1636.0392379760742	924.8759651184082	0.20984925	454.0536
SA45_SOC_6	1946	1657.7295684814453	941.3125848770142	0.014742724	454.2871666666667
SA45_SOC_6	1947	1642.833251953125	940.2889251708984	0.79927546	454.52073333333334
SA45_SOC_6	1948	1635.3300476074219	929.8115730285645	0.15019926	454.7543
SA45_SOC_6	1949	1629.5773315429688	931.099419593811	0.8902902	454.98786666666666
SA45_SOC_6	1950	1635.6072235107422	923.5726046562195	0.8871373	455.2214333333333
SA45_SOC_6	1951	1628.7477493286133	925.6176710128784	0.6155758	455.455
SA45_SOC_6	1952	1626.7657470703125	918.7656784057617	0.05857771	455.6885666666667
SA45_SOC_6	1953	1630.916862487793	924.2045545578003	0.9979881	455.92213333333336
SA45_SOC_6	1954	1632.7798461914062	928.0314016342163	0.8752619	456.1557
SA45_SOC_6	1955	1630.7807922363281	933.0644702911377	0.029488927	456.3892666666667
SA45_SOC_6	1956	1611.7007446289062	921.4421153068542	0.0058758133	456.62283333333335
SA45_SOC_6	1957	1588.267593383789	927.9589176177979	0.012080065	456.8564
SA45_SOC_6	1958	1575.688247680664	926.2983512878418	0.007136688	457.08996666666667
SA45_SOC_6	1959	1576.7558670043945	940.5890321731567	0.14088722	457.32353333333333
SA45_SOC_6	1960	1573.2814407348633	937.8599381446838	0.12144503	457.5571
SA45_SOC_6	1961	1548.9614868164062	933.1177711486816	0.020675786	457.79066666666665
SA45_SOC_6	1962	1548.0382919311523	930.2159643173218	0.9938344	458.0242333333333
SA45_SOC_6	1963	1562.3224639892578	934.5122838020325	0.98001206	458.25780000000003
SA45_SOC_6	1964	1531.6575622558594	919.1617012023926	0.96446824	458.4913666666667
SA45_SOC_6	1965	1551.9590377807617	934.0787315368652	0.33938962	458.72493333333335
SA45_SOC_6	1966	1531.933250427246	913.0874633789062	0.8674597	458.9585
SA45_SOC_6	1967	1525.6991958618164	910.2817010879517	0.99343455	459.1920666666667
SA45_SOC_6	1968	1522.8452682495117	908.7800073623657	0.9948159	459.42563333333334
SA45_SOC_6	1969	1495.411262512207	908.0680418014526	0.9857868	459.6592
SA45_SOC_6	1970	1504.5431900024414	892.6799297332764	0.53572553	459.89276666666666
SA45_SOC_6	1971	1499.1053009033203	904.2719650268555	0.98420924	460.1263333333333
SA45_SOC_6	1972	1508.7347030639648	912.7975273132324	0.99931824	460.3599
SA45_SOC_6	1973	1508.686866760254	916.6179370880127	0.99856794	460.5934666666667
SA45_SOC_6	1974	1491.9401550292969	922.5876331329346	0.88772905	460.82703333333336
SA45_SOC_6	1975	1492.986717224121	919.4900035858154	0.9878023	461.0606
SA45_SOC_6	1976	1516.6970443725586	922.5369071960449	0.9989735	461.2941666666667
SA45_SOC_6	1977	1504.6259307861328	915.7931900024414	0.9982653	461.52773333333334
SA45_SOC_6	1978	1508.019905090332	904.3768286705017	0.9987596	461.7613
SA45_SOC_6	1979	1507.9402542114258	900.8298110961914	0.99917537	461.99486666666667
SA45_SOC_6	1980	1514.7978973388672	894.2000341415405	0.9995528	462.2284333333333
SA45_SOC_6	1981	1512.506446838379	895.4629039764404	0.9995285	462.462
SA45_SOC_6	1982	1523.0961227416992	893.1353044509888	0.9994072	462.69556666666665
SA45_SOC_6	1983	1492.7277374267578	863.152928352356	0.62339014	462.92913333333337
SA45_SOC_6	1984	1481.195068359375	854.1309213638306	0.60672665	463.16270000000003
SA45_SOC_6	1985	1479.8819732666016	855.0517129898071	0.27505946	463.3962666666667
SA45_SOC_6	1986	1482.1393203735352	847.0807886123657	0.78535026	463.62983333333335
SA45_SOC_6	1987	1469.2173385620117	831.9522285461426	0.42720962	463.8634
SA45_SOC_6	1988	1479.469985961914	812.2343873977661	0.4125868	464.0969666666667
SA45_SOC_6	1989	1455.7340240478516	798.6470460891724	0.9883498	464.33053333333334
SA45_SOC_6	1990	1447.9157638549805	790.1554727554321	0.9720929	464.5641
SA45_SOC_6	1991	1446.1767196655273	783.062789440155	0.7903095	464.79766666666666
SA45_SOC_6	1992	1441.1010360717773	799.6549987792969	0.98889786	465.0312333333333
SA45_SOC_6	1993	1438.674201965332	823.80530834198	0.9708718	465.26480000000004
SA45_SOC_6	1994	1436.0584259033203	862.8328013420105	0.94890094	465.4983666666667
SA45_SOC_6	1995	1431.3157653808594	901.1147260665894	0.98305756	465.73193333333336
SA45_SOC_6	1996	1432.0323944091797	918.3853626251221	0.9881706	465.9655
SA45_SOC_6	1997	1428.3954620361328	929.3371438980103	0.9897822	466.1990666666667
SA45_SOC_6	1998	1435.392723083496	939.5248174667358	0.95154864	466.43263333333334
SA45_SOC_6	1999	1440.948257446289	941.6223478317261	0.95965606	466.6662
[truncated: 1,856 more rows]
