# Supplementary material for: Measuring inter-individual differences in behavioural types of gilthead seabreams in the laboratory using deep learning
Source: PeerJ. 2022 May 5;10:e13396. doi: 10.7717/peerj.13396 (PMC9080431; doi:10.7717/peerj.13396)
Supplement: Supplemental Information 1 [file peerj-10-13396-s001.zip › Raw validation data/d2/SA45_SOC_7.csv]

ID	sec	X	Y	%	seconds
SA45_SOC_7	1	1643.1032180786133	939.5477342605591	0.9616897	0.0
SA45_SOC_7	2	1672.836570739746	938.7047696113586	0.55413973	0.23356666666666667
SA45_SOC_7	3	1680.6616973876953	952.5210857391357	0.011533351	0.46713333333333334
SA45_SOC_7	4	1653.5364532470703	954.5990467071533	0.9746832	0.7007
SA45_SOC_7	5	1669.2749404907227	945.6392240524292	0.9975279	0.9342666666666667
SA45_SOC_7	6	1674.488410949707	949.0900039672852	0.8626735	1.1678333333333333
SA45_SOC_7	7	1671.58447265625	940.6451654434204	0.9953022	1.4014
SA45_SOC_7	8	1679.655990600586	942.6505136489868	0.97098875	1.6349666666666667
SA45_SOC_7	9	1671.4579010009766	939.4709372520447	0.54633904	1.8685333333333334
SA45_SOC_7	10	1674.4599151611328	936.3221311569214	0.9007503	2.1021
SA45_SOC_7	11	1659.9247741699219	937.4910163879395	0.98179585	2.3356666666666666
SA45_SOC_7	12	1667.149887084961	932.5113773345947	0.9416677	2.5692333333333335
SA45_SOC_7	13	1664.4442749023438	935.2246999740601	0.9272594	2.8028
SA45_SOC_7	14	1670.5000305175781	934.0981721878052	0.54585075	3.036366666666667
SA45_SOC_7	15	1663.2290267944336	929.9163722991943	0.28562158	3.2699333333333334
SA45_SOC_7	16	1652.3352813720703	935.7645320892334	0.030735295	3.5035000000000003
SA45_SOC_7	17	1651.9129943847656	937.9259204864502	0.11665467	3.7370666666666668
SA45_SOC_7	18	1643.3048629760742	941.199803352356	0.42304668	3.9706333333333332
SA45_SOC_7	19	1629.4644927978516	944.3418502807617	0.15215853	4.2042
SA45_SOC_7	20	1624.6023559570312	932.4582052230835	0.0008273969	4.437766666666667
SA45_SOC_7	21	1611.2939071655273	925.8207678794861	0.0001605766	4.671333333333333
SA45_SOC_7	22	1612.781753540039	930.6617474555969	0.0049048425	4.9049000000000005
SA45_SOC_7	23	585.7925605773926	975.9814453125	0.0015724787	5.138466666666667
SA45_SOC_7	24	1612.2642517089844	927.7524089813232	0.260622	5.372033333333333
SA45_SOC_7	25	1623.1388854980469	929.8053932189941	0.2321664	5.6056
SA45_SOC_7	26	1612.5965881347656	930.559458732605	0.019630123	5.839166666666666
SA45_SOC_7	27	1615.5230712890625	935.283408164978	0.00051682885	6.072733333333334
SA45_SOC_7	28	1580.5134201049805	903.8711142539978	0.11927855	6.3063
SA45_SOC_7	29	1585.6539916992188	929.0012454986572	0.4439192	6.539866666666667
SA45_SOC_7	30	1581.994285583496	912.2069692611694	0.96766585	6.773433333333333
SA45_SOC_7	31	1580.3086853027344	922.0534658432007	0.998601	7.007000000000001
SA45_SOC_7	32	1575.5726623535156	924.0925455093384	0.99861467	7.240566666666667
SA45_SOC_7	33	1574.4566345214844	923.8211488723755	0.9979032	7.4741333333333335
SA45_SOC_7	34	1587.4859619140625	920.4262447357178	0.9976609	7.7077
SA45_SOC_7	35	1590.216178894043	919.2515659332275	0.99768686	7.9412666666666665
SA45_SOC_7	36	1577.8555297851562	928.6219596862793	0.9995247	8.174833333333334
SA45_SOC_7	37	1587.6206588745117	924.294741153717	0.99750215	8.4084
SA45_SOC_7	38	1564.053840637207	931.7521619796753	0.99956876	8.641966666666667
SA45_SOC_7	39	1566.1552047729492	930.6766176223755	0.99858356	8.875533333333333
SA45_SOC_7	40	1536.0626220703125	926.1735963821411	0.9757481	9.1091
SA45_SOC_7	41	1549.7652053833008	918.8252878189087	0.9990808	9.342666666666666
SA45_SOC_7	42	1534.4617080688477	917.7752351760864	0.9959806	9.576233333333333
SA45_SOC_7	43	1526.2730026245117	918.1012845039368	0.9920236	9.809800000000001
SA45_SOC_7	44	1507.979850769043	917.0317912101746	0.9981505	10.043366666666667
SA45_SOC_7	45	1508.2331085205078	918.3612871170044	0.99860436	10.276933333333334
SA45_SOC_7	46	1508.7931823730469	912.1598482131958	0.9989329	10.5105
SA45_SOC_7	47	1506.0320663452148	903.7251806259155	0.99794084	10.744066666666667
SA45_SOC_7	48	1511.6879653930664	904.5233416557312	0.9996327	10.977633333333333
SA45_SOC_7	49	1511.579475402832	887.2075152397156	0.9983027	11.2112
SA45_SOC_7	50	1503.039321899414	886.6691637039185	0.999009	11.444766666666666
SA45_SOC_7	51	1491.7998504638672	876.1222887039185	0.9947807	11.678333333333333
SA45_SOC_7	52	1481.1939239501953	872.180986404419	0.93724805	11.911900000000001
SA45_SOC_7	53	1492.8822326660156	860.8271956443787	0.062161304	12.145466666666668
SA45_SOC_7	54	1489.358253479004	852.3806834220886	0.6559603	12.379033333333334
SA45_SOC_7	55	1481.5641403198242	848.4472990036011	0.024752248	12.6126
SA45_SOC_7	56	1499.6074676513672	836.9477677345276	0.9611423	12.846166666666667
SA45_SOC_7	57	1496.0015487670898	824.5156002044678	0.85801697	13.079733333333333
SA45_SOC_7	58	1493.466453552246	811.1263990402222	0.9983364	13.3133
SA45_SOC_7	59	1513.0268096923828	767.7651214599609	0.21518993	13.546866666666666
SA45_SOC_7	60	1486.3508605957031	741.0696315765381	0.9872535	13.780433333333333
SA45_SOC_7	61	1485.9347534179688	723.4623885154724	0.999491	14.014000000000001
SA45_SOC_7	62	1491.7760467529297	682.4065661430359	0.99863064	14.247566666666668
SA45_SOC_7	63	1500.9148406982422	685.1758289337158	0.9996025	14.481133333333334
SA45_SOC_7	64	1494.6508026123047	661.9669103622437	0.9995516	14.7147
SA45_SOC_7	65	1497.2909545898438	666.9074106216431	0.99980885	14.948266666666667
SA45_SOC_7	66	1498.5120391845703	654.667911529541	0.9996234	15.181833333333334
SA45_SOC_7	67	1486.134910583496	641.6277408599854	0.99962485	15.4154
SA45_SOC_7	68	1474.442481994629	625.5527687072754	0.99831617	15.648966666666666
SA45_SOC_7	69	1477.616958618164	624.1605091094971	0.99932957	15.882533333333333
SA45_SOC_7	70	1437.652244567871	607.3612117767334	0.99931943	16.1161
SA45_SOC_7	71	1425.4911804199219	608.8103771209717	0.9996718	16.349666666666668
SA45_SOC_7	72	1399.4777297973633	605.4494619369507	0.99964	16.583233333333332
SA45_SOC_7	73	1367.424545288086	611.1207246780396	0.99859995	16.8168
SA45_SOC_7	74	1350.6607818603516	619.4885730743408	0.99926203	17.050366666666665
SA45_SOC_7	75	1344.4587707519531	627.231810092926	0.9992391	17.283933333333334
SA45_SOC_7	76	1318.2799530029297	631.506757736206	0.99911493	17.517500000000002
SA45_SOC_7	77	1303.7151718139648	640.8830094337463	0.9992092	17.751066666666667
SA45_SOC_7	78	1274.128761291504	647.7012062072754	0.9997904	17.984633333333335
SA45_SOC_7	79	1246.7679977416992	662.2452592849731	0.99969757	18.2182
SA45_SOC_7	80	1181.1269760131836	684.8349094390869	0.9998934	18.451766666666668
SA45_SOC_7	81	1125.4341888427734	712.8002214431763	0.99973303	18.685333333333332
SA45_SOC_7	82	1047.8638458251953	744.8205184936523	0.99988806	18.9189
SA45_SOC_7	83	947.8618240356445	784.358811378479	0.99934345	19.152466666666665
SA45_SOC_7	84	859.8949813842773	817.7619695663452	0.9992735	19.386033333333334
SA45_SOC_7	85	793.2428741455078	836.8220472335815	0.014362774	19.619600000000002
SA45_SOC_7	86	727.3441314697266	871.6582131385803	0.0013497241	19.853166666666667
SA45_SOC_7	87	707.5360107421875	878.7904214859009	0.00032609364	20.086733333333335
SA45_SOC_7	88	579.5221138000488	980.1637601852417	9.964893e-05	20.3203
SA45_SOC_7	89	587.7192306518555	974.5808172225952	0.0010836471	20.553866666666668
SA45_SOC_7	90	576.2170028686523	980.8074903488159	0.00018762238	20.787433333333333
SA45_SOC_7	91	575.5204010009766	979.9320816993713	0.00016240218	21.021
SA45_SOC_7	92	578.6264419555664	974.7450971603394	0.00040218723	21.254566666666665
SA45_SOC_7	93	1058.1984329223633	482.226505279541	2.3516732e-05	21.488133333333334
SA45_SOC_7	94	577.4656105041504	971.6123199462891	0.00010566809	21.721700000000002
SA45_SOC_7	95	594.6193313598633	984.852819442749	2.6096126e-05	21.955266666666667
SA45_SOC_7	96	593.920955657959	980.3813409805298	0.00038859792	22.188833333333335
SA45_SOC_7	97	579.68994140625	980.9187269210815	0.00014499752	22.4224
SA45_SOC_7	98	575.357723236084	980.5131769180298	7.125344e-05	22.655966666666668
SA45_SOC_7	99	592.6823616027832	967.5517988204956	0.00026471622	22.889533333333333
SA45_SOC_7	100	578.887939453125	979.0659427642822	0.00016732422	23.1231
SA45_SOC_7	101	577.4366569519043	981.4542460441589	0.00013103105	23.356666666666666
SA45_SOC_7	102	578.6964797973633	982.4667048454285	3.9671944e-05	23.590233333333334
SA45_SOC_7	103	1193.4722900390625	479.98918890953064	2.6612792e-05	23.823800000000002
SA45_SOC_7	104	575.5213165283203	982.2320652008057	5.680473e-05	24.057366666666667
SA45_SOC_7	105	577.6369285583496	980.4220247268677	0.0003060271	24.290933333333335
SA45_SOC_7	106	577.536792755127	982.1638941764832	4.743972e-05	24.5245
SA45_SOC_7	107	577.4716186523438	979.9383902549744	8.777795e-05	24.758066666666668
SA45_SOC_7	108	592.9450035095215	967.0491743087769	7.269403e-05	24.991633333333333
SA45_SOC_7	109	575.9530448913574	981.7342042922974	2.304061e-05	25.2252
SA45_SOC_7	110	580.1106262207031	966.4385318756104	0.0003430929	25.458766666666666
SA45_SOC_7	111	574.2711067199707	981.2253999710083	8.7267006e-05	25.692333333333334
SA45_SOC_7	112	580.2590560913086	969.939329624176	0.00037773512	25.925900000000002
SA45_SOC_7	113	582.0871925354004	983.527250289917	0.00022785226	26.159466666666667
SA45_SOC_7	114	581.063346862793	980.4742956161499	0.000100781726	26.393033333333335
SA45_SOC_7	115	578.4568977355957	980.2075338363647	0.00012950727	26.6266
SA45_SOC_7	116	578.9872741699219	971.7733812332153	9.291987e-05	26.860166666666668
SA45_SOC_7	117	594.1909217834473	980.3628015518188	0.0001219567	27.093733333333333
SA45_SOC_7	118	575.1790809631348	982.0677852630615	9.130103e-05	27.3273
SA45_SOC_7	119	577.7577209472656	979.4841742515564	0.0001861141	27.560866666666666
SA45_SOC_7	120	584.1672706604004	971.0681104660034	0.0006054582	27.794433333333334
SA45_SOC_7	121	590.2300071716309	969.787859916687	0.00015210552	28.028000000000002
SA45_SOC_7	122	590.4408073425293	974.5511412620544	0.00025389896	28.261566666666667
SA45_SOC_7	123	577.8501319885254	984.132227897644	2.810202e-05	28.495133333333335
SA45_SOC_7	124	579.8241806030273	979.7553777694702	0.00018192531	28.7287
SA45_SOC_7	125	579.9191665649414	981.5009164810181	0.0001700578	28.962266666666668
SA45_SOC_7	126	576.9110298156738	979.5587825775146	0.0001813918	29.195833333333333
SA45_SOC_7	127	576.5639877319336	982.0349550247192	3.0256728e-05	29.4294
SA45_SOC_7	128	576.7569923400879	967.8239679336548	5.49044e-05	29.662966666666666
SA45_SOC_7	129	575.522518157959	981.9127106666565	0.00014042186	29.896533333333334
SA45_SOC_7	130	577.2543525695801	982.5773620605469	6.761707e-05	30.1301
SA45_SOC_7	131	594.3625259399414	983.0465126037598	0.0001580314	30.363666666666667
SA45_SOC_7	132	574.4257164001465	984.1104698181152	2.591469e-05	30.597233333333335
SA45_SOC_7	133	574.815502166748	982.1613836288452	0.00010752906	30.8308
SA45_SOC_7	134	582.330379486084	977.8333282470703	0.00022362884	31.06436666666667
SA45_SOC_7	135	576.4805603027344	980.3660202026367	7.9380734e-05	31.297933333333333
SA45_SOC_7	136	576.837158203125	979.6816062927246	0.00022721922	31.5315
SA45_SOC_7	137	579.6319770812988	980.3033208847046	0.00021725381	31.765066666666666
SA45_SOC_7	138	595.4393577575684	983.6820030212402	0.00010538394	31.998633333333334
SA45_SOC_7	139	578.4647369384766	982.3798656463623	5.238858e-05	32.2322
SA45_SOC_7	140	579.3637275695801	980.9061098098755	8.972646e-05	32.46576666666667
SA45_SOC_7	141	594.865608215332	980.7458209991455	0.00013149642	32.699333333333335
SA45_SOC_7	142	582.7755546569824	979.107141494751	0.00015829322	32.932900000000004
SA45_SOC_7	143	1116.2759399414062	469.48737502098083	3.0721934e-05	33.166466666666665
SA45_SOC_7	144	576.9583511352539	981.22642993927	8.6439286e-05	33.40003333333333
SA45_SOC_7	145	1125.765380859375	477.60011315345764	2.634985e-05	33.6336
SA45_SOC_7	146	576.8985557556152	965.0087428092957	3.9208197e-05	33.86716666666667
SA45_SOC_7	147	577.5858879089355	978.5116910934448	0.00015316156	34.10073333333333
SA45_SOC_7	148	583.5008811950684	975.1816749572754	0.0003060417	34.3343
SA45_SOC_7	149	577.5852012634277	980.3599691390991	9.228868e-05	34.56786666666667
SA45_SOC_7	150	586.0732841491699	976.059980392456	0.0007217099	34.801433333333335
SA45_SOC_7	151	582.4636459350586	973.6541032791138	0.0004661055	35.035000000000004
SA45_SOC_7	152	580.0835037231445	974.7089195251465	0.00014991342	35.268566666666665
SA45_SOC_7	153	1131.3630294799805	482.9457449913025	2.7543307e-05	35.50213333333333
SA45_SOC_7	154	577.4491882324219	982.5409269332886	7.741643e-05	35.7357
SA45_SOC_7	155	578.961124420166	984.9653434753418	0.00010476872	35.96926666666667
SA45_SOC_7	156	593.1087684631348	971.1803126335144	0.00010978188	36.20283333333333
SA45_SOC_7	157	587.7982521057129	969.0896701812744	0.000294587	36.4364
SA45_SOC_7	158	1151.9360733032227	479.74183559417725	2.4598874e-05	36.66996666666667
SA45_SOC_7	159	576.5324020385742	981.6767835617065	0.0001462012	36.903533333333336
SA45_SOC_7	160	579.5965576171875	971.0923147201538	0.00023942626	37.137100000000004
SA45_SOC_7	161	578.9417266845703	973.7600612640381	0.0007804988	37.370666666666665
SA45_SOC_7	162	1191.6660690307617	477.8065574169159	2.260344e-05	37.60423333333333
SA45_SOC_7	163	574.1688537597656	983.9043474197388	5.3606072e-05	37.8378
SA45_SOC_7	164	572.0922088623047	986.0152673721313	2.7066695e-05	38.07136666666667
SA45_SOC_7	165	577.1130180358887	981.8305063247681	0.0001320523	38.30493333333333
SA45_SOC_7	166	1119.3478775024414	475.96922278404236	2.4345009e-05	38.5385
SA45_SOC_7	167	574.2672157287598	981.8889570236206	8.294236e-05	38.77206666666667
SA45_SOC_7	168	598.6529731750488	979.774432182312	0.00010817966	39.005633333333336
SA45_SOC_7	169	587.0100975036621	974.9850153923035	0.00035054717	39.239200000000004
SA45_SOC_7	170	579.2995262145996	982.6997995376587	0.00025005988	39.472766666666665
SA45_SOC_7	171	576.8073463439941	983.161096572876	2.2158483e-05	39.70633333333333
SA45_SOC_7	172	579.777889251709	981.5442395210266	8.7584805e-05	39.9399
SA45_SOC_7	173	576.0588455200195	985.9502506256104	2.7111906e-05	40.17346666666667
SA45_SOC_7	174	577.983341217041	980.6476521492004	0.00011877167	40.40703333333333
SA45_SOC_7	175	596.3646125793457	979.5596837997437	4.6727575e-05	40.6406
SA45_SOC_7	176	583.3004379272461	971.1121416091919	0.000457093	40.87416666666667
SA45_SOC_7	177	1063.6731719970703	476.6512870788574	2.9985851e-05	41.107733333333336
SA45_SOC_7	178	571.7522621154785	981.7385816574097	0.00016148358	41.341300000000004
SA45_SOC_7	179	572.4214553833008	969.451961517334	2.4905283e-05	41.574866666666665
SA45_SOC_7	180	711.5817832946777	842.9488134384155	0.01254381	41.80843333333333
SA45_SOC_7	181	713.8422203063965	849.8409748077393	0.07889637	42.042
SA45_SOC_7	182	719.165096282959	840.5375289916992	0.015084314	42.27556666666667
SA45_SOC_7	183	734.8359489440918	838.877477645874	0.001857112	42.50913333333333
SA45_SOC_7	184	745.9773445129395	843.2051467895508	0.08142897	42.7427
SA45_SOC_7	185	761.9088935852051	839.076132774353	0.9454503	42.97626666666667
SA45_SOC_7	186	774.8359107971191	830.2366232872009	0.9917013	43.209833333333336
SA45_SOC_7	187	774.8010635375977	831.1267733573914	0.9961701	43.443400000000004
SA45_SOC_7	188	775.8056831359863	830.9648108482361	0.990254	43.676966666666665
SA45_SOC_7	189	779.3148422241211	830.637538433075	0.9856551	43.91053333333333
SA45_SOC_7	190	792.2410583496094	831.464409828186	0.99402064	44.1441
SA45_SOC_7	191	790.9772872924805	830.8969616889954	0.99091244	44.37766666666667
SA45_SOC_7	192	792.2530174255371	830.0444054603577	0.9955603	44.61123333333333
SA45_SOC_7	193	793.9794731140137	835.0232076644897	0.98751825	44.8448
SA45_SOC_7	194	786.2186622619629	834.9493718147278	0.8929097	45.07836666666667
SA45_SOC_7	195	786.602668762207	847.3758745193481	0.9135176	45.311933333333336
SA45_SOC_7	196	785.679759979248	847.8170871734619	0.98246425	45.545500000000004
SA45_SOC_7	197	793.9793586730957	846.8064308166504	0.86437625	45.779066666666665
SA45_SOC_7	198	790.9916496276855	845.4603266716003	0.71707696	46.01263333333333
SA45_SOC_7	199	818.6293029785156	851.4893102645874	0.98815024	46.2462
SA45_SOC_7	200	837.7202796936035	839.162392616272	0.9633115	46.47976666666667
SA45_SOC_7	201	844.072093963623	841.8260836601257	0.9755622	46.71333333333333
SA45_SOC_7	202	843.0365180969238	842.671365737915	0.98757964	46.9469
SA45_SOC_7	203	847.3600959777832	840.5160284042358	0.9942409	47.18046666666667
SA45_SOC_7	204	872.0870590209961	843.1159257888794	0.934271	47.414033333333336
SA45_SOC_7	205	885.3833770751953	829.1997671127319	0.9993992	47.647600000000004
SA45_SOC_7	206	922.2298049926758	826.6319274902344	0.9994103	47.881166666666665
SA45_SOC_7	207	954.0925598144531	829.4939517974854	0.9999181	48.114733333333334
SA45_SOC_7	208	1038.9543914794922	831.8569564819336	0.999198	48.3483
SA45_SOC_7	209	1128.66943359375	842.5790548324585	0.99961334	48.58186666666667
SA45_SOC_7	210	1200.3866958618164	859.0443849563599	0.99981266	48.81543333333333
SA45_SOC_7	211	1270.1198959350586	880.720067024231	0.9998952	49.049
SA45_SOC_7	212	1354.1742324829102	892.1368789672852	0.9997577	49.28256666666667
SA45_SOC_7	213	1401.42333984375	900.361819267273	0.999705	49.516133333333336
SA45_SOC_7	214	1463.1780624389648	909.4169783592224	0.99943155	49.749700000000004
SA45_SOC_7	215	1492.5521850585938	906.0248422622681	0.9997327	49.983266666666665
SA45_SOC_7	216	1520.4703903198242	908.844895362854	0.9995055	50.216833333333334
SA45_SOC_7	217	1528.501853942871	907.8352046012878	0.99929106	50.4504
SA45_SOC_7	218	1535.0679016113281	907.9049205780029	0.99846005	50.68396666666667
SA45_SOC_7	219	1537.6747512817383	905.5532455444336	0.9993137	50.91753333333333
SA45_SOC_7	220	1535.7553482055664	911.1836957931519	0.9963605	51.1511
SA45_SOC_7	221	1544.0389251708984	910.9063768386841	0.94120806	51.38466666666667
SA45_SOC_7	222	1561.3280868530273	916.4356327056885	0.9979657	51.618233333333336
SA45_SOC_7	223	1565.083351135254	914.1742086410522	0.99912196	51.851800000000004
SA45_SOC_7	224	1568.2969665527344	912.6380109786987	0.44897786	52.085366666666665
SA45_SOC_7	225	1566.8461990356445	924.7281646728516	0.99953747	52.318933333333334
SA45_SOC_7	226	1567.9714965820312	917.7970576286316	0.99928916	52.5525
SA45_SOC_7	227	1553.9158630371094	924.098596572876	0.99891543	52.78606666666667
SA45_SOC_7	228	1551.6993713378906	928.5496044158936	0.9992964	53.01963333333333
SA45_SOC_7	229	1564.3050384521484	933.2900333404541	0.99868625	53.2532
SA45_SOC_7	230	1578.4160614013672	927.0368385314941	0.99890983	53.48676666666667
SA45_SOC_7	231	1579.171371459961	926.3357520103455	0.9984365	53.720333333333336
SA45_SOC_7	232	1576.3164138793945	927.9096078872681	0.99873596	53.953900000000004
SA45_SOC_7	233	1577.6250457763672	923.5282516479492	0.9980856	54.187466666666666
SA45_SOC_7	234	1571.0976791381836	922.8617978096008	0.9963102	54.421033333333334
SA45_SOC_7	235	1559.2296981811523	913.7902879714966	0.9988456	54.6546
SA45_SOC_7	236	1545.7683563232422	903.4944677352905	0.96542126	54.88816666666667
SA45_SOC_7	237	1560.2867889404297	905.9565424919128	0.94270355	55.12173333333333
SA45_SOC_7	238	1557.469825744629	904.00803565979	0.99347454	55.3553
SA45_SOC_7	239	1552.0672988891602	902.7284288406372	0.9185192	55.58886666666667
SA45_SOC_7	240	1547.2167205810547	898.2832789421082	0.16296667	55.822433333333336
SA45_SOC_7	241	1541.828956604004	904.8236417770386	0.9868232	56.056000000000004
SA45_SOC_7	242	1535.3332901000977	907.9358196258545	0.9916197	56.289566666666666
SA45_SOC_7	243	1540.2596282958984	911.2091875076294	0.95378613	56.523133333333334
SA45_SOC_7	244	1532.2676467895508	905.9219741821289	0.9372777	56.7567
SA45_SOC_7	245	1528.3053588867188	904.1339492797852	0.95299006	56.99026666666667
SA45_SOC_7	246	1534.3892669677734	903.2165694236755	0.98290366	57.22383333333333
SA45_SOC_7	247	1508.6417770385742	886.0882616043091	0.86614263	57.4574
SA45_SOC_7	248	1502.032356262207	889.2224550247192	0.95373875	57.69096666666667
SA45_SOC_7	249	1511.747932434082	884.0741586685181	0.014458251	57.924533333333336
SA45_SOC_7	250	1485.2356338500977	880.8932948112488	0.97357255	58.158100000000005
SA45_SOC_7	251	1484.5943069458008	874.5236492156982	0.9469493	58.391666666666666
SA45_SOC_7	252	1483.1076049804688	886.8662738800049	0.91703904	58.625233333333334
SA45_SOC_7	253	1475.5827713012695	895.2956628799438	0.972081	58.8588
SA45_SOC_7	254	1461.8349838256836	903.1360387802124	0.992735	59.09236666666667
SA45_SOC_7	255	1457.7962493896484	912.1257948875427	0.9974607	59.32593333333333
SA45_SOC_7	256	1458.6352157592773	901.1247682571411	0.023596289	59.5595
SA45_SOC_7	257	1462.8056716918945	913.5199213027954	0.22580227	59.79306666666667
SA45_SOC_7	258	1478.3869171142578	902.1395444869995	0.0062106266	60.026633333333336
SA45_SOC_7	259	1460.2028274536133	912.3104810714722	0.99783677	60.2602
SA45_SOC_7	260	1469.0383529663086	906.097776889801	0.74230254	60.493766666666666
SA45_SOC_7	261	1464.7401809692383	910.9867143630981	0.95500934	60.727333333333334
SA45_SOC_7	262	1464.0000915527344	917.1300888061523	0.7291554	60.9609
SA45_SOC_7	263	1468.8934707641602	913.052830696106	0.86811614	61.19446666666667
SA45_SOC_7	264	1476.0564422607422	905.7109594345093	0.9920831	61.42803333333333
SA45_SOC_7	265	1463.3660888671875	905.3274250030518	0.9953328	61.6616
SA45_SOC_7	266	1462.5779342651367	910.1166486740112	0.9968773	61.89516666666667
SA45_SOC_7	267	1458.2256317138672	911.3369035720825	0.9975057	62.12873333333334
SA45_SOC_7	268	1480.1831817626953	911.9474172592163	0.86071277	62.3623
SA45_SOC_7	269	1470.7262420654297	910.5649423599243	0.94375026	62.595866666666666
SA45_SOC_7	270	1477.4133682250977	905.4281044006348	0.89456767	62.829433333333334
SA45_SOC_7	271	1482.8851318359375	902.0926809310913	0.5039399	63.063
SA45_SOC_7	272	1480.8041381835938	902.1127653121948	0.9963792	63.29656666666667
SA45_SOC_7	273	1482.4831008911133	907.229905128479	0.9985476	63.53013333333333
SA45_SOC_7	274	1486.3252258300781	905.3679800033569	0.9993106	63.7637
SA45_SOC_7	275	1484.5874404907227	903.5429406166077	0.99973947	63.99726666666667
SA45_SOC_7	276	1475.1362228393555	903.8010764122009	0.99861765	64.23083333333334
SA45_SOC_7	277	1466.0952758789062	895.6259608268738	0.9987882	64.4644
SA45_SOC_7	278	1461.3772201538086	887.5442504882812	0.98644364	64.69796666666667
SA45_SOC_7	279	1459.9750900268555	877.9161715507507	0.9983517	64.93153333333333
SA45_SOC_7	280	1452.9298782348633	877.3670053482056	0.99921155	65.1651
SA45_SOC_7	281	1450.825080871582	868.7810611724854	0.99069387	65.39866666666667
SA45_SOC_7	282	1455.2770614624023	870.4783201217651	0.9983935	65.63223333333333
SA45_SOC_7	283	1468.3091354370117	882.9831647872925	0.99832743	65.86580000000001
SA45_SOC_7	284	1486.2117004394531	889.3068480491638	0.99862635	66.09936666666667
SA45_SOC_7	285	1579.852180480957	911.8466091156006	0.6306967	66.33293333333333
SA45_SOC_7	286	1581.0955810546875	910.8078217506409	0.9648927	66.5665
SA45_SOC_7	287	1581.2172317504883	908.9537501335144	0.987399	66.80006666666667
SA45_SOC_7	288	1575.9589004516602	902.3360109329224	0.97760314	67.03363333333334
SA45_SOC_7	289	1562.9017639160156	903.4126496315002	0.9891483	67.2672
SA45_SOC_7	290	1578.4982299804688	904.0555429458618	0.9587742	67.50076666666666
SA45_SOC_7	291	1574.267234802246	906.9100999832153	0.9662417	67.73433333333334
SA45_SOC_7	292	1570.1013565063477	908.0330872535706	0.9738057	67.9679
SA45_SOC_7	293	1575.6354904174805	911.5719294548035	0.9922942	68.20146666666666
SA45_SOC_7	294	1574.7809600830078	909.2913222312927	0.99346244	68.43503333333334
SA45_SOC_7	295	1574.8619842529297	909.0493440628052	0.9906504	68.6686
SA45_SOC_7	296	1571.5398788452148	903.4406518936157	0.99217635	68.90216666666667
SA45_SOC_7	297	1570.4497146606445	908.0916023254395	0.9914097	69.13573333333333
SA45_SOC_7	298	1564.332389831543	905.47767162323	0.9971982	69.3693
SA45_SOC_7	299	1566.4113235473633	906.2789869308472	0.98501277	69.60286666666667
SA45_SOC_7	300	1552.3783493041992	898.7875127792358	0.980491	69.83643333333333
SA45_SOC_7	301	1568.540267944336	902.9463958740234	0.9724389	70.07000000000001
SA45_SOC_7	302	1537.1586227416992	905.2343416213989	0.9975553	70.30356666666667
SA45_SOC_7	303	1575.4563903808594	911.8034791946411	0.9985663	70.53713333333333
SA45_SOC_7	304	1567.646141052246	911.9029998779297	0.9976979	70.7707
SA45_SOC_7	305	1566.0733795166016	922.0522427558899	0.9963127	71.00426666666667
SA45_SOC_7	306	1571.5851974487305	921.8188905715942	0.99729306	71.23783333333334
SA45_SOC_7	307	1569.2498016357422	922.0075035095215	0.99874395	71.4714
SA45_SOC_7	308	1566.1067962646484	914.0016889572144	0.9986228	71.70496666666666
SA45_SOC_7	309	1562.8190231323242	916.8075156211853	0.99804014	71.93853333333334
SA45_SOC_7	310	1568.488426208496	912.5616002082825	0.99501723	72.1721
SA45_SOC_7	311	1566.742172241211	922.0145845413208	0.9977889	72.40566666666666
SA45_SOC_7	312	1544.117431640625	930.3257846832275	0.99894017	72.63923333333334
SA45_SOC_7	313	1592.7559661865234	936.832480430603	0.9757119	72.8728
SA45_SOC_7	314	1605.3654098510742	937.7470922470093	0.9989355	73.10636666666667
SA45_SOC_7	315	1620.6439590454102	941.2175703048706	0.9992118	73.33993333333333
SA45_SOC_7	316	1644.0316772460938	949.1884303092957	0.9988784	73.5735
SA45_SOC_7	317	1669.6258163452148	955.3905129432678	0.9986829	73.80706666666667
SA45_SOC_7	318	1671.521873474121	945.5026245117188	0.9992086	74.04063333333333
SA45_SOC_7	319	1675.0148391723633	947.0216989517212	0.9990688	74.27420000000001
SA45_SOC_7	320	1676.8265533447266	947.6605367660522	0.9977793	74.50776666666667
SA45_SOC_7	321	1687.4491882324219	951.6510844230652	0.9809528	74.74133333333333
SA45_SOC_7	322	1680.9143829345703	951.7594242095947	0.99950767	74.9749
SA45_SOC_7	323	1682.7991104125977	943.8550615310669	0.9987684	75.20846666666667
SA45_SOC_7	324	1688.426742553711	921.5236759185791	0.97760653	75.44203333333334
SA45_SOC_7	325	1682.9009628295898	920.2019691467285	0.99972445	75.6756
SA45_SOC_7	326	1701.2434387207031	917.0109343528748	0.99642026	75.90916666666666
SA45_SOC_7	327	1710.8740997314453	921.9832992553711	0.94415313	76.14273333333334
SA45_SOC_7	328	1693.655891418457	918.0899548530579	0.9979875	76.3763
SA45_SOC_7	329	1708.3415222167969	908.8560318946838	0.9997309	76.60986666666666
SA45_SOC_7	330	1687.8630065917969	911.161937713623	0.9994288	76.84343333333334
SA45_SOC_7	331	1676.0395431518555	910.7069492340088	0.99889874	77.077
SA45_SOC_7	332	1667.9284286499023	913.0331325531006	0.99984145	77.31056666666667
SA45_SOC_7	333	1679.8691940307617	914.0534448623657	0.99988675	77.54413333333333
SA45_SOC_7	334	1693.6061096191406	913.9658975601196	0.999549	77.7777
SA45_SOC_7	335	1736.4351654052734	926.7962765693665	0.00026823362	78.01126666666667
SA45_SOC_7	336	1750.8483123779297	936.0373449325562	0.01082628	78.24483333333333
SA45_SOC_7	337	587.0488357543945	973.254668712616	0.0013975884	78.47840000000001
SA45_SOC_7	338	576.8795013427734	983.6402893066406	6.594716e-05	78.71196666666667
SA45_SOC_7	339	1728.7275695800781	948.5250663757324	0.0037158257	78.94553333333333
SA45_SOC_7	340	1721.3421249389648	943.6160445213318	0.90232927	79.1791
SA45_SOC_7	341	1719.3555450439453	947.8698778152466	0.7721119	79.41266666666667
SA45_SOC_7	342	1694.6913528442383	941.220531463623	0.9973111	79.64623333333333
SA45_SOC_7	343	1690.4191589355469	924.7759294509888	0.9952572	79.8798
SA45_SOC_7	344	1687.119483947754	926.5737390518188	0.9985928	80.11336666666666
SA45_SOC_7	345	1680.87158203125	922.4093198776245	0.99601424	80.34693333333334
SA45_SOC_7	346	1688.7646865844727	910.6200456619263	0.8274662	80.5805
SA45_SOC_7	347	1685.2890014648438	907.1665620803833	0.9988978	80.81406666666666
SA45_SOC_7	348	1679.8820114135742	912.3959684371948	0.999003	81.04763333333334
SA45_SOC_7	349	1698.3428192138672	915.1306629180908	0.99920005	81.2812
SA45_SOC_7	350	1674.7835540771484	922.0915746688843	0.99982977	81.51476666666667
SA45_SOC_7	351	1653.2616806030273	929.1653966903687	0.99980694	81.74833333333333
SA45_SOC_7	352	1650.2812957763672	941.235659122467	0.9996346	81.9819
SA45_SOC_7	353	1644.2314910888672	946.0414266586304	0.99975115	82.21546666666667
SA45_SOC_7	354	1655.2544403076172	944.004213809967	0.99760616	82.44903333333333
SA45_SOC_7	355	1644.6337509155273	952.4122953414917	0.9872793	82.68260000000001
SA45_SOC_7	356	1651.2058639526367	947.5718307495117	0.5915258	82.91616666666667
SA45_SOC_7	357	1651.1140823364258	949.4889879226685	0.9917459	83.14973333333333
SA45_SOC_7	358	1673.7261199951172	952.9694437980652	0.9943205	83.3833
SA45_SOC_7	359	1698.6084365844727	956.4109539985657	0.99654526	83.61686666666667
SA45_SOC_7	360	1700.7501983642578	955.4006838798523	0.98577166	83.85043333333333
SA45_SOC_7	361	1720.6517028808594	951.6167092323303	0.97703767	84.084
SA45_SOC_7	362	1716.9657897949219	954.828085899353	0.99326044	84.31756666666666
SA45_SOC_7	363	1705.517349243164	948.2785177230835	0.8701188	84.55113333333334
SA45_SOC_7	364	1726.329574584961	952.8402471542358	0.98946255	84.7847
SA45_SOC_7	365	1740.2007293701172	943.3181262016296	0.99738425	85.01826666666666
SA45_SOC_7	366	1734.4648361206055	932.5044250488281	0.8310691	85.25183333333334
SA45_SOC_7	367	1764.3891906738281	920.2321600914001	0.9977639	85.4854
SA45_SOC_7	368	1755.8870315551758	915.3515911102295	0.99676704	85.71896666666667
SA45_SOC_7	369	1751.4176559448242	913.6448693275452	0.94666386	85.95253333333334
SA45_SOC_7	370	1745.8359146118164	922.9082107543945	0.9976121	86.1861
SA45_SOC_7	371	1753.1988143920898	918.3224058151245	0.9929739	86.41966666666667
SA45_SOC_7	372	1755.5981826782227	899.2275667190552	0.9668009	86.65323333333333
SA45_SOC_7	373	1759.3202590942383	880.3110408782959	0.9967853	86.88680000000001
SA45_SOC_7	374	1755.5465698242188	834.4891691207886	0.99834025	87.12036666666667
SA45_SOC_7	375	1767.7191925048828	773.2656669616699	0.9996376	87.35393333333333
SA45_SOC_7	376	1752.238655090332	744.2110991477966	0.9994622	87.5875
SA45_SOC_7	377	1755.5940628051758	732.0682239532471	0.99919015	87.82106666666667
SA45_SOC_7	378	1752.1307373046875	692.6219844818115	0.9997645	88.05463333333333
SA45_SOC_7	379	1740.4702377319336	697.0528435707092	0.9996892	88.2882
SA45_SOC_7	380	1743.428077697754	682.1307277679443	0.9997003	88.52176666666666
SA45_SOC_7	381	1739.2367935180664	669.982123374939	0.99979204	88.75533333333334
SA45_SOC_7	382	1748.2515335083008	636.8762397766113	0.99973494	88.9889
SA45_SOC_7	383	1733.207130432129	618.2840251922607	0.99975246	89.22246666666666
SA45_SOC_7	384	1732.5526428222656	602.348484992981	0.99976665	89.45603333333334
SA45_SOC_7	385	1730.2411651611328	582.7980780601501	0.99965906	89.6896
SA45_SOC_7	386	1725.0049209594727	569.4371366500854	0.9998016	89.92316666666667
SA45_SOC_7	387	1723.7285614013672	553.059675693512	0.9997358	90.15673333333334
SA45_SOC_7	388	1723.6846160888672	542.5872159004211	0.9997079	90.3903
SA45_SOC_7	389	1723.1671142578125	528.1872940063477	0.9996946	90.62386666666667
SA45_SOC_7	390	1712.5141525268555	525.5390524864197	0.99983585	90.85743333333333
SA45_SOC_7	391	1719.0021514892578	507.5934326648712	0.99971586	91.09100000000001
SA45_SOC_7	392	1715.2688598632812	473.0837345123291	0.9997999	91.32456666666667
SA45_SOC_7	393	1723.0496978759766	431.74344778060913	0.99705505	91.55813333333333
SA45_SOC_7	394	1708.5579299926758	399.9552798271179	0.9996861	91.7917
SA45_SOC_7	395	1713.7221908569336	376.584849357605	0.9989041	92.02526666666667
SA45_SOC_7	396	1688.0608749389648	359.0722990036011	0.9998795	92.25883333333333
SA45_SOC_7	397	1704.964828491211	334.172043800354	0.9996804	92.4924
SA45_SOC_7	398	1684.4070053100586	300.9890413284302	0.9999	92.72596666666666
SA45_SOC_7	399	1690.257911682129	295.952045917511	0.9998173	92.95953333333334
SA45_SOC_7	400	1682.2036743164062	283.1615459918976	0.9999112	93.1931
SA45_SOC_7	401	1668.244400024414	283.6722493171692	0.999923	93.42666666666666
SA45_SOC_7	402	1658.5081100463867	299.5138692855835	0.9999527	93.66023333333334
SA45_SOC_7	403	1659.6928024291992	284.13570284843445	0.99993193	93.8938
SA45_SOC_7	404	1664.3852233886719	271.8066930770874	0.9999372	94.12736666666667
SA45_SOC_7	405	1636.1915588378906	288.18907856941223	0.99982774	94.36093333333334
SA45_SOC_7	406	1655.3022766113281	263.6396563053131	0.9999151	94.5945
SA45_SOC_7	407	1636.1101913452148	278.25435876846313	0.9997633	94.82806666666667
SA45_SOC_7	408	1618.2266235351562	281.6763961315155	0.9999056	95.06163333333333
SA45_SOC_7	409	1615.8146667480469	289.7994017601013	0.99986255	95.29520000000001
SA45_SOC_7	410	1621.2795639038086	291.0928165912628	0.99993587	95.52876666666667
SA45_SOC_7	411	1606.7916870117188	302.5580048561096	0.9998932	95.76233333333333
SA45_SOC_7	412	1597.122573852539	311.8968880176544	0.99995255	95.9959
SA45_SOC_7	413	1599.8594284057617	318.4997892379761	0.9999186	96.22946666666667
SA45_SOC_7	414	1599.8240661621094	322.55921602249146	0.9998529	96.46303333333333
SA45_SOC_7	415	1610.2373886108398	312.05769181251526	0.9999217	96.6966
SA45_SOC_7	416	1598.6104202270508	322.20909118652344	0.999966	96.93016666666666
SA45_SOC_7	417	1610.8273315429688	314.9468493461609	0.99995685	97.16373333333334
SA45_SOC_7	418	1614.2988967895508	296.50285363197327	0.99997497	97.3973
SA45_SOC_7	419	1601.7613220214844	309.52503204345703	0.9999534	97.63086666666666
SA45_SOC_7	420	1617.8002166748047	293.1397497653961	0.9999368	97.86443333333334
SA45_SOC_7	421	1621.940574645996	297.85645723342896	0.99981934	98.098
SA45_SOC_7	422	1618.4856033325195	281.65428400039673	0.99983835	98.33156666666667
SA45_SOC_7	423	1622.7331924438477	277.9237389564514	0.9998692	98.56513333333334
SA45_SOC_7	424	1631.729965209961	271.1899673938751	0.9998702	98.7987
SA45_SOC_7	425	1621.5373992919922	275.50041675567627	0.9999372	99.03226666666667
SA45_SOC_7	426	1632.3500061035156	278.60116839408875	0.99986017	99.26583333333333
SA45_SOC_7	427	1651.1767959594727	257.02389657497406	0.9999263	99.49940000000001
SA45_SOC_7	428	1641.4395904541016	257.9673635959625	0.99989533	99.73296666666667
SA45_SOC_7	429	1630.9548568725586	259.0101742744446	0.9987477	99.96653333333333
SA45_SOC_7	430	1657.8615188598633	272.47958421707153	0.9997993	100.2001
SA45_SOC_7	431	1702.745704650879	346.4779758453369	0.9991837	100.43366666666667
SA45_SOC_7	432	1698.1811141967773	395.92501401901245	0.99946517	100.66723333333333
SA45_SOC_7	433	1682.8074645996094	484.759840965271	0.996666	100.9008
SA45_SOC_7	434	1659.0432357788086	560.872950553894	0.9990299	101.13436666666666
SA45_SOC_7	435	1646.8640899658203	632.2789120674133	0.99372685	101.36793333333334
SA45_SOC_7	436	1631.0644912719727	698.8791704177856	0.98974633	101.6015
SA45_SOC_7	437	1642.646141052246	771.4025187492371	0.9965945	101.83506666666666
SA45_SOC_7	438	1643.1055068969727	822.9949164390564	0.99890566	102.06863333333334
SA45_SOC_7	439	1638.7202453613281	868.5952806472778	0.9991523	102.3022
SA45_SOC_7	440	1627.7254486083984	875.0334191322327	0.98372144	102.53576666666667
SA45_SOC_7	441	1666.0794067382812	891.3410997390747	0.0009845926	102.76933333333334
SA45_SOC_7	442	1677.0244216918945	902.2221994400024	0.31760463	103.0029
SA45_SOC_7	443	1666.106300354004	915.3666543960571	0.04104893	103.23646666666667
SA45_SOC_7	444	1665.2625274658203	914.4062733650208	0.7479911	103.47003333333333
SA45_SOC_7	445	1648.2634735107422	912.1311378479004	0.56779814	103.70360000000001
SA45_SOC_7	446	1650.4280090332031	916.5509247779846	0.1744626	103.93716666666667
SA45_SOC_7	447	1605.7901000976562	918.5256958007812	0.8580578	104.17073333333333
SA45_SOC_7	448	1608.5036087036133	910.913200378418	0.4764779	104.4043
SA45_SOC_7	449	1615.4411315917969	919.2112040519714	0.00834499	104.63786666666667
SA45_SOC_7	450	1604.2914962768555	902.0505166053772	0.011008721	104.87143333333333
SA45_SOC_7	451	1601.9629669189453	916.6565608978271	0.9907759	105.105
SA45_SOC_7	452	1601.8854904174805	924.5014429092407	0.99848974	105.33856666666667
SA45_SOC_7	453	1596.1055374145508	918.9530038833618	0.98853034	105.57213333333334
SA45_SOC_7	454	1585.960922241211	931.3887119293213	0.9955988	105.8057
SA45_SOC_7	455	1583.3847427368164	929.8055219650269	0.99873966	106.03926666666666
SA45_SOC_7	456	1583.9620971679688	929.479923248291	0.9991165	106.27283333333334
SA45_SOC_7	457	1562.9306030273438	921.4129543304443	0.9993777	106.5064
SA45_SOC_7	458	1556.176643371582	916.8679618835449	0.99893194	106.73996666666667
SA45_SOC_7	459	1561.948585510254	917.3859071731567	0.99834824	106.97353333333334
SA45_SOC_7	460	1549.5384979248047	915.0168514251709	0.9993855	107.2071
SA45_SOC_7	461	1553.210563659668	913.3773350715637	0.99320704	107.44066666666667
SA45_SOC_7	462	1555.9185791015625	915.5709743499756	0.99251795	107.67423333333333
SA45_SOC_7	463	1572.8990936279297	911.7201805114746	0.99902666	107.90780000000001
SA45_SOC_7	464	1562.1845626831055	906.2291622161865	0.9978549	108.14136666666667
SA45_SOC_7	465	1567.4601745605469	905.5894231796265	0.9552163	108.37493333333333
SA45_SOC_7	466	1552.6927185058594	900.4873466491699	0.99083555	108.6085
SA45_SOC_7	467	1543.8008880615234	896.6796827316284	0.98678094	108.84206666666667
SA45_SOC_7	468	1545.1884841918945	896.8336629867554	0.9928362	109.07563333333333
SA45_SOC_7	469	1539.2385864257812	893.0795574188232	0.99932885	109.3092
SA45_SOC_7	470	1520.1424026489258	896.9499850273132	0.9994529	109.54276666666667
SA45_SOC_7	471	1508.4149551391602	892.977397441864	0.9966112	109.77633333333334
SA45_SOC_7	472	1513.4782791137695	892.3587083816528	0.9991899	110.0099
SA45_SOC_7	473	1501.2076950073242	889.9053239822388	0.9993443	110.24346666666666
SA45_SOC_7	474	1497.1634674072266	886.0180950164795	0.999288	110.47703333333334
SA45_SOC_7	475	1491.577377319336	882.2356653213501	0.9996737	110.7106
SA45_SOC_7	476	1496.0688400268555	880.3917002677917	0.9993579	110.94416666666667
SA45_SOC_7	477	1496.5074920654297	879.926347732544	0.99876475	111.17773333333334
SA45_SOC_7	478	1496.3715362548828	877.1480083465576	0.99888223	111.4113
SA45_SOC_7	479	1497.3616790771484	872.323637008667	0.9995895	111.64486666666667
SA45_SOC_7	480	1501.7187881469727	869.4209289550781	0.9995641	111.87843333333333
SA45_SOC_7	481	1490.866813659668	859.3511867523193	0.9973321	112.11200000000001
SA45_SOC_7	482	1502.9896545410156	846.0298991203308	0.9908652	112.34556666666667
SA45_SOC_7	483	1489.8645401000977	828.8031005859375	0.66252995	112.57913333333333
SA45_SOC_7	484	1486.4528274536133	820.5158472061157	0.7361422	112.8127
SA45_SOC_7	485	1584.4767379760742	881.8207168579102	0.77897364	113.04626666666667
SA45_SOC_7	486	1478.6653518676758	806.4039945602417	0.9784258	113.27983333333333
SA45_SOC_7	487	1471.1223220825195	802.6743507385254	0.9223253	113.5134
SA45_SOC_7	488	1472.6193237304688	794.2214012145996	0.88705194	113.74696666666667
SA45_SOC_7	489	1475.5207443237305	784.6911692619324	0.9552615	113.98053333333334
SA45_SOC_7	490	1469.9317932128906	785.3162956237793	0.75636023	114.2141
SA45_SOC_7	491	1477.8711318969727	776.5260314941406	0.8798911	114.44766666666666
SA45_SOC_7	492	1469.8560333251953	771.5098285675049	0.8359866	114.68123333333334
SA45_SOC_7	493	1461.8161010742188	762.401111125946	0.98448074	114.9148
SA45_SOC_7	494	1473.7526321411133	756.0317230224609	0.28802925	115.14836666666667
SA45_SOC_7	495	1457.3923873901367	733.7286615371704	0.87053615	115.38193333333334
SA45_SOC_7	496	1448.3949279785156	732.0380973815918	0.9562848	115.6155
SA45_SOC_7	497	1445.969581604004	705.3682279586792	0.8933158	115.84906666666667
SA45_SOC_7	498	1437.6662063598633	717.792284488678	0.99205714	116.08263333333333
SA45_SOC_7	499	1423.582534790039	720.5141687393188	0.9978599	116.31620000000001
SA45_SOC_7	500	1434.5993041992188	688.5605621337891	0.98922557	116.54976666666667
SA45_SOC_7	501	1418.6882400512695	680.253095626831	0.998268	116.78333333333333
SA45_SOC_7	502	1423.6904525756836	657.9748821258545	0.9953242	117.0169
SA45_SOC_7	503	1421.7786026000977	641.6317319869995	0.9314006	117.25046666666667
SA45_SOC_7	504	1409.7595596313477	625.5830240249634	0.99776065	117.48403333333333
SA45_SOC_7	505	1408.2006454467773	615.8114576339722	0.9957396	117.7176
SA45_SOC_7	506	1414.2252731323242	618.2494568824768	0.9963857	117.95116666666667
SA45_SOC_7	507	1382.8226852416992	603.9525318145752	0.9988482	118.18473333333334
SA45_SOC_7	508	1395.7483291625977	623.8808727264404	0.9995009	118.4183
SA45_SOC_7	509	1388.155860900879	639.4147896766663	0.9997669	118.65186666666666
SA45_SOC_7	510	1366.2683486938477	675.9827184677124	0.9996451	118.88543333333334
SA45_SOC_7	511	1349.5048141479492	699.5600438117981	0.99953496	119.119
SA45_SOC_7	512	1302.114028930664	710.2048301696777	0.99940526	119.35256666666668
SA45_SOC_7	513	1266.1053085327148	711.4662837982178	0.99959797	119.58613333333334
SA45_SOC_7	514	1220.4524230957031	723.685827255249	0.99963236	119.8197
SA45_SOC_7	515	1170.2954864501953	725.1539826393127	0.99978966	120.05326666666667
SA45_SOC_7	516	1079.3267440795898	721.0034036636353	0.9998041	120.28683333333333
SA45_SOC_7	517	997.9470062255859	731.8819284439087	0.99954116	120.5204
SA45_SOC_7	518	900.2350616455078	744.1609525680542	0.9995951	120.75396666666667
SA45_SOC_7	519	826.4833831787109	768.2159900665283	0.99907947	120.98753333333333
SA45_SOC_7	520	768.1402015686035	783.7006616592407	0.12833175	121.2211
SA45_SOC_7	521	717.791862487793	796.2183165550232	0.007016312	121.45466666666667
SA45_SOC_7	522	577.4641227722168	984.0344452857971	0.00015172095	121.68823333333333
SA45_SOC_7	523	598.6644744873047	991.5662813186646	4.387749e-05	121.9218
SA45_SOC_7	524	588.9287567138672	968.3345746994019	0.00015525585	122.15536666666667
SA45_SOC_7	525	575.6013107299805	982.8257131576538	6.5878776e-05	122.38893333333334
SA45_SOC_7	526	572.1557807922363	979.2027354240417	8.05749e-05	122.6225
SA45_SOC_7	527	576.5072250366211	981.7612409591675	4.6499357e-05	122.85606666666666
SA45_SOC_7	528	579.5569038391113	984.2214488983154	8.692848e-05	123.08963333333334
SA45_SOC_7	529	579.2774963378906	983.3448171615601	0.00017047457	123.3232
SA45_SOC_7	530	580.1188659667969	980.6469440460205	0.00027176674	123.55676666666668
SA45_SOC_7	531	581.2141227722168	980.7640385627747	0.00018220773	123.79033333333334
SA45_SOC_7	532	582.429370880127	980.452151298523	0.00023343724	124.0239
SA45_SOC_7	533	578.668098449707	983.2624197006226	7.5473145e-05	124.25746666666667
SA45_SOC_7	534	593.774299621582	989.8767471313477	6.720225e-05	124.49103333333333
SA45_SOC_7	535	582.4485397338867	981.6845083236694	0.0002788188	124.7246
SA45_SOC_7	536	587.5294876098633	976.0361623764038	0.00024122866	124.95816666666667
SA45_SOC_7	537	576.2162590026855	983.3181667327881	0.0001001419	125.19173333333333
SA45_SOC_7	538	579.1880035400391	965.3811407089233	0.00020788984	125.42530000000001
SA45_SOC_7	539	577.0996284484863	981.2368583679199	0.00012061835	125.65886666666667
SA45_SOC_7	540	577.5215721130371	982.9155778884888	0.00034652304	125.89243333333333
SA45_SOC_7	541	576.4181327819824	982.6914310455322	0.00026243165	126.126
SA45_SOC_7	542	588.1121635437012	971.8097519874573	0.00055039226	126.35956666666667
SA45_SOC_7	543	580.3644561767578	982.7288961410522	4.8610353e-05	126.59313333333334
SA45_SOC_7	544	577.1253776550293	981.2963390350342	8.07144e-05	126.8267
SA45_SOC_7	545	580.7391929626465	982.5539946556091	9.362289e-05	127.06026666666666
SA45_SOC_7	546	577.2204208374023	978.9984798431396	0.00014295707	127.29383333333334
SA45_SOC_7	547	591.9055938720703	982.5399613380432	0.0003096897	127.5274
SA45_SOC_7	548	577.7735710144043	980.470175743103	0.00010053342	127.76096666666668
SA45_SOC_7	549	576.5649032592773	981.2110447883606	9.243946e-05	127.99453333333334
SA45_SOC_7	550	580.9262466430664	982.5719547271729	9.712476e-05	128.2281
SA45_SOC_7	551	583.2259368896484	969.5073223114014	0.00049896917	128.46166666666667
SA45_SOC_7	552	596.7668151855469	982.2171306610107	8.538493e-05	128.69523333333333
SA45_SOC_7	553	574.7795104980469	980.2093362808228	3.0422285e-05	128.9288
SA45_SOC_7	554	581.4492416381836	981.7119312286377	0.00018075884	129.16236666666666
SA45_SOC_7	555	1158.3120346069336	470.6250071525574	2.324349e-05	129.39593333333335
SA45_SOC_7	556	577.2077751159668	971.5800046920776	0.00018500035	129.6295
SA45_SOC_7	557	576.0619926452637	985.0669884681702	0.00014209205	129.86306666666667
SA45_SOC_7	558	1097.9271697998047	480.4659032821655	2.1698515e-05	130.09663333333333
SA45_SOC_7	559	577.5238609313965	980.6496477127075	0.00011298307	130.3302
SA45_SOC_7	560	587.8728103637695	972.1693396568298	0.00028542132	130.56376666666668
SA45_SOC_7	561	579.7368621826172	970.1542711257935	0.00023284528	130.79733333333334
SA45_SOC_7	562	578.4332656860352	972.4162101745605	0.00015312067	131.0309
SA45_SOC_7	563	579.6873664855957	980.7968044281006	9.678508e-05	131.26446666666666
SA45_SOC_7	564	576.3566207885742	982.937593460083	4.520985e-05	131.49803333333332
SA45_SOC_7	565	581.1382484436035	984.6719312667847	7.942177e-05	131.73160000000001
SA45_SOC_7	566	578.5866737365723	982.9018020629883	0.00016319139	131.96516666666668
SA45_SOC_7	567	576.1689376831055	984.9283933639526	0.0001205958	132.19873333333334
SA45_SOC_7	568	592.1321868896484	988.9906525611877	6.613572e-05	132.4323
SA45_SOC_7	569	574.4670295715332	970.1359248161316	0.00048154418	132.66586666666666
SA45_SOC_7	570	587.0831680297852	974.7806310653687	0.0010129571	132.89943333333335
SA45_SOC_7	571	576.4809608459473	983.506007194519	0.0002655572	133.133
SA45_SOC_7	572	580.198917388916	974.6764755249023	0.000506262	133.36656666666667
SA45_SOC_7	573	1100.3039932250977	475.11048674583435	2.3639748e-05	133.60013333333333
SA45_SOC_7	574	588.3892822265625	970.5470752716064	0.0005939408	133.8337
SA45_SOC_7	575	575.082950592041	983.4167861938477	8.130893e-05	134.06726666666668
SA45_SOC_7	576	1132.151985168457	478.05487632751465	2.6417734e-05	134.30083333333334
SA45_SOC_7	577	580.2219772338867	980.7635879516602	0.0003412303	134.5344
SA45_SOC_7	578	598.227481842041	971.8417453765869	8.023638e-05	134.76796666666667
SA45_SOC_7	579	577.9951286315918	983.1786060333252	8.095243e-05	135.00153333333333
SA45_SOC_7	580	1185.5170440673828	481.0542404651642	2.276799e-05	135.2351
SA45_SOC_7	581	598.5012817382812	984.3383502960205	7.207583e-05	135.46866666666668
SA45_SOC_7	582	579.9255180358887	983.5567331314087	3.0737232e-05	135.70223333333334
SA45_SOC_7	583	589.9198150634766	973.42036485672	0.00021400035	135.9358
SA45_SOC_7	584	578.3294105529785	969.1076302528381	6.574334e-05	136.16936666666666
SA45_SOC_7	585	576.8744087219238	983.0986547470093	6.710063e-05	136.40293333333332
SA45_SOC_7	586	585.1001358032227	971.582772731781	0.0006721193	136.6365
SA45_SOC_7	587	594.986515045166	981.3256287574768	0.00044572414	136.87006666666667
SA45_SOC_7	588	576.4246559143066	985.2516102790833	2.6171341e-05	137.10363333333333
SA45_SOC_7	589	573.7723731994629	983.8580632209778	6.99501e-05	137.3372
SA45_SOC_7	590	1127.1654510498047	480.1313889026642	2.2838361e-05	137.57076666666666
SA45_SOC_7	591	589.9235343933105	972.1356725692749	0.0007186222	137.80433333333335
SA45_SOC_7	592	599.871654510498	982.6483011245728	9.471805e-05	138.0379
SA45_SOC_7	593	581.3915061950684	982.3416924476624	0.00010013894	138.27146666666667
SA45_SOC_7	594	578.9992332458496	980.6750106811523	0.00024766912	138.50503333333333
SA45_SOC_7	595	575.6818771362305	982.4623918533325	8.35318e-05	138.7386
SA45_SOC_7	596	576.4667701721191	982.7190470695496	9.844247e-05	138.97216666666668
SA45_SOC_7	597	576.9783210754395	984.6437358856201	0.000121609475	139.20573333333334
SA45_SOC_7	598	579.3771171569824	985.7754135131836	7.1737224e-05	139.4393
SA45_SOC_7	599	589.3262100219727	970.6595993041992	0.0001982874	139.67286666666666
SA45_SOC_7	600	581.4459800720215	979.6508359909058	4.098922e-05	139.90643333333333
SA45_SOC_7	601	576.6410636901855	982.5588226318359	6.144915e-05	140.14000000000001
SA45_SOC_7	602	596.4680099487305	967.1745085716248	4.742674e-05	140.37356666666668
SA45_SOC_7	603	1211.3532257080078	484.02531266212463	2.0846232e-05	140.60713333333334
SA45_SOC_7	604	579.3286514282227	972.3367738723755	0.00013747833	140.8407
SA45_SOC_7	605	1213.2956314086914	484.59465980529785	2.0190775e-05	141.07426666666666
SA45_SOC_7	606	593.9616394042969	982.4096059799194	0.00012485203	141.30783333333335
SA45_SOC_7	607	587.0489501953125	974.2955160140991	0.00046266997	141.5414
SA45_SOC_7	608	574.6578025817871	981.7331743240356	7.931559e-05	141.77496666666667
SA45_SOC_7	609	576.1386680603027	982.604398727417	6.736073e-05	142.00853333333333
SA45_SOC_7	610	577.8458976745605	982.8683280944824	0.00013555413	142.2421
SA45_SOC_7	611	575.116138458252	980.7653903961182	0.00012792044	142.47566666666668
SA45_SOC_7	612	595.6064987182617	980.7433748245239	9.198634e-05	142.70923333333334
SA45_SOC_7	613	578.9781761169434	984.7783398628235	0.0002370797	142.9428
SA45_SOC_7	614	575.9447479248047	982.8609895706177	7.389146e-05	143.17636666666667
SA45_SOC_7	615	576.544189453125	984.187331199646	2.9276729e-05	143.40993333333333
SA45_SOC_7	616	579.7249603271484	982.6997995376587	0.00029183293	143.6435
SA45_SOC_7	617	580.8520317077637	982.7904367446899	4.2630796e-05	143.87706666666668
SA45_SOC_7	618	581.132984161377	982.8316354751587	4.0955652e-05	144.11063333333334
SA45_SOC_7	619	588.3555793762207	971.7339849472046	0.00031536416	144.3442
SA45_SOC_7	620	588.7640762329102	968.6707305908203	4.3822125e-05	144.57776666666666
SA45_SOC_7	621	593.3895492553711	975.6431007385254	0.000568119	144.81133333333332
SA45_SOC_7	622	592.5383949279785	967.7583074569702	3.5739315e-05	145.0449
SA45_SOC_7	623	1127.3272705078125	478.30599546432495	2.679891e-05	145.27846666666667
SA45_SOC_7	624	578.2597732543945	983.0856513977051	0.00011219441	145.51203333333333
SA45_SOC_7	625	575.3890800476074	979.5373463630676	9.392763e-05	145.7456
SA45_SOC_7	626	581.0871505737305	980.4900026321411	0.000380974	145.97916666666666
SA45_SOC_7	627	576.5097999572754	982.868971824646	0.00012030144	146.21273333333335
SA45_SOC_7	628	577.5444602966309	972.1656703948975	0.00018960981	146.4463
SA45_SOC_7	629	576.1859321594238	980.0225901603699	0.00027058157	146.67986666666667
SA45_SOC_7	630	577.6179885864258	980.9995794296265	0.00011361705	146.91343333333333
SA45_SOC_7	631	593.8950347900391	983.643958568573	0.00021691395	147.147
SA45_SOC_7	632	590.9275245666504	971.326117515564	0.00024865434	147.38056666666668
SA45_SOC_7	633	576.9919967651367	986.4657497406006	0.00021236227	147.61413333333334
SA45_SOC_7	634	576.0382461547852	982.4639368057251	0.00012981081	147.8477
SA45_SOC_7	635	588.3876800537109	973.0314874649048	0.0009176137	148.08126666666666
SA45_SOC_7	636	580.682258605957	979.2519807815552	0.00027621476	148.31483333333333
SA45_SOC_7	637	583.0537605285645	983.9465117454529	6.789924e-05	148.54840000000002
SA45_SOC_7	638	577.811393737793	983.0162572860718	5.3784675e-05	148.78196666666668
SA45_SOC_7	639	590.5331611633301	969.3816661834717	0.00017602732	149.01553333333334
SA45_SOC_7	640	587.9841041564941	974.454710483551	0.0004197595	149.2491
SA45_SOC_7	641	579.2741203308105	980.1157379150391	0.0001854836	149.48266666666666
SA45_SOC_7	642	577.7683067321777	982.9078531265259	0.00023881455	149.71623333333335
SA45_SOC_7	643	589.2716789245605	968.9776611328125	0.0002654061	149.9498
SA45_SOC_7	644	577.6478004455566	978.9339137077332	0.0004787324	150.18336666666667
SA45_SOC_7	645	576.9532012939453	983.4524488449097	7.2425275e-05	150.41693333333333
SA45_SOC_7	646	578.8002777099609	985.1678609848022	7.177972e-05	150.6505
SA45_SOC_7	647	594.737548828125	984.4190096855164	0.00033370004	150.88406666666668
SA45_SOC_7	648	580.5171203613281	983.7811374664307	5.4016135e-05	151.11763333333334
SA45_SOC_7	649	582.8118324279785	982.4433374404907	0.00018109595	151.3512
SA45_SOC_7	650	579.3506813049316	982.2403693199158	0.00014887907	151.58476666666667
SA45_SOC_7	651	579.9074363708496	987.0411157608032	9.310064e-05	151.81833333333333
SA45_SOC_7	652	579.4558525085449	979.8747253417969	0.00034144637	152.0519
SA45_SOC_7	653	1157.5186157226562	477.60989785194397	2.3506798e-05	152.28546666666668
SA45_SOC_7	654	575.8975982666016	984.4932317733765	4.5580586e-05	152.51903333333334
SA45_SOC_7	655	586.2091255187988	969.6367120742798	6.699417e-05	152.7526
SA45_SOC_7	656	584.9056434631348	967.6389598846436	0.0004486788	152.98616666666666
SA45_SOC_7	657	582.0249938964844	972.6985502243042	0.0011707162	153.21973333333332
SA45_SOC_7	658	591.9772338867188	980.2919912338257	0.00019379085	153.4533
SA45_SOC_7	659	943.7560272216797	489.61485385894775	2.2296457e-05	153.68686666666667
SA45_SOC_7	660	580.9015846252441	975.5553603172302	0.000102187245	153.92043333333334
SA45_SOC_7	661	579.0970802307129	985.1260828971863	5.7057998e-05	154.154
SA45_SOC_7	662	579.6865081787109	985.2202606201172	7.272731e-05	154.38756666666666
SA45_SOC_7	663	578.8383865356445	980.1410365104675	9.0572015e-05	154.62113333333335
SA45_SOC_7	664	589.3053245544434	971.5281844139099	0.00027024173	154.8547
SA45_SOC_7	665	585.6243324279785	973.9737153053284	0.00047539707	155.08826666666667
SA45_SOC_7	666	656.9575881958008	628.0828857421875	3.2466607e-05	155.32183333333333
SA45_SOC_7	667	595.7160186767578	981.7532587051392	0.00010521544	155.5554
SA45_SOC_7	668	577.2698593139648	985.0214123725891	9.6888405e-05	155.78896666666668
SA45_SOC_7	669	579.3770027160645	982.3269510269165	3.8665086e-05	156.02253333333334
SA45_SOC_7	670	574.7127914428711	970.3014278411865	6.7011424e-05	156.2561
SA45_SOC_7	671	595.5869293212891	974.9274659156799	0.0008119998	156.48966666666666
SA45_SOC_7	672	586.6560173034668	979.3008399009705	0.00022689816	156.72323333333333
SA45_SOC_7	673	597.0185279846191	981.7854452133179	7.4326155e-05	156.95680000000002
SA45_SOC_7	674	576.203556060791	970.5117988586426	3.9468287e-05	157.19036666666668
SA45_SOC_7	675	579.3906211853027	982.1418786048889	0.0001404145	157.42393333333334
SA45_SOC_7	676	576.2967109680176	983.1757736206055	0.00019894418	157.6575
SA45_SOC_7	677	577.1617698669434	971.4812564849854	0.00012329344	157.89106666666666
SA45_SOC_7	678	1163.8127517700195	481.4934253692627	2.319263e-05	158.12463333333335
SA45_SOC_7	679	578.6183738708496	983.8836193084717	5.9373022e-05	158.3582
SA45_SOC_7	680	575.5030632019043	982.444818019867	7.920003e-05	158.59176666666667
SA45_SOC_7	681	577.1467781066895	980.787148475647	0.00016260178	158.82533333333333
SA45_SOC_7	682	578.9885902404785	979.97398853302	0.00020615144	159.0589
SA45_SOC_7	683	578.2200050354004	985.1889753341675	4.5433255e-05	159.29246666666666
SA45_SOC_7	684	594.5096969604492	982.5097703933716	0.00031370646	159.52603333333334
SA45_SOC_7	685	573.6404228210449	982.1659541130066	0.00016973268	159.7596
SA45_SOC_7	686	591.99462890625	978.0871510505676	0.00062623003	159.99316666666667
SA45_SOC_7	687	582.0623588562012	979.6359658241272	6.7674795e-05	160.22673333333333
SA45_SOC_7	688	578.104305267334	983.5340738296509	5.871358e-05	160.4603
SA45_SOC_7	689	574.1415023803711	985.4106760025024	7.2524184e-05	160.69386666666668
SA45_SOC_7	690	575.2265739440918	981.9519138336182	2.7200318e-05	160.92743333333334
SA45_SOC_7	691	577.9948997497559	981.7227458953857	2.1435399e-05	161.161
SA45_SOC_7	692	577.3075675964355	982.2060585021973	9.54423e-05	161.39456666666666
SA45_SOC_7	693	579.228630065918	982.8718686103821	0.00011853723	161.62813333333332
SA45_SOC_7	694	577.1989059448242	984.5530986785889	0.00026262464	161.8617
SA45_SOC_7	695	574.5267677307129	981.6509699821472	0.00017911385	162.09526666666667
SA45_SOC_7	696	578.5889053344727	986.2331700325012	0.0001763351	162.32883333333334
SA45_SOC_7	697	580.0207901000977	985.9080219268799	5.2952182e-05	162.5624
SA45_SOC_7	698	574.0755271911621	983.4850215911865	7.904565e-05	162.79596666666666
SA45_SOC_7	699	573.5747909545898	982.6779770851135	5.9468843e-05	163.02953333333335
SA45_SOC_7	700	575.4543685913086	981.4171671867371	7.611459e-05	163.2631
SA45_SOC_7	701	576.5961456298828	978.4410095214844	0.00022329326	163.49666666666667
SA45_SOC_7	702	1120.9160614013672	471.0723352432251	2.4262403e-05	163.73023333333333
SA45_SOC_7	703	578.7884330749512	972.8271675109863	0.00015504089	163.9638
SA45_SOC_7	704	596.0798835754395	982.9133892059326	0.00018284544	164.19736666666668
SA45_SOC_7	705	578.1838989257812	983.9711666107178	7.485508e-05	164.43093333333334
SA45_SOC_7	706	580.9390640258789	981.4460062980652	0.00034801953	164.6645
SA45_SOC_7	707	578.6844635009766	979.3945670127869	0.00038624732	164.89806666666667
SA45_SOC_7	708	579.9484634399414	980.6683802604675	6.250243e-05	165.13163333333333
SA45_SOC_7	709	584.5410919189453	968.8575410842896	0.00034207746	165.36520000000002
SA45_SOC_7	710	590.4024124145508	969.763011932373	0.00027463818	165.59876666666668
SA45_SOC_7	711	1096.7084884643555	475.807968378067	2.1234442e-05	165.83233333333334
SA45_SOC_7	712	589.8732948303223	972.4207162857056	0.0002336697	166.0659
SA45_SOC_7	713	577.1297264099121	979.6154308319092	0.00013709228	166.29946666666666
SA45_SOC_7	714	577.5023460388184	984.8331212997437	3.78566e-05	166.53303333333335
SA45_SOC_7	715	577.6103782653809	983.3212566375732	7.011606e-05	166.7666
SA45_SOC_7	716	577.1088409423828	982.5865030288696	4.659395e-05	167.00016666666667
SA45_SOC_7	717	579.2310333251953	980.7256078720093	0.00010318581	167.23373333333333
SA45_SOC_7	718	576.9164085388184	984.1978883743286	0.00011644958	167.4673
SA45_SOC_7	719	574.471378326416	982.96875	8.60095e-05	167.70086666666666
SA45_SOC_7	720	574.2899322509766	965.6157159805298	9.966804e-05	167.93443333333335
SA45_SOC_7	721	577.5790214538574	983.929967880249	5.052036e-05	168.168
SA45_SOC_7	722	579.2642211914062	984.1985321044922	0.00012453385	168.40156666666667
SA45_SOC_7	723	577.5165367126465	981.9331169128418	6.847731e-05	168.63513333333333
SA45_SOC_7	724	574.8293495178223	983.3927750587463	3.8209866e-05	168.8687
SA45_SOC_7	725	579.9481773376465	984.677209854126	5.1604846e-05	169.10226666666668
SA45_SOC_7	726	1214.4713973999023	479.4391858577728	2.3033337e-05	169.33583333333334
SA45_SOC_7	727	576.5346336364746	983.3441734313965	6.359547e-05	169.5694
SA45_SOC_7	728	577.2491455078125	985.4119634628296	3.4585406e-05	169.80296666666666
SA45_SOC_7	729	576.1181831359863	985.7973003387451	3.368315e-05	170.03653333333332
SA45_SOC_7	730	577.6679420471191	982.0748662948608	0.00010845017	170.2701
SA45_SOC_7	731	595.1473045349121	980.9516859054565	7.5553e-05	170.50366666666667
SA45_SOC_7	732	576.749324798584	983.7152194976807	5.7907368e-05	170.73723333333334
SA45_SOC_7	733	585.7061576843262	973.7769913673401	0.0017612651	170.9708
SA45_SOC_7	734	573.2607650756836	981.9490814208984	8.5858155e-05	171.20436666666666
SA45_SOC_7	735	575.5731010437012	982.9704880714417	0.00018573226	171.43793333333335
SA45_SOC_7	736	576.3613128662109	981.4455556869507	7.5290336e-05	171.6715
SA45_SOC_7	737	579.148120880127	969.8168277740479	0.0001974503	171.90506666666667
SA45_SOC_7	738	574.1102600097656	978.8387060165405	0.000109666165	172.13863333333333
SA45_SOC_7	739	1095.567626953125	473.10298204421997	2.209438e-05	172.3722
SA45_SOC_7	740	581.5570449829102	972.4310159683228	0.00023721243	172.60576666666668
SA45_SOC_7	741	587.5988388061523	977.4516606330872	0.00068427663	172.83933333333334
SA45_SOC_7	742	596.0675239562988	983.9445805549622	9.087117e-05	173.0729
SA45_SOC_7	743	575.350456237793	983.7059497833252	3.4620945e-05	173.30646666666667
SA45_SOC_7	744	577.0510482788086	982.3098921775818	0.0001658625	173.54003333333333
SA45_SOC_7	745	591.2150573730469	973.8230180740356	0.00035236753	173.77360000000002
SA45_SOC_7	746	573.3331489562988	984.4686412811279	4.2481613e-05	174.00716666666668
SA45_SOC_7	747	578.2899284362793	982.8062725067139	0.0003322227	174.24073333333334
SA45_SOC_7	748	589.0472602844238	971.2008476257324	0.00035748727	174.4743
SA45_SOC_7	749	581.5665435791016	980.7978343963623	0.00057801104	174.70786666666666
SA45_SOC_7	750	595.2442359924316	967.2380447387695	4.3228498e-05	174.94143333333335
SA45_SOC_7	751	581.4154243469238	980.5349349975586	0.00038151589	175.175
SA45_SOC_7	752	580.8309173583984	982.8695511817932	0.0002677673	175.40856666666667
SA45_SOC_7	753	581.0941314697266	985.1737833023071	2.8600873e-05	175.64213333333333
SA45_SOC_7	754	575.8872985839844	984.799325466156	6.666469e-05	175.8757
SA45_SOC_7	755	580.2236366271973	980.6097364425659	0.00012471757	176.10926666666666
SA45_SOC_7	756	590.7709121704102	965.3920841217041	0.00010920826	176.34283333333335
SA45_SOC_7	757	578.5481071472168	984.2914867401123	0.00015797703	176.5764
SA45_SOC_7	758	1124.9757385253906	479.5954191684723	2.4403886e-05	176.80996666666667
SA45_SOC_7	759	578.0840492248535	984.4686412811279	6.350044e-05	177.04353333333333
SA45_SOC_7	760	575.5999374389648	981.3387608528137	0.00013400473	177.2771
SA45_SOC_7	761	587.8752136230469	964.6020984649658	0.00010462785	177.51066666666668
SA45_SOC_7	762	590.3445625305176	968.9416122436523	0.000249427	177.74423333333334
SA45_SOC_7	763	580.1122283935547	983.0947923660278	3.6762704e-05	177.9778
SA45_SOC_7	764	1195.5088806152344	475.8770728111267	2.3986768e-05	178.21136666666666
SA45_SOC_7	765	574.6777153015137	983.0224370956421	7.2918e-05	178.44493333333332
SA45_SOC_7	766	575.2958106994629	982.9347610473633	3.7980484e-05	178.6785
SA45_SOC_7	767	578.8819313049316	980.6249928474426	6.357643e-05	178.91206666666668
SA45_SOC_7	768	575.398120880127	985.7018995285034	9.6381584e-05	179.14563333333334
SA45_SOC_7	769	575.0470733642578	985.2353239059448	0.00025417382	179.3792
SA45_SOC_7	770	594.2005348205566	983.3104419708252	5.3079635e-05	179.61276666666666
SA45_SOC_7	771	578.2152557373047	981.8558692932129	0.00023450534	179.84633333333335
SA45_SOC_7	772	577.1352195739746	983.4194254875183	2.0177687e-05	180.0799
SA45_SOC_7	773	594.6822738647461	984.912428855896	5.8767924e-05	180.31346666666667
SA45_SOC_7	774	582.0711708068848	976.9089961051941	0.00050010416	180.54703333333333
SA45_SOC_7	775	575.0075340270996	984.2022013664246	5.7310648e-05	180.7806
SA45_SOC_7	776	577.4531936645508	984.2242813110352	0.000119979166	181.01416666666668
SA45_SOC_7	777	576.2960815429688	981.7165660858154	0.00024994952	181.24773333333334
SA45_SOC_7	778	578.2943344116211	982.2844648361206	9.2102375e-05	181.4813
SA45_SOC_7	779	578.9643859863281	977.6863646507263	0.00045241392	181.71486666666667
SA45_SOC_7	780	592.5020599365234	979.7011756896973	0.00015199534	181.94843333333333
SA45_SOC_7	781	580.4946899414062	983.5491371154785	0.00015088632	182.18200000000002
SA45_SOC_7	782	578.5594367980957	982.1025466918945	8.728682e-05	182.41556666666668
SA45_SOC_7	783	1186.8666458129883	484.66875314712524	2.161879e-05	182.64913333333334
SA45_SOC_7	784	575.6240272521973	982.0142269134521	0.00015216616	182.8827
SA45_SOC_7	785	577.6631927490234	969.4567251205444	0.0001276631	183.11626666666666
SA45_SOC_7	786	577.0211791992188	983.4681558609009	6.3679094e-05	183.34983333333335
SA45_SOC_7	787	589.8003387451172	971.5267038345337	0.00055694074	183.5834
SA45_SOC_7	788	576.5579795837402	982.7485942840576	0.00040831472	183.81696666666667
SA45_SOC_7	789	589.5243072509766	975.6382083892822	0.002959717	184.05053333333333
SA45_SOC_7	790	579.763298034668	974.5467638969421	0.00014595508	184.2841
SA45_SOC_7	791	575.2542686462402	983.7860941886902	0.0001324315	184.51766666666666
SA45_SOC_7	792	574.8818778991699	986.2650346755981	0.00011853022	184.75123333333335
SA45_SOC_7	793	580.8147811889648	982.0542669296265	9.5505406e-05	184.9848
SA45_SOC_7	794	578.3836555480957	981.7061376571655	7.688817e-05	185.21836666666667
SA45_SOC_7	795	579.4066429138184	984.7659158706665	0.0003831561	185.45193333333333
SA45_SOC_7	796	577.4372291564941	983.3903932571411	3.3267992e-05	185.6855
SA45_SOC_7	797	575.2487182617188	981.7441177368164	0.00021099187	185.91906666666668
SA45_SOC_7	798	939.6750640869141	486.63660407066345	2.9348124e-05	186.15263333333334
SA45_SOC_7	799	696.013355255127	835.6690621376038	0.0005824368	186.3862
SA45_SOC_7	800	697.3846435546875	835.715925693512	0.0024589838	186.61976666666666
SA45_SOC_7	801	691.1558532714844	823.1063461303711	0.00012244435	186.85333333333332
SA45_SOC_7	802	699.4606590270996	831.3491821289062	0.015056963	187.0869
SA45_SOC_7	803	703.6332893371582	837.1669578552246	0.02411257	187.32046666666668
SA45_SOC_7	804	712.1758460998535	836.7390060424805	0.005939954	187.55403333333334
SA45_SOC_7	805	701.5621376037598	831.814341545105	0.010959277	187.7876
SA45_SOC_7	806	709.7311592102051	835.5638766288757	0.0045920713	188.02116666666666
SA45_SOC_7	807	702.2474670410156	831.4324808120728	0.010366655	188.25473333333335
SA45_SOC_7	808	709.7903251647949	833.6276006698608	0.0449284	188.4883
SA45_SOC_7	809	704.9858665466309	828.4871578216553	0.035607565	188.72186666666667
SA45_SOC_7	810	703.388671875	827.7218270301819	0.13841689	188.95543333333333
SA45_SOC_7	811	711.0354423522949	823.8528156280518	0.9508373	189.189
SA45_SOC_7	812	715.953426361084	815.5206298828125	0.9947713	189.42256666666668
SA45_SOC_7	813	729.1600799560547	800.5165672302246	0.9981907	189.65613333333334
SA45_SOC_7	814	739.6124267578125	792.7296209335327	0.9980447	189.8897
SA45_SOC_7	815	745.392951965332	792.5738382339478	0.99950206	190.12326666666667
SA45_SOC_7	816	753.1246948242188	791.9177484512329	0.9995378	190.35683333333333
SA45_SOC_7	817	756.2995147705078	793.8798379898071	0.99945766	190.59040000000002
SA45_SOC_7	818	761.3678169250488	793.6253070831299	0.99943906	190.82396666666668
SA45_SOC_7	819	762.7250862121582	799.4477820396423	0.9993673	191.05753333333334
SA45_SOC_7	820	797.4726104736328	805.3986167907715	0.99961287	191.2911
SA45_SOC_7	821	809.3977546691895	802.9662179946899	0.9997049	191.52466666666666
SA45_SOC_7	822	866.5331268310547	813.5697412490845	0.9998043	191.75823333333335
SA45_SOC_7	823	909.0135955810547	830.3449630737305	0.9998653	191.9918
SA45_SOC_7	824	986.3904190063477	847.5463342666626	0.9998349	192.22536666666667
SA45_SOC_7	825	1089.2411041259766	845.585789680481	0.9998373	192.45893333333333
SA45_SOC_7	826	1180.7782745361328	850.9893894195557	0.99989545	192.6925
SA45_SOC_7	827	1264.3826293945312	855.9685778617859	0.9998356	192.92606666666666
SA45_SOC_7	828	1356.7779922485352	867.4449348449707	0.99984705	193.15963333333335
SA45_SOC_7	829	1433.3292388916016	881.4933156967163	0.999895	193.3932
SA45_SOC_7	830	1526.0786819458008	895.1616382598877	0.9997769	193.62676666666667
SA45_SOC_7	831	1591.7058563232422	910.2555656433105	0.9995983	193.86033333333333
SA45_SOC_7	832	1637.1256256103516	928.8511276245117	0.99949324	194.0939
SA45_SOC_7	833	1630.2311325073242	929.8315286636353	0.9997415	194.32746666666668
SA45_SOC_7	834	1644.664421081543	935.0194144248962	0.99929523	194.56103333333334
SA45_SOC_7	835	1647.9193496704102	945.5964803695679	0.9994836	194.7946
SA45_SOC_7	836	1646.7356872558594	949.6439337730408	0.9980611	195.02816666666666
SA45_SOC_7	837	1639.9049377441406	955.3735828399658	0.9996227	195.26173333333332
SA45_SOC_7	838	1658.4760665893555	965.3399419784546	0.9882504	195.49530000000001
SA45_SOC_7	839	1663.959617614746	968.906979560852	0.95099574	195.72886666666668
SA45_SOC_7	840	1776.0178756713867	959.3139839172363	0.80810624	195.96243333333334
SA45_SOC_7	841	1786.988410949707	962.6915717124939	0.99323916	196.196
SA45_SOC_7	842	1696.3615036010742	959.5761108398438	0.99082243	196.42956666666666
SA45_SOC_7	843	1790.500373840332	963.3765649795532	0.99579203	196.66313333333335
SA45_SOC_7	844	1677.8448486328125	964.215989112854	0.9682205	196.8967
SA45_SOC_7	845	1704.5352172851562	960.9138464927673	0.87452906	197.13026666666667
SA45_SOC_7	846	1709.0761184692383	948.4779453277588	0.78861344	197.36383333333333
SA45_SOC_7	847	1714.0714645385742	954.646167755127	0.99019086	197.5974
SA45_SOC_7	848	1693.1678009033203	960.3678345680237	0.9992787	197.83096666666668
SA45_SOC_7	849	1704.7184371948242	962.1838617324829	0.99849916	198.06453333333334
SA45_SOC_7	850	1702.3885345458984	966.3393974304199	0.99894756	198.2981
SA45_SOC_7	851	1714.841651916504	969.8469543457031	0.9994981	198.53166666666667
SA45_SOC_7	852	1718.2119369506836	968.4812164306641	8.233895e-05	198.76523333333333
SA45_SOC_7	853	1754.4810104370117	956.7551565170288	0.7759601	198.99880000000002
SA45_SOC_7	854	1750.3024291992188	955.5367684364319	0.9216636	199.23236666666668
SA45_SOC_7	855	585.9916877746582	977.7652215957642	0.0038840522	199.46593333333334
SA45_SOC_7	856	1722.1967697143555	937.0375728607178	0.005857941	199.6995
SA45_SOC_7	857	1686.101303100586	928.6231184005737	0.00028338472	199.93306666666666
SA45_SOC_7	858	1698.8389205932617	938.2658100128174	0.001074269	200.16663333333332
SA45_SOC_7	859	1634.5303344726562	934.5970630645752	0.0016568879	200.4002
SA45_SOC_7	860	1666.5039825439453	940.2649784088135	0.0002496147	200.63376666666667
SA45_SOC_7	861	1686.0047149658203	947.9652786254883	0.0074026603	200.86733333333333
SA45_SOC_7	862	1667.8650283813477	940.1845121383667	0.00016282627	201.1009
SA45_SOC_7	863	1680.2075958251953	946.45920753479	0.0013539335	201.33446666666666
SA45_SOC_7	864	1654.5834732055664	936.6321516036987	0.0020169646	201.56803333333335
SA45_SOC_7	865	1608.4398651123047	919.4587182998657	0.15074831	201.8016
SA45_SOC_7	866	1633.9282608032227	928.8296270370483	0.0028296732	202.03516666666667
SA45_SOC_7	867	1650.0320434570312	936.3956451416016	0.9880223	202.26873333333333
SA45_SOC_7	868	1653.329086303711	933.781521320343	0.98545665	202.5023
SA45_SOC_7	869	1646.8461227416992	940.9850549697876	0.9206554	202.73586666666668
SA45_SOC_7	870	1654.2217254638672	934.118127822876	0.99977845	202.96943333333334
SA45_SOC_7	871	1655.9928131103516	934.378387928009	0.9991767	203.203
SA45_SOC_7	872	1651.8325424194336	938.7292957305908	0.9993167	203.43656666666666
SA45_SOC_7	873	1651.9527053833008	941.2872862815857	0.99800795	203.67013333333333
SA45_SOC_7	874	1632.4008178710938	943.9698386192322	0.9995285	203.90370000000001
SA45_SOC_7	875	1639.1131210327148	945.9148693084717	0.9963967	204.13726666666668
SA45_SOC_7	876	1649.6252059936523	942.3412013053894	0.9940691	204.37083333333334
SA45_SOC_7	877	1647.916145324707	949.0679883956909	0.89575744	204.6044
SA45_SOC_7	878	1632.0872497558594	945.8333730697632	0.12633245	204.83796666666666
SA45_SOC_7	879	1629.023666381836	949.0511226654053	0.36691257	205.07153333333335
SA45_SOC_7	880	1630.9395217895508	946.4937114715576	0.09965062	205.3051
SA45_SOC_7	881	1627.0817184448242	952.0646810531616	0.2843289	205.53866666666667
SA45_SOC_7	882	1612.4574279785156	946.2651872634888	0.80366856	205.77223333333333
SA45_SOC_7	883	1620.3254699707031	945.007917881012	0.007335938	206.0058
SA45_SOC_7	884	1608.7886810302734	939.9146604537964	0.036861062	206.23936666666668
SA45_SOC_7	885	1575.808982849121	934.5548343658447	0.86225784	206.47293333333334
SA45_SOC_7	886	1568.9218139648438	931.3285231590271	0.81015295	206.7065
SA45_SOC_7	887	1584.1413116455078	925.490083694458	0.99822754	206.94006666666667
SA45_SOC_7	888	1574.454116821289	921.9472503662109	0.9888305	207.17363333333333
SA45_SOC_7	889	1565.2570724487305	937.0538592338562	0.96486235	207.40720000000002
SA45_SOC_7	890	1550.9346771240234	938.8448452949524	0.06489173	207.64076666666668
SA45_SOC_7	891	1540.605583190918	941.3553285598755	0.15301241	207.87433333333334
SA45_SOC_7	892	1529.1921615600586	924.4402885437012	0.023673503	208.1079
SA45_SOC_7	893	1529.7426223754883	930.0161504745483	0.4927248	208.34146666666666
SA45_SOC_7	894	1531.3311767578125	927.0623302459717	0.424191	208.57503333333332
SA45_SOC_7	895	1496.085548400879	920.1157093048096	0.0031593733	208.8086
SA45_SOC_7	896	1495.2328491210938	922.9834628105164	0.9378628	209.04216666666667
SA45_SOC_7	897	1495.1756286621094	926.2379050254822	0.5136796	209.27573333333333
SA45_SOC_7	898	1493.6362838745117	930.5866885185242	0.9883307	209.5093
SA45_SOC_7	899	1505.533218383789	920.7750821113586	0.9397715	209.74286666666666
SA45_SOC_7	900	1508.155746459961	923.3158206939697	0.9709042	209.97643333333335
SA45_SOC_7	901	1504.1829299926758	923.0527925491333	0.99767643	210.21
SA45_SOC_7	902	1511.6332626342773	922.8538799285889	0.9981462	210.44356666666667
SA45_SOC_7	903	1516.5078735351562	911.6492414474487	0.9982337	210.67713333333333
SA45_SOC_7	904	1524.459114074707	913.7098217010498	0.9943119	210.9107
SA45_SOC_7	905	1513.8087844848633	910.778660774231	0.9907946	211.14426666666668
SA45_SOC_7	906	1529.1732788085938	899.3645524978638	0.57746977	211.37783333333334
SA45_SOC_7	907	1519.274024963379	903.9661931991577	0.9952833	211.6114
SA45_SOC_7	908	1521.5794372558594	899.1535377502441	0.9975089	211.84496666666666
SA45_SOC_7	909	1516.1050415039062	897.3369312286377	0.98651946	212.07853333333333
SA45_SOC_7	910	1523.7614822387695	904.4913482666016	0.9977749	212.31210000000002
SA45_SOC_7	911	1533.3383560180664	909.7144460678101	0.9971975	212.54566666666668
SA45_SOC_7	912	1531.1780548095703	899.8447108268738	0.9531594	212.77923333333334
SA45_SOC_7	913	1536.229019165039	909.9499225616455	0.9937443	213.0128
SA45_SOC_7	914	1538.3042907714844	914.6274590492249	0.97288406	213.24636666666666
SA45_SOC_7	915	1527.8731155395508	911.120867729187	0.22257714	213.47993333333335
SA45_SOC_7	916	1519.0545272827148	911.1346435546875	0.9678431	213.7135
SA45_SOC_7	917	1518.7911987304688	910.4879522323608	0.069173865	213.94706666666667
SA45_SOC_7	918	1504.6013259887695	905.4498624801636	0.9796077	214.18063333333333
SA45_SOC_7	919	1515.9500885009766	910.4596281051636	0.4656383	214.4142
SA45_SOC_7	920	1509.851188659668	899.0950870513916	0.8828567	214.64776666666668
SA45_SOC_7	921	1502.3971939086914	904.3700695037842	0.7055168	214.88133333333334
SA45_SOC_7	922	1500.5663681030273	908.9647579193115	0.97793555	215.1149
SA45_SOC_7	923	1497.637939453125	897.6235198974609	0.037016	215.34846666666667
SA45_SOC_7	924	1481.3845825195312	906.3512134552002	0.8661955	215.58203333333333
SA45_SOC_7	925	1493.9149475097656	898.8171243667603	0.9938285	215.81560000000002
SA45_SOC_7	926	1491.097068786621	888.0938029289246	0.99606365	216.04916666666668
SA45_SOC_7	927	1470.2142333984375	886.0222148895264	0.99452597	216.28273333333334
SA45_SOC_7	928	1483.9242553710938	878.3222365379333	0.99807334	216.5163
SA45_SOC_7	929	1485.0418853759766	875.6725788116455	0.999273	216.74986666666666
SA45_SOC_7	930	1490.3633880615234	862.0709466934204	0.9993988	216.98343333333332
SA45_SOC_7	931	1482.751235961914	866.031174659729	0.9997533	217.217
SA45_SOC_7	932	1486.3724899291992	871.8507528305054	0.99971837	217.45056666666667
SA45_SOC_7	933	1502.9455947875977	873.7238788604736	0.9993789	217.68413333333334
SA45_SOC_7	934	1523.6872100830078	891.5658903121948	0.99972886	217.9177
SA45_SOC_7	935	1552.5444030761719	892.9448890686035	0.99954444	218.15126666666666
SA45_SOC_7	936	1605.8597946166992	899.7424221038818	0.9957866	218.38483333333335
SA45_SOC_7	937	1647.5746536254883	912.2234487533569	0.99913543	218.6184
SA45_SOC_7	938	1663.3419799804688	916.610598564148	0.99118036	218.85196666666667
SA45_SOC_7	939	1684.5351791381836	927.0083212852478	0.95345396	219.08553333333333
SA45_SOC_7	940	1809.4060134887695	922.5338172912598	0.0016187046	219.3191
SA45_SOC_7	941	1738.7418365478516	938.1590795516968	0.0010823641	219.55266666666668
SA45_SOC_7	942	1741.0161209106445	942.4385976791382	0.30651242	219.78623333333334
SA45_SOC_7	943	1741.380271911621	936.00670337677	0.9897885	220.0198
SA45_SOC_7	944	1743.0043029785156	938.8441371917725	0.9716356	220.25336666666666
SA45_SOC_7	945	1733.580665588379	933.0948543548584	0.8274399	220.48693333333333
SA45_SOC_7	946	1736.2306594848633	935.8493757247925	0.16155328	220.72050000000002
SA45_SOC_7	947	1737.5225830078125	940.6589412689209	0.98012525	220.95406666666668
SA45_SOC_7	948	1734.8002624511719	943.619327545166	0.90309596	221.18763333333334
SA45_SOC_7	949	1733.3182525634766	937.1794509887695	0.8634077	221.4212
SA45_SOC_7	950	1732.122688293457	938.1669330596924	0.99061674	221.65476666666666
SA45_SOC_7	951	1730.573616027832	943.2685589790344	0.83271265	221.88833333333335
SA45_SOC_7	952	1709.253158569336	935.3125047683716	0.83169097	222.1219
SA45_SOC_7	953	1703.8898849487305	935.497899055481	0.29195985	222.35546666666667
SA45_SOC_7	954	1696.9159698486328	929.7734642028809	0.0008314336	222.58903333333333
SA45_SOC_7	955	1707.3129272460938	933.5065197944641	0.13274164	222.8226
SA45_SOC_7	956	1697.776107788086	922.8457689285278	0.99307877	223.05616666666668
SA45_SOC_7	957	1676.2964630126953	932.0828461647034	0.9970879	223.28973333333334
SA45_SOC_7	958	1675.4818725585938	930.4728770256042	0.99960834	223.5233
SA45_SOC_7	959	1657.1835708618164	927.0385122299194	0.9996252	223.75686666666667
SA45_SOC_7	960	1655.5439758300781	922.3888492584229	0.9997315	223.99043333333333
SA45_SOC_7	961	1651.9877243041992	918.5017490386963	0.99962234	224.22400000000002
SA45_SOC_7	962	1642.704734802246	922.9312562942505	0.99936014	224.45756666666668
SA45_SOC_7	963	1632.4736022949219	928.8238334655762	0.99922466	224.69113333333334
SA45_SOC_7	964	1599.5904922485352	935.9172248840332	0.9997298	224.9247
SA45_SOC_7	965	1564.287986755371	942.6622295379639	0.99922836	225.15826666666666
SA45_SOC_7	966	1545.5516052246094	941.6641902923584	0.99976796	225.39183333333332
SA45_SOC_7	967	1544.4313430786133	940.2857708930969	0.9997003	225.6254
SA45_SOC_7	968	1547.0529556274414	940.0822877883911	0.9996669	225.85896666666667
SA45_SOC_7	969	1531.5142822265625	945.484471321106	0.9996886	226.09253333333334
SA45_SOC_7	970	1485.5611038208008	957.7552556991577	0.99863464	226.3261
SA45_SOC_7	971	1468.0282974243164	958.949761390686	0.9991247	226.55966666666666
SA45_SOC_7	972	1457.391014099121	949.0433979034424	0.89223546	226.79323333333335
SA45_SOC_7	973	1447.0432662963867	943.4806680679321	0.9392281	227.0268
SA45_SOC_7	974	1407.2415161132812	945.0926971435547	0.99461466	227.26036666666667
SA45_SOC_7	975	1364.4511413574219	950.0116968154907	0.9948972	227.49393333333333
SA45_SOC_7	976	1353.4624099731445	941.6268539428711	0.98995775	227.7275
SA45_SOC_7	977	1339.0124130249023	949.9030351638794	0.99552226	227.96106666666668
SA45_SOC_7	978	1323.8510513305664	931.9079446792603	0.97467446	228.19463333333334
SA45_SOC_7	979	1309.8251724243164	955.6327486038208	0.9968086	228.4282
SA45_SOC_7	980	1301.634750366211	954.009518623352	0.9991835	228.66176666666667
SA45_SOC_7	981	1307.728271484375	953.1510400772095	0.99598455	228.89533333333333
SA45_SOC_7	982	1307.3202896118164	954.1024732589722	0.9964988	229.12890000000002
SA45_SOC_7	983	1306.3286590576172	954.8693490028381	0.9816404	229.36246666666668
SA45_SOC_7	984	1259.2533874511719	956.1033153533936	0.99079704	229.59603333333334
SA45_SOC_7	985	1193.9476776123047	950.8885860443115	0.9936655	229.8296
SA45_SOC_7	986	1150.0098037719727	945.0543308258057	0.998216	230.06316666666666
SA45_SOC_7	987	1132.357406616211	941.95876121521	0.99636334	230.29673333333335
SA45_SOC_7	988	1133.1787490844727	934.5517444610596	0.9977568	230.5303
SA45_SOC_7	989	1132.2599029541016	934.8340845108032	0.9986828	230.76386666666667
SA45_SOC_7	990	1130.0787734985352	936.8644094467163	0.99910164	230.99743333333333
SA45_SOC_7	991	1086.9708251953125	933.527569770813	0.9993642	231.231
SA45_SOC_7	992	1042.7984619140625	926.4587688446045	0.99777776	231.46456666666668
SA45_SOC_7	993	976.0099411010742	926.8103742599487	0.998979	231.69813333333335
SA45_SOC_7	994	886.9960784912109	918.9484333992004	0.99924076	231.9317
SA45_SOC_7	995	797.6200103759766	914.3494319915771	0.99947125	232.16526666666667
SA45_SOC_7	996	713.594970703125	923.769006729126	0.9996216	232.39883333333333
SA45_SOC_7	997	635.2651977539062	929.1749238967896	0.9995591	232.63240000000002
SA45_SOC_7	998	603.2992172241211	920.2693033218384	0.99965894	232.86596666666668
SA45_SOC_7	999	604.5230484008789	920.1839447021484	0.99970263	233.09953333333334
SA45_SOC_7	1000	597.9999160766602	924.342827796936	0.99981934	233.3331
SA45_SOC_7	1001	569.8587799072266	926.3426399230957	0.9997881	233.56666666666666
SA45_SOC_7	1002	563.5966300964355	926.5571308135986	0.9997429	233.80023333333332
SA45_SOC_7	1003	558.1645202636719	928.0998945236206	0.9997341	234.0338
SA45_SOC_7	1004	553.6190414428711	934.4950318336487	0.99979705	234.26736666666667
SA45_SOC_7	1005	539.8741722106934	935.9333181381226	0.99938726	234.50093333333334
SA45_SOC_7	1006	521.9043731689453	940.8915853500366	0.9979856	234.7345
SA45_SOC_7	1007	501.59923553466797	945.8647227287292	0.99648535	234.96806666666666
SA45_SOC_7	1008	489.1905212402344	955.578932762146	0.99561006	235.20163333333335
SA45_SOC_7	1009	432.0164108276367	954.8692202568054	0.9923343	235.4352
SA45_SOC_7	1010	372.16976165771484	968.6003065109253	0.99562114	235.66876666666667
SA45_SOC_7	1011	309.1373634338379	988.0526733398438	0.9946896	235.90233333333333
SA45_SOC_7	1012	248.31622123718262	1002.2536182403564	0.8834928	236.1359
SA45_SOC_7	1013	207.2244358062744	1005.9114217758179	0.56686354	236.36946666666668
SA45_SOC_7	1014	188.32514762878418	1009.0761280059814	0.003006193	236.60303333333334
SA45_SOC_7	1015	185.06232261657715	1008.2096672058105	0.0023799369	236.8366
SA45_SOC_7	1016	172.31718063354492	1004.2817544937134	0.008308059	237.07016666666667
SA45_SOC_7	1017	575.6604766845703	985.8148741722107	4.284996e-05	237.30373333333333
SA45_SOC_7	1018	577.412223815918	981.4101505279541	0.00016134535	237.53730000000002
SA45_SOC_7	1019	598.4622001647949	984.7059202194214	0.00011570355	237.77086666666668
SA45_SOC_7	1020	577.1408843994141	980.9575438499451	0.00013342447	238.00443333333334
SA45_SOC_7	1021	575.8803749084473	974.5383310317993	0.00055317604	238.238
SA45_SOC_7	1022	109.76717948913574	998.1822180747986	0.19943935	238.47156666666666
SA45_SOC_7	1023	119.25017595291138	992.816276550293	0.0007524686	238.70513333333335
SA45_SOC_7	1024	114.64749813079834	995.829963684082	0.0015477762	238.9387
SA45_SOC_7	1025	134.7714900970459	995.7994508743286	0.17797545	239.17226666666667
SA45_SOC_7	1026	154.9596405029297	997.7713251113892	0.48231006	239.40583333333333
SA45_SOC_7	1027	155.19936561584473	993.1980085372925	0.238824	239.6394
SA45_SOC_7	1028	161.0655641555786	998.2272791862488	0.17407867	239.87296666666668
SA45_SOC_7	1029	165.9163999557495	998.5098123550415	0.10776227	240.10653333333335
SA45_SOC_7	1030	177.93046474456787	997.4985122680664	0.2695387	240.3401
SA45_SOC_7	1031	196.3591718673706	996.556670665741	0.6624029	240.57366666666667
SA45_SOC_7	1032	209.64636325836182	985.4512310028076	0.70150745	240.80723333333333
SA45_SOC_7	1033	195.33950328826904	983.0127811431885	0.94464463	241.0408
SA45_SOC_7	1034	209.0262222290039	972.299952507019	0.99536186	241.27436666666668
SA45_SOC_7	1035	230.95870971679688	962.542290687561	0.98321044	241.50793333333334
SA45_SOC_7	1036	231.3387393951416	959.0181255340576	0.9837474	241.7415
SA45_SOC_7	1037	235.49214363098145	955.5642557144165	0.98047423	241.97506666666666
SA45_SOC_7	1038	237.61030197143555	952.6164221763611	0.9702267	242.20863333333332
SA45_SOC_7	1039	279.70993995666504	955.3311610221863	0.8699496	242.4422
SA45_SOC_7	1040	327.34734535217285	938.0930328369141	0.99137115	242.67576666666668
SA45_SOC_7	1041	384.67512130737305	930.8022737503052	0.99876606	242.90933333333334
SA45_SOC_7	1042	431.68853759765625	939.3875098228455	0.9989103	243.1429
SA45_SOC_7	1043	468.77660751342773	948.5573816299438	0.9996873	243.37646666666666
SA45_SOC_7	1044	479.3815612792969	946.1683058738708	0.9993838	243.61003333333335
SA45_SOC_7	1045	505.2000045776367	949.8196077346802	0.9995591	243.8436
SA45_SOC_7	1046	571.1267852783203	953.5573625564575	0.99956995	244.07716666666667
SA45_SOC_7	1047	597.4294853210449	963.8050317764282	0.9996793	244.31073333333333
SA45_SOC_7	1048	618.7164688110352	977.4795341491699	0.9990651	244.5443
SA45_SOC_7	1049	653.0598449707031	973.9053511619568	0.99735165	244.77786666666668
SA45_SOC_7	1050	664.8105812072754	978.4347009658813	0.99648297	245.01143333333334
SA45_SOC_7	1051	713.8520050048828	980.0162172317505	0.99870944	245.245
SA45_SOC_7	1052	764.3205642700195	979.7427606582642	0.9995664	245.47856666666667
SA45_SOC_7	1053	875.1947021484375	966.8857955932617	0.9993591	245.71213333333333
SA45_SOC_7	1054	1025.6476593017578	946.7801713943481	0.9992441	245.94570000000002
SA45_SOC_7	1055	1194.0441513061523	921.2237620353699	0.9993179	246.17926666666668
SA45_SOC_7	1056	1363.223762512207	907.4478721618652	0.9991665	246.41283333333334
SA45_SOC_7	1057	1528.1379318237305	870.8657813072205	0.9997003	246.6464
SA45_SOC_7	1058	1634.399070739746	813.5932374000549	0.99991965	246.87996666666666
SA45_SOC_7	1059	1677.1864700317383	770.2454137802124	0.99993205	247.11353333333335
SA45_SOC_7	1060	1678.9939498901367	753.6808204650879	0.9999554	247.3471
SA45_SOC_7	1061	1679.286003112793	749.2174530029297	0.9999305	247.58066666666667
SA45_SOC_7	1062	1656.6636657714844	749.8929834365845	0.9999064	247.81423333333333
SA45_SOC_7	1063	1662.2807693481445	740.1236057281494	0.9999275	248.0478
SA45_SOC_7	1064	1662.8640747070312	735.2181887626648	0.99991834	248.28136666666668
SA45_SOC_7	1065	1667.8645706176758	730.635666847229	0.9999443	248.51493333333335
SA45_SOC_7	1066	1657.097053527832	725.9790515899658	0.99992156	248.7485
SA45_SOC_7	1067	1652.9339218139648	720.7210636138916	0.99994135	248.98206666666667
SA45_SOC_7	1068	1658.6834335327148	704.6081113815308	0.9999665	249.21563333333333
SA45_SOC_7	1069	1681.7096328735352	693.9984083175659	0.9996251	249.4492
SA45_SOC_7	1070	1725.5736923217773	698.7725687026978	0.99918145	249.68276666666668
SA45_SOC_7	1071	1727.2620391845703	729.2608523368835	0.9990062	249.91633333333334
SA45_SOC_7	1072	1748.0518341064453	763.7647247314453	0.9943973	250.1499
SA45_SOC_7	1073	1749.0169143676758	807.1785306930542	0.91270643	250.38346666666666
SA45_SOC_7	1074	1739.8521423339844	835.7945251464844	0.81842923	250.61703333333332
SA45_SOC_7	1075	1724.0419006347656	871.2067651748657	0.047874615	250.85060000000001
SA45_SOC_7	1076	1707.6226043701172	886.9011640548706	0.6358672	251.08416666666668
SA45_SOC_7	1077	1707.3677444458008	901.3986110687256	0.1302109	251.31773333333334
SA45_SOC_7	1078	1696.7036819458008	892.9813241958618	0.7744319	251.5513
SA45_SOC_7	1079	1697.4798202514648	901.1187171936035	0.56099176	251.78486666666666
SA45_SOC_7	1080	1684.171028137207	897.0194435119629	0.4184772	252.01843333333335
SA45_SOC_7	1081	1679.6232604980469	900.9648656845093	0.024829302	252.252
SA45_SOC_7	1082	1685.0887298583984	899.4912385940552	0.98360044	252.48556666666667
SA45_SOC_7	1083	1684.1214752197266	903.1588268280029	0.98747385	252.71913333333333
SA45_SOC_7	1084	1673.1388092041016	906.4529871940613	0.92155874	252.9527
SA45_SOC_7	1085	1671.5890502929688	915.7054495811462	0.028003635	253.18626666666668
SA45_SOC_7	1086	1628.9995193481445	924.2917799949646	0.063359894	253.41983333333334
SA45_SOC_7	1087	1622.9389572143555	927.0887231826782	0.9934236	253.6534
SA45_SOC_7	1088	1622.299919128418	919.4188070297241	0.9752643	253.88696666666667
SA45_SOC_7	1089	1611.115608215332	920.2761268615723	0.98246175	254.12053333333333
SA45_SOC_7	1090	1594.8129272460938	924.6128082275391	0.99949276	254.35410000000002
SA45_SOC_7	1091	1580.115737915039	921.166341304779	0.99884903	254.58766666666668
SA45_SOC_7	1092	1580.4718780517578	920.148024559021	0.9987645	254.82123333333334
SA45_SOC_7	1093	1571.5892028808594	913.3380031585693	0.9988154	255.0548
SA45_SOC_7	1094	1535.9243774414062	907.987060546875	0.99957436	255.28836666666666
SA45_SOC_7	1095	1545.0177383422852	887.7695560455322	0.99920005	255.52193333333335
SA45_SOC_7	1096	1510.5088806152344	873.2441067695618	0.9997881	255.7555
SA45_SOC_7	1097	1511.550636291504	856.8367767333984	0.99966955	255.98906666666667
SA45_SOC_7	1098	1544.5980834960938	831.1821985244751	0.9993305	256.22263333333336
SA45_SOC_7	1099	1555.294418334961	812.0867156982422	0.99980205	256.4562
SA45_SOC_7	1100	1582.6712036132812	803.9596223831177	0.9997056	256.6897666666667
SA45_SOC_7	1101	1593.0490493774414	792.1796178817749	0.9998074	256.92333333333335
SA45_SOC_7	1102	1597.8651809692383	781.3058567047119	0.9997702	257.1569
SA45_SOC_7	1103	1602.5383758544922	779.3737649917603	0.9996389	257.39046666666667
SA45_SOC_7	1104	1592.6680755615234	775.8526253700256	0.9997749	257.62403333333333
SA45_SOC_7	1105	1588.6730575561523	768.2710289955139	0.99990666	257.8576
SA45_SOC_7	1106	1553.9219284057617	768.7215757369995	0.9998228	258.09116666666665
SA45_SOC_7	1107	1542.641372680664	738.3478760719299	0.99976975	258.3247333333333
SA45_SOC_7	1108	1538.1367492675781	707.7688264846802	0.9998398	258.55830000000003
SA45_SOC_7	1109	1531.604232788086	685.7047176361084	0.99958676	258.7918666666667
SA45_SOC_7	1110	1538.3033752441406	670.2438640594482	0.99951243	259.02543333333335
SA45_SOC_7	1111	1577.8633117675781	668.4920167922974	0.99416465	259.259
SA45_SOC_7	1112	1535.7179260253906	672.847752571106	0.99827695	259.4925666666667
SA45_SOC_7	1113	1502.3483276367188	646.1117076873779	0.99973875	259.72613333333334
SA45_SOC_7	1114	1507.5005722045898	609.8650646209717	0.9996044	259.9597
SA45_SOC_7	1115	1484.607925415039	605.7947587966919	0.99992025	260.19326666666666
SA45_SOC_7	1116	1487.6530838012695	622.965874671936	0.9998938	260.4268333333333
SA45_SOC_7	1117	1504.5703125	646.8274712562561	0.999741	260.6604
SA45_SOC_7	1118	1487.383918762207	681.352071762085	0.999951	260.8939666666667
SA45_SOC_7	1119	1511.183738708496	730.7775449752808	0.9998474	261.12753333333336
SA45_SOC_7	1120	1499.7981262207031	800.7333755493164	0.99953306	261.3611
SA45_SOC_7	1121	1500.4717254638672	835.9156107902527	0.9996141	261.5946666666667
SA45_SOC_7	1122	1496.2734603881836	866.4959478378296	0.999509	261.82823333333334
SA45_SOC_7	1123	1466.0857772827148	858.2491850852966	0.99973184	262.0618
SA45_SOC_7	1124	1478.9307403564453	862.2032976150513	0.99943596	262.29536666666667
SA45_SOC_7	1125	1487.9010772705078	860.3264379501343	0.9984464	262.5289333333333
SA45_SOC_7	1126	1491.811408996582	855.6539869308472	0.99885166	262.7625
SA45_SOC_7	1127	1500.2373504638672	863.5239744186401	0.99927753	262.99606666666665
SA45_SOC_7	1128	1500.2192687988281	880.4691410064697	0.9793412	263.2296333333333
SA45_SOC_7	1129	1506.0269165039062	899.616379737854	0.82296354	263.46320000000003
SA45_SOC_7	1130	1513.3073043823242	903.8961553573608	0.9938459	263.6967666666667
SA45_SOC_7	1131	1507.2560119628906	911.7318320274353	0.99615026	263.93033333333335
SA45_SOC_7	1132	1503.7843322753906	908.7822604179382	0.9985073	264.1639
SA45_SOC_7	1133	1494.8894119262695	903.7535691261292	0.99509525	264.3974666666667
SA45_SOC_7	1134	1501.2366485595703	889.0839242935181	0.7823471	264.63103333333333
SA45_SOC_7	1135	1497.5588607788086	888.2850551605225	0.94226664	264.8646
SA45_SOC_7	1136	1514.7116088867188	862.4826765060425	0.66638124	265.09816666666666
SA45_SOC_7	1137	1487.6858139038086	856.3968515396118	0.87645954	265.3317333333333
SA45_SOC_7	1138	1489.8110961914062	850.6559371948242	0.9871727	265.5653
SA45_SOC_7	1139	1479.57275390625	819.2699718475342	0.91865057	265.7988666666667
SA45_SOC_7	1140	1476.449089050293	829.5675945281982	0.99670583	266.03243333333336
SA45_SOC_7	1141	1479.3890762329102	820.9309244155884	0.9945286	266.266
SA45_SOC_7	1142	1473.5660934448242	817.6230525970459	0.99253464	266.4995666666667
SA45_SOC_7	1143	1466.912956237793	820.1199531555176	0.9979157	266.73313333333334
SA45_SOC_7	1144	1478.686408996582	817.9955148696899	0.9995739	266.9667
SA45_SOC_7	1145	1474.7625732421875	829.8201942443848	0.9997036	267.20026666666666
SA45_SOC_7	1146	1470.918960571289	846.3179683685303	0.999841	267.4338333333333
SA45_SOC_7	1147	1493.1567764282227	864.6318340301514	0.9996314	267.6674
SA45_SOC_7	1148	1503.1360244750977	877.2419929504395	0.99952483	267.90096666666665
SA45_SOC_7	1149	1502.4948120117188	873.8143873214722	0.99937373	268.13453333333337
SA45_SOC_7	1150	1509.1888046264648	878.973240852356	0.9997303	268.3681
SA45_SOC_7	1151	1511.810417175293	881.1177635192871	0.9993699	268.6016666666667
SA45_SOC_7	1152	1496.3146591186523	872.2909998893738	0.99960977	268.83523333333335
SA45_SOC_7	1153	1508.8081741333008	870.5381870269775	0.99971324	269.0688
SA45_SOC_7	1154	1525.1101684570312	882.7027559280396	0.99985766	269.30236666666667
SA45_SOC_7	1155	1531.6714096069336	879.5590353012085	0.9997497	269.53593333333333
SA45_SOC_7	1156	1581.1168670654297	884.5774912834167	0.99952245	269.7695
SA45_SOC_7	1157	1610.6379318237305	868.4889364242554	0.9993154	270.00306666666665
SA45_SOC_7	1158	1678.8476943969727	859.206862449646	0.60101545	270.2366333333333
SA45_SOC_7	1159	1705.9799194335938	866.4191508293152	0.9125693	270.4702
SA45_SOC_7	1160	1731.3121032714844	872.5097393989563	0.9919281	270.7037666666667
SA45_SOC_7	1161	1748.2667541503906	877.391209602356	0.99465925	270.93733333333336
SA45_SOC_7	1162	1754.1494750976562	878.7597799301147	0.99864	271.1709
SA45_SOC_7	1163	1761.397590637207	879.2448306083679	0.99923944	271.4044666666667
SA45_SOC_7	1164	1762.9521560668945	880.3836536407471	0.99702966	271.63803333333334
SA45_SOC_7	1165	1764.6505737304688	878.3709669113159	0.9982146	271.8716
SA45_SOC_7	1166	1770.5906295776367	872.6058483123779	0.99910885	272.10516666666666
SA45_SOC_7	1167	1768.9773559570312	849.6702575683594	0.9994487	272.3387333333333
SA45_SOC_7	1168	1755.2847290039062	818.8263130187988	0.99871457	272.5723
SA45_SOC_7	1169	1736.077537536621	779.5009660720825	0.9998048	272.80586666666665
SA45_SOC_7	1170	1728.2418823242188	740.9334826469421	0.99991	273.03943333333336
SA45_SOC_7	1171	1735.3277206420898	708.1898260116577	0.999913	273.273
SA45_SOC_7	1172	1743.889274597168	690.8096265792847	0.9999312	273.5065666666667
SA45_SOC_7	1173	1732.0981979370117	690.5996417999268	0.9999031	273.74013333333335
SA45_SOC_7	1174	1712.5150680541992	703.8048648834229	0.99990416	273.9737
SA45_SOC_7	1175	1719.7986602783203	703.0228614807129	0.9997774	274.20726666666667
SA45_SOC_7	1176	1707.0714569091797	724.1289710998535	0.99991524	274.44083333333333
SA45_SOC_7	1177	1724.5581436157227	755.2144432067871	0.9998983	274.6744
SA45_SOC_7	1178	1728.273696899414	800.7549405097961	0.9996176	274.90796666666665
SA45_SOC_7	1179	1703.5123443603516	838.3303070068359	0.99972504	275.1415333333333
SA45_SOC_7	1180	1700.2017974853516	893.3796644210815	0.99979526	275.37510000000003
SA45_SOC_7	1181	1684.954605102539	928.9668703079224	0.9998492	275.6086666666667
SA45_SOC_7	1182	1706.4668655395508	950.3175973892212	0.9994505	275.84223333333335
SA45_SOC_7	1183	1716.9200134277344	953.3646297454834	0.9992918	276.0758
SA45_SOC_7	1184	1710.8395385742188	918.7791967391968	0.96128047	276.3093666666667
SA45_SOC_7	1185	1710.058937072754	895.2428770065308	0.9995534	276.54293333333334
SA45_SOC_7	1186	1711.3536071777344	822.0376896858215	0.9996964	276.7765
SA45_SOC_7	1187	1707.6790237426758	798.7000894546509	0.9997415	277.01006666666666
SA45_SOC_7	1188	1702.2299194335938	791.0684108734131	0.99968565	277.2436333333333
SA45_SOC_7	1189	1699.6608352661133	827.824695110321	0.9993063	277.4772
SA45_SOC_7	1190	1720.385856628418	887.8126859664917	0.99969804	277.7107666666667
SA45_SOC_7	1191	1686.6876983642578	940.4868078231812	0.9987482	277.94433333333336
SA45_SOC_7	1192	1714.676742553711	964.3245220184326	0.99945194	278.1779
SA45_SOC_7	1193	1723.505859375	968.5361909866333	0.9901078	278.4114666666667
SA45_SOC_7	1194	1729.8896026611328	966.7200994491577	0.99884725	278.64503333333334
SA45_SOC_7	1195	1740.9370422363281	959.4490385055542	0.9413128	278.8786
SA45_SOC_7	1196	1757.2273635864258	931.8188524246216	0.9540017	279.11216666666667
SA45_SOC_7	1197	1762.705192565918	909.9819803237915	0.9203642	279.3457333333333
SA45_SOC_7	1198	1746.7949295043945	880.5549502372742	0.8739915	279.5793
SA45_SOC_7	1199	1739.8233032226562	872.450065612793	0.9995198	279.81286666666665
SA45_SOC_7	1200	1767.0292282104492	847.2674703598022	0.9998454	280.0464333333333
SA45_SOC_7	1201	1738.6207580566406	864.5790481567383	0.9999256	280.28000000000003
SA45_SOC_7	1202	1735.089111328125	884.350962638855	0.9996983	280.5135666666667
SA45_SOC_7	1203	1721.7503356933594	906.4354133605957	0.9998667	280.74713333333335
SA45_SOC_7	1204	1722.2123336791992	914.6282315254211	0.999728	280.9807
SA45_SOC_7	1205	1750.7244873046875	956.8375539779663	0.07144956	281.2142666666667
SA45_SOC_7	1206	1761.7521286010742	970.0417470932007	0.001089262	281.44783333333334
SA45_SOC_7	1207	1805.2654266357422	965.5219888687134	0.029898861	281.6814
SA45_SOC_7	1208	575.7003593444824	985.1138520240784	0.00017946686	281.91496666666666
SA45_SOC_7	1209	1770.10986328125	957.2875213623047	0.6600855	282.1485333333333
SA45_SOC_7	1210	1755.9331512451172	947.6849985122681	0.005506291	282.3821
SA45_SOC_7	1211	1730.6374740600586	927.0981216430664	0.0004118709	282.6156666666667
SA45_SOC_7	1212	1720.4279708862305	929.3903160095215	0.0105716055	282.84923333333336
SA45_SOC_7	1213	1698.680191040039	925.4273843765259	0.0018473531	283.0828
SA45_SOC_7	1214	1700.8473587036133	923.670129776001	0.08420685	283.3163666666667
SA45_SOC_7	1215	1690.3812789916992	913.4915328025818	0.18466905	283.54993333333334
SA45_SOC_7	1216	1663.1591033935547	911.3066482543945	0.4204997	283.7835
SA45_SOC_7	1217	1671.610450744629	909.4112491607666	0.1237642	284.01706666666666
SA45_SOC_7	1218	1664.5044708251953	916.9517111778259	0.00047133025	284.2506333333333
SA45_SOC_7	1219	1626.6361999511719	919.3600988388062	0.0046056905	284.4842
SA45_SOC_7	1220	581.2081718444824	983.8711309432983	0.00020123027	284.71776666666665
SA45_SOC_7	1221	1635.662841796875	929.0180468559265	0.07325165	284.95133333333337
SA45_SOC_7	1222	1630.2692413330078	925.120325088501	0.05896474	285.1849
SA45_SOC_7	1223	1637.698631286621	921.5351343154907	0.00241055	285.4184666666667
SA45_SOC_7	1224	1641.233253479004	933.8041162490845	0.996999	285.65203333333335
SA45_SOC_7	1225	1642.730827331543	933.996205329895	0.9941117	285.8856
SA45_SOC_7	1226	1623.8503646850586	936.2282109260559	0.991763	286.1191666666667
SA45_SOC_7	1227	1588.9264297485352	939.8779678344727	0.99482083	286.35273333333333
SA45_SOC_7	1228	1594.2525100708008	927.6102089881897	0.995187	286.5863
SA45_SOC_7	1229	1575.871238708496	926.0446572303772	0.9992755	286.81986666666666
SA45_SOC_7	1230	1566.6911315917969	917.2073364257812	0.9995435	287.0534333333333
SA45_SOC_7	1231	1579.0877151489258	909.8099112510681	0.99646086	287.287
SA45_SOC_7	1232	1560.1128387451172	908.8970375061035	0.8907574	287.5205666666667
SA45_SOC_7	1233	1589.791374206543	911.0985946655273	0.7492032	287.75413333333336
SA45_SOC_7	1234	1583.0659103393555	917.1902132034302	0.9563303	287.9877
SA45_SOC_7	1235	1599.700813293457	908.8687133789062	0.99524885	288.2212666666667
SA45_SOC_7	1236	1592.9840469360352	907.0461201667786	0.9958674	288.45483333333334
SA45_SOC_7	1237	1599.978904724121	896.2376976013184	0.97656643	288.6884
SA45_SOC_7	1238	1603.4413146972656	888.7321901321411	0.98747766	288.92196666666666
SA45_SOC_7	1239	1591.0725402832031	882.4627733230591	0.9581387	289.1555333333333
SA45_SOC_7	1240	1594.332160949707	866.3894748687744	0.7694779	289.3891
SA45_SOC_7	1241	1580.2007675170898	889.6509218215942	0.9937191	289.62266666666665
SA45_SOC_7	1242	1577.4410247802734	820.5654788017273	0.8161071	289.85623333333336
SA45_SOC_7	1243	1575.648536682129	818.6567544937134	0.9775119	290.0898
SA45_SOC_7	1244	1568.3988189697266	797.6555728912354	0.9896966	290.3233666666667
SA45_SOC_7	1245	1572.6897811889648	782.0745348930359	0.9897607	290.55693333333335
SA45_SOC_7	1246	1562.5499725341797	774.8233652114868	0.9986046	290.7905
SA45_SOC_7	1247	1553.5185241699219	759.6451091766357	0.9960141	291.02406666666667
SA45_SOC_7	1248	1553.2962799072266	748.5629081726074	0.9990062	291.25763333333333
SA45_SOC_7	1249	1538.3246612548828	728.1860160827637	0.9990613	291.4912
SA45_SOC_7	1250	1535.7465362548828	737.4879169464111	0.9990262	291.72476666666665
SA45_SOC_7	1251	1525.415382385254	720.610020160675	0.998574	291.9583333333333
SA45_SOC_7	1252	1522.4916458129883	698.5143041610718	0.99666446	292.19190000000003
SA45_SOC_7	1253	1502.0094680786133	692.8411746025085	0.992182	292.4254666666667
SA45_SOC_7	1254	1502.3531341552734	682.1032404899597	0.99972945	292.65903333333335
SA45_SOC_7	1255	1494.166145324707	673.4122395515442	0.99975973	292.8926
SA45_SOC_7	1256	1480.7440567016602	663.625738620758	0.99961746	293.1261666666667
SA45_SOC_7	1257	1460.3717422485352	661.7857646942139	0.99884284	293.35973333333334
SA45_SOC_7	1258	1462.6334381103516	662.5655150413513	0.9996736	293.5933
SA45_SOC_7	1259	1460.9319305419922	661.2602233886719	0.9997658	293.82686666666666
SA45_SOC_7	1260	1451.2182998657227	649.1265535354614	0.99889237	294.0604333333333
SA45_SOC_7	1261	1436.1650848388672	641.8790531158447	0.99914765	294.294
SA45_SOC_7	1262	1438.6406707763672	627.6276397705078	0.9989242	294.52756666666664
SA45_SOC_7	1263	1431.6994857788086	618.3227777481079	0.9919912	294.76113333333336
SA45_SOC_7	1264	1426.0998916625977	610.4824018478394	0.9995815	294.9947
SA45_SOC_7	1265	1437.0048522949219	606.8290400505066	0.9996019	295.2282666666667
SA45_SOC_7	1266	1431.4038848876953	602.5276350975037	0.99013686	295.46183333333335
SA45_SOC_7	1267	1423.3140563964844	596.2405800819397	0.9964011	295.6954
SA45_SOC_7	1268	1417.1733856201172	589.4203877449036	0.996406	295.92896666666667
SA45_SOC_7	1269	1411.512336730957	588.5107326507568	0.9975944	296.16253333333333
SA45_SOC_7	1270	1421.689567565918	583.4770202636719	0.99819946	296.3961
SA45_SOC_7	1271	1423.6701965332031	579.9833679199219	0.8610424	296.62966666666665
SA45_SOC_7	1272	1413.2194519042969	572.1951341629028	0.96139985	296.8632333333333
SA45_SOC_7	1273	1404.9478912353516	566.4229345321655	0.9961826	297.09680000000003
SA45_SOC_7	1274	1376.2909698486328	561.9048500061035	0.9988167	297.3303666666667
SA45_SOC_7	1275	1370.705337524414	552.3805403709412	0.99922526	297.56393333333335
SA45_SOC_7	1276	1377.0387268066406	535.328643321991	0.9993625	297.7975
SA45_SOC_7	1277	1331.6360092163086	532.8066694736481	0.9985483	298.0310666666667
SA45_SOC_7	1278	1304.604377746582	531.9865894317627	0.99832124	298.26463333333334
SA45_SOC_7	1279	1240.6205749511719	531.8944072723389	0.99657756	298.4982
SA45_SOC_7	1280	1187.3926162719727	539.9084615707397	0.9972349	298.73176666666666
SA45_SOC_7	1281	1137.4943161010742	553.7879276275635	0.99972814	298.9653333333333
SA45_SOC_7	1282	1090.9879302978516	567.9796028137207	0.99975866	299.1989
SA45_SOC_7	1283	1039.4544982910156	588.3743906021118	0.99973685	299.4324666666667
SA45_SOC_7	1284	993.8871002197266	594.6784400939941	0.99957293	299.66603333333336
SA45_SOC_7	1285	954.1218566894531	595.8437848091125	0.999718	299.8996
SA45_SOC_7	1286	931.7224502563477	587.9375553131104	0.99978405	300.1331666666667
SA45_SOC_7	1287	920.0397491455078	585.0681281089783	0.9998394	300.36673333333334
SA45_SOC_7	1288	912.7425956726074	582.8393411636353	0.99977845	300.6003
SA45_SOC_7	1289	908.1652450561523	589.9280333518982	0.9998216	300.83386666666667
SA45_SOC_7	1290	901.2454032897949	588.5587549209595	0.9997601	301.0674333333333
SA45_SOC_7	1291	889.9698829650879	591.0865545272827	0.9994468	301.301
SA45_SOC_7	1292	882.1870422363281	595.7136225700378	0.9996375	301.53456666666665
SA45_SOC_7	1293	876.5837860107422	600.6462693214417	0.99982554	301.76813333333337
SA45_SOC_7	1294	872.373218536377	605.7042503356934	0.9997385	302.0017
SA45_SOC_7	1295	874.8619651794434	610.9960985183716	0.99972135	302.2352666666667
SA45_SOC_7	1296	881.8242645263672	620.0147581100464	0.99962175	302.46883333333335
SA45_SOC_7	1297	869.0398406982422	618.796820640564	0.9997377	302.7024
SA45_SOC_7	1298	868.4130477905273	624.5767450332642	0.99942183	302.9359666666667
SA45_SOC_7	1299	866.9242858886719	626.1488628387451	0.99962616	303.16953333333333
SA45_SOC_7	1300	857.3997688293457	626.9595766067505	0.9361138	303.4031
SA45_SOC_7	1301	829.4524955749512	628.5515213012695	0.89400464	303.63666666666666
SA45_SOC_7	1302	818.5087966918945	646.2282228469849	0.37191653	303.8702333333333
SA45_SOC_7	1303	798.7597846984863	671.6250514984131	0.9944068	304.1038
SA45_SOC_7	1304	820.9598350524902	702.5967121124268	0.9997137	304.3373666666667
SA45_SOC_7	1305	792.5184631347656	737.5262832641602	0.99959105	304.57093333333336
SA45_SOC_7	1306	811.7282295227051	761.7624664306641	0.99882764	304.8045
SA45_SOC_7	1307	812.1524047851562	806.187572479248	0.945623	305.0380666666667
SA45_SOC_7	1308	786.4688301086426	835.1630258560181	0.9700355	305.27163333333334
SA45_SOC_7	1309	729.0224647521973	837.0760631561279	0.0060710222	305.5052
SA45_SOC_7	1310	575.6572151184082	982.4047780036926	4.2916326e-05	305.73876666666666
SA45_SOC_7	1311	576.3813400268555	979.5504140853882	4.389373e-05	305.9723333333333
SA45_SOC_7	1312	962.6356887817383	486.56840085983276	2.4410008e-05	306.2059
SA45_SOC_7	1313	577.0905303955078	972.9546904563904	0.00053893233	306.43946666666665
SA45_SOC_7	1314	576.496467590332	980.8146357536316	4.7423888e-05	306.67303333333336
SA45_SOC_7	1315	590.2867698669434	976.4637279510498	0.004271933	306.9066
SA45_SOC_7	1316	581.8510437011719	972.6263880729675	0.0005332088	307.1401666666667
SA45_SOC_7	1317	575.7830429077148	980.9991931915283	0.00012178678	307.37373333333335
SA45_SOC_7	1318	578.0680274963379	984.6277713775635	7.5192256e-05	307.6073
SA45_SOC_7	1319	582.8500556945801	982.9212427139282	9.552662e-05	307.84086666666667
SA45_SOC_7	1320	590.6152153015137	971.5778160095215	0.0008587349	308.07443333333333
SA45_SOC_7	1321	577.6478576660156	973.3691883087158	0.00024616875	308.308
SA45_SOC_7	1322	575.8820343017578	979.6546983718872	0.00030316642	308.54156666666665
SA45_SOC_7	1323	579.7687911987305	983.102388381958	0.00011694566	308.7751333333333
SA45_SOC_7	1324	579.0377998352051	981.4840507507324	6.842717e-05	309.00870000000003
SA45_SOC_7	1325	592.3510551452637	981.4433670043945	0.00022379884	309.2422666666667
SA45_SOC_7	1326	580.0372695922852	980.8801031112671	0.00018778883	309.47583333333336
SA45_SOC_7	1327	603.8199806213379	988.7230539321899	0.00034595694	309.7094
SA45_SOC_7	1328	579.6070861816406	982.9235601425171	0.00019139645	309.9429666666667
SA45_SOC_7	1329	576.7033195495605	986.2130212783813	2.4343708e-05	310.17653333333334
SA45_SOC_7	1330	583.5082626342773	973.0994009971619	0.0009559395	310.4101
SA45_SOC_7	1331	588.2562446594238	975.0167512893677	0.0007544229	310.64366666666666
SA45_SOC_7	1332	577.7063941955566	983.591558933258	8.301722e-05	310.8772333333333
SA45_SOC_7	1333	574.3564796447754	980.7451772689819	5.350878e-05	311.1108
SA45_SOC_7	1334	574.7601127624512	982.8811383247375	2.827951e-05	311.34436666666664
SA45_SOC_7	1335	577.2287750244141	985.0657653808594	0.00010258118	311.57793333333336
SA45_SOC_7	1336	576.518497467041	985.5146384239197	2.99185e-05	311.8115
SA45_SOC_7	1337	585.3973388671875	977.8952550888062	0.0007263228	312.0450666666667
SA45_SOC_7	1338	577.8486442565918	982.5067448616028	3.523289e-05	312.27863333333335
SA45_SOC_7	1339	923.6113357543945	489.689816236496	2.6206106e-05	312.5122
SA45_SOC_7	1340	579.2155838012695	983.9129734039307	6.645448e-05	312.74576666666667
SA45_SOC_7	1341	576.8156433105469	968.6287593841553	0.00016281914	312.97933333333333
SA45_SOC_7	1342	581.3641548156738	984.8363399505615	3.459527e-05	313.2129
SA45_SOC_7	1343	578.0180168151855	984.7439646720886	5.2014828e-05	313.44646666666665
SA45_SOC_7	1344	582.652587890625	982.8226232528687	7.484637e-05	313.6800333333333
SA45_SOC_7	1345	576.5549468994141	981.1914753913879	0.00014027959	313.91360000000003
SA45_SOC_7	1346	578.5763168334961	986.6781163215637	0.00010626934	314.1471666666667
SA45_SOC_7	1347	578.1680488586426	979.1995811462402	0.00020874632	314.38073333333335
SA45_SOC_7	1348	595.1739692687988	980.1129055023193	0.00024173311	314.6143
SA45_SOC_7	1349	591.2287902832031	978.8559579849243	0.0006198659	314.8478666666667
SA45_SOC_7	1350	578.6112785339355	982.4687004089355	0.00017781668	315.08143333333334
SA45_SOC_7	1351	576.6419219970703	973.2579517364502	0.0002780482	315.315
SA45_SOC_7	1352	588.2426261901855	968.5374140739441	0.0001328524	315.54856666666666
SA45_SOC_7	1353	577.9117584228516	981.979079246521	9.954209e-05	315.7821333333333
SA45_SOC_7	1354	575.6427383422852	983.2068014144897	4.288237e-05	316.0157
SA45_SOC_7	1355	589.4780158996582	970.591299533844	0.00017267444	316.2492666666667
SA45_SOC_7	1356	586.446590423584	974.9701452255249	0.0022819487	316.48283333333336
SA45_SOC_7	1357	575.3001594543457	985.0589418411255	4.9715865e-05	316.7164
SA45_SOC_7	1358	575.8794593811035	983.7318277359009	7.091607e-05	316.9499666666667
SA45_SOC_7	1359	594.8915863037109	977.3659801483154	0.00090644567	317.18353333333334
SA45_SOC_7	1360	581.2518882751465	976.6927027702332	0.0006185481	317.4171
SA45_SOC_7	1361	582.8339195251465	980.5946731567383	0.00027878003	317.65066666666667
SA45_SOC_7	1362	577.1679496765137	983.2386016845703	4.0773008e-05	317.8842333333333
SA45_SOC_7	1363	576.5092277526855	983.4092545509338	4.6067213e-05	318.1178
SA45_SOC_7	1364	577.1955299377441	978.7382197380066	0.00027722603	318.35136666666665
SA45_SOC_7	1365	579.3951416015625	985.3325915336609	4.5430308e-05	318.5849333333333
SA45_SOC_7	1366	594.6310615539551	983.5984468460083	9.658474e-05	318.81850000000003
SA45_SOC_7	1367	594.7801208496094	967.7570199966431	4.4607976e-05	319.0520666666667
SA45_SOC_7	1368	594.2956352233887	979.7001457214355	0.0005419698	319.28563333333335
SA45_SOC_7	1369	578.2810592651367	981.6252851486206	2.7698745e-05	319.5192
SA45_SOC_7	1370	576.6302490234375	980.3007459640503	0.0001441658	319.7527666666667
SA45_SOC_7	1371	578.1440162658691	982.4499034881592	5.4185817e-05	319.98633333333333
SA45_SOC_7	1372	599.2286109924316	966.3104939460754	0.00027657868	320.2199
SA45_SOC_7	1373	974.0110015869141	486.83937907218933	2.0960415e-05	320.45346666666666
SA45_SOC_7	1374	1127.574806213379	474.11972165107727	3.0504207e-05	320.6870333333333
SA45_SOC_7	1375	587.4545860290527	967.795901298523	0.00023270126	320.9206
SA45_SOC_7	1376	588.5239219665527	970.4739475250244	0.00013933096	321.1541666666667
SA45_SOC_7	1377	577.4314498901367	982.4022674560547	3.8522434e-05	321.38773333333336
SA45_SOC_7	1378	595.9446144104004	981.3321304321289	0.0001603165	321.6213
SA45_SOC_7	1379	576.5251922607422	983.8790488243103	3.857702e-05	321.8548666666667
SA45_SOC_7	1380	582.0569801330566	980.2551698684692	5.775301e-05	322.08843333333334
SA45_SOC_7	1381	577.6713180541992	985.8230495452881	6.158866e-05	322.322
SA45_SOC_7	1382	583.2076835632324	973.718090057373	0.0001659397	322.55556666666666
SA45_SOC_7	1383	578.4364700317383	982.2983694076538	9.945481e-05	322.7891333333333
SA45_SOC_7	1384	576.6017532348633	983.8097190856934	0.00023241654	323.0227
SA45_SOC_7	1385	577.9787635803223	979.7869205474854	0.00020925605	323.25626666666665
SA45_SOC_7	1386	576.881160736084	982.3315858840942	0.000121481295	323.48983333333337
SA45_SOC_7	1387	580.6175422668457	982.8607320785522	0.00010931265	323.7234
SA45_SOC_7	1388	582.2004890441895	982.4388313293457	0.00014328104	323.9569666666667
SA45_SOC_7	1389	585.4439735412598	982.8173446655273	0.00031311397	324.19053333333335
SA45_SOC_7	1390	592.2630500793457	970.5322051048279	0.00014604683	324.4241
SA45_SOC_7	1391	577.8684997558594	983.4657740592957	4.6483263e-05	324.65766666666667
SA45_SOC_7	1392	576.2236404418945	983.7905359268188	9.582953e-05	324.89123333333333
SA45_SOC_7	1393	577.0268440246582	979.5889735221863	0.00022547094	325.1248
SA45_SOC_7	1394	595.9515380859375	982.2033548355103	7.302405e-05	325.35836666666665
SA45_SOC_7	1395	600.8444023132324	987.0076417922974	0.00032018073	325.5919333333333
SA45_SOC_7	1396	578.0879402160645	983.0377578735352	0.00018175191	325.82550000000003
SA45_SOC_7	1397	588.5884094238281	977.1732473373413	0.001945241	326.0590666666667
SA45_SOC_7	1398	575.0625801086426	982.7451181411743	2.2089069e-05	326.29263333333336
SA45_SOC_7	1399	577.9772758483887	979.7764921188354	0.00015130515	326.5262
SA45_SOC_7	1400	584.0207862854004	980.3315806388855	0.00023277094	326.7597666666667
SA45_SOC_7	1401	594.7691345214844	969.8198533058167	0.000104060404	326.99333333333334
SA45_SOC_7	1402	588.5071563720703	971.727933883667	0.00046951868	327.2269
SA45_SOC_7	1403	975.4278945922852	489.4847559928894	2.3500523e-05	327.46046666666666
SA45_SOC_7	1404	575.7795524597168	983.2844996452332	9.660077e-05	327.6940333333333
SA45_SOC_7	1405	588.3753204345703	972.8179621696472	0.00023101101	327.9276
SA45_SOC_7	1406	577.4736785888672	983.7302827835083	4.0316456e-05	328.16116666666665
SA45_SOC_7	1407	575.9263801574707	981.8008947372437	9.130365e-05	328.39473333333336
SA45_SOC_7	1408	579.5445442199707	983.3649659156799	5.8864167e-05	328.6283
SA45_SOC_7	1409	589.4891166687012	974.045684337616	0.0009244226	328.8618666666667
SA45_SOC_7	1410	575.4109382629395	981.7767548561096	6.26331e-05	329.09543333333335
SA45_SOC_7	1411	595.5966567993164	970.8878016471863	0.00016672461	329.329
SA45_SOC_7	1412	579.1275215148926	974.0106654167175	0.0005471717	329.56256666666667
SA45_SOC_7	1413	577.3948860168457	984.3669962882996	5.067776e-05	329.79613333333333
SA45_SOC_7	1414	578.3482933044434	981.1431956291199	7.5304844e-05	330.0297
SA45_SOC_7	1415	575.9348487854004	983.9049911499023	7.601827e-05	330.26326666666665
SA45_SOC_7	1416	589.6477317810059	972.4626874923706	0.0016012806	330.4968333333333
SA45_SOC_7	1417	576.5469360351562	981.6023683547974	0.00014713207	330.73040000000003
SA45_SOC_7	1418	573.7625312805176	980.6532526016235	0.0001592819	330.9639666666667
SA45_SOC_7	1419	575.5896377563477	984.0220856666565	5.10276e-05	331.19753333333335
SA45_SOC_7	1420	575.471363067627	983.0951142311096	4.0891886e-05	331.4311
SA45_SOC_7	1421	590.9318161010742	970.9575176239014	7.87255e-05	331.6646666666667
SA45_SOC_7	1422	578.1834983825684	981.7746305465698	7.971237e-05	331.89823333333334
SA45_SOC_7	1423	590.9943008422852	970.7476615905762	0.00014474404	332.1318
SA45_SOC_7	1424	579.8332786560059	966.2665271759033	0.00013297763	332.36536666666666
SA45_SOC_7	1425	583.3676147460938	982.4925184249878	8.151862e-05	332.5989333333333
SA45_SOC_7	1426	578.1313705444336	984.8996829986572	8.1968705e-05	332.8325
SA45_SOC_7	1427	579.5986747741699	971.5442776679993	0.00019465068	333.0660666666667
SA45_SOC_7	1428	579.385929107666	983.3997273445129	3.32384e-05	333.29963333333336
SA45_SOC_7	1429	594.9232864379883	981.8978404998779	0.00019880025	333.5332
SA45_SOC_7	1430	588.7394714355469	966.8994426727295	0.00012646361	333.7667666666667
SA45_SOC_7	1431	580.0078582763672	983.0224370956421	5.2090178e-05	334.00033333333334
SA45_SOC_7	1432	577.338695526123	982.5575351715088	0.00014639931	334.2339
SA45_SOC_7	1433	580.0679397583008	981.3683080673218	0.00011688679	334.46746666666667
SA45_SOC_7	1434	583.5765838623047	981.5303993225098	9.7842116e-05	334.7010333333333
SA45_SOC_7	1435	579.6397018432617	985.2344870567322	9.034515e-05	334.9346
SA45_SOC_7	1436	575.610523223877	981.9928550720215	5.6547204e-05	335.16816666666665
SA45_SOC_7	1437	576.3397407531738	983.978762626648	4.043817e-05	335.4017333333333
SA45_SOC_7	1438	576.8352699279785	986.3050746917725	9.351473e-05	335.63530000000003
SA45_SOC_7	1439	597.4409866333008	981.9431591033936	0.00022456534	335.8688666666667
SA45_SOC_7	1440	579.6932029724121	984.2385077476501	0.0001809965	336.10243333333335
SA45_SOC_7	1441	585.3866958618164	972.8160953521729	0.0007466235	336.336
SA45_SOC_7	1442	576.5413284301758	980.0767278671265	0.00016276509	336.5695666666667
SA45_SOC_7	1443	1094.12841796875	481.8019652366638	3.198181e-05	336.80313333333334
SA45_SOC_7	1444	577.0463562011719	982.0287752151489	5.1313407e-05	337.0367
SA45_SOC_7	1445	576.8942070007324	984.0874242782593	5.4398406e-05	337.27026666666666
SA45_SOC_7	1446	577.6948928833008	976.7058992385864	0.001161831	337.5038333333333
SA45_SOC_7	1447	579.7511672973633	982.3900365829468	0.00023129508	337.7374
SA45_SOC_7	1448	576.5654182434082	979.8341703414917	0.00017355672	337.9709666666667
SA45_SOC_7	1449	578.6600303649902	979.0345287322998	0.00017242994	338.20453333333336
SA45_SOC_7	1450	574.8679161071777	983.276195526123	3.9954724e-05	338.4381
SA45_SOC_7	1451	578.8516616821289	973.9764833450317	0.00049358426	338.6716666666667
SA45_SOC_7	1452	1031.7753982543945	481.0259807109833	2.399315e-05	338.90523333333334
SA45_SOC_7	1453	595.6130218505859	982.0751881599426	6.484246e-05	339.1388
SA45_SOC_7	1454	594.5297813415527	983.3267283439636	0.00010183055	339.37236666666666
SA45_SOC_7	1455	577.2565269470215	980.5323600769043	0.00044049285	339.6059333333333
SA45_SOC_7	1456	585.4426574707031	965.9471726417542	0.00018202125	339.8395
SA45_SOC_7	1457	595.2565383911133	981.7497181892395	3.1349133e-05	340.07306666666665
SA45_SOC_7	1458	589.1359519958496	965.6504130363464	6.055264e-05	340.30663333333337
SA45_SOC_7	1459	586.1927604675293	967.6754593849182	0.00038308775	340.5402
SA45_SOC_7	1460	593.8795280456543	984.8953056335449	0.0001381542	340.7737666666667
SA45_SOC_7	1461	581.2112617492676	981.3453912734985	0.00025213743	341.00733333333335
SA45_SOC_7	1462	577.5416564941406	981.8110656738281	7.468011e-05	341.2409
SA45_SOC_7	1463	589.1805839538574	970.1145529747009	8.467819e-05	341.4744666666667
SA45_SOC_7	1464	578.0087471008301	979.9106454849243	0.00023989171	341.70803333333333
SA45_SOC_7	1465	573.1251525878906	968.3015513420105	3.9334707e-05	341.9416
SA45_SOC_7	1466	578.3692359924316	980.7150506973267	8.607269e-05	342.17516666666666
SA45_SOC_7	1467	576.6709327697754	978.9753699302673	0.00010012013	342.4087333333333
SA45_SOC_7	1468	575.3070831298828	981.5557622909546	5.6846402e-05	342.64230000000003
SA45_SOC_7	1469	589.3314743041992	980.9870910644531	0.00031099364	342.8758666666667
SA45_SOC_7	1470	579.4013786315918	980.1379466056824	0.00019707133	343.10943333333336
SA45_SOC_7	1471	578.6434364318848	984.1587495803833	6.4752676e-05	343.343
SA45_SOC_7	1472	576.8205642700195	970.847053527832	0.00043936144	343.5765666666667
SA45_SOC_7	1473	1198.2416152954102	476.75045371055603	2.4053425e-05	343.81013333333334
SA45_SOC_7	1474	578.1497955322266	985.2138876914978	6.3276726e-05	344.0437
SA45_SOC_7	1475	577.837028503418	970.6150531768799	0.00029750742	344.27726666666666
SA45_SOC_7	1476	579.6762657165527	980.0316667556763	7.959707e-05	344.5108333333333
SA45_SOC_7	1477	578.5842132568359	982.0160937309265	9.2464936e-05	344.7444
SA45_SOC_7	1478	580.8162117004395	980.8678722381592	0.00020697489	344.97796666666665
SA45_SOC_7	1479	594.9841690063477	981.4198064804077	0.0001234911	345.21153333333336
SA45_SOC_7	1480	596.0576248168945	982.3169088363647	0.00035457136	345.4451
SA45_SOC_7	1481	576.2529373168945	980.4661846160889	0.0001751764	345.6786666666667
SA45_SOC_7	1482	578.9560890197754	982.0204067230225	3.9624305e-05	345.91223333333335
SA45_SOC_7	1483	576.046142578125	981.4312648773193	2.8754654e-05	346.1458
SA45_SOC_7	1484	974.7221374511719	488.1721901893616	2.0072071e-05	346.37936666666667
SA45_SOC_7	1485	595.0337219238281	981.1177039146423	0.00012111625	346.61293333333333
SA45_SOC_7	1486	575.0883293151855	984.309253692627	0.00011264314	346.8465
SA45_SOC_7	1487	591.6916465759277	966.0692882537842	9.0101414e-05	347.08006666666665
SA45_SOC_7	1488	578.1982040405273	985.3102540969849	0.00011149308	347.3136333333333
SA45_SOC_7	1489	579.7171211242676	978.9688038825989	3.743549e-05	347.54720000000003
SA45_SOC_7	1490	586.2036323547363	974.174108505249	0.00047685078	347.7807666666667
SA45_SOC_7	1491	591.6451263427734	969.5360970497131	0.0001933302	348.01433333333335
SA45_SOC_7	1492	574.7652626037598	968.1189894676208	0.00010613182	348.2479
SA45_SOC_7	1493	592.2187042236328	977.3155117034912	0.0005924465	348.4814666666667
SA45_SOC_7	1494	579.8523902893066	980.3358936309814	0.00015475835	348.71503333333334
SA45_SOC_7	1495	595.6288146972656	981.9911170005798	4.5862856e-05	348.9486
SA45_SOC_7	1496	585.2557182312012	978.2897329330444	0.0006845056	349.18216666666666
SA45_SOC_7	1497	576.6045570373535	981.7257070541382	0.00029724572	349.4157333333333
SA45_SOC_7	1498	578.6506462097168	981.4568853378296	0.00012262078	349.6493
SA45_SOC_7	1499	580.2571105957031	982.5289535522461	3.8666523e-05	349.8828666666667
SA45_SOC_7	1500	575.9971046447754	966.6270804405212	7.991773e-05	350.11643333333336
SA45_SOC_7	1501	578.6038398742676	973.822181224823	0.00024430198	350.35
SA45_SOC_7	1502	579.5187377929688	979.5863342285156	0.0004263938	350.5835666666667
SA45_SOC_7	1503	576.2528800964355	985.1418542861938	3.052772e-05	350.81713333333335
SA45_SOC_7	1504	578.866081237793	980.3998160362244	0.00012500487	351.0507
SA45_SOC_7	1505	575.7170104980469	983.2913875579834	2.5640742e-05	351.28426666666667
SA45_SOC_7	1506	575.8307075500488	983.3154630661011	8.34845e-05	351.51783333333333
SA45_SOC_7	1507	1130.4353713989258	476.59714937210083	2.4369932e-05	351.7514
SA45_SOC_7	1508	590.0481605529785	977.0976734161377	0.0005808303	351.98496666666665
SA45_SOC_7	1509	588.4653282165527	972.4621725082397	0.0004289786	352.2185333333333
SA45_SOC_7	1510	574.423885345459	982.6972246170044	7.2001494e-05	352.45210000000003
SA45_SOC_7	1511	591.262378692627	980.8722496032715	0.00054011197	352.6856666666667
SA45_SOC_7	1512	577.4241828918457	983.7913084030151	8.8035464e-05	352.91923333333335
SA45_SOC_7	1513	576.631965637207	985.6662368774414	6.8914575e-05	353.1528
SA45_SOC_7	1514	586.1406898498535	971.2546634674072	0.00026990162	353.3863666666667
SA45_SOC_7	1515	579.9440574645996	972.1119832992554	0.00034061374	353.61993333333334
SA45_SOC_7	1516	587.2762298583984	969.5965433120728	0.00028282762	353.8535
SA45_SOC_7	1517	579.3659591674805	981.2845587730408	0.00012235309	354.08706666666666
SA45_SOC_7	1518	594.4021797180176	974.1267943382263	0.00084865105	354.3206333333333
SA45_SOC_7	1519	574.8068046569824	982.58296251297	0.00015951703	354.5542
SA45_SOC_7	1520	577.2991561889648	983.5628485679626	2.5685822e-05	354.7877666666667
SA45_SOC_7	1521	581.1415100097656	981.3905811309814	5.7629997e-05	355.02133333333336
SA45_SOC_7	1522	582.978401184082	977.9927158355713	0.00042782494	355.2549
SA45_SOC_7	1523	584.1260719299316	973.6085271835327	0.0002359947	355.4884666666667
SA45_SOC_7	1524	577.0489883422852	981.6268301010132	0.0001112048	355.72203333333334
SA45_SOC_7	1525	576.8872261047363	983.1650876998901	0.00012634211	355.9556
SA45_SOC_7	1526	579.5314407348633	983.9507603645325	0.0001943543	356.18916666666667
SA45_SOC_7	1527	576.0508346557617	980.0543904304504	7.784861e-05	356.4227333333333
SA45_SOC_7	1528	573.8921928405762	984.5324993133545	2.777013e-05	356.6563
SA45_SOC_7	1529	579.975643157959	968.6815452575684	0.00013409855	356.88986666666665
SA45_SOC_7	1530	576.1244201660156	979.794065952301	6.3939464e-05	357.12343333333337
SA45_SOC_7	1531	578.3868026733398	982.9811096191406	0.00020237434	357.357
SA45_SOC_7	1532	578.558235168457	979.84215259552	0.00012283634	357.5905666666667
SA45_SOC_7	1533	1001.5873718261719	487.0493960380554	2.3615798e-05	357.82413333333335
SA45_SOC_7	1534	596.8339920043945	979.515266418457	0.00018056075	358.0577
SA45_SOC_7	1535	581.2607574462891	968.7130880355835	0.00016217859	358.2912666666667
SA45_SOC_7	1536	577.9301261901855	985.4662942886353	8.172387e-05	358.52483333333333
SA45_SOC_7	1537	595.2701568603516	982.2038698196411	9.4307994e-05	358.7584
SA45_SOC_7	1538	576.5922546386719	965.6656694412231	7.5653064e-05	358.99196666666666
SA45_SOC_7	1539	575.2115821838379	984.4768166542053	2.800667e-05	359.2255333333333
SA45_SOC_7	1540	585.7342529296875	975.2429580688477	0.0017690354	359.4591
SA45_SOC_7	1541	590.7880210876465	977.6667952537537	0.002076147	359.6926666666667
SA45_SOC_7	1542	577.8635787963867	982.1198630332947	0.0002226005	359.92623333333336
SA45_SOC_7	1543	574.9448204040527	966.8092560768127	4.980674e-05	360.1598
SA45_SOC_7	1544	591.2755966186523	974.1837644577026	0.0008292968	360.3933666666667
SA45_SOC_7	1545	582.5704765319824	980.2379179000854	0.0002836661	360.62693333333334
SA45_SOC_7	1546	580.8752632141113	974.272985458374	0.00029799907	360.8605
SA45_SOC_7	1547	578.1509399414062	984.8999404907227	0.00018579565	361.09406666666666
SA45_SOC_7	1548	580.4042816162109	984.5254182815552	0.00017617812	361.3276333333333
SA45_SOC_7	1549	579.1866874694824	973.6776638031006	0.0002612972	361.5612
SA45_SOC_7	1550	585.3341674804688	972.2694396972656	0.00072747545	361.79476666666665
SA45_SOC_7	1551	577.5139617919922	985.7629251480103	3.131704e-05	362.02833333333336
SA45_SOC_7	1552	580.0053405761719	983.7403249740601	0.00012472887	362.2619
SA45_SOC_7	1553	574.1457939147949	980.9036636352539	4.8959133e-05	362.4954666666667
SA45_SOC_7	1554	578.4538078308105	983.5551881790161	5.5645723e-05	362.72903333333335
SA45_SOC_7	1555	578.2656669616699	968.5325217247009	0.00046916257	362.9626
SA45_SOC_7	1556	573.4978866577148	983.7544226646423	7.1665774e-05	363.19616666666667
SA45_SOC_7	1557	591.4405059814453	983.2494807243347	0.00019094767	363.42973333333333
SA45_SOC_7	1558	575.5803680419922	981.9556474685669	0.00016256658	363.6633
SA45_SOC_7	1559	576.4885139465332	979.979395866394	0.00014246622	363.89686666666665
SA45_SOC_7	1560	588.4451293945312	975.2746939659119	0.0038322047	364.1304333333333
SA45_SOC_7	1561	594.7060775756836	980.5877208709717	0.00011117669	364.36400000000003
SA45_SOC_7	1562	576.5339469909668	983.9318990707397	4.6465222e-05	364.5975666666667
SA45_SOC_7	1563	576.2453842163086	982.876181602478	3.3901902e-05	364.83113333333336
SA45_SOC_7	1564	574.7925567626953	985.0322270393372	0.00011971394	365.0647
SA45_SOC_7	1565	590.2816772460938	980.1819133758545	0.0008206684	365.2982666666667
SA45_SOC_7	1566	585.8061790466309	974.5534586906433	0.003343159	365.53183333333334
SA45_SOC_7	1567	597.9628372192383	985.173397064209	4.097734e-05	365.7654
SA45_SOC_7	1568	582.3184204101562	974.1204214096069	0.00014801789	365.99896666666666
SA45_SOC_7	1569	590.3898811340332	970.1354742050171	0.00034037288	366.2325333333333
SA45_SOC_7	1570	590.899543762207	968.4334516525269	0.0001323662	366.4661
SA45_SOC_7	1571	572.3895263671875	980.9169888496399	0.00013970467	366.6996666666667
SA45_SOC_7	1572	574.6957397460938	985.8048319816589	3.597361e-05	366.93323333333336
SA45_SOC_7	1573	576.9519424438477	974.275689125061	0.00036502723	367.1668
SA45_SOC_7	1574	576.6295051574707	982.5370001792908	0.0001053563	367.4003666666667
SA45_SOC_7	1575	576.0484313964844	981.5668344497681	0.00010583439	367.63393333333335
SA45_SOC_7	1576	576.5472793579102	982.8188896179199	5.3438813e-05	367.8675
SA45_SOC_7	1577	577.3846435546875	980.8646535873413	7.38052e-05	368.10106666666667
SA45_SOC_7	1578	1131.1725997924805	483.391238451004	2.4258472e-05	368.33463333333333
SA45_SOC_7	1579	576.5141487121582	982.6656818389893	6.487908e-05	368.5682
SA45_SOC_7	1580	591.2178611755371	981.7361354827881	0.00024263596	368.80176666666665
SA45_SOC_7	1581	585.9804725646973	965.9986066818237	0.0010056888	369.0353333333333
SA45_SOC_7	1582	596.0826301574707	983.6717677116394	0.0002736194	369.26890000000003
SA45_SOC_7	1583	578.2752227783203	983.0140686035156	4.994248e-05	369.5024666666667
SA45_SOC_7	1584	577.5992774963379	968.5220289230347	0.00015733871	369.73603333333335
SA45_SOC_7	1585	576.3233184814453	968.6144685745239	0.00011374616	369.9696
SA45_SOC_7	1586	574.3120193481445	980.8662629127502	8.535074e-05	370.2031666666667
SA45_SOC_7	1587	1161.9883346557617	478.5918116569519	2.2626602e-05	370.43673333333334
SA45_SOC_7	1588	578.4626770019531	979.1909551620483	0.00013623027	370.6703
SA45_SOC_7	1589	589.6144866943359	966.4597749710083	8.317023e-05	370.90386666666666
SA45_SOC_7	1590	1031.0888671875	480.5276370048523	2.4559235e-05	371.1374333333333
SA45_SOC_7	1591	598.7653541564941	981.4549541473389	2.1840122e-05	371.371
SA45_SOC_7	1592	590.4598045349121	979.843053817749	0.00015791677	371.6045666666667
SA45_SOC_7	1593	575.7137489318848	983.320484161377	2.5963049e-05	371.83813333333336
SA45_SOC_7	1594	574.2305374145508	964.0258312225342	6.6138244e-05	372.0717
SA45_SOC_7	1595	578.5153198242188	980.9128046035767	4.8665595e-05	372.3052666666667
SA45_SOC_7	1596	582.9576301574707	984.5883107185364	5.173271e-05	372.53883333333334
SA45_SOC_7	1597	580.1364898681641	980.431809425354	0.00020370453	372.7724
SA45_SOC_7	1598	589.8567008972168	980.503134727478	0.00025084885	373.00596666666667
SA45_SOC_7	1599	579.246826171875	970.9032511711121	0.00018640341	373.2395333333333
SA45_SOC_7	1600	575.3518295288086	986.0006546974182	4.3772343e-05	373.4731
SA45_SOC_7	1601	595.6745338439941	982.2966313362122	2.3219562e-05	373.70666666666665
SA45_SOC_7	1602	576.0157585144043	980.5952525138855	2.4232922e-05	373.94023333333337
SA45_SOC_7	1603	579.9549293518066	982.1347332000732	0.00012412104	374.1738
SA45_SOC_7	1604	578.5002136230469	981.8699669837952	0.000112408794	374.4073666666667
SA45_SOC_7	1605	585.9978675842285	972.2875928878784	0.0011492907	374.64093333333335
SA45_SOC_7	1606	577.1427726745605	981.3363790512085	0.00011000121	374.8745
SA45_SOC_7	1607	586.237964630127	972.442216873169	0.0003519491	375.1080666666667
SA45_SOC_7	1608	577.5297546386719	965.1190137863159	8.248159e-05	375.34163333333333
SA45_SOC_7	1609	579.4206619262695	981.3155221939087	8.924315e-05	375.5752
SA45_SOC_7	1610	593.1348037719727	982.330105304718	0.00016646077	375.80876666666666
SA45_SOC_7	1611	598.4575653076172	981.3500905036926	3.9088733e-05	376.0423333333333
SA45_SOC_7	1612	589.178466796875	974.7044134140015	0.0012796317	376.2759
SA45_SOC_7	1613	591.6553688049316	979.7980570793152	5.437999e-05	376.5094666666667
SA45_SOC_7	1614	598.070240020752	980.8881497383118	8.9512985e-05	376.74303333333336
SA45_SOC_7	1615	1122.6474380493164	480.7521378993988	2.3774586e-05	376.9766
SA45_SOC_7	1616	579.0166854858398	980.4802179336548	0.00021613316	377.2101666666667
SA45_SOC_7	1617	577.730655670166	982.0031547546387	3.6805042e-05	377.44373333333334
SA45_SOC_7	1618	578.1459045410156	984.1812801361084	0.00033858768	377.6773
SA45_SOC_7	1619	592.8876113891602	982.4181032180786	0.00015887721	377.91086666666666
SA45_SOC_7	1620	579.1314697265625	981.9037628173828	0.000133936	378.1444333333333
SA45_SOC_7	1621	576.9391250610352	981.6447901725769	0.00019328522	378.378
SA45_SOC_7	1622	579.8223495483398	980.8063960075378	0.00012083512	378.61156666666665
SA45_SOC_7	1623	579.0158271789551	981.0439968109131	7.966481e-05	378.84513333333337
SA45_SOC_7	1624	585.9269142150879	962.3646211624146	0.00021593912	379.0787
SA45_SOC_7	1625	578.726749420166	982.2114658355713	0.00024790748	379.3122666666667
SA45_SOC_7	1626	579.3160629272461	982.5739502906799	0.00010874292	379.54583333333335
SA45_SOC_7	1627	590.2558135986328	973.1124687194824	0.00020880323	379.7794
SA45_SOC_7	1628	582.194881439209	981.4366722106934	0.00021809374	380.01296666666667
SA45_SOC_7	1629	581.4540481567383	972.7101373672485	0.00067059847	380.24653333333333
SA45_SOC_7	1630	584.3081474304199	976.4106845855713	0.0008074197	380.4801
SA45_SOC_7	1631	576.1689949035645	980.5533456802368	0.00045594867	380.71366666666665
SA45_SOC_7	1632	577.6516914367676	984.0216994285583	0.00010578103	380.9472333333333
SA45_SOC_7	1633	578.953742980957	981.4768409729004	0.00011307468	381.18080000000003
SA45_SOC_7	1634	586.4949989318848	974.1533803939819	0.00039461927	381.4143666666667
SA45_SOC_7	1635	585.585880279541	969.9176359176636	0.00020432702	381.64793333333336
SA45_SOC_7	1636	577.1241760253906	981.8319225311279	6.243833e-05	381.8815
SA45_SOC_7	1637	583.3304786682129	970.636682510376	0.00025706037	382.1150666666667
SA45_SOC_7	1638	580.4722023010254	984.6562242507935	2.847522e-05	382.34863333333334
SA45_SOC_7	1639	592.3183250427246	981.1581945419312	0.0002418546	382.5822
SA45_SOC_7	1640	588.2736396789551	973.0894231796265	0.0010718431	382.81576666666666
SA45_SOC_7	1641	580.1333999633789	983.1936693191528	9.651992e-05	383.0493333333333
SA45_SOC_7	1642	580.2339935302734	982.7914667129517	8.3534986e-05	383.2829
SA45_SOC_7	1643	577.939624786377	981.5508699417114	0.00018682992	383.5164666666667
SA45_SOC_7	1644	593.8008499145508	982.4460411071777	0.00013657808	383.75003333333336
SA45_SOC_7	1645	591.4096641540527	968.2675623893738	0.00025098043	383.9836
SA45_SOC_7	1646	580.8964347839355	967.6116013526917	0.0007052738	384.2171666666667
SA45_SOC_7	1647	577.5710105895996	982.3051285743713	9.6354575e-05	384.45073333333335
SA45_SOC_7	1648	579.0761947631836	981.9602179527283	0.00019368464	384.6843
SA45_SOC_7	1649	1204.8568725585938	484.0499675273895	1.7314627e-05	384.91786666666667
SA45_SOC_7	1650	588.1545639038086	967.3589372634888	0.00012280111	385.15143333333333
SA45_SOC_7	1651	586.3525772094727	978.5604858398438	0.0018396388	385.385
SA45_SOC_7	1652	589.5212173461914	983.6745357513428	0.00045044394	385.61856666666665
SA45_SOC_7	1653	578.0891990661621	981.9430947303772	0.00021660952	385.8521333333333
SA45_SOC_7	1654	573.2173919677734	982.0193767547607	2.7178226e-05	386.08570000000003
SA45_SOC_7	1655	578.4711456298828	984.6474695205688	4.0736664e-05	386.3192666666667
SA45_SOC_7	1656	590.7404708862305	970.5499720573425	0.00013716173	386.55283333333335
SA45_SOC_7	1657	582.1065902709961	979.2253303527832	9.861216e-05	386.7864
SA45_SOC_7	1658	577.5720405578613	980.26611328125	0.00010252935	387.0199666666667
SA45_SOC_7	1659	578.3445167541504	982.7588939666748	0.00023966104	387.25353333333334
SA45_SOC_7	1660	592.9492950439453	982.0345687866211	0.00025355493	387.4871
SA45_SOC_7	1661	580.1926803588867	981.7095494270325	6.0534854e-05	387.72066666666666
SA45_SOC_7	1662	576.5271377563477	984.332685470581	5.9035854e-05	387.9542333333333
SA45_SOC_7	1663	592.4539375305176	980.4180335998535	0.0010488259	388.1878
SA45_SOC_7	1664	576.7770767211914	979.8848962783813	0.00013161158	388.4213666666667
SA45_SOC_7	1665	595.0576972961426	981.1380457878113	0.0002476235	388.65493333333336
SA45_SOC_7	1666	574.101734161377	982.9397821426392	9.987716e-05	388.8885
SA45_SOC_7	1667	575.5854606628418	978.3893179893494	0.00026911407	389.1220666666667
SA45_SOC_7	1668	694.4072341918945	868.0591821670532	0.0008447884	389.35563333333334
SA45_SOC_7	1669	694.2391777038574	870.7692861557007	0.0007838513	389.5892
SA45_SOC_7	1670	705.3307342529297	861.0620927810669	0.0033368291	389.82276666666667
SA45_SOC_7	1671	708.3708000183105	869.2135190963745	0.008639696	390.0563333333333
SA45_SOC_7	1672	714.6776390075684	871.0455751419067	0.053798735	390.2899
SA45_SOC_7	1673	729.7011566162109	873.7511730194092	0.009778196	390.52346666666665
SA45_SOC_7	1674	729.0666389465332	866.3516235351562	0.056940682	390.75703333333337
SA45_SOC_7	1675	729.7731971740723	862.6860308647156	0.566935	390.99060000000003
SA45_SOC_7	1676	731.0965347290039	862.2442388534546	0.6036991	391.2241666666667
SA45_SOC_7	1677	735.208911895752	863.7317705154419	0.046049904	391.45773333333335
SA45_SOC_7	1678	740.7794952392578	864.1492938995361	0.0043019303	391.6913
SA45_SOC_7	1679	757.6774406433105	852.3569941520691	0.040838826	391.9248666666667
SA45_SOC_7	1680	759.3468475341797	851.1536693572998	0.8931328	392.15843333333333
SA45_SOC_7	1681	786.3494682312012	854.9731779098511	0.9883187	392.392
SA45_SOC_7	1682	807.3752975463867	856.5795421600342	0.9954697	392.62556666666666
SA45_SOC_7	1683	830.6264877319336	853.1921052932739	0.9899754	392.8591333333333
SA45_SOC_7	1684	866.1120986938477	847.9826545715332	0.99906486	393.0927
SA45_SOC_7	1685	914.0317153930664	845.9099721908569	0.998934	393.3262666666667
SA45_SOC_7	1686	989.2373657226562	836.3864994049072	0.9994307	393.55983333333336
SA45_SOC_7	1687	1050.7413482666016	836.6667795181274	0.9994549	393.7934
SA45_SOC_7	1688	1127.8509521484375	836.7347574234009	0.999496	394.0269666666667
SA45_SOC_7	1689	1198.2061386108398	839.866247177124	0.999801	394.26053333333334
SA45_SOC_7	1690	1263.8640975952148	843.3812713623047	0.9998416	394.4941
SA45_SOC_7	1691	1331.4168548583984	844.4590044021606	0.9998087	394.72766666666666
SA45_SOC_7	1692	1379.9068450927734	852.8108882904053	0.9999095	394.9612333333333
SA45_SOC_7	1693	1419.9815368652344	864.4849348068237	0.9997873	395.1948
SA45_SOC_7	1694	1472.6875305175781	886.4560890197754	0.99937385	395.42836666666665
SA45_SOC_7	1695	1471.6655731201172	886.3888835906982	0.99978656	395.66193333333337
SA45_SOC_7	1696	1477.6227951049805	891.8675422668457	0.9996755	395.8955
SA45_SOC_7	1697	1496.4942169189453	901.1104774475098	0.9996803	396.1290666666667
SA45_SOC_7	1698	1501.3726043701172	907.0271301269531	0.99930716	396.36263333333335
SA45_SOC_7	1699	1518.3937454223633	909.3352890014648	0.99937123	396.5962
SA45_SOC_7	1700	1516.5934753417969	909.7306680679321	0.99973136	396.82976666666667
SA45_SOC_7	1701	1528.0467224121094	914.0421152114868	0.9991842	397.06333333333333
SA45_SOC_7	1702	1527.520408630371	916.9346523284912	0.9995339	397.2969
SA45_SOC_7	1703	1513.1129837036133	907.8092622756958	0.9978436	397.53046666666665
SA45_SOC_7	1704	1516.5547943115234	896.614408493042	0.9976909	397.7640333333333
SA45_SOC_7	1705	1546.8841552734375	889.6992015838623	0.9993412	397.99760000000003
SA45_SOC_7	1706	1528.1230545043945	887.61390209198	0.99844426	398.2311666666667
SA45_SOC_7	1707	1514.0316009521484	888.7956619262695	0.99920124	398.46473333333336
SA45_SOC_7	1708	1517.8403091430664	900.0198698043823	0.999423	398.6983
SA45_SOC_7	1709	1521.958351135254	909.9891901016235	0.9569737	398.9318666666667
SA45_SOC_7	1710	1542.319107055664	911.6901183128357	0.99740005	399.16543333333334
SA45_SOC_7	1711	1531.5481567382812	906.4656686782837	0.99805754	399.399
SA45_SOC_7	1712	1528.9211654663086	906.6119885444641	0.9861508	399.63256666666666
SA45_SOC_7	1713	1563.3078002929688	915.5489587783813	0.9977374	399.8661333333333
SA45_SOC_7	1714	1544.5288467407227	911.8945026397705	0.9939334	400.0997
SA45_SOC_7	1715	1541.4270401000977	910.6428337097168	0.9963159	400.33326666666665
SA45_SOC_7	1716	1543.2667922973633	912.4184989929199	0.83365124	400.56683333333336
SA45_SOC_7	1717	1552.6745223999023	916.6072511672974	0.83303374	400.8004
SA45_SOC_7	1718	1533.4452438354492	908.5600447654724	0.8029915	401.0339666666667
SA45_SOC_7	1719	1513.6606979370117	906.5923547744751	0.9983866	401.26753333333335
SA45_SOC_7	1720	1508.4067153930664	902.3769521713257	0.9980509	401.5011
SA45_SOC_7	1721	1502.123794555664	899.3769121170044	0.9969428	401.73466666666667
SA45_SOC_7	1722	1495.8314895629883	892.4170303344727	0.9987897	401.96823333333333
SA45_SOC_7	1723	1490.8821487426758	877.5274872779846	0.9927382	402.2018
SA45_SOC_7	1724	1515.2510833740234	867.8564071655273	0.99844617	402.43536666666665
SA45_SOC_7	1725	1510.4783248901367	838.5373306274414	0.98048246	402.6689333333333
SA45_SOC_7	1726	1507.8840637207031	832.0483374595642	0.9937163	402.90250000000003
SA45_SOC_7	1727	1516.1619186401367	822.4295926094055	0.9842643	403.1360666666667
SA45_SOC_7	1728	1529.4749450683594	769.516453742981	0.99767894	403.36963333333335
SA45_SOC_7	1729	1517.3799133300781	741.2789726257324	0.9977836	403.6032
SA45_SOC_7	1730	1511.0238647460938	724.1913485527039	0.9992951	403.8367666666667
SA45_SOC_7	1731	1513.1464004516602	718.8340330123901	0.99923885	404.07033333333334
SA45_SOC_7	1732	1509.2459106445312	712.3276591300964	0.999376	404.3039
SA45_SOC_7	1733	1509.5781326293945	703.1807041168213	0.99896526	404.53746666666666
SA45_SOC_7	1734	1512.2417449951172	703.108606338501	0.99948716	404.7710333333333
SA45_SOC_7	1735	1511.5276336669922	698.9337587356567	0.9993129	405.0046
SA45_SOC_7	1736	1513.4514999389648	693.7274622917175	0.9996567	405.2381666666667
SA45_SOC_7	1737	1499.4956588745117	675.2728128433228	0.99943393	405.47173333333336
SA45_SOC_7	1738	1490.060691833496	659.3802738189697	0.9803811	405.7053
SA45_SOC_7	1739	1438.0952453613281	645.1822900772095	0.99818015	405.9388666666667
SA45_SOC_7	1740	1430.5548477172852	641.453161239624	0.999713	406.17243333333334
SA45_SOC_7	1741	1392.7631378173828	638.2562685012817	0.99951875	406.406
SA45_SOC_7	1742	1357.884864807129	637.1831703186035	0.9994198	406.63956666666667
SA45_SOC_7	1743	1335.0517272949219	639.7166347503662	0.99951506	406.8731333333333
SA45_SOC_7	1744	1310.4852676391602	639.3918085098267	0.9996232	407.1067
SA45_SOC_7	1745	1292.7461242675781	643.4776926040649	0.99899024	407.34026666666665
SA45_SOC_7	1746	1279.658546447754	645.405535697937	0.99937075	407.57383333333337
SA45_SOC_7	1747	1259.8159790039062	646.2186312675476	0.9989662	407.80740000000003
SA45_SOC_7	1748	1236.6882705688477	650.8583164215088	0.99935764	408.0409666666667
SA45_SOC_7	1749	1222.8326797485352	652.25830078125	0.99944586	408.27453333333335
SA45_SOC_7	1750	1208.8623046875	650.1612854003906	0.9993814	408.5081
SA45_SOC_7	1751	1182.3537826538086	651.1382102966309	0.99959546	408.7416666666667
SA45_SOC_7	1752	1176.1283111572266	655.7863283157349	0.9997898	408.97523333333334
SA45_SOC_7	1753	1164.3954849243164	654.1143679618835	0.9996903	409.2088
SA45_SOC_7	1754	1160.031967163086	661.1129379272461	0.9997447	409.44236666666666
SA45_SOC_7	1755	1149.0916442871094	659.158444404602	0.99905425	409.6759333333333
SA45_SOC_7	1756	1139.3840789794922	661.1075949668884	0.9997453	409.9095
SA45_SOC_7	1757	1115.2017974853516	657.212963104248	0.9990977	410.1430666666667
SA45_SOC_7	1758	1112.6483917236328	666.384379863739	0.99952745	410.37663333333336
SA45_SOC_7	1759	1112.0188522338867	665.960419178009	0.99969983	410.6102
SA45_SOC_7	1760	1097.2023010253906	671.4925074577332	0.99943155	410.8437666666667
SA45_SOC_7	1761	1067.1502304077148	659.2512702941895	0.9996784	411.07733333333334
SA45_SOC_7	1762	1059.4231796264648	657.6751613616943	0.9998468	411.3109
SA45_SOC_7	1763	1049.5005798339844	646.7979884147644	0.9996742	411.54446666666666
SA45_SOC_7	1764	1003.6783218383789	629.6477937698364	0.9998627	411.7780333333333
SA45_SOC_7	1765	966.7216873168945	615.054817199707	0.99975127	412.0116
SA45_SOC_7	1766	940.1727104187012	605.6839084625244	0.9997973	412.24516666666665
SA45_SOC_7	1767	922.4308776855469	599.4589734077454	0.9997136	412.47873333333337
SA45_SOC_7	1768	924.7762298583984	594.255895614624	0.9997514	412.7123
SA45_SOC_7	1769	924.5014572143555	598.1171822547913	0.99960226	412.9458666666667
SA45_SOC_7	1770	915.4516410827637	588.2671451568604	0.99969995	413.17943333333335
SA45_SOC_7	1771	904.7970771789551	591.7014455795288	0.9998142	413.413
SA45_SOC_7	1772	903.8382911682129	581.8550777435303	0.9994941	413.6465666666667
SA45_SOC_7	1773	903.1431198120117	580.7640838623047	0.9998217	413.88013333333333
SA45_SOC_7	1774	895.6707572937012	579.4873094558716	0.9997664	414.1137
SA45_SOC_7	1775	890.4203796386719	577.4539589881897	0.99978036	414.34726666666666
SA45_SOC_7	1776	889.4555282592773	574.1487264633179	0.99970955	414.5808333333333
SA45_SOC_7	1777	871.0208129882812	570.2729558944702	0.9997594	414.81440000000003
SA45_SOC_7	1778	864.4358825683594	569.7359561920166	0.9997564	415.0479666666667
SA45_SOC_7	1779	855.3733062744141	570.192232131958	0.9997143	415.28153333333336
SA45_SOC_7	1780	853.2079696655273	570.2685785293579	0.99974364	415.5151
SA45_SOC_7	1781	860.7928276062012	570.1584362983704	0.99983203	415.7486666666667
SA45_SOC_7	1782	846.7937850952148	570.5570983886719	0.99965954	415.98223333333334
SA45_SOC_7	1783	837.5649261474609	576.7121887207031	0.9998122	416.2158
SA45_SOC_7	1784	824.1902160644531	576.3846588134766	0.9997613	416.44936666666666
SA45_SOC_7	1785	806.8228340148926	575.1078844070435	0.99979895	416.6829333333333
SA45_SOC_7	1786	800.3960609436035	569.8905801773071	0.999757	416.9165
SA45_SOC_7	1787	790.7428550720215	567.1772575378418	0.9996158	417.15006666666665
SA45_SOC_7	1788	781.5464973449707	568.3225178718567	0.9996617	417.38363333333336
SA45_SOC_7	1789	769.2573165893555	566.5545129776001	0.9997267	417.6172
SA45_SOC_7	1790	770.0922775268555	566.0974645614624	0.99975306	417.8507666666667
SA45_SOC_7	1791	772.3293685913086	569.4001865386963	0.9998627	418.08433333333335
SA45_SOC_7	1792	768.9420890808105	570.8740711212158	0.9997991	418.3179
SA45_SOC_7	1793	757.6771545410156	567.6439619064331	0.9996598	418.55146666666667
SA45_SOC_7	1794	755.4694747924805	566.1519885063171	0.999574	418.78503333333333
SA45_SOC_7	1795	752.0365905761719	567.0917701721191	0.9994759	419.0186
SA45_SOC_7	1796	741.9823265075684	564.9319911003113	0.999456	419.25216666666665
SA45_SOC_7	1797	753.958568572998	566.027684211731	0.99959284	419.4857333333333
SA45_SOC_7	1798	770.5364227294922	575.5633234977722	0.9992823	419.71930000000003
SA45_SOC_7	1799	762.689151763916	576.5952229499817	0.99910635	419.9528666666667
SA45_SOC_7	1800	783.7386703491211	590.2632236480713	0.9852905	420.18643333333335
SA45_SOC_7	1801	757.5266075134277	619.8772573471069	0.996469	420.42
SA45_SOC_7	1802	763.2602691650391	643.1455278396606	0.9955389	420.6535666666667
SA45_SOC_7	1803	774.4413185119629	677.7274203300476	0.9915308	420.88713333333334
SA45_SOC_7	1804	783.7713432312012	700.3923225402832	0.9677702	421.1207
SA45_SOC_7	1805	789.162654876709	712.7820038795471	0.9948043	421.35426666666666
SA45_SOC_7	1806	791.3606643676758	722.5878810882568	0.99614346	421.5878333333333
SA45_SOC_7	1807	800.6280326843262	729.614839553833	0.998348	421.8214
SA45_SOC_7	1808	804.0954780578613	738.9675951004028	0.9987061	422.0549666666667
SA45_SOC_7	1809	806.5442276000977	742.9358696937561	0.9977598	422.28853333333336
SA45_SOC_7	1810	817.1861457824707	744.3630838394165	0.9968721	422.5221
SA45_SOC_7	1811	850.1521682739258	758.9297962188721	0.999574	422.7556666666667
SA45_SOC_7	1812	859.0316390991211	772.9980039596558	0.99970585	422.98923333333335
SA45_SOC_7	1813	934.3930435180664	790.4569315910339	0.999813	423.2228
SA45_SOC_7	1814	1012.672119140625	808.8663911819458	0.99973327	423.45636666666667
SA45_SOC_7	1815	1113.0895614624023	837.0114970207214	0.9997899	423.68993333333333
SA45_SOC_7	1816	1184.5077896118164	854.6679210662842	0.9998135	423.9235
SA45_SOC_7	1817	1261.1001205444336	874.0940237045288	0.99981934	424.15706666666665
SA45_SOC_7	1818	1323.0130004882812	886.4486217498779	0.9997446	424.39063333333337
SA45_SOC_7	1819	1387.9129028320312	895.4920649528503	0.99814	424.62420000000003
SA45_SOC_7	1820	1434.6445083618164	908.3743286132812	0.99965465	424.8577666666667
SA45_SOC_7	1821	1473.6343002319336	911.121768951416	0.9996904	425.09133333333335
SA45_SOC_7	1822	1478.2052993774414	908.6004066467285	0.99980134	425.3249
SA45_SOC_7	1823	1476.6404342651367	905.784215927124	0.9996569	425.5584666666667
SA45_SOC_7	1824	1483.0817413330078	908.6620116233826	0.9996928	425.79203333333334
SA45_SOC_7	1825	1487.5237655639648	913.9756178855896	0.9974825	426.0256
SA45_SOC_7	1826	1503.706398010254	911.2526392936707	0.9924223	426.25916666666666
SA45_SOC_7	1827	1498.784065246582	911.2504506111145	0.9996062	426.4927333333333
SA45_SOC_7	1828	1504.599380493164	913.3750176429749	0.9992669	426.7263
SA45_SOC_7	1829	1514.762191772461	911.8227910995483	0.9974044	426.9598666666667
SA45_SOC_7	1830	1505.419807434082	910.82603931427	0.998587	427.19343333333336
SA45_SOC_7	1831	1515.8687210083008	915.8667683601379	0.9971125	427.427
SA45_SOC_7	1832	1517.2060775756836	918.7172698974609	0.99540687	427.6605666666667
SA45_SOC_7	1833	1504.2328262329102	910.8529472351074	0.9716276	427.89413333333334
SA45_SOC_7	1834	1518.1331634521484	904.4457721710205	0.10503255	428.1277
SA45_SOC_7	1835	1501.6238021850586	906.8418645858765	0.5767444	428.36126666666667
SA45_SOC_7	1836	1507.7185821533203	905.874080657959	0.7868325	428.5948333333333
SA45_SOC_7	1837	1510.8781814575195	899.6177959442139	0.9815985	428.8284
SA45_SOC_7	1838	1512.1969985961914	894.5233154296875	0.9727849	429.06196666666665
SA45_SOC_7	1839	1529.2881774902344	906.3128471374512	0.8138851	429.29553333333337
SA45_SOC_7	1840	1519.7847747802734	898.8079190254211	0.8480918	429.5291
SA45_SOC_7	1841	1538.822364807129	904.1011834144592	0.99873096	429.7626666666667
SA45_SOC_7	1842	1537.862663269043	903.7793183326721	0.9979487	429.99623333333335
SA45_SOC_7	1843	1533.3544921875	906.1329245567322	0.9980149	430.2298
SA45_SOC_7	1844	1516.1194610595703	899.9257564544678	0.99930656	430.4633666666667
SA45_SOC_7	1845	1511.953239440918	903.9011120796204	0.9994979	430.69693333333333
SA45_SOC_7	1846	1498.279151916504	901.1839914321899	0.9997049	430.9305
SA45_SOC_7	1847	1492.005386352539	900.6820106506348	0.99986184	431.16406666666666
SA45_SOC_7	1848	1488.4260177612305	900.7794713973999	0.9997068	431.3976333333333
SA45_SOC_7	1849	1468.9201354980469	898.1748747825623	0.017336367	431.63120000000004
SA45_SOC_7	1850	1469.1863250732422	895.2732610702515	0.0011493207	431.8647666666667
SA45_SOC_7	1851	1433.8079452514648	879.2743134498596	0.97986424	432.09833333333336
SA45_SOC_7	1852	1442.911491394043	891.3870620727539	0.9978156	432.3319
SA45_SOC_7	1853	1471.5401458740234	900.1595592498779	0.9939288	432.5654666666667
SA45_SOC_7	1854	1492.0306777954102	907.0764398574829	0.99562055	432.79903333333334
SA45_SOC_7	1855	1512.4685668945312	916.5343809127808	0.998102	433.0326
SA45_SOC_7	1856	1537.3192977905273	917.3073077201843	0.9978477	433.26616666666666
SA45_SOC_7	1857	1550.8021545410156	918.8609504699707	0.9855936	433.4997333333333
SA45_SOC_7	1858	1583.4497451782227	923.7683629989624	0.9989661	433.7333
SA45_SOC_7	1859	1599.7982025146484	924.7380781173706	0.99890816	433.96686666666665
SA45_SOC_7	1860	1602.7832794189453	924.1740417480469	0.99888784	434.20043333333336
SA45_SOC_7	1861	1615.6805419921875	926.6905117034912	0.99927026	434.434
SA45_SOC_7	1862	1609.4181060791016	934.3391847610474	0.99969566	434.6675666666667
SA45_SOC_7	1863	1614.5676040649414	938.809118270874	0.99065673	434.90113333333335
SA45_SOC_7	1864	1645.433006286621	934.7545838356018	0.99442035	435.1347
SA45_SOC_7	1865	1642.8932189941406	942.0181131362915	0.972719	435.36826666666667
SA45_SOC_7	1866	1649.6828842163086	939.9668025970459	0.97428256	435.60183333333333
SA45_SOC_7	1867	1651.4620971679688	943.8450193405151	0.99432844	435.8354
SA45_SOC_7	1868	1659.9822235107422	965.0905609130859	0.28455243	436.06896666666665
SA45_SOC_7	1869	1604.447135925293	944.1774415969849	0.050016988	436.3025333333333
SA45_SOC_7	1870	1661.4824295043945	954.2205333709717	0.9945234	436.53610000000003
SA45_SOC_7	1871	1603.1126403808594	932.66432762146	0.019386841	436.7696666666667
SA45_SOC_7	1872	1590.0783920288086	946.5414118766785	0.42374516	437.00323333333336
SA45_SOC_7	1873	1686.5098571777344	965.0097727775574	0.93373686	437.2368
SA45_SOC_7	1874	1699.2234420776367	963.5183787345886	0.858904	437.4703666666667
SA45_SOC_7	1875	1686.566390991211	964.3265175819397	0.96261936	437.70393333333334
SA45_SOC_7	1876	1660.8486557006836	956.3313245773315	0.0057193786	437.9375
SA45_SOC_7	1877	1665.1056289672852	952.2140264511108	0.99915934	438.17106666666666
SA45_SOC_7	1878	1681.0752868652344	946.8306398391724	0.23123209	438.4046333333333
SA45_SOC_7	1879	1682.4256896972656	940.0276350975037	0.98631686	438.6382
SA45_SOC_7	1880	1696.8338012695312	937.324161529541	0.9726581	438.8717666666667
SA45_SOC_7	1881	1679.1146850585938	938.2009220123291	0.19009577	439.10533333333336
SA45_SOC_7	1882	1663.2875061035156	942.8608202934265	0.9888889	439.3389
SA45_SOC_7	1883	1652.281723022461	931.1207914352417	0.30644462	439.5724666666667
SA45_SOC_7	1884	1680.7501602172852	929.609055519104	0.9837879	439.80603333333335
SA45_SOC_7	1885	1657.0903015136719	937.4259996414185	0.061953373	440.0396
SA45_SOC_7	1886	1658.858413696289	929.7401189804077	0.9984843	440.27316666666667
SA45_SOC_7	1887	1667.980728149414	924.788932800293	0.9985983	440.50673333333333
SA45_SOC_7	1888	1680.300521850586	926.3103246688843	0.9996866	440.7403
SA45_SOC_7	1889	1671.1433029174805	929.633002281189	0.9996216	440.97386666666665
SA45_SOC_7	1890	1628.3123016357422	933.2111120223999	0.9979546	441.2074333333333
SA45_SOC_7	1891	1622.1410751342773	935.866756439209	0.99890876	441.44100000000003
SA45_SOC_7	1892	1617.8376388549805	937.7658891677856	0.9949774	441.6745666666667
SA45_SOC_7	1893	1621.8919372558594	955.7996034622192	0.8556177	441.90813333333335
SA45_SOC_7	1894	1603.6135482788086	948.6099100112915	0.9701552	442.1417
SA45_SOC_7	1895	1611.631736755371	957.3204803466797	0.9980404	442.3752666666667
SA45_SOC_7	1896	1594.7961044311523	959.7977471351624	0.99420136	442.60883333333334
SA45_SOC_7	1897	1606.2689208984375	952.7902936935425	0.9682397	442.8424
SA45_SOC_7	1898	1586.6168975830078	959.326536655426	0.9852453	443.07596666666666
SA45_SOC_7	1899	1586.766586303711	963.0086731910706	0.98653656	443.3095333333333
SA45_SOC_7	1900	1559.0453338623047	966.5511846542358	0.97948587	443.5431
SA45_SOC_7	1901	1557.3552703857422	965.0427317619324	0.9895578	443.7766666666667
SA45_SOC_7	1902	1554.8975372314453	965.8517718315125	0.98055935	444.01023333333336
SA45_SOC_7	1903	1543.7567138671875	971.3242506980896	0.9534534	444.2438
SA45_SOC_7	1904	1541.1154174804688	973.5677790641785	0.99874973	444.4773666666667
SA45_SOC_7	1905	1549.888801574707	974.9715614318848	0.99744415	444.71093333333334
SA45_SOC_7	1906	1527.8035354614258	974.1132116317749	0.99900776	444.9445
SA45_SOC_7	1907	1546.4236450195312	982.605299949646	0.9782617	445.17806666666667
SA45_SOC_7	1908	1553.5533142089844	977.8252172470093	0.21121041	445.4116333333333
SA45_SOC_7	1909	1532.2828674316406	976.202244758606	0.025379308	445.6452
SA45_SOC_7	1910	1516.3116073608398	978.2917928695679	0.9549706	445.87876666666665
SA45_SOC_7	1911	1520.6038284301758	979.2891883850098	0.0842582	446.11233333333337
SA45_SOC_7	1912	1485.3496170043945	969.897358417511	0.0075535765	446.34590000000003
SA45_SOC_7	1913	1499.4648742675781	967.7990555763245	0.009618102	446.5794666666667
SA45_SOC_7	1914	1496.4309310913086	968.574686050415	0.15282105	446.81303333333335
SA45_SOC_7	1915	1486.8043899536133	968.4366703033447	0.9981989	447.0466
SA45_SOC_7	1916	1500.6123733520508	963.5197305679321	0.0102518825	447.2801666666667
SA45_SOC_7	1917	1513.4196853637695	967.4106287956238	0.15525594	447.51373333333333
SA45_SOC_7	1918	592.3611259460449	982.1031904220581	0.00020113913	447.7473
SA45_SOC_7	1919	1446.6893005371094	968.1928253173828	0.0014834066	447.98086666666666
SA45_SOC_7	1920	1432.5670623779297	964.322075843811	0.1775725	448.2144333333333
SA45_SOC_7	1921	1436.279640197754	965.358738899231	0.0053974716	448.44800000000004
SA45_SOC_7	1922	581.5179634094238	980.5603623390198	0.0004749183	448.6815666666667
SA45_SOC_7	1923	1437.3871994018555	949.9102449417114	0.00046374864	448.91513333333336
SA45_SOC_7	1924	1423.1625366210938	955.4938316345215	0.9915064	449.1487
SA45_SOC_7	1925	1423.2698822021484	953.2911157608032	0.17229871	449.3822666666667
SA45_SOC_7	1926	1429.284439086914	941.153712272644	0.00065846357	449.61583333333334
SA45_SOC_7	1927	1435.8702850341797	956.2911558151245	0.43560869	449.8494
SA45_SOC_7	1928	1421.0673522949219	950.4948806762695	0.12757613	450.08296666666666
SA45_SOC_7	1929	1419.9993896484375	948.8452577590942	0.6141626	450.3165333333333
SA45_SOC_7	1930	585.9284019470215	970.9008049964905	0.0020152912	450.5501
SA45_SOC_7	1931	1390.4762649536133	949.5303153991699	0.9214818	450.78366666666665
SA45_SOC_7	1932	1390.3408813476562	939.1128301620483	0.5585265	451.01723333333337
SA45_SOC_7	1933	1381.0267639160156	939.8510599136353	0.30247173	451.2508
SA45_SOC_7	1934	1385.3511428833008	944.7419929504395	0.035036735	451.4843666666667
SA45_SOC_7	1935	1376.1204528808594	950.3976130485535	0.7792012	451.71793333333335
SA45_SOC_7	1936	1379.4518280029297	947.7853560447693	0.67545426	451.9515
SA45_SOC_7	1937	1378.7941360473633	953.1937837600708	0.33418107	452.18506666666667
SA45_SOC_7	1938	1358.7804794311523	946.1585211753845	0.25799277	452.41863333333333
SA45_SOC_7	1939	1348.908920288086	951.077070236206	0.97170997	452.6522
SA45_SOC_7	1940	1343.4972381591797	938.5957217216492	0.14873289	452.88576666666665
SA45_SOC_7	1941	1335.3908157348633	931.9627904891968	0.99534875	453.1193333333333
SA45_SOC_7	1942	1337.9340362548828	933.7443137168884	0.99688244	453.35290000000003
SA45_SOC_7	1943	1349.4696807861328	936.2578225135803	0.935769	453.5864666666667
SA45_SOC_7	1944	1325.5128479003906	926.964225769043	0.7995637	453.82003333333336
SA45_SOC_7	1945	1356.570167541504	894.186065196991	0.87162346	454.0536
SA45_SOC_7	1946	1327.3585510253906	915.1231956481934	0.99176264	454.2871666666667
SA45_SOC_7	1947	1339.3186569213867	917.3990392684937	0.99943703	454.52073333333334
SA45_SOC_7	1948	1353.2685470581055	916.2284159660339	0.9994394	454.7543
SA45_SOC_7	1949	1340.3458786010742	923.9043188095093	0.98619264	454.98786666666666
SA45_SOC_7	1950	1331.3504791259766	922.0465779304504	0.9940848	455.2214333333333
SA45_SOC_7	1951	1337.2212982177734	920.9449625015259	0.9969689	455.455
SA45_SOC_7	1952	1326.2162017822266	929.7484874725342	0.99479866	455.6885666666667
SA45_SOC_7	1953	1313.7309265136719	927.0997953414917	0.7333611	455.92213333333336
SA45_SOC_7	1954	1317.1293640136719	928.5832715034485	0.9776104	456.1557
SA45_SOC_7	1955	1313.0921173095703	930.7692503929138	0.9949693	456.3892666666667
SA45_SOC_7	1956	1316.22802734375	937.3382592201233	0.8622346	456.62283333333335
SA45_SOC_7	1957	1302.1625518798828	936.2286615371704	0.8742857	456.8564
SA45_SOC_7	1958	1298.053207397461	943.0191135406494	0.80092317	457.08996666666667
SA45_SOC_7	1959	1292.7334213256836	917.2355318069458	0.005841954	457.32353333333333
SA45_SOC_7	1960	1296.8146133422852	938.2750797271729	0.97093135	457.5571
SA45_SOC_7	1961	1309.3745040893555	927.3661708831787	0.9921853	457.79066666666665
SA45_SOC_7	1962	1314.700927734375	921.2884569168091	0.9903908	458.0242333333333
SA45_SOC_7	1963	1321.7778396606445	916.4149689674377	0.99403584	458.25780000000003
SA45_SOC_7	1964	1332.9515075683594	913.1079983711243	0.9853474	458.4913666666667
SA45_SOC_7	1965	1338.5627746582031	909.7515249252319	0.999022	458.72493333333335
SA45_SOC_7	1966	1370.2306365966797	899.2258930206299	0.9722014	458.9585
SA45_SOC_7	1967	1382.5312042236328	901.7827892303467	0.9986193	459.1920666666667
SA45_SOC_7	1968	1408.1114959716797	896.1116552352905	0.9947101	459.42563333333334
SA45_SOC_7	1969	1423.901596069336	894.147698879242	0.99938726	459.6592
SA45_SOC_7	1970	1558.7816619873047	903.4398794174194	0.9982247	459.89276666666666
SA45_SOC_7	1971	1454.8262786865234	885.7292532920837	0.99815387	460.1263333333333
SA45_SOC_7	1972	1465.8700561523438	890.6482529640198	0.99841034	460.3599
SA45_SOC_7	1973	1469.1804885864258	892.6844358444214	0.99361163	460.5934666666667
SA45_SOC_7	1974	1484.6169662475586	897.7167320251465	0.99945265	460.82703333333336
SA45_SOC_7	1975	1494.375228881836	898.0008101463318	0.99897504	461.0606
SA45_SOC_7	1976	1489.5796966552734	895.7098388671875	0.99868876	461.2941666666667
SA45_SOC_7	1977	1494.7796630859375	899.0607118606567	0.9984504	461.52773333333334
SA45_SOC_7	1978	1494.111442565918	901.373119354248	0.998248	461.7613
SA45_SOC_7	1979	1495.0588989257812	908.5949993133545	0.9988506	461.99486666666667
SA45_SOC_7	1980	1496.5078353881836	914.7979187965393	0.9987691	462.2284333333333
SA45_SOC_7	1981	1490.9420013427734	914.6785068511963	0.99531025	462.462
SA45_SOC_7	1982	1491.7449188232422	916.8825101852417	0.99848676	462.69556666666665
SA45_SOC_7	1983	1505.4114532470703	913.8352203369141	0.99515766	462.92913333333337
SA45_SOC_7	1984	1503.1736755371094	911.7506289482117	0.99465466	463.16270000000003
SA45_SOC_7	1985	1499.3968963623047	914.9896216392517	0.99922574	463.3962666666667
SA45_SOC_7	1986	1578.592758178711	917.2376561164856	0.9694569	463.62983333333335
SA45_SOC_7	1987	1460.2864837646484	899.4497179985046	0.30090177	463.8634
SA45_SOC_7	1988	1473.6096954345703	912.958652973175	0.90828204	464.0969666666667
SA45_SOC_7	1989	1471.8827819824219	892.0377445220947	0.9858218	464.33053333333334
SA45_SOC_7	1990	1453.7373733520508	879.9390935897827	0.0071660248	464.5641
SA45_SOC_7	1991	1475.101661682129	873.1477403640747	0.9056038	464.79766666666666
SA45_SOC_7	1992	1471.8689346313477	845.8146357536316	0.9970693	465.0312333333333
SA45_SOC_7	1993	1466.7610931396484	833.0439949035645	0.8361998	465.26480000000004
SA45_SOC_7	1994	1460.474853515625	816.3923692703247	0.99315685	465.4983666666667
SA45_SOC_7	1995	1460.965805053711	805.9656143188477	0.9983047	465.73193333333336
SA45_SOC_7	1996	1463.961410522461	777.1389269828796	0.83766437	465.9655
SA45_SOC_7	1997	1466.62353515625	751.3594007492065	0.8376507	466.1990666666667
SA45_SOC_7	1998	1469.6799087524414	743.9716958999634	0.9915461	466.43263333333334
SA45_SOC_7	1999	1471.8191528320312	730.6021928787231	0.95777446	466.6662
[truncated: 1,856 more rows]
