# Supplementary material for: Measuring inter-individual differences in behavioural types of gilthead seabreams in the laboratory using deep learning
Source: PeerJ. 2022 May 5;10:e13396. doi: 10.7717/peerj.13396 (PMC9080431; doi:10.7717/peerj.13396)
Supplement: Supplemental Information 1 [file peerj-10-13396-s001.zip › Raw validation data/d2/SA45_SOC_8.csv]

ID	sec	X	Y	%	seconds
SA45_SOC_8	1	1185.6936264038086	476.9709634780884	2.146013e-05	0.0
SA45_SOC_8	2	1122.7868270874023	485.7317125797272	1.9557605e-05	0.06673333333333334
SA45_SOC_8	3	1187.5274276733398	478.45852732658386	2.2963195e-05	0.13346666666666668
SA45_SOC_8	4	276.5438461303711	1030.2406239509583	2.4891297e-05	0.20020000000000002
SA45_SOC_8	5	578.3770179748535	980.7938432693481	3.084876e-05	0.26693333333333336
SA45_SOC_8	6	579.1323852539062	979.4255304336548	0.00010570096	0.33366666666666667
SA45_SOC_8	7	578.8754653930664	963.9628744125366	0.000104138526	0.40040000000000003
SA45_SOC_8	8	1122.9686737060547	484.49501037597656	2.3646739e-05	0.46713333333333334
SA45_SOC_8	9	579.7801208496094	984.648756980896	2.5613368e-05	0.5338666666666667
SA45_SOC_8	10	579.9860572814941	981.2369871139526	4.102532e-05	0.6006
SA45_SOC_8	11	580.484447479248	980.1613140106201	5.242286e-05	0.6673333333333333
SA45_SOC_8	12	598.2413864135742	966.5788650512695	4.3438675e-05	0.7340666666666666
SA45_SOC_8	13	289.6340274810791	1025.9040069580078	0.00014421076	0.8008000000000001
SA45_SOC_8	14	580.748405456543	980.8937501907349	5.2327712e-05	0.8675333333333334
SA45_SOC_8	15	594.0483283996582	975.3448605537415	0.0016422856	0.9342666666666667
SA45_SOC_8	16	581.2250518798828	982.9733848571777	3.616831e-05	1.0010000000000001
SA45_SOC_8	17	289.8823356628418	1026.128797531128	0.00020253903	1.0677333333333334
SA45_SOC_8	18	1121.173439025879	484.4754409790039	1.9642182e-05	1.1344666666666667
SA45_SOC_8	19	578.2454109191895	983.2114362716675	5.2088886e-05	1.2012
SA45_SOC_8	20	273.46446990966797	1030.5495500564575	5.7410634e-05	1.2679333333333334
SA45_SOC_8	21	594.9522972106934	981.8548393249512	5.1725656e-05	1.3346666666666667
SA45_SOC_8	22	581.5168762207031	982.4169445037842	3.2194697e-05	1.4014
SA45_SOC_8	23	592.9882621765137	961.2290167808533	2.8046226e-05	1.4681333333333333
SA45_SOC_8	24	1152.5444412231445	475.5042886734009	2.2519938e-05	1.5348666666666666
SA45_SOC_8	25	577.2282028198242	980.9686803817749	3.9067003e-05	1.6016000000000001
SA45_SOC_8	26	596.659984588623	980.23766040802	9.725813e-05	1.6683333333333334
SA45_SOC_8	27	577.675724029541	981.2513422966003	4.2312047e-05	1.7350666666666668
SA45_SOC_8	28	578.7794494628906	981.6901731491089	0.00010784718	1.8018
SA45_SOC_8	29	601.4194107055664	982.1316432952881	5.2793806e-05	1.8685333333333334
SA45_SOC_8	30	279.0515899658203	1029.3161630630493	3.1574906e-05	1.9352666666666667
SA45_SOC_8	31	597.0142364501953	980.2822709083557	5.6663906e-05	2.0020000000000002
SA45_SOC_8	32	289.2964267730713	1025.8430457115173	0.00012087742	2.0687333333333333
SA45_SOC_8	33	287.0171928405762	1025.8132410049438	3.9673836e-05	2.135466666666667
SA45_SOC_8	34	286.1945915222168	1027.0960664749146	0.00019944464	2.2022
SA45_SOC_8	35	283.4022903442383	1024.5901536941528	8.4279665e-05	2.2689333333333335
SA45_SOC_8	36	288.40084075927734	1025.967092514038	4.7793088e-05	2.3356666666666666
SA45_SOC_8	37	293.129940032959	1026.5390467643738	0.00010872166	2.4024
SA45_SOC_8	38	599.1345405578613	982.8394889831543	8.605225e-05	2.469133333333333
SA45_SOC_8	39	280.9829521179199	1031.1178350448608	5.2526946e-05	2.5358666666666667
SA45_SOC_8	40	287.1231937408447	1027.5984334945679	5.2202962e-05	2.6026000000000002
SA45_SOC_8	41	267.13857650756836	1028.2950139045715	3.3939683e-05	2.6693333333333333
SA45_SOC_8	42	578.7107849121094	981.8075251579285	2.2478249e-05	2.736066666666667
SA45_SOC_8	43	1217.5116348266602	478.6816120147705	2.0048425e-05	2.8028
SA45_SOC_8	44	592.9537010192871	977.1027588844299	0.00042867727	2.8695333333333335
SA45_SOC_8	45	593.6927604675293	982.5956439971924	9.3638504e-05	2.9362666666666666
SA45_SOC_8	46	288.66125106811523	1030.4386353492737	2.6893946e-05	3.003
SA45_SOC_8	47	1124.5672988891602	483.6540412902832	2.1011212e-05	3.069733333333333
SA45_SOC_8	48	1124.2058944702148	481.178834438324	2.2744856e-05	3.1364666666666667
SA45_SOC_8	49	1126.2254333496094	481.0537898540497	2.150036e-05	3.2032000000000003
SA45_SOC_8	50	578.3334732055664	982.6748871803284	3.6569516e-05	3.2699333333333334
SA45_SOC_8	51	287.19491958618164	1027.0159220695496	4.5230463e-05	3.336666666666667
SA45_SOC_8	52	1123.7240982055664	481.32373809814453	2.1725062e-05	3.4034
SA45_SOC_8	53	1191.3990783691406	478.7889540195465	2.1203583e-05	3.4701333333333335
SA45_SOC_8	54	1184.582290649414	480.3241539001465	2.118812e-05	3.5368666666666666
SA45_SOC_8	55	1119.766960144043	473.99686574935913	2.3032633e-05	3.6036
SA45_SOC_8	56	883.6008453369141	489.8981273174286	1.7706623e-05	3.6703333333333332
SA45_SOC_8	57	286.5637493133545	1026.2442827224731	5.2060277e-05	3.7370666666666668
SA45_SOC_8	58	578.737850189209	963.96564245224	5.703657e-05	3.8038
SA45_SOC_8	59	1121.1166763305664	473.96857380867004	2.4782366e-05	3.8705333333333334
SA45_SOC_8	60	577.1692085266113	980.759596824646	3.0720057e-05	3.937266666666667
SA45_SOC_8	61	576.4363288879395	983.9257836341858	4.2434e-05	4.0040000000000004
SA45_SOC_8	62	599.5610618591309	982.8406476974487	3.3792225e-05	4.070733333333333
SA45_SOC_8	63	576.7073822021484	984.134931564331	2.8152182e-05	4.137466666666667
SA45_SOC_8	64	276.7529010772705	1028.146505355835	1.8911887e-05	4.2042
SA45_SOC_8	65	1195.3923797607422	480.281925201416	2.2842e-05	4.270933333333334
SA45_SOC_8	66	578.2414054870605	963.79563331604	4.2902087e-05	4.337666666666666
SA45_SOC_8	67	284.3976402282715	1026.2435746192932	5.1805575e-05	4.4044
SA45_SOC_8	68	1193.320198059082	479.3762934207916	2.3029448e-05	4.471133333333333
SA45_SOC_8	69	600.3399467468262	982.6546740531921	0.00010818358	4.537866666666667
SA45_SOC_8	70	597.9632949829102	982.2003936767578	5.4232394e-05	4.6046000000000005
SA45_SOC_8	71	603.1462097167969	983.8637280464172	3.203703e-05	4.671333333333333
SA45_SOC_8	72	284.2514705657959	1031.5532541275024	5.012312e-05	4.738066666666667
SA45_SOC_8	73	601.6775894165039	979.7217750549316	2.835312e-05	4.8048
SA45_SOC_8	74	580.6424331665039	979.1699051856995	4.7823138e-05	4.871533333333334
SA45_SOC_8	75	579.3429565429688	978.8376760482788	0.0002806275	4.938266666666666
SA45_SOC_8	76	588.5159111022949	965.2971339225769	4.1861415e-05	5.005
SA45_SOC_8	77	1190.7267379760742	477.8961646556854	2.4273186e-05	5.071733333333333
SA45_SOC_8	78	1186.3528060913086	476.76719069480896	2.4867853e-05	5.138466666666667
SA45_SOC_8	79	579.232234954834	980.2104949951172	0.0001332297	5.2052000000000005
SA45_SOC_8	80	1033.9716339111328	484.7776401042938	2.5207817e-05	5.271933333333333
SA45_SOC_8	81	590.8818054199219	960.5727982521057	0.00016329458	5.338666666666667
SA45_SOC_8	82	1121.817970275879	474.6449410915375	2.639263e-05	5.4054
SA45_SOC_8	83	263.53869438171387	1029.3214416503906	6.248289e-05	5.472133333333334
SA45_SOC_8	84	279.55942153930664	1029.1005778312683	0.00017559348	5.538866666666666
SA45_SOC_8	85	270.96879959106445	1026.4300632476807	0.0010297677	5.6056
SA45_SOC_8	86	288.16637992858887	1025.5491828918457	5.602729e-05	5.6723333333333334
SA45_SOC_8	87	578.8931465148926	982.1970462799072	5.1757386e-05	5.739066666666667
SA45_SOC_8	88	1183.817024230957	479.4108295440674	2.3217302e-05	5.8058000000000005
SA45_SOC_8	89	1159.3883514404297	476.63899183273315	2.646817e-05	5.872533333333333
SA45_SOC_8	90	1127.2222137451172	479.1748380661011	2.3100647e-05	5.939266666666667
SA45_SOC_8	91	1190.6623077392578	474.57284331321716	2.392141e-05	6.006
SA45_SOC_8	92	578.5058212280273	982.5007581710815	6.17937e-05	6.072733333333334
SA45_SOC_8	93	273.34917068481445	1030.0144815444946	0.00014473232	6.139466666666666
SA45_SOC_8	94	601.1945915222168	983.8792419433594	0.00012503406	6.2062
SA45_SOC_8	95	288.33964347839355	1030.5431127548218	5.6209832e-05	6.2729333333333335
SA45_SOC_8	96	578.8652229309082	983.1559467315674	2.3225077e-05	6.339666666666667
SA45_SOC_8	97	1188.6285781860352	469.3639075756073	2.2850429e-05	6.4064000000000005
SA45_SOC_8	98	1159.7304153442383	474.808030128479	2.514026e-05	6.473133333333333
SA45_SOC_8	99	1160.603141784668	477.5118577480316	2.3699678e-05	6.539866666666667
SA45_SOC_8	100	271.86816215515137	1028.5928678512573	0.00010119601	6.6066
SA45_SOC_8	101	290.94200134277344	1026.740083694458	2.4968853e-05	6.673333333333334
SA45_SOC_8	102	1195.6425476074219	479.60240364074707	2.1239932e-05	6.740066666666666
SA45_SOC_8	103	271.77440643310547	1027.6709818840027	2.8242532e-05	6.8068
SA45_SOC_8	104	960.5386734008789	486.5882921218872	2.5122094e-05	6.8735333333333335
SA45_SOC_8	105	581.3749122619629	980.7011461257935	0.0001786678	6.940266666666667
SA45_SOC_8	106	1122.3384475708008	473.63335132598877	2.4196019e-05	7.007000000000001
SA45_SOC_8	107	599.46533203125	979.4158744812012	3.479823e-05	7.073733333333333
SA45_SOC_8	108	1186.7560958862305	480.9729051589966	2.1954453e-05	7.140466666666667
SA45_SOC_8	109	599.853515625	980.8992862701416	7.5131116e-05	7.2072
SA45_SOC_8	110	596.6312599182129	979.9253225326538	8.13747e-05	7.273933333333334
SA45_SOC_8	111	282.9864978790283	1030.5174922943115	3.1753458e-05	7.3406666666666665
SA45_SOC_8	112	278.4070014953613	1030.885512828827	3.280819e-05	7.4074
SA45_SOC_8	113	263.3665180206299	1028.4587788581848	5.2316685e-05	7.4741333333333335
SA45_SOC_8	114	597.2882652282715	979.5786738395691	4.8385817e-05	7.540866666666667
SA45_SOC_8	115	600.761547088623	982.4578857421875	2.2837796e-05	7.6076
SA45_SOC_8	116	1107.480697631836	482.3649072647095	2.3512515e-05	7.674333333333333
SA45_SOC_8	117	589.8794746398926	963.3232641220093	3.363135e-05	7.741066666666667
SA45_SOC_8	118	595.5192947387695	980.8875703811646	0.00013619027	7.8078
SA45_SOC_8	119	601.4848136901855	982.6685786247253	4.0331917e-05	7.874533333333334
SA45_SOC_8	120	280.98426818847656	1029.9270629882812	5.89454e-05	7.9412666666666665
SA45_SOC_8	121	1161.4033126831055	476.8239676952362	2.3400333e-05	8.008000000000001
SA45_SOC_8	122	579.0591430664062	980.9912109375	3.76241e-05	8.074733333333333
SA45_SOC_8	123	578.4808158874512	981.7450189590454	7.366373e-05	8.141466666666666
SA45_SOC_8	124	1194.9261474609375	479.19920325279236	2.3143824e-05	8.2082
SA45_SOC_8	125	1198.0010604858398	477.9544222354889	2.2009606e-05	8.274933333333333
SA45_SOC_8	126	1154.3498611450195	469.74631547927856	2.3485332e-05	8.341666666666667
SA45_SOC_8	127	578.8415908813477	980.9403562545776	5.2538668e-05	8.4084
SA45_SOC_8	128	602.7658081054688	984.7025084495544	3.994025e-05	8.475133333333334
SA45_SOC_8	129	1034.237937927246	491.20296835899353	2.1927168e-05	8.541866666666667
SA45_SOC_8	130	596.4796257019043	980.1592540740967	3.1233587e-05	8.608600000000001
SA45_SOC_8	131	597.0955467224121	981.8751811981201	5.1319716e-05	8.675333333333333
SA45_SOC_8	132	291.57737731933594	1024.9500632286072	8.472608e-05	8.742066666666666
SA45_SOC_8	133	294.59784507751465	1031.3594913482666	2.399306e-05	8.8088
SA45_SOC_8	134	1197.5525665283203	476.86320304870605	2.2730283e-05	8.875533333333333
SA45_SOC_8	135	296.02346420288086	1024.3817138671875	0.00010726954	8.942266666666667
SA45_SOC_8	136	288.5993957519531	1026.2410640716553	4.8363167e-05	9.009
SA45_SOC_8	137	287.83604621887207	1025.4383325576782	5.036067e-05	9.075733333333334
SA45_SOC_8	138	580.0299453735352	980.5143356323242	0.0001127976	9.142466666666667
SA45_SOC_8	139	595.1055908203125	979.4108533859253	0.00010299128	9.209200000000001
SA45_SOC_8	140	595.5289649963379	979.017083644867	0.00012988831	9.275933333333333
SA45_SOC_8	141	581.7950248718262	969.6719884872437	0.000111448855	9.342666666666666
SA45_SOC_8	142	287.77570724487305	1026.9745302200317	3.88719e-05	9.4094
SA45_SOC_8	143	282.4770927429199	1027.988018989563	6.4400745e-05	9.476133333333333
SA45_SOC_8	144	595.9176063537598	977.8940963745117	5.5311364e-05	9.542866666666667
SA45_SOC_8	145	581.7478179931641	982.6253199577332	0.00013145592	9.6096
SA45_SOC_8	146	286.5747928619385	1030.4438495635986	0.00011135835	9.676333333333334
SA45_SOC_8	147	1124.8741149902344	482.23371505737305	2.3286178e-05	9.743066666666667
SA45_SOC_8	148	1098.3650207519531	480.50774574279785	2.4184046e-05	9.809800000000001
SA45_SOC_8	149	582.0145225524902	980.8542251586914	8.273808e-05	9.876533333333333
SA45_SOC_8	150	603.988208770752	984.7646927833557	2.6633257e-05	9.943266666666666
SA45_SOC_8	151	1126.3343811035156	473.15760254859924	2.5655709e-05	10.01
SA45_SOC_8	152	577.3065948486328	979.6662855148315	3.569245e-05	10.076733333333333
SA45_SOC_8	153	1159.5657348632812	478.7768518924713	2.1731817e-05	10.143466666666667
SA45_SOC_8	154	263.05432319641113	1027.437629699707	4.034742e-05	10.2102
SA45_SOC_8	155	1196.7390060424805	477.7037215232849	2.4962472e-05	10.276933333333334
SA45_SOC_8	156	286.2567329406738	1026.70982837677	5.2166033e-05	10.343666666666667
SA45_SOC_8	157	290.6619644165039	1025.5509853363037	0.00015166988	10.410400000000001
SA45_SOC_8	158	293.68120193481445	1026.0532236099243	3.6351405e-05	10.477133333333333
SA45_SOC_8	159	1196.66015625	477.3070549964905	2.26156e-05	10.543866666666666
SA45_SOC_8	160	280.5037307739258	1030.2462244033813	0.00013827742	10.6106
SA45_SOC_8	161	287.98258781433105	1027.9218435287476	4.3536464e-05	10.677333333333333
SA45_SOC_8	162	285.91172218322754	1026.9517421722412	6.3683045e-05	10.744066666666667
SA45_SOC_8	163	967.6351547241211	494.3717300891876	2.3623252e-05	10.8108
SA45_SOC_8	164	273.66159439086914	1028.7660956382751	0.00014394367	10.877533333333334
SA45_SOC_8	165	598.2876777648926	982.5247049331665	0.00025180302	10.944266666666667
SA45_SOC_8	166	578.1528282165527	983.0488300323486	2.6601983e-05	11.011000000000001
SA45_SOC_8	167	1123.3402633666992	485.1347494125366	2.1148433e-05	11.077733333333333
SA45_SOC_8	168	593.3378219604492	981.2704610824585	0.00013015736	11.144466666666666
SA45_SOC_8	169	579.067325592041	966.6753602027893	0.00020754404	11.2112
SA45_SOC_8	170	588.1816291809082	970.174355506897	0.0018293008	11.277933333333333
SA45_SOC_8	171	288.80075454711914	1024.8936080932617	5.132887e-05	11.344666666666667
SA45_SOC_8	172	265.22741317749023	1028.2168650627136	3.6084177e-05	11.4114
SA45_SOC_8	173	599.2367362976074	981.5788722038269	3.5893325e-05	11.478133333333334
SA45_SOC_8	174	1060.6652069091797	480.11239886283875	2.3073962e-05	11.544866666666667
SA45_SOC_8	175	1151.3222122192383	478.29479455947876	1.9665536e-05	11.611600000000001
SA45_SOC_8	176	595.6449508666992	963.4462809562683	7.59419e-05	11.678333333333333
SA45_SOC_8	177	1065.1520919799805	482.970689535141	2.3844974e-05	11.745066666666666
SA45_SOC_8	178	1151.161994934082	475.17366886138916	2.1206173e-05	11.8118
SA45_SOC_8	179	1156.6687774658203	477.7553164958954	2.2891938e-05	11.878533333333333
SA45_SOC_8	180	597.3744964599609	980.915379524231	2.835258e-05	11.945266666666667
SA45_SOC_8	181	1193.565788269043	476.07038497924805	2.2923201e-05	12.012
SA45_SOC_8	182	1098.0424118041992	477.4779009819031	2.1423035e-05	12.078733333333334
SA45_SOC_8	183	286.12589836120605	1027.0279598236084	2.7551558e-05	12.145466666666668
SA45_SOC_8	184	943.7191772460938	490.122435092926	2.2439675e-05	12.212200000000001
SA45_SOC_8	185	594.0643501281738	963.4732532501221	0.00021737689	12.278933333333333
SA45_SOC_8	186	594.5502090454102	978.1428980827332	0.00017980053	12.345666666666666
SA45_SOC_8	187	597.7289199829102	982.5652599334717	6.649238e-05	12.4124
SA45_SOC_8	188	1197.564697265625	483.29310178756714	2.2750844e-05	12.479133333333333
SA45_SOC_8	189	1099.0823364257812	478.7658762931824	2.0602878e-05	12.545866666666667
SA45_SOC_8	190	1154.7038269042969	477.38980650901794	2.199628e-05	12.6126
SA45_SOC_8	191	1197.1121978759766	477.88177728652954	2.2916382e-05	12.679333333333334
SA45_SOC_8	192	1126.9733047485352	481.7595112323761	2.3376759e-05	12.746066666666668
SA45_SOC_8	193	1279.9615859985352	477.4504780769348	2.0591428e-05	12.812800000000001
SA45_SOC_8	194	1061.7910766601562	482.4998652935028	2.0884636e-05	12.879533333333333
SA45_SOC_8	195	576.5469360351562	979.8770427703857	3.754446e-05	12.946266666666666
SA45_SOC_8	196	1123.3761978149414	478.9936923980713	2.379173e-05	13.013
SA45_SOC_8	197	1128.182258605957	483.1264078617096	2.3063712e-05	13.079733333333333
SA45_SOC_8	198	1124.7380447387695	483.0642557144165	2.2855093e-05	13.146466666666667
SA45_SOC_8	199	1214.5339965820312	480.05356192588806	1.9633211e-05	13.2132
SA45_SOC_8	200	1193.8491439819336	476.0296368598938	2.5695423e-05	13.279933333333334
SA45_SOC_8	201	284.72119331359863	1026.9411849975586	3.3399978e-05	13.346666666666668
SA45_SOC_8	202	1094.721336364746	479.99295473098755	2.5673626e-05	13.413400000000001
SA45_SOC_8	203	1189.829978942871	484.66089963912964	2.7467764e-05	13.480133333333333
SA45_SOC_8	204	1149.7383499145508	479.2541456222534	2.4487299e-05	13.546866666666666
SA45_SOC_8	205	286.485013961792	1027.2586727142334	3.2828317e-05	13.6136
SA45_SOC_8	206	596.583309173584	978.4254956245422	6.18356e-05	13.680333333333333
SA45_SOC_8	207	1185.8501815795898	481.3399600982666	2.1641064e-05	13.747066666666667
SA45_SOC_8	208	1064.4017028808594	482.62223839759827	2.2523138e-05	13.8138
SA45_SOC_8	209	578.1206130981445	977.3416471481323	4.6657842e-05	13.880533333333334
SA45_SOC_8	210	581.4710426330566	980.6938076019287	3.8666083e-05	13.947266666666668
SA45_SOC_8	211	969.2995834350586	490.61675548553467	2.1308606e-05	14.014000000000001
SA45_SOC_8	212	596.176700592041	982.2100496292114	4.1202256e-05	14.080733333333333
SA45_SOC_8	213	599.5749092102051	982.7234888076782	4.29054e-05	14.147466666666666
SA45_SOC_8	214	580.0201034545898	980.0977778434753	8.671686e-05	14.2142
SA45_SOC_8	215	580.1715087890625	978.0528402328491	0.0002119973	14.280933333333333
SA45_SOC_8	216	578.7320137023926	980.5963468551636	2.6352438e-05	14.347666666666667
SA45_SOC_8	217	986.5712356567383	493.973228931427	2.1704227e-05	14.4144
SA45_SOC_8	218	1158.314208984375	481.0654091835022	2.3819155e-05	14.481133333333334
SA45_SOC_8	219	1195.7545852661133	481.4596617221832	2.1419746e-05	14.547866666666668
SA45_SOC_8	220	959.7598457336426	487.21081137657166	2.3558952e-05	14.614600000000001
SA45_SOC_8	221	1131.514892578125	481.180636882782	2.3854343e-05	14.681333333333333
SA45_SOC_8	222	962.0753860473633	486.25773668289185	2.702883e-05	14.748066666666666
SA45_SOC_8	223	291.73258781433105	1031.7036938667297	2.2256325e-05	14.8148
SA45_SOC_8	224	290.0640678405762	1026.245505809784	5.4249413e-05	14.881533333333334
SA45_SOC_8	225	582.4337768554688	979.4350576400757	0.00038703423	14.948266666666667
SA45_SOC_8	226	597.6260948181152	981.3247919082642	5.6992634e-05	15.015
SA45_SOC_8	227	597.6368522644043	980.306282043457	3.662082e-05	15.081733333333334
SA45_SOC_8	228	576.6719055175781	981.6131830215454	6.372367e-05	15.148466666666668
SA45_SOC_8	229	289.63860511779785	1025.4265522956848	6.4088046e-05	15.2152
SA45_SOC_8	230	279.82595443725586	1030.451316833496	0.00014338737	15.281933333333333
SA45_SOC_8	231	288.9674377441406	1027.218246459961	6.7326306e-05	15.348666666666666
SA45_SOC_8	232	578.917179107666	980.3349924087524	0.00012834722	15.4154
SA45_SOC_8	233	1061.264305114746	478.8004446029663	2.514472e-05	15.482133333333334
SA45_SOC_8	234	579.2423629760742	981.8705463409424	8.25746e-05	15.548866666666667
SA45_SOC_8	235	596.8630027770996	982.8913736343384	3.600622e-05	15.6156
SA45_SOC_8	236	578.539924621582	981.8111944198608	5.865617e-05	15.682333333333334
SA45_SOC_8	237	1149.499626159668	475.80928802490234	2.2853568e-05	15.749066666666668
SA45_SOC_8	238	591.8356704711914	961.2787771224976	3.2890235e-05	15.8158
SA45_SOC_8	239	1189.4589614868164	478.1746745109558	2.2725257e-05	15.882533333333333
SA45_SOC_8	240	597.9657554626465	981.8503332138062	0.00010999974	15.949266666666666
SA45_SOC_8	241	293.27874183654785	1023.9577531814575	0.000108704975	16.016000000000002
SA45_SOC_8	242	289.8145008087158	1027.8458833694458	4.919163e-05	16.082733333333334
SA45_SOC_8	243	275.70024490356445	1027.1502685546875	2.7237204e-05	16.149466666666665
SA45_SOC_8	244	276.5386390686035	1028.0437016487122	4.367294e-05	16.2162
SA45_SOC_8	245	942.0502853393555	486.75527572631836	2.5879275e-05	16.282933333333332
SA45_SOC_8	246	578.2375717163086	979.8812913894653	4.9626953e-05	16.349666666666668
SA45_SOC_8	247	290.95367431640625	1025.5157089233398	9.559305e-05	16.4164
SA45_SOC_8	248	1197.2962188720703	478.20332050323486	2.6232961e-05	16.483133333333335
SA45_SOC_8	249	290.23075103759766	1026.1840295791626	2.4916615e-05	16.549866666666667
SA45_SOC_8	250	289.791784286499	1026.2117099761963	3.3257966e-05	16.616600000000002
SA45_SOC_8	251	1099.2308807373047	472.78842329978943	2.2572272e-05	16.683333333333334
SA45_SOC_8	252	1098.4230422973633	472.56295680999756	2.2791844e-05	16.750066666666665
SA45_SOC_8	253	925.6321334838867	491.0960125923157	2.4449988e-05	16.8168
SA45_SOC_8	254	921.5687942504883	496.8040645122528	2.341471e-05	16.883533333333332
SA45_SOC_8	255	1161.145133972168	475.65112352371216	2.5162662e-05	16.950266666666668
SA45_SOC_8	256	1128.4920501708984	484.86148595809937	2.2817181e-05	17.017
SA45_SOC_8	257	1131.1458206176758	478.8131260871887	2.632501e-05	17.083733333333335
SA45_SOC_8	258	1033.9066314697266	480.50426959991455	2.4281382e-05	17.150466666666667
SA45_SOC_8	259	597.2979927062988	982.413854598999	3.839949e-05	17.217200000000002
SA45_SOC_8	260	1150.389518737793	476.97994351387024	2.4431783e-05	17.283933333333334
SA45_SOC_8	261	598.2082557678223	980.5016541481018	7.4207455e-05	17.350666666666665
SA45_SOC_8	262	578.6955642700195	976.9563746452332	3.615776e-05	17.4174
SA45_SOC_8	263	1153.2548904418945	477.9949450492859	2.177158e-05	17.484133333333332
SA45_SOC_8	264	592.7840423583984	958.6291193962097	3.891311e-05	17.550866666666668
SA45_SOC_8	265	1185.8877182006836	480.0260102748871	2.160667e-05	17.6176
SA45_SOC_8	266	579.5074081420898	979.7779083251953	5.10166e-05	17.684333333333335
SA45_SOC_8	267	1191.273193359375	477.1795642375946	2.289567e-05	17.751066666666667
SA45_SOC_8	268	598.9098358154297	982.87437915802	4.3062933e-05	17.817800000000002
SA45_SOC_8	269	1101.3052368164062	478.0768918991089	3.0246658e-05	17.884533333333334
SA45_SOC_8	270	582.3930358886719	977.8064203262329	9.7889715e-05	17.951266666666665
SA45_SOC_8	271	596.6541481018066	982.5104141235352	0.00014701947	18.018
SA45_SOC_8	272	595.4982948303223	979.7044587135315	0.00011761722	18.084733333333332
SA45_SOC_8	273	578.2260704040527	965.9541893005371	2.3476956e-05	18.151466666666668
SA45_SOC_8	274	593.0732917785645	979.4720077514648	0.0001213073	18.2182
SA45_SOC_8	275	593.8663673400879	979.9454069137573	9.2151844e-05	18.284933333333335
SA45_SOC_8	276	578.5660171508789	980.8050441741943	0.00012122035	18.351666666666667
SA45_SOC_8	277	593.6905860900879	961.0214138031006	0.00012516015	18.418400000000002
SA45_SOC_8	278	1095.0139617919922	478.12896966934204	2.2689614e-05	18.485133333333334
SA45_SOC_8	279	594.2580986022949	980.2827215194702	6.162885e-05	18.551866666666665
SA45_SOC_8	280	1158.8792037963867	475.3934383392334	2.340069e-05	18.6186
SA45_SOC_8	281	579.2252540588379	982.7240037918091	5.5357377e-05	18.685333333333332
SA45_SOC_8	282	273.2596778869629	1029.3184804916382	0.0001407429	18.752066666666668
SA45_SOC_8	283	582.6790237426758	979.9004745483398	0.00035666037	18.8188
SA45_SOC_8	284	1060.8821868896484	476.0869610309601	2.42618e-05	18.885533333333335
SA45_SOC_8	285	974.7789001464844	491.91049218177795	2.3554818e-05	18.952266666666667
SA45_SOC_8	286	576.470890045166	982.7433156967163	4.526964e-05	19.019000000000002
SA45_SOC_8	287	286.2524700164795	1026.4012241363525	9.452281e-05	19.085733333333334
SA45_SOC_8	288	580.3618240356445	981.2480592727661	6.7201094e-05	19.152466666666665
SA45_SOC_8	289	982.0648956298828	485.8521866798401	2.3339267e-05	19.2192
SA45_SOC_8	290	1066.8515396118164	479.25804018974304	2.8589691e-05	19.285933333333332
SA45_SOC_8	291	290.09204864501953	1026.5079545974731	2.903201e-05	19.352666666666668
SA45_SOC_8	292	589.8529815673828	963.2807779312134	4.9089707e-05	19.4194
SA45_SOC_8	293	1210.2516174316406	484.97990012168884	2.2146525e-05	19.486133333333335
SA45_SOC_8	294	595.6392288208008	982.4994707107544	5.6528977e-05	19.552866666666667
SA45_SOC_8	295	1092.2747039794922	476.5410804748535	2.5277845e-05	19.619600000000002
SA45_SOC_8	296	1154.7862243652344	479.54768657684326	2.2804283e-05	19.686333333333334
SA45_SOC_8	297	976.2301254272461	485.46852350234985	2.4678902e-05	19.753066666666665
SA45_SOC_8	298	599.670581817627	980.0530385971069	4.6941997e-05	19.8198
SA45_SOC_8	299	579.645938873291	968.0163788795471	0.00018664263	19.886533333333333
SA45_SOC_8	300	596.2862777709961	978.8268613815308	0.00020772002	19.953266666666668
SA45_SOC_8	301	595.9162902832031	979.3838810920715	0.00016035856	20.02
SA45_SOC_8	302	579.5781326293945	979.1787242889404	5.1199466e-05	20.086733333333335
SA45_SOC_8	303	580.6868362426758	978.130989074707	9.952842e-05	20.153466666666667
SA45_SOC_8	304	595.8566665649414	980.7256078720093	6.936139e-05	20.220200000000002
SA45_SOC_8	305	1095.6966018676758	476.6088330745697	1.9787913e-05	20.286933333333334
SA45_SOC_8	306	579.6623039245605	980.1002883911133	3.0615767e-05	20.353666666666665
SA45_SOC_8	307	597.9370307922363	982.3595237731934	4.779382e-05	20.4204
SA45_SOC_8	308	974.8075103759766	490.18606781959534	2.8426113e-05	20.487133333333333
SA45_SOC_8	309	893.1540298461914	494.09817695617676	2.4309744e-05	20.553866666666668
SA45_SOC_8	310	975.3279876708984	481.5782046318054	2.7927752e-05	20.6206
SA45_SOC_8	311	1104.9403381347656	480.4792284965515	2.291188e-05	20.687333333333335
SA45_SOC_8	312	1130.0816345214844	479.3861746788025	2.5442689e-05	20.754066666666667
SA45_SOC_8	313	1129.2085647583008	478.32762479782104	2.4843584e-05	20.820800000000002
SA45_SOC_8	314	1096.0883331298828	473.0626845359802	2.2094886e-05	20.887533333333334
SA45_SOC_8	315	589.5653915405273	959.3916177749634	0.00019925817	20.954266666666665
SA45_SOC_8	316	594.7890472412109	981.3121747970581	0.00018168712	21.021
SA45_SOC_8	317	577.4034690856934	982.5250911712646	3.2224063e-05	21.087733333333333
SA45_SOC_8	318	590.4140853881836	964.5879364013672	6.253439e-05	21.154466666666668
SA45_SOC_8	319	594.0229225158691	980.5295920372009	0.0001061717	21.2212
SA45_SOC_8	320	580.4878234863281	981.3856887817383	0.00012806924	21.287933333333335
SA45_SOC_8	321	1067.9500579833984	480.971360206604	2.4074652e-05	21.354666666666667
SA45_SOC_8	322	580.9711074829102	978.0652642250061	0.00019351997	21.421400000000002
SA45_SOC_8	323	1189.6163177490234	480.59178471565247	2.5294315e-05	21.488133333333334
SA45_SOC_8	324	593.9421272277832	977.0805501937866	0.00019640182	21.554866666666666
SA45_SOC_8	325	1187.164421081543	477.6574695110321	2.17716e-05	21.6216
SA45_SOC_8	326	598.1447410583496	979.9719929695129	9.0911904e-05	21.688333333333333
SA45_SOC_8	327	1123.7831497192383	482.3265731334686	2.2116576e-05	21.755066666666668
SA45_SOC_8	328	583.1409645080566	975.9153985977173	0.00022392861	21.8218
SA45_SOC_8	329	972.2969055175781	490.0468611717224	2.2768296e-05	21.888533333333335
SA45_SOC_8	330	577.0671844482422	981.1499547958374	2.3856619e-05	21.955266666666667
SA45_SOC_8	331	939.4754219055176	479.45833683013916	2.5186624e-05	22.022000000000002
SA45_SOC_8	332	600.7340240478516	984.4661951065063	3.7543385e-05	22.088733333333334
SA45_SOC_8	333	945.1552963256836	482.89089918136597	2.2485365e-05	22.155466666666666
SA45_SOC_8	334	288.44367027282715	1025.1805186271667	5.037094e-05	22.2222
SA45_SOC_8	335	1161.8645095825195	478.139945268631	2.4103714e-05	22.288933333333333
SA45_SOC_8	336	1132.0816040039062	480.64514994621277	2.374232e-05	22.355666666666668
SA45_SOC_8	337	579.7204399108887	977.934136390686	0.0002129848	22.4224
SA45_SOC_8	338	1094.7686004638672	477.5203227996826	2.33557e-05	22.489133333333335
SA45_SOC_8	339	576.1948585510254	984.7596073150635	3.131193e-05	22.555866666666667
SA45_SOC_8	340	280.8849334716797	1027.654824256897	2.992672e-05	22.622600000000002
SA45_SOC_8	341	288.3252239227295	1026.7934489250183	4.02465e-05	22.689333333333334
SA45_SOC_8	342	575.9635162353516	978.481822013855	3.8987248e-05	22.756066666666666
SA45_SOC_8	343	594.2622756958008	968.2273936271667	0.00010137644	22.8228
SA45_SOC_8	344	599.2695808410645	981.779522895813	0.00011116461	22.889533333333333
SA45_SOC_8	345	293.09377670288086	1025.5907678604126	2.3708653e-05	22.956266666666668
SA45_SOC_8	346	576.617374420166	966.8649387359619	2.4082598e-05	23.023
SA45_SOC_8	347	577.1161651611328	980.4356718063354	5.0448823e-05	23.089733333333335
SA45_SOC_8	348	599.5650672912598	982.4121809005737	6.0739494e-05	23.156466666666667
SA45_SOC_8	349	915.1123809814453	481.1011040210724	2.4382738e-05	23.223200000000002
SA45_SOC_8	350	1184.3170166015625	478.79432916641235	2.213829e-05	23.289933333333334
SA45_SOC_8	351	1063.6505126953125	477.0458936691284	2.6225707e-05	23.356666666666666
SA45_SOC_8	352	1061.5420532226562	478.8944613933563	2.6735122e-05	23.4234
SA45_SOC_8	353	1065.0711822509766	478.96955251693726	2.5070734e-05	23.490133333333333
SA45_SOC_8	354	1186.3813018798828	477.2084355354309	2.2937194e-05	23.556866666666668
SA45_SOC_8	355	584.7440528869629	981.3927698135376	0.00016257464	23.6236
SA45_SOC_8	356	1215.3975677490234	478.354275226593	2.5319656e-05	23.690333333333335
SA45_SOC_8	357	599.5099639892578	980.1756048202515	6.3006795e-05	23.757066666666667
SA45_SOC_8	358	1124.2551040649414	480.86047768592834	2.4231005e-05	23.823800000000002
SA45_SOC_8	359	1068.717384338379	480.3861129283905	2.2911836e-05	23.890533333333334
SA45_SOC_8	360	1211.0981369018555	480.26583194732666	2.3034436e-05	23.957266666666666
SA45_SOC_8	361	1064.6902084350586	473.16407203674316	2.277316e-05	24.024
SA45_SOC_8	362	1194.818115234375	477.43564009666443	2.4270736e-05	24.090733333333333
SA45_SOC_8	363	576.639289855957	981.9641447067261	5.1777875e-05	24.157466666666668
SA45_SOC_8	364	884.8055648803711	484.73074436187744	2.4295188e-05	24.2242
SA45_SOC_8	365	602.0825958251953	983.4546375274658	4.1740546e-05	24.290933333333335
SA45_SOC_8	366	578.4889984130859	982.0195055007935	6.686237e-05	24.357666666666667
SA45_SOC_8	367	580.6538772583008	981.7535161972046	2.7377147e-05	24.424400000000002
SA45_SOC_8	368	599.6927833557129	981.420578956604	8.290156e-05	24.491133333333334
SA45_SOC_8	369	581.8526458740234	980.4382467269897	4.532321e-05	24.557866666666666
SA45_SOC_8	370	1129.2192077636719	475.83848118782043	2.1522865e-05	24.6246
SA45_SOC_8	371	579.6445655822754	982.171425819397	2.475818e-05	24.691333333333333
SA45_SOC_8	372	580.7639694213867	980.927095413208	4.458178e-05	24.758066666666668
SA45_SOC_8	373	599.5148849487305	982.4541521072388	2.6036567e-05	24.8248
SA45_SOC_8	374	1162.1491241455078	478.61836552619934	2.224669e-05	24.891533333333335
SA45_SOC_8	375	579.4035530090332	983.2349967956543	2.7918912e-05	24.958266666666667
SA45_SOC_8	376	578.9420127868652	980.0491762161255	0.00022587203	25.025000000000002
SA45_SOC_8	377	577.9779624938965	982.9467344284058	5.9451377e-05	25.091733333333334
SA45_SOC_8	378	577.1675491333008	979.2286777496338	4.780777e-05	25.158466666666666
SA45_SOC_8	379	1186.4618682861328	476.9420278072357	2.3313885e-05	25.2252
SA45_SOC_8	380	1096.4936828613281	478.90501856803894	2.1934362e-05	25.291933333333333
SA45_SOC_8	381	976.5280151367188	485.4158020019531	2.1219827e-05	25.358666666666668
SA45_SOC_8	382	1128.2501220703125	481.1346745491028	2.681921e-05	25.4254
SA45_SOC_8	383	1128.174705505371	480.83340883255005	2.5399657e-05	25.492133333333335
SA45_SOC_8	384	577.4946212768555	981.5049076080322	5.098382e-05	25.558866666666667
SA45_SOC_8	385	1124.8297119140625	475.91447353363037	2.644753e-05	25.625600000000002
SA45_SOC_8	386	1094.6572494506836	478.23814630508423	2.3049046e-05	25.692333333333334
SA45_SOC_8	387	581.7566299438477	979.2805624008179	6.0326936e-05	25.759066666666666
SA45_SOC_8	388	1184.461555480957	478.7983524799347	2.215054e-05	25.8258
SA45_SOC_8	389	579.9410247802734	980.9287691116333	9.1713075e-05	25.892533333333333
SA45_SOC_8	390	598.418025970459	980.5055165290833	8.5979416e-05	25.959266666666668
SA45_SOC_8	391	1004.8622131347656	486.58053517341614	2.2328906e-05	26.026
SA45_SOC_8	392	962.5582122802734	479.81361150741577	2.280874e-05	26.092733333333335
SA45_SOC_8	393	596.3024711608887	979.7004675865173	4.262852e-05	26.159466666666667
SA45_SOC_8	394	1130.610237121582	476.6673159599304	2.1970036e-05	26.226200000000002
SA45_SOC_8	395	1199.6872329711914	478.151113986969	2.2122249e-05	26.292933333333334
SA45_SOC_8	396	599.9151992797852	979.9981927871704	3.0685336e-05	26.359666666666666
SA45_SOC_8	397	897.2475814819336	488.8398349285126	2.248974e-05	26.4264
SA45_SOC_8	398	968.4808731079102	491.2254989147186	2.1590356e-05	26.493133333333333
SA45_SOC_8	399	593.4772682189941	980.0635957717896	0.00016948151	26.559866666666668
SA45_SOC_8	400	593.5455894470215	978.0354595184326	0.00013538671	26.6266
SA45_SOC_8	401	582.2582817077637	974.9686002731323	0.00017960586	26.693333333333335
SA45_SOC_8	402	579.9234580993652	967.8011798858643	7.216655e-05	26.760066666666667
SA45_SOC_8	403	587.7341079711914	971.2318110466003	9.9551966e-05	26.826800000000002
SA45_SOC_8	404	577.675724029541	982.5582432746887	2.7664557e-05	26.893533333333334
SA45_SOC_8	405	598.710880279541	982.3031330108643	4.111661e-05	26.960266666666666
SA45_SOC_8	406	595.9646987915039	981.1473155021667	3.2179072e-05	27.027
SA45_SOC_8	407	580.9776306152344	981.8581867218018	4.3221116e-05	27.093733333333333
SA45_SOC_8	408	597.1738815307617	983.3743000030518	3.8646915e-05	27.160466666666668
SA45_SOC_8	409	579.4354248046875	979.8960971832275	0.00013628407	27.2272
SA45_SOC_8	410	578.5334587097168	983.9138746261597	3.6245583e-05	27.293933333333335
SA45_SOC_8	411	578.8336372375488	980.8542251586914	5.1728268e-05	27.360666666666667
SA45_SOC_8	412	579.1906356811523	979.0474033355713	8.9075154e-05	27.427400000000002
SA45_SOC_8	413	1123.0083847045898	475.04791617393494	2.5638394e-05	27.494133333333334
SA45_SOC_8	414	1121.2453079223633	474.1753077507019	2.4025432e-05	27.560866666666666
SA45_SOC_8	415	597.3291206359863	978.9655208587646	4.9362214e-05	27.6276
SA45_SOC_8	416	598.2594680786133	979.4311308860779	5.477543e-05	27.694333333333333
SA45_SOC_8	417	575.9382247924805	980.0826501846313	3.8791768e-05	27.761066666666668
SA45_SOC_8	418	1121.2432479858398	470.77020049095154	2.6829955e-05	27.8278
SA45_SOC_8	419	1097.3447799682617	480.73118448257446	2.3821154e-05	27.894533333333335
SA45_SOC_8	420	288.51036071777344	1025.1398992538452	5.07207e-05	27.961266666666667
SA45_SOC_8	421	288.31664085388184	1026.0152435302734	3.9277435e-05	28.028000000000002
SA45_SOC_8	422	577.4073600769043	981.5301418304443	5.5840497e-05	28.094733333333334
SA45_SOC_8	423	576.430606842041	982.1806311607361	3.746917e-05	28.161466666666666
SA45_SOC_8	424	578.4024238586426	981.2913179397583	3.1936186e-05	28.2282
SA45_SOC_8	425	577.5192832946777	981.36798620224	2.8567234e-05	28.294933333333333
SA45_SOC_8	426	576.3387107849121	979.7863411903381	7.2828916e-05	28.361666666666668
SA45_SOC_8	427	578.565731048584	978.5903549194336	0.00013507105	28.4284
SA45_SOC_8	428	1193.9913940429688	477.73391246795654	2.3459857e-05	28.495133333333335
SA45_SOC_8	429	602.9900550842285	982.9257488250732	2.4606805e-05	28.561866666666667
SA45_SOC_8	430	1194.9418258666992	477.5421452522278	2.2241025e-05	28.628600000000002
SA45_SOC_8	431	946.7273139953613	486.4733862876892	2.3787827e-05	28.695333333333334
SA45_SOC_8	432	595.9102249145508	980.478093624115	3.973775e-05	28.762066666666666
SA45_SOC_8	433	261.88754081726074	1026.9130539894104	0.00010032435	28.8288
SA45_SOC_8	434	1097.3868942260742	477.3456144332886	2.3162505e-05	28.895533333333333
SA45_SOC_8	435	1096.7629623413086	476.74346923828125	2.4227724e-05	28.962266666666668
SA45_SOC_8	436	1120.554084777832	472.20211386680603	2.796242e-05	29.029
SA45_SOC_8	437	1098.9385986328125	478.7745666503906	2.82246e-05	29.095733333333335
SA45_SOC_8	438	1125.161247253418	477.45160460472107	2.5120322e-05	29.162466666666667
SA45_SOC_8	439	1178.1691360473633	470.4132843017578	2.5631743e-05	29.229200000000002
SA45_SOC_8	440	1183.3708190917969	474.0012753009796	2.286617e-05	29.295933333333334
SA45_SOC_8	441	287.2495937347412	1030.124237537384	2.348363e-05	29.362666666666666
SA45_SOC_8	442	285.31176567077637	1031.2543058395386	3.243575e-05	29.4294
SA45_SOC_8	443	1099.6384048461914	478.72387290000916	2.8850403e-05	29.496133333333333
SA45_SOC_8	444	1064.3115234375	477.8664565086365	2.605845e-05	29.562866666666668
SA45_SOC_8	445	285.5105209350586	1024.3658781051636	2.780495e-05	29.6296
SA45_SOC_8	446	1119.4380569458008	475.06468534469604	3.167307e-05	29.696333333333335
SA45_SOC_8	447	596.5823364257812	980.7536745071411	5.75362e-05	29.763066666666667
SA45_SOC_8	448	577.9990768432617	983.848021030426	4.617845e-05	29.8298
SA45_SOC_8	449	601.5538787841797	983.4290170669556	3.330637e-05	29.896533333333334
SA45_SOC_8	450	599.3676567077637	984.8577117919922	4.8583657e-05	29.963266666666666
SA45_SOC_8	451	598.4866905212402	982.0286464691162	2.5900263e-05	30.03
SA45_SOC_8	452	1162.2382736206055	479.5352303981781	2.1132828e-05	30.096733333333333
SA45_SOC_8	453	902.6250457763672	497.56250739097595	2.5658865e-05	30.163466666666668
SA45_SOC_8	454	579.1621398925781	980.7153725624084	3.5400244e-05	30.2302
SA45_SOC_8	455	1160.0582885742188	478.2274925708771	2.3743134e-05	30.296933333333335
SA45_SOC_8	456	1182.1091079711914	468.0791509151459	2.1684345e-05	30.363666666666667
SA45_SOC_8	457	595.8000183105469	980.7339763641357	3.566319e-05	30.4304
SA45_SOC_8	458	1130.6970977783203	478.0685234069824	2.654638e-05	30.497133333333334
SA45_SOC_8	459	1130.9189987182617	479.98522996902466	2.2322816e-05	30.563866666666666
SA45_SOC_8	460	947.402458190918	484.7582960128784	2.081814e-05	30.6306
SA45_SOC_8	461	579.4806289672852	983.7903428077698	2.5398445e-05	30.697333333333333
SA45_SOC_8	462	580.0386428833008	980.8322095870972	3.623335e-05	30.76406666666667
SA45_SOC_8	463	588.2240295410156	964.1205883026123	5.6633922e-05	30.8308
SA45_SOC_8	464	590.6108665466309	962.9907774925232	5.78487e-05	30.897533333333335
SA45_SOC_8	465	579.0057563781738	982.4358057975769	3.5933364e-05	30.964266666666667
SA45_SOC_8	466	1208.6509323120117	483.4266757965088	2.0386171e-05	31.031
SA45_SOC_8	467	579.1964721679688	982.4946427345276	3.8147537e-05	31.097733333333334
SA45_SOC_8	468	577.7112579345703	980.5566930770874	0.000100284575	31.164466666666666
SA45_SOC_8	469	579.6596145629883	979.6598482131958	0.00022639334	31.2312
SA45_SOC_8	470	579.3780326843262	982.9753160476685	2.313374e-05	31.297933333333333
SA45_SOC_8	471	1149.3535995483398	475.98904967308044	2.458907e-05	31.36466666666667
SA45_SOC_8	472	580.3776168823242	981.034083366394	0.00011850061	31.4314
SA45_SOC_8	473	1093.3287048339844	480.2355122566223	2.4897541e-05	31.498133333333335
SA45_SOC_8	474	279.2179584503174	1029.9237155914307	3.291025e-05	31.564866666666667
SA45_SOC_8	475	271.5428638458252	1027.439947128296	5.675227e-05	31.6316
SA45_SOC_8	476	1097.8076934814453	485.67049384117126	2.1201906e-05	31.698333333333334
SA45_SOC_8	477	1099.328727722168	486.4410388469696	1.975872e-05	31.765066666666666
SA45_SOC_8	478	575.727367401123	981.6751098632812	2.7128559e-05	31.8318
SA45_SOC_8	479	581.3937950134277	980.3291988372803	8.7838234e-05	31.898533333333333
SA45_SOC_8	480	288.3950901031494	1026.797697544098	2.7692115e-05	31.96526666666667
SA45_SOC_8	481	595.4437637329102	985.2700853347778	6.332786e-05	32.032000000000004
SA45_SOC_8	482	598.6543464660645	984.4965147972107	8.446922e-05	32.098733333333335
SA45_SOC_8	483	1155.4293823242188	479.4980227947235	2.1153073e-05	32.16546666666667
SA45_SOC_8	484	1198.5763549804688	479.4163656234741	2.4756502e-05	32.2322
SA45_SOC_8	485	282.621545791626	1029.3820810317993	6.309392e-05	32.29893333333333
SA45_SOC_8	486	273.0801773071289	1026.8934845924377	2.7629332e-05	32.36566666666667
SA45_SOC_8	487	582.5457572937012	979.0094232559204	3.4431327e-05	32.4324
SA45_SOC_8	488	940.6702423095703	476.19736075401306	2.7009657e-05	32.49913333333333
SA45_SOC_8	489	914.8405838012695	480.7730269432068	2.3774926e-05	32.565866666666665
SA45_SOC_8	490	1195.0132369995117	475.2688765525818	2.3097717e-05	32.632600000000004
SA45_SOC_8	491	1219.9423599243164	476.0071384906769	2.2135799e-05	32.699333333333335
SA45_SOC_8	492	596.7483901977539	980.9055948257446	0.00011525373	32.76606666666667
SA45_SOC_8	493	948.4182929992676	486.98618173599243	2.3726658e-05	32.8328
SA45_SOC_8	494	1163.558692932129	479.2651855945587	2.1037356e-05	32.89953333333333
SA45_SOC_8	495	596.315860748291	981.1954665184021	9.9416306e-05	32.96626666666667
SA45_SOC_8	496	595.7864570617676	979.9514579772949	9.9108685e-05	33.033
SA45_SOC_8	497	581.139965057373	967.1216583251953	0.00016658986	33.09973333333333
SA45_SOC_8	498	596.4602279663086	982.3627424240112	6.120086e-05	33.166466666666665
SA45_SOC_8	499	598.223876953125	982.5421500205994	2.5754942e-05	33.233200000000004
SA45_SOC_8	500	1125.0046920776367	478.54488372802734	2.3954923e-05	33.299933333333335
SA45_SOC_8	501	1188.1733322143555	480.1865565776825	2.3268287e-05	33.36666666666667
SA45_SOC_8	502	601.6974449157715	983.7994837760925	8.4696105e-05	33.4334
SA45_SOC_8	503	292.2999572753906	1025.1741456985474	3.914969e-05	33.50013333333333
SA45_SOC_8	504	907.5248908996582	482.0662486553192	1.908941e-05	33.56686666666667
SA45_SOC_8	505	599.7018814086914	983.2525062561035	3.9721654e-05	33.6336
SA45_SOC_8	506	1156.109390258789	482.1562421321869	2.2552003e-05	33.70033333333333
SA45_SOC_8	507	1123.0874633789062	480.76736211776733	2.5532012e-05	33.767066666666665
SA45_SOC_8	508	1186.9933319091797	483.2414424419403	2.0151418e-05	33.833800000000004
SA45_SOC_8	509	594.3215560913086	980.0849676132202	5.93002e-05	33.900533333333335
SA45_SOC_8	510	599.9546813964844	983.7947845458984	3.1776297e-05	33.96726666666667
SA45_SOC_8	511	1123.5910034179688	473.64683747291565	2.6152606e-05	34.034
SA45_SOC_8	512	1097.9617309570312	476.1279344558716	2.3540853e-05	34.10073333333333
SA45_SOC_8	513	576.6511344909668	970.0595784187317	0.00010206191	34.16746666666667
SA45_SOC_8	514	578.5384368896484	965.8717274665833	3.3974724e-05	34.2342
SA45_SOC_8	515	278.7399673461914	1029.68514919281	4.743203e-05	34.30093333333333
SA45_SOC_8	516	588.6972427368164	969.8300886154175	2.9591756e-05	34.367666666666665
SA45_SOC_8	517	1096.5541076660156	478.4528946876526	2.1675123e-05	34.434400000000004
SA45_SOC_8	518	1121.718521118164	474.8375129699707	2.2753555e-05	34.501133333333335
SA45_SOC_8	519	972.3659133911133	488.6756193637848	2.2885673e-05	34.56786666666667
SA45_SOC_8	520	593.2135963439941	960.3242540359497	2.7250477e-05	34.6346
SA45_SOC_8	521	276.53600692749023	1031.4439487457275	3.7431277e-05	34.70133333333333
SA45_SOC_8	522	1156.5430068969727	473.86786222457886	2.6822612e-05	34.76806666666667
SA45_SOC_8	523	578.8682556152344	980.3048014640808	6.929673e-05	34.8348
SA45_SOC_8	524	593.8821029663086	967.7059078216553	0.00014417763	34.90153333333333
SA45_SOC_8	525	576.185417175293	979.9562859535217	7.723134e-05	34.968266666666665
SA45_SOC_8	526	969.7451019287109	474.85585927963257	2.2683773e-05	35.035000000000004
SA45_SOC_8	527	272.4660301208496	1030.5897188186646	2.7838325e-05	35.101733333333335
SA45_SOC_8	528	1062.3938369750977	477.84363627433777	2.3667943e-05	35.16846666666667
SA45_SOC_8	529	1150.961036682129	473.81301641464233	2.3186592e-05	35.2352
SA45_SOC_8	530	1189.7942733764648	479.37970519065857	2.1336364e-05	35.30193333333333
SA45_SOC_8	531	1127.3213195800781	482.8178358078003	2.3448405e-05	35.36866666666667
SA45_SOC_8	532	580.1298522949219	984.3131160736084	8.1431455e-05	35.4354
SA45_SOC_8	533	580.7472610473633	983.2400178909302	6.520092e-05	35.50213333333333
SA45_SOC_8	534	594.4898414611816	971.2085723876953	0.00019058444	35.568866666666665
SA45_SOC_8	535	1210.2234649658203	481.59449100494385	2.2145448e-05	35.635600000000004
SA45_SOC_8	536	579.7548866271973	981.1866474151611	2.5980511e-05	35.702333333333335
SA45_SOC_8	537	1148.2244110107422	478.2062816619873	2.3437897e-05	35.76906666666667
SA45_SOC_8	538	599.5552825927734	983.4664177894592	0.00010009912	35.8358
SA45_SOC_8	539	597.9571723937988	982.5501322746277	0.00014500014	35.90253333333333
SA45_SOC_8	540	579.47021484375	980.3546905517578	6.5837456e-05	35.96926666666667
SA45_SOC_8	541	925.7720947265625	487.95892238616943	2.4869181e-05	36.036
SA45_SOC_8	542	598.1346130371094	980.8810043334961	4.4700806e-05	36.10273333333333
SA45_SOC_8	543	580.836181640625	980.255298614502	3.2966036e-05	36.169466666666665
SA45_SOC_8	544	578.7700653076172	980.5525732040405	5.5718367e-05	36.236200000000004
SA45_SOC_8	545	1102.7938842773438	483.4635293483734	2.3964245e-05	36.302933333333335
SA45_SOC_8	546	966.0734939575195	488.9318883419037	2.4595003e-05	36.36966666666667
SA45_SOC_8	547	581.9182205200195	982.7957153320312	3.04148e-05	36.4364
SA45_SOC_8	548	1130.5379104614258	481.6261947154999	2.7550033e-05	36.50313333333333
SA45_SOC_8	549	579.5565032958984	978.1917572021484	0.00028682317	36.56986666666667
SA45_SOC_8	550	970.6000900268555	485.4692316055298	2.5018286e-05	36.6366
SA45_SOC_8	551	1097.0864868164062	478.4587848186493	2.6327345e-05	36.70333333333333
SA45_SOC_8	552	580.3210830688477	983.4577918052673	8.018261e-05	36.770066666666665
SA45_SOC_8	553	1127.706184387207	478.89394640922546	2.51817e-05	36.836800000000004
SA45_SOC_8	554	597.1496772766113	980.4389548301697	5.4114815e-05	36.903533333333336
SA45_SOC_8	555	581.4773368835449	979.2761206626892	0.00011293224	36.97026666666667
SA45_SOC_8	556	589.434871673584	962.0437860488892	5.1792293e-05	37.037
SA45_SOC_8	557	584.4819259643555	975.9676694869995	0.0003443202	37.10373333333333
SA45_SOC_8	558	596.0699844360352	979.9352359771729	0.00016892975	37.17046666666667
SA45_SOC_8	559	578.7954711914062	983.3741068840027	2.4686977e-05	37.2372
SA45_SOC_8	560	579.5642280578613	983.9609956741333	4.3439963e-05	37.30393333333333
SA45_SOC_8	561	1153.7963104248047	477.60342836380005	2.3468046e-05	37.370666666666665
SA45_SOC_8	562	583.1268310546875	980.2749967575073	0.00015779425	37.437400000000004
SA45_SOC_8	563	1213.4410858154297	483.73077392578125	2.2041891e-05	37.504133333333336
SA45_SOC_8	564	1210.6866073608398	481.0806655883789	2.0425656e-05	37.57086666666667
SA45_SOC_8	565	599.6933555603027	984.3543148040771	2.6853506e-05	37.6376
SA45_SOC_8	566	984.8754501342773	502.3771905899048	2.2891873e-05	37.70433333333333
SA45_SOC_8	567	1186.9014358520508	477.19639778137207	2.1801896e-05	37.77106666666667
SA45_SOC_8	568	595.6908416748047	981.4492893218994	3.2516273e-05	37.8378
SA45_SOC_8	569	579.8908424377441	978.5615158081055	3.7023863e-05	37.90453333333333
SA45_SOC_8	570	1125.4589080810547	478.5830247402191	2.6128997e-05	37.971266666666665
SA45_SOC_8	571	592.009334564209	957.0712280273438	5.033191e-05	38.038000000000004
SA45_SOC_8	572	929.260139465332	489.24097537994385	2.5466185e-05	38.104733333333336
SA45_SOC_8	573	914.7201919555664	479.7430908679962	2.4226614e-05	38.17146666666667
SA45_SOC_8	574	1130.2062606811523	479.37413692474365	2.2262671e-05	38.2382
SA45_SOC_8	575	1135.4162979125977	480.99772095680237	2.4267218e-05	38.30493333333333
SA45_SOC_8	576	580.4318046569824	980.7911396026611	2.8026441e-05	38.37166666666667
SA45_SOC_8	577	600.5489158630371	983.2868814468384	5.3619926e-05	38.4384
SA45_SOC_8	578	580.4742050170898	980.1847457885742	3.4324024e-05	38.50513333333333
SA45_SOC_8	579	1127.1162414550781	476.0995137691498	2.3454353e-05	38.571866666666665
SA45_SOC_8	580	1130.7222747802734	477.89008140563965	2.3492143e-05	38.638600000000004
SA45_SOC_8	581	578.0855941772461	979.5063829421997	5.404958e-05	38.705333333333336
SA45_SOC_8	582	1193.9228439331055	476.3252377510071	2.4012403e-05	38.77206666666667
SA45_SOC_8	583	923.7244033813477	489.02777194976807	2.2952489e-05	38.8388
SA45_SOC_8	584	1197.5296783447266	477.83249974250793	2.4715506e-05	38.90553333333333
SA45_SOC_8	585	581.6994094848633	980.2267169952393	9.1826754e-05	38.97226666666667
SA45_SOC_8	586	578.8261413574219	980.287356376648	7.040483e-05	39.039
SA45_SOC_8	587	587.0656585693359	971.2146234512329	5.8397865e-05	39.10573333333333
SA45_SOC_8	588	578.3379936218262	982.6891779899597	8.592843e-05	39.172466666666665
SA45_SOC_8	589	594.6072578430176	971.8093657493591	0.000105198385	39.239200000000004
SA45_SOC_8	590	578.2600593566895	978.9301156997681	6.699334e-05	39.305933333333336
SA45_SOC_8	591	582.2177696228027	981.7790079116821	9.0445224e-05	39.37266666666667
SA45_SOC_8	592	579.448413848877	978.3156108856201	0.00011444463	39.4394
SA45_SOC_8	593	1190.3520584106445	481.6907608509064	2.479232e-05	39.50613333333333
SA45_SOC_8	594	1122.685546875	475.60065507888794	2.7485108e-05	39.57286666666667
SA45_SOC_8	595	597.1724510192871	980.9572219848633	4.934466e-05	39.6396
SA45_SOC_8	596	1124.2943572998047	484.96628522872925	2.3163431e-05	39.70633333333333
SA45_SOC_8	597	578.5713958740234	981.7054295539856	3.1593794e-05	39.773066666666665
SA45_SOC_8	598	579.1437721252441	979.5267248153687	4.7929196e-05	39.839800000000004
SA45_SOC_8	599	579.8428916931152	980.7591462135315	2.6092319e-05	39.906533333333336
SA45_SOC_8	600	587.3054122924805	971.0878086090088	0.0010065339	39.97326666666667
SA45_SOC_8	601	577.946834564209	979.8762059211731	3.809722e-05	40.04
SA45_SOC_8	602	965.0422668457031	476.4715576171875	2.5592662e-05	40.10673333333333
SA45_SOC_8	603	578.8011932373047	982.5657749176025	2.7111028e-05	40.17346666666667
SA45_SOC_8	604	585.0727272033691	974.0945434570312	0.00036678847	40.2402
SA45_SOC_8	605	579.7424697875977	967.3236608505249	3.181836e-05	40.30693333333333
SA45_SOC_8	606	581.099739074707	981.1983633041382	3.618749e-05	40.373666666666665
SA45_SOC_8	607	1159.7832870483398	481.94735169410706	2.3901137e-05	40.440400000000004
SA45_SOC_8	608	1095.454330444336	476.0624027252197	2.2480714e-05	40.507133333333336
SA45_SOC_8	609	1129.2161178588867	479.3832778930664	2.0245647e-05	40.57386666666667
SA45_SOC_8	610	578.9378929138184	981.6409921646118	3.413568e-05	40.6406
SA45_SOC_8	611	598.5662841796875	981.5241551399231	9.807873e-05	40.70733333333333
SA45_SOC_8	612	595.2638626098633	979.3410730361938	0.00012337787	40.77406666666667
SA45_SOC_8	613	972.535285949707	485.04713773727417	2.780304e-05	40.8408
SA45_SOC_8	614	1065.688819885254	478.3314871788025	2.489842e-05	40.90753333333333
SA45_SOC_8	615	577.4676132202148	982.5005006790161	8.772197e-05	40.974266666666665
SA45_SOC_8	616	592.7721977233887	961.313796043396	2.8353825e-05	41.041000000000004
SA45_SOC_8	617	578.8131523132324	978.7315893173218	6.454036e-05	41.107733333333336
SA45_SOC_8	618	1149.4576263427734	478.77257108688354	2.286076e-05	41.17446666666667
SA45_SOC_8	619	578.1896209716797	980.2916049957275	3.3594806e-05	41.2412
SA45_SOC_8	620	1068.4767150878906	475.3071463108063	2.6099982e-05	41.30793333333333
SA45_SOC_8	621	1102.3947143554688	486.31502866744995	2.1013717e-05	41.37466666666667
SA45_SOC_8	622	1185.040054321289	477.002055644989	2.3812614e-05	41.4414
SA45_SOC_8	623	973.1985855102539	485.1168215274811	2.5456762e-05	41.50813333333333
SA45_SOC_8	624	1148.8068008422852	477.80604243278503	2.4449195e-05	41.574866666666665
SA45_SOC_8	625	658.3527946472168	627.7924346923828	3.3227814e-05	41.641600000000004
SA45_SOC_8	626	660.6392669677734	627.3264384269714	4.7164467e-05	41.708333333333336
SA45_SOC_8	627	1101.9590377807617	481.7093002796173	2.2081276e-05	41.77506666666667
SA45_SOC_8	628	578.1863021850586	982.803053855896	3.098743e-05	41.8418
SA45_SOC_8	629	593.3572769165039	978.747296333313	0.000104366074	41.90853333333333
SA45_SOC_8	630	1063.8803100585938	477.3074734210968	2.3843108e-05	41.97526666666667
SA45_SOC_8	631	576.9259071350098	984.4309186935425	2.8525883e-05	42.042
SA45_SOC_8	632	597.5919342041016	982.991988658905	4.116326e-05	42.10873333333333
SA45_SOC_8	633	1000.3330993652344	480.9536576271057	1.9378149e-05	42.175466666666665
SA45_SOC_8	634	593.5482788085938	983.681230545044	8.945736e-05	42.242200000000004
SA45_SOC_8	635	599.1360282897949	983.3744287490845	2.5931995e-05	42.308933333333336
SA45_SOC_8	636	590.7245063781738	965.1287984848022	0.0003153768	42.37566666666667
SA45_SOC_8	637	577.8726196289062	980.8989000320435	4.5530538e-05	42.4424
SA45_SOC_8	638	1164.4830322265625	475.8445966243744	2.3482757e-05	42.50913333333333
SA45_SOC_8	639	965.2958679199219	481.3033962249756	2.3857234e-05	42.57586666666667
SA45_SOC_8	640	576.0402488708496	983.7153482437134	4.5109722e-05	42.6426
SA45_SOC_8	641	577.4745941162109	979.570369720459	0.000114872666	42.70933333333333
SA45_SOC_8	642	1057.9541015625	476.67207956314087	2.1103302e-05	42.776066666666665
SA45_SOC_8	643	576.5412712097168	967.9086828231812	0.00016399613	42.842800000000004
SA45_SOC_8	644	578.7942695617676	980.2863264083862	3.5132136e-05	42.909533333333336
SA45_SOC_8	645	580.5344009399414	981.481990814209	7.126703e-05	42.97626666666667
SA45_SOC_8	646	1208.0427932739258	484.608918428421	2.1923028e-05	43.043
SA45_SOC_8	647	577.7359771728516	982.8882837295532	4.358789e-05	43.10973333333333
SA45_SOC_8	648	578.6496734619141	982.7152490615845	3.6416288e-05	43.17646666666667
SA45_SOC_8	649	598.3626937866211	984.4292449951172	3.882837e-05	43.2432
SA45_SOC_8	650	600.5174446105957	982.6091623306274	3.8336588e-05	43.30993333333333
SA45_SOC_8	651	1124.809226989746	477.7747893333435	2.5674262e-05	43.376666666666665
SA45_SOC_8	652	1035.2768325805664	483.1448829174042	2.3676974e-05	43.443400000000004
SA45_SOC_8	653	1153.989486694336	479.5976722240448	2.4645553e-05	43.510133333333336
SA45_SOC_8	654	1149.920310974121	478.56104135513306	2.1891043e-05	43.57686666666667
SA45_SOC_8	655	975.4092407226562	483.9440417289734	2.1521899e-05	43.6436
SA45_SOC_8	656	1066.676902770996	475.81514596939087	2.4507366e-05	43.71033333333333
SA45_SOC_8	657	1153.377914428711	474.89853858947754	2.4648984e-05	43.77706666666667
SA45_SOC_8	658	576.6973114013672	979.5609712600708	2.6962718e-05	43.8438
SA45_SOC_8	659	577.0919609069824	979.6279835700989	9.3176306e-05	43.91053333333333
SA45_SOC_8	660	577.6704025268555	978.7539911270142	3.8283837e-05	43.977266666666665
SA45_SOC_8	661	576.1482810974121	982.7838063240051	4.310311e-05	44.044000000000004
SA45_SOC_8	662	1195.5093383789062	478.0458641052246	2.3327739e-05	44.110733333333336
SA45_SOC_8	663	576.595287322998	982.4096059799194	5.7293488e-05	44.17746666666667
SA45_SOC_8	664	936.5286254882812	479.64537262916565	2.3330298e-05	44.2442
SA45_SOC_8	665	965.2211380004883	482.3817729949951	2.5370242e-05	44.31093333333333
SA45_SOC_8	666	581.9717788696289	981.0631155967712	6.445069e-05	44.37766666666667
SA45_SOC_8	667	578.6322784423828	979.8789739608765	3.0985775e-05	44.4444
SA45_SOC_8	668	1058.6713027954102	478.7576365470886	2.4451805e-05	44.51113333333333
SA45_SOC_8	669	928.9053726196289	511.2824249267578	2.3647595e-05	44.577866666666665
SA45_SOC_8	670	1195.261573791504	473.59768867492676	2.3493129e-05	44.644600000000004
SA45_SOC_8	671	597.2162246704102	979.6133708953857	3.777121e-05	44.711333333333336
SA45_SOC_8	672	1128.4728240966797	478.70980739593506	2.5758969e-05	44.77806666666667
SA45_SOC_8	673	591.023998260498	962.6922798156738	0.00013834098	44.8448
SA45_SOC_8	674	1196.0187149047852	479.2540168762207	2.0598418e-05	44.91153333333333
SA45_SOC_8	675	579.5041465759277	976.355710029602	0.00025460558	44.97826666666667
SA45_SOC_8	676	1117.7356338500977	471.7998468875885	2.8015485e-05	45.045
SA45_SOC_8	677	1155.3872680664062	473.0852150917053	2.5185807e-05	45.11173333333333
SA45_SOC_8	678	1185.9550094604492	476.9056570529938	2.3943367e-05	45.178466666666665
SA45_SOC_8	679	1063.7650680541992	474.79103565216064	2.392693e-05	45.245200000000004
SA45_SOC_8	680	1033.7432098388672	476.5710461139679	2.2825168e-05	45.311933333333336
SA45_SOC_8	681	576.6160583496094	981.9078826904297	3.3221797e-05	45.37866666666667
SA45_SOC_8	682	582.6101875305176	980.0329542160034	0.00014604573	45.4454
SA45_SOC_8	683	1156.2577056884766	476.4432978630066	2.2496732e-05	45.51213333333333
SA45_SOC_8	684	1126.285285949707	481.6739273071289	2.0669182e-05	45.57886666666667
SA45_SOC_8	685	1123.76953125	478.3881676197052	2.3212388e-05	45.6456
SA45_SOC_8	686	1190.4391479492188	479.50404167175293	2.375822e-05	45.71233333333333
SA45_SOC_8	687	1094.2102432250977	479.5453369617462	2.6792675e-05	45.779066666666665
SA45_SOC_8	688	598.3647537231445	979.6662855148315	4.59378e-05	45.845800000000004
SA45_SOC_8	689	581.6325759887695	977.0410251617432	0.00017048107	45.912533333333336
SA45_SOC_8	690	1176.338996887207	471.5737044811249	2.3324224e-05	45.97926666666667
SA45_SOC_8	691	579.4824028015137	979.2561650276184	0.0001299577	46.046
SA45_SOC_8	692	595.4526901245117	978.0624318122864	0.000120036166	46.11273333333333
SA45_SOC_8	693	587.2488212585449	961.0633850097656	2.7236918e-05	46.17946666666667
SA45_SOC_8	694	581.5021705627441	981.6516137123108	5.9634498e-05	46.2462
SA45_SOC_8	695	601.7011070251465	981.2529516220093	5.3995736e-05	46.31293333333333
SA45_SOC_8	696	1159.1794967651367	476.3291323184967	2.168846e-05	46.379666666666665
SA45_SOC_8	697	580.0690841674805	983.0525636672974	3.3920074e-05	46.446400000000004
SA45_SOC_8	698	1195.9368896484375	476.61964774131775	2.3362783e-05	46.513133333333336
SA45_SOC_8	699	1128.109474182129	477.4068009853363	2.611542e-05	46.57986666666667
SA45_SOC_8	700	1159.039306640625	477.854483127594	2.3282802e-05	46.6466
SA45_SOC_8	701	577.935848236084	977.6644134521484	0.00011518825	46.71333333333333
SA45_SOC_8	702	591.6344261169434	960.8227586746216	0.00020039489	46.78006666666667
SA45_SOC_8	703	578.5664176940918	980.5742025375366	4.6812358e-05	46.8468
SA45_SOC_8	704	1105.8219909667969	484.64229583740234	2.0542317e-05	46.91353333333333
SA45_SOC_8	705	578.0901718139648	981.1299991607666	4.2959815e-05	46.980266666666665
SA45_SOC_8	706	1184.754638671875	480.49657702445984	2.4508698e-05	47.047000000000004
SA45_SOC_8	707	1097.9019927978516	481.40069603919983	2.6350754e-05	47.113733333333336
SA45_SOC_8	708	1151.5363311767578	477.6582098007202	2.3785331e-05	47.18046666666667
SA45_SOC_8	709	1182.4866485595703	481.13290429115295	2.1771682e-05	47.2472
SA45_SOC_8	710	1188.6259460449219	479.13827419281006	2.271113e-05	47.31393333333333
SA45_SOC_8	711	1150.1673889160156	476.3111078739166	2.459817e-05	47.38066666666667
SA45_SOC_8	712	598.3705902099609	981.1886429786682	6.5763845e-05	47.4474
SA45_SOC_8	713	1092.39990234375	482.1529269218445	2.7469127e-05	47.514133333333334
SA45_SOC_8	714	1182.0833587646484	478.97032499313354	2.5690522e-05	47.580866666666665
SA45_SOC_8	715	1148.9330291748047	470.70212602615356	2.888829e-05	47.647600000000004
SA45_SOC_8	716	597.4046516418457	982.7708673477173	2.8728286e-05	47.714333333333336
SA45_SOC_8	717	1124.4524002075195	477.9400670528412	2.3780913e-05	47.78106666666667
SA45_SOC_8	718	1124.1788864135742	478.92816066741943	2.338356e-05	47.8478
SA45_SOC_8	719	581.0310745239258	975.9032964706421	0.00014993144	47.91453333333333
SA45_SOC_8	720	1118.521499633789	476.2766361236572	2.6559295e-05	47.98126666666667
SA45_SOC_8	721	1158.0420684814453	477.0881223678589	2.152777e-05	48.048
SA45_SOC_8	722	951.5792083740234	491.7305374145508	2.1655083e-05	48.114733333333334
SA45_SOC_8	723	1126.6869735717773	478.5003697872162	2.3474808e-05	48.181466666666665
SA45_SOC_8	724	949.0680885314941	486.66505694389343	2.3181465e-05	48.248200000000004
SA45_SOC_8	725	1063.1824493408203	478.0703902244568	2.267698e-05	48.314933333333336
SA45_SOC_8	726	1061.213150024414	478.97804975509644	2.205514e-05	48.38166666666667
SA45_SOC_8	727	594.0935325622559	961.0165214538574	2.3625076e-05	48.4484
SA45_SOC_8	728	1094.5775985717773	474.9226462841034	2.4039322e-05	48.51513333333333
SA45_SOC_8	729	1028.9384078979492	479.3476152420044	2.2470147e-05	48.58186666666667
SA45_SOC_8	730	578.0043411254883	978.9172410964966	3.178242e-05	48.6486
SA45_SOC_8	731	596.8824005126953	980.6309151649475	4.5035573e-05	48.715333333333334
SA45_SOC_8	732	599.8119163513184	983.1071519851685	2.6924843e-05	48.782066666666665
SA45_SOC_8	733	1124.0420150756836	474.53222393989563	2.3254266e-05	48.848800000000004
SA45_SOC_8	734	1195.4600143432617	481.1886191368103	2.1349615e-05	48.915533333333336
SA45_SOC_8	735	1130.863037109375	477.02439308166504	2.2838036e-05	48.98226666666667
SA45_SOC_8	736	576.9012451171875	980.4394054412842	1.898281e-05	49.049
SA45_SOC_8	737	588.0157470703125	962.5913429260254	0.00011912328	49.11573333333333
SA45_SOC_8	738	576.8044853210449	979.8770427703857	2.599387e-05	49.18246666666667
SA45_SOC_8	739	1120.1802062988281	477.48990654945374	2.5611902e-05	49.2492
SA45_SOC_8	740	1125.1746368408203	479.9732565879822	2.3917715e-05	49.315933333333334
SA45_SOC_8	741	1125.2703094482422	479.1122031211853	2.4370978e-05	49.382666666666665
SA45_SOC_8	742	1186.3704299926758	476.9758880138397	2.088611e-05	49.449400000000004
SA45_SOC_8	743	1121.6077423095703	477.9546797275543	2.523391e-05	49.516133333333336
SA45_SOC_8	744	965.7254791259766	480.1978862285614	1.9601857e-05	49.58286666666667
SA45_SOC_8	745	1186.3080596923828	477.78486371040344	2.213164e-05	49.6496
SA45_SOC_8	746	1152.8068542480469	469.73588705062866	2.6357013e-05	49.71633333333333
SA45_SOC_8	747	1125.6066513061523	481.89491987228394	2.2706065e-05	49.78306666666667
SA45_SOC_8	748	1211.2384414672852	481.7119073867798	2.1775837e-05	49.8498
SA45_SOC_8	749	1157.0954132080078	477.58102655410767	2.5957032e-05	49.916533333333334
SA45_SOC_8	750	597.1293067932129	981.344039440155	4.7181027e-05	49.983266666666665
SA45_SOC_8	751	941.2547492980957	488.32131028175354	2.2480563e-05	50.050000000000004
SA45_SOC_8	752	598.7740516662598	981.9605398178101	3.5090954e-05	50.116733333333336
SA45_SOC_8	753	598.6807250976562	981.6501331329346	5.7642632e-05	50.18346666666667
SA45_SOC_8	754	1133.4177017211914	479.1436171531677	2.5900534e-05	50.2502
SA45_SOC_8	755	1101.141357421875	482.3319482803345	1.998728e-05	50.31693333333333
SA45_SOC_8	756	598.8936996459961	979.97398853302	2.6791653e-05	50.38366666666667
SA45_SOC_8	757	597.9888725280762	980.243067741394	8.878207e-05	50.4504
SA45_SOC_8	758	1191.6643524169922	479.51504945755005	2.2158609e-05	50.517133333333334
SA45_SOC_8	759	577.6323509216309	978.196907043457	3.2456202e-05	50.583866666666665
SA45_SOC_8	760	1193.268928527832	476.43280506134033	2.184706e-05	50.650600000000004
SA45_SOC_8	761	1130.021095275879	478.10431480407715	2.4577137e-05	50.717333333333336
SA45_SOC_8	762	1128.7118911743164	475.35346269607544	2.5608311e-05	50.78406666666667
SA45_SOC_8	763	904.1506004333496	490.4585909843445	2.3532772e-05	50.8508
SA45_SOC_8	764	1198.8015747070312	477.64079689979553	2.211099e-05	50.91753333333333
SA45_SOC_8	765	1127.9499435424805	480.6054639816284	2.3187698e-05	50.98426666666667
SA45_SOC_8	766	1124.4858169555664	479.922080039978	2.4814177e-05	51.051
SA45_SOC_8	767	1185.9529495239258	479.3320691585541	2.113827e-05	51.117733333333334
SA45_SOC_8	768	597.809886932373	978.6861419677734	7.687864e-05	51.184466666666665
SA45_SOC_8	769	594.5940399169922	977.6226997375488	0.00010011402	51.251200000000004
SA45_SOC_8	770	1195.0902557373047	479.471275806427	2.3084878e-05	51.317933333333336
SA45_SOC_8	771	1185.0116729736328	479.68818068504333	2.1360263e-05	51.38466666666667
SA45_SOC_8	772	1065.2138900756836	479.0187335014343	2.6168746e-05	51.4514
SA45_SOC_8	773	1118.312873840332	477.4945092201233	2.8871074e-05	51.51813333333333
SA45_SOC_8	774	1153.5670852661133	471.2838327884674	2.7970314e-05	51.58486666666667
SA45_SOC_8	775	1064.8853302001953	477.0249402523041	2.547889e-05	51.6516
SA45_SOC_8	776	577.3270797729492	981.7454695701599	6.655759e-05	51.718333333333334
SA45_SOC_8	777	577.8281021118164	978.8214540481567	0.00013529354	51.785066666666665
SA45_SOC_8	778	1095.9439086914062	471.9951868057251	2.6684915e-05	51.851800000000004
SA45_SOC_8	779	1121.9027709960938	472.55935192108154	3.168307e-05	51.918533333333336
SA45_SOC_8	780	1629.3257904052734	240.6503140926361	0.004697967	51.98526666666667
SA45_SOC_8	781	1508.1279373168945	478.6435031890869	0.9867403	52.052
SA45_SOC_8	782	1243.4917831420898	623.5157489776611	0.9691933	52.11873333333333
SA45_SOC_8	783	1205.1686096191406	765.2624917030334	0.19234447	52.18546666666667
SA45_SOC_8	784	1342.3299407958984	494.4747591018677	0.4985386	52.2522
SA45_SOC_8	785	1658.170394897461	438.1919503211975	0.04696938	52.318933333333334
SA45_SOC_8	786	1611.4274597167969	467.43455171585083	0.13892327	52.385666666666665
SA45_SOC_8	787	1585.6793975830078	462.5523090362549	0.18828622	52.452400000000004
SA45_SOC_8	788	1541.795539855957	500.5972123146057	0.022928918	52.519133333333336
SA45_SOC_8	789	1656.0118103027344	597.9832863807678	0.0058874898	52.58586666666667
SA45_SOC_8	790	1643.8087463378906	699.2581343650818	0.372559	52.6526
SA45_SOC_8	791	1647.9695892333984	635.0659418106079	0.9868902	52.71933333333333
SA45_SOC_8	792	1607.083625793457	627.2938013076782	0.9604221	52.78606666666667
SA45_SOC_8	793	1570.7123565673828	594.5373344421387	0.89632493	52.8528
SA45_SOC_8	794	1575.3530502319336	567.5168895721436	0.96468264	52.919533333333334
SA45_SOC_8	795	1595.1258087158203	542.8893828392029	0.9877144	52.986266666666666
SA45_SOC_8	796	1580.8329391479492	571.5989112854004	0.96180356	53.053000000000004
SA45_SOC_8	797	1591.0125732421875	534.6325778961182	0.9577754	53.119733333333336
SA45_SOC_8	798	1584.1890335083008	508.4921443462372	0.96075857	53.18646666666667
SA45_SOC_8	799	1590.6788635253906	439.09024357795715	0.95215863	53.2532
SA45_SOC_8	800	1597.5083541870117	455.15626788139343	0.8566713	53.31993333333333
SA45_SOC_8	801	1606.3974380493164	457.88990020751953	0.73853105	53.38666666666667
SA45_SOC_8	802	1614.0462112426758	473.13066244125366	0.9833966	53.4534
SA45_SOC_8	803	1608.8909912109375	456.1833393573761	0.94855416	53.520133333333334
SA45_SOC_8	804	1625.064468383789	682.4353408813477	0.99555594	53.586866666666666
SA45_SOC_8	805	1638.6447143554688	664.9458360671997	0.98990494	53.653600000000004
SA45_SOC_8	806	1642.8202056884766	686.9673943519592	0.89255434	53.720333333333336
SA45_SOC_8	807	1641.8418502807617	693.8016843795776	0.95111847	53.78706666666667
SA45_SOC_8	808	1583.5392379760742	380.4204833507538	0.7524721	53.8538
SA45_SOC_8	809	1575.3617477416992	387.5636029243469	0.87273914	53.92053333333333
SA45_SOC_8	810	1512.0898818969727	412.8039085865021	0.8124684	53.98726666666667
SA45_SOC_8	811	1648.5931777954102	715.7756066322327	0.57258	54.054
SA45_SOC_8	812	1504.6704483032227	406.74676179885864	0.5351158	54.120733333333334
SA45_SOC_8	813	1582.3437881469727	742.6288747787476	0.38963532	54.187466666666666
SA45_SOC_8	814	1537.9663467407227	395.8198928833008	0.9234884	54.254200000000004
SA45_SOC_8	815	1547.4403381347656	378.2328951358795	0.92801756	54.320933333333336
SA45_SOC_8	816	1549.5726013183594	356.0931158065796	0.9177141	54.38766666666667
SA45_SOC_8	817	1587.0453643798828	367.6912987232208	0.9570159	54.4544
SA45_SOC_8	818	1595.0713348388672	364.6750044822693	0.8717843	54.52113333333333
SA45_SOC_8	819	1604.806251525879	371.85253143310547	0.7663291	54.58786666666667
SA45_SOC_8	820	1575.7754516601562	368.8722538948059	0.6527289	54.6546
SA45_SOC_8	821	1583.4895706176758	332.8057909011841	0.78118175	54.721333333333334
SA45_SOC_8	822	1587.4834442138672	340.9109330177307	0.95826024	54.788066666666666
SA45_SOC_8	823	1624.1813278198242	713.9429712295532	0.85413426	54.854800000000004
SA45_SOC_8	824	1608.7950897216797	352.15577244758606	0.93574053	54.921533333333336
SA45_SOC_8	825	1615.1388931274414	341.41339659690857	0.9025587	54.98826666666667
SA45_SOC_8	826	1612.4002075195312	341.96513772010803	0.93133974	55.055
SA45_SOC_8	827	1616.2066268920898	340.32877564430237	0.8976372	55.12173333333333
SA45_SOC_8	828	1616.5876007080078	340.0273811817169	0.97608817	55.18846666666667
SA45_SOC_8	829	1607.5863647460938	335.63212037086487	0.9561888	55.2552
SA45_SOC_8	830	1604.9908447265625	331.8068826198578	0.97419226	55.321933333333334
SA45_SOC_8	831	1596.2553405761719	322.28437542915344	0.99035066	55.388666666666666
SA45_SOC_8	832	1592.5226211547852	284.1058337688446	0.7543565	55.455400000000004
SA45_SOC_8	833	1621.8903350830078	262.9179060459137	0.6537682	55.522133333333336
SA45_SOC_8	834	1666.1655807495117	739.2565011978149	0.2126486	55.58886666666667
SA45_SOC_8	835	1621.3974380493164	188.87654542922974	0.072768554	55.6556
SA45_SOC_8	836	710.4870986938477	689.6075248718262	0.00210897	55.72233333333333
SA45_SOC_8	837	709.1851615905762	689.9023532867432	0.0024425362	55.78906666666667
SA45_SOC_8	838	710.3515434265137	690.2233171463013	0.002743058	55.8558
SA45_SOC_8	839	710.6934928894043	689.9512767791748	0.004169942	55.922533333333334
SA45_SOC_8	840	710.2314376831055	690.5279302597046	0.002374608	55.989266666666666
SA45_SOC_8	841	710.6814193725586	690.282347202301	0.0037309846	56.056000000000004
SA45_SOC_8	842	710.4941368103027	690.3397679328918	0.00292411	56.122733333333336
SA45_SOC_8	843	710.7442474365234	690.4691576957703	0.008896412	56.18946666666667
SA45_SOC_8	844	710.6006813049316	690.8117508888245	0.0031104512	56.2562
SA45_SOC_8	845	710.5511856079102	690.4192042350769	0.0021922728	56.32293333333333
SA45_SOC_8	846	710.7920837402344	690.2268576622009	0.003500109	56.38966666666667
SA45_SOC_8	847	710.6463432312012	690.4303407669067	0.005278436	56.4564
SA45_SOC_8	848	710.4052734375	689.5965814590454	0.0034074893	56.523133333333334
SA45_SOC_8	849	710.9456062316895	690.2153992652893	0.0009910205	56.589866666666666
SA45_SOC_8	850	710.5439186096191	689.9613833427429	0.00090733916	56.656600000000005
SA45_SOC_8	851	710.7178115844727	690.218939781189	0.0006561946	56.723333333333336
SA45_SOC_8	852	709.8366737365723	690.1177453994751	0.0013066287	56.79006666666667
SA45_SOC_8	853	709.9609565734863	690.7234311103821	0.0016030602	56.8568
SA45_SOC_8	854	709.7834014892578	690.7600593566895	0.0010054178	56.92353333333333
SA45_SOC_8	855	710.1983070373535	690.1124668121338	0.0011254476	56.99026666666667
SA45_SOC_8	856	710.0257873535156	690.3697657585144	0.0034575234	57.057
SA45_SOC_8	857	709.8692321777344	690.2421140670776	0.0023205515	57.123733333333334
SA45_SOC_8	858	710.2860260009766	689.8273587226868	0.0049600303	57.190466666666666
SA45_SOC_8	859	709.4112396240234	690.5052709579468	0.0021725658	57.257200000000005
SA45_SOC_8	860	711.4632225036621	690.5792999267578	0.0026486067	57.323933333333336
SA45_SOC_8	861	711.6046142578125	690.3716969490051	0.0022141985	57.39066666666667
SA45_SOC_8	862	711.320743560791	689.6164083480835	0.0026066876	57.4574
SA45_SOC_8	863	712.0591735839844	690.534496307373	0.00920863	57.52413333333333
SA45_SOC_8	864	710.8142852783203	690.9140396118164	0.0075279684	57.59086666666667
SA45_SOC_8	865	710.6038284301758	690.6798505783081	0.0022557997	57.6576
SA45_SOC_8	866	710.9844589233398	690.491623878479	0.0016982469	57.724333333333334
SA45_SOC_8	867	710.0746536254883	691.2637138366699	0.007465588	57.791066666666666
SA45_SOC_8	868	709.0819931030273	689.8458337783813	0.004412566	57.857800000000005
SA45_SOC_8	869	709.8401069641113	690.2095413208008	0.0035046057	57.924533333333336
SA45_SOC_8	870	710.863037109375	690.4805517196655	0.004640699	57.99126666666667
SA45_SOC_8	871	710.8244132995605	689.8135828971863	0.0026764914	58.058
SA45_SOC_8	872	710.416145324707	689.852077960968	0.0028805838	58.12473333333333
SA45_SOC_8	873	710.7912254333496	688.7351417541504	0.0036207205	58.19146666666667
SA45_SOC_8	874	711.3103866577148	690.2927112579346	0.014887148	58.2582
SA45_SOC_8	875	710.7046508789062	690.7385587692261	0.0028473996	58.324933333333334
SA45_SOC_8	876	711.0475158691406	690.5222654342651	0.00906984	58.391666666666666
SA45_SOC_8	877	710.7288551330566	689.7033762931824	0.00094553526	58.458400000000005
SA45_SOC_8	878	710.720329284668	689.2117595672607	0.0005571882	58.525133333333336
SA45_SOC_8	879	710.2810478210449	690.2550530433655	0.0015449447	58.59186666666667
SA45_SOC_8	880	711.2053298950195	689.9689793586731	0.0016781345	58.6586
SA45_SOC_8	881	711.0173606872559	688.9757680892944	0.012655609	58.72533333333333
SA45_SOC_8	882	710.2839660644531	690.7415843009949	0.00085630483	58.79206666666667
SA45_SOC_8	883	710.423583984375	690.0950860977173	0.00035213315	58.8588
SA45_SOC_8	884	711.0586738586426	690.2140474319458	0.0016850565	58.925533333333334
SA45_SOC_8	885	710.0708770751953	690.4998636245728	0.0019694169	58.992266666666666
SA45_SOC_8	886	710.2780151367188	691.2697649002075	0.0021591152	59.059000000000005
SA45_SOC_8	887	711.4608764648438	690.6642723083496	0.0016350526	59.125733333333336
SA45_SOC_8	888	711.1423301696777	689.5987701416016	0.0041053863	59.19246666666667
SA45_SOC_8	889	710.4280471801758	690.3303050994873	0.0012051561	59.2592
SA45_SOC_8	890	711.0667419433594	689.857292175293	0.0024979014	59.32593333333333
SA45_SOC_8	891	709.8235702514648	690.5541300773621	0.00050187344	59.39266666666667
SA45_SOC_8	892	710.1542472839355	690.8338308334351	0.0011745744	59.4594
SA45_SOC_8	893	710.7673645019531	690.1915812492371	0.00197619	59.526133333333334
SA45_SOC_8	894	709.6456146240234	690.2018165588379	0.0017415473	59.592866666666666
SA45_SOC_8	895	710.4888153076172	689.8363709449768	0.0018276265	59.6596
SA45_SOC_8	896	711.2865829467773	690.4352974891663	0.002215984	59.726333333333336
SA45_SOC_8	897	710.8803176879883	690.217137336731	0.016329195	59.79306666666667
SA45_SOC_8	898	710.5133628845215	690.5632066726685	0.00094096176	59.8598
SA45_SOC_8	899	710.1264953613281	690.4083895683289	0.00054882286	59.92653333333333
SA45_SOC_8	900	711.976490020752	690.7135820388794	0.0024765572	59.99326666666667
SA45_SOC_8	901	710.1867485046387	691.0176801681519	0.0029967828	60.06
SA45_SOC_8	902	711.5528297424316	690.2460408210754	0.0037339567	60.126733333333334
SA45_SOC_8	903	710.9358215332031	690.6534576416016	0.0057050115	60.193466666666666
SA45_SOC_8	904	710.7235336303711	690.8545589447021	0.0067026974	60.2602
SA45_SOC_8	905	709.4076919555664	690.3896570205688	0.0027067682	60.326933333333336
SA45_SOC_8	906	708.6569023132324	689.9925398826599	0.0054198597	60.39366666666667
SA45_SOC_8	907	710.8790016174316	690.663435459137	0.0020223872	60.4604
SA45_SOC_8	908	711.1454772949219	690.8019018173218	0.0019369362	60.52713333333333
SA45_SOC_8	909	710.3845596313477	691.2953853607178	0.00053294864	60.59386666666667
SA45_SOC_8	910	710.702075958252	690.4183030128479	0.001884373	60.6606
SA45_SOC_8	911	710.9957885742188	689.5063304901123	0.000404598	60.727333333333334
SA45_SOC_8	912	710.2394485473633	690.3684139251709	0.0014504297	60.794066666666666
SA45_SOC_8	913	709.837646484375	691.4236164093018	0.0016128387	60.8608
SA45_SOC_8	914	709.6483039855957	690.4723763465881	0.00030865573	60.927533333333336
SA45_SOC_8	915	710.1728439331055	690.1138830184937	0.0011828234	60.99426666666667
SA45_SOC_8	916	710.3830146789551	689.6600532531738	0.0019709622	61.061
SA45_SOC_8	917	709.6356010437012	690.4337525367737	0.0010513569	61.12773333333333
SA45_SOC_8	918	710.3784370422363	691.1303973197937	0.0011274649	61.19446666666667
SA45_SOC_8	919	710.5780220031738	690.3080320358276	0.003908458	61.2612
SA45_SOC_8	920	710.6196784973145	690.6211423873901	0.001467432	61.327933333333334
SA45_SOC_8	921	710.2140998840332	689.6984195709229	0.0007869131	61.394666666666666
SA45_SOC_8	922	710.8746528625488	690.7776975631714	0.00050993456	61.4614
SA45_SOC_8	923	711.7233467102051	690.3700876235962	0.0022430664	61.52813333333334
SA45_SOC_8	924	709.0893745422363	691.3084530830383	0.0009175184	61.59486666666667
SA45_SOC_8	925	709.7272109985352	690.7678484916687	0.0017538521	61.6616
SA45_SOC_8	926	710.4087066650391	690.4963874816895	0.0016193105	61.72833333333333
SA45_SOC_8	927	710.4998588562012	690.2670907974243	0.0017107013	61.79506666666667
SA45_SOC_8	928	711.4510917663574	690.6259059906006	0.0047839936	61.8618
SA45_SOC_8	929	711.9708824157715	689.9743223190308	0.0030906466	61.928533333333334
SA45_SOC_8	930	710.833740234375	691.1451387405396	0.0045163287	61.995266666666666
SA45_SOC_8	931	710.2570724487305	690.6677484512329	0.0014737732	62.062
SA45_SOC_8	932	710.972843170166	691.2319135665894	0.0018320978	62.12873333333334
SA45_SOC_8	933	711.5965461730957	691.0438799858093	0.0034698958	62.19546666666667
SA45_SOC_8	934	710.5752754211426	690.7721614837646	0.012472961	62.2622
SA45_SOC_8	935	709.9885940551758	690.7486653327942	0.003297004	62.32893333333333
SA45_SOC_8	936	709.9917411804199	690.2611684799194	0.0048831366	62.39566666666667
SA45_SOC_8	937	710.4920768737793	690.3789710998535	0.0004955799	62.4624
SA45_SOC_8	938	710.3286552429199	690.4062652587891	0.0012329364	62.529133333333334
SA45_SOC_8	939	708.8019561767578	690.4213285446167	0.0021234814	62.595866666666666
SA45_SOC_8	940	709.420337677002	690.6822967529297	0.0008665641	62.6626
SA45_SOC_8	941	709.9390411376953	690.8170938491821	0.00072783086	62.72933333333334
SA45_SOC_8	942	710.9147644042969	690.034704208374	0.0012255126	62.79606666666667
SA45_SOC_8	943	710.6760406494141	689.8736429214478	0.005479709	62.8628
SA45_SOC_8	944	710.0997161865234	690.5234241485596	0.0021067536	62.92953333333333
SA45_SOC_8	945	710.7515144348145	690.122766494751	0.00085901434	62.99626666666667
SA45_SOC_8	946	711.0114097595215	689.921600818634	0.000685574	63.063
SA45_SOC_8	947	712.2393035888672	690.0424289703369	0.0010063503	63.129733333333334
SA45_SOC_8	948	711.6574287414551	689.9698162078857	0.00078900537	63.196466666666666
SA45_SOC_8	949	710.5983352661133	690.4164361953735	0.001010777	63.2632
SA45_SOC_8	950	711.4659118652344	690.1790285110474	0.0031034371	63.32993333333334
SA45_SOC_8	951	710.8927345275879	690.3863096237183	0.0012382134	63.39666666666667
SA45_SOC_8	952	710.3236198425293	690.5826473236084	0.0022903746	63.4634
SA45_SOC_8	953	710.8855819702148	689.3058085441589	0.00061232696	63.53013333333333
SA45_SOC_8	954	711.309986114502	690.0782203674316	0.0010430703	63.59686666666667
SA45_SOC_8	955	710.7343482971191	689.6876692771912	0.0026315989	63.6636
SA45_SOC_8	956	711.4670562744141	690.5943632125854	0.0030460171	63.730333333333334
SA45_SOC_8	957	712.0930480957031	690.8773469924927	0.009667883	63.797066666666666
SA45_SOC_8	958	709.6631813049316	690.0726842880249	0.0029986037	63.8638
SA45_SOC_8	959	710.7608413696289	690.9445524215698	0.007660262	63.93053333333334
SA45_SOC_8	960	710.6893157958984	689.8821401596069	0.007123617	63.99726666666667
SA45_SOC_8	961	709.903507232666	690.5934619903564	0.002386795	64.06400000000001
SA45_SOC_8	962	710.2319526672363	689.5972895622253	0.0008795878	64.13073333333334
SA45_SOC_8	963	710.1789665222168	689.8200845718384	0.0021959143	64.19746666666667
SA45_SOC_8	964	709.0713500976562	690.5908870697021	0.0007586668	64.2642
SA45_SOC_8	965	710.7453346252441	689.8575496673584	0.0022133833	64.33093333333333
SA45_SOC_8	966	710.4290771484375	689.5887279510498	0.0072371787	64.39766666666667
SA45_SOC_8	967	711.1678504943848	689.3442392349243	0.0004941681	64.4644
SA45_SOC_8	968	710.3409576416016	690.1428508758545	0.00071387354	64.53113333333333
SA45_SOC_8	969	709.8360443115234	690.9684991836548	0.00092447986	64.59786666666666
SA45_SOC_8	970	709.9729156494141	690.6163144111633	0.0008194595	64.66460000000001
SA45_SOC_8	971	710.1397132873535	690.478105545044	0.0016178032	64.73133333333334
SA45_SOC_8	972	710.1251220703125	690.7647585868835	0.00057940657	64.79806666666667
SA45_SOC_8	973	710.8755683898926	689.8090767860413	0.00066950644	64.8648
SA45_SOC_8	974	711.9240760803223	689.34237241745	0.0020700218	64.93153333333333
SA45_SOC_8	975	709.8991584777832	690.308997631073	0.0006491758	64.99826666666667
SA45_SOC_8	976	710.4622650146484	690.3587579727173	0.0032658211	65.065
SA45_SOC_8	977	711.4354133605957	689.860897064209	0.0004095308	65.13173333333333
SA45_SOC_8	978	710.7284545898438	690.4206848144531	0.001338129	65.19846666666666
SA45_SOC_8	979	710.9532165527344	690.1416277885437	0.0009535077	65.26520000000001
SA45_SOC_8	980	709.9279975891113	690.3201341629028	0.0019172619	65.33193333333334
SA45_SOC_8	981	711.192684173584	690.1822471618652	0.0033213857	65.39866666666667
SA45_SOC_8	982	711.0943222045898	690.135383605957	0.0038428179	65.4654
SA45_SOC_8	983	710.5832290649414	690.2370929718018	0.0065084985	65.53213333333333
SA45_SOC_8	984	710.4627227783203	690.5016660690308	0.0016819375	65.59886666666667
SA45_SOC_8	985	710.54443359375	689.3220949172974	0.0063286256	65.6656
SA45_SOC_8	986	711.5810394287109	690.035605430603	0.004355164	65.73233333333333
SA45_SOC_8	987	710.8590888977051	690.8297109603882	0.005112262	65.79906666666666
SA45_SOC_8	988	710.6498908996582	690.6033754348755	0.0010936477	65.86580000000001
SA45_SOC_8	989	710.5722999572754	689.7751522064209	0.0031099957	65.93253333333334
SA45_SOC_8	990	711.5546035766602	689.8271656036377	0.0015240925	65.99926666666667
SA45_SOC_8	991	712.0077323913574	690.6472778320312	0.0029633276	66.066
SA45_SOC_8	992	711.503734588623	690.2329730987549	0.0073127435	66.13273333333333
SA45_SOC_8	993	711.7545318603516	689.7446393966675	0.0012357162	66.19946666666667
SA45_SOC_8	994	711.269645690918	690.1301050186157	0.004834647	66.2662
SA45_SOC_8	995	709.947681427002	689.514377117157	0.0026338277	66.33293333333333
SA45_SOC_8	996	709.4380187988281	691.5584778785706	0.0019372947	66.39966666666666
SA45_SOC_8	997	711.057300567627	689.5344614982605	0.0010109845	66.46640000000001
SA45_SOC_8	998	711.1865043640137	689.9896430969238	0.0017454188	66.53313333333334
SA45_SOC_8	999	710.6330108642578	689.4950008392334	0.0038113245	66.59986666666667
SA45_SOC_8	1000	709.6152877807617	690.6762456893921	0.00029238465	66.6666
SA45_SOC_8	1001	709.3536186218262	690.924596786499	0.00018981476	66.73333333333333
SA45_SOC_8	1002	709.7380828857422	690.4894351959229	0.0005973433	66.80006666666667
SA45_SOC_8	1003	711.6185760498047	690.4778480529785	0.0011340107	66.8668
SA45_SOC_8	1004	710.4058456420898	690.1204490661621	0.0008754748	66.93353333333333
SA45_SOC_8	1005	710.0212097167969	690.9758377075195	0.0015988682	67.00026666666666
SA45_SOC_8	1006	709.8966407775879	690.7054710388184	0.0004282615	67.06700000000001
SA45_SOC_8	1007	710.2789878845215	690.5366206169128	0.00069063366	67.13373333333334
SA45_SOC_8	1008	710.3962898254395	690.0877475738525	0.002188269	67.20046666666667
SA45_SOC_8	1009	709.5906257629395	691.1340665817261	0.0059034154	67.2672
SA45_SOC_8	1010	709.548397064209	690.9475779533386	0.0007820212	67.33393333333333
SA45_SOC_8	1011	710.8588027954102	690.0501537322998	0.0006505399	67.40066666666667
SA45_SOC_8	1012	710.0703620910645	690.3382873535156	0.0040178597	67.4674
SA45_SOC_8	1013	709.8699760437012	690.2794504165649	0.0002525356	67.53413333333333
SA45_SOC_8	1014	709.8683738708496	690.5403542518616	0.0022521666	67.60086666666666
SA45_SOC_8	1015	708.3345794677734	691.1254405975342	0.0003453355	67.66760000000001
SA45_SOC_8	1016	709.211540222168	690.705406665802	0.00027743966	67.73433333333334
SA45_SOC_8	1017	711.0471725463867	690.6000280380249	0.002277477	67.80106666666667
SA45_SOC_8	1018	710.841236114502	690.0908374786377	0.0006989674	67.8678
SA45_SOC_8	1019	710.1921272277832	690.5918526649475	0.002163728	67.93453333333333
SA45_SOC_8	1020	711.8306922912598	690.3215503692627	0.01149458	68.00126666666667
SA45_SOC_8	1021	711.3507270812988	690.041012763977	0.00072425546	68.068
SA45_SOC_8	1022	711.0080337524414	690.6143188476562	0.0010454422	68.13473333333333
SA45_SOC_8	1023	712.1181106567383	690.7397174835205	0.00021684282	68.20146666666666
SA45_SOC_8	1024	712.6789283752441	689.638295173645	0.0024586609	68.26820000000001
SA45_SOC_8	1025	712.2822761535645	690.1840496063232	0.00082294643	68.33493333333334
SA45_SOC_8	1026	711.2891006469727	689.2566275596619	0.00087888696	68.40166666666667
SA45_SOC_8	1027	710.2418518066406	690.2266001701355	0.0008145141	68.4684
SA45_SOC_8	1028	710.786075592041	690.392746925354	0.001125336	68.53513333333333
SA45_SOC_8	1029	709.4391632080078	689.7828125953674	0.00081531744	68.60186666666667
SA45_SOC_8	1030	709.7940444946289	690.3939056396484	0.0004941885	68.6686
SA45_SOC_8	1031	709.2538261413574	689.855682849884	0.0031370453	68.73533333333333
SA45_SOC_8	1032	709.6310806274414	690.1393747329712	0.002457612	68.80206666666666
SA45_SOC_8	1033	709.5126342773438	690.4940700531006	0.0077399905	68.86880000000001
SA45_SOC_8	1034	709.1239356994629	691.0299754142761	0.0018962376	68.93553333333334
SA45_SOC_8	1035	710.9991073608398	691.6431283950806	0.00032021615	69.00226666666667
SA45_SOC_8	1036	709.4652557373047	690.5164074897766	0.0014672511	69.069
SA45_SOC_8	1037	709.2988586425781	690.6967163085938	0.0007190569	69.13573333333333
SA45_SOC_8	1038	710.4400634765625	690.296573638916	0.0012290645	69.20246666666667
SA45_SOC_8	1039	710.1382255554199	689.8231744766235	0.0006939205	69.2692
SA45_SOC_8	1040	710.1616287231445	689.9614477157593	0.0016820407	69.33593333333333
SA45_SOC_8	1041	711.0383033752441	689.6665549278259	0.0018324063	69.40266666666666
SA45_SOC_8	1042	711.2796592712402	691.1680555343628	0.0010783284	69.46940000000001
SA45_SOC_8	1043	711.9346618652344	689.6645593643188	0.0021515195	69.53613333333334
SA45_SOC_8	1044	710.7329177856445	690.4181742668152	0.0008869763	69.60286666666667
SA45_SOC_8	1045	709.5528602600098	690.5471134185791	0.0039605447	69.6696
SA45_SOC_8	1046	710.244026184082	690.0235033035278	0.0005588812	69.73633333333333
SA45_SOC_8	1047	710.4863548278809	691.7431640625	0.0021974843	69.80306666666667
SA45_SOC_8	1048	710.3410148620605	690.4558324813843	0.0013152593	69.8698
SA45_SOC_8	1049	711.013069152832	691.0215425491333	0.0010100175	69.93653333333333
SA45_SOC_8	1050	711.1946296691895	691.2380933761597	0.0017512328	70.00326666666666
SA45_SOC_8	1051	710.5571365356445	690.7051491737366	0.005042597	70.07000000000001
SA45_SOC_8	1052	709.9940299987793	691.1311054229736	0.0018172399	70.13673333333334
SA45_SOC_8	1053	710.2811050415039	690.5458903312683	0.002163516	70.20346666666667
SA45_SOC_8	1054	711.1529159545898	690.551233291626	0.0055701444	70.2702
SA45_SOC_8	1055	710.632209777832	689.3219661712646	0.0006509995	70.33693333333333
SA45_SOC_8	1056	710.2579307556152	689.95365858078	0.0009258717	70.40366666666667
SA45_SOC_8	1057	711.5094566345215	689.283857345581	0.0011629243	70.4704
SA45_SOC_8	1058	711.071720123291	690.0384378433228	0.0006061332	70.53713333333333
SA45_SOC_8	1059	711.0407066345215	689.8659825325012	0.0021893878	70.60386666666666
SA45_SOC_8	1060	710.8662986755371	690.483705997467	0.00059347425	70.67060000000001
SA45_SOC_8	1061	711.1986923217773	690.1904225349426	0.00034872856	70.73733333333334
SA45_SOC_8	1062	710.8002662658691	689.6167945861816	0.00046865255	70.80406666666667
SA45_SOC_8	1063	712.0085906982422	690.2278232574463	0.00095629797	70.8708
SA45_SOC_8	1064	710.8723068237305	691.379714012146	0.0006053137	70.93753333333333
SA45_SOC_8	1065	709.2234420776367	690.5754375457764	0.0018031201	71.00426666666667
SA45_SOC_8	1066	710.0925636291504	690.226149559021	0.00305901	71.071
SA45_SOC_8	1067	710.4869270324707	690.294771194458	0.0015333244	71.13773333333333
SA45_SOC_8	1068	709.4740104675293	690.346269607544	0.0044904817	71.20446666666666
SA45_SOC_8	1069	710.5669212341309	690.9802150726318	0.0032782056	71.27120000000001
SA45_SOC_8	1070	710.0400924682617	691.5051126480103	0.002316307	71.33793333333334
SA45_SOC_8	1071	711.6900444030762	689.6787214279175	0.0012047682	71.40466666666667
SA45_SOC_8	1072	710.526123046875	691.3468837738037	0.000996022	71.4714
SA45_SOC_8	1073	711.1687660217285	690.3788423538208	0.00048524738	71.53813333333333
SA45_SOC_8	1074	710.8293914794922	690.6031179428101	0.00034667307	71.60486666666667
SA45_SOC_8	1075	711.4144134521484	690.2119874954224	0.0013874565	71.6716
SA45_SOC_8	1076	711.7228889465332	691.1149477958679	0.000804225	71.73833333333333
SA45_SOC_8	1077	710.3726577758789	690.5603742599487	0.0010384565	71.80506666666666
SA45_SOC_8	1078	710.5998802185059	691.1456537246704	0.004247722	71.87180000000001
SA45_SOC_8	1079	711.9808387756348	691.3387727737427	0.0023772167	71.93853333333334
SA45_SOC_8	1080	711.243953704834	689.5142483711243	0.0008314149	72.00526666666667
SA45_SOC_8	1081	710.5351638793945	690.2867889404297	0.0010124322	72.072
SA45_SOC_8	1082	710.720386505127	690.3486514091492	0.0006218049	72.13873333333333
SA45_SOC_8	1083	710.6128120422363	690.2477788925171	0.0012034436	72.20546666666667
SA45_SOC_8	1084	710.4924774169922	690.4854440689087	0.00033360557	72.2722
SA45_SOC_8	1085	710.8514213562012	689.8547172546387	0.00094773824	72.33893333333333
SA45_SOC_8	1086	709.5570945739746	690.1284313201904	0.0015063974	72.40566666666666
SA45_SOC_8	1087	711.2397766113281	690.8297109603882	0.000481872	72.47240000000001
SA45_SOC_8	1088	710.932674407959	689.3717908859253	5.414527e-05	72.53913333333334
SA45_SOC_8	1089	710.3516006469727	691.2552165985107	0.0007359367	72.60586666666667
SA45_SOC_8	1090	709.6239852905273	690.7719683647156	0.00042406053	72.6726
SA45_SOC_8	1091	711.5695381164551	690.9537577629089	0.0007884908	72.73933333333333
SA45_SOC_8	1092	711.009693145752	689.8224663734436	0.00091173896	72.80606666666667
SA45_SOC_8	1093	711.3458633422852	689.4220018386841	0.00024996168	72.8728
SA45_SOC_8	1094	711.0005950927734	689.60604429245	0.0007541987	72.93953333333333
SA45_SOC_8	1095	710.5019187927246	689.9006795883179	0.00020648194	73.00626666666666
SA45_SOC_8	1096	710.5646324157715	690.3743362426758	0.0010823631	73.07300000000001
SA45_SOC_8	1097	708.6372184753418	690.1384735107422	0.00015822997	73.13973333333334
SA45_SOC_8	1098	708.7655067443848	690.0502181053162	0.0018556516	73.20646666666667
SA45_SOC_8	1099	709.9240493774414	690.2506113052368	0.0026411454	73.2732
SA45_SOC_8	1100	709.0123558044434	691.4481425285339	0.00021050377	73.33993333333333
SA45_SOC_8	1101	709.4176483154297	691.3111567497253	0.0003019008	73.40666666666667
SA45_SOC_8	1102	710.4547691345215	690.2364492416382	0.00021539503	73.4734
SA45_SOC_8	1103	710.1846885681152	689.7624707221985	0.00047970974	73.54013333333333
SA45_SOC_8	1104	711.3179397583008	689.5094203948975	0.0003721964	73.60686666666666
SA45_SOC_8	1105	709.8790740966797	690.0014877319336	0.000816094	73.67360000000001
SA45_SOC_8	1106	709.7628021240234	691.1642575263977	0.0010144144	73.74033333333334
SA45_SOC_8	1107	710.7467079162598	689.6760177612305	0.000673059	73.80706666666667
SA45_SOC_8	1108	709.5027351379395	690.0016164779663	0.001568327	73.8738
SA45_SOC_8	1109	709.6829795837402	689.5653605461121	0.003196917	73.94053333333333
SA45_SOC_8	1110	710.5692100524902	690.1955080032349	0.0011441179	74.00726666666667
SA45_SOC_8	1111	709.8806762695312	690.1969242095947	0.0031701352	74.074
SA45_SOC_8	1112	709.4952392578125	690.1831483840942	0.0010773435	74.14073333333333
SA45_SOC_8	1113	711.0552978515625	690.0440382957458	0.0026364194	74.20746666666666
SA45_SOC_8	1114	709.0799331665039	690.4190111160278	0.0024540224	74.27420000000001
SA45_SOC_8	1115	710.2379608154297	691.136577129364	0.007788768	74.34093333333334
SA45_SOC_8	1116	710.4468727111816	689.9317073822021	0.0009969675	74.40766666666667
SA45_SOC_8	1117	710.6698036193848	690.0832414627075	0.0028036132	74.4744
SA45_SOC_8	1118	710.3070259094238	690.8389163017273	0.0021954002	74.54113333333333
SA45_SOC_8	1119	709.8440551757812	691.7304182052612	0.0008215628	74.60786666666667
SA45_SOC_8	1120	710.0625801086426	690.4974818229675	0.00048671308	74.6746
SA45_SOC_8	1121	709.3097877502441	690.2842140197754	0.0011527692	74.74133333333333
SA45_SOC_8	1122	709.943675994873	690.9623193740845	0.00075711147	74.80806666666666
SA45_SOC_8	1123	709.6539688110352	691.3607239723206	0.0007641223	74.87480000000001
SA45_SOC_8	1124	711.2491607666016	690.9042549133301	0.0005116011	74.94153333333334
SA45_SOC_8	1125	711.2121391296387	690.3666758537292	0.00039401103	75.00826666666667
SA45_SOC_8	1126	711.3614273071289	690.3883695602417	0.00041403677	75.075
SA45_SOC_8	1127	710.2381896972656	691.0673761367798	0.001529546	75.14173333333333
SA45_SOC_8	1128	709.5771217346191	689.9574565887451	0.0026925425	75.20846666666667
SA45_SOC_8	1129	710.8273887634277	690.4208135604858	0.0028102545	75.2752
SA45_SOC_8	1130	711.7006301879883	690.227952003479	0.001035948	75.34193333333333
SA45_SOC_8	1131	711.368236541748	689.2487096786499	0.0038274624	75.40866666666666
SA45_SOC_8	1132	711.2937355041504	690.0095987319946	0.0009859726	75.47540000000001
SA45_SOC_8	1133	712.0381736755371	688.5738229751587	0.002705057	75.54213333333334
SA45_SOC_8	1134	710.9140777587891	690.3402185440063	0.0048495247	75.60886666666667
SA45_SOC_8	1135	711.0511207580566	690.8024168014526	0.004592953	75.6756
SA45_SOC_8	1136	711.7597389221191	690.4308557510376	0.0014677898	75.74233333333333
SA45_SOC_8	1137	711.1722564697266	691.5850639343262	0.0008841016	75.80906666666667
SA45_SOC_8	1138	712.1568489074707	689.9126529693604	0.0004763415	75.8758
SA45_SOC_8	1139	711.5723419189453	690.2733993530273	0.0016907485	75.94253333333333
SA45_SOC_8	1140	711.4998435974121	690.7049560546875	0.0064491415	76.00926666666666
SA45_SOC_8	1141	712.0345687866211	690.5145406723022	0.0100962985	76.07600000000001
SA45_SOC_8	1142	711.1933135986328	691.161618232727	0.003731793	76.14273333333334
SA45_SOC_8	1143	710.5254936218262	690.7372713088989	0.0014212176	76.20946666666667
SA45_SOC_8	1144	709.5624160766602	690.3113794326782	0.00036177624	76.2762
SA45_SOC_8	1145	710.822696685791	690.5241966247559	0.0060449666	76.34293333333333
SA45_SOC_8	1146	709.9356651306152	690.7065653800964	0.0018203018	76.40966666666667
SA45_SOC_8	1147	710.3500556945801	690.6265497207642	0.003780036	76.4764
SA45_SOC_8	1148	711.218376159668	689.0879058837891	0.00064129994	76.54313333333333
SA45_SOC_8	1149	1682.428207397461	727.7675914764404	0.3068072	76.60986666666666
SA45_SOC_8	1150	1632.2356796264648	540.0148057937622	0.86275905	76.67660000000001
SA45_SOC_8	1151	1634.0750885009766	527.8779816627502	0.9708203	76.74333333333334
SA45_SOC_8	1152	1602.8020477294922	627.7023124694824	0.20936179	76.81006666666667
SA45_SOC_8	1153	1620.9768676757812	418.87991666793823	0.9795481	76.8768
SA45_SOC_8	1154	1637.3610305786133	349.3078136444092	0.98473513	76.94353333333333
SA45_SOC_8	1155	1614.9960708618164	387.2744071483612	0.9835218	77.01026666666667
SA45_SOC_8	1156	1496.3923645019531	399.2371344566345	0.6664325	77.077
SA45_SOC_8	1157	1409.3219375610352	515.4709196090698	0.5901621	77.14373333333333
SA45_SOC_8	1158	1509.9446868896484	657.0835089683533	0.54852796	77.21046666666666
SA45_SOC_8	1159	1602.6718139648438	596.7049670219421	0.0077607636	77.27720000000001
SA45_SOC_8	1160	869.4786643981934	657.3822641372681	0.90064836	77.34393333333334
SA45_SOC_8	1161	1565.4074478149414	340.92509508132935	0.9778412	77.41066666666667
SA45_SOC_8	1162	1156.699562072754	466.47568345069885	2.9585857e-05	77.4774
SA45_SOC_8	1163	1188.8327407836914	471.4432203769684	2.2986704e-05	77.54413333333333
SA45_SOC_8	1164	1183.4669494628906	470.84760904312134	2.6227159e-05	77.61086666666667
SA45_SOC_8	1165	1154.1628646850586	469.4641363620758	2.4594183e-05	77.6776
SA45_SOC_8	1166	1134.4322204589844	469.16499495506287	2.4816307e-05	77.74433333333333
SA45_SOC_8	1167	1187.8888320922852	469.58502888679504	2.2607535e-05	77.81106666666666
SA45_SOC_8	1168	1479.3045043945312	189.40744578838348	5.897727e-05	77.87780000000001
SA45_SOC_8	1169	1159.9873352050781	468.61965894699097	2.3326049e-05	77.94453333333334
SA45_SOC_8	1170	1155.6384658813477	472.4720299243927	2.6574751e-05	78.01126666666667
SA45_SOC_8	1171	1199.4794082641602	466.8735408782959	2.3869341e-05	78.078
SA45_SOC_8	1172	1170.8300399780273	468.18005561828613	2.769341e-05	78.14473333333333
SA45_SOC_8	1173	1199.5692443847656	472.39626288414	2.3750654e-05	78.21146666666667
SA45_SOC_8	1174	1172.1956634521484	470.1892018318176	2.4321478e-05	78.2782
SA45_SOC_8	1175	1137.886848449707	471.7061519622803	2.14069e-05	78.34493333333333
SA45_SOC_8	1176	826.4643287658691	483.784042596817	2.144094e-05	78.41166666666666
SA45_SOC_8	1177	966.0186767578125	486.1890184879303	1.8497936e-05	78.47840000000001
SA45_SOC_8	1178	1168.5766983032227	471.1412787437439	2.3532368e-05	78.54513333333334
SA45_SOC_8	1179	1101.2641525268555	477.61594891548157	1.9707253e-05	78.61186666666667
SA45_SOC_8	1180	1200.098648071289	474.7468435764313	1.9556224e-05	78.6786
SA45_SOC_8	1181	1170.512924194336	467.5653576850891	2.073953e-05	78.74533333333333
SA45_SOC_8	1182	1199.9146270751953	473.8646113872528	2.1605021e-05	78.81206666666667
SA45_SOC_8	1183	1166.9581604003906	467.0433568954468	2.0267245e-05	78.8788
SA45_SOC_8	1184	1201.4917373657227	468.4296941757202	2.1421973e-05	78.94553333333333
SA45_SOC_8	1185	1162.672233581543	464.41194891929626	2.552466e-05	79.01226666666666
SA45_SOC_8	1186	1186.9343948364258	475.52385807037354	2.550675e-05	79.07900000000001
SA45_SOC_8	1187	1193.2519912719727	475.4215371608734	2.5523077e-05	79.14573333333334
SA45_SOC_8	1188	1097.6418685913086	473.6798930168152	2.7273252e-05	79.21246666666667
SA45_SOC_8	1189	593.957347869873	963.3253240585327	2.5113039e-05	79.2792
SA45_SOC_8	1190	598.2249069213867	964.5095300674438	2.6021871e-05	79.34593333333333
SA45_SOC_8	1191	1099.3295288085938	475.1316010951996	2.7524873e-05	79.41266666666667
SA45_SOC_8	1192	1122.5898742675781	469.7485685348511	2.7555025e-05	79.4794
SA45_SOC_8	1193	1064.505844116211	479.98117446899414	2.594367e-05	79.54613333333333
SA45_SOC_8	1194	1097.4620819091797	475.5441999435425	2.4156894e-05	79.61286666666666
SA45_SOC_8	1195	1186.6358184814453	477.0698404312134	2.3266555e-05	79.67960000000001
SA45_SOC_8	1196	592.9406547546387	980.3069257736206	0.0001198615	79.74633333333334
SA45_SOC_8	1197	592.4093055725098	964.3008327484131	5.4586464e-05	79.81306666666667
SA45_SOC_8	1198	925.8859634399414	483.88243675231934	2.565774e-05	79.8798
SA45_SOC_8	1199	1192.2791290283203	474.3702292442322	2.4251533e-05	79.94653333333333
SA45_SOC_8	1200	1125.1911163330078	471.2096428871155	2.9603583e-05	80.01326666666667
SA45_SOC_8	1201	919.4186210632324	481.64074301719666	2.0461956e-05	80.08
SA45_SOC_8	1202	1126.951675415039	465.9643363952637	2.4358476e-05	80.14673333333333
SA45_SOC_8	1203	1129.7486114501953	472.8280770778656	2.2178103e-05	80.21346666666666
SA45_SOC_8	1204	869.531078338623	499.80751633644104	2.4354204e-05	80.28020000000001
SA45_SOC_8	1205	1163.1467056274414	471.1636805534363	2.5296704e-05	80.34693333333334
SA45_SOC_8	1206	1160.3805541992188	470.98288893699646	2.3648903e-05	80.41366666666667
SA45_SOC_8	1207	1223.7754440307617	473.79833936691284	2.2714597e-05	80.4804
SA45_SOC_8	1208	599.6597671508789	979.0002822875977	0.00013891509	80.54713333333333
SA45_SOC_8	1209	596.6302871704102	978.2921147346497	8.730313e-05	80.61386666666667
SA45_SOC_8	1210	582.4882507324219	966.5269804000854	0.00015569528	80.6806
SA45_SOC_8	1211	593.2565689086914	963.9487767219543	6.662618e-05	80.74733333333333
SA45_SOC_8	1212	596.0461807250977	979.210524559021	4.272416e-05	80.81406666666666
SA45_SOC_8	1213	1192.6893997192383	474.2108738422394	2.1688875e-05	80.88080000000001
SA45_SOC_8	1214	1196.4656066894531	473.5334122180939	2.3014936e-05	80.94753333333334
SA45_SOC_8	1215	1130.6882858276367	478.71148109436035	2.2118136e-05	81.01426666666667
SA45_SOC_8	1216	1149.430160522461	475.9083902835846	2.3481929e-05	81.081
SA45_SOC_8	1217	1104.396858215332	482.3682224750519	2.113954e-05	81.14773333333333
SA45_SOC_8	1218	1190.3636169433594	480.5108678340912	2.2376738e-05	81.21446666666667
SA45_SOC_8	1219	1120.1498794555664	473.0375146865845	2.7677488e-05	81.2812
SA45_SOC_8	1220	1192.470817565918	477.6409578323364	2.2586097e-05	81.34793333333333
SA45_SOC_8	1221	1096.6987609863281	473.8452672958374	2.4764435e-05	81.41466666666666
SA45_SOC_8	1222	600.6687927246094	982.2638010978699	2.993691e-05	81.48140000000001
SA45_SOC_8	1223	1125.7269287109375	476.88000440597534	2.8878703e-05	81.54813333333334
SA45_SOC_8	1224	1188.5646057128906	477.5334870815277	2.4519428e-05	81.61486666666667
SA45_SOC_8	1225	1213.227882385254	477.31770873069763	2.2434753e-05	81.6816
SA45_SOC_8	1226	1156.5440368652344	476.016343832016	2.6794974e-05	81.74833333333333
SA45_SOC_8	1227	1188.281593322754	475.8037519454956	2.4059205e-05	81.81506666666667
SA45_SOC_8	1228	1120.5923080444336	473.96554827690125	2.9169436e-05	81.8818
SA45_SOC_8	1229	610.8777236938477	983.6048197746277	2.7579474e-05	81.94853333333333
SA45_SOC_8	1230	1059.2535781860352	481.3941299915314	2.2804978e-05	82.01526666666666
SA45_SOC_8	1231	1158.3906555175781	475.71871519088745	2.1514184e-05	82.08200000000001
SA45_SOC_8	1232	938.5818672180176	481.8104302883148	2.3059094e-05	82.14873333333334
SA45_SOC_8	1233	975.0471496582031	487.9823863506317	2.2354472e-05	82.21546666666667
SA45_SOC_8	1234	894.4271278381348	488.9491403102875	2.0826757e-05	82.2822
SA45_SOC_8	1235	1062.300910949707	476.1368179321289	2.4347237e-05	82.34893333333333
SA45_SOC_8	1236	915.7281303405762	483.96705508232117	2.3287888e-05	82.41566666666667
SA45_SOC_8	1237	1193.8188171386719	479.54318046569824	2.175222e-05	82.4824
SA45_SOC_8	1238	1095.0686645507812	473.82676005363464	2.2909082e-05	82.54913333333333
SA45_SOC_8	1239	943.9944648742676	488.5841131210327	2.6063943e-05	82.61586666666666
SA45_SOC_8	1240	578.0739212036133	981.5900087356567	2.6600535e-05	82.68260000000001
SA45_SOC_8	1241	1161.7546463012695	479.80215311050415	2.1799233e-05	82.74933333333334
SA45_SOC_8	1242	1131.668586730957	477.93440222740173	2.2157152e-05	82.81606666666667
SA45_SOC_8	1243	1128.7548065185547	481.6931104660034	2.373503e-05	82.8828
SA45_SOC_8	1244	600.5407333374023	980.7678365707397	3.3145723e-05	82.94953333333333
SA45_SOC_8	1245	1155.8483505249023	474.5147466659546	2.2738697e-05	83.01626666666667
SA45_SOC_8	1246	1095.8250045776367	480.750367641449	2.665541e-05	83.083
SA45_SOC_8	1247	1214.5686721801758	484.59633350372314	2.0364154e-05	83.14973333333333
SA45_SOC_8	1248	1124.8619842529297	479.88970041275024	2.474175e-05	83.21646666666666
SA45_SOC_8	1249	1122.9029846191406	473.3826506137848	2.9002125e-05	83.28320000000001
SA45_SOC_8	1250	1154.6504974365234	478.08027148246765	2.4426308e-05	83.34993333333334
SA45_SOC_8	1251	1185.970458984375	476.72151803970337	2.357165e-05	83.41666666666667
SA45_SOC_8	1252	1097.6745986938477	488.432160615921	2.1137545e-05	83.4834
SA45_SOC_8	1253	1094.0195846557617	479.0239477157593	3.179873e-05	83.55013333333333
SA45_SOC_8	1254	1183.6697387695312	477.12352752685547	2.333664e-05	83.61686666666667
SA45_SOC_8	1255	1123.4267807006836	479.2815041542053	2.283431e-05	83.6836
SA45_SOC_8	1256	1063.2329177856445	480.42322397232056	2.7542388e-05	83.75033333333333
SA45_SOC_8	1257	1152.1685028076172	478.85316610336304	2.3961731e-05	83.81706666666666
SA45_SOC_8	1258	1098.1335067749023	486.10002279281616	1.8649062e-05	83.88380000000001
SA45_SOC_8	1259	1157.0460891723633	478.7891149520874	2.3347682e-05	83.95053333333334
SA45_SOC_8	1260	1096.7456817626953	475.09687185287476	2.453365e-05	84.01726666666667
SA45_SOC_8	1261	600.7781410217285	983.682324886322	2.6250782e-05	84.084
SA45_SOC_8	1262	598.7844085693359	984.514217376709	3.6758323e-05	84.15073333333333
SA45_SOC_8	1263	1129.2539978027344	482.8928303718567	2.1368516e-05	84.21746666666667
SA45_SOC_8	1264	1057.4347686767578	476.47889614105225	2.3093313e-05	84.2842
SA45_SOC_8	1265	590.1090431213379	961.5157985687256	6.9175716e-05	84.35093333333333
SA45_SOC_8	1266	922.4135971069336	484.23227190971375	2.2627424e-05	84.41766666666666
SA45_SOC_8	1267	593.4937477111816	960.6329870223999	5.3452168e-05	84.48440000000001
SA45_SOC_8	1268	1130.6636810302734	477.7028524875641	2.842286e-05	84.55113333333334
SA45_SOC_8	1269	1126.9858932495117	480.18826246261597	2.1839809e-05	84.61786666666667
SA45_SOC_8	1270	600.4327011108398	981.4253425598145	4.0827206e-05	84.6846
SA45_SOC_8	1271	914.3029403686523	484.82987880706787	2.3524963e-05	84.75133333333333
SA45_SOC_8	1272	1194.7535705566406	477.2392702102661	2.2564396e-05	84.81806666666667
SA45_SOC_8	1273	598.3870697021484	981.1260080337524	2.6603353e-05	84.8848
SA45_SOC_8	1274	901.6142463684082	641.5656852722168	2.127409e-05	84.95153333333333
SA45_SOC_8	1275	1131.7485809326172	479.6051073074341	2.4588695e-05	85.01826666666666
SA45_SOC_8	1276	1123.9892578125	478.34622859954834	2.6548354e-05	85.08500000000001
SA45_SOC_8	1277	1129.452781677246	478.4388291835785	2.4259303e-05	85.15173333333334
SA45_SOC_8	1278	580.3066635131836	977.373640537262	3.300394e-05	85.21846666666667
SA45_SOC_8	1279	1153.794937133789	474.1810691356659	2.540094e-05	85.2852
SA45_SOC_8	1280	968.8124084472656	483.42918634414673	2.3298839e-05	85.35193333333333
SA45_SOC_8	1281	592.023868560791	960.8328008651733	4.043455e-05	85.41866666666667
SA45_SOC_8	1282	1284.3248748779297	478.05201172828674	2.281742e-05	85.4854
SA45_SOC_8	1283	1067.493667602539	478.7321126461029	2.6502621e-05	85.55213333333333
SA45_SOC_8	1284	1155.0117874145508	478.2259154319763	2.1521735e-05	85.61886666666666
SA45_SOC_8	1285	578.6775970458984	983.0045413970947	2.4933825e-05	85.68560000000001
SA45_SOC_8	1286	580.9281349182129	981.0610556602478	2.9537312e-05	85.75233333333334
SA45_SOC_8	1287	1125.443344116211	481.6399383544922	2.3715233e-05	85.81906666666667
SA45_SOC_8	1288	1099.2234420776367	480.8723223209381	2.1961949e-05	85.8858
SA45_SOC_8	1289	582.1021270751953	979.5877504348755	4.6495676e-05	85.95253333333334
SA45_SOC_8	1290	1181.0917282104492	471.8162941932678	2.4415012e-05	86.01926666666667
SA45_SOC_8	1291	1128.6420822143555	479.77118968963623	2.5927988e-05	86.086
SA45_SOC_8	1292	1132.2687149047852	480.2675700187683	2.5641035e-05	86.15273333333333
SA45_SOC_8	1293	1094.545555114746	475.6106972694397	2.2082204e-05	86.21946666666666
SA45_SOC_8	1294	964.2174911499023	480.70607900619507	2.4375768e-05	86.28620000000001
SA45_SOC_8	1295	1128.8328552246094	480.03788709640503	2.2613789e-05	86.35293333333334
SA45_SOC_8	1296	591.1577224731445	959.1875553131104	3.1336396e-05	86.41966666666667
SA45_SOC_8	1297	920.467357635498	488.87253642082214	2.2228074e-05	86.4864
SA45_SOC_8	1298	1193.6856079101562	479.37111139297485	2.3257771e-05	86.55313333333334
SA45_SOC_8	1299	1126.0899353027344	477.1718394756317	2.3548462e-05	86.61986666666667
SA45_SOC_8	1300	595.8567237854004	977.9358100891113	3.570511e-05	86.6866
SA45_SOC_8	1301	870.8052062988281	645.0441455841064	2.1434642e-05	86.75333333333333
SA45_SOC_8	1302	594.9453735351562	980.3794097900391	5.0531347e-05	86.82006666666666
SA45_SOC_8	1303	946.6462326049805	485.91694593429565	2.4040033e-05	86.88680000000001
SA45_SOC_8	1304	1161.5535736083984	478.42888355255127	2.2566117e-05	86.95353333333334
SA45_SOC_8	1305	596.6469383239746	978.6977934837341	0.00011399861	87.02026666666667
SA45_SOC_8	1306	579.265022277832	979.2734169960022	3.1151667e-05	87.087
SA45_SOC_8	1307	597.5950813293457	980.2774429321289	4.8685604e-05	87.15373333333334
SA45_SOC_8	1308	594.6632194519043	980.3604197502136	4.8206704e-05	87.22046666666667
SA45_SOC_8	1309	592.9537010192871	970.7063984870911	6.334345e-05	87.2872
SA45_SOC_8	1310	1185.8444595336914	477.8609526157379	2.1451862e-05	87.35393333333333
SA45_SOC_8	1311	1097.9047393798828	474.6799600124359	2.9473273e-05	87.42066666666666
SA45_SOC_8	1312	1104.3175506591797	486.10414266586304	1.9821833e-05	87.48740000000001
SA45_SOC_8	1313	1122.4946594238281	477.6912331581116	2.6430987e-05	87.55413333333334
SA45_SOC_8	1314	1099.9567794799805	488.0137360095978	1.8442082e-05	87.62086666666667
SA45_SOC_8	1315	1125.7705307006836	481.9637989997864	2.4769537e-05	87.6876
SA45_SOC_8	1316	973.4809112548828	488.39646577835083	2.0054717e-05	87.75433333333334
SA45_SOC_8	1317	1153.5324096679688	476.45562529563904	2.3394978e-05	87.82106666666667
SA45_SOC_8	1318	1103.1930541992188	482.6205325126648	2.2353897e-05	87.8878
SA45_SOC_8	1319	1280.705909729004	481.39403343200684	1.9375524e-05	87.95453333333333
SA45_SOC_8	1320	1180.9783172607422	472.91327476501465	2.7325452e-05	88.02126666666666
SA45_SOC_8	1321	1193.6613464355469	478.733206987381	2.2831502e-05	88.08800000000001
SA45_SOC_8	1322	1195.8043670654297	478.98664355278015	2.3518054e-05	88.15473333333334
SA45_SOC_8	1323	943.7891006469727	487.1406126022339	2.1654649e-05	88.22146666666667
SA45_SOC_8	1324	963.5738754272461	481.48077607154846	2.6007036e-05	88.2882
SA45_SOC_8	1325	1098.010025024414	478.7324345111847	2.0164605e-05	88.35493333333334
SA45_SOC_8	1326	591.6676139831543	962.5626969337463	3.2838117e-05	88.42166666666667
SA45_SOC_8	1327	1197.8447341918945	476.1443495750427	2.0753954e-05	88.4884
SA45_SOC_8	1328	1159.9645614624023	480.3171372413635	2.6798272e-05	88.55513333333333
SA45_SOC_8	1329	589.573860168457	959.9315786361694	3.686434e-05	88.62186666666666
SA45_SOC_8	1330	1155.4345321655273	476.11666917800903	2.4852068e-05	88.68860000000001
SA45_SOC_8	1331	598.7283897399902	982.2190618515015	3.130754e-05	88.75533333333334
SA45_SOC_8	1332	593.8771820068359	981.0590600967407	6.760914e-05	88.82206666666667
SA45_SOC_8	1333	1159.1063690185547	476.46286725997925	2.3895283e-05	88.8888
SA45_SOC_8	1334	1061.6616439819336	479.37793493270874	2.2951153e-05	88.95553333333334
SA45_SOC_8	1335	1096.0613250732422	476.30727767944336	2.0281283e-05	89.02226666666667
SA45_SOC_8	1336	1124.5216369628906	482.9215729236603	2.4010593e-05	89.089
SA45_SOC_8	1337	1153.2101440429688	478.0445444583893	2.2587e-05	89.15573333333333
SA45_SOC_8	1338	593.4369850158691	973.2934212684631	2.4878695e-05	89.22246666666666
SA45_SOC_8	1339	1098.7400436401367	483.0795121192932	2.2750106e-05	89.28920000000001
SA45_SOC_8	1340	1191.6746520996094	480.6062686443329	2.4774356e-05	89.35593333333334
SA45_SOC_8	1341	1179.411506652832	470.11118173599243	2.5087213e-05	89.42266666666667
SA45_SOC_8	1342	1124.974136352539	481.3549268245697	2.3109418e-05	89.4894
SA45_SOC_8	1343	1103.0518341064453	485.009286403656	2.4415269e-05	89.55613333333334
SA45_SOC_8	1344	1118.2625198364258	472.3893427848816	2.886477e-05	89.62286666666667
SA45_SOC_8	1345	1181.7285919189453	471.89685702323914	2.5756193e-05	89.6896
SA45_SOC_8	1346	1129.0544128417969	477.8334975242615	2.7433416e-05	89.75633333333333
SA45_SOC_8	1347	1065.4353332519531	480.4963517189026	2.1129785e-05	89.82306666666666
SA45_SOC_8	1348	1214.7279739379883	481.35666489601135	2.1582575e-05	89.88980000000001
SA45_SOC_8	1349	1063.2336044311523	480.5903685092926	2.5209645e-05	89.95653333333334
SA45_SOC_8	1350	1062.9335403442383	480.45907974243164	2.4343244e-05	90.02326666666667
SA45_SOC_8	1351	928.7007522583008	488.36138248443604	2.702839e-05	90.09
SA45_SOC_8	1352	953.0641937255859	488.6162030696869	2.5763931e-05	90.15673333333334
SA45_SOC_8	1353	1128.973045349121	477.82857298851013	2.459179e-05	90.22346666666667
SA45_SOC_8	1354	1128.1216049194336	477.05841422080994	2.5673895e-05	90.2902
SA45_SOC_8	1355	1161.5869903564453	479.5519030094147	2.102055e-05	90.35693333333333
SA45_SOC_8	1356	592.1048355102539	957.7731513977051	4.5811285e-05	90.42366666666666
SA45_SOC_8	1357	872.0939254760742	636.2684297561646	2.0878224e-05	90.49040000000001
SA45_SOC_8	1358	1123.9698028564453	472.28351354599	2.3115854e-05	90.55713333333334
SA45_SOC_8	1359	1120.6121063232422	471.62938714027405	2.3736162e-05	90.62386666666667
SA45_SOC_8	1360	592.1000289916992	960.6633710861206	3.2034066e-05	90.6906
SA45_SOC_8	1361	919.8839950561523	486.1037564277649	2.3508053e-05	90.75733333333334
SA45_SOC_8	1362	1122.5657272338867	470.1325535774231	2.4884555e-05	90.82406666666667
SA45_SOC_8	1363	579.0481567382812	964.7111463546753	3.3504355e-05	90.8908
SA45_SOC_8	1364	1197.8125762939453	473.0386734008789	2.3841425e-05	90.95753333333333
SA45_SOC_8	1365	962.7857208251953	483.3250951766968	2.2232227e-05	91.02426666666666
SA45_SOC_8	1366	973.7774276733398	487.7436590194702	1.9963127e-05	91.09100000000001
SA45_SOC_8	1367	1122.4627304077148	472.6151955127716	2.4500774e-05	91.15773333333334
SA45_SOC_8	1368	594.1301536560059	962.4826812744141	4.0128773e-05	91.22446666666667
SA45_SOC_8	1369	592.4527359008789	975.1908802986145	3.885997e-05	91.2912
SA45_SOC_8	1370	1156.4178085327148	475.12860774993896	2.6715625e-05	91.35793333333334
SA45_SOC_8	1371	1184.7017669677734	470.03180980682373	2.5777646e-05	91.42466666666667
SA45_SOC_8	1372	1119.6882247924805	472.0687973499298	3.2562602e-05	91.4914
SA45_SOC_8	1373	1101.2213516235352	480.9469950199127	2.494348e-05	91.55813333333333
SA45_SOC_8	1374	1064.1365432739258	474.4935357570648	2.510935e-05	91.62486666666666
SA45_SOC_8	1375	944.6953010559082	485.3070116043091	2.2062291e-05	91.69160000000001
SA45_SOC_8	1376	1100.972557067871	484.16043162345886	2.3759625e-05	91.75833333333334
SA45_SOC_8	1377	1147.9449462890625	478.8842260837555	2.3538249e-05	91.82506666666667
SA45_SOC_8	1378	1099.9090576171875	476.75647258758545	2.6072494e-05	91.8918
SA45_SOC_8	1379	1099.4776153564453	474.3703258037567	2.746009e-05	91.95853333333334
SA45_SOC_8	1380	1156.1222076416016	477.9935932159424	2.3728559e-05	92.02526666666667
SA45_SOC_8	1381	1100.8691024780273	478.28922629356384	2.5097117e-05	92.092
SA45_SOC_8	1382	1095.8739852905273	473.8898777961731	2.3094679e-05	92.15873333333333
SA45_SOC_8	1383	927.2633743286133	489.84363555908203	2.422227e-05	92.22546666666666
SA45_SOC_8	1384	1130.339469909668	477.6828646659851	2.601862e-05	92.29220000000001
SA45_SOC_8	1385	976.3838195800781	488.8805830478668	2.3019764e-05	92.35893333333334
SA45_SOC_8	1386	976.281852722168	489.9502372741699	2.2779242e-05	92.42566666666667
SA45_SOC_8	1387	596.7161750793457	979.99342918396	4.9102677e-05	92.4924
SA45_SOC_8	1388	1196.3147735595703	482.2390902042389	2.293912e-05	92.55913333333334
SA45_SOC_8	1389	594.6567535400391	981.1251068115234	8.445159e-05	92.62586666666667
SA45_SOC_8	1390	596.7754554748535	982.258780002594	3.8496764e-05	92.6926
SA45_SOC_8	1391	1067.1819305419922	484.5029926300049	2.0897547e-05	92.75933333333333
SA45_SOC_8	1392	943.5254287719727	483.4534549713135	2.328218e-05	92.82606666666666
SA45_SOC_8	1393	946.2527275085449	485.01813769340515	2.3890976e-05	92.89280000000001
SA45_SOC_8	1394	577.7548027038574	982.9978466033936	4.216454e-05	92.95953333333334
SA45_SOC_8	1395	597.9643249511719	983.2991123199463	6.433991e-05	93.02626666666667
SA45_SOC_8	1396	1181.7172622680664	479.190673828125	2.102444e-05	93.093
SA45_SOC_8	1397	1155.7155990600586	478.39637517929077	2.3082943e-05	93.15973333333334
SA45_SOC_8	1398	1154.9150848388672	475.5141055583954	2.372892e-05	93.22646666666667
SA45_SOC_8	1399	1187.076072692871	474.3498229980469	2.0451616e-05	93.2932
SA45_SOC_8	1400	595.7570457458496	978.724250793457	0.00019528718	93.35993333333333
SA45_SOC_8	1401	595.1570892333984	980.7993793487549	3.5762976e-05	93.42666666666666
SA45_SOC_8	1402	1126.662826538086	475.71768522262573	2.6369558e-05	93.49340000000001
SA45_SOC_8	1403	1189.581069946289	477.50422954559326	2.433953e-05	93.56013333333334
SA45_SOC_8	1404	1100.2750396728516	476.4966630935669	2.4825822e-05	93.62686666666667
SA45_SOC_8	1405	1126.6547012329102	477.34323263168335	2.7574242e-05	93.6936
SA45_SOC_8	1406	1180.1244735717773	472.0214509963989	2.5505096e-05	93.76033333333334
SA45_SOC_8	1407	1120.905647277832	472.12950110435486	2.6626805e-05	93.82706666666667
SA45_SOC_8	1408	1128.6978149414062	477.36563444137573	2.5455282e-05	93.8938
SA45_SOC_8	1409	596.8668937683105	980.2276182174683	5.3248405e-05	93.96053333333333
SA45_SOC_8	1410	1096.2589645385742	476.373131275177	2.4032079e-05	94.02726666666666
SA45_SOC_8	1411	577.8680992126465	981.5667700767517	3.4438126e-05	94.09400000000001
SA45_SOC_8	1412	592.628116607666	961.8829822540283	2.6300793e-05	94.16073333333334
SA45_SOC_8	1413	1188.068962097168	467.1190273761749	2.5404986e-05	94.22746666666667
SA45_SOC_8	1414	1130.33203125	479.2118203639984	2.397277e-05	94.2942
SA45_SOC_8	1415	947.248420715332	482.8114950656891	2.3730867e-05	94.36093333333334
SA45_SOC_8	1416	1124.2964172363281	473.3495306968689	2.407874e-05	94.42766666666667
SA45_SOC_8	1417	1164.7727966308594	473.8251507282257	2.573589e-05	94.4944
SA45_SOC_8	1418	1197.524299621582	476.9343674182892	2.6147893e-05	94.56113333333333
SA45_SOC_8	1419	578.6069297790527	979.8004388809204	3.3963224e-05	94.62786666666666
SA45_SOC_8	1420	1194.202766418457	474.54854249954224	2.426379e-05	94.69460000000001
SA45_SOC_8	1421	1189.1972351074219	469.58953499794006	2.3311239e-05	94.76133333333334
SA45_SOC_8	1422	596.4834594726562	980.0352072715759	2.9673452e-05	94.82806666666667
SA45_SOC_8	1423	945.8218574523926	486.8448507785797	2.5046405e-05	94.8948
SA45_SOC_8	1424	1131.126594543457	476.08081340789795	2.3454264e-05	94.96153333333334
SA45_SOC_8	1425	577.770881652832	983.7895059585571	2.6097967e-05	95.02826666666667
SA45_SOC_8	1426	1058.1051635742188	483.92579197883606	2.0125432e-05	95.095
SA45_SOC_8	1427	1190.730857849121	477.32450008392334	2.3739853e-05	95.16173333333333
SA45_SOC_8	1428	1187.4378204345703	472.85186290740967	2.2756702e-05	95.22846666666666
SA45_SOC_8	1429	597.4426460266113	983.3135318756104	8.0502556e-05	95.29520000000001
SA45_SOC_8	1430	1157.8619384765625	475.0989639759064	2.6897023e-05	95.36193333333334
SA45_SOC_8	1431	579.5431709289551	981.0663986206055	2.4649173e-05	95.42866666666667
SA45_SOC_8	1432	1190.3413009643555	478.7956488132477	2.2762975e-05	95.4954
SA45_SOC_8	1433	1095.8953857421875	479.4753956794739	2.7372525e-05	95.56213333333334
SA45_SOC_8	1434	975.7119369506836	481.97393774986267	2.0967793e-05	95.62886666666667
SA45_SOC_8	1435	1124.2729568481445	482.11864829063416	1.9317888e-05	95.6956
SA45_SOC_8	1436	1192.3516845703125	476.0904049873352	2.3847566e-05	95.76233333333333
SA45_SOC_8	1437	1153.876075744629	477.91138887405396	2.5010364e-05	95.82906666666666
SA45_SOC_8	1438	1062.8435897827148	475.8559584617615	2.1690901e-05	95.89580000000001
SA45_SOC_8	1439	1063.3174896240234	478.9552617073059	2.4475416e-05	95.96253333333334
SA45_SOC_8	1440	1122.6774215698242	472.3325979709625	2.6908465e-05	96.02926666666667
SA45_SOC_8	1441	595.5350303649902	978.7478113174438	4.5520377e-05	96.096
SA45_SOC_8	1442	1194.9563598632812	475.4007124900818	2.5256206e-05	96.16273333333334
SA45_SOC_8	1443	1131.112403869629	481.3555383682251	2.2945662e-05	96.22946666666667
SA45_SOC_8	1444	867.1535682678223	490.16022205352783	2.4804996e-05	96.2962
SA45_SOC_8	1445	1162.5354766845703	473.86531949043274	2.5828582e-05	96.36293333333333
SA45_SOC_8	1446	589.255428314209	961.2740135192871	3.674304e-05	96.42966666666666
SA45_SOC_8	1447	1160.4401779174805	479.17792797088623	2.1382297e-05	96.49640000000001
SA45_SOC_8	1448	1190.3882217407227	467.385048866272	2.6571506e-05	96.56313333333334
SA45_SOC_8	1449	591.9312858581543	964.1688680648804	5.6670553e-05	96.62986666666667
SA45_SOC_8	1450	593.0778121948242	963.9270186424255	3.0436388e-05	96.6966
SA45_SOC_8	1451	597.8674507141113	982.1329307556152	3.7627833e-05	96.76333333333334
SA45_SOC_8	1452	592.9568481445312	963.2838678359985	4.9303355e-05	96.83006666666667
SA45_SOC_8	1453	1158.757209777832	473.311003446579	2.4679492e-05	96.8968
SA45_SOC_8	1454	1131.676254272461	474.9702179431915	2.7871107e-05	96.96353333333333
SA45_SOC_8	1455	1128.4708786010742	476.3941812515259	2.4102817e-05	97.03026666666666
SA45_SOC_8	1456	1152.5946807861328	477.6108956336975	2.5790876e-05	97.09700000000001
SA45_SOC_8	1457	1127.6654434204102	479.5054578781128	2.5751773e-05	97.16373333333334
SA45_SOC_8	1458	1187.255859375	477.0738959312439	2.3375622e-05	97.23046666666667
SA45_SOC_8	1459	1098.1285858154297	484.8405647277832	2.0968493e-05	97.2972
SA45_SOC_8	1460	1102.730941772461	485.7758402824402	2.3369335e-05	97.36393333333334
SA45_SOC_8	1461	1189.4001388549805	477.30544567108154	2.389861e-05	97.43066666666667
SA45_SOC_8	1462	594.1416549682617	979.3492484092712	0.00021935836	97.4974
SA45_SOC_8	1463	1097.7496719360352	477.099130153656	3.0847703e-05	97.56413333333333
SA45_SOC_8	1464	1122.71484375	481.31720423698425	2.4721587e-05	97.63086666666666
SA45_SOC_8	1465	591.8788719177246	964.3837451934814	2.7293287e-05	97.69760000000001
SA45_SOC_8	1466	596.5705490112305	978.8354873657227	8.185178e-05	97.76433333333334
SA45_SOC_8	1467	1189.6850967407227	478.8157331943512	2.219924e-05	97.83106666666667
SA45_SOC_8	1468	1127.9834747314453	480.0184464454651	2.74696e-05	97.8978
SA45_SOC_8	1469	598.3788299560547	979.2483758926392	9.1642694e-05	97.96453333333334
SA45_SOC_8	1470	1119.8484420776367	476.5479040145874	2.740536e-05	98.03126666666667
SA45_SOC_8	1471	596.1186218261719	983.6166000366211	4.08311e-05	98.098
SA45_SOC_8	1472	921.2793731689453	488.7074840068817	2.4510498e-05	98.16473333333333
SA45_SOC_8	1473	596.3591766357422	980.6708908081055	7.35348e-05	98.23146666666666
SA45_SOC_8	1474	599.3432235717773	981.622838973999	4.3016385e-05	98.29820000000001
SA45_SOC_8	1475	593.023624420166	981.7188835144043	0.000108267595	98.36493333333334
SA45_SOC_8	1476	975.7189178466797	488.66811990737915	2.2315284e-05	98.43166666666667
SA45_SOC_8	1477	597.3469161987305	980.5836009979248	0.00011474107	98.4984
SA45_SOC_8	1478	1131.3148498535156	477.4110496044159	2.9621659e-05	98.56513333333334
SA45_SOC_8	1479	1094.6614837646484	473.03799748420715	2.4282077e-05	98.63186666666667
SA45_SOC_8	1480	1159.9736022949219	472.1407985687256	2.5303674e-05	98.6986
SA45_SOC_8	1481	1187.9530334472656	470.21408200263977	2.2439996e-05	98.76533333333333
SA45_SOC_8	1482	1101.8950653076172	481.69307827949524	2.211647e-05	98.83206666666666
SA45_SOC_8	1483	1127.5399017333984	480.7053065299988	2.3133849e-05	98.89880000000001
SA45_SOC_8	1484	1159.5735168457031	477.0885729789734	2.4058907e-05	98.96553333333334
SA45_SOC_8	1485	947.3701286315918	493.1243419647217	2.474588e-05	99.03226666666667
SA45_SOC_8	1486	1098.6752700805664	483.5360777378082	2.2946166e-05	99.099
SA45_SOC_8	1487	1153.7964248657227	472.74648427963257	2.5680507e-05	99.16573333333334
SA45_SOC_8	1488	578.192081451416	983.1251764297485	4.923021e-05	99.23246666666667
SA45_SOC_8	1489	1065.0531005859375	476.672465801239	2.7936916e-05	99.2992
SA45_SOC_8	1490	593.5812950134277	962.0544719696045	2.833047e-05	99.36593333333333
SA45_SOC_8	1491	1177.6359558105469	468.33184719085693	2.40214e-05	99.43266666666666
SA45_SOC_8	1492	1061.2939453125	478.4501588344574	2.546407e-05	99.49940000000001
SA45_SOC_8	1493	1120.2807998657227	474.02287244796753	2.8630866e-05	99.56613333333334
SA45_SOC_8	1494	1177.587890625	466.87782168388367	2.345319e-05	99.63286666666667
SA45_SOC_8	1495	1188.3114624023438	476.05918407440186	2.5796902e-05	99.6996
SA45_SOC_8	1496	1127.7275848388672	481.296443939209	2.7858669e-05	99.76633333333334
SA45_SOC_8	1497	1129.5661926269531	476.57777309417725	2.930061e-05	99.83306666666667
SA45_SOC_8	1498	1125.9159851074219	479.9035084247589	2.7436034e-05	99.8998
SA45_SOC_8	1499	1101.3752746582031	483.3046245574951	2.4469255e-05	99.96653333333333
SA45_SOC_8	1500	1096.0172653198242	474.3845844268799	2.7806806e-05	100.03326666666666
SA45_SOC_8	1501	1127.3926162719727	477.8898239135742	2.3941151e-05	100.10000000000001
SA45_SOC_8	1502	928.8261795043945	492.19698429107666	2.235362e-05	100.16673333333334
SA45_SOC_8	1503	948.3167266845703	482.6294159889221	2.2390144e-05	100.23346666666667
SA45_SOC_8	1504	1128.654556274414	476.5589439868927	2.0806348e-05	100.3002
SA45_SOC_8	1505	975.7739639282227	486.8149173259735	2.2717868e-05	100.36693333333334
SA45_SOC_8	1506	592.8937339782715	960.6716108322144	3.0502693e-05	100.43366666666667
SA45_SOC_8	1507	1195.184211730957	479.33152198791504	2.2397278e-05	100.5004
SA45_SOC_8	1508	1130.6520080566406	477.11692929267883	2.7643619e-05	100.56713333333333
SA45_SOC_8	1509	1122.9792022705078	472.31895089149475	2.3504288e-05	100.63386666666666
SA45_SOC_8	1510	912.6807403564453	477.8564143180847	2.2645774e-05	100.70060000000001
SA45_SOC_8	1511	947.2373199462891	483.6932444572449	2.4666007e-05	100.76733333333334
SA45_SOC_8	1512	595.7894325256348	980.6912326812744	8.589459e-05	100.83406666666667
SA45_SOC_8	1513	940.2160263061523	485.18022894859314	2.2801238e-05	100.9008
SA45_SOC_8	1514	1124.497947692871	473.9746570587158	2.3251605e-05	100.96753333333334
SA45_SOC_8	1515	1161.2737655639648	475.3819477558136	2.4474668e-05	101.03426666666667
SA45_SOC_8	1516	1125.0909805297852	476.4541447162628	2.473248e-05	101.101
SA45_SOC_8	1517	1190.489616394043	474.2618250846863	2.3298306e-05	101.16773333333333
SA45_SOC_8	1518	1126.8008422851562	479.19588804244995	2.3561177e-05	101.23446666666666
SA45_SOC_8	1519	660.9511756896973	628.304328918457	6.0214174e-05	101.30120000000001
SA45_SOC_8	1520	1190.3947448730469	479.1830778121948	2.335951e-05	101.36793333333334
SA45_SOC_8	1521	1125.7792282104492	477.5507390499115	2.4770103e-05	101.43466666666667
SA45_SOC_8	1522	599.2147064208984	981.9185042381287	5.297526e-05	101.5014
SA45_SOC_8	1523	1191.5088272094727	480.8069837093353	2.4422909e-05	101.56813333333334
SA45_SOC_8	1524	1122.311897277832	472.41345047950745	2.8460207e-05	101.63486666666667
SA45_SOC_8	1525	1129.4160461425781	477.62006878852844	2.6635136e-05	101.7016
SA45_SOC_8	1526	1103.0407333374023	484.5409083366394	2.0195146e-05	101.76833333333333
SA45_SOC_8	1527	1152.4566650390625	474.88186597824097	2.6061953e-05	101.83506666666666
SA45_SOC_8	1528	1102.353286743164	480.0844609737396	2.2419375e-05	101.90180000000001
SA45_SOC_8	1529	1152.586784362793	470.3457570075989	2.8263765e-05	101.96853333333334
SA45_SOC_8	1530	1214.9811172485352	476.8235170841217	2.1957803e-05	102.03526666666667
SA45_SOC_8	1531	1187.6899337768555	474.8733687400818	2.2501754e-05	102.102
SA45_SOC_8	1532	1189.5458221435547	473.51500153541565	2.4306499e-05	102.16873333333334
SA45_SOC_8	1533	1155.6110000610352	473.3135783672333	2.4945573e-05	102.23546666666667
SA45_SOC_8	1534	1157.2104263305664	472.39291548728943	2.2660983e-05	102.3022
SA45_SOC_8	1535	1195.8245086669922	476.1253273487091	2.3057204e-05	102.36893333333333
SA45_SOC_8	1536	1126.7893981933594	480.49187779426575	2.3924034e-05	102.43566666666666
SA45_SOC_8	1537	904.4479179382324	640.8199238777161	2.2391598e-05	102.50240000000001
SA45_SOC_8	1538	604.0258026123047	981.9046640396118	4.7565205e-05	102.56913333333334
SA45_SOC_8	1539	922.3651313781738	486.865611076355	2.0971213e-05	102.63586666666667
SA45_SOC_8	1540	598.0427169799805	980.9095215797424	4.1921212e-05	102.7026
SA45_SOC_8	1541	971.8350219726562	486.53891801834106	2.1578788e-05	102.76933333333334
SA45_SOC_8	1542	598.5890579223633	980.5201292037964	4.8303707e-05	102.83606666666667
SA45_SOC_8	1543	970.4109191894531	486.41860485076904	2.236846e-05	102.9028
SA45_SOC_8	1544	864.8801422119141	500.21026611328125	2.2321135e-05	102.96953333333333
SA45_SOC_8	1545	900.6735992431641	642.1745896339417	2.0512287e-05	103.03626666666666
SA45_SOC_8	1546	1126.8281936645508	479.2004907131195	2.2652577e-05	103.10300000000001
SA45_SOC_8	1547	975.0954437255859	483.88665318489075	2.3817225e-05	103.16973333333334
SA45_SOC_8	1548	1184.9439239501953	476.91840291023254	2.217328e-05	103.23646666666667
SA45_SOC_8	1549	966.6064453125	484.29226756095886	2.2344371e-05	103.3032
SA45_SOC_8	1550	591.309700012207	961.5405178070068	2.9994031e-05	103.36993333333334
SA45_SOC_8	1551	973.6128616333008	486.3892185688019	2.0270107e-05	103.43666666666667
SA45_SOC_8	1552	1119.6183013916016	475.12442350387573	2.2372813e-05	103.5034
SA45_SOC_8	1553	1096.1882400512695	478.61772179603577	2.4680292e-05	103.57013333333333
SA45_SOC_8	1554	1100.2016830444336	485.1063930988312	1.954062e-05	103.63686666666666
SA45_SOC_8	1555	1091.4452362060547	471.8929624557495	2.568986e-05	103.70360000000001
SA45_SOC_8	1556	1131.6414642333984	472.98128485679626	2.7551767e-05	103.77033333333334
SA45_SOC_8	1557	1155.5122375488281	476.6368353366852	2.3436152e-05	103.83706666666667
SA45_SOC_8	1558	1187.416763305664	476.9390666484833	2.2581035e-05	103.9038
SA45_SOC_8	1559	1096.2373352050781	476.3514053821564	2.514683e-05	103.97053333333334
SA45_SOC_8	1560	1061.396713256836	476.1741864681244	2.4316074e-05	104.03726666666667
SA45_SOC_8	1561	1102.170066833496	479.55827593803406	2.1819595e-05	104.104
SA45_SOC_8	1562	1133.8627624511719	478.4892976284027	2.6148691e-05	104.17073333333333
SA45_SOC_8	1563	576.265811920166	981.5593671798706	2.704884e-05	104.23746666666666
SA45_SOC_8	1564	1158.5833740234375	473.2882797718048	2.4577488e-05	104.30420000000001
SA45_SOC_8	1565	1132.5758743286133	474.6020042896271	2.4867e-05	104.37093333333334
SA45_SOC_8	1566	1160.5209732055664	475.9440207481384	2.2855005e-05	104.43766666666667
SA45_SOC_8	1567	1123.4425735473633	472.1651315689087	2.4569075e-05	104.5044
SA45_SOC_8	1568	1120.5154037475586	474.6824383735657	2.5450407e-05	104.57113333333334
SA45_SOC_8	1569	1096.6398239135742	482.62120842933655	2.1167963e-05	104.63786666666667
SA45_SOC_8	1570	1194.2707443237305	475.6986629962921	2.4232253e-05	104.7046
SA45_SOC_8	1571	1195.8225631713867	479.5378375053406	2.168424e-05	104.77133333333333
SA45_SOC_8	1572	1122.7392196655273	472.50428080558777	2.2214044e-05	104.83806666666666
SA45_SOC_8	1573	1162.1678924560547	478.0850672721863	2.23321e-05	104.90480000000001
SA45_SOC_8	1574	1093.0862045288086	476.52472972869873	2.0122745e-05	104.97153333333334
SA45_SOC_8	1575	1159.4577026367188	476.46618247032166	2.3843972e-05	105.03826666666667
SA45_SOC_8	1576	1123.494987487793	479.39666748046875	2.3949875e-05	105.105
SA45_SOC_8	1577	1119.5745849609375	471.91043972969055	2.7512013e-05	105.17173333333334
SA45_SOC_8	1578	590.5751037597656	980.8118033409119	8.224878e-05	105.23846666666667
SA45_SOC_8	1579	1127.545051574707	467.1435856819153	2.7106527e-05	105.3052
SA45_SOC_8	1580	1193.4349822998047	481.5313732624054	2.3476689e-05	105.37193333333333
SA45_SOC_8	1581	1124.8686218261719	476.764132976532	2.4222456e-05	105.43866666666666
SA45_SOC_8	1582	1184.7355270385742	478.17052245140076	2.1793165e-05	105.50540000000001
SA45_SOC_8	1583	1156.460952758789	478.1802749633789	2.6322074e-05	105.57213333333334
SA45_SOC_8	1584	1126.988296508789	477.0114862918854	2.5527435e-05	105.63886666666667
SA45_SOC_8	1585	1128.0222702026367	479.6960985660553	2.4626192e-05	105.7056
SA45_SOC_8	1586	1155.9404754638672	477.1868062019348	2.2251019e-05	105.77233333333334
SA45_SOC_8	1587	1096.1042404174805	474.98936891555786	2.244081e-05	105.83906666666667
SA45_SOC_8	1588	1094.6439743041992	473.9226758480072	2.5502566e-05	105.9058
SA45_SOC_8	1589	1189.8700332641602	475.9110939502716	2.4249635e-05	105.97253333333333
SA45_SOC_8	1590	600.5826187133789	979.9093580245972	3.9561477e-05	106.03926666666666
SA45_SOC_8	1591	597.0560073852539	980.6902027130127	0.00015615931	106.10600000000001
SA45_SOC_8	1592	921.1983489990234	485.2722179889679	2.1540995e-05	106.17273333333334
SA45_SOC_8	1593	1159.3006896972656	473.79531383514404	2.4736348e-05	106.23946666666667
SA45_SOC_8	1594	1132.7522277832031	476.77111744880676	2.5182493e-05	106.3062
SA45_SOC_8	1595	1133.2793426513672	479.39270853996277	2.1751888e-05	106.37293333333334
SA45_SOC_8	1596	1130.1425170898438	473.92077684402466	2.6447226e-05	106.43966666666667
SA45_SOC_8	1597	1132.0550537109375	481.1720108985901	2.2916338e-05	106.5064
SA45_SOC_8	1598	591.0136985778809	965.9620428085327	8.0993974e-05	106.57313333333333
SA45_SOC_8	1599	595.9463310241699	979.8854112625122	0.00013676797	106.63986666666666
SA45_SOC_8	1600	1196.0248947143555	473.72398853302	2.5370025e-05	106.70660000000001
SA45_SOC_8	1601	1102.7283096313477	481.9685626029968	2.1365378e-05	106.77333333333334
SA45_SOC_8	1602	1120.4976654052734	473.3827793598175	2.4807503e-05	106.84006666666667
SA45_SOC_8	1603	1128.9651489257812	477.63065814971924	2.5089199e-05	106.9068
SA45_SOC_8	1604	599.1243553161621	981.0880279541016	3.97254e-05	106.97353333333334
SA45_SOC_8	1605	1159.526596069336	474.5704936981201	2.2123346e-05	107.04026666666667
SA45_SOC_8	1606	927.7360153198242	490.40145993232727	1.9732921e-05	107.107
SA45_SOC_8	1607	578.3909225463867	978.8080644607544	0.00012953284	107.17373333333333
SA45_SOC_8	1608	659.7403335571289	625.3498649597168	4.8675207e-05	107.24046666666666
SA45_SOC_8	1609	1117.2257995605469	472.4768900871277	2.5838783e-05	107.30720000000001
SA45_SOC_8	1610	1104.221076965332	482.75362372398376	2.1264314e-05	107.37393333333334
SA45_SOC_8	1611	1129.6596908569336	476.74894094467163	2.7243668e-05	107.44066666666667
SA45_SOC_8	1612	1126.4738845825195	478.33860039711	2.7810784e-05	107.5074
SA45_SOC_8	1613	1153.868637084961	470.9044826030731	2.7547721e-05	107.57413333333334
SA45_SOC_8	1614	1152.2086715698242	475.5468714237213	2.3248811e-05	107.64086666666667
SA45_SOC_8	1615	1127.471809387207	476.45787835121155	2.6152857e-05	107.7076
SA45_SOC_8	1616	1121.0549926757812	473.72064113616943	2.4295838e-05	107.77433333333333
SA45_SOC_8	1617	1102.4549102783203	477.99713373184204	2.2775506e-05	107.84106666666666
SA45_SOC_8	1618	593.8304328918457	961.1289167404175	4.9994087e-05	107.90780000000001
SA45_SOC_8	1619	1157.5210189819336	471.70647382736206	2.5626317e-05	107.97453333333334
SA45_SOC_8	1620	1185.779685974121	473.8820242881775	2.4609995e-05	108.04126666666667
SA45_SOC_8	1621	1122.106590270996	471.9440424442291	2.5783547e-05	108.108
SA45_SOC_8	1622	1160.3150939941406	477.27882742881775	2.3901159e-05	108.17473333333334
SA45_SOC_8	1623	1124.1529083251953	468.8229489326477	2.8101242e-05	108.24146666666667
SA45_SOC_8	1624	973.1015396118164	490.30805468559265	2.6363072e-05	108.3082
SA45_SOC_8	1625	950.4408073425293	491.42911076545715	2.4838799e-05	108.37493333333333
SA45_SOC_8	1626	1059.2637634277344	478.64195823669434	2.1298081e-05	108.44166666666666
SA45_SOC_8	1627	595.7761001586914	980.1538467407227	0.00012510025	108.50840000000001
SA45_SOC_8	1628	1125.7340240478516	478.3096969127655	2.604784e-05	108.57513333333334
SA45_SOC_8	1629	921.258373260498	486.9115734100342	1.9563238e-05	108.64186666666667
SA45_SOC_8	1630	600.1195907592773	982.7538728713989	6.092949e-05	108.7086
SA45_SOC_8	1631	1061.572608947754	475.7369327545166	2.3674671e-05	108.77533333333334
SA45_SOC_8	1632	1156.8071365356445	473.23623418807983	2.5924825e-05	108.84206666666667
SA45_SOC_8	1633	946.2333297729492	484.0784525871277	2.4738518e-05	108.9088
SA45_SOC_8	1634	1184.549903869629	470.11646032333374	2.232073e-05	108.97553333333333
SA45_SOC_8	1635	1154.8455047607422	476.731173992157	2.2955224e-05	109.04226666666666
SA45_SOC_8	1636	1124.267349243164	479.5839285850525	2.4179204e-05	109.10900000000001
SA45_SOC_8	1637	1187.244758605957	481.48988485336304	2.4452458e-05	109.17573333333334
SA45_SOC_8	1638	1101.7613983154297	480.88947772979736	2.1671633e-05	109.24246666666667
SA45_SOC_8	1639	1104.092788696289	480.5270576477051	2.3093467e-05	109.3092
SA45_SOC_8	1640	1034.4632720947266	477.70790576934814	2.2328692e-05	109.37593333333334
SA45_SOC_8	1641	1100.053596496582	478.59731554985046	2.1396861e-05	109.44266666666667
SA45_SOC_8	1642	582.1525955200195	979.0058183670044	2.7715785e-05	109.5094
SA45_SOC_8	1643	577.126293182373	982.0688152313232	5.6189525e-05	109.57613333333333
SA45_SOC_8	1644	1117.6294326782227	474.82322216033936	2.4392088e-05	109.64286666666666
SA45_SOC_8	1645	1150.6029510498047	470.2316880226135	2.7932041e-05	109.70960000000001
SA45_SOC_8	1646	1124.490623474121	471.00786566734314	2.625008e-05	109.77633333333334
SA45_SOC_8	1647	1154.2989349365234	476.6349685192108	2.5461497e-05	109.84306666666667
SA45_SOC_8	1648	593.536376953125	964.2869925498962	3.127567e-05	109.9098
SA45_SOC_8	1649	1127.8850555419922	477.28639125823975	2.3841607e-05	109.97653333333334
SA45_SOC_8	1650	1178.3110427856445	475.5942499637604	2.2669974e-05	110.04326666666667
SA45_SOC_8	1651	579.8026657104492	981.523060798645	2.339703e-05	110.11
SA45_SOC_8	1652	963.4926223754883	480.67463278770447	2.3140226e-05	110.17673333333333
SA45_SOC_8	1653	595.6245803833008	978.7854051589966	3.667296e-05	110.24346666666666
SA45_SOC_8	1654	943.2728576660156	482.66913414001465	2.5508429e-05	110.31020000000001
SA45_SOC_8	1655	1004.417610168457	485.160756111145	2.3166214e-05	110.37693333333334
SA45_SOC_8	1656	894.4815444946289	487.85898327827454	2.3562818e-05	110.44366666666667
SA45_SOC_8	1657	1124.4407272338867	470.3035604953766	2.4045605e-05	110.5104
SA45_SOC_8	1658	1131.9518280029297	477.6753330230713	2.5805564e-05	110.57713333333334
SA45_SOC_8	1659	1121.5746688842773	472.7334487438202	2.4965399e-05	110.64386666666667
SA45_SOC_8	1660	594.7079658508301	979.6935796737671	6.382093e-05	110.7106
SA45_SOC_8	1661	593.254337310791	972.4604988098145	3.0848525e-05	110.77733333333333
SA45_SOC_8	1662	1098.9978790283203	471.693856716156	2.2700131e-05	110.84406666666666
SA45_SOC_8	1663	579.1851425170898	978.791971206665	2.6454263e-05	110.91080000000001
SA45_SOC_8	1664	1125.2207565307617	473.0154347419739	2.4538798e-05	110.97753333333334
SA45_SOC_8	1665	973.8672637939453	485.1897883415222	2.2988743e-05	111.04426666666667
SA45_SOC_8	1666	1062.5399780273438	475.96046805381775	2.3902801e-05	111.111
SA45_SOC_8	1667	1153.0287551879883	473.6083745956421	2.4016319e-05	111.17773333333334
SA45_SOC_8	1668	1182.0929718017578	470.31266927719116	2.9547567e-05	111.24446666666667
SA45_SOC_8	1669	595.5926513671875	978.2638549804688	0.00012481179	111.3112
SA45_SOC_8	1670	597.5237846374512	980.5833435058594	4.7646372e-05	111.37793333333333
SA45_SOC_8	1671	596.4485549926758	980.3458714485168	0.00018273667	111.44466666666666
SA45_SOC_8	1672	1127.6528549194336	476.898318529129	2.4076351e-05	111.51140000000001
SA45_SOC_8	1673	1127.9350662231445	478.58904361724854	3.0535e-05	111.57813333333334
SA45_SOC_8	1674	1190.7449340820312	475.6144952774048	2.3823062e-05	111.64486666666667
SA45_SOC_8	1675	1127.7422332763672	475.5470323562622	2.4540062e-05	111.7116
SA45_SOC_8	1676	1126.6119003295898	477.01229095458984	2.6285146e-05	111.77833333333334
SA45_SOC_8	1677	577.6637649536133	978.5530185699463	9.4379146e-05	111.84506666666667
SA45_SOC_8	1678	1122.286491394043	469.69037532806396	2.5472233e-05	111.9118
SA45_SOC_8	1679	1127.4596786499023	475.7661259174347	2.5463829e-05	111.97853333333333
SA45_SOC_8	1680	1160.1401138305664	473.9756226539612	2.7305445e-05	112.04526666666666
SA45_SOC_8	1681	1126.0931396484375	477.262122631073	2.9221781e-05	112.11200000000001
SA45_SOC_8	1682	1125.9526062011719	472.15293288230896	2.6378262e-05	112.17873333333334
SA45_SOC_8	1683	1191.7793655395508	474.7851777076721	2.4028526e-05	112.24546666666667
SA45_SOC_8	1684	595.7033729553223	962.0998549461365	2.1078462e-05	112.3122
SA45_SOC_8	1685	1160.2598190307617	475.5520534515381	2.529188e-05	112.37893333333334
SA45_SOC_8	1686	1192.0830917358398	475.6315219402313	2.4613775e-05	112.44566666666667
SA45_SOC_8	1687	979.4205093383789	514.0107464790344	2.2728116e-05	112.5124
SA45_SOC_8	1688	597.2272682189941	980.9844517707825	0.000117435455	112.57913333333333
SA45_SOC_8	1689	1126.7092895507812	478.2350564002991	2.3257327e-05	112.64586666666666
SA45_SOC_8	1690	1158.2670593261719	473.68980646133423	2.2032098e-05	112.71260000000001
SA45_SOC_8	1691	1125.274543762207	469.8943090438843	2.8990788e-05	112.77933333333334
SA45_SOC_8	1692	1127.9736328125	475.7427906990051	2.4532479e-05	112.84606666666667
SA45_SOC_8	1693	1197.0838165283203	477.42228269577026	2.273887e-05	112.9128
SA45_SOC_8	1694	594.8563957214355	977.9997968673706	0.000102642836	112.97953333333334
SA45_SOC_8	1695	1055.8719635009766	479.7441530227661	2.4249128e-05	113.04626666666667
SA45_SOC_8	1696	1118.5332870483398	480.62625646591187	2.7105598e-05	113.113
SA45_SOC_8	1697	1155.3432083129883	475.2200174331665	2.9944475e-05	113.17973333333333
SA45_SOC_8	1698	1187.1146392822266	473.5625088214874	2.6614467e-05	113.24646666666666
SA45_SOC_8	1699	594.1877746582031	978.4603214263916	0.00016319573	113.31320000000001
SA45_SOC_8	1700	599.5829200744629	982.3358988761902	3.520391e-05	113.37993333333334
SA45_SOC_8	1701	1125.728645324707	477.71910667419434	2.4362496e-05	113.44666666666667
SA45_SOC_8	1702	1156.7548370361328	476.4771258831024	2.5369542e-05	113.5134
SA45_SOC_8	1703	1192.3340606689453	479.8187291622162	2.5609508e-05	113.58013333333334
SA45_SOC_8	1704	1151.106948852539	467.6022756099701	2.8018583e-05	113.64686666666667
SA45_SOC_8	1705	1147.5646591186523	465.7074236869812	2.806758e-05	113.7136
SA45_SOC_8	1706	1130.343360900879	478.57253193855286	2.5266132e-05	113.78033333333333
SA45_SOC_8	1707	1153.0569076538086	477.61446833610535	2.5268468e-05	113.84706666666666
SA45_SOC_8	1708	1152.5475311279297	477.49788880348206	2.3884118e-05	113.91380000000001
SA45_SOC_8	1709	1121.3188934326172	472.44277238845825	2.8108238e-05	113.98053333333334
SA45_SOC_8	1710	1155.0544738769531	470.54038882255554	2.311246e-05	114.04726666666667
SA45_SOC_8	1711	592.2628211975098	972.7927923202515	7.6479395e-05	114.114
SA45_SOC_8	1712	579.2190170288086	981.3690805435181	2.5653875e-05	114.18073333333334
SA45_SOC_8	1713	924.4865226745605	485.32883405685425	2.684974e-05	114.24746666666667
SA45_SOC_8	1714	921.3187408447266	484.792799949646	2.4838633e-05	114.3142
SA45_SOC_8	1715	1164.6553802490234	475.65328001976013	2.413495e-05	114.38093333333333
SA45_SOC_8	1716	1104.43359375	483.0649960041046	2.3820769e-05	114.44766666666666
SA45_SOC_8	1717	582.8439903259277	977.7245378494263	6.747272e-05	114.51440000000001
SA45_SOC_8	1718	1196.2289428710938	475.8628785610199	2.4543106e-05	114.58113333333334
SA45_SOC_8	1719	596.5072059631348	980.1334404945374	6.511355e-05	114.64786666666667
SA45_SOC_8	1720	599.783992767334	980.9754395484924	4.2848118e-05	114.7146
SA45_SOC_8	1721	595.6214904785156	981.0136127471924	2.9288178e-05	114.78133333333334
SA45_SOC_8	1722	592.0491600036621	964.9011754989624	3.6167898e-05	114.84806666666667
SA45_SOC_8	1723	945.82763671875	487.8209388256073	2.45687e-05	114.9148
SA45_SOC_8	1724	1096.0407257080078	473.1333339214325	2.0117948e-05	114.98153333333333
SA45_SOC_8	1725	1196.2743759155273	472.75755643844604	2.438518e-05	115.04826666666666
SA45_SOC_8	1726	1152.4096298217773	477.414847612381	2.2924512e-05	115.11500000000001
SA45_SOC_8	1727	603.0877876281738	982.0149993896484	2.6207106e-05	115.18173333333334
SA45_SOC_8	1728	1127.8512954711914	480.4660642147064	2.3105804e-05	115.24846666666667
SA45_SOC_8	1729	1151.202163696289	470.9088599681854	2.4608587e-05	115.3152
SA45_SOC_8	1730	1126.5814590454102	478.1054735183716	2.5428426e-05	115.38193333333334
SA45_SOC_8	1731	1187.8776168823242	478.40081691741943	2.434039e-05	115.44866666666667
SA45_SOC_8	1732	1127.5243377685547	476.64896965026855	2.8797516e-05	115.5154
SA45_SOC_8	1733	1184.490966796875	473.21486234664917	2.6597745e-05	115.58213333333333
SA45_SOC_8	1734	1123.1736373901367	471.406044960022	2.7840715e-05	115.64886666666666
SA45_SOC_8	1735	1154.9148559570312	476.51381850242615	2.451751e-05	115.71560000000001
SA45_SOC_8	1736	1215.2624130249023	477.38816499710083	2.4574581e-05	115.78233333333334
SA45_SOC_8	1737	1186.9830322265625	477.3454213142395	2.1431904e-05	115.84906666666667
SA45_SOC_8	1738	1103.9004135131836	482.3132801055908	2.2086246e-05	115.9158
SA45_SOC_8	1739	1163.694190979004	474.9840581417084	2.4362287e-05	115.98253333333334
SA45_SOC_8	1740	1182.3540115356445	472.55436301231384	2.2583532e-05	116.04926666666667
SA45_SOC_8	1741	1185.827865600586	473.2809090614319	1.9445348e-05	116.116
SA45_SOC_8	1742	1161.1346054077148	477.8244209289551	2.3746645e-05	116.18273333333333
SA45_SOC_8	1743	1187.969970703125	470.00622153282166	2.4059344e-05	116.24946666666666
SA45_SOC_8	1744	593.7511253356934	971.3491630554199	4.7223697e-05	116.31620000000001
SA45_SOC_8	1745	1195.7788467407227	476.0967779159546	2.2656033e-05	116.38293333333334
SA45_SOC_8	1746	596.0401725769043	982.7386164665222	2.6393713e-05	116.44966666666667
SA45_SOC_8	1747	593.1216430664062	965.8703756332397	2.5982543e-05	116.5164
SA45_SOC_8	1748	1060.0951766967773	478.1373703479767	2.781349e-05	116.58313333333334
SA45_SOC_8	1749	905.4347991943359	638.8571262359619	2.2981378e-05	116.64986666666667
SA45_SOC_8	1750	926.3903045654297	485.28164863586426	2.4501196e-05	116.7166
SA45_SOC_8	1751	923.1720542907715	493.7180542945862	2.6680207e-05	116.78333333333333
SA45_SOC_8	1752	925.3787040710449	485.4693603515625	2.411321e-05	116.85006666666666
SA45_SOC_8	1753	893.3454322814941	486.09130024909973	2.244051e-05	116.91680000000001
SA45_SOC_8	1754	1060.704345703125	475.9527111053467	2.1469381e-05	116.98353333333334
SA45_SOC_8	1755	293.979549407959	1025.4956245422363	2.8622402e-05	117.05026666666667
SA45_SOC_8	1756	592.7255058288574	970.8630180358887	2.0142155e-05	117.117
SA45_SOC_8	1757	592.6687431335449	958.5795521736145	6.96367e-05	117.18373333333334
SA45_SOC_8	1758	589.6374320983887	973.1705331802368	2.52082e-05	117.25046666666667
SA45_SOC_8	1759	1125.5561828613281	482.47559666633606	2.3394978e-05	117.3172
SA45_SOC_8	1760	1127.9649353027344	480.5711853504181	2.6366592e-05	117.38393333333333
SA45_SOC_8	1761	1187.6762008666992	480.10863304138184	2.2119106e-05	117.45066666666666
SA45_SOC_8	1762	1129.5272827148438	476.1574172973633	2.846892e-05	117.51740000000001
SA45_SOC_8	1763	1118.3814239501953	476.3360846042633	2.766841e-05	117.58413333333334
SA45_SOC_8	1764	661.7532920837402	625.9402942657471	3.605322e-05	117.65086666666667
SA45_SOC_8	1765	591.756420135498	964.1734385490417	0.000101424106	117.7176
SA45_SOC_8	1766	1156.732292175293	474.36939239501953	2.7063545e-05	117.78433333333334
SA45_SOC_8	1767	288.8917350769043	1022.0799922943115	3.948135e-05	117.85106666666667
SA45_SOC_8	1768	578.0334091186523	981.3350915908813	3.143151e-05	117.9178
SA45_SOC_8	1769	1099.8710632324219	485.59112191200256	1.9282455e-05	117.98453333333333
SA45_SOC_8	1770	616.4079093933105	983.5935544967651	2.5946663e-05	118.05126666666666
SA45_SOC_8	1771	966.7111587524414	485.63103318214417	2.4839675e-05	118.11800000000001
SA45_SOC_8	1772	1131.5647888183594	477.15152978897095	2.6190915e-05	118.18473333333334
SA45_SOC_8	1773	1129.376449584961	476.00974559783936	2.6279737e-05	118.25146666666667
SA45_SOC_8	1774	1102.8397750854492	480.55522084236145	2.0870879e-05	118.3182
SA45_SOC_8	1775	1105.165786743164	482.269184589386	2.2912272e-05	118.38493333333334
SA45_SOC_8	1776	1125.4459762573242	470.1745891571045	2.5945401e-05	118.45166666666667
SA45_SOC_8	1777	1060.1981735229492	478.7357497215271	2.3759534e-05	118.5184
SA45_SOC_8	1778	1165.3219985961914	478.1283903121948	2.841202e-05	118.58513333333333
SA45_SOC_8	1779	922.4188041687012	485.9873056411743	2.3784878e-05	118.65186666666666
SA45_SOC_8	1780	924.0715026855469	486.88015937805176	2.5371186e-05	118.71860000000001
SA45_SOC_8	1781	576.0162734985352	977.9851198196411	5.2358413e-05	118.78533333333334
SA45_SOC_8	1782	590.7008743286133	960.4554462432861	3.088232e-05	118.85206666666667
SA45_SOC_8	1783	925.938720703125	486.4183473587036	2.423877e-05	118.9188
SA45_SOC_8	1784	1130.6236267089844	481.16177558898926	2.5389292e-05	118.98553333333334
SA45_SOC_8	1785	1157.1687698364258	476.4836919307709	2.5704834e-05	119.05226666666667
SA45_SOC_8	1786	1192.9742431640625	479.2928981781006	2.3554796e-05	119.119
SA45_SOC_8	1787	1157.6702499389648	477.2144544124603	2.7447182e-05	119.18573333333333
SA45_SOC_8	1788	1095.992088317871	473.6160349845886	2.6334928e-05	119.25246666666666
SA45_SOC_8	1789	1091.6062545776367	474.9150824546814	2.6555243e-05	119.3192
SA45_SOC_8	1790	1153.9756393432617	468.9347970485687	2.8930743e-05	119.38593333333334
SA45_SOC_8	1791	1124.271125793457	476.5320360660553	2.4327579e-05	119.45266666666667
SA45_SOC_8	1792	1129.3389129638672	474.2331790924072	2.6250931e-05	119.5194
SA45_SOC_8	1793	1093.7210083007812	475.79583406448364	2.5407579e-05	119.58613333333334
SA45_SOC_8	1794	1123.9551544189453	476.3908338546753	2.4548255e-05	119.65286666666667
SA45_SOC_8	1795	599.7125244140625	979.7812557220459	2.7084718e-05	119.7196
SA45_SOC_8	1796	580.458927154541	978.7312030792236	3.0619096e-05	119.78633333333333
SA45_SOC_8	1797	1127.317886352539	475.3217589855194	2.3853661e-05	119.85306666666666
SA45_SOC_8	1798	1156.4107131958008	475.4326093196869	2.4425517e-05	119.9198
SA45_SOC_8	1799	1159.6298217773438	477.53403425216675	2.3874145e-05	119.98653333333334
SA45_SOC_8	1800	1183.1897735595703	473.4390091896057	2.4580862e-05	120.05326666666667
SA45_SOC_8	1801	290.4923343658447	1022.9725885391235	3.861825e-05	120.12
SA45_SOC_8	1802	1159.5470809936523	474.0344274044037	2.5534082e-05	120.18673333333334
SA45_SOC_8	1803	925.2145957946777	488.3421993255615	2.4084804e-05	120.25346666666667
SA45_SOC_8	1804	1032.839469909668	479.9147093296051	2.3920109e-05	120.3202
SA45_SOC_8	1805	1124.7299194335938	471.297447681427	2.3463213e-05	120.38693333333333
SA45_SOC_8	1806	1131.4649963378906	476.63780093193054	2.6523656e-05	120.45366666666666
SA45_SOC_8	1807	1161.701774597168	477.9051446914673	2.7429965e-05	120.5204
SA45_SOC_8	1808	1129.6614074707031	477.0399069786072	2.4725548e-05	120.58713333333334
SA45_SOC_8	1809	1188.2598495483398	469.6690356731415	2.253027e-05	120.65386666666667
SA45_SOC_8	1810	1099.7002029418945	480.94686627388	2.1643005e-05	120.7206
SA45_SOC_8	1811	580.7326126098633	978.4119129180908	4.5662768e-05	120.78733333333334
SA45_SOC_8	1812	592.9639434814453	961.0470342636108	3.4479857e-05	120.85406666666667
SA45_SOC_8	1813	918.1000900268555	476.6897177696228	2.3684743e-05	120.9208
SA45_SOC_8	1814	1127.4858856201172	478.585889339447	2.4533088e-05	120.98753333333333
SA45_SOC_8	1815	598.6089134216309	980.8547401428223	2.5684109e-05	121.05426666666666
SA45_SOC_8	1816	1123.42529296875	477.47159242630005	2.3158529e-05	121.121
SA45_SOC_8	1817	1094.9176025390625	475.38925409317017	2.3774994e-05	121.18773333333334
SA45_SOC_8	1818	1150.8792114257812	467.4861145019531	2.8401617e-05	121.25446666666667
SA45_SOC_8	1819	1121.4747619628906	472.1678030490875	2.5501497e-05	121.3212
SA45_SOC_8	1820	1098.2757568359375	487.2176671028137	2.200073e-05	121.38793333333334
SA45_SOC_8	1821	1151.711769104004	472.8547275066376	2.2409798e-05	121.45466666666667
SA45_SOC_8	1822	596.8326187133789	976.8350315093994	0.00015689377	121.5214
SA45_SOC_8	1823	1064.6406555175781	477.69355058670044	2.4346818e-05	121.58813333333333
SA45_SOC_8	1824	1125.6025314331055	477.68534302711487	2.8178396e-05	121.65486666666666
SA45_SOC_8	1825	1104.0339660644531	482.2953200340271	2.4335515e-05	121.7216
SA45_SOC_8	1826	1103.5099411010742	483.65275382995605	2.2490533e-05	121.78833333333334
SA45_SOC_8	1827	1101.8986129760742	483.7314176559448	2.0873746e-05	121.85506666666667
SA45_SOC_8	1828	1094.4025039672852	474.9055230617523	2.3032502e-05	121.9218
SA45_SOC_8	1829	1192.5905227661133	476.67346358299255	2.5354497e-05	121.98853333333334
SA45_SOC_8	1830	1122.6296997070312	471.6560697555542	2.337843e-05	122.05526666666667
SA45_SOC_8	1831	967.1770477294922	478.07772874832153	2.7211578e-05	122.122
SA45_SOC_8	1832	1125.2079391479492	477.08487153053284	2.4087973e-05	122.18873333333333
SA45_SOC_8	1833	577.2880554199219	980.339047908783	3.940995e-05	122.25546666666666
SA45_SOC_8	1834	1125.9249114990234	479.38685059547424	2.4632205e-05	122.3222
SA45_SOC_8	1835	592.2898864746094	962.6526260375977	0.00020121895	122.38893333333334
SA45_SOC_8	1836	579.389476776123	976.3784980773926	9.359485e-05	122.45566666666667
SA45_SOC_8	1837	1193.9849853515625	471.78191900253296	2.533603e-05	122.5224
SA45_SOC_8	1838	974.0120315551758	490.0405526161194	2.4309235e-05	122.58913333333334
SA45_SOC_8	1839	1128.6527252197266	478.8166666030884	2.5751158e-05	122.65586666666667
SA45_SOC_8	1840	975.3571701049805	483.05115580558777	2.4469022e-05	122.7226
SA45_SOC_8	1841	1197.3751831054688	475.88379979133606	2.1785143e-05	122.78933333333333
SA45_SOC_8	1842	1122.3652267456055	468.8643407821655	2.8065439e-05	122.85606666666666
SA45_SOC_8	1843	1124.6981048583984	474.0734052658081	2.5246236e-05	122.9228
SA45_SOC_8	1844	1064.344253540039	475.3970432281494	2.4077317e-05	122.98953333333334
SA45_SOC_8	1845	1132.0944213867188	480.08246541023254	2.1137666e-05	123.05626666666667
SA45_SOC_8	1846	589.5951461791992	963.9837956428528	6.7322326e-05	123.123
SA45_SOC_8	1847	576.8161010742188	980.9070110321045	3.454496e-05	123.18973333333334
SA45_SOC_8	1848	585.8413124084473	965.7780647277832	0.00024668942	123.25646666666667
SA45_SOC_8	1849	1188.1222915649414	480.36972999572754	2.3232342e-05	123.3232
SA45_SOC_8	1850	1190.9636306762695	477.5776147842407	2.5637464e-05	123.38993333333333
SA45_SOC_8	1851	1128.1466674804688	480.0701379776001	2.519782e-05	123.45666666666666
SA45_SOC_8	1852	1098.9416885375977	477.2445809841156	2.6840191e-05	123.5234
SA45_SOC_8	1853	1092.2817993164062	477.7241599559784	2.7038059e-05	123.59013333333334
SA45_SOC_8	1854	1122.3316955566406	468.44688177108765	2.6877051e-05	123.65686666666667
SA45_SOC_8	1855	1183.7920761108398	473.78984212875366	2.5152394e-05	123.7236
SA45_SOC_8	1856	1190.9155654907227	475.66486716270447	2.387419e-05	123.79033333333334
SA45_SOC_8	1857	1124.5903015136719	480.3363525867462	2.375992e-05	123.85706666666667
SA45_SOC_8	1858	1126.2722396850586	474.2817807197571	2.663783e-05	123.9238
SA45_SOC_8	1859	1129.790267944336	476.45604372024536	2.280937e-05	123.99053333333333
SA45_SOC_8	1860	1186.201400756836	473.68269324302673	2.4237406e-05	124.05726666666666
SA45_SOC_8	1861	1159.3496704101562	475.7129216194153	2.35759e-05	124.124
SA45_SOC_8	1862	973.8966751098633	484.1828978061676	2.329684e-05	124.19073333333334
SA45_SOC_8	1863	1126.6032028198242	476.63477540016174	2.8039007e-05	124.25746666666667
SA45_SOC_8	1864	597.0978355407715	979.8089361190796	4.4794855e-05	124.3242
SA45_SOC_8	1865	598.1392478942871	980.2852964401245	3.462382e-05	124.39093333333334
SA45_SOC_8	1866	1127.8227996826172	480.0976896286011	2.3134668e-05	124.45766666666667
SA45_SOC_8	1867	601.9835472106934	979.4982075691223	6.191768e-05	124.5244
SA45_SOC_8	1868	1197.2367095947266	474.8279857635498	2.7790318e-05	124.59113333333333
SA45_SOC_8	1869	1191.7617416381836	474.6911609172821	2.3194974e-05	124.65786666666666
SA45_SOC_8	1870	974.736213684082	478.48195910453796	2.1911343e-05	124.7246
SA45_SOC_8	1871	1130.7023620605469	476.65624380111694	2.4638972e-05	124.79133333333334
SA45_SOC_8	1872	922.9153060913086	481.97126626968384	2.1930347e-05	124.85806666666667
SA45_SOC_8	1873	591.9265365600586	961.8876814842224	3.2355183e-05	124.9248
SA45_SOC_8	1874	1157.7471542358398	478.9088487625122	2.4310672e-05	124.99153333333334
SA45_SOC_8	1875	917.947940826416	490.5884635448456	2.3071323e-05	125.05826666666667
SA45_SOC_8	1876	1121.6337203979492	471.43404722213745	2.287954e-05	125.125
SA45_SOC_8	1877	1127.5872802734375	468.3917784690857	2.8891429e-05	125.19173333333333
SA45_SOC_8	1878	1096.7194747924805	471.8828880786896	2.4085446e-05	125.25846666666666
SA45_SOC_8	1879	1096.3811874389648	473.44274282455444	2.3773542e-05	125.3252
SA45_SOC_8	1880	1131.3734436035156	471.1587882041931	2.8078231e-05	125.39193333333334
SA45_SOC_8	1881	976.7516326904297	483.5062086582184	2.287389e-05	125.45866666666667
SA45_SOC_8	1882	1187.9269409179688	474.7093462944031	2.536417e-05	125.5254
SA45_SOC_8	1883	1097.5037384033203	476.45816802978516	2.2247199e-05	125.59213333333334
SA45_SOC_8	1884	1126.0637283325195	478.3442008495331	2.074762e-05	125.65886666666667
SA45_SOC_8	1885	599.0560913085938	980.990309715271	5.162424e-05	125.7256
SA45_SOC_8	1886	599.2510414123535	980.0334692001343	0.00032022042	125.79233333333333
SA45_SOC_8	1887	577.7524566650391	978.7193584442139	3.379589e-05	125.85906666666666
SA45_SOC_8	1888	1124.5063018798828	470.7793414592743	2.493713e-05	125.9258
SA45_SOC_8	1889	1163.3244323730469	475.66502809524536	2.4070061e-05	125.99253333333334
SA45_SOC_8	1890	595.2156829833984	961.6636633872986	2.4020163e-05	126.05926666666667
SA45_SOC_8	1891	1190.357437133789	468.7095880508423	2.7054515e-05	126.126
SA45_SOC_8	1892	1160.2922058105469	475.70735335350037	2.2239392e-05	126.19273333333334
SA45_SOC_8	1893	948.9082717895508	490.9710645675659	2.3677921e-05	126.25946666666667
SA45_SOC_8	1894	1156.3779830932617	478.5703432559967	2.310858e-05	126.3262
SA45_SOC_8	1895	1128.0402374267578	481.1089253425598	2.106253e-05	126.39293333333333
SA45_SOC_8	1896	1123.0280685424805	471.8618059158325	2.4506733e-05	126.45966666666666
SA45_SOC_8	1897	1101.3333892822266	482.7376914024353	1.9757024e-05	126.5264
SA45_SOC_8	1898	1129.9940872192383	478.8662016391754	2.631143e-05	126.59313333333334
SA45_SOC_8	1899	970.9785461425781	487.19841957092285	2.3091749e-05	126.65986666666667
SA45_SOC_8	1900	1154.8328018188477	474.4204080104828	2.585288e-05	126.7266
SA45_SOC_8	1901	921.6616058349609	490.57945132255554	2.3422683e-05	126.79333333333334
SA45_SOC_8	1902	1130.7553482055664	478.54530215263367	2.6791246e-05	126.86006666666667
SA45_SOC_8	1903	1192.3772048950195	475.4957914352417	2.2553897e-05	126.9268
SA45_SOC_8	1904	1132.994041442871	478.11535477638245	2.6706683e-05	126.99353333333333
SA45_SOC_8	1905	582.8327751159668	980.5506420135498	2.3485982e-05	127.06026666666666
SA45_SOC_8	1906	1154.8472213745117	477.70423650741577	2.3866472e-05	127.127
SA45_SOC_8	1907	1150.2095031738281	472.44084119796753	2.2919616e-05	127.19373333333334
SA45_SOC_8	1908	1150.8369827270508	476.8811631202698	2.364525e-05	127.26046666666667
SA45_SOC_8	1909	595.9794616699219	981.385817527771	8.265086e-05	127.3272
SA45_SOC_8	1910	598.0283546447754	981.6278600692749	7.8599696e-05	127.39393333333334
SA45_SOC_8	1911	927.5410079956055	487.9486548900604	2.1243173e-05	127.46066666666667
SA45_SOC_8	1912	1158.0094528198242	474.7667992115021	2.1463977e-05	127.5274
SA45_SOC_8	1913	1123.8086700439453	471.7106902599335	2.6195063e-05	127.59413333333333
SA45_SOC_8	1914	1180.5535125732422	472.93883085250854	2.268892e-05	127.66086666666666
SA45_SOC_8	1915	1181.9179916381836	476.5598452091217	2.8860228e-05	127.7276
SA45_SOC_8	1916	1093.7901306152344	478.99404644966125	2.7302372e-05	127.79433333333334
SA45_SOC_8	1917	1095.7367706298828	475.4994606971741	2.3213739e-05	127.86106666666667
SA45_SOC_8	1918	948.7178993225098	487.0253849029541	2.0741232e-05	127.9278
SA45_SOC_8	1919	1122.6655197143555	472.5586760044098	2.359567e-05	127.99453333333334
SA45_SOC_8	1920	595.9455299377441	978.6342573165894	0.00016861864	128.06126666666668
SA45_SOC_8	1921	589.6928787231445	965.6000733375549	3.84096e-05	128.12800000000001
SA45_SOC_8	1922	948.7046241760254	495.89280009269714	2.3853934e-05	128.19473333333335
SA45_SOC_8	1923	1187.1377563476562	470.05463004112244	2.4734887e-05	128.26146666666668
SA45_SOC_8	1924	576.3798522949219	981.5857601165771	2.6505755e-05	128.3282
SA45_SOC_8	1925	1162.2446823120117	476.92702889442444	2.3257193e-05	128.39493333333334
SA45_SOC_8	1926	595.4257965087891	981.1283254623413	7.07968e-05	128.46166666666667
SA45_SOC_8	1927	1128.7218475341797	479.51501727104187	2.5234369e-05	128.5284
SA45_SOC_8	1928	1132.7291107177734	479.76208090782166	2.6283897e-05	128.59513333333334
SA45_SOC_8	1929	1160.8351135253906	476.14660263061523	2.4574534e-05	128.66186666666667
SA45_SOC_8	1930	1100.284423828125	472.0282745361328	2.3252536e-05	128.7286
SA45_SOC_8	1931	1104.0329360961914	481.2717568874359	2.4034003e-05	128.79533333333333
SA45_SOC_8	1932	589.7749900817871	962.5078511238098	3.5754587e-05	128.86206666666666
SA45_SOC_8	1933	1129.0047454833984	473.8439476490021	2.5974714e-05	128.9288
SA45_SOC_8	1934	1132.67578125	475.4037380218506	2.6205606e-05	128.99553333333333
SA45_SOC_8	1935	1124.4978332519531	483.0683434009552	2.0615202e-05	129.06226666666666
SA45_SOC_8	1936	1147.6643371582031	472.60180592536926	2.870665e-05	129.129
SA45_SOC_8	1937	1179.188346862793	474.22120571136475	2.3141263e-05	129.19573333333332
SA45_SOC_8	1938	948.5928726196289	484.35551404953003	2.387961e-05	129.26246666666668
SA45_SOC_8	1939	1154.966812133789	474.7175860404968	2.6399704e-05	129.32920000000001
SA45_SOC_8	1940	1132.269515991211	477.6766848564148	2.8714288e-05	129.39593333333335
SA45_SOC_8	1941	1186.907730102539	474.6061885356903	2.4268744e-05	129.46266666666668
SA45_SOC_8	1942	591.4841079711914	961.9398880004883	2.5950549e-05	129.5294
SA45_SOC_8	1943	1158.1590270996094	477.34368324279785	2.496928e-05	129.59613333333334
SA45_SOC_8	1944	973.1990432739258	484.87223625183105	2.2521848e-05	129.66286666666667
SA45_SOC_8	1945	1127.6685333251953	476.8052351474762	3.1022766e-05	129.7296
SA45_SOC_8	1946	1157.9206466674805	477.01029539108276	2.2561535e-05	129.79633333333334
SA45_SOC_8	1947	1062.960433959961	472.9546022415161	2.4959187e-05	129.86306666666667
SA45_SOC_8	1948	1126.9985961914062	476.37837767601013	2.6079158e-05	129.9298
SA45_SOC_8	1949	1094.9749374389648	475.96500635147095	2.8575001e-05	129.99653333333333
SA45_SOC_8	1950	598.8930130004883	982.009334564209	6.794341e-05	130.06326666666666
SA45_SOC_8	1951	1126.0955429077148	478.9211440086365	2.6108371e-05	130.13
SA45_SOC_8	1952	961.8625259399414	477.10936546325684	2.1066666e-05	130.19673333333333
SA45_SOC_8	1953	1127.218894958496	476.7746579647064	2.3749657e-05	130.26346666666666
SA45_SOC_8	1954	937.4751663208008	479.83314871788025	2.3827197e-05	130.3302
SA45_SOC_8	1955	1160.0592041015625	476.10669136047363	2.2863225e-05	130.39693333333332
SA45_SOC_8	1956	578.6074447631836	982.5248336791992	2.1598182e-05	130.46366666666668
SA45_SOC_8	1957	580.6950187683105	980.7929420471191	3.5320325e-05	130.53040000000001
SA45_SOC_8	1958	1131.7922973632812	480.5955505371094	2.6369333e-05	130.59713333333335
SA45_SOC_8	1959	1127.7406311035156	477.5607490539551	2.2246097e-05	130.66386666666668
SA45_SOC_8	1960	597.0401573181152	980.4547262191772	8.3914216e-05	130.7306
SA45_SOC_8	1961	1194.1157913208008	474.3940794467926	2.1220798e-05	130.79733333333334
SA45_SOC_8	1962	1127.5117492675781	477.4252116680145	2.2790346e-05	130.86406666666667
SA45_SOC_8	1963	1160.8255004882812	476.8099021911621	2.4359593e-05	130.9308
SA45_SOC_8	1964	1031.0325622558594	475.97298860549927	2.4048035e-05	130.99753333333334
SA45_SOC_8	1965	1099.3330764770508	480.4635536670685	2.0990301e-05	131.06426666666667
SA45_SOC_8	1966	1156.6939544677734	475.99687099456787	2.3693103e-05	131.131
SA45_SOC_8	1967	1154.087905883789	475.99053025245667	2.5700398e-05	131.19773333333333
SA45_SOC_8	1968	1124.095687866211	477.65875697135925	2.6079531e-05	131.26446666666666
SA45_SOC_8	1969	1101.7102432250977	479.9636650085449	2.4433717e-05	131.3312
SA45_SOC_8	1970	1066.7421340942383	475.88399291038513	2.3386547e-05	131.39793333333333
SA45_SOC_8	1971	1127.7588272094727	477.92651653289795	2.599454e-05	131.46466666666666
SA45_SOC_8	1972	581.1518669128418	981.5495824813843	2.4562796e-05	131.5314
SA45_SOC_8	1973	1122.7386474609375	479.7361707687378	2.8265462e-05	131.59813333333332
SA45_SOC_8	1974	1118.7654876708984	472.22313165664673	2.7541968e-05	131.66486666666668
SA45_SOC_8	1975	1183.1982421875	468.4294044971466	2.055823e-05	131.73160000000001
SA45_SOC_8	1976	1159.0182495117188	474.76985692977905	2.4311923e-05	131.79833333333335
SA45_SOC_8	1977	597.6897811889648	981.0261011123657	2.585584e-05	131.86506666666668
SA45_SOC_8	1978	1124.5330810546875	477.908878326416	2.411965e-05	131.9318
SA45_SOC_8	1979	1128.918113708496	478.6790692806244	2.5079726e-05	131.99853333333334
SA45_SOC_8	1980	1157.841567993164	471.8152964115143	3.0489315e-05	132.06526666666667
SA45_SOC_8	1981	923.7244033813477	484.5828151702881	2.317501e-05	132.132
SA45_SOC_8	1982	923.6308479309082	479.7033727169037	2.080496e-05	132.19873333333334
SA45_SOC_8	1983	1129.5026779174805	475.7343578338623	2.368036e-05	132.26546666666667
SA45_SOC_8	1984	1128.724365234375	476.03137493133545	2.437788e-05	132.3322
SA45_SOC_8	1985	1126.5365982055664	470.1106023788452	2.6449143e-05	132.39893333333333
SA45_SOC_8	1986	1192.141456604004	473.00864338874817	2.4526327e-05	132.46566666666666
SA45_SOC_8	1987	924.2878532409668	490.43400049209595	2.5446014e-05	132.5324
SA45_SOC_8	1988	1201.0724258422852	475.0062024593353	2.7876846e-05	132.59913333333333
SA45_SOC_8	1989	1003.4148788452148	481.58145546913147	2.4736772e-05	132.66586666666666
SA45_SOC_8	1990	1158.7479400634766	473.1464982032776	2.4006495e-05	132.7326
SA45_SOC_8	1991	1132.071762084961	476.4622235298157	2.7744081e-05	132.79933333333332
SA45_SOC_8	1992	1128.673439025879	475.5106294155121	2.6772446e-05	132.86606666666668
SA45_SOC_8	1993	598.3612632751465	979.8510360717773	7.391719e-05	132.93280000000001
SA45_SOC_8	1994	594.7205543518066	979.2720007896423	6.488842e-05	132.99953333333335
SA45_SOC_8	1995	1094.9592590332031	476.44155979156494	2.2204133e-05	133.06626666666668
SA45_SOC_8	1996	1097.815933227539	485.6031918525696	2.4242676e-05	133.133
SA45_SOC_8	1997	1183.8526153564453	472.9011082649231	2.375396e-05	133.19973333333334
SA45_SOC_8	1998	1148.042335510254	468.3975076675415	2.8900635e-05	133.26646666666667
SA45_SOC_8	1999	579.0633201599121	982.1120095252991	7.8912344e-05	133.3332
[truncated: 2,186 more rows]
