# Supplementary material for: Measuring inter-individual differences in behavioural types of gilthead seabreams in the laboratory using deep learning
Source: PeerJ. 2022 May 5;10:e13396. doi: 10.7717/peerj.13396 (PMC9080431; doi:10.7717/peerj.13396)
Supplement: Supplemental Information 1 [file peerj-10-13396-s001.zip › Raw validation data/d3/SA3_2.csv]

ID	sec	X	Y	%	seconds
SA3_2	1	479.3787956237793	349.27825927734375	0.9998658	0.0
SA3_2	2	471.64297103881836	352.4180030822754	0.9998448	1.12
SA3_2	3	465.3550148010254	355.1723098754883	0.9999256	2.24
SA3_2	4	459.9785804748535	356.1151885986328	0.99995136	3.36
SA3_2	5	457.33957290649414	356.605224609375	0.9999577	4.48
SA3_2	6	448.4285354614258	359.0152359008789	0.99994767	5.6
SA3_2	7	443.26653480529785	358.027925491333	0.99993145	6.72
SA3_2	8	438.7127876281738	357.2474670410156	0.99991333	7.84
SA3_2	9	435.4368209838867	357.93222427368164	0.9999006	8.96
SA3_2	10	430.58032989501953	360.01696586608887	0.99994445	10.08
SA3_2	11	424.65858459472656	360.08957862854004	0.9998977	11.2
SA3_2	12	417.232608795166	358.69251251220703	0.9999471	12.32
SA3_2	13	413.4402275085449	358.0411720275879	0.9999248	13.44
SA3_2	14	408.5118770599365	355.3080654144287	0.9999356	14.56
SA3_2	15	401.4349937438965	354.5987892150879	0.9999331	15.68
SA3_2	16	399.1738796234131	353.49294662475586	0.9999522	16.8
SA3_2	17	391.8609380722046	353.45601081848145	0.99995506	17.92
SA3_2	18	383.6543560028076	352.9466915130615	0.99996185	19.04
SA3_2	19	377.77414321899414	352.50709533691406	0.99995244	20.16
SA3_2	20	369.9136972427368	349.8588752746582	0.99993944	21.28
SA3_2	21	364.7181510925293	349.6194648742676	0.9999379	22.4
SA3_2	22	359.6588611602783	348.7251663208008	0.99995697	23.52
SA3_2	23	356.089448928833	345.54954528808594	0.9999465	24.64
SA3_2	24	352.2865295410156	343.15701484680176	0.9999565	25.76
SA3_2	25	342.5788879394531	347.4632263183594	0.99991715	26.88
SA3_2	26	335.42752265930176	353.35195541381836	0.9999285	28.0
SA3_2	27	331.90202713012695	352.5513553619385	0.9999411	29.12
SA3_2	28	325.73513984680176	350.7810974121094	0.99991333	30.24
SA3_2	29	321.54877185821533	352.0517349243164	0.9999306	31.36
SA3_2	30	316.9332981109619	350.52663803100586	0.99992514	32.48
SA3_2	31	313.81635665893555	352.39073753356934	0.9998977	33.6
SA3_2	32	311.9950771331787	351.29642486572266	0.99993205	34.72
SA3_2	33	305.3295612335205	350.82555770874023	0.9999194	35.84
SA3_2	34	300.7889747619629	354.2914581298828	0.99992466	36.96
SA3_2	35	298.2547998428345	351.2053871154785	0.99992144	38.08
SA3_2	36	294.68209743499756	352.481689453125	0.9999248	39.2
SA3_2	37	292.84844398498535	351.8320083618164	0.9999293	40.32
SA3_2	38	291.1659240722656	349.3268394470215	0.9999291	41.44
SA3_2	39	289.75820541381836	347.548885345459	0.99991405	42.56
SA3_2	40	286.2222194671631	347.42491722106934	0.9999187	43.68
SA3_2	41	283.5153102874756	347.67308235168457	0.9999248	44.8
SA3_2	42	277.35159397125244	345.4600238800049	0.9999217	45.92
SA3_2	43	266.1646366119385	347.9751205444336	0.999923	47.04
SA3_2	44	251.33686065673828	350.94417572021484	0.99992895	48.16
SA3_2	45	244.49706077575684	349.9045944213867	0.9999268	49.28
SA3_2	46	235.64743995666504	351.43924713134766	0.99992406	50.4
SA3_2	47	232.85038471221924	349.7066116333008	0.9999293	51.52
SA3_2	48	227.76551246643066	347.51644134521484	0.9999143	52.64
SA3_2	49	215.5824899673462	348.8302230834961	0.9999162	53.76
SA3_2	50	207.6108455657959	347.5646781921387	0.99991393	54.88
SA3_2	51	203.42166423797607	343.3560848236084	0.99993527	56.0
SA3_2	52	197.8731393814087	342.6657485961914	0.9999641	57.12
SA3_2	53	192.92105436325073	343.57638359069824	0.9999633	58.24
SA3_2	54	187.78667449951172	344.7520065307617	0.99997103	59.36
SA3_2	55	182.81831741333008	357.4837303161621	0.9999474	60.48
SA3_2	56	183.91411304473877	366.9311714172363	0.99956137	61.6
SA3_2	57	184.5942497253418	380.3002738952637	0.9983193	62.72
SA3_2	58	200.21705627441406	387.7921199798584	0.99989057	63.84
SA3_2	59	215.45233726501465	386.6370964050293	0.9999554	64.96
SA3_2	60	237.05472946166992	388.7296485900879	0.99996674	66.08
SA3_2	61	259.511137008667	385.3978729248047	0.99990904	67.2
SA3_2	62	279.33714389801025	377.58570671081543	0.9999249	68.32
SA3_2	63	295.90320587158203	369.61870193481445	0.99993575	69.44
SA3_2	64	308.40539932250977	367.4336528778076	0.9998764	70.56
SA3_2	65	320.23706436157227	364.1095733642578	0.9998951	71.68
SA3_2	66	331.7232608795166	359.46184158325195	0.99986994	72.8
SA3_2	67	340.49789905548096	355.63965797424316	0.99993944	73.92
SA3_2	68	347.1860408782959	356.00255012512207	0.999894	75.04
SA3_2	69	360.9262943267822	356.48709297180176	0.9998815	76.16
SA3_2	70	372.63054847717285	357.83040046691895	0.9998895	77.28
SA3_2	71	390.02537727355957	355.96435546875	0.9998053	78.4
SA3_2	72	403.01780700683594	357.67839431762695	0.99993587	79.52
SA3_2	73	413.78469467163086	360.1284599304199	0.99991965	80.64
SA3_2	74	425.980806350708	363.8294792175293	0.9999504	81.76
SA3_2	75	432.8125476837158	367.5716972351074	0.99994516	82.88
SA3_2	76	442.4323558807373	373.02921295166016	0.9999392	84.0
SA3_2	77	453.447961807251	386.88343048095703	0.9971861	85.12
SA3_2	78	471.9001293182373	398.35607528686523	0.99827135	86.24
SA3_2	79	480.3928852081299	399.9459457397461	0.99933076	87.36
SA3_2	80	490.68684577941895	397.8518486022949	0.9996599	88.48
SA3_2	81	497.71728515625	392.9677963256836	0.99989045	89.6
SA3_2	82	500.81701278686523	390.61354637145996	0.9998889	90.72
SA3_2	83	494.1896438598633	388.5453414916992	0.99987555	91.84
SA3_2	84	497.0640182495117	391.87219619750977	0.9999317	92.96
SA3_2	85	495.3625679016113	390.88903427124023	0.9999254	94.08
SA3_2	86	495.58916091918945	387.12987899780273	0.99993753	95.2
SA3_2	87	495.17908096313477	383.10293197631836	0.9998535	96.32
SA3_2	88	495.6331253051758	382.2371292114258	0.9999305	97.44
SA3_2	89	490.7707691192627	379.08491134643555	0.9999186	98.56
SA3_2	90	485.0625991821289	374.9594020843506	0.99994564	99.68
SA3_2	91	481.95581436157227	372.9485321044922	0.99992406	100.8
SA3_2	92	478.8468360900879	369.55610275268555	0.9999186	101.92
SA3_2	93	476.14498138427734	363.4731101989746	0.9999162	103.04
SA3_2	94	473.42071533203125	358.81922721862793	0.9999409	104.16
SA3_2	95	470.44334411621094	355.95654487609863	0.9999548	105.28
SA3_2	96	463.9388084411621	353.946475982666	0.9999571	106.4
SA3_2	97	458.1211566925049	352.76490211486816	0.9999577	107.52
SA3_2	98	447.5606918334961	352.4641799926758	0.9999683	108.64
SA3_2	99	440.872859954834	353.1746292114258	0.99996996	109.76
SA3_2	100	435.79511642456055	350.94377517700195	0.9999627	110.88
SA3_2	101	432.0218086242676	349.7361660003662	0.9999635	112.0
SA3_2	102	425.7697105407715	349.167423248291	0.99995375	113.12
SA3_2	103	415.2811527252197	348.66419792175293	0.999966	114.24
SA3_2	104	405.2432060241699	353.2735061645508	0.99994874	115.36
SA3_2	105	390.1085138320923	357.47411727905273	0.9999454	116.48
SA3_2	106	381.97665214538574	367.35082626342773	0.9999374	117.6
SA3_2	107	370.8548069000244	372.2252082824707	0.99992204	118.72
SA3_2	108	362.15882301330566	372.2593402862549	0.99993396	119.84
SA3_2	109	353.9727210998535	371.27729415893555	0.9999442	120.96
SA3_2	110	351.04522705078125	367.8913879394531	0.99993646	122.08
SA3_2	111	348.4949588775635	365.7912540435791	0.99993205	123.2
SA3_2	112	346.1441993713379	363.0731391906738	0.99992025	124.32
SA3_2	113	338.85488510131836	361.8536567687988	0.99993956	125.44
SA3_2	114	333.35421085357666	366.7407989501953	0.99994695	126.56
SA3_2	115	325.736141204834	365.7228183746338	0.99993813	127.68
SA3_2	116	320.35515308380127	364.52762603759766	0.99992895	128.8
SA3_2	117	313.03956508636475	360.7668972015381	0.99992526	129.92
SA3_2	118	310.99987030029297	355.17900466918945	0.9999237	131.04
SA3_2	119	306.5673351287842	352.39580154418945	0.99988973	132.16
SA3_2	120	296.54080867767334	351.8239974975586	0.99989307	133.28
SA3_2	121	289.48166370391846	349.2887878417969	0.99995136	134.4
SA3_2	122	280.89795112609863	347.4265480041504	0.999948	135.52
SA3_2	123	274.65360164642334	345.8518981933594	0.9999393	136.64
SA3_2	124	268.8748598098755	344.64457511901855	0.999848	137.76
SA3_2	125	263.3965730667114	341.063175201416	0.9999263	138.88
SA3_2	126	256.3036918640137	336.1077690124512	0.9998869	140.0
SA3_2	127	248.50969314575195	340.10796546936035	0.9998976	141.12
SA3_2	128	239.72764015197754	343.2667350769043	0.9998852	142.24
SA3_2	129	230.78808784484863	341.1844253540039	0.9999547	143.36
SA3_2	130	225.25310516357422	339.6770668029785	0.99997103	144.48
SA3_2	131	218.61677169799805	348.1937599182129	0.9999218	145.6
SA3_2	132	219.30534839630127	357.7870559692383	0.999912	146.72
SA3_2	133	221.15845680236816	363.93181800842285	0.99992454	147.84
SA3_2	134	223.40030670166016	368.58055114746094	0.99992156	148.96
SA3_2	135	218.64047050476074	371.85298919677734	0.99995387	150.08
SA3_2	136	214.46285247802734	378.1622886657715	0.9999243	151.2
SA3_2	137	212.28418350219727	376.9160842895508	0.9999237	152.32
SA3_2	138	211.42566204071045	375.6489372253418	0.9999231	153.44
SA3_2	139	209.7778081893921	377.9804992675781	0.9999027	154.56
SA3_2	140	210.89768409729004	380.540714263916	0.99988365	155.68
SA3_2	141	208.26921463012695	376.94701194763184	0.9999056	156.8
SA3_2	142	206.1075210571289	378.0853843688965	0.999899	157.92
SA3_2	143	207.85963535308838	374.09969329833984	0.99991405	159.04
SA3_2	144	206.73983097076416	368.6272144317627	0.99991703	160.16
SA3_2	145	214.67552185058594	362.362060546875	0.99994075	161.28
SA3_2	146	220.73357105255127	358.2900810241699	0.9999496	162.4
SA3_2	147	223.31082820892334	354.0762519836426	0.99991405	163.52
SA3_2	148	221.32177352905273	354.0735912322998	0.999915	164.64
SA3_2	149	218.7023639678955	356.4261817932129	0.99992216	165.76
SA3_2	150	215.9987449645996	359.556884765625	0.99993587	166.88
SA3_2	151	212.53998279571533	365.3251075744629	0.9998925	168.0
SA3_2	152	209.4324827194214	368.70357513427734	0.9998958	169.12
SA3_2	153	205.63969612121582	368.0550956726074	0.9999007	170.24
SA3_2	154	205.19230365753174	365.7161521911621	0.9999206	171.36
SA3_2	155	203.29232215881348	362.777795791626	0.9998926	172.48
SA3_2	156	202.6932954788208	358.7337112426758	0.9998759	173.6
SA3_2	157	200.68771839141846	354.3395805358887	0.9999318	174.72
SA3_2	158	197.00933694839478	354.57509994506836	0.9999341	175.84
SA3_2	159	197.53379821777344	351.74180030822754	0.99994636	176.96
SA3_2	160	197.78175354003906	348.3483695983887	0.9999403	178.08
SA3_2	161	199.42903518676758	346.06693267822266	0.99995506	179.2
SA3_2	162	199.06195402145386	347.72621154785156	0.9998921	180.32
SA3_2	163	198.92570972442627	348.25761795043945	0.999946	181.44
SA3_2	164	197.15951681137085	350.0596618652344	0.9999454	182.56
SA3_2	165	194.9682593345642	351.38288497924805	0.99993646	183.68
SA3_2	166	190.43437242507935	353.07363510131836	0.9999063	184.8
SA3_2	167	186.54372692108154	352.1399688720703	0.9999163	185.92
SA3_2	168	183.17772150039673	353.433895111084	0.99988925	187.04
SA3_2	169	178.55395078659058	354.6771240234375	0.9999212	188.16
SA3_2	170	177.5854229927063	355.1436424255371	0.9999275	189.28
SA3_2	171	176.2073278427124	356.11249923706055	0.9998919	190.4
SA3_2	172	173.2986330986023	356.180419921875	0.9999021	191.52
SA3_2	173	169.2774772644043	356.51418685913086	0.9999218	192.64
SA3_2	174	168.04702281951904	356.40429496765137	0.99993336	193.76
SA3_2	175	164.26721811294556	357.20386505126953	0.9999043	194.88
SA3_2	176	163.0819320678711	355.0901412963867	0.99992037	196.0
SA3_2	177	163.97844552993774	353.23182106018066	0.9999348	197.12
SA3_2	178	163.57357501983643	354.43860054016113	0.9998666	198.24
SA3_2	179	161.5808606147766	360.81321716308594	0.99986553	199.36
SA3_2	180	155.9414029121399	369.15501594543457	0.99990165	200.48
SA3_2	181	157.88389444351196	373.9020252227783	0.99985945	201.6
SA3_2	182	160.43403148651123	378.59307289123535	0.99989116	202.72
SA3_2	183	164.97243642807007	379.3934440612793	0.99989057	203.84
SA3_2	184	170.9376335144043	378.9103031158447	0.99986804	204.96
SA3_2	185	171.68084383010864	378.43311309814453	0.9999006	206.08
SA3_2	186	171.41703367233276	380.1105308532715	0.999892	207.2
SA3_2	187	170.41189670562744	381.1279106140137	0.999887	208.32
SA3_2	188	169.79912519454956	384.6225070953369	0.9998611	209.44
SA3_2	189	168.8390851020813	387.4903106689453	0.9998908	210.56
SA3_2	190	171.88047170639038	386.9783592224121	0.9998895	211.68
SA3_2	191	173.1378436088562	385.0091743469238	0.9999058	212.8
SA3_2	192	176.4177441596985	381.52462005615234	0.99987197	213.92
SA3_2	193	177.90685892105103	378.39720726013184	0.99984705	215.04
SA3_2	194	172.61134386062622	382.9479503631592	0.9999074	216.16
SA3_2	195	172.82335758209229	380.8876419067383	0.9998307	217.28
SA3_2	196	174.07244443893433	385.0692558288574	0.99984	218.4
SA3_2	197	174.7032880783081	382.168550491333	0.99990106	219.52
SA3_2	198	173.23246002197266	381.6397476196289	0.99986863	220.64
SA3_2	199	175.64904689788818	381.0029983520508	0.9998191	221.76
SA3_2	200	176.32611989974976	378.65747451782227	0.9998685	222.88
SA3_2	201	174.95205402374268	382.1637153625488	0.9998939	224.0
SA3_2	202	173.8627791404724	385.2726173400879	0.99990726	225.12
SA3_2	203	173.4343409538269	391.14429473876953	0.99992514	226.24
SA3_2	204	173.20114374160767	392.274112701416	0.99988604	227.36
SA3_2	205	173.15208911895752	389.57837104797363	0.999858	228.48
SA3_2	206	173.99111986160278	384.1710662841797	0.9998908	229.6
SA3_2	207	178.3496618270874	379.211483001709	0.9998797	230.72
SA3_2	208	178.91443967819214	375.00926971435547	0.99989736	231.84
SA3_2	209	181.1314582824707	374.1028690338135	0.99988616	232.96
SA3_2	210	182.58559703826904	370.7769012451172	0.9999126	234.08
SA3_2	211	183.8270902633667	366.3760185241699	0.9999021	235.2
SA3_2	212	185.23643016815186	363.22248458862305	0.9998678	236.32
SA3_2	213	186.37895584106445	361.4337730407715	0.99990475	237.44
SA3_2	214	187.40220069885254	360.25434494018555	0.99991083	238.56
SA3_2	215	188.89342546463013	356.46738052368164	0.99987006	239.68
SA3_2	216	187.98327445983887	353.7772750854492	0.9999013	240.8
SA3_2	217	185.07061004638672	349.7882652282715	0.9999149	241.92
SA3_2	218	182.02829360961914	346.25965118408203	0.9998784	243.04
SA3_2	219	178.24023962020874	344.364652633667	0.9998566	244.16
SA3_2	220	179.14044857025146	343.3652687072754	0.99987304	245.28
SA3_2	221	180.45777082443237	342.60692596435547	0.99980885	246.4
SA3_2	222	179.05139923095703	342.5327682495117	0.9998393	247.52
SA3_2	223	180.58446645736694	342.8693389892578	0.9999021	248.64
SA3_2	224	176.71215534210205	351.64698600769043	0.99994004	249.76
SA3_2	225	173.6779808998108	358.5888862609863	0.9998623	250.88
SA3_2	226	164.9072527885437	363.9693260192871	0.9998572	252.0
SA3_2	227	163.61026763916016	368.8062572479248	0.9998171	253.12
SA3_2	228	163.28742504119873	370.6215190887451	0.99989223	254.24
SA3_2	229	163.29843997955322	375.98745346069336	0.99979264	255.36
SA3_2	230	169.26580667495728	383.873291015625	0.99977285	256.48
SA3_2	231	178.01687717437744	388.13509941101074	0.9998652	257.6
SA3_2	232	186.43789291381836	386.3762855529785	0.9999058	258.72
SA3_2	233	194.8519468307495	384.678897857666	0.9999212	259.84
SA3_2	234	198.72982501983643	382.74335861206055	0.9999	260.96
SA3_2	235	198.79884719848633	379.310302734375	0.9999317	262.08
SA3_2	236	194.77829933166504	379.31631088256836	0.9999441	263.2
SA3_2	237	192.66343116760254	379.82666015625	0.9998597	264.32
SA3_2	238	191.5047526359558	379.1765785217285	0.99987864	265.44
SA3_2	239	193.16959381103516	376.8994331359863	0.99991536	266.56
SA3_2	240	193.3387041091919	377.1401023864746	0.99992	267.68
SA3_2	241	191.9539451599121	375.5357551574707	0.9998747	268.8
SA3_2	242	190.61779975891113	374.96978759765625	0.999884	269.92
SA3_2	243	187.1126651763916	376.21893882751465	0.99988806	271.04
SA3_2	244	187.56136894226074	375.6874465942383	0.9998529	272.16
SA3_2	245	192.65525341033936	374.5529365539551	0.999913	273.28
SA3_2	246	194.80392932891846	374.1437530517578	0.9998802	274.4
SA3_2	247	194.61365938186646	373.89638900756836	0.99991775	275.52
SA3_2	248	191.3957715034485	379.0937805175781	0.9998791	276.64
SA3_2	249	192.2089695930481	380.67832946777344	0.999841	277.76
SA3_2	250	185.16274690628052	385.1780605316162	0.9999262	278.88
SA3_2	251	183.31053256988525	385.5489921569824	0.99984527	280.0
SA3_2	252	179.7468900680542	385.5446720123291	0.99989736	281.12
SA3_2	253	176.7634153366089	388.33362579345703	0.9999167	282.24
SA3_2	254	176.94555521011353	389.126672744751	0.99993885	283.36
SA3_2	255	175.75151920318604	391.14535331726074	0.99995136	284.48
SA3_2	256	173.06846380233765	388.1199073791504	0.9998896	285.6
SA3_2	257	173.1833577156067	393.17227363586426	0.9999341	286.72
SA3_2	258	173.46844673156738	395.4965400695801	0.9999547	287.84
SA3_2	259	175.24609565734863	398.367862701416	0.99993336	288.96
SA3_2	260	176.96467638015747	398.0134963989258	0.9998888	290.08
SA3_2	261	179.32002544403076	392.904052734375	0.9999491	291.2
SA3_2	262	179.45935726165771	389.35346603393555	0.9998809	292.32
SA3_2	263	178.47410440444946	385.6755065917969	0.99993575	293.44
SA3_2	264	174.53007698059082	384.7847557067871	0.9998963	294.56
SA3_2	265	174.93997812271118	382.4883270263672	0.9998522	295.68
SA3_2	266	174.74287748336792	380.5177974700928	0.9998938	296.8
SA3_2	267	174.1436243057251	381.94684982299805	0.9998971	297.92
SA3_2	268	173.69548082351685	382.2210502624512	0.9998846	299.04
SA3_2	269	174.9802827835083	381.1641597747803	0.9998623	300.16
SA3_2	270	176.92501544952393	381.44222259521484	0.9998666	301.28
SA3_2	271	176.24905109405518	380.3228187561035	0.999895	302.4
SA3_2	272	177.51249074935913	379.8003387451172	0.9998976	303.52
SA3_2	273	176.51491165161133	379.1880798339844	0.99986553	304.64
SA3_2	274	174.86966848373413	382.1802520751953	0.9998535	305.76
SA3_2	275	175.89106559753418	385.6600570678711	0.9998882	306.88
SA3_2	276	176.05122327804565	383.6780548095703	0.9999211	308.0
SA3_2	277	176.00946426391602	382.57238388061523	0.9998703	309.12
SA3_2	278	176.57999992370605	380.8864688873291	0.9999025	310.24
SA3_2	279	175.46120882034302	378.261022567749	0.9998852	311.36
SA3_2	280	173.47965240478516	378.67326736450195	0.9999094	312.48
SA3_2	281	172.08579778671265	377.52153396606445	0.9999224	313.6
SA3_2	282	169.91500854492188	376.2971591949463	0.99990034	314.72
SA3_2	283	168.861985206604	375.1487731933594	0.9999175	315.84
SA3_2	284	165.80554246902466	374.4150924682617	0.99993694	316.96
SA3_2	285	163.0602478981018	371.92328453063965	0.9998803	318.08
SA3_2	286	161.94841861724854	371.8454360961914	0.9998951	319.2
SA3_2	287	163.04513216018677	371.15535736083984	0.99987984	320.32
SA3_2	288	162.25825548171997	370.24017333984375	0.9998921	321.44
SA3_2	289	162.24195957183838	373.24962615966797	0.9998671	322.56
SA3_2	290	165.82118272781372	377.24427223205566	0.9998447	323.68
SA3_2	291	166.89705848693848	376.2385368347168	0.99989164	324.8
SA3_2	292	167.56525039672852	376.5702438354492	0.9998877	325.92
SA3_2	293	169.9000120162964	376.84779167175293	0.99988496	327.04
SA3_2	294	170.6256866455078	374.89757537841797	0.99992096	328.16
SA3_2	295	170.99850177764893	380.2239418029785	0.9998734	329.28
SA3_2	296	169.8436975479126	387.52930641174316	0.9999064	330.4
SA3_2	297	172.67918586730957	387.58140563964844	0.99988616	331.52
SA3_2	298	172.5912570953369	384.9633979797363	0.99982774	332.64
SA3_2	299	174.36370849609375	383.26480865478516	0.99982005	333.76
SA3_2	300	174.26650524139404	381.30743980407715	0.999788	334.88
SA3_2	301	170.51844596862793	377.7641487121582	0.9999074	336.0
SA3_2	302	165.1534080505371	376.61739349365234	0.99989605	337.12
SA3_2	303	165.56506156921387	374.94532585144043	0.9998374	338.24
SA3_2	304	164.91684913635254	371.34241104125977	0.9998876	339.36
SA3_2	305	161.89929246902466	369.2486000061035	0.99987113	340.48
SA3_2	306	159.33730602264404	369.43050384521484	0.99980813	341.6
SA3_2	307	158.36679935455322	366.7961311340332	0.99986684	342.72
SA3_2	308	152.9477596282959	370.32445907592773	0.9998746	343.84
SA3_2	309	152.02548503875732	370.4556083679199	0.99987733	344.96
SA3_2	310	152.29053497314453	372.8437042236328	0.9998511	346.08
SA3_2	311	150.66816806793213	370.1741409301758	0.99987864	347.2
SA3_2	312	152.2080659866333	366.51689529418945	0.99987566	348.32
SA3_2	313	151.7929196357727	367.99598693847656	0.9998946	349.44
SA3_2	314	149.56237077713013	368.87706756591797	0.9998479	350.56
SA3_2	315	151.35072469711304	369.0603733062744	0.9999039	351.68
SA3_2	316	148.62922430038452	368.44908714294434	0.9998229	352.8
SA3_2	317	148.61217737197876	369.36424255371094	0.9998882	353.92
SA3_2	318	151.73839330673218	369.5207691192627	0.99993074	355.04
SA3_2	319	151.78555250167847	365.00441551208496	0.9999478	356.16
SA3_2	320	143.42411756515503	364.04683113098145	0.9999393	357.28
SA3_2	321	140.13928174972534	369.3049621582031	0.99988675	358.4
SA3_2	322	141.41838550567627	374.60248947143555	0.99990046	359.52
SA3_2	323	145.50501108169556	379.5874786376953	0.99983907	360.64
SA3_2	324	147.72541522979736	381.36560440063477	0.9997017	361.76
SA3_2	325	151.49736404418945	380.4796028137207	0.99981314	362.88
SA3_2	326	151.85657739639282	385.4761505126953	0.9997694	364.0
SA3_2	327	157.82668590545654	385.8856773376465	0.9998597	365.12
SA3_2	328	166.96749925613403	385.5158042907715	0.9999126	366.24
SA3_2	329	173.2503890991211	382.7597236633301	0.99974996	367.36
SA3_2	330	179.7452211380005	381.0091495513916	0.99983895	368.48
SA3_2	331	180.76181411743164	380.42375564575195	0.9998659	369.6
SA3_2	332	178.2705783843994	379.0041446685791	0.9999105	370.72
SA3_2	333	176.87561511993408	381.0848808288574	0.99989307	371.84
SA3_2	334	176.87925100326538	379.97732162475586	0.9998883	372.96
SA3_2	335	178.00592184066772	380.81591606140137	0.9997389	374.08
SA3_2	336	184.0467929840088	378.7800979614258	0.9998636	375.2
SA3_2	337	183.9119553565979	374.8399829864502	0.99989724	376.32
SA3_2	338	185.35863161087036	368.41169357299805	0.99992454	377.44
SA3_2	339	185.68016290664673	368.99328231811523	0.9998629	378.56
SA3_2	340	188.27192783355713	367.7739715576172	0.9998647	379.68
SA3_2	341	189.14951086044312	364.497013092041	0.9998374	380.8
SA3_2	342	190.72034358978271	365.70055961608887	0.9998679	381.92
SA3_2	343	185.59937477111816	367.06729888916016	0.99985933	383.04
SA3_2	344	186.10155582427979	367.67337799072266	0.9998559	384.16
SA3_2	345	185.3211760520935	365.07030487060547	0.99988496	385.28
SA3_2	346	184.65023040771484	363.7075424194336	0.99989223	386.4
SA3_2	347	183.1942915916443	363.7936019897461	0.99988353	387.52
SA3_2	348	184.26344394683838	362.5990962982178	0.9999049	388.64
SA3_2	349	185.625958442688	358.24673652648926	0.99989545	389.76
SA3_2	350	181.46705627441406	361.06361389160156	0.99986005	390.88
SA3_2	351	178.26249599456787	362.16708183288574	0.99992585	392.0
SA3_2	352	172.6001501083374	365.60937881469727	0.99987304	393.12
SA3_2	353	169.7728395462036	371.6077423095703	0.99990463	394.24
SA3_2	354	168.2040810585022	378.88386726379395	0.9999312	395.36
SA3_2	355	168.61398220062256	387.1054744720459	0.99989974	396.48
SA3_2	356	170.2475905418396	391.7555236816406	0.9999486	397.6
SA3_2	357	171.11752033233643	394.5787239074707	0.9998888	398.72
SA3_2	358	171.50616645812988	396.11886978149414	0.99989474	399.84
SA3_2	359	172.95609712600708	393.83296966552734	0.9998846	400.96
SA3_2	360	174.2509126663208	395.1528739929199	0.9998994	402.08
SA3_2	361	174.5445728302002	394.60973739624023	0.9998832	403.2
SA3_2	362	174.4785189628601	393.7061405181885	0.9999112	404.32
SA3_2	363	177.25967168807983	393.86186599731445	0.99990845	405.44
SA3_2	364	179.33175563812256	393.0043601989746	0.9999294	406.56
SA3_2	365	182.11239576339722	392.1895408630371	0.9999238	407.68
SA3_2	366	184.03749465942383	387.0899963378906	0.9998796	408.8
SA3_2	367	186.5506649017334	383.15354347229004	0.9998636	409.92
SA3_2	368	192.65693426132202	378.54140281677246	0.9999181	411.04
SA3_2	369	187.9801869392395	381.0520362854004	0.99985373	412.16
SA3_2	370	185.45011281967163	379.9919128417969	0.99989665	413.28
SA3_2	371	184.28481817245483	380.3953742980957	0.99986994	414.4
SA3_2	372	182.970929145813	377.3404312133789	0.9998653	415.52
SA3_2	373	180.2332639694214	382.74149894714355	0.99985945	416.64
SA3_2	374	180.6883692741394	385.07792472839355	0.99991655	417.76
SA3_2	375	180.9161901473999	381.3735580444336	0.99985147	418.88
SA3_2	376	178.4705638885498	383.5685920715332	0.9999106	420.0
SA3_2	377	177.7052640914917	385.0959777832031	0.99991584	421.12
SA3_2	378	176.59724950790405	384.5222854614258	0.99989545	422.24
SA3_2	379	179.62558269500732	384.7452735900879	0.9999056	423.36
SA3_2	380	179.94705438613892	381.97134017944336	0.99987423	424.48
SA3_2	381	181.92787170410156	379.62910652160645	0.9998604	425.6
SA3_2	382	183.26904773712158	377.8641128540039	0.99984825	426.72
SA3_2	383	181.70511722564697	374.38831329345703	0.99989617	427.84
SA3_2	384	182.05779790878296	374.476261138916	0.9998621	428.96
SA3_2	385	179.84000444412231	373.3746528625488	0.999856	430.08
SA3_2	386	184.3893527984619	369.041690826416	0.9998306	431.2
SA3_2	387	187.60836124420166	365.94154357910156	0.9998437	432.32
SA3_2	388	189.20230865478516	364.2715358734131	0.99988186	433.44
SA3_2	389	188.46451044082642	361.2198257446289	0.99991035	434.56
SA3_2	390	185.85532903671265	362.44714736938477	0.99988985	435.68
SA3_2	391	183.490252494812	362.39953994750977	0.99988806	436.8
SA3_2	392	180.4993748664856	362.5550079345703	0.99989736	437.92
SA3_2	393	177.20305919647217	361.07093811035156	0.9999229	439.04
SA3_2	394	174.34654235839844	360.18482208251953	0.99989986	440.16
SA3_2	395	166.39865636825562	360.71325302124023	0.9999262	441.28
SA3_2	396	160.31991243362427	371.3503646850586	0.99991643	442.4
SA3_2	397	157.81985521316528	377.66103744506836	0.9999211	443.52
SA3_2	398	158.8811159133911	381.6578006744385	0.99994695	444.64
SA3_2	399	162.07783222198486	383.21943283081055	0.99994624	445.76
SA3_2	400	182.15245008468628	380.63232421875	0.9998934	446.88
SA3_2	401	188.48131895065308	378.0714797973633	0.99989545	448.0
SA3_2	402	196.57422304153442	373.75213623046875	0.9998734	449.12
SA3_2	403	197.14443683624268	375.0175094604492	0.9998779	450.24
SA3_2	404	193.71190071105957	375.3358840942383	0.9998933	451.36
SA3_2	405	192.0346975326538	379.2404365539551	0.9998772	452.48
SA3_2	406	187.88751363754272	384.8397731781006	0.99988604	453.6
SA3_2	407	185.7608199119568	381.3238334655762	0.9998387	454.72
SA3_2	408	181.7299246788025	382.14271545410156	0.9998863	455.84
SA3_2	409	182.08744525909424	380.21020889282227	0.9998443	456.96
SA3_2	410	183.15136432647705	381.83349609375	0.9998758	458.08
SA3_2	411	184.93965864181519	381.02874755859375	0.99984145	459.2
SA3_2	412	186.41321659088135	378.6083793640137	0.999876	460.32
SA3_2	413	186.28191947937012	374.5895004272461	0.99984515	461.44
SA3_2	414	182.1359157562256	371.9028854370117	0.99987376	462.56
SA3_2	415	180.340313911438	371.1999034881592	0.9998963	463.68
SA3_2	416	177.23313570022583	372.0526885986328	0.9998714	464.8
SA3_2	417	174.8664140701294	372.9210090637207	0.99987495	465.92
SA3_2	418	170.882248878479	374.96177673339844	0.9999118	467.04
SA3_2	419	166.5994644165039	372.1469306945801	0.9999002	468.16
SA3_2	420	162.59746551513672	379.4275188446045	0.9999299	469.28
SA3_2	421	163.98842334747314	379.45987701416016	0.9998579	470.4
SA3_2	422	164.88125324249268	375.08771896362305	0.99989676	471.52
SA3_2	423	166.2889003753662	373.1133842468262	0.9998386	472.64
SA3_2	424	164.6742343902588	375.6475353240967	0.99991393	473.76
SA3_2	425	167.36507415771484	377.96210289001465	0.9999138	474.88
SA3_2	426	166.4430856704712	377.0947551727295	0.9998561	476.0
SA3_2	427	162.3858094215393	373.38048934936523	0.9998864	477.12
SA3_2	428	162.87174224853516	372.1681308746338	0.999874	478.24
SA3_2	429	161.0221028327942	373.0960178375244	0.9998456	479.36
SA3_2	430	157.11047649383545	377.90639877319336	0.9998381	480.48
SA3_2	431	153.84334325790405	383.27287673950195	0.9999132	481.6
SA3_2	432	153.83713245391846	381.4152431488037	0.99985814	482.72
SA3_2	433	158.89941453933716	380.9805679321289	0.99984705	483.84
SA3_2	434	157.11184740066528	378.14077377319336	0.9998487	484.96
SA3_2	435	154.265034198761	378.71171951293945	0.9999031	486.08
SA3_2	436	154.8024296760559	378.55167388916016	0.99986017	487.2
SA3_2	437	154.2264461517334	378.5171699523926	0.9998642	488.32
SA3_2	438	152.88188457489014	378.45245361328125	0.9999157	489.44
SA3_2	439	152.4946928024292	380.3873062133789	0.99985385	490.56
SA3_2	440	157.1069359779358	386.01396560668945	0.99987483	491.68
SA3_2	441	154.13572788238525	383.29553604125977	0.99988496	492.8
SA3_2	442	155.60849905014038	380.6931495666504	0.99987936	493.92
SA3_2	443	160.82295179367065	378.01048278808594	0.9998987	495.04
SA3_2	444	163.01593780517578	374.62377548217773	0.9999001	496.16
SA3_2	445	164.32024240493774	373.02440643310547	0.9998766	497.28
SA3_2	446	167.1170711517334	370.46985626220703	0.9999021	498.4
SA3_2	447	168.0312991142273	368.7696647644043	0.99994373	499.52
SA3_2	448	171.50821685791016	367.76418685913086	0.99989176	500.64
SA3_2	449	174.09892082214355	367.4281883239746	0.99989367	501.76
SA3_2	450	174.94879961013794	365.28093338012695	0.99992454	502.88
SA3_2	451	176.0042428970337	361.6231155395508	0.99984574	504.0
SA3_2	452	179.9575686454773	360.6782341003418	0.9998865	505.12
SA3_2	453	183.27122926712036	358.54225158691406	0.99985087	506.24
SA3_2	454	184.45260524749756	356.1087226867676	0.99988115	507.36
SA3_2	455	185.81435680389404	356.69620513916016	0.99988973	508.48
SA3_2	456	183.33814144134521	361.92455291748047	0.9999026	509.6
SA3_2	457	181.55791759490967	363.775691986084	0.9999161	510.72
SA3_2	458	181.47867918014526	372.8148651123047	0.99993837	511.84
SA3_2	459	181.6617727279663	381.5526866912842	0.9999254	512.96
SA3_2	460	182.04642534255981	385.5399513244629	0.99989223	514.08
SA3_2	461	186.58475875854492	384.5449447631836	0.99986696	515.2
SA3_2	462	188.19206953048706	380.5528450012207	0.9998971	516.32
SA3_2	463	189.6754503250122	377.24252700805664	0.9998944	517.44
SA3_2	464	190.59845209121704	375.2721977233887	0.99989367	518.56
SA3_2	465	190.15278816223145	374.7209644317627	0.9999031	519.68
SA3_2	466	190.82919359207153	373.51192474365234	0.9999049	520.8
SA3_2	467	192.55781173706055	369.12732124328613	0.9998903	521.92
SA3_2	468	193.0406093597412	364.35999870300293	0.99990106	523.04
SA3_2	469	187.8764510154724	365.4052448272705	0.99991393	524.16
SA3_2	470	188.25289011001587	360.8613395690918	0.9998677	525.28
SA3_2	471	188.31710815429688	359.02198791503906	0.9999163	526.4
SA3_2	472	188.95796537399292	362.77210235595703	0.99991286	527.52
SA3_2	473	188.88734579086304	362.15892791748047	0.99991846	528.64
SA3_2	474	191.5266513824463	357.69372940063477	0.99985516	529.76
SA3_2	475	191.76634550094604	358.4898376464844	0.99986684	530.88
SA3_2	476	194.1556453704834	358.15778732299805	0.9999044	532.0
SA3_2	477	192.6259994506836	354.46935653686523	0.9998963	533.12
SA3_2	478	187.2435450553894	351.1526298522949	0.9999366	534.24
SA3_2	479	181.16837739944458	345.128231048584	0.99988055	535.36
SA3_2	480	176.5758991241455	338.5489082336426	0.9999051	536.48
SA3_2	481	168.78430843353271	343.0564498901367	0.9998902	537.6
SA3_2	482	158.48138332366943	349.73779678344727	0.9999049	538.72
SA3_2	483	150.8408784866333	353.05492401123047	0.9999417	539.84
SA3_2	484	148.2371211051941	361.23212814331055	0.99993706	540.96
SA3_2	485	150.59581995010376	363.7601566314697	0.99993026	542.08
SA3_2	486	152.58405208587646	363.4086227416992	0.9999089	543.2
SA3_2	487	157.05430507659912	363.20045471191406	0.9998876	544.32
SA3_2	488	159.1095209121704	364.43864822387695	0.99987376	545.44
SA3_2	489	163.42018842697144	362.2829818725586	0.99989665	546.56
SA3_2	490	162.872052192688	364.5838165283203	0.9999262	547.68
SA3_2	491	164.56899642944336	365.9018325805664	0.9999187	548.8
SA3_2	492	159.13676023483276	371.05464935302734	0.99984646	549.92
SA3_2	493	159.55445766448975	372.3480033874512	0.9998915	551.04
SA3_2	494	160.36057472229004	370.2326202392578	0.99980134	552.16
SA3_2	495	165.89101552963257	365.72038650512695	0.99985325	553.28
SA3_2	496	168.4453248977661	361.91737174987793	0.99992	554.4
SA3_2	497	171.00155353546143	358.61331939697266	0.99991417	555.52
SA3_2	498	170.0154185295105	362.7147674560547	0.99992776	556.64
SA3_2	499	171.13031148910522	369.38976287841797	0.99988437	557.76
SA3_2	500	169.27499771118164	373.46065521240234	0.99992096	558.88
SA3_2	501	171.7077136039734	373.7417221069336	0.99993587	560.0
SA3_2	502	172.4392533302307	374.51783180236816	0.9999218	561.12
SA3_2	503	173.44050407409668	370.6194591522217	0.99988246	562.24
SA3_2	504	173.88895750045776	375.1835346221924	0.9998981	563.36
SA3_2	505	174.33054447174072	380.2687454223633	0.9998697	564.48
SA3_2	506	173.47053289413452	385.18672943115234	0.9999075	565.6
SA3_2	507	168.79853010177612	383.5029602050781	0.9998908	566.72
SA3_2	508	168.69301795959473	381.18993759155273	0.9998192	567.84
SA3_2	509	163.54897022247314	382.9489517211914	0.9999238	568.96
SA3_2	510	157.40455389022827	388.4735870361328	0.999889	570.08
SA3_2	511	158.2756519317627	385.6340789794922	0.999887	571.2
SA3_2	512	158.78194570541382	380.1009750366211	0.9998871	572.32
SA3_2	513	153.87310981750488	378.0666160583496	0.99987984	573.44
SA3_2	514	155.91630935668945	376.3545799255371	0.9998802	574.56
SA3_2	515	156.01446628570557	374.4696807861328	0.999931	575.68
SA3_2	516	155.9247374534607	371.053991317749	0.99986184	576.8
SA3_2	517	157.78436660766602	369.4351387023926	0.99984753	577.92
SA3_2	518	157.02786445617676	370.0804138183594	0.9998673	579.04
SA3_2	519	156.3467264175415	368.94968032836914	0.9998343	580.16
SA3_2	520	156.4894199371338	367.69763946533203	0.9998803	581.28
SA3_2	521	158.56976509094238	364.3933868408203	0.9999397	582.4
SA3_2	522	142.9004192352295	368.96942138671875	0.9998553	583.52
SA3_2	523	138.2501244544983	378.5005760192871	0.9998555	584.64
SA3_2	524	138.75097036361694	385.6948471069336	0.99990237	585.76
SA3_2	525	141.17555618286133	389.69970703125	0.99987805	586.88
SA3_2	526	139.4522190093994	389.8722267150879	0.999895	588.0
SA3_2	527	146.0132122039795	386.03199005126953	0.9998983	589.12
SA3_2	528	151.3494849205017	383.0672550201416	0.99985826	590.24
SA3_2	529	152.71602869033813	381.76849365234375	0.99986565	591.36
SA3_2	530	161.32774353027344	379.10908699035645	0.99988234	592.48
SA3_2	531	166.26653671264648	376.96346282958984	0.99990106	593.6
SA3_2	532	167.5251007080078	377.7993392944336	0.99988246	594.72
SA3_2	533	171.6275691986084	377.24976539611816	0.99986184	595.84
SA3_2	534	176.54207944869995	375.92665672302246	0.9998299	596.96
SA3_2	535	178.28350067138672	375.05395889282227	0.9998956	598.08
SA3_2	536	181.06744289398193	374.03308868408203	0.9998715	599.2
SA3_2	537	178.8090944290161	370.02445220947266	0.9998733	600.32
SA3_2	538	177.8296709060669	364.7714424133301	0.99994683	601.44
SA3_2	539	172.67215251922607	364.90453720092773	0.9999056	602.56
SA3_2	540	172.43043184280396	362.3802852630615	0.99992	603.68
SA3_2	541	176.23882293701172	359.549503326416	0.9999049	604.8
SA3_2	542	178.383469581604	355.9749984741211	0.9999212	605.92
SA3_2	543	178.08265686035156	350.9700393676758	0.9999089	607.04
SA3_2	544	178.89211177825928	346.71655654907227	0.9998771	608.16
SA3_2	545	178.66332530975342	347.10113525390625	0.9999443	609.28
SA3_2	546	178.2313585281372	342.2337055206299	0.9999424	610.4
SA3_2	547	175.12508630752563	338.6303901672363	0.9999424	611.52
SA3_2	548	167.693293094635	338.4576416015625	0.9998789	612.64
SA3_2	549	161.78395748138428	339.3564033508301	0.999918	613.76
SA3_2	550	157.15340375900269	342.9554557800293	0.9999398	614.88
SA3_2	551	154.29823398590088	343.96270751953125	0.9999471	616.0
SA3_2	552	151.44566297531128	341.28719329833984	0.99993217	617.12
SA3_2	553	144.96153593063354	341.0226058959961	0.9999627	618.24
SA3_2	554	143.70543956756592	339.95189666748047	0.99994636	619.36
SA3_2	555	138.0192995071411	338.33003997802734	0.9999695	620.48
SA3_2	556	136.75116300582886	341.74970626831055	0.99997807	621.6
SA3_2	557	137.0538353919983	352.19693183898926	0.999966	622.72
SA3_2	558	136.49141788482666	373.2956600189209	0.99989986	623.84
SA3_2	559	131.98078870773315	387.2848606109619	0.9984682	624.96
SA3_2	560	146.12548351287842	397.2095203399658	0.9982962	626.08
SA3_2	561	165.41314125061035	399.6888542175293	0.9998362	627.2
SA3_2	562	188.40153217315674	396.113805770874	0.9997969	628.32
SA3_2	563	211.85674667358398	386.6191291809082	0.9999176	629.44
SA3_2	564	227.9001235961914	379.28272247314453	0.99991965	630.56
SA3_2	565	237.57519721984863	369.8441219329834	0.9999311	631.68
SA3_2	566	244.7835922241211	362.23222732543945	0.9998467	632.8
SA3_2	567	252.2089958190918	357.2471237182617	0.9998165	633.92
SA3_2	568	263.4373188018799	353.06118965148926	0.999859	635.04
SA3_2	569	278.46012115478516	352.7952575683594	0.99984884	636.16
SA3_2	570	297.6705074310303	352.44054794311523	0.99990535	637.28
SA3_2	571	312.36371994018555	349.19471740722656	0.99992216	638.4
SA3_2	572	322.88873195648193	344.5985698699951	0.99992585	639.52
SA3_2	573	334.74957942962646	341.2617015838623	0.999912	640.64
SA3_2	574	349.73013401031494	338.9206123352051	0.99994814	641.76
SA3_2	575	364.02783393859863	337.90111541748047	0.99993	642.88
SA3_2	576	386.8459701538086	335.5229187011719	0.99988055	644.0
SA3_2	577	404.98719215393066	336.5548610687256	0.9999378	645.12
SA3_2	578	422.88312911987305	338.55992317199707	0.9999354	646.24
SA3_2	579	435.82873344421387	340.1338291168213	0.9998957	647.36
SA3_2	580	449.86000061035156	339.7354316711426	0.99989474	648.48
SA3_2	581	458.3420753479004	339.7638702392578	0.99995375	649.6
SA3_2	582	467.6915645599365	341.5745544433594	0.9999541	650.72
SA3_2	583	478.1330108642578	343.56130599975586	0.99994946	651.84
SA3_2	584	483.68005752563477	345.2607536315918	0.9994186	652.96
SA3_2	585	487.07103729248047	348.1132507324219	0.9994173	654.08
SA3_2	586	489.5730972290039	349.7709274291992	0.9988681	655.2
SA3_2	587	485.09459495544434	349.6577453613281	0.9986632	656.32
SA3_2	588	482.12146759033203	353.7850570678711	0.9981218	657.44
SA3_2	589	478.4785270690918	353.84819984436035	0.99911946	658.56
SA3_2	590	475.05807876586914	353.82768630981445	0.9833491	659.68
SA3_2	591	470.6404685974121	359.56578254699707	0.998831	660.8
SA3_2	592	469.0426826477051	357.21622467041016	0.99940336	661.92
SA3_2	593	467.9722785949707	353.9443016052246	0.9989837	663.04
SA3_2	594	468.7370777130127	354.1209411621094	0.9994523	664.16
SA3_2	595	469.6126937866211	350.8627223968506	0.9984006	665.28
SA3_2	596	472.7886199951172	350.60211181640625	0.9989334	666.4
SA3_2	597	476.28345489501953	352.4509048461914	0.999775	667.52
SA3_2	598	475.3232002258301	354.9597930908203	0.9998264	668.64
SA3_2	599	476.2056827545166	355.3673458099365	0.9999275	669.76
SA3_2	600	472.71413803100586	354.6087455749512	0.99995935	670.88
SA3_2	601	467.0011520385742	356.41819953918457	0.9999571	672.0
SA3_2	602	449.6415615081787	358.13976287841797	0.9999504	673.12
SA3_2	603	437.87336349487305	366.0772705078125	0.99995196	674.24
SA3_2	604	431.1831474304199	366.2536811828613	0.9999343	675.36
SA3_2	605	426.1505126953125	364.25562858581543	0.99993813	676.48
SA3_2	606	418.95642280578613	364.55514907836914	0.9999541	677.6
SA3_2	607	416.17517471313477	364.87964630126953	0.99995756	678.72
SA3_2	608	408.93497467041016	363.8952827453613	0.9999573	679.84
SA3_2	609	405.7945251464844	364.237117767334	0.9999596	680.96
SA3_2	610	398.0990409851074	363.36645126342773	0.99996424	682.08
SA3_2	611	393.02520751953125	365.2008819580078	0.99994564	683.2
SA3_2	612	387.2056007385254	370.1673889160156	0.999959	684.32
SA3_2	613	377.6099443435669	369.8112487792969	0.99994767	685.44
SA3_2	614	371.1956739425659	367.78942108154297	0.9999391	686.56
SA3_2	615	367.4088954925537	366.02611541748047	0.99995124	687.68
SA3_2	616	362.91050910949707	363.0790901184082	0.99994636	688.8
SA3_2	617	358.3462715148926	364.453067779541	0.99993145	689.92
SA3_2	618	355.1513671875	359.599027633667	0.99993324	691.04
SA3_2	619	351.41406059265137	360.93801498413086	0.99996686	692.16
SA3_2	620	345.77338695526123	356.1493492126465	0.9999554	693.28
SA3_2	621	341.3766860961914	352.74988174438477	0.9999236	694.4
SA3_2	622	336.8993282318115	354.2068290710449	0.99997354	695.52
SA3_2	623	329.8758029937744	356.4389705657959	0.99985516	696.64
SA3_2	624	327.8717279434204	357.50776290893555	0.99990225	697.76
SA3_2	625	324.7908115386963	355.6262397766113	0.99992204	698.88
SA3_2	626	324.54872131347656	356.88629150390625	0.9999436	700.0
SA3_2	627	323.0569362640381	355.9489917755127	0.9999263	701.12
SA3_2	628	321.0258960723877	355.58876037597656	0.9999398	702.24
SA3_2	629	313.7528657913208	358.44451904296875	0.99994445	703.36
SA3_2	630	314.5350456237793	357.55016326904297	0.9999386	704.48
SA3_2	631	311.03243827819824	355.9398937225342	0.9999366	705.6
SA3_2	632	288.41187953948975	357.84356117248535	0.99994886	706.72
SA3_2	633	264.2028331756592	362.8370475769043	0.9999423	707.84
SA3_2	634	246.9480276107788	370.10868072509766	0.99993813	708.96
SA3_2	635	230.19392490386963	375.58945655822754	0.9999478	710.08
SA3_2	636	220.6228494644165	372.242431640625	0.9999652	711.2
SA3_2	637	206.2816858291626	374.94226455688477	0.9998809	712.32
SA3_2	638	197.46490716934204	376.6582775115967	0.99988747	713.44
SA3_2	639	185.69985628128052	374.1225242614746	0.99991596	714.56
SA3_2	640	176.06574296951294	370.8607292175293	0.99990547	715.68
SA3_2	641	159.63813066482544	381.39209747314453	0.99989474	716.8
SA3_2	642	148.10115098953247	386.28387451171875	0.9998772	717.92
SA3_2	643	145.90847492218018	390.29794692993164	0.9998914	719.04
SA3_2	644	151.51116847991943	388.8732719421387	0.99994373	720.16
SA3_2	645	155.7174801826477	384.13124084472656	0.99993277	721.28
SA3_2	646	163.04689645767212	380.51167488098145	0.99992037	722.4
SA3_2	647	166.36242866516113	380.3187561035156	0.9999157	723.52
SA3_2	648	167.57822036743164	376.2909507751465	0.99988854	724.64
SA3_2	649	171.8515157699585	371.4854335784912	0.99991727	725.76
SA3_2	650	177.43076086044312	367.54852294921875	0.99991584	726.88
SA3_2	651	181.96781873703003	363.7019920349121	0.999884	728.0
SA3_2	652	180.04324436187744	363.7965202331543	0.9998801	729.12
SA3_2	653	183.60751867294312	370.6875801086426	0.999876	730.24
SA3_2	654	184.316086769104	374.2074394226074	0.99991405	731.36
SA3_2	655	185.1947546005249	374.8270797729492	0.999887	732.48
SA3_2	656	186.46953105926514	373.7154006958008	0.9999167	733.6
SA3_2	657	190.87021350860596	372.4669075012207	0.9998759	734.72
SA3_2	658	190.44220447540283	372.51285552978516	0.99987197	735.84
SA3_2	659	189.1433835029602	373.3453559875488	0.99988437	736.96
SA3_2	660	188.10513019561768	367.35986709594727	0.999912	738.08
SA3_2	661	182.7190637588501	355.99124908447266	0.99987507	739.2
SA3_2	662	182.51038789749146	348.7833595275879	0.9998642	740.32
SA3_2	663	180.00847101211548	344.2594528198242	0.99984264	741.44
SA3_2	664	175.80883502960205	344.7864818572998	0.9998696	742.56
SA3_2	665	174.46608543395996	342.0205020904541	0.9998964	743.68
SA3_2	666	171.7981219291687	349.17091369628906	0.99990606	744.8
SA3_2	667	171.04508876800537	350.49848556518555	0.9998771	745.92
SA3_2	668	169.38743591308594	351.3061809539795	0.99994564	747.04
SA3_2	669	165.51430225372314	356.31134033203125	0.9999063	748.16
SA3_2	670	157.5706958770752	364.0935516357422	0.9997936	749.28
SA3_2	671	153.85152101516724	372.1750259399414	0.99989915	750.4
SA3_2	672	159.45559740066528	375.5874252319336	0.9998665	751.52
SA3_2	673	162.7875566482544	377.91921615600586	0.9998977	752.64
SA3_2	674	165.22213220596313	376.94583892822266	0.99990356	753.76
SA3_2	675	170.9414005279541	380.7857894897461	0.9999074	754.88
SA3_2	676	171.28498554229736	387.1464157104492	0.9999255	756.0
SA3_2	677	176.1397361755371	393.3959197998047	0.9999379	757.12
SA3_2	678	178.59164476394653	390.7922172546387	0.9999554	758.24
SA3_2	679	179.43626642227173	391.61630630493164	0.99995303	759.36
SA3_2	680	179.67753410339355	388.423433303833	0.9999131	760.48
SA3_2	681	179.2593479156494	388.6116313934326	0.99993193	761.6
SA3_2	682	179.56453561782837	385.1088523864746	0.99988174	762.72
SA3_2	683	181.94615840911865	380.48206329345703	0.99987435	763.84
SA3_2	684	180.718731880188	377.0954418182373	0.99991953	764.96
SA3_2	685	175.51145553588867	381.3896083831787	0.9999281	766.08
SA3_2	686	172.7815866470337	384.3732261657715	0.99993813	767.2
SA3_2	687	167.3747420310974	383.71782302856445	0.99991477	768.32
SA3_2	688	171.8726634979248	385.3369903564453	0.9999298	769.44
SA3_2	689	173.16547632217407	383.61963272094727	0.9999335	770.56
SA3_2	690	172.26457595825195	384.3478202819824	0.9999218	771.68
SA3_2	691	173.25928211212158	383.8449954986572	0.99992037	772.8
SA3_2	692	175.0033140182495	385.1272201538086	0.99993885	773.92
SA3_2	693	178.33799123764038	382.1133041381836	0.9998796	775.04
SA3_2	694	182.2867751121521	376.0755729675293	0.9998683	776.16
SA3_2	695	182.74624347686768	371.94920539855957	0.9998635	777.28
SA3_2	696	180.55750131607056	369.777774810791	0.9998857	778.4
SA3_2	697	180.7856559753418	371.34681701660156	0.9998865	779.52
SA3_2	698	184.41410064697266	374.39990043640137	0.9999403	780.64
SA3_2	699	178.5888671875	382.9785919189453	0.9998698	781.76
SA3_2	700	178.98675203323364	385.94226837158203	0.9999306	782.88
SA3_2	701	178.3539891242981	385.74628829956055	0.99988234	784.0
SA3_2	702	179.41839694976807	387.4966621398926	0.99986386	785.12
SA3_2	703	179.19745445251465	386.7212104797363	0.9999198	786.24
SA3_2	704	178.66549491882324	385.8657932281494	0.9998865	787.36
SA3_2	705	179.70736026763916	387.09096908569336	0.999892	788.48
SA3_2	706	180.32509088516235	384.19246673583984	0.9998493	789.6
SA3_2	707	181.03985786437988	385.01243591308594	0.99992776	790.72
SA3_2	708	182.0183515548706	383.90235900878906	0.9999261	791.84
SA3_2	709	182.94748067855835	382.0836353302002	0.99987817	792.96
SA3_2	710	181.6627025604248	381.9806957244873	0.99983275	794.08
SA3_2	711	180.3697109222412	383.1076240539551	0.9998683	795.2
SA3_2	712	179.72687482833862	384.5218849182129	0.9998832	796.32
SA3_2	713	179.43203449249268	385.35438537597656	0.99986374	797.44
SA3_2	714	181.60269260406494	386.337890625	0.99990654	798.56
SA3_2	715	179.4810652732849	383.1283950805664	0.999851	799.68
SA3_2	716	179.09553050994873	381.1461639404297	0.99986196	800.8
SA3_2	717	179.87744808197021	380.3349208831787	0.99991226	801.92
SA3_2	718	178.62513065338135	374.1294479370117	0.9998667	803.04
SA3_2	719	178.0988335609436	371.7631530761719	0.99989915	804.16
SA3_2	720	182.35501050949097	369.78687286376953	0.9999466	805.28
SA3_2	721	179.77787256240845	367.8133964538574	0.9999232	806.4
SA3_2	722	175.43233633041382	372.7892875671387	0.9998797	807.52
SA3_2	723	179.24301624298096	376.9878387451172	0.99987626	808.64
SA3_2	724	178.67298126220703	374.4570064544678	0.99991393	809.76
SA3_2	725	200.20480155944824	364.4131278991699	0.9999217	810.88
SA3_2	726	210.35122871398926	357.49534606933594	0.9999138	812.0
SA3_2	727	209.15608406066895	357.91208267211914	0.99990225	813.12
SA3_2	728	207.183837890625	354.005126953125	0.999946	814.24
SA3_2	729	203.77769470214844	363.37697982788086	0.99991596	815.36
SA3_2	730	203.5815954208374	367.6249694824219	0.9998673	816.48
SA3_2	731	201.06854438781738	369.92271423339844	0.9997912	817.6
SA3_2	732	197.90374040603638	370.01927375793457	0.99986196	818.72
SA3_2	733	195.18818855285645	367.89605140686035	0.99992335	819.84
SA3_2	734	189.7754192352295	367.3871040344238	0.9999001	820.96
SA3_2	735	189.0844464302063	363.839807510376	0.99993837	822.08
SA3_2	736	188.60528469085693	360.97829818725586	0.99992764	823.2
SA3_2	737	184.14620161056519	358.9596748352051	0.9999112	824.32
SA3_2	738	181.47825002670288	364.6175765991211	0.9999087	825.44
SA3_2	739	179.1558027267456	364.14344787597656	0.999915	826.56
SA3_2	740	176.8710970878601	363.6819076538086	0.9998903	827.68
SA3_2	741	174.36431646347046	367.2864532470703	0.999933	828.8
SA3_2	742	171.6478943824768	366.8339538574219	0.99986935	829.92
SA3_2	743	165.74525833129883	370.70783615112305	0.99988186	831.04
SA3_2	744	167.78314113616943	368.28271865844727	0.9998934	832.16
SA3_2	745	170.18930912017822	367.22225189208984	0.9999169	833.28
SA3_2	746	169.94811296463013	365.8563423156738	0.999918	834.4
SA3_2	747	171.10216617584229	363.2212543487549	0.9999336	835.52
SA3_2	748	171.41458988189697	360.3820037841797	0.99989784	836.64
SA3_2	749	171.59388065338135	356.4355659484863	0.9999206	837.76
SA3_2	750	172.45672941207886	354.1176223754883	0.9998965	838.88
SA3_2	751	172.7583646774292	350.38853645324707	0.9999169	840.0
SA3_2	752	172.2056269645691	349.26767349243164	0.9999455	841.12
SA3_2	753	169.5932388305664	347.30873107910156	0.9998926	842.24
SA3_2	754	168.75383853912354	345.2885627746582	0.9999398	843.36
SA3_2	755	168.05139780044556	345.0127601623535	0.99991214	844.48
SA3_2	756	167.48348474502563	341.81419372558594	0.9999242	845.6
SA3_2	757	164.00026082992554	336.1240768432617	0.9998894	846.72
SA3_2	758	162.74333000183105	329.9040412902832	0.9999095	847.84
SA3_2	759	161.296808719635	330.8161926269531	0.9999386	848.96
SA3_2	760	160.35165786743164	325.3589630126953	0.9999695	850.08
SA3_2	761	156.6163182258606	323.5139751434326	0.99996746	851.2
SA3_2	762	154.6288251876831	326.14834785461426	0.99990404	852.32
SA3_2	763	167.7053451538086	330.90760231018066	0.99981505	853.44
SA3_2	764	166.67110919952393	336.11520767211914	0.9999695	854.56
SA3_2	765	163.3407473564148	342.7291774749756	0.9999577	855.68
SA3_2	766	166.43807888031006	359.9670696258545	0.9999584	856.8
SA3_2	767	168.50204467773438	387.42198944091797	0.9998976	857.92
SA3_2	768	180.15050888061523	394.90528106689453	0.99989057	859.04
SA3_2	769	185.6348752975464	396.6074752807617	0.99990726	860.16
SA3_2	770	186.01961135864258	403.99417877197266	0.9998908	861.28
SA3_2	771	186.26656532287598	406.9281005859375	0.9998807	862.4
SA3_2	772	184.3802571296692	406.9939613342285	0.9997595	863.52
SA3_2	773	185.36862134933472	403.3838653564453	0.9998925	864.64
SA3_2	774	189.51787948608398	404.77792739868164	0.9998392	865.76
SA3_2	775	192.63330698013306	399.58717346191406	0.99984777	866.88
SA3_2	776	198.07976484298706	394.8987865447998	0.9998592	868.0
SA3_2	777	199.9882698059082	392.72701263427734	0.9998374	869.12
SA3_2	778	198.17945957183838	392.1687698364258	0.9998311	870.24
SA3_2	779	199.40166473388672	389.24320220947266	0.9998989	871.36
SA3_2	780	198.89627695083618	384.20594215393066	0.99987435	872.48
SA3_2	781	199.1064429283142	378.762788772583	0.99979645	873.6
SA3_2	782	199.5716094970703	375.0777053833008	0.9999223	874.72
SA3_2	783	200.7472038269043	370.24280548095703	0.9998623	875.84
SA3_2	784	200.66423416137695	369.3027591705322	0.9998683	876.96
SA3_2	785	201.27050876617432	368.28723907470703	0.9998404	878.08
SA3_2	786	201.8759250640869	366.09792709350586	0.9998852	879.2
SA3_2	787	201.54147148132324	364.25737380981445	0.999926	880.32
SA3_2	788	200.5573034286499	362.75224685668945	0.99991596	881.44
SA3_2	789	199.9098300933838	357.2961616516113	0.99995327	882.56
SA3_2	790	189.47757482528687	364.0785026550293	0.9999236	883.68
SA3_2	791	186.71748638153076	361.70745849609375	0.9999306	884.8
SA3_2	792	186.33099794387817	358.07032585144043	0.9998586	885.92
SA3_2	793	185.39390563964844	354.689998626709	0.99988556	887.04
SA3_2	794	181.72484636306763	355.7666301727295	0.99986637	888.16
SA3_2	795	182.77409076690674	356.35600090026855	0.99986434	889.28
SA3_2	796	185.48948764801025	347.2818946838379	0.9999243	890.4
SA3_2	797	186.83247566223145	344.2207717895508	0.9999318	891.52
SA3_2	798	179.94674444198608	348.27587127685547	0.99994934	892.64
SA3_2	799	171.17862701416016	359.5800590515137	0.99988127	893.76
SA3_2	800	165.8990979194641	371.7755126953125	0.9999262	894.88
SA3_2	801	165.90325832366943	378.9117622375488	0.99992716	896.0
SA3_2	802	168.63253116607666	382.82249450683594	0.9998995	897.12
SA3_2	803	174.13040399551392	386.0250663757324	0.99993074	898.24
SA3_2	804	175.17448663711548	387.6477241516113	0.9999149	899.36
SA3_2	805	179.38830852508545	392.0521545410156	0.99991524	900.48
SA3_2	806	183.0950140953064	388.46174240112305	0.99985695	901.6
SA3_2	807	181.7758560180664	389.3932914733887	0.99989283	902.72
SA3_2	808	183.7987184524536	392.1339797973633	0.99992025	903.84
SA3_2	809	186.7140293121338	387.6492404937744	0.99989593	904.96
SA3_2	810	183.84793996810913	384.98010635375977	0.999895	906.08
SA3_2	811	184.1714859008789	388.8082981109619	0.9999559	907.2
SA3_2	812	183.76177549362183	390.9781551361084	0.9999448	908.32
SA3_2	813	187.28933334350586	392.3605155944824	0.99989974	909.44
SA3_2	814	190.7092809677124	389.72113609313965	0.9998497	910.56
SA3_2	815	194.6971297264099	386.1141586303711	0.99989295	911.68
SA3_2	816	193.4137463569641	383.07738304138184	0.9998907	912.8
SA3_2	817	194.716477394104	378.0135726928711	0.99992883	913.92
SA3_2	818	189.81592655181885	382.2231674194336	0.9999006	915.04
SA3_2	819	187.94500827789307	379.6577453613281	0.9998847	916.16
SA3_2	820	187.53812313079834	378.3403015136719	0.99987066	917.28
SA3_2	821	182.8324556350708	380.2745819091797	0.99989724	918.4
SA3_2	822	184.86568927764893	383.88370513916016	0.99988544	919.52
SA3_2	823	185.45327186584473	381.6265296936035	0.99985373	920.64
SA3_2	824	187.57917881011963	377.0997905731201	0.9998728	921.76
SA3_2	825	189.23684358596802	371.54829025268555	0.99985504	922.88
SA3_2	826	186.56574487686157	369.854736328125	0.9997712	924.0
SA3_2	827	184.85411405563354	366.5254497528076	0.999892	925.12
SA3_2	828	179.2614221572876	368.7344741821289	0.99987257	926.24
SA3_2	829	180.77936172485352	370.8174133300781	0.99989843	927.36
SA3_2	830	180.3443431854248	371.77722930908203	0.9998858	928.48
SA3_2	831	179.91654872894287	368.7986755371094	0.9998839	929.6
SA3_2	832	180.90208768844604	369.82177734375	0.9998894	930.72
SA3_2	833	179.1498064994812	367.03219413757324	0.9998616	931.84
SA3_2	834	175.6180763244629	374.66689109802246	0.99992347	932.96
SA3_2	835	177.29603052139282	378.521089553833	0.99985826	934.08
SA3_2	836	179.5676589012146	376.31157875061035	0.9998299	935.2
SA3_2	837	177.47021913528442	377.0581340789795	0.99989605	936.32
SA3_2	838	179.66574430465698	377.7707290649414	0.99986863	937.44
SA3_2	839	176.97008848190308	375.1805591583252	0.9998821	938.56
SA3_2	840	179.26912307739258	379.66970443725586	0.99987054	939.68
SA3_2	841	178.6515235900879	378.9554214477539	0.9999105	940.8
SA3_2	842	179.37933206558228	375.7660102844238	0.9999012	941.92
SA3_2	843	181.23095035552979	375.47595977783203	0.9998919	943.04
SA3_2	844	178.26486825942993	368.8204765319824	0.99989855	944.16
SA3_2	845	176.29060745239258	362.58859634399414	0.9999145	945.28
SA3_2	846	170.30394077301025	358.03430557250977	0.99993587	946.4
SA3_2	847	166.40918254852295	354.4870376586914	0.99993205	947.52
SA3_2	848	162.83499002456665	348.17959785461426	0.99988997	948.64
SA3_2	849	162.97857761383057	346.6161918640137	0.99989367	949.76
SA3_2	850	160.03096103668213	344.3276596069336	0.9999031	950.88
SA3_2	851	160.79351902008057	339.5537853240967	0.9998932	952.0
SA3_2	852	163.0836009979248	340.02659797668457	0.9998759	953.12
SA3_2	853	163.40951919555664	343.14282417297363	0.9999	954.24
SA3_2	854	162.7638816833496	343.0705261230469	0.9999089	955.36
SA3_2	855	162.4866247177124	344.9490165710449	0.9998903	956.48
SA3_2	856	156.59927129745483	355.13683319091797	0.99990284	957.6
SA3_2	857	152.55615711212158	364.75255966186523	0.99993515	958.72
SA3_2	858	150.45454502105713	376.2070083618164	0.9999316	959.84
SA3_2	859	155.3596019744873	381.8808174133301	0.9998253	960.96
SA3_2	860	155.7522177696228	383.14653396606445	0.99980086	962.08
SA3_2	861	159.27929878234863	379.4908046722412	0.9998658	963.2
SA3_2	862	157.67779350280762	377.0009994506836	0.9999031	964.32
SA3_2	863	157.03874826431274	374.4690227508545	0.9998976	965.44
SA3_2	864	155.51490783691406	376.2856864929199	0.99989355	966.56
SA3_2	865	156.78486824035645	372.5149726867676	0.99989927	967.68
SA3_2	866	157.62652158737183	370.86999893188477	0.9999274	968.8
SA3_2	867	157.45915174484253	368.0596733093262	0.9998628	969.92
SA3_2	868	154.2580485343933	372.13388442993164	0.9998809	971.04
SA3_2	869	151.10268592834473	371.8143653869629	0.99988747	972.16
SA3_2	870	153.10956239700317	372.1866989135742	0.9998776	973.28
SA3_2	871	154.5119285583496	368.19225311279297	0.9999162	974.4
SA3_2	872	154.7144651412964	367.60159492492676	0.9999025	975.52
SA3_2	873	154.65482473373413	365.78596115112305	0.99989104	976.64
SA3_2	874	153.98589372634888	364.1701126098633	0.9999218	977.76
SA3_2	875	152.16459035873413	365.33143043518066	0.9999083	978.88
SA3_2	876	154.95716333389282	365.44793128967285	0.9998853	980.0
SA3_2	877	155.9735894203186	362.6792335510254	0.9999368	981.12
SA3_2	878	157.18027353286743	364.5776653289795	0.9998938	982.24
SA3_2	879	155.70389032363892	363.4529399871826	0.9999049	983.36
SA3_2	880	154.81419563293457	363.4525680541992	0.99989676	984.48
SA3_2	881	149.64317083358765	363.6815929412842	0.99993217	985.6
SA3_2	882	146.60799503326416	366.25033378601074	0.9998871	986.72
SA3_2	883	140.63442945480347	373.12294006347656	0.9998661	987.84
SA3_2	884	142.1798586845398	378.0480766296387	0.99988127	988.96
SA3_2	885	141.0278081893921	377.40062713623047	0.99986494	990.08
SA3_2	886	136.41247749328613	379.1150665283203	0.999828	991.2
SA3_2	887	142.49985218048096	380.40475845336914	0.99991405	992.32
SA3_2	888	146.49897813796997	378.01013946533203	0.99978405	993.44
SA3_2	889	146.82931900024414	367.9640007019043	0.99989796	994.56
SA3_2	890	146.80821895599365	362.9861068725586	0.99990356	995.68
SA3_2	891	144.95587348937988	363.6954402923584	0.9999263	996.8
SA3_2	892	147.71376848220825	362.3760223388672	0.99989784	997.92
SA3_2	893	148.1874704360962	363.607120513916	0.99987817	999.04
SA3_2	894	149.0681290626526	365.3048515319824	0.99986565	1000.16
SA3_2	895	149.71641302108765	364.086856842041	0.9998178	1001.28
SA3_2	896	149.54546689987183	364.4513511657715	0.9999211	1002.4
SA3_2	897	154.09317016601562	364.01307106018066	0.99985456	1003.52
SA3_2	898	155.41237592697144	365.93934059143066	0.99987364	1004.64
SA3_2	899	152.89239883422852	367.24714279174805	0.9998908	1005.76
SA3_2	900	157.37911462783813	367.0674705505371	0.9999329	1006.88
SA3_2	901	160.95608472824097	365.8406925201416	0.9999237	1008.0
SA3_2	902	161.7691159248352	362.12571144104004	0.999954	1009.12
SA3_2	903	156.69219493865967	359.90753173828125	0.9999156	1010.24
SA3_2	904	155.32782077789307	359.8935127258301	0.9999151	1011.36
SA3_2	905	154.20031547546387	368.6512756347656	0.99995756	1012.48
SA3_2	906	154.4914960861206	380.80392837524414	0.99995184	1013.6
SA3_2	907	160.82191467285156	384.68278884887695	0.9999186	1014.72
SA3_2	908	164.26029205322266	384.6723175048828	0.9998846	1015.84
SA3_2	909	167.58005619049072	383.1353759765625	0.9998951	1016.96
SA3_2	910	169.82154846191406	382.3455047607422	0.99992406	1018.08
SA3_2	911	168.60458850860596	380.9275245666504	0.99989367	1019.2
SA3_2	912	166.7433261871338	382.75108337402344	0.999881	1020.32
SA3_2	913	167.25070476531982	382.35148429870605	0.99989545	1021.44
SA3_2	914	166.53923988342285	381.26220703125	0.9999106	1022.56
SA3_2	915	170.003342628479	375.72418212890625	0.99990475	1023.68
SA3_2	916	173.32005500793457	369.7107410430908	0.9999442	1024.8
SA3_2	917	172.43080139160156	366.39793395996094	0.99987614	1025.92
SA3_2	918	173.15688133239746	366.61871910095215	0.9999105	1027.04
SA3_2	919	174.6985673904419	360.7272148132324	0.9998779	1028.16
SA3_2	920	173.67641925811768	355.6798553466797	0.999923	1029.28
SA3_2	921	172.7256417274475	353.95517349243164	0.99987745	1030.4
SA3_2	922	172.87765741348267	351.2077331542969	0.9998894	1031.52
SA3_2	923	171.57647609710693	349.40935134887695	0.9999049	1032.64
SA3_2	924	171.1550235748291	348.08000564575195	0.9999428	1033.76
SA3_2	925	172.2678542137146	347.8410530090332	0.9999268	1034.88
SA3_2	926	167.86293983459473	346.82830810546875	0.9999558	1036.0
SA3_2	927	164.50233459472656	345.28369903564453	0.99989545	1037.12
SA3_2	928	158.6358904838562	345.7672691345215	0.99990547	1038.24
SA3_2	929	154.92925643920898	343.98284912109375	0.99995935	1039.36
SA3_2	930	154.60562705993652	342.76256561279297	0.999974	1040.48
SA3_2	931	156.02113008499146	340.63013076782227	0.9999188	1041.6
SA3_2	932	152.30166912078857	340.26037216186523	0.9999697	1042.72
SA3_2	933	148.66408109664917	348.13902854919434	0.9999683	1043.84
SA3_2	934	143.25119256973267	358.5886001586914	0.99994624	1044.96
SA3_2	935	141.74264669418335	374.5847511291504	0.9977228	1046.08
SA3_2	936	141.5060520172119	388.19990158081055	0.99791807	1047.2
SA3_2	937	154.16487455368042	396.1270523071289	0.99960476	1048.32
SA3_2	938	172.48626947402954	399.56377029418945	0.9998636	1049.44
SA3_2	939	196.13447189331055	398.9729976654053	0.99990964	1050.56
SA3_2	940	218.02978515625	394.74769592285156	0.99977857	1051.68
SA3_2	941	242.13063716888428	386.9926643371582	0.99989104	1052.8
SA3_2	942	258.62226486206055	384.4547653198242	0.9998921	1053.92
SA3_2	943	281.961464881897	382.2025680541992	0.9999051	1055.04
SA3_2	944	300.23202896118164	378.75311851501465	0.9998703	1056.16
SA3_2	945	313.91870975494385	377.7656936645508	0.9999478	1057.28
SA3_2	946	327.43773460388184	379.8787307739258	0.99995303	1058.4
SA3_2	947	341.5544033050537	383.3822250366211	0.9999373	1059.52
SA3_2	948	352.3026466369629	385.82468032836914	0.99922395	1060.64
SA3_2	949	366.2012577056885	395.05565643310547	0.9992244	1061.76
SA3_2	950	373.68011474609375	396.1988353729248	0.999798	1062.88
SA3_2	951	378.78851890563965	405.5664253234863	0.9999174	1064.0
SA3_2	952	385.180401802063	401.2441635131836	0.99993825	1065.12
SA3_2	953	378.1371831893921	403.2139205932617	0.99984944	1066.24
SA3_2	954	380.15687465667725	403.22587966918945	0.99986494	1067.36
SA3_2	955	377.34527587890625	403.2744598388672	0.9999243	1068.48
SA3_2	956	371.9637870788574	401.08872413635254	0.99990547	1069.6
SA3_2	957	372.0210552215576	399.7398376464844	0.99992573	1070.72
SA3_2	958	373.2109785079956	396.99485778808594	0.9998896	1071.84
SA3_2	959	374.02379512786865	395.6740379333496	0.9998965	1072.96
SA3_2	960	372.63903617858887	391.0616111755371	0.99990416	1074.08
SA3_2	961	368.67027282714844	388.8805103302002	0.9999391	1075.2
SA3_2	962	363.07623386383057	387.7760982513428	0.99995637	1076.32
SA3_2	963	359.1056823730469	384.79923248291016	0.9999169	1077.44
SA3_2	964	355.6303024291992	379.7720432281494	0.9999083	1078.56
SA3_2	965	351.4634132385254	378.25143814086914	0.9999424	1079.68
SA3_2	966	343.290114402771	376.92466735839844	0.9999492	1080.8
SA3_2	967	337.27569580078125	377.50061988830566	0.9999474	1081.92
SA3_2	968	333.7852478027344	373.99749755859375	0.9999372	1083.04
SA3_2	969	329.69183921813965	371.04915618896484	0.99994886	1084.16
SA3_2	970	324.81346130371094	368.07838439941406	0.9999014	1085.28
SA3_2	971	320.0815200805664	368.0653953552246	0.9999535	1086.4
SA3_2	972	316.2815809249878	366.8598175048828	0.99993587	1087.52
SA3_2	973	317.1644926071167	363.3796691894531	0.99993765	1088.64
SA3_2	974	314.7721767425537	361.57384872436523	0.99995005	1089.76
SA3_2	975	315.66333770751953	357.79993057250977	0.9999387	1090.88
SA3_2	976	313.76519203186035	356.27986907958984	0.9999337	1092.0
SA3_2	977	311.84327602386475	358.9863395690918	0.9999151	1093.12
SA3_2	978	311.8058681488037	357.5135135650635	0.9999317	1094.24
SA3_2	979	310.26387214660645	354.8822021484375	0.9999304	1095.36
SA3_2	980	309.40027236938477	353.6223793029785	0.9998307	1096.48
SA3_2	981	309.9785566329956	349.5493984222412	0.99993527	1097.6
SA3_2	982	311.6830348968506	350.3895092010498	0.99993026	1098.72
SA3_2	983	308.60867500305176	348.94872665405273	0.9999018	1099.84
SA3_2	984	308.4668159484863	349.2704200744629	0.99993896	1100.96
SA3_2	985	309.1617822647095	346.9569969177246	0.9999349	1102.08
SA3_2	986	308.5508108139038	346.5109062194824	0.99994576	1103.2
SA3_2	987	304.6182155609131	344.5531368255615	0.99994135	1104.32
SA3_2	988	302.008318901062	344.1287899017334	0.99993074	1105.44
SA3_2	989	291.22118949890137	344.6031188964844	0.99985266	1106.56
SA3_2	990	285.0481986999512	342.14306831359863	0.9998914	1107.68
SA3_2	991	278.9149522781372	339.5474052429199	0.9998636	1108.8
SA3_2	992	273.5175609588623	337.31666564941406	0.99983823	1109.92
SA3_2	993	267.07866191864014	344.02971267700195	0.9998778	1111.04
SA3_2	994	261.08760833740234	340.5285358428955	0.99991405	1112.16
SA3_2	995	251.46498680114746	342.33346939086914	0.99991393	1113.28
SA3_2	996	243.30291748046875	344.71675872802734	0.9998275	1114.4
SA3_2	997	236.2830638885498	348.16904067993164	0.99989724	1115.52
SA3_2	998	232.4448585510254	352.66096115112305	0.999864	1116.64
SA3_2	999	230.60054779052734	351.9110870361328	0.9998847	1117.76
SA3_2	1000	228.21130752563477	352.3604965209961	0.99986804	1118.88
SA3_2	1001	225.18606185913086	351.7042064666748	0.99994147	1120.0
SA3_2	1002	221.39031887054443	350.4667282104492	0.99993765	1121.12
SA3_2	1003	216.65046215057373	357.848424911499	0.9999273	1122.24
SA3_2	1004	212.22798824310303	361.1223793029785	0.99993086	1123.36
SA3_2	1005	208.77351760864258	359.39600944519043	0.99986315	1124.48
SA3_2	1006	209.04812812805176	354.92557525634766	0.99991333	1125.6
SA3_2	1007	209.89527702331543	353.8644790649414	0.99994314	1126.72
SA3_2	1008	208.32905769348145	351.60472869873047	0.9999372	1127.84
SA3_2	1009	205.44137954711914	349.1938591003418	0.9999182	1128.96
SA3_2	1010	206.57837390899658	347.18427658081055	0.9999304	1130.08
SA3_2	1011	203.80971431732178	346.4546585083008	0.99990344	1131.2
SA3_2	1012	198.5048532485962	345.0740432739258	0.9998785	1132.32
SA3_2	1013	189.86353874206543	345.9419345855713	0.99990106	1133.44
SA3_2	1014	184.1869354248047	345.9240531921387	0.9998988	1134.56
SA3_2	1015	180.64814805984497	348.9372253417969	0.9999212	1135.68
SA3_2	1016	171.0110306739807	356.17146492004395	0.9999291	1136.8
SA3_2	1017	169.07724142074585	358.048095703125	0.9999428	1137.92
SA3_2	1018	162.44407892227173	363.62637519836426	0.99990773	1139.04
SA3_2	1019	162.89284229278564	363.761043548584	0.99989057	1140.16
SA3_2	1020	156.7399263381958	366.60999298095703	0.9998149	1141.28
SA3_2	1021	156.32915496826172	365.3515434265137	0.9998841	1142.4
SA3_2	1022	157.7764630317688	364.78248596191406	0.99982196	1143.52
SA3_2	1023	159.03834104537964	363.27592849731445	0.9998771	1144.64
SA3_2	1024	160.88809967041016	363.5583686828613	0.9998528	1145.76
SA3_2	1025	158.1273913383484	361.56457901000977	0.99991786	1146.88
SA3_2	1026	157.41336345672607	359.573278427124	0.9998222	1148.0
SA3_2	1027	155.29582500457764	358.7405776977539	0.9998586	1149.12
SA3_2	1028	155.46258687973022	357.6441192626953	0.99990165	1150.24
SA3_2	1029	158.34181308746338	355.3322124481201	0.9999136	1151.36
SA3_2	1030	160.65211296081543	353.9505672454834	0.9999049	1152.48
SA3_2	1031	153.140127658844	357.6378536224365	0.9999131	1153.6
SA3_2	1032	150.96230506896973	369.02186393737793	0.99988055	1154.72
SA3_2	1033	153.646981716156	369.5998191833496	0.99983954	1155.84
SA3_2	1034	153.6855936050415	367.80338287353516	0.9998841	1156.96
SA3_2	1035	156.83796405792236	364.7149658203125	0.9998505	1158.08
SA3_2	1036	153.12072038650513	364.38488960266113	0.99990165	1159.2
SA3_2	1037	152.73189544677734	361.5969657897949	0.9999325	1160.32
SA3_2	1038	143.07268857955933	360.2706241607666	0.99991417	1161.44
SA3_2	1039	159.21801328659058	360.5027961730957	0.99987435	1162.56
SA3_2	1040	164.845609664917	368.0554389953613	0.99989426	1163.68
SA3_2	1041	167.020583152771	374.3764114379883	0.9998764	1164.8
SA3_2	1042	167.69758462905884	383.24097633361816	0.9998667	1165.92
SA3_2	1043	165.03450870513916	386.2953472137451	0.9999268	1167.04
SA3_2	1044	165.34576416015625	391.0459327697754	0.99985015	1168.16
SA3_2	1045	169.75399255752563	396.69198989868164	0.9998876	1169.28
SA3_2	1046	175.43532848358154	394.5786952972412	0.9998864	1170.4
SA3_2	1047	179.72757816314697	391.8578910827637	0.9998746	1171.52
SA3_2	1048	182.6067566871643	389.65444564819336	0.99993086	1172.64
SA3_2	1049	177.75440216064453	388.5050582885742	0.9999006	1173.76
SA3_2	1050	180.2957057952881	391.929874420166	0.999821	1174.88
SA3_2	1051	181.62403106689453	394.830379486084	0.99992156	1176.0
SA3_2	1052	183.86695384979248	396.29905700683594	0.99988806	1177.12
SA3_2	1053	187.21916675567627	392.5982093811035	0.9998857	1178.24
SA3_2	1054	187.65010833740234	387.21519470214844	0.9998779	1179.36
SA3_2	1055	187.51327991485596	387.5309371948242	0.99980515	1180.48
SA3_2	1056	188.6790633201599	383.9109706878662	0.99985075	1181.6
SA3_2	1057	191.26591682434082	380.8638095855713	0.9998708	1182.72
SA3_2	1058	195.09629011154175	375.1970100402832	0.99989605	1183.84
SA3_2	1059	197.77127504348755	370.7464599609375	0.9998596	1184.96
SA3_2	1060	198.9215850830078	366.2398910522461	0.99990034	1186.08
SA3_2	1061	198.17490577697754	365.0881576538086	0.9998447	1187.2
SA3_2	1062	192.59352684020996	370.0091743469238	0.99978095	1188.32
SA3_2	1063	191.09981060028076	375.5518627166748	0.99991226	1189.44
SA3_2	1064	186.78150177001953	381.73596382141113	0.99986494	1190.56
SA3_2	1065	187.36190795898438	381.75756454467773	0.9998228	1191.68
SA3_2	1066	190.25245904922485	379.44082260131836	0.9999212	1192.8
SA3_2	1067	192.67940521240234	376.2078094482422	0.9999	1193.92
SA3_2	1068	192.64960289001465	375.88562965393066	0.9999373	1195.04
SA3_2	1069	191.65278673171997	370.3538703918457	0.999846	1196.16
SA3_2	1070	189.56207036972046	373.8823699951172	0.99987197	1197.28
SA3_2	1071	187.81089782714844	370.5614948272705	0.9998728	1198.4
SA3_2	1072	187.05337047576904	369.2749500274658	0.9998617	1199.52
SA3_2	1073	186.31651401519775	367.04166412353516	0.9998894	1200.64
SA3_2	1074	184.346604347229	367.23944664001465	0.9998888	1201.76
SA3_2	1075	182.29988813400269	364.62610244750977	0.9999286	1202.88
SA3_2	1076	179.21373844146729	367.52208709716797	0.9998957	1204.0
SA3_2	1077	177.87314653396606	366.33896827697754	0.99992096	1205.12
SA3_2	1078	169.857656955719	369.61938858032227	0.9998658	1206.24
SA3_2	1079	170.40942907333374	370.1856994628906	0.9998988	1207.36
SA3_2	1080	172.13425636291504	368.27802658081055	0.9998722	1208.48
SA3_2	1081	167.05055236816406	372.2868061065674	0.9998542	1209.6
SA3_2	1082	164.41502571105957	385.6211185455322	0.99990964	1210.72
SA3_2	1083	169.79711055755615	390.1436519622803	0.99992466	1211.84
SA3_2	1084	173.1647253036499	388.8679504394531	0.99978966	1212.96
SA3_2	1085	177.32847929000854	382.94883728027344	0.9998468	1214.08
SA3_2	1086	179.96772527694702	380.62042236328125	0.999818	1215.2
SA3_2	1087	184.7193717956543	384.8678970336914	0.9998356	1216.32
SA3_2	1088	183.8412642478943	381.59972190856934	0.99987316	1217.44
SA3_2	1089	180.46365976333618	378.34808349609375	0.99988663	1218.56
SA3_2	1090	176.61027908325195	380.8406066894531	0.99989235	1219.68
SA3_2	1091	191.59529209136963	382.41943359375	0.9999157	1220.8
SA3_2	1092	214.74895477294922	381.5559768676758	0.9999144	1221.92
SA3_2	1093	223.35710525512695	376.5117073059082	0.9999229	1223.04
SA3_2	1094	226.71833038330078	376.34533882141113	0.9999262	1224.16
SA3_2	1095	226.72481536865234	377.48934745788574	0.9999281	1225.28
SA3_2	1096	224.45518970489502	373.7812042236328	0.9999186	1226.4
SA3_2	1097	222.26014137268066	370.02851486206055	0.9998721	1227.52
SA3_2	1098	220.8369255065918	366.7485237121582	0.9999057	1228.64
SA3_2	1099	219.96126174926758	365.81708908081055	0.9999001	1229.76
SA3_2	1100	219.1019058227539	360.26819229125977	0.9999373	1230.88
SA3_2	1101	215.69397449493408	357.71484375	0.9998994	1232.0
SA3_2	1102	213.97364139556885	356.7439842224121	0.9999051	1233.12
SA3_2	1103	211.40031814575195	352.80232429504395	0.9999497	1234.24
SA3_2	1104	209.31010246276855	357.43635177612305	0.99986887	1235.36
SA3_2	1105	208.7254285812378	354.99738693237305	0.99990904	1236.48
SA3_2	1106	206.71179294586182	353.5908794403076	0.9999088	1237.6
SA3_2	1107	200.71792602539062	351.72082901000977	0.99993396	1238.72
SA3_2	1108	197.27041721343994	353.4990119934082	0.9998753	1239.84
SA3_2	1109	194.35930252075195	351.5932273864746	0.99989617	1240.96
SA3_2	1110	193.20716857910156	350.85957527160645	0.99990773	1242.08
SA3_2	1111	192.5190806388855	350.33440589904785	0.99993026	1243.2
SA3_2	1112	192.32003688812256	353.312931060791	0.99988973	1244.32
SA3_2	1113	189.47069644927979	355.8076000213623	0.9998944	1245.44
SA3_2	1114	182.20148086547852	363.993616104126	0.9999144	1246.56
SA3_2	1115	178.13549041748047	374.4674491882324	0.9999255	1247.68
SA3_2	1116	176.60937309265137	381.30786895751953	0.9998933	1248.8
SA3_2	1117	173.86541366577148	383.8807010650635	0.99993706	1249.92
SA3_2	1118	175.56612491607666	385.4754638671875	0.99992394	1251.04
SA3_2	1119	178.97841930389404	383.1913661956787	0.99989057	1252.16
SA3_2	1120	179.20329570770264	381.60655975341797	0.9999032	1253.28
SA3_2	1121	180.5767059326172	385.1528263092041	0.99990225	1254.4
SA3_2	1122	184.05438661575317	384.6883964538574	0.9999094	1255.52
SA3_2	1123	184.59460735321045	384.24376487731934	0.99988174	1256.64
SA3_2	1124	183.16434621810913	383.23702812194824	0.99987924	1257.76
SA3_2	1125	182.4724793434143	380.0986862182617	0.99987566	1258.88
SA3_2	1126	182.17236995697021	381.4573001861572	0.9998332	1260.0
SA3_2	1127	182.94317722320557	381.97912216186523	0.99985385	1261.12
SA3_2	1128	180.22332191467285	382.9365921020508	0.99987185	1262.24
SA3_2	1129	178.32987308502197	381.4144706726074	0.9999101	1263.36
SA3_2	1130	176.6845464706421	381.01232528686523	0.99986315	1264.48
SA3_2	1131	170.09419202804565	384.63666915893555	0.9999019	1265.6
SA3_2	1132	172.18830585479736	384.01342391967773	0.99992776	1266.72
SA3_2	1133	174.2053747177124	383.53405952453613	0.999866	1267.84
SA3_2	1134	176.60527229309082	382.63721466064453	0.99987316	1268.96
SA3_2	1135	174.7551679611206	382.4277591705322	0.99985695	1270.08
SA3_2	1136	174.48757886886597	382.05820083618164	0.99991	1271.2
SA3_2	1137	174.7665524482727	385.0849914550781	0.99985075	1272.32
SA3_2	1138	176.0526180267334	382.4113082885742	0.9998115	1273.44
SA3_2	1139	178.7181258201599	381.1922836303711	0.9998715	1274.56
SA3_2	1140	180.08828163146973	380.0450134277344	0.9998872	1275.68
SA3_2	1141	180.72144985198975	378.4411811828613	0.99981457	1276.8
SA3_2	1142	177.85894870758057	379.8199653625488	0.9998098	1277.92
SA3_2	1143	175.77760219573975	379.7767639160156	0.9997793	1279.04
SA3_2	1144	175.76807737350464	380.30848503112793	0.9997992	1280.16
SA3_2	1145	174.95412826538086	379.7438049316406	0.99981385	1281.28
SA3_2	1146	175.66217184066772	379.08082008361816	0.9998971	1282.4
SA3_2	1147	177.85611152648926	376.7355251312256	0.99991333	1283.52
SA3_2	1148	176.8234133720398	376.072998046875	0.99989414	1284.64
SA3_2	1149	175.85946321487427	377.8575038909912	0.9999051	1285.76
SA3_2	1150	177.45842933654785	377.1464538574219	0.9999279	1286.88
SA3_2	1151	174.00184869766235	379.33608055114746	0.99983835	1288.0
SA3_2	1152	176.18639469146729	379.3948745727539	0.99988294	1289.12
SA3_2	1153	181.90674781799316	383.0415630340576	0.9998394	1290.24
SA3_2	1154	186.46962642669678	382.35657691955566	0.9998945	1291.36
SA3_2	1155	187.86540031433105	381.94433212280273	0.99988973	1292.48
SA3_2	1156	191.37386083602905	384.11041259765625	0.999902	1293.6
SA3_2	1157	188.7744665145874	383.5096263885498	0.99983764	1294.72
SA3_2	1158	183.97458791732788	382.1510696411133	0.99986005	1295.84
SA3_2	1159	184.1800332069397	382.0704460144043	0.999838	1296.96
SA3_2	1160	183.8695526123047	380.9938430786133	0.9997907	1298.08
SA3_2	1161	185.1443648338318	379.29954528808594	0.9998367	1299.2
SA3_2	1162	184.43948030471802	377.4759864807129	0.99989533	1300.32
SA3_2	1163	181.64249658584595	374.23519134521484	0.9998982	1301.44
SA3_2	1164	179.81245517730713	369.7803497314453	0.99988985	1302.56
SA3_2	1165	178.261137008667	368.77676010131836	0.9999225	1303.68
SA3_2	1166	175.3860354423523	362.33362197875977	0.99987745	1304.8
SA3_2	1167	172.21248149871826	356.1192512512207	0.9999267	1305.92
SA3_2	1168	169.54554319381714	353.83466720581055	0.9999008	1307.04
SA3_2	1169	169.5507526397705	347.70029067993164	0.9999144	1308.16
SA3_2	1170	169.70455646514893	349.10247802734375	0.99986994	1309.28
SA3_2	1171	170.1462745666504	346.14649772644043	0.9998845	1310.4
SA3_2	1172	170.64034938812256	347.46374130249023	0.99988043	1311.52
SA3_2	1173	170.6945300102234	346.59619331359863	0.9998801	1312.64
SA3_2	1174	168.4211254119873	343.68762016296387	0.9998349	1313.76
SA3_2	1175	163.43677043914795	345.7852363586426	0.9998988	1314.88
SA3_2	1176	160.98463535308838	346.70928955078125	0.9999064	1316.0
SA3_2	1177	160.11512279510498	351.04997634887695	0.99986136	1317.12
SA3_2	1178	159.4451904296875	353.3222007751465	0.99987257	1318.24
SA3_2	1179	157.4423909187317	353.4330368041992	0.99988747	1319.36
SA3_2	1180	153.54547500610352	354.2098617553711	0.9998871	1320.48
SA3_2	1181	149.78673458099365	356.95661544799805	0.99990106	1321.6
SA3_2	1182	151.62755250930786	359.5038414001465	0.9999014	1322.72
SA3_2	1183	154.7663688659668	357.6749038696289	0.9998741	1323.84
SA3_2	1184	155.46410083770752	355.2102756500244	0.9998976	1324.96
SA3_2	1185	156.0251235961914	352.723331451416	0.99983704	1326.08
SA3_2	1186	153.8193941116333	352.3179531097412	0.9998865	1327.2
SA3_2	1187	151.84388160705566	355.2845764160156	0.9999343	1328.32
SA3_2	1188	151.92644596099854	358.2721710205078	0.9999087	1329.44
SA3_2	1189	154.30021286010742	361.7838191986084	0.99989784	1330.56
SA3_2	1190	157.52828121185303	361.4586925506592	0.9998727	1331.68
SA3_2	1191	156.49168491363525	363.5845756530762	0.9999223	1332.8
SA3_2	1192	158.7756633758545	367.6196479797363	0.99985063	1333.92
SA3_2	1193	157.7013611793518	378.6001968383789	0.9998908	1335.04
SA3_2	1194	161.86022758483887	388.368444442749	0.99989665	1336.16
SA3_2	1195	162.97160387039185	389.73830223083496	0.99993527	1337.28
SA3_2	1196	166.79822206497192	385.3648853302002	0.99989784	1338.4
SA3_2	1197	170.93466520309448	381.6057014465332	0.9999473	1339.52
SA3_2	1198	168.69471073150635	377.82983779907227	0.99991024	1340.64
SA3_2	1199	169.57693099975586	372.86218643188477	0.99983156	1341.76
SA3_2	1200	168.6017632484436	369.6987247467041	0.99991274	1342.88
SA3_2	1201	170.25785446166992	366.9738578796387	0.99993086	1344.0
SA3_2	1202	172.33247756958008	360.8048629760742	0.99988043	1345.12
SA3_2	1203	170.1859474182129	367.37462997436523	0.9998685	1346.24
SA3_2	1204	167.89743900299072	373.05410385131836	0.9999076	1347.36
SA3_2	1205	164.21489715576172	372.11889266967773	0.99989283	1348.48
SA3_2	1206	160.63528060913086	373.1591033935547	0.9998584	1349.6
SA3_2	1207	162.6218318939209	371.070556640625	0.99983466	1350.72
SA3_2	1208	158.71635675430298	373.63426208496094	0.99981624	1351.84
SA3_2	1209	157.17859268188477	374.3914604187012	0.9998363	1352.96
SA3_2	1210	157.49343633651733	375.14256477355957	0.99988055	1354.08
SA3_2	1211	154.5811414718628	373.4908676147461	0.99988127	1355.2
SA3_2	1212	148.1248378753662	374.0225028991699	0.9997855	1356.32
SA3_2	1213	139.27725553512573	379.9658203125	0.9998995	1357.44
SA3_2	1214	141.0446047782898	383.03335189819336	0.9999356	1358.56
SA3_2	1215	143.9246654510498	382.9988479614258	0.99995613	1359.68
SA3_2	1216	137.82267570495605	378.48721504211426	0.9999131	1360.8
SA3_2	1217	137.05602884292603	381.9211006164551	0.99992967	1361.92
SA3_2	1218	122.50714302062988	390.1519775390625	0.99982697	1363.04
SA3_2	1219	131.1481237411499	399.13496017456055	0.99991345	1364.16
SA3_2	1220	150.56527853012085	401.032133102417	0.99980766	1365.28
SA3_2	1221	162.847900390625	398.9076805114746	0.9999232	1366.4
SA3_2	1222	177.80656814575195	393.1002902984619	0.9999479	1367.52
SA3_2	1223	179.30612564086914	383.60464096069336	0.9999565	1368.64
SA3_2	1224	178.92214059829712	382.0370292663574	0.9998766	1369.76
SA3_2	1225	178.32748889923096	377.7066993713379	0.9999075	1370.88
SA3_2	1226	177.55459547042847	377.49664306640625	0.9998431	1372.0
SA3_2	1227	175.67408084869385	375.7869243621826	0.99987304	1373.12
SA3_2	1228	173.60095977783203	373.7083053588867	0.99989676	1374.24
SA3_2	1229	172.69569635391235	372.41146087646484	0.9998957	1375.36
SA3_2	1230	173.82663488388062	367.8973960876465	0.9999286	1376.48
SA3_2	1231	173.33862781524658	366.2354850769043	0.9999118	1377.6
SA3_2	1232	171.5801477432251	363.45096588134766	0.99989986	1378.72
SA3_2	1233	168.72150897979736	360.62647819519043	0.99988365	1379.84
SA3_2	1234	167.58816242218018	362.4449157714844	0.99986327	1380.96
SA3_2	1235	168.1337594985962	362.2352600097656	0.9998914	1382.08
SA3_2	1236	164.86510038375854	363.96738052368164	0.99991226	1383.2
SA3_2	1237	163.20581436157227	362.0506954193115	0.9998907	1384.32
SA3_2	1238	164.3059253692627	361.5186882019043	0.9999219	1385.44
SA3_2	1239	164.78298902511597	358.20642471313477	0.9999472	1386.56
SA3_2	1240	163.26067447662354	354.50523376464844	0.9999465	1387.68
SA3_2	1241	157.85259008407593	351.2340831756592	0.99992025	1388.8
SA3_2	1242	156.72929286956787	349.520959854126	0.9998982	1389.92
SA3_2	1243	155.84944486618042	347.15063095092773	0.9999398	1391.04
SA3_2	1244	150.45925378799438	344.9593734741211	0.9999565	1392.16
SA3_2	1245	143.16624402999878	346.7278861999512	0.9999467	1393.28
SA3_2	1246	140.18073081970215	348.25916290283203	0.9999502	1394.4
SA3_2	1247	129.1409730911255	342.8936004638672	0.99992645	1395.52
SA3_2	1248	127.62320041656494	339.3811225891113	0.9999664	1396.64
SA3_2	1249	141.88368320465088	334.21643257141113	0.99995625	1397.76
SA3_2	1250	151.5178918838501	330.3226661682129	0.99994075	1398.88
SA3_2	1251	154.49880361557007	329.9114799499512	0.9998745	1400.0
SA3_2	1252	154.4744372367859	329.72511291503906	0.9999008	1401.12
SA3_2	1253	155.62479496002197	327.1266746520996	0.9999169	1402.24
SA3_2	1254	155.15992641448975	329.94226455688477	0.9999113	1403.36
SA3_2	1255	153.2542586326599	333.42979431152344	0.9998864	1404.48
SA3_2	1256	149.19332265853882	339.3227005004883	0.9999684	1405.6
SA3_2	1257	146.10211849212646	346.9266414642334	0.9999248	1406.72
SA3_2	1258	144.6244716644287	346.8149185180664	0.99994826	1407.84
SA3_2	1259	144.82107162475586	348.0491065979004	0.99995446	1408.96
SA3_2	1260	144.5739507675171	347.4861717224121	0.99993527	1410.08
SA3_2	1261	144.47534084320068	347.36297607421875	0.99996567	1411.2
SA3_2	1262	140.27019739151	347.4474334716797	0.9999497	1412.32
SA3_2	1263	134.18948650360107	350.7161521911621	0.9999335	1413.44
SA3_2	1264	133.53257179260254	348.5163688659668	0.9999486	1414.56
SA3_2	1265	131.8800687789917	341.6180419921875	0.9999461	1415.68
SA3_2	1266	127.39487886428833	336.91423416137695	0.99994373	1416.8
SA3_2	1267	128.95174026489258	336.7265224456787	0.9999285	1417.92
SA3_2	1268	130.23033142089844	338.3342742919922	0.99992335	1419.04
SA3_2	1269	130.6155800819397	338.84339332580566	0.9999442	1420.16
SA3_2	1270	126.7096996307373	342.4574661254883	0.99993837	1421.28
SA3_2	1271	125.99978446960449	351.55202865600586	0.9999635	1422.4
SA3_2	1272	129.06160354614258	354.32424545288086	0.999969	1423.52
SA3_2	1273	129.4350504875183	362.2178077697754	0.99992836	1424.64
SA3_2	1274	129.01350259780884	379.93738174438477	0.9998543	1425.76
SA3_2	1275	126.79663896560669	389.66943740844727	0.9993476	1426.88
SA3_2	1276	160.6533408164978	395.9945869445801	0.9999175	1428.0
SA3_2	1277	185.52887439727783	390.7243537902832	0.99994814	1429.12
SA3_2	1278	214.41829204559326	385.9749412536621	0.99982136	1430.24
SA3_2	1279	238.7399196624756	382.0945930480957	0.9998221	1431.36
SA3_2	1280	263.11893463134766	376.7831039428711	0.99980694	1432.48
SA3_2	1281	281.0997247695923	370.32257080078125	0.999858	1433.6
SA3_2	1282	299.0135908126831	365.7260799407959	0.9998338	1434.72
SA3_2	1283	316.06197357177734	358.8906669616699	0.99990845	1435.84
SA3_2	1284	338.3187532424927	358.0525302886963	0.99990535	1436.96
SA3_2	1285	362.6094341278076	356.2535762786865	0.99983275	1438.08
SA3_2	1286	386.3006591796875	354.6909713745117	0.99994695	1439.2
SA3_2	1287	400.8644104003906	355.29911041259766	0.9999076	1440.32
SA3_2	1288	414.44854736328125	359.254732131958	0.9999249	1441.44
SA3_2	1289	425.94127655029297	361.59979820251465	0.9998017	1442.56
SA3_2	1290	430.4905414581299	366.48362159729004	0.99927217	1443.68
SA3_2	1291	440.99559783935547	376.3521194458008	0.9983872	1444.8
SA3_2	1292	447.4699020385742	377.5851631164551	0.99701935	1445.92
SA3_2	1293	444.49357986450195	380.2620506286621	0.9991836	1447.04
SA3_2	1294	449.98040199279785	386.1215114593506	0.99968123	1448.16
SA3_2	1295	449.9748706817627	388.3032989501953	0.9998306	1449.28
SA3_2	1296	453.98502349853516	386.1642551422119	0.99990046	1450.4
SA3_2	1297	451.95579528808594	384.3593215942383	0.9999213	1451.52
SA3_2	1298	454.9030303955078	387.881383895874	0.9999285	1452.64
SA3_2	1299	454.06837463378906	383.8498306274414	0.99994683	1453.76
SA3_2	1300	452.0151138305664	382.1864891052246	0.99994826	1454.88
SA3_2	1301	451.14006996154785	384.5188522338867	0.9999548	1456.0
SA3_2	1302	450.7830619812012	383.43732833862305	0.999969	1457.12
SA3_2	1303	450.148344039917	381.46671295166016	0.9999429	1458.24
SA3_2	1304	448.1675148010254	376.52143478393555	0.9999535	1459.36
SA3_2	1305	449.04890060424805	376.62466049194336	0.99993527	1460.48
SA3_2	1306	448.3262062072754	378.511962890625	0.99993837	1461.6
SA3_2	1307	445.30858993530273	381.0146713256836	0.99995756	1462.72
SA3_2	1308	441.1725044250488	380.3803253173828	0.9999627	1463.84
SA3_2	1309	438.95397186279297	376.3300323486328	0.9999492	1464.96
SA3_2	1310	440.44857025146484	375.1139545440674	0.99996126	1466.08
SA3_2	1311	443.7772750854492	371.52666091918945	0.99995816	1467.2
SA3_2	1312	442.0783519744873	369.2346954345703	0.9999505	1468.32
SA3_2	1313	440.10138511657715	369.0237236022949	0.999964	1469.44
SA3_2	1314	439.2201900482178	367.77920722961426	0.99996674	1470.56
SA3_2	1315	435.6666088104248	366.5826988220215	0.9999465	1471.68
SA3_2	1316	435.89649200439453	364.67199325561523	0.99995553	1472.8
SA3_2	1317	432.35626220703125	363.87170791625977	0.99995315	1473.92
SA3_2	1318	425.87385177612305	361.76422119140625	0.999943	1475.04
SA3_2	1319	420.8916664123535	359.8627281188965	0.99995327	1476.16
SA3_2	1320	416.26343727111816	364.2304515838623	0.99994874	1477.28
SA3_2	1321	413.8997554779053	362.8001403808594	0.99996066	1478.4
SA3_2	1322	411.1370086669922	360.4775619506836	0.99995875	1479.52
SA3_2	1323	408.5686683654785	359.333438873291	0.9999485	1480.64
SA3_2	1324	407.93566703796387	357.87689208984375	0.9999331	1481.76
SA3_2	1325	408.85419845581055	355.9027290344238	0.99995244	1482.88
SA3_2	1326	405.8631420135498	355.045166015625	0.9999484	1484.0
SA3_2	1327	397.20566272735596	354.9330139160156	0.99991095	1485.12
SA3_2	1328	392.0471668243408	356.2657356262207	0.99992275	1486.24
SA3_2	1329	383.1518888473511	359.5205497741699	0.99994457	1487.36
SA3_2	1330	374.70171451568604	368.1693935394287	0.99991	1488.48
SA3_2	1331	369.40879821777344	368.0645942687988	0.999926	1489.6
SA3_2	1332	366.76135063171387	367.42956161499023	0.99995065	1490.72
SA3_2	1333	364.34245109558105	364.98985290527344	0.99994516	1491.84
SA3_2	1334	362.4619245529175	365.0841808319092	0.9999132	1492.96
SA3_2	1335	360.59327125549316	361.22949600219727	0.9999393	1494.08
SA3_2	1336	357.5292110443115	358.1741237640381	0.9999442	1495.2
SA3_2	1337	352.0036220550537	359.1229820251465	0.9999434	1496.32
SA3_2	1338	347.9670524597168	363.18946838378906	0.99993336	1497.44
SA3_2	1339	345.4908847808838	361.9343948364258	0.9999453	1498.56
SA3_2	1340	334.36083793640137	358.780517578125	0.99994695	1499.68
SA3_2	1341	323.935341835022	360.8086967468262	0.99993443	1500.8
SA3_2	1342	315.47794342041016	356.76321029663086	0.9999354	1501.92
SA3_2	1343	311.67144775390625	350.9018039703369	0.99993217	1503.04
SA3_2	1344	306.6115379333496	347.22264289855957	0.9999354	1504.16
SA3_2	1345	300.4432439804077	344.71521377563477	0.9999335	1505.28
SA3_2	1346	287.80603408813477	343.2854747772217	0.9999187	1506.4
SA3_2	1347	278.9058208465576	342.6664638519287	0.9998877	1507.52
SA3_2	1348	270.90916633605957	340.7050895690918	0.99990046	1508.64
SA3_2	1349	263.3746862411499	336.77135467529297	0.99993205	1509.76
SA3_2	1350	254.6943187713623	332.6235008239746	0.9999281	1510.88
SA3_2	1351	247.10474014282227	329.13368225097656	0.99991584	1512.0
SA3_2	1352	234.69748497009277	322.2322654724121	0.999767	1513.12
SA3_2	1353	221.77560329437256	328.9025115966797	0.9999105	1514.24
SA3_2	1354	217.76909828186035	329.8061943054199	0.9999479	1515.36
SA3_2	1355	213.4946584701538	327.5079917907715	0.9999422	1516.48
SA3_2	1356	209.90939140319824	331.4776039123535	0.9999685	1517.6
SA3_2	1357	206.57365322113037	332.92728424072266	0.9999634	1518.72
SA3_2	1358	202.76365280151367	334.3534469604492	0.99995565	1519.84
SA3_2	1359	196.72493934631348	337.14305877685547	0.999956	1520.96
SA3_2	1360	189.35847282409668	338.5121726989746	0.9999478	1522.08
SA3_2	1361	171.0847020149231	344.14398193359375	0.9998877	1523.2
SA3_2	1362	170.91093063354492	346.94031715393066	0.99990416	1524.32
SA3_2	1363	162.6848578453064	355.39318084716797	0.9999448	1525.44
SA3_2	1364	155.5310606956482	368.9345169067383	0.99989295	1526.56
SA3_2	1365	158.97117853164673	375.17669677734375	0.9998385	1527.68
SA3_2	1366	160.5052947998047	376.7630195617676	0.9998964	1528.8
SA3_2	1367	161.90600395202637	383.7971305847168	0.99992824	1529.92
SA3_2	1368	159.82024669647217	391.1796569824219	0.99990046	1531.04
SA3_2	1369	136.33556365966797	413.54681968688965	0.99982566	1532.16
SA3_2	1370	121.15962505340576	422.4436283111572	0.9995764	1533.28
SA3_2	1371	112.04626560211182	413.3855724334717	0.9994991	1534.4
SA3_2	1372	96.6589093208313	407.3431205749512	0.99452126	1535.52
SA3_2	1373	113.02770376205444	413.76173973083496	0.999705	1536.64
SA3_2	1374	128.2909393310547	425.5615997314453	0.9997888	1537.76
SA3_2	1375	179.9755334854126	425.70104598999023	0.99974364	1538.88
SA3_2	1376	196.3668942451477	417.62414932250977	0.99994636	1540.0
SA3_2	1377	189.54886198043823	415.7974433898926	0.9998797	1541.12
SA3_2	1378	189.11051750183105	410.9252643585205	0.99985313	1542.24
SA3_2	1379	186.57653331756592	406.7841911315918	0.99985635	1543.36
SA3_2	1380	187.4842882156372	407.75625228881836	0.99988043	1544.48
SA3_2	1381	194.40343379974365	405.9971809387207	0.9999094	1545.6
SA3_2	1382	198.2844114303589	401.722469329834	0.99995005	1546.72
SA3_2	1383	199.66471195220947	400.36108016967773	0.99991584	1547.84
SA3_2	1384	200.23064613342285	396.15983963012695	0.99991584	1548.96
SA3_2	1385	198.84119033813477	401.0076713562012	0.9999418	1550.08
SA3_2	1386	200.97661018371582	398.67794036865234	0.9998634	1551.2
SA3_2	1387	201.78370475769043	395.19636154174805	0.9999516	1552.32
SA3_2	1388	203.89337539672852	394.6998882293701	0.9999083	1553.44
SA3_2	1389	206.7211389541626	388.80786895751953	0.9999373	1554.56
SA3_2	1390	207.23180770874023	384.80249404907227	0.99990785	1555.68
SA3_2	1391	206.691312789917	383.6872386932373	0.9999094	1556.8
SA3_2	1392	205.52246570587158	381.9476795196533	0.99984264	1557.92
SA3_2	1393	205.50079345703125	379.4088363647461	0.99989927	1559.04
SA3_2	1394	201.28164291381836	380.2283763885498	0.9998796	1560.16
SA3_2	1395	201.9063949584961	379.6303367614746	0.9998455	1561.28
SA3_2	1396	203.51414680480957	379.63714599609375	0.99987674	1562.4
SA3_2	1397	201.14524364471436	377.72921562194824	0.99986374	1563.52
SA3_2	1398	199.1748571395874	376.8723678588867	0.9998566	1564.64
SA3_2	1399	200.67496299743652	380.2140426635742	0.9997912	1565.76
SA3_2	1400	203.44219207763672	379.21740531921387	0.9998704	1566.88
SA3_2	1401	200.80552101135254	375.85567474365234	0.99984956	1568.0
SA3_2	1402	196.26508951187134	379.9655342102051	0.9997992	1569.12
SA3_2	1403	195.22368907928467	382.01648712158203	0.99976784	1570.24
SA3_2	1404	193.23691129684448	381.00454330444336	0.99983096	1571.36
SA3_2	1405	189.80647325515747	380.35348892211914	0.999882	1572.48
SA3_2	1406	181.9986343383789	380.90895652770996	0.9998276	1573.6
SA3_2	1407	180.22961616516113	380.1573944091797	0.9998857	1574.72
SA3_2	1408	176.55434608459473	382.5278091430664	0.9998568	1575.84
SA3_2	1409	175.12221336364746	381.5960884094238	0.999887	1576.96
SA3_2	1410	176.26330852508545	380.64645767211914	0.9998605	1578.08
SA3_2	1411	175.1122236251831	388.1878852844238	0.9998833	1579.2
SA3_2	1412	173.9243984222412	390.9053421020508	0.99990225	1580.32
SA3_2	1413	170.77064514160156	393.2533264160156	0.9998247	1581.44
SA3_2	1414	172.2370147705078	392.06960678100586	0.999858	1582.56
SA3_2	1415	174.47986602783203	390.02766609191895	0.99982965	1583.68
SA3_2	1416	174.37044382095337	388.9419364929199	0.9998393	1584.8
SA3_2	1417	174.6956467628479	386.2540626525879	0.99976057	1585.92
SA3_2	1418	174.00964498519897	382.70742416381836	0.9998161	1587.04
SA3_2	1419	173.42084646224976	381.86845779418945	0.99973863	1588.16
SA3_2	1420	172.96239137649536	381.90064430236816	0.99987674	1589.28
SA3_2	1421	171.9149947166443	378.74058723449707	0.9998807	1590.4
SA3_2	1422	168.90926361083984	374.09196853637695	0.99982196	1591.52
SA3_2	1423	162.2881293296814	379.7619438171387	0.99993	1592.64
SA3_2	1424	163.3435845375061	378.58320236206055	0.9998559	1593.76
SA3_2	1425	156.60327672958374	381.5655326843262	0.9999068	1594.88
SA3_2	1426	160.96101999282837	381.4813041687012	0.9998876	1596.0
SA3_2	1427	161.5679144859314	378.95450592041016	0.99986756	1597.12
SA3_2	1428	160.89551448822021	380.69652557373047	0.9998791	1598.24
SA3_2	1429	160.6488823890686	379.8113822937012	0.9998958	1599.36
SA3_2	1430	158.83021354675293	380.399866104126	0.9999031	1600.48
SA3_2	1431	158.1642746925354	381.7551040649414	0.99987364	1601.6
SA3_2	1432	163.78530263900757	385.3150749206543	0.999926	1602.72
SA3_2	1433	162.83025741577148	384.21369552612305	0.9999298	1603.84
SA3_2	1434	164.25975561141968	387.29352951049805	0.99992585	1604.96
SA3_2	1435	168.39702129364014	385.6157684326172	0.99992096	1606.08
SA3_2	1436	168.11742782592773	384.7807216644287	0.99991	1607.2
SA3_2	1437	171.05474472045898	393.0740547180176	0.99994624	1608.32
SA3_2	1438	176.25256776809692	390.3761100769043	0.999899	1609.44
SA3_2	1439	178.47118377685547	382.53650665283203	0.99991274	1610.56
SA3_2	1440	177.2929310798645	382.7870178222656	0.99991906	1611.68
SA3_2	1441	177.92433500289917	379.0668296813965	0.9998305	1612.8
SA3_2	1442	177.02468633651733	380.07880210876465	0.99980086	1613.92
SA3_2	1443	177.73886919021606	375.83518981933594	0.9998896	1615.04
SA3_2	1444	178.64184379577637	371.5930366516113	0.9999099	1616.16
SA3_2	1445	175.9660005569458	368.2059860229492	0.9998574	1617.28
SA3_2	1446	178.6931037902832	364.6529960632324	0.9998615	1618.4
SA3_2	1447	176.11068487167358	362.1942329406738	0.99992776	1619.52
SA3_2	1448	172.17469215393066	364.83015060424805	0.99992967	1620.64
SA3_2	1449	169.57858800888062	366.8220806121826	0.9998111	1621.76
SA3_2	1450	166.3987398147583	366.2379455566406	0.999907	1622.88
SA3_2	1451	165.77272415161133	360.8661460876465	0.9999013	1624.0
SA3_2	1452	162.44401931762695	359.05574798583984	0.9999242	1625.12
SA3_2	1453	159.1386079788208	360.34947395324707	0.9998871	1626.24
SA3_2	1454	157.265305519104	365.006160736084	0.9999069	1627.36
SA3_2	1455	160.36250591278076	361.5462398529053	0.9998816	1628.48
SA3_2	1456	163.0549669265747	361.6929817199707	0.99989545	1629.6
SA3_2	1457	162.7012848854065	361.0075378417969	0.99986565	1630.72
SA3_2	1458	162.48345375061035	367.21635818481445	0.99987745	1631.84
SA3_2	1459	163.98029327392578	369.4421195983887	0.9998919	1632.96
SA3_2	1460	166.8099880218506	370.4948043823242	0.9998142	1634.08
SA3_2	1461	167.64878034591675	368.96982192993164	0.9998777	1635.2
SA3_2	1462	166.6176438331604	369.3021011352539	0.9999057	1636.32
SA3_2	1463	163.4992241859436	375.8419418334961	0.99994206	1637.44
SA3_2	1464	160.62889099121094	382.0283889770508	0.9998863	1638.56
SA3_2	1465	161.50740385055542	381.7707824707031	0.99987316	1639.68
SA3_2	1466	162.09200620651245	380.17218589782715	0.9999039	1640.8
SA3_2	1467	171.0447072982788	381.639404296875	0.9998814	1641.92
SA3_2	1468	174.70276355743408	381.81538581848145	0.9998385	1643.04
SA3_2	1469	173.55117797851562	381.8367004394531	0.99985707	1644.16
SA3_2	1470	174.20138120651245	383.34571838378906	0.99989104	1645.28
SA3_2	1471	167.8187608718872	387.30860710144043	0.9999057	1646.4
SA3_2	1472	169.48225498199463	383.2749938964844	0.9999299	1647.52
SA3_2	1473	169.9692964553833	376.6249465942383	0.99993265	1648.64
SA3_2	1474	167.26378202438354	370.2758502960205	0.9999248	1649.76
SA3_2	1475	164.6167278289795	365.2100944519043	0.99987304	1650.88
SA3_2	1476	162.97121047973633	367.4365711212158	0.99992573	1652.0
SA3_2	1477	166.01945161819458	369.19795989990234	0.99990153	1653.12
SA3_2	1478	171.87199592590332	366.9569778442383	0.9999114	1654.24
SA3_2	1479	174.31015968322754	365.58454513549805	0.9998951	1655.36
SA3_2	1480	174.5129108428955	365.3529453277588	0.9999018	1656.48
SA3_2	1481	174.0858793258667	361.54712677001953	0.9998902	1657.6
SA3_2	1482	176.83340311050415	355.8263683319092	0.99993837	1658.72
SA3_2	1483	179.22658920288086	349.5907974243164	0.9999455	1659.84
SA3_2	1484	174.38812255859375	345.4895782470703	0.99992585	1660.96
SA3_2	1485	173.89750480651855	344.8656463623047	0.9999145	1662.08
SA3_2	1486	170.09952068328857	342.65244483947754	0.9999273	1663.2
SA3_2	1487	168.24100017547607	338.78148078918457	0.99991107	1664.32
SA3_2	1488	162.54127025604248	338.1017875671387	0.99988484	1665.44
SA3_2	1489	163.29596042633057	334.4072914123535	0.9999378	1666.56
SA3_2	1490	156.87483549118042	326.9187355041504	0.99996316	1667.68
SA3_2	1491	155.25881052017212	315.68498611450195	0.9999522	1668.8
SA3_2	1492	154.44520711898804	304.9838447570801	0.99997747	1669.92
SA3_2	1493	157.1064591407776	295.89345932006836	0.9999875	1671.04
SA3_2	1494	160.29367446899414	291.5702819824219	0.99998593	1672.16
SA3_2	1495	156.97916746139526	297.20895767211914	0.9999777	1673.28
SA3_2	1496	150.04233121871948	307.34375953674316	0.9999435	1674.4
SA3_2	1497	140.25548696517944	331.226863861084	0.99941504	1675.52
SA3_2	1498	143.22069883346558	356.3496780395508	0.9998611	1676.64
SA3_2	1499	150.73955059051514	371.1067771911621	0.99996567	1677.76
SA3_2	1500	178.72921228408813	390.71605682373047	0.99995434	1678.88
SA3_2	1501	208.0404281616211	394.6124839782715	0.99995506	1680.0
SA3_2	1502	235.7339382171631	393.83955001831055	0.9999095	1681.12
SA3_2	1503	259.28399562835693	386.4162254333496	0.9999261	1682.24
SA3_2	1504	280.60898780822754	382.14792251586914	0.99994564	1683.36
SA3_2	1505	297.89130687713623	375.9986686706543	0.9998795	1684.48
SA3_2	1506	313.4213447570801	369.42461013793945	0.9999018	1685.6
SA3_2	1507	329.8985958099365	368.44717025756836	0.99992895	1686.72
SA3_2	1508	341.3503170013428	365.9920120239258	0.9999521	1687.84
SA3_2	1509	350.62506198883057	363.8544273376465	0.9999664	1688.96
SA3_2	1510	365.8736228942871	368.46367835998535	0.9999378	1690.08
SA3_2	1511	379.58500385284424	373.8694381713867	0.99988234	1691.2
SA3_2	1512	393.9061641693115	374.91162300109863	0.99628866	1692.32
SA3_2	1513	414.0392780303955	387.73229598999023	0.9987495	1693.44
SA3_2	1514	429.4466018676758	390.4592514038086	0.99963593	1694.56
SA3_2	1515	433.0812454223633	394.52070236206055	0.99981827	1695.68
SA3_2	1516	438.99097442626953	399.0519332885742	0.99991167	1696.8
SA3_2	1517	437.7436637878418	399.2603874206543	0.99991024	1697.92
SA3_2	1518	438.68136405944824	398.42302322387695	0.99989974	1699.04
SA3_2	1519	440.5735492706299	399.0625190734863	0.99983275	1700.16
SA3_2	1520	438.49072456359863	398.2631206512451	0.99987185	1701.28
SA3_2	1521	438.608455657959	395.531702041626	0.9998659	1702.4
SA3_2	1522	437.5610828399658	396.09097480773926	0.9998361	1703.52
SA3_2	1523	438.58203887939453	390.1567840576172	0.99989736	1704.64
SA3_2	1524	436.82403564453125	392.3257255554199	0.99981564	1705.76
SA3_2	1525	428.9768695831299	392.4989604949951	0.99977094	1706.88
SA3_2	1526	413.2204532623291	387.44396209716797	0.99987876	1708.0
SA3_2	1527	400.7377624511719	386.4308166503906	0.99990237	1709.12
SA3_2	1528	393.16108226776123	387.5679016113281	0.9998456	1710.24
SA3_2	1529	388.98324966430664	385.618314743042	0.9999163	1711.36
SA3_2	1530	379.04815673828125	386.6023921966553	0.99993265	1712.48
SA3_2	1531	376.0979175567627	385.23210525512695	0.9999461	1713.6
SA3_2	1532	370.154333114624	383.7363910675049	0.999892	1714.72
SA3_2	1533	363.2819652557373	382.2832489013672	0.99993086	1715.84
SA3_2	1534	359.92116928100586	378.83914947509766	0.9998883	1716.96
SA3_2	1535	358.33730697631836	372.96552658081055	0.99991596	1718.08
SA3_2	1536	356.24423027038574	368.7150764465332	0.9998951	1719.2
SA3_2	1537	352.5805473327637	368.77418518066406	0.999907	1720.32
SA3_2	1538	350.7089138031006	364.8142719268799	0.99993384	1721.44
SA3_2	1539	347.89559841156006	366.9034767150879	0.99995506	1722.56
SA3_2	1540	340.3914213180542	366.5375232696533	0.99996185	1723.68
SA3_2	1541	333.3740234375	367.985200881958	0.9999497	1724.8
SA3_2	1542	327.1827220916748	364.9343204498291	0.9999547	1725.92
SA3_2	1543	322.59955406188965	365.94414710998535	0.9999547	1727.04
SA3_2	1544	316.72589778900146	363.3002185821533	0.99992955	1728.16
SA3_2	1545	309.76710319519043	363.0072212219238	0.9999018	1729.28
SA3_2	1546	303.5792112350464	358.76346588134766	0.999923	1730.4
SA3_2	1547	300.74968338012695	358.73485565185547	0.99992955	1731.52
SA3_2	1548	298.4616994857788	354.8491859436035	0.99993026	1732.64
SA3_2	1549	297.27799892425537	352.22585678100586	0.9999099	1733.76
SA3_2	1550	295.9754467010498	348.1154251098633	0.9998727	1734.88
SA3_2	1551	290.1740550994873	348.60219955444336	0.9999349	1736.0
SA3_2	1552	290.19484519958496	346.7941474914551	0.9999143	1737.12
SA3_2	1553	289.65373039245605	342.0897960662842	0.99992037	1738.24
SA3_2	1554	286.65170669555664	336.5785217285156	0.99994755	1739.36
SA3_2	1555	282.2019100189209	336.1511421203613	0.9999249	1740.48
SA3_2	1556	279.75292205810547	335.0514221191406	0.99993825	1741.6
SA3_2	1557	276.1918544769287	330.65093994140625	0.9998845	1742.72
SA3_2	1558	267.3863410949707	326.2090301513672	0.9999492	1743.84
SA3_2	1559	263.30955028533936	319.1688537597656	0.99994755	1744.96
SA3_2	1560	257.55136013031006	318.03937911987305	0.99996114	1746.08
SA3_2	1561	245.12407779693604	317.37439155578613	0.9999647	1747.2
SA3_2	1562	234.99550819396973	327.13497161865234	0.99991703	1748.32
SA3_2	1563	215.39311408996582	346.9772529602051	0.99996805	1749.44
SA3_2	1564	206.23023509979248	375.0114440917969	0.9999021	1750.56
SA3_2	1565	214.38660621643066	386.9980716705322	0.9999367	1751.68
SA3_2	1566	220.0826644897461	399.19215202331543	0.99989057	1752.8
SA3_2	1567	231.3173770904541	409.20249938964844	0.999923	1753.92
SA3_2	1568	240.32227993011475	410.7436180114746	0.9998708	1755.04
SA3_2	1569	246.4235782623291	408.48464012145996	0.99986863	1756.16
SA3_2	1570	244.67544555664062	410.9255790710449	0.9999349	1757.28
SA3_2	1571	243.6683177947998	411.08373641967773	0.9998964	1758.4
SA3_2	1572	241.77935123443604	413.33072662353516	0.9998447	1759.52
SA3_2	1573	242.0238971710205	412.5076103210449	0.99978334	1760.64
SA3_2	1574	242.4335479736328	410.78372955322266	0.9997782	1761.76
SA3_2	1575	242.66128540039062	410.08323669433594	0.999627	1762.88
SA3_2	1576	241.75958633422852	409.54010009765625	0.9997142	1764.0
SA3_2	1577	243.63782405853271	409.43541526794434	0.99982697	1765.12
SA3_2	1578	244.2887783050537	408.8313102722168	0.9998115	1766.24
SA3_2	1579	246.2674379348755	406.4092254638672	0.99979883	1767.36
SA3_2	1580	247.9431390762329	403.66676330566406	0.99976665	1768.48
SA3_2	1581	249.81956481933594	401.45931243896484	0.99980265	1769.6
SA3_2	1582	251.53403282165527	400.0053405761719	0.99989283	1770.72
SA3_2	1583	254.42752838134766	397.9493522644043	0.99982977	1771.84
SA3_2	1584	254.40163612365723	395.08532524108887	0.9998777	1772.96
SA3_2	1585	253.29880714416504	390.7378578186035	0.9999157	1774.08
SA3_2	1586	251.19471549987793	392.26856231689453	0.9999218	1775.2
SA3_2	1587	249.0612030029297	385.37120819091797	0.99991846	1776.32
SA3_2	1588	252.61826515197754	373.45550537109375	0.99994624	1777.44
SA3_2	1589	248.8687515258789	371.94960594177246	0.99993944	1778.56
SA3_2	1590	246.92962169647217	369.35028076171875	0.9999063	1779.68
SA3_2	1591	245.538592338562	373.0602836608887	0.9998759	1780.8
SA3_2	1592	241.8285369873047	369.47773933410645	0.9998983	1781.92
SA3_2	1593	235.63518524169922	368.2111072540283	0.9998951	1783.04
SA3_2	1594	231.5256118774414	367.8559112548828	0.9999043	1784.16
SA3_2	1595	231.42263889312744	367.3926830291748	0.99987054	1785.28
SA3_2	1596	229.24227714538574	367.8796577453613	0.9999069	1786.4
SA3_2	1597	221.6285228729248	368.4243392944336	0.9999242	1787.52
SA3_2	1598	218.75782012939453	366.77587509155273	0.99992573	1788.64
SA3_2	1599	213.5392189025879	364.76818084716797	0.99993193	1789.76
SA3_2	1600	209.06286239624023	363.3332633972168	0.999879	1790.88
SA3_2	1601	206.2263011932373	363.89745712280273	0.99992955	1792.0
SA3_2	1602	201.11417770385742	360.7749366760254	0.9999232	1793.12
SA3_2	1603	197.0109224319458	359.16666984558105	0.99992144	1794.24
SA3_2	1604	185.11887788772583	358.198299407959	0.9998332	1795.36
SA3_2	1605	178.3071517944336	354.4184875488281	0.99991643	1796.48
SA3_2	1606	174.80125427246094	353.04697036743164	0.99994016	1797.6
SA3_2	1607	168.81208419799805	345.485315322876	0.9999573	1798.72
SA3_2	1608	158.68265628814697	340.0166130065918	0.99994016	1799.84
SA3_2	1609	155.88715076446533	335.9117317199707	0.99994874	1800.96
SA3_2	1610	157.36593008041382	335.4295349121094	0.99994063	1802.08
SA3_2	1611	153.98460626602173	339.3783187866211	0.9999473	1803.2
SA3_2	1612	153.5691499710083	342.465763092041	0.9999628	1804.32
SA3_2	1613	151.5782356262207	342.0010185241699	0.99995327	1805.44
SA3_2	1614	144.47160959243774	339.5899200439453	0.9999523	1806.56
SA3_2	1615	131.80065155029297	340.5428981781006	0.9999733	1807.68
SA3_2	1616	121.58620357513428	342.5504779815674	0.99994373	1808.8
SA3_2	1617	101.91202163696289	348.65864753723145	0.9999027	1809.92
SA3_2	1618	100.46212673187256	353.0368995666504	0.9999269	1811.04
SA3_2	1619	94.58175897598267	367.50718116760254	0.9999198	1812.16
SA3_2	1620	132.1007490158081	387.40513801574707	0.999946	1813.28
SA3_2	1621	141.7078733444214	385.7090377807617	0.9999603	1814.4
SA3_2	1622	142.26844310760498	384.2329216003418	0.9999378	1815.52
SA3_2	1623	147.5388765335083	383.4180450439453	0.9999021	1816.64
SA3_2	1624	153.76299619674683	379.9313163757324	0.9999304	1817.76
SA3_2	1625	159.45992469787598	378.1033515930176	0.9998456	1818.88
SA3_2	1626	164.11269903182983	374.78968620300293	0.99991584	1820.0
SA3_2	1627	167.63522624969482	372.80694007873535	0.9999088	1821.12
SA3_2	1628	170.40687799453735	370.6230926513672	0.9998934	1822.24
SA3_2	1629	175.16248226165771	367.0181179046631	0.99991405	1823.36
SA3_2	1630	176.3761043548584	361.32594108581543	0.99987614	1824.48
SA3_2	1631	178.17983627319336	359.33000564575195	0.9999263	1825.6
SA3_2	1632	181.5787672996521	356.59475326538086	0.999894	1826.72
SA3_2	1633	184.5245361328125	354.18803215026855	0.9999087	1827.84
SA3_2	1634	184.86407995224	355.5222988128662	0.9998779	1828.96
SA3_2	1635	185.2081060409546	355.4999828338623	0.9999126	1830.08
SA3_2	1636	185.19619703292847	356.9534683227539	0.99994147	1831.2
SA3_2	1637	180.39642572402954	365.41271209716797	0.9999132	1832.32
SA3_2	1638	181.37428760528564	366.593713760376	0.9999243	1833.44
SA3_2	1639	181.8207859992981	366.2395477294922	0.9998722	1834.56
SA3_2	1640	185.616934299469	362.55455017089844	0.9998872	1835.68
SA3_2	1641	188.9650821685791	352.4520492553711	0.9999423	1836.8
SA3_2	1642	181.1020016670227	340.57994842529297	0.99996734	1837.92
SA3_2	1643	188.09096813201904	336.0812187194824	0.99996257	1839.04
SA3_2	1644	186.38228178024292	336.9590377807617	0.9998722	1840.16
SA3_2	1645	182.6122760772705	343.8403129577637	0.9999355	1841.28
SA3_2	1646	181.38831853866577	347.05796241760254	0.9999088	1842.4
SA3_2	1647	177.6132106781006	347.4686050415039	0.99991906	1843.52
SA3_2	1648	174.90763664245605	346.46032333374023	0.99985874	1844.64
SA3_2	1649	174.89925622940063	342.82270431518555	0.9999095	1845.76
SA3_2	1650	171.8193531036377	344.90644454956055	0.999938	1846.88
SA3_2	1651	163.34662437438965	355.4868507385254	0.999907	1848.0
SA3_2	1652	156.6085696220398	370.44336318969727	0.9999423	1849.12
SA3_2	1653	162.10367679595947	392.30403900146484	0.99994385	1850.24
SA3_2	1654	157.62028694152832	406.4900493621826	0.9999019	1851.36
SA3_2	1655	151.00260972976685	419.56769943237305	0.9997601	1852.48
SA3_2	1656	144.17340755462646	428.5751724243164	0.999806	1853.6
SA3_2	1657	136.53600215911865	427.3959732055664	0.99982136	1854.72
SA3_2	1658	132.8952670097351	428.0089473724365	0.9997862	1855.84
SA3_2	1659	119.9195384979248	428.1762886047363	0.9995615	1856.96
SA3_2	1660	119.6157693862915	430.9552574157715	0.99922895	1858.08
SA3_2	1661	122.55657911300659	431.10142707824707	0.9993469	1859.2
SA3_2	1662	124.98414516448975	427.55879402160645	0.9995347	1860.32
SA3_2	1663	127.55529880523682	423.6280918121338	0.99970716	1861.44
SA3_2	1664	130.2592635154724	419.85400199890137	0.99979967	1862.56
SA3_2	1665	130.86223602294922	432.45203018188477	0.9993425	1863.68
SA3_2	1666	163.2835030555725	428.7791347503662	0.99983776	1864.8
SA3_2	1667	170.6656813621521	424.3527889251709	0.99969876	1865.92
SA3_2	1668	170.49925327301025	420.6623840332031	0.9997737	1867.04
SA3_2	1669	171.04475498199463	414.93993759155273	0.99990904	1868.16
SA3_2	1670	173.43151569366455	412.309627532959	0.9999126	1869.28
SA3_2	1671	174.2819309234619	409.88805770874023	0.999894	1870.4
SA3_2	1672	181.842303276062	409.7669219970703	0.9999243	1871.52
SA3_2	1673	192.40431785583496	404.2581367492676	0.99990225	1872.64
SA3_2	1674	196.90614938735962	403.165225982666	0.99993765	1873.76
SA3_2	1675	200.0659942626953	399.55284118652344	0.99990964	1874.88
SA3_2	1676	207.56607055664062	399.03021812438965	0.9999392	1876.0
SA3_2	1677	209.62018966674805	397.1531295776367	0.9999553	1877.12
SA3_2	1678	211.72475814819336	392.1215343475342	0.99994516	1878.24
SA3_2	1679	214.8329257965088	391.76164627075195	0.9999403	1879.36
SA3_2	1680	212.96868324279785	388.2659912109375	0.9999473	1880.48
SA3_2	1681	211.17548942565918	383.2401752471924	0.99992085	1881.6
SA3_2	1682	204.56647872924805	385.36142349243164	0.99989235	1882.72
SA3_2	1683	199.6901512145996	386.7176055908203	0.9999144	1883.84
SA3_2	1684	198.572039604187	385.9958839416504	0.99989104	1884.96
SA3_2	1685	197.5477933883667	387.1306800842285	0.99990153	1886.08
SA3_2	1686	200.22716522216797	386.98877334594727	0.9998728	1887.2
SA3_2	1687	194.46337223052979	387.7482604980469	0.99987626	1888.32
SA3_2	1688	195.04187107086182	388.7328243255615	0.999851	1889.44
SA3_2	1689	195.448899269104	388.2828712463379	0.9998895	1890.56
SA3_2	1690	194.70036029815674	387.59522438049316	0.99986124	1891.68
SA3_2	1691	193.59569549560547	387.3855972290039	0.9998987	1892.8
SA3_2	1692	194.268536567688	384.32682037353516	0.99990857	1893.92
SA3_2	1693	192.32301712036133	387.07752227783203	0.9999287	1895.04
SA3_2	1694	192.12695360183716	387.33592987060547	0.999907	1896.16
SA3_2	1695	192.94055700302124	385.1392364501953	0.9998385	1897.28
SA3_2	1696	193.4664249420166	380.9779357910156	0.9998448	1898.4
SA3_2	1697	190.9537672996521	380.8370304107666	0.9998932	1899.52
SA3_2	1698	188.17627429962158	381.7502975463867	0.99992263	1900.64
SA3_2	1699	192.2916054725647	380.8186340332031	0.9998202	1901.76
SA3_2	1700	190.14946222305298	378.9191436767578	0.9998677	1902.88
SA3_2	1701	189.82397317886353	377.1434497833252	0.99988616	1904.0
SA3_2	1702	190.77030420303345	373.4128189086914	0.99975723	1905.12
SA3_2	1703	190.33408164978027	374.7331237792969	0.9998173	1906.24
SA3_2	1704	191.21768474578857	373.65074157714844	0.9999145	1907.36
SA3_2	1705	191.90070629119873	367.32324600219727	0.9999373	1908.48
SA3_2	1706	188.5329246520996	359.9490737915039	0.99990046	1909.6
SA3_2	1707	189.8237943649292	357.2123908996582	0.9999088	1910.72
SA3_2	1708	187.17825412750244	355.8474540710449	0.9998635	1911.84
SA3_2	1709	184.08055305480957	355.3937244415283	0.99990475	1912.96
SA3_2	1710	181.05416297912598	365.22600173950195	0.9998658	1914.08
SA3_2	1711	179.7814965248108	365.7909393310547	0.999944	1915.2
SA3_2	1712	175.17584562301636	370.0946044921875	0.99986553	1916.32
SA3_2	1713	170.08085250854492	373.3088207244873	0.99989724	1917.44
SA3_2	1714	165.98061323165894	369.13461685180664	0.9999306	1918.56
SA3_2	1715	162.8868818283081	366.9408988952637	0.9999038	1919.68
SA3_2	1716	163.1474733352661	360.9492874145508	0.99986434	1920.8
SA3_2	1717	171.94783687591553	356.78123474121094	0.9999703	1921.92
SA3_2	1718	176.83969736099243	358.71070861816406	0.99990654	1923.04
SA3_2	1719	180.79479932785034	360.08068084716797	0.99989235	1924.16
SA3_2	1720	175.27700662612915	369.7107696533203	0.9999149	1925.28
SA3_2	1721	171.759295463562	385.50673484802246	0.9999058	1926.4
SA3_2	1722	165.68753719329834	398.93795013427734	0.9999367	1927.52
SA3_2	1723	153.21907997131348	413.580379486084	0.999856	1928.64
SA3_2	1724	144.62827444076538	420.2410125732422	0.9998098	1929.76
SA3_2	1725	138.9013409614563	426.72746658325195	0.9997185	1930.88
SA3_2	1726	132.32613801956177	430.4863929748535	0.99976367	1932.0
SA3_2	1727	128.77639532089233	428.42479705810547	0.9995956	1933.12
SA3_2	1728	126.87821388244629	429.6427917480469	0.9998042	1934.24
SA3_2	1729	133.66079330444336	424.63428497314453	0.9997876	1935.36
SA3_2	1730	151.69354677200317	417.9573440551758	0.9998035	1936.48
SA3_2	1731	159.00404453277588	413.31822395324707	0.9997234	1937.6
SA3_2	1732	168.73329877853394	411.1991500854492	0.99987674	1938.72
SA3_2	1733	172.37050533294678	410.85073471069336	0.9999012	1939.84
SA3_2	1734	177.557635307312	411.28732681274414	0.999928	1940.96
SA3_2	1735	180.33580780029297	404.4437026977539	0.9999006	1942.08
SA3_2	1736	186.24590635299683	397.0143127441406	0.9998222	1943.2
SA3_2	1737	187.86989450454712	392.0411682128906	0.99989426	1944.32
SA3_2	1738	189.73360061645508	388.9830780029297	0.9998926	1945.44
SA3_2	1739	184.80690717697144	391.11313819885254	0.99992394	1946.56
SA3_2	1740	183.88444185256958	391.86389923095703	0.9998716	1947.68
SA3_2	1741	187.3700499534607	391.5311050415039	0.99987566	1948.8
SA3_2	1742	189.6235227584839	391.19911193847656	0.9998927	1949.92
SA3_2	1743	192.16614961624146	386.52377128601074	0.999877	1951.04
SA3_2	1744	197.17481136322021	380.89691162109375	0.9998716	1952.16
SA3_2	1745	200.25880336761475	374.2166519165039	0.999948	1953.28
SA3_2	1746	199.99284744262695	370.5736255645752	0.9998809	1954.4
SA3_2	1747	195.50514221191406	369.0794563293457	0.99988234	1955.52
SA3_2	1748	194.09157037734985	365.2635955810547	0.99990964	1956.64
SA3_2	1749	193.89125108718872	362.709903717041	0.99991906	1957.76
SA3_2	1750	194.37525272369385	361.16366386413574	0.9999292	1958.88
SA3_2	1751	194.5366621017456	360.24845123291016	0.999908	1960.0
SA3_2	1752	194.8500394821167	359.17774200439453	0.99992585	1961.12
SA3_2	1753	190.23683071136475	362.6162624359131	0.9999311	1962.24
SA3_2	1754	190.51251411437988	366.62713050842285	0.9998636	1963.36
SA3_2	1755	190.21844863891602	370.37132263183594	0.99991333	1964.48
SA3_2	1756	190.85323810577393	373.76758575439453	0.99988616	1965.6
SA3_2	1757	195.84002494812012	370.99562644958496	0.9998708	1966.72
SA3_2	1758	200.219464302063	369.14334297180176	0.99988866	1967.84
SA3_2	1759	197.28875160217285	369.4442939758301	0.9998789	1968.96
SA3_2	1760	200.04353523254395	371.8385124206543	0.9998876	1970.08
SA3_2	1761	198.50876331329346	373.9215660095215	0.9998925	1971.2
SA3_2	1762	199.08794164657593	375.32283782958984	0.99990356	1972.32
SA3_2	1763	197.63420820236206	374.2466926574707	0.9999342	1973.44
SA3_2	1764	199.8037815093994	379.6625232696533	0.9998956	1974.56
SA3_2	1765	198.87840747833252	378.0929374694824	0.9999292	1975.68
SA3_2	1766	195.7991361618042	378.2966423034668	0.999892	1976.8
SA3_2	1767	195.37122249603271	379.13726806640625	0.99990845	1977.92
SA3_2	1768	191.88029766082764	377.8755855560303	0.9998791	1979.04
SA3_2	1769	180.20410537719727	386.27832412719727	0.9998511	1980.16
SA3_2	1770	180.43469190597534	391.0535430908203	0.9998554	1981.28
SA3_2	1771	178.33447456359863	393.3102035522461	0.99986136	1982.4
SA3_2	1772	177.4085521697998	391.8681049346924	0.99988365	1983.52
SA3_2	1773	177.783465385437	390.58427810668945	0.9998857	1984.64
SA3_2	1774	175.52298307418823	391.702880859375	0.9999192	1985.76
SA3_2	1775	176.32818222045898	390.626220703125	0.99983346	1986.88
SA3_2	1776	172.85547256469727	391.4845848083496	0.99986315	1988.0
SA3_2	1777	169.96817588806152	389.95370864868164	0.9998665	1989.12
SA3_2	1778	167.3927664756775	387.4302864074707	0.9998826	1990.24
SA3_2	1779	161.22615337371826	389.5616340637207	0.99980277	1991.36
SA3_2	1780	159.43260192871094	392.19529151916504	0.9999267	1992.48
SA3_2	1781	150.7897973060608	397.58299827575684	0.9998042	1993.6
SA3_2	1782	144.70744132995605	405.45793533325195	0.9999167	1994.72
SA3_2	1783	143.14545392990112	412.07716941833496	0.9999057	1995.84
SA3_2	1784	146.53306007385254	413.09595108032227	0.999668	1996.96
SA3_2	1785	156.18319511413574	404.8099708557129	0.9943362	1998.08
SA3_2	1786	171.9879150390625	410.25381088256836	0.9986552	1999.2
SA3_2	1787	201.27170085906982	405.18075942993164	0.9998363	2000.32
SA3_2	1788	223.25737476348877	403.4096145629883	0.9999342	2001.44
SA3_2	1789	250.26001930236816	399.72387313842773	0.9999471	2002.56
SA3_2	1790	283.02459716796875	393.7276840209961	0.9998252	2003.68
SA3_2	1791	318.2213544845581	380.95401763916016	0.999851	2004.8
SA3_2	1792	345.9595203399658	369.6896553039551	0.9998211	2005.92
SA3_2	1793	369.39847469329834	365.2500343322754	0.99986994	2007.04
SA3_2	1794	377.58729457855225	360.9730625152588	0.9997445	2008.16
SA3_2	1795	383.3371639251709	362.07398414611816	0.99969244	2009.28
SA3_2	1796	387.05031871795654	361.9419193267822	0.99991834	2010.4
SA3_2	1797	393.43934059143066	365.8270454406738	0.99995446	2011.52
SA3_2	1798	400.0638961791992	370.85323333740234	0.999951	2012.64
SA3_2	1799	406.27574920654297	374.30334091186523	0.99989533	2013.76
SA3_2	1800	417.47026443481445	384.9733257293701	0.999859	2014.88
SA3_2	1801	426.3115882873535	390.9427070617676	0.9994655	2016.0
SA3_2	1802	437.31017112731934	400.35266876220703	0.99924076	2017.12
SA3_2	1803	436.4189147949219	401.48895263671875	0.99954647	2018.24
SA3_2	1804	441.7304039001465	408.48575592041016	0.999905	2019.36
SA3_2	1805	446.2582588195801	405.64144134521484	0.9999236	2020.48
SA3_2	1806	446.8214511871338	404.6297836303711	0.9999511	2021.6
SA3_2	1807	447.4384307861328	402.66443252563477	0.9999465	2022.72
SA3_2	1808	448.2102394104004	402.09388732910156	0.99993503	2023.84
SA3_2	1809	446.69623374938965	399.5639991760254	0.99991524	2024.96
SA3_2	1810	447.81808853149414	400.4674243927002	0.9999465	2026.08
SA3_2	1811	445.85328102111816	397.3043918609619	0.9999399	2027.2
SA3_2	1812	448.458194732666	397.37125396728516	0.99993205	2028.32
SA3_2	1813	444.4657325744629	394.4208526611328	0.99995637	2029.44
SA3_2	1814	442.9469108581543	392.82325744628906	0.9999304	2030.56
SA3_2	1815	442.25783348083496	392.8927803039551	0.99993265	2031.68
SA3_2	1816	442.15002059936523	392.7586269378662	0.99992967	2032.8
SA3_2	1817	442.3732280731201	387.3199653625488	0.9999579	2033.92
SA3_2	1818	439.7456645965576	387.30525970458984	0.99993944	2035.04
SA3_2	1819	438.79008293151855	385.5499076843262	0.99995494	2036.16
SA3_2	1820	438.3408546447754	384.43897247314453	0.99995756	2037.28
SA3_2	1821	435.018253326416	383.8283157348633	0.9999362	2038.4
SA3_2	1822	432.3657035827637	383.6854362487793	0.9999566	2039.52
SA3_2	1823	430.23829460144043	382.54297256469727	0.99994314	2040.64
SA3_2	1824	427.6969909667969	381.5570068359375	0.9999336	2041.76
SA3_2	1825	423.7222671508789	382.0996570587158	0.99988186	2042.88
SA3_2	1826	420.2299118041992	382.11896896362305	0.99991524	2044.0
SA3_2	1827	415.8071517944336	383.45383644104004	0.9999335	2045.12
SA3_2	1828	411.5307807922363	385.2052688598633	0.99993134	2046.24
SA3_2	1829	408.27465057373047	384.0802001953125	0.999892	2047.36
SA3_2	1830	404.17938232421875	384.6865653991699	0.99992085	2048.48
SA3_2	1831	405.0344944000244	386.26665115356445	0.9999201	2049.6
SA3_2	1832	405.0252914428711	388.01239013671875	0.9999286	2050.72
SA3_2	1833	410.9455108642578	386.8194580078125	0.9999523	2051.84
SA3_2	1834	401.6652584075928	384.0438938140869	0.999882	2052.96
SA3_2	1835	401.04265213012695	387.50590324401855	0.99993014	2054.08
SA3_2	1836	404.81882095336914	385.9390640258789	0.9999362	2055.2
SA3_2	1837	405.8485984802246	383.7700653076172	0.99992275	2056.32
SA3_2	1838	407.59897232055664	380.0701904296875	0.9999484	2057.44
SA3_2	1839	403.4444332122803	380.1969623565674	0.9999423	2058.56
SA3_2	1840	399.7387409210205	380.7463073730469	0.9999404	2059.68
SA3_2	1841	397.9745388031006	380.12014389038086	0.9999502	2060.8
SA3_2	1842	395.17529010772705	377.86136627197266	0.9999422	2061.92
SA3_2	1843	392.8677797317505	380.15421867370605	0.9999393	2063.04
SA3_2	1844	390.11287689208984	380.77966690063477	0.9999291	2064.16
SA3_2	1845	387.6593828201294	379.1278266906738	0.9999541	2065.28
SA3_2	1846	383.59103202819824	379.13798332214355	0.9999548	2066.4
SA3_2	1847	382.55138397216797	377.82331466674805	0.99996686	2067.52
SA3_2	1848	381.3328742980957	378.1271553039551	0.99996257	2068.64
SA3_2	1849	382.4117183685303	377.3341941833496	0.999964	2069.76
SA3_2	1850	382.7624797821045	375.3446388244629	0.99995816	2070.88
SA3_2	1851	379.72121238708496	372.34150886535645	0.99995196	2072.0
SA3_2	1852	377.4179458618164	372.410945892334	0.99995315	2073.12
SA3_2	1853	374.5471477508545	369.39491271972656	0.99995077	2074.24
SA3_2	1854	370.5672264099121	369.6685981750488	0.99996054	2075.36
SA3_2	1855	362.93418407440186	374.72479820251465	0.99994576	2076.48
SA3_2	1856	359.2756986618042	373.62024307250977	0.99995494	2077.6
SA3_2	1857	355.3859233856201	372.8752899169922	0.99996185	2078.72
SA3_2	1858	347.83432483673096	376.5018939971924	0.9999502	2079.84
SA3_2	1859	348.11391830444336	379.54044342041016	0.9999639	2080.96
SA3_2	1860	349.4330883026123	377.4492359161377	0.99994063	2082.08
SA3_2	1861	339.7238254547119	379.4410514831543	0.99986184	2083.2
SA3_2	1862	335.80522537231445	382.6197052001953	0.99995935	2084.32
SA3_2	1863	337.6795291900635	385.6026077270508	0.9999651	2085.44
SA3_2	1864	336.9004249572754	384.0520191192627	0.99995744	2086.56
SA3_2	1865	336.324405670166	380.8645534515381	0.99994946	2087.68
SA3_2	1866	332.6364517211914	381.796875	0.9999546	2088.8
SA3_2	1867	331.5594434738159	380.04833221435547	0.9999665	2089.92
SA3_2	1868	330.25641441345215	378.6741542816162	0.9999646	2091.04
SA3_2	1869	319.5585250854492	380.875940322876	0.9999454	2092.16
SA3_2	1870	316.40894412994385	381.3745880126953	0.99994123	2093.28
SA3_2	1871	312.5744342803955	379.25119400024414	0.9999559	2094.4
SA3_2	1872	307.02314376831055	375.87761878967285	0.9999411	2095.52
SA3_2	1873	304.3869972229004	374.7967529296875	0.9999671	2096.64
SA3_2	1874	300.09775161743164	371.8743896484375	0.99994206	2097.76
SA3_2	1875	295.8963394165039	368.00222396850586	0.9999523	2098.88
SA3_2	1876	289.6332263946533	365.32816886901855	0.999913	2100.0
SA3_2	1877	285.88242530822754	358.44454765319824	0.9999161	2101.12
SA3_2	1878	280.6913375854492	363.21584701538086	0.999923	2102.24
SA3_2	1879	281.69116973876953	360.1929473876953	0.9999372	2103.36
SA3_2	1880	279.9759864807129	360.74212074279785	0.999897	2104.48
SA3_2	1881	279.2905807495117	357.63050079345703	0.999894	2105.6
SA3_2	1882	280.189847946167	356.5740394592285	0.9999256	2106.72
SA3_2	1883	281.45384788513184	354.5833969116211	0.99994195	2107.84
SA3_2	1884	281.0887575149536	352.4000358581543	0.99992096	2108.96
SA3_2	1885	278.7790775299072	349.6018409729004	0.99992824	2110.08
SA3_2	1886	274.8112916946411	347.3605728149414	0.99987185	2111.2
SA3_2	1887	268.65642070770264	356.5821075439453	0.99990535	2112.32
SA3_2	1888	265.90397357940674	355.3158760070801	0.9998925	2113.44
SA3_2	1889	257.3197364807129	358.604736328125	0.99988997	2114.56
SA3_2	1890	252.10933685302734	360.28624534606934	0.9999325	2115.68
SA3_2	1891	247.76887893676758	361.4461898803711	0.99988353	2116.8
SA3_2	1892	244.5815086364746	358.78286361694336	0.99987674	2117.92
SA3_2	1893	238.4110450744629	357.5947952270508	0.99986005	2119.04
SA3_2	1894	234.65490341186523	361.2750434875488	0.99993527	2120.16
SA3_2	1895	231.56566619873047	362.04368591308594	0.9999521	2121.28
SA3_2	1896	231.66093826293945	362.2675323486328	0.99991095	2122.4
SA3_2	1897	228.43992710113525	362.28976249694824	0.99977154	2123.52
SA3_2	1898	228.3409595489502	360.408411026001	0.99991643	2124.64
SA3_2	1899	227.4296522140503	359.27513122558594	0.9999244	2125.76
SA3_2	1900	223.00031185150146	358.4743881225586	0.99992836	2126.88
SA3_2	1901	220.49190998077393	356.67506217956543	0.99990904	2128.0
SA3_2	1902	217.7570104598999	355.5307674407959	0.99992585	2129.12
SA3_2	1903	215.77162742614746	352.6321792602539	0.9998437	2130.24
SA3_2	1904	207.84311294555664	354.060001373291	0.99993145	2131.36
SA3_2	1905	201.75809860229492	353.08971405029297	0.9999529	2132.48
SA3_2	1906	191.18882417678833	358.80260467529297	0.9999387	2133.6
SA3_2	1907	183.73370170593262	361.02993965148926	0.9999387	2134.72
SA3_2	1908	171.56620025634766	366.6957664489746	0.99989915	2135.84
SA3_2	1909	163.01469802856445	364.31493759155273	0.99990153	2136.96
SA3_2	1910	152.07223892211914	356.20777130126953	0.9999207	2138.08
SA3_2	1911	151.54519081115723	351.1066246032715	0.9999137	2139.2
SA3_2	1912	148.67050647735596	350.9720993041992	0.9999231	2140.32
SA3_2	1913	148.93113374710083	354.73663330078125	0.99993515	2141.44
SA3_2	1914	134.75604057312012	357.7407646179199	0.99989724	2142.56
SA3_2	1915	132.90505409240723	363.1692409515381	0.9999114	2143.68
SA3_2	1916	137.1675729751587	371.36667251586914	0.9999082	2144.8
SA3_2	1917	143.23015213012695	380.88003158569336	0.9998148	2145.92
SA3_2	1918	155.10296821594238	391.6672897338867	0.99978834	2147.04
SA3_2	1919	161.40185594558716	392.5242805480957	0.99987507	2148.16
SA3_2	1920	164.49307203292847	396.8404197692871	0.99989235	2149.28
SA3_2	1921	169.90158557891846	402.1650695800781	0.99985266	2150.4
SA3_2	1922	173.10254573822021	397.0282745361328	0.99988127	2151.52
SA3_2	1923	176.99052095413208	394.17274475097656	0.99984	2152.64
SA3_2	1924	179.10157442092896	388.49181175231934	0.9998362	2153.76
SA3_2	1925	178.40733528137207	389.20738220214844	0.99994636	2154.88
SA3_2	1926	178.56608629226685	385.1824378967285	0.99992085	2156.0
SA3_2	1927	178.54005098342896	387.1279048919678	0.9998789	2157.12
SA3_2	1928	178.60004901885986	387.7784729003906	0.9999058	2158.24
SA3_2	1929	178.96075248718262	385.1939392089844	0.9998957	2159.36
SA3_2	1930	180.09600639343262	380.8524513244629	0.9997801	2160.48
SA3_2	1931	175.352942943573	386.6497993469238	0.9999291	2161.6
SA3_2	1932	177.29328870773315	384.6976089477539	0.9998703	2162.72
SA3_2	1933	178.6497950553894	383.48822593688965	0.99977225	2163.84
SA3_2	1934	177.40784883499146	377.5444221496582	0.9998641	2164.96
SA3_2	1935	176.5127420425415	377.66292572021484	0.99989974	2166.08
SA3_2	1936	176.8749475479126	376.1212348937988	0.9998759	2167.2
SA3_2	1937	177.8610110282898	373.7388038635254	0.99988246	2168.32
SA3_2	1938	180.1357626914978	371.11032485961914	0.99984884	2169.44
SA3_2	1939	182.8011989593506	367.4315071105957	0.9999263	2170.56
SA3_2	1940	182.66286849975586	363.01002502441406	0.9999449	2171.68
SA3_2	1941	183.04086923599243	362.773962020874	0.9999385	2172.8
SA3_2	1942	187.22002506256104	366.02108001708984	0.9998995	2173.92
SA3_2	1943	186.93101406097412	368.54893684387207	0.9998939	2175.04
SA3_2	1944	183.41623544692993	372.89628982543945	0.9999069	2176.16
SA3_2	1945	177.33385562896729	377.62258529663086	0.99993515	2177.28
SA3_2	1946	178.20031642913818	380.9161376953125	0.99983954	2178.4
SA3_2	1947	177.5048017501831	385.7720375061035	0.99994147	2179.52
SA3_2	1948	179.4487714767456	384.4836616516113	0.9998895	2180.64
SA3_2	1949	181.82082176208496	383.2352828979492	0.9998555	2181.76
SA3_2	1950	182.99702405929565	377.6305103302002	0.99989116	2182.88
SA3_2	1951	179.6447515487671	378.2915496826172	0.9999187	2184.0
SA3_2	1952	177.9932975769043	379.6153450012207	0.99984753	2185.12
SA3_2	1953	177.54480838775635	382.35185623168945	0.99988806	2186.24
SA3_2	1954	176.1146068572998	383.36116790771484	0.9998785	2187.36
SA3_2	1955	176.2317419052124	385.38122177124023	0.999923	2188.48
SA3_2	1956	177.24153995513916	390.0857162475586	0.9999151	2189.6
SA3_2	1957	180.4031491279602	391.30897521972656	0.99988747	2190.72
SA3_2	1958	180.97224235534668	388.8650894165039	0.9999207	2191.84
SA3_2	1959	181.7495584487915	388.40641021728516	0.99990463	2192.96
SA3_2	1960	179.62225675582886	385.4830741882324	0.9998604	2194.08
SA3_2	1961	177.15152502059937	382.86420822143555	0.99990344	2195.2
SA3_2	1962	171.63925170898438	386.16225242614746	0.9998772	2196.32
SA3_2	1963	171.05906009674072	382.5279235839844	0.9998683	2197.44
SA3_2	1964	169.55327987670898	385.6952476501465	0.99992645	2198.56
SA3_2	1965	169.0689206123352	384.89599227905273	0.9999486	2199.68
SA3_2	1966	169.4772481918335	382.9040336608887	0.99988496	2200.8
SA3_2	1967	168.94949674606323	382.5508117675781	0.9998952	2201.92
SA3_2	1968	166.06907844543457	383.19929122924805	0.99988306	2203.04
SA3_2	1969	170.80438137054443	386.01147651672363	0.9999021	2204.16
SA3_2	1970	170.294189453125	384.6455383300781	0.9998921	2205.28
SA3_2	1971	174.15978908538818	386.81530952453613	0.9998903	2206.4
SA3_2	1972	172.56722450256348	385.957088470459	0.9999012	2207.52
SA3_2	1973	170.14355659484863	389.6280097961426	0.99981993	2208.64
SA3_2	1974	156.67468309402466	407.186279296875	0.9998814	2209.76
SA3_2	1975	145.2454686164856	417.7671718597412	0.9997863	2210.88
SA3_2	1976	134.1165065765381	420.91495513916016	0.9996985	2212.0
SA3_2	1977	133.44199657440186	421.35778427124023	0.9995869	2213.12
SA3_2	1978	135.45777797698975	425.914306640625	0.9995906	2214.24
SA3_2	1979	146.84898853302002	428.9281368255615	0.9996437	2215.36
SA3_2	1980	138.55544328689575	429.39754486083984	0.99975795	2216.48
SA3_2	1981	133.90800952911377	427.21446990966797	0.9998355	2217.6
SA3_2	1982	134.59692001342773	429.58139419555664	0.9998702	2218.72
SA3_2	1983	138.66498470306396	429.010705947876	0.99988747	2219.84
SA3_2	1984	119.68661546707153	430.790319442749	0.9998203	2220.96
SA3_2	1985	147.0693588256836	410.161771774292	0.99990916	2222.08
SA3_2	1986	177.5917410850525	408.08401107788086	0.9998894	2223.2
SA3_2	1987	181.47828578948975	409.0591049194336	0.99986136	2224.32
SA3_2	1988	163.32454681396484	415.69026947021484	0.99989045	2225.44
SA3_2	1989	155.28435707092285	418.2117748260498	0.99989474	2226.56
SA3_2	1990	154.57158088684082	417.8269100189209	0.9999447	2227.68
SA3_2	1991	157.72936344146729	417.50370025634766	0.9999114	2228.8
SA3_2	1992	163.23646306991577	414.97687339782715	0.9998896	2229.92
SA3_2	1993	165.05074501037598	413.9435005187988	0.9999298	2231.04
SA3_2	1994	166.65469408035278	411.04780197143555	0.9999262	2232.16
SA3_2	1995	166.66548252105713	411.37046813964844	0.9998919	2233.28
SA3_2	1996	167.8663730621338	409.79101181030273	0.9999027	2234.4
SA3_2	1997	177.4922251701355	406.4494514465332	0.999894	2235.52
SA3_2	1998	184.6801519393921	408.0633544921875	0.9998735	2236.64
SA3_2	1999	187.72205114364624	407.0713233947754	0.9999093	2237.76
[truncated: 1,592 more rows]
