# Supplementary material for: Measuring inter-individual differences in behavioural types of gilthead seabreams in the laboratory using deep learning
Source: PeerJ. 2022 May 5;10:e13396. doi: 10.7717/peerj.13396 (PMC9080431; doi:10.7717/peerj.13396)
Supplement: Supplemental Information 1 [file peerj-10-13396-s001.zip › Raw validation data/d3/SA16_SOC_3.csv]

ID	sec	X	Y	%	seconds
SA16_SOC_3	1	99.87115859985352	162.6972198486328	0.9995666	0.0
SA16_SOC_3	2	111.07333898544312	129.67921257019043	0.99994135	0.08
SA16_SOC_3	3	89.88523483276367	193.66759300231934	0.9985795	0.16
SA16_SOC_3	4	110.64653396606445	261.98530197143555	0.9999325	0.24
SA16_SOC_3	5	81.74575567245483	250.39518356323242	0.9921708	0.32
SA16_SOC_3	6	104.3716549873352	182.36967086791992	0.99989724	0.4
SA16_SOC_3	7	128.63271236419678	143.3058214187622	0.999984	0.48
SA16_SOC_3	8	92.77689456939697	135.03458976745605	0.9986094	0.56
SA16_SOC_3	9	93.79525184631348	205.32325744628906	0.99969065	0.64
SA16_SOC_3	10	116.30105972290039	237.64868259429932	0.9998276	0.72
SA16_SOC_3	11	89.43831324577332	208.10794830322266	0.9884886	0.8
SA16_SOC_3	12	119.69685554504395	154.30283546447754	0.9999175	0.88
SA16_SOC_3	13	127.01328992843628	133.41290473937988	0.99994314	0.96
SA16_SOC_3	14	100.62878131866455	138.40720653533936	0.99984086	1.04
SA16_SOC_3	15	96.57495021820068	198.4315824508667	0.9998288	1.12
SA16_SOC_3	16	95.7129716873169	202.99787521362305	0.99986374	1.2
SA16_SOC_3	17	125.12331008911133	142.32072830200195	0.99996364	1.28
SA16_SOC_3	18	113.99116516113281	117.51226902008057	0.999943	1.36
SA16_SOC_3	19	94.66503858566284	178.71092319488525	0.9998149	1.44
SA16_SOC_3	20	104.34285402297974	255.65689086914062	0.99990857	1.52
SA16_SOC_3	21	99.88210201263428	257.2623825073242	0.99989426	1.6
SA16_SOC_3	22	125.95064640045166	164.99642372131348	0.99997985	1.68
SA16_SOC_3	23	93.25217604637146	122.31877326965332	0.9993967	1.76
SA16_SOC_3	24	88.73486518859863	143.93651962280273	0.99934703	1.84
SA16_SOC_3	25	108.99817943572998	199.16683673858643	0.9995552	1.92
SA16_SOC_3	26	148.1053590774536	227.3970651626587	0.999393	2.0
SA16_SOC_3	27	159.60673093795776	243.95078659057617	0.9956578	2.08
SA16_SOC_3	28	161.77427768707275	248.29936981201172	0.9994412	2.16
SA16_SOC_3	29	165.20116329193115	249.15352821350098	0.99970835	2.24
SA16_SOC_3	30	179.09764051437378	245.49731254577637	0.20077583	2.32
SA16_SOC_3	31	179.51620817184448	231.36985301971436	0.9983552	2.4
SA16_SOC_3	32	181.11822605133057	206.04851245880127	0.9999143	2.48
SA16_SOC_3	33	198.43260049819946	196.71396732330322	0.9994809	2.56
SA16_SOC_3	34	200.00901222229004	208.74834537506104	0.60401034	2.64
SA16_SOC_3	35	196.58501148223877	207.68377304077148	0.99706584	2.72
SA16_SOC_3	36	178.73249053955078	191.6353940963745	0.9998628	2.8
SA16_SOC_3	37	160.5358600616455	176.3880729675293	0.9999174	2.88
SA16_SOC_3	38	103.30499410629272	133.35123538970947	0.9998085	2.96
SA16_SOC_3	39	94.93415951728821	105.38671016693115	0.9992841	3.04
SA16_SOC_3	40	121.13702297210693	106.96293354034424	0.99993956	3.12
SA16_SOC_3	41	107.22479820251465	117.19083309173584	0.999931	3.2
SA16_SOC_3	42	84.05207395553589	198.68993282318115	0.99928015	3.28
SA16_SOC_3	43	96.51973843574524	254.5213508605957	0.9997243	3.36
SA16_SOC_3	44	90.705406665802	174.11667823791504	0.9990307	3.44
SA16_SOC_3	45	113.4210467338562	123.9554214477539	0.9998097	3.52
SA16_SOC_3	46	96.80355191230774	152.6313829421997	0.9999306	3.6
SA16_SOC_3	47	91.11249446868896	238.58628273010254	0.999705	3.68
SA16_SOC_3	48	101.05048418045044	285.18178939819336	0.99989307	3.76
SA16_SOC_3	49	74.9394178390503	255.43241500854492	0.0014260183	3.84
SA16_SOC_3	50	108.38563442230225	157.91746616363525	0.9998983	3.92
SA16_SOC_3	51	110.30188798904419	126.1644172668457	0.99996996	4.0
SA16_SOC_3	52	95.27881741523743	189.00076389312744	0.99992883	4.08
SA16_SOC_3	53	86.87220811843872	276.8386459350586	0.9995653	4.16
SA16_SOC_3	54	88.24350833892822	349.92794036865234	0.99988186	4.24
SA16_SOC_3	55	72.53222465515137	332.87784576416016	0.99843496	4.32
SA16_SOC_3	56	87.51640319824219	253.04211616516113	0.658196	4.4
SA16_SOC_3	57	111.32705211639404	234.8591709136963	0.9797452	4.48
SA16_SOC_3	58	131.3489556312561	239.0310573577881	0.99853635	4.56
SA16_SOC_3	59	147.2888708114624	242.29894638061523	0.9982961	4.64
SA16_SOC_3	60	138.57232332229614	248.13969612121582	0.9995253	4.72
SA16_SOC_3	61	167.65174865722656	255.44071197509766	0.99234855	4.8
SA16_SOC_3	62	181.4351201057434	266.2832450866699	0.9988524	4.88
SA16_SOC_3	63	186.02405786514282	254.62011337280273	0.95017344	4.96
SA16_SOC_3	64	176.2714385986328	238.57114791870117	0.9992607	5.04
SA16_SOC_3	65	212.52219676971436	238.7724494934082	0.9999088	5.12
SA16_SOC_3	66	285.605263710022	271.08086585998535	0.99918455	5.2
SA16_SOC_3	67	335.1891756057739	312.896146774292	0.031138675	5.28
SA16_SOC_3	68	329.99868392944336	347.05601692199707	0.016073564	5.36
SA16_SOC_3	69	312.5528335571289	405.72237968444824	0.00048261532	5.44
SA16_SOC_3	70	784.5777034759521	26.86909317970276	2.0425383e-05	5.52
SA16_SOC_3	71	746.2773323059082	272.0349884033203	1.3349706e-05	5.6
SA16_SOC_3	72	457.03563690185547	34.83972430229187	0.00023901161	5.68
SA16_SOC_3	73	412.8575801849365	36.79330587387085	8.846019e-05	5.76
SA16_SOC_3	74	496.30699157714844	34.673237800598145	0.004508055	5.84
SA16_SOC_3	75	496.5813636779785	36.96983814239502	0.0008543239	5.92
SA16_SOC_3	76	496.5907096862793	34.86023783683777	0.00011354675	6.0
SA16_SOC_3	77	495.89881896972656	38.9551305770874	6.565475e-05	6.08
SA16_SOC_3	78	428.1809329986572	224.61642265319824	2.55476e-05	6.16
SA16_SOC_3	79	413.78283500671387	36.67019605636597	2.6383646e-05	6.24
SA16_SOC_3	80	784.7723960876465	26.741491556167603	1.591387e-05	6.32
SA16_SOC_3	81	432.81450271606445	266.5770435333252	1.7670054e-05	6.4
SA16_SOC_3	82	387.26062774658203	271.5497303009033	1.9523091e-05	6.48
SA16_SOC_3	83	398.9208698272705	289.6149730682373	1.9180614e-05	6.56
SA16_SOC_3	84	413.7453556060791	35.58538198471069	2.7669728e-05	6.64
SA16_SOC_3	85	746.914529800415	257.81713485717773	1.5793403e-05	6.72
SA16_SOC_3	86	480.4903030395508	32.39540934562683	0.00010414488	6.8
SA16_SOC_3	87	414.8690700531006	273.95015716552734	2.8466693e-05	6.88
SA16_SOC_3	88	386.70434951782227	271.6611385345459	3.3287826e-05	6.96
SA16_SOC_3	89	785.3534698486328	26.939783692359924	1.541482e-05	7.04
SA16_SOC_3	90	440.44246673583984	200.64929008483887	1.823048e-05	7.12
SA16_SOC_3	91	418.14212799072266	228.48439693450928	1.8990524e-05	7.2
SA16_SOC_3	92	446.3526248931885	204.73530292510986	2.7390048e-05	7.28
SA16_SOC_3	93	421.58823013305664	271.29100799560547	2.3511506e-05	7.36
SA16_SOC_3	94	435.09044647216797	227.04687595367432	2.5092837e-05	7.44
SA16_SOC_3	95	325.13723373413086	38.50946545600891	1.9619698e-05	7.52
SA16_SOC_3	96	242.60716438293457	291.9188404083252	1.4236178e-05	7.6
SA16_SOC_3	97	405.70812225341797	274.0450859069824	1.6293472e-05	7.68
SA16_SOC_3	98	408.1691265106201	273.6807060241699	2.0949024e-05	7.76
SA16_SOC_3	99	418.3101177215576	224.41941261291504	2.129071e-05	7.84
SA16_SOC_3	100	433.2151412963867	222.6731300354004	1.7598662e-05	7.92
SA16_SOC_3	101	747.0108985900879	233.31393241882324	1.4026914e-05	8.0
SA16_SOC_3	102	400.92358589172363	201.4952802658081	2.2808696e-05	8.08
SA16_SOC_3	103	384.5003128051758	273.91096115112305	2.0930494e-05	8.16
SA16_SOC_3	104	403.4290313720703	276.9092273712158	1.18228045e-05	8.24
SA16_SOC_3	105	395.95251083374023	223.83562088012695	2.3827039e-05	8.32
SA16_SOC_3	106	325.1251697540283	352.7156352996826	0.45165995	8.4
SA16_SOC_3	107	355.04024028778076	337.4015235900879	0.8764907	8.48
SA16_SOC_3	108	409.6870422363281	328.25005531311035	0.9992988	8.56
SA16_SOC_3	109	476.99851989746094	329.07365798950195	0.99955267	8.64
SA16_SOC_3	110	517.5510406494141	343.57046127319336	0.99952364	8.72
SA16_SOC_3	111	557.2663307189941	360.8499240875244	0.9987343	8.8
SA16_SOC_3	112	576.524829864502	369.56010818481445	0.9988385	8.88
SA16_SOC_3	113	592.3968315124512	380.2667427062988	0.99889463	8.96
SA16_SOC_3	114	607.6269626617432	388.33099365234375	0.9986305	9.04
SA16_SOC_3	115	614.6861553192139	389.90610122680664	0.9996037	9.12
SA16_SOC_3	116	610.629940032959	384.90406036376953	0.9997174	9.2
SA16_SOC_3	117	593.154239654541	378.7595558166504	0.99899536	9.28
SA16_SOC_3	118	615.4500007629395	372.21153259277344	0.9994997	9.36
SA16_SOC_3	119	567.1663761138916	346.15748405456543	0.99962056	9.44
SA16_SOC_3	120	475.5699157714844	338.33118438720703	0.9997024	9.52
SA16_SOC_3	121	395.61407566070557	348.09104919433594	0.9993369	9.6
SA16_SOC_3	122	346.8400478363037	345.92594146728516	5.3305666e-05	9.68
SA16_SOC_3	123	320.7162380218506	375.208740234375	0.04240042	9.76
SA16_SOC_3	124	400.37431716918945	221.6413164138794	2.24489e-05	9.84
SA16_SOC_3	125	324.2107391357422	35.2843451499939	5.6806137e-05	9.92
SA16_SOC_3	126	323.02165031433105	37.7255380153656	0.00015915665	10.0
SA16_SOC_3	127	392.0921802520752	230.9458065032959	2.5687783e-05	10.08
SA16_SOC_3	128	395.26519775390625	277.4494171142578	1.8076127e-05	10.16
SA16_SOC_3	129	415.71598052978516	36.22047185897827	2.9733166e-05	10.24
SA16_SOC_3	130	322.40452766418457	43.01652431488037	8.224564e-05	10.32
SA16_SOC_3	131	409.75122451782227	271.63707733154297	3.117954e-05	10.4
SA16_SOC_3	132	323.3854293823242	39.47959899902344	0.015283266	10.48
SA16_SOC_3	133	405.3941249847412	225.61749458312988	1.6956372e-05	10.56
SA16_SOC_3	134	325.7305145263672	38.352956771850586	0.00081442297	10.64
SA16_SOC_3	135	323.73595237731934	36.55890226364136	0.00018035978	10.72
SA16_SOC_3	136	323.14369678497314	37.404234409332275	0.00040083934	10.8
SA16_SOC_3	137	324.3040084838867	387.92552947998047	0.926036	10.88
SA16_SOC_3	138	341.8759822845459	386.0898971557617	0.9896125	10.96
SA16_SOC_3	139	366.43948554992676	392.7239227294922	0.9954218	11.04
SA16_SOC_3	140	388.6700630187988	393.50807189941406	0.99922895	11.12
SA16_SOC_3	141	397.63946533203125	397.64739990234375	0.99891186	11.2
SA16_SOC_3	142	431.1232566833496	400.56907653808594	0.9996476	11.28
SA16_SOC_3	143	473.36368560791016	398.66649627685547	0.99949265	11.36
SA16_SOC_3	144	520.2985286712646	397.2886848449707	0.99699175	11.44
SA16_SOC_3	145	558.995246887207	381.56773567199707	0.997081	11.52
SA16_SOC_3	146	583.6665153503418	375.46048164367676	0.9920215	11.6
SA16_SOC_3	147	587.9827499389648	370.81695556640625	0.9929327	11.68
SA16_SOC_3	148	584.9778175354004	365.0511360168457	0.9991085	11.76
SA16_SOC_3	149	572.6619243621826	342.52893447875977	0.977697	11.84
SA16_SOC_3	150	584.4558715820312	327.2105598449707	0.99926585	11.92
SA16_SOC_3	151	539.3350601196289	306.16204261779785	0.9994178	12.0
SA16_SOC_3	152	489.14804458618164	290.0731372833252	0.99950635	12.08
SA16_SOC_3	153	418.341064453125	271.77961349487305	0.9981933	12.16
SA16_SOC_3	154	396.3658332824707	286.16978645324707	0.9987066	12.24
SA16_SOC_3	155	370.9226131439209	315.3471565246582	0.9993118	12.32
SA16_SOC_3	156	350.2943992614746	334.7928714752197	0.9972566	12.4
SA16_SOC_3	157	342.08154678344727	350.14183044433594	0.15556985	12.48
SA16_SOC_3	158	331.0908794403076	361.7391014099121	0.0059768218	12.56
SA16_SOC_3	159	331.11352920532227	372.2501564025879	0.5759764	12.64
SA16_SOC_3	160	320.92790603637695	350.46552658081055	0.0015929746	12.72
SA16_SOC_3	161	354.0437936782837	268.5266304016113	3.115767e-05	12.8
SA16_SOC_3	162	331.9438695907593	35.7116425037384	0.00017348772	12.88
SA16_SOC_3	163	491.51411056518555	34.608421325683594	0.0002991671	12.96
SA16_SOC_3	164	324.11625385284424	36.09790563583374	0.00012823555	13.04
SA16_SOC_3	165	407.6550483703613	149.2738437652588	2.2580389e-05	13.12
SA16_SOC_3	166	325.906777381897	35.57304382324219	9.7835305e-05	13.2
SA16_SOC_3	167	321.0226058959961	36.922030448913574	2.6688886e-05	13.28
SA16_SOC_3	168	330.6427478790283	36.338653564453125	0.000120234574	13.36
SA16_SOC_3	169	322.4484920501709	37.00273275375366	0.0006347104	13.44
SA16_SOC_3	170	363.435697555542	303.3992385864258	3.098468e-05	13.52
SA16_SOC_3	171	461.5504264831543	33.124966621398926	0.0012297197	13.6
SA16_SOC_3	172	322.01499938964844	41.350146532058716	0.00034348728	13.68
SA16_SOC_3	173	422.2605228424072	191.4494276046753	1.6428043e-05	13.76
SA16_SOC_3	174	331.87856674194336	39.24382925033569	3.0693358e-05	13.84
SA16_SOC_3	175	345.5419063568115	203.26233386993408	2.0046571e-05	13.92
SA16_SOC_3	176	323.574161529541	36.69570207595825	0.00014382844	14.0
SA16_SOC_3	177	323.35777282714844	36.15059494972229	7.20605e-05	14.08
SA16_SOC_3	178	324.0229606628418	37.11772799491882	4.8362243e-05	14.16
SA16_SOC_3	179	324.72753524780273	36.93018078804016	8.546508e-05	14.24
SA16_SOC_3	180	323.96817207336426	349.2158031463623	0.033637248	14.32
SA16_SOC_3	181	357.7631950378418	337.4565124511719	0.98600996	14.4
SA16_SOC_3	182	402.55885124206543	336.5083408355713	0.99938715	14.48
SA16_SOC_3	183	454.00567054748535	338.4828186035156	0.99942195	14.56
SA16_SOC_3	184	489.11914825439453	342.5390625	0.9991204	14.64
SA16_SOC_3	185	528.2206535339355	341.51455879211426	0.999171	14.72
SA16_SOC_3	186	565.629768371582	348.13756942749023	0.9993874	14.8
SA16_SOC_3	187	589.9030685424805	355.1594924926758	0.99961287	14.88
SA16_SOC_3	188	614.7759437561035	360.4932689666748	0.9996891	14.96
SA16_SOC_3	189	616.4789199829102	365.9735870361328	0.99992275	15.04
SA16_SOC_3	190	596.8861103057861	365.7058525085449	0.9997038	15.12
SA16_SOC_3	191	578.2375335693359	366.6295623779297	0.9990728	15.2
SA16_SOC_3	192	588.4706497192383	359.2308712005615	0.99851996	15.28
SA16_SOC_3	193	566.9339656829834	329.4049644470215	0.9994962	15.36
SA16_SOC_3	194	512.7424240112305	314.5007514953613	0.9996674	15.44
SA16_SOC_3	195	457.2361946105957	298.80998611450195	0.999126	15.52
SA16_SOC_3	196	398.28763008117676	275.41102409362793	0.9996166	15.6
SA16_SOC_3	197	356.53326511383057	260.4755401611328	0.99887174	15.68
SA16_SOC_3	198	320.1113224029541	246.0765552520752	0.99929476	15.76
SA16_SOC_3	199	284.7618103027344	236.77124977111816	0.9994424	15.84
SA16_SOC_3	200	252.19273567199707	236.1324691772461	0.9996191	15.92
SA16_SOC_3	201	236.4774465560913	234.56448554992676	0.9996499	16.0
SA16_SOC_3	202	231.45992755889893	230.13957023620605	0.99967766	16.08
SA16_SOC_3	203	222.2696304321289	226.2555170059204	0.11082153	16.16
SA16_SOC_3	204	221.40517234802246	226.99580669403076	0.9981675	16.24
SA16_SOC_3	205	269.7132110595703	243.7485122680664	0.99988425	16.32
SA16_SOC_3	206	325.8596897125244	301.7046546936035	0.9993318	16.4
SA16_SOC_3	207	330.52196502685547	349.8621940612793	0.6167507	16.48
SA16_SOC_3	208	325.3619194030762	386.10551834106445	0.07105135	16.56
SA16_SOC_3	209	490.78497886657715	35.17439603805542	1.8264327e-05	16.64
SA16_SOC_3	210	334.71035957336426	36.81504964828491	4.5523546e-05	16.72
SA16_SOC_3	211	436.1567497253418	231.52337551116943	2.0813157e-05	16.8
SA16_SOC_3	212	419.0521240234375	203.8884401321411	2.1330281e-05	16.88
SA16_SOC_3	213	493.5238838195801	32.91790723800659	0.00030451865	16.96
SA16_SOC_3	214	346.3412284851074	270.3710746765137	1.24257795e-05	17.04
SA16_SOC_3	215	493.6683654785156	42.015992403030396	0.0001673437	17.12
SA16_SOC_3	216	496.8461036682129	34.51354622840881	2.820353e-05	17.2
SA16_SOC_3	217	786.8991374969482	20.25657892227173	1.8994817e-05	17.28
SA16_SOC_3	218	420.1880931854248	228.6137580871582	2.2011935e-05	17.36
SA16_SOC_3	219	484.2757225036621	37.49436378479004	0.00030204875	17.44
SA16_SOC_3	220	414.34011459350586	232.65366554260254	1.7819835e-05	17.52
SA16_SOC_3	221	784.7203254699707	27.7518492937088	1.7243769e-05	17.6
SA16_SOC_3	222	434.3660831451416	232.3099422454834	1.9857402e-05	17.68
SA16_SOC_3	223	481.68888092041016	36.167317628860474	0.001181789	17.76
SA16_SOC_3	224	8.67530032992363	26.08757793903351	1.5001067e-05	17.84
SA16_SOC_3	225	421.0435390472412	36.17334008216858	2.1247286e-05	17.92
SA16_SOC_3	226	416.26625061035156	314.1490173339844	1.6138689e-05	18.0
SA16_SOC_3	227	486.7973804473877	31.369035243988037	0.0040408173	18.08
SA16_SOC_3	228	313.7176036834717	332.27977752685547	0.01679585	18.16
SA16_SOC_3	229	356.91816806793213	322.7606391906738	0.8318888	18.24
SA16_SOC_3	230	417.8443908691406	276.17048263549805	0.9987306	18.32
SA16_SOC_3	231	472.6016044616699	258.4717082977295	0.9987632	18.4
SA16_SOC_3	232	526.927900314331	250.44456481933594	0.9995246	18.48
SA16_SOC_3	233	579.0720462799072	275.2401351928711	0.9987507	18.56
SA16_SOC_3	234	583.473014831543	322.59973526000977	0.87946194	18.64
SA16_SOC_3	235	574.9117851257324	320.31972885131836	0.008041427	18.72
SA16_SOC_3	236	563.9358043670654	290.6959533691406	0.9993948	18.8
SA16_SOC_3	237	502.65722274780273	257.2821235656738	0.99961627	18.88
SA16_SOC_3	238	419.6805953979492	224.92329597473145	0.99897444	18.96
SA16_SOC_3	239	345.9418058395386	200.41930675506592	0.99976045	19.04
SA16_SOC_3	240	296.3111877441406	178.31255435943604	0.9995277	19.12
SA16_SOC_3	241	278.4391403198242	163.18605422973633	0.9997075	19.2
SA16_SOC_3	242	293.1981325149536	163.02861213684082	0.9985832	19.28
SA16_SOC_3	243	285.18052101135254	196.20171546936035	0.19058526	19.36
SA16_SOC_3	244	287.9879951477051	202.36302852630615	0.99989927	19.44
SA16_SOC_3	245	330.509614944458	268.38475227355957	0.9995659	19.52
SA16_SOC_3	246	344.96941566467285	346.0016441345215	0.0013224649	19.6
SA16_SOC_3	247	319.6366310119629	370.7650566101074	0.0031140759	19.68
SA16_SOC_3	248	329.83202934265137	380.79689025878906	0.09793087	19.76
SA16_SOC_3	249	495.3216075897217	34.04330492019653	0.00013985088	19.84
SA16_SOC_3	250	412.7624034881592	36.08641862869263	2.646938e-05	19.92
SA16_SOC_3	251	414.34903144836426	35.473655462265015	0.00063970423	20.0
SA16_SOC_3	252	785.1094722747803	26.82672142982483	1.49518655e-05	20.08
SA16_SOC_3	253	498.90804290771484	37.43142127990723	2.9036772e-05	20.16
SA16_SOC_3	254	498.24275970458984	41.825480461120605	0.00042551063	20.24
SA16_SOC_3	255	404.69956398010254	272.05504417419434	2.4226707e-05	20.32
SA16_SOC_3	256	488.4963035583496	35.94672918319702	4.861295e-05	20.4
SA16_SOC_3	257	411.98973655700684	36.266645193099976	6.0734106e-05	20.48
SA16_SOC_3	258	495.12805938720703	35.5292809009552	0.00011723975	20.56
SA16_SOC_3	259	496.81034088134766	34.28579092025757	0.0017128787	20.64
SA16_SOC_3	260	496.4662551879883	33.88732552528381	0.007225885	20.72
SA16_SOC_3	261	494.4131851196289	35.967164039611816	5.1993302e-05	20.8
SA16_SOC_3	262	325.58889389038086	344.33873176574707	0.039538074	20.88
SA16_SOC_3	263	361.68267726898193	310.6685543060303	0.9951521	20.96
SA16_SOC_3	264	399.9633550643921	268.17944526672363	0.98503774	21.04
SA16_SOC_3	265	434.00659561157227	246.13008499145508	0.99419856	21.12
SA16_SOC_3	266	467.4750328063965	291.1688804626465	0.9990031	21.2
SA16_SOC_3	267	457.9685688018799	351.61205291748047	0.99878937	21.28
SA16_SOC_3	268	430.7141304016113	377.52782821655273	0.99979657	21.36
SA16_SOC_3	269	377.8895378112793	375.3870677947998	0.9997266	21.44
SA16_SOC_3	270	342.3776626586914	382.516393661499	0.86053246	21.52
SA16_SOC_3	271	313.95742893218994	400.72425842285156	0.25218645	21.6
SA16_SOC_3	272	323.37472438812256	37.45521783828735	0.00014387809	21.68
SA16_SOC_3	273	456.2657356262207	32.26083755493164	4.5619283e-05	21.76
SA16_SOC_3	274	787.044095993042	20.56532084941864	2.331842e-05	21.84
SA16_SOC_3	275	309.6399784088135	347.35533714294434	0.0009072925	21.92
SA16_SOC_3	276	335.0289821624756	339.09207344055176	0.028351167	22.0
SA16_SOC_3	277	376.2199878692627	315.95887184143066	0.9995359	22.08
SA16_SOC_3	278	437.7506732940674	310.96790313720703	0.99971205	22.16
SA16_SOC_3	279	481.4265251159668	312.839298248291	0.99938786	22.24
SA16_SOC_3	280	522.0084190368652	308.63290786743164	0.9995326	22.32
SA16_SOC_3	281	579.9439430236816	318.5070991516113	0.9989814	22.4
SA16_SOC_3	282	603.4862518310547	338.81561279296875	0.99974746	22.48
SA16_SOC_3	283	614.192008972168	359.589786529541	0.99986327	22.56
SA16_SOC_3	284	615.5185699462891	372.2725296020508	0.9959627	22.64
SA16_SOC_3	285	610.1325511932373	375.4492664337158	0.99967134	22.72
SA16_SOC_3	286	593.964147567749	363.44873428344727	0.9988493	22.8
SA16_SOC_3	287	581.1328411102295	333.6939811706543	0.7750833	22.88
SA16_SOC_3	288	582.9506874084473	286.0359191894531	0.9901906	22.96
SA16_SOC_3	289	581.4984321594238	254.99462127685547	0.99764925	23.04
SA16_SOC_3	290	580.0758361816406	235.8735752105713	0.07870375	23.12
SA16_SOC_3	291	580.799674987793	266.8842029571533	0.99943966	23.2
SA16_SOC_3	292	596.3404655456543	323.88525009155273	0.99920887	23.28
SA16_SOC_3	293	614.0877723693848	359.3129539489746	0.9999697	23.36
SA16_SOC_3	294	615.1134490966797	374.24540519714355	0.9998933	23.44
SA16_SOC_3	295	600.904655456543	370.43140411376953	0.9995253	23.52
SA16_SOC_3	296	612.0049953460693	333.61475944519043	0.9997924	23.6
SA16_SOC_3	297	616.4172649383545	312.21410751342773	0.9999312	23.68
SA16_SOC_3	298	616.0198211669922	345.8602523803711	0.999925	23.76
SA16_SOC_3	299	607.6986789703369	352.5985336303711	0.97335017	23.84
SA16_SOC_3	300	605.5483818054199	316.81554794311523	0.96258295	23.92
SA16_SOC_3	301	602.3513793945312	267.1329689025879	0.3535602	24.0
SA16_SOC_3	302	606.0970306396484	247.31451988220215	0.89279234	24.08
SA16_SOC_3	303	611.949634552002	240.73559761047363	0.018416308	24.16
SA16_SOC_3	304	622.4832534790039	265.9841537475586	0.9998148	24.24
SA16_SOC_3	305	620.7615852355957	322.6011657714844	0.99995244	24.32
SA16_SOC_3	306	610.6941223144531	356.6906547546387	0.9999348	24.4
SA16_SOC_3	307	617.6939010620117	353.54387283325195	0.9997348	24.48
SA16_SOC_3	308	615.2155876159668	301.28734588623047	0.99989355	24.56
SA16_SOC_3	309	622.0160961151123	253.6903953552246	0.9999205	24.64
SA16_SOC_3	310	623.6898422241211	282.89185523986816	0.99997044	24.72
SA16_SOC_3	311	614.0621185302734	318.2567024230957	0.9999293	24.8
SA16_SOC_3	312	617.9337501525879	302.6289939880371	0.999866	24.88
SA16_SOC_3	313	616.1377906799316	240.8892059326172	0.999708	24.96
SA16_SOC_3	314	621.0141181945801	199.53374862670898	0.9997124	25.04
SA16_SOC_3	315	643.5547828674316	230.99621772766113	0.99983835	25.12
SA16_SOC_3	316	635.227108001709	282.67473220825195	0.99994135	25.2
SA16_SOC_3	317	619.9764251708984	310.73304176330566	0.99997807	25.28
SA16_SOC_3	318	617.6741600036621	321.2812042236328	0.9999325	25.36
SA16_SOC_3	319	620.9315299987793	239.50695991516113	0.99976486	25.44
SA16_SOC_3	320	621.588659286499	200.41823387145996	0.9999095	25.52
SA16_SOC_3	321	634.7902297973633	205.10457515716553	0.99989164	25.6
SA16_SOC_3	322	620.6339836120605	244.07278060913086	0.9997676	25.68
SA16_SOC_3	323	641.1834716796875	270.2648162841797	0.99831796	25.76
SA16_SOC_3	324	615.6069755554199	294.0035820007324	0.9996432	25.84
SA16_SOC_3	325	591.7117118835449	283.937931060791	0.010714523	25.92
SA16_SOC_3	326	590.1785373687744	223.32744598388672	0.24400139	26.0
SA16_SOC_3	327	598.366641998291	194.61536407470703	0.13028188	26.08
SA16_SOC_3	328	573.2470512390137	209.81590747833252	0.015855744	26.16
SA16_SOC_3	329	571.0829734802246	235.84487915039062	0.9867033	26.24
SA16_SOC_3	330	604.9517631530762	292.64453887939453	0.9995999	26.32
SA16_SOC_3	331	614.0838146209717	303.6347007751465	0.99991953	26.4
SA16_SOC_3	332	622.6882934570312	265.4748344421387	0.99784124	26.48
SA16_SOC_3	333	634.1415405273438	207.14632987976074	0.99969053	26.56
SA16_SOC_3	334	641.2264823913574	164.00156021118164	0.99977523	26.64
SA16_SOC_3	335	632.6439380645752	142.62860298156738	0.9996295	26.72
SA16_SOC_3	336	637.446117401123	140.4728078842163	0.9989894	26.8
SA16_SOC_3	337	631.276798248291	132.13118076324463	0.99989486	26.88
SA16_SOC_3	338	646.7830657958984	175.3877592086792	0.99966025	26.96
SA16_SOC_3	339	658.7033271789551	250.9728240966797	0.97326577	27.04
SA16_SOC_3	340	662.3600006103516	269.2096138000488	0.99859315	27.12
SA16_SOC_3	341	641.0802841186523	262.53310203552246	0.99695885	27.2
SA16_SOC_3	342	613.5611534118652	252.1955108642578	0.99985003	27.28
SA16_SOC_3	343	635.8067512512207	197.23703384399414	0.99972826	27.36
SA16_SOC_3	344	652.3167610168457	151.53542518615723	0.9992507	27.44
SA16_SOC_3	345	640.4987335205078	140.13712406158447	0.9997856	27.52
SA16_SOC_3	346	631.8888664245605	142.89379119873047	0.9999192	27.6
SA16_SOC_3	347	648.6876487731934	173.6396026611328	0.8089892	27.68
SA16_SOC_3	348	652.4938583374023	226.279935836792	0.9963644	27.76
SA16_SOC_3	349	626.6844749450684	277.4601745605469	0.9983972	27.84
SA16_SOC_3	350	608.245325088501	303.32027435302734	0.9992761	27.92
SA16_SOC_3	351	582.1199417114258	316.9657802581787	0.848231	28.0
SA16_SOC_3	352	582.2931289672852	333.4654998779297	0.9915109	28.08
SA16_SOC_3	353	588.2199287414551	347.66801834106445	0.9998098	28.16
SA16_SOC_3	354	595.7696914672852	354.7239303588867	0.9906536	28.24
SA16_SOC_3	355	593.6629295349121	311.9068908691406	0.9967614	28.32
SA16_SOC_3	356	594.4809913635254	265.8816146850586	0.9672528	28.4
SA16_SOC_3	357	616.0890102386475	263.0636215209961	0.92929804	28.48
SA16_SOC_3	358	620.4833030700684	281.3587188720703	0.9998124	28.56
SA16_SOC_3	359	582.5160026550293	280.0403881072998	0.9995913	28.64
SA16_SOC_3	360	565.5057907104492	251.8521022796631	0.9992999	28.72
SA16_SOC_3	361	548.8223075866699	246.9667625427246	0.6426987	28.8
SA16_SOC_3	362	561.7048263549805	308.31573486328125	0.9994419	28.88
SA16_SOC_3	363	559.7333908081055	347.30764389038086	0.86563206	28.96
SA16_SOC_3	364	579.9422264099121	370.01895904541016	0.9987388	29.04
SA16_SOC_3	365	563.5802268981934	374.8220443725586	0.9965418	29.12
SA16_SOC_3	366	562.3720169067383	346.1748504638672	0.9966769	29.2
SA16_SOC_3	367	569.8451519012451	307.24170684814453	0.99230665	29.28
SA16_SOC_3	368	576.007080078125	269.78968620300293	0.01234683	29.36
SA16_SOC_3	369	598.6759662628174	283.8662052154541	0.8528901	29.44
SA16_SOC_3	370	617.6980018615723	288.2011413574219	0.9983076	29.52
SA16_SOC_3	371	719.9295997619629	263.2781982421875	0.00017943626	29.6
SA16_SOC_3	372	610.6643199920654	269.2873764038086	0.9796504	29.68
SA16_SOC_3	373	602.2585868835449	255.9840488433838	0.00051473407	29.76
SA16_SOC_3	374	698.8177299499512	245.50060272216797	9.2208444e-05	29.84
SA16_SOC_3	375	620.2645301818848	247.65661239624023	0.99892277	29.92
SA16_SOC_3	376	624.8839378356934	217.67526626586914	0.99542445	30.0
SA16_SOC_3	377	609.3467712402344	209.40699577331543	0.9994041	30.08
SA16_SOC_3	378	546.8764305114746	225.97640991210938	0.9994167	30.16
SA16_SOC_3	379	499.2142677307129	278.5465621948242	0.9480909	30.24
SA16_SOC_3	380	498.4440803527832	331.62025451660156	0.9991167	30.32
SA16_SOC_3	381	516.6796684265137	340.68878173828125	0.99921477	30.4
SA16_SOC_3	382	524.8498916625977	302.53589630126953	0.9992781	30.48
SA16_SOC_3	383	564.4806385040283	259.1488552093506	0.99867696	30.56
SA16_SOC_3	384	595.2341079711914	302.26158142089844	0.9996014	30.64
SA16_SOC_3	385	610.8254432678223	339.6786117553711	0.9996517	30.72
SA16_SOC_3	386	592.8385734558105	327.4314308166504	0.9991179	30.8
SA16_SOC_3	387	600.3314018249512	265.2951908111572	0.98835504	30.88
SA16_SOC_3	388	614.478874206543	212.40577697753906	0.9925568	30.96
SA16_SOC_3	389	572.7856636047363	232.05935955047607	0.9954946	31.04
SA16_SOC_3	390	527.6604175567627	221.1324119567871	0.9997681	31.12
SA16_SOC_3	391	458.61778259277344	212.40865230560303	0.9992279	31.2
SA16_SOC_3	392	784.815788269043	28.028411865234375	1.7166949e-05	31.28
SA16_SOC_3	393	444.32263374328613	291.20561599731445	0.99866045	31.36
SA16_SOC_3	394	503.5219192504883	293.33879470825195	0.9993986	31.44
SA16_SOC_3	395	578.412914276123	278.9963436126709	0.9988299	31.52
SA16_SOC_3	396	603.7490844726562	242.5392723083496	0.9995857	31.6
SA16_SOC_3	397	566.8727874755859	224.6330738067627	0.9993992	31.68
SA16_SOC_3	398	546.5221881866455	206.6752052307129	0.9964012	31.76
SA16_SOC_3	399	546.5594291687012	193.2727575302124	0.98953235	31.84
SA16_SOC_3	400	498.65474700927734	199.3893527984619	0.9997646	31.92
SA16_SOC_3	401	394.93157863616943	206.3728380203247	0.9988506	32.0
SA16_SOC_3	402	319.15855407714844	189.87293243408203	0.9991366	32.08
SA16_SOC_3	403	300.9888172149658	166.04337215423584	0.9982338	32.16
SA16_SOC_3	404	301.61757469177246	148.54209423065186	0.01628722	32.24
SA16_SOC_3	405	277.76403427124023	169.8489475250244	0.045881007	32.32
SA16_SOC_3	406	299.63154792785645	217.39834785461426	0.9984067	32.4
SA16_SOC_3	407	374.4961977005005	289.077844619751	0.98121464	32.48
SA16_SOC_3	408	422.9362487792969	343.029727935791	0.99970335	32.56
SA16_SOC_3	409	488.3882522583008	330.3381156921387	0.83710396	32.64
SA16_SOC_3	410	517.8109169006348	291.65164947509766	0.9495737	32.72
SA16_SOC_3	411	557.6067924499512	254.0775489807129	0.99971944	32.8
SA16_SOC_3	412	609.9490165710449	284.4771480560303	0.9993598	32.88
SA16_SOC_3	413	615.0800704956055	335.66731452941895	0.99966955	32.96
SA16_SOC_3	414	595.5476760864258	331.4475631713867	0.95048726	33.04
SA16_SOC_3	415	570.1845169067383	304.3080425262451	0.9990503	33.12
SA16_SOC_3	416	554.8704147338867	247.2571563720703	0.833642	33.2
SA16_SOC_3	417	576.0322570800781	208.83989810943604	0.00831158	33.28
SA16_SOC_3	418	595.173454284668	229.7409152984619	0.0058686207	33.36
SA16_SOC_3	419	572.0972061157227	275.024356842041	0.8961563	33.44
SA16_SOC_3	420	566.5399551391602	250.61342239379883	0.99979204	33.52
SA16_SOC_3	421	568.8987731933594	219.01345252990723	0.9987196	33.6
SA16_SOC_3	422	548.7795829772949	246.83518409729004	0.51443577	33.68
SA16_SOC_3	423	560.4843139648438	269.40321922302246	0.99815387	33.76
SA16_SOC_3	424	587.3132705688477	234.89510536193848	0.9946084	33.84
SA16_SOC_3	425	598.3571529388428	200.27020454406738	0.9944891	33.92
SA16_SOC_3	426	615.7633781433105	186.44288063049316	0.99245536	34.0
SA16_SOC_3	427	617.2600746154785	235.71158409118652	0.9996443	34.08
SA16_SOC_3	428	615.803337097168	274.4843101501465	0.9998627	34.16
SA16_SOC_3	429	604.6957015991211	259.6489906311035	0.99959284	34.24
SA16_SOC_3	430	595.5166339874268	228.39712142944336	0.00065236964	34.32
SA16_SOC_3	431	489.5199775695801	36.61774277687073	5.0233994e-05	34.4
SA16_SOC_3	432	592.6902770996094	214.3257236480713	0.030569484	34.48
SA16_SOC_3	433	584.0136051177979	258.2624816894531	0.17770915	34.56
SA16_SOC_3	434	581.2739372253418	293.50101470947266	0.99839044	34.64
SA16_SOC_3	435	561.7647171020508	277.81362533569336	0.9991924	34.72
SA16_SOC_3	436	526.383113861084	235.84678173065186	0.99978894	34.8
SA16_SOC_3	437	421.4643955230713	200.9963035583496	0.99968255	34.88
SA16_SOC_3	438	349.7976779937744	169.1609287261963	0.9998086	34.96
SA16_SOC_3	439	297.8882312774658	145.08625030517578	0.9605498	35.04
SA16_SOC_3	440	296.32716178894043	141.38148307800293	0.99940085	35.12
SA16_SOC_3	441	277.57866382598877	152.79327392578125	0.7848283	35.2
SA16_SOC_3	442	270.29619216918945	162.20306396484375	0.9980013	35.28
SA16_SOC_3	443	209.3294620513916	183.19104194641113	0.99447507	35.36
SA16_SOC_3	444	99.21193718910217	231.95989608764648	0.99682546	35.44
SA16_SOC_3	445	90.44030904769897	198.52535247802734	0.9831124	35.52
SA16_SOC_3	446	131.95666074752808	209.28637504577637	0.99933547	35.6
SA16_SOC_3	447	149.8478889465332	202.4399471282959	0.97805417	35.68
SA16_SOC_3	448	170.96853256225586	214.04345512390137	0.98992306	35.76
SA16_SOC_3	449	351.7244338989258	243.08323860168457	0.99801135	35.84
SA16_SOC_3	450	441.7332172393799	211.62614822387695	0.47382972	35.92
SA16_SOC_3	451	169.23928260803223	170.16812324523926	0.9994438	36.0
SA16_SOC_3	452	106.27309083938599	128.44285011291504	0.9997621	36.08
SA16_SOC_3	453	102.40440368652344	144.32051181793213	0.99963415	36.16
SA16_SOC_3	454	136.17831468582153	223.88402938842773	0.99950063	36.24
SA16_SOC_3	455	488.2428169250488	34.705774784088135	0.00021244369	36.32
SA16_SOC_3	456	110.55295467376709	202.8037405014038	0.9999471	36.4
SA16_SOC_3	457	68.37527751922607	164.8857879638672	0.999843	36.48
SA16_SOC_3	458	86.66114211082458	291.91128730773926	0.99859244	36.56
SA16_SOC_3	459	89.3641710281372	280.37055015563965	0.9992945	36.64
SA16_SOC_3	460	121.80207967758179	228.5923719406128	0.9992716	36.72
SA16_SOC_3	461	160.39485931396484	243.54626655578613	0.3265306	36.8
SA16_SOC_3	462	132.14893341064453	216.57936573028564	0.99976367	36.88
SA16_SOC_3	463	81.19940161705017	178.5344123840332	0.9998253	36.96
SA16_SOC_3	464	120.12879848480225	199.94336128234863	0.9994654	37.04
SA16_SOC_3	465	78.8508653640747	276.4272880554199	0.9949314	37.12
SA16_SOC_3	466	80.04307746887207	379.99168395996094	0.9993104	37.2
SA16_SOC_3	467	107.09941387176514	282.8415298461914	0.99971706	37.28
SA16_SOC_3	468	132.2504997253418	235.87254524230957	0.9992792	37.36
SA16_SOC_3	469	180.57405948638916	230.21817684173584	0.9998306	37.44
SA16_SOC_3	470	119.59513425827026	224.64476108551025	0.99971575	37.52
SA16_SOC_3	471	82.05723166465759	227.6974582672119	0.9998342	37.6
SA16_SOC_3	472	143.53502988815308	234.20880317687988	0.44476885	37.68
SA16_SOC_3	473	274.9053478240967	209.21695232391357	0.99924123	37.76
SA16_SOC_3	474	371.7244625091553	212.52591133117676	0.98297924	37.84
SA16_SOC_3	475	480.92379570007324	298.6988639831543	0.99946266	37.92
SA16_SOC_3	476	525.6534099578857	289.2052459716797	0.9973596	38.0
SA16_SOC_3	477	489.56894874572754	273.18368911743164	0.009165019	38.08
SA16_SOC_3	478	397.07932472229004	278.265323638916	0.99821955	38.16
SA16_SOC_3	479	272.1073389053345	243.69953155517578	0.9990601	38.24
SA16_SOC_3	480	214.11685943603516	146.80882930755615	0.00059202313	38.32
SA16_SOC_3	481	488.4781837463379	255.52617073059082	0.99467766	38.4
SA16_SOC_3	482	610.7342720031738	288.94801139831543	0.9996624	38.48
SA16_SOC_3	483	614.2931938171387	358.9936351776123	0.99986386	38.56
SA16_SOC_3	484	596.3644027709961	350.98703384399414	0.9993861	38.64
SA16_SOC_3	485	580.5237770080566	336.3452339172363	0.030179294	38.72
SA16_SOC_3	486	491.8947219848633	353.75255584716797	0.99939406	38.8
SA16_SOC_3	487	142.55411624908447	53.60435485839844	0.17616451	38.88
SA16_SOC_3	488	420.935583114624	267.8217315673828	6.33519e-05	38.96
SA16_SOC_3	489	323.28968048095703	36.04836702346802	3.9953582e-05	39.04
SA16_SOC_3	490	283.1660747528076	273.3101463317871	1.9490279e-05	39.12
SA16_SOC_3	491	352.44107246398926	263.6817741394043	2.8203074e-05	39.2
SA16_SOC_3	492	461.9645118713379	32.2823703289032	0.00015787987	39.28
SA16_SOC_3	493	310.5114459991455	36.903676986694336	0.00052877615	39.36
SA16_SOC_3	494	323.59440326690674	33.595683574676514	3.822233e-05	39.44
SA16_SOC_3	495	332.8202724456787	33.991302251815796	2.3203624e-05	39.52
SA16_SOC_3	496	270.934534072876	282.1772003173828	1.3037966e-05	39.6
SA16_SOC_3	497	419.93861198425293	265.74153900146484	2.2821294e-05	39.68
SA16_SOC_3	498	424.67684745788574	233.42785835266113	1.3361794e-05	39.76
SA16_SOC_3	499	412.0673179626465	34.90715146064758	2.3044586e-05	39.84
SA16_SOC_3	500	430.4779052734375	278.10662269592285	2.7804579e-05	39.92
SA16_SOC_3	501	419.1873550415039	266.91810607910156	1.6444847e-05	40.0
SA16_SOC_3	502	416.6735649108887	296.7362308502197	2.01257e-05	40.08
SA16_SOC_3	503	485.12468338012695	34.00935888290405	2.9688284e-05	40.16
SA16_SOC_3	504	374.3875026702881	264.6420192718506	1.6065946e-05	40.24
SA16_SOC_3	505	8.953864872455597	30.71221947669983	1.3652941e-05	40.32
SA16_SOC_3	506	231.78133964538574	293.6521911621094	1.7339447e-05	40.4
SA16_SOC_3	507	8.96647796034813	30.176278352737427	1.7886745e-05	40.48
SA16_SOC_3	508	423.62475395202637	199.7631311416626	1.8820758e-05	40.56
SA16_SOC_3	509	394.60134506225586	269.9150276184082	1.7673408e-05	40.64
SA16_SOC_3	510	785.2767944335938	26.380582451820374	2.0318821e-05	40.72
SA16_SOC_3	511	418.7342643737793	37.025731801986694	1.6592248e-05	40.8
SA16_SOC_3	512	333.89134407043457	36.03082895278931	1.9701014e-05	40.88
SA16_SOC_3	513	450.25854110717773	203.09786796569824	1.3028979e-05	40.96
SA16_SOC_3	514	352.5693416595459	283.0049228668213	1.1433406e-05	41.04
SA16_SOC_3	515	417.26040840148926	300.1688289642334	2.1898517e-05	41.12
SA16_SOC_3	516	443.9723014831543	311.9883728027344	1.572481e-05	41.2
SA16_SOC_3	517	8.736754208803177	20.054814219474792	1.6616412e-05	41.28
SA16_SOC_3	518	9.163273125886917	31.1449134349823	1.4796005e-05	41.36
SA16_SOC_3	519	496.51851654052734	37.61487007141113	0.00014090202	41.44
SA16_SOC_3	520	463.66286277770996	34.65596079826355	2.8644028e-05	41.52
SA16_SOC_3	521	496.78354263305664	37.30458855628967	3.2752392e-05	41.6
SA16_SOC_3	522	496.4785575866699	37.34353065490723	9.366333e-05	41.68
SA16_SOC_3	523	784.7230911254883	27.197272181510925	2.5319414e-05	41.76
SA16_SOC_3	524	498.13036918640137	34.990389347076416	0.0006284869	41.84
SA16_SOC_3	525	495.73283195495605	36.97998046875	0.00038980955	41.92
SA16_SOC_3	526	461.2466812133789	33.20183515548706	3.2637836e-05	42.0
SA16_SOC_3	527	431.42147064208984	274.68403816223145	2.332992e-05	42.08
SA16_SOC_3	528	416.96605682373047	205.49955368041992	3.415417e-05	42.16
SA16_SOC_3	529	494.8324203491211	32.707661390304565	0.0022366152	42.24
SA16_SOC_3	530	416.44511222839355	229.25415515899658	1.5497599e-05	42.32
SA16_SOC_3	531	494.7148323059082	35.80595254898071	2.5010793e-05	42.4
SA16_SOC_3	532	784.6323013305664	27.333231568336487	1.2490994e-05	42.48
SA16_SOC_3	533	430.2495002746582	267.6320457458496	1.6063233e-05	42.56
SA16_SOC_3	534	485.1829528808594	35.857765674591064	4.6008863e-05	42.64
SA16_SOC_3	535	443.4321403503418	213.3225917816162	1.2216223e-05	42.72
SA16_SOC_3	536	9.163855016231537	30.61260223388672	1.3670426e-05	42.8
SA16_SOC_3	537	414.2331600189209	203.102388381958	1.4886275e-05	42.88
SA16_SOC_3	538	784.4245910644531	27.151647806167603	1.570311e-05	42.96
SA16_SOC_3	539	282.5774669647217	272.9187297821045	1.4099175e-05	43.04
SA16_SOC_3	540	784.6100330352783	27.80869424343109	1.744159e-05	43.12
SA16_SOC_3	541	416.1280632019043	272.50359535217285	1.9236266e-05	43.2
SA16_SOC_3	542	435.38246154785156	286.76416397094727	1.504399e-05	43.28
SA16_SOC_3	543	414.00113105773926	39.26204323768616	3.680188e-05	43.36
SA16_SOC_3	544	412.80999183654785	43.10197591781616	5.23719e-05	43.44
SA16_SOC_3	545	420.3437805175781	40.31434893608093	1.5656982e-05	43.52
SA16_SOC_3	546	285.32540798187256	274.49206352233887	1.8377317e-05	43.6
SA16_SOC_3	547	474.82500076293945	33.97716522216797	5.9370417e-05	43.68
SA16_SOC_3	548	416.1299705505371	37.40462064743042	6.627044e-05	43.76
SA16_SOC_3	549	272.02351093292236	271.79649353027344	2.2513388e-05	43.84
SA16_SOC_3	550	373.91884326934814	43.96624445915222	1.821074e-05	43.92
SA16_SOC_3	551	785.4241371154785	27.186121344566345	1.3701332e-05	44.0
SA16_SOC_3	552	435.73479652404785	211.80556297302246	2.1120477e-05	44.08
SA16_SOC_3	553	785.1608276367188	27.653973698616028	1.8217932e-05	44.16
SA16_SOC_3	554	784.8670959472656	27.964160442352295	2.9653027e-05	44.24
SA16_SOC_3	555	478.1557083129883	33.31668734550476	0.00059773034	44.32
SA16_SOC_3	556	479.2384147644043	34.88645911216736	0.00012632861	44.4
SA16_SOC_3	557	411.871862411499	44.947017431259155	3.397868e-05	44.48
SA16_SOC_3	558	431.74304962158203	228.36785316467285	1.4931901e-05	44.56
SA16_SOC_3	559	784.6207618713379	27.359889149665833	1.7427608e-05	44.64
SA16_SOC_3	560	495.28069496154785	35.57156682014465	0.00015453847	44.72
SA16_SOC_3	561	374.7568130493164	41.12641096115112	0.00025563422	44.8
SA16_SOC_3	562	493.59421730041504	38.62190365791321	0.0003036327	44.88
SA16_SOC_3	563	487.1562957763672	37.05228924751282	7.486522e-05	44.96
SA16_SOC_3	564	415.4740333557129	36.366097927093506	7.8226425e-05	45.04
SA16_SOC_3	565	424.6922492980957	208.11743259429932	3.513562e-05	45.12
SA16_SOC_3	566	487.0833396911621	33.9218008518219	3.0490304e-05	45.2
SA16_SOC_3	567	414.6409034729004	35.958770513534546	5.5217923e-05	45.28
SA16_SOC_3	568	486.60058975219727	36.129491329193115	0.000136657	45.36
SA16_SOC_3	569	378.015661239624	274.93300437927246	1.5087494e-05	45.44
SA16_SOC_3	570	493.77737045288086	34.33544397354126	0.0038995093	45.52
SA16_SOC_3	571	325.36463737487793	37.53349542617798	2.9657043e-05	45.6
SA16_SOC_3	572	410.74275970458984	36.172614097595215	2.4615723e-05	45.68
SA16_SOC_3	573	485.9872341156006	36.48739814758301	3.4631445e-05	45.76
SA16_SOC_3	574	486.7955207824707	35.45354604721069	2.483193e-05	45.84
SA16_SOC_3	575	372.71389961242676	269.9480152130127	1.5898851e-05	45.92
SA16_SOC_3	576	410.9487056732178	36.432902812957764	1.609137e-05	46.0
SA16_SOC_3	577	370.54474353790283	37.861472368240356	4.3823296e-05	46.08
SA16_SOC_3	578	407.0155620574951	204.01973247528076	2.2355687e-05	46.16
SA16_SOC_3	579	416.715145111084	227.30326652526855	1.759873e-05	46.24
SA16_SOC_3	580	469.48962211608887	34.88900542259216	8.179475e-05	46.32
SA16_SOC_3	581	423.8070487976074	274.5790958404541	2.541788e-05	46.4
SA16_SOC_3	582	390.0115966796875	273.0722236633301	1.3694475e-05	46.48
SA16_SOC_3	583	411.556339263916	35.29994487762451	9.9586716e-05	46.56
SA16_SOC_3	584	464.1850471496582	34.555710554122925	0.00021241714	46.64
SA16_SOC_3	585	465.12670516967773	32.71228909492493	5.1755065e-05	46.72
SA16_SOC_3	586	412.92948722839355	35.15989065170288	1.9277804e-05	46.8
SA16_SOC_3	587	411.986780166626	36.501431465148926	2.4424118e-05	46.88
SA16_SOC_3	588	434.20090675354004	259.05223846435547	3.3061056e-05	46.96
SA16_SOC_3	589	785.4777812957764	27.676050066947937	5.1382496e-05	47.04
SA16_SOC_3	590	411.73319816589355	35.44175863265991	8.157112e-05	47.12
SA16_SOC_3	591	413.5528564453125	35.772364139556885	3.428313e-05	47.2
SA16_SOC_3	592	418.3502197265625	221.67504787445068	1.9293328e-05	47.28
SA16_SOC_3	593	377.392053604126	271.1743640899658	1.8538482e-05	47.36
SA16_SOC_3	594	399.86538887023926	271.3616180419922	1.7740427e-05	47.44
SA16_SOC_3	595	413.4092330932617	34.198211431503296	0.00020400852	47.52
SA16_SOC_3	596	324.23601150512695	36.03551387786865	0.00015441401	47.6
SA16_SOC_3	597	412.71815299987793	36.27970218658447	2.9246481e-05	47.68
SA16_SOC_3	598	413.0594253540039	201.35898113250732	1.3648178e-05	47.76
SA16_SOC_3	599	374.7162103652954	275.1939582824707	1.3826054e-05	47.84
SA16_SOC_3	600	323.2882022857666	36.6985023021698	3.7658203e-05	47.92
SA16_SOC_3	601	375.07314682006836	40.943734645843506	3.746742e-05	48.0
SA16_SOC_3	602	324.25737380981445	37.6172411441803	7.4546566e-05	48.08
SA16_SOC_3	603	428.01809310913086	273.7781524658203	1.8344572e-05	48.16
SA16_SOC_3	604	491.15734100341797	34.809536933898926	3.131426e-05	48.24
SA16_SOC_3	605	392.8778648376465	275.7307434082031	1.9792178e-05	48.32
SA16_SOC_3	606	411.70568466186523	36.360357999801636	1.8235487e-05	48.4
SA16_SOC_3	607	323.8365888595581	36.75828695297241	0.00020376884	48.48
SA16_SOC_3	608	323.6729860305786	39.21515464782715	0.014649043	48.56
SA16_SOC_3	609	404.6504497528076	276.4091205596924	3.0292269e-05	48.64
SA16_SOC_3	610	326.16052627563477	35.9132981300354	4.655273e-05	48.72
SA16_SOC_3	611	501.98068618774414	38.970022201538086	6.620173e-05	48.8
SA16_SOC_3	612	412.63723373413086	35.411027669906616	3.3590288e-05	48.88
SA16_SOC_3	613	329.1151523590088	38.27872037887573	8.4035135e-05	48.96
SA16_SOC_3	614	491.8674945831299	34.53678846359253	1.3609835e-05	49.04
SA16_SOC_3	615	498.2395648956299	41.73452138900757	0.0043952335	49.12
SA16_SOC_3	616	318.4579849243164	37.87515878677368	4.3684937e-05	49.2
SA16_SOC_3	617	498.71826171875	33.23542356491089	0.00026034427	49.28
SA16_SOC_3	618	325.1270294189453	35.31830549240112	1.7980637e-05	49.36
SA16_SOC_3	619	409.07115936279297	307.3695373535156	2.506942e-05	49.44
SA16_SOC_3	620	420.55554389953613	272.7168273925781	1.529005e-05	49.52
SA16_SOC_3	621	784.6352577209473	26.794254183769226	2.1213555e-05	49.6
SA16_SOC_3	622	325.1808166503906	35.05476951599121	2.1171194e-05	49.68
SA16_SOC_3	623	322.3008394241333	37.53816604614258	0.0001351535	49.76
SA16_SOC_3	624	413.48047256469727	35.654897689819336	1.5641952e-05	49.84
SA16_SOC_3	625	325.30016899108887	36.823532581329346	3.960277e-05	49.92
SA16_SOC_3	626	323.970365524292	35.94250559806824	0.0002464041	50.0
SA16_SOC_3	627	323.6565113067627	34.29486393928528	5.9461978e-05	50.08
SA16_SOC_3	628	401.17130279541016	272.7446937561035	2.0892247e-05	50.16
SA16_SOC_3	629	324.2084503173828	37.79361605644226	1.7015498e-05	50.24
SA16_SOC_3	630	411.38954162597656	275.96242904663086	2.4796529e-05	50.32
SA16_SOC_3	631	423.16441535949707	270.9258270263672	1.6929791e-05	50.4
SA16_SOC_3	632	461.740779876709	270.9547805786133	1.7575956e-05	50.48
SA16_SOC_3	633	325.3129005432129	34.97350215911865	4.312848e-05	50.56
SA16_SOC_3	634	371.9326972961426	268.7064456939697	2.1205182e-05	50.64
SA16_SOC_3	635	324.5885133743286	35.59577822685242	7.387983e-05	50.72
SA16_SOC_3	636	370.91073989868164	272.3229789733887	2.8541666e-05	50.8
SA16_SOC_3	637	323.6102104187012	35.87666630744934	0.00039565028	50.88
SA16_SOC_3	638	404.82449531555176	267.35655784606934	4.253127e-05	50.96
SA16_SOC_3	639	330.814266204834	36.16914510726929	5.4602864e-05	51.04
SA16_SOC_3	640	421.31781578063965	272.3660087585449	3.518055e-05	51.12
SA16_SOC_3	641	423.8232135772705	152.45550155639648	2.1446911e-05	51.2
SA16_SOC_3	642	323.62163066864014	37.82660722732544	2.4006174e-05	51.28
SA16_SOC_3	643	331.56018257141113	36.95310115814209	6.453353e-05	51.36
SA16_SOC_3	644	294.4720506668091	291.3270950317383	2.492384e-05	51.44
SA16_SOC_3	645	325.4580497741699	35.75034856796265	7.789711e-05	51.52
SA16_SOC_3	646	434.420108795166	265.0150680541992	1.896164e-05	51.6
SA16_SOC_3	647	323.8023281097412	35.29918313026428	9.2468814e-05	51.68
SA16_SOC_3	648	8.664979040622711	20.755890011787415	2.0296357e-05	51.76
SA16_SOC_3	649	496.83542251586914	33.22690486907959	5.6684818e-05	51.84
SA16_SOC_3	650	329.58900928497314	36.88302397727966	0.0002088795	51.92
SA16_SOC_3	651	322.87492752075195	37.872912883758545	2.0152878e-05	52.0
SA16_SOC_3	652	425.3823757171631	294.5219421386719	2.484754e-05	52.08
SA16_SOC_3	653	413.78235816955566	196.00390434265137	1.6021133e-05	52.16
SA16_SOC_3	654	497.6591110229492	42.26820945739746	0.0044167843	52.24
SA16_SOC_3	655	350.268816947937	269.2515277862549	2.8580913e-05	52.32
SA16_SOC_3	656	8.943404257297516	30.645904541015625	1.4895903e-05	52.4
SA16_SOC_3	657	403.7152290344238	287.9256820678711	1.6475928e-05	52.48
SA16_SOC_3	658	414.6259307861328	199.90739822387695	1.7217415e-05	52.56
SA16_SOC_3	659	495.70837020874023	34.771918058395386	0.0002620976	52.64
SA16_SOC_3	660	496.0660934448242	33.22141170501709	0.00023480314	52.72
SA16_SOC_3	661	8.726383000612259	26.21819794178009	1.7306276e-05	52.8
SA16_SOC_3	662	431.75859451293945	227.0981740951538	1.6366152e-05	52.88
SA16_SOC_3	663	411.9894027709961	297.2061252593994	1.6943666e-05	52.96
SA16_SOC_3	664	324.6356010437012	36.79571986198425	2.0921314e-05	53.04
SA16_SOC_3	665	427.68163681030273	218.0017375946045	1.7319748e-05	53.12
SA16_SOC_3	666	331.28180503845215	37.705732583999634	2.2259255e-05	53.2
SA16_SOC_3	667	380.3108215332031	294.8829460144043	2.5239086e-05	53.28
SA16_SOC_3	668	353.82938385009766	284.4885063171387	2.0756013e-05	53.36
SA16_SOC_3	669	409.17816162109375	300.9298610687256	1.3065086e-05	53.44
SA16_SOC_3	670	423.9614009857178	285.027437210083	2.4192628e-05	53.52
SA16_SOC_3	671	240.29803276062012	294.2347240447998	1.6220805e-05	53.6
SA16_SOC_3	672	422.3048210144043	285.2361488342285	2.550079e-05	53.68
SA16_SOC_3	673	414.56079483032227	35.505452156066895	2.7873817e-05	53.76
SA16_SOC_3	674	410.13545989990234	200.74251651763916	1.4499328e-05	53.84
SA16_SOC_3	675	287.79568672180176	284.4210433959961	1.740711e-05	53.92
SA16_SOC_3	676	429.69303131103516	287.6463317871094	2.4016066e-05	54.0
SA16_SOC_3	677	787.0909690856934	19.955992698669434	1.6994803e-05	54.08
SA16_SOC_3	678	785.1616859436035	26.62379801273346	1.9904935e-05	54.16
SA16_SOC_3	679	274.416708946228	273.04229736328125	2.0686828e-05	54.24
SA16_SOC_3	680	427.5792598724365	233.05014610290527	1.4308751e-05	54.32
SA16_SOC_3	681	324.5978832244873	36.55670642852783	2.915058e-05	54.4
SA16_SOC_3	682	784.5622062683105	27.07472562789917	1.538841e-05	54.48
SA16_SOC_3	683	784.8612308502197	26.355430483818054	3.3356082e-05	54.56
SA16_SOC_3	684	784.8845481872559	27.516022324562073	2.2800281e-05	54.64
SA16_SOC_3	685	784.9322319030762	26.830891370773315	2.349389e-05	54.72
SA16_SOC_3	686	432.200288772583	211.07282638549805	2.3561333e-05	54.8
SA16_SOC_3	687	442.6610469818115	286.7325782775879	1.5479887e-05	54.88
SA16_SOC_3	688	330.7580232620239	37.70434856414795	3.2995726e-05	54.96
SA16_SOC_3	689	421.2338447570801	229.94061470031738	1.6472723e-05	55.04
SA16_SOC_3	690	784.7448348999023	26.722803711891174	1.4468224e-05	55.12
SA16_SOC_3	691	491.5719985961914	36.711047887802124	1.6459751e-05	55.2
SA16_SOC_3	692	489.68515396118164	40.143853425979614	6.255133e-05	55.28
SA16_SOC_3	693	784.6300601959229	27.06735849380493	2.699452e-05	55.36
SA16_SOC_3	694	460.3107452392578	33.61380457878113	0.00012037557	55.44
SA16_SOC_3	695	420.27249336242676	203.7934970855713	1.29450555e-05	55.52
SA16_SOC_3	696	500.9739875793457	34.88190293312073	0.002093937	55.6
SA16_SOC_3	697	8.565445244312286	25.906970500946045	1.3072266e-05	55.68
SA16_SOC_3	698	496.7000961303711	34.19502854347229	0.00048045017	55.76
SA16_SOC_3	699	786.665153503418	33.8508403301239	1.4723303e-05	55.84
SA16_SOC_3	700	495.4108238220215	33.76376152038574	6.153513e-05	55.92
SA16_SOC_3	701	499.34587478637695	43.07223558425903	6.5875945e-05	56.0
SA16_SOC_3	702	459.98363494873047	37.81949043273926	4.2586347e-05	56.08
SA16_SOC_3	703	420.5125331878662	272.70166397094727	2.2591243e-05	56.16
SA16_SOC_3	704	373.6095905303955	41.57642483711243	0.00010629488	56.24
SA16_SOC_3	705	410.64672470092773	42.91276574134827	3.7474565e-05	56.32
SA16_SOC_3	706	418.514347076416	226.6382360458374	1.813146e-05	56.4
SA16_SOC_3	707	419.18344497680664	203.72614860534668	2.1778682e-05	56.48
SA16_SOC_3	708	371.49274349212646	38.589524030685425	2.3122777e-05	56.56
SA16_SOC_3	709	487.33510971069336	42.670286893844604	4.801813e-05	56.64
SA16_SOC_3	710	784.9412441253662	26.38038396835327	2.0278652e-05	56.72
SA16_SOC_3	711	419.5085048675537	36.08097195625305	0.0021508571	56.8
SA16_SOC_3	712	404.73012924194336	270.47913551330566	2.6001804e-05	56.88
SA16_SOC_3	713	416.57190322875977	42.27044105529785	4.0235525e-05	56.96
SA16_SOC_3	714	443.24779510498047	211.02230072021484	1.7247832e-05	57.04
SA16_SOC_3	715	483.5786819458008	37.750704288482666	9.303904e-05	57.12
SA16_SOC_3	716	479.51788902282715	35.86859107017517	0.00041632162	57.2
SA16_SOC_3	717	412.4009609222412	36.348609924316406	2.4966543e-05	57.28
SA16_SOC_3	718	393.3443784713745	270.89075088500977	2.2275095e-05	57.36
SA16_SOC_3	719	420.8963871002197	35.444161891937256	4.1144343e-05	57.44
SA16_SOC_3	720	460.78710556030273	35.257601737976074	2.4924791e-05	57.52
SA16_SOC_3	721	468.0041313171387	37.21291780471802	2.5602085e-05	57.6
SA16_SOC_3	722	785.4048728942871	26.94612443447113	1.3897941e-05	57.68
SA16_SOC_3	723	431.62474632263184	271.3179016113281	1.8389517e-05	57.76
SA16_SOC_3	724	785.3559970855713	27.3116397857666	1.8350942e-05	57.84
SA16_SOC_3	725	332.0385456085205	38.61072778701782	8.1486294e-05	57.92
SA16_SOC_3	726	414.66522216796875	34.26331400871277	0.00022026546	58.0
SA16_SOC_3	727	471.85258865356445	35.383626222610474	0.00070831494	58.08
SA16_SOC_3	728	413.0018711090088	35.201332569122314	1.6593687e-05	58.16
SA16_SOC_3	729	418.9094066619873	35.63302159309387	0.0010835583	58.24
SA16_SOC_3	730	412.9092216491699	34.99517798423767	3.4674966e-05	58.32
SA16_SOC_3	731	492.7088737487793	34.98509645462036	0.0009382644	58.4
SA16_SOC_3	732	494.26207542419434	35.86810111999512	0.00023314542	58.48
SA16_SOC_3	733	415.57836532592773	33.428471088409424	0.00048034624	58.56
SA16_SOC_3	734	420.31397819519043	35.98024249076843	3.550302e-05	58.64
SA16_SOC_3	735	496.1139678955078	36.39313817024231	0.00021940375	58.72
SA16_SOC_3	736	417.3184871673584	34.85671877861023	3.3606757e-05	58.8
SA16_SOC_3	737	417.88525581359863	34.74733829498291	5.3192533e-05	58.88
SA16_SOC_3	738	463.778018951416	36.3008987903595	4.648805e-05	58.96
SA16_SOC_3	739	415.19408226013184	36.00616693496704	3.8642822e-05	59.04
SA16_SOC_3	740	486.5018367767334	33.99927735328674	0.00013316987	59.12
SA16_SOC_3	741	414.4523620605469	34.21745538711548	2.132792e-05	59.2
SA16_SOC_3	742	324.6288776397705	38.13454627990723	4.3330696e-05	59.28
SA16_SOC_3	743	480.8598518371582	36.02416276931763	6.620968e-05	59.36
SA16_SOC_3	744	405.0461769104004	221.90923690795898	1.4475731e-05	59.44
SA16_SOC_3	745	488.9147758483887	34.42601680755615	0.000117296564	59.52
SA16_SOC_3	746	324.4844436645508	38.87144207954407	6.633431e-05	59.6
SA16_SOC_3	747	472.49555587768555	34.081056118011475	1.5169254e-05	59.68
SA16_SOC_3	748	464.70446586608887	33.328728675842285	5.5828037e-05	59.76
SA16_SOC_3	749	403.7590980529785	272.68415451049805	3.39687e-05	59.84
SA16_SOC_3	750	418.78156661987305	35.64587473869324	7.284357e-05	59.92
SA16_SOC_3	751	323.956298828125	37.725985050201416	2.6373835e-05	60.0
SA16_SOC_3	752	323.4952926635742	37.91939735412598	5.1899777e-05	60.08
SA16_SOC_3	753	414.3768787384033	35.7342267036438	3.2460197e-05	60.16
SA16_SOC_3	754	365.4834747314453	267.46129989624023	4.079004e-05	60.24
SA16_SOC_3	755	376.1256217956543	274.57632064819336	2.0821733e-05	60.32
SA16_SOC_3	756	476.9789695739746	33.22823524475098	0.0015011423	60.4
SA16_SOC_3	757	415.43941497802734	36.37291431427002	3.921448e-05	60.48
SA16_SOC_3	758	8.826854079961777	20.094643235206604	1.6092812e-05	60.56
SA16_SOC_3	759	487.5021457672119	33.0134654045105	4.2092226e-05	60.64
SA16_SOC_3	760	324.32336807250977	35.77175259590149	0.00014737668	60.72
SA16_SOC_3	761	324.4988679885864	37.109456062316895	1.6434029e-05	60.8
SA16_SOC_3	762	417.79794692993164	38.01336050033569	2.809859e-05	60.88
SA16_SOC_3	763	406.7868709564209	164.1995143890381	3.364046e-05	60.96
SA16_SOC_3	764	323.6283540725708	37.03784465789795	0.0004389014	61.04
SA16_SOC_3	765	403.41639518737793	272.19995498657227	1.8120882e-05	61.12
SA16_SOC_3	766	417.3037528991699	270.83221435546875	3.26459e-05	61.2
SA16_SOC_3	767	324.3206262588501	36.07348322868347	0.0034014098	61.28
SA16_SOC_3	768	325.0953674316406	37.03360676765442	0.00017762044	61.36
SA16_SOC_3	769	392.353892326355	275.4850959777832	2.2596587e-05	61.44
SA16_SOC_3	770	323.2786178588867	37.88166046142578	3.7611117e-05	61.52
SA16_SOC_3	771	488.2303237915039	34.110742807388306	7.449504e-05	61.6
SA16_SOC_3	772	322.9675769805908	35.85245132446289	0.00087481854	61.68
SA16_SOC_3	773	330.57117462158203	41.16517782211304	1.8501254e-05	61.76
SA16_SOC_3	774	324.38504695892334	36.519713401794434	5.790389e-05	61.84
SA16_SOC_3	775	370.45905590057373	275.40575981140137	1.7331578e-05	61.92
SA16_SOC_3	776	324.186372756958	36.98139309883118	6.0136474e-05	62.0
SA16_SOC_3	777	390.3367042541504	275.227632522583	2.4517558e-05	62.08
SA16_SOC_3	778	330.7049751281738	36.659220457077026	0.00020852052	62.16
SA16_SOC_3	779	496.58565521240234	34.55447316169739	0.00041814207	62.24
SA16_SOC_3	780	496.1146354675293	35.88769555091858	7.043693e-05	62.32
SA16_SOC_3	781	371.7649459838867	303.49233627319336	2.5859834e-05	62.4
SA16_SOC_3	782	497.1608638763428	35.991514921188354	5.9063168e-05	62.48
SA16_SOC_3	783	399.90930557250977	266.7257881164551	5.1865045e-05	62.56
SA16_SOC_3	784	324.71561431884766	36.31330132484436	3.8537757e-05	62.64
SA16_SOC_3	785	395.72386741638184	239.0925121307373	2.1030695e-05	62.72
SA16_SOC_3	786	454.57396507263184	271.62763595581055	1.6011723e-05	62.8
SA16_SOC_3	787	347.6114273071289	291.5028190612793	1.637132e-05	62.88
SA16_SOC_3	788	322.9221820831299	35.824220180511475	1.7872762e-05	62.96
SA16_SOC_3	789	497.4771499633789	36.39676809310913	0.00020270864	63.04
SA16_SOC_3	790	377.47812271118164	271.5394592285156	1.8978573e-05	63.12
SA16_SOC_3	791	323.43461513519287	36.32948040962219	0.0002669926	63.2
SA16_SOC_3	792	333.7770700454712	37.41817831993103	2.2563621e-05	63.28
SA16_SOC_3	793	367.8476810455322	275.8731937408447	1.5221799e-05	63.36
SA16_SOC_3	794	415.0049686431885	290.47616958618164	5.0347222e-05	63.44
SA16_SOC_3	795	324.73652362823486	34.44382667541504	5.504926e-05	63.52
SA16_SOC_3	796	360.52207946777344	268.30784797668457	2.5674311e-05	63.6
SA16_SOC_3	797	485.65802574157715	35.18311858177185	0.00024809496	63.68
SA16_SOC_3	798	361.60125732421875	300.97068786621094	5.4793094e-05	63.76
SA16_SOC_3	799	323.98242950439453	34.03638482093811	0.00020589311	63.84
SA16_SOC_3	800	745.7811832427979	297.1157455444336	1.4404426e-05	63.92
SA16_SOC_3	801	421.38962745666504	281.1098384857178	2.5906265e-05	64.0
SA16_SOC_3	802	324.86233711242676	35.100942850112915	3.2487413e-05	64.08
SA16_SOC_3	803	321.86405658721924	37.24760055541992	7.803219e-05	64.16
SA16_SOC_3	804	488.99946212768555	33.349292278289795	0.00015186134	64.24
SA16_SOC_3	805	331.73956871032715	38.35580348968506	2.7852559e-05	64.32
SA16_SOC_3	806	411.5445137023926	307.74999618530273	2.4641227e-05	64.4
SA16_SOC_3	807	325.1590967178345	36.016448736190796	3.0483792e-05	64.48
SA16_SOC_3	808	484.71593856811523	33.28182935714722	0.0001515649	64.56
SA16_SOC_3	809	357.413387298584	284.392032623291	1.7486176e-05	64.64
SA16_SOC_3	810	325.4308223724365	35.626949071884155	5.401902e-05	64.72
SA16_SOC_3	811	406.38036727905273	154.30177688598633	1.554301e-05	64.8
SA16_SOC_3	812	330.1987648010254	36.53396129608154	0.000118674405	64.88
SA16_SOC_3	813	417.74635314941406	283.49287033081055	1.5866046e-05	64.96
SA16_SOC_3	814	281.16233348846436	271.0752296447754	1.3478166e-05	65.04
SA16_SOC_3	815	276.82337760925293	276.6518783569336	1.3754184e-05	65.12
SA16_SOC_3	816	8.590959757566452	26.378363370895386	1.47935925e-05	65.2
SA16_SOC_3	817	412.86940574645996	214.19025421142578	1.9187566e-05	65.28
SA16_SOC_3	818	419.66071128845215	207.65381813049316	1.45342165e-05	65.36
SA16_SOC_3	819	444.47021484375	283.45109939575195	1.434556e-05	65.44
SA16_SOC_3	820	415.5643939971924	41.1095917224884	8.203291e-05	65.52
SA16_SOC_3	821	323.7398624420166	35.432056188583374	5.6696714e-05	65.6
SA16_SOC_3	822	445.45655250549316	266.6871643066406	2.3422526e-05	65.68
SA16_SOC_3	823	292.3579931259155	274.81987953186035	1.754919e-05	65.76
SA16_SOC_3	824	8.903857320547104	20.56636869907379	1.3601661e-05	65.84
SA16_SOC_3	825	427.1711826324463	265.7387351989746	2.7039941e-05	65.92
SA16_SOC_3	826	784.6433639526367	26.883147954940796	1.9388519e-05	66.0
SA16_SOC_3	827	421.7754364013672	291.6885280609131	2.9041536e-05	66.08
SA16_SOC_3	828	490.58141708374023	35.62843680381775	4.6964073e-05	66.16
SA16_SOC_3	829	489.0960216522217	35.439884662628174	1.854216e-05	66.24
SA16_SOC_3	830	430.79705238342285	284.6685218811035	2.416399e-05	66.32
SA16_SOC_3	831	488.3633613586426	40.10637402534485	0.0010449085	66.4
SA16_SOC_3	832	495.3017234802246	34.11071062088013	6.221272e-05	66.48
SA16_SOC_3	833	343.09098720550537	287.38718032836914	1.8381417e-05	66.56
SA16_SOC_3	834	325.3533601760864	35.94504117965698	2.1308646e-05	66.64
SA16_SOC_3	835	425.12168884277344	214.50844287872314	3.235657e-05	66.72
SA16_SOC_3	836	785.1090431213379	26.842331886291504	1.514874e-05	66.8
SA16_SOC_3	837	8.72015506029129	26.611306071281433	2.266937e-05	66.88
SA16_SOC_3	838	8.63148421049118	26.351796984672546	1.9711106e-05	66.96
SA16_SOC_3	839	445.00575065612793	285.1164436340332	1.8435489e-05	67.04
SA16_SOC_3	840	494.46659088134766	35.08182406425476	4.5181878e-05	67.12
SA16_SOC_3	841	487.8994941711426	35.14775276184082	0.00014137589	67.2
SA16_SOC_3	842	483.0463409423828	33.1749165058136	3.424396e-05	67.28
SA16_SOC_3	843	408.0739498138428	273.65129470825195	2.5366347e-05	67.36
SA16_SOC_3	844	485.3090286254883	35.9371018409729	4.7453028e-05	67.44
SA16_SOC_3	845	746.5373039245605	233.2190752029419	1.2630003e-05	67.52
SA16_SOC_3	846	424.3888854980469	229.64571475982666	1.3056143e-05	67.6
SA16_SOC_3	847	475.1757621765137	34.77542996406555	2.9055218e-05	67.68
SA16_SOC_3	848	419.671630859375	38.267515897750854	2.7408889e-05	67.76
SA16_SOC_3	849	473.04277420043945	35.90925693511963	5.469933e-05	67.84
SA16_SOC_3	850	413.87195587158203	204.8678684234619	1.8968314e-05	67.92
SA16_SOC_3	851	478.818416595459	35.81512928009033	9.0819194e-05	68.0
SA16_SOC_3	852	785.2012634277344	27.819390892982483	1.40768725e-05	68.08
SA16_SOC_3	853	410.9779357910156	36.891796588897705	3.0453954e-05	68.16
SA16_SOC_3	854	785.3056907653809	28.344604969024658	1.7071572e-05	68.24
SA16_SOC_3	855	410.001277923584	204.12225723266602	1.456277e-05	68.32
SA16_SOC_3	856	487.74824142456055	36.98160409927368	1.37328325e-05	68.4
SA16_SOC_3	857	412.9565238952637	37.10203170776367	7.8843295e-05	68.48
SA16_SOC_3	858	496.2268352508545	37.96929359436035	2.1022335e-05	68.56
SA16_SOC_3	859	414.7144317626953	42.50635743141174	0.0002891876	68.64
SA16_SOC_3	860	373.4978199005127	37.890987396240234	3.7642618e-05	68.72
SA16_SOC_3	861	424.1457939147949	268.7168598175049	2.8264007e-05	68.8
SA16_SOC_3	862	497.54343032836914	37.36264944076538	4.7623205e-05	68.88
SA16_SOC_3	863	417.4936294555664	225.48861980438232	2.4401535e-05	68.96
SA16_SOC_3	864	414.5203113555908	35.17484664916992	4.1401123e-05	69.04
SA16_SOC_3	865	456.3234329223633	35.780078172683716	0.00022678786	69.12
SA16_SOC_3	866	785.4823112487793	26.081382036209106	1.8753071e-05	69.2
SA16_SOC_3	867	373.08173179626465	37.106802463531494	7.419629e-05	69.28
SA16_SOC_3	868	495.7989692687988	33.51601839065552	0.030313874	69.36
SA16_SOC_3	869	497.666072845459	37.51826763153076	0.056637976	69.44
SA16_SOC_3	870	495.8238124847412	39.87346172332764	8.466842e-05	69.52
SA16_SOC_3	871	494.70252990722656	36.056342124938965	0.003742383	69.6
SA16_SOC_3	872	494.42358016967773	36.722506284713745	0.00020127707	69.68
SA16_SOC_3	873	422.0054626464844	36.21618032455444	9.613999e-05	69.76
SA16_SOC_3	874	413.6786460876465	35.66266179084778	0.00013864221	69.84
SA16_SOC_3	875	436.26275062561035	198.35394859313965	2.2305858e-05	69.92
SA16_SOC_3	876	440.2569770812988	211.9236660003662	1.9945961e-05	70.0
SA16_SOC_3	877	421.151065826416	36.07180595397949	3.8575257e-05	70.08
SA16_SOC_3	878	414.349889755249	35.907018184661865	6.819644e-05	70.16
SA16_SOC_3	879	413.93470764160156	34.209755659103394	0.000101482736	70.24
SA16_SOC_3	880	365.5423164367676	276.75633430480957	2.095438e-05	70.32
SA16_SOC_3	881	412.4640464782715	35.732645988464355	3.251903e-05	70.4
SA16_SOC_3	882	479.3149471282959	34.95310306549072	0.00040397362	70.48
SA16_SOC_3	883	407.7511787414551	268.51633071899414	3.3433313e-05	70.56
SA16_SOC_3	884	480.7413101196289	37.25237846374512	4.0323568e-05	70.64
SA16_SOC_3	885	413.7948513031006	35.542309284210205	1.844291e-05	70.72
SA16_SOC_3	886	414.74900245666504	35.28898358345032	6.071506e-05	70.8
SA16_SOC_3	887	394.07873153686523	273.21593284606934	2.255465e-05	70.88
SA16_SOC_3	888	420.2394485473633	203.3634853363037	2.8647415e-05	70.96
SA16_SOC_3	889	413.8333320617676	34.57864165306091	0.00014430043	71.04
SA16_SOC_3	890	417.67144203186035	36.55800461769104	1.6197017e-05	71.12
SA16_SOC_3	891	323.8956928253174	37.17165470123291	2.6604113e-05	71.2
SA16_SOC_3	892	414.8683547973633	36.334301233291626	2.5536518e-05	71.28
SA16_SOC_3	893	430.22847175598145	272.7377986907959	1.956781e-05	71.36
SA16_SOC_3	894	414.0289306640625	35.41882038116455	2.802596e-05	71.44
SA16_SOC_3	895	415.1437759399414	36.12651586532593	2.7224349e-05	71.52
SA16_SOC_3	896	785.0167274475098	27.08692967891693	1.5003414e-05	71.6
SA16_SOC_3	897	476.23634338378906	34.9716854095459	0.00044357136	71.68
SA16_SOC_3	898	414.4308090209961	35.51697850227356	3.5974364e-05	71.76
SA16_SOC_3	899	369.75321769714355	272.5938606262207	1.4026446e-05	71.84
SA16_SOC_3	900	322.36671447753906	40.617549419403076	0.0010806781	71.92
SA16_SOC_3	901	495.05252838134766	35.270172357559204	0.0009632647	72.0
SA16_SOC_3	902	468.66931915283203	37.54317283630371	3.657307e-05	72.08
SA16_SOC_3	903	491.7046546936035	36.74628496170044	5.1482602e-05	72.16
SA16_SOC_3	904	494.0746307373047	36.76581859588623	6.1908235e-05	72.24
SA16_SOC_3	905	373.79751205444336	42.50984072685242	2.8800152e-05	72.32
SA16_SOC_3	906	432.96141624450684	160.23104667663574	2.0595178e-05	72.4
SA16_SOC_3	907	325.5039691925049	35.21238327026367	0.0018059778	72.48
SA16_SOC_3	908	373.3787536621094	37.47222661972046	2.7581998e-05	72.56
SA16_SOC_3	909	478.4170627593994	40.24510860443115	2.5777057e-05	72.64
SA16_SOC_3	910	460.9626770019531	36.55903100967407	6.570167e-05	72.72
SA16_SOC_3	911	495.70112228393555	34.06741976737976	0.00026867414	72.8
SA16_SOC_3	912	494.7103500366211	36.17678761482239	0.00030675388	72.88
SA16_SOC_3	913	410.17212867736816	270.1644802093506	1.830724e-05	72.96
SA16_SOC_3	914	491.3670539855957	34.901829957962036	0.00015135955	73.04
SA16_SOC_3	915	330.947208404541	38.89323949813843	4.2393145e-05	73.12
SA16_SOC_3	916	397.79441356658936	276.57626152038574	4.4089054e-05	73.2
SA16_SOC_3	917	325.07901191711426	35.0849711894989	3.2818985e-05	73.28
SA16_SOC_3	918	324.0847110748291	37.06171989440918	0.00048419717	73.36
SA16_SOC_3	919	324.1114139556885	37.133342027664185	1.8067096e-05	73.44
SA16_SOC_3	920	324.59232807159424	36.3429057598114	8.6755805e-05	73.52
SA16_SOC_3	921	324.8359680175781	36.50127410888672	0.0009855771	73.6
SA16_SOC_3	922	476.08509063720703	41.50171637535095	5.2202562e-05	73.68
SA16_SOC_3	923	421.6156482696533	36.40601992607117	2.4356897e-05	73.76
SA16_SOC_3	924	461.6070747375488	35.91414213180542	3.925946e-05	73.84
SA16_SOC_3	925	324.01790618896484	37.038466930389404	2.1576318e-05	73.92
SA16_SOC_3	926	325.28862953186035	36.59566283226013	0.0021976167	74.0
SA16_SOC_3	927	325.67028999328613	36.113126277923584	0.00032885565	74.08
SA16_SOC_3	928	419.28629875183105	284.15828704833984	1.660854e-05	74.16
SA16_SOC_3	929	476.87997817993164	34.200639724731445	0.0003091617	74.24
SA16_SOC_3	930	374.48294162750244	274.7900390625	3.4980098e-05	74.32
SA16_SOC_3	931	324.72124099731445	35.93795299530029	2.7099783e-05	74.4
SA16_SOC_3	932	472.3501682281494	33.47100019454956	4.325118e-05	74.48
SA16_SOC_3	933	369.2934274673462	272.775936126709	3.536846e-05	74.56
SA16_SOC_3	934	324.6089220046997	35.00792741775513	0.00014489704	74.64
SA16_SOC_3	935	325.253963470459	35.74288487434387	3.0451369e-05	74.72
SA16_SOC_3	936	329.9049377441406	34.59598660469055	0.00010915578	74.8
SA16_SOC_3	937	414.8956298828125	205.59439659118652	2.9348796e-05	74.88
SA16_SOC_3	938	369.3096160888672	274.90339279174805	2.7970422e-05	74.96
SA16_SOC_3	939	414.3202304840088	296.4268112182617	3.4733715e-05	75.04
SA16_SOC_3	940	354.843807220459	281.612606048584	2.3834562e-05	75.12
SA16_SOC_3	941	323.3635902404785	36.56596899032593	3.5213077e-05	75.2
SA16_SOC_3	942	412.0784282684326	228.25311183929443	2.335267e-05	75.28
SA16_SOC_3	943	418.56327056884766	202.39661693572998	2.6150312e-05	75.36
SA16_SOC_3	944	329.91042137145996	37.26180911064148	2.3300596e-05	75.44
SA16_SOC_3	945	324.393367767334	36.83537006378174	1.8136356e-05	75.52
SA16_SOC_3	946	325.2000331878662	37.44327664375305	0.00019591552	75.6
SA16_SOC_3	947	371.31123542785645	175.91641902923584	2.420202e-05	75.68
SA16_SOC_3	948	326.7601251602173	37.232905626297	0.00040796478	75.76
SA16_SOC_3	949	324.20191764831543	35.511313676834106	4.575705e-05	75.84
SA16_SOC_3	950	784.7182273864746	27.17854142189026	1.6592754e-05	75.92
SA16_SOC_3	951	494.08836364746094	34.289571046829224	8.19791e-05	76.0
SA16_SOC_3	952	282.1631193161011	275.62402725219727	2.1575412e-05	76.08
SA16_SOC_3	953	325.0612258911133	35.06742238998413	1.492837e-05	76.16
SA16_SOC_3	954	324.7997999191284	36.897228956222534	3.142432e-05	76.24
SA16_SOC_3	955	325.53257942199707	35.87282180786133	2.9811614e-05	76.32
SA16_SOC_3	956	391.2212371826172	198.69269371032715	2.2844679e-05	76.4
SA16_SOC_3	957	498.0189323425293	42.20752716064453	0.00010998621	76.48
SA16_SOC_3	958	344.19400691986084	284.15136337280273	1.824276e-05	76.56
SA16_SOC_3	959	421.0703372955322	229.48306560516357	1.4298629e-05	76.64
SA16_SOC_3	960	325.7978916168213	35.43986678123474	9.3463386e-05	76.72
SA16_SOC_3	961	8.98987129330635	30.2791428565979	1.9181913e-05	76.8
SA16_SOC_3	962	785.1441383361816	26.6401344537735	2.0439413e-05	76.88
SA16_SOC_3	963	419.45767402648926	36.87252759933472	1.7732647e-05	76.96
SA16_SOC_3	964	421.4766502380371	287.4542427062988	1.815468e-05	77.04
SA16_SOC_3	965	479.0685176849365	34.52256202697754	0.00019845215	77.12
SA16_SOC_3	966	8.630748093128204	20.190076231956482	1.362243e-05	77.2
SA16_SOC_3	967	424.88460540771484	218.87080192565918	3.0760075e-05	77.28
SA16_SOC_3	968	430.502986907959	265.92029571533203	2.9618182e-05	77.36
SA16_SOC_3	969	418.355655670166	37.992321252822876	2.2746852e-05	77.44
SA16_SOC_3	970	296.2373733520508	295.5231285095215	1.6507542e-05	77.52
SA16_SOC_3	971	9.16147381067276	30.435354709625244	1.655763e-05	77.6
SA16_SOC_3	972	427.1448612213135	279.6738338470459	1.9762998e-05	77.68
SA16_SOC_3	973	390.6156063079834	271.23802185058594	1.7906066e-05	77.76
SA16_SOC_3	974	417.5926208496094	285.0727844238281	1.7589115e-05	77.84
SA16_SOC_3	975	418.0701732635498	297.40636825561523	1.8699746e-05	77.92
SA16_SOC_3	976	326.72057151794434	35.61227560043335	4.873879e-05	78.0
SA16_SOC_3	977	443.3009624481201	215.0260877609253	1.2839615e-05	78.08
SA16_SOC_3	978	325.7936954498291	35.8456814289093	3.039746e-05	78.16
SA16_SOC_3	979	784.8507881164551	26.589292287826538	1.3030831e-05	78.24
SA16_SOC_3	980	404.2984962463379	282.6208305358887	2.0388912e-05	78.32
SA16_SOC_3	981	287.30454444885254	275.7186698913574	1.5790421e-05	78.4
SA16_SOC_3	982	413.11678886413574	220.4613161087036	2.1015821e-05	78.48
SA16_SOC_3	983	419.12341117858887	282.8001022338867	3.2622618e-05	78.56
SA16_SOC_3	984	421.1857795715332	222.6036500930786	1.6194283e-05	78.64
SA16_SOC_3	985	784.7224235534668	26.581013202667236	1.4672661e-05	78.72
SA16_SOC_3	986	277.783465385437	269.8922538757324	2.1196205e-05	78.8
SA16_SOC_3	987	494.8629379272461	39.36378836631775	0.00057417736	78.88
SA16_SOC_3	988	430.71889877319336	222.3251724243164	1.9606494e-05	78.96
SA16_SOC_3	989	347.74765968322754	286.12704277038574	1.768644e-05	79.04
SA16_SOC_3	990	495.7139015197754	34.911757707595825	0.00056352734	79.12
SA16_SOC_3	991	784.7765922546387	27.811970114707947	2.2242786e-05	79.2
SA16_SOC_3	992	495.4811096191406	39.57167387008667	7.206236e-05	79.28
SA16_SOC_3	993	497.9543209075928	45.038713216781616	0.0005571075	79.36
SA16_SOC_3	994	784.9043846130371	26.900058388710022	2.346026e-05	79.44
SA16_SOC_3	995	416.97964668273926	40.265915393829346	6.860031e-05	79.52
SA16_SOC_3	996	413.2637023925781	35.23546814918518	4.6001536e-05	79.6
SA16_SOC_3	997	784.9096298217773	27.15156376361847	2.9697401e-05	79.68
SA16_SOC_3	998	419.53654289245605	37.06946611404419	9.260824e-05	79.76
SA16_SOC_3	999	420.22061347961426	225.37736892700195	1.4400634e-05	79.84
SA16_SOC_3	1000	395.6758499145508	272.4506950378418	2.4568817e-05	79.92
SA16_SOC_3	1001	418.7305450439453	38.25862526893616	2.595634e-05	80.0
SA16_SOC_3	1002	412.8344535827637	35.77945590019226	5.8187965e-05	80.08
SA16_SOC_3	1003	476.6509532928467	33.694621324539185	0.0004915087	80.16
SA16_SOC_3	1004	785.118579864502	26.664884090423584	2.2119759e-05	80.24
SA16_SOC_3	1005	414.6608352661133	37.70176649093628	0.000281243	80.32
SA16_SOC_3	1006	418.5153007507324	37.53041625022888	4.0445695e-05	80.4
SA16_SOC_3	1007	785.1534843444824	26.51135265827179	1.8702689e-05	80.48
SA16_SOC_3	1008	418.1825637817383	37.935383319854736	2.49126e-05	80.56
SA16_SOC_3	1009	439.36595916748047	213.5171127319336	2.0703723e-05	80.64
SA16_SOC_3	1010	414.241886138916	36.763715744018555	0.00076072867	80.72
SA16_SOC_3	1011	476.92270278930664	40.71586847305298	0.00017267757	80.8
SA16_SOC_3	1012	785.0481986999512	26.794745922088623	3.4014825e-05	80.88
SA16_SOC_3	1013	480.51061630249023	34.99255299568176	0.00033259002	80.96
SA16_SOC_3	1014	475.85391998291016	36.07442021369934	2.2422755e-05	81.04
SA16_SOC_3	1015	478.57866287231445	33.55416655540466	9.5121206e-05	81.12
SA16_SOC_3	1016	483.72063636779785	33.69398474693298	4.318165e-05	81.2
SA16_SOC_3	1017	484.2996597290039	32.7742874622345	0.00055998226	81.28
SA16_SOC_3	1018	416.48192405700684	237.84027099609375	2.2895561e-05	81.36
SA16_SOC_3	1019	483.09011459350586	32.85147786140442	0.0009412348	81.44
SA16_SOC_3	1020	414.6709442138672	35.72136640548706	6.78916e-05	81.52
SA16_SOC_3	1021	415.54064750671387	35.950963497161865	3.5135552e-05	81.6
SA16_SOC_3	1022	322.7725028991699	38.0657958984375	7.7102646e-05	81.68
SA16_SOC_3	1023	493.91698837280273	36.39490842819214	0.0017256382	81.76
SA16_SOC_3	1024	497.6574897766113	35.31912803649902	8.328745e-05	81.84
SA16_SOC_3	1025	412.90454864501953	36.524741649627686	2.7410353e-05	81.92
SA16_SOC_3	1026	413.4033203125	35.46582341194153	5.797672e-05	82.0
SA16_SOC_3	1027	498.6920356750488	38.21967601776123	3.3528042e-05	82.08
SA16_SOC_3	1028	412.3044967651367	34.817479848861694	0.0004151014	82.16
SA16_SOC_3	1029	416.02625846862793	35.52004337310791	0.00019731816	82.24
SA16_SOC_3	1030	422.2808837890625	271.80853843688965	2.6255986e-05	82.32
SA16_SOC_3	1031	496.20089530944824	36.789289712905884	0.00031347357	82.4
SA16_SOC_3	1032	491.99466705322266	35.058767795562744	3.330421e-05	82.48
SA16_SOC_3	1033	490.7033443450928	34.93868350982666	0.00250001	82.56
SA16_SOC_3	1034	412.1039867401123	35.24809241294861	8.5333726e-05	82.64
SA16_SOC_3	1035	417.0612335205078	34.72782254219055	0.0006624353	82.72
SA16_SOC_3	1036	494.2288398742676	34.628849029541016	0.00029415172	82.8
SA16_SOC_3	1037	487.50319480895996	34.52358841896057	2.9093955e-05	82.88
SA16_SOC_3	1038	484.464168548584	36.94836616516113	0.00012400204	82.96
SA16_SOC_3	1039	415.34385681152344	36.34079933166504	0.00030173708	83.04
SA16_SOC_3	1040	488.33446502685547	40.19618511199951	0.0011286363	83.12
SA16_SOC_3	1041	488.308048248291	39.46760416030884	0.00039764182	83.2
SA16_SOC_3	1042	484.9567413330078	35.653520822525024	0.0003723369	83.28
SA16_SOC_3	1043	413.32664489746094	35.83528518676758	4.405585e-05	83.36
SA16_SOC_3	1044	486.15031242370605	34.8768424987793	0.0003910459	83.44
SA16_SOC_3	1045	325.1012325286865	36.201385259628296	0.000103465834	83.52
SA16_SOC_3	1046	489.63212966918945	35.65300226211548	7.797253e-05	83.6
SA16_SOC_3	1047	414.82458114624023	35.63061833381653	1.950225e-05	83.68
SA16_SOC_3	1048	326.8213987350464	37.09442138671875	0.00013047397	83.76
SA16_SOC_3	1049	413.2794380187988	35.710272789001465	3.062073e-05	83.84
SA16_SOC_3	1050	487.3525142669678	33.88733625411987	3.5572026e-05	83.92
SA16_SOC_3	1051	324.4853973388672	38.07905673980713	0.00010222593	84.0
SA16_SOC_3	1052	473.7539291381836	34.0964412689209	2.915503e-05	84.08
SA16_SOC_3	1053	474.54891204833984	34.27647113800049	2.6648702e-05	84.16
SA16_SOC_3	1054	324.38063621520996	35.99945783615112	7.753899e-05	84.24
SA16_SOC_3	1055	431.08577728271484	275.4376029968262	2.1719528e-05	84.32
SA16_SOC_3	1056	325.2668857574463	35.85601329803467	3.7046255e-05	84.4
SA16_SOC_3	1057	370.3603267669678	270.92127799987793	1.4063373e-05	84.48
SA16_SOC_3	1058	486.5143299102783	35.056740045547485	4.180787e-05	84.56
SA16_SOC_3	1059	411.075496673584	264.77648735046387	2.4802914e-05	84.64
SA16_SOC_3	1060	324.31836128234863	36.364710330963135	0.00019848168	84.72
SA16_SOC_3	1061	483.71782302856445	33.08715462684631	0.00013171478	84.8
SA16_SOC_3	1062	323.0517387390137	36.474244594573975	7.308146e-05	84.88
SA16_SOC_3	1063	324.0527629852295	35.27704954147339	0.000530393	84.96
SA16_SOC_3	1064	323.5203504562378	39.57406997680664	4.5808883e-05	85.04
SA16_SOC_3	1065	407.1368217468262	272.10805892944336	3.585579e-05	85.12
SA16_SOC_3	1066	414.92977142333984	307.9815673828125	1.8288765e-05	85.2
SA16_SOC_3	1067	784.8306179046631	27.03763246536255	1.6411195e-05	85.28
SA16_SOC_3	1068	496.3865280151367	44.81324315071106	4.51858e-05	85.36
SA16_SOC_3	1069	323.73502254486084	36.11673831939697	0.00014758579	85.44
SA16_SOC_3	1070	324.6490955352783	34.89140510559082	3.354256e-05	85.52
SA16_SOC_3	1071	325.4044771194458	36.06671333312988	5.3002394e-05	85.6
SA16_SOC_3	1072	476.46141052246094	33.585476875305176	4.520459e-05	85.68
SA16_SOC_3	1073	324.8565196990967	35.8239483833313	0.0002624687	85.76
SA16_SOC_3	1074	323.24628829956055	34.891923666000366	7.714736e-05	85.84
SA16_SOC_3	1075	409.03329849243164	266.69589042663574	3.38243e-05	85.92
SA16_SOC_3	1076	496.02012634277344	33.34864139556885	0.0008451182	86.0
SA16_SOC_3	1077	367.4788236618042	274.94876861572266	4.034403e-05	86.08
SA16_SOC_3	1078	328.75843048095703	35.79678297042847	8.344629e-05	86.16
SA16_SOC_3	1079	329.4760227203369	37.42228031158447	0.00010784132	86.24
SA16_SOC_3	1080	322.40445613861084	43.28573942184448	6.28868e-05	86.32
SA16_SOC_3	1081	390.767240524292	273.0579471588135	1.7703567e-05	86.4
SA16_SOC_3	1082	473.8439083099365	34.43674921989441	3.3392684e-05	86.48
SA16_SOC_3	1083	322.63524532318115	35.61569809913635	4.145315e-05	86.56
SA16_SOC_3	1084	484.87958908081055	32.59931445121765	2.9090486e-05	86.64
SA16_SOC_3	1085	364.2153739929199	268.88694763183594	4.9737962e-05	86.72
SA16_SOC_3	1086	324.3980646133423	36.08487367630005	1.8736411e-05	86.8
SA16_SOC_3	1087	387.95673847198486	273.3449077606201	2.3059667e-05	86.88
SA16_SOC_3	1088	324.2047309875488	37.279343605041504	3.1967356e-05	86.96
SA16_SOC_3	1089	414.388370513916	34.034503698349	3.410203e-05	87.04
SA16_SOC_3	1090	475.87456703186035	31.55960440635681	0.00034664897	87.12
SA16_SOC_3	1091	409.40380096435547	295.80084800720215	2.3571785e-05	87.2
SA16_SOC_3	1092	296.65160179138184	303.38067054748535	3.123061e-05	87.28
SA16_SOC_3	1093	322.3876953125	37.83419966697693	0.00013386692	87.36
SA16_SOC_3	1094	323.3837127685547	36.55890941619873	1.4255658e-05	87.44
SA16_SOC_3	1095	414.89124298095703	283.17861557006836	1.5799758e-05	87.52
SA16_SOC_3	1096	323.0851173400879	37.50709891319275	0.0024812121	87.6
SA16_SOC_3	1097	322.21519947052	41.315603256225586	8.2477025e-05	87.68
SA16_SOC_3	1098	9.066066145896912	29.816772937774658	2.6373054e-05	87.76
SA16_SOC_3	1099	323.5326051712036	37.06269979476929	3.2598364e-05	87.84
SA16_SOC_3	1100	322.2973823547363	36.43427610397339	2.313897e-05	87.92
SA16_SOC_3	1101	322.3095178604126	35.810383558273315	0.0019493429	88.0
SA16_SOC_3	1102	324.8866558074951	34.398683309555054	0.00020860943	88.08
SA16_SOC_3	1103	328.25002670288086	35.76481819152832	0.0004420627	88.16
SA16_SOC_3	1104	333.6413860321045	36.73235535621643	6.0074854e-05	88.24
SA16_SOC_3	1105	325.28297901153564	35.694029331207275	0.00058279	88.32
SA16_SOC_3	1106	9.150803834199905	31.174718141555786	1.5457537e-05	88.4
SA16_SOC_3	1107	784.931468963623	27.644861340522766	1.81917e-05	88.48
SA16_SOC_3	1108	8.668272942304611	20.571845769882202	2.3150711e-05	88.56
SA16_SOC_3	1109	414.6831512451172	299.8314571380615	1.6449489e-05	88.64
SA16_SOC_3	1110	323.9975929260254	34.95601415634155	6.432776e-05	88.72
SA16_SOC_3	1111	495.81847190856934	35.853145122528076	0.0007377058	88.8
SA16_SOC_3	1112	492.8030014038086	32.1991753578186	6.27826e-05	88.88
SA16_SOC_3	1113	323.70386123657227	37.45335817337036	2.3580531e-05	88.96
SA16_SOC_3	1114	9.060636907815933	30.84859013557434	1.741151e-05	89.04
SA16_SOC_3	1115	9.257124364376068	30.200979709625244	1.7917426e-05	89.12
SA16_SOC_3	1116	498.98271560668945	33.981263637542725	7.5216565e-05	89.2
SA16_SOC_3	1117	351.4613151550293	295.8786106109619	1.9679475e-05	89.28
SA16_SOC_3	1118	286.46836280822754	270.35862922668457	1.2775419e-05	89.36
SA16_SOC_3	1119	416.7330741882324	231.53396129608154	1.9499385e-05	89.44
SA16_SOC_3	1120	425.32310485839844	275.0610637664795	2.1021293e-05	89.52
SA16_SOC_3	1121	784.9307537078857	27.078176736831665	1.8298322e-05	89.6
SA16_SOC_3	1122	785.3545188903809	26.58975899219513	1.6042903e-05	89.68
SA16_SOC_3	1123	434.22327041625977	270.8408832550049	1.8159115e-05	89.76
SA16_SOC_3	1124	324.8178005218506	36.21717095375061	2.1162876e-05	89.84
SA16_SOC_3	1125	325.6770849227905	36.14912509918213	3.6273734e-05	89.92
SA16_SOC_3	1126	8.779159933328629	26.62174165248871	1.0377615e-05	90.0
SA16_SOC_3	1127	351.70044898986816	289.2411518096924	1.5646085e-05	90.08
SA16_SOC_3	1128	473.4431266784668	39.44959759712219	6.583118e-05	90.16
SA16_SOC_3	1129	418.95179748535156	285.8353614807129	1.5780319e-05	90.24
SA16_SOC_3	1130	371.8132972717285	275.11536598205566	1.4373646e-05	90.32
SA16_SOC_3	1131	303.8372039794922	285.9912300109863	1.9529385e-05	90.4
SA16_SOC_3	1132	784.9061965942383	26.50973618030548	1.6760425e-05	90.48
SA16_SOC_3	1133	423.8572120666504	212.31566905975342	1.3378484e-05	90.56
SA16_SOC_3	1134	242.90289878845215	285.0339889526367	1.2616376e-05	90.64
SA16_SOC_3	1135	784.6508026123047	27.685636281967163	1.9644394e-05	90.72
SA16_SOC_3	1136	419.40550804138184	293.58412742614746	2.5706748e-05	90.8
SA16_SOC_3	1137	438.43984603881836	208.12339782714844	2.0446645e-05	90.88
SA16_SOC_3	1138	412.2335910797119	36.11978888511658	2.4319552e-05	90.96
SA16_SOC_3	1139	400.3070831298828	274.77453231811523	1.8739038e-05	91.04
SA16_SOC_3	1140	481.28371238708496	34.13202524185181	2.5817106e-05	91.12
SA16_SOC_3	1141	785.2298736572266	27.150058150291443	1.8377317e-05	91.2
SA16_SOC_3	1142	429.7041893005371	268.9248275756836	2.3342605e-05	91.28
SA16_SOC_3	1143	417.68741607666016	37.24810838699341	2.3250584e-05	91.36
SA16_SOC_3	1144	487.46347427368164	37.617902755737305	3.7309466e-05	91.44
SA16_SOC_3	1145	414.6979331970215	36.887362003326416	4.2838066e-05	91.52
SA16_SOC_3	1146	490.606689453125	39.27919864654541	3.0779884e-05	91.6
SA16_SOC_3	1147	423.92377853393555	202.0013952255249	2.853919e-05	91.68
SA16_SOC_3	1148	422.4184989929199	273.01185607910156	1.4787922e-05	91.76
SA16_SOC_3	1149	424.3715286254883	191.01539611816406	2.9689869e-05	91.84
SA16_SOC_3	1150	492.6617622375488	35.657429695129395	0.00016344631	91.92
SA16_SOC_3	1151	415.7374382019043	36.13994836807251	1.9187237e-05	92.0
SA16_SOC_3	1152	410.3893756866455	207.03360557556152	2.1719985e-05	92.08
SA16_SOC_3	1153	493.34068298339844	36.46028280258179	0.00011918917	92.16
SA16_SOC_3	1154	495.31383514404297	36.28558874130249	0.0003481947	92.24
SA16_SOC_3	1155	399.8443841934204	216.55526161193848	1.656698e-05	92.32
SA16_SOC_3	1156	495.14145851135254	36.36458158493042	5.2706684e-05	92.4
SA16_SOC_3	1157	475.3070831298828	34.427382946014404	4.4983295e-05	92.48
SA16_SOC_3	1158	418.45130920410156	36.78229093551636	0.00036964545	92.56
SA16_SOC_3	1159	472.67165184020996	35.031609535217285	2.883195e-05	92.64
SA16_SOC_3	1160	443.1021213531494	205.12932300567627	2.2460677e-05	92.72
SA16_SOC_3	1161	419.9464797973633	35.96373438835144	0.00023085093	92.8
SA16_SOC_3	1162	464.65206146240234	35.549161434173584	0.00033545436	92.88
SA16_SOC_3	1163	479.1465759277344	33.04957866668701	0.0001829984	92.96
SA16_SOC_3	1164	417.232608795166	35.71139931678772	5.6040008e-05	93.04
SA16_SOC_3	1165	419.4236755371094	36.55477166175842	0.00012878109	93.12
SA16_SOC_3	1166	477.7735710144043	32.603759765625	0.00016656239	93.2
SA16_SOC_3	1167	412.7753257751465	35.93149781227112	4.4432712e-05	93.28
SA16_SOC_3	1168	473.2935905456543	32.60741472244263	2.9870149e-05	93.36
SA16_SOC_3	1169	375.3418445587158	272.1983242034912	1.4120733e-05	93.44
SA16_SOC_3	1170	414.49599266052246	33.82415056228638	5.6140245e-05	93.52
SA16_SOC_3	1171	784.617805480957	27.85377323627472	1.9063284e-05	93.6
SA16_SOC_3	1172	785.0913047790527	27.422068119049072	2.7944188e-05	93.68
SA16_SOC_3	1173	477.4092674255371	34.51878547668457	0.00014889469	93.76
SA16_SOC_3	1174	324.9871492385864	37.88944602012634	3.451338e-05	93.84
SA16_SOC_3	1175	392.8046941757202	201.64864540100098	1.9756686e-05	93.92
SA16_SOC_3	1176	472.8870391845703	33.69683861732483	0.00010588911	94.0
SA16_SOC_3	1177	785.071849822998	27.01394498348236	1.7720797e-05	94.08
SA16_SOC_3	1178	418.4908390045166	269.12644386291504	1.8686838e-05	94.16
SA16_SOC_3	1179	745.7425117492676	270.7823181152344	1.42031695e-05	94.24
SA16_SOC_3	1180	323.4219551086426	36.668407917022705	2.6855912e-05	94.32
SA16_SOC_3	1181	324.7218608856201	37.28239417076111	6.77322e-05	94.4
SA16_SOC_3	1182	399.56393241882324	271.83239936828613	2.0104444e-05	94.48
SA16_SOC_3	1183	412.8763675689697	34.40013527870178	2.7842998e-05	94.56
SA16_SOC_3	1184	491.8006896972656	34.096105098724365	0.00034574268	94.64
SA16_SOC_3	1185	498.7687587738037	35.615901947021484	3.2020842e-05	94.72
SA16_SOC_3	1186	413.8012886047363	36.12903714179993	2.7953834e-05	94.8
SA16_SOC_3	1187	323.3887195587158	37.876185178756714	9.9585006e-05	94.88
SA16_SOC_3	1188	413.8526439666748	35.311421155929565	4.522563e-05	94.96
SA16_SOC_3	1189	412.41626739501953	273.63819122314453	2.1301737e-05	95.04
SA16_SOC_3	1190	324.20411109924316	37.601813077926636	0.00023872532	95.12
SA16_SOC_3	1191	377.9515266418457	271.6066646575928	1.715487e-05	95.2
SA16_SOC_3	1192	331.1917781829834	38.458296060562134	2.095502e-05	95.28
SA16_SOC_3	1193	324.69117641448975	37.10793614387512	3.4702924e-05	95.36
SA16_SOC_3	1194	488.8094425201416	34.22523379325867	0.00022986214	95.44
SA16_SOC_3	1195	324.9690055847168	37.623528242111206	2.7779744e-05	95.52
SA16_SOC_3	1196	495.059871673584	37.63258337974548	0.00014020056	95.6
SA16_SOC_3	1197	323.02141189575195	53.15091133117676	6.3886684e-05	95.68
SA16_SOC_3	1198	466.84350967407227	32.70920276641846	3.195035e-05	95.76
SA16_SOC_3	1199	324.26817417144775	36.969709396362305	0.003799423	95.84
SA16_SOC_3	1200	325.85158348083496	37.64442801475525	0.0037630606	95.92
SA16_SOC_3	1201	325.32362937927246	36.16247534751892	2.5647198e-05	96.0
SA16_SOC_3	1202	324.5316505432129	37.16974496841431	1.4011445e-05	96.08
SA16_SOC_3	1203	324.1818428039551	36.90560460090637	7.375025e-05	96.16
SA16_SOC_3	1204	475.65059661865234	34.61908936500549	2.3074734e-05	96.24
SA16_SOC_3	1205	415.0297164916992	35.69766283035278	1.30656845e-05	96.32
SA16_SOC_3	1206	428.8323402404785	273.1618022918701	1.844006e-05	96.4
SA16_SOC_3	1207	434.2067241668701	270.8543586730957	2.652262e-05	96.48
SA16_SOC_3	1208	475.6593704223633	32.78482675552368	9.8297445e-05	96.56
SA16_SOC_3	1209	328.8655757904053	37.262892723083496	0.00025675958	96.64
SA16_SOC_3	1210	321.61715030670166	36.96404457092285	8.082924e-05	96.72
SA16_SOC_3	1211	326.4381408691406	36.33428335189819	2.114436e-05	96.8
SA16_SOC_3	1212	388.2730960845947	276.9473361968994	1.721904e-05	96.88
SA16_SOC_3	1213	326.0054111480713	34.288530349731445	6.54451e-05	96.96
SA16_SOC_3	1214	414.391565322876	267.8158950805664	3.034978e-05	97.04
SA16_SOC_3	1215	326.12109184265137	36.918407678604126	2.0238005e-05	97.12
SA16_SOC_3	1216	331.87732696533203	37.027387619018555	6.947213e-05	97.2
SA16_SOC_3	1217	330.4637908935547	39.54029202461243	0.0001281408	97.28
SA16_SOC_3	1218	376.77438259124756	271.0147476196289	2.6082864e-05	97.36
SA16_SOC_3	1219	324.1842985153198	34.231170415878296	2.2004611e-05	97.44
SA16_SOC_3	1220	436.2421989440918	306.74463272094727	1.3312304e-05	97.52
SA16_SOC_3	1221	322.82609939575195	37.7480685710907	0.00022034254	97.6
SA16_SOC_3	1222	330.75900077819824	40.84541916847229	0.000104123326	97.68
SA16_SOC_3	1223	405.06792068481445	271.8269920349121	2.338075e-05	97.76
SA16_SOC_3	1224	415.3604507446289	269.12160873413086	2.3661176e-05	97.84
SA16_SOC_3	1225	323.9794731140137	36.20712161064148	0.00015938887	97.92
SA16_SOC_3	1226	324.92876052856445	37.97386407852173	0.009945373	98.0
SA16_SOC_3	1227	320.98164558410645	36.693549156188965	0.00012984905	98.08
SA16_SOC_3	1228	324.45149421691895	35.17316222190857	0.00069806597	98.16
SA16_SOC_3	1229	9.282763302326202	30.79371213912964	1.9431352e-05	98.24
SA16_SOC_3	1230	352.9632806777954	208.30801963806152	2.6658412e-05	98.32
SA16_SOC_3	1231	323.47822189331055	36.49734377861023	2.7144111e-05	98.4
SA16_SOC_3	1232	412.50038146972656	204.0287733078003	4.0532024e-05	98.48
SA16_SOC_3	1233	324.4002103805542	37.937750816345215	0.00041885057	98.56
SA16_SOC_3	1234	324.22494888305664	35.445313453674316	4.849747e-05	98.64
SA16_SOC_3	1235	324.1587162017822	35.74459433555603	0.00035394757	98.72
SA16_SOC_3	1236	330.7232618331909	38.72819423675537	0.00031514597	98.8
SA16_SOC_3	1237	477.91643142700195	31.241755485534668	0.0017287452	98.88
SA16_SOC_3	1238	322.7726221084595	36.585938930511475	4.554956e-05	98.96
SA16_SOC_3	1239	323.5694408416748	35.04768133163452	0.00037131924	99.04
SA16_SOC_3	1240	318.7910556793213	39.44375038146973	7.781439e-05	99.12
SA16_SOC_3	1241	324.5758533477783	37.78721809387207	0.0014935376	99.2
SA16_SOC_3	1242	331.05454444885254	37.839696407318115	0.0001423493	99.28
SA16_SOC_3	1243	323.90427589416504	35.96343755722046	0.00014713404	99.36
SA16_SOC_3	1244	363.13116550445557	295.4780960083008	3.641955e-05	99.44
SA16_SOC_3	1245	323.46692085266113	36.18113994598389	8.3368504e-05	99.52
SA16_SOC_3	1246	352.6787281036377	296.05499267578125	1.7905246e-05	99.6
SA16_SOC_3	1247	323.8292694091797	34.52459692955017	0.00016857912	99.68
SA16_SOC_3	1248	325.83320140838623	34.223166704177856	0.00033257034	99.76
SA16_SOC_3	1249	325.2750873565674	35.17532229423523	0.00069595565	99.84
SA16_SOC_3	1250	8.761907368898392	20.595399141311646	2.2839866e-05	99.92
SA16_SOC_3	1251	325.15525817871094	34.425952434539795	0.0004171853	100.0
SA16_SOC_3	1252	8.432289212942123	26.42693817615509	1.7449827e-05	100.08
SA16_SOC_3	1253	399.0348815917969	290.0570583343506	3.7392245e-05	100.16
SA16_SOC_3	1254	323.9070653915405	35.699143409729004	6.914801e-05	100.24
SA16_SOC_3	1255	358.0574035644531	294.8166275024414	1.4387703e-05	100.32
SA16_SOC_3	1256	325.85554122924805	35.451611280441284	0.00017720464	100.4
SA16_SOC_3	1257	324.6893882751465	37.04015493392944	8.079001e-05	100.48
SA16_SOC_3	1258	785.1076602935791	27.092633843421936	1.7877297e-05	100.56
SA16_SOC_3	1259	402.28872299194336	295.03469467163086	1.4154127e-05	100.64
SA16_SOC_3	1260	433.56027603149414	296.4696407318115	1.6158385e-05	100.72
SA16_SOC_3	1261	785.1390361785889	27.198505997657776	2.0786678e-05	100.8
SA16_SOC_3	1262	345.9641456604004	282.65021324157715	3.52871e-05	100.88
SA16_SOC_3	1263	435.04796028137207	275.65853118896484	1.7127963e-05	100.96
SA16_SOC_3	1264	433.6594581604004	282.62380599975586	1.5719443e-05	101.04
SA16_SOC_3	1265	411.98410987854004	34.47315216064453	2.3607803e-05	101.12
SA16_SOC_3	1266	458.7855339050293	34.35627579689026	2.6120228e-05	101.2
SA16_SOC_3	1267	496.96502685546875	35.021538734436035	6.170665e-05	101.28
SA16_SOC_3	1268	490.2280807495117	45.728877782821655	6.915085e-05	101.36
SA16_SOC_3	1269	324.1408586502075	34.77080583572388	8.6957654e-05	101.44
SA16_SOC_3	1270	414.1395568847656	214.2850685119629	3.514829e-05	101.52
SA16_SOC_3	1271	784.8972320556641	27.79253840446472	2.0347383e-05	101.6
SA16_SOC_3	1272	427.40368843078613	223.47355842590332	1.2734025e-05	101.68
SA16_SOC_3	1273	497.75452613830566	36.12605094909668	1.51481045e-05	101.76
SA16_SOC_3	1274	496.9642639160156	43.26912760734558	0.0005719052	101.84
SA16_SOC_3	1275	324.51562881469727	36.8141770362854	2.4572964e-05	101.92
SA16_SOC_3	1276	458.2716941833496	36.74858808517456	2.1555585e-05	102.0
SA16_SOC_3	1277	443.4796333312988	275.30113220214844	1.2905305e-05	102.08
SA16_SOC_3	1278	460.7977867126465	306.9645881652832	1.7410199e-05	102.16
SA16_SOC_3	1279	433.4348678588867	276.4732074737549	2.4486902e-05	102.24
SA16_SOC_3	1280	784.7702980041504	27.201771140098572	1.8263649e-05	102.32
SA16_SOC_3	1281	487.3455047607422	39.39041018486023	0.0004368809	102.4
SA16_SOC_3	1282	479.16059494018555	39.45552349090576	0.0003097792	102.48
SA16_SOC_3	1283	472.19176292419434	47.08590030670166	3.955676e-05	102.56
SA16_SOC_3	1284	486.71984672546387	43.49358558654785	0.00037181584	102.64
SA16_SOC_3	1285	785.2502822875977	27.28336215019226	1.8112089e-05	102.72
SA16_SOC_3	1286	481.2479019165039	36.43092155456543	0.017875642	102.8
SA16_SOC_3	1287	785.5890274047852	26.626612544059753	3.118504e-05	102.88
SA16_SOC_3	1288	487.08558082580566	34.945138692855835	6.4757805e-05	102.96
SA16_SOC_3	1289	486.1708164215088	36.08727693557739	4.910647e-05	103.04
SA16_SOC_3	1290	481.93349838256836	35.145413875579834	8.205098e-05	103.12
SA16_SOC_3	1291	482.8162670135498	33.40238928794861	0.002171655	103.2
SA16_SOC_3	1292	412.91375160217285	35.11195421218872	2.0556974e-05	103.28
SA16_SOC_3	1293	401.61662101745605	213.78862380981445	2.1359267e-05	103.36
SA16_SOC_3	1294	406.4389705657959	195.1111364364624	1.8294922e-05	103.44
SA16_SOC_3	1295	412.63322830200195	36.926926374435425	0.00015100218	103.52
SA16_SOC_3	1296	415.69786071777344	35.21672487258911	8.3279825e-05	103.6
SA16_SOC_3	1297	416.80049896240234	206.05366230010986	3.7602153e-05	103.68
SA16_SOC_3	1298	486.2927436828613	37.67430782318115	0.0011341944	103.76
SA16_SOC_3	1299	480.87267875671387	36.05143904685974	0.0020011722	103.84
SA16_SOC_3	1300	418.6476230621338	36.77151918411255	0.00015033028	103.92
SA16_SOC_3	1301	420.1281547546387	37.89220333099365	4.722487e-05	104.0
SA16_SOC_3	1302	472.7400779724121	34.70943331718445	2.1180604e-05	104.08
SA16_SOC_3	1303	492.4717903137207	36.216609477996826	0.005374627	104.16
SA16_SOC_3	1304	487.35151290893555	39.62232828140259	0.0007264259	104.24
SA16_SOC_3	1305	494.9552059173584	40.1215124130249	0.0003827087	104.32
SA16_SOC_3	1306	417.150354385376	34.90811347961426	0.0017337681	104.4
SA16_SOC_3	1307	417.5621509552002	35.445756912231445	0.0004689752	104.48
SA16_SOC_3	1308	494.8756217956543	34.844298362731934	0.00018991779	104.56
SA16_SOC_3	1309	488.9155864715576	34.79912281036377	0.0012067737	104.64
SA16_SOC_3	1310	414.10975456237793	35.019410848617554	6.973664e-05	104.72
SA16_SOC_3	1311	489.60065841674805	37.82363176345825	3.224715e-05	104.8
SA16_SOC_3	1312	495.30229568481445	34.63808298110962	0.0018578883	104.88
SA16_SOC_3	1313	488.2237434387207	33.20631265640259	0.0010148508	104.96
SA16_SOC_3	1314	490.7388687133789	39.236637353897095	0.0011313008	105.04
SA16_SOC_3	1315	483.79621505737305	33.89981031417847	5.7733847e-05	105.12
SA16_SOC_3	1316	423.29583168029785	35.03291845321655	0.00042278832	105.2
SA16_SOC_3	1317	476.43566131591797	33.04595589637756	0.0047842776	105.28
SA16_SOC_3	1318	475.1276969909668	33.57928276062012	2.9614483e-05	105.36
SA16_SOC_3	1319	492.03691482543945	36.5306282043457	3.9934308e-05	105.44
SA16_SOC_3	1320	419.3187713623047	35.84029197692871	0.00040480206	105.52
SA16_SOC_3	1321	746.3039875030518	283.9672565460205	1.5895728e-05	105.6
SA16_SOC_3	1322	414.3083095550537	34.27068471908569	0.00013125765	105.68
SA16_SOC_3	1323	420.6380844116211	36.06969952583313	0.0001324253	105.76
SA16_SOC_3	1324	474.73459243774414	34.583444595336914	6.8136236e-05	105.84
SA16_SOC_3	1325	479.5748710632324	32.51908779144287	0.00067998056	105.92
SA16_SOC_3	1326	479.11901473999023	32.98735857009888	0.0034778556	106.0
SA16_SOC_3	1327	324.5687007904053	35.8853280544281	2.6550457e-05	106.08
SA16_SOC_3	1328	422.4743843078613	34.65751647949219	0.00042780818	106.16
SA16_SOC_3	1329	482.5945854187012	32.55044460296631	0.00031047963	106.24
SA16_SOC_3	1330	786.8228912353516	20.279914140701294	2.344505e-05	106.32
SA16_SOC_3	1331	421.48685455322266	34.269468784332275	1.981465e-05	106.4
SA16_SOC_3	1332	413.04893493652344	36.14443302154541	2.588505e-05	106.48
SA16_SOC_3	1333	411.2558364868164	271.29295349121094	2.2269722e-05	106.56
SA16_SOC_3	1334	323.8558053970337	37.30101227760315	4.5068657e-05	106.64
SA16_SOC_3	1335	475.6855010986328	33.21212410926819	2.7265347e-05	106.72
SA16_SOC_3	1336	325.15976428985596	36.72266721725464	4.6517984e-05	106.8
SA16_SOC_3	1337	324.97713565826416	36.90835475921631	5.6991765e-05	106.88
SA16_SOC_3	1338	412.1316909790039	222.64843940734863	1.6394426e-05	106.96
SA16_SOC_3	1339	324.6026039123535	36.778446435928345	5.733924e-05	107.04
SA16_SOC_3	1340	405.31864166259766	166.8469476699829	2.4324492e-05	107.12
SA16_SOC_3	1341	324.8969078063965	37.154974937438965	7.051731e-05	107.2
SA16_SOC_3	1342	323.64869117736816	41.49245023727417	0.0007029259	107.28
SA16_SOC_3	1343	324.7058868408203	35.513291358947754	6.773233e-05	107.36
SA16_SOC_3	1344	325.77714920043945	35.656667947769165	1.9301977e-05	107.44
SA16_SOC_3	1345	324.3673086166382	36.61585450172424	6.494525e-05	107.52
SA16_SOC_3	1346	495.4902172088623	37.06233859062195	0.00018317698	107.6
SA16_SOC_3	1347	496.62818908691406	36.02513551712036	7.054752e-05	107.68
SA16_SOC_3	1348	420.0650691986084	35.090428590774536	3.230751e-05	107.76
SA16_SOC_3	1349	325.15814304351807	36.793413162231445	9.7433855e-05	107.84
SA16_SOC_3	1350	496.3597297668457	34.77990746498108	4.9274782e-05	107.92
SA16_SOC_3	1351	486.9515895843506	35.919063091278076	2.5839077e-05	108.0
SA16_SOC_3	1352	322.00567722320557	35.09276032447815	5.26194e-05	108.08
SA16_SOC_3	1353	324.3133544921875	38.85464072227478	0.0047811223	108.16
SA16_SOC_3	1354	497.5588798522949	34.46163296699524	0.0011379063	108.24
SA16_SOC_3	1355	496.2367057800293	36.96010708808899	6.550816e-05	108.32
SA16_SOC_3	1356	412.899112701416	35.996925830841064	2.6743512e-05	108.4
SA16_SOC_3	1357	323.0032444000244	35.26792287826538	0.00020586034	108.48
SA16_SOC_3	1358	419.5059299468994	37.81036734580994	1.8427683e-05	108.56
SA16_SOC_3	1359	409.4083309173584	270.84754943847656	2.2002156e-05	108.64
SA16_SOC_3	1360	326.7972946166992	32.72897243499756	0.0002379529	108.72
SA16_SOC_3	1361	325.0627040863037	35.07789373397827	6.340079e-05	108.8
SA16_SOC_3	1362	372.13294506073	279.5163917541504	1.7418435e-05	108.88
SA16_SOC_3	1363	485.6588363647461	34.6814239025116	0.00014937179	108.96
SA16_SOC_3	1364	323.9065647125244	35.64064621925354	0.00033204857	109.04
SA16_SOC_3	1365	375.99096298217773	272.42119789123535	6.8010246e-05	109.12
SA16_SOC_3	1366	345.80373764038086	274.6134853363037	2.404439e-05	109.2
SA16_SOC_3	1367	404.0958881378174	270.4976463317871	2.3713312e-05	109.28
SA16_SOC_3	1368	327.0148754119873	35.97325801849365	3.3110875e-05	109.36
SA16_SOC_3	1369	372.4883794784546	272.9696846008301	2.6266707e-05	109.44
SA16_SOC_3	1370	384.0719223022461	276.2493896484375	3.127991e-05	109.52
SA16_SOC_3	1371	361.42587661743164	283.92542839050293	2.131076e-05	109.6
SA16_SOC_3	1372	324.45216178894043	37.347421646118164	0.011130706	109.68
SA16_SOC_3	1373	350.603985786438	261.5710258483887	2.7713833e-05	109.76
SA16_SOC_3	1374	324.9596357345581	35.005173683166504	0.0002113664	109.84
SA16_SOC_3	1375	325.6399631500244	35.355788469314575	4.4277484e-05	109.92
SA16_SOC_3	1376	415.12889862060547	302.0873165130615	2.5682148e-05	110.0
SA16_SOC_3	1377	9.07197967171669	31.333504915237427	1.38676505e-05	110.08
SA16_SOC_3	1378	268.6601161956787	282.2563648223877	1.5979553e-05	110.16
SA16_SOC_3	1379	349.8290538787842	286.19948387145996	4.1594754e-05	110.24
SA16_SOC_3	1380	331.8305015563965	38.48469614982605	1.7680606e-05	110.32
SA16_SOC_3	1381	324.42493438720703	35.578179359436035	0.00012192786	110.4
SA16_SOC_3	1382	356.88583850860596	267.949275970459	1.8785933e-05	110.48
SA16_SOC_3	1383	9.087161719799042	30.477973222732544	1.6267064e-05	110.56
SA16_SOC_3	1384	323.8757610321045	38.10831427574158	0.00013551161	110.64
SA16_SOC_3	1385	323.6050605773926	36.61699891090393	5.974179e-05	110.72
SA16_SOC_3	1386	417.86231994628906	237.19305038452148	2.6239693e-05	110.8
SA16_SOC_3	1387	498.44369888305664	42.56805181503296	0.00018840058	110.88
SA16_SOC_3	1388	325.1400947570801	36.01160645484924	3.46224e-05	110.96
SA16_SOC_3	1389	417.9736137390137	36.498169898986816	2.2636532e-05	111.04
SA16_SOC_3	1390	324.2105960845947	36.41319036483765	0.00061809894	111.12
SA16_SOC_3	1391	324.57807064056396	35.75080633163452	2.5117159e-05	111.2
SA16_SOC_3	1392	785.3931903839111	25.81237256526947	2.8490922e-05	111.28
SA16_SOC_3	1393	417.7173614501953	217.76963710784912	1.6883614e-05	111.36
SA16_SOC_3	1394	326.88610553741455	35.66920280456543	0.0002513866	111.44
SA16_SOC_3	1395	421.25229835510254	278.098840713501	1.5906284e-05	111.52
SA16_SOC_3	1396	418.86439323425293	283.7377738952637	3.0829175e-05	111.6
SA16_SOC_3	1397	416.61062240600586	296.173038482666	1.7020218e-05	111.68
SA16_SOC_3	1398	324.5983123779297	36.23691201210022	5.8158785e-05	111.76
SA16_SOC_3	1399	437.4784469604492	277.705078125	2.4386693e-05	111.84
SA16_SOC_3	1400	413.0505084991455	278.44396591186523	2.121135e-05	111.92
SA16_SOC_3	1401	417.7642822265625	232.85639762878418	1.25615825e-05	112.0
SA16_SOC_3	1402	785.1447105407715	26.88009738922119	1.42173185e-05	112.08
SA16_SOC_3	1403	410.9835147857666	34.86315965652466	2.6004554e-05	112.16
SA16_SOC_3	1404	301.8718719482422	292.2920036315918	2.0606436e-05	112.24
SA16_SOC_3	1405	289.63985443115234	273.5402584075928	1.8410892e-05	112.32
SA16_SOC_3	1406	785.5189323425293	27.13608741760254	2.0161106e-05	112.4
SA16_SOC_3	1407	397.91204929351807	266.69002532958984	1.8529896e-05	112.48
SA16_SOC_3	1408	416.4538860321045	297.529821395874	1.6471215e-05	112.56
SA16_SOC_3	1409	334.70516204833984	34.79825019836426	2.0575017e-05	112.64
SA16_SOC_3	1410	784.871768951416	26.08875811100006	1.5606638e-05	112.72
SA16_SOC_3	1411	358.690881729126	290.2466583251953	1.6263093e-05	112.8
SA16_SOC_3	1412	785.2269172668457	27.342451214790344	4.0108724e-05	112.88
SA16_SOC_3	1413	785.043478012085	27.253053188323975	1.9779007e-05	112.96
SA16_SOC_3	1414	9.180110692977905	30.986255407333374	1.803563e-05	113.04
SA16_SOC_3	1415	417.437744140625	222.30889320373535	2.2874938e-05	113.12
SA16_SOC_3	1416	786.7499351501465	33.710750341415405	2.3658085e-05	113.2
SA16_SOC_3	1417	419.0340042114258	204.77660179138184	1.6282273e-05	113.28
SA16_SOC_3	1418	482.44009017944336	35.52093744277954	0.00036922883	113.36
SA16_SOC_3	1419	785.2259635925293	27.77469277381897	2.2743165e-05	113.44
SA16_SOC_3	1420	785.0489616394043	28.24842631816864	1.4016484e-05	113.52
SA16_SOC_3	1421	487.6859664916992	34.77998971939087	1.5322861e-05	113.6
SA16_SOC_3	1422	443.9234256744385	274.9812126159668	1.8307835e-05	113.68
SA16_SOC_3	1423	459.29908752441406	34.710988998413086	1.8957191e-05	113.76
SA16_SOC_3	1424	496.32158279418945	35.55296301841736	0.00032808376	113.84
SA16_SOC_3	1425	417.6063537597656	230.5054235458374	1.5735011e-05	113.92
SA16_SOC_3	1426	397.1406936645508	293.55445861816406	2.84966e-05	114.0
SA16_SOC_3	1427	414.0782356262207	35.00284552574158	0.00013677968	114.08
SA16_SOC_3	1428	496.689510345459	35.67364811897278	7.316401e-05	114.16
SA16_SOC_3	1429	785.7653617858887	25.994834303855896	1.3048689e-05	114.24
SA16_SOC_3	1430	497.159481048584	35.09825348854065	0.00055146194	114.32
SA16_SOC_3	1431	495.7697868347168	36.128718852996826	0.0007992039	114.4
SA16_SOC_3	1432	411.1591339111328	35.252909660339355	2.8150893e-05	114.48
SA16_SOC_3	1433	420.894718170166	264.01230812072754	2.8598226e-05	114.56
SA16_SOC_3	1434	784.8565101623535	26.845160722732544	2.9690831e-05	114.64
SA16_SOC_3	1435	475.5587577819824	38.242267370224	0.0008766301	114.72
SA16_SOC_3	1436	489.7809028625488	42.55138278007507	5.25903e-05	114.8
SA16_SOC_3	1437	337.6298189163208	205.36605834960938	3.0406969e-05	114.88
SA16_SOC_3	1438	403.52587699890137	266.0904121398926	1.9362964e-05	114.96
SA16_SOC_3	1439	497.2227096557617	38.24812173843384	2.2191134e-05	115.04
SA16_SOC_3	1440	412.2396469116211	221.91767692565918	3.198364e-05	115.12
SA16_SOC_3	1441	414.4491195678711	35.386033058166504	6.655176e-05	115.2
SA16_SOC_3	1442	427.00819969177246	210.2446460723877	2.612252e-05	115.28
SA16_SOC_3	1443	469.3978786468506	35.98955512046814	0.00012798146	115.36
SA16_SOC_3	1444	418.8009262084961	37.640626430511475	2.9056964e-05	115.44
SA16_SOC_3	1445	414.9600028991699	36.450769901275635	3.4607016e-05	115.52
SA16_SOC_3	1446	493.62120628356934	36.52334690093994	2.3341781e-05	115.6
SA16_SOC_3	1447	423.7297534942627	204.2735767364502	2.3538878e-05	115.68
SA16_SOC_3	1448	411.2661361694336	34.354387521743774	0.00021301201	115.76
SA16_SOC_3	1449	420.8069324493408	36.4357852935791	5.557572e-05	115.84
SA16_SOC_3	1450	409.4363212585449	223.23111534118652	2.716457e-05	115.92
SA16_SOC_3	1451	413.14449310302734	35.14740228652954	7.5001844e-05	116.0
SA16_SOC_3	1452	323.95384311676025	36.88327074050903	2.1076434e-05	116.08
SA16_SOC_3	1453	390.7580852508545	268.6453342437744	1.845586e-05	116.16
SA16_SOC_3	1454	746.8766212463379	296.8969917297363	1.2423244e-05	116.24
SA16_SOC_3	1455	326.2030363082886	37.51856446266174	8.936041e-05	116.32
SA16_SOC_3	1456	474.7332572937012	34.55794930458069	3.813815e-05	116.4
SA16_SOC_3	1457	456.34546279907227	212.52910137176514	2.2219809e-05	116.48
SA16_SOC_3	1458	784.9839210510254	26.93893790245056	1.7920347e-05	116.56
SA16_SOC_3	1459	411.1024856567383	35.81409931182861	2.748967e-05	116.64
SA16_SOC_3	1460	419.1047668457031	35.897419452667236	8.709234e-05	116.72
SA16_SOC_3	1461	414.3235206604004	35.563820600509644	0.000111878064	116.8
SA16_SOC_3	1462	746.4632034301758	246.81243896484375	1.670676e-05	116.88
SA16_SOC_3	1463	495.4268455505371	37.7797794342041	0.00013863256	116.96
SA16_SOC_3	1464	8.97110402584076	20.290478467941284	1.9366862e-05	117.04
SA16_SOC_3	1465	323.6976146697998	37.59277939796448	3.9494495e-05	117.12
SA16_SOC_3	1466	331.07385635375977	40.30849814414978	5.2457268e-05	117.2
SA16_SOC_3	1467	401.79643630981445	268.9845085144043	2.711744e-05	117.28
SA16_SOC_3	1468	325.35951137542725	35.742881298065186	1.4592118e-05	117.36
SA16_SOC_3	1469	486.5882873535156	34.83390212059021	2.6339902e-05	117.44
SA16_SOC_3	1470	488.3634567260742	35.04923701286316	0.0013274566	117.52
SA16_SOC_3	1471	417.0705318450928	38.44444513320923	2.5246309e-05	117.6
SA16_SOC_3	1472	487.2349739074707	34.008893966674805	0.00034912606	117.68
SA16_SOC_3	1473	376.2932300567627	270.5211067199707	4.855397e-05	117.76
SA16_SOC_3	1474	326.0110855102539	38.234957456588745	0.0021369408	117.84
SA16_SOC_3	1475	324.1551876068115	36.66270732879639	0.00029500158	117.92
SA16_SOC_3	1476	413.25464248657227	36.267993450164795	3.177981e-05	118.0
SA16_SOC_3	1477	329.8670768737793	38.34729552268982	4.3303964e-05	118.08
SA16_SOC_3	1478	322.665810585022	36.651878356933594	0.00054068293	118.16
SA16_SOC_3	1479	326.8049478530884	36.69741153717041	5.705669e-05	118.24
SA16_SOC_3	1480	419.03910636901855	37.729647159576416	2.9318247e-05	118.32
SA16_SOC_3	1481	325.2764701843262	37.678935527801514	5.2451665e-05	118.4
SA16_SOC_3	1482	322.4943161010742	41.57906413078308	0.00029809456	118.48
SA16_SOC_3	1483	390.8592939376831	273.0304527282715	4.4151875e-05	118.56
SA16_SOC_3	1484	470.3282356262207	33.50237488746643	0.00012947283	118.64
SA16_SOC_3	1485	324.3156671524048	36.59323453903198	0.0061569153	118.72
SA16_SOC_3	1486	403.0061721801758	275.63243865966797	1.3641879e-05	118.8
SA16_SOC_3	1487	323.63412380218506	53.16983699798584	5.8664784e-05	118.88
SA16_SOC_3	1488	373.4264612197876	272.91154861450195	2.7458545e-05	118.96
SA16_SOC_3	1489	397.7525472640991	302.8358745574951	3.6777466e-05	119.04
SA16_SOC_3	1490	370.70086002349854	279.1175365447998	3.1268697e-05	119.12
SA16_SOC_3	1491	331.86731338500977	39.88324999809265	3.8021077e-05	119.2
SA16_SOC_3	1492	323.0995178222656	37.291131019592285	4.0245734e-05	119.28
SA16_SOC_3	1493	325.88648796081543	37.63632774353027	0.00018691101	119.36
SA16_SOC_3	1494	367.2746419906616	275.23118019104004	3.2390246e-05	119.44
SA16_SOC_3	1495	420.48630714416504	37.35145926475525	3.146339e-05	119.52
SA16_SOC_3	1496	370.8850383758545	274.3549919128418	1.7239954e-05	119.6
SA16_SOC_3	1497	405.19018173217773	225.17224788665771	3.7370042e-05	119.68
SA16_SOC_3	1498	322.269082069397	35.19643306732178	0.00022173225	119.76
SA16_SOC_3	1499	332.06539154052734	37.519294023513794	3.9923874e-05	119.84
SA16_SOC_3	1500	321.48993015289307	36.17831468582153	0.00028710088	119.92
SA16_SOC_3	1501	323.1992244720459	35.43505311012268	0.00762882	120.0
SA16_SOC_3	1502	330.8349132537842	36.18867874145508	4.9379963e-05	120.08
SA16_SOC_3	1503	330.7983160018921	39.834144115448	3.3528522e-05	120.16
SA16_SOC_3	1504	368.7490940093994	271.88426971435547	4.9657436e-05	120.24
SA16_SOC_3	1505	331.8837642669678	37.06108331680298	6.8058835e-05	120.32
SA16_SOC_3	1506	323.4157085418701	35.27225732803345	9.171001e-05	120.4
SA16_SOC_3	1507	419.2012310028076	286.28737449645996	2.0074924e-05	120.48
SA16_SOC_3	1508	499.43552017211914	33.474122285842896	3.369337e-05	120.56
SA16_SOC_3	1509	325.23882389068604	35.988367795944214	8.610183e-05	120.64
SA16_SOC_3	1510	323.79231452941895	35.89466214179993	5.1170868e-05	120.72
SA16_SOC_3	1511	368.3734893798828	301.78038597106934	2.9286977e-05	120.8
SA16_SOC_3	1512	323.42209815979004	36.12623333930969	0.0003179277	120.88
SA16_SOC_3	1513	375.9265899658203	271.73852920532227	1.4235879e-05	120.96
SA16_SOC_3	1514	429.3164253234863	276.6563415527344	1.4705708e-05	121.04
SA16_SOC_3	1515	323.76511096954346	36.722474098205566	9.353159e-05	121.12
SA16_SOC_3	1516	371.4110851287842	305.81371307373047	2.9797373e-05	121.2
SA16_SOC_3	1517	325.9164333343506	36.61678075790405	3.889434e-05	121.28
SA16_SOC_3	1518	322.93782234191895	36.23749852180481	9.4495495e-05	121.36
SA16_SOC_3	1519	325.0999927520752	35.70045232772827	0.00021646995	121.44
SA16_SOC_3	1520	422.5741386413574	179.6931552886963	2.5502322e-05	121.52
SA16_SOC_3	1521	325.77829360961914	35.24270296096802	0.00019694697	121.6
SA16_SOC_3	1522	325.79360008239746	36.01642370223999	0.000830248	121.68
SA16_SOC_3	1523	324.2103338241577	37.241846323013306	0.0008539008	121.76
SA16_SOC_3	1524	404.9764156341553	159.7728967666626	2.2367138e-05	121.84
SA16_SOC_3	1525	325.4138946533203	36.360050439834595	0.00032760677	121.92
SA16_SOC_3	1526	324.80525970458984	35.63728094100952	0.000106255975	122.0
SA16_SOC_3	1527	784.9465370178223	27.945728302001953	1.6284866e-05	122.08
SA16_SOC_3	1528	323.50168228149414	35.69810628890991	0.000104305494	122.16
SA16_SOC_3	1529	438.8339042663574	208.17217826843262	1.50137475e-05	122.24
SA16_SOC_3	1530	325.1530647277832	35.702773332595825	0.00016283622	122.32
SA16_SOC_3	1531	325.20689964294434	35.80236196517944	3.2134853e-05	122.4
SA16_SOC_3	1532	324.84965324401855	36.27161979675293	3.6406185e-05	122.48
SA16_SOC_3	1533	785.2455139160156	26.472968459129333	2.0825228e-05	122.56
SA16_SOC_3	1534	325.43344497680664	35.05173325538635	0.00010420548	122.64
SA16_SOC_3	1535	239.5827293395996	290.8191204071045	1.5590125e-05	122.72
SA16_SOC_3	1536	433.95795822143555	276.9903373718262	1.2825565e-05	122.8
SA16_SOC_3	1537	420.5904006958008	202.34740734100342	1.967818e-05	122.88
SA16_SOC_3	1538	418.37635040283203	287.49409675598145	1.2807978e-05	122.96
SA16_SOC_3	1539	491.19577407836914	35.58839678764343	4.054347e-05	123.04
SA16_SOC_3	1540	446.70886993408203	272.8044605255127	2.4061845e-05	123.12
SA16_SOC_3	1541	407.8221797943115	284.64062690734863	1.9769728e-05	123.2
SA16_SOC_3	1542	424.6580123901367	285.47338485717773	2.6750959e-05	123.28
SA16_SOC_3	1543	786.807918548584	19.99809443950653	3.203419e-05	123.36
SA16_SOC_3	1544	787.228536605835	19.497495889663696	3.1273707e-05	123.44
SA16_SOC_3	1545	417.5180912017822	270.39716720581055	2.0113861e-05	123.52
SA16_SOC_3	1546	326.03702545166016	35.19628286361694	0.00017526062	123.6
SA16_SOC_3	1547	498.2128143310547	33.96420121192932	3.7043923e-05	123.68
SA16_SOC_3	1548	497.72424697875977	37.32879638671875	2.0551015e-05	123.76
SA16_SOC_3	1549	497.8067398071289	33.75731706619263	0.00013390306	123.84
SA16_SOC_3	1550	412.71629333496094	36.392083168029785	6.468849e-05	123.92
SA16_SOC_3	1551	784.8968982696533	27.849279642105103	1.3911998e-05	124.0
SA16_SOC_3	1552	784.6227645874023	27.981446385383606	3.0807198e-05	124.08
SA16_SOC_3	1553	421.56457901000977	267.9432678222656	1.8536855e-05	124.16
SA16_SOC_3	1554	421.3304042816162	228.8367462158203	1.39080985e-05	124.24
SA16_SOC_3	1555	429.2921543121338	284.1438674926758	2.0037167e-05	124.32
SA16_SOC_3	1556	418.8169479370117	221.3702917098999	2.3029295e-05	124.4
SA16_SOC_3	1557	745.6988334655762	284.43511962890625	1.3912317e-05	124.48
SA16_SOC_3	1558	784.5077514648438	27.93313980102539	1.638061e-05	124.56
SA16_SOC_3	1559	458.24313163757324	37.20054388046265	0.000121064855	124.64
SA16_SOC_3	1560	746.2510585784912	310.3010559082031	1.4356153e-05	124.72
SA16_SOC_3	1561	412.1482849121094	35.39168357849121	2.6134805e-05	124.8
SA16_SOC_3	1562	785.202693939209	26.45695209503174	1.3720056e-05	124.88
SA16_SOC_3	1563	476.8890857696533	36.429558992385864	3.2534605e-05	124.96
SA16_SOC_3	1564	411.4483833312988	34.971842765808105	4.2516145e-05	125.04
SA16_SOC_3	1565	486.4630699157715	36.856398582458496	1.8996681e-05	125.12
SA16_SOC_3	1566	486.2812042236328	34.279868602752686	3.98935e-05	125.2
SA16_SOC_3	1567	485.2025032043457	32.99057722091675	0.0009432039	125.28
SA16_SOC_3	1568	482.8268051147461	32.43290305137634	0.00017148304	125.36
SA16_SOC_3	1569	786.8629455566406	20.68609893321991	2.0618761e-05	125.44
SA16_SOC_3	1570	785.6151103973389	25.987354516983032	1.8960121e-05	125.52
SA16_SOC_3	1571	485.2235794067383	33.74977469444275	0.00010331065	125.6
SA16_SOC_3	1572	485.16454696655273	34.45823907852173	6.591862e-05	125.68
SA16_SOC_3	1573	486.3581657409668	35.56998610496521	4.2021555e-05	125.76
SA16_SOC_3	1574	492.00897216796875	33.83148550987244	7.513327e-05	125.84
SA16_SOC_3	1575	785.2221488952637	27.056232690811157	1.8399413e-05	125.92
SA16_SOC_3	1576	487.38903999328613	34.167362451553345	0.000254467	126.0
SA16_SOC_3	1577	495.9390640258789	36.60821557044983	0.4644401	126.08
SA16_SOC_3	1578	785.4758262634277	27.171210050582886	1.964771e-05	126.16
SA16_SOC_3	1579	324.2550849914551	36.366716623306274	3.3810786e-05	126.24
SA16_SOC_3	1580	413.40060234069824	36.97871446609497	2.8170281e-05	126.32
SA16_SOC_3	1581	325.5115032196045	37.67211198806763	2.5581878e-05	126.4
SA16_SOC_3	1582	498.7198829650879	41.284117698669434	0.0006203008	126.48
SA16_SOC_3	1583	492.42138862609863	35.794183015823364	0.8444704	126.56
SA16_SOC_3	1584	496.29039764404297	35.53590774536133	0.020258335	126.64
SA16_SOC_3	1585	494.1619873046875	36.485652923583984	0.003537545	126.72
SA16_SOC_3	1586	495.59640884399414	36.46147012710571	6.539769e-05	126.8
SA16_SOC_3	1587	487.01534271240234	36.43640398979187	2.5277675e-05	126.88
SA16_SOC_3	1588	483.2240104675293	35.37115216255188	7.7247845e-05	126.96
SA16_SOC_3	1589	483.2714080810547	34.96583104133606	0.0009596257	127.04
SA16_SOC_3	1590	435.1297378540039	271.60746574401855	1.567316e-05	127.12
SA16_SOC_3	1591	786.9620323181152	20.330634713172913	1.5145418e-05	127.2
SA16_SOC_3	1592	486.1615180969238	34.105271100997925	0.0058189663	127.28
SA16_SOC_3	1593	384.89487171173096	268.0041217803955	2.4306173e-05	127.36
SA16_SOC_3	1594	485.79015731811523	33.3675742149353	9.432014e-05	127.44
SA16_SOC_3	1595	412.14542388916016	35.92824697494507	2.7942484e-05	127.52
SA16_SOC_3	1596	487.79687881469727	34.333741664886475	2.2656488e-05	127.6
SA16_SOC_3	1597	488.34948539733887	33.132076263427734	0.13708754	127.68
SA16_SOC_3	1598	485.9922409057617	35.58062195777893	1.9142237e-05	127.76
SA16_SOC_3	1599	487.34607696533203	34.89787817001343	8.270117e-05	127.84
SA16_SOC_3	1600	324.1084575653076	36.95595860481262	3.366867e-05	127.92
SA16_SOC_3	1601	413.3069038391113	34.930994510650635	1.996227e-05	128.0
SA16_SOC_3	1602	425.22034645080566	33.721972703933716	3.5936584e-05	128.08
SA16_SOC_3	1603	324.71868991851807	38.025054931640625	2.4323474e-05	128.16
SA16_SOC_3	1604	388.69152069091797	272.1902847290039	2.0495861e-05	128.24
SA16_SOC_3	1605	326.3618469238281	38.38217854499817	0.00017350576	128.32
SA16_SOC_3	1606	393.22314262390137	276.6152572631836	1.5058027e-05	128.4
SA16_SOC_3	1607	321.97444438934326	48.79662036895752	9.5034084e-05	128.48
SA16_SOC_3	1608	326.47361755371094	37.156466245651245	1.7956714e-05	128.56
SA16_SOC_3	1609	397.9339122772217	270.85272789001465	1.7832175e-05	128.64
SA16_SOC_3	1610	484.49950218200684	34.75707292556763	3.9159095e-05	128.72
SA16_SOC_3	1611	325.9416103363037	37.8413450717926	0.0009018308	128.8
SA16_SOC_3	1612	325.1373767852783	36.90721035003662	0.00011051618	128.88
SA16_SOC_3	1613	433.45303535461426	271.4154624938965	2.3518009e-05	128.96
SA16_SOC_3	1614	491.36180877685547	33.96965503692627	0.0017156792	129.04
SA16_SOC_3	1615	379.2078971862793	276.0158443450928	2.5750274e-05	129.12
SA16_SOC_3	1616	326.20744705200195	37.68514037132263	0.00038107423	129.2
SA16_SOC_3	1617	488.7788772583008	34.242671728134155	0.00051994156	129.28
SA16_SOC_3	1618	489.92748260498047	32.711591720581055	0.0015967976	129.36
SA16_SOC_3	1619	485.58669090270996	36.85388803482056	3.6232657e-05	129.44
SA16_SOC_3	1620	469.9740409851074	33.61680507659912	1.9405741e-05	129.52
SA16_SOC_3	1621	328.8987636566162	37.7225661277771	0.00016197721	129.6
SA16_SOC_3	1622	330.55596351623535	38.42911720275879	3.3804015e-05	129.68
SA16_SOC_3	1623	323.7252712249756	36.85102701187134	0.00068974105	129.76
SA16_SOC_3	1624	490.8188819885254	32.46885538101196	0.008574951	129.84
SA16_SOC_3	1625	323.96559715270996	36.816147565841675	4.444458e-05	129.92
SA16_SOC_3	1626	490.62342643737793	33.301016092300415	0.000501532	130.0
SA16_SOC_3	1627	411.8734359741211	157.85769939422607	2.3233495e-05	130.08
SA16_SOC_3	1628	323.73108863830566	35.20606756210327	5.9187598e-05	130.16
SA16_SOC_3	1629	325.0497817993164	36.328017711639404	0.00019726345	130.24
SA16_SOC_3	1630	401.95093154907227	270.4170513153076	2.5459894e-05	130.32
SA16_SOC_3	1631	324.30481910705566	37.48605251312256	0.00036467906	130.4
SA16_SOC_3	1632	325.24282932281494	36.54269814491272	0.00022174449	130.48
SA16_SOC_3	1633	331.6585302352905	37.068800926208496	3.674518e-05	130.56
SA16_SOC_3	1634	329.5560836791992	37.76237726211548	0.00012966557	130.64
SA16_SOC_3	1635	324.35247898101807	35.88308572769165	0.00030504836	130.72
SA16_SOC_3	1636	484.3317985534668	32.3942756652832	0.00020283896	130.8
SA16_SOC_3	1637	322.9418754577637	35.59004187583923	0.00012325581	130.88
SA16_SOC_3	1638	326.35159492492676	35.794615745544434	0.0026659996	130.96
SA16_SOC_3	1639	326.1383295059204	34.91857051849365	0.00010567031	131.04
SA16_SOC_3	1640	332.53655433654785	36.91896200180054	7.689624e-05	131.12
SA16_SOC_3	1641	322.623085975647	36.643123626708984	0.0008533388	131.2
SA16_SOC_3	1642	330.4219722747803	36.20877027511597	9.913892e-05	131.28
SA16_SOC_3	1643	396.22254371643066	271.8534564971924	2.6312335e-05	131.36
SA16_SOC_3	1644	375.3039836883545	204.7168779373169	1.9873922e-05	131.44
SA16_SOC_3	1645	325.3126382827759	35.414074659347534	9.3722214e-05	131.52
SA16_SOC_3	1646	325.6582260131836	35.84633946418762	4.268246e-05	131.6
SA16_SOC_3	1647	324.0598678588867	34.93396997451782	3.9279228e-05	131.68
SA16_SOC_3	1648	366.7871952056885	299.07079696655273	2.3598845e-05	131.76
SA16_SOC_3	1649	8.978907763957977	30.696390867233276	2.3916164e-05	131.84
SA16_SOC_3	1650	417.8306579589844	274.4352149963379	3.0270812e-05	131.92
SA16_SOC_3	1651	323.54094982147217	37.307775020599365	4.2344986e-05	132.0
SA16_SOC_3	1652	325.0818729400635	37.68380641937256	7.002806e-05	132.08
SA16_SOC_3	1653	325.6027936935425	35.405555963516235	0.00015234081	132.16
SA16_SOC_3	1654	324.58157539367676	34.97789740562439	6.80345e-05	132.24
SA16_SOC_3	1655	424.9598503112793	215.8756685256958	4.383186e-05	132.32
SA16_SOC_3	1656	785.1752758026123	26.37607455253601	1.4004367e-05	132.4
SA16_SOC_3	1657	784.7485065460205	27.478027939796448	1.3765928e-05	132.48
SA16_SOC_3	1658	324.17330741882324	36.035470962524414	0.00010757705	132.56
SA16_SOC_3	1659	324.94943141937256	37.41631507873535	0.0017246364	132.64
SA16_SOC_3	1660	323.99206161499023	36.464141607284546	9.9480785e-05	132.72
SA16_SOC_3	1661	8.582857251167297	26.122761368751526	1.8432289e-05	132.8
SA16_SOC_3	1662	417.1172618865967	308.2191753387451	1.8544106e-05	132.88
SA16_SOC_3	1663	349.22823905944824	283.8523864746094	4.58657e-05	132.96
SA16_SOC_3	1664	785.108757019043	27.15516686439514	4.0935665e-05	133.04
SA16_SOC_3	1665	323.65708351135254	35.58359384536743	4.2037587e-05	133.12
SA16_SOC_3	1666	323.64227771759033	36.43182635307312	1.5955111e-05	133.2
SA16_SOC_3	1667	785.3760242462158	26.639801859855652	3.656421e-05	133.28
SA16_SOC_3	1668	784.7637176513672	27.05435872077942	3.256254e-05	133.36
SA16_SOC_3	1669	785.1049423217773	26.873404383659363	2.273397e-05	133.44
SA16_SOC_3	1670	325.8645534515381	35.79076051712036	5.9209502e-05	133.52
SA16_SOC_3	1671	428.83105278015137	296.70942306518555	1.4532026e-05	133.6
SA16_SOC_3	1672	324.0738868713379	36.66478514671326	4.1848e-05	133.68
SA16_SOC_3	1673	403.3878803253174	295.29979705810547	2.317576e-05	133.76
SA16_SOC_3	1674	8.729427307844162	26.512293219566345	1.3809924e-05	133.84
SA16_SOC_3	1675	364.141321182251	278.5265064239502	1.6773713e-05	133.92
SA16_SOC_3	1676	433.9763641357422	298.84809494018555	2.0302357e-05	134.0
SA16_SOC_3	1677	417.71044731140137	224.7286033630371	3.190057e-05	134.08
SA16_SOC_3	1678	332.5683355331421	36.48518085479736	1.3765588e-05	134.16
SA16_SOC_3	1679	784.8464012145996	26.904532313346863	1.5759897e-05	134.24
SA16_SOC_3	1680	342.71647930145264	282.7083206176758	2.1806363e-05	134.32
SA16_SOC_3	1681	415.3085231781006	266.16004943847656	2.1438773e-05	134.4
SA16_SOC_3	1682	427.1306037902832	229.83777523040771	1.4409756e-05	134.48
SA16_SOC_3	1683	494.29826736450195	36.712435483932495	1.8976003e-05	134.56
SA16_SOC_3	1684	784.6161842346191	27.774887681007385	1.43191255e-05	134.64
SA16_SOC_3	1685	413.90528678894043	36.358630657196045	7.190517e-05	134.72
SA16_SOC_3	1686	745.8056926727295	258.50561141967773	1.2200074e-05	134.8
SA16_SOC_3	1687	785.2446556091309	26.87201678752899	1.9712874e-05	134.88
SA16_SOC_3	1688	496.65699005126953	37.34211444854736	0.00012066679	134.96
SA16_SOC_3	1689	482.92646408081055	35.48553943634033	2.0308089e-05	135.04
SA16_SOC_3	1690	496.1578369140625	37.89378046989441	2.5608117e-05	135.12
SA16_SOC_3	1691	784.9038600921631	26.073151230812073	1.8175106e-05	135.2
SA16_SOC_3	1692	426.75366401672363	228.52153301239014	1.5179775e-05	135.28
SA16_SOC_3	1693	496.5146064758301	36.05387806892395	2.5150955e-05	135.36
SA16_SOC_3	1694	487.13645935058594	34.40985918045044	0.00014460279	135.44
SA16_SOC_3	1695	494.47598457336426	37.159974575042725	0.00023764548	135.52
SA16_SOC_3	1696	498.78993034362793	34.762794971466064	2.4960282e-05	135.6
SA16_SOC_3	1697	411.5910530090332	191.66675090789795	2.553513e-05	135.68
SA16_SOC_3	1698	497.1219062805176	41.0591983795166	0.0005123387	135.76
SA16_SOC_3	1699	491.31150245666504	45.81281661987305	8.0574435e-05	135.84
SA16_SOC_3	1700	413.79847526550293	34.42940711975098	5.2117608e-05	135.92
SA16_SOC_3	1701	406.1025619506836	267.5281047821045	2.2403943e-05	136.0
SA16_SOC_3	1702	418.10359954833984	213.91619682312012	2.2223283e-05	136.08
SA16_SOC_3	1703	467.9593086242676	35.65598487854004	3.4864832e-05	136.16
SA16_SOC_3	1704	414.5782470703125	34.76835250854492	4.0768962e-05	136.24
SA16_SOC_3	1705	406.36844635009766	282.6353073120117	1.7801422e-05	136.32
SA16_SOC_3	1706	464.1345500946045	36.02405548095703	2.353789e-05	136.4
SA16_SOC_3	1707	432.5860023498535	213.4559154510498	6.508475e-05	136.48
SA16_SOC_3	1708	477.49767303466797	36.11627697944641	0.0006462531	136.56
SA16_SOC_3	1709	414.34597969055176	36.31531476974487	0.00015906546	136.64
SA16_SOC_3	1710	422.71013259887695	207.85606384277344	2.5242409e-05	136.72
SA16_SOC_3	1711	474.0340232849121	35.514914989471436	2.1923803e-05	136.8
SA16_SOC_3	1712	747.038459777832	296.9548988342285	2.1712922e-05	136.88
SA16_SOC_3	1713	324.6551275253296	37.0813250541687	4.211668e-05	136.96
SA16_SOC_3	1714	392.36810207366943	269.80896949768066	1.8494233e-05	137.04
SA16_SOC_3	1715	471.31853103637695	35.78829288482666	3.0024425e-05	137.12
SA16_SOC_3	1716	412.3708724975586	35.282814502716064	2.3793637e-05	137.2
SA16_SOC_3	1717	325.2225875854492	36.686224937438965	0.00011568689	137.28
SA16_SOC_3	1718	412.69636154174805	34.49300765991211	2.9214536e-05	137.36
SA16_SOC_3	1719	747.6119518280029	245.85742950439453	1.2587568e-05	137.44
SA16_SOC_3	1720	443.9894676208496	215.8549690246582	2.8039914e-05	137.52
SA16_SOC_3	1721	416.32776260375977	35.417683124542236	7.269916e-05	137.6
SA16_SOC_3	1722	399.19188022613525	271.5043830871582	1.5754442e-05	137.68
SA16_SOC_3	1723	747.119665145874	297.06433296203613	1.4499301e-05	137.76
SA16_SOC_3	1724	497.4231719970703	34.589574337005615	0.00035344413	137.84
SA16_SOC_3	1725	494.84710693359375	35.78111529350281	0.00035990903	137.92
SA16_SOC_3	1726	450.29306411743164	31.739784479141235	0.0002664423	138.0
SA16_SOC_3	1727	495.18651962280273	36.481690406799316	0.0001793025	138.08
SA16_SOC_3	1728	427.86293029785156	166.09926223754883	1.757594e-05	138.16
SA16_SOC_3	1729	499.2255687713623	35.66453576087952	4.238102e-05	138.24
SA16_SOC_3	1730	492.4761772155762	35.955941677093506	2.2423097e-05	138.32
SA16_SOC_3	1731	326.1408567428589	36.867767572402954	4.8553185e-05	138.4
SA16_SOC_3	1732	392.5682067871094	224.76781368255615	1.4317351e-05	138.48
SA16_SOC_3	1733	785.2317810058594	26.98355197906494	1.9079982e-05	138.56
SA16_SOC_3	1734	498.21815490722656	35.131598711013794	4.8112135e-05	138.64
SA16_SOC_3	1735	494.7690963745117	37.781009674072266	9.487047e-05	138.72
SA16_SOC_3	1736	496.05207443237305	36.212496757507324	0.00043178315	138.8
SA16_SOC_3	1737	325.6922483444214	35.79381465911865	0.00042316006	138.88
SA16_SOC_3	1738	287.670373916626	275.0199508666992	2.7642616e-05	138.96
SA16_SOC_3	1739	478.26409339904785	34.054166078567505	4.8860114e-05	139.04
SA16_SOC_3	1740	325.24118423461914	37.04043388366699	4.158583e-05	139.12
SA16_SOC_3	1741	419.0779685974121	37.478177547454834	3.85994e-05	139.2
SA16_SOC_3	1742	325.3509521484375	37.186206579208374	0.00032644544	139.28
SA16_SOC_3	1743	453.6820888519287	35.44031381607056	0.00010970089	139.36
SA16_SOC_3	1744	469.2103862762451	35.327385663986206	4.646837e-05	139.44
SA16_SOC_3	1745	323.4560012817383	37.286174297332764	5.3322856e-05	139.52
SA16_SOC_3	1746	323.2556104660034	42.69368290901184	0.0005103221	139.6
SA16_SOC_3	1747	322.3856449127197	40.03112554550171	0.000537197	139.68
SA16_SOC_3	1748	326.6153335571289	38.52824091911316	4.349393e-05	139.76
SA16_SOC_3	1749	785.1729869842529	26.536243557929993	2.101061e-05	139.84
SA16_SOC_3	1750	325.2206325531006	37.577598094940186	0.0024408705	139.92
SA16_SOC_3	1751	321.79412841796875	37.02741265296936	3.1051535e-05	140.0
SA16_SOC_3	1752	425.43859481811523	35.787248611450195	9.195644e-05	140.08
SA16_SOC_3	1753	324.8850345611572	35.37841558456421	9.593019e-05	140.16
SA16_SOC_3	1754	323.1150150299072	42.43957042694092	0.0018584755	140.24
SA16_SOC_3	1755	323.424768447876	36.17483854293823	0.00022641818	140.32
SA16_SOC_3	1756	377.1193265914917	272.36340522766113	2.9905948e-05	140.4
SA16_SOC_3	1757	325.9728193283081	37.10388779640198	4.0265506e-05	140.48
SA16_SOC_3	1758	323.04906845092773	35.93369722366333	0.00060334994	140.56
SA16_SOC_3	1759	324.36017990112305	37.551530599594116	0.002829229	140.64
SA16_SOC_3	1760	322.67510890960693	38.15930485725403	0.00012664558	140.72
SA16_SOC_3	1761	331.68816566467285	38.88684868812561	4.4169345e-05	140.8
SA16_SOC_3	1762	325.00014305114746	36.093446016311646	0.00021629786	140.88
SA16_SOC_3	1763	322.444748878479	37.069315910339355	6.041133e-05	140.96
SA16_SOC_3	1764	359.8045349121094	267.15868949890137	2.0142175e-05	141.04
SA16_SOC_3	1765	323.8639831542969	35.72827219963074	3.612522e-05	141.12
SA16_SOC_3	1766	417.41089820861816	163.59309196472168	2.9191586e-05	141.2
SA16_SOC_3	1767	372.9139804840088	271.2436294555664	1.9200488e-05	141.28
SA16_SOC_3	1768	325.61516761779785	35.81835865974426	0.00027993592	141.36
SA16_SOC_3	1769	325.0816822052002	35.59451222419739	6.350159e-05	141.44
SA16_SOC_3	1770	324.8279094696045	36.72130823135376	0.00012560288	141.52
SA16_SOC_3	1771	325.4301071166992	35.62451362609863	0.000252358	141.6
SA16_SOC_3	1772	325.2469062805176	36.07173800468445	8.651994e-05	141.68
SA16_SOC_3	1773	402.0693778991699	278.7228012084961	2.3512806e-05	141.76
SA16_SOC_3	1774	326.4101505279541	35.47771453857422	4.965138e-05	141.84
SA16_SOC_3	1775	324.81069564819336	35.83418369293213	3.3881413e-05	141.92
SA16_SOC_3	1776	413.7667179107666	34.95331048965454	3.528437e-05	142.0
SA16_SOC_3	1777	409.6809387207031	161.10307216644287	1.8497001e-05	142.08
SA16_SOC_3	1778	323.67377281188965	35.74402570724487	3.544707e-05	142.16
SA16_SOC_3	1779	324.61438179016113	36.52907609939575	3.4364377e-05	142.24
SA16_SOC_3	1780	325.0676393508911	35.4727578163147	7.685079e-05	142.32
SA16_SOC_3	1781	325.30598640441895	34.796286821365356	3.2843593e-05	142.4
SA16_SOC_3	1782	476.34077072143555	27.62889862060547	8.326243e-05	142.48
SA16_SOC_3	1783	418.9241886138916	282.0365524291992	3.746135e-05	142.56
SA16_SOC_3	1784	323.45759868621826	36.6283392906189	3.201568e-05	142.64
SA16_SOC_3	1785	320.82934379577637	37.74768590927124	2.4756691e-05	142.72
SA16_SOC_3	1786	323.10967445373535	36.234623193740845	0.004958207	142.8
SA16_SOC_3	1787	444.13976669311523	158.70625019073486	1.8470402e-05	142.88
SA16_SOC_3	1788	415.90871810913086	280.45655250549316	1.7625873e-05	142.96
SA16_SOC_3	1789	748.1768608093262	257.9969787597656	1.0297446e-05	143.04
SA16_SOC_3	1790	8.750934898853302	20.17182469367981	1.7361486e-05	143.12
SA16_SOC_3	1791	324.72169399261475	35.02882719039917	6.460193e-05	143.2
SA16_SOC_3	1792	322.99232482910156	36.02802872657776	0.0006138953	143.28
SA16_SOC_3	1793	422.5878715515137	296.1100101470947	2.4627367e-05	143.36
SA16_SOC_3	1794	354.5773506164551	263.55113983154297	3.1822212e-05	143.44
SA16_SOC_3	1795	324.4953155517578	34.921324253082275	3.708507e-05	143.52
SA16_SOC_3	1796	330.92572689056396	38.38826894760132	3.433221e-05	143.6
SA16_SOC_3	1797	323.02238941192627	37.68826246261597	0.00020591314	143.68
SA16_SOC_3	1798	324.43175315856934	35.50209403038025	7.5808915e-05	143.76
SA16_SOC_3	1799	8.707806468009949	21.263685822486877	2.1896409e-05	143.84
SA16_SOC_3	1800	414.6677017211914	283.3660697937012	2.5672549e-05	143.92
SA16_SOC_3	1801	413.2408142089844	297.5852680206299	1.6283779e-05	144.0
SA16_SOC_3	1802	785.4148864746094	26.945157051086426	1.9364867e-05	144.08
SA16_SOC_3	1803	496.1954116821289	36.868003606796265	3.4547564e-05	144.16
SA16_SOC_3	1804	424.1018295288086	227.7292013168335	2.2596976e-05	144.24
SA16_SOC_3	1805	397.0797061920166	216.70469284057617	4.356558e-05	144.32
SA16_SOC_3	1806	9.057702869176865	30.51601767539978	1.2995226e-05	144.4
SA16_SOC_3	1807	502.1476745605469	40.99858045578003	0.0012243178	144.48
SA16_SOC_3	1808	496.09546661376953	33.294525146484375	0.00073589146	144.56
SA16_SOC_3	1809	418.31769943237305	220.39665699005127	2.2310176e-05	144.64
SA16_SOC_3	1810	425.65464973449707	276.7459774017334	1.9391977e-05	144.72
SA16_SOC_3	1811	344.02661323547363	282.8507709503174	1.20151235e-05	144.8
SA16_SOC_3	1812	419.2011833190918	226.44882202148438	2.8484563e-05	144.88
SA16_SOC_3	1813	324.8337507247925	37.03355312347412	0.00015093798	144.96
SA16_SOC_3	1814	784.4765663146973	27.505493760108948	1.6603597e-05	145.04
SA16_SOC_3	1815	417.84887313842773	209.45755004882812	4.353667e-05	145.12
SA16_SOC_3	1816	486.73415184020996	33.27385067939758	0.00012474218	145.2
SA16_SOC_3	1817	491.2151336669922	31.734066009521484	0.020571174	145.28
SA16_SOC_3	1818	348.36699962615967	286.65295600891113	1.5305865e-05	145.36
SA16_SOC_3	1819	413.4037971496582	34.07341003417969	0.0006739496	145.44
SA16_SOC_3	1820	417.1952247619629	209.21331882476807	2.1461643e-05	145.52
SA16_SOC_3	1821	456.1171531677246	297.4472236633301	1.3891753e-05	145.6
SA16_SOC_3	1822	413.15813064575195	37.13810205459595	1.767806e-05	145.68
SA16_SOC_3	1823	409.32769775390625	286.33755683898926	2.6807755e-05	145.76
SA16_SOC_3	1824	483.48164558410645	38.03103446960449	1.7928964e-05	145.84
SA16_SOC_3	1825	486.2839698791504	44.45863723754883	0.0033431656	145.92
SA16_SOC_3	1826	418.6380386352539	38.396276235580444	2.2665348e-05	146.0
SA16_SOC_3	1827	381.7323684692383	266.20479583740234	1.39465365e-05	146.08
SA16_SOC_3	1828	472.7160453796387	37.26705551147461	6.746229e-05	146.16
SA16_SOC_3	1829	419.92201805114746	264.87030029296875	2.6127702e-05	146.24
SA16_SOC_3	1830	747.8303909301758	244.96573448181152	1.0429405e-05	146.32
SA16_SOC_3	1831	482.6448440551758	34.49099779129028	0.00016100035	146.4
SA16_SOC_3	1832	374.26509857177734	43.18176984786987	2.3273302e-05	146.48
SA16_SOC_3	1833	484.14621353149414	35.38237810134888	2.219723e-05	146.56
SA16_SOC_3	1834	431.1692237854004	265.70417404174805	2.089904e-05	146.64
SA16_SOC_3	1835	495.5118179321289	37.892643213272095	0.00016921911	146.72
SA16_SOC_3	1836	485.23640632629395	34.42504405975342	0.0013592363	146.8
SA16_SOC_3	1837	491.31031036376953	37.61503458023071	7.7169876e-05	146.88
SA16_SOC_3	1838	417.2660827636719	209.15152072906494	1.856943e-05	146.96
SA16_SOC_3	1839	376.8131732940674	270.27663230895996	2.7850541e-05	147.04
SA16_SOC_3	1840	422.6001739501953	231.2916898727417	1.4224914e-05	147.12
SA16_SOC_3	1841	486.7826461791992	36.29233360290527	5.3446816e-05	147.2
SA16_SOC_3	1842	494.9333190917969	37.92057394981384	5.5381977e-05	147.28
SA16_SOC_3	1843	483.0974578857422	32.51245737075806	0.00018180323	147.36
SA16_SOC_3	1844	483.95347595214844	33.39809775352478	0.00062962866	147.44
SA16_SOC_3	1845	419.8477268218994	199.30541038513184	1.6741798e-05	147.52
SA16_SOC_3	1846	490.2799129486084	36.01167440414429	4.1935327e-05	147.6
SA16_SOC_3	1847	430.62891960144043	224.21343326568604	2.6708618e-05	147.68
SA16_SOC_3	1848	326.83677673339844	38.02680015563965	0.00012195007	147.76
SA16_SOC_3	1849	480.9154987335205	33.524329662323	5.853893e-05	147.84
SA16_SOC_3	1850	325.6187677383423	39.20659303665161	0.00017889949	147.92
SA16_SOC_3	1851	332.44850635528564	39.98121500015259	0.000117132586	148.0
SA16_SOC_3	1852	451.5535831451416	33.96907567977905	3.0004901e-05	148.08
SA16_SOC_3	1853	398.04859161376953	197.24204063415527	1.7641883e-05	148.16
SA16_SOC_3	1854	488.0511283874512	33.940279483795166	0.000115125105	148.24
SA16_SOC_3	1855	8.624199032783508	25.411291122436523	1.7172679e-05	148.32
SA16_SOC_3	1856	480.9931755065918	32.71964192390442	6.065834e-05	148.4
SA16_SOC_3	1857	413.1340026855469	35.37746787071228	4.5870296e-05	148.48
SA16_SOC_3	1858	410.9161376953125	34.862905740737915	2.7285427e-05	148.56
SA16_SOC_3	1859	332.3338985443115	38.284549713134766	5.2974658e-05	148.64
SA16_SOC_3	1860	286.0250949859619	265.0780963897705	1.4606137e-05	148.72
SA16_SOC_3	1861	377.53896713256836	274.1069984436035	1.4342797e-05	148.8
SA16_SOC_3	1862	413.4430408477783	35.43948769569397	3.5366975e-05	148.88
SA16_SOC_3	1863	323.48644733428955	41.48437142372131	0.00043279727	148.96
SA16_SOC_3	1864	412.64123916625977	34.738672971725464	1.6259355e-05	149.04
SA16_SOC_3	1865	470.89972496032715	33.380151987075806	5.1847044e-05	149.12
SA16_SOC_3	1866	448.5952377319336	34.85969066619873	5.150706e-05	149.2
SA16_SOC_3	1867	412.6311779022217	35.24499535560608	0.000117758515	149.28
SA16_SOC_3	1868	324.0900754928589	37.701441049575806	0.0011200369	149.36
SA16_SOC_3	1869	458.18328857421875	33.24345946311951	3.271256e-05	149.44
SA16_SOC_3	1870	324.08180236816406	40.2492356300354	0.0008962866	149.52
SA16_SOC_3	1871	324.2787837982178	36.97774887084961	3.2571923e-05	149.6
SA16_SOC_3	1872	415.8285617828369	268.02806854248047	2.1731941e-05	149.68
SA16_SOC_3	1873	324.6540069580078	36.04272723197937	0.00014816276	149.76
SA16_SOC_3	1874	324.66347217559814	38.105138540267944	7.441538e-05	149.84
SA16_SOC_3	1875	323.90477657318115	41.533570289611816	0.00013027308	149.92
SA16_SOC_3	1876	325.56164264678955	36.88902139663696	4.9405353e-05	150.0
SA16_SOC_3	1877	324.8518705368042	38.78734588623047	4.8559297e-05	150.08
SA16_SOC_3	1878	328.8128852844238	39.053077697753906	0.0066806483	150.16
SA16_SOC_3	1879	323.392915725708	37.39922046661377	0.0021845263	150.24
SA16_SOC_3	1880	325.7020950317383	37.41634726524353	0.00075405784	150.32
SA16_SOC_3	1881	331.267786026001	41.213908195495605	3.310541e-05	150.4
SA16_SOC_3	1882	472.5255012512207	34.412405490875244	0.0034652373	150.48
SA16_SOC_3	1883	495.78375816345215	34.57725763320923	0.00025935005	150.56
SA16_SOC_3	1884	323.36158752441406	41.00800037384033	0.002520542	150.64
SA16_SOC_3	1885	397.85759449005127	264.477596282959	4.3566368e-05	150.72
SA16_SOC_3	1886	325.0741958618164	36.06674909591675	0.0031844007	150.8
SA16_SOC_3	1887	413.33751678466797	274.0564155578613	2.897111e-05	150.88
SA16_SOC_3	1888	325.3589630126953	36.42707347869873	0.0009225633	150.96
SA16_SOC_3	1889	424.9870300292969	36.641045808792114	2.8618853e-05	151.04
SA16_SOC_3	1890	784.6874237060547	26.658820509910583	1.8105733e-05	151.12
SA16_SOC_3	1891	464.39008712768555	35.15186548233032	0.0002739318	151.2
SA16_SOC_3	1892	324.3091583251953	35.64798831939697	5.8712463e-05	151.28
SA16_SOC_3	1893	324.2913484573364	36.16793632507324	0.00090470794	151.36
SA16_SOC_3	1894	325.9824275970459	34.12091374397278	5.531157e-05	151.44
SA16_SOC_3	1895	324.73015785217285	36.68235540390015	0.00021605795	151.52
SA16_SOC_3	1896	322.1865653991699	36.92787408828735	0.0007270576	151.6
SA16_SOC_3	1897	354.54070568084717	270.7167434692383	2.407812e-05	151.68
SA16_SOC_3	1898	329.80096340179443	36.71127676963806	0.0001601263	151.76
SA16_SOC_3	1899	325.03719329833984	35.75092792510986	0.00018260238	151.84
SA16_SOC_3	1900	421.13780975341797	274.17497634887695	2.4627883e-05	151.92
SA16_SOC_3	1901	331.7906379699707	37.60219216346741	1.9779234e-05	152.0
SA16_SOC_3	1902	330.3982734680176	37.100515365600586	0.00035344347	152.08
SA16_SOC_3	1903	355.8650493621826	269.16781425476074	2.0622989e-05	152.16
SA16_SOC_3	1904	427.3266315460205	280.76720237731934	3.345318e-05	152.24
SA16_SOC_3	1905	323.4850883483887	35.77074408531189	3.548853e-05	152.32
SA16_SOC_3	1906	326.0014533996582	35.93053936958313	3.989152e-05	152.4
SA16_SOC_3	1907	452.90074348449707	39.00386095046997	2.3305638e-05	152.48
SA16_SOC_3	1908	321.76079750061035	36.982948780059814	0.01403223	152.56
SA16_SOC_3	1909	327.63540744781494	33.85508179664612	0.00038330475	152.64
SA16_SOC_3	1910	325.22711753845215	37.165868282318115	6.218798e-05	152.72
SA16_SOC_3	1911	324.330997467041	36.334190368652344	0.0010764673	152.8
SA16_SOC_3	1912	453.0364513397217	39.623422622680664	0.00012832998	152.88
SA16_SOC_3	1913	784.5885276794434	27.16147541999817	2.564299e-05	152.96
SA16_SOC_3	1914	483.0543518066406	33.85275721549988	0.00019780964	153.04
SA16_SOC_3	1915	324.5922565460205	34.93531107902527	0.0009438553	153.12
SA16_SOC_3	1916	482.3688507080078	32.17934846878052	0.0026511725	153.2
SA16_SOC_3	1917	324.24402236938477	35.672850608825684	5.6187702e-05	153.28
SA16_SOC_3	1918	328.97820472717285	34.034764766693115	0.00023620765	153.36
SA16_SOC_3	1919	324.1955757141113	36.15669250488281	2.7573138e-05	153.44
SA16_SOC_3	1920	325.4549026489258	35.70823431015015	5.8624963e-05	153.52
SA16_SOC_3	1921	496.2632656097412	34.558539390563965	7.765814e-05	153.6
SA16_SOC_3	1922	495.3953266143799	35.738067626953125	7.248374e-05	153.68
SA16_SOC_3	1923	404.4559955596924	292.2627639770508	3.0018584e-05	153.76
SA16_SOC_3	1924	323.7919807434082	42.69946575164795	0.0004982741	153.84
SA16_SOC_3	1925	298.5776901245117	284.9289321899414	2.6007481e-05	153.92
SA16_SOC_3	1926	785.3031635284424	25.964621901512146	1.7236864e-05	154.0
SA16_SOC_3	1927	427.72722244262695	217.3285675048828	1.4024908e-05	154.08
SA16_SOC_3	1928	392.3868179321289	287.0621395111084	3.7553662e-05	154.16
SA16_SOC_3	1929	324.3819236755371	36.134430170059204	0.0005594893	154.24
SA16_SOC_3	1930	326.30372047424316	36.645662784576416	1.7541728e-05	154.32
SA16_SOC_3	1931	430.5398464202881	278.2960510253906	1.0497598e-05	154.4
SA16_SOC_3	1932	463.6859893798828	288.19610595703125	1.9780515e-05	154.48
SA16_SOC_3	1933	405.45654296875	292.88028717041016	2.6982781e-05	154.56
SA16_SOC_3	1934	326.004695892334	35.54893970489502	4.8647365e-05	154.64
SA16_SOC_3	1935	240.60766696929932	283.23975563049316	1.9362724e-05	154.72
SA16_SOC_3	1936	434.16690826416016	308.05938720703125	1.2334975e-05	154.8
SA16_SOC_3	1937	412.0199680328369	35.85317373275757	5.0265808e-05	154.88
SA16_SOC_3	1938	9.193043410778046	31.018012762069702	1.5195186e-05	154.96
SA16_SOC_3	1939	784.6139907836914	27.001594305038452	2.3394889e-05	155.04
SA16_SOC_3	1940	784.3713283538818	13.944247663021088	1.9120856e-05	155.12
SA16_SOC_3	1941	8.742126077413559	20.06582200527191	1.38092655e-05	155.2
SA16_SOC_3	1942	470.11146545410156	34.583895206451416	9.168134e-05	155.28
SA16_SOC_3	1943	420.75276374816895	297.3708915710449	1.3282352e-05	155.36
SA16_SOC_3	1944	784.9530220031738	27.372747659683228	2.1347416e-05	155.44
SA16_SOC_3	1945	496.44203186035156	35.36093473434448	3.6956455e-05	155.52
SA16_SOC_3	1946	746.934700012207	245.52655220031738	1.1805206e-05	155.6
SA16_SOC_3	1947	785.0775718688965	26.189500093460083	1.2089271e-05	155.68
SA16_SOC_3	1948	8.736372739076614	26.28162145614624	1.533991e-05	155.76
SA16_SOC_3	1949	454.27637100219727	262.6588439941406	1.9374822e-05	155.84
SA16_SOC_3	1950	423.6769676208496	226.45377159118652	1.8791596e-05	155.92
SA16_SOC_3	1951	419.2730903625488	230.64577102661133	1.364011e-05	156.0
SA16_SOC_3	1952	785.0707054138184	27.116644978523254	1.4719402e-05	156.08
SA16_SOC_3	1953	498.8761901855469	32.7290940284729	0.9407473	156.16
SA16_SOC_3	1954	448.1808662414551	304.6467876434326	1.999956e-05	156.24
SA16_SOC_3	1955	420.43604850769043	199.7911548614502	1.3365273e-05	156.32
SA16_SOC_3	1956	496.3367462158203	36.00893497467041	0.0003833095	156.4
SA16_SOC_3	1957	411.46278381347656	42.8353214263916	0.00025283653	156.48
SA16_SOC_3	1958	422.98736572265625	238.19922924041748	2.0547097e-05	156.56
SA16_SOC_3	1959	398.22871685028076	267.5598907470703	1.7966478e-05	156.64
SA16_SOC_3	1960	785.810375213623	27.245669960975647	1.1788263e-05	156.72
SA16_SOC_3	1961	747.698974609375	245.28428077697754	1.2085259e-05	156.8
SA16_SOC_3	1962	468.83859634399414	36.888753175735474	8.1262886e-05	156.88
SA16_SOC_3	1963	438.21702003479004	199.96304512023926	1.7763605e-05	156.96
SA16_SOC_3	1964	420.9889888763428	266.68713569641113	2.2378405e-05	157.04
SA16_SOC_3	1965	438.88111114501953	308.4302043914795	2.631891e-05	157.12
SA16_SOC_3	1966	411.8128299713135	36.51798963546753	3.019775e-05	157.2
SA16_SOC_3	1967	747.3519325256348	246.18633270263672	1.4974054e-05	157.28
SA16_SOC_3	1968	8.943844586610794	30.769786834716797	1.2671216e-05	157.36
SA16_SOC_3	1969	367.4522876739502	276.653995513916	1.6351938e-05	157.44
SA16_SOC_3	1970	440.7712936401367	218.07074546813965	2.328036e-05	157.52
SA16_SOC_3	1971	487.72783279418945	38.56934666633606	3.097883e-05	157.6
SA16_SOC_3	1972	413.88797760009766	35.48680901527405	2.4753197e-05	157.68
SA16_SOC_3	1973	414.26734924316406	35.192155838012695	5.350541e-05	157.76
SA16_SOC_3	1974	371.09079360961914	41.91671133041382	0.00018938867	157.84
SA16_SOC_3	1975	415.3496742248535	271.9404888153076	1.7653934e-05	157.92
SA16_SOC_3	1976	370.11256217956543	36.35058045387268	0.00086913555	158.0
SA16_SOC_3	1977	460.4619026184082	34.0902578830719	2.1758897e-05	158.08
SA16_SOC_3	1978	441.8428421020508	221.06297492980957	2.0453059e-05	158.16
SA16_SOC_3	1979	388.08844089508057	270.81499099731445	2.2764538e-05	158.24
SA16_SOC_3	1980	377.4599075317383	270.81533432006836	1.8020997e-05	158.32
SA16_SOC_3	1981	413.19727897644043	33.121243715286255	0.00011619867	158.4
SA16_SOC_3	1982	787.241268157959	19.5759254693985	1.7714714e-05	158.48
SA16_SOC_3	1983	407.36522674560547	263.5858726501465	2.2363853e-05	158.56
SA16_SOC_3	1984	427.2146224975586	200.51610946655273	1.8603216e-05	158.64
SA16_SOC_3	1985	322.8203058242798	37.48732566833496	4.1475017e-05	158.72
SA16_SOC_3	1986	461.82289123535156	35.61709642410278	2.2198203e-05	158.8
SA16_SOC_3	1987	785.1569652557373	27.247495651245117	1.8388484e-05	158.88
SA16_SOC_3	1988	325.88329315185547	37.451502084732056	2.3268753e-05	158.96
SA16_SOC_3	1989	469.01588439941406	33.53357791900635	4.9876562e-05	159.04
SA16_SOC_3	1990	747.5736618041992	257.90379524230957	1.4382902e-05	159.12
SA16_SOC_3	1991	423.0267524719238	34.89960193634033	1.58139e-05	159.2
SA16_SOC_3	1992	323.543906211853	39.09097909927368	0.005687913	159.28
SA16_SOC_3	1993	322.84233570098877	53.86402130126953	2.0365242e-05	159.36
SA16_SOC_3	1994	420.612096786499	34.246076345443726	4.2060405e-05	159.44
SA16_SOC_3	1995	324.7803211212158	38.28628063201904	0.00011350107	159.52
SA16_SOC_3	1996	325.58958530426025	37.92462944984436	3.5879053e-05	159.6
SA16_SOC_3	1997	747.2114562988281	297.35255241394043	1.4079208e-05	159.68
SA16_SOC_3	1998	422.99041748046875	34.793357849121094	4.1779418e-05	159.76
SA16_SOC_3	1999	324.3597984313965	37.604148387908936	3.416922e-05	159.84
[truncated: 2,170 more rows]
