# Supplementary material for: Measuring inter-individual differences in behavioural types of gilthead seabreams in the laboratory using deep learning
Source: PeerJ. 2022 May 5;10:e13396. doi: 10.7717/peerj.13396 (PMC9080431; doi:10.7717/peerj.13396)
Supplement: Supplemental Information 1 [file peerj-10-13396-s001.zip › Raw validation data/d3/SA20_SOC_2.csv]

ID	sec	X	Y	%	seconds
SA20_SOC_2	1	103.01250219345093	352.82323837280273	0.009730905	0.0
SA20_SOC_2	2	787.152099609375	181.68665885925293	1.1216245e-05	1.16
SA20_SOC_2	3	779.2146682739258	216.05887413024902	1.9640367e-05	2.32
SA20_SOC_2	4	108.40868949890137	373.8123893737793	0.01248733	3.48
SA20_SOC_2	5	787.2518539428711	181.4311408996582	1.7802033e-05	4.64
SA20_SOC_2	6	779.0467262268066	216.54767990112305	1.7213442e-05	5.8
SA20_SOC_2	7	105.73158264160156	332.48193740844727	0.0063226484	6.96
SA20_SOC_2	8	103.45096588134766	363.5354232788086	0.9964701	8.12
SA20_SOC_2	9	103.2878041267395	366.12802505493164	0.96057475	9.28
SA20_SOC_2	10	105.21080493927002	344.98546600341797	0.023248095	10.44
SA20_SOC_2	11	779.2916297912598	216.23262405395508	1.975013e-05	11.6
SA20_SOC_2	12	787.0297431945801	181.49734497070312	1.7810728e-05	12.76
SA20_SOC_2	13	779.123592376709	216.23373985290527	2.1171718e-05	13.92
SA20_SOC_2	14	101.77067518234253	372.09168434143066	0.9967632	15.08
SA20_SOC_2	15	779.270076751709	216.3068675994873	1.8375827e-05	16.24
SA20_SOC_2	16	779.0656089782715	216.06207847595215	1.8076162e-05	17.4
SA20_SOC_2	17	105.43910264968872	380.2213382720947	0.013446094	18.56
SA20_SOC_2	18	787.1930599212646	181.58766746520996	1.4793846e-05	19.72
SA20_SOC_2	19	787.0391368865967	181.6463327407837	1.6203676e-05	20.88
SA20_SOC_2	20	787.2587203979492	181.82727813720703	1.3774122e-05	22.04
SA20_SOC_2	21	779.4693946838379	216.45418167114258	1.764572e-05	23.2
SA20_SOC_2	22	779.2825698852539	178.85404586791992	1.7041317e-05	24.36
SA20_SOC_2	23	779.4646739959717	192.65886783599854	1.4007905e-05	25.52
SA20_SOC_2	24	107.03229904174805	315.5118656158447	0.00038465622	26.68
SA20_SOC_2	25	497.625207901001	35.29701232910156	0.00020340447	27.84
SA20_SOC_2	26	106.18201494216919	348.358154296875	0.63510126	29.0
SA20_SOC_2	27	779.5841217041016	216.149582862854	1.4873432e-05	30.16
SA20_SOC_2	28	779.7532081604004	192.03011512756348	1.2365254e-05	31.32
SA20_SOC_2	29	105.75680732727051	383.1449890136719	0.8951036	32.48
SA20_SOC_2	30	103.71642112731934	364.45152282714844	0.828971	33.64
SA20_SOC_2	31	787.1865272521973	181.65259838104248	1.4744126e-05	34.8
SA20_SOC_2	32	787.3375415802002	181.68190956115723	1.4163889e-05	35.96
SA20_SOC_2	33	104.39220666885376	338.09194564819336	0.48469436	37.12
SA20_SOC_2	34	787.3828887939453	193.99166107177734	1.6323767e-05	38.28
SA20_SOC_2	35	779.2731285095215	203.30912590026855	1.3496714e-05	39.44
SA20_SOC_2	36	787.195348739624	181.2667179107666	1.456277e-05	40.6
SA20_SOC_2	37	779.2068481445312	215.7762908935547	2.1485072e-05	41.76
SA20_SOC_2	38	779.3257713317871	179.00020122528076	1.5820084e-05	42.92
SA20_SOC_2	39	779.4441223144531	215.80490112304688	1.9730136e-05	44.08
SA20_SOC_2	40	787.104082107544	181.49185180664062	1.8800307e-05	45.24
SA20_SOC_2	41	787.4172210693359	181.3704013824463	1.634765e-05	46.4
SA20_SOC_2	42	787.2406005859375	181.57848358154297	1.5865833e-05	47.56
SA20_SOC_2	43	104.05781269073486	332.20470428466797	0.73235834	48.72
SA20_SOC_2	44	104.95849847793579	353.9234447479248	0.9346954	49.88
SA20_SOC_2	45	779.7968864440918	216.2358570098877	1.308349e-05	51.04
SA20_SOC_2	46	787.0887756347656	181.33289337158203	1.914768e-05	52.2
SA20_SOC_2	47	104.5640230178833	366.5624713897705	0.3508629	53.36
SA20_SOC_2	48	787.187671661377	181.75386428833008	1.7454022e-05	54.52
SA20_SOC_2	49	787.1068000793457	181.90834522247314	1.5667167e-05	55.68
SA20_SOC_2	50	787.1705532073975	181.5541934967041	1.3785739e-05	56.84
SA20_SOC_2	51	787.2576713562012	181.82594776153564	1.5277034e-05	58.0
SA20_SOC_2	52	787.3550415039062	181.89642906188965	1.5609645e-05	59.16
SA20_SOC_2	53	787.3022079467773	181.79692268371582	1.42923855e-05	60.32
SA20_SOC_2	54	787.3215198516846	194.44012641906738	1.4737097e-05	61.48
SA20_SOC_2	55	779.4326782226562	216.0392189025879	1.6798382e-05	62.64
SA20_SOC_2	56	787.3799324035645	181.80072784423828	1.4575872e-05	63.8
SA20_SOC_2	57	779.6489715576172	216.04153633117676	1.5714466e-05	64.96
SA20_SOC_2	58	787.0238304138184	181.48029327392578	1.9000288e-05	66.12
SA20_SOC_2	59	779.7017097473145	216.31473541259766	1.32730065e-05	67.28
SA20_SOC_2	60	779.3991088867188	216.10015869140625	1.2828195e-05	68.44
SA20_SOC_2	61	779.945707321167	216.37817859649658	1.14379e-05	69.6
SA20_SOC_2	62	787.2786521911621	194.59628105163574	1.358924e-05	70.76
SA20_SOC_2	63	102.62577533721924	372.9064178466797	0.0003434771	71.92
SA20_SOC_2	64	787.4135494232178	194.91070747375488	1.3351043e-05	73.08
SA20_SOC_2	65	779.6632289886475	216.03567123413086	1.4267355e-05	74.24
SA20_SOC_2	66	787.3011112213135	194.1723346710205	2.1722326e-05	75.4
SA20_SOC_2	67	787.3942375183105	181.58886909484863	1.48811505e-05	76.56
SA20_SOC_2	68	779.4879913330078	216.25768661499023	1.4442445e-05	77.72
SA20_SOC_2	69	786.9767189025879	181.19962692260742	2.2448343e-05	78.88
SA20_SOC_2	70	111.53335571289062	358.7487602233887	0.0025456278	80.04
SA20_SOC_2	71	103.71121168136597	352.6799011230469	0.8909486	81.2
SA20_SOC_2	72	103.83732318878174	384.8192596435547	0.010836809	82.36
SA20_SOC_2	73	105.56739568710327	384.4687271118164	0.00027935393	83.52
SA20_SOC_2	74	787.0034694671631	181.69517040252686	1.7426311e-05	84.68
SA20_SOC_2	75	104.11338806152344	380.07911682128906	0.53415287	85.84
SA20_SOC_2	76	779.1292190551758	216.23466968536377	2.0304158e-05	87.0
SA20_SOC_2	77	779.4585227966309	216.03687286376953	1.7756322e-05	88.16
SA20_SOC_2	78	787.1017456054688	181.6183376312256	1.4569924e-05	89.32
SA20_SOC_2	79	787.234354019165	181.72788619995117	1.4531944e-05	90.48
SA20_SOC_2	80	779.4167518615723	203.77129554748535	1.2823511e-05	91.64
SA20_SOC_2	81	102.98323631286621	364.6844673156738	0.9268523	92.8
SA20_SOC_2	82	787.2479438781738	194.5004367828369	1.4322513e-05	93.96
SA20_SOC_2	83	101.20960474014282	395.0109672546387	0.00040536973	95.12
SA20_SOC_2	84	499.3467330932617	35.22990703582764	0.00032972745	96.28
SA20_SOC_2	85	779.1498184204102	215.98154067993164	1.8049444e-05	97.44
SA20_SOC_2	86	105.83629608154297	383.5011863708496	0.00021686142	98.6
SA20_SOC_2	87	108.41022729873657	330.1268005371094	0.0010065325	99.76
SA20_SOC_2	88	787.3494625091553	194.50547218322754	1.5818847e-05	100.92
SA20_SOC_2	89	779.267168045044	216.75008296966553	1.709187e-05	102.08
SA20_SOC_2	90	779.3535232543945	216.2073040008545	1.6955288e-05	103.24
SA20_SOC_2	91	779.1967391967773	216.0299777984619	1.9389721e-05	104.4
SA20_SOC_2	92	779.2768955230713	216.23999118804932	1.8400535e-05	105.56
SA20_SOC_2	93	787.248706817627	181.39114379882812	1.5332582e-05	106.72
SA20_SOC_2	94	779.2006492614746	203.44266414642334	1.8012046e-05	107.88
SA20_SOC_2	95	104.82234954833984	318.24817657470703	0.002404957	109.04
SA20_SOC_2	96	779.2335510253906	216.03896141052246	2.0721916e-05	110.2
SA20_SOC_2	97	103.00153493881226	343.54336738586426	0.0071411734	111.36
SA20_SOC_2	98	779.1028022766113	215.73534965515137	2.1277865e-05	112.52
SA20_SOC_2	99	106.11507892608643	374.230899810791	0.0031155904	113.68
SA20_SOC_2	100	779.4150352478027	179.10708904266357	1.5116759e-05	114.84
SA20_SOC_2	101	102.5159478187561	378.13207626342773	0.062470578	116.0
SA20_SOC_2	102	102.82988548278809	381.87352180480957	0.25343212	117.16
SA20_SOC_2	103	104.61647510528564	331.9642639160156	0.0296729	118.32
SA20_SOC_2	104	104.60765361785889	320.299015045166	0.002580602	119.48
SA20_SOC_2	105	102.29969024658203	366.8254852294922	0.9785765	120.64
SA20_SOC_2	106	787.0851516723633	181.14435195922852	1.896088e-05	121.8
SA20_SOC_2	107	779.1254997253418	178.83087158203125	1.9787703e-05	122.96
SA20_SOC_2	108	787.0349884033203	181.29881858825684	1.809441e-05	124.12
SA20_SOC_2	109	779.151439666748	216.41245365142822	1.8893357e-05	125.28
SA20_SOC_2	110	779.5366287231445	191.83876991271973	1.394377e-05	126.44
SA20_SOC_2	111	787.1342658996582	181.84072494506836	1.625672e-05	127.6
SA20_SOC_2	112	779.2945861816406	216.30977153778076	2.0440077e-05	128.76
SA20_SOC_2	113	105.38113117218018	315.18590927124023	0.001881267	129.92
SA20_SOC_2	114	779.1903495788574	215.8564567565918	2.4980971e-05	131.08
SA20_SOC_2	115	779.2571544647217	203.53835105895996	1.7590104e-05	132.24
SA20_SOC_2	116	108.0936074256897	317.0865726470947	0.06744132	133.4
SA20_SOC_2	117	779.3546199798584	203.27004432678223	1.6087703e-05	134.56
SA20_SOC_2	118	779.264497756958	203.39015007019043	1.784514e-05	135.72
SA20_SOC_2	119	779.365062713623	215.9776782989502	1.9695397e-05	136.88
SA20_SOC_2	120	103.11442613601685	363.1070137023926	0.976393	138.04
SA20_SOC_2	121	105.48301935195923	330.0570487976074	0.010047056	139.2
SA20_SOC_2	122	787.3380661010742	194.43142890930176	1.7768161e-05	140.36
SA20_SOC_2	123	779.2548179626465	215.9142780303955	1.7866645e-05	141.52
SA20_SOC_2	124	787.3554229736328	181.60573482513428	1.6365808e-05	142.68
SA20_SOC_2	125	779.5561790466309	215.8604621887207	1.6643482e-05	143.84
SA20_SOC_2	126	787.2392654418945	181.39843940734863	1.963194e-05	145.0
SA20_SOC_2	127	102.41802930831909	365.2726936340332	0.1966802	146.16
SA20_SOC_2	128	787.3744964599609	181.49205207824707	1.4177242e-05	147.32
SA20_SOC_2	129	102.85170078277588	396.5501403808594	0.587413	148.48
SA20_SOC_2	130	105.93752861022949	405.91827392578125	0.00226848	149.64
SA20_SOC_2	131	779.2891979217529	216.2127685546875	1.7613489e-05	150.8
SA20_SOC_2	132	787.1647834777832	181.47771835327148	1.7271386e-05	151.96
SA20_SOC_2	133	779.5087814331055	179.24158573150635	1.1516531e-05	153.12
SA20_SOC_2	134	787.161922454834	181.64563179016113	1.637633e-05	154.28
SA20_SOC_2	135	101.44838094711304	360.65185546875	0.8196746	155.44
SA20_SOC_2	136	472.3886013031006	251.20702743530273	1.3983347e-05	156.6
SA20_SOC_2	137	787.2105598449707	182.06233978271484	1.3169716e-05	157.76
SA20_SOC_2	138	787.054443359375	181.59640789031982	2.0884238e-05	158.92
SA20_SOC_2	139	779.4784069061279	215.95812320709229	1.51497225e-05	160.08
SA20_SOC_2	140	779.5466423034668	216.04854583740234	1.562719e-05	161.24
SA20_SOC_2	141	104.23181056976318	373.50597381591797	0.0009776935	162.4
SA20_SOC_2	142	787.3900413513184	181.64491653442383	1.41803785e-05	163.56
SA20_SOC_2	143	779.1547775268555	203.69853973388672	1.50761325e-05	164.72
SA20_SOC_2	144	779.5046806335449	216.26649856567383	1.50738615e-05	165.88
SA20_SOC_2	145	103.67481708526611	381.6661262512207	0.8181622	167.04
SA20_SOC_2	146	787.0950698852539	195.4568910598755	1.4261642e-05	168.2
SA20_SOC_2	147	787.2142791748047	181.54086112976074	1.3839774e-05	169.36
SA20_SOC_2	148	101.45468711853027	411.69227600097656	0.00094022154	170.52
SA20_SOC_2	149	104.21895980834961	394.9607276916504	0.0024675555	171.68
SA20_SOC_2	150	103.7562370300293	352.92140007019043	0.016351905	172.84
SA20_SOC_2	151	105.00727891921997	324.0077590942383	0.037699237	174.0
SA20_SOC_2	152	779.7458648681641	216.6236686706543	1.2388921e-05	175.16
SA20_SOC_2	153	100.47519207000732	407.54093170166016	0.00012275123	176.32
SA20_SOC_2	154	104.87887859344482	378.6119842529297	0.034564093	177.48
SA20_SOC_2	155	787.2637748718262	193.9667844772339	1.6816752e-05	178.64
SA20_SOC_2	156	103.6541223526001	341.11424446105957	0.18743925	179.8
SA20_SOC_2	157	779.2710304260254	216.29523754119873	1.7271519e-05	180.96
SA20_SOC_2	158	779.4238090515137	215.97207069396973	1.4494545e-05	182.12
SA20_SOC_2	159	787.2102737426758	194.6410846710205	1.5159391e-05	183.28
SA20_SOC_2	160	779.7997951507568	216.08665466308594	1.3334513e-05	184.44
SA20_SOC_2	161	787.1378421783447	180.96091747283936	1.3690478e-05	185.6
SA20_SOC_2	162	779.454231262207	216.1690378189087	1.6035974e-05	186.76
SA20_SOC_2	163	779.1436195373535	216.4449405670166	1.4963218e-05	187.92
SA20_SOC_2	164	778.7479877471924	216.41512870788574	2.042811e-05	189.08
SA20_SOC_2	165	107.51738548278809	330.4511547088623	0.7080065	190.24
SA20_SOC_2	166	778.8756847381592	216.17340087890625	1.9695342e-05	191.4
SA20_SOC_2	167	787.1341228485107	181.43115520477295	1.450944e-05	192.56
SA20_SOC_2	168	787.1498107910156	181.46109580993652	1.4557105e-05	193.72
SA20_SOC_2	169	103.67124080657959	373.44451904296875	0.99376523	194.88
SA20_SOC_2	170	104.95280027389526	316.3003349304199	0.0030364157	196.04
SA20_SOC_2	171	778.992509841919	216.04647159576416	2.2148299e-05	197.2
SA20_SOC_2	172	779.3740272521973	179.06574726104736	1.6126856e-05	198.36
SA20_SOC_2	173	778.9983749389648	216.0566282272339	2.223386e-05	199.52
SA20_SOC_2	174	101.68718099594116	368.1778335571289	0.078074135	200.68
SA20_SOC_2	175	779.5224189758301	179.99078750610352	1.416497e-05	201.84
SA20_SOC_2	176	102.08752155303955	390.4296398162842	0.003423885	203.0
SA20_SOC_2	177	104.23924922943115	370.2098751068115	0.01770145	204.16
SA20_SOC_2	178	101.01953744888306	359.66548919677734	0.3496006	205.32
SA20_SOC_2	179	103.56118679046631	397.8529357910156	0.0002718071	206.48
SA20_SOC_2	180	779.4450759887695	179.28216934204102	1.3060626e-05	207.64
SA20_SOC_2	181	787.1431350708008	181.38668060302734	1.427043e-05	208.8
SA20_SOC_2	182	490.11096954345703	35.27801513671875	0.00014014577	209.96
SA20_SOC_2	183	779.3869972229004	215.9631586074829	2.094301e-05	211.12
SA20_SOC_2	184	779.1519165039062	216.09782695770264	2.6000043e-05	212.28
SA20_SOC_2	185	103.07164192199707	354.7862434387207	0.022891782	213.44
SA20_SOC_2	186	106.2055230140686	345.2220153808594	0.022076858	214.6
SA20_SOC_2	187	105.61814308166504	367.7600955963135	0.005600378	215.76
SA20_SOC_2	188	779.1642189025879	215.97124099731445	1.7532127e-05	216.92
SA20_SOC_2	189	101.37879848480225	348.95745277404785	0.39068887	218.08
SA20_SOC_2	190	99.34223890304565	418.62842559814453	0.3784839	219.24
SA20_SOC_2	191	787.4239921569824	181.77589416503906	1.658456e-05	220.4
SA20_SOC_2	192	102.1432638168335	365.1492118835449	0.93441045	221.56
SA20_SOC_2	193	105.72831630706787	383.66586685180664	4.870696e-05	222.72
SA20_SOC_2	194	787.3246192932129	181.6010570526123	1.647134e-05	223.88
SA20_SOC_2	195	103.3263087272644	388.978214263916	0.0014246432	225.04
SA20_SOC_2	196	787.2051239013672	180.91598510742188	1.6223543e-05	226.2
SA20_SOC_2	197	779.1771411895752	203.10513496398926	1.6003327e-05	227.36
SA20_SOC_2	198	101.54509544372559	380.0069046020508	0.027160844	228.52
SA20_SOC_2	199	102.82313823699951	342.5232696533203	0.0018855627	229.68
SA20_SOC_2	200	103.96444797515869	381.61937713623047	0.022323105	230.84
SA20_SOC_2	201	787.172269821167	181.3205623626709	1.7820821e-05	232.0
SA20_SOC_2	202	779.3659210205078	203.76458644866943	1.480782e-05	233.16
SA20_SOC_2	203	779.2716026306152	178.85836601257324	1.5040059e-05	234.32
SA20_SOC_2	204	787.2378349304199	181.51453971862793	1.6563585e-05	235.48
SA20_SOC_2	205	779.3432235717773	178.84583473205566	1.6475928e-05	236.64
SA20_SOC_2	206	779.3439388275146	203.4946346282959	1.4706676e-05	237.8
SA20_SOC_2	207	787.0524883270264	181.50484085083008	1.8646251e-05	238.96
SA20_SOC_2	208	787.1655464172363	181.36359214782715	1.871646e-05	240.12
SA20_SOC_2	209	102.36020088195801	367.57123947143555	0.93638134	241.28
SA20_SOC_2	210	106.65826797485352	326.34504318237305	0.0057123033	242.44
SA20_SOC_2	211	105.81955909729004	370.54080963134766	0.000874879	243.6
SA20_SOC_2	212	787.2517585754395	182.08416938781738	1.4157137e-05	244.76
SA20_SOC_2	213	103.6497950553894	394.49280738830566	0.18746568	245.92
SA20_SOC_2	214	104.13062572479248	362.6701354980469	0.16365604	247.08
SA20_SOC_2	215	102.49584913253784	370.99863052368164	0.8000999	248.24
SA20_SOC_2	216	105.19208908081055	403.447265625	0.044747412	249.4
SA20_SOC_2	217	787.3725891113281	181.41536235809326	1.31481065e-05	250.56
SA20_SOC_2	218	107.16819763183594	329.09013748168945	0.13124155	251.72
SA20_SOC_2	219	103.22089195251465	378.3124351501465	0.21704245	252.88
SA20_SOC_2	220	779.6095848083496	216.06144905090332	1.2207127e-05	254.04
SA20_SOC_2	221	779.6098709106445	216.031494140625	1.2815834e-05	255.2
SA20_SOC_2	222	102.7985692024231	361.9761371612549	0.85660994	256.36
SA20_SOC_2	223	787.2628211975098	181.77969932556152	1.5937425e-05	257.52
SA20_SOC_2	224	103.43433618545532	378.3702850341797	0.8507724	258.68
SA20_SOC_2	225	104.98430728912354	371.7928218841553	0.07792176	259.84
SA20_SOC_2	226	105.79241514205933	322.5352478027344	0.06822385	261.0
SA20_SOC_2	227	779.3557167053223	215.91519355773926	1.676666e-05	262.16
SA20_SOC_2	228	779.4130325317383	216.00817680358887	1.7066559e-05	263.32
SA20_SOC_2	229	786.980152130127	181.70825958251953	1.6637483e-05	264.48
SA20_SOC_2	230	787.1317863464355	194.5719337463379	1.749805e-05	265.64
SA20_SOC_2	231	779.208517074585	216.19357109069824	1.4935462e-05	266.8
SA20_SOC_2	232	779.7167778015137	216.176176071167	1.3488916e-05	267.96
SA20_SOC_2	233	779.4375896453857	216.16315841674805	1.3762884e-05	269.12
SA20_SOC_2	234	779.6360015869141	216.02095127105713	1.13854e-05	270.28
SA20_SOC_2	235	779.4231414794922	216.06865882873535	1.8904386e-05	271.44
SA20_SOC_2	236	779.3420791625977	215.8300495147705	1.7210274e-05	272.6
SA20_SOC_2	237	787.0810508728027	181.52295112609863	1.8367575e-05	273.76
SA20_SOC_2	238	787.3608589172363	181.67962074279785	1.4936858e-05	274.92
SA20_SOC_2	239	787.1570587158203	194.5315933227539	1.5105462e-05	276.08
SA20_SOC_2	240	787.0969772338867	182.14060306549072	1.708444e-05	277.24
SA20_SOC_2	241	779.1037082672119	216.13343238830566	1.7313076e-05	278.4
SA20_SOC_2	242	103.4146785736084	368.7765884399414	0.26666343	279.56
SA20_SOC_2	243	779.3745040893555	216.16802215576172	1.4479184e-05	280.72
SA20_SOC_2	244	779.2759895324707	216.26267910003662	1.7259366e-05	281.88
SA20_SOC_2	245	779.3014526367188	216.2281036376953	1.3102719e-05	283.04
SA20_SOC_2	246	787.2517585754395	194.55608367919922	1.7398e-05	284.2
SA20_SOC_2	247	779.108715057373	216.30732536315918	1.5287716e-05	285.36
SA20_SOC_2	248	106.26058578491211	347.8289222717285	0.0018576345	286.52
SA20_SOC_2	249	103.3307671546936	340.97219467163086	0.90955645	287.68
SA20_SOC_2	250	105.33027648925781	367.07170486450195	0.0043543577	288.84
SA20_SOC_2	251	778.8329124450684	216.3486385345459	2.040163e-05	290.0
SA20_SOC_2	252	105.39017915725708	403.9723777770996	0.0015644126	291.16
SA20_SOC_2	253	779.2136192321777	216.44827365875244	2.0337313e-05	292.32
SA20_SOC_2	254	779.3211936950684	179.47769165039062	1.6888687e-05	293.48
SA20_SOC_2	255	778.8805961608887	215.93130111694336	2.5201618e-05	294.64
SA20_SOC_2	256	779.5153617858887	179.53046321868896	1.273739e-05	295.8
SA20_SOC_2	257	764.7259712219238	216.2216091156006	1.3724375e-05	296.96
SA20_SOC_2	258	779.1107177734375	203.51423263549805	1.4674214e-05	298.12
SA20_SOC_2	259	779.4849395751953	178.91647338867188	1.5086904e-05	299.28
SA20_SOC_2	260	779.5739650726318	179.57167625427246	1.2083819e-05	300.44
SA20_SOC_2	261	105.74371814727783	344.83245849609375	0.0013882046	301.6
SA20_SOC_2	262	106.90492391586304	352.85207748413086	0.3010148	302.76
SA20_SOC_2	263	787.006664276123	181.5735626220703	1.5382042e-05	303.92
SA20_SOC_2	264	100.83575248718262	336.0758686065674	0.0010039462	305.08
SA20_SOC_2	265	787.1353626251221	181.79996967315674	1.5553194e-05	306.24
SA20_SOC_2	266	779.0791034698486	216.0787010192871	2.8857668e-05	307.4
SA20_SOC_2	267	779.0997505187988	216.13486289978027	2.5310337e-05	308.56
SA20_SOC_2	268	102.85665988922119	373.4275817871094	0.13112248	309.72
SA20_SOC_2	269	101.98650360107422	339.4134521484375	0.0384618	310.88
SA20_SOC_2	270	787.2720718383789	181.5785837173462	1.3577451e-05	312.04
SA20_SOC_2	271	100.49610137939453	420.4243755340576	0.00014751824	313.2
SA20_SOC_2	272	779.1742324829102	179.19512271881104	1.5638969e-05	314.36
SA20_SOC_2	273	104.51011657714844	339.2694282531738	0.6052069	315.52
SA20_SOC_2	274	102.00868844985962	354.5904350280762	0.027423786	316.68
SA20_SOC_2	275	101.01637840270996	404.33332443237305	0.026686074	317.84
SA20_SOC_2	276	779.1701316833496	203.64523887634277	1.412014e-05	319.0
SA20_SOC_2	277	779.1077613830566	216.03086471557617	1.9624975e-05	320.16
SA20_SOC_2	278	779.1556358337402	216.19234085083008	1.7698065e-05	321.32
SA20_SOC_2	279	787.2608661651611	181.9194746017456	1.4166213e-05	322.48
SA20_SOC_2	280	779.1694641113281	203.35073947906494	1.8238323e-05	323.64
SA20_SOC_2	281	779.3160438537598	203.39166641235352	1.6925675e-05	324.8
SA20_SOC_2	282	102.93290615081787	359.809627532959	0.90812546	325.96
SA20_SOC_2	283	102.24699974060059	366.33899688720703	0.31910884	327.12
SA20_SOC_2	284	779.304313659668	216.07812881469727	1.8002755e-05	328.28
SA20_SOC_2	285	779.1664123535156	178.7409210205078	1.4720441e-05	329.44
SA20_SOC_2	286	104.83813285827637	369.28948402404785	0.01057028	330.6
SA20_SOC_2	287	779.4541358947754	179.47208404541016	1.5250511e-05	331.76
SA20_SOC_2	288	787.3770713806152	181.99639320373535	1.434515e-05	332.92
SA20_SOC_2	289	103.56465578079224	355.24566650390625	0.002255405	334.08
SA20_SOC_2	290	465.74621200561523	238.20632457733154	1.3536854e-05	335.24
SA20_SOC_2	291	787.1078491210938	181.3474702835083	1.8650377e-05	336.4
SA20_SOC_2	292	787.1776580810547	181.77181720733643	2.0346451e-05	337.56
SA20_SOC_2	293	106.18966817855835	361.3883972167969	0.000832593	338.72
SA20_SOC_2	294	787.1407985687256	181.43842220306396	1.5816915e-05	339.88
SA20_SOC_2	295	787.2016429901123	181.72674179077148	1.3815747e-05	341.04
SA20_SOC_2	296	107.36047029495239	320.6573009490967	0.00031209202	342.2
SA20_SOC_2	297	787.201452255249	181.82676315307617	1.50357e-05	343.36
SA20_SOC_2	298	787.130069732666	181.3945198059082	1.7847164e-05	344.52
SA20_SOC_2	299	105.67041635513306	380.95619201660156	0.0045783734	345.68
SA20_SOC_2	300	787.2879505157471	181.7856216430664	1.3612743e-05	346.84
SA20_SOC_2	301	473.7064838409424	254.4975471496582	1.2324286e-05	348.0
SA20_SOC_2	302	104.6893835067749	374.71607208251953	0.003959099	349.16
SA20_SOC_2	303	106.99985027313232	321.6573715209961	0.93075	350.32
SA20_SOC_2	304	787.2937202453613	181.90637111663818	1.4709467e-05	351.48
SA20_SOC_2	305	436.7244243621826	273.1542205810547	1.0815744e-05	352.64
SA20_SOC_2	306	779.3330192565918	216.1556911468506	1.4087402e-05	353.8
SA20_SOC_2	307	102.42620706558228	365.4738235473633	0.95700574	354.96
SA20_SOC_2	308	787.3939037322998	194.9714756011963	1.1617763e-05	356.12
SA20_SOC_2	309	104.22786474227905	383.8332939147949	0.00046394565	357.28
SA20_SOC_2	310	787.2824192047119	195.01283168792725	1.1443355e-05	358.44
SA20_SOC_2	311	779.3750762939453	216.04056358337402	1.3218663e-05	359.6
SA20_SOC_2	312	106.50990009307861	375.94533920288086	0.0016368174	360.76
SA20_SOC_2	313	787.4059677124023	181.4776611328125	1.4976709e-05	361.92
SA20_SOC_2	314	787.3912334442139	181.3877248764038	1.33641515e-05	363.08
SA20_SOC_2	315	779.413652420044	215.90742588043213	1.2814222e-05	364.24
SA20_SOC_2	316	787.1200561523438	195.1897430419922	1.4190863e-05	365.4
SA20_SOC_2	317	107.14888572692871	384.6506881713867	0.00020163685	366.56
SA20_SOC_2	318	787.0901107788086	181.6592788696289	1.6402651e-05	367.72
SA20_SOC_2	319	490.29974937438965	34.81792330741882	0.00013314586	368.88
SA20_SOC_2	320	779.3731689453125	216.02216720581055	1.7730466e-05	370.04
SA20_SOC_2	321	106.68148994445801	316.06656074523926	0.0005745679	371.2
SA20_SOC_2	322	787.0762825012207	181.74495220184326	1.6629741e-05	372.36
SA20_SOC_2	323	779.4020652770996	203.55694770812988	1.6095959e-05	373.52
SA20_SOC_2	324	787.2795104980469	181.8647003173828	1.22739675e-05	374.68
SA20_SOC_2	325	779.2417526245117	216.11048698425293	1.740804e-05	375.84
SA20_SOC_2	326	779.5032501220703	216.16287231445312	1.8475475e-05	377.0
SA20_SOC_2	327	779.4673919677734	203.653564453125	1.45079875e-05	378.16
SA20_SOC_2	328	103.66542339324951	315.38392066955566	0.31423324	379.32
SA20_SOC_2	329	104.5032262802124	369.3570041656494	0.8870614	380.48
SA20_SOC_2	330	779.4478893280029	192.59310722351074	1.5705717e-05	381.64
SA20_SOC_2	331	779.265546798706	179.24571990966797	1.9070849e-05	382.8
SA20_SOC_2	332	779.2556762695312	179.17831420898438	1.7794886e-05	383.96
SA20_SOC_2	333	104.50098514556885	364.3524169921875	0.0019179207	385.12
SA20_SOC_2	334	779.306173324585	215.97679138183594	2.1806634e-05	386.28
SA20_SOC_2	335	779.2714595794678	216.16390228271484	1.9384506e-05	387.44
SA20_SOC_2	336	107.09447860717773	372.11597442626953	0.0054987133	388.6
SA20_SOC_2	337	779.3664932250977	203.74643325805664	1.0846371e-05	389.76
SA20_SOC_2	338	106.1648964881897	323.0433654785156	0.70553577	390.92
SA20_SOC_2	339	787.1011734008789	181.71921730041504	1.4943269e-05	392.08
SA20_SOC_2	340	104.47533130645752	377.8973579406738	0.31683195	393.24
SA20_SOC_2	341	779.2840957641602	179.6925973892212	1.6487702e-05	394.4
SA20_SOC_2	342	103.19246053695679	397.7790927886963	0.045037482	395.56
SA20_SOC_2	343	106.9138765335083	330.677433013916	0.010698542	396.72
SA20_SOC_2	344	779.3048858642578	179.69261169433594	1.6648815e-05	397.88
SA20_SOC_2	345	779.1681289672852	179.66279983520508	1.6388081e-05	399.04
SA20_SOC_2	346	102.65263319015503	332.7484703063965	0.0013668902	400.2
SA20_SOC_2	347	102.61564254760742	386.9329833984375	0.6116374	401.36
SA20_SOC_2	348	103.97100448608398	350.6197929382324	0.27902716	402.52
SA20_SOC_2	349	100.79190731048584	362.28057861328125	0.9432183	403.68
SA20_SOC_2	350	779.2908191680908	216.20601654052734	1.9127696e-05	404.84
SA20_SOC_2	351	779.0140628814697	215.90709686279297	2.6452928e-05	406.0
SA20_SOC_2	352	779.0634632110596	216.0487461090088	2.0951302e-05	407.16
SA20_SOC_2	353	778.9034843444824	203.59106540679932	1.8430635e-05	408.32
SA20_SOC_2	354	779.0255546569824	203.44711303710938	1.9851115e-05	409.48
SA20_SOC_2	355	104.48975563049316	365.9667778015137	0.039809402	410.64
SA20_SOC_2	356	779.1379928588867	215.9187126159668	2.1242828e-05	411.8
SA20_SOC_2	357	102.61216163635254	395.27544021606445	0.00050695887	412.96
SA20_SOC_2	358	779.2613983154297	203.26675415039062	1.6740682e-05	414.12
SA20_SOC_2	359	778.9507389068604	203.5907220840454	1.5486768e-05	415.28
SA20_SOC_2	360	778.9699554443359	203.4691286087036	1.861523e-05	416.44
SA20_SOC_2	361	787.1978759765625	181.87047958374023	1.2725783e-05	417.6
SA20_SOC_2	362	102.11704969406128	404.9929618835449	0.002710496	418.76
SA20_SOC_2	363	104.76682186126709	346.3308906555176	0.17911053	419.92
SA20_SOC_2	364	102.50518321990967	330.2439594268799	0.17882484	421.08
SA20_SOC_2	365	787.3653888702393	182.63794898986816	1.2525719e-05	422.24
SA20_SOC_2	366	787.2890949249268	181.2466335296631	1.538574e-05	423.4
SA20_SOC_2	367	779.3118476867676	203.66978645324707	1.4763882e-05	424.56
SA20_SOC_2	368	787.1174812316895	181.91865921020508	1.5366222e-05	425.72
SA20_SOC_2	369	779.3209552764893	215.842022895813	1.8563995e-05	426.88
SA20_SOC_2	370	787.1405124664307	181.83411598205566	1.4810136e-05	428.04
SA20_SOC_2	371	779.2224884033203	216.11143112182617	1.861388e-05	429.2
SA20_SOC_2	372	779.3868541717529	203.3583641052246	1.5811907e-05	430.36
SA20_SOC_2	373	779.1539192199707	203.76949310302734	1.5277747e-05	431.52
SA20_SOC_2	374	787.3853206634521	181.86338424682617	1.19200995e-05	432.68
SA20_SOC_2	375	105.904221534729	321.0549259185791	0.0035965028	433.84
SA20_SOC_2	376	104.34449911117554	351.26901626586914	0.96145785	435.0
SA20_SOC_2	377	779.4358730316162	215.86770057678223	1.8118584e-05	436.16
SA20_SOC_2	378	105.15326261520386	333.9415740966797	0.34829912	437.32
SA20_SOC_2	379	787.4419689178467	194.71052169799805	1.2344282e-05	438.48
SA20_SOC_2	380	787.1935844421387	181.84467315673828	1.3768816e-05	439.64
SA20_SOC_2	381	104.94896173477173	318.56157302856445	0.009789601	440.8
SA20_SOC_2	382	779.4528007507324	215.88850021362305	1.4663919e-05	441.96
SA20_SOC_2	383	779.2235374450684	203.64418029785156	1.2355825e-05	443.12
SA20_SOC_2	384	779.4075012207031	216.05918884277344	1.6272368e-05	444.28
SA20_SOC_2	385	102.11817026138306	369.5229721069336	0.9852101	445.44
SA20_SOC_2	386	779.0514945983887	203.79072189331055	1.204578e-05	446.6
SA20_SOC_2	387	779.7781944274902	216.25183582305908	1.1193026e-05	447.76
SA20_SOC_2	388	787.2800827026367	181.99068546295166	1.1909509e-05	448.92
SA20_SOC_2	389	779.6148777008057	215.79225540161133	1.5305835e-05	450.08
SA20_SOC_2	390	106.62742853164673	370.13648986816406	0.011271901	451.24
SA20_SOC_2	391	779.2686462402344	203.6218786239624	1.2949576e-05	452.4
SA20_SOC_2	392	787.4132633209229	194.9628782272339	1.4116182e-05	453.56
SA20_SOC_2	393	787.485408782959	182.33745574951172	1.1838712e-05	454.72
SA20_SOC_2	394	779.7154426574707	216.15248680114746	1.4034246e-05	455.88
SA20_SOC_2	395	779.1996479034424	215.82524299621582	2.1393598e-05	457.04
SA20_SOC_2	396	779.3391227722168	216.33444786071777	1.643732e-05	458.2
SA20_SOC_2	397	786.9814395904541	181.6783332824707	1.706441e-05	459.36
SA20_SOC_2	398	787.1850967407227	182.15157508850098	1.2301882e-05	460.52
SA20_SOC_2	399	779.3872356414795	216.004056930542	1.3261038e-05	461.68
SA20_SOC_2	400	779.5157432556152	179.6817398071289	1.3526042e-05	462.84
SA20_SOC_2	401	786.9678497314453	195.20639419555664	1.5154578e-05	464.0
SA20_SOC_2	402	104.06087636947632	330.9324645996094	0.93360573	465.16
SA20_SOC_2	403	779.2985916137695	216.25332355499268	1.403422e-05	466.32
SA20_SOC_2	404	779.2335510253906	215.95187187194824	1.681579e-05	467.48
SA20_SOC_2	405	787.0838165283203	181.61865234375	1.4728696e-05	468.64
SA20_SOC_2	406	106.3899278640747	389.3122386932373	0.0020060085	469.8
SA20_SOC_2	407	106.83884620666504	328.32913398742676	0.9865789	470.96
SA20_SOC_2	408	103.04245948791504	368.45080375671387	0.9167588	472.12
SA20_SOC_2	409	779.388427734375	216.38875007629395	1.34688635e-05	473.28
SA20_SOC_2	410	100.41182041168213	393.8873291015625	0.0032461442	474.44
SA20_SOC_2	411	104.45128679275513	402.15356826782227	0.014370248	475.6
SA20_SOC_2	412	106.48702383041382	321.5299129486084	0.018367007	476.76
SA20_SOC_2	413	103.6246657371521	372.28185653686523	0.04061338	477.92
SA20_SOC_2	414	779.272985458374	215.94549179077148	2.028163e-05	479.08
SA20_SOC_2	415	779.4651985168457	179.1624927520752	1.842357e-05	480.24
SA20_SOC_2	416	779.4998168945312	179.24338817596436	2.044261e-05	481.4
SA20_SOC_2	417	779.1275024414062	216.2555980682373	1.7868519e-05	482.56
SA20_SOC_2	418	779.0977001190186	216.0882568359375	2.025258e-05	483.72
SA20_SOC_2	419	779.4858932495117	192.14346885681152	1.328068e-05	484.88
SA20_SOC_2	420	779.2264938354492	215.64067840576172	2.5055819e-05	486.04
SA20_SOC_2	421	779.5181274414062	179.8290252685547	1.3490742e-05	487.2
SA20_SOC_2	422	107.45216608047485	329.8404121398926	0.0041271304	488.36
SA20_SOC_2	423	104.4697642326355	376.5303039550781	0.9896925	489.52
SA20_SOC_2	424	779.311466217041	203.47788333892822	1.8949131e-05	490.68
SA20_SOC_2	425	104.96631860733032	363.8793754577637	0.004496386	491.84
SA20_SOC_2	426	779.2335510253906	216.06196403503418	2.4787401e-05	493.0
SA20_SOC_2	427	105.52287101745605	361.44747734069824	0.0042975657	494.16
SA20_SOC_2	428	108.56575965881348	320.99026679992676	0.0013479552	495.32
SA20_SOC_2	429	105.86893558502197	365.103063583374	0.00036107816	496.48
SA20_SOC_2	430	105.79216480255127	375.40117263793945	0.00010525719	497.64
SA20_SOC_2	431	101.27562284469604	335.98554611206055	0.0017515786	498.8
SA20_SOC_2	432	779.4607162475586	179.39733982086182	1.4715977e-05	499.96
SA20_SOC_2	433	779.0860652923584	203.6630916595459	1.8357523e-05	501.12
SA20_SOC_2	434	779.0514945983887	215.97664833068848	2.2678214e-05	502.28
SA20_SOC_2	435	779.0019035339355	216.02937698364258	2.0455478e-05	503.44
SA20_SOC_2	436	787.0580673217773	181.7984962463379	1.6520045e-05	504.6
SA20_SOC_2	437	489.4529342651367	35.6488037109375	0.0001797851	505.76
SA20_SOC_2	438	101.52029991149902	412.1585941314697	0.000370373	506.92
SA20_SOC_2	439	105.91250658035278	376.53133392333984	0.022004278	508.08
SA20_SOC_2	440	106.43446445465088	331.44046783447266	0.124833874	509.24
SA20_SOC_2	441	101.93551778793335	358.2663345336914	0.7059176	510.4
SA20_SOC_2	442	779.4949531555176	191.7417812347412	1.34767515e-05	511.56
SA20_SOC_2	443	779.1552543640137	215.76581954956055	2.0021162e-05	512.72
SA20_SOC_2	444	779.2438983917236	203.8534927368164	1.310543e-05	513.88
SA20_SOC_2	445	779.2697906494141	203.36139678955078	1.5668646e-05	515.04
SA20_SOC_2	446	779.2088508605957	203.42851638793945	1.5141114e-05	516.2
SA20_SOC_2	447	779.0511608123779	215.73534965515137	1.9092833e-05	517.36
SA20_SOC_2	448	779.1433811187744	215.9097146987915	1.8062168e-05	518.52
SA20_SOC_2	449	779.344654083252	215.83491325378418	2.0239626e-05	519.68
SA20_SOC_2	450	787.3730659484863	181.9153118133545	1.4903136e-05	520.84
SA20_SOC_2	451	779.3006420135498	203.36711883544922	1.6350989e-05	522.0
SA20_SOC_2	452	779.323673248291	203.1611967086792	1.8813455e-05	523.16
SA20_SOC_2	453	787.1563911437988	181.64005279541016	2.0784735e-05	524.32
SA20_SOC_2	454	105.58388233184814	348.1300163269043	0.28883436	525.48
SA20_SOC_2	455	787.2272968292236	182.22275733947754	1.2087783e-05	526.64
SA20_SOC_2	456	779.304027557373	216.00520133972168	1.8096998e-05	527.8
SA20_SOC_2	457	105.09395599365234	327.3021125793457	0.0034624129	528.96
SA20_SOC_2	458	103.69417667388916	362.0309829711914	0.071269386	530.12
SA20_SOC_2	459	787.3194694519043	181.67989253997803	1.4172753e-05	531.28
SA20_SOC_2	460	779.2490005493164	215.82109451293945	1.6793832e-05	532.44
SA20_SOC_2	461	779.1626930236816	216.05901718139648	1.8163462e-05	533.6
SA20_SOC_2	462	779.602575302124	179.91870403289795	1.27039075e-05	534.76
SA20_SOC_2	463	779.3614387512207	216.0787296295166	1.6992697e-05	535.92
SA20_SOC_2	464	486.5882873535156	252.13671684265137	1.4313091e-05	537.08
SA20_SOC_2	465	779.5089721679688	179.6063232421875	1.3638068e-05	538.24
SA20_SOC_2	466	787.3077392578125	194.68910694122314	1.22852325e-05	539.4
SA20_SOC_2	467	787.4056816101074	181.9585418701172	1.4505275e-05	540.56
SA20_SOC_2	468	460.21227836608887	252.64114379882812	1.5002784e-05	541.72
SA20_SOC_2	469	779.1215896606445	215.8874273300171	2.2286995e-05	542.88
SA20_SOC_2	470	779.1653156280518	216.0549259185791	1.9147534e-05	544.04
SA20_SOC_2	471	786.9967460632324	181.54685497283936	1.9905485e-05	545.2
SA20_SOC_2	472	779.2654991149902	215.8514642715454	1.8951825e-05	546.36
SA20_SOC_2	473	779.0895462036133	215.746808052063	1.9011943e-05	547.52
SA20_SOC_2	474	779.0441513061523	215.76898097991943	1.7386672e-05	548.68
SA20_SOC_2	475	103.00638675689697	329.18970108032227	0.031256225	549.84
SA20_SOC_2	476	779.4162750244141	216.3573932647705	1.0285766e-05	551.0
SA20_SOC_2	477	434.87210273742676	274.3062114715576	1.2475208e-05	552.16
SA20_SOC_2	478	779.3785572052002	215.89945793151855	1.4799151e-05	553.32
SA20_SOC_2	479	779.2490005493164	216.00684642791748	1.8336841e-05	554.48
SA20_SOC_2	480	779.1206359863281	215.70639610290527	1.6913575e-05	555.64
SA20_SOC_2	481	779.0399551391602	216.02628707885742	1.3267767e-05	556.8
SA20_SOC_2	482	102.5261640548706	370.6904983520508	0.24418205	557.96
SA20_SOC_2	483	779.1760444641113	215.84203720092773	1.8246186e-05	559.12
SA20_SOC_2	484	103.611159324646	361.24900817871094	0.9720848	560.28
SA20_SOC_2	485	779.2876243591309	203.35041046142578	1.6211528e-05	561.44
SA20_SOC_2	486	104.5275330543518	386.61243438720703	0.0092963055	562.6
SA20_SOC_2	487	779.033374786377	215.9721565246582	2.236701e-05	563.76
SA20_SOC_2	488	104.49426174163818	331.1726188659668	0.033854242	564.92
SA20_SOC_2	489	105.89183568954468	386.3056182861328	3.3961733e-05	566.08
SA20_SOC_2	490	107.91888236999512	320.0273036956787	0.0015421435	567.24
SA20_SOC_2	491	787.0762825012207	181.93370819091797	1.9237934e-05	568.4
SA20_SOC_2	492	779.2532920837402	215.89932918548584	1.6253573e-05	569.56
SA20_SOC_2	493	779.3076515197754	216.00430011749268	1.9863255e-05	570.72
SA20_SOC_2	494	779.387092590332	228.54556560516357	1.5602263e-05	571.88
SA20_SOC_2	495	324.85337257385254	355.96784591674805	0.0056362934	573.04
SA20_SOC_2	496	422.1959114074707	366.44731521606445	0.9998123	574.2
SA20_SOC_2	497	556.0120582580566	364.06250953674316	0.9999361	575.36
SA20_SOC_2	498	614.4234657287598	365.32779693603516	0.999949	576.52
SA20_SOC_2	499	618.9628601074219	341.6630172729492	0.9999747	577.68
SA20_SOC_2	500	615.6099796295166	362.3222351074219	0.99994373	578.84
SA20_SOC_2	501	610.9371185302734	328.178129196167	0.99994504	580.0
SA20_SOC_2	502	613.4304046630859	343.6409568786621	0.99995196	581.16
SA20_SOC_2	503	626.3296127319336	312.6745891571045	0.999967	582.32
SA20_SOC_2	504	655.6197643280029	338.5615539550781	0.99992704	583.48
SA20_SOC_2	505	636.3040924072266	326.5879440307617	0.9999473	584.64
SA20_SOC_2	506	642.0178890228271	328.57418060302734	0.9999043	585.8
SA20_SOC_2	507	608.318567276001	301.41674995422363	0.9999616	586.96
SA20_SOC_2	508	620.1687335968018	335.19081115722656	0.99994874	588.12
SA20_SOC_2	509	616.9923782348633	299.8634433746338	0.9999808	589.28
SA20_SOC_2	510	633.3474159240723	316.75689697265625	0.9999733	590.44
SA20_SOC_2	511	633.58473777771	307.69981384277344	0.9998722	591.6
SA20_SOC_2	512	647.9588031768799	332.7799987792969	0.99851125	592.76
SA20_SOC_2	513	618.6951637268066	328.9661407470703	0.99989045	593.92
SA20_SOC_2	514	613.895320892334	298.5461711883545	0.99998	595.08
SA20_SOC_2	515	612.8448009490967	307.35557556152344	0.99993336	596.24
SA20_SOC_2	516	636.4547252655029	310.97957611083984	0.9999764	597.4
SA20_SOC_2	517	653.7645816802979	348.85339736938477	0.99984455	598.56
SA20_SOC_2	518	663.0958557128906	345.00732421875	0.9998801	599.72
SA20_SOC_2	519	685.1853370666504	343.7226104736328	0.9997347	600.88
SA20_SOC_2	520	664.3771171569824	395.3708839416504	0.9998375	602.04
SA20_SOC_2	521	665.5525207519531	362.02351570129395	0.99991405	603.2
SA20_SOC_2	522	666.2967681884766	393.01989555358887	0.99785894	604.36
SA20_SOC_2	523	673.1576442718506	383.81200790405273	0.9984862	605.52
SA20_SOC_2	524	677.4250984191895	382.271203994751	0.9987525	606.68
SA20_SOC_2	525	669.214916229248	376.13759994506836	0.9933078	607.84
SA20_SOC_2	526	675.2472877502441	354.440975189209	0.997971	609.0
SA20_SOC_2	527	676.7852306365967	355.341796875	0.99830866	610.16
SA20_SOC_2	528	677.6176452636719	359.8318290710449	0.99870753	611.32
SA20_SOC_2	529	676.1548042297363	361.4853858947754	0.9958145	612.48
SA20_SOC_2	530	672.1390724182129	365.8296203613281	0.7133328	613.64
SA20_SOC_2	531	652.1522521972656	366.0739803314209	0.9986274	614.8
SA20_SOC_2	532	605.6619644165039	336.4430809020996	0.999859	615.96
SA20_SOC_2	533	604.0170192718506	308.76912117004395	0.9999198	617.12
SA20_SOC_2	534	602.7503967285156	338.6897277832031	0.99805355	618.28
SA20_SOC_2	535	533.8444709777832	369.01007652282715	0.9995832	619.44
SA20_SOC_2	536	341.29951000213623	376.8973159790039	0.99880576	620.6
SA20_SOC_2	537	787.1754169464111	181.4498519897461	1.9320376e-05	621.76
SA20_SOC_2	538	779.1564464569092	215.8212947845459	2.0456337e-05	622.92
SA20_SOC_2	539	426.43823623657227	252.37970352172852	1.6790325e-05	624.08
SA20_SOC_2	540	689.1705989837646	126.81859016418457	2.1445378e-05	625.24
SA20_SOC_2	541	779.2740821838379	179.49514389038086	1.5133492e-05	626.4
SA20_SOC_2	542	779.298734664917	215.78992366790771	1.9239678e-05	627.56
SA20_SOC_2	543	787.1909141540527	181.45946502685547	2.0284764e-05	628.72
SA20_SOC_2	544	103.3130407333374	393.79772186279297	0.0019253303	629.88
SA20_SOC_2	545	103.11763286590576	393.13422203063965	0.090072766	631.04
SA20_SOC_2	546	102.89201736450195	392.09815979003906	0.17106187	632.2
SA20_SOC_2	547	103.43588590621948	393.0315685272217	0.27644193	633.36
SA20_SOC_2	548	102.62913703918457	392.9398727416992	0.098879	634.52
SA20_SOC_2	549	103.81957292556763	394.1743469238281	0.008819029	635.68
SA20_SOC_2	550	103.84082794189453	394.0788459777832	0.016267043	636.84
SA20_SOC_2	551	103.52596044540405	392.1149253845215	0.055864714	638.0
SA20_SOC_2	552	104.36546802520752	390.3746223449707	0.04285159	639.16
SA20_SOC_2	553	106.60961866378784	385.86965560913086	0.00014819019	640.32
SA20_SOC_2	554	779.4976234436035	203.5422134399414	1.3785739e-05	641.48
SA20_SOC_2	555	779.2827129364014	215.97335815429688	1.6395645e-05	642.64
SA20_SOC_2	556	103.23880910873413	388.9130401611328	0.007581359	643.8
SA20_SOC_2	557	409.55543518066406	271.4955425262451	1.9770427e-05	644.96
SA20_SOC_2	558	779.3371200561523	216.1882495880127	1.3921103e-05	646.12
SA20_SOC_2	559	397.6101875305176	270.8850860595703	1.6684595e-05	647.28
SA20_SOC_2	560	104.897940158844	384.1570472717285	0.00028383895	648.44
SA20_SOC_2	561	779.456377029419	179.558687210083	1.4622373e-05	649.6
SA20_SOC_2	562	411.30261421203613	268.93996238708496	1.904544e-05	650.76
SA20_SOC_2	563	397.0973491668701	273.35389137268066	1.767403e-05	651.92
SA20_SOC_2	564	779.2452335357666	215.9754753112793	1.7180248e-05	653.08
SA20_SOC_2	565	787.2389793395996	181.09394073486328	1.5552378e-05	654.24
SA20_SOC_2	566	779.0945529937744	215.93576431274414	1.6693206e-05	655.4
SA20_SOC_2	567	779.1360855102539	216.0269594192505	1.7121005e-05	656.56
SA20_SOC_2	568	779.1701316833496	215.75838088989258	2.3067803e-05	657.72
SA20_SOC_2	569	106.59575462341309	407.2079086303711	7.376312e-05	658.88
SA20_SOC_2	570	779.1581153869629	215.874924659729	2.1257056e-05	660.04
SA20_SOC_2	571	779.193115234375	215.93067169189453	2.0719308e-05	661.2
SA20_SOC_2	572	778.9734840393066	215.894193649292	2.2474604e-05	662.36
SA20_SOC_2	573	104.27649021148682	411.141414642334	6.57075e-05	663.52
SA20_SOC_2	574	106.6962718963623	409.4764709472656	2.8767327e-05	664.68
SA20_SOC_2	575	778.9440155029297	216.0044288635254	2.0210076e-05	665.84
SA20_SOC_2	576	779.1714668273926	215.87373733520508	2.390426e-05	667.0
SA20_SOC_2	577	106.8697452545166	410.02613067626953	3.1628308e-05	668.16
SA20_SOC_2	578	103.57409715652466	413.5795783996582	2.4362427e-05	669.32
SA20_SOC_2	579	103.84756326675415	411.4552402496338	6.368912e-05	670.48
SA20_SOC_2	580	103.63762378692627	412.91948318481445	9.213268e-05	671.64
SA20_SOC_2	581	104.46767807006836	420.3438949584961	0.00016803443	672.8
SA20_SOC_2	582	106.19282722473145	410.61017990112305	3.2232518e-05	673.96
SA20_SOC_2	583	103.69448661804199	412.01608657836914	5.5687502e-05	675.12
SA20_SOC_2	584	106.53579235076904	411.7704391479492	9.7334756e-05	676.28
SA20_SOC_2	585	103.42769622802734	413.642520904541	2.555301e-05	677.44
SA20_SOC_2	586	106.30584955215454	410.27795791625977	1.4609228e-05	678.6
SA20_SOC_2	587	106.24183416366577	417.8489685058594	0.000112921254	679.76
SA20_SOC_2	588	106.42105340957642	417.1606636047363	7.853346e-05	680.92
SA20_SOC_2	589	105.96508979797363	419.4086265563965	5.4940225e-05	682.08
SA20_SOC_2	590	105.09703159332275	415.4655933380127	7.886104e-05	683.24
SA20_SOC_2	591	105.41534423828125	406.83714866638184	0.00012990268	684.4
SA20_SOC_2	592	103.04768085479736	406.1454963684082	0.001278275	685.56
SA20_SOC_2	593	104.78665828704834	406.63782119750977	0.00024190971	686.72
SA20_SOC_2	594	105.62251806259155	407.96321868896484	7.745179e-05	687.88
SA20_SOC_2	595	778.980016708374	216.16167068481445	2.1224158e-05	689.04
SA20_SOC_2	596	778.972339630127	216.05712890625	2.2751537e-05	690.2
SA20_SOC_2	597	778.8200378417969	203.4155559539795	1.652187e-05	691.36
SA20_SOC_2	598	779.0631771087646	203.50141525268555	1.8357034e-05	692.52
SA20_SOC_2	599	778.9781093597412	215.92852592468262	2.2939514e-05	693.68
SA20_SOC_2	600	487.49475479125977	34.84214186668396	0.00024480795	694.84
SA20_SOC_2	601	779.1522979736328	203.43475341796875	1.8490477e-05	696.0
SA20_SOC_2	602	779.2341232299805	179.4894790649414	1.8559356e-05	697.16
SA20_SOC_2	603	779.1872501373291	215.85774421691895	1.9351595e-05	698.32
SA20_SOC_2	604	779.4072151184082	179.73464012145996	1.37102725e-05	699.48
SA20_SOC_2	605	779.8699378967285	205.11151313781738	1.4415777e-05	700.64
SA20_SOC_2	606	488.6251449584961	34.48389172554016	0.00013372811	701.8
SA20_SOC_2	607	106.723952293396	386.3697052001953	0.0008984777	702.96
SA20_SOC_2	608	489.93473052978516	35.13754606246948	0.00012471603	704.12
SA20_SOC_2	609	779.5056343078613	192.29656219482422	1.4198174e-05	705.28
SA20_SOC_2	610	106.68199062347412	386.1416244506836	0.000304733	706.44
SA20_SOC_2	611	779.2261600494385	179.5440673828125	1.7981803e-05	707.6
SA20_SOC_2	612	779.2251586914062	203.70659351348877	1.5152598e-05	708.76
SA20_SOC_2	613	779.0729522705078	215.6682586669922	2.3536408e-05	709.92
SA20_SOC_2	614	779.2064189910889	215.94939708709717	2.1578107e-05	711.08
SA20_SOC_2	615	779.2633056640625	203.63370895385742	1.5134733e-05	712.24
SA20_SOC_2	616	779.4804096221924	215.89101791381836	1.2584027e-05	713.4
SA20_SOC_2	617	779.2034149169922	203.47020149230957	1.5537258e-05	714.56
SA20_SOC_2	618	779.3661594390869	216.12573623657227	1.7220435e-05	715.72
SA20_SOC_2	619	779.3763160705566	203.2961940765381	1.882688e-05	716.88
SA20_SOC_2	620	414.6389961242676	259.32555198669434	1.4905979e-05	718.04
SA20_SOC_2	621	779.2450904846191	216.11177444458008	1.9115934e-05	719.2
SA20_SOC_2	622	421.9627380371094	266.1296081542969	1.8519931e-05	720.36
SA20_SOC_2	623	787.1869087219238	182.00175762176514	1.4872581e-05	721.52
SA20_SOC_2	624	433.3930492401123	254.58134651184082	1.520017e-05	722.68
SA20_SOC_2	625	415.13662338256836	260.8909606933594	2.0007228e-05	723.84
SA20_SOC_2	626	403.12767028808594	271.5615177154541	1.4205283e-05	725.0
SA20_SOC_2	627	417.13647842407227	261.8503475189209	1.6478318e-05	726.16
SA20_SOC_2	628	779.1029930114746	215.74815273284912	1.9148136e-05	727.32
SA20_SOC_2	629	415.84768295288086	258.41360092163086	1.9863122e-05	728.48
SA20_SOC_2	630	779.3839454650879	215.653395652771	1.9213567e-05	729.64
SA20_SOC_2	631	787.017822265625	195.25443077087402	1.2633568e-05	730.8
SA20_SOC_2	632	402.4080753326416	273.825159072876	1.5469881e-05	731.96
SA20_SOC_2	633	779.0239810943604	203.22887420654297	1.7901524e-05	733.12
SA20_SOC_2	634	787.1846675872803	181.95340633392334	1.46179245e-05	734.28
SA20_SOC_2	635	779.2136192321777	215.78713417053223	1.8502384e-05	735.44
SA20_SOC_2	636	779.2479991912842	203.38090896606445	1.3454613e-05	736.6
SA20_SOC_2	637	779.5373916625977	216.21511459350586	1.3992124e-05	737.76
SA20_SOC_2	638	105.69964647293091	397.83308029174805	0.008615031	738.92
SA20_SOC_2	639	779.0391445159912	215.82049369812012	1.878339e-05	740.08
SA20_SOC_2	640	413.1910800933838	271.666202545166	1.7189162e-05	741.24
SA20_SOC_2	641	101.71370506286621	414.0365982055664	6.6036846e-05	742.4
SA20_SOC_2	642	105.73770999908447	405.65940856933594	0.00013305842	743.56
SA20_SOC_2	643	779.5448303222656	180.0747013092041	1.5086947e-05	744.72
SA20_SOC_2	644	779.0626525878906	215.90556621551514	2.0808571e-05	745.88
SA20_SOC_2	645	779.2589664459229	215.8015537261963	1.7222324e-05	747.04
SA20_SOC_2	646	102.1796703338623	407.6174068450928	0.00031683777	748.2
SA20_SOC_2	647	104.65047359466553	407.6081085205078	0.0017511776	749.36
SA20_SOC_2	648	105.79372644424438	407.52882957458496	0.00010147993	750.52
SA20_SOC_2	649	104.68835830688477	400.9649848937988	0.00836113	751.68
SA20_SOC_2	650	105.32488822937012	405.56121826171875	0.030537045	752.84
SA20_SOC_2	651	105.18858432769775	405.8232021331787	0.0009856364	754.0
SA20_SOC_2	652	104.79646921157837	405.4726982116699	0.02120328	755.16
SA20_SOC_2	653	106.30122423171997	404.96023178100586	0.000325286	756.32
SA20_SOC_2	654	106.32798671722412	402.50232696533203	0.009959605	757.48
SA20_SOC_2	655	106.3639760017395	403.95263671875	0.0058096917	758.64
SA20_SOC_2	656	106.13522529602051	403.87304306030273	0.006265362	759.8
SA20_SOC_2	657	105.43550252914429	404.4313716888428	0.005096234	760.96
SA20_SOC_2	658	106.50618076324463	403.2272529602051	0.00071273866	762.12
SA20_SOC_2	659	107.04747438430786	399.4822311401367	0.04154255	763.28
SA20_SOC_2	660	105.79571723937988	402.81005859375	0.0024594483	764.44
SA20_SOC_2	661	104.70916032791138	404.2737293243408	0.0020402682	765.6
SA20_SOC_2	662	105.84430694580078	400.2864360809326	0.012262477	766.76
SA20_SOC_2	663	105.03802299499512	406.51662826538086	0.001570244	767.92
SA20_SOC_2	664	106.9657564163208	404.7568130493164	0.00051001937	769.08
SA20_SOC_2	665	105.62725067138672	408.7513732910156	0.0020576075	770.24
SA20_SOC_2	666	778.9714813232422	216.34323120117188	1.7472106e-05	771.4
SA20_SOC_2	667	779.0251731872559	216.03338241577148	1.9257923e-05	772.56
SA20_SOC_2	668	106.62097930908203	402.70923614501953	0.0012177577	773.72
SA20_SOC_2	669	106.19771480560303	400.396728515625	0.0003401766	774.88
SA20_SOC_2	670	104.74387407302856	402.7650833129883	0.006945321	776.04
SA20_SOC_2	671	106.36353492736816	402.85231590270996	0.0025048594	777.2
SA20_SOC_2	672	106.29392862319946	403.6225891113281	0.0010636299	778.36
SA20_SOC_2	673	106.37691020965576	403.7134265899658	0.0010729551	779.52
SA20_SOC_2	674	106.57389163970947	402.06430435180664	0.00012494349	780.68
SA20_SOC_2	675	106.40473365783691	403.7829780578613	0.0013663358	781.84
SA20_SOC_2	676	764.420223236084	216.58052444458008	1.3939954e-05	783.0
SA20_SOC_2	677	105.86347579956055	404.35858726501465	0.00083992357	784.16
SA20_SOC_2	678	778.9097785949707	216.23208045959473	1.7838605e-05	785.32
SA20_SOC_2	679	106.73056840896606	403.00609588623047	0.00071311987	786.48
SA20_SOC_2	680	106.79950714111328	400.4640197753906	4.2349184e-05	787.64
SA20_SOC_2	681	103.74079942703247	398.8355255126953	9.873381e-05	788.8
SA20_SOC_2	682	104.29739952087402	398.6151123046875	0.00042024476	789.96
SA20_SOC_2	683	104.75796461105347	396.3329315185547	0.0012827732	791.12
SA20_SOC_2	684	104.19909954071045	398.4792137145996	8.695252e-05	792.28
SA20_SOC_2	685	787.2616767883301	181.6765022277832	1.5376336e-05	793.44
SA20_SOC_2	686	779.1523456573486	215.9318733215332	2.0539299e-05	794.6
SA20_SOC_2	687	104.53683137893677	395.1976490020752	0.00033210966	795.76
SA20_SOC_2	688	106.16893768310547	401.9500923156738	0.0004868537	796.92
SA20_SOC_2	689	102.86304950714111	403.2941436767578	0.008905974	798.08
SA20_SOC_2	690	779.4741630554199	203.3399248123169	1.5974296e-05	799.24
SA20_SOC_2	691	779.4382095336914	203.25204849243164	1.3544344e-05	800.4
SA20_SOC_2	692	779.1471481323242	216.01183891296387	2.1362688e-05	801.56
SA20_SOC_2	693	779.0443420410156	203.5846996307373	1.50686e-05	802.72
SA20_SOC_2	694	779.3516635894775	215.84781646728516	1.9479223e-05	803.88
SA20_SOC_2	695	414.3091678619385	258.5002326965332	1.7271617e-05	805.04
SA20_SOC_2	696	779.0716171264648	203.50356101989746	1.5825575e-05	806.2
SA20_SOC_2	697	779.3360710144043	215.9326171875	1.4730157e-05	807.36
SA20_SOC_2	698	430.1017761230469	267.6372528076172	1.5613501e-05	808.52
SA20_SOC_2	699	779.3206214904785	215.80092430114746	1.9606196e-05	809.68
SA20_SOC_2	700	779.2439460754395	179.01273250579834	1.6568356e-05	810.84
SA20_SOC_2	701	779.1726112365723	203.1338882446289	2.1362648e-05	812.0
SA20_SOC_2	702	412.21323013305664	266.4368534088135	1.6845224e-05	813.16
SA20_SOC_2	703	787.2758865356445	182.06218242645264	1.3899784e-05	814.32
SA20_SOC_2	704	787.0468139648438	181.87731742858887	1.5333679e-05	815.48
SA20_SOC_2	705	106.9068193435669	344.15928840637207	0.0076684356	816.64
SA20_SOC_2	706	104.90539073944092	346.7831611633301	0.03453241	817.8
SA20_SOC_2	707	103.16792726516724	377.0970153808594	0.99046504	818.96
SA20_SOC_2	708	103.97745370864868	387.5562286376953	0.98360264	820.12
SA20_SOC_2	709	103.89773845672607	387.9372024536133	0.035717256	821.28
SA20_SOC_2	710	779.5108795166016	215.8366298675537	1.6485532e-05	822.44
SA20_SOC_2	711	422.3440170288086	255.86874961853027	1.3339639e-05	823.6
SA20_SOC_2	712	424.38788414001465	255.99051475524902	1.5144725e-05	824.76
SA20_SOC_2	713	104.4208288192749	395.6810760498047	0.0033321446	825.92
SA20_SOC_2	714	103.600013256073	396.5764617919922	0.00702698	827.08
SA20_SOC_2	715	103.79555225372314	395.0518798828125	0.0008869192	828.24
SA20_SOC_2	716	104.51124906539917	395.5359935760498	0.0013285505	829.4
SA20_SOC_2	717	104.92377281188965	400.7394790649414	0.026342949	830.56
SA20_SOC_2	718	104.93333339691162	409.1670799255371	0.0032607582	831.72
SA20_SOC_2	719	105.46567440032959	413.12413215637207	0.000828456	832.88
SA20_SOC_2	720	104.39540147781372	409.56756591796875	0.00057166454	834.04
SA20_SOC_2	721	104.17670011520386	412.8818893432617	0.025067486	835.2
SA20_SOC_2	722	410.7564926147461	270.0651454925537	1.5028962e-05	836.36
SA20_SOC_2	723	100.71693658828735	410.75597763061523	0.0012713185	837.52
SA20_SOC_2	724	101.44051313400269	407.0431709289551	0.03523287	838.68
SA20_SOC_2	725	101.68650150299072	419.86181259155273	0.0038315095	839.84
SA20_SOC_2	726	100.9225606918335	418.69754791259766	0.00092395325	841.0
SA20_SOC_2	727	102.81654596328735	422.3632335662842	0.0021245142	842.16
SA20_SOC_2	728	489.1037940979004	35.218573808670044	0.00039597362	843.32
SA20_SOC_2	729	102.86659002304077	419.9129390716553	0.0026301623	844.48
SA20_SOC_2	730	779.1645526885986	216.00262641906738	1.7104345e-05	845.64
SA20_SOC_2	731	107.33792781829834	394.5348358154297	9.825603e-05	846.8
SA20_SOC_2	732	779.264497756958	215.9897518157959	1.8452145e-05	847.96
SA20_SOC_2	733	779.4413566589355	216.22944831848145	1.6231235e-05	849.12
SA20_SOC_2	734	779.2027473449707	215.93207359313965	2.0043224e-05	850.28
SA20_SOC_2	735	787.1915817260742	182.01104164123535	1.5120364e-05	851.44
SA20_SOC_2	736	787.2021675109863	194.95782852172852	1.4172105e-05	852.6
SA20_SOC_2	737	104.8858642578125	396.20412826538086	0.00023313674	853.76
SA20_SOC_2	738	779.163122177124	216.12545013427734	1.6895969e-05	854.92
SA20_SOC_2	739	779.1882514953613	216.29382133483887	1.5980757e-05	856.08
SA20_SOC_2	740	779.2423248291016	215.90566635131836	1.5084817e-05	857.24
SA20_SOC_2	741	778.9797782897949	215.9904670715332	2.1544241e-05	858.4
SA20_SOC_2	742	778.9210319519043	216.01581573486328	2.1628397e-05	859.56
SA20_SOC_2	743	779.3904304504395	179.835205078125	1.3475994e-05	860.72
SA20_SOC_2	744	778.877067565918	215.93489170074463	1.8619865e-05	861.88
SA20_SOC_2	745	764.6150588989258	216.44906044006348	1.16169995e-05	863.04
SA20_SOC_2	746	778.8776397705078	216.301589012146	2.0119809e-05	864.2
SA20_SOC_2	747	779.1050910949707	216.28037452697754	1.7243408e-05	865.36
SA20_SOC_2	748	779.1804313659668	216.03731632232666	1.8300434e-05	866.52
SA20_SOC_2	749	779.2287826538086	215.9780502319336	1.8032517e-05	867.68
SA20_SOC_2	750	779.1906356811523	215.9264087677002	1.7925579e-05	868.84
SA20_SOC_2	751	778.9586067199707	216.04734420776367	2.5005356e-05	870.0
SA20_SOC_2	752	779.093074798584	216.17159843444824	1.903567e-05	871.16
SA20_SOC_2	753	779.0132522583008	203.63709926605225	2.027494e-05	872.32
SA20_SOC_2	754	779.1199684143066	216.0062313079834	2.1418173e-05	873.48
SA20_SOC_2	755	778.9929389953613	216.10133171081543	1.6326509e-05	874.64
SA20_SOC_2	756	778.9320945739746	216.06027603149414	2.4878149e-05	875.8
SA20_SOC_2	757	778.9508819580078	216.46648406982422	2.0913216e-05	876.96
SA20_SOC_2	758	779.0997505187988	203.5845136642456	1.783874e-05	878.12
SA20_SOC_2	759	500.13747215270996	35.50772309303284	0.00053085934	879.28
SA20_SOC_2	760	105.70217370986938	401.2569808959961	5.67448e-05	880.44
SA20_SOC_2	761	489.8172378540039	34.53526496887207	0.00012089494	881.6
SA20_SOC_2	762	778.8427352905273	216.10223293304443	2.0145537e-05	882.76
SA20_SOC_2	763	778.8991928100586	203.54889392852783	1.6351425e-05	883.92
SA20_SOC_2	764	105.23223876953125	397.635498046875	2.065795e-05	885.08
SA20_SOC_2	765	779.1829109191895	215.88375091552734	2.0332873e-05	886.24
SA20_SOC_2	766	779.1784286499023	216.02508544921875	2.2028946e-05	887.4
SA20_SOC_2	767	778.9461135864258	203.63375186920166	1.8046296e-05	888.56
SA20_SOC_2	768	490.72704315185547	35.404300689697266	0.0002944247	889.72
SA20_SOC_2	769	105.22661209106445	397.77151107788086	9.669348e-05	890.88
SA20_SOC_2	770	779.1184425354004	178.77755641937256	1.7894217e-05	892.04
SA20_SOC_2	771	779.1909694671631	215.83731651306152	2.4826533e-05	893.2
SA20_SOC_2	772	105.40997982025146	373.3187484741211	0.0060256696	894.36
SA20_SOC_2	773	104.85241413116455	380.15087127685547	0.00049761817	895.52
SA20_SOC_2	774	104.13247346878052	401.0265254974365	0.032129124	896.68
SA20_SOC_2	775	779.1793346405029	203.36417198181152	1.8267654e-05	897.84
SA20_SOC_2	776	779.2197227478027	203.35856437683105	1.5225385e-05	899.0
SA20_SOC_2	777	779.2120456695557	203.50350379943848	1.5347723e-05	900.16
SA20_SOC_2	778	779.1003704071045	216.05708599090576	1.6722972e-05	901.32
SA20_SOC_2	779	105.11635541915894	419.00553703308105	0.0005761327	902.48
SA20_SOC_2	780	106.63214921951294	415.5311965942383	9.989964e-05	903.64
SA20_SOC_2	781	104.31424379348755	405.8945846557617	0.00015763333	904.8
SA20_SOC_2	782	104.95765209197998	396.2287902832031	4.425338e-05	905.96
SA20_SOC_2	783	779.2320251464844	215.8240270614624	2.1878664e-05	907.12
SA20_SOC_2	784	105.29236793518066	397.91942596435547	3.871043e-05	908.28
SA20_SOC_2	785	105.06868362426758	400.2486991882324	5.074256e-05	909.44
SA20_SOC_2	786	105.56414127349854	404.99284744262695	0.00029901165	910.6
SA20_SOC_2	787	107.45011568069458	402.8588104248047	0.00019331029	911.76
SA20_SOC_2	788	107.30805397033691	403.06251525878906	0.0002835742	912.92
SA20_SOC_2	789	107.00501203536987	404.08759117126465	0.0003598524	914.08
SA20_SOC_2	790	779.3586730957031	216.04491233825684	1.5735523e-05	915.24
SA20_SOC_2	791	108.2047700881958	399.9495506286621	0.001871588	916.4
SA20_SOC_2	792	416.6028022766113	261.0318088531494	2.0530311e-05	917.56
SA20_SOC_2	793	423.5933303833008	259.7618293762207	1.673875e-05	918.72
SA20_SOC_2	794	413.72737884521484	258.88051986694336	1.5711319e-05	919.88
SA20_SOC_2	795	787.2140884399414	181.67884826660156	1.8290631e-05	921.04
SA20_SOC_2	796	412.9600524902344	262.2230529785156	1.4956044e-05	922.2
SA20_SOC_2	797	779.2186737060547	203.6912727355957	1.390632e-05	923.36
SA20_SOC_2	798	106.04250431060791	373.73291015625	0.00025506673	924.52
SA20_SOC_2	799	411.76748275756836	270.7130241394043	1.6728585e-05	925.68
SA20_SOC_2	800	103.59385013580322	383.4070587158203	0.00048133783	926.84
SA20_SOC_2	801	105.63147068023682	384.4177436828613	0.001055762	928.0
SA20_SOC_2	802	779.4689655303955	216.0221529006958	1.9239751e-05	929.16
SA20_SOC_2	803	105.93326091766357	390.85304260253906	0.0001911517	930.32
SA20_SOC_2	804	107.59809017181396	396.5244197845459	0.0004112825	931.48
SA20_SOC_2	805	107.25340843200684	398.47397804260254	0.00045204407	932.64
SA20_SOC_2	806	107.28846788406372	401.40872955322266	0.006550315	933.8
SA20_SOC_2	807	106.93607330322266	400.12184143066406	0.31145918	934.96
SA20_SOC_2	808	105.53274154663086	400.9808921813965	0.006958393	936.12
SA20_SOC_2	809	779.3360710144043	215.97201347351074	1.5505848e-05	937.28
SA20_SOC_2	810	108.29911231994629	389.68305587768555	0.0008041741	938.44
SA20_SOC_2	811	104.83235120773315	380.95727920532227	0.005683341	939.6
SA20_SOC_2	812	106.68668746948242	382.8398895263672	9.2070506e-05	940.76
SA20_SOC_2	813	106.49404525756836	387.27893829345703	0.009833708	941.92
SA20_SOC_2	814	105.89779615402222	389.24543380737305	0.045933947	943.08
SA20_SOC_2	815	105.69748878479004	394.64372634887695	0.0014751661	944.24
SA20_SOC_2	816	107.49759674072266	399.3479919433594	0.00055805297	945.4
SA20_SOC_2	817	105.91285228729248	395.1141929626465	0.002759741	946.56
SA20_SOC_2	818	779.2400360107422	216.04239463806152	1.8375355e-05	947.72
SA20_SOC_2	819	779.1015148162842	215.87398052215576	2.1134441e-05	948.88
SA20_SOC_2	820	779.0122509002686	215.60176849365234	2.4025936e-05	950.04
SA20_SOC_2	821	106.46511316299438	382.32810974121094	0.00050108926	951.2
SA20_SOC_2	822	106.78868293762207	383.6400032043457	5.5935947e-05	952.36
SA20_SOC_2	823	778.9600372314453	215.5319309234619	2.3626046e-05	953.52
SA20_SOC_2	824	104.76237535476685	381.3849449157715	0.010420561	954.68
SA20_SOC_2	825	103.01272869110107	398.87346267700195	0.5990569	955.84
SA20_SOC_2	826	103.54540348052979	406.56643867492676	0.00914646	957.0
SA20_SOC_2	827	103.1437873840332	405.8115005493164	0.07947358	958.16
SA20_SOC_2	828	104.32662963867188	408.3427333831787	0.20010331	959.32
SA20_SOC_2	829	103.49633693695068	405.0868606567383	0.0047293454	960.48
SA20_SOC_2	830	104.93357181549072	410.15576362609863	0.012227318	961.64
SA20_SOC_2	831	103.68441343307495	402.99333572387695	0.48836797	962.8
SA20_SOC_2	832	103.85372638702393	401.35162353515625	0.09045126	963.96
SA20_SOC_2	833	104.78616952896118	386.2207889556885	0.05640784	965.12
SA20_SOC_2	834	103.40602397918701	382.7438163757324	0.87752837	966.28
SA20_SOC_2	835	105.81128597259521	388.71551513671875	3.155546e-05	967.44
SA20_SOC_2	836	107.52928256988525	379.4960403442383	0.0042931056	968.6
SA20_SOC_2	837	104.59796190261841	346.4852714538574	0.008712463	969.76
SA20_SOC_2	838	787.116527557373	181.99905395507812	1.3337922e-05	970.92
SA20_SOC_2	839	778.8144111633301	215.96583366394043	2.1863692e-05	972.08
SA20_SOC_2	840	484.8276138305664	34.702337980270386	0.0005442773	973.24
SA20_SOC_2	841	779.1140556335449	203.68595123291016	1.4726927e-05	974.4
SA20_SOC_2	842	778.9434432983398	203.67562294006348	1.4847484e-05	975.56
SA20_SOC_2	843	779.4172763824463	179.54798698425293	1.5579171e-05	976.72
SA20_SOC_2	844	779.512882232666	192.56458282470703	1.42361505e-05	977.88
SA20_SOC_2	845	764.167308807373	203.74905109405518	1.52188095e-05	979.04
SA20_SOC_2	846	779.1201591491699	216.210036277771	1.933905e-05	980.2
SA20_SOC_2	847	779.0295600891113	203.50220203399658	1.646528e-05	981.36
SA20_SOC_2	848	486.20662689208984	35.627052783966064	0.000379583	982.52
SA20_SOC_2	849	107.35975503921509	385.68177223205566	0.00023824851	983.68
SA20_SOC_2	850	779.2964935302734	192.25738048553467	1.5130447e-05	984.84
SA20_SOC_2	851	764.267635345459	203.4664249420166	1.5856787e-05	986.0
SA20_SOC_2	852	106.92319869995117	375.7346534729004	0.002987667	987.16
SA20_SOC_2	853	779.3758392333984	203.43478202819824	1.3576259e-05	988.32
SA20_SOC_2	854	778.9750099182129	215.97813606262207	2.1164895e-05	989.48
SA20_SOC_2	855	778.9143562316895	215.9463930130005	2.2378106e-05	990.64
SA20_SOC_2	856	104.36782836914062	405.54697036743164	0.00041203146	991.8
SA20_SOC_2	857	105.16307353973389	402.2564506530762	0.0038575288	992.96
SA20_SOC_2	858	108.05732011795044	409.19363021850586	0.007906271	994.12
SA20_SOC_2	859	104.867422580719	415.1159191131592	0.027031133	995.28
SA20_SOC_2	860	106.74717426300049	410.44535636901855	0.009133928	996.44
SA20_SOC_2	861	105.226731300354	402.01489448547363	0.00049684726	997.6
SA20_SOC_2	862	779.2974948883057	203.17092418670654	1.5873764e-05	998.76
SA20_SOC_2	863	779.0239334106445	203.63586902618408	1.4112817e-05	999.92
SA20_SOC_2	864	411.71131134033203	257.8538417816162	1.5748417e-05	1001.08
SA20_SOC_2	865	779.5889854431152	166.0790777206421	1.44837395e-05	1002.24
SA20_SOC_2	866	104.05251979827881	416.81782722473145	0.00019093785	1003.4
SA20_SOC_2	867	779.1316032409668	203.44794273376465	1.5375574e-05	1004.56
SA20_SOC_2	868	779.2817115783691	203.3485507965088	1.45328995e-05	1005.72
SA20_SOC_2	869	779.0136337280273	216.0431671142578	2.3031052e-05	1006.88
SA20_SOC_2	870	779.1692733764648	215.55808067321777	2.1671156e-05	1008.04
SA20_SOC_2	871	779.148006439209	215.65034866333008	1.9573054e-05	1009.2
SA20_SOC_2	872	421.8667984008789	256.64955139160156	1.727857e-05	1010.36
SA20_SOC_2	873	787.5232219696045	181.89725875854492	1.3274918e-05	1011.52
SA20_SOC_2	874	108.54060649871826	387.57287979125977	0.00010012968	1012.68
SA20_SOC_2	875	779.3493270874023	215.92583656311035	1.726536e-05	1013.84
SA20_SOC_2	876	105.02185821533203	349.1366386413574	0.8704698	1015.0
SA20_SOC_2	877	106.78694248199463	348.05474281311035	0.023047248	1016.16
SA20_SOC_2	878	103.27233076095581	367.8848648071289	0.8329369	1017.32
SA20_SOC_2	879	104.70340251922607	369.5129585266113	0.7357628	1018.48
SA20_SOC_2	880	103.22591066360474	370.3733253479004	0.61367834	1019.64
SA20_SOC_2	881	103.86497974395752	369.6500015258789	0.49173146	1020.8
SA20_SOC_2	882	104.37026023864746	371.1345863342285	0.88426346	1021.96
SA20_SOC_2	883	103.79147529602051	369.9070644378662	0.98738235	1023.12
SA20_SOC_2	884	104.62462902069092	370.1353454589844	0.98587483	1024.28
SA20_SOC_2	885	105.11171817779541	372.21227645874023	0.4776453	1025.44
SA20_SOC_2	886	103.73740196228027	377.07807540893555	0.4395545	1026.6
SA20_SOC_2	887	104.24590110778809	382.002010345459	0.039718747	1027.76
SA20_SOC_2	888	104.36739921569824	384.6766662597656	0.013703025	1028.92
SA20_SOC_2	889	104.5480728149414	393.2735824584961	0.028627412	1030.08
SA20_SOC_2	890	103.61100435256958	394.9431896209717	0.032018352	1031.24
SA20_SOC_2	891	104.47132587432861	397.6493167877197	0.006575603	1032.4
SA20_SOC_2	892	104.49157953262329	397.95507431030273	0.016883463	1033.56
SA20_SOC_2	893	104.6030044555664	396.5749168395996	0.0070536784	1034.72
SA20_SOC_2	894	105.80151081085205	397.53976821899414	0.043160558	1035.88
SA20_SOC_2	895	104.71264123916626	398.84164810180664	0.025420489	1037.04
SA20_SOC_2	896	106.08389377593994	401.6147232055664	0.001685294	1038.2
SA20_SOC_2	897	104.57665920257568	400.50793647766113	0.14455336	1039.36
SA20_SOC_2	898	104.80808019638062	399.3958854675293	0.698816	1040.52
SA20_SOC_2	899	104.50668334960938	401.22376441955566	0.6731062	1041.68
SA20_SOC_2	900	104.14785146713257	401.4199447631836	0.33258638	1042.84
SA20_SOC_2	901	103.85318994522095	401.1929512023926	0.23641719	1044.0
SA20_SOC_2	902	104.10935878753662	400.191650390625	0.7646708	1045.16
SA20_SOC_2	903	105.77642917633057	400.66211700439453	0.08185048	1046.32
SA20_SOC_2	904	104.90845441818237	400.80963134765625	0.037837923	1047.48
SA20_SOC_2	905	106.80077075958252	404.59259033203125	0.11143665	1048.64
SA20_SOC_2	906	103.16821336746216	402.95153617858887	0.19251885	1049.8
SA20_SOC_2	907	104.66171503067017	401.5455150604248	0.28330067	1050.96
SA20_SOC_2	908	103.58726978302002	400.26211738586426	0.7876824	1052.12
SA20_SOC_2	909	104.41763401031494	406.3941478729248	0.017613132	1053.28
SA20_SOC_2	910	104.70172166824341	402.6751899719238	0.018661652	1054.44
SA20_SOC_2	911	105.1201343536377	402.52573013305664	0.018464217	1055.6
SA20_SOC_2	912	103.24099063873291	403.1169319152832	0.009997895	1056.76
SA20_SOC_2	913	102.90005207061768	408.15327644348145	0.009554827	1057.92
SA20_SOC_2	914	102.90762186050415	407.66252517700195	0.010563947	1059.08
SA20_SOC_2	915	107.06678628921509	413.2118225097656	0.00022281645	1060.24
SA20_SOC_2	916	104.7023057937622	404.47391510009766	0.025537906	1061.4
SA20_SOC_2	917	107.24372863769531	403.18485260009766	0.0054519707	1062.56
SA20_SOC_2	918	778.8774490356445	216.20089530944824	2.5365622e-05	1063.72
SA20_SOC_2	919	779.3116092681885	203.31584930419922	1.4605022e-05	1064.88
SA20_SOC_2	920	107.40083456039429	376.8648147583008	0.022211418	1066.04
SA20_SOC_2	921	779.1076183319092	203.40265274047852	1.8543646e-05	1067.2
SA20_SOC_2	922	779.6770095825195	192.4094581604004	1.4747642e-05	1068.36
SA20_SOC_2	923	779.179048538208	216.06506824493408	1.9494923e-05	1069.52
SA20_SOC_2	924	779.0341377258301	216.14341735839844	2.0690992e-05	1070.68
SA20_SOC_2	925	779.3039798736572	179.5378017425537	1.9763376e-05	1071.84
SA20_SOC_2	926	779.2109489440918	203.6682415008545	1.6004366e-05	1073.0
SA20_SOC_2	927	779.0326118469238	216.26699924468994	2.2420936e-05	1074.16
SA20_SOC_2	928	779.1247367858887	216.26070499420166	1.9833822e-05	1075.32
SA20_SOC_2	929	779.6259880065918	192.39126205444336	1.3367032e-05	1076.48
SA20_SOC_2	930	106.88477754592896	403.53821754455566	0.00039910164	1077.64
SA20_SOC_2	931	779.0685653686523	216.06126308441162	1.6332333e-05	1078.8
SA20_SOC_2	932	432.56425857543945	267.46241569519043	1.8003528e-05	1079.96
SA20_SOC_2	933	779.2245864868164	178.86483192443848	2.0116202e-05	1081.12
SA20_SOC_2	934	779.4537544250488	179.28510189056396	1.5860342e-05	1082.28
SA20_SOC_2	935	779.1347503662109	216.2006664276123	2.1273807e-05	1083.44
SA20_SOC_2	936	778.9170742034912	216.139497756958	2.1800377e-05	1084.6
SA20_SOC_2	937	779.0512561798096	216.16235733032227	2.3266022e-05	1085.76
SA20_SOC_2	938	779.6804428100586	192.72375583648682	1.296564e-05	1086.92
SA20_SOC_2	939	779.1566848754883	203.54899406433105	1.4796471e-05	1088.08
SA20_SOC_2	940	779.0672779083252	203.49603652954102	1.5420715e-05	1089.24
SA20_SOC_2	941	779.6041011810303	165.46836376190186	1.5053978e-05	1090.4
SA20_SOC_2	942	779.2420864105225	203.29336166381836	1.64308e-05	1091.56
SA20_SOC_2	943	450.81701278686523	240.62996864318848	1.6586126e-05	1092.72
SA20_SOC_2	944	779.4712066650391	203.54644775390625	1.5275024e-05	1093.88
SA20_SOC_2	945	106.8049430847168	385.3137016296387	0.00064213754	1095.04
SA20_SOC_2	946	106.04678392410278	365.5708122253418	0.01795315	1096.2
SA20_SOC_2	947	105.25052547454834	372.3728656768799	0.0053543677	1097.36
SA20_SOC_2	948	103.90458106994629	386.8612575531006	0.13984804	1098.52
SA20_SOC_2	949	103.7189245223999	393.6258888244629	0.38591415	1099.68
SA20_SOC_2	950	103.68872880935669	397.41451263427734	0.00084123557	1100.84
SA20_SOC_2	951	103.20159196853638	404.34837341308594	0.0003462833	1102.0
SA20_SOC_2	952	103.44854593276978	398.4088897705078	0.0009368674	1103.16
SA20_SOC_2	953	103.81171703338623	401.843318939209	0.00046270393	1104.32
SA20_SOC_2	954	103.7570595741272	399.6603012084961	0.0014209199	1105.48
SA20_SOC_2	955	102.8467059135437	400.38516998291016	0.048304487	1106.64
SA20_SOC_2	956	103.77192497253418	404.81861114501953	0.0070783487	1107.8
SA20_SOC_2	957	102.24777460098267	400.40164947509766	0.005860108	1108.96
SA20_SOC_2	958	101.78947448730469	405.9423637390137	0.0009397621	1110.12
SA20_SOC_2	959	102.79803276062012	403.87882232666016	0.045658596	1111.28
SA20_SOC_2	960	101.95006132125854	405.78646659851074	0.008064521	1112.44
SA20_SOC_2	961	101.89230442047119	415.3303527832031	0.01649697	1113.6
SA20_SOC_2	962	779.1953563690186	203.44759941101074	1.3469633e-05	1114.76
SA20_SOC_2	963	101.94331407546997	408.82015228271484	0.00025554383	1115.92
SA20_SOC_2	964	102.31938362121582	410.34175872802734	0.0006424518	1117.08
SA20_SOC_2	965	101.5960693359375	411.98341369628906	0.00032537722	1118.24
SA20_SOC_2	966	102.08184719085693	411.51689529418945	0.00035606688	1119.4
SA20_SOC_2	967	102.45023965835571	418.253173828125	0.0017887487	1120.56
SA20_SOC_2	968	102.89781093597412	411.4282035827637	0.0101119615	1121.72
SA20_SOC_2	969	100.69715976715088	406.78833961486816	0.09832758	1122.88
SA20_SOC_2	970	103.07039022445679	417.60289192199707	0.007854165	1124.04
SA20_SOC_2	971	103.29753160476685	407.67348289489746	0.005456678	1125.2
SA20_SOC_2	972	106.2535285949707	388.5566997528076	0.0009831771	1126.36
SA20_SOC_2	973	106.06039762496948	363.1274700164795	0.014992945	1127.52
SA20_SOC_2	974	105.88459968566895	374.62663650512695	0.012519458	1128.68
SA20_SOC_2	975	109.16298627853394	383.1511116027832	0.0052322233	1129.84
SA20_SOC_2	976	109.03995037078857	386.90975189208984	0.025514735	1131.0
SA20_SOC_2	977	106.81239366531372	391.7754364013672	0.002086679	1132.16
SA20_SOC_2	978	779.2365074157715	215.73499202728271	1.637655e-05	1133.32
SA20_SOC_2	979	107.10808038711548	398.5502529144287	0.00014402677	1134.48
SA20_SOC_2	980	106.78749084472656	402.0910835266113	0.0018508681	1135.64
SA20_SOC_2	981	104.46792840957642	396.35210037231445	0.0009070894	1136.8
SA20_SOC_2	982	107.8608512878418	393.68093490600586	0.0013591743	1137.96
SA20_SOC_2	983	787.2147083282471	181.95400714874268	1.5653488e-05	1139.12
SA20_SOC_2	984	108.23540687561035	392.2474479675293	0.00011185845	1140.28
SA20_SOC_2	985	104.02482748031616	388.9200782775879	0.00013634306	1141.44
SA20_SOC_2	986	107.13801383972168	389.28791999816895	0.0046935203	1142.6
SA20_SOC_2	987	107.65821933746338	384.1143608093262	0.0001592298	1143.76
SA20_SOC_2	988	105.98032474517822	383.15208435058594	0.001254512	1144.92
SA20_SOC_2	989	105.83070516586304	386.63646697998047	0.09484758	1146.08
SA20_SOC_2	990	779.1316986083984	215.67795753479004	2.1613265e-05	1147.24
SA20_SOC_2	991	779.6758651733398	192.54810333251953	1.2590485e-05	1148.4
SA20_SOC_2	992	778.953742980957	216.02365493774414	2.077128e-05	1149.56
SA20_SOC_2	993	104.13854122161865	357.82848358154297	0.0011634945	1150.72
SA20_SOC_2	994	103.88152599334717	383.05721282958984	0.016364858	1151.88
SA20_SOC_2	995	104.1069746017456	391.68439865112305	0.002908182	1153.04
SA20_SOC_2	996	104.06991243362427	398.4484577178955	0.011003245	1154.2
SA20_SOC_2	997	104.3036937713623	399.47044372558594	0.0035750263	1155.36
SA20_SOC_2	998	102.02572345733643	407.5850486755371	0.0025676552	1156.52
SA20_SOC_2	999	100.8257269859314	409.24346923828125	0.0063313036	1157.68
SA20_SOC_2	1000	102.44241952896118	395.0141143798828	0.015660105	1158.84
SA20_SOC_2	1001	107.33699798583984	334.39621925354004	0.00030944505	1160.0
SA20_SOC_2	1002	104.1356086730957	356.95547103881836	0.82698184	1161.16
SA20_SOC_2	1003	104.42427396774292	383.41026306152344	0.84553105	1162.32
SA20_SOC_2	1004	105.09153604507446	382.8618621826172	0.017455066	1163.48
SA20_SOC_2	1005	104.99472618103027	385.7127571105957	0.002033643	1164.64
SA20_SOC_2	1006	779.532527923584	179.8079538345337	1.5456888e-05	1165.8
SA20_SOC_2	1007	779.3597221374512	179.88009452819824	1.5330403e-05	1166.96
SA20_SOC_2	1008	779.0674209594727	203.6804437637329	1.7306837e-05	1168.12
SA20_SOC_2	1009	779.1704177856445	216.2966823577881	1.8651072e-05	1169.28
SA20_SOC_2	1010	779.0255546569824	216.07569694519043	2.2374414e-05	1170.44
SA20_SOC_2	1011	779.2737483978271	203.30695152282715	1.8453571e-05	1171.6
SA20_SOC_2	1012	779.1090965270996	203.71089935302734	1.555094e-05	1172.76
SA20_SOC_2	1013	787.042236328125	181.6347885131836	1.7538516e-05	1173.92
SA20_SOC_2	1014	778.8293361663818	215.91055870056152	2.3972338e-05	1175.08
SA20_SOC_2	1015	779.2120933532715	215.9928846359253	2.2509093e-05	1176.24
SA20_SOC_2	1016	106.75287246704102	388.8798522949219	6.540417e-05	1177.4
SA20_SOC_2	1017	107.51800537109375	386.4518737792969	0.00026565042	1178.56
SA20_SOC_2	1018	688.8193607330322	114.95875597000122	1.8523127e-05	1179.72
SA20_SOC_2	1019	486.7628574371338	34.91958975791931	0.00030508966	1180.88
SA20_SOC_2	1020	779.0725708007812	203.65150451660156	1.7542598e-05	1182.04
SA20_SOC_2	1021	104.89349365234375	356.8966484069824	0.000970625	1183.2
SA20_SOC_2	1022	779.3603897094727	179.29553031921387	1.3652407e-05	1184.36
SA20_SOC_2	1023	778.9905071258545	215.66116333007812	2.3167055e-05	1185.52
SA20_SOC_2	1024	787.3353958129883	181.86344146728516	1.4610998e-05	1186.68
SA20_SOC_2	1025	103.3462405204773	369.33895111083984	0.009485076	1187.84
SA20_SOC_2	1026	104.75356578826904	383.51489067077637	0.0004878497	1189.0
SA20_SOC_2	1027	779.3154716491699	203.3718967437744	1.4775742e-05	1190.16
SA20_SOC_2	1028	779.4116497039795	203.4243679046631	1.3938425e-05	1191.32
SA20_SOC_2	1029	105.4959774017334	354.00243759155273	0.22089212	1192.48
SA20_SOC_2	1030	103.29099893569946	375.0471782684326	0.9695137	1193.64
SA20_SOC_2	1031	105.7125449180603	400.54993629455566	0.042405766	1194.8
SA20_SOC_2	1032	779.099178314209	203.58441352844238	1.33447165e-05	1195.96
SA20_SOC_2	1033	779.2704582214355	203.18859100341797	1.7194508e-05	1197.12
SA20_SOC_2	1034	779.2988777160645	203.17148208618164	1.4942614e-05	1198.28
SA20_SOC_2	1035	105.92644214630127	410.20917892456055	9.1492686e-05	1199.44
SA20_SOC_2	1036	103.37193012237549	409.78649139404297	0.0001882214	1200.6
SA20_SOC_2	1037	103.5082459449768	410.7655906677246	0.00019116573	1201.76
SA20_SOC_2	1038	779.0895462036133	203.37844848632812	1.690451e-05	1202.92
SA20_SOC_2	1039	105.84920644760132	408.7438774108887	0.00020028907	1204.08
SA20_SOC_2	1040	787.3542308807373	182.17134475708008	1.3793721e-05	1205.24
SA20_SOC_2	1041	779.229736328125	203.59694480895996	1.598161e-05	1206.4
SA20_SOC_2	1042	779.1851043701172	215.84697246551514	1.7728014e-05	1207.56
SA20_SOC_2	1043	105.43485879898071	411.41618728637695	6.8515445e-05	1208.72
SA20_SOC_2	1044	779.2680740356445	215.65732955932617	1.5210002e-05	1209.88
SA20_SOC_2	1045	779.3476104736328	203.38445663452148	1.2972269e-05	1211.04
SA20_SOC_2	1046	779.3795585632324	216.15556240081787	1.4488851e-05	1212.2
SA20_SOC_2	1047	787.1701240539551	181.69967651367188	1.6469361e-05	1213.36
SA20_SOC_2	1048	779.395341873169	216.12098693847656	1.657765e-05	1214.52
SA20_SOC_2	1049	787.1696472167969	181.46461486816406	1.5991794e-05	1215.68
SA20_SOC_2	1050	104.90095615386963	370.37841796875	0.00022550212	1216.84
SA20_SOC_2	1051	102.50430107116699	327.2332191467285	0.02226979	1218.0
SA20_SOC_2	1052	104.64818477630615	360.59054374694824	0.00077278784	1219.16
SA20_SOC_2	1053	103.69185209274292	381.2889862060547	0.00191957	1220.32
SA20_SOC_2	1054	105.86047172546387	388.53315353393555	0.0033097002	1221.48
SA20_SOC_2	1055	779.4095516204834	215.95218658447266	1.7125283e-05	1222.64
SA20_SOC_2	1056	779.3234348297119	215.87546825408936	1.7393504e-05	1223.8
SA20_SOC_2	1057	787.1387481689453	182.07192420959473	1.3566953e-05	1224.96
SA20_SOC_2	1058	779.2289733886719	215.84704399108887	1.7502474e-05	1226.12
SA20_SOC_2	1059	779.4039726257324	215.8279037475586	2.0142272e-05	1227.28
SA20_SOC_2	1060	779.409646987915	215.7230043411255	1.7603295e-05	1228.44
SA20_SOC_2	1061	779.2760848999023	215.94134330749512	1.3167419e-05	1229.6
SA20_SOC_2	1062	779.1058540344238	216.1801815032959	1.55296e-05	1230.76
SA20_SOC_2	1063	104.42256927490234	366.2823486328125	0.23072241	1231.92
SA20_SOC_2	1064	779.166316986084	215.718412399292	2.1091995e-05	1233.08
SA20_SOC_2	1065	779.3315887451172	215.94778060913086	1.3517969e-05	1234.24
SA20_SOC_2	1066	104.20293807983398	357.4808406829834	0.65478545	1235.4
SA20_SOC_2	1067	104.71622943878174	383.5425567626953	0.00057300687	1236.56
SA20_SOC_2	1068	104.43863868713379	387.3178482055664	0.0057604625	1237.72
SA20_SOC_2	1069	104.86644506454468	389.4240188598633	0.001827241	1238.88
SA20_SOC_2	1070	103.33688259124756	394.31447982788086	0.0010654859	1240.04
SA20_SOC_2	1071	104.66744899749756	397.79285430908203	0.0066297003	1241.2
SA20_SOC_2	1072	779.2503356933594	215.85142135620117	1.37693805e-05	1242.36
SA20_SOC_2	1073	779.3113708496094	215.75881004333496	1.3375576e-05	1243.52
SA20_SOC_2	1074	779.3230056762695	215.6462860107422	2.1404716e-05	1244.68
SA20_SOC_2	1075	779.2187213897705	216.0929775238037	1.7770042e-05	1245.84
SA20_SOC_2	1076	779.0321350097656	215.98983764648438	2.3065517e-05	1247.0
SA20_SOC_2	1077	426.56359672546387	268.9149856567383	1.0854856e-05	1248.16
SA20_SOC_2	1078	486.3450527191162	34.513113498687744	0.00025786596	1249.32
SA20_SOC_2	1079	778.9939880371094	215.90442180633545	2.6011821e-05	1250.48
SA20_SOC_2	1080	787.1357917785645	182.00666427612305	1.6488582e-05	1251.64
SA20_SOC_2	1081	487.5633239746094	35.18609046936035	0.00019568179	1252.8
SA20_SOC_2	1082	101.45760774612427	399.6028518676758	0.00043569744	1253.96
SA20_SOC_2	1083	105.66456317901611	350.34582138061523	0.022534216	1255.12
SA20_SOC_2	1084	779.327917098999	179.35358047485352	1.5207478e-05	1256.28
SA20_SOC_2	1085	779.0260314941406	216.4859104156494	1.4975424e-05	1257.44
SA20_SOC_2	1086	488.9113426208496	35.398056507110596	0.00043472706	1258.6
SA20_SOC_2	1087	106.86448812484741	382.99386978149414	0.60763	1259.76
SA20_SOC_2	1088	100.70183277130127	385.19076347351074	0.030396856	1260.92
SA20_SOC_2	1089	778.933048248291	216.199049949646	2.323015e-05	1262.08
SA20_SOC_2	1090	104.96437549591064	392.1774673461914	0.8662096	1263.24
SA20_SOC_2	1091	104.89702224731445	399.39754486083984	0.005590381	1264.4
SA20_SOC_2	1092	102.98367738723755	402.18114852905273	0.13016137	1265.56
SA20_SOC_2	1093	100.76584815979004	398.20844650268555	0.00030868518	1266.72
SA20_SOC_2	1094	101.40261650085449	403.4242343902588	0.7494642	1267.88
SA20_SOC_2	1095	103.17476987838745	401.0002899169922	0.0003615097	1269.04
SA20_SOC_2	1096	778.9521217346191	216.04585647583008	2.4669349e-05	1270.2
SA20_SOC_2	1097	778.8857460021973	216.17331504821777	1.9504649e-05	1271.36
SA20_SOC_2	1098	779.050874710083	216.10260486602783	1.6825736e-05	1272.52
SA20_SOC_2	1099	764.1965866088867	203.48517894744873	1.4500366e-05	1273.68
SA20_SOC_2	1100	779.5693874359131	192.59751319885254	1.5287833e-05	1274.84
SA20_SOC_2	1101	779.1512489318848	203.63526821136475	1.3263491e-05	1276.0
SA20_SOC_2	1102	779.3208122253418	216.297869682312	1.9731491e-05	1277.16
SA20_SOC_2	1103	779.2001724243164	216.2523365020752	1.5071633e-05	1278.32
SA20_SOC_2	1104	779.3385028839111	203.4651231765747	1.6974202e-05	1279.48
SA20_SOC_2	1105	779.2005062103271	203.69668006896973	1.3581984e-05	1280.64
SA20_SOC_2	1106	778.9793968200684	216.01379871368408	2.0548567e-05	1281.8
SA20_SOC_2	1107	779.2877197265625	216.1006736755371	2.2008744e-05	1282.96
SA20_SOC_2	1108	778.9455413818359	215.72527885437012	2.9959785e-05	1284.12
SA20_SOC_2	1109	779.279899597168	216.08882904052734	2.2010634e-05	1285.28
SA20_SOC_2	1110	779.1828155517578	179.18771266937256	1.7618075e-05	1286.44
SA20_SOC_2	1111	779.1162490844727	203.40651512145996	1.5769023e-05	1287.6
SA20_SOC_2	1112	779.2599678039551	203.49108695983887	1.3583059e-05	1288.76
SA20_SOC_2	1113	779.3875694274902	203.53657722473145	1.1986545e-05	1289.92
SA20_SOC_2	1114	103.32729816436768	388.214807510376	6.00101e-05	1291.08
SA20_SOC_2	1115	779.2532920837402	215.7892370223999	1.584669e-05	1292.24
SA20_SOC_2	1116	105.30140399932861	387.7320098876953	0.002996623	1293.4
SA20_SOC_2	1117	779.161548614502	203.6696720123291	1.2132917e-05	1294.56
SA20_SOC_2	1118	779.9057006835938	193.0404567718506	1.15861085e-05	1295.72
SA20_SOC_2	1119	106.01701736450195	386.9010829925537	0.0005126396	1296.88
SA20_SOC_2	1120	779.5446395874023	216.0276460647583	1.1836996e-05	1298.04
SA20_SOC_2	1121	103.68337631225586	368.080358505249	0.024714993	1299.2
SA20_SOC_2	1122	779.3200969696045	215.96983909606934	1.6603977e-05	1300.36
SA20_SOC_2	1123	779.2038917541504	215.92586517333984	1.6103575e-05	1301.52
SA20_SOC_2	1124	779.33669090271	215.90924263000488	1.6556067e-05	1302.68
SA20_SOC_2	1125	787.303638458252	194.89346981048584	1.178977e-05	1303.84
SA20_SOC_2	1126	490.3165817260742	34.59203839302063	4.953409e-05	1305.0
SA20_SOC_2	1127	779.4082641601562	215.7681369781494	1.6433622e-05	1306.16
SA20_SOC_2	1128	779.4466972351074	203.49660873413086	1.3228626e-05	1307.32
SA20_SOC_2	1129	779.5748710632324	165.56506633758545	1.1978765e-05	1308.48
SA20_SOC_2	1130	779.3437480926514	216.13128662109375	1.4923929e-05	1309.64
SA20_SOC_2	1131	105.97339868545532	386.85997009277344	0.00015948617	1310.8
SA20_SOC_2	1132	105.32165765762329	383.23845863342285	0.0012216793	1311.96
SA20_SOC_2	1133	101.1148452758789	395.11433601379395	0.0010070466	1313.12
SA20_SOC_2	1134	102.60839462280273	401.4862060546875	0.0003222386	1314.28
SA20_SOC_2	1135	779.4295787811279	215.90397834777832	1.4707138e-05	1315.44
SA20_SOC_2	1136	779.439640045166	215.94386100769043	1.6350925e-05	1316.6
SA20_SOC_2	1137	787.2313499450684	195.07673263549805	1.3167632e-05	1317.76
SA20_SOC_2	1138	486.6262912750244	33.85884761810303	0.00020979827	1318.92
SA20_SOC_2	1139	779.1730880737305	216.03157997131348	1.4696679e-05	1320.08
SA20_SOC_2	1140	787.1582984924316	195.11033535003662	1.3140109e-05	1321.24
SA20_SOC_2	1141	779.9829483032227	192.96565532684326	1.0324683e-05	1322.4
SA20_SOC_2	1142	779.3890953063965	215.86169242858887	1.3582009e-05	1323.56
SA20_SOC_2	1143	103.12265157699585	417.7119255065918	0.0007873009	1324.72
SA20_SOC_2	1144	101.0863184928894	406.75649642944336	0.0013991931	1325.88
SA20_SOC_2	1145	102.7472734451294	402.3425102233887	0.0022483852	1327.04
SA20_SOC_2	1146	103.42907905578613	394.6394348144531	0.059878495	1328.2
SA20_SOC_2	1147	101.80356502532959	367.0500183105469	0.027496574	1329.36
SA20_SOC_2	1148	105.76796531677246	360.3764247894287	0.0007152113	1330.52
SA20_SOC_2	1149	779.3716430664062	216.0734224319458	1.402341e-05	1331.68
SA20_SOC_2	1150	102.38916873931885	341.16811752319336	0.020667734	1332.84
SA20_SOC_2	1151	103.92481088638306	384.1101837158203	0.0037965581	1334.0
SA20_SOC_2	1152	787.1739387512207	181.06470108032227	1.6067539e-05	1335.16
SA20_SOC_2	1153	779.132604598999	216.13783836364746	1.5213193e-05	1336.32
SA20_SOC_2	1154	779.704761505127	192.72132396697998	8.992026e-06	1337.48
SA20_SOC_2	1155	779.1913986206055	216.2080478668213	1.6397757e-05	1338.64
SA20_SOC_2	1156	106.57875537872314	378.75157356262207	0.0011109769	1339.8
SA20_SOC_2	1157	104.7803521156311	385.7485771179199	0.0007639822	1340.96
SA20_SOC_2	1158	778.9583206176758	215.93496322631836	1.8447852e-05	1342.12
SA20_SOC_2	1159	106.74177408218384	393.588809967041	0.0003345164	1343.28
SA20_SOC_2	1160	104.10760641098022	396.60146713256836	0.07987844	1344.44
SA20_SOC_2	1161	101.98795795440674	391.83706283569336	0.065250866	1345.6
SA20_SOC_2	1162	105.076003074646	390.708703994751	0.0006993651	1346.76
SA20_SOC_2	1163	779.0530204772949	216.0586166381836	2.044109e-05	1347.92
SA20_SOC_2	1164	779.0592193603516	215.96454620361328	1.9548988e-05	1349.08
SA20_SOC_2	1165	780.0540924072266	192.32779026031494	1.38069745e-05	1350.24
SA20_SOC_2	1166	108.09950828552246	405.52242279052734	0.00014650825	1351.4
SA20_SOC_2	1167	779.9400329589844	193.05697917938232	1.282745e-05	1352.56
SA20_SOC_2	1168	779.538631439209	192.79824256896973	1.2285678e-05	1353.72
SA20_SOC_2	1169	778.7284851074219	215.83691596984863	2.7019654e-05	1354.88
SA20_SOC_2	1170	779.0474891662598	215.82501411437988	2.1110025e-05	1356.04
SA20_SOC_2	1171	105.4120659828186	373.9395332336426	0.0019469303	1357.2
SA20_SOC_2	1172	106.30648136138916	392.8963851928711	0.000119444376	1358.36
SA20_SOC_2	1173	106.01470470428467	404.611873626709	0.00013609862	1359.52
SA20_SOC_2	1174	779.1499137878418	216.31473541259766	1.9555255e-05	1360.68
SA20_SOC_2	1175	779.3388366699219	216.12735271453857	1.7394268e-05	1361.84
SA20_SOC_2	1176	500.217866897583	35.12345552444458	0.00017892933	1363.0
SA20_SOC_2	1177	104.66535091400146	368.6140823364258	0.17058855	1364.16
SA20_SOC_2	1178	779.462718963623	216.20973587036133	1.5466148e-05	1365.32
SA20_SOC_2	1179	779.5623302459717	179.67933654785156	1.3738125e-05	1366.48
SA20_SOC_2	1180	779.0613651275635	203.743314743042	1.5600894e-05	1367.64
SA20_SOC_2	1181	779.0346145629883	216.1275815963745	2.0851005e-05	1368.8
SA20_SOC_2	1182	103.67889404296875	389.8146057128906	0.00020295891	1369.96
SA20_SOC_2	1183	779.1475296020508	179.41869735717773	1.4938966e-05	1371.12
SA20_SOC_2	1184	778.940486907959	203.6039400100708	1.6508502e-05	1372.28
SA20_SOC_2	1185	778.891658782959	216.05881690979004	2.1021595e-05	1373.44
SA20_SOC_2	1186	779.0791511535645	203.439302444458	1.5458687e-05	1374.6
SA20_SOC_2	1187	103.31882238388062	367.0093631744385	0.98115253	1375.76
SA20_SOC_2	1188	103.67405414581299	390.2863311767578	0.6404027	1376.92
SA20_SOC_2	1189	103.80219221115112	397.55578994750977	0.236022	1378.08
SA20_SOC_2	1190	103.11441421508789	399.4321918487549	0.50168943	1379.24
SA20_SOC_2	1191	105.47130107879639	403.8626289367676	0.31791338	1380.4
SA20_SOC_2	1192	103.85501384735107	398.97199630737305	0.3646551	1381.56
SA20_SOC_2	1193	779.3114185333252	203.47264766693115	1.4435725e-05	1382.72
SA20_SOC_2	1194	779.5028209686279	203.45932960510254	1.4491186e-05	1383.88
SA20_SOC_2	1195	779.1869163513184	215.75051307678223	2.0660254e-05	1385.04
SA20_SOC_2	1196	779.1833400726318	215.9760332107544	1.97725e-05	1386.2
SA20_SOC_2	1197	779.2244911193848	203.3942699432373	1.6815693e-05	1387.36
SA20_SOC_2	1198	486.2215518951416	34.753010272979736	0.00093533285	1388.52
SA20_SOC_2	1199	787.299394607544	182.0632266998291	1.5365475e-05	1389.68
SA20_SOC_2	1200	487.4915599822998	35.430625677108765	9.4478644e-05	1390.84
SA20_SOC_2	1201	487.3850345611572	34.86140727996826	0.00011259491	1392.0
SA20_SOC_2	1202	779.6703338623047	203.0084466934204	1.4924042e-05	1393.16
SA20_SOC_2	1203	103.11256647109985	345.08880615234375	0.0040177316	1394.32
SA20_SOC_2	1204	104.43496704101562	376.61699295043945	0.17647222	1395.48
SA20_SOC_2	1205	107.02948570251465	392.16221809387207	0.10333408	1396.64
SA20_SOC_2	1206	489.1698360443115	35.00724792480469	0.00039946515	1397.8
SA20_SOC_2	1207	779.258394241333	215.75042724609375	1.5900581e-05	1398.96
SA20_SOC_2	1208	787.3009204864502	181.94578170776367	1.377692e-05	1400.12
SA20_SOC_2	1209	779.4015884399414	216.2735939025879	1.51271715e-05	1401.28
SA20_SOC_2	1210	104.68003749847412	393.5001754760742	0.00094332255	1402.44
SA20_SOC_2	1211	787.2401237487793	182.59663581848145	1.3992605e-05	1403.6
SA20_SOC_2	1212	431.3204765319824	231.90533638000488	1.2448184e-05	1404.76
SA20_SOC_2	1213	787.9868984222412	142.41185188293457	1.0751009e-05	1405.92
SA20_SOC_2	1214	779.3981552124023	179.30631637573242	1.4550914e-05	1407.08
SA20_SOC_2	1215	779.4228553771973	215.64448356628418	1.78146e-05	1408.24
SA20_SOC_2	1216	779.2270660400391	215.83685874938965	1.769739e-05	1409.4
SA20_SOC_2	1217	779.3623924255371	215.96606254577637	1.4646364e-05	1410.56
SA20_SOC_2	1218	106.93124532699585	386.2506866455078	8.798679e-05	1411.72
SA20_SOC_2	1219	778.950023651123	203.55955123901367	1.43253e-05	1412.88
SA20_SOC_2	1220	106.83519840240479	392.3554229736328	0.00042782942	1414.04
SA20_SOC_2	1221	106.89446926116943	383.96020889282227	0.0030452455	1415.2
SA20_SOC_2	1222	787.1611595153809	195.34432411193848	1.3396729e-05	1416.36
SA20_SOC_2	1223	779.2351722717285	203.4938621520996	1.2538722e-05	1417.52
SA20_SOC_2	1224	103.22244167327881	383.3342170715332	0.6409879	1418.68
SA20_SOC_2	1225	104.75068092346191	403.16107749938965	0.0021274257	1419.84
SA20_SOC_2	1226	779.2690277099609	215.7755470275879	1.7503426e-05	1421.0
SA20_SOC_2	1227	779.52880859375	216.03095054626465	1.5157093e-05	1422.16
SA20_SOC_2	1228	779.5159339904785	216.138653755188	1.3600519e-05	1423.32
SA20_SOC_2	1229	102.54659652709961	426.22472763061523	0.006591423	1424.48
SA20_SOC_2	1230	101.16692781448364	425.9277534484863	0.0037963667	1425.64
SA20_SOC_2	1231	102.34376192092896	420.71720123291016	0.00025014955	1426.8
SA20_SOC_2	1232	104.71618175506592	403.52434158325195	0.0027716653	1427.96
SA20_SOC_2	1233	779.39133644104	216.04156494140625	1.4841382e-05	1429.12
SA20_SOC_2	1234	103.07676792144775	353.13337326049805	0.1634954	1430.28
SA20_SOC_2	1235	105.07206916809082	390.0894355773926	0.054426696	1431.44
SA20_SOC_2	1236	779.1909217834473	216.16015434265137	1.5419231e-05	1432.6
SA20_SOC_2	1237	779.498815536499	178.88317108154297	1.2185702e-05	1433.76
SA20_SOC_2	1238	779.2757987976074	215.91181755065918	1.853382e-05	1434.92
SA20_SOC_2	1239	779.0126800537109	215.96350193023682	1.7903367e-05	1436.08
SA20_SOC_2	1240	787.1978759765625	195.01341819763184	1.3948904e-05	1437.24
SA20_SOC_2	1241	104.36471700668335	387.07597732543945	0.00023012748	1438.4
SA20_SOC_2	1242	108.50461721420288	394.2917060852051	0.0002068936	1439.56
SA20_SOC_2	1243	108.08068513870239	388.4543037414551	0.0002123224	1440.72
SA20_SOC_2	1244	779.7123908996582	192.84255981445312	1.3966701e-05	1441.88
SA20_SOC_2	1245	779.2512893676758	203.59780311584473	1.549083e-05	1443.04
SA20_SOC_2	1246	779.0274620056152	216.28206253051758	1.8710054e-05	1444.2
SA20_SOC_2	1247	779.3190002441406	179.5942783355713	1.4515488e-05	1445.36
SA20_SOC_2	1248	778.962516784668	215.84082126617432	2.4351044e-05	1446.52
SA20_SOC_2	1249	779.2203903198242	203.6059284210205	1.40410475e-05	1447.68
SA20_SOC_2	1250	779.0280342102051	216.13343238830566	1.6288765e-05	1448.84
SA20_SOC_2	1251	779.0326118469238	216.35370254516602	1.8419565e-05	1450.0
SA20_SOC_2	1252	105.34811019897461	384.6284008026123	0.0002140336	1451.16
SA20_SOC_2	1253	105.23016452789307	385.8193302154541	0.00050803466	1452.32
SA20_SOC_2	1254	764.5793914794922	216.11632347106934	1.5302654e-05	1453.48
SA20_SOC_2	1255	779.1189193725586	203.72257232666016	1.6119646e-05	1454.64
SA20_SOC_2	1256	779.0624618530273	203.15935134887695	2.0530644e-05	1455.8
SA20_SOC_2	1257	104.96172904968262	388.2484245300293	0.0005248434	1456.96
SA20_SOC_2	1258	105.36377429962158	385.294189453125	0.008645199	1458.12
SA20_SOC_2	1259	104.07695770263672	391.6875171661377	0.05114798	1459.28
SA20_SOC_2	1260	104.13647890090942	399.72887992858887	0.004248749	1460.44
SA20_SOC_2	1261	103.08449268341064	403.2616424560547	0.0051606414	1461.6
SA20_SOC_2	1262	779.112434387207	215.947265625	1.885892e-05	1462.76
SA20_SOC_2	1263	103.08430194854736	408.5737895965576	0.00089916406	1463.92
SA20_SOC_2	1264	101.60578489303589	410.8784866333008	9.020698e-05	1465.08
SA20_SOC_2	1265	778.8530349731445	215.92031478881836	2.7571692e-05	1466.24
SA20_SOC_2	1266	488.7855529785156	35.640435218811035	0.00034833665	1467.4
SA20_SOC_2	1267	103.41378450393677	405.73768615722656	0.002039087	1468.56
SA20_SOC_2	1268	779.6640396118164	192.5587034225464	1.6728505e-05	1469.72
SA20_SOC_2	1269	102.66938209533691	354.2884826660156	0.04694566	1470.88
SA20_SOC_2	1270	779.5905113220215	192.49932289123535	1.2660514e-05	1472.04
SA20_SOC_2	1271	779.0316581726074	215.9044075012207	1.8471354e-05	1473.2
SA20_SOC_2	1272	779.3864250183105	203.7978172302246	1.1515631e-05	1474.36
SA20_SOC_2	1273	779.3828964233398	179.6077537536621	1.3953933e-05	1475.52
SA20_SOC_2	1274	779.0748596191406	203.44585418701172	1.4245928e-05	1476.68
SA20_SOC_2	1275	779.3062210083008	203.7527847290039	1.4609534e-05	1477.84
SA20_SOC_2	1276	787.3008251190186	181.65507316589355	1.4917199e-05	1479.0
SA20_SOC_2	1277	105.78973293304443	381.0831642150879	0.5499391	1480.16
SA20_SOC_2	1278	103.20457220077515	381.192626953125	0.9781718	1481.32
SA20_SOC_2	1279	102.80990600585938	382.3594093322754	0.06325185	1482.48
SA20_SOC_2	1280	102.35793590545654	384.3350028991699	0.74659723	1483.64
SA20_SOC_2	1281	103.09141874313354	385.73641777038574	0.09461695	1484.8
SA20_SOC_2	1282	104.66890335083008	388.8915252685547	0.029056136	1485.96
SA20_SOC_2	1283	104.45537567138672	392.1781539916992	0.95887846	1487.12
SA20_SOC_2	1284	102.48830318450928	395.52220344543457	0.10030069	1488.28
SA20_SOC_2	1285	779.398250579834	203.43478202819824	1.7314165e-05	1489.44
SA20_SOC_2	1286	779.0581703186035	215.82966327667236	1.9831401e-05	1490.6
SA20_SOC_2	1287	779.4317722320557	215.846586227417	1.7791137e-05	1491.76
SA20_SOC_2	1288	779.5736312866211	215.92952728271484	1.33543535e-05	1492.92
SA20_SOC_2	1289	779.3557167053223	215.9520149230957	1.913169e-05	1494.08
SA20_SOC_2	1290	779.23903465271	203.4657382965088	1.405667e-05	1495.24
SA20_SOC_2	1291	779.5036315917969	203.85107517242432	1.3310704e-05	1496.4
SA20_SOC_2	1292	103.45263481140137	397.9716682434082	0.0037038375	1497.56
SA20_SOC_2	1293	103.69299650192261	401.7923355102539	0.0009547453	1498.72
SA20_SOC_2	1294	105.64751625061035	402.54295349121094	0.0014739822	1499.88
SA20_SOC_2	1295	102.65922546386719	401.2491989135742	0.0083788205	1501.04
SA20_SOC_2	1296	104.02382612228394	403.7965393066406	0.037202362	1502.2
SA20_SOC_2	1297	104.38461303710938	403.13801765441895	0.0075304233	1503.36
SA20_SOC_2	1298	104.30184602737427	403.0880355834961	0.06652603	1504.52
SA20_SOC_2	1299	105.2328109741211	405.2402687072754	0.0584561	1505.68
SA20_SOC_2	1300	104.56640720367432	404.70685958862305	0.004797935	1506.84
SA20_SOC_2	1301	105.57217597961426	404.110107421875	0.0048359064	1508.0
SA20_SOC_2	1302	105.35191297531128	405.17778396606445	0.004868651	1509.16
SA20_SOC_2	1303	104.30078506469727	405.9060859680176	0.0171955	1510.32
SA20_SOC_2	1304	104.12899255752563	410.1807975769043	0.035348322	1511.48
SA20_SOC_2	1305	105.10908365249634	412.1052360534668	0.001745752	1512.64
SA20_SOC_2	1306	779.4771194458008	203.57276916503906	1.2710112e-05	1513.8
SA20_SOC_2	1307	103.20643186569214	411.43049240112305	0.00010754075	1514.96
SA20_SOC_2	1308	779.2683601379395	215.90038776397705	1.8599969e-05	1516.12
SA20_SOC_2	1309	779.1562080383301	215.89359283447266	1.9278503e-05	1517.28
SA20_SOC_2	1310	779.3562412261963	203.46330642700195	1.581494e-05	1518.44
SA20_SOC_2	1311	779.3737888336182	215.8278465270996	1.5623256e-05	1519.6
SA20_SOC_2	1312	779.4283866882324	216.2380886077881	1.2413994e-05	1520.76
SA20_SOC_2	1313	779.3552398681641	203.59668731689453	1.2619444e-05	1521.92
SA20_SOC_2	1314	786.9067668914795	195.1457691192627	1.6840246e-05	1523.08
SA20_SOC_2	1315	787.0919227600098	181.64455890655518	1.4455453e-05	1524.24
SA20_SOC_2	1316	779.291820526123	216.240234375	1.4018075e-05	1525.4
SA20_SOC_2	1317	779.1802406311035	216.01233959197998	1.4759687e-05	1526.56
SA20_SOC_2	1318	102.93377637863159	410.5734443664551	8.367642e-05	1527.72
SA20_SOC_2	1319	103.16084623336792	408.64465713500977	0.0003043561	1528.88
SA20_SOC_2	1320	779.3267250061035	215.81625938415527	1.6533157e-05	1530.04
SA20_SOC_2	1321	104.61986064910889	361.459264755249	0.8051676	1531.2
SA20_SOC_2	1322	105.77239990234375	381.69153213500977	0.021351062	1532.36
SA20_SOC_2	1323	779.2803764343262	216.09017372131348	2.205312e-05	1533.52
SA20_SOC_2	1324	105.3627610206604	361.48693084716797	0.0010174394	1534.68
SA20_SOC_2	1325	488.7089729309082	35.20586013793945	0.00055537274	1535.84
SA20_SOC_2	1326	102.59785652160645	367.42103576660156	0.12771077	1537.0
SA20_SOC_2	1327	779.209041595459	216.05938911437988	2.038518e-05	1538.16
SA20_SOC_2	1328	779.5287132263184	192.02283382415771	1.2505858e-05	1539.32
SA20_SOC_2	1329	778.9548873901367	215.7171392440796	2.5774967e-05	1540.48
SA20_SOC_2	1330	106.76891803741455	342.87471771240234	0.000507304	1541.64
SA20_SOC_2	1331	779.2834281921387	203.42007637023926	1.3909106e-05	1542.8
SA20_SOC_2	1332	103.45906019210815	374.91376876831055	0.96262217	1543.96
SA20_SOC_2	1333	107.65739679336548	327.72594451904297	0.39921093	1545.12
SA20_SOC_2	1334	779.0567398071289	215.6983995437622	2.1988903e-05	1546.28
SA20_SOC_2	1335	104.70733642578125	380.30513763427734	0.02382163	1547.44
SA20_SOC_2	1336	779.2066097259521	216.31010055541992	1.5551936e-05	1548.6
SA20_SOC_2	1337	779.5505523681641	179.5250701904297	1.559347e-05	1549.76
SA20_SOC_2	1338	779.0599346160889	215.89259147644043	1.946353e-05	1550.92
SA20_SOC_2	1339	779.1452407836914	203.62064838409424	1.849455e-05	1552.08
SA20_SOC_2	1340	779.2876243591309	216.16345882415771	2.0878842e-05	1553.24
SA20_SOC_2	1341	778.92746925354	216.0338830947876	2.1474092e-05	1554.4
SA20_SOC_2	1342	105.46443462371826	378.5880661010742	0.011074223	1555.56
SA20_SOC_2	1343	103.31361293792725	346.7703437805176	0.73504114	1556.72
SA20_SOC_2	1344	778.8232326507568	215.69518089294434	2.4131406e-05	1557.88
SA20_SOC_2	1345	106.6220760345459	379.05773162841797	0.15271698	1559.04
SA20_SOC_2	1346	779.0525436401367	216.19329929351807	1.8050358e-05	1560.2
SA20_SOC_2	1347	779.013729095459	216.12298965454102	2.3152566e-05	1561.36
SA20_SOC_2	1348	778.7886142730713	216.08492374420166	2.5120657e-05	1562.52
SA20_SOC_2	1349	779.0533065795898	203.51749420166016	2.0807123e-05	1563.68
SA20_SOC_2	1350	778.9936065673828	216.27678394317627	2.1421563e-05	1564.84
SA20_SOC_2	1351	103.68664264678955	371.8897819519043	0.4706577	1566.0
SA20_SOC_2	1352	778.9676189422607	215.87782859802246	2.5322239e-05	1567.16
SA20_SOC_2	1353	779.1402816772461	228.63940715789795	2.7109967e-05	1568.32
SA20_SOC_2	1354	779.1147232055664	203.44347953796387	1.6518485e-05	1569.48
SA20_SOC_2	1355	500.36535263061523	35.088701248168945	0.00030405362	1570.64
SA20_SOC_2	1356	778.9744853973389	216.12127304077148	1.7110853e-05	1571.8
SA20_SOC_2	1357	779.1388988494873	203.34797859191895	1.8450299e-05	1572.96
SA20_SOC_2	1358	779.1544437408447	203.4195041656494	1.3904279e-05	1574.12
SA20_SOC_2	1359	104.79106903076172	330.17709732055664	0.01071724	1575.28
SA20_SOC_2	1360	106.94313049316406	330.48986434936523	0.004595068	1576.44
SA20_SOC_2	1361	779.3956756591797	203.52087020874023	1.41033715e-05	1577.6
SA20_SOC_2	1362	779.3179512023926	203.3942985534668	1.4801381e-05	1578.76
SA20_SOC_2	1363	779.408073425293	203.32607746124268	1.7160728e-05	1579.92
SA20_SOC_2	1364	779.2524337768555	215.65332412719727	1.9077434e-05	1581.08
SA20_SOC_2	1365	779.1022300720215	215.7275104522705	1.981225e-05	1582.24
SA20_SOC_2	1366	779.4322967529297	180.12811660766602	1.37562965e-05	1583.4
SA20_SOC_2	1367	779.2511940002441	203.23901653289795	1.9806226e-05	1584.56
SA20_SOC_2	1368	779.1563987731934	215.89681148529053	1.621598e-05	1585.72
SA20_SOC_2	1369	779.2361736297607	215.90413570404053	1.4525903e-05	1586.88
SA20_SOC_2	1370	779.3453216552734	203.58384132385254	1.7027833e-05	1588.04
SA20_SOC_2	1371	779.259204864502	215.6582736968994	2.282099e-05	1589.2
SA20_SOC_2	1372	104.18479442596436	342.1128273010254	0.022831531	1590.36
SA20_SOC_2	1373	105.94145059585571	356.18496894836426	0.0011141145	1591.52
SA20_SOC_2	1374	106.14063739776611	367.53161430358887	0.15965374	1592.68
SA20_SOC_2	1375	779.1799545288086	203.49158763885498	1.3923691e-05	1593.84
SA20_SOC_2	1376	107.4512243270874	392.2383499145508	0.13888755	1595.0
SA20_SOC_2	1377	103.53528261184692	402.3536682128906	0.012091103	1596.16
SA20_SOC_2	1378	779.2859077453613	203.81669998168945	1.4419599e-05	1597.32
SA20_SOC_2	1379	779.4115543365479	203.41721534729004	1.52336925e-05	1598.48
SA20_SOC_2	1380	473.48384857177734	254.15379524230957	1.4727151e-05	1599.64
SA20_SOC_2	1381	779.2850971221924	203.22936058044434	1.4356153e-05	1600.8
SA20_SOC_2	1382	779.3801307678223	216.18906497955322	1.7330438e-05	1601.96
SA20_SOC_2	1383	779.3374061584473	203.28731060028076	1.3341344e-05	1603.12
SA20_SOC_2	1384	787.1824264526367	194.9111795425415	1.5798552e-05	1604.28
SA20_SOC_2	1385	779.1603088378906	216.09895706176758	1.5707828e-05	1605.44
SA20_SOC_2	1386	779.2597770690918	216.17846488952637	1.815269e-05	1606.6
SA20_SOC_2	1387	779.4648170471191	216.1355209350586	1.5742351e-05	1607.76
SA20_SOC_2	1388	779.2195320129395	216.12935543060303	1.2522136e-05	1608.92
SA20_SOC_2	1389	104.1250228881836	315.99560737609863	0.23952165	1610.08
SA20_SOC_2	1390	779.393482208252	215.78350067138672	1.819706e-05	1611.24
SA20_SOC_2	1391	779.5741081237793	216.08010292053223	1.1758374e-05	1612.4
SA20_SOC_2	1392	778.9863109588623	215.55500507354736	2.5582072e-05	1613.56
SA20_SOC_2	1393	779.5223712921143	215.9247636795044	1.440242e-05	1614.72
SA20_SOC_2	1394	689.6622657775879	125.0804328918457	1.4057621e-05	1615.88
SA20_SOC_2	1395	779.1333198547363	215.9705114364624	1.6376425e-05	1617.04
SA20_SOC_2	1396	787.0606422424316	181.89519882202148	1.5621052e-05	1618.2
SA20_SOC_2	1397	779.3617248535156	216.0435962677002	1.7824796e-05	1619.36
SA20_SOC_2	1398	779.2245864868164	216.03163719177246	1.2937108e-05	1620.52
SA20_SOC_2	1399	779.2256355285645	215.8443260192871	1.4808893e-05	1621.68
SA20_SOC_2	1400	106.66264295578003	380.0658416748047	0.001518827	1622.84
SA20_SOC_2	1401	779.0109634399414	216.1332607269287	1.6850447e-05	1624.0
SA20_SOC_2	1402	104.1283369064331	347.0849418640137	0.10610512	1625.16
SA20_SOC_2	1403	102.4691104888916	394.77810859680176	0.0006849774	1626.32
SA20_SOC_2	1404	101.43691301345825	403.69468688964844	0.006406177	1627.48
SA20_SOC_2	1405	102.44262218475342	368.05383682250977	0.01079153	1628.64
SA20_SOC_2	1406	779.249382019043	216.0508918762207	1.7543216e-05	1629.8
SA20_SOC_2	1407	101.38909816741943	392.99511909484863	0.00017909677	1630.96
SA20_SOC_2	1408	102.59308815002441	404.12755966186523	0.0013207286	1632.12
SA20_SOC_2	1409	103.0390739440918	355.7786750793457	0.01396264	1633.28
SA20_SOC_2	1410	779.374361038208	192.34691619873047	1.3014449e-05	1634.44
SA20_SOC_2	1411	779.0718078613281	215.94148635864258	1.6976695e-05	1635.6
SA20_SOC_2	1412	778.7617683410645	216.2899875640869	2.3152876e-05	1636.76
SA20_SOC_2	1413	779.0733814239502	203.45412254333496	1.928582e-05	1637.92
SA20_SOC_2	1414	779.1055679321289	216.5892219543457	1.6197078e-05	1639.08
SA20_SOC_2	1415	106.74848556518555	364.4552421569824	0.0025795468	1640.24
SA20_SOC_2	1416	779.0566921234131	215.893292427063	2.5903622e-05	1641.4
SA20_SOC_2	1417	778.8904666900635	215.89809894561768	2.2151511e-05	1642.56
SA20_SOC_2	1418	102.48087644577026	381.0824489593506	0.0592113	1643.72
SA20_SOC_2	1419	779.0208339691162	215.97112655639648	2.2286591e-05	1644.88
SA20_SOC_2	1420	778.929615020752	216.3213872909546	1.9871553e-05	1646.04
SA20_SOC_2	1421	102.51365900039673	380.46546936035156	0.9872771	1647.2
SA20_SOC_2	1422	779.2420387268066	203.40741634368896	1.5231542e-05	1648.36
SA20_SOC_2	1423	779.1976928710938	216.18857860565186	2.220947e-05	1649.52
SA20_SOC_2	1424	103.83107662200928	367.9160213470459	0.8177386	1650.68
SA20_SOC_2	1425	105.84263801574707	320.8600044250488	0.009866184	1651.84
SA20_SOC_2	1426	779.1213035583496	215.99846363067627	2.2280024e-05	1653.0
SA20_SOC_2	1427	103.05147171020508	381.75853729248047	0.0001946377	1654.16
SA20_SOC_2	1428	779.0067195892334	215.92620849609375	2.0557523e-05	1655.32
SA20_SOC_2	1429	779.0557861328125	215.88124752044678	2.3034412e-05	1656.48
SA20_SOC_2	1430	104.69999313354492	386.51421546936035	0.00080169353	1657.64
SA20_SOC_2	1431	106.33598566055298	327.15219497680664	0.4329767	1658.8
SA20_SOC_2	1432	102.29642391204834	367.40467071533203	0.9238367	1659.96
SA20_SOC_2	1433	779.3752670288086	203.54876518249512	1.5222656e-05	1661.12
SA20_SOC_2	1434	104.49200868606567	371.1279487609863	0.0031797572	1662.28
SA20_SOC_2	1435	779.1110992431641	216.135892868042	1.9169971e-05	1663.44
SA20_SOC_2	1436	778.867769241333	203.736834526062	1.7763825e-05	1664.6
SA20_SOC_2	1437	105.18393516540527	371.99767112731934	0.00042374455	1665.76
SA20_SOC_2	1438	107.90042877197266	331.3945770263672	0.8188765	1666.92
SA20_SOC_2	1439	103.82500886917114	368.79730224609375	0.84288484	1668.08
SA20_SOC_2	1440	787.4085426330566	194.8604393005371	1.3580093e-05	1669.24
SA20_SOC_2	1441	779.1436195373535	179.65819358825684	1.6600019e-05	1670.4
SA20_SOC_2	1442	103.76076698303223	363.1597709655762	0.09038452	1671.56
SA20_SOC_2	1443	102.56389379501343	333.89370918273926	0.012416697	1672.72
SA20_SOC_2	1444	103.65016460418701	389.1844940185547	0.008329368	1673.88
SA20_SOC_2	1445	779.3142795562744	216.10525131225586	2.0012494e-05	1675.04
SA20_SOC_2	1446	779.1579246520996	203.71775150299072	1.5329264e-05	1676.2
SA20_SOC_2	1447	779.0083885192871	203.7255620956421	1.448225e-05	1677.36
SA20_SOC_2	1448	104.04109954833984	341.5968132019043	0.48344502	1678.52
SA20_SOC_2	1449	103.78035306930542	382.63675689697266	0.00019945054	1679.68
SA20_SOC_2	1450	779.5103073120117	215.9309434890747	1.5824791e-05	1680.84
SA20_SOC_2	1451	779.1106700897217	203.5004997253418	1.5960468e-05	1682.0
SA20_SOC_2	1452	779.1805267333984	216.1557912826538	1.7832923e-05	1683.16
SA20_SOC_2	1453	779.3138027191162	203.42870235443115	1.475507e-05	1684.32
SA20_SOC_2	1454	107.02643394470215	319.3894958496094	0.000984647	1685.48
SA20_SOC_2	1455	105.17354011535645	367.3267936706543	0.077639595	1686.64
SA20_SOC_2	1456	779.4048309326172	215.66054821014404	1.6556793e-05	1687.8
SA20_SOC_2	1457	779.3045997619629	203.53139877319336	1.2729545e-05	1688.96
SA20_SOC_2	1458	103.94221544265747	363.10890197753906	0.99336207	1690.12
SA20_SOC_2	1459	779.3062210083008	215.97164154052734	1.4500518e-05	1691.28
SA20_SOC_2	1460	461.31629943847656	253.88331413269043	1.4637022e-05	1692.44
SA20_SOC_2	1461	779.4437408447266	216.10027313232422	1.560393e-05	1693.6
SA20_SOC_2	1462	787.4916553497314	181.89316749572754	1.1980888e-05	1694.76
SA20_SOC_2	1463	103.4658432006836	369.1123580932617	0.9235835	1695.92
SA20_SOC_2	1464	106.02378845214844	328.23280334472656	0.5702749	1697.08
SA20_SOC_2	1465	104.32387590408325	373.2132339477539	0.8982062	1698.24
SA20_SOC_2	1466	106.06390237808228	359.0797233581543	0.028885389	1699.4
SA20_SOC_2	1467	779.4730186462402	215.82012176513672	2.1492262e-05	1700.56
SA20_SOC_2	1468	97.45359420776367	344.9066734313965	0.27630082	1701.72
SA20_SOC_2	1469	102.5147557258606	383.8455390930176	0.0015558514	1702.88
SA20_SOC_2	1470	787.2311592102051	195.0320291519165	1.1731873e-05	1704.04
SA20_SOC_2	1471	779.5739650726318	216.095609664917	1.4380981e-05	1705.2
SA20_SOC_2	1472	779.4112682342529	215.95181465148926	1.6002336e-05	1706.36
SA20_SOC_2	1473	787.0529174804688	182.04998016357422	1.4502952e-05	1707.52
SA20_SOC_2	1474	779.4048309326172	215.923433303833	1.738372e-05	1708.68
SA20_SOC_2	1475	779.5734882354736	215.85376739501953	1.6224518e-05	1709.84
SA20_SOC_2	1476	107.69935846328735	385.02851486206055	0.0017728505	1711.0
SA20_SOC_2	1477	779.3079376220703	216.04296684265137	1.6858661e-05	1712.16
SA20_SOC_2	1478	779.4901847839355	203.60953330993652	1.0565493e-05	1713.32
SA20_SOC_2	1479	779.5652866363525	216.2017822265625	1.0968939e-05	1714.48
SA20_SOC_2	1480	779.1308403015137	215.8432102203369	1.700145e-05	1715.64
SA20_SOC_2	1481	778.996753692627	216.02354049682617	2.043458e-05	1716.8
SA20_SOC_2	1482	779.066276550293	215.93862533569336	1.8487355e-05	1717.96
SA20_SOC_2	1483	779.1688919067383	215.73301792144775	2.13876e-05	1719.12
SA20_SOC_2	1484	779.0379524230957	215.90251922607422	2.0316478e-05	1720.28
SA20_SOC_2	1485	779.0791988372803	216.1193561553955	2.1342286e-05	1721.44
SA20_SOC_2	1486	779.0914535522461	215.96689224243164	1.6801234e-05	1722.6
SA20_SOC_2	1487	105.80567121505737	368.745174407959	0.0018018846	1723.76
SA20_SOC_2	1488	779.6670913696289	203.64197731018066	1.551527e-05	1724.92
SA20_SOC_2	1489	102.75459289550781	360.9393310546875	0.98695767	1726.08
SA20_SOC_2	1490	779.216480255127	204.00303840637207	1.0691094e-05	1727.24
SA20_SOC_2	1491	779.1553497314453	215.76042652130127	2.4272676e-05	1728.4
SA20_SOC_2	1492	779.1516780853271	203.6309051513672	1.2644706e-05	1729.56
SA20_SOC_2	1493	779.2266845703125	215.8993434906006	2.3866314e-05	1730.72
SA20_SOC_2	1494	107.21296072006226	385.0749206542969	0.0007085405	1731.88
SA20_SOC_2	1495	107.74179697036743	329.72665786743164	0.079184994	1733.04
SA20_SOC_2	1496	103.48968505859375	357.20861434936523	0.9953489	1734.2
SA20_SOC_2	1497	779.3731212615967	192.5348424911499	1.5552334e-05	1735.36
SA20_SOC_2	1498	779.1685581207275	216.2680149078369	2.1602013e-05	1736.52
SA20_SOC_2	1499	104.87992763519287	333.48833084106445	0.02012092	1737.68
SA20_SOC_2	1500	779.3694496154785	179.16847229003906	1.4880356e-05	1738.84
SA20_SOC_2	1501	779.1867256164551	216.16644859313965	1.9709076e-05	1740.0
SA20_SOC_2	1502	779.3076038360596	216.04692935943604	1.7683826e-05	1741.16
SA20_SOC_2	1503	497.3586082458496	35.744701623916626	0.0004290683	1742.32
SA20_SOC_2	1504	779.050350189209	203.77449989318848	1.6057107e-05	1743.48
SA20_SOC_2	1505	779.1125297546387	203.624267578125	1.6037977e-05	1744.64
SA20_SOC_2	1506	778.7328720092773	216.24887466430664	2.648428e-05	1745.8
SA20_SOC_2	1507	779.1872501373291	203.67324829101562	1.6612785e-05	1746.96
SA20_SOC_2	1508	429.8215389251709	365.41603088378906	0.9998635	1748.12
SA20_SOC_2	1509	580.9749603271484	369.38913345336914	0.99991524	1749.28
SA20_SOC_2	1510	615.8646106719971	375.11438369750977	0.9999473	1750.44
SA20_SOC_2	1511	638.3378982543945	360.1856231689453	0.9999261	1751.6
SA20_SOC_2	1512	661.3152503967285	367.402982711792	0.9996706	1752.76
SA20_SOC_2	1513	624.2969512939453	372.4544048309326	0.9998946	1753.92
SA20_SOC_2	1514	623.4403133392334	344.5473289489746	0.99990046	1755.08
SA20_SOC_2	1515	614.0102386474609	359.57207679748535	0.9999565	1756.24
SA20_SOC_2	1516	595.6374168395996	354.12723541259766	0.99789643	1757.4
SA20_SOC_2	1517	579.3652534484863	374.5806884765625	0.9999652	1758.56
SA20_SOC_2	1518	425.67782402038574	380.93942642211914	0.9995053	1759.72
SA20_SOC_2	1519	331.6953182220459	391.4817237854004	0.99773765	1760.88
SA20_SOC_2	1520	778.7515640258789	215.74663639068604	2.5174713e-05	1762.04
SA20_SOC_2	1521	779.0904998779297	203.35299968719482	1.6478458e-05	1763.2
SA20_SOC_2	1522	778.8771629333496	216.11011505126953	2.223422e-05	1764.36
SA20_SOC_2	1523	779.2569160461426	203.55751991271973	1.644927e-05	1765.52
SA20_SOC_2	1524	778.9997577667236	215.60053825378418	2.5069012e-05	1766.68
SA20_SOC_2	1525	779.6120643615723	192.45397567749023	1.2008537e-05	1767.84
SA20_SOC_2	1526	103.87243032455444	374.5590591430664	0.060679697	1769.0
SA20_SOC_2	1527	779.2170524597168	203.46978664398193	1.3587386e-05	1770.16
SA20_SOC_2	1528	779.0376663208008	203.48502159118652	1.5704009e-05	1771.32
SA20_SOC_2	1529	779.1062355041504	203.28128814697266	1.6023669e-05	1772.48
SA20_SOC_2	1530	779.1786193847656	216.00754737854004	1.7111719e-05	1773.64
SA20_SOC_2	1531	779.0945053100586	215.83943367004395	2.0248428e-05	1774.8
SA20_SOC_2	1532	778.8368225097656	216.28689765930176	1.9083367e-05	1775.96
SA20_SOC_2	1533	485.70289611816406	239.08430099487305	1.3632984e-05	1777.12
SA20_SOC_2	1534	779.2811870574951	203.34016799926758	1.4749302e-05	1778.28
SA20_SOC_2	1535	787.2222900390625	182.62930870056152	1.1521255e-05	1779.44
SA20_SOC_2	1536	104.2795181274414	397.9896926879883	0.000103403014	1780.6
SA20_SOC_2	1537	106.31834268569946	385.6593704223633	0.00096219336	1781.76
SA20_SOC_2	1538	778.9982318878174	203.48251819610596	1.6275008e-05	1782.92
SA20_SOC_2	1539	779.1632175445557	215.80487251281738	1.8398676e-05	1784.08
SA20_SOC_2	1540	779.460620880127	216.0385036468506	1.323477e-05	1785.24
SA20_SOC_2	1541	104.50918674468994	407.08826065063477	0.0018562656	1786.4
SA20_SOC_2	1542	779.3978691101074	215.636887550354	1.6562446e-05	1787.56
SA20_SOC_2	1543	488.23580741882324	241.61953926086426	1.4297184e-05	1788.72
SA20_SOC_2	1544	779.5169353485107	215.79937934875488	1.1013267e-05	1789.88
SA20_SOC_2	1545	779.4198989868164	203.36989402770996	1.0592469e-05	1791.04
SA20_SOC_2	1546	787.4024868011475	194.69361305236816	1.5887092e-05	1792.2
SA20_SOC_2	1547	779.4036865234375	216.07094764709473	1.8348388e-05	1793.36
SA20_SOC_2	1548	779.3044090270996	216.00996494293213	1.6486365e-05	1794.52
SA20_SOC_2	1549	787.2232437133789	182.64527320861816	1.1490882e-05	1795.68
SA20_SOC_2	1550	375.70652961730957	389.95325088500977	0.9985796	1796.84
SA20_SOC_2	1551	534.6314430236816	374.36960220336914	0.9997881	1798.0
SA20_SOC_2	1552	623.4619140625	372.2186279296875	0.99994814	1799.16
SA20_SOC_2	1553	633.7754726409912	353.68818283081055	0.9997408	1800.32
SA20_SOC_2	1554	639.1884803771973	358.0026912689209	0.9996923	1801.48
SA20_SOC_2	1555	610.8968734741211	352.41150856018066	0.99989665	1802.64
SA20_SOC_2	1556	633.7040901184082	372.2611999511719	0.9986345	1803.8
SA20_SOC_2	1557	624.9455451965332	358.7482738494873	0.99961686	1804.96
SA20_SOC_2	1558	592.3949241638184	363.1241226196289	0.999928	1806.12
SA20_SOC_2	1559	602.9706954956055	380.906925201416	0.9998337	1807.28
SA20_SOC_2	1560	620.2560901641846	386.4239501953125	0.99926513	1808.44
SA20_SOC_2	1561	601.1975288391113	391.72061920166016	0.9998779	1809.6
SA20_SOC_2	1562	386.0558748245239	389.19968605041504	0.99994004	1810.76
SA20_SOC_2	1563	332.96613693237305	391.69569969177246	0.9984175	1811.92
SA20_SOC_2	1564	326.7847776412964	390.8595085144043	0.87028277	1813.08
SA20_SOC_2	1565	779.0787696838379	216.2213659286499	1.6909366e-05	1814.24
SA20_SOC_2	1566	105.62905073165894	398.9238739013672	3.2167536e-05	1815.4
SA20_SOC_2	1567	787.1551513671875	194.39529418945312	1.761794e-05	1816.56
SA20_SOC_2	1568	105.42017221450806	398.66251945495605	3.480839e-05	1817.72
SA20_SOC_2	1569	105.08493185043335	400.6577682495117	2.462847e-05	1818.88
SA20_SOC_2	1570	105.67196607589722	404.16051864624023	9.013819e-05	1820.04
SA20_SOC_2	1571	105.19328117370605	401.7623519897461	2.4467714e-05	1821.2
SA20_SOC_2	1572	105.30996322631836	405.63915252685547	7.4246534e-05	1822.36
SA20_SOC_2	1573	779.04052734375	215.77022552490234	2.2552498e-05	1823.52
SA20_SOC_2	1574	103.08612585067749	408.47705841064453	5.756754e-05	1824.68
SA20_SOC_2	1575	104.00567054748535	410.0166606903076	2.9121797e-05	1825.84
SA20_SOC_2	1576	100.65082311630249	405.89512825012207	0.0005058395	1827.0
SA20_SOC_2	1577	101.29863023757935	413.5461902618408	0.0032047692	1828.16
SA20_SOC_2	1578	102.06644535064697	410.26597023010254	0.009158204	1829.32
SA20_SOC_2	1579	102.85810232162476	410.4086494445801	0.0019266668	1830.48
SA20_SOC_2	1580	778.9918899536133	216.03378295898438	1.7925784e-05	1831.64
SA20_SOC_2	1581	103.73642444610596	425.97713470458984	3.3946642e-05	1832.8
SA20_SOC_2	1582	779.068660736084	216.08386516571045	2.1372654e-05	1833.96
SA20_SOC_2	1583	779.1762351989746	215.81777572631836	2.6202808e-05	1835.12
SA20_SOC_2	1584	779.1623115539551	216.17114067077637	2.0984979e-05	1836.28
SA20_SOC_2	1585	779.0293216705322	216.12131595611572	2.208393e-05	1837.44
SA20_SOC_2	1586	778.9324760437012	216.21638774871826	2.4331037e-05	1838.6
SA20_SOC_2	1587	778.8257598876953	216.06893062591553	2.309122e-05	1839.76
SA20_SOC_2	1588	779.2605400085449	203.84119033813477	1.5904432e-05	1840.92
SA20_SOC_2	1589	779.0915489196777	216.53417587280273	1.9786838e-05	1842.08
SA20_SOC_2	1590	779.0468215942383	216.05851650238037	1.6815982e-05	1843.24
SA20_SOC_2	1591	778.9901256561279	203.45609664916992	1.6033511e-05	1844.4
SA20_SOC_2	1592	105.71366548538208	399.87213134765625	7.673282e-05	1845.56
SA20_SOC_2	1593	105.5659294128418	397.8083896636963	0.00026847437	1846.72
SA20_SOC_2	1594	107.11259841918945	398.2803726196289	0.00032519578	1847.88
SA20_SOC_2	1595	779.1858673095703	203.62418174743652	1.8960174e-05	1849.04
SA20_SOC_2	1596	779.1016578674316	216.0311794281006	2.0250494e-05	1850.2
SA20_SOC_2	1597	778.8858413696289	203.32298755645752	1.4722348e-05	1851.36
SA20_SOC_2	1598	779.1070938110352	203.4572410583496	1.23146765e-05	1852.52
SA20_SOC_2	1599	103.82888317108154	395.8827781677246	0.00034348562	1853.68
SA20_SOC_2	1600	779.1019916534424	203.64373683929443	1.4026178e-05	1854.84
SA20_SOC_2	1601	779.0065288543701	215.93713760375977	2.3465362e-05	1856.0
SA20_SOC_2	1602	106.45484924316406	373.2540035247803	0.00017110788	1857.16
SA20_SOC_2	1603	105.58309555053711	381.209192276001	0.0020463374	1858.32
SA20_SOC_2	1604	107.12047815322876	392.4213409423828	0.0003952433	1859.48
SA20_SOC_2	1605	103.80291938781738	389.3546962738037	8.244399e-05	1860.64
SA20_SOC_2	1606	779.35791015625	203.56143951416016	1.3360736e-05	1861.8
SA20_SOC_2	1607	779.26025390625	203.64830017089844	1.7131948e-05	1862.96
SA20_SOC_2	1608	779.2841911315918	203.49812507629395	1.4440324e-05	1864.12
SA20_SOC_2	1609	107.38842487335205	388.13907623291016	0.00033083267	1865.28
SA20_SOC_2	1610	106.90083503723145	385.9737968444824	0.0007440091	1866.44
SA20_SOC_2	1611	487.36844062805176	35.07667779922485	8.826319e-05	1867.6
SA20_SOC_2	1612	779.0076732635498	216.20937824249268	2.1937123e-05	1868.76
SA20_SOC_2	1613	779.2324066162109	203.41016292572021	1.446461e-05	1869.92
SA20_SOC_2	1614	779.4096946716309	215.8818483352661	1.740927e-05	1871.08
SA20_SOC_2	1615	779.199743270874	203.76049518585205	1.5809284e-05	1872.24
SA20_SOC_2	1616	103.45865488052368	386.5349292755127	0.88849527	1873.4
SA20_SOC_2	1617	779.289722442627	215.74031352996826	1.8596918e-05	1874.56
SA20_SOC_2	1618	779.2716979980469	203.29872608184814	1.834578e-05	1875.72
SA20_SOC_2	1619	489.7970199584961	35.5232048034668	9.686162e-05	1876.88
SA20_SOC_2	1620	779.0327072143555	215.92406272888184	2.1449734e-05	1878.04
SA20_SOC_2	1621	779.2135238647461	215.94991207122803	1.8493456e-05	1879.2
SA20_SOC_2	1622	779.2722702026367	215.98068237304688	1.9601202e-05	1880.36
SA20_SOC_2	1623	779.3339729309082	216.20703220367432	1.6715923e-05	1881.52
SA20_SOC_2	1624	779.3784618377686	180.2922534942627	1.4096191e-05	1882.68
SA20_SOC_2	1625	779.5146942138672	216.15257263183594	1.2834351e-05	1883.84
SA20_SOC_2	1626	787.0687007904053	182.2719955444336	1.6194314e-05	1885.0
SA20_SOC_2	1627	108.07855129241943	410.2705192565918	0.0043336763	1886.16
SA20_SOC_2	1628	105.10709285736084	411.749267578125	0.020568155	1887.32
SA20_SOC_2	1629	105.53098917007446	406.0949420928955	0.0019565157	1888.48
SA20_SOC_2	1630	779.1472434997559	216.06267929077148	1.9561745e-05	1889.64
SA20_SOC_2	1631	779.2856216430664	216.18497371673584	1.7377653e-05	1890.8
SA20_SOC_2	1632	779.3193340301514	216.20052337646484	1.43749485e-05	1891.96
SA20_SOC_2	1633	779.569149017334	215.9012746810913	1.3695323e-05	1893.12
SA20_SOC_2	1634	779.2111873626709	216.05252265930176	1.8353305e-05	1894.28
SA20_SOC_2	1635	779.2492866516113	215.9457778930664	1.8005983e-05	1895.44
SA20_SOC_2	1636	105.61281442642212	406.5436363220215	0.00010827255	1896.6
SA20_SOC_2	1637	105.73115348815918	406.3498878479004	0.000161773	1897.76
SA20_SOC_2	1638	102.95672416687012	407.71018981933594	0.00019518407	1898.92
SA20_SOC_2	1639	105.6841254234314	402.28282928466797	0.0041612023	1900.08
SA20_SOC_2	1640	104.0994644165039	402.7566146850586	0.009329154	1901.24
SA20_SOC_2	1641	105.72383403778076	403.7160301208496	0.0003564102	1902.4
SA20_SOC_2	1642	105.08631467819214	400.70457458496094	0.00012929147	1903.56
SA20_SOC_2	1643	106.41454458236694	406.4523696899414	0.0002113283	1904.72
SA20_SOC_2	1644	105.48233985900879	399.9492359161377	4.3441367e-05	1905.88
SA20_SOC_2	1645	105.2502989768982	400.13099670410156	5.862172e-05	1907.04
SA20_SOC_2	1646	106.33835792541504	399.55058097839355	1.779173e-05	1908.2
SA20_SOC_2	1647	779.2699813842773	216.01053714752197	1.6518437e-05	1909.36
SA20_SOC_2	1648	105.77392578125	401.5056037902832	0.0009369177	1910.52
SA20_SOC_2	1649	105.1016092300415	401.35454177856445	0.0015973839	1911.68
SA20_SOC_2	1650	105.85616827011108	405.4244041442871	0.0004769094	1912.84
SA20_SOC_2	1651	106.61430358886719	396.9793510437012	0.00012440304	1914.0
SA20_SOC_2	1652	779.2754173278809	216.0653829574585	1.9873012e-05	1915.16
SA20_SOC_2	1653	779.310417175293	216.1355495452881	1.5646368e-05	1916.32
SA20_SOC_2	1654	779.2497634887695	216.35470390319824	1.5485453e-05	1917.48
SA20_SOC_2	1655	101.38781070709229	396.66306495666504	0.01627837	1918.64
SA20_SOC_2	1656	779.1079521179199	216.09774112701416	2.1639744e-05	1919.8
SA20_SOC_2	1657	779.0545463562012	215.9117889404297	2.1435992e-05	1920.96
SA20_SOC_2	1658	332.7641487121582	384.72089767456055	0.15237936	1922.12
SA20_SOC_2	1659	430.4342269897461	388.7391185760498	0.99991906	1923.28
SA20_SOC_2	1660	579.9988746643066	379.0037727355957	0.99994457	1924.44
SA20_SOC_2	1661	588.5830879211426	381.987361907959	0.9999144	1925.6
SA20_SOC_2	1662	615.8092498779297	387.3867416381836	0.9999491	1926.76
SA20_SOC_2	1663	617.2543525695801	377.96241760253906	0.999881	1927.92
SA20_SOC_2	1664	633.9340686798096	380.56431770324707	0.99984944	1929.08
SA20_SOC_2	1665	633.3647727966309	363.1226921081543	0.9998097	1930.24
SA20_SOC_2	1666	609.4725608825684	307.5506401062012	0.99994946	1931.4
SA20_SOC_2	1667	632.4971199035645	343.3444118499756	0.9991714	1932.56
SA20_SOC_2	1668	613.4984970092773	373.5764980316162	0.9998356	1933.72
SA20_SOC_2	1669	607.6396942138672	278.7758445739746	0.99992466	1934.88
SA20_SOC_2	1670	605.9452056884766	328.62499237060547	0.99874336	1936.04
SA20_SOC_2	1671	606.407880783081	375.2032470703125	0.99985516	1937.2
SA20_SOC_2	1672	600.4645347595215	363.99659156799316	0.99989617	1938.36
SA20_SOC_2	1673	580.8116436004639	369.4395160675049	0.9999443	1939.52
SA20_SOC_2	1674	648.1235504150391	369.8332214355469	0.9999076	1940.68
SA20_SOC_2	1675	689.6380424499512	386.90943717956543	0.9981857	1941.84
SA20_SOC_2	1676	718.8494682312012	401.64384841918945	0.9989543	1943.0
SA20_SOC_2	1677	724.5144844055176	403.38998794555664	0.99385035	1944.16
SA20_SOC_2	1678	733.3195686340332	400.78325271606445	0.8779042	1945.32
SA20_SOC_2	1679	729.7666549682617	344.3064022064209	0.999326	1946.48
SA20_SOC_2	1680	698.7966060638428	390.3042984008789	0.99993825	1947.64
SA20_SOC_2	1681	718.9358711242676	424.28009033203125	0.98632926	1948.8
SA20_SOC_2	1682	729.0077209472656	425.21836280822754	0.9978962	1949.96
SA20_SOC_2	1683	714.2951011657715	421.3849353790283	0.04350711	1951.12
SA20_SOC_2	1684	661.3338470458984	417.39014625549316	0.9998745	1952.28
SA20_SOC_2	1685	631.638765335083	392.44760513305664	0.99994314	1953.44
SA20_SOC_2	1686	633.255672454834	382.6187038421631	0.99985015	1954.6
SA20_SOC_2	1687	651.6013145446777	377.04136848449707	0.9968604	1955.76
SA20_SOC_2	1688	645.7076072692871	377.5466537475586	0.9917305	1956.92
SA20_SOC_2	1689	633.1164836883545	381.0692024230957	0.999345	1958.08
SA20_SOC_2	1690	638.88840675354	388.5985565185547	0.9997893	1959.24
SA20_SOC_2	1691	465.69299697875977	385.24352073669434	0.99986017	1960.4
SA20_SOC_2	1692	339.6690368652344	382.24056243896484	0.9980445	1961.56
SA20_SOC_2	1693	779.1441917419434	203.55091094970703	1.708545e-05	1962.72
SA20_SOC_2	1694	779.1873931884766	203.2547378540039	1.6178692e-05	1963.88
SA20_SOC_2	1695	779.2160511016846	203.56112480163574	1.0934931e-05	1965.04
SA20_SOC_2	1696	779.2698860168457	215.71958541870117	1.89384e-05	1966.2
SA20_SOC_2	1697	779.5427322387695	215.70439338684082	2.0172703e-05	1967.36
SA20_SOC_2	1698	779.2324066162109	216.0431957244873	1.6808286e-05	1968.52
SA20_SOC_2	1699	779.1752815246582	203.41355323791504	1.2095913e-05	1969.68
SA20_SOC_2	1700	779.4013023376465	215.72432041168213	1.5855034e-05	1970.84
SA20_SOC_2	1701	779.5290946960449	216.1653184890747	1.3037481e-05	1972.0
SA20_SOC_2	1702	779.2052268981934	215.70369243621826	1.6742166e-05	1973.16
SA20_SOC_2	1703	779.2339324951172	203.43684196472168	1.4313214e-05	1974.32
SA20_SOC_2	1704	779.2466640472412	215.9431028366089	1.53992e-05	1975.48
SA20_SOC_2	1705	491.1068916320801	236.27469062805176	1.03504735e-05	1976.64
SA20_SOC_2	1706	779.404354095459	215.95301628112793	1.6012991e-05	1977.8
SA20_SOC_2	1707	779.2872905731201	216.11555099487305	1.2555822e-05	1978.96
SA20_SOC_2	1708	779.3760299682617	215.9613275527954	1.419177e-05	1980.12
SA20_SOC_2	1709	779.377555847168	215.93589305877686	2.0457546e-05	1981.28
SA20_SOC_2	1710	779.4200897216797	215.97198486328125	1.6433056e-05	1982.44
SA20_SOC_2	1711	779.1798114776611	215.8659267425537	2.0224827e-05	1983.6
SA20_SOC_2	1712	779.1303634643555	203.44589710235596	1.3961002e-05	1984.76
SA20_SOC_2	1713	779.5146942138672	215.96291542053223	1.2017003e-05	1985.92
SA20_SOC_2	1714	779.4750213623047	216.0858964920044	1.31566985e-05	1987.08
SA20_SOC_2	1715	779.3973922729492	216.01152420043945	1.5728485e-05	1988.24
SA20_SOC_2	1716	779.2757034301758	216.04588508605957	1.7795344e-05	1989.4
SA20_SOC_2	1717	779.559850692749	215.8811330795288	1.3927742e-05	1990.56
SA20_SOC_2	1718	779.4797897338867	216.10083103179932	1.6042872e-05	1991.72
SA20_SOC_2	1719	779.022216796875	203.5685920715332	1.347967e-05	1992.88
SA20_SOC_2	1720	779.5103073120117	216.11402034759521	1.7724042e-05	1994.04
SA20_SOC_2	1721	779.3156623840332	215.8332109451294	1.8720335e-05	1995.2
SA20_SOC_2	1722	779.163122177124	215.7052230834961	1.7076849e-05	1996.36
SA20_SOC_2	1723	104.9597978591919	421.3865089416504	0.00057836657	1997.52
SA20_SOC_2	1724	104.35818433761597	405.35179138183594	0.0007997532	1998.68
SA20_SOC_2	1725	779.4020652770996	215.79259872436523	1.7004271e-05	1999.84
SA20_SOC_2	1726	779.1497230529785	216.11778259277344	2.0903306e-05	2001.0
SA20_SOC_2	1727	779.4332504272461	215.88061809539795	1.4026406e-05	2002.16
SA20_SOC_2	1728	779.3376922607422	216.19015216827393	1.309164e-05	2003.32
SA20_SOC_2	1729	105.1134705543518	397.29872703552246	0.004841121	2004.48
SA20_SOC_2	1730	778.9037704467773	216.48716926574707	1.7763283e-05	2005.64
SA20_SOC_2	1731	779.0027141571045	215.95078468322754	1.9830946e-05	2006.8
SA20_SOC_2	1732	779.1122436523438	216.2653398513794	1.5000494e-05	2007.96
SA20_SOC_2	1733	374.88646507263184	375.4060935974121	0.9987048	2009.12
SA20_SOC_2	1734	523.4420776367188	367.104434967041	0.99987984	2010.28
SA20_SOC_2	1735	614.4098281860352	362.3883819580078	0.9999273	2011.44
SA20_SOC_2	1736	641.0836219787598	360.8246040344238	0.9885689	2012.6
SA20_SOC_2	1737	632.4243545532227	362.72741317749023	0.9997403	2013.76
SA20_SOC_2	1738	607.9858779907227	292.7205562591553	0.9998883	2014.92
SA20_SOC_2	1739	646.7096328735352	339.95704650878906	0.9999006	2016.08
SA20_SOC_2	1740	635.5792045593262	363.3442497253418	0.99988675	2017.24
SA20_SOC_2	1741	620.0655937194824	365.6187343597412	0.9997851	2018.4
SA20_SOC_2	1742	612.2695922851562	344.3865394592285	0.9998752	2019.56
SA20_SOC_2	1743	616.2371635437012	365.0968551635742	0.9999027	2020.72
SA20_SOC_2	1744	608.957052230835	318.0447292327881	0.9999362	2021.88
SA20_SOC_2	1745	622.900390625	333.3592700958252	0.9999105	2023.04
SA20_SOC_2	1746	631.3687324523926	372.1318817138672	0.9998197	2024.2
SA20_SOC_2	1747	640.6346321105957	385.1810073852539	0.9999206	2025.36
SA20_SOC_2	1748	670.1342105865479	400.86673736572266	0.9998099	2026.52
SA20_SOC_2	1749	721.1086750030518	406.3708305358887	0.9907863	2027.68
SA20_SOC_2	1750	714.1124248504639	403.73926162719727	0.89706135	2028.84
SA20_SOC_2	1751	702.5629997253418	431.2017059326172	0.9982078	2030.0
SA20_SOC_2	1752	706.8856239318848	433.92333984375	0.611135	2031.16
SA20_SOC_2	1753	703.0807018280029	417.27441787719727	0.9998332	2032.32
SA20_SOC_2	1754	677.4171829223633	406.3528633117676	0.9998996	2033.48
SA20_SOC_2	1755	708.8692665100098	411.62647247314453	0.9958301	2034.64
SA20_SOC_2	1756	704.19602394104	414.2051410675049	0.99856204	2035.8
SA20_SOC_2	1757	695.2798843383789	406.93742752075195	0.56434315	2036.96
SA20_SOC_2	1758	664.1844749450684	391.15894317626953	0.99817944	2038.12
SA20_SOC_2	1759	649.6697425842285	385.41089057922363	0.9836078	2039.28
SA20_SOC_2	1760	635.4220390319824	383.12278747558594	0.9994399	2040.44
SA20_SOC_2	1761	632.4192523956299	389.11611557006836	0.99959487	2041.6
SA20_SOC_2	1762	629.8733234405518	392.12711334228516	0.99963164	2042.76
SA20_SOC_2	1763	628.1719207763672	376.06481552124023	0.99970824	2043.92
SA20_SOC_2	1764	640.752124786377	361.1560249328613	0.99961984	2045.08
SA20_SOC_2	1765	625.1073837280273	381.602840423584	0.9998951	2046.24
SA20_SOC_2	1766	627.5867462158203	392.083797454834	0.9999534	2047.4
SA20_SOC_2	1767	628.4025192260742	394.8295497894287	0.9998838	2048.56
SA20_SOC_2	1768	618.1213855743408	396.0830783843994	0.99994564	2049.72
SA20_SOC_2	1769	616.6490077972412	394.6043014526367	0.9998878	2050.88
SA20_SOC_2	1770	620.1016902923584	385.2535629272461	0.99992526	2052.04
SA20_SOC_2	1771	612.4514579772949	358.80048751831055	0.999884	2053.2
SA20_SOC_2	1772	610.4564666748047	268.25743675231934	0.99996734	2054.36
SA20_SOC_2	1773	622.9376792907715	331.466588973999	0.9999105	2055.52
SA20_SOC_2	1774	612.2856140136719	370.46175956726074	0.9999149	2056.68
SA20_SOC_2	1775	613.132381439209	364.7870922088623	0.9998115	2057.84
SA20_SOC_2	1776	631.0115814208984	344.3694877624512	0.99997365	2059.0
SA20_SOC_2	1777	627.3118019104004	373.9825630187988	0.99944085	2060.16
SA20_SOC_2	1778	613.1460189819336	391.3959503173828	0.9999641	2061.32
SA20_SOC_2	1779	615.2750968933105	296.13078117370605	0.99991393	2062.48
SA20_SOC_2	1780	600.8429050445557	293.7677478790283	0.99997234	2063.64
SA20_SOC_2	1781	616.4341926574707	343.7815475463867	0.99981767	2064.8
SA20_SOC_2	1782	613.7354373931885	368.5542869567871	0.9998022	2065.96
SA20_SOC_2	1783	635.2471351623535	364.7307586669922	0.99995947	2067.12
SA20_SOC_2	1784	696.0905075073242	407.76695251464844	0.9998983	2068.28
SA20_SOC_2	1785	717.198657989502	412.06798553466797	0.9918119	2069.44
SA20_SOC_2	1786	686.8142127990723	413.3426856994629	0.9999267	2070.6
SA20_SOC_2	1787	695.4102993011475	425.3756904602051	0.99963474	2071.76
SA20_SOC_2	1788	672.410774230957	424.6897029876709	0.9982889	2072.92
SA20_SOC_2	1789	677.6297569274902	422.0056915283203	0.9980799	2074.08
SA20_SOC_2	1790	676.7982482910156	424.5065689086914	0.9998155	2075.24
SA20_SOC_2	1791	684.6399307250977	423.20128440856934	0.99993134	2076.4
SA20_SOC_2	1792	688.2883071899414	426.9494819641113	0.99987304	2077.56
SA20_SOC_2	1793	711.1936569213867	425.6093215942383	0.0052937753	2078.72
SA20_SOC_2	1794	723.0432033538818	427.70084381103516	0.80437726	2079.88
SA20_SOC_2	1795	688.3742332458496	402.8370666503906	0.94602925	2081.04
SA20_SOC_2	1796	668.4112071990967	396.22057914733887	0.99231225	2082.2
SA20_SOC_2	1797	632.1426391601562	380.6133842468262	0.9995134	2083.36
SA20_SOC_2	1798	615.3172492980957	381.56124114990234	0.99956745	2084.52
SA20_SOC_2	1799	615.8074855804443	396.6735076904297	0.98873913	2085.68
SA20_SOC_2	1800	613.3255004882812	390.09544372558594	0.9999286	2086.84
SA20_SOC_2	1801	603.4127712249756	380.0617790222168	0.9998976	2088.0
SA20_SOC_2	1802	599.753475189209	382.71663665771484	0.999884	2089.16
SA20_SOC_2	1803	607.9258918762207	385.2553367614746	0.99984705	2090.32
SA20_SOC_2	1804	609.9023818969727	382.3444175720215	0.9999354	2091.48
SA20_SOC_2	1805	611.9693756103516	360.51032066345215	0.99985385	2092.64
SA20_SOC_2	1806	620.9693908691406	351.16421699523926	0.99994755	2093.8
SA20_SOC_2	1807	622.1136569976807	368.1774616241455	0.99924845	2094.96
SA20_SOC_2	1808	618.0828094482422	332.79873847961426	0.99994195	2096.12
SA20_SOC_2	1809	615.8649444580078	344.20921325683594	0.9999677	2097.28
SA20_SOC_2	1810	613.3996963500977	369.32384490966797	0.99996674	2098.44
SA20_SOC_2	1811	614.9436473846436	348.9240074157715	0.9998828	2099.6
SA20_SOC_2	1812	616.2300109863281	354.0208625793457	0.99982184	2100.76
SA20_SOC_2	1813	598.5676765441895	379.16296005249023	0.99971825	2101.92
SA20_SOC_2	1814	595.6743240356445	391.66248321533203	0.9999484	2103.08
SA20_SOC_2	1815	421.1824417114258	385.54598808288574	0.9999032	2104.24
SA20_SOC_2	1816	332.8062057495117	380.7568359375	0.99289155	2105.4
SA20_SOC_2	1817	779.1983604431152	216.2240982055664	1.6431834e-05	2106.56
SA20_SOC_2	1818	105.00437021255493	405.44506072998047	0.00016542895	2107.72
SA20_SOC_2	1819	104.56506013870239	406.62906646728516	0.0001789353	2108.88
SA20_SOC_2	1820	104.51315641403198	407.1858787536621	9.7285396e-05	2110.04
SA20_SOC_2	1821	779.0291786193848	216.0053300857544	1.8192359e-05	2111.2
SA20_SOC_2	1822	778.7467002868652	216.39573097229004	2.024418e-05	2112.36
SA20_SOC_2	1823	104.70430850982666	399.2553520202637	0.0001777892	2113.52
SA20_SOC_2	1824	779.2251586914062	216.66423797607422	1.5674326e-05	2114.68
SA20_SOC_2	1825	778.9950370788574	216.293306350708	1.874145e-05	2115.84
SA20_SOC_2	1826	103.45875024795532	404.65850830078125	0.00059884967	2117.0
SA20_SOC_2	1827	105.60922622680664	401.1953830718994	0.0014622958	2118.16
SA20_SOC_2	1828	105.51999807357788	394.932918548584	8.225333e-05	2119.32
SA20_SOC_2	1829	106.08358383178711	396.9119453430176	0.00010746663	2120.48
SA20_SOC_2	1830	106.33251667022705	402.0988655090332	0.0003934199	2121.64
SA20_SOC_2	1831	103.65593433380127	399.07344818115234	0.00010740383	2122.8
SA20_SOC_2	1832	779.1269779205322	203.71480464935303	1.24294775e-05	2123.96
SA20_SOC_2	1833	778.9985656738281	203.77286911010742	1.3889859e-05	2125.12
SA20_SOC_2	1834	778.9018630981445	216.1034917831421	1.8615123e-05	2126.28
SA20_SOC_2	1835	778.9628982543945	216.29462242126465	2.064054e-05	2127.44
SA20_SOC_2	1836	779.2524337768555	215.86054801940918	1.5951066e-05	2128.6
SA20_SOC_2	1837	779.1977882385254	216.18885040283203	1.8178087e-05	2129.76
SA20_SOC_2	1838	779.0870666503906	203.60956192016602	1.4518645e-05	2130.92
SA20_SOC_2	1839	490.16032218933105	35.22163152694702	0.00012117308	2132.08
SA20_SOC_2	1840	779.0398597717285	216.18724822998047	1.8445126e-05	2133.24
SA20_SOC_2	1841	104.49341535568237	401.4575958251953	3.2722604e-05	2134.4
SA20_SOC_2	1842	105.70018291473389	399.02109146118164	7.168601e-05	2135.56
SA20_SOC_2	1843	106.19544982910156	398.4712600708008	0.781439	2136.72
SA20_SOC_2	1844	105.18728494644165	398.02391052246094	0.0020047324	2137.88
SA20_SOC_2	1845	779.3436527252197	216.20872020721436	1.4916829e-05	2139.04
SA20_SOC_2	1846	779.0915489196777	203.76574516296387	1.8974719e-05	2140.2
SA20_SOC_2	1847	779.3028354644775	215.78608989715576	1.5320904e-05	2141.36
SA20_SOC_2	1848	779.0574550628662	215.77566146850586	2.2092947e-05	2142.52
SA20_SOC_2	1849	779.3267250061035	215.82999229431152	2.0443682e-05	2143.68
SA20_SOC_2	1850	779.4917106628418	215.88837146759033	1.5219201e-05	2144.84
SA20_SOC_2	1851	779.306173324585	216.21442794799805	1.9221008e-05	2146.0
SA20_SOC_2	1852	779.1778564453125	203.62574100494385	1.5262674e-05	2147.16
SA20_SOC_2	1853	779.1102409362793	215.88050365447998	1.8434608e-05	2148.32
SA20_SOC_2	1854	779.4268608093262	216.03755950927734	1.5487876e-05	2149.48
SA20_SOC_2	1855	779.256534576416	215.92871189117432	1.4652176e-05	2150.64
SA20_SOC_2	1856	779.0277481079102	215.68365097045898	1.761045e-05	2151.8
SA20_SOC_2	1857	779.2864799499512	203.47276210784912	1.4854268e-05	2152.96
SA20_SOC_2	1858	779.2425155639648	203.2925033569336	1.5062436e-05	2154.12
SA20_SOC_2	1859	463.62195014953613	253.2176113128662	1.5142472e-05	2155.28
SA20_SOC_2	1860	779.4333457946777	215.80930709838867	1.6189975e-05	2156.44
SA20_SOC_2	1861	787.2283935546875	194.8321294784546	1.5829832e-05	2157.6
SA20_SOC_2	1862	484.84058380126953	254.8876190185547	1.2022551e-05	2158.76
SA20_SOC_2	1863	779.244327545166	203.45385074615479	1.2159605e-05	2159.92
SA20_SOC_2	1864	787.1205806732178	182.21370220184326	1.0145499e-05	2161.08
SA20_SOC_2	1865	102.52765417098999	419.7762680053711	0.0003422882	2162.24
SA20_SOC_2	1866	779.3281555175781	215.9432029724121	1.5690357e-05	2163.4
SA20_SOC_2	1867	102.14635133743286	412.37709045410156	8.903481e-05	2164.56
SA20_SOC_2	1868	103.37344408035278	412.2197914123535	6.58524e-05	2165.72
SA20_SOC_2	1869	105.75848817825317	415.25885581970215	0.00015245212	2166.88
SA20_SOC_2	1870	105.03593683242798	406.7813301086426	0.00054748636	2168.04
SA20_SOC_2	1871	105.69562911987305	416.7081928253174	9.772556e-05	2169.2
SA20_SOC_2	1872	105.77952861785889	415.86673736572266	0.00014685806	2170.36
SA20_SOC_2	1873	105.92095851898193	415.47826766967773	0.00013853425	2171.52
SA20_SOC_2	1874	105.90078830718994	414.7210693359375	0.00020462628	2172.68
SA20_SOC_2	1875	105.94620704650879	409.1510581970215	3.8224593e-05	2173.84
SA20_SOC_2	1876	105.63480854034424	413.9535140991211	0.00044694098	2175.0
SA20_SOC_2	1877	779.359245300293	216.14051342010498	1.7000672e-05	2176.16
SA20_SOC_2	1878	104.74315881729126	407.5311470031738	0.00010519558	2177.32
SA20_SOC_2	1879	105.30202388763428	408.10964584350586	0.000116214185	2178.48
SA20_SOC_2	1880	105.85967302322388	413.37023735046387	0.001364458	2179.64
SA20_SOC_2	1881	103.1955361366272	409.25594329833984	0.00045832735	2180.8
SA20_SOC_2	1882	105.03278970718384	404.904727935791	0.0012309536	2181.96
SA20_SOC_2	1883	106.99304342269897	405.47143936157227	0.00015342364	2183.12
SA20_SOC_2	1884	106.68840408325195	397.69463539123535	0.0010330924	2184.28
SA20_SOC_2	1885	106.46936893463135	405.7063293457031	0.000114915296	2185.44
SA20_SOC_2	1886	106.16705417633057	403.8075828552246	0.00031783344	2186.6
SA20_SOC_2	1887	105.22868633270264	405.40452003479004	0.00019793719	2187.76
SA20_SOC_2	1888	779.1553497314453	215.97825050354004	1.8643104e-05	2188.92
SA20_SOC_2	1889	779.1038036346436	216.0607624053955	1.7207763e-05	2190.08
SA20_SOC_2	1890	779.2782783508301	216.1475372314453	2.2091219e-05	2191.24
SA20_SOC_2	1891	105.23767471313477	405.1601314544678	0.0005364873	2192.4
SA20_SOC_2	1892	105.82847595214844	400.1737689971924	2.1496158e-05	2193.56
SA20_SOC_2	1893	106.37955665588379	406.2458038330078	0.00021448059	2194.72
SA20_SOC_2	1894	106.01017475128174	401.46068572998047	3.7093912e-05	2195.88
SA20_SOC_2	1895	778.7908554077148	216.31470680236816	2.1242442e-05	2197.04
SA20_SOC_2	1896	778.9263725280762	216.24120712280273	2.104474e-05	2198.2
SA20_SOC_2	1897	106.18400573730469	401.6238212585449	2.1949198e-05	2199.36
SA20_SOC_2	1898	778.9646148681641	215.9978485107422	2.3546283e-05	2200.52
SA20_SOC_2	1899	104.90046739578247	408.03239822387695	0.0007449615	2201.68
SA20_SOC_2	1900	104.34566736221313	408.6338424682617	0.0002961705	2202.84
SA20_SOC_2	1901	779.3191432952881	216.50113105773926	1.4178918e-05	2204.0
SA20_SOC_2	1902	103.88143062591553	410.2877998352051	0.00012203847	2205.16
SA20_SOC_2	1903	779.3518543243408	203.35867881774902	1.6968472e-05	2206.32
SA20_SOC_2	1904	103.41860055923462	410.33769607543945	8.499393e-05	2207.48
SA20_SOC_2	1905	106.74073696136475	415.51302909851074	0.00071899453	2208.64
SA20_SOC_2	1906	105.0100564956665	418.1132698059082	0.00037818388	2209.8
SA20_SOC_2	1907	106.7642331123352	415.85761070251465	0.00034064392	2210.96
SA20_SOC_2	1908	106.60330057144165	415.0909423828125	0.00010347521	2212.12
SA20_SOC_2	1909	103.80445718765259	411.7687225341797	8.1274586e-05	2213.28
SA20_SOC_2	1910	104.22530174255371	410.03162384033203	5.0277362e-05	2214.44
SA20_SOC_2	1911	779.1118621826172	216.21142387390137	1.9905257e-05	2215.6
SA20_SOC_2	1912	779.0628433227539	216.22153759002686	2.3279294e-05	2216.76
SA20_SOC_2	1913	106.78083896636963	405.7832336425781	0.00012589426	2217.92
SA20_SOC_2	1914	103.83014678955078	407.7015781402588	0.00018181883	2219.08
SA20_SOC_2	1915	779.2223453521729	215.9743881225586	2.2009543e-05	2220.24
SA20_SOC_2	1916	104.95960712432861	406.5246391296387	0.0011781154	2221.4
SA20_SOC_2	1917	104.3269157409668	408.34115982055664	0.0004581087	2222.56
SA20_SOC_2	1918	103.84070873260498	408.97278785705566	0.00023684316	2223.72
SA20_SOC_2	1919	104.41489219665527	407.6531982421875	0.00076842075	2224.88
SA20_SOC_2	1920	778.9923667907715	203.53629112243652	1.548039e-05	2226.04
SA20_SOC_2	1921	779.1110992431641	216.27545356750488	1.9956882e-05	2227.2
SA20_SOC_2	1922	103.9759635925293	408.61026763916016	0.00035144496	2228.36
SA20_SOC_2	1923	104.04002666473389	407.0886039733887	0.0003733524	2229.52
SA20_SOC_2	1924	106.68108463287354	406.7625617980957	0.00017533149	2230.68
SA20_SOC_2	1925	106.63437843322754	405.91100692749023	0.00014904642	2231.84
SA20_SOC_2	1926	107.37316608428955	405.6301689147949	0.000344698	2233.0
SA20_SOC_2	1927	103.8475751876831	407.9513454437256	0.00049022643	2234.16
SA20_SOC_2	1928	105.9154748916626	404.3170738220215	0.00090654066	2235.32
SA20_SOC_2	1929	103.56588363647461	400.93153953552246	0.00018225727	2236.48
SA20_SOC_2	1930	105.94643354415894	403.7944507598877	0.0019168057	2237.64
SA20_SOC_2	1931	106.4919114112854	404.08504486083984	0.0018492882	2238.8
SA20_SOC_2	1932	779.2871952056885	203.64192008972168	1.1489304e-05	2239.96
SA20_SOC_2	1933	104.97727394104004	411.76660537719727	0.0029330503	2241.12
SA20_SOC_2	1934	106.4038872718811	404.78962898254395	0.00039580264	2242.28
SA20_SOC_2	1935	107.24276304244995	403.5896301269531	0.00056686567	2243.44
SA20_SOC_2	1936	104.50921058654785	398.54312896728516	0.0002810535	2244.6
SA20_SOC_2	1937	779.2997360229492	203.61019134521484	1.2616231e-05	2245.76
SA20_SOC_2	1938	104.1175127029419	398.0990982055664	6.9151174e-05	2246.92
SA20_SOC_2	1939	104.18272018432617	397.33983993530273	0.0001842325	2248.08
SA20_SOC_2	1940	108.15248489379883	404.25052642822266	0.00021163923	2249.24
SA20_SOC_2	1941	779.3120384216309	215.93955516815186	1.3842942e-05	2250.4
SA20_SOC_2	1942	108.18010568618774	404.40690994262695	0.00022953757	2251.56
SA20_SOC_2	1943	104.64096069335938	398.5279655456543	8.094702e-05	2252.72
SA20_SOC_2	1944	779.2647838592529	215.95903873443604	1.8928e-05	2253.88
SA20_SOC_2	1945	779.435396194458	203.05252075195312	1.7390486e-05	2255.04
SA20_SOC_2	1946	779.6359062194824	215.90349197387695	1.4042708e-05	2256.2
SA20_SOC_2	1947	779.1742324829102	215.88073253631592	1.586302e-05	2257.36
SA20_SOC_2	1948	106.29208087921143	400.73390007019043	5.4064007e-05	2258.52
SA20_SOC_2	1949	779.0238380432129	215.84688663482666	1.877048e-05	2259.68
SA20_SOC_2	1950	779.1378974914551	215.96972465515137	2.4009585e-05	2260.84
SA20_SOC_2	1951	106.91120624542236	404.7047996520996	0.0003554401	2262.0
SA20_SOC_2	1952	107.5531005859375	404.9691867828369	0.00017681999	2263.16
SA20_SOC_2	1953	779.3684005737305	216.00339889526367	1.5163686e-05	2264.32
SA20_SOC_2	1954	104.13259267807007	398.5188388824463	4.6468012e-05	2265.48
SA20_SOC_2	1955	104.5649528503418	397.4051284790039	0.00014102811	2266.64
SA20_SOC_2	1956	779.398775100708	215.9073257446289	1.620788e-05	2267.8
SA20_SOC_2	1957	779.347038269043	215.83291053771973	1.5834257e-05	2268.96
SA20_SOC_2	1958	107.51090049743652	404.1098213195801	0.00031133066	2270.12
SA20_SOC_2	1959	107.05980062484741	397.94225692749023	3.929309e-05	2271.28
SA20_SOC_2	1960	106.952965259552	397.8818893432617	0.00013682182	2272.44
SA20_SOC_2	1961	106.2110424041748	401.7860984802246	0.00017538032	2273.6
SA20_SOC_2	1962	106.7643404006958	405.7078742980957	0.0005057348	2274.76
SA20_SOC_2	1963	779.7258853912354	166.1526346206665	1.10284e-05	2275.92
SA20_SOC_2	1964	104.95017766952515	407.6132583618164	0.00051041483	2277.08
SA20_SOC_2	1965	106.99708461761475	401.8570804595947	0.00015608054	2278.24
SA20_SOC_2	1966	103.34470272064209	399.7543716430664	8.269028e-05	2279.4
SA20_SOC_2	1967	779.5640468597412	215.9081268310547	1.5581028e-05	2280.56
SA20_SOC_2	1968	103.39623689651489	399.74141120910645	0.000116309304	2281.72
SA20_SOC_2	1969	103.57613563537598	400.33069610595703	0.00013429561	2282.88
SA20_SOC_2	1970	103.3739686012268	401.0899829864502	9.830176e-05	2284.04
SA20_SOC_2	1971	104.00631427764893	401.00475311279297	0.00011609933	2285.2
SA20_SOC_2	1972	103.62639427185059	400.2223205566406	0.00012875519	2286.36
SA20_SOC_2	1973	787.2600555419922	194.8454189300537	1.1655127e-05	2287.52
SA20_SOC_2	1974	779.5131683349609	166.52243614196777	1.0238927e-05	2288.68
SA20_SOC_2	1975	106.29168748855591	403.939905166626	0.0014891499	2289.84
SA20_SOC_2	1976	103.60574722290039	402.13754653930664	0.0001373498	2291.0
SA20_SOC_2	1977	106.93755149841309	406.65332794189453	0.00033750627	2292.16
SA20_SOC_2	1978	779.1140556335449	216.43787384033203	1.6283142e-05	2293.32
SA20_SOC_2	1979	106.19223117828369	405.6701946258545	0.0003187298	2294.48
SA20_SOC_2	1980	779.0135383605957	216.13037109375	2.3069606e-05	2295.64
SA20_SOC_2	1981	104.43304777145386	408.1720161437988	0.00016305357	2296.8
SA20_SOC_2	1982	107.34078884124756	403.7872123718262	0.0005071633	2297.96
SA20_SOC_2	1983	107.40687847137451	395.3130912780762	0.00016358712	2299.12
SA20_SOC_2	1984	106.57938718795776	403.344783782959	0.00045065055	2300.28
SA20_SOC_2	1985	107.00820684432983	403.5263442993164	0.00045998444	2301.44
SA20_SOC_2	1986	107.28646516799927	403.4003162384033	0.0002890751	2302.6
SA20_SOC_2	1987	779.0961265563965	216.14346027374268	2.4093808e-05	2303.76
SA20_SOC_2	1988	106.74543380737305	403.41230392456055	0.00015952936	2304.92
SA20_SOC_2	1989	500.81262588500977	34.51598525047302	0.00028481186	2306.08
SA20_SOC_2	1990	105.39429187774658	401.6009330749512	2.6114e-05	2307.24
SA20_SOC_2	1991	103.22145223617554	409.35110092163086	0.00013630406	2308.4
SA20_SOC_2	1992	103.70290279388428	408.60706329345703	0.00017070862	2309.56
SA20_SOC_2	1993	107.18138217926025	406.60051345825195	0.0004591293	2310.72
SA20_SOC_2	1994	106.1333179473877	402.1575164794922	7.256084e-05	2311.88
SA20_SOC_2	1995	104.46754693984985	401.30144119262695	0.0001092243	2313.04
SA20_SOC_2	1996	107.28601217269897	405.07381439208984	0.00036352835	2314.2
SA20_SOC_2	1997	779.8125267028809	192.49091148376465	1.3771784e-05	2315.36
SA20_SOC_2	1998	107.26698637008667	402.8958320617676	3.7340684e-05	2316.52
SA20_SOC_2	1999	779.3148994445801	215.95540523529053	1.8851153e-05	2317.68
[truncated: 1,543 more rows]
