# Supplementary material for: Measuring inter-individual differences in behavioural types of gilthead seabreams in the laboratory using deep learning
Source: PeerJ. 2022 May 5;10:e13396. doi: 10.7717/peerj.13396 (PMC9080431; doi:10.7717/peerj.13396)
Supplement: Supplemental Information 1 [file peerj-10-13396-s001.zip › Raw validation data/d3/SA20_SOC_3.csv]

ID	sec	X	Y	%	seconds
SA20_SOC_3	1	779.3985366821289	216.11984252929688	1.3925909e-05	0.0
SA20_SOC_3	2	779.1457176208496	216.17209911346436	1.791288e-05	1.08
SA20_SOC_3	3	779.24485206604	216.23994827270508	1.4038329e-05	2.16
SA20_SOC_3	4	779.4122695922852	215.8187484741211	1.4695809e-05	3.24
SA20_SOC_3	5	779.688549041748	215.92434883117676	1.42343315e-05	4.32
SA20_SOC_3	6	787.0826721191406	196.08927726745605	1.0120392e-05	5.4
SA20_SOC_3	7	105.27667999267578	369.11865234375	0.028816136	6.48
SA20_SOC_3	8	103.90262603759766	382.0304489135742	0.22312659	7.56
SA20_SOC_3	9	104.45796251296997	388.6193561553955	0.0088589415	8.64
SA20_SOC_3	10	103.00588607788086	388.562593460083	0.01675137	9.72
SA20_SOC_3	11	104.1710376739502	389.15719985961914	0.010207353	10.8
SA20_SOC_3	12	104.49292659759521	391.6475200653076	0.045917876	11.88
SA20_SOC_3	13	103.74318361282349	398.9227867126465	0.03459184	12.96
SA20_SOC_3	14	103.73919010162354	398.4675979614258	0.026866129	14.04
SA20_SOC_3	15	103.76445055007935	395.0250434875488	0.003914945	15.12
SA20_SOC_3	16	105.49020767211914	390.00818252563477	0.0004891036	16.2
SA20_SOC_3	17	106.58360719680786	391.44847869873047	8.113064e-05	17.28
SA20_SOC_3	18	106.6713809967041	392.33593940734863	8.374785e-05	18.36
SA20_SOC_3	19	107.68877267837524	392.0651435852051	0.00029176116	19.44
SA20_SOC_3	20	779.3453216552734	216.35290145874023	1.3545067e-05	20.52
SA20_SOC_3	21	779.1628360748291	216.05338096618652	1.7933615e-05	21.6
SA20_SOC_3	22	779.6607971191406	165.9600591659546	1.1025372e-05	22.68
SA20_SOC_3	23	106.63838386535645	402.1475601196289	0.00087212364	23.76
SA20_SOC_3	24	106.70744180679321	403.4132194519043	0.0012832859	24.84
SA20_SOC_3	25	779.0586471557617	216.1824131011963	1.8493722e-05	25.92
SA20_SOC_3	26	103.69865894317627	395.6363868713379	0.00049612153	27.0
SA20_SOC_3	27	489.92605209350586	35.269081592559814	0.00018181415	28.08
SA20_SOC_3	28	779.4123649597168	216.0531234741211	1.5649413e-05	29.16
SA20_SOC_3	29	105.5298924446106	372.04113006591797	0.0011743528	30.24
SA20_SOC_3	30	105.833899974823	372.6617431640625	0.000117015814	31.32
SA20_SOC_3	31	779.1501045227051	216.19571685791016	2.1546173e-05	32.4
SA20_SOC_3	32	779.068660736084	216.12261772155762	2.0499067e-05	33.48
SA20_SOC_3	33	779.1881561279297	216.16880893707275	1.904593e-05	34.56
SA20_SOC_3	34	779.118537902832	216.24555587768555	1.8856546e-05	35.64
SA20_SOC_3	35	779.3246746063232	215.82804679870605	2.0174184e-05	36.72
SA20_SOC_3	36	779.2937278747559	215.90094566345215	1.8235261e-05	37.8
SA20_SOC_3	37	105.32140731811523	376.68365478515625	0.8042786	38.88
SA20_SOC_3	38	104.66785430908203	391.8710517883301	0.01138451	39.96
SA20_SOC_3	39	103.87296676635742	397.2143268585205	0.00055234786	41.04
SA20_SOC_3	40	779.1535377502441	216.0205364227295	2.0847545e-05	42.12
SA20_SOC_3	41	779.3155670166016	216.31872653961182	1.4206435e-05	43.2
SA20_SOC_3	42	779.1309356689453	216.3432741165161	2.0955898e-05	44.28
SA20_SOC_3	43	779.2137145996094	216.21637344360352	1.741166e-05	45.36
SA20_SOC_3	44	787.6835823059082	220.80565452575684	1.1513237e-05	46.44
SA20_SOC_3	45	102.80766487121582	394.85681533813477	0.00092586596	47.52
SA20_SOC_3	46	778.8890838623047	216.4703893661499	2.1057547e-05	48.6
SA20_SOC_3	47	779.1109085083008	216.16604804992676	2.1236589e-05	49.68
SA20_SOC_3	48	778.9350509643555	216.16358757019043	1.9216022e-05	50.76
SA20_SOC_3	49	779.2489051818848	216.0860538482666	1.604318e-05	51.84
SA20_SOC_3	50	779.1847705841064	216.31656646728516	1.7700158e-05	52.92
SA20_SOC_3	51	779.1017532348633	216.24821662902832	1.9632538e-05	54.0
SA20_SOC_3	52	779.1402339935303	166.44956588745117	1.0991294e-05	55.08
SA20_SOC_3	53	778.9496421813965	216.12831115722656	1.7201855e-05	56.16
SA20_SOC_3	54	779.3085098266602	216.11775398254395	1.46907505e-05	57.24
SA20_SOC_3	55	102.10368633270264	364.86196517944336	0.976646	58.32
SA20_SOC_3	56	104.13520336151123	383.0386734008789	0.28632176	59.4
SA20_SOC_3	57	103.92999649047852	388.83376121520996	0.7841259	60.48
SA20_SOC_3	58	104.69993352890015	389.5924758911133	0.18330224	61.56
SA20_SOC_3	59	104.8271894454956	396.37696266174316	0.19845667	62.64
SA20_SOC_3	60	103.99863719940186	390.7273292541504	0.6237714	63.72
SA20_SOC_3	61	105.30184507369995	385.8494567871094	0.06276815	64.8
SA20_SOC_3	62	103.7165641784668	393.2229709625244	0.13787808	65.88
SA20_SOC_3	63	102.76224613189697	399.7401237487793	0.084058985	66.96
SA20_SOC_3	64	103.64230871200562	403.1612777709961	0.4920098	68.04
SA20_SOC_3	65	104.32779788970947	404.9270439147949	0.09330287	69.12
SA20_SOC_3	66	101.20635032653809	406.68771743774414	0.00086839875	70.2
SA20_SOC_3	67	102.26913690567017	406.22480392456055	0.017330846	71.28
SA20_SOC_3	68	101.3310432434082	405.5789566040039	0.0030332087	72.36
SA20_SOC_3	69	102.91657447814941	401.0043525695801	0.08842738	73.44
SA20_SOC_3	70	102.51994132995605	382.32616424560547	0.095727384	74.52
SA20_SOC_3	71	106.90205097198486	347.9050827026367	0.006932412	75.6
SA20_SOC_3	72	102.7551531791687	331.7409896850586	0.009006147	76.68
SA20_SOC_3	73	106.26189708709717	370.1014709472656	0.00040148298	77.76
SA20_SOC_3	74	787.1234893798828	182.12162017822266	1.564313e-05	78.84
SA20_SOC_3	75	106.15143775939941	400.7346725463867	0.01750421	79.92
SA20_SOC_3	76	485.7725143432617	251.72052383422852	1.2163734e-05	81.0
SA20_SOC_3	77	779.3076515197754	216.05974674224854	1.5580315e-05	82.08
SA20_SOC_3	78	779.4618606567383	216.07973098754883	1.6001617e-05	83.16
SA20_SOC_3	79	485.6180191040039	254.31750297546387	1.0844839e-05	84.24
SA20_SOC_3	80	779.3853759765625	216.21359825134277	1.3053206e-05	85.32
SA20_SOC_3	81	779.3944835662842	215.74798107147217	1.47781375e-05	86.4
SA20_SOC_3	82	779.2067527770996	216.09312057495117	1.6580969e-05	87.48
SA20_SOC_3	83	779.3607234954834	216.0986566543579	1.559304e-05	88.56
SA20_SOC_3	84	779.2232513427734	203.51763725280762	1.2116936e-05	89.64
SA20_SOC_3	85	779.3355464935303	216.07415199279785	1.4991942e-05	90.72
SA20_SOC_3	86	107.38716125488281	393.1537055969238	0.0014411185	91.8
SA20_SOC_3	87	106.7121148109436	396.1022186279297	0.02915725	92.88
SA20_SOC_3	88	106.88183307647705	393.6192798614502	0.00034321786	93.96
SA20_SOC_3	89	106.93521499633789	393.39537620544434	0.03242737	95.04
SA20_SOC_3	90	106.01372718811035	391.6786193847656	0.046991788	96.12
SA20_SOC_3	91	107.5757384300232	387.9389762878418	0.01186183	97.2
SA20_SOC_3	92	779.3383121490479	215.94778060913086	1.7674318e-05	98.28
SA20_SOC_3	93	779.3919563293457	216.0179042816162	1.4706311e-05	99.36
SA20_SOC_3	94	103.5261869430542	396.1172676086426	0.0012939649	100.44
SA20_SOC_3	95	106.49895668029785	385.6003475189209	0.0001679835	101.52
SA20_SOC_3	96	105.22834062576294	386.132869720459	0.046671424	102.6
SA20_SOC_3	97	103.93987894058228	387.2768211364746	0.41214553	103.68
SA20_SOC_3	98	104.90376949310303	386.4352798461914	0.8620627	104.76
SA20_SOC_3	99	104.5120120048523	385.5083656311035	0.08333663	105.84
SA20_SOC_3	100	105.7000994682312	387.46227264404297	0.019519057	106.92
SA20_SOC_3	101	104.52601909637451	387.98755645751953	0.27020773	108.0
SA20_SOC_3	102	104.65502738952637	391.468505859375	0.010218397	109.08
SA20_SOC_3	103	105.05540370941162	385.62572479248047	0.007198533	110.16
SA20_SOC_3	104	104.27647829055786	385.9841251373291	0.034693677	111.24
SA20_SOC_3	105	106.54352903366089	382.12703704833984	0.00046758383	112.32
SA20_SOC_3	106	106.00003004074097	383.44273567199707	0.0002724898	113.4
SA20_SOC_3	107	104.14947271347046	382.28261947631836	0.75837725	114.48
SA20_SOC_3	108	104.6271562576294	385.05197525024414	0.191186	115.56
SA20_SOC_3	109	104.32531833648682	393.2377624511719	0.32753542	116.64
SA20_SOC_3	110	104.22865152359009	391.28814697265625	0.97240496	117.72
SA20_SOC_3	111	105.54871559143066	393.1175708770752	0.7101412	118.8
SA20_SOC_3	112	105.31313419342041	393.3767509460449	0.03306691	119.88
SA20_SOC_3	113	106.35840892791748	393.71252059936523	0.23797001	120.96
SA20_SOC_3	114	104.14882898330688	393.8254165649414	0.43316174	122.04
SA20_SOC_3	115	105.16993999481201	397.7093696594238	0.03295587	123.12
SA20_SOC_3	116	103.84421348571777	396.09947204589844	0.40636405	124.2
SA20_SOC_3	117	105.1532506942749	397.7054214477539	0.08360149	125.28
SA20_SOC_3	118	105.3113341331482	395.5356788635254	0.27331945	126.36
SA20_SOC_3	119	103.27633619308472	400.8824157714844	0.19917928	127.44
SA20_SOC_3	120	104.99638319015503	399.0641212463379	0.27890965	128.52
SA20_SOC_3	121	104.69744205474854	401.8304443359375	0.0009844492	129.6
SA20_SOC_3	122	105.08639812469482	400.8039379119873	0.0035716968	130.68
SA20_SOC_3	123	105.5264949798584	401.26556396484375	0.00014416155	131.76
SA20_SOC_3	124	104.18708324432373	393.2566738128662	0.0001326553	132.84
SA20_SOC_3	125	104.23935651779175	402.32425689697266	0.00015685144	133.92
SA20_SOC_3	126	778.9586067199707	216.22209548950195	1.910633e-05	135.0
SA20_SOC_3	127	778.985595703125	216.24893188476562	2.1166508e-05	136.08
SA20_SOC_3	128	778.7967681884766	216.2610912322998	2.2071803e-05	137.16
SA20_SOC_3	129	105.70266246795654	386.51132583618164	6.688361e-05	138.24
SA20_SOC_3	130	106.06399774551392	386.18242263793945	0.00013553706	139.32
SA20_SOC_3	131	110.26163101196289	384.71139907836914	0.003151201	140.4
SA20_SOC_3	132	104.76582050323486	388.8333034515381	0.0004975185	141.48
SA20_SOC_3	133	103.70179414749146	391.92904472351074	0.006740365	142.56
SA20_SOC_3	134	104.83198165893555	396.10645294189453	0.004166992	143.64
SA20_SOC_3	135	103.67109775543213	396.8463706970215	0.032143712	144.72
SA20_SOC_3	136	101.78200006484985	398.0979537963867	0.00035164354	145.8
SA20_SOC_3	137	779.1272163391113	216.5218734741211	1.5794201e-05	146.88
SA20_SOC_3	138	779.2450904846191	203.86623859405518	1.2161437e-05	147.96
SA20_SOC_3	139	779.2877674102783	216.4409065246582	1.646349e-05	149.04
SA20_SOC_3	140	779.436206817627	216.688814163208	1.42384315e-05	150.12
SA20_SOC_3	141	779.0226459503174	216.0768985748291	2.058283e-05	151.2
SA20_SOC_3	142	779.1686534881592	216.22169494628906	1.9857061e-05	152.28
SA20_SOC_3	143	779.4602870941162	216.2574291229248	1.6575641e-05	153.36
SA20_SOC_3	144	779.1957855224609	215.98217010498047	1.8737053e-05	154.44
SA20_SOC_3	145	779.5345783233643	215.96803665161133	1.5331647e-05	155.52
SA20_SOC_3	146	779.2722702026367	203.5517692565918	1.40242655e-05	156.6
SA20_SOC_3	147	779.0904998779297	203.59368324279785	1.6289076e-05	157.68
SA20_SOC_3	148	778.9323806762695	216.29656791687012	2.1313077e-05	158.76
SA20_SOC_3	149	779.1275024414062	203.65864276885986	1.5550007e-05	159.84
SA20_SOC_3	150	779.0205955505371	215.75952529907227	2.1101472e-05	160.92
SA20_SOC_3	151	779.1192054748535	215.72834014892578	2.5585585e-05	162.0
SA20_SOC_3	152	779.1287422180176	215.80784797668457	1.763048e-05	163.08
SA20_SOC_3	153	779.3915748596191	215.92214584350586	1.7213508e-05	164.16
SA20_SOC_3	154	778.9865493774414	203.1020736694336	1.5209334e-05	165.24
SA20_SOC_3	155	779.308032989502	203.4364128112793	1.4545892e-05	166.32
SA20_SOC_3	156	779.1495323181152	215.65383911132812	2.1340617e-05	167.4
SA20_SOC_3	157	779.5732498168945	216.00131034851074	1.6029539e-05	168.48
SA20_SOC_3	158	779.3490409851074	216.0139560699463	1.6321885e-05	169.56
SA20_SOC_3	159	778.9454936981201	204.02217864990234	1.4109667e-05	170.64
SA20_SOC_3	160	787.2821807861328	182.1764087677002	1.4094887e-05	171.72
SA20_SOC_3	161	779.274320602417	203.827486038208	1.1732343e-05	172.8
SA20_SOC_3	162	778.9553642272949	203.52035522460938	1.3704991e-05	173.88
SA20_SOC_3	163	779.4354438781738	216.18513107299805	1.7062717e-05	174.96
SA20_SOC_3	164	779.5273780822754	203.62229347229004	1.3336523e-05	176.04
SA20_SOC_3	165	779.3284893035889	215.97993850708008	1.4723107e-05	177.12
SA20_SOC_3	166	461.2292766571045	252.98558235168457	1.2804595e-05	178.2
SA20_SOC_3	167	779.3379783630371	215.9604263305664	1.6667498e-05	179.28
SA20_SOC_3	168	779.4036865234375	215.9248924255371	1.5932821e-05	180.36
SA20_SOC_3	169	461.1518383026123	246.80668830871582	1.8065028e-05	181.44
SA20_SOC_3	170	779.3509483337402	215.88242053985596	1.4226921e-05	182.52
SA20_SOC_3	171	779.3590545654297	215.6076192855835	1.7034752e-05	183.6
SA20_SOC_3	172	779.3881416320801	216.13557815551758	1.5222453e-05	184.68
SA20_SOC_3	173	779.4452667236328	215.9363079071045	1.4323306e-05	185.76
SA20_SOC_3	174	779.1484355926514	203.44161987304688	1.420382e-05	186.84
SA20_SOC_3	175	779.5053958892822	215.87262153625488	1.2597499e-05	187.92
SA20_SOC_3	176	779.5764923095703	215.82776069641113	1.4303485e-05	189.0
SA20_SOC_3	177	779.5138359069824	215.8820343017578	1.5241481e-05	190.08
SA20_SOC_3	178	779.4791221618652	215.9355354309082	1.5957105e-05	191.16
SA20_SOC_3	179	779.4266700744629	215.9589958190918	1.2692853e-05	192.24
SA20_SOC_3	180	779.3764114379883	215.81388473510742	1.3101594e-05	193.32
SA20_SOC_3	181	716.964864730835	40.50743579864502	1.2031004e-05	194.4
SA20_SOC_3	182	476.5556335449219	104.91716623306274	0.85386294	195.48
SA20_SOC_3	183	525.2406597137451	96.25785827636719	0.66825044	196.56
SA20_SOC_3	184	481.1535358428955	106.30298852920532	0.8738592	197.64
SA20_SOC_3	185	503.30209732055664	108.46190929412842	0.7845976	198.72
SA20_SOC_3	186	497.6023197174072	114.08366918563843	0.2678749	199.8
SA20_SOC_3	187	551.9404888153076	105.35280704498291	0.90473	200.88
SA20_SOC_3	188	779.4500350952148	215.9007453918457	1.274806e-05	201.96
SA20_SOC_3	189	779.3397903442383	215.9561061859131	1.6386643e-05	203.04
SA20_SOC_3	190	779.2312622070312	216.077299118042	1.8408435e-05	204.12
SA20_SOC_3	191	329.97050285339355	379.7068977355957	0.9921266	205.2
SA20_SOC_3	192	330.87849617004395	379.58919525146484	0.99405116	206.28
SA20_SOC_3	193	330.881667137146	380.63793182373047	0.9817493	207.36
SA20_SOC_3	194	329.1430473327637	386.16445541381836	0.9743619	208.44
SA20_SOC_3	195	328.47537994384766	392.6263904571533	0.9890454	209.52
SA20_SOC_3	196	326.4249801635742	397.1042060852051	0.73384905	210.6
SA20_SOC_3	197	325.43811798095703	393.7397575378418	0.76500314	211.68
SA20_SOC_3	198	779.4587135314941	215.86712837219238	2.052481e-05	212.76
SA20_SOC_3	199	779.0385723114014	215.9210729598999	2.1630254e-05	213.84
SA20_SOC_3	200	779.0545463562012	215.8600902557373	1.9818222e-05	214.92
SA20_SOC_3	201	779.4260501861572	215.92263221740723	1.9062394e-05	216.0
SA20_SOC_3	202	779.1652202606201	215.87449550628662	2.4786292e-05	217.08
SA20_SOC_3	203	779.1192054748535	216.1273956298828	1.9609524e-05	218.16
SA20_SOC_3	204	779.0286540985107	216.08173370361328	2.0510057e-05	219.24
SA20_SOC_3	205	779.4144630432129	216.16158485412598	1.5496593e-05	220.32
SA20_SOC_3	206	779.2519569396973	216.0245704650879	1.8076506e-05	221.4
SA20_SOC_3	207	779.2157649993896	216.08685493469238	2.0680105e-05	222.48
SA20_SOC_3	208	779.209041595459	203.83203506469727	1.0604861e-05	223.56
SA20_SOC_3	209	765.0474548339844	215.158109664917	1.519791e-05	224.64
SA20_SOC_3	210	779.2740821838379	215.94057083129883	1.7961906e-05	225.72
SA20_SOC_3	211	779.1546821594238	215.9662628173828	2.127981e-05	226.8
SA20_SOC_3	212	778.9050579071045	216.16816520690918	2.3231967e-05	227.88
SA20_SOC_3	213	492.2128200531006	35.12527942657471	0.00020333816	228.96
SA20_SOC_3	214	779.3766975402832	203.4038257598877	1.5167504e-05	230.04
SA20_SOC_3	215	325.52762031555176	382.32473373413086	0.8345264	231.12
SA20_SOC_3	216	325.0596523284912	392.0638847351074	0.41925165	232.2
SA20_SOC_3	217	779.2983055114746	215.90487957000732	1.6347183e-05	233.28
SA20_SOC_3	218	779.4644832611084	216.09804153442383	2.0340398e-05	234.36
SA20_SOC_3	219	778.9946556091309	215.9470510482788	2.0901753e-05	235.44
SA20_SOC_3	220	747.3997116088867	208.0982208251953	1.0917915e-05	236.52
SA20_SOC_3	221	779.5757293701172	216.42642974853516	1.4926135e-05	237.6
SA20_SOC_3	222	779.3781757354736	216.53278827667236	1.2637629e-05	238.68
SA20_SOC_3	223	779.1433334350586	216.74222946166992	1.5558518e-05	239.76
SA20_SOC_3	224	779.0047645568848	215.8150577545166	2.3572797e-05	240.84
SA20_SOC_3	225	778.9318084716797	215.8483600616455	2.5263987e-05	241.92
SA20_SOC_3	226	345.94407081604004	362.97643661499023	0.99472237	243.0
SA20_SOC_3	227	441.1865234375	356.2851619720459	0.99983466	244.08
SA20_SOC_3	228	577.7650833129883	333.45128059387207	0.99985933	245.16
SA20_SOC_3	229	589.877986907959	332.35968589782715	0.9994531	246.24
SA20_SOC_3	230	436.5797996520996	360.6195259094238	0.99979275	247.32
SA20_SOC_3	231	340.3851509094238	375.98050117492676	0.99894804	248.4
SA20_SOC_3	232	764.6702766418457	215.53922653198242	1.3986923e-05	249.48
SA20_SOC_3	233	779.1178703308105	215.9945583343506	2.3491828e-05	250.56
SA20_SOC_3	234	106.25426769256592	399.378604888916	2.6654243e-05	251.64
SA20_SOC_3	235	779.4211387634277	215.80161094665527	1.891858e-05	252.72
SA20_SOC_3	236	104.55014705657959	400.718936920166	4.7036636e-05	253.8
SA20_SOC_3	237	104.19739484786987	402.6002311706543	0.008011933	254.88
SA20_SOC_3	238	105.36245107650757	404.04659271240234	0.00086110324	255.96
SA20_SOC_3	239	104.20385599136353	403.2751750946045	0.010005651	257.04
SA20_SOC_3	240	104.40542697906494	401.4708709716797	0.0042953114	258.12
SA20_SOC_3	241	104.7220230102539	399.2911434173584	0.0060113235	259.2
SA20_SOC_3	242	105.35670518875122	398.4143257141113	0.016725691	260.28
SA20_SOC_3	243	779.3960571289062	215.91951370239258	2.0330837e-05	261.36
SA20_SOC_3	244	779.3046951293945	215.95284461975098	1.748444e-05	262.44
SA20_SOC_3	245	779.5445442199707	215.9424591064453	1.6150883e-05	263.52
SA20_SOC_3	246	779.2974472045898	215.7758331298828	1.617792e-05	264.6
SA20_SOC_3	247	779.1909217834473	203.5911226272583	1.3373306e-05	265.68
SA20_SOC_3	248	779.0297508239746	215.92191696166992	1.9282934e-05	266.76
SA20_SOC_3	249	485.44535636901855	253.99635314941406	1.0195896e-05	267.84
SA20_SOC_3	250	779.4552803039551	203.2708740234375	1.4202086e-05	268.92
SA20_SOC_3	251	779.3816566467285	216.02661609649658	1.45049025e-05	270.0
SA20_SOC_3	252	779.0786743164062	216.01447105407715	1.8597733e-05	271.08
SA20_SOC_3	253	787.4706268310547	182.27735996246338	1.1799184e-05	272.16
SA20_SOC_3	254	779.3586730957031	216.0666561126709	1.3492981e-05	273.24
SA20_SOC_3	255	779.5879364013672	216.35441780090332	1.4885721e-05	274.32
SA20_SOC_3	256	779.4453620910645	216.23497009277344	1.1693472e-05	275.4
SA20_SOC_3	257	426.8972396850586	271.8699073791504	1.3488157e-05	276.48
SA20_SOC_3	258	778.9884090423584	203.69851112365723	1.380974e-05	277.56
SA20_SOC_3	259	779.7936916351318	216.17146968841553	1.6048565e-05	278.64
SA20_SOC_3	260	779.5048713684082	215.85808753967285	1.6974947e-05	279.72
SA20_SOC_3	261	107.17083215713501	392.6726531982422	0.00011303803	280.8
SA20_SOC_3	262	779.3905258178711	216.25831604003906	1.2825591e-05	281.88
SA20_SOC_3	263	105.61445951461792	387.8152084350586	0.56556606	282.96
SA20_SOC_3	264	105.8894395828247	389.5452404022217	0.006691161	284.04
SA20_SOC_3	265	779.1782379150391	215.93324661254883	1.9186213e-05	285.12
SA20_SOC_3	266	104.2600154876709	358.1927490234375	0.89042324	286.2
SA20_SOC_3	267	105.24961948394775	382.93301582336426	0.0016571048	287.28
SA20_SOC_3	268	106.475830078125	388.7377166748047	0.00040217862	288.36
SA20_SOC_3	269	779.3519973754883	215.79334259033203	2.1192727e-05	289.44
SA20_SOC_3	270	779.3457984924316	215.95327377319336	1.3709567e-05	290.52
SA20_SOC_3	271	779.1749954223633	215.92666625976562	1.816826e-05	291.6
SA20_SOC_3	272	104.46285009384155	390.75748443603516	0.000253664	292.68
SA20_SOC_3	273	419.1439151763916	230.11788368225098	1.1166711e-05	293.76
SA20_SOC_3	274	779.4073581695557	216.06868743896484	1.9433779e-05	294.84
SA20_SOC_3	275	779.3481826782227	216.1721420288086	1.3682895e-05	295.92
SA20_SOC_3	276	779.262113571167	216.1216163635254	1.6154918e-05	297.0
SA20_SOC_3	277	779.3366432189941	215.9994077682495	1.9615882e-05	298.08
SA20_SOC_3	278	779.3803691864014	216.2834930419922	1.34126685e-05	299.16
SA20_SOC_3	279	105.14434576034546	393.8862991333008	0.021381896	300.24
SA20_SOC_3	280	779.2019844055176	216.10276222229004	2.4416993e-05	301.32
SA20_SOC_3	281	779.1545867919922	203.35206985473633	1.7591648e-05	302.4
SA20_SOC_3	282	779.0398597717285	215.97209930419922	2.6861933e-05	303.48
SA20_SOC_3	283	106.15736246109009	405.7093620300293	0.00056398514	304.56
SA20_SOC_3	284	779.2516708374023	215.91869831085205	1.7128876e-05	305.64
SA20_SOC_3	285	779.1879177093506	216.22063636779785	1.7311291e-05	306.72
SA20_SOC_3	286	104.80185747146606	361.3257694244385	0.0004182441	307.8
SA20_SOC_3	287	105.104660987854	376.46278381347656	0.00051049143	308.88
SA20_SOC_3	288	106.31334781646729	379.3168258666992	0.0034077337	309.96
SA20_SOC_3	289	765.1741027832031	215.44416904449463	1.9626921e-05	311.04
SA20_SOC_3	290	778.8668632507324	216.04050636291504	2.2760696e-05	312.12
SA20_SOC_3	291	778.9595603942871	215.8133840560913	2.4978137e-05	313.2
SA20_SOC_3	292	779.1571617126465	215.82916259765625	1.8216819e-05	314.28
SA20_SOC_3	293	778.9684772491455	216.2845802307129	1.9727242e-05	315.36
SA20_SOC_3	294	105.6280255317688	385.5434989929199	0.00024048942	316.44
SA20_SOC_3	295	779.0955543518066	216.27712726593018	2.0004652e-05	317.52
SA20_SOC_3	296	106.24520778656006	358.0817413330078	0.00023509299	318.6
SA20_SOC_3	297	104.57550287246704	367.85399436950684	0.57643855	319.68
SA20_SOC_3	298	105.46510219573975	374.6623992919922	0.000441895	320.76
SA20_SOC_3	299	779.2638778686523	203.59027862548828	1.587652e-05	321.84
SA20_SOC_3	300	779.3988227844238	216.10483646392822	1.7711402e-05	322.92
SA20_SOC_3	301	779.2698860168457	216.17377281188965	1.9001465e-05	324.0
SA20_SOC_3	302	779.2290210723877	216.20830535888672	1.7486742e-05	325.08
SA20_SOC_3	303	779.3095588684082	203.3247184753418	1.3452419e-05	326.16
SA20_SOC_3	304	779.0365219116211	215.82378387451172	2.4129082e-05	327.24
SA20_SOC_3	305	779.3441295623779	216.12151622772217	1.8619668e-05	328.32
SA20_SOC_3	306	765.3502464294434	227.72377967834473	1.7286415e-05	329.4
SA20_SOC_3	307	779.4375896453857	215.9687089920044	1.7136474e-05	330.48
SA20_SOC_3	308	779.1672229766846	215.88735580444336	1.9471478e-05	331.56
SA20_SOC_3	309	106.80819749832153	345.5384159088135	0.11008452	332.64
SA20_SOC_3	310	779.1169166564941	216.01385593414307	1.8852987e-05	333.72
SA20_SOC_3	311	779.4981479644775	215.71758270263672	1.5291595e-05	334.8
SA20_SOC_3	312	104.15186882019043	366.1475372314453	0.06933919	335.88
SA20_SOC_3	313	440.97537994384766	237.48677730560303	1.31850975e-05	336.96
SA20_SOC_3	314	105.25861978530884	386.84048652648926	0.0008085955	338.04
SA20_SOC_3	315	106.23652935028076	385.5413818359375	0.00013316149	339.12
SA20_SOC_3	316	105.43897151947021	387.7598190307617	0.00010800156	340.2
SA20_SOC_3	317	779.5849323272705	216.05246543884277	1.9840632e-05	341.28
SA20_SOC_3	318	779.4370651245117	215.5493974685669	1.6857986e-05	342.36
SA20_SOC_3	319	779.5476913452148	216.23738765716553	1.2440695e-05	343.44
SA20_SOC_3	320	105.65441846847534	370.1602363586426	0.0020378996	344.52
SA20_SOC_3	321	104.28578853607178	385.4091453552246	0.5532833	345.6
SA20_SOC_3	322	105.44465780258179	374.0713119506836	0.055435862	346.68
SA20_SOC_3	323	106.57187700271606	347.76575088500977	0.0034922475	347.76
SA20_SOC_3	324	105.1728367805481	367.96926498413086	0.009693991	348.84
SA20_SOC_3	325	104.27987575531006	371.41136169433594	0.0013568127	349.92
SA20_SOC_3	326	105.035400390625	375.3702735900879	0.002566775	351.0
SA20_SOC_3	327	104.38234806060791	381.5987777709961	0.0017013485	352.08
SA20_SOC_3	328	104.40167188644409	383.09300422668457	0.0043857396	353.16
SA20_SOC_3	329	104.21041250228882	384.4379711151123	0.06095468	354.24
SA20_SOC_3	330	103.90088558197021	383.73767852783203	0.2893324	355.32
SA20_SOC_3	331	104.65317964553833	383.8144111633301	0.9334312	356.4
SA20_SOC_3	332	104.965078830719	387.6441192626953	0.07220693	357.48
SA20_SOC_3	333	107.59739875793457	389.3411064147949	0.05093407	358.56
SA20_SOC_3	334	104.51974868774414	385.32726287841797	0.31286702	359.64
SA20_SOC_3	335	105.08711338043213	385.6991672515869	0.092265025	360.72
SA20_SOC_3	336	102.90472507476807	378.29461097717285	0.78415895	361.8
SA20_SOC_3	337	103.99802923202515	374.1925048828125	0.061816916	362.88
SA20_SOC_3	338	103.46503257751465	373.77370834350586	0.38622865	363.96
SA20_SOC_3	339	103.71923446655273	376.4322280883789	0.7348007	365.04
SA20_SOC_3	340	103.74886989593506	381.55059814453125	0.69052297	366.12
SA20_SOC_3	341	104.65738773345947	384.5856285095215	0.039596733	367.2
SA20_SOC_3	342	103.82251739501953	387.10387229919434	0.07492622	368.28
SA20_SOC_3	343	104.76216077804565	387.6826858520508	0.09184945	369.36
SA20_SOC_3	344	104.45150136947632	382.81591415405273	0.041049123	370.44
SA20_SOC_3	345	107.2034239768982	363.6232566833496	0.00015295783	371.52
SA20_SOC_3	346	106.79078102111816	351.1116600036621	0.0015707428	372.6
SA20_SOC_3	347	779.3577194213867	216.03095054626465	1.570735e-05	373.68
SA20_SOC_3	348	779.7020435333252	216.1745309829712	1.2374479e-05	374.76
SA20_SOC_3	349	483.6676597595215	251.46257400512695	1.1786195e-05	375.84
SA20_SOC_3	350	779.5460224151611	215.85659980773926	1.6900674e-05	376.92
SA20_SOC_3	351	779.5867919921875	215.8930492401123	1.5494612e-05	378.0
SA20_SOC_3	352	104.37242984771729	340.89709281921387	0.5195502	379.08
SA20_SOC_3	353	104.44679260253906	359.57324981689453	0.086973794	380.16
SA20_SOC_3	354	105.69260120391846	384.21177864074707	0.020488273	381.24
SA20_SOC_3	355	104.07955646514893	373.0360794067383	0.01863868	382.32
SA20_SOC_3	356	779.3018817901611	216.03715896606445	1.4561867e-05	383.4
SA20_SOC_3	357	104.31472063064575	363.37406158447266	0.005851858	384.48
SA20_SOC_3	358	779.5185089111328	215.796217918396	1.6971062e-05	385.56
SA20_SOC_3	359	779.3938636779785	215.8798885345459	1.9657717e-05	386.64
SA20_SOC_3	360	779.2078495025635	215.8142852783203	2.1484497e-05	387.72
SA20_SOC_3	361	102.90020704269409	355.70486068725586	0.7821314	388.8
SA20_SOC_3	362	103.79210710525513	375.1032257080078	0.8585895	389.88
SA20_SOC_3	363	104.45456504821777	379.85864639282227	0.7771178	390.96
SA20_SOC_3	364	103.58272790908813	379.13034439086914	0.5262362	392.04
SA20_SOC_3	365	103.64522933959961	351.5665626525879	0.43550608	393.12
SA20_SOC_3	366	104.78615760803223	338.0390167236328	0.07881403	394.2
SA20_SOC_3	367	104.97831106185913	349.5834159851074	0.09484269	395.28
SA20_SOC_3	368	105.55036067962646	363.8533115386963	0.87018627	396.36
SA20_SOC_3	369	104.06475067138672	373.57778549194336	0.59651685	397.44
SA20_SOC_3	370	106.55853748321533	358.7321662902832	0.1417707	398.52
SA20_SOC_3	371	103.75733375549316	360.9752082824707	0.44936746	399.6
SA20_SOC_3	372	104.62476015090942	364.2329692840576	0.054625805	400.68
SA20_SOC_3	373	103.87039184570312	367.1242904663086	0.3311251	401.76
SA20_SOC_3	374	104.3097734451294	373.6614418029785	0.7649709	402.84
SA20_SOC_3	375	105.59201240539551	373.2861328125	0.09926923	403.92
SA20_SOC_3	376	104.79013919830322	370.6643486022949	0.004319683	405.0
SA20_SOC_3	377	778.9106369018555	215.80693244934082	2.526365e-05	406.08
SA20_SOC_3	378	106.10233545303345	374.09265518188477	9.4426774e-05	407.16
SA20_SOC_3	379	105.2741527557373	384.6024513244629	0.14233065	408.24
SA20_SOC_3	380	103.93269062042236	370.7165336608887	0.9694755	409.32
SA20_SOC_3	381	105.55273294448853	347.1002197265625	0.3755424	410.4
SA20_SOC_3	382	779.3012619018555	215.8516788482666	2.1634258e-05	411.48
SA20_SOC_3	383	764.8114681243896	215.37663459777832	1.7028255e-05	412.56
SA20_SOC_3	384	779.1529655456543	215.95956802368164	1.919075e-05	413.64
SA20_SOC_3	385	779.6084880828857	215.9579372406006	1.6867089e-05	414.72
SA20_SOC_3	386	779.3021202087402	216.140456199646	1.7450342e-05	415.8
SA20_SOC_3	387	779.0244579315186	203.3616542816162	1.7329694e-05	416.88
SA20_SOC_3	388	779.2258739471436	215.73552131652832	2.2597234e-05	417.96
SA20_SOC_3	389	104.00806665420532	372.54478454589844	0.5005602	419.04
SA20_SOC_3	390	779.1964530944824	203.2225227355957	1.597495e-05	420.12
SA20_SOC_3	391	779.3992042541504	203.5417127609253	1.4450491e-05	421.2
SA20_SOC_3	392	103.81269454956055	363.87645721435547	0.033108447	422.28
SA20_SOC_3	393	105.43392896652222	351.8716049194336	0.023273285	423.36
SA20_SOC_3	394	104.15093898773193	365.6102657318115	0.50102746	424.44
SA20_SOC_3	395	779.2244911193848	216.22650146484375	1.7069066e-05	425.52
SA20_SOC_3	396	106.19268417358398	360.16530990600586	0.00094001554	426.6
SA20_SOC_3	397	779.1627883911133	203.16407203674316	1.8539118e-05	427.68
SA20_SOC_3	398	779.1511535644531	216.29995822906494	1.6606164e-05	428.76
SA20_SOC_3	399	779.1073799133301	215.9242057800293	2.7538159e-05	429.84
SA20_SOC_3	400	779.1198253631592	202.94995307922363	1.8634251e-05	430.92
SA20_SOC_3	401	779.0703773498535	203.31387519836426	1.6619946e-05	432.0
SA20_SOC_3	402	779.2736053466797	215.641450881958	1.6880282e-05	433.08
SA20_SOC_3	403	779.1605949401855	216.1957311630249	2.2692859e-05	434.16
SA20_SOC_3	404	779.4821262359619	216.0428524017334	2.0103966e-05	435.24
SA20_SOC_3	405	779.045581817627	203.256254196167	1.43185525e-05	436.32
SA20_SOC_3	406	440.94066619873047	236.29880905151367	1.4033497e-05	437.4
SA20_SOC_3	407	105.0799012184143	373.2099437713623	0.0026032953	438.48
SA20_SOC_3	408	107.49675035476685	360.754451751709	0.0013834356	439.56
SA20_SOC_3	409	779.392147064209	215.7810115814209	1.9150948e-05	440.64
SA20_SOC_3	410	105.78991174697876	354.9802494049072	0.78082883	441.72
SA20_SOC_3	411	104.74658012390137	348.82341384887695	0.06958557	442.8
SA20_SOC_3	412	103.7088394165039	364.163818359375	0.07155612	443.88
SA20_SOC_3	413	779.4173717498779	203.24941635131836	1.3803156e-05	444.96
SA20_SOC_3	414	779.5933723449707	215.9695816040039	1.4762446e-05	446.04
SA20_SOC_3	415	779.4815063476562	215.842924118042	1.4768726e-05	447.12
SA20_SOC_3	416	779.6633243560791	203.46945762634277	1.4642537e-05	448.2
SA20_SOC_3	417	779.4069290161133	215.89060306549072	1.702004e-05	449.28
SA20_SOC_3	418	779.825496673584	216.2433099746704	1.1905421e-05	450.36
SA20_SOC_3	419	104.65695858001709	344.1235542297363	0.77224267	451.44
SA20_SOC_3	420	779.218053817749	203.23688507080078	1.9142019e-05	452.52
SA20_SOC_3	421	779.6131610870361	215.96547603607178	1.2822142e-05	453.6
SA20_SOC_3	422	779.2990207672119	215.7355785369873	1.7156834e-05	454.68
SA20_SOC_3	423	461.8406295776367	253.4728717803955	1.1099452e-05	455.76
SA20_SOC_3	424	788.0702018737793	142.519268989563	1.1006211e-05	456.84
SA20_SOC_3	425	779.3501377105713	215.97661972045898	1.7103252e-05	457.92
SA20_SOC_3	426	102.41215229034424	375.65345764160156	0.055699553	459.0
SA20_SOC_3	427	101.62820816040039	370.9222984313965	0.75272775	460.08
SA20_SOC_3	428	104.26366329193115	330.9177589416504	0.2503216	461.16
SA20_SOC_3	429	105.92060089111328	327.8159236907959	0.0013472467	462.24
SA20_SOC_3	430	779.3932914733887	215.80620288848877	1.4154761e-05	463.32
SA20_SOC_3	431	105.32312393188477	396.83704376220703	0.0006188479	464.4
SA20_SOC_3	432	104.20386791229248	358.43616485595703	0.4576903	465.48
SA20_SOC_3	433	106.30416870117188	318.32021713256836	0.9485272	466.56
SA20_SOC_3	434	787.4748229980469	182.4510097503662	1.162327e-05	467.64
SA20_SOC_3	435	779.328727722168	216.06586933135986	1.5965188e-05	468.72
SA20_SOC_3	436	779.8629283905029	216.1146640777588	1.5254453e-05	469.8
SA20_SOC_3	437	779.475212097168	216.0175895690918	1.9240779e-05	470.88
SA20_SOC_3	438	779.3993949890137	215.90337753295898	1.642115e-05	471.96
SA20_SOC_3	439	779.4788360595703	215.71746826171875	2.0561642e-05	473.04
SA20_SOC_3	440	779.3906211853027	216.1786651611328	1.7684668e-05	474.12
SA20_SOC_3	441	779.5714378356934	228.658447265625	1.4846167e-05	475.2
SA20_SOC_3	442	779.1928768157959	215.76613426208496	1.6763877e-05	476.28
SA20_SOC_3	443	779.3967723846436	215.8917760848999	1.793269e-05	477.36
SA20_SOC_3	444	779.4855117797852	215.92829704284668	1.7289976e-05	478.44
SA20_SOC_3	445	779.3328285217285	216.32163047790527	1.7576558e-05	479.52
SA20_SOC_3	446	104.0290355682373	359.59733963012695	0.014670105	480.6
SA20_SOC_3	447	779.0647506713867	216.00022315979004	2.405767e-05	481.68
SA20_SOC_3	448	779.1818618774414	215.9498405456543	1.6904947e-05	482.76
SA20_SOC_3	449	115.86501598358154	309.2281150817871	0.00021412525	483.84
SA20_SOC_3	450	779.2109489440918	216.15776538848877	1.4109855e-05	484.92
SA20_SOC_3	451	105.38569688796997	319.24415588378906	0.0005268081	486.0
SA20_SOC_3	452	779.0561676025391	215.86724281311035	2.094455e-05	487.08
SA20_SOC_3	453	106.83861970901489	319.51486587524414	0.0005725924	488.16
SA20_SOC_3	454	103.63819599151611	327.8122615814209	0.7970303	489.24
SA20_SOC_3	455	779.1198253631592	216.34145736694336	2.400432e-05	490.32
SA20_SOC_3	456	779.2035102844238	215.9927272796631	2.062948e-05	491.4
SA20_SOC_3	457	779.4063568115234	216.4002513885498	1.7332073e-05	492.48
SA20_SOC_3	458	107.49146938323975	327.54215240478516	0.15238726	493.56
SA20_SOC_3	459	105.60855865478516	369.81359481811523	0.00029406644	494.64
SA20_SOC_3	460	779.0926933288574	215.95727920532227	1.6699289e-05	495.72
SA20_SOC_3	461	779.1611194610596	215.94005584716797	2.0090416e-05	496.8
SA20_SOC_3	462	779.145622253418	216.26927375793457	2.2331653e-05	497.88
SA20_SOC_3	463	779.2172908782959	203.2024097442627	1.5331558e-05	498.96
SA20_SOC_3	464	779.379940032959	203.525390625	1.39344775e-05	500.04
SA20_SOC_3	465	779.075813293457	216.04928970336914	2.4219546e-05	501.12
SA20_SOC_3	466	497.4372863769531	35.84841728210449	0.00045941077	502.2
SA20_SOC_3	467	779.1407585144043	215.98021030426025	2.188263e-05	503.28
SA20_SOC_3	468	102.77440547943115	380.2818202972412	0.0039530974	504.36
SA20_SOC_3	469	779.226016998291	203.43996047973633	1.4993959e-05	505.44
SA20_SOC_3	470	778.9145946502686	216.1607837677002	1.9406038e-05	506.52
SA20_SOC_3	471	106.18915557861328	383.6159133911133	7.019561e-05	507.6
SA20_SOC_3	472	105.43574094772339	332.0756149291992	0.00093300664	508.68
SA20_SOC_3	473	779.3965339660645	215.91885566711426	1.9947407e-05	509.76
SA20_SOC_3	474	779.2629241943359	216.30743980407715	1.7995219e-05	510.84
SA20_SOC_3	475	779.047966003418	215.92419147491455	2.0592077e-05	511.92
SA20_SOC_3	476	779.1309356689453	216.30643844604492	1.9904308e-05	513.0
SA20_SOC_3	477	106.38672113418579	328.7939643859863	0.11141387	514.08
SA20_SOC_3	478	104.35049533843994	350.12781143188477	0.67608523	515.16
SA20_SOC_3	479	105.56472539901733	329.3771266937256	0.0050980113	516.24
SA20_SOC_3	480	105.19140958786011	375.675573348999	0.01867331	517.32
SA20_SOC_3	481	779.4161796569824	216.21485710144043	1.6066575e-05	518.4
SA20_SOC_3	482	779.1011810302734	215.92174530029297	1.8458146e-05	519.48
SA20_SOC_3	483	779.2181968688965	216.07654094696045	1.9157396e-05	520.56
SA20_SOC_3	484	779.2762279510498	216.28479480743408	1.7951887e-05	521.64
SA20_SOC_3	485	779.364538192749	203.21763038635254	1.6397209e-05	522.72
SA20_SOC_3	486	779.2486190795898	216.11515045166016	1.8377827e-05	523.8
SA20_SOC_3	487	779.448127746582	216.02110862731934	1.4239735e-05	524.88
SA20_SOC_3	488	779.6871185302734	216.07192039489746	1.6181022e-05	525.96
SA20_SOC_3	489	779.1762351989746	203.4130096435547	1.6876305e-05	527.04
SA20_SOC_3	490	779.3385982513428	203.55631828308105	1.1944291e-05	528.12
SA20_SOC_3	491	779.6627044677734	215.92846870422363	1.7437318e-05	529.2
SA20_SOC_3	492	105.20374774932861	374.80942726135254	0.0009435977	530.28
SA20_SOC_3	493	779.1766166687012	203.30695152282715	1.8401483e-05	531.36
SA20_SOC_3	494	779.175853729248	203.38374137878418	1.5873917e-05	532.44
SA20_SOC_3	495	779.4610977172852	203.157377243042	1.6824179e-05	533.52
SA20_SOC_3	496	779.7260284423828	215.8586025238037	1.9873238e-05	534.6
SA20_SOC_3	497	778.944730758667	203.13039779663086	2.0080744e-05	535.68
SA20_SOC_3	498	779.4364929199219	216.09257698059082	1.4718504e-05	536.76
SA20_SOC_3	499	779.2095184326172	215.90646743774414	1.7755747e-05	537.84
SA20_SOC_3	500	105.2520751953125	361.8666458129883	0.0003931624	538.92
SA20_SOC_3	501	103.74698638916016	349.669246673584	0.007446194	540.0
SA20_SOC_3	502	100.97211599349976	344.5649528503418	0.008765103	541.08
SA20_SOC_3	503	104.62875366210938	379.1501998901367	0.28680313	542.16
SA20_SOC_3	504	779.1193962097168	215.9823989868164	2.1713297e-05	543.24
SA20_SOC_3	505	788.1022453308105	142.3311996459961	1.1584695e-05	544.32
SA20_SOC_3	506	779.7038078308105	216.08426570892334	1.247842e-05	545.4
SA20_SOC_3	507	779.5964241027832	216.30811214447021	1.4914027e-05	546.48
SA20_SOC_3	508	779.4032573699951	215.9347629547119	1.6721313e-05	547.56
SA20_SOC_3	509	779.4350624084473	216.08837127685547	1.4689995e-05	548.64
SA20_SOC_3	510	104.77598905563354	341.1156463623047	0.2778153	549.72
SA20_SOC_3	511	98.72581362724304	352.06151962280273	0.36369106	550.8
SA20_SOC_3	512	779.3687343597412	215.8022117614746	1.904048e-05	551.88
SA20_SOC_3	513	103.42860221862793	363.4456443786621	0.19346477	552.96
SA20_SOC_3	514	779.1671276092529	216.0428524017334	1.5853628e-05	554.04
SA20_SOC_3	515	105.07742166519165	383.29273223876953	0.0003342598	555.12
SA20_SOC_3	516	105.71541786193848	333.3812713623047	9.8747e-05	556.2
SA20_SOC_3	517	101.46602392196655	368.3436584472656	0.03819386	557.28
SA20_SOC_3	518	484.1679573059082	252.4764060974121	1.02347085e-05	558.36
SA20_SOC_3	519	103.70477437973022	356.10626220703125	0.15952146	559.44
SA20_SOC_3	520	779.2283058166504	215.9672212600708	1.606587e-05	560.52
SA20_SOC_3	521	779.5567512512207	216.04147911071777	1.4440544e-05	561.6
SA20_SOC_3	522	779.2810440063477	216.08668327331543	1.4318621e-05	562.68
SA20_SOC_3	523	779.4639587402344	216.05748653411865	1.3908615e-05	563.76
SA20_SOC_3	524	779.5224189758301	215.6356430053711	1.754842e-05	564.84
SA20_SOC_3	525	779.3217658996582	215.7542896270752	1.968764e-05	565.92
SA20_SOC_3	526	779.3401718139648	215.9240484237671	2.2486523e-05	567.0
SA20_SOC_3	527	779.1345596313477	215.8480167388916	2.1555996e-05	568.08
SA20_SOC_3	528	779.331111907959	215.95340251922607	1.5816553e-05	569.16
SA20_SOC_3	529	779.4860363006592	216.10083103179932	1.4378458e-05	570.24
SA20_SOC_3	530	779.3659687042236	216.16162776947021	1.6323753e-05	571.32
SA20_SOC_3	531	779.3394565582275	215.9300422668457	1.4825285e-05	572.4
SA20_SOC_3	532	103.011155128479	381.6353988647461	0.04340535	573.48
SA20_SOC_3	533	779.591703414917	216.2688159942627	1.0326416e-05	574.56
SA20_SOC_3	534	419.40436363220215	230.9679651260376	1.2811997e-05	575.64
SA20_SOC_3	535	779.3429374694824	216.27619743347168	1.2303383e-05	576.72
SA20_SOC_3	536	779.8604011535645	228.6095952987671	1.331949e-05	577.8
SA20_SOC_3	537	765.2716159820557	227.91111946105957	1.5465735e-05	578.88
SA20_SOC_3	538	779.4537544250488	216.05209350585938	1.1716098e-05	579.96
SA20_SOC_3	539	106.47238492965698	363.8901901245117	0.49976653	581.04
SA20_SOC_3	540	102.37323045730591	354.907808303833	0.07577666	582.12
SA20_SOC_3	541	102.82936096191406	350.0123405456543	0.0013177571	583.2
SA20_SOC_3	542	779.4528961181641	216.155047416687	1.3788973e-05	584.28
SA20_SOC_3	543	779.1342735290527	216.1051082611084	2.2949316e-05	585.36
SA20_SOC_3	544	779.2118072509766	216.0757827758789	2.1448875e-05	586.44
SA20_SOC_3	545	105.8955192565918	370.6848335266113	0.0010851616	587.52
SA20_SOC_3	546	101.88969373703003	378.9447212219238	0.13651422	588.6
SA20_SOC_3	547	779.0417194366455	215.89136123657227	2.23998e-05	589.68
SA20_SOC_3	548	102.49615907669067	377.76758193969727	0.93636984	590.76
SA20_SOC_3	549	104.72098588943481	398.463191986084	0.00015648991	591.84
SA20_SOC_3	550	779.0541648864746	215.91057300567627	2.3113804e-05	592.92
SA20_SOC_3	551	778.7925720214844	215.93457698822021	2.3788416e-05	594.0
SA20_SOC_3	552	105.62896728515625	376.5373992919922	0.033854235	595.08
SA20_SOC_3	553	779.387092590332	216.1681365966797	1.9414145e-05	596.16
SA20_SOC_3	554	103.96336317062378	398.04405212402344	0.0027275286	597.24
SA20_SOC_3	555	779.3057918548584	215.89038848876953	2.1129725e-05	598.32
SA20_SOC_3	556	103.10395956039429	358.39874267578125	0.420954	599.4
SA20_SOC_3	557	102.26610898971558	403.1695747375488	0.010679108	600.48
SA20_SOC_3	558	779.1545391082764	216.0814332962036	1.907205e-05	601.56
SA20_SOC_3	559	778.9137840270996	215.86186408996582	2.4395764e-05	602.64
SA20_SOC_3	560	104.18790578842163	378.72819900512695	0.0025283007	603.72
SA20_SOC_3	561	104.3038010597229	325.76714515686035	0.09189006	604.8
SA20_SOC_3	562	779.3901920318604	216.0472011566162	1.8438055e-05	605.88
SA20_SOC_3	563	779.0807723999023	216.01032257080078	2.2346972e-05	606.96
SA20_SOC_3	564	778.8740158081055	216.0749101638794	2.387724e-05	608.04
SA20_SOC_3	565	779.4119358062744	203.60182285308838	1.2428363e-05	609.12
SA20_SOC_3	566	779.0327072143555	216.01664543151855	1.7459599e-05	610.2
SA20_SOC_3	567	778.9126873016357	216.091890335083	1.8480621e-05	611.28
SA20_SOC_3	568	104.49140071868896	374.6502113342285	0.08679754	612.36
SA20_SOC_3	569	102.08508968353271	348.0583190917969	0.05610772	613.44
SA20_SOC_3	570	779.3294906616211	203.30031394958496	1.5503423e-05	614.52
SA20_SOC_3	571	779.1854381561279	203.26180458068848	2.0024541e-05	615.6
SA20_SOC_3	572	779.3590545654297	203.18796157836914	1.9842108e-05	616.68
SA20_SOC_3	573	779.0758609771729	215.8847951889038	2.017026e-05	617.76
SA20_SOC_3	574	779.3097496032715	203.456768989563	1.3513354e-05	618.84
SA20_SOC_3	575	105.44817447662354	343.42506408691406	0.015343988	619.92
SA20_SOC_3	576	779.1411876678467	203.32417488098145	1.478465e-05	621.0
SA20_SOC_3	577	779.2068481445312	215.85702896118164	2.448158e-05	622.08
SA20_SOC_3	578	779.1121006011963	203.26183319091797	1.5354708e-05	623.16
SA20_SOC_3	579	779.1604995727539	203.32740783691406	1.4281171e-05	624.24
SA20_SOC_3	580	779.2257785797119	203.29633712768555	1.5144479e-05	625.32
SA20_SOC_3	581	779.6549797058105	216.38774871826172	1.4692502e-05	626.4
SA20_SOC_3	582	779.3186187744141	216.20132446289062	1.599631e-05	627.48
SA20_SOC_3	583	779.3499946594238	216.1219310760498	1.5365855e-05	628.56
SA20_SOC_3	584	779.0712356567383	203.3694076538086	1.6952621e-05	629.64
SA20_SOC_3	585	779.5625686645508	216.2343978881836	1.3230809e-05	630.72
SA20_SOC_3	586	779.1459083557129	215.90905666351318	1.7218368e-05	631.8
SA20_SOC_3	587	779.6532154083252	215.91177463531494	1.3494578e-05	632.88
SA20_SOC_3	588	779.5680046081543	215.97680568695068	1.3277856e-05	633.96
SA20_SOC_3	589	428.9353370666504	231.11397743225098	1.0338999e-05	635.04
SA20_SOC_3	590	105.44483661651611	348.02332878112793	0.003986219	636.12
SA20_SOC_3	591	103.9634108543396	369.56188201904297	0.072093666	637.2
SA20_SOC_3	592	779.2866230010986	216.20574474334717	1.519139e-05	638.28
SA20_SOC_3	593	779.4852256774902	216.04305267333984	1.7582695e-05	639.36
SA20_SOC_3	594	103.93779277801514	340.491943359375	0.49671653	640.44
SA20_SOC_3	595	779.6385765075684	215.9102725982666	1.4951309e-05	641.52
SA20_SOC_3	596	779.0576457977295	203.67781162261963	1.357292e-05	642.6
SA20_SOC_3	597	779.2368412017822	203.39841842651367	1.1816662e-05	643.68
SA20_SOC_3	598	779.46457862854	216.11005783081055	1.2726427e-05	644.76
SA20_SOC_3	599	779.4513702392578	215.98287105560303	1.6250317e-05	645.84
SA20_SOC_3	600	779.4646263122559	216.24086380004883	1.4705034e-05	646.92
SA20_SOC_3	601	115.38701057434082	310.4611587524414	4.349588e-05	648.0
SA20_SOC_3	602	779.3953895568848	216.23465538024902	1.654508e-05	649.08
SA20_SOC_3	603	779.0966033935547	215.858473777771	1.7122147e-05	650.16
SA20_SOC_3	604	426.90792083740234	271.8087959289551	1.39764015e-05	651.24
SA20_SOC_3	605	779.3476104736328	215.978364944458	1.2993317e-05	652.32
SA20_SOC_3	606	779.523229598999	215.88561058044434	1.3026494e-05	653.4
SA20_SOC_3	607	779.8376083374023	215.92918395996094	1.3520857e-05	654.48
SA20_SOC_3	608	779.6833992004395	216.1552333831787	1.2465265e-05	655.56
SA20_SOC_3	609	779.478931427002	216.09360694885254	1.8392184e-05	656.64
SA20_SOC_3	610	779.2843818664551	216.07933044433594	1.829016e-05	657.72
SA20_SOC_3	611	103.40273380279541	330.55612564086914	0.0041196565	658.8
SA20_SOC_3	612	105.0274133682251	375.023832321167	0.00032713584	659.88
SA20_SOC_3	613	779.1301250457764	215.76597690582275	1.8113764e-05	660.96
SA20_SOC_3	614	779.2592525482178	203.23030471801758	1.5298188e-05	662.04
SA20_SOC_3	615	779.3422222137451	215.9238338470459	1.6542463e-05	663.12
SA20_SOC_3	616	779.4611930847168	216.1062526702881	1.3095723e-05	664.2
SA20_SOC_3	617	779.8610687255859	228.52294921875	1.4345259e-05	665.28
SA20_SOC_3	618	106.97424411773682	383.25021743774414	0.36386967	666.36
SA20_SOC_3	619	100.63788890838623	341.34544372558594	0.9811183	667.44
SA20_SOC_3	620	779.6300888061523	216.23854637145996	1.5009969e-05	668.52
SA20_SOC_3	621	107.43669271469116	321.0413932800293	0.010515548	669.6
SA20_SOC_3	622	105.48738241195679	369.93401527404785	0.0060571916	670.68
SA20_SOC_3	623	105.60469627380371	331.0996913909912	0.46593115	671.76
SA20_SOC_3	624	103.74515056610107	372.96329498291016	0.7273188	672.84
SA20_SOC_3	625	100.80997943878174	400.1499080657959	0.111035705	673.92
SA20_SOC_3	626	779.1436195373535	203.7860870361328	1.2325685e-05	675.0
SA20_SOC_3	627	103.41916084289551	401.517276763916	0.8666051	676.08
SA20_SOC_3	628	779.4729709625244	216.23705863952637	1.6433934e-05	677.16
SA20_SOC_3	629	779.3288230895996	216.20824813842773	1.6171503e-05	678.24
SA20_SOC_3	630	104.85532283782959	353.2412338256836	0.089945585	679.32
SA20_SOC_3	631	101.7706036567688	360.10751724243164	0.17334984	680.4
SA20_SOC_3	632	101.0689377784729	353.4041976928711	0.5750288	681.48
SA20_SOC_3	633	101.63627862930298	403.0650329589844	0.0030765496	682.56
SA20_SOC_3	634	100.64895153045654	357.65710830688477	0.008322946	683.64
SA20_SOC_3	635	104.8262357711792	390.325984954834	0.0043568183	684.72
SA20_SOC_3	636	779.1278839111328	215.7554054260254	2.6668276e-05	685.8
SA20_SOC_3	637	101.07512474060059	361.5432643890381	0.94462097	686.88
SA20_SOC_3	638	101.14060640335083	409.5308589935303	0.0010494796	687.96
SA20_SOC_3	639	107.54709243774414	375.88683128356934	0.00018369207	689.04
SA20_SOC_3	640	779.0802001953125	215.77205657958984	2.3539013e-05	690.12
SA20_SOC_3	641	104.64868545532227	371.1149311065674	0.0009790596	691.2
SA20_SOC_3	642	779.0837287902832	216.11120223999023	1.8825927e-05	692.28
SA20_SOC_3	643	779.3731689453125	215.83308219909668	1.6803573e-05	693.36
SA20_SOC_3	644	778.9636135101318	216.05558395385742	2.1448466e-05	694.44
SA20_SOC_3	645	103.53431701660156	362.93506622314453	0.09618314	695.52
SA20_SOC_3	646	487.60643005371094	35.035271644592285	0.0003841077	696.6
SA20_SOC_3	647	105.22940158843994	395.3902816772461	0.0023267085	697.68
SA20_SOC_3	648	106.63847923278809	387.813777923584	0.00028675346	698.76
SA20_SOC_3	649	779.1563034057617	203.68974208831787	1.3098009e-05	699.84
SA20_SOC_3	650	779.4453620910645	203.45350742340088	1.3471329e-05	700.92
SA20_SOC_3	651	779.054594039917	216.2764549255371	2.2537062e-05	702.0
SA20_SOC_3	652	101.73653364181519	365.8912467956543	0.04287617	703.08
SA20_SOC_3	653	102.06632614135742	384.1310691833496	0.3314531	704.16
SA20_SOC_3	654	779.338550567627	203.4526491165161	1.3235288e-05	705.24
SA20_SOC_3	655	101.81832313537598	383.02494049072266	0.0027788074	706.32
SA20_SOC_3	656	102.51349210739136	383.4152412414551	0.0037068883	707.4
SA20_SOC_3	657	764.6206855773926	215.55022716522217	1.533757e-05	708.48
SA20_SOC_3	658	779.2110443115234	215.9485673904419	2.1501468e-05	709.56
SA20_SOC_3	659	779.228401184082	203.5996913909912	1.7668774e-05	710.64
SA20_SOC_3	660	779.2448997497559	215.9871482849121	1.8944651e-05	711.72
SA20_SOC_3	661	779.4358253479004	215.89548110961914	2.168755e-05	712.8
SA20_SOC_3	662	764.7103309631348	215.76833724975586	1.4304931e-05	713.88
SA20_SOC_3	663	105.84008693695068	325.6161689758301	0.018330472	714.96
SA20_SOC_3	664	105.54226636886597	359.1482162475586	0.030823054	716.04
SA20_SOC_3	665	104.42297458648682	375.5276584625244	0.011267906	717.12
SA20_SOC_3	666	779.3464660644531	215.8956813812256	1.9446386e-05	718.2
SA20_SOC_3	667	103.55226993560791	330.706787109375	0.0106782615	719.28
SA20_SOC_3	668	779.3455123901367	203.41700077056885	1.8418776e-05	720.36
SA20_SOC_3	669	779.4280052185059	216.1748743057251	1.6094486e-05	721.44
SA20_SOC_3	670	779.3086051940918	203.35390090942383	1.4830234e-05	722.52
SA20_SOC_3	671	779.4948101043701	215.9377956390381	1.3484697e-05	723.6
SA20_SOC_3	672	779.1013717651367	215.96664905548096	1.819078e-05	724.68
SA20_SOC_3	673	779.5990943908691	203.47552299499512	1.4244897e-05	725.76
SA20_SOC_3	674	779.4302940368652	216.43990516662598	1.4807989e-05	726.84
SA20_SOC_3	675	100.83518028259277	365.0318241119385	0.30717042	727.92
SA20_SOC_3	676	440.6611442565918	243.16311836242676	1.4784862e-05	729.0
SA20_SOC_3	677	103.45195531845093	359.26008224487305	0.0021786594	730.08
SA20_SOC_3	678	779.3822288513184	216.03893280029297	1.1840926e-05	731.16
SA20_SOC_3	679	779.5640468597412	215.96583366394043	1.2990344e-05	732.24
SA20_SOC_3	680	103.8003921508789	320.99138259887695	0.09124809	733.32
SA20_SOC_3	681	103.66196632385254	367.3832130432129	0.9308499	734.4
SA20_SOC_3	682	779.4578075408936	215.84147930145264	1.4343617e-05	735.48
SA20_SOC_3	683	101.52312517166138	354.8528480529785	0.9593537	736.56
SA20_SOC_3	684	102.03453302383423	416.88743591308594	0.0002711621	737.64
SA20_SOC_3	685	105.34942150115967	348.2124710083008	0.03527846	738.72
SA20_SOC_3	686	103.99374961853027	364.3516731262207	0.14465377	739.8
SA20_SOC_3	687	101.70423984527588	405.70512771606445	0.001075007	740.88
SA20_SOC_3	688	101.48142576217651	338.41383934020996	0.23540911	741.96
SA20_SOC_3	689	101.1184573173523	356.2495422363281	0.9484584	743.04
SA20_SOC_3	690	105.53241968154907	377.98633575439453	0.16492501	744.12
SA20_SOC_3	691	102.83215045928955	337.52612113952637	0.9355968	745.2
SA20_SOC_3	692	101.73790454864502	395.2759552001953	0.007789063	746.28
SA20_SOC_3	693	103.34019660949707	320.7644462585449	0.0010343948	747.36
SA20_SOC_3	694	105.2217960357666	334.28667068481445	0.4031618	748.44
SA20_SOC_3	695	101.70893669128418	332.4041748046875	0.9023393	749.52
SA20_SOC_3	696	102.81718969345093	382.9167079925537	0.6633684	750.6
SA20_SOC_3	697	102.43442058563232	316.17173194885254	0.0140711535	751.68
SA20_SOC_3	698	100.32545328140259	360.4094696044922	0.90829426	752.76
SA20_SOC_3	699	104.36973571777344	408.65818977355957	0.041942146	753.84
SA20_SOC_3	700	104.64396476745605	369.5724105834961	0.00032063524	754.92
SA20_SOC_3	701	104.2889952659607	333.58205795288086	0.0034848	756.0
SA20_SOC_3	702	103.20402383804321	383.08802604675293	0.0006693463	757.08
SA20_SOC_3	703	105.24038076400757	334.1734313964844	0.01664546	758.16
SA20_SOC_3	704	100.86212158203125	331.3000774383545	0.002376035	759.24
SA20_SOC_3	705	103.44016551971436	400.03435134887695	0.91060024	760.32
SA20_SOC_3	706	104.80281114578247	406.20755195617676	0.0039151083	761.4
SA20_SOC_3	707	779.3313980102539	216.164288520813	1.5243328e-05	762.48
SA20_SOC_3	708	779.4327735900879	215.79534530639648	1.966368e-05	763.56
SA20_SOC_3	709	104.92355823516846	360.47693252563477	0.9930288	764.64
SA20_SOC_3	710	779.1070938110352	215.86386680603027	1.5928765e-05	765.72
SA20_SOC_3	711	779.3727397918701	215.9241485595703	1.96428e-05	766.8
SA20_SOC_3	712	338.7170076370239	383.741397857666	0.9953768	767.88
SA20_SOC_3	713	383.8660717010498	388.7061309814453	0.99994373	768.96
SA20_SOC_3	714	462.9724979400635	389.2671489715576	0.99997115	770.04
SA20_SOC_3	715	602.6059150695801	387.2958755493164	0.999936	771.12
SA20_SOC_3	716	618.6051368713379	392.2126007080078	0.9997677	772.2
SA20_SOC_3	717	651.2229919433594	402.0219326019287	0.99968815	773.28
SA20_SOC_3	718	560.5371952056885	391.8738555908203	0.999969	774.36
SA20_SOC_3	719	415.1341438293457	392.27405548095703	0.999946	775.44
SA20_SOC_3	720	351.15599632263184	392.89074897766113	0.9930281	776.52
SA20_SOC_3	721	779.1388034820557	215.89585304260254	1.9981866e-05	777.6
SA20_SOC_3	722	779.3973922729492	216.06393814086914	1.5563e-05	778.68
SA20_SOC_3	723	779.1934013366699	215.8939504623413	1.963707e-05	779.76
SA20_SOC_3	724	779.3015003204346	216.12662315368652	1.9011706e-05	780.84
SA20_SOC_3	725	779.2138576507568	216.1584234237671	2.2085216e-05	781.92
SA20_SOC_3	726	779.0817260742188	215.91559410095215	2.695115e-05	783.0
SA20_SOC_3	727	779.047441482544	215.75637817382812	3.316593e-05	784.08
SA20_SOC_3	728	778.958797454834	216.07117652893066	1.7231834e-05	785.16
SA20_SOC_3	729	778.9249897003174	216.04056358337402	2.0608655e-05	786.24
SA20_SOC_3	730	778.8932800292969	215.85142135620117	2.2364322e-05	787.32
SA20_SOC_3	731	779.0857315063477	216.02663040161133	1.9495239e-05	788.4
SA20_SOC_3	732	778.9508819580078	216.04451179504395	2.376035e-05	789.48
SA20_SOC_3	733	779.0012359619141	216.14164352416992	2.2524642e-05	790.56
SA20_SOC_3	734	779.1106224060059	216.00847721099854	2.13927e-05	791.64
SA20_SOC_3	735	779.2925834655762	203.6409616470337	1.5752219e-05	792.72
SA20_SOC_3	736	102.5200605392456	407.77204513549805	0.0005141104	793.8
SA20_SOC_3	737	779.5980930328369	202.82675743103027	1.6366199e-05	794.88
SA20_SOC_3	738	779.9324035644531	202.8365707397461	1.4193665e-05	795.96
SA20_SOC_3	739	779.3478012084961	202.8887128829956	1.2970735e-05	797.04
SA20_SOC_3	740	106.1107873916626	396.5005302429199	0.00018996668	798.12
SA20_SOC_3	741	102.83643007278442	395.4429817199707	0.0011842778	799.2
SA20_SOC_3	742	103.99614572525024	396.7075538635254	0.010860583	800.28
SA20_SOC_3	743	105.48359155654907	398.39595794677734	0.0047712517	801.36
SA20_SOC_3	744	104.34187650680542	396.243953704834	0.045514245	802.44
SA20_SOC_3	745	779.3923377990723	215.8194351196289	1.7265325e-05	803.52
SA20_SOC_3	746	779.8629283905029	202.43568420410156	1.5874068e-05	804.6
SA20_SOC_3	747	779.6961784362793	202.5003719329834	1.8331002e-05	805.68
SA20_SOC_3	748	779.2507648468018	202.26930141448975	1.5888092e-05	806.76
SA20_SOC_3	749	779.637622833252	202.63240814208984	1.7688682e-05	807.84
SA20_SOC_3	750	779.4743061065674	202.27463722229004	1.8191786e-05	808.92
SA20_SOC_3	751	779.6476364135742	202.9416847229004	1.6486003e-05	810.0
SA20_SOC_3	752	779.5267105102539	202.59252548217773	1.6748729e-05	811.08
SA20_SOC_3	753	105.83045482635498	393.2039737701416	5.4893877e-05	812.16
SA20_SOC_3	754	779.7996997833252	215.60236930847168	2.2749173e-05	813.24
SA20_SOC_3	755	779.7630310058594	202.933030128479	1.420592e-05	814.32
SA20_SOC_3	756	779.5989990234375	202.92948246002197	1.5238691e-05	815.4
SA20_SOC_3	757	779.7065258026123	202.7929973602295	1.3497666e-05	816.48
SA20_SOC_3	758	779.5727729797363	202.70513534545898	1.6080263e-05	817.56
SA20_SOC_3	759	779.8079490661621	203.10052871704102	1.0478754e-05	818.64
SA20_SOC_3	760	779.8003196716309	202.5053358078003	1.2045814e-05	819.72
SA20_SOC_3	761	779.7261238098145	203.02983283996582	1.2975041e-05	820.8
SA20_SOC_3	762	779.8394203186035	202.77362823486328	1.3256055e-05	821.88
SA20_SOC_3	763	779.6555042266846	202.98564434051514	1.1397981e-05	822.96
SA20_SOC_3	764	779.7391891479492	202.68463611602783	1.2020189e-05	824.04
SA20_SOC_3	765	779.9327850341797	215.70465087890625	1.7013454e-05	825.12
SA20_SOC_3	766	779.5191764831543	203.0736780166626	1.1244584e-05	826.2
SA20_SOC_3	767	779.7319412231445	203.03844451904297	1.1282631e-05	827.28
SA20_SOC_3	768	106.61818981170654	430.95322608947754	2.3048518e-05	828.36
SA20_SOC_3	769	779.8580169677734	202.60577201843262	1.2624055e-05	829.44
SA20_SOC_3	770	779.7513008117676	202.66452312469482	1.37224515e-05	830.52
SA20_SOC_3	771	779.7834396362305	202.684965133667	1.26462255e-05	831.6
SA20_SOC_3	772	779.6794414520264	202.89121627807617	1.597972e-05	832.68
SA20_SOC_3	773	779.4371604919434	203.1157922744751	1.2103919e-05	833.76
SA20_SOC_3	774	103.68293523788452	396.8316078186035	0.004832535	834.84
SA20_SOC_3	775	109.32767391204834	395.86320877075195	0.023877447	835.92
SA20_SOC_3	776	779.991626739502	202.40482807159424	1.3849742e-05	837.0
SA20_SOC_3	777	779.6671390533447	202.56053924560547	1.6058424e-05	838.08
SA20_SOC_3	778	779.9627304077148	202.54091262817383	1.1880819e-05	839.16
SA20_SOC_3	779	431.1342239379883	233.17487239837646	1.0138844e-05	840.24
SA20_SOC_3	780	450.3105163574219	245.0310230255127	1.3775803e-05	841.32
SA20_SOC_3	781	779.6431541442871	202.8436803817749	1.4516887e-05	842.4
SA20_SOC_3	782	780.0374031066895	202.51201629638672	1.4327732e-05	843.48
SA20_SOC_3	783	779.700517654419	202.87985801696777	1.1728574e-05	844.56
SA20_SOC_3	784	460.6476306915283	267.81543731689453	1.5219201e-05	845.64
SA20_SOC_3	785	779.5293807983398	215.67739963531494	1.3603736e-05	846.72
SA20_SOC_3	786	779.4333934783936	203.03606986999512	7.1304944e-06	847.8
SA20_SOC_3	787	779.4763088226318	202.81775951385498	1.1742786e-05	848.88
SA20_SOC_3	788	104.49882745742798	404.03223037719727	0.0015025152	849.96
SA20_SOC_3	789	104.32912111282349	409.63491439819336	0.05576245	851.04
SA20_SOC_3	790	779.5379638671875	202.71600723266602	1.6328828e-05	852.12
SA20_SOC_3	791	481.4176082611084	258.1864356994629	9.712524e-06	853.2
SA20_SOC_3	792	779.3451309204102	215.4396629333496	1.7362396e-05	854.28
SA20_SOC_3	793	779.5900821685791	202.59525775909424	1.5835736e-05	855.36
SA20_SOC_3	794	461.4109992980957	268.4358787536621	1.2847639e-05	856.44
SA20_SOC_3	795	484.29555892944336	250.350923538208	1.17598765e-05	857.52
SA20_SOC_3	796	106.47660493850708	407.1218490600586	0.14479569	858.6
SA20_SOC_3	797	787.5633239746094	220.1612377166748	1.1647882e-05	859.68
SA20_SOC_3	798	340.8780097961426	374.7564697265625	0.99700004	860.76
SA20_SOC_3	799	470.62907218933105	370.5810070037842	0.9999068	861.84
SA20_SOC_3	800	634.2085838317871	379.5234489440918	0.99994314	862.92
SA20_SOC_3	801	679.4068336486816	377.5454521179199	0.9999571	864.0
SA20_SOC_3	802	688.7518882751465	325.1628112792969	0.9999274	865.08
SA20_SOC_3	803	439.9993419647217	373.7750244140625	0.9999181	866.16
SA20_SOC_3	804	198.79175424575806	401.70787811279297	0.99993706	867.24
SA20_SOC_3	805	135.90599298477173	416.74747467041016	0.9999263	868.32
SA20_SOC_3	806	132.22736120224	405.0801658630371	0.99995697	869.4
SA20_SOC_3	807	126.57604217529297	376.24857902526855	0.99997044	870.48
SA20_SOC_3	808	126.66230201721191	230.75676441192627	0.9999857	871.56
SA20_SOC_3	809	121.32941484451294	133.9577293395996	0.99994755	872.64
SA20_SOC_3	810	97.57667779922485	303.39165687561035	0.99880505	873.72
SA20_SOC_3	811	141.49930477142334	402.6767063140869	0.99996233	874.8
SA20_SOC_3	812	218.24216842651367	324.6730327606201	0.99975413	875.88
SA20_SOC_3	813	240.5503273010254	232.80401229858398	0.999913	876.96
SA20_SOC_3	814	251.49121284484863	338.68045806884766	0.9976708	878.04
SA20_SOC_3	815	235.0529670715332	390.8888626098633	0.9998271	879.12
SA20_SOC_3	816	105.26363849639893	294.86669540405273	0.9999672	880.2
SA20_SOC_3	817	120.88615894317627	191.2456512451172	0.9999894	881.28
SA20_SOC_3	818	119.13236379623413	89.35253620147705	0.9996655	882.36
SA20_SOC_3	819	111.52406930923462	256.65759086608887	0.99894494	883.44
SA20_SOC_3	820	135.87400913238525	341.54205322265625	0.9998776	884.52
SA20_SOC_3	821	107.15819597244263	95.53776741027832	0.99994683	885.6
SA20_SOC_3	822	90.63581228256226	152.02048301696777	0.9998043	886.68
SA20_SOC_3	823	170.80146074295044	301.52546882629395	0.9999621	887.76
SA20_SOC_3	824	448.63624572753906	229.9925994873047	0.9999604	888.84
SA20_SOC_3	825	632.7274322509766	186.8356704711914	0.99990594	889.92
SA20_SOC_3	826	650.1605987548828	173.43003273010254	0.9999087	891.0
SA20_SOC_3	827	656.3690185546875	127.67642498016357	0.99993527	892.08
SA20_SOC_3	828	680.3733825683594	103.84686470031738	0.999933	893.16
SA20_SOC_3	829	660.6430053710938	166.1382007598877	0.9988439	894.24
SA20_SOC_3	830	670.5976963043213	264.14051055908203	0.99992037	895.32
SA20_SOC_3	831	669.4200992584229	329.05906677246094	0.9999888	896.4
SA20_SOC_3	832	672.5152015686035	355.48805236816406	0.99977475	897.48
SA20_SOC_3	833	651.5888214111328	268.58116149902344	0.99982613	898.56
SA20_SOC_3	834	650.692081451416	251.44935607910156	0.9999608	899.64
SA20_SOC_3	835	677.2769927978516	128.67713928222656	0.99986374	900.72
SA20_SOC_3	836	678.4907341003418	77.12005376815796	0.99959975	901.8
SA20_SOC_3	837	695.6557750701904	146.37927532196045	0.9998196	902.88
SA20_SOC_3	838	672.5634098052979	223.13838958740234	0.99998474	903.96
SA20_SOC_3	839	701.9930839538574	300.3626346588135	0.9999615	905.04
SA20_SOC_3	840	709.7692489624023	372.5207805633545	0.999368	906.12
SA20_SOC_3	841	721.6021537780762	388.112154006958	0.9924487	907.2
SA20_SOC_3	842	682.784366607666	347.81006813049316	0.9983791	908.28
SA20_SOC_3	843	657.8328609466553	288.90724182128906	0.9981692	909.36
SA20_SOC_3	844	638.8260841369629	279.9690628051758	0.99989915	910.44
SA20_SOC_3	845	666.0313606262207	351.81787490844727	0.99910444	911.52
SA20_SOC_3	846	708.716869354248	319.6002960205078	0.99970526	912.6
SA20_SOC_3	847	714.1724586486816	240.14948844909668	0.99989784	913.68
SA20_SOC_3	848	713.1923675537109	277.20788955688477	0.96938175	914.76
SA20_SOC_3	849	704.795503616333	379.89529609680176	0.99200374	915.84
SA20_SOC_3	850	711.9146347045898	400.7033443450928	0.9931583	916.92
SA20_SOC_3	851	691.1043167114258	319.8611640930176	0.9995363	918.0
SA20_SOC_3	852	687.8819465637207	176.7938232421875	0.99987364	919.08
SA20_SOC_3	853	679.0821552276611	111.20243310928345	0.99961036	920.16
SA20_SOC_3	854	680.3238868713379	76.76718950271606	0.99953234	921.24
SA20_SOC_3	855	674.7964859008789	72.68924474716187	0.9995819	922.32
SA20_SOC_3	856	669.3540573120117	87.61867046356201	0.9947113	923.4
SA20_SOC_3	857	694.6335792541504	202.60663032531738	0.9878648	924.48
SA20_SOC_3	858	692.9936408996582	314.8227882385254	0.9730478	925.56
SA20_SOC_3	859	698.1871604919434	369.4657516479492	0.9829181	926.64
SA20_SOC_3	860	691.0351753234863	234.4255542755127	0.9996008	927.72
SA20_SOC_3	861	685.0804328918457	71.82149648666382	0.9997948	928.8
SA20_SOC_3	862	678.4332275390625	68.04770708084106	0.9947941	929.88
SA20_SOC_3	863	628.5037040710449	204.5108127593994	0.99991846	930.96
SA20_SOC_3	864	552.5753974914551	331.0349464416504	0.99994636	932.04
SA20_SOC_3	865	380.66468238830566	357.74362564086914	0.99994683	933.12
SA20_SOC_3	866	189.5532250404358	272.1665954589844	0.9998293	934.2
SA20_SOC_3	867	102.38782167434692	195.98655223846436	0.99996424	935.28
SA20_SOC_3	868	127.48916149139404	168.96615028381348	0.99997616	936.36
SA20_SOC_3	869	142.30115413665771	213.87574195861816	0.999954	937.44
SA20_SOC_3	870	150.36861896514893	350.57682037353516	0.9998392	938.52
SA20_SOC_3	871	144.691801071167	408.4266185760498	0.99991906	939.6
SA20_SOC_3	872	142.35137701034546	411.7579650878906	0.99993503	940.68
SA20_SOC_3	873	109.13619995117188	339.54511642456055	0.9999757	941.76
SA20_SOC_3	874	110.1719856262207	166.55585289001465	0.99980456	942.84
SA20_SOC_3	875	115.1039719581604	123.49099159240723	0.99964666	943.92
SA20_SOC_3	876	111.00729703903198	282.10704803466797	0.9995432	945.0
SA20_SOC_3	877	198.25332164764404	353.80165100097656	0.9999442	946.08
SA20_SOC_3	878	358.1089973449707	345.00020027160645	0.9997856	947.16
SA20_SOC_3	879	571.7300415039062	186.01950645446777	0.9999528	948.24
SA20_SOC_3	880	675.1585006713867	116.33387088775635	0.9999417	949.32
SA20_SOC_3	881	681.8626880645752	99.11581993103027	0.99984777	950.4
SA20_SOC_3	882	667.5601482391357	152.78766632080078	0.999974	951.48
SA20_SOC_3	883	670.3417301177979	263.40434074401855	0.99999344	952.56
SA20_SOC_3	884	692.1832084655762	327.28626251220703	0.9999492	953.64
SA20_SOC_3	885	724.1520881652832	375.291166305542	0.942162	954.72
SA20_SOC_3	886	705.2371025085449	383.68309020996094	0.998831	955.8
SA20_SOC_3	887	670.1605319976807	398.68128776550293	0.9994436	956.88
SA20_SOC_3	888	650.0611305236816	393.0936527252197	0.9982969	957.96
SA20_SOC_3	889	636.9086742401123	386.5239143371582	0.99926597	959.04
SA20_SOC_3	890	488.76872062683105	377.0383071899414	0.9998307	960.12
SA20_SOC_3	891	354.81998920440674	372.60297775268555	0.99735034	961.2
SA20_SOC_3	892	328.41148376464844	367.8882694244385	0.66925746	962.28
SA20_SOC_3	893	326.90889835357666	376.46575927734375	0.67634034	963.36
SA20_SOC_3	894	779.4540405273438	203.10725212097168	1.3442787e-05	964.44
SA20_SOC_3	895	779.316234588623	202.58892059326172	1.7225231e-05	965.52
SA20_SOC_3	896	779.4754028320312	202.72514820098877	1.48888585e-05	966.6
SA20_SOC_3	897	779.505443572998	202.97264099121094	1.4341019e-05	967.68
SA20_SOC_3	898	102.41775512695312	409.12264823913574	6.2245956e-05	968.76
SA20_SOC_3	899	779.1937828063965	203.10616493225098	1.4413989e-05	969.84
SA20_SOC_3	900	779.3595314025879	202.8193473815918	1.1991039e-05	970.92
SA20_SOC_3	901	779.1997909545898	203.07452201843262	1.3312456e-05	972.0
SA20_SOC_3	902	779.3891906738281	203.27410697937012	1.48253985e-05	973.08
SA20_SOC_3	903	459.2226982116699	253.53521347045898	1.0599583e-05	974.16
SA20_SOC_3	904	779.4112205505371	202.816801071167	1.52447665e-05	975.24
SA20_SOC_3	905	103.87156009674072	401.850643157959	0.0008184318	976.32
SA20_SOC_3	906	104.91467714309692	403.17054748535156	0.0006001616	977.4
SA20_SOC_3	907	104.73287105560303	404.12109375	0.0001602482	978.48
SA20_SOC_3	908	779.1302680969238	202.9582929611206	1.7599234e-05	979.56
SA20_SOC_3	909	106.18891716003418	385.5140018463135	0.0007541451	980.64
SA20_SOC_3	910	107.49654769897461	373.888463973999	0.008998559	981.72
SA20_SOC_3	911	107.0436954498291	366.52015686035156	0.042816896	982.8
SA20_SOC_3	912	104.40170764923096	385.6058406829834	0.10425843	983.88
SA20_SOC_3	913	106.0988187789917	388.69935035705566	0.06165685	984.96
SA20_SOC_3	914	105.59476613998413	401.1752986907959	0.004276397	986.04
SA20_SOC_3	915	779.6703338623047	202.75546073913574	1.5179413e-05	987.12
SA20_SOC_3	916	779.6131134033203	203.06199073791504	1.3040266e-05	988.2
SA20_SOC_3	917	779.5745372772217	202.770094871521	1.754494e-05	989.28
SA20_SOC_3	918	105.12781143188477	387.22869873046875	0.000107244785	990.36
SA20_SOC_3	919	779.6669006347656	202.97507286071777	1.6235972e-05	991.44
SA20_SOC_3	920	779.6598434448242	203.06971549987793	1.161875e-05	992.52
SA20_SOC_3	921	779.5547485351562	202.9984188079834	1.4523547e-05	993.6
SA20_SOC_3	922	104.20238971710205	392.3943901062012	0.00047700672	994.68
SA20_SOC_3	923	779.5461654663086	202.54929542541504	1.3009585e-05	995.76
SA20_SOC_3	924	779.7111511230469	202.7477502822876	1.1051437e-05	996.84
SA20_SOC_3	925	430.5408000946045	231.4758539199829	1.1997318e-05	997.92
SA20_SOC_3	926	354.7077178955078	374.83105659484863	0.99940264	999.0
SA20_SOC_3	927	428.1526565551758	381.0029983520508	0.999866	1000.08
SA20_SOC_3	928	565.9615993499756	373.7943649291992	0.99992037	1001.16
SA20_SOC_3	929	663.4690284729004	385.7827377319336	0.99811304	1002.24
SA20_SOC_3	930	657.5390815734863	381.8247985839844	0.9998362	1003.32
SA20_SOC_3	931	470.7097053527832	377.0666313171387	0.99983346	1004.4
SA20_SOC_3	932	355.97150325775146	377.19454765319824	0.99815804	1005.48
SA20_SOC_3	933	333.4686756134033	376.2139892578125	0.9954318	1006.56
SA20_SOC_3	934	332.15160369873047	381.5848445892334	0.9853395	1007.64
SA20_SOC_3	935	326.7258644104004	386.4471244812012	0.9460099	1008.72
SA20_SOC_3	936	450.0758647918701	255.22315979003906	1.0410643e-05	1009.8
SA20_SOC_3	937	779.594612121582	202.77777671813965	1.3480505e-05	1010.88
SA20_SOC_3	938	103.27146053314209	408.5712432861328	0.00015690066	1011.96
SA20_SOC_3	939	103.18374633789062	405.1559829711914	0.00022797113	1013.04
SA20_SOC_3	940	104.24972772598267	409.1496276855469	0.00060361123	1014.12
SA20_SOC_3	941	104.68078851699829	407.31828689575195	0.00021366944	1015.2
SA20_SOC_3	942	103.3260703086853	397.2905445098877	0.0006359521	1016.28
SA20_SOC_3	943	103.47095727920532	395.64096450805664	0.00055814226	1017.36
SA20_SOC_3	944	104.47070598602295	391.7424201965332	0.035097424	1018.44
SA20_SOC_3	945	488.04497718811035	34.45809245109558	0.0005688575	1019.52
SA20_SOC_3	946	779.5038223266602	202.81954765319824	1.2103562e-05	1020.6
SA20_SOC_3	947	779.5235633850098	202.8208065032959	1.570362e-05	1021.68
SA20_SOC_3	948	489.95304107666016	34.59894776344299	9.30646e-05	1022.76
SA20_SOC_3	949	472.7773189544678	254.98303413391113	1.064584e-05	1023.84
SA20_SOC_3	950	459.42468643188477	271.2425422668457	9.933019e-06	1024.92
SA20_SOC_3	951	779.3779373168945	215.64974784851074	1.39762815e-05	1026.0
SA20_SOC_3	952	101.10044479370117	415.4447364807129	0.00012546139	1027.08
SA20_SOC_3	953	103.40064764022827	387.7291488647461	0.020281298	1028.16
SA20_SOC_3	954	104.94824647903442	376.7838478088379	0.00093112973	1029.24
SA20_SOC_3	955	104.43838834762573	378.9100742340088	0.01357185	1030.32
SA20_SOC_3	956	105.56224584579468	385.5256462097168	0.10339114	1031.4
SA20_SOC_3	957	105.96826076507568	383.28369140625	0.4602174	1032.48
SA20_SOC_3	958	106.01725578308105	385.8845043182373	0.003822444	1033.56
SA20_SOC_3	959	103.62886190414429	394.47564125061035	0.008073255	1034.64
SA20_SOC_3	960	779.6806335449219	202.92835235595703	1.2928364e-05	1035.72
SA20_SOC_3	961	779.3725967407227	203.04991722106934	1.3338927e-05	1036.8
SA20_SOC_3	962	779.7495365142822	202.28384971618652	1.885777e-05	1037.88
SA20_SOC_3	963	325.473427772522	355.92350006103516	0.027463805	1038.96
SA20_SOC_3	964	423.5104560852051	363.67589950561523	0.99987185	1040.04
SA20_SOC_3	965	516.7943000793457	361.8482494354248	0.9997813	1041.12
SA20_SOC_3	966	541.3354396820068	355.3213405609131	0.9998692	1042.2
SA20_SOC_3	967	548.4508991241455	356.81450843811035	0.9998814	1043.28
SA20_SOC_3	968	577.8957843780518	369.7143745422363	0.99991715	1044.36
SA20_SOC_3	969	616.2076473236084	357.2672367095947	0.99983823	1045.44
SA20_SOC_3	970	626.9720554351807	319.264612197876	0.99946445	1046.52
SA20_SOC_3	971	700.454044342041	324.1724967956543	0.9996055	1047.6
SA20_SOC_3	972	702.9457092285156	272.3568820953369	0.9997304	1048.68
SA20_SOC_3	973	573.1402397155762	319.422025680542	0.99981993	1049.76
SA20_SOC_3	974	413.73634338378906	370.916690826416	0.99982494	1050.84
SA20_SOC_3	975	228.20839881896973	384.40272331237793	0.9998869	1051.92
SA20_SOC_3	976	120.78016996383667	343.4433174133301	0.9996952	1053.0
SA20_SOC_3	977	121.579909324646	354.6958351135254	0.9999341	1054.08
SA20_SOC_3	978	118.30657720565796	392.32526779174805	0.99995315	1055.16
SA20_SOC_3	979	140.06868600845337	409.4450569152832	0.9999745	1056.24
SA20_SOC_3	980	143.78514289855957	392.3804569244385	0.9998142	1057.32
SA20_SOC_3	981	90.27206897735596	173.20705890655518	0.99987423	1058.4
SA20_SOC_3	982	129.35783863067627	104.54674243927002	0.99999094	1059.48
SA20_SOC_3	983	126.45001411437988	121.02417469024658	0.99986506	1060.56
SA20_SOC_3	984	125.03572702407837	273.38172912597656	0.999617	1061.64
SA20_SOC_3	985	223.50127696990967	349.4413661956787	0.99995005	1062.72
SA20_SOC_3	986	447.66454696655273	260.0281620025635	0.99992657	1063.8
SA20_SOC_3	987	654.230785369873	140.03624439239502	0.9998441	1064.88
SA20_SOC_3	988	681.5394878387451	87.12714672088623	0.99980646	1065.96
SA20_SOC_3	989	703.8710594177246	111.42210960388184	0.9805832	1067.04
SA20_SOC_3	990	709.6431732177734	259.24427032470703	0.99940455	1068.12
SA20_SOC_3	991	703.1895637512207	323.2401466369629	0.99499774	1069.2
SA20_SOC_3	992	704.4515609741211	343.9144706726074	0.99897754	1070.28
SA20_SOC_3	993	678.9898872375488	335.8938789367676	0.9993692	1071.36
SA20_SOC_3	994	649.6377944946289	290.91991424560547	0.99885917	1072.44
SA20_SOC_3	995	632.894229888916	269.7137260437012	0.99985623	1073.52
SA20_SOC_3	996	650.560188293457	276.62492752075195	0.9999255	1074.6
SA20_SOC_3	997	694.0004348754883	330.8477783203125	0.9997012	1075.68
SA20_SOC_3	998	728.287410736084	265.85984230041504	0.99923706	1076.76
SA20_SOC_3	999	649.4423866271973	264.1457462310791	0.99987257	1077.84
SA20_SOC_3	1000	572.3051071166992	348.3167266845703	0.99996495	1078.92
SA20_SOC_3	1001	524.0855693817139	386.5322971343994	0.99993074	1080.0
SA20_SOC_3	1002	467.55685806274414	402.5604057312012	0.9998173	1081.08
SA20_SOC_3	1003	320.5779552459717	401.51905059814453	0.99994516	1082.16
SA20_SOC_3	1004	217.70799160003662	391.78284645080566	0.9999201	1083.24
SA20_SOC_3	1005	114.33049440383911	325.20755767822266	0.9999629	1084.32
SA20_SOC_3	1006	103.08102369308472	185.23211002349854	0.9997694	1085.4
SA20_SOC_3	1007	109.47333574295044	94.50156211853027	0.9998957	1086.48
SA20_SOC_3	1008	94.5366621017456	141.50934219360352	0.99945027	1087.56
SA20_SOC_3	1009	92.41644144058228	301.3919448852539	0.99855906	1088.64
SA20_SOC_3	1010	98.8318145275116	372.08730697631836	0.99818665	1089.72
SA20_SOC_3	1011	134.42959785461426	258.06572914123535	0.9999479	1090.8
SA20_SOC_3	1012	107.94156789779663	106.27289772033691	0.99998546	1091.88
SA20_SOC_3	1013	87.2998297214508	187.27309226989746	0.99984753	1092.96
SA20_SOC_3	1014	95.86619138717651	355.96561431884766	0.99985325	1094.04
SA20_SOC_3	1015	204.59411144256592	393.70508193969727	0.99992096	1095.12
SA20_SOC_3	1016	390.73710441589355	390.2529716491699	0.9999261	1096.2
SA20_SOC_3	1017	609.5172882080078	330.0234031677246	0.99962807	1097.28
SA20_SOC_3	1018	675.2034187316895	203.68752479553223	0.99991727	1098.36
SA20_SOC_3	1019	690.4994010925293	101.71461582183838	0.98691237	1099.44
SA20_SOC_3	1020	692.2365188598633	73.22324752807617	0.9995999	1100.52
SA20_SOC_3	1021	708.8450908660889	127.74490356445312	0.9982711	1101.6
SA20_SOC_3	1022	695.1739311218262	221.1194086074829	0.9987764	1102.68
SA20_SOC_3	1023	694.0239906311035	273.6664009094238	0.9967597	1103.76
SA20_SOC_3	1024	668.1570053100586	208.62082958221436	0.9999502	1104.84
SA20_SOC_3	1025	679.8463821411133	149.2338466644287	0.9998658	1105.92
SA20_SOC_3	1026	677.1110534667969	74.29198265075684	0.999337	1107.0
SA20_SOC_3	1027	673.3372688293457	68.01735877990723	0.9997627	1108.08
SA20_SOC_3	1028	680.5161952972412	62.978668212890625	0.9998927	1109.16
SA20_SOC_3	1029	677.9419898986816	117.52947807312012	0.9999733	1110.24
SA20_SOC_3	1030	668.1731700897217	199.2007541656494	0.99999166	1111.32
SA20_SOC_3	1031	694.2678451538086	279.0713310241699	0.99998116	1112.4
SA20_SOC_3	1032	715.8682823181152	338.97783279418945	0.9994394	1113.48
SA20_SOC_3	1033	718.9461708068848	336.5764904022217	0.9990681	1114.56
SA20_SOC_3	1034	693.189811706543	277.8758239746094	0.9994531	1115.64
SA20_SOC_3	1035	674.9293804168701	276.76365852355957	0.9992768	1116.72
SA20_SOC_3	1036	653.653621673584	318.58760833740234	0.9998883	1117.8
SA20_SOC_3	1037	581.353759765625	358.94883155822754	0.99994767	1118.88
SA20_SOC_3	1038	417.8027153015137	369.74573135375977	0.9998995	1119.96
SA20_SOC_3	1039	339.6459102630615	373.20974349975586	0.99937385	1121.04
SA20_SOC_3	1040	334.90514755249023	365.7215881347656	0.9555636	1122.12
SA20_SOC_3	1041	333.08653831481934	370.52576065063477	0.9815786	1123.2
SA20_SOC_3	1042	330.7422637939453	371.74936294555664	0.98889124	1124.28
SA20_SOC_3	1043	326.0925054550171	374.09494400024414	0.9288561	1125.36
SA20_SOC_3	1044	779.4124603271484	203.3337163925171	1.2367141e-05	1126.44
SA20_SOC_3	1045	689.2008781433105	116.3210678100586	2.2779763e-05	1127.52
SA20_SOC_3	1046	779.6995162963867	202.98843383789062	1.4291703e-05	1128.6
SA20_SOC_3	1047	779.6157836914062	202.87917137145996	1.30275375e-05	1129.68
SA20_SOC_3	1048	779.1528701782227	215.817289352417	1.6395019e-05	1130.76
SA20_SOC_3	1049	779.398250579834	203.02359580993652	1.24497155e-05	1131.84
SA20_SOC_3	1050	779.3068885803223	216.0519790649414	1.4076268e-05	1132.92
SA20_SOC_3	1051	779.6537399291992	203.16267013549805	1.3107456e-05	1134.0
SA20_SOC_3	1052	779.4000625610352	202.42175102233887	1.9321093e-05	1135.08
SA20_SOC_3	1053	779.547119140625	202.9629421234131	1.047208e-05	1136.16
SA20_SOC_3	1054	486.8603706359863	237.87242889404297	1.28355505e-05	1137.24
SA20_SOC_3	1055	779.276180267334	203.15779209136963	1.5454825e-05	1138.32
SA20_SOC_3	1056	779.5285224914551	203.17691802978516	1.2750589e-05	1139.4
SA20_SOC_3	1057	779.4528007507324	202.93224334716797	1.6704067e-05	1140.48
SA20_SOC_3	1058	779.2900085449219	203.06842803955078	1.4625455e-05	1141.56
SA20_SOC_3	1059	103.86679172515869	386.0642623901367	0.0014314756	1142.64
SA20_SOC_3	1060	488.8152599334717	35.03712773323059	0.0004992054	1143.72
SA20_SOC_3	1061	747.0032215118408	246.6492748260498	1.3484054e-05	1144.8
SA20_SOC_3	1062	104.9579381942749	383.01544189453125	0.0020674614	1145.88
SA20_SOC_3	1063	436.8396759033203	232.39102363586426	1.414978e-05	1146.96
SA20_SOC_3	1064	104.7152042388916	382.5352191925049	0.0013404908	1148.04
SA20_SOC_3	1065	104.54835891723633	382.4561405181885	0.030720087	1149.12
SA20_SOC_3	1066	105.05948066711426	383.33850860595703	0.05022082	1150.2
SA20_SOC_3	1067	104.73935604095459	383.2166290283203	0.03424631	1151.28
SA20_SOC_3	1068	105.02644777297974	383.9996337890625	0.017751498	1152.36
SA20_SOC_3	1069	106.22575283050537	384.3258476257324	0.0046233675	1153.44
SA20_SOC_3	1070	105.38277626037598	382.0034408569336	0.043834932	1154.52
SA20_SOC_3	1071	104.95647192001343	381.9796943664551	0.023363866	1155.6
SA20_SOC_3	1072	104.9822211265564	382.7256774902344	0.00026105787	1156.68
SA20_SOC_3	1073	414.81666564941406	261.50994300842285	1.1901664e-05	1157.76
SA20_SOC_3	1074	779.7009468078613	202.93261528015137	1.3098122e-05	1158.84
SA20_SOC_3	1075	779.4924736022949	202.72852420806885	1.4250534e-05	1159.92
SA20_SOC_3	1076	448.17423820495605	239.33981895446777	1.5005775e-05	1161.0
SA20_SOC_3	1077	104.52203750610352	387.273645401001	0.00048071405	1162.08
SA20_SOC_3	1078	779.5277118682861	202.8595733642578	1.1598956e-05	1163.16
SA20_SOC_3	1079	779.3118953704834	202.83642768859863	1.6492546e-05	1164.24
SA20_SOC_3	1080	104.8527479171753	384.7971439361572	0.0020970171	1165.32
SA20_SOC_3	1081	103.80386114120483	381.9271659851074	0.0017966639	1166.4
SA20_SOC_3	1082	106.66108131408691	371.04984283447266	0.00088734063	1167.48
SA20_SOC_3	1083	102.52416133880615	380.04175186157227	0.96076053	1168.56
SA20_SOC_3	1084	104.51195240020752	386.0918426513672	0.029685149	1169.64
SA20_SOC_3	1085	103.42355966567993	394.74254608154297	0.0036490161	1170.72
SA20_SOC_3	1086	103.33662033081055	394.1117477416992	0.049922053	1171.8
SA20_SOC_3	1087	105.13601303100586	397.97922134399414	0.16420561	1172.88
SA20_SOC_3	1088	105.74561357498169	399.9286079406738	0.007291072	1173.96
SA20_SOC_3	1089	105.01328706741333	397.05748558044434	0.016607953	1175.04
SA20_SOC_3	1090	105.59626817703247	397.07571029663086	0.0013210078	1176.12
SA20_SOC_3	1091	105.8855652809143	399.8476982116699	0.020839306	1177.2
SA20_SOC_3	1092	105.17208576202393	395.9945583343506	0.0011376787	1178.28
SA20_SOC_3	1093	104.49404716491699	399.6646499633789	0.075895995	1179.36
SA20_SOC_3	1094	104.14198637008667	399.20196533203125	0.1119322	1180.44
SA20_SOC_3	1095	104.0429949760437	396.4639663696289	0.03769283	1181.52
SA20_SOC_3	1096	103.86354923248291	398.00302505493164	0.10700833	1182.6
SA20_SOC_3	1097	104.13386821746826	397.7992343902588	0.011296246	1183.68
SA20_SOC_3	1098	106.27096891403198	398.08688163757324	0.002799055	1184.76
SA20_SOC_3	1099	103.38747501373291	396.5449905395508	0.00026798897	1185.84
SA20_SOC_3	1100	103.90989780426025	398.7209129333496	0.011145369	1186.92
SA20_SOC_3	1101	103.37109565734863	385.85317611694336	0.007332279	1188.0
SA20_SOC_3	1102	106.42571449279785	373.0886650085449	0.0003875973	1189.08
SA20_SOC_3	1103	779.6047687530518	202.70024299621582	1.6885804e-05	1190.16
SA20_SOC_3	1104	104.94420528411865	351.8174743652344	0.006420147	1191.24
SA20_SOC_3	1105	105.1811695098877	371.975040435791	0.0034455636	1192.32
SA20_SOC_3	1106	779.7220706939697	202.83485412597656	1.3940246e-05	1193.4
SA20_SOC_3	1107	105.78876733779907	392.30432510375977	0.0046493798	1194.48
SA20_SOC_3	1108	779.6207427978516	203.01976203918457	1.2367164e-05	1195.56
SA20_SOC_3	1109	779.5855522155762	202.68558025360107	1.520481e-05	1196.64
SA20_SOC_3	1110	779.6876907348633	203.07666778564453	1.163141e-05	1197.72
SA20_SOC_3	1111	787.3283386230469	181.78075790405273	1.2027712e-05	1198.8
SA20_SOC_3	1112	327.3746967315674	398.44282150268555	0.10397834	1199.88
SA20_SOC_3	1113	379.9159526824951	387.8888511657715	0.99993956	1200.96
SA20_SOC_3	1114	486.0405445098877	387.25765228271484	0.99993634	1202.04
SA20_SOC_3	1115	610.6458187103271	391.7483711242676	0.99996173	1203.12
SA20_SOC_3	1116	669.6577072143555	393.3573818206787	0.9999403	1204.2
SA20_SOC_3	1117	685.5536937713623	403.18376541137695	0.99985826	1205.28
SA20_SOC_3	1118	694.7789192199707	405.97692489624023	0.9992706	1206.36
SA20_SOC_3	1119	679.4979095458984	399.28991317749023	0.9986541	1207.44
SA20_SOC_3	1120	649.3853569030762	390.2149772644043	0.99837047	1208.52
SA20_SOC_3	1121	593.0646896362305	387.2908401489258	0.99994326	1209.6
SA20_SOC_3	1122	492.0359134674072	387.7195930480957	0.9999746	1210.68
SA20_SOC_3	1123	381.0870885848999	386.89979553222656	0.999658	1211.76
SA20_SOC_3	1124	344.1807746887207	382.9417419433594	0.99898964	1212.84
SA20_SOC_3	1125	339.59617614746094	375.22327423095703	0.9987834	1213.92
SA20_SOC_3	1126	330.7914972305298	387.4049949645996	0.9970529	1215.0
SA20_SOC_3	1127	779.6776294708252	203.03641319274902	1.0352744e-05	1216.08
SA20_SOC_3	1128	481.2368392944336	253.67774963378906	1.1705644e-05	1217.16
SA20_SOC_3	1129	779.6590328216553	202.88775444030762	1.117727e-05	1218.24
SA20_SOC_3	1130	458.2674026489258	269.3484878540039	1.2504307e-05	1219.32
SA20_SOC_3	1131	489.2086982727051	35.25117874145508	0.00044201888	1220.4
SA20_SOC_3	1132	489.94030952453613	35.711753368377686	0.00034125094	1221.48
SA20_SOC_3	1133	7.973475754261017	45.8112359046936	9.944403e-06	1222.56
SA20_SOC_3	1134	779.6303749084473	202.90929794311523	1.5685315e-05	1223.64
SA20_SOC_3	1135	779.6268463134766	202.8612184524536	1.6695243e-05	1224.72
SA20_SOC_3	1136	779.3899536132812	215.78720569610596	1.6120244e-05	1225.8
SA20_SOC_3	1137	104.55669164657593	388.2554054260254	0.0007596293	1226.88
SA20_SOC_3	1138	106.82475566864014	386.88405990600586	0.00726535	1227.96
SA20_SOC_3	1139	779.1628360748291	216.09000205993652	1.5588803e-05	1229.04
SA20_SOC_3	1140	104.5813798904419	389.0618133544922	0.023659756	1230.12
SA20_SOC_3	1141	779.5180320739746	202.6159429550171	1.5169196e-05	1231.2
SA20_SOC_3	1142	779.5322418212891	202.2692584991455	2.031454e-05	1232.28
SA20_SOC_3	1143	779.4838905334473	202.62940406799316	1.4214322e-05	1233.36
SA20_SOC_3	1144	779.4110298156738	202.7138328552246	1.1018561e-05	1234.44
SA20_SOC_3	1145	779.847526550293	202.80040740966797	1.2756828e-05	1235.52
SA20_SOC_3	1146	779.5015335083008	202.66655445098877	1.5129682e-05	1236.6
SA20_SOC_3	1147	8.035595715045929	54.61076617240906	1.3855185e-05	1237.68
SA20_SOC_3	1148	779.290771484375	203.01838874816895	1.243064e-05	1238.76
SA20_SOC_3	1149	779.3865203857422	203.09603691101074	1.1684375e-05	1239.84
SA20_SOC_3	1150	779.3389320373535	202.6974391937256	1.7676037e-05	1240.92
SA20_SOC_3	1151	779.310941696167	202.81840324401855	1.4236341e-05	1242.0
SA20_SOC_3	1152	440.1052951812744	232.73705005645752	1.16748515e-05	1243.08
SA20_SOC_3	1153	104.10213470458984	405.2215576171875	0.0056440434	1244.16
SA20_SOC_3	1154	779.4038772583008	216.14913940429688	1.1797305e-05	1245.24
SA20_SOC_3	1155	779.510498046875	202.95514583587646	1.3472589e-05	1246.32
SA20_SOC_3	1156	779.2949199676514	203.31946849822998	1.30934e-05	1247.4
SA20_SOC_3	1157	101.23213529586792	377.06814765930176	0.5088418	1248.48
SA20_SOC_3	1158	106.89682960510254	383.2606887817383	0.0009575876	1249.56
SA20_SOC_3	1159	779.6397686004639	203.02556991577148	1.3522559e-05	1250.64
SA20_SOC_3	1160	779.360294342041	203.25336456298828	1.25483875e-05	1251.72
SA20_SOC_3	1161	341.94366931915283	376.4158630371094	0.997968	1252.8
SA20_SOC_3	1162	399.87664222717285	369.59083557128906	0.9998753	1253.88
SA20_SOC_3	1163	523.0359554290771	371.7336845397949	0.99986637	1254.96
SA20_SOC_3	1164	633.282470703125	382.2286605834961	0.99991083	1256.04
SA20_SOC_3	1165	675.958776473999	393.40673446655273	0.99992216	1257.12
SA20_SOC_3	1166	687.9167556762695	401.9999313354492	0.99972564	1258.2
SA20_SOC_3	1167	702.7924537658691	402.07563400268555	0.9991379	1259.28
SA20_SOC_3	1168	677.6814460754395	404.81197357177734	0.99815625	1260.36
SA20_SOC_3	1169	670.7256317138672	391.7057418823242	0.99295044	1261.44
SA20_SOC_3	1170	642.1108245849609	377.72884368896484	0.9989312	1262.52
SA20_SOC_3	1171	567.3513889312744	375.33519744873047	0.9999391	1263.6
SA20_SOC_3	1172	462.11719512939453	374.66434478759766	0.9999478	1264.68
SA20_SOC_3	1173	366.48168563842773	379.7574520111084	0.9952428	1265.76
SA20_SOC_3	1174	340.63141345977783	382.89270401000977	0.99931407	1266.84
SA20_SOC_3	1175	335.3304862976074	381.13677978515625	0.99839634	1267.92
SA20_SOC_3	1176	334.2365264892578	384.82117652893066	0.9905155	1269.0
SA20_SOC_3	1177	329.9140691757202	388.16622734069824	0.99137104	1270.08
SA20_SOC_3	1178	325.3762722015381	388.6647605895996	0.19806883	1271.16
SA20_SOC_3	1179	779.3771266937256	202.79213905334473	1.2987606e-05	1272.24
SA20_SOC_3	1180	779.714298248291	202.91481971740723	1.3100657e-05	1273.32
SA20_SOC_3	1181	779.3529033660889	203.1881618499756	1.0659901e-05	1274.4
SA20_SOC_3	1182	746.3776588439941	297.0603847503662	1.112929e-05	1275.48
SA20_SOC_3	1183	106.02123737335205	395.81419944763184	3.540568e-05	1276.56
SA20_SOC_3	1184	779.5528411865234	203.0383586883545	1.3072091e-05	1277.64
SA20_SOC_3	1185	107.1406364440918	386.93355560302734	0.00089027715	1278.72
SA20_SOC_3	1186	104.32616472244263	385.0107765197754	0.010816214	1279.8
SA20_SOC_3	1187	779.6640396118164	202.882719039917	1.47571245e-05	1280.88
SA20_SOC_3	1188	787.1324062347412	181.54955863952637	1.5128614e-05	1281.96
SA20_SOC_3	1189	485.17231941223145	250.5230712890625	1.0007564e-05	1283.04
SA20_SOC_3	1190	484.6781253814697	249.31005477905273	1.2891811e-05	1284.12
SA20_SOC_3	1191	779.6269416809082	215.96677780151367	1.1718991e-05	1285.2
SA20_SOC_3	1192	787.230110168457	181.93937301635742	1.095166e-05	1286.28
SA20_SOC_3	1193	779.7694683074951	203.04101943969727	1.1802053e-05	1287.36
SA20_SOC_3	1194	497.7083206176758	34.95262384414673	0.00015630857	1288.44
SA20_SOC_3	1195	779.9805641174316	202.7387523651123	1.3671469e-05	1289.52
SA20_SOC_3	1196	484.78355407714844	253.1143569946289	1.10061055e-05	1290.6
SA20_SOC_3	1197	105.87444305419922	409.627046585083	0.00017389796	1291.68
SA20_SOC_3	1198	104.5387864112854	400.9104824066162	0.006124322	1292.76
SA20_SOC_3	1199	779.719066619873	202.6946210861206	1.5409734e-05	1293.84
SA20_SOC_3	1200	105.52440881729126	386.543025970459	0.0002914234	1294.92
SA20_SOC_3	1201	779.2636871337891	202.806658744812	1.3936218e-05	1296.0
SA20_SOC_3	1202	427.9583930969238	272.329044342041	1.0964567e-05	1297.08
SA20_SOC_3	1203	779.4384956359863	203.00823211669922	1.2504713e-05	1298.16
SA20_SOC_3	1204	779.4891357421875	202.73929595947266	9.969328e-06	1299.24
SA20_SOC_3	1205	107.29944705963135	384.6447944641113	0.00021208587	1300.32
SA20_SOC_3	1206	779.560661315918	202.7483081817627	1.2256434e-05	1301.4
SA20_SOC_3	1207	482.9582214355469	253.52960586547852	1.0825856e-05	1302.48
SA20_SOC_3	1208	780.0622940063477	203.02918910980225	1.272639e-05	1303.56
SA20_SOC_3	1209	779.2259693145752	215.9539031982422	1.31300385e-05	1304.64
SA20_SOC_3	1210	107.59384632110596	383.47766876220703	0.00035293537	1305.72
SA20_SOC_3	1211	104.45806980133057	392.5695991516113	0.0020855574	1306.8
SA20_SOC_3	1212	105.05964756011963	390.67251205444336	0.0070281094	1307.88
SA20_SOC_3	1213	779.4291496276855	215.7099151611328	1.5538637e-05	1308.96
SA20_SOC_3	1214	689.8866653442383	124.83797550201416	1.9164157e-05	1310.04
SA20_SOC_3	1215	779.3484687805176	215.77855110168457	1.5215457e-05	1311.12
SA20_SOC_3	1216	779.7787666320801	202.3237180709839	1.9379793e-05	1312.2
SA20_SOC_3	1217	105.42113780975342	384.7862434387207	0.0036412433	1313.28
SA20_SOC_3	1218	105.78721761703491	387.59742736816406	5.6036908e-05	1314.36
SA20_SOC_3	1219	106.34678602218628	386.7658996582031	0.015969938	1315.44
SA20_SOC_3	1220	107.87601470947266	392.90491104125977	0.3230879	1316.52
SA20_SOC_3	1221	103.20744514465332	396.9330883026123	0.0002183959	1317.6
SA20_SOC_3	1222	102.3677110671997	395.71629524230957	0.00039788906	1318.68
SA20_SOC_3	1223	105.27575016021729	390.3329658508301	9.879682e-05	1319.76
SA20_SOC_3	1224	779.6847343444824	203.14613342285156	1.1515038e-05	1320.84
SA20_SOC_3	1225	779.5482635498047	215.6338405609131	1.687085e-05	1321.92
SA20_SOC_3	1226	764.7610664367676	215.45445442199707	1.3164242e-05	1323.0
SA20_SOC_3	1227	779.5279502868652	203.3086109161377	1.3413474e-05	1324.08
SA20_SOC_3	1228	779.4327735900879	203.09237480163574	1.3006769e-05	1325.16
SA20_SOC_3	1229	379.26578521728516	369.5072937011719	0.99982315	1326.24
SA20_SOC_3	1230	499.371337890625	363.1923294067383	0.9998846	1327.32
SA20_SOC_3	1231	661.9634628295898	344.9317932128906	0.9999236	1328.4
SA20_SOC_3	1232	710.0564002990723	266.26001358032227	0.9998796	1329.48
SA20_SOC_3	1233	700.5456924438477	243.00521850585938	0.99949574	1330.56
SA20_SOC_3	1234	699.7456550598145	304.88067626953125	0.9969658	1331.64
SA20_SOC_3	1235	700.0569343566895	382.28047370910645	0.98127836	1332.72
SA20_SOC_3	1236	691.8912887573242	315.87252616882324	0.9998337	1333.8
SA20_SOC_3	1237	679.3418884277344	161.3891315460205	0.99928015	1334.88
SA20_SOC_3	1238	675.0649452209473	125.40670394897461	0.9998103	1335.96
SA20_SOC_3	1239	667.529296875	125.48282146453857	0.99991953	1337.04
SA20_SOC_3	1240	663.5873794555664	129.8933744430542	0.9999323	1338.12
SA20_SOC_3	1241	667.8752899169922	118.76212120056152	0.99989223	1339.2
SA20_SOC_3	1242	687.5738620758057	136.86336994171143	0.9905324	1340.28
SA20_SOC_3	1243	703.0461311340332	245.04944801330566	0.9882605	1341.36
SA20_SOC_3	1244	686.3609313964844	320.3704833984375	0.99480575	1342.44
SA20_SOC_3	1245	695.1210021972656	348.98237228393555	0.9788993	1343.52
SA20_SOC_3	1246	667.0696258544922	381.6554260253906	0.98134744	1344.6
SA20_SOC_3	1247	620.2693939208984	380.57647705078125	0.9991824	1345.68
SA20_SOC_3	1248	526.5275955200195	377.80683517456055	0.9999312	1346.76
SA20_SOC_3	1249	395.81289291381836	383.21279525756836	0.99994385	1347.84
SA20_SOC_3	1250	352.6721477508545	377.0702362060547	0.99847955	1348.92
SA20_SOC_3	1251	331.5716743469238	362.79796600341797	0.99799985	1350.0
SA20_SOC_3	1252	460.6330394744873	266.98808670043945	1.0455675e-05	1351.08
SA20_SOC_3	1253	102.37617492675781	383.047571182251	0.038472533	1352.16
SA20_SOC_3	1254	104.49092388153076	383.5011863708496	0.0037118543	1353.24
SA20_SOC_3	1255	105.34641742706299	387.5691318511963	0.0026065945	1354.32
SA20_SOC_3	1256	105.56762218475342	379.997034072876	0.0019117331	1355.4
SA20_SOC_3	1257	779.3247222900391	202.7263641357422	1.5494346e-05	1356.48
SA20_SOC_3	1258	104.14890050888062	375.01258850097656	0.006926551	1357.56
SA20_SOC_3	1259	779.6812057495117	215.97387313842773	1.2151444e-05	1358.64
SA20_SOC_3	1260	779.2577743530273	202.64951705932617	1.6228418e-05	1359.72
SA20_SOC_3	1261	779.4480323791504	202.56234169006348	1.6422153e-05	1360.8
SA20_SOC_3	1262	779.4787883758545	203.10669422149658	1.1870785e-05	1361.88
SA20_SOC_3	1263	779.518985748291	215.70977210998535	1.3225019e-05	1362.96
SA20_SOC_3	1264	779.7521591186523	202.5739288330078	1.2604662e-05	1364.04
SA20_SOC_3	1265	779.6732425689697	203.11028480529785	1.3068862e-05	1365.12
SA20_SOC_3	1266	779.4833183288574	202.9643154144287	9.93608e-06	1366.2
SA20_SOC_3	1267	779.7100067138672	203.04405212402344	1.1303524e-05	1367.28
SA20_SOC_3	1268	779.4367790222168	202.99850463867188	1.3514127e-05	1368.36
SA20_SOC_3	1269	779.6974182128906	202.6654815673828	1.830511e-05	1369.44
SA20_SOC_3	1270	779.7110080718994	202.8163719177246	1.248617e-05	1370.52
SA20_SOC_3	1271	779.7828674316406	202.88493633270264	1.5200532e-05	1371.6
SA20_SOC_3	1272	471.9383239746094	250.89245796203613	1.0645617e-05	1372.68
SA20_SOC_3	1273	779.4684410095215	202.79542922973633	1.23298705e-05	1373.76
SA20_SOC_3	1274	779.2687892913818	202.98667430877686	1.2890188e-05	1374.84
SA20_SOC_3	1275	106.85268640518188	385.59064865112305	0.0007944877	1375.92
SA20_SOC_3	1276	106.00814819335938	383.07552337646484	0.0008375511	1377.0
SA20_SOC_3	1277	779.5717239379883	202.49396324157715	1.5198809e-05	1378.08
SA20_SOC_3	1278	106.14722967147827	387.59525299072266	0.00068125286	1379.16
SA20_SOC_3	1279	107.7338457107544	390.49936294555664	0.00046322198	1380.24
SA20_SOC_3	1280	105.06339073181152	390.70398330688477	0.001336407	1381.32
SA20_SOC_3	1281	106.84821605682373	386.6817283630371	0.00014641984	1382.4
SA20_SOC_3	1282	105.9269666671753	385.9812927246094	0.0004399549	1383.48
SA20_SOC_3	1283	106.11408948898315	384.7068786621094	0.00011533618	1384.56
SA20_SOC_3	1284	779.5069694519043	202.80524253845215	1.1536097e-05	1385.64
SA20_SOC_3	1285	779.7235488891602	202.60342597961426	1.3106143e-05	1386.72
SA20_SOC_3	1286	345.8070755004883	374.6115303039551	0.99844414	1387.8
SA20_SOC_3	1287	465.23962020874023	372.5668716430664	0.99993587	1388.88
SA20_SOC_3	1288	589.4806385040283	370.50238609313965	0.9999286	1389.96
SA20_SOC_3	1289	688.2232666015625	360.0500679016113	0.99499965	1391.04
SA20_SOC_3	1290	602.29172706604	365.94526290893555	0.9999584	1392.12
SA20_SOC_3	1291	376.2277126312256	362.9823875427246	0.99977726	1393.2
SA20_SOC_3	1292	779.1720390319824	203.0917739868164	1.1491386e-05	1394.28
SA20_SOC_3	1293	780.1454544067383	215.76189994812012	1.6312099e-05	1395.36
SA20_SOC_3	1294	105.06240129470825	392.7378845214844	0.0002652399	1396.44
SA20_SOC_3	1295	779.7271251678467	202.60082244873047	1.2774299e-05	1397.52
SA20_SOC_3	1296	105.39253950119019	391.41918182373047	0.006783844	1398.6
SA20_SOC_3	1297	106.72135353088379	390.25033950805664	0.0027647167	1399.68
SA20_SOC_3	1298	470.5486297607422	255.72192192077637	8.5069005e-06	1400.76
SA20_SOC_3	1299	408.4768772125244	230.77425956726074	1.0150415e-05	1401.84
SA20_SOC_3	1300	103.61857414245605	382.07319259643555	0.00091297936	1402.92
SA20_SOC_3	1301	105.45876026153564	381.3575077056885	0.0026139887	1404.0
SA20_SOC_3	1302	105.85922002792358	375.5965805053711	0.0003841904	1405.08
SA20_SOC_3	1303	779.4620513916016	203.03452491760254	1.1200917e-05	1406.16
SA20_SOC_3	1304	106.34118318557739	382.3576354980469	0.00017983893	1407.24
SA20_SOC_3	1305	104.14959192276001	380.23037910461426	0.98338807	1408.32
SA20_SOC_3	1306	779.199743270874	202.6746368408203	1.5367526e-05	1409.4
SA20_SOC_3	1307	787.104320526123	181.8497085571289	1.0721337e-05	1410.48
SA20_SOC_3	1308	779.3534278869629	215.61461448669434	1.8866836e-05	1411.56
SA20_SOC_3	1309	103.64820957183838	407.1609592437744	0.0036196401	1412.64
SA20_SOC_3	1310	106.44873380661011	401.63952827453613	0.00057907094	1413.72
SA20_SOC_3	1311	764.7024154663086	215.5045509338379	1.4325067e-05	1414.8
SA20_SOC_3	1312	779.4039726257324	202.96786308288574	1.215236e-05	1415.88
SA20_SOC_3	1313	779.334831237793	215.9031343460083	1.8571307e-05	1416.96
SA20_SOC_3	1314	779.5291423797607	202.9806661605835	1.4365766e-05	1418.04
SA20_SOC_3	1315	779.7209739685059	202.9006862640381	1.4786512e-05	1419.12
SA20_SOC_3	1316	765.0332450866699	215.41524410247803	1.0740944e-05	1420.2
SA20_SOC_3	1317	344.62289810180664	374.41904067993164	0.99904436	1421.28
SA20_SOC_3	1318	487.19658851623535	370.6537055969238	0.9997631	1422.36
SA20_SOC_3	1319	643.9844608306885	360.2584648132324	0.99990046	1423.44
SA20_SOC_3	1320	657.0648670196533	292.8670406341553	0.9996401	1424.52
SA20_SOC_3	1321	533.2744598388672	325.2177429199219	0.99996996	1425.6
SA20_SOC_3	1322	270.5432891845703	348.1600570678711	0.9999442	1426.68
SA20_SOC_3	1323	109.52761173248291	310.64449310302734	0.9999608	1427.76
SA20_SOC_3	1324	103.26478481292725	185.17085552215576	0.99998534	1428.84
SA20_SOC_3	1325	116.93205833435059	110.81052303314209	0.9999684	1429.92
SA20_SOC_3	1326	111.31486892700195	102.40316390991211	0.99990976	1431.0
SA20_SOC_3	1327	113.75699043273926	213.41205596923828	0.9999267	1432.08
SA20_SOC_3	1328	103.77298593521118	352.3150062561035	0.9999591	1433.16
SA20_SOC_3	1329	102.95804738998413	336.88453674316406	0.99990773	1434.24
SA20_SOC_3	1330	104.00978326797485	262.6461696624756	0.96491563	1435.32
SA20_SOC_3	1331	141.39094352722168	223.23304653167725	0.9998492	1436.4
SA20_SOC_3	1332	152.30125188827515	203.7502384185791	0.99913126	1437.48
SA20_SOC_3	1333	166.24456644058228	187.35992431640625	0.9973901	1438.56
SA20_SOC_3	1334	186.6863250732422	180.41132926940918	0.9999654	1439.64
SA20_SOC_3	1335	106.50550127029419	141.91015720367432	0.99966717	1440.72
SA20_SOC_3	1336	89.05743956565857	152.04538822174072	0.9998679	1441.8
SA20_SOC_3	1337	71.6475248336792	291.26166343688965	0.9991079	1442.88
SA20_SOC_3	1338	141.53530597686768	394.6282196044922	0.99995327	1443.96
SA20_SOC_3	1339	358.75351428985596	265.44450759887695	0.9999367	1445.04
SA20_SOC_3	1340	577.3578643798828	142.6093053817749	0.9999461	1446.12
SA20_SOC_3	1341	677.3960113525391	94.70304250717163	0.9998287	1447.2
SA20_SOC_3	1342	677.2207260131836	124.9042797088623	0.99991417	1448.28
SA20_SOC_3	1343	686.4665985107422	233.20323944091797	0.9998202	1449.36
SA20_SOC_3	1344	685.6549263000488	340.6863784790039	0.9998179	1450.44
SA20_SOC_3	1345	588.3574485778809	375.28987884521484	0.9998604	1451.52
SA20_SOC_3	1346	427.0332336425781	353.37289810180664	0.99977964	1452.6
SA20_SOC_3	1347	388.25366497039795	362.56768226623535	0.9998566	1453.68
SA20_SOC_3	1348	344.63953971862793	381.86705589294434	0.99992645	1454.76
SA20_SOC_3	1349	162.97762393951416	346.79019927978516	0.9999454	1455.84
SA20_SOC_3	1350	119.24225091934204	283.40240478515625	0.9999765	1456.92
SA20_SOC_3	1351	107.04946517944336	330.21989822387695	0.99989676	1458.0
SA20_SOC_3	1352	118.78547668457031	393.3160972595215	0.9999248	1459.08
SA20_SOC_3	1353	109.22327041625977	289.63600158691406	0.9998004	1460.16
SA20_SOC_3	1354	114.81555700302124	106.27718925476074	0.9999901	1461.24
SA20_SOC_3	1355	93.0565595626831	92.78632879257202	0.99891615	1462.32
SA20_SOC_3	1356	95.65753936767578	271.4267921447754	0.87071866	1463.4
SA20_SOC_3	1357	101.54471397399902	321.92819595336914	0.9992125	1464.48
SA20_SOC_3	1358	109.08762216567993	104.86318588256836	0.99986875	1465.56
SA20_SOC_3	1359	102.92901992797852	89.56820011138916	0.9996269	1466.64
SA20_SOC_3	1360	98.36674928665161	283.6618995666504	0.999401	1467.72
SA20_SOC_3	1361	94.10472512245178	201.04979038238525	0.99989057	1468.8
SA20_SOC_3	1362	118.46938133239746	81.39018774032593	0.9994179	1469.88
SA20_SOC_3	1363	107.9999566078186	192.9685878753662	0.9997069	1470.96
SA20_SOC_3	1364	136.30070686340332	318.6028289794922	0.99996936	1472.04
SA20_SOC_3	1365	100.10232925415039	123.49961757659912	0.99990857	1473.12
SA20_SOC_3	1366	99.36859011650085	89.04134273529053	0.99973196	1474.2
SA20_SOC_3	1367	99.61513876914978	214.38114166259766	0.9995678	1475.28
SA20_SOC_3	1368	120.12386322021484	337.3253059387207	0.9999443	1476.36
SA20_SOC_3	1369	86.56638860702515	246.20161056518555	0.999597	1477.44
SA20_SOC_3	1370	107.30161666870117	90.37389993667603	0.99998796	1478.52
SA20_SOC_3	1371	89.28343653678894	83.78304719924927	0.9994271	1479.6
SA20_SOC_3	1372	119.44460868835449	80.55573463439941	0.99969244	1480.68
SA20_SOC_3	1373	111.27160787582397	243.90220642089844	0.99976486	1481.76
SA20_SOC_3	1374	102.75343656539917	279.99292373657227	0.9998659	1482.84
SA20_SOC_3	1375	110.21708250045776	73.18350076675415	0.99934703	1483.92
SA20_SOC_3	1376	96.01607322692871	193.68947982788086	0.99593437	1485.0
SA20_SOC_3	1377	118.40285062789917	240.87724685668945	0.99867415	1486.08
SA20_SOC_3	1378	153.00270318984985	76.0988187789917	0.9996958	1487.16
SA20_SOC_3	1379	160.1112723350525	149.61377620697021	0.9997831	1488.24
SA20_SOC_3	1380	166.44854545593262	275.9355354309082	0.9990602	1489.32
SA20_SOC_3	1381	164.39549922943115	317.6165771484375	0.9998975	1490.4
SA20_SOC_3	1382	175.78628063201904	187.41970539093018	0.9998647	1491.48
SA20_SOC_3	1383	187.67876625061035	85.69648504257202	0.9998679	1492.56
SA20_SOC_3	1384	147.04514741897583	161.95010662078857	0.99997854	1493.64
SA20_SOC_3	1385	142.9805874824524	256.12080574035645	0.99997973	1494.72
SA20_SOC_3	1386	138.06419372558594	97.68513679504395	0.9999975	1495.8
SA20_SOC_3	1387	132.03853368759155	115.89418172836304	0.99997306	1496.88
SA20_SOC_3	1388	138.33481073379517	210.01928329467773	0.9999478	1497.96
SA20_SOC_3	1389	103.53834629058838	171.40474319458008	0.9999349	1499.04
SA20_SOC_3	1390	121.73265218734741	144.58800315856934	0.99998	1500.12
SA20_SOC_3	1391	105.49154281616211	333.0534267425537	0.9997532	1501.2
SA20_SOC_3	1392	122.33421802520752	356.31199836730957	0.9999472	1502.28
SA20_SOC_3	1393	125.49320459365845	164.1225528717041	0.99997365	1503.36
SA20_SOC_3	1394	126.30681991577148	100.08622169494629	0.99986863	1504.44
SA20_SOC_3	1395	101.83793306350708	112.73154258728027	0.9998938	1505.52
SA20_SOC_3	1396	89.97222781181335	315.9463691711426	0.99648786	1506.6
SA20_SOC_3	1397	119.7665810585022	376.1018371582031	0.9999721	1507.68
SA20_SOC_3	1398	94.94311809539795	184.7718858718872	0.99980134	1508.76
SA20_SOC_3	1399	115.81465005874634	87.30187654495239	0.9999553	1509.84
SA20_SOC_3	1400	108.90638828277588	114.72075462341309	0.9998248	1510.92
SA20_SOC_3	1401	123.03098440170288	269.7374153137207	0.9999225	1512.0
SA20_SOC_3	1402	115.58570861816406	210.76602458953857	0.999964	1513.08
SA20_SOC_3	1403	118.6341643333435	149.26251411437988	0.99989533	1514.16
SA20_SOC_3	1404	102.39987373352051	347.9913139343262	0.9997396	1515.24
SA20_SOC_3	1405	114.1505241394043	295.72071075439453	0.99966764	1516.32
SA20_SOC_3	1406	116.08926057815552	142.65792846679688	0.99992764	1517.4
SA20_SOC_3	1407	95.27320861816406	307.3067378997803	0.99939466	1518.48
SA20_SOC_3	1408	99.98072385787964	277.48658180236816	0.99705964	1519.56
SA20_SOC_3	1409	141.591477394104	169.6077060699463	0.9999598	1520.64
SA20_SOC_3	1410	129.43280935287476	146.3816785812378	0.9995147	1521.72
SA20_SOC_3	1411	155.52661418914795	159.71091270446777	0.99876595	1522.8
SA20_SOC_3	1412	180.09202480316162	169.57396030426025	0.9998264	1523.88
SA20_SOC_3	1413	110.95073223114014	124.85959053039551	0.9999119	1524.96
SA20_SOC_3	1414	63.215845823287964	162.7107810974121	0.9976545	1526.04
SA20_SOC_3	1415	67.58856773376465	332.05799102783203	0.9836299	1527.12
SA20_SOC_3	1416	87.58490681648254	397.5856304168701	0.99967206	1528.2
SA20_SOC_3	1417	112.39577531814575	342.28431701660156	0.9999554	1529.28
SA20_SOC_3	1418	136.95303201675415	137.38669395446777	0.9999747	1530.36
SA20_SOC_3	1419	102.55491733551025	208.42153072357178	0.9997539	1531.44
SA20_SOC_3	1420	93.13569068908691	381.3084411621094	0.99996555	1532.52
SA20_SOC_3	1421	107.41415023803711	299.5289897918701	0.99993706	1533.6
SA20_SOC_3	1422	112.34341859817505	140.86669921875	0.9999697	1534.68
SA20_SOC_3	1423	85.43634414672852	279.84692573547363	0.9892631	1535.76
SA20_SOC_3	1424	112.03166246414185	216.265869140625	0.99632215	1536.84
SA20_SOC_3	1425	166.10009670257568	205.87663650512695	0.99706995	1537.92
SA20_SOC_3	1426	180.0495147705078	193.0432891845703	0.9999813	1539.0
SA20_SOC_3	1427	83.7803602218628	170.02432823181152	0.9998741	1540.08
SA20_SOC_3	1428	90.87366461753845	157.8673267364502	0.9999244	1541.16
SA20_SOC_3	1429	119.58664655685425	85.79019069671631	0.9999224	1542.24
SA20_SOC_3	1430	99.54484105110168	165.8783197402954	0.9999441	1543.32
SA20_SOC_3	1431	112.04854249954224	356.37731552124023	0.99994564	1544.4
SA20_SOC_3	1432	101.16673707962036	359.78227615356445	0.9998964	1545.48
SA20_SOC_3	1433	126.54111385345459	144.1913938522339	0.9999839	1546.56
SA20_SOC_3	1434	103.0221939086914	73.69449377059937	0.99981576	1547.64
SA20_SOC_3	1435	97.33524918556213	237.90616035461426	0.99967575	1548.72
SA20_SOC_3	1436	108.60793590545654	346.47125244140625	0.99969244	1549.8
SA20_SOC_3	1437	107.13416337966919	277.1463203430176	0.9999441	1550.88
SA20_SOC_3	1438	117.0856237411499	83.7472414970398	0.9998548	1551.96
SA20_SOC_3	1439	121.5779185295105	190.71722030639648	0.99995184	1553.04
SA20_SOC_3	1440	128.51217985153198	253.1250286102295	0.99988794	1554.12
SA20_SOC_3	1441	116.97272062301636	64.22415733337402	0.9999006	1555.2
SA20_SOC_3	1442	105.62758445739746	212.93236255645752	0.9993405	1556.28
SA20_SOC_3	1443	100.057852268219	249.04987335205078	0.9998572	1557.36
SA20_SOC_3	1444	144.43835020065308	61.48979902267456	0.9897766	1558.44
SA20_SOC_3	1445	149.31223392486572	226.57124519348145	0.999703	1559.52
SA20_SOC_3	1446	111.56675815582275	213.98540496826172	0.9499764	1560.6
SA20_SOC_3	1447	122.1587061882019	73.86266469955444	0.9997496	1561.68
SA20_SOC_3	1448	138.59742879867554	197.81661987304688	0.9999207	1562.76
SA20_SOC_3	1449	132.02004432678223	96.36441707611084	0.9998981	1563.84
SA20_SOC_3	1450	122.52181768417358	152.81390190124512	0.9999436	1564.92
SA20_SOC_3	1451	124.16267395019531	291.6042137145996	0.9999795	1566.0
SA20_SOC_3	1452	105.6281566619873	196.86784744262695	0.9997794	1567.08
SA20_SOC_3	1453	105.83261251449585	102.6329255104065	0.9892702	1568.16
SA20_SOC_3	1454	114.77596759796143	299.3180751800537	0.9989316	1569.24
SA20_SOC_3	1455	155.81278800964355	287.731876373291	0.99989927	1570.32
SA20_SOC_3	1456	452.2104740142822	103.17464590072632	0.99995685	1571.4
SA20_SOC_3	1457	630.5534362792969	79.83276128768921	0.99993074	1572.48
SA20_SOC_3	1458	672.1943855285645	110.45521259307861	0.9999372	1573.56
SA20_SOC_3	1459	664.3721580505371	87.11909294128418	0.99995184	1574.64
SA20_SOC_3	1460	663.5416984558105	77.2637414932251	0.9997092	1575.72
SA20_SOC_3	1461	678.8844108581543	197.94919967651367	0.99937385	1576.8
SA20_SOC_3	1462	684.210205078125	312.63416290283203	0.9982236	1577.88
SA20_SOC_3	1463	688.6579513549805	364.70383644104004	0.99794525	1578.96
SA20_SOC_3	1464	677.7666091918945	239.55056190490723	0.9997695	1580.04
SA20_SOC_3	1465	674.6842384338379	101.34594440460205	0.9999063	1581.12
SA20_SOC_3	1466	667.105770111084	88.1378173828125	0.9998652	1582.2
SA20_SOC_3	1467	684.3582153320312	60.41758060455322	0.98208874	1583.28
SA20_SOC_3	1468	566.5374755859375	179.98432159423828	0.9998305	1584.36
SA20_SOC_3	1469	317.3144340515137	160.50076961517334	0.9999771	1585.44
SA20_SOC_3	1470	118.47865581512451	91.8827748298645	0.9999784	1586.52
SA20_SOC_3	1471	96.52124643325806	119.9604606628418	0.9998318	1587.6
SA20_SOC_3	1472	60.834676027297974	324.75093841552734	0.9996457	1588.68
SA20_SOC_3	1473	94.31431293487549	369.03207778930664	0.99882716	1589.76
SA20_SOC_3	1474	151.02403163909912	237.21882820129395	0.9999721	1590.84
SA20_SOC_3	1475	106.79826736450195	153.20663452148438	0.99998224	1591.92
SA20_SOC_3	1476	101.68349742889404	116.38418197631836	0.9999839	1593.0
SA20_SOC_3	1477	101.38148069381714	96.03069305419922	0.99925345	1594.08
SA20_SOC_3	1478	107.33850002288818	327.7030563354492	0.9932899	1595.16
SA20_SOC_3	1479	91.61903858184814	246.92607879638672	0.9995591	1596.24
SA20_SOC_3	1480	126.05217695236206	82.36589670181274	0.99924797	1597.32
SA20_SOC_3	1481	96.1654007434845	217.4392318725586	0.91787124	1598.4
SA20_SOC_3	1482	123.06463718414307	87.82479286193848	0.99985933	1599.48
SA20_SOC_3	1483	109.49954986572266	136.93878650665283	0.999949	1600.56
SA20_SOC_3	1484	121.6449499130249	99.57746028900146	0.9998888	1601.64
SA20_SOC_3	1485	118.07161569595337	108.76404047012329	0.9999708	1602.72
SA20_SOC_3	1486	114.32567834854126	138.61219882965088	0.99994993	1603.8
SA20_SOC_3	1487	84.0139627456665	353.3371925354004	0.9994874	1604.88
SA20_SOC_3	1488	121.64981365203857	396.2716484069824	0.99992895	1605.96
SA20_SOC_3	1489	99.7267484664917	171.11170291900635	0.9999201	1607.04
SA20_SOC_3	1490	118.40039491653442	86.34817600250244	0.9999622	1608.12
SA20_SOC_3	1491	91.81905388832092	260.91633796691895	0.9983675	1609.2
SA20_SOC_3	1492	112.74213790893555	59.8349404335022	0.99870265	1610.28
SA20_SOC_3	1493	91.40183925628662	95.0352144241333	0.9998605	1611.36
SA20_SOC_3	1494	92.12666153907776	277.600622177124	0.9997923	1612.44
SA20_SOC_3	1495	104.10493612289429	87.33722448348999	0.999785	1613.52
SA20_SOC_3	1496	85.69433093070984	178.51288318634033	0.9997154	1614.6
SA20_SOC_3	1497	124.97971057891846	113.80056381225586	0.99991834	1615.68
SA20_SOC_3	1498	103.62347364425659	212.3294448852539	0.99924076	1616.76
SA20_SOC_3	1499	85.75671911239624	354.63809967041016	0.99972934	1617.84
SA20_SOC_3	1500	92.50073432922363	307.9215145111084	0.99959797	1618.92
SA20_SOC_3	1501	124.60522651672363	103.44663619995117	0.99996233	1620.0
SA20_SOC_3	1502	151.03915929794312	108.24936389923096	0.9999845	1621.08
SA20_SOC_3	1503	118.05336475372314	83.15900802612305	0.99925727	1622.16
SA20_SOC_3	1504	99.98964071273804	264.0834045410156	0.99998903	1623.24
SA20_SOC_3	1505	107.34901428222656	392.1708297729492	0.99995613	1624.32
SA20_SOC_3	1506	97.54879474639893	312.035608291626	0.9998833	1625.4
SA20_SOC_3	1507	136.22664213180542	85.46597242355347	0.99998903	1626.48
SA20_SOC_3	1508	111.1457109451294	160.8021068572998	0.9997904	1627.56
SA20_SOC_3	1509	108.05041790008545	316.0536575317383	0.99994135	1628.64
SA20_SOC_3	1510	104.16508913040161	80.34122943878174	0.99992347	1629.72
SA20_SOC_3	1511	103.11634540557861	180.68069458007812	0.9996729	1630.8
SA20_SOC_3	1512	93.58551502227783	220.99353790283203	0.9997371	1631.88
SA20_SOC_3	1513	118.88769865036011	71.78275108337402	0.9996327	1632.96
SA20_SOC_3	1514	95.27956247329712	145.8078145980835	0.9997135	1634.04
SA20_SOC_3	1515	114.39204216003418	300.3273010253906	0.99993753	1635.12
SA20_SOC_3	1516	417.16761589050293	246.4665412902832	0.99975747	1636.2
SA20_SOC_3	1517	662.4747276306152	142.30636596679688	0.9998716	1637.28
SA20_SOC_3	1518	657.0903778076172	85.98840951919556	0.9999567	1638.36
SA20_SOC_3	1519	674.3478298187256	215.83518505096436	0.9987696	1639.44
SA20_SOC_3	1520	456.9192409515381	313.3187484741211	0.9998504	1640.52
SA20_SOC_3	1521	211.62190437316895	209.93465423583984	0.99992275	1641.6
SA20_SOC_3	1522	116.32286310195923	128.79884719848633	0.9999907	1642.68
SA20_SOC_3	1523	119.86575126647949	64.8465085029602	0.99872017	1643.76
SA20_SOC_3	1524	103.0957579612732	230.61927795410156	0.99830294	1644.84
SA20_SOC_3	1525	91.99572801589966	340.9886169433594	0.9996866	1645.92
SA20_SOC_3	1526	127.20211744308472	298.1388473510742	0.99987054	1647.0
SA20_SOC_3	1527	293.623685836792	154.25691604614258	0.999938	1648.08
SA20_SOC_3	1528	422.50709533691406	98.96840572357178	0.9999026	1649.16
SA20_SOC_3	1529	500.4166603088379	141.51826858520508	0.99998355	1650.24
SA20_SOC_3	1530	219.95618343353271	172.17229843139648	0.9999645	1651.32
SA20_SOC_3	1531	136.67469024658203	133.69806289672852	0.9999709	1652.4
SA20_SOC_3	1532	107.22476243972778	116.89996719360352	0.99990106	1653.48
SA20_SOC_3	1533	107.01388120651245	86.66125774383545	0.9996525	1654.56
SA20_SOC_3	1534	101.55200958251953	244.78763580322266	0.9988166	1655.64
SA20_SOC_3	1535	110.3905200958252	360.75965881347656	0.99968994	1656.72
SA20_SOC_3	1536	304.29253578186035	265.53640365600586	0.999985	1657.8
SA20_SOC_3	1537	496.9961166381836	136.43142700195312	0.99995446	1658.88
SA20_SOC_3	1538	678.5868644714355	80.80796957015991	0.99971277	1659.96
SA20_SOC_3	1539	754.6455383300781	128.91265869140625	0.0011341599	1661.04
SA20_SOC_3	1540	717.239236831665	258.9873504638672	0.9906759	1662.12
SA20_SOC_3	1541	697.5332260131836	344.0086555480957	0.98181766	1663.2
SA20_SOC_3	1542	611.7336750030518	367.382755279541	0.9998964	1664.28
SA20_SOC_3	1543	414.08748626708984	348.46409797668457	0.9998357	1665.36
SA20_SOC_3	1544	489.08910751342773	237.01669692993164	1.1810904e-05	1666.44
SA20_SOC_3	1545	416.99981689453125	230.46834468841553	1.0999117e-05	1667.52
SA20_SOC_3	1546	460.82258224487305	252.5460147857666	1.3859559e-05	1668.6
SA20_SOC_3	1547	414.9045467376709	231.3059377670288	1.1986934e-05	1669.68
SA20_SOC_3	1548	779.316520690918	202.38555908203125	1.8752642e-05	1670.76
SA20_SOC_3	1549	779.6784400939941	202.6306915283203	1.3592324e-05	1671.84
SA20_SOC_3	1550	779.4807434082031	203.0874252319336	1.4289482e-05	1672.92
SA20_SOC_3	1551	779.741096496582	203.01056385040283	1.3007873e-05	1674.0
SA20_SOC_3	1552	779.4656753540039	202.8242826461792	1.6451873e-05	1675.08
SA20_SOC_3	1553	460.3416442871094	243.81159782409668	1.5576126e-05	1676.16
SA20_SOC_3	1554	105.50658702850342	383.43252182006836	0.009474466	1677.24
SA20_SOC_3	1555	779.4660568237305	202.80282497406006	1.3797116e-05	1678.32
SA20_SOC_3	1556	779.5712471008301	202.84018993377686	1.0323836e-05	1679.4
SA20_SOC_3	1557	428.57275009155273	238.37701320648193	1.2880664e-05	1680.48
SA20_SOC_3	1558	779.3221950531006	202.89406299591064	1.39382655e-05	1681.56
SA20_SOC_3	1559	779.3725490570068	203.3338737487793	1.0972988e-05	1682.64
SA20_SOC_3	1560	779.6910285949707	202.8764247894287	1.2993813e-05	1683.72
SA20_SOC_3	1561	779.4615745544434	202.65812873840332	1.5026181e-05	1684.8
SA20_SOC_3	1562	779.3445110321045	203.11001300811768	1.4649493e-05	1685.88
SA20_SOC_3	1563	779.5956611633301	202.74983882904053	1.46597795e-05	1686.96
SA20_SOC_3	1564	381.3685655593872	342.14006423950195	0.99887246	1688.04
SA20_SOC_3	1565	485.21432876586914	320.3514862060547	0.99964595	1689.12
SA20_SOC_3	1566	556.3621044158936	261.58501625061035	0.99964714	1690.2
SA20_SOC_3	1567	545.5182075500488	252.90621757507324	0.999813	1691.28
SA20_SOC_3	1568	496.6510772705078	299.13522720336914	0.999882	1692.36
SA20_SOC_3	1569	368.29543113708496	340.7322406768799	0.9972138	1693.44
SA20_SOC_3	1570	779.5588493347168	203.03717136383057	1.07852675e-05	1694.52
SA20_SOC_3	1571	462.2136116027832	256.3960933685303	1.157363e-05	1695.6
SA20_SOC_3	1572	787.3562812805176	182.27911949157715	1.2939255e-05	1696.68
SA20_SOC_3	1573	779.4389724731445	202.96985149383545	1.0311792e-05	1697.76
SA20_SOC_3	1574	106.3335657119751	352.9131889343262	0.0065134424	1698.84
SA20_SOC_3	1575	460.16063690185547	256.06882095336914	1.317631e-05	1699.92
SA20_SOC_3	1576	779.2981147766113	215.8879280090332	1.3168536e-05	1701.0
SA20_SOC_3	1577	779.5628547668457	202.85367965698242	1.0224504e-05	1702.08
SA20_SOC_3	1578	355.02352714538574	326.08898162841797	0.9985097	1703.16
SA20_SOC_3	1579	456.57567977905273	289.6725082397461	0.9995741	1704.24
SA20_SOC_3	1580	527.0699501037598	243.24371337890625	0.99966836	1705.32
SA20_SOC_3	1581	533.6851119995117	221.73471450805664	0.9996449	1706.4
SA20_SOC_3	1582	533.2218170166016	264.7733688354492	0.9999504	1707.48
SA20_SOC_3	1583	403.54089736938477	275.4339408874512	0.9998591	1708.56
SA20_SOC_3	1584	308.5927486419678	233.3704948425293	0.9998586	1709.64
SA20_SOC_3	1585	227.72371768951416	167.19132900238037	0.9999881	1710.72
SA20_SOC_3	1586	201.4552354812622	156.19354248046875	0.99990964	1711.8
SA20_SOC_3	1587	150.75596570968628	130.7122278213501	0.999946	1712.88
SA20_SOC_3	1588	100.84290504455566	148.96642684936523	0.9997851	1713.96
SA20_SOC_3	1589	69.07948851585388	261.580867767334	0.9971213	1715.04
SA20_SOC_3	1590	92.1666145324707	366.209192276001	0.9997143	1716.12
SA20_SOC_3	1591	105.66751956939697	243.5072422027588	0.9980514	1717.2
SA20_SOC_3	1592	151.08453035354614	189.24553871154785	0.99935657	1718.28
SA20_SOC_3	1593	180.8410406112671	151.48292541503906	0.9998185	1719.36
SA20_SOC_3	1594	237.8816843032837	156.43023490905762	0.99996483	1720.44
SA20_SOC_3	1595	217.7950382232666	140.60317039489746	0.998429	1721.52
SA20_SOC_3	1596	229.667329788208	161.25928401947021	0.99824834	1722.6
SA20_SOC_3	1597	215.14291763305664	171.4116096496582	0.99981135	1723.68
SA20_SOC_3	1598	195.86926698684692	156.5264368057251	0.9999052	1724.76
SA20_SOC_3	1599	130.9054732322693	156.8034267425537	0.9999068	1725.84
SA20_SOC_3	1600	106.60512447357178	125.29340744018555	0.99992776	1726.92
SA20_SOC_3	1601	83.58070850372314	229.75985527038574	0.99949276	1728.0
SA20_SOC_3	1602	105.37866353988647	361.76270484924316	0.99955183	1729.08
SA20_SOC_3	1603	121.16942405700684	360.1553249359131	0.99991477	1730.16
SA20_SOC_3	1604	138.04028034210205	210.14376640319824	0.9996568	1731.24
SA20_SOC_3	1605	163.88695240020752	171.79495811462402	0.9982774	1732.32
SA20_SOC_3	1606	168.83563995361328	165.51037788391113	0.9979346	1733.4
SA20_SOC_3	1607	156.38372898101807	167.6096534729004	0.99997234	1734.48
SA20_SOC_3	1608	120.98504304885864	109.79699850082397	0.9999713	1735.56
SA20_SOC_3	1609	96.3210940361023	88.00918579101562	0.99990034	1736.64
SA20_SOC_3	1610	59.67799425125122	230.53936958312988	0.99894077	1737.72
SA20_SOC_3	1611	77.95267105102539	377.6711082458496	0.9992324	1738.8
SA20_SOC_3	1612	91.24667048454285	313.9709186553955	0.99996734	1739.88
SA20_SOC_3	1613	105.7557463645935	182.3434066772461	0.9999553	1740.96
SA20_SOC_3	1614	112.86677122116089	95.71802616119385	0.99999285	1742.04
SA20_SOC_3	1615	93.55490207672119	163.53432655334473	0.99962544	1743.12
SA20_SOC_3	1616	109.57614183425903	349.50599670410156	0.9992861	1744.2
SA20_SOC_3	1617	120.34990787506104	382.2736930847168	0.9999528	1745.28
SA20_SOC_3	1618	126.03983879089355	125.82192420959473	0.99995255	1746.36
SA20_SOC_3	1619	95.9920883178711	230.688214302063	0.9990509	1747.44
SA20_SOC_3	1620	121.57853841781616	333.9290142059326	0.9999635	1748.52
SA20_SOC_3	1621	128.37775945663452	104.04501914978027	0.9999714	1749.6
SA20_SOC_3	1622	88.45394849777222	223.82417678833008	0.9994849	1750.68
SA20_SOC_3	1623	103.23028564453125	359.78994369506836	0.999928	1751.76
SA20_SOC_3	1624	112.43462562561035	186.41727447509766	0.99573296	1752.84
SA20_SOC_3	1625	121.09699249267578	139.00823593139648	0.9997547	1753.92
SA20_SOC_3	1626	120.63257694244385	207.34296798706055	0.99955493	1755.0
SA20_SOC_3	1627	155.01701831817627	165.97550868988037	0.9943057	1756.08
SA20_SOC_3	1628	202.21078395843506	151.184663772583	0.9998324	1757.16
SA20_SOC_3	1629	220.63884735107422	151.46018028259277	0.99973506	1758.24
SA20_SOC_3	1630	142.4721121788025	147.45948314666748	0.9999751	1759.32
SA20_SOC_3	1631	74.89161491394043	104.58741903305054	0.9998616	1760.4
SA20_SOC_3	1632	60.406965017318726	252.87245750427246	0.9945868	1761.48
SA20_SOC_3	1633	85.75501441955566	378.0768013000488	0.99969196	1762.56
SA20_SOC_3	1634	101.53830051422119	272.97008514404297	0.9998073	1763.64
SA20_SOC_3	1635	129.0116786956787	155.14019966125488	0.9999455	1764.72
SA20_SOC_3	1636	105.12851476669312	310.03918647766113	0.999877	1765.8
SA20_SOC_3	1637	113.36865425109863	333.2233715057373	0.99908125	1766.88
SA20_SOC_3	1638	109.18118953704834	179.85448837280273	0.9999664	1767.96
SA20_SOC_3	1639	110.5879545211792	328.0789089202881	0.9989041	1769.04
SA20_SOC_3	1640	105.96143007278442	133.09667587280273	0.99982905	1770.12
SA20_SOC_3	1641	122.29281663894653	134.35246467590332	0.9995759	1771.2
SA20_SOC_3	1642	152.54539251327515	145.74710369110107	0.9915979	1772.28
SA20_SOC_3	1643	164.27035331726074	141.20882034301758	0.9867932	1773.36
SA20_SOC_3	1644	210.53991317749023	170.38742065429688	0.99996686	1774.44
SA20_SOC_3	1645	137.6354217529297	116.81236267089844	0.9999263	1775.52
SA20_SOC_3	1646	85.60670018196106	84.1728401184082	0.999632	1776.6
SA20_SOC_3	1647	60.9319269657135	254.57674026489258	0.99978334	1777.68
SA20_SOC_3	1648	91.36367440223694	371.86245918273926	0.99976605	1778.76
SA20_SOC_3	1649	113.50537538528442	234.2182445526123	0.999974	1779.84
SA20_SOC_3	1650	130.86460828781128	105.73582649230957	0.99999166	1780.92
SA20_SOC_3	1651	104.45886850357056	84.28100109100342	0.99987626	1782.0
SA20_SOC_3	1652	91.57651662826538	262.17930793762207	0.99913293	1783.08
SA20_SOC_3	1653	106.14596605300903	399.45316314697266	0.99989367	1784.16
SA20_SOC_3	1654	123.94664287567139	200.28379440307617	0.9991948	1785.24
SA20_SOC_3	1655	107.04895257949829	216.74829483032227	0.9997931	1786.32
SA20_SOC_3	1656	106.41217231750488	363.8401794433594	0.99980897	1787.4
SA20_SOC_3	1657	116.1512017250061	236.0254955291748	0.00960193	1788.48
SA20_SOC_3	1658	111.43052577972412	129.70560550689697	0.9999342	1789.56
SA20_SOC_3	1659	74.8140811920166	248.882417678833	0.9986487	1790.64
SA20_SOC_3	1660	94.02122497558594	349.41003799438477	0.9995078	1791.72
SA20_SOC_3	1661	107.43305683135986	230.40447235107422	0.9999647	1792.8
SA20_SOC_3	1662	116.39232635498047	111.00209712982178	0.9997911	1793.88
SA20_SOC_3	1663	91.75217151641846	320.30116081237793	0.99937963	1794.96
SA20_SOC_3	1664	109.61627960205078	385.6618022918701	0.9999422	1796.04
SA20_SOC_3	1665	136.96694374084473	138.44109535217285	0.9999354	1797.12
SA20_SOC_3	1666	97.69995212554932	144.4942045211792	0.37104845	1798.2
SA20_SOC_3	1667	152.95491218566895	149.45683479309082	0.99946195	1799.28
SA20_SOC_3	1668	186.7406964302063	154.6763563156128	0.99880147	1800.36
SA20_SOC_3	1669	228.8604974746704	139.01354312896729	0.9996469	1801.44
SA20_SOC_3	1670	419.0016746520996	263.40036392211914	0.99983907	1802.52
SA20_SOC_3	1671	433.2602024078369	340.9712791442871	0.99994946	1803.6
SA20_SOC_3	1672	353.04980278015137	366.8641662597656	0.9997067	1804.68
SA20_SOC_3	1673	779.6670913696289	216.00774765014648	1.5332744e-05	1805.76
SA20_SOC_3	1674	779.245662689209	216.06589794158936	1.4049352e-05	1806.84
SA20_SOC_3	1675	8.157789707183838	47.88682222366333	1.0526522e-05	1807.92
SA20_SOC_3	1676	779.2997360229492	202.92636394500732	1.3694487e-05	1809.0
SA20_SOC_3	1677	779.5177459716797	203.0213499069214	1.32467285e-05	1810.08
SA20_SOC_3	1678	779.8028945922852	202.9922103881836	1.3241298e-05	1811.16
SA20_SOC_3	1679	105.87780475616455	368.0993843078613	0.04086302	1812.24
SA20_SOC_3	1680	324.4854688644409	374.793176651001	0.024211083	1813.32
SA20_SOC_3	1681	326.73234939575195	390.18144607543945	0.7900445	1814.4
SA20_SOC_3	1682	334.7790718078613	391.2611389160156	0.996061	1815.48
SA20_SOC_3	1683	787.3431205749512	181.9361686706543	1.2972591e-05	1816.56
SA20_SOC_3	1684	779.4718742370605	202.6183319091797	1.7212933e-05	1817.64
SA20_SOC_3	1685	779.8518180847168	202.91948318481445	1.1721339e-05	1818.72
SA20_SOC_3	1686	779.4957160949707	202.6476001739502	1.4683145e-05	1819.8
SA20_SOC_3	1687	779.325532913208	203.39602947235107	1.3685088e-05	1820.88
SA20_SOC_3	1688	779.1427135467529	202.73171424865723	1.5841824e-05	1821.96
SA20_SOC_3	1689	105.24064302444458	356.93126678466797	0.0072579454	1823.04
SA20_SOC_3	1690	105.0396203994751	372.3296928405762	0.024380066	1824.12
SA20_SOC_3	1691	103.86862754821777	355.5399513244629	0.9291736	1825.2
SA20_SOC_3	1692	102.67171859741211	356.53575897216797	0.97174174	1826.28
SA20_SOC_3	1693	102.12103128433228	378.8410949707031	0.33860376	1827.36
SA20_SOC_3	1694	779.633092880249	202.55468845367432	1.6789701e-05	1828.44
SA20_SOC_3	1695	779.5392513275146	202.69851207733154	1.6508251e-05	1829.52
SA20_SOC_3	1696	779.7269821166992	202.5355625152588	1.5910866e-05	1830.6
SA20_SOC_3	1697	779.4657707214355	202.3710823059082	1.5816644e-05	1831.68
SA20_SOC_3	1698	461.44113540649414	267.57222175598145	1.2073612e-05	1832.76
SA20_SOC_3	1699	369.9941158294678	353.30663681030273	0.99865615	1833.84
SA20_SOC_3	1700	439.64762687683105	361.0144329071045	0.9999516	1834.92
SA20_SOC_3	1701	510.94532012939453	367.5398254394531	0.9981654	1836.0
SA20_SOC_3	1702	455.26585578918457	378.6916923522949	0.9999229	1837.08
SA20_SOC_3	1703	430.61656951904297	385.24091720581055	0.99013674	1838.16
SA20_SOC_3	1704	540.6069755554199	385.51769256591797	0.99994946	1839.24
SA20_SOC_3	1705	624.9935150146484	371.69660568237305	0.9999378	1840.32
SA20_SOC_3	1706	634.7147941589355	245.83537101745605	0.9999261	1841.4
SA20_SOC_3	1707	647.6733684539795	243.93848419189453	0.9999347	1842.48
SA20_SOC_3	1708	687.3727321624756	295.54859161376953	0.9999205	1843.56
SA20_SOC_3	1709	716.7913913726807	340.5418395996094	0.95974535	1844.64
SA20_SOC_3	1710	601.2466430664062	360.1729202270508	0.99992776	1845.72
SA20_SOC_3	1711	393.9429759979248	359.6342468261719	0.99994326	1846.8
SA20_SOC_3	1712	163.98614645004272	330.9635925292969	0.9999101	1847.88
SA20_SOC_3	1713	125.91485977172852	229.07017707824707	0.9982906	1848.96
SA20_SOC_3	1714	190.34934043884277	216.49638175964355	0.9998845	1850.04
SA20_SOC_3	1715	271.5336799621582	242.08914756774902	0.99989915	1851.12
SA20_SOC_3	1716	358.10203552246094	273.86375427246094	0.99964285	1852.2
SA20_SOC_3	1717	376.56779289245605	321.9140625	0.99962354	1853.28
SA20_SOC_3	1718	347.44129180908203	349.0572166442871	0.999514	1854.36
SA20_SOC_3	1719	779.5919418334961	203.2151985168457	1.0287169e-05	1855.44
SA20_SOC_3	1720	779.6819686889648	203.15231323242188	1.396156e-05	1856.52
SA20_SOC_3	1721	779.5470714569092	203.13008308410645	1.1624468e-05	1857.6
SA20_SOC_3	1722	787.2859954833984	182.28326797485352	1.1153866e-05	1858.68
SA20_SOC_3	1723	107.70643949508667	345.04554748535156	0.0013502011	1859.76
SA20_SOC_3	1724	484.84787940979004	259.8651695251465	9.138733e-06	1860.84
SA20_SOC_3	1725	779.692554473877	202.45315074920654	1.2690734e-05	1861.92
SA20_SOC_3	1726	779.6357154846191	215.58053970336914	1.7253771e-05	1863.0
SA20_SOC_3	1727	787.1127128601074	181.86796188354492	1.037907e-05	1864.08
SA20_SOC_3	1728	779.6957015991211	202.87030220031738	1.1012174e-05	1865.16
SA20_SOC_3	1729	106.14814758300781	352.50383377075195	0.031850446	1866.24
SA20_SOC_3	1730	779.6289443969727	202.34350204467773	1.6521586e-05	1867.32
SA20_SOC_3	1731	328.81789207458496	378.9839744567871	0.9818901	1868.4
SA20_SOC_3	1732	341.08715057373047	374.9590301513672	0.9914697	1869.48
SA20_SOC_3	1733	320.69053649902344	373.69983673095703	0.9998317	1870.56
SA20_SOC_3	1734	333.8988780975342	380.91270446777344	0.99995947	1871.64
SA20_SOC_3	1735	484.3898296356201	377.6608371734619	0.9999565	1872.72
SA20_SOC_3	1736	639.5706176757812	384.13604736328125	0.99799263	1873.8
SA20_SOC_3	1737	532.3607444763184	362.51091957092285	0.9999269	1874.88
SA20_SOC_3	1738	369.217586517334	354.0769958496094	0.9892908	1875.96
SA20_SOC_3	1739	432.4826240539551	228.75615119934082	1.1143266e-05	1877.04
SA20_SOC_3	1740	779.3624877929688	215.78667640686035	2.5161295e-05	1878.12
SA20_SOC_3	1741	787.4842643737793	220.21782875061035	1.0532184e-05	1879.2
SA20_SOC_3	1742	765.361213684082	215.30219078063965	1.5805048e-05	1880.28
SA20_SOC_3	1743	779.6140670776367	202.96892166137695	1.2925296e-05	1881.36
SA20_SOC_3	1744	779.4727802276611	203.09339046478271	1.2132593e-05	1882.44
SA20_SOC_3	1745	779.5407772064209	202.65066146850586	1.2365065e-05	1883.52
SA20_SOC_3	1746	779.6871185302734	202.30865478515625	1.6658123e-05	1884.6
SA20_SOC_3	1747	363.1734848022461	329.90684509277344	0.9980877	1885.68
SA20_SOC_3	1748	428.38263511657715	312.6748466491699	0.9997142	1886.76
SA20_SOC_3	1749	521.43235206604	275.7409858703613	0.9997987	1887.84
SA20_SOC_3	1750	555.6430816650391	232.13293075561523	0.99984443	1888.92
SA20_SOC_3	1751	579.6502590179443	271.975622177124	0.99995565	1890.0
SA20_SOC_3	1752	464.0103816986084	317.43029594421387	0.9999566	1891.08
SA20_SOC_3	1753	359.40866470336914	338.79404067993164	0.95277584	1892.16
SA20_SOC_3	1754	779.415225982666	202.88386344909668	1.2058699e-05	1893.24
SA20_SOC_3	1755	779.3221473693848	203.13274383544922	1.3140386e-05	1894.32
SA20_SOC_3	1756	779.4126987457275	202.8819179534912	1.1201238e-05	1895.4
SA20_SOC_3	1757	765.1656150817871	215.79792022705078	1.6515067e-05	1896.48
SA20_SOC_3	1758	779.2812347412109	202.7603816986084	1.3255575e-05	1897.56
SA20_SOC_3	1759	779.2829513549805	202.72861003875732	1.6565922e-05	1898.64
SA20_SOC_3	1760	779.4676780700684	202.92901039123535	1.220843e-05	1899.72
SA20_SOC_3	1761	779.595947265625	202.71815299987793	1.5945103e-05	1900.8
SA20_SOC_3	1762	779.2875289916992	202.92466163635254	1.1395861e-05	1901.88
SA20_SOC_3	1763	779.1468143463135	202.65031814575195	1.3728669e-05	1902.96
SA20_SOC_3	1764	458.7625503540039	251.73068046569824	1.225357e-05	1904.04
SA20_SOC_3	1765	779.5070171356201	202.9410982131958	1.1448955e-05	1905.12
SA20_SOC_3	1766	779.3850898742676	215.54766654968262	2.7008111e-05	1906.2
SA20_SOC_3	1767	779.6043872833252	202.9453468322754	1.6342616e-05	1907.28
SA20_SOC_3	1768	779.5699119567871	202.97686100006104	1.2822594e-05	1908.36
SA20_SOC_3	1769	779.4158935546875	203.09603691101074	1.4077436e-05	1909.44
SA20_SOC_3	1770	779.8139572143555	202.64328002929688	1.570404e-05	1910.52
SA20_SOC_3	1771	106.87036514282227	321.25468254089355	0.047425766	1911.6
SA20_SOC_3	1772	104.46295738220215	331.6329002380371	0.007347061	1912.68
SA20_SOC_3	1773	101.64563655853271	365.43251037597656	0.9968274	1913.76
SA20_SOC_3	1774	103.01604270935059	393.1728744506836	0.010530388	1914.84
SA20_SOC_3	1775	779.7266960144043	202.68231868743896	1.8056315e-05	1915.92
SA20_SOC_3	1776	779.7226428985596	202.68178939819336	1.19834485e-05	1917.0
SA20_SOC_3	1777	779.7080039978027	203.0234956741333	1.0365607e-05	1918.08
SA20_SOC_3	1778	779.767370223999	202.7252197265625	1.032289e-05	1919.16
SA20_SOC_3	1779	779.5597553253174	203.20000648498535	9.304697e-06	1920.24
SA20_SOC_3	1780	779.6921730041504	202.99996376037598	1.4239545e-05	1921.32
SA20_SOC_3	1781	779.4703006744385	202.86536693572998	1.3581621e-05	1922.4
SA20_SOC_3	1782	779.2654991149902	202.71612167358398	1.7638182e-05	1923.48
SA20_SOC_3	1783	488.29264640808105	34.65177297592163	0.00025210163	1924.56
SA20_SOC_3	1784	779.6471118927002	202.84034729003906	1.260685e-05	1925.64
SA20_SOC_3	1785	779.5974731445312	202.73975372314453	1.2682991e-05	1926.72
SA20_SOC_3	1786	489.18352127075195	34.68757152557373	3.7639424e-05	1927.8
SA20_SOC_3	1787	104.11940813064575	324.80186462402344	0.028824953	1928.88
SA20_SOC_3	1788	779.7735214233398	202.8896427154541	1.494116e-05	1929.96
SA20_SOC_3	1789	779.5028686523438	202.75754928588867	1.32377245e-05	1931.04
SA20_SOC_3	1790	779.5771598815918	202.95395851135254	8.897289e-06	1932.12
SA20_SOC_3	1791	490.9441947937012	35.166728496551514	9.923625e-05	1933.2
SA20_SOC_3	1792	779.6849250793457	202.69473552703857	1.120205e-05	1934.28
SA20_SOC_3	1793	105.38387298583984	341.8044662475586	0.8548166	1935.36
SA20_SOC_3	1794	103.93059253692627	360.2256774902344	0.0029625753	1936.44
SA20_SOC_3	1795	779.5125007629395	202.72486209869385	1.6521493e-05	1937.52
SA20_SOC_3	1796	779.4218063354492	202.88297653198242	1.2199795e-05	1938.6
SA20_SOC_3	1797	103.77404689788818	317.3206329345703	0.0011287965	1939.68
SA20_SOC_3	1798	779.527759552002	203.22200775146484	9.123476e-06	1940.76
SA20_SOC_3	1799	419.57616806030273	231.75101280212402	9.441765e-06	1941.84
SA20_SOC_3	1800	779.5741081237793	203.15191268920898	1.2074672e-05	1942.92
SA20_SOC_3	1801	103.9055347442627	349.33719635009766	0.98343444	1944.0
SA20_SOC_3	1802	779.5581340789795	215.98371505737305	1.2115943e-05	1945.08
SA20_SOC_3	1803	103.69983911514282	330.28724670410156	0.27385136	1946.16
SA20_SOC_3	1804	779.5068740844727	203.00488471984863	1.3162384e-05	1947.24
SA20_SOC_3	1805	779.6280860900879	202.1808671951294	1.5223048e-05	1948.32
SA20_SOC_3	1806	779.9528121948242	202.96711921691895	1.473055e-05	1949.4
SA20_SOC_3	1807	779.5997619628906	203.21130752563477	1.1545827e-05	1950.48
SA20_SOC_3	1808	432.3087692260742	234.16193962097168	9.802161e-06	1951.56
SA20_SOC_3	1809	106.34515285491943	324.8566246032715	0.9913244	1952.64
SA20_SOC_3	1810	779.6896457672119	202.952299118042	1.2177384e-05	1953.72
SA20_SOC_3	1811	779.4232368469238	202.98813343048096	9.593559e-06	1954.8
SA20_SOC_3	1812	779.7658920288086	202.57790565490723	1.3649868e-05	1955.88
SA20_SOC_3	1813	779.2681694030762	203.11404705047607	9.333386e-06	1956.96
SA20_SOC_3	1814	779.5407295227051	215.65258026123047	1.1679918e-05	1958.04
SA20_SOC_3	1815	779.6589851379395	202.7777624130249	1.18251955e-05	1959.12
SA20_SOC_3	1816	779.6974182128906	203.15189838409424	1.216371e-05	1960.2
SA20_SOC_3	1817	779.7135353088379	203.10007095336914	1.1235859e-05	1961.28
SA20_SOC_3	1818	108.24800729751587	316.87774658203125	0.00097216276	1962.36
SA20_SOC_3	1819	779.2936325073242	202.78398513793945	1.1794898e-05	1963.44
SA20_SOC_3	1820	779.4735908508301	202.98954963684082	8.79469e-06	1964.52
SA20_SOC_3	1821	787.1622085571289	182.71685600280762	8.980867e-06	1965.6
SA20_SOC_3	1822	106.45694732666016	319.86671447753906	0.0017528948	1966.68
SA20_SOC_3	1823	103.29846143722534	335.1788806915283	0.45932055	1967.76
SA20_SOC_3	1824	458.27016830444336	270.7456970214844	1.2716466e-05	1968.84
SA20_SOC_3	1825	779.779577255249	215.91962814331055	1.1639631e-05	1969.92
SA20_SOC_3	1826	779.8763275146484	216.0688877105713	1.2087553e-05	1971.0
SA20_SOC_3	1827	104.35428619384766	331.9089889526367	0.0003305981	1972.08
SA20_SOC_3	1828	779.9430847167969	202.76347160339355	1.419131e-05	1973.16
SA20_SOC_3	1829	417.7966594696045	234.08695220947266	1.0657166e-05	1974.24
SA20_SOC_3	1830	779.5336723327637	203.16109657287598	1.07766e-05	1975.32
SA20_SOC_3	1831	104.41803932189941	371.42154693603516	0.05214192	1976.4
SA20_SOC_3	1832	779.6134948730469	202.93220043182373	1.1474719e-05	1977.48
SA20_SOC_3	1833	105.05318641662598	313.4226608276367	0.0094673885	1978.56
SA20_SOC_3	1834	779.4206619262695	202.74541854858398	1.1887994e-05	1979.64
SA20_SOC_3	1835	105.57868480682373	358.7610912322998	0.5317967	1980.72
SA20_SOC_3	1836	106.30062818527222	322.774715423584	0.9324005	1981.8
SA20_SOC_3	1837	780.1059722900391	202.98431396484375	1.1188703e-05	1982.88
SA20_SOC_3	1838	779.4826507568359	202.9094696044922	1.071784e-05	1983.96
SA20_SOC_3	1839	779.712438583374	202.922945022583	9.73501e-06	1985.04
SA20_SOC_3	1840	109.2711329460144	315.1457977294922	0.00047962015	1986.12
SA20_SOC_3	1841	779.631233215332	203.07393550872803	1.3196746e-05	1987.2
SA20_SOC_3	1842	779.6082019805908	202.66748428344727	1.625627e-05	1988.28
SA20_SOC_3	1843	106.29057884216309	348.93470764160156	0.00074575737	1989.36
SA20_SOC_3	1844	105.99164962768555	315.0649166107178	0.00036940046	1990.44
SA20_SOC_3	1845	107.15410709381104	327.2895812988281	0.2519251	1991.52
SA20_SOC_3	1846	103.38995456695557	345.18290519714355	0.025047584	1992.6
SA20_SOC_3	1847	104.05169725418091	329.8263931274414	0.3920723	1993.68
SA20_SOC_3	1848	779.8567771911621	202.6419496536255	1.343802e-05	1994.76
SA20_SOC_3	1849	102.1979570388794	340.4249382019043	0.8885528	1995.84
SA20_SOC_3	1850	102.11409330368042	380.09851455688477	0.0026846896	1996.92
SA20_SOC_3	1851	103.83658409118652	331.9091033935547	0.9788517	1998.0
SA20_SOC_3	1852	779.3196678161621	202.84283638000488	1.8890456e-05	1999.08
SA20_SOC_3	1853	779.520320892334	203.0665397644043	1.3926161e-05	2000.16
SA20_SOC_3	1854	101.30850076675415	352.8547954559326	0.3936811	2001.24
SA20_SOC_3	1855	779.2257785797119	203.16161155700684	9.692371e-06	2002.32
SA20_SOC_3	1856	779.413890838623	202.85513877868652	1.2163386e-05	2003.4
SA20_SOC_3	1857	106.69972896575928	319.82279777526855	0.001014005	2004.48
SA20_SOC_3	1858	425.95205307006836	231.07204914093018	1.273037e-05	2005.56
SA20_SOC_3	1859	779.5428276062012	202.8290605545044	1.2301294e-05	2006.64
SA20_SOC_3	1860	779.6209812164307	202.60173797607422	1.6602886e-05	2007.72
SA20_SOC_3	1861	458.68988037109375	238.85347366333008	1.5747157e-05	2008.8
SA20_SOC_3	1862	103.21245193481445	372.83257484436035	0.5399735	2009.88
SA20_SOC_3	1863	779.3508052825928	202.9171371459961	1.2847773e-05	2010.96
SA20_SOC_3	1864	689.5053863525391	127.18593120574951	1.3977641e-05	2012.04
SA20_SOC_3	1865	779.678201675415	202.8647232055664	1.1291608e-05	2013.12
SA20_SOC_3	1866	779.282283782959	202.82501220703125	1.5455076e-05	2014.2
SA20_SOC_3	1867	779.6322822570801	202.92081356048584	1.0731392e-05	2015.28
SA20_SOC_3	1868	779.6304702758789	202.88497924804688	1.6478976e-05	2016.36
SA20_SOC_3	1869	104.05968427658081	351.9866180419922	0.0017951679	2017.44
SA20_SOC_3	1870	779.6685218811035	202.81325340270996	1.1585357e-05	2018.52
SA20_SOC_3	1871	779.3127059936523	202.5087547302246	1.9507495e-05	2019.6
SA20_SOC_3	1872	779.3889999389648	202.8794288635254	1.8052699e-05	2020.68
SA20_SOC_3	1873	779.3918609619141	202.93232917785645	1.2706767e-05	2021.76
SA20_SOC_3	1874	779.7897338867188	202.68436431884766	1.3703815e-05	2022.84
SA20_SOC_3	1875	779.6465873718262	202.80099391937256	1.2963835e-05	2023.92
SA20_SOC_3	1876	377.83496379852295	329.86610412597656	0.9837585	2025.0
SA20_SOC_3	1877	513.9016151428223	301.81509017944336	0.9999198	2026.08
SA20_SOC_3	1878	547.9162216186523	282.5119972229004	0.99924564	2027.16
SA20_SOC_3	1879	493.2404041290283	311.3778305053711	0.9999169	2028.24
SA20_SOC_3	1880	387.7256155014038	297.9587459564209	0.99981886	2029.32
SA20_SOC_3	1881	391.8872356414795	292.37789154052734	0.999941	2030.4
SA20_SOC_3	1882	341.6968822479248	262.95727729797363	0.99991596	2031.48
SA20_SOC_3	1883	259.39807891845703	223.092999458313	0.9999194	2032.56
SA20_SOC_3	1884	215.78333377838135	180.32119274139404	0.9999701	2033.64
SA20_SOC_3	1885	235.37440299987793	164.89211082458496	0.9994469	2034.72
SA20_SOC_3	1886	261.0433101654053	210.50784587860107	0.999966	2035.8
SA20_SOC_3	1887	354.2557716369629	278.53328704833984	0.99954456	2036.88
SA20_SOC_3	1888	361.9896411895752	330.98896980285645	0.9975057	2037.96
SA20_SOC_3	1889	325.8199453353882	357.68025398254395	0.8248443	2039.04
SA20_SOC_3	1890	430.01232147216797	235.6709861755371	9.108784e-06	2040.12
SA20_SOC_3	1891	458.89010429382324	270.0571632385254	1.0462547e-05	2041.2
SA20_SOC_3	1892	687.760066986084	108.73448610305786	8.691368e-06	2042.28
SA20_SOC_3	1893	350.2119779586792	333.50741386413574	0.9944325	2043.36
SA20_SOC_3	1894	409.9607467651367	318.41182708740234	0.9998567	2044.44
SA20_SOC_3	1895	476.3789176940918	279.12025451660156	0.9997458	2045.52
SA20_SOC_3	1896	503.7167549133301	251.5690040588379	0.9997687	2046.6
SA20_SOC_3	1897	542.6379203796387	261.5800380706787	0.9999534	2047.68
SA20_SOC_3	1898	574.869441986084	255.66925048828125	0.99995875	2048.76
SA20_SOC_3	1899	568.912410736084	249.7074794769287	0.99982244	2049.84
SA20_SOC_3	1900	555.8732032775879	285.35287857055664	0.9999429	2050.92
SA20_SOC_3	1901	444.0321445465088	287.6206398010254	0.99977654	2052.0
SA20_SOC_3	1902	338.7178421020508	248.43578338623047	0.9996847	2053.08
SA20_SOC_3	1903	243.65367889404297	189.52963829040527	0.9999492	2054.16
SA20_SOC_3	1904	220.8376169204712	165.11398315429688	0.9999697	2055.24
SA20_SOC_3	1905	221.0723638534546	152.80938148498535	0.99985707	2056.32
SA20_SOC_3	1906	298.6499786376953	189.08226013183594	0.9999522	2057.4
SA20_SOC_3	1907	388.22741508483887	296.46995544433594	0.9982482	2058.48
SA20_SOC_3	1908	365.1451349258423	341.8977355957031	0.99911636	2059.56
SA20_SOC_3	1909	779.2749881744385	202.99115180969238	1.1780778e-05	2060.64
SA20_SOC_3	1910	779.8177719116211	202.67821311950684	1.19797705e-05	2061.72
SA20_SOC_3	1911	779.3478965759277	216.0970687866211	1.4516056e-05	2062.8
SA20_SOC_3	1912	483.251428604126	256.4098262786865	1.0427813e-05	2063.88
SA20_SOC_3	1913	488.6941909790039	35.40420055389404	0.00023304654	2064.96
SA20_SOC_3	1914	779.2527198791504	215.67333698272705	1.288177e-05	2066.04
SA20_SOC_3	1915	360.84561347961426	340.8214473724365	0.9682016	2067.12
SA20_SOC_3	1916	440.22393226623535	319.4614505767822	0.9995521	2068.2
SA20_SOC_3	1917	520.6392765045166	283.55770111083984	0.9997793	2069.28
SA20_SOC_3	1918	567.5312995910645	275.87345123291016	0.999882	2070.36
SA20_SOC_3	1919	594.7528839111328	311.95329666137695	0.9998956	2071.44
SA20_SOC_3	1920	614.4155502319336	309.11630630493164	0.99998355	2072.52
SA20_SOC_3	1921	605.370044708252	352.3687934875488	0.99973744	2073.6
SA20_SOC_3	1922	627.2811412811279	317.98851013183594	0.99936	2074.68
SA20_SOC_3	1923	632.7178001403809	275.8517646789551	0.9998895	2075.76
SA20_SOC_3	1924	591.1240100860596	255.9982395172119	0.77023154	2076.84
SA20_SOC_3	1925	600.9848594665527	294.1366767883301	0.9998173	2077.92
SA20_SOC_3	1926	601.6464710235596	251.97197914123535	0.99973375	2079.0
SA20_SOC_3	1927	626.072883605957	208.22400569915771	0.9996131	2080.08
SA20_SOC_3	1928	631.1445236206055	185.27186393737793	0.9998173	2081.16
SA20_SOC_3	1929	615.8201217651367	187.3703956604004	0.9999684	2082.24
SA20_SOC_3	1930	618.13645362854	253.28058242797852	0.9999583	2083.32
SA20_SOC_3	1931	627.5744915008545	311.08068466186523	0.9999454	2084.4
SA20_SOC_3	1932	641.8079376220703	318.3900833129883	0.9995066	2085.48
SA20_SOC_3	1933	625.1768112182617	244.11858558654785	0.9984464	2086.56
SA20_SOC_3	1934	629.3947219848633	217.88955688476562	0.9999441	2087.64
SA20_SOC_3	1935	600.428581237793	180.7025384902954	0.9952495	2088.72
SA20_SOC_3	1936	602.5667667388916	238.69003772735596	0.9993468	2089.8
SA20_SOC_3	1937	610.7301712036133	307.58477210998535	0.9998628	2090.88
SA20_SOC_3	1938	618.7904357910156	377.7604293823242	0.9998167	2091.96
SA20_SOC_3	1939	613.7960433959961	346.4358901977539	0.99976593	2093.04
SA20_SOC_3	1940	616.0022735595703	274.478702545166	0.9998117	2094.12
SA20_SOC_3	1941	625.0180244445801	224.40969944000244	0.99953675	2095.2
SA20_SOC_3	1942	615.6308174133301	184.62042331695557	0.9999554	2096.28
SA20_SOC_3	1943	613.2687568664551	201.06857299804688	0.9999796	2097.36
SA20_SOC_3	1944	623.7610816955566	267.8972625732422	0.99996316	2098.44
SA20_SOC_3	1945	621.9146728515625	350.7469367980957	0.9999541	2099.52
SA20_SOC_3	1946	608.8161945343018	329.8018169403076	0.9999248	2100.6
SA20_SOC_3	1947	606.5544128417969	265.07211685180664	0.9998437	2101.68
SA20_SOC_3	1948	623.2547760009766	193.3407497406006	0.9981658	2102.76
SA20_SOC_3	1949	633.9797973632812	174.63117599487305	0.8628312	2103.84
SA20_SOC_3	1950	638.9891624450684	205.27480602264404	0.99946374	2104.92
SA20_SOC_3	1951	588.8651847839355	268.70349884033203	0.9999417	2106.0
SA20_SOC_3	1952	485.92023849487305	271.9852924346924	0.99991024	2107.08
SA20_SOC_3	1953	366.57874584198	250.0041961669922	0.9998865	2108.16
SA20_SOC_3	1954	282.8847408294678	210.02483367919922	0.9999424	2109.24
SA20_SOC_3	1955	216.51813983917236	153.0772590637207	0.99993384	2110.32
SA20_SOC_3	1956	240.1320219039917	155.04704475402832	0.9999516	2111.4
SA20_SOC_3	1957	237.64679431915283	165.86641788482666	0.999918	2112.48
SA20_SOC_3	1958	256.15973472595215	217.2751522064209	0.99998665	2113.56
SA20_SOC_3	1959	346.63755893707275	274.88762855529785	0.9999838	2114.64
SA20_SOC_3	1960	448.6302852630615	337.6889419555664	0.9999486	2115.72
SA20_SOC_3	1961	525.7579803466797	364.91912841796875	0.9999441	2116.8
SA20_SOC_3	1962	569.7077751159668	348.0612087249756	0.99986196	2117.88
SA20_SOC_3	1963	598.84934425354	276.1428451538086	0.9998149	2118.96
SA20_SOC_3	1964	623.4620094299316	244.5436191558838	0.9994711	2120.04
SA20_SOC_3	1965	618.8141822814941	197.67615795135498	0.9999597	2121.12
SA20_SOC_3	1966	622.2807884216309	274.73304748535156	0.99996996	2122.2
SA20_SOC_3	1967	627.4982452392578	335.6857967376709	0.9998149	2123.28
SA20_SOC_3	1968	596.153736114502	335.6161308288574	0.9998865	2124.36
SA20_SOC_3	1969	610.2381229400635	267.48321533203125	0.99990714	2125.44
SA20_SOC_3	1970	614.4181251525879	194.060640335083	0.9983753	2126.52
SA20_SOC_3	1971	597.9659080505371	258.16165924072266	0.9999548	2127.6
SA20_SOC_3	1972	460.1573944091797	293.8552665710449	0.9998746	2128.68
SA20_SOC_3	1973	390.51594734191895	263.1887912750244	0.9999409	2129.76
SA20_SOC_3	1974	286.19470596313477	184.6497917175293	0.9999548	2130.84
SA20_SOC_3	1975	226.4610767364502	148.96358013153076	0.9997967	2131.92
SA20_SOC_3	1976	226.81145668029785	150.98937034606934	0.9999032	2133.0
SA20_SOC_3	1977	179.34067249298096	173.2683277130127	0.99987626	2134.08
SA20_SOC_3	1978	140.14544486999512	237.02685356140137	0.99687284	2135.16
SA20_SOC_3	1979	174.3342161178589	304.6079635620117	0.99998105	2136.24
SA20_SOC_3	1980	328.5148620605469	299.2660617828369	0.9999523	2137.32
SA20_SOC_3	1981	509.963321685791	240.54176330566406	0.9999455	2138.4
SA20_SOC_3	1982	603.488302230835	193.7104082107544	0.9999367	2139.48
SA20_SOC_3	1983	665.3982162475586	179.13318157196045	0.9996766	2140.56
SA20_SOC_3	1984	687.075662612915	179.0789794921875	0.98432016	2141.64
SA20_SOC_3	1985	677.0275592803955	199.20879364013672	0.94434744	2142.72
SA20_SOC_3	1986	623.6434936523438	209.2771339416504	0.99990785	2143.8
SA20_SOC_3	1987	516.6869163513184	265.47494888305664	0.9999219	2144.88
SA20_SOC_3	1988	417.7621364593506	330.64541816711426	0.99993575	2145.96
SA20_SOC_3	1989	361.4764213562012	358.34009170532227	0.99900264	2147.04
SA20_SOC_3	1990	332.672643661499	373.6870765686035	0.9969463	2148.12
SA20_SOC_3	1991	323.34675788879395	373.9435386657715	0.07384194	2149.2
SA20_SOC_3	1992	779.5576095581055	203.22609901428223	1.0458387e-05	2150.28
SA20_SOC_3	1993	779.4278144836426	203.06593894958496	1.0814289e-05	2151.36
SA20_SOC_3	1994	103.69505882263184	385.7941246032715	0.0008002556	2152.44
SA20_SOC_3	1995	779.6262741088867	202.77597427368164	1.2566663e-05	2153.52
SA20_SOC_3	1996	779.7605514526367	202.74333000183105	1.3221866e-05	2154.6
SA20_SOC_3	1997	747.932243347168	208.08660507202148	9.748156e-06	2155.68
SA20_SOC_3	1998	779.7107696533203	202.86964416503906	1.0902184e-05	2156.76
SA20_SOC_3	1999	779.6268939971924	203.09206008911133	8.786256e-06	2157.84
[truncated: 1,646 more rows]
