# Supplementary material for: Measuring inter-individual differences in behavioural types of gilthead seabreams in the laboratory using deep learning
Source: PeerJ. 2022 May 5;10:e13396. doi: 10.7717/peerj.13396 (PMC9080431; doi:10.7717/peerj.13396)
Supplement: Supplemental Information 1 [file peerj-10-13396-s001.zip › Raw validation data/d3/SA21_SOC_3.csv]

ID	sec	X	Y	%	seconds
SA21_SOC_3	1	599.6289730072021	359.64099884033203	0.99984443	0.0
SA21_SOC_3	2	612.4749660491943	367.98614501953125	0.9988501	0.12
SA21_SOC_3	3	619.2083835601807	380.1276969909668	0.99977	0.24
SA21_SOC_3	4	624.0189552307129	370.10570526123047	0.99992	0.36
SA21_SOC_3	5	622.4604606628418	381.75601959228516	0.99996066	0.48
SA21_SOC_3	6	632.2517395019531	399.86040115356445	0.99982893	0.6
SA21_SOC_3	7	620.2077865600586	395.4616069793701	0.99983835	0.72
SA21_SOC_3	8	620.6202030181885	395.77016830444336	0.9998098	0.84
SA21_SOC_3	9	622.370433807373	392.2416687011719	0.9999565	0.96
SA21_SOC_3	10	623.7682819366455	397.2279739379883	0.99986804	1.08
SA21_SOC_3	11	624.3056297302246	365.91259002685547	0.9998479	1.2
SA21_SOC_3	12	624.2325782775879	390.41393280029297	0.99991643	1.32
SA21_SOC_3	13	611.3010406494141	389.46372985839844	0.9975727	1.44
SA21_SOC_3	14	612.3182773590088	383.50876808166504	0.99883586	1.56
SA21_SOC_3	15	625.4824161529541	400.78290939331055	0.9998807	1.68
SA21_SOC_3	16	625.011396408081	376.52724266052246	0.9996393	1.8
SA21_SOC_3	17	605.1564693450928	346.6967010498047	0.99953353	1.92
SA21_SOC_3	18	612.2735023498535	378.1591987609863	0.9995327	2.04
SA21_SOC_3	19	619.2625045776367	384.4146251678467	0.9982849	2.16
SA21_SOC_3	20	623.6729621887207	402.3018264770508	0.99975866	2.28
SA21_SOC_3	21	625.8926868438721	398.6814308166504	0.99969864	2.4
SA21_SOC_3	22	636.4819526672363	400.674991607666	0.99971193	2.52
SA21_SOC_3	23	625.8569240570068	406.8497371673584	0.999884	2.64
SA21_SOC_3	24	618.5949325561523	384.87293243408203	0.9981724	2.76
SA21_SOC_3	25	503.0257225036621	381.72529220581055	0.999305	2.88
SA21_SOC_3	26	361.84699535369873	362.8934669494629	0.9986357	3.0
SA21_SOC_3	27	637.2416973114014	142.18833446502686	0.45596296	3.12
SA21_SOC_3	28	638.8125419616699	142.08719730377197	0.95072067	3.24
SA21_SOC_3	29	639.3406867980957	143.02295207977295	0.9159409	3.36
SA21_SOC_3	30	641.4265155792236	126.34491920471191	0.58052826	3.48
SA21_SOC_3	31	639.2199039459229	136.41709327697754	0.525783	3.6
SA21_SOC_3	32	336.8093490600586	363.0615234375	0.9939516	3.72
SA21_SOC_3	33	425.982666015625	373.0848026275635	0.9997733	3.84
SA21_SOC_3	34	544.8446750640869	381.2973117828369	0.999348	3.96
SA21_SOC_3	35	586.3965034484863	371.9515800476074	0.9998416	4.08
SA21_SOC_3	36	608.9431762695312	377.88522720336914	0.9997831	4.2
SA21_SOC_3	37	603.2290935516357	387.30820655822754	0.999666	4.32
SA21_SOC_3	38	592.9433822631836	383.5480499267578	0.9973941	4.44
SA21_SOC_3	39	528.0220031738281	387.2845458984375	0.99959	4.56
SA21_SOC_3	40	397.01361656188965	372.24552154541016	0.9945926	4.68
SA21_SOC_3	41	143.95558834075928	103.89325618743896	0.4728578	4.8
SA21_SOC_3	42	638.7335300445557	137.83493041992188	0.48616636	4.92
SA21_SOC_3	43	640.4400825500488	142.98030853271484	0.94917905	5.04
SA21_SOC_3	44	639.9599552154541	141.0085916519165	0.85919845	5.16
SA21_SOC_3	45	640.3809547424316	131.3871145248413	0.931416	5.28
SA21_SOC_3	46	639.4045829772949	139.5188856124878	0.7962439	5.4
SA21_SOC_3	47	638.9547348022461	136.33239269256592	0.9572543	5.52
SA21_SOC_3	48	641.0984039306641	140.08423805236816	0.96873873	5.64
SA21_SOC_3	49	333.8371276855469	346.1256980895996	0.8412347	5.76
SA21_SOC_3	50	373.9827871322632	366.4822196960449	0.9993691	5.88
SA21_SOC_3	51	471.1225986480713	376.8115425109863	0.9996748	6.0
SA21_SOC_3	52	584.7831726074219	386.02203369140625	0.9998864	6.12
SA21_SOC_3	53	622.0941543579102	395.63249588012695	0.9998791	6.24
SA21_SOC_3	54	631.8408489227295	397.7388381958008	0.9998605	6.36
SA21_SOC_3	55	624.1933822631836	388.08265686035156	0.9989371	6.48
SA21_SOC_3	56	615.3274059295654	383.6568832397461	0.9994549	6.6
SA21_SOC_3	57	619.7579383850098	374.4884490966797	0.9992974	6.72
SA21_SOC_3	58	606.997537612915	380.96466064453125	0.9995498	6.84
SA21_SOC_3	59	625.9143352508545	401.1320686340332	0.9997079	6.96
SA21_SOC_3	60	622.9330062866211	376.7245674133301	0.99960047	7.08
SA21_SOC_3	61	625.3517150878906	314.3815612792969	0.99951184	7.2
SA21_SOC_3	62	592.6277160644531	304.40317153930664	0.99970764	7.32
SA21_SOC_3	63	582.9122066497803	312.8023910522461	0.99953604	7.44
SA21_SOC_3	64	635.7863426208496	124.91655349731445	0.46659425	7.56
SA21_SOC_3	65	537.4194622039795	362.8927516937256	0.9996468	7.68
SA21_SOC_3	66	395.99971771240234	350.86618423461914	0.9958352	7.8
SA21_SOC_3	67	641.4766788482666	140.70133209228516	0.6836132	7.92
SA21_SOC_3	68	638.0125045776367	133.73332500457764	0.5450317	8.04
SA21_SOC_3	69	638.2523536682129	141.98325634002686	0.23597856	8.16
SA21_SOC_3	70	640.4421329498291	144.91195678710938	0.6258771	8.28
SA21_SOC_3	71	639.4203186035156	131.3247299194336	0.89804894	8.4
SA21_SOC_3	72	640.6389236450195	141.83084964752197	0.9157349	8.52
SA21_SOC_3	73	638.616132736206	126.44780158996582	0.46381527	8.64
SA21_SOC_3	74	640.5009269714355	125.55012702941895	0.26192656	8.76
SA21_SOC_3	75	642.4349784851074	142.0323657989502	0.9408187	8.88
SA21_SOC_3	76	638.0124092102051	141.43974781036377	0.97653973	9.0
SA21_SOC_3	77	637.7825736999512	141.8364715576172	0.9691561	9.12
SA21_SOC_3	78	343.81933212280273	335.31981468200684	0.9935174	9.24
SA21_SOC_3	79	465.26427268981934	358.11787605285645	0.9996865	9.36
SA21_SOC_3	80	594.3201065063477	381.37121200561523	0.99970335	9.48
SA21_SOC_3	81	624.8781204223633	401.8338203430176	0.9998554	9.6
SA21_SOC_3	82	631.0534954071045	396.38651847839355	0.99977833	9.72
SA21_SOC_3	83	622.1368789672852	397.0489311218262	0.999861	9.84
SA21_SOC_3	84	629.259729385376	389.8687934875488	0.9997142	9.96
SA21_SOC_3	85	634.1037750244141	387.61693954467773	0.9990471	10.08
SA21_SOC_3	86	627.0137786865234	401.34681701660156	0.9996692	10.2
SA21_SOC_3	87	627.1991729736328	406.66202545166016	0.9998056	10.32
SA21_SOC_3	88	616.6962623596191	393.05002212524414	0.99777526	10.44
SA21_SOC_3	89	615.5483245849609	393.19541931152344	0.99900323	10.56
SA21_SOC_3	90	607.8356742858887	377.6572895050049	0.9959663	10.68
SA21_SOC_3	91	598.2072830200195	377.1657371520996	0.9988568	10.8
SA21_SOC_3	92	537.3849391937256	381.8708610534668	0.998497	10.92
SA21_SOC_3	93	446.26145362854004	356.07004165649414	0.9996933	11.04
SA21_SOC_3	94	637.224292755127	140.5730152130127	0.9840209	11.16
SA21_SOC_3	95	636.4119052886963	136.86734676361084	0.07177923	11.28
SA21_SOC_3	96	640.4123306274414	137.80619144439697	0.040376134	11.4
SA21_SOC_3	97	637.4732971191406	139.60866451263428	0.2735933	11.52
SA21_SOC_3	98	638.1278038024902	144.61634159088135	0.9546597	11.64
SA21_SOC_3	99	639.3168449401855	141.27513885498047	0.70442706	11.76
SA21_SOC_3	100	635.2442741394043	137.88007736206055	0.9346571	11.88
SA21_SOC_3	101	638.050127029419	140.01068115234375	0.98812175	12.0
SA21_SOC_3	102	643.0186748504639	154.63643074035645	0.6710456	12.12
SA21_SOC_3	103	639.4898891448975	140.85212230682373	0.16448838	12.24
SA21_SOC_3	104	640.3568744659424	144.3353033065796	0.9297496	12.36
SA21_SOC_3	105	639.6853446960449	153.8867712020874	0.7059623	12.48
SA21_SOC_3	106	639.6530151367188	155.13333320617676	0.96200716	12.6
SA21_SOC_3	107	640.2843952178955	140.3066110610962	0.97382843	12.72
SA21_SOC_3	108	637.9348754882812	138.01182746887207	0.9765919	12.84
SA21_SOC_3	109	639.260196685791	141.6533088684082	0.9900497	12.96
SA21_SOC_3	110	639.8152351379395	149.939546585083	0.68285894	13.08
SA21_SOC_3	111	640.6056880950928	140.60673236846924	0.8335463	13.2
SA21_SOC_3	112	641.180419921875	125.91174602508545	0.59342164	13.32
SA21_SOC_3	113	640.1172161102295	127.8125524520874	0.9925493	13.44
SA21_SOC_3	114	384.231972694397	371.8952751159668	0.99960154	13.56
SA21_SOC_3	115	450.0361919403076	375.3398323059082	0.99971694	13.68
SA21_SOC_3	116	516.3411140441895	385.0114059448242	0.9998258	13.8
SA21_SOC_3	117	547.3484992980957	386.02320671081543	0.9998429	13.92
SA21_SOC_3	118	598.9856243133545	393.7944030761719	0.99943477	14.04
SA21_SOC_3	119	616.6335105895996	401.0460662841797	0.99986875	14.16
SA21_SOC_3	120	608.5760593414307	397.7940559387207	0.9996685	14.28
SA21_SOC_3	121	612.2937202453613	398.34360122680664	0.9998192	14.4
SA21_SOC_3	122	616.977596282959	395.95261573791504	0.99984634	14.52
SA21_SOC_3	123	625.3133773803711	397.02489852905273	0.99991024	14.64
SA21_SOC_3	124	624.080753326416	387.8682518005371	0.99832565	14.76
SA21_SOC_3	125	595.1139450073242	387.2584819793701	0.9995875	14.88
SA21_SOC_3	126	501.1031150817871	379.4904613494873	0.99937147	15.0
SA21_SOC_3	127	394.8096752166748	364.1594696044922	0.9994149	15.12
SA21_SOC_3	128	643.0323123931885	133.84849548339844	0.8995288	15.24
SA21_SOC_3	129	639.4513130187988	141.71789646148682	0.65508574	15.36
SA21_SOC_3	130	642.4614906311035	149.09656047821045	0.8908536	15.48
SA21_SOC_3	131	638.1111145019531	143.45799922943115	0.5636833	15.6
SA21_SOC_3	132	639.1968727111816	143.1653881072998	0.12458771	15.72
SA21_SOC_3	133	643.1396484375	125.71153163909912	0.050030507	15.84
SA21_SOC_3	134	638.7505054473877	141.7566204071045	0.92748016	15.96
SA21_SOC_3	135	637.1045112609863	142.19292640686035	0.99433374	16.08
SA21_SOC_3	136	642.1656131744385	120.23137092590332	0.9956605	16.2
SA21_SOC_3	137	639.5073890686035	133.9197063446045	0.9419173	16.32
SA21_SOC_3	138	637.4957084655762	118.96757125854492	0.9824071	16.44
SA21_SOC_3	139	339.29433822631836	328.79201889038086	0.94791716	16.56
SA21_SOC_3	140	472.01671600341797	346.3831901550293	0.999653	16.68
SA21_SOC_3	141	581.2479972839355	371.52957916259766	0.9998822	16.8
SA21_SOC_3	142	598.8743782043457	382.7315139770508	0.99954706	16.92
SA21_SOC_3	143	622.9894638061523	384.671688079834	0.9999074	17.04
SA21_SOC_3	144	630.7462692260742	371.95226669311523	0.9998222	17.16
SA21_SOC_3	145	619.403076171875	364.73974227905273	0.99983454	17.28
SA21_SOC_3	146	621.4908599853516	370.3388500213623	0.9998827	17.4
SA21_SOC_3	147	617.1549797058105	388.93818855285645	0.9999517	17.52
SA21_SOC_3	148	609.9209785461426	397.82758712768555	0.9994118	17.64
SA21_SOC_3	149	574.1156101226807	391.7984390258789	0.99988234	17.76
SA21_SOC_3	150	493.5447692871094	376.5409755706787	0.9994054	17.88
SA21_SOC_3	151	637.744140625	142.7272653579712	0.9965874	18.0
SA21_SOC_3	152	640.6608581542969	154.44156646728516	0.9796585	18.12
SA21_SOC_3	153	639.7289276123047	154.65222358703613	0.122384764	18.24
SA21_SOC_3	154	639.8149490356445	143.53750705718994	0.994003	18.36
SA21_SOC_3	155	642.326545715332	120.64135551452637	0.98896044	18.48
SA21_SOC_3	156	639.6450996398926	139.39006805419922	0.91240466	18.6
SA21_SOC_3	157	638.7166023254395	141.80794715881348	0.9870716	18.72
SA21_SOC_3	158	641.8713569641113	145.6523895263672	0.8520632	18.84
SA21_SOC_3	159	640.0693893432617	150.3274440765381	0.8195593	18.96
SA21_SOC_3	160	638.6577606201172	130.40030479431152	0.83244914	19.08
SA21_SOC_3	161	641.0491943359375	141.4557123184204	0.97378415	19.2
SA21_SOC_3	162	639.4413948059082	120.27525901794434	0.46811822	19.32
SA21_SOC_3	163	640.5462265014648	142.04382419586182	0.97347575	19.44
SA21_SOC_3	164	347.30522632598877	336.1116027832031	0.9986841	19.56
SA21_SOC_3	165	471.7360019683838	364.65396881103516	0.9996092	19.68
SA21_SOC_3	166	584.7809791564941	385.9544277191162	0.99992	19.8
SA21_SOC_3	167	613.4772300720215	396.9927978515625	0.9998404	19.92
SA21_SOC_3	168	628.0609607696533	398.90235900878906	0.9996182	20.04
SA21_SOC_3	169	671.5262413024902	400.6701850891113	0.99976176	20.16
SA21_SOC_3	170	682.9868316650391	398.71788024902344	0.9958448	20.28
SA21_SOC_3	171	678.0580520629883	390.7446098327637	0.9987406	20.4
SA21_SOC_3	172	669.5040702819824	385.5402088165283	0.99991155	20.52
SA21_SOC_3	173	664.0835762023926	365.033483505249	0.999811	20.64
SA21_SOC_3	174	664.1374588012695	356.68996810913086	0.99992144	20.76
SA21_SOC_3	175	660.1381301879883	359.39231872558594	0.9998487	20.88
SA21_SOC_3	176	666.9344902038574	376.8642997741699	0.9998677	21.0
SA21_SOC_3	177	689.0004634857178	398.89320373535156	0.9951805	21.12
SA21_SOC_3	178	658.3762168884277	402.8323459625244	0.9987423	21.24
SA21_SOC_3	179	647.7477073669434	403.1078910827637	0.99837023	21.36
SA21_SOC_3	180	620.6027984619141	415.7933235168457	0.99985874	21.48
SA21_SOC_3	181	616.5881633758545	404.9200630187988	0.9997687	21.6
SA21_SOC_3	182	626.0246276855469	399.9543571472168	0.999283	21.72
SA21_SOC_3	183	526.4301300048828	385.23508071899414	0.999665	21.84
SA21_SOC_3	184	398.6114978790283	380.94125747680664	0.99947876	21.96
SA21_SOC_3	185	336.42072677612305	376.972131729126	0.96649605	22.08
SA21_SOC_3	186	640.4731750488281	155.70530891418457	0.98354244	22.2
SA21_SOC_3	187	639.9496078491211	141.16197109222412	0.9655501	22.32
SA21_SOC_3	188	639.1083717346191	143.87014389038086	0.98855674	22.44
SA21_SOC_3	189	637.5291347503662	137.35885620117188	0.9051405	22.56
SA21_SOC_3	190	638.9056205749512	142.68333435058594	0.98118377	22.68
SA21_SOC_3	191	637.4488830566406	135.67374229431152	0.3922274	22.8
SA21_SOC_3	192	636.1847400665283	140.24754524230957	0.99413186	22.92
SA21_SOC_3	193	638.4865760803223	136.79687976837158	0.7764062	23.04
SA21_SOC_3	194	639.337158203125	141.23356819152832	0.49301988	23.16
SA21_SOC_3	195	638.8557434082031	139.6633815765381	0.99217904	23.28
SA21_SOC_3	196	637.6296997070312	139.78115558624268	0.9352696	23.4
SA21_SOC_3	197	638.2754325866699	142.88499355316162	0.4191238	23.52
SA21_SOC_3	198	638.4528636932373	124.5746898651123	0.13501687	23.64
SA21_SOC_3	199	639.2855644226074	122.14439392089844	0.6942296	23.76
SA21_SOC_3	200	639.1789436340332	140.59671878814697	0.80945784	23.88
SA21_SOC_3	201	641.5643692016602	126.66845798492432	0.96784	24.0
SA21_SOC_3	202	638.6423587799072	140.3765058517456	0.6104799	24.12
SA21_SOC_3	203	354.2837142944336	348.60626220703125	0.99953806	24.24
SA21_SOC_3	204	416.6593074798584	369.8118209838867	0.99961203	24.36
SA21_SOC_3	205	573.1045722961426	387.2281265258789	0.9998319	24.48
SA21_SOC_3	206	614.5248413085938	399.34215545654297	0.99989283	24.6
SA21_SOC_3	207	618.7891483306885	400.9301948547363	0.99987006	24.72
SA21_SOC_3	208	620.4713821411133	393.8287925720215	0.9996699	24.84
SA21_SOC_3	209	615.0935173034668	395.5454635620117	0.9998104	24.96
SA21_SOC_3	210	619.6611404418945	375.50914764404297	0.99975127	25.08
SA21_SOC_3	211	617.4927711486816	362.98559188842773	0.9996859	25.2
SA21_SOC_3	212	630.2672863006592	370.54149627685547	0.9999201	25.32
SA21_SOC_3	213	669.9280261993408	362.75628089904785	0.9999125	25.44
SA21_SOC_3	214	664.8807525634766	356.9717788696289	0.9997532	25.56
SA21_SOC_3	215	634.1582298278809	322.39477157592773	0.99991333	25.68
SA21_SOC_3	216	599.4647979736328	299.4594097137451	0.9997365	25.8
SA21_SOC_3	217	596.5654373168945	300.8356475830078	0.99160856	25.92
SA21_SOC_3	218	569.30832862854	345.74243545532227	0.9991136	26.04
SA21_SOC_3	219	483.21895599365234	380.01002311706543	0.999398	26.16
SA21_SOC_3	220	388.61241340637207	367.6729488372803	0.9938268	26.28
SA21_SOC_3	221	639.5181655883789	154.9189567565918	0.38137758	26.4
SA21_SOC_3	222	639.4504547119141	137.18235969543457	0.7152054	26.52
SA21_SOC_3	223	640.9071922302246	123.92532348632812	0.98069143	26.64
SA21_SOC_3	224	639.6177291870117	137.8337001800537	0.0036821316	26.76
SA21_SOC_3	225	636.5056037902832	139.02967929840088	0.9258786	26.88
SA21_SOC_3	226	638.36350440979	140.5399990081787	0.98863065	27.0
SA21_SOC_3	227	641.8821334838867	161.2424612045288	0.99874324	27.12
SA21_SOC_3	228	640.3897285461426	156.16327285766602	0.9644716	27.24
SA21_SOC_3	229	640.6406402587891	141.9329309463501	0.8818415	27.36
SA21_SOC_3	230	638.3720397949219	138.2023000717163	0.8369467	27.48
SA21_SOC_3	231	638.2913589477539	139.5275115966797	0.609215	27.6
SA21_SOC_3	232	640.058708190918	126.02774620056152	0.5656675	27.72
SA21_SOC_3	233	638.961124420166	139.81724739074707	0.89710593	27.84
SA21_SOC_3	234	638.1156921386719	142.22488403320312	0.9852873	27.96
SA21_SOC_3	235	637.8236770629883	138.4641408920288	0.55791557	28.08
SA21_SOC_3	236	637.5394821166992	134.20177459716797	0.798872	28.2
SA21_SOC_3	237	639.2113208770752	121.34310722351074	0.95578355	28.32
SA21_SOC_3	238	638.5696411132812	139.0140724182129	0.9531366	28.44
SA21_SOC_3	239	639.2723083496094	140.04776000976562	0.8806247	28.56
SA21_SOC_3	240	639.2821311950684	141.43561363220215	0.909413	28.68
SA21_SOC_3	241	638.8559818267822	132.61041641235352	0.098112695	28.8
SA21_SOC_3	242	355.71770668029785	348.3277702331543	0.99969447	28.92
SA21_SOC_3	243	505.4490089416504	380.84970474243164	0.99948287	29.04
SA21_SOC_3	244	605.086612701416	390.0263786315918	0.99971825	29.16
SA21_SOC_3	245	614.682674407959	391.2602233886719	0.99989283	29.28
SA21_SOC_3	246	618.1278705596924	387.32351303100586	0.99989545	29.4
SA21_SOC_3	247	628.0242919921875	386.4216613769531	0.9998056	29.52
SA21_SOC_3	248	623.3222007751465	383.92470359802246	0.99984	29.64
SA21_SOC_3	249	615.691328048706	391.00610733032227	0.9998907	29.76
SA21_SOC_3	250	626.3813972473145	397.8720760345459	0.9996666	29.88
SA21_SOC_3	251	625.1898765563965	396.7155075073242	0.99964976	30.0
SA21_SOC_3	252	607.1397304534912	390.4622268676758	0.99969506	30.12
SA21_SOC_3	253	610.3241443634033	385.1538848876953	0.99951804	30.24
SA21_SOC_3	254	610.114860534668	387.2834873199463	0.99932814	30.36
SA21_SOC_3	255	603.5895824432373	396.02505683898926	0.9997348	30.48
SA21_SOC_3	256	613.6312961578369	403.2825565338135	0.99984884	30.6
SA21_SOC_3	257	625.6372928619385	407.9443359375	0.9998828	30.72
SA21_SOC_3	258	634.998893737793	403.87338638305664	0.9998971	30.84
SA21_SOC_3	259	621.9643592834473	401.74306869506836	0.99992204	30.96
SA21_SOC_3	260	633.3807945251465	410.92947006225586	0.99955446	31.08
SA21_SOC_3	261	624.5482444763184	409.2774295806885	0.9998796	31.2
SA21_SOC_3	262	632.1784019470215	411.56455993652344	0.999895	31.32
SA21_SOC_3	263	638.015604019165	419.1599178314209	0.9996556	31.44
SA21_SOC_3	264	632.1441650390625	410.0620937347412	0.9998293	31.56
SA21_SOC_3	265	642.5167083740234	416.379976272583	0.9999186	31.68
SA21_SOC_3	266	634.0596199035645	409.3169975280762	0.9998398	31.8
SA21_SOC_3	267	639.3506050109863	406.71483993530273	0.99955493	31.92
SA21_SOC_3	268	639.6334648132324	412.6944923400879	0.9996555	32.04
SA21_SOC_3	269	648.0882167816162	398.66477966308594	0.9996872	32.16
SA21_SOC_3	270	640.5779838562012	377.0658874511719	0.9998179	32.28
SA21_SOC_3	271	623.819637298584	396.48839950561523	0.9999075	32.4
SA21_SOC_3	272	621.4067459106445	407.21214294433594	0.99938047	32.52
SA21_SOC_3	273	622.908878326416	399.5862007141113	0.99983346	32.64
SA21_SOC_3	274	626.0954856872559	366.4112949371338	0.99984694	32.76
SA21_SOC_3	275	641.9391632080078	341.3587760925293	0.9998822	32.88
SA21_SOC_3	276	656.8409442901611	330.2205276489258	0.99991333	33.0
SA21_SOC_3	277	660.9841346740723	349.4611930847168	0.99984455	33.12
SA21_SOC_3	278	633.0803394317627	375.12768745422363	0.9998889	33.24
SA21_SOC_3	279	659.6930980682373	403.38480949401855	0.9980089	33.36
SA21_SOC_3	280	653.8877487182617	409.21671867370605	0.99932575	33.48
SA21_SOC_3	281	633.2634449005127	409.7581958770752	0.99975604	33.6
SA21_SOC_3	282	633.9404582977295	394.7549629211426	0.99900776	33.72
SA21_SOC_3	283	645.9342956542969	395.41903495788574	0.9976285	33.84
SA21_SOC_3	284	623.4146595001221	403.9270877838135	0.99988616	33.96
SA21_SOC_3	285	618.1451797485352	395.9605407714844	0.99961925	34.08
SA21_SOC_3	286	624.884843826294	385.9639263153076	0.99989414	34.2
SA21_SOC_3	287	618.9816474914551	396.94753646850586	0.9994523	34.32
SA21_SOC_3	288	627.1299839019775	402.3529815673828	0.99623257	34.44
SA21_SOC_3	289	610.4783535003662	378.9199447631836	0.9995005	34.56
SA21_SOC_3	290	571.9399452209473	371.9303512573242	0.9996105	34.68
SA21_SOC_3	291	499.3459224700928	371.9491195678711	0.9997799	34.8
SA21_SOC_3	292	430.5903434753418	375.4636001586914	0.99924743	34.92
SA21_SOC_3	293	639.3138408660889	143.07686805725098	0.9914158	35.04
SA21_SOC_3	294	640.3149127960205	151.47900581359863	0.953113	35.16
SA21_SOC_3	295	637.273120880127	139.4996452331543	0.9837302	35.28
SA21_SOC_3	296	640.7158851623535	141.07775688171387	0.7812836	35.4
SA21_SOC_3	297	638.9620780944824	147.0198154449463	0.8308519	35.52
SA21_SOC_3	298	638.9082908630371	141.38955116271973	0.99178046	35.64
SA21_SOC_3	299	636.7223739624023	138.71091842651367	0.8159153	35.76
SA21_SOC_3	300	639.7078037261963	136.74762725830078	0.89674854	35.88
SA21_SOC_3	301	639.2613410949707	125.27861595153809	0.8073837	36.0
SA21_SOC_3	302	637.106990814209	140.28388023376465	0.93674296	36.12
SA21_SOC_3	303	332.10291862487793	369.67698097229004	0.99413884	36.24
SA21_SOC_3	304	427.1153450012207	381.78503036499023	0.9992329	36.36
SA21_SOC_3	305	539.8096561431885	396.8221092224121	0.9996505	36.48
SA21_SOC_3	306	625.5649566650391	408.06355476379395	0.99990726	36.6
SA21_SOC_3	307	629.9865245819092	410.8308219909668	0.9999187	36.72
SA21_SOC_3	308	631.4767360687256	415.20458221435547	0.9998915	36.84
SA21_SOC_3	309	631.0859680175781	412.97152519226074	0.99993145	36.96
SA21_SOC_3	310	648.6198425292969	414.5583915710449	0.99995303	37.08
SA21_SOC_3	311	635.2782249450684	414.0179443359375	0.999931	37.2
SA21_SOC_3	312	642.4423217773438	418.00578117370605	0.99993086	37.32
SA21_SOC_3	313	680.6672096252441	423.62308502197266	0.99982566	37.44
SA21_SOC_3	314	652.0682334899902	417.46933937072754	0.9998739	37.56
SA21_SOC_3	315	659.0701103210449	418.6952590942383	0.9997532	37.68
SA21_SOC_3	316	656.1381340026855	424.8123550415039	0.9998258	37.8
SA21_SOC_3	317	683.8281631469727	423.94537925720215	0.9983658	37.92
SA21_SOC_3	318	671.2380409240723	409.49435234069824	0.99930143	38.04
SA21_SOC_3	319	672.8911399841309	407.73241996765137	0.9998981	38.16
SA21_SOC_3	320	696.6270446777344	410.2167320251465	0.99991107	38.28
SA21_SOC_3	321	698.2117652893066	416.8345069885254	0.99988747	38.4
SA21_SOC_3	322	705.6452751159668	419.75074768066406	0.9996749	38.52
SA21_SOC_3	323	665.5632019042969	421.2502098083496	0.9998055	38.64
SA21_SOC_3	324	671.1555004119873	421.92352294921875	0.9998406	38.76
SA21_SOC_3	325	678.0580997467041	422.0500946044922	0.98908347	38.88
SA21_SOC_3	326	678.1585693359375	421.5677261352539	0.99776125	39.0
SA21_SOC_3	327	670.3371047973633	419.43105697631836	0.9991394	39.12
SA21_SOC_3	328	661.8335247039795	416.5476608276367	0.99958116	39.24
SA21_SOC_3	329	669.7233200073242	406.38851165771484	0.9984242	39.36
SA21_SOC_3	330	670.6469535827637	398.6839485168457	0.9909429	39.48
SA21_SOC_3	331	668.9127922058105	393.6753845214844	0.9996369	39.6
SA21_SOC_3	332	655.1815986633301	395.236873626709	0.99825794	39.72
SA21_SOC_3	333	607.6376914978027	395.4012680053711	0.9996321	39.84
SA21_SOC_3	334	561.7642402648926	398.93714904785156	0.9998846	39.96
SA21_SOC_3	335	535.1739883422852	402.3504638671875	0.9995448	40.08
SA21_SOC_3	336	528.1554222106934	401.9548988342285	0.983799	40.2
SA21_SOC_3	337	532.550048828125	399.6085739135742	0.9838679	40.32
SA21_SOC_3	338	542.1955108642578	403.5742950439453	0.99983835	40.44
SA21_SOC_3	339	593.4157371520996	414.47330474853516	0.99977165	40.56
SA21_SOC_3	340	605.2114009857178	407.3828315734863	0.9641986	40.68
SA21_SOC_3	341	639.5370960235596	148.72258186340332	0.95494026	40.8
SA21_SOC_3	342	593.4551239013672	411.12719535827637	0.99983406	40.92
SA21_SOC_3	343	591.948413848877	415.2884101867676	0.9997743	41.04
SA21_SOC_3	344	591.7935371398926	413.3767318725586	0.9998462	41.16
SA21_SOC_3	345	590.8199310302734	411.2450981140137	0.9998486	41.28
SA21_SOC_3	346	588.2728576660156	410.0012397766113	0.999813	41.4
SA21_SOC_3	347	592.8658485412598	408.9363384246826	0.9997726	41.52
SA21_SOC_3	348	649.7751712799072	413.1907653808594	0.9995548	41.64
SA21_SOC_3	349	670.4171180725098	420.74289321899414	0.9923537	41.76
SA21_SOC_3	350	670.7472801208496	423.0853843688965	0.9990646	41.88
SA21_SOC_3	351	668.5953140258789	413.9325714111328	0.9564014	42.0
SA21_SOC_3	352	703.8313388824463	415.3684616088867	0.9799309	42.12
SA21_SOC_3	353	655.7459354400635	411.0069465637207	0.99926275	42.24
SA21_SOC_3	354	642.0123100280762	416.5810775756836	0.99981433	42.36
SA21_SOC_3	355	631.8127632141113	417.2600269317627	0.9998876	42.48
SA21_SOC_3	356	640.5302047729492	414.39308166503906	0.9998863	42.6
SA21_SOC_3	357	630.0750732421875	412.60608673095703	0.9998171	42.72
SA21_SOC_3	358	626.7940521240234	407.8893756866455	0.9998217	42.84
SA21_SOC_3	359	621.5842247009277	408.03202629089355	0.9997825	42.96
SA21_SOC_3	360	619.5537567138672	406.94512367248535	0.99986863	43.08
SA21_SOC_3	361	614.1572952270508	404.35529708862305	0.99984956	43.2
SA21_SOC_3	362	616.063642501831	401.7026138305664	0.99986744	43.32
SA21_SOC_3	363	626.390790939331	410.06784439086914	0.9998733	43.44
SA21_SOC_3	364	637.4448776245117	413.35453033447266	0.9994019	43.56
SA21_SOC_3	365	660.1054191589355	406.4824104309082	0.999188	43.68
SA21_SOC_3	366	648.5682010650635	402.66154289245605	0.99886036	43.8
SA21_SOC_3	367	641.6558265686035	399.21472549438477	0.9997478	43.92
SA21_SOC_3	368	633.4058284759521	401.4009475708008	0.998845	44.04
SA21_SOC_3	369	634.2981815338135	402.70986557006836	0.9992143	44.16
SA21_SOC_3	370	621.1556911468506	403.4275245666504	0.99993134	44.28
SA21_SOC_3	371	618.1852340698242	409.7435188293457	0.99978215	44.4
SA21_SOC_3	372	645.8970546722412	414.0208625793457	0.99983454	44.52
SA21_SOC_3	373	656.1927795410156	419.1273307800293	0.99979335	44.64
SA21_SOC_3	374	638.5322093963623	139.7123908996582	0.9555087	44.76
SA21_SOC_3	375	642.0318126678467	155.15524864196777	0.97270083	44.88
SA21_SOC_3	376	679.9323558807373	416.9267177581787	0.97064745	45.0
SA21_SOC_3	377	657.6573371887207	410.8846092224121	0.99965227	45.12
SA21_SOC_3	378	564.1116142272949	416.16230964660645	0.99785966	45.24
SA21_SOC_3	379	443.24636459350586	418.3400058746338	0.9998275	45.36
SA21_SOC_3	380	424.8004913330078	414.0794563293457	0.9998734	45.48
SA21_SOC_3	381	380.061674118042	392.1755790710449	0.8563615	45.6
SA21_SOC_3	382	638.921594619751	151.87849044799805	0.9246437	45.72
SA21_SOC_3	383	408.2404136657715	380.0310516357422	0.9990908	45.84
SA21_SOC_3	384	462.22519874572754	385.6509590148926	0.99963844	45.96
SA21_SOC_3	385	506.57715797424316	398.7666320800781	0.99963844	46.08
SA21_SOC_3	386	570.7709312438965	401.429386138916	0.9999294	46.2
SA21_SOC_3	387	614.5580291748047	405.79702377319336	0.9996619	46.32
SA21_SOC_3	388	635.1998805999756	412.1653747558594	0.9998969	46.44
SA21_SOC_3	389	644.3674087524414	415.3142738342285	0.9999318	46.56
SA21_SOC_3	390	654.6272277832031	415.05048751831055	0.9998424	46.68
SA21_SOC_3	391	639.4329071044922	123.59720706939697	0.9843417	46.8
SA21_SOC_3	392	639.2614364624023	142.6680850982666	0.9796219	46.92
SA21_SOC_3	393	663.1576538085938	415.6178855895996	0.99889463	47.04
SA21_SOC_3	394	638.4559631347656	414.8664665222168	0.99990547	47.16
SA21_SOC_3	395	583.7721347808838	407.4738121032715	0.9997608	47.28
SA21_SOC_3	396	518.0081844329834	389.77569580078125	0.9998654	47.4
SA21_SOC_3	397	477.7989864349365	378.92412185668945	0.9992416	47.52
SA21_SOC_3	398	473.2999801635742	378.5159111022949	0.99891424	47.64
SA21_SOC_3	399	464.33372497558594	380.8930206298828	0.99616736	47.76
SA21_SOC_3	400	465.86666107177734	383.2437515258789	0.9980652	47.88
SA21_SOC_3	401	469.9909210205078	394.4262886047363	0.9904344	48.0
SA21_SOC_3	402	462.18881607055664	396.9721984863281	0.99970883	48.12
SA21_SOC_3	403	476.09567642211914	395.7929992675781	0.9996824	48.24
SA21_SOC_3	404	522.990894317627	398.5983180999756	0.9998832	48.36
SA21_SOC_3	405	563.2372856140137	396.4064598083496	0.9997316	48.48
SA21_SOC_3	406	585.3163719177246	398.4536075592041	0.9994648	48.6
SA21_SOC_3	407	615.5441284179688	405.7851219177246	0.9998747	48.72
SA21_SOC_3	408	615.1826858520508	405.17746925354004	0.9997061	48.84
SA21_SOC_3	409	616.1824226379395	402.90833473205566	0.9997552	48.96
SA21_SOC_3	410	627.2293090820312	401.2730312347412	0.9996991	49.08
SA21_SOC_3	411	636.272144317627	401.78818702697754	0.9986357	49.2
SA21_SOC_3	412	628.3060073852539	403.5599613189697	0.99931884	49.32
SA21_SOC_3	413	590.8900260925293	402.2951316833496	0.99982953	49.44
SA21_SOC_3	414	535.3664398193359	392.3610305786133	0.9998795	49.56
SA21_SOC_3	415	520.2674865722656	391.44744873046875	0.99978	49.68
SA21_SOC_3	416	504.4696807861328	393.739070892334	0.9998099	49.8
SA21_SOC_3	417	488.0340099334717	397.7714252471924	0.99961275	49.92
SA21_SOC_3	418	473.1212615966797	390.6083679199219	0.99963284	50.04
SA21_SOC_3	419	426.29594802856445	379.9470520019531	0.9991184	50.16
SA21_SOC_3	420	376.70838832855225	384.68533515930176	0.9995338	50.28
SA21_SOC_3	421	638.7701511383057	133.948974609375	0.93062323	50.4
SA21_SOC_3	422	637.9304885864258	132.28418827056885	0.96265393	50.52
SA21_SOC_3	423	638.5487079620361	140.56530475616455	0.9866767	50.64
SA21_SOC_3	424	636.6881370544434	138.23650360107422	0.571595	50.76
SA21_SOC_3	425	639.1773700714111	154.9350643157959	0.9641186	50.88
SA21_SOC_3	426	637.3113632202148	134.95269298553467	0.81741333	51.0
SA21_SOC_3	427	637.4582767486572	135.17675399780273	0.83930045	51.12
SA21_SOC_3	428	637.5489234924316	137.66225337982178	0.9767875	51.24
SA21_SOC_3	429	640.3563499450684	139.31137561798096	0.84205514	51.36
SA21_SOC_3	430	638.3310794830322	139.13692474365234	0.9575761	51.48
SA21_SOC_3	431	639.0645027160645	140.17192840576172	0.918469	51.6
SA21_SOC_3	432	331.21092319488525	340.91543197631836	0.9391768	51.72
SA21_SOC_3	433	364.5805358886719	351.19797706604004	0.999895	51.84
SA21_SOC_3	434	426.1380195617676	368.162841796875	0.999746	51.96
SA21_SOC_3	435	479.9428939819336	386.1609077453613	0.99990666	52.08
SA21_SOC_3	436	504.6184539794922	392.54093170166016	0.99926454	52.2
SA21_SOC_3	437	518.0026531219482	395.039005279541	0.9994832	52.32
SA21_SOC_3	438	523.2463836669922	393.2619094848633	0.99926656	52.44
SA21_SOC_3	439	546.6257095336914	391.38072967529297	0.99990463	52.56
SA21_SOC_3	440	599.4093894958496	397.02258110046387	0.99956673	52.68
SA21_SOC_3	441	607.9013347625732	397.18191146850586	0.99907196	52.8
SA21_SOC_3	442	613.9964580535889	403.52617263793945	0.9995603	52.92
SA21_SOC_3	443	617.2345161437988	404.2696952819824	0.99913836	53.04
SA21_SOC_3	444	612.7707004547119	396.4248847961426	0.9998041	53.16
SA21_SOC_3	445	619.2625045776367	393.6756134033203	0.999944	53.28
SA21_SOC_3	446	632.1434020996094	403.05665016174316	0.9998832	53.4
SA21_SOC_3	447	650.0186443328857	409.6879577636719	0.99966466	53.52
SA21_SOC_3	448	669.5490837097168	418.5769271850586	0.99947137	53.64
SA21_SOC_3	449	652.017879486084	417.94535636901855	0.99988747	53.76
SA21_SOC_3	450	630.0703525543213	418.4345054626465	0.9999157	53.88
SA21_SOC_3	451	658.0450057983398	423.3918571472168	0.9998894	54.0
SA21_SOC_3	452	676.5316009521484	425.9256362915039	0.99969995	54.12
SA21_SOC_3	453	664.300537109375	423.116512298584	0.99960357	54.24
SA21_SOC_3	454	665.3057098388672	426.88868522644043	0.99765897	54.36
SA21_SOC_3	455	666.0174369812012	426.038761138916	0.9997092	54.48
SA21_SOC_3	456	655.8794975280762	424.9166679382324	0.9994925	54.6
SA21_SOC_3	457	658.2870483398438	422.63697624206543	0.9995764	54.72
SA21_SOC_3	458	682.7358245849609	422.5290298461914	0.99983406	54.84
SA21_SOC_3	459	694.4929122924805	425.72032928466797	0.99993527	54.96
SA21_SOC_3	460	696.2416648864746	424.74231719970703	0.9998338	55.08
SA21_SOC_3	461	696.572208404541	414.11842346191406	0.9972107	55.2
SA21_SOC_3	462	691.7953014373779	412.4370002746582	0.9994624	55.32
SA21_SOC_3	463	670.1142311096191	409.8855400085449	0.9996711	55.44
SA21_SOC_3	464	665.2213096618652	417.69338607788086	0.9999105	55.56
SA21_SOC_3	465	649.0139007568359	415.3916072845459	0.999824	55.68
SA21_SOC_3	466	633.0977439880371	415.64735412597656	0.9997118	55.8
SA21_SOC_3	467	624.8823165893555	411.54224395751953	0.9986811	55.92
SA21_SOC_3	468	608.6116790771484	406.68914794921875	0.9989343	56.04
SA21_SOC_3	469	621.4921951293945	409.2077922821045	0.9990879	56.16
SA21_SOC_3	470	628.8317680358887	408.79528999328613	0.9990615	56.28
SA21_SOC_3	471	629.3787956237793	409.51961517333984	0.99952877	56.4
SA21_SOC_3	472	636.2905025482178	405.11266708374023	0.9973959	56.52
SA21_SOC_3	473	633.711051940918	405.76366424560547	0.9994222	56.64
SA21_SOC_3	474	638.4517669677734	401.80249214172363	0.9998481	56.76
SA21_SOC_3	475	639.4895553588867	401.92028045654297	0.99985623	56.88
SA21_SOC_3	476	635.2920532226562	404.68488693237305	0.99983525	57.0
SA21_SOC_3	477	631.7278861999512	410.48194885253906	0.9994904	57.12
SA21_SOC_3	478	598.2664108276367	405.5903720855713	0.9997167	57.24
SA21_SOC_3	479	578.2333374023438	404.1155433654785	0.999931	57.36
SA21_SOC_3	480	555.7575225830078	396.9604969024658	0.9996717	57.48
SA21_SOC_3	481	639.9513244628906	142.97161102294922	0.96636224	57.6
SA21_SOC_3	482	562.9175186157227	398.42116355895996	0.9994659	57.72
SA21_SOC_3	483	575.6283760070801	405.0714111328125	0.99976677	57.84
SA21_SOC_3	484	609.3751907348633	419.14220809936523	0.99921536	57.96
SA21_SOC_3	485	621.2363719940186	424.13177490234375	0.9991366	58.08
SA21_SOC_3	486	645.7457542419434	422.9017639160156	0.9997838	58.2
SA21_SOC_3	487	649.3786811828613	424.49329376220703	0.99981374	58.32
SA21_SOC_3	488	639.1497611999512	141.00193977355957	0.9936016	58.44
SA21_SOC_3	489	679.5207500457764	417.21508026123047	0.999741	58.56
SA21_SOC_3	490	683.252763748169	417.6347351074219	0.9998293	58.68
SA21_SOC_3	491	685.4610443115234	417.1401786804199	0.9992513	58.8
SA21_SOC_3	492	680.896520614624	411.8773555755615	0.99958533	58.92
SA21_SOC_3	493	614.5586013793945	404.08982276916504	0.99977785	59.04
SA21_SOC_3	494	540.1196956634521	396.0542964935303	0.9996786	59.16
SA21_SOC_3	495	475.98791122436523	384.6537208557129	0.9998789	59.28
SA21_SOC_3	496	424.2687225341797	380.90718269348145	0.98991895	59.4
SA21_SOC_3	497	406.2169075012207	385.19474029541016	0.99616146	59.52
SA21_SOC_3	498	383.1449508666992	383.21167945861816	0.9995577	59.64
SA21_SOC_3	499	355.93669414520264	381.6584014892578	0.994406	59.76
SA21_SOC_3	500	340.7003402709961	378.8418388366699	0.009647642	59.88
SA21_SOC_3	501	637.4908447265625	129.7711944580078	0.8498848	60.0
SA21_SOC_3	502	637.6341819763184	137.14455127716064	0.4240181	60.12
SA21_SOC_3	503	638.579273223877	144.54594612121582	0.97348696	60.24
SA21_SOC_3	504	637.7044200897217	142.9579496383667	0.9665944	60.36
SA21_SOC_3	505	639.1832828521729	140.5171823501587	0.9077684	60.48
SA21_SOC_3	506	637.5229835510254	144.55644607543945	0.6351246	60.6
SA21_SOC_3	507	636.1139297485352	140.69087505340576	0.9718972	60.72
SA21_SOC_3	508	333.5796356201172	336.56458854675293	0.30800283	60.84
SA21_SOC_3	509	356.5861940383911	347.8294086456299	0.99970585	60.96
SA21_SOC_3	510	394.0643310546875	362.8431701660156	0.9998056	61.08
SA21_SOC_3	511	413.93275260925293	376.15159034729004	0.9997274	61.2
SA21_SOC_3	512	419.4875717163086	386.72807693481445	0.9992459	61.32
SA21_SOC_3	513	443.2334899902344	388.4634590148926	0.9998246	61.44
SA21_SOC_3	514	483.07056427001953	393.82518768310547	0.9998994	61.56
SA21_SOC_3	515	552.8946876525879	398.814697265625	0.99975246	61.68
SA21_SOC_3	516	612.6028537750244	403.50271224975586	0.9998933	61.8
SA21_SOC_3	517	618.9950942993164	404.96023178100586	0.99983823	61.92
SA21_SOC_3	518	623.7870216369629	407.9179573059082	0.9999124	62.04
SA21_SOC_3	519	633.918571472168	413.04213523864746	0.9992393	62.16
SA21_SOC_3	520	630.6310653686523	409.2996597290039	0.99984455	62.28
SA21_SOC_3	521	636.0492706298828	407.60250091552734	0.9998746	62.4
SA21_SOC_3	522	645.3920364379883	403.3598041534424	0.99991095	62.52
SA21_SOC_3	523	652.1263122558594	393.7872791290283	0.9998585	62.64
SA21_SOC_3	524	651.7804145812988	400.84404945373535	0.99985206	62.76
SA21_SOC_3	525	646.7051982879639	411.43266677856445	0.9996282	62.88
SA21_SOC_3	526	662.7047538757324	409.158239364624	0.99927837	63.0
SA21_SOC_3	527	669.8081016540527	398.4261131286621	0.99854577	63.12
SA21_SOC_3	528	660.5324745178223	390.2344036102295	0.97674644	63.24
SA21_SOC_3	529	666.6362762451172	389.7626495361328	0.99371535	63.36
SA21_SOC_3	530	651.507568359375	390.91793060302734	0.9997602	63.48
SA21_SOC_3	531	651.1863708496094	392.9363250732422	0.997491	63.6
SA21_SOC_3	532	651.0972023010254	399.53481674194336	0.9993517	63.72
SA21_SOC_3	533	650.2052307128906	399.9671459197998	0.9986527	63.84
SA21_SOC_3	534	655.8856010437012	404.1378593444824	0.99741995	63.96
SA21_SOC_3	535	650.1523017883301	406.56394958496094	0.99933064	64.08
SA21_SOC_3	536	655.3038597106934	404.76613998413086	0.9994448	64.2
SA21_SOC_3	537	648.574161529541	397.4055862426758	0.99956125	64.32
SA21_SOC_3	538	639.9992942810059	396.6569709777832	0.9996126	64.44
SA21_SOC_3	539	634.7499847412109	397.53464698791504	0.99960667	64.56
SA21_SOC_3	540	615.2633190155029	401.2103748321533	0.9998832	64.68
SA21_SOC_3	541	592.5508975982666	401.5312385559082	0.99984	64.8
SA21_SOC_3	542	577.8453350067139	398.6974239349365	0.9996171	64.92
SA21_SOC_3	543	591.6340827941895	400.35550117492676	0.9998153	65.04
SA21_SOC_3	544	617.864179611206	409.425630569458	0.9996983	65.16
SA21_SOC_3	545	626.7464637756348	413.72629165649414	0.99943	65.28
SA21_SOC_3	546	631.7755222320557	417.5787162780762	0.9973053	65.4
SA21_SOC_3	547	631.8535327911377	414.7374629974365	0.9999304	65.52
SA21_SOC_3	548	635.5849266052246	412.8120231628418	0.9996666	65.64
SA21_SOC_3	549	644.5077419281006	412.61884689331055	0.99977034	65.76
SA21_SOC_3	550	646.1728096008301	414.7043037414551	0.99974996	65.88
SA21_SOC_3	551	647.3291397094727	406.7767524719238	0.99895823	66.0
SA21_SOC_3	552	643.3303833007812	405.1343536376953	0.99934155	66.12
SA21_SOC_3	553	642.7553176879883	404.95948791503906	0.99899846	66.24
SA21_SOC_3	554	646.4042663574219	406.51408195495605	0.98178077	66.36
SA21_SOC_3	555	644.56787109375	406.17238998413086	0.9993297	66.48
SA21_SOC_3	556	643.4088706970215	404.46510314941406	0.9990375	66.6
SA21_SOC_3	557	641.3376808166504	408.5186004638672	0.9978108	66.72
SA21_SOC_3	558	641.7817115783691	409.97669219970703	0.9997451	66.84
SA21_SOC_3	559	641.8242454528809	405.30372619628906	0.99969244	66.96
SA21_SOC_3	560	641.8056964874268	408.9253234863281	0.99973124	67.08
SA21_SOC_3	561	636.1595153808594	404.3474006652832	0.99980325	67.2
SA21_SOC_3	562	626.2943267822266	407.45641708374023	0.9996804	67.32
SA21_SOC_3	563	596.0295677185059	401.5418815612793	0.99963	67.44
SA21_SOC_3	564	547.0489501953125	393.2493209838867	0.9999273	67.56
SA21_SOC_3	565	449.8932361602783	384.99592781066895	0.9993204	67.68
SA21_SOC_3	566	374.4685888290405	387.4687099456787	0.99874204	67.8
SA21_SOC_3	567	640.788459777832	140.7667064666748	0.98620474	67.92
SA21_SOC_3	568	638.3476257324219	158.82525444030762	0.9853381	68.04
SA21_SOC_3	569	638.6582374572754	143.7141466140747	0.9320158	68.16
SA21_SOC_3	570	640.4030799865723	125.26007652282715	0.5452332	68.28
SA21_SOC_3	571	640.4107093811035	125.78875064849854	0.95490384	68.4
SA21_SOC_3	572	638.971996307373	141.59892082214355	0.9520967	68.52
SA21_SOC_3	573	334.50021743774414	359.20989990234375	0.97950923	68.64
SA21_SOC_3	574	354.2884349822998	368.6166572570801	0.9995109	68.76
SA21_SOC_3	575	397.58849143981934	375.0831413269043	0.9996798	68.88
SA21_SOC_3	576	440.7437324523926	386.217041015625	0.99981016	69.0
SA21_SOC_3	577	468.56184005737305	390.0354194641113	0.9989747	69.12
SA21_SOC_3	578	503.6153793334961	391.64297103881836	0.9998092	69.24
SA21_SOC_3	579	544.4380760192871	393.4581184387207	0.9997918	69.36
SA21_SOC_3	580	578.6076545715332	393.4592914581299	0.999728	69.48
SA21_SOC_3	581	603.1191825866699	396.97797775268555	0.999603	69.6
SA21_SOC_3	582	619.0019607543945	402.8736877441406	0.99974364	69.72
SA21_SOC_3	583	626.9274711608887	398.6641502380371	0.99965537	69.84
SA21_SOC_3	584	622.0080852508545	399.6892833709717	0.99980515	69.96
SA21_SOC_3	585	613.0033493041992	394.22807693481445	0.99964106	70.08
SA21_SOC_3	586	618.523120880127	392.0856285095215	0.99975914	70.2
SA21_SOC_3	587	615.0354385375977	385.4827880859375	0.99927026	70.32
SA21_SOC_3	588	621.2433338165283	375.74031829833984	0.9952933	70.44
SA21_SOC_3	589	625.5532264709473	381.3120174407959	0.9987809	70.56
SA21_SOC_3	590	623.796272277832	385.80150604248047	0.99939907	70.68
SA21_SOC_3	591	631.9607257843018	398.10951232910156	0.99881005	70.8
SA21_SOC_3	592	607.4584484100342	396.8668556213379	0.9983962	70.92
SA21_SOC_3	593	581.6780090332031	394.0807342529297	0.999645	71.04
SA21_SOC_3	594	560.9155654907227	392.68558502197266	0.9996481	71.16
SA21_SOC_3	595	531.7911148071289	395.1610565185547	0.99979025	71.28
SA21_SOC_3	596	493.1689262390137	399.4054698944092	0.9996793	71.4
SA21_SOC_3	597	482.1495056152344	394.9798393249512	0.9995864	71.52
SA21_SOC_3	598	449.69873428344727	390.87550163269043	0.99989116	71.64
SA21_SOC_3	599	389.6672248840332	385.9823226928711	0.9996093	71.76
SA21_SOC_3	600	342.71092414855957	387.92816162109375	0.98458177	71.88
SA21_SOC_3	601	327.2853136062622	391.4147758483887	0.99602216	72.0
SA21_SOC_3	602	640.1168346405029	142.87127494812012	0.9109332	72.12
SA21_SOC_3	603	638.4029388427734	130.23608207702637	0.9206745	72.24
SA21_SOC_3	604	639.3142700195312	151.13020420074463	0.92409205	72.36
SA21_SOC_3	605	638.2382392883301	136.51963233947754	0.87755316	72.48
SA21_SOC_3	606	635.8940124511719	139.2002534866333	0.9800352	72.6
SA21_SOC_3	607	637.1844291687012	141.7166519165039	0.9886291	72.72
SA21_SOC_3	608	638.080883026123	136.37499332427979	0.89101714	72.84
SA21_SOC_3	609	637.0218276977539	139.5651340484619	0.9758052	72.96
SA21_SOC_3	610	637.855052947998	138.15186023712158	0.9582634	73.08
SA21_SOC_3	611	637.7742767333984	139.684739112854	0.9508706	73.2
SA21_SOC_3	612	647.8506565093994	149.84676361083984	0.019738967	73.32
SA21_SOC_3	613	638.5034084320068	136.75808429718018	0.9356432	73.44
SA21_SOC_3	614	639.187479019165	149.75146293640137	0.444237	73.56
SA21_SOC_3	615	639.3433570861816	143.6013650894165	0.025116812	73.68
SA21_SOC_3	616	638.981819152832	130.95251083374023	0.9502559	73.8
SA21_SOC_3	617	637.7093315124512	136.31393909454346	0.9446103	73.92
SA21_SOC_3	618	637.4838829040527	143.01252365112305	0.93248075	74.04
SA21_SOC_3	619	350.15201568603516	365.2360153198242	0.9989165	74.16
SA21_SOC_3	620	388.91587257385254	378.31769943237305	0.9998305	74.28
SA21_SOC_3	621	407.7638626098633	384.37734603881836	0.99962914	74.4
SA21_SOC_3	622	444.5737838745117	388.2756042480469	0.99973077	74.52
SA21_SOC_3	623	513.7613296508789	386.068639755249	0.999652	74.64
SA21_SOC_3	624	553.6093711853027	384.257755279541	0.9992111	74.76
SA21_SOC_3	625	561.3711357116699	385.7450294494629	0.9998103	74.88
SA21_SOC_3	626	604.9814224243164	397.80269622802734	0.99981743	75.0
SA21_SOC_3	627	643.4335231781006	406.673641204834	0.9999453	75.12
SA21_SOC_3	628	639.4879341125488	414.545373916626	0.9999076	75.24
SA21_SOC_3	629	660.5781078338623	419.15822982788086	0.9997824	75.36
SA21_SOC_3	630	664.5081520080566	417.78900146484375	0.9999467	75.48
SA21_SOC_3	631	652.9905319213867	411.96069717407227	0.99984515	75.6
SA21_SOC_3	632	675.7399559020996	411.1225891113281	0.9996506	75.72
SA21_SOC_3	633	669.8924541473389	423.5349655151367	0.99976975	75.84
SA21_SOC_3	634	684.4743728637695	420.32938957214355	0.99959856	75.96
SA21_SOC_3	635	693.496036529541	413.9105987548828	0.99979955	76.08
SA21_SOC_3	636	712.5479221343994	408.95742416381836	0.97541106	76.2
SA21_SOC_3	637	695.4906463623047	399.6246528625488	0.9997701	76.32
SA21_SOC_3	638	618.5323715209961	391.5586853027344	0.99984896	76.44
SA21_SOC_3	639	600.6440162658691	394.88576889038086	0.99971324	76.56
SA21_SOC_3	640	568.026065826416	400.39501190185547	0.99922585	76.68
SA21_SOC_3	641	525.2171039581299	404.38562393188477	0.99968183	76.8
SA21_SOC_3	642	486.81859970092773	402.4955177307129	0.9997899	76.92
SA21_SOC_3	643	424.4386672973633	398.24283599853516	0.9998173	77.04
SA21_SOC_3	644	372.58055210113525	382.09264755249023	0.9976655	77.16
SA21_SOC_3	645	346.5147018432617	375.63380241394043	0.99649894	77.28
SA21_SOC_3	646	337.37926483154297	369.2277145385742	0.9842545	77.4
SA21_SOC_3	647	328.5281181335449	372.0343208312988	0.995288	77.52
SA21_SOC_3	648	637.1957302093506	144.08939838409424	0.99356467	77.64
SA21_SOC_3	649	636.6003036499023	138.46721649169922	0.98024726	77.76
SA21_SOC_3	650	637.2163772583008	139.52606678009033	0.921591	77.88
SA21_SOC_3	651	637.7594947814941	142.5489377975464	0.9118392	78.0
SA21_SOC_3	652	641.2864685058594	150.4016876220703	0.64364535	78.12
SA21_SOC_3	653	637.0722770690918	144.00086402893066	0.9912622	78.24
SA21_SOC_3	654	636.3824844360352	140.29661178588867	0.99316686	78.36
SA21_SOC_3	655	638.5898590087891	142.5736427307129	0.919947	78.48
SA21_SOC_3	656	638.8449668884277	140.08636951446533	0.79006594	78.6
SA21_SOC_3	657	640.3358459472656	140.42292594909668	0.95477986	78.72
SA21_SOC_3	658	639.1810894012451	157.18836307525635	0.026388718	78.84
SA21_SOC_3	659	639.1452789306641	142.53118515014648	0.31752947	78.96
SA21_SOC_3	660	638.2277488708496	140.66004753112793	0.29224402	79.08
SA21_SOC_3	661	639.5129203796387	151.80373191833496	0.65056145	79.2
SA21_SOC_3	662	641.0769939422607	147.49420166015625	0.7876165	79.32
SA21_SOC_3	663	637.3926162719727	141.6203784942627	0.9820726	79.44
SA21_SOC_3	664	637.8459930419922	139.81181144714355	0.9000679	79.56
SA21_SOC_3	665	640.2746200561523	151.4867877960205	0.835733	79.68
SA21_SOC_3	666	636.5008354187012	130.00586986541748	0.4644959	79.8
SA21_SOC_3	667	638.4477615356445	141.40731811523438	0.8825879	79.92
SA21_SOC_3	668	636.6690158843994	138.3840036392212	0.71464837	80.04
SA21_SOC_3	669	640.8870697021484	140.70666790008545	0.20762354	80.16
SA21_SOC_3	670	636.1739635467529	139.11993026733398	0.9372421	80.28
SA21_SOC_3	671	637.8047943115234	137.84751892089844	0.9893104	80.4
SA21_SOC_3	672	639.2462253570557	140.6771421432495	0.99270284	80.52
SA21_SOC_3	673	637.6349449157715	139.6051025390625	0.9365463	80.64
SA21_SOC_3	674	641.5733337402344	122.6694917678833	0.9745926	80.76
SA21_SOC_3	675	638.3440017700195	141.7467212677002	0.8271993	80.88
SA21_SOC_3	676	639.4589424133301	146.87995433807373	0.934583	81.0
SA21_SOC_3	677	639.3795967102051	140.71022987365723	0.98481303	81.12
SA21_SOC_3	678	637.876033782959	139.83887672424316	0.937385	81.24
SA21_SOC_3	679	637.2438430786133	139.98815059661865	0.99578553	81.36
SA21_SOC_3	680	638.1813049316406	140.4946231842041	0.9439998	81.48
SA21_SOC_3	681	639.8398399353027	140.85711479187012	0.87131757	81.6
SA21_SOC_3	682	639.5947456359863	139.04451370239258	0.97021693	81.72
SA21_SOC_3	683	342.39916801452637	373.9415645599365	0.9987204	81.84
SA21_SOC_3	684	401.93729400634766	383.269100189209	0.9995932	81.96
SA21_SOC_3	685	439.23754692077637	383.29602241516113	0.99977726	82.08
SA21_SOC_3	686	453.15284729003906	386.1079216003418	0.9998006	82.2
SA21_SOC_3	687	508.65721702575684	391.0186958312988	0.9999118	82.32
SA21_SOC_3	688	525.5318641662598	392.91555404663086	0.99964774	82.44
SA21_SOC_3	689	562.9107475280762	391.6136169433594	0.9995435	82.56
SA21_SOC_3	690	586.1598968505859	389.3306350708008	0.9997073	82.68
SA21_SOC_3	691	600.3649234771729	397.52840995788574	0.9995166	82.8
SA21_SOC_3	692	617.9702758789062	401.823148727417	0.9998275	82.92
SA21_SOC_3	693	622.4204063415527	404.2718696594238	0.9999373	83.04
SA21_SOC_3	694	637.9780769348145	403.2026481628418	0.99952364	83.16
SA21_SOC_3	695	648.023271560669	398.3711242675781	0.9984528	83.28
SA21_SOC_3	696	628.7980079650879	402.2915840148926	0.9996785	83.4
SA21_SOC_3	697	562.3866081237793	393.255615234375	0.9997179	83.52
SA21_SOC_3	698	485.73904037475586	383.0940055847168	0.9996706	83.64
SA21_SOC_3	699	476.69029235839844	384.5776176452637	0.9997863	83.76
SA21_SOC_3	700	462.1222496032715	383.8616180419922	0.99971896	83.88
SA21_SOC_3	701	452.4012565612793	385.2319049835205	0.9997713	84.0
SA21_SOC_3	702	441.106653213501	386.3532257080078	0.9996927	84.12
SA21_SOC_3	703	439.544677734375	389.3330955505371	0.99963546	84.24
SA21_SOC_3	704	432.72199630737305	386.0700988769531	0.99987936	84.36
SA21_SOC_3	705	417.1534538269043	382.7267074584961	0.9994112	84.48
SA21_SOC_3	706	398.43976497650146	384.05550956726074	0.9998012	84.6
SA21_SOC_3	707	365.3704881668091	381.58870697021484	0.9981766	84.72
SA21_SOC_3	708	345.90067863464355	382.20468521118164	0.6522493	84.84
SA21_SOC_3	709	639.2182350158691	148.57347965240479	0.25851128	84.96
SA21_SOC_3	710	635.8882904052734	139.3641185760498	0.9807078	85.08
SA21_SOC_3	711	641.5598392486572	141.81012153625488	0.9538505	85.2
SA21_SOC_3	712	640.1142120361328	147.54096508026123	0.9649313	85.32
SA21_SOC_3	713	638.625431060791	139.76041316986084	0.95787966	85.44
SA21_SOC_3	714	638.397216796875	127.74999618530273	0.63661575	85.56
SA21_SOC_3	715	639.2784118652344	133.5959815979004	0.82485056	85.68
SA21_SOC_3	716	640.2414798736572	137.0416259765625	0.85582197	85.8
SA21_SOC_3	717	639.6365642547607	144.62010383605957	0.995773	85.92
SA21_SOC_3	718	636.8352890014648	139.51581001281738	0.8877807	86.04
SA21_SOC_3	719	640.8616542816162	141.75996780395508	0.7055475	86.16
SA21_SOC_3	720	638.7378692626953	122.03927993774414	0.91948813	86.28
SA21_SOC_3	721	642.8359031677246	151.5468978881836	0.91616356	86.4
SA21_SOC_3	722	641.0812377929688	122.95804023742676	0.9672403	86.52
SA21_SOC_3	723	639.2802238464355	141.20900630950928	0.9507261	86.64
SA21_SOC_3	724	328.56178283691406	334.357967376709	0.9938235	86.76
SA21_SOC_3	725	639.3144607543945	141.71589374542236	0.9926105	86.88
SA21_SOC_3	726	405.44352531433105	338.64309310913086	0.99981946	87.0
SA21_SOC_3	727	484.74225997924805	360.58462142944336	0.99993396	87.12
SA21_SOC_3	728	541.9631958007812	377.5136089324951	0.9999268	87.24
SA21_SOC_3	729	607.8177452087402	402.1282196044922	0.9998281	87.36
SA21_SOC_3	730	628.798770904541	407.89621353149414	0.99982786	87.48
SA21_SOC_3	731	653.2426834106445	417.9000663757324	0.99996483	87.6
SA21_SOC_3	732	662.5732421875	424.500732421875	0.99975973	87.72
SA21_SOC_3	733	679.2922973632812	427.5153064727783	0.99862397	87.84
SA21_SOC_3	734	672.6560592651367	425.29884338378906	0.99946564	87.96
SA21_SOC_3	735	647.5423812866211	419.74342346191406	0.99974877	88.08
SA21_SOC_3	736	655.5927276611328	419.3357849121094	0.9998647	88.2
SA21_SOC_3	737	649.3599891662598	422.2199821472168	0.9998368	88.32
SA21_SOC_3	738	651.7486572265625	419.28794860839844	0.99989474	88.44
SA21_SOC_3	739	647.2702980041504	420.1927185058594	0.9997044	88.56
SA21_SOC_3	740	658.7516784667969	416.07004165649414	0.999866	88.68
SA21_SOC_3	741	649.407958984375	418.92333984375	0.9998305	88.8
SA21_SOC_3	742	650.3290176391602	417.52209663391113	0.999688	88.92
SA21_SOC_3	743	648.8748550415039	418.35445404052734	0.99991465	89.04
SA21_SOC_3	744	654.8880577087402	417.03020095825195	0.9998957	89.16
SA21_SOC_3	745	652.6407241821289	416.8292427062988	0.9998022	89.28
SA21_SOC_3	746	643.8191413879395	414.4182872772217	0.99991155	89.4
SA21_SOC_3	747	645.4967498779297	409.6937370300293	0.9998534	89.52
SA21_SOC_3	748	656.2536239624023	399.9037456512451	0.99985707	89.64
SA21_SOC_3	749	653.8959503173828	383.5397529602051	0.9997521	89.76
SA21_SOC_3	750	625.9068012237549	364.16430473327637	0.9998894	89.88
SA21_SOC_3	751	589.2638206481934	372.2155952453613	0.99977654	90.0
SA21_SOC_3	752	531.0054779052734	388.03985595703125	0.999894	90.12
SA21_SOC_3	753	520.188045501709	386.8301582336426	0.99974376	90.24
SA21_SOC_3	754	496.16594314575195	389.08578872680664	0.99958163	90.36
SA21_SOC_3	755	485.96715927124023	388.3132839202881	0.9995577	90.48
SA21_SOC_3	756	479.1566848754883	385.4293441772461	0.99948585	90.6
SA21_SOC_3	757	638.1685256958008	139.99619007110596	0.9424862	90.72
SA21_SOC_3	758	474.9826431274414	393.5522747039795	0.99934393	90.84
SA21_SOC_3	759	495.8348751068115	388.7782287597656	0.999853	90.96
SA21_SOC_3	760	543.1525230407715	393.1189441680908	0.9996557	91.08
SA21_SOC_3	761	583.6548805236816	396.0912322998047	0.9997004	91.2
SA21_SOC_3	762	611.8612289428711	399.64038848876953	0.9987225	91.32
SA21_SOC_3	763	615.1301383972168	401.61529541015625	0.99968827	91.44
SA21_SOC_3	764	629.1227340698242	406.1988830566406	0.99969876	91.56
SA21_SOC_3	765	640.7403945922852	409.3296432495117	0.99972206	91.68
SA21_SOC_3	766	649.0169525146484	407.30260848999023	0.9998109	91.8
SA21_SOC_3	767	634.8169803619385	406.46581649780273	0.99987066	91.92
SA21_SOC_3	768	627.3834228515625	405.7767963409424	0.9998785	92.04
SA21_SOC_3	769	621.9944953918457	409.56027030944824	0.9997671	92.16
SA21_SOC_3	770	627.0371913909912	415.8031940460205	0.9994966	92.28
SA21_SOC_3	771	630.9436321258545	412.121057510376	0.99941695	92.4
SA21_SOC_3	772	635.9718322753906	410.2745246887207	0.9994647	92.52
SA21_SOC_3	773	638.2687568664551	407.5535202026367	0.99971265	92.64
SA21_SOC_3	774	633.9375972747803	403.4311866760254	0.9997259	92.76
SA21_SOC_3	775	631.788444519043	391.6912651062012	0.99920386	92.88
SA21_SOC_3	776	631.2853813171387	395.2045440673828	0.9996573	93.0
SA21_SOC_3	777	632.1791172027588	397.39980697631836	0.99916613	93.12
SA21_SOC_3	778	634.1062545776367	398.9172077178955	0.9996507	93.24
SA21_SOC_3	779	627.9439926147461	398.29456329345703	0.9994425	93.36
SA21_SOC_3	780	628.1927585601807	392.70867347717285	0.9994485	93.48
SA21_SOC_3	781	625.1219749450684	386.6176986694336	0.9998665	93.6
SA21_SOC_3	782	628.0308723449707	384.594669342041	0.99953115	93.72
SA21_SOC_3	783	629.4936180114746	397.5704097747803	0.99704033	93.84
SA21_SOC_3	784	617.6961898803711	397.2110652923584	0.99896526	93.96
SA21_SOC_3	785	619.094705581665	395.2539825439453	0.9995127	94.08
SA21_SOC_3	786	620.5652236938477	379.89747047424316	0.9995165	94.2
SA21_SOC_3	787	623.1530666351318	379.0811347961426	0.9994636	94.32
SA21_SOC_3	788	629.5865058898926	386.63658142089844	0.99967396	94.44
SA21_SOC_3	789	623.0589866638184	396.0267162322998	0.9993975	94.56
SA21_SOC_3	790	619.3432807922363	398.3855152130127	0.99958473	94.68
SA21_SOC_3	791	629.3168544769287	393.9030933380127	0.99744487	94.8
SA21_SOC_3	792	625.3806114196777	396.9254493713379	0.99964035	94.92
SA21_SOC_3	793	612.6508235931396	398.1984329223633	0.99968624	95.04
SA21_SOC_3	794	596.385669708252	394.7582244873047	0.999701	95.16
SA21_SOC_3	795	556.6618919372559	393.4629821777344	0.9994085	95.28
SA21_SOC_3	796	502.69765853881836	390.91718673706055	0.9998971	95.4
SA21_SOC_3	797	436.8440628051758	388.4857177734375	0.9998654	95.52
SA21_SOC_3	798	391.853666305542	385.26912689208984	0.999332	95.64
SA21_SOC_3	799	348.9175319671631	383.2701301574707	0.9957711	95.76
SA21_SOC_3	800	640.2673721313477	143.36412906646729	0.9925915	95.88
SA21_SOC_3	801	640.3397083282471	140.94351768493652	0.7982355	96.0
SA21_SOC_3	802	638.2535934448242	132.22789764404297	0.9943393	96.12
SA21_SOC_3	803	639.2922401428223	138.94766807556152	0.3552887	96.24
SA21_SOC_3	804	639.2250537872314	150.61174392700195	0.9939334	96.36
SA21_SOC_3	805	638.3336067199707	141.06817245483398	0.95425534	96.48
SA21_SOC_3	806	638.7751579284668	139.96240139007568	0.96477324	96.6
SA21_SOC_3	807	639.3651008605957	141.85709953308105	0.71383274	96.72
SA21_SOC_3	808	637.8190040588379	140.68701267242432	0.9894627	96.84
SA21_SOC_3	809	636.8717193603516	122.84910678863525	0.4098636	96.96
SA21_SOC_3	810	638.9688491821289	139.77184295654297	0.60357434	97.08
SA21_SOC_3	811	637.9878044128418	140.92831134796143	0.9454745	97.2
SA21_SOC_3	812	640.2471542358398	126.99005126953125	0.9014316	97.32
SA21_SOC_3	813	638.9469623565674	137.36008644104004	0.9640477	97.44
SA21_SOC_3	814	637.9711151123047	137.53807067871094	0.92193913	97.56
SA21_SOC_3	815	637.5643730163574	140.41648864746094	0.72969276	97.68
SA21_SOC_3	816	637.2490882873535	139.92257595062256	0.8988992	97.8
SA21_SOC_3	817	643.2101249694824	119.12366151809692	0.88673633	97.92
SA21_SOC_3	818	637.8597259521484	140.59392929077148	0.77245104	98.04
SA21_SOC_3	819	637.6960277557373	138.6659860610962	0.8187195	98.16
SA21_SOC_3	820	637.0884895324707	142.94946670532227	0.9526876	98.28
SA21_SOC_3	821	637.1017456054688	142.12424755096436	0.97959006	98.4
SA21_SOC_3	822	640.8348083496094	142.55364418029785	0.8605165	98.52
SA21_SOC_3	823	637.7825736999512	140.23269653320312	0.9620771	98.64
SA21_SOC_3	824	636.8564605712891	143.98738861083984	0.98811066	98.76
SA21_SOC_3	825	636.1499786376953	138.12001705169678	0.361007	98.88
SA21_SOC_3	826	335.59813499450684	376.1011505126953	0.9984524	99.0
SA21_SOC_3	827	350.89993476867676	376.94735527038574	0.9995035	99.12
SA21_SOC_3	828	348.3285427093506	379.78952407836914	0.9995553	99.24
SA21_SOC_3	829	355.33463954925537	380.7463073730469	0.9998362	99.36
SA21_SOC_3	830	406.18419647216797	388.1648540496826	0.9998684	99.48
SA21_SOC_3	831	442.56505966186523	387.84656524658203	0.9998658	99.6
SA21_SOC_3	832	492.0207977294922	389.69876289367676	0.999752	99.72
SA21_SOC_3	833	541.110372543335	389.4170379638672	0.99967647	99.84
SA21_SOC_3	834	609.7055435180664	398.39670181274414	0.99967456	99.96
SA21_SOC_3	835	633.5124969482422	405.29025077819824	0.9999002	100.08
SA21_SOC_3	836	657.3690891265869	414.46715354919434	0.99980897	100.2
SA21_SOC_3	837	686.3298416137695	419.62772369384766	0.99906975	100.32
SA21_SOC_3	838	638.2757186889648	140.96167087554932	0.9860232	100.44
SA21_SOC_3	839	695.8407402038574	429.7812080383301	0.9985435	100.56
SA21_SOC_3	840	691.477108001709	426.0274887084961	0.99976164	100.68
SA21_SOC_3	841	693.2954788208008	422.4601650238037	0.99874806	100.8
SA21_SOC_3	842	685.6297492980957	421.5028953552246	0.9986745	100.92
SA21_SOC_3	843	665.7192230224609	428.5972595214844	0.9986858	101.04
SA21_SOC_3	844	667.4002170562744	427.5362777709961	0.9404282	101.16
SA21_SOC_3	845	639.0666007995605	141.3416862487793	0.9718536	101.28
SA21_SOC_3	846	688.0518913269043	428.6439514160156	0.99112004	101.4
SA21_SOC_3	847	641.0472393035889	125.2564287185669	0.9347031	101.52
SA21_SOC_3	848	677.7328014373779	423.9817428588867	0.9893171	101.64
SA21_SOC_3	849	671.877384185791	418.8615417480469	0.9645149	101.76
SA21_SOC_3	850	639.849328994751	137.4126148223877	0.4154285	101.88
SA21_SOC_3	851	638.4114265441895	140.21570205688477	0.97234803	102.0
SA21_SOC_3	852	640.9499168395996	150.2212142944336	0.8731978	102.12
SA21_SOC_3	853	654.6655178070068	415.53462982177734	0.9925466	102.24
SA21_SOC_3	854	644.6172714233398	409.25771713256836	0.9993754	102.36
SA21_SOC_3	855	643.6478614807129	406.2356185913086	0.99985147	102.48
SA21_SOC_3	856	627.3958683013916	402.5313091278076	0.9987311	102.6
SA21_SOC_3	857	606.1002731323242	399.74321365356445	0.99984574	102.72
SA21_SOC_3	858	595.0529098510742	401.3500213623047	0.9998673	102.84
SA21_SOC_3	859	575.3616809844971	396.2388324737549	0.9998241	102.96
SA21_SOC_3	860	568.7952041625977	391.1202049255371	0.99960715	103.08
SA21_SOC_3	861	569.2920684814453	386.731538772583	0.9948985	103.2
SA21_SOC_3	862	570.9362030029297	386.759033203125	0.7993357	103.32
SA21_SOC_3	863	575.7909774780273	394.671106338501	0.9995394	103.44
SA21_SOC_3	864	585.758113861084	395.2385902404785	0.9998223	103.56
SA21_SOC_3	865	609.3022346496582	396.8616485595703	0.9996371	103.68
SA21_SOC_3	866	607.738447189331	396.6601753234863	0.9995565	103.8
SA21_SOC_3	867	608.9626789093018	396.6906452178955	0.99963534	103.92
SA21_SOC_3	868	647.7688789367676	394.0513801574707	0.9997608	104.04
SA21_SOC_3	869	639.1974925994873	141.27310752868652	0.99076396	104.16
SA21_SOC_3	870	637.0123863220215	143.029203414917	0.98721164	104.28
SA21_SOC_3	871	660.6469631195068	409.3171977996826	0.99863774	104.4
SA21_SOC_3	872	644.3185806274414	415.3040885925293	0.9995542	104.52
SA21_SOC_3	873	606.7289352416992	406.16987228393555	0.99983895	104.64
SA21_SOC_3	874	556.3920021057129	396.49560928344727	0.9997056	104.76
SA21_SOC_3	875	554.8052787780762	400.7167053222656	0.99977237	104.88
SA21_SOC_3	876	464.36429023742676	377.74057388305664	0.9995466	105.0
SA21_SOC_3	877	356.91585540771484	345.57254791259766	0.99976283	105.12
SA21_SOC_3	878	272.3891019821167	317.90639877319336	0.9997687	105.24
SA21_SOC_3	879	198.60671758651733	297.4972343444824	0.99993217	105.36
SA21_SOC_3	880	166.41721725463867	285.4397392272949	0.9999763	105.48
SA21_SOC_3	881	134.36946868896484	277.071533203125	0.99992883	105.6
SA21_SOC_3	882	132.45257139205933	279.0937042236328	0.9998958	105.72
SA21_SOC_3	883	123.33512306213379	285.77436447143555	0.9999019	105.84
SA21_SOC_3	884	127.24356651306152	298.8417434692383	0.9997514	105.96
SA21_SOC_3	885	119.99917030334473	310.8673095703125	0.99981433	106.08
SA21_SOC_3	886	122.25847244262695	322.14314460754395	0.9998229	106.2
SA21_SOC_3	887	114.61691856384277	331.7388153076172	0.99927	106.32
SA21_SOC_3	888	117.48666763305664	336.71607971191406	0.99673575	106.44
SA21_SOC_3	889	167.95263290405273	344.6678924560547	0.9998871	106.56
SA21_SOC_3	890	292.6501750946045	364.24346923828125	0.9995912	106.68
SA21_SOC_3	891	382.8503131866455	375.95603942871094	0.9998603	106.8
SA21_SOC_3	892	481.7877769470215	390.7942199707031	0.9997652	106.92
SA21_SOC_3	893	510.1973533630371	398.7425708770752	0.99977535	107.04
SA21_SOC_3	894	555.8807373046875	403.0810546875	0.9998276	107.16
SA21_SOC_3	895	613.5251045227051	413.743371963501	0.9998677	107.28
SA21_SOC_3	896	629.4037342071533	416.24427795410156	0.999936	107.4
SA21_SOC_3	897	634.7706317901611	419.5147132873535	0.99985886	107.52
SA21_SOC_3	898	673.0310916900635	426.54736518859863	0.9996283	107.64
SA21_SOC_3	899	682.2239398956299	424.8439693450928	0.9998791	107.76
SA21_SOC_3	900	696.910285949707	426.6525077819824	0.9997646	107.88
SA21_SOC_3	901	698.856258392334	420.29788970947266	0.99991477	108.0
SA21_SOC_3	902	689.3456935882568	420.9134101867676	0.9998393	108.12
SA21_SOC_3	903	680.4919719696045	413.759822845459	0.99986637	108.24
SA21_SOC_3	904	675.8090972900391	402.26752281188965	0.9998878	108.36
SA21_SOC_3	905	668.7491416931152	398.3046340942383	0.9999037	108.48
SA21_SOC_3	906	662.7146244049072	393.3197593688965	0.99984896	108.6
SA21_SOC_3	907	671.6310501098633	396.85277938842773	0.9996885	108.72
SA21_SOC_3	908	689.9760246276855	411.0502052307129	0.99884987	108.84
SA21_SOC_3	909	691.4758205413818	410.1865768432617	0.9996587	108.96
SA21_SOC_3	910	676.622486114502	409.9217891693115	0.9996859	109.08
SA21_SOC_3	911	660.272741317749	405.7938766479492	0.99990344	109.2
SA21_SOC_3	912	612.762451171875	403.3459281921387	0.9998995	109.32
SA21_SOC_3	913	555.4218292236328	397.2732353210449	0.99961436	109.44
SA21_SOC_3	914	539.7156715393066	394.76720809936523	0.9996823	109.56
SA21_SOC_3	915	498.73127937316895	383.62515449523926	0.9998597	109.68
SA21_SOC_3	916	419.0642833709717	370.93119621276855	0.99965477	109.8
SA21_SOC_3	917	364.8180961608887	374.0288543701172	0.9997216	109.92
SA21_SOC_3	918	344.95983123779297	366.92195892333984	0.96652806	110.04
SA21_SOC_3	919	637.797737121582	141.51124477386475	0.99127823	110.16
SA21_SOC_3	920	639.0918731689453	121.72822952270508	0.7502171	110.28
SA21_SOC_3	921	638.9780044555664	127.90124416351318	0.87838423	110.4
SA21_SOC_3	922	637.7259254455566	143.09871196746826	0.99648774	110.52
SA21_SOC_3	923	637.7039909362793	141.19136810302734	0.9307287	110.64
SA21_SOC_3	924	640.4119491577148	154.11852836608887	0.9873071	110.76
SA21_SOC_3	925	640.0712013244629	126.20092391967773	0.9656529	110.88
SA21_SOC_3	926	639.0268802642822	130.07619380950928	0.9348305	111.0
SA21_SOC_3	927	638.7216567993164	140.65255165100098	0.9886079	111.12
SA21_SOC_3	928	640.9085750579834	143.32938194274902	0.9858063	111.24
SA21_SOC_3	929	639.0107154846191	126.91768169403076	0.77127266	111.36
SA21_SOC_3	930	640.6381607055664	139.70157623291016	0.90289104	111.48
SA21_SOC_3	931	640.5512809753418	144.71783638000488	0.8879194	111.6
SA21_SOC_3	932	640.4072761535645	156.20201110839844	0.9932348	111.72
SA21_SOC_3	933	636.5871429443359	141.01226806640625	0.9634947	111.84
SA21_SOC_3	934	640.6367301940918	144.24010276794434	0.8984957	111.96
SA21_SOC_3	935	639.2435073852539	143.66907119750977	0.9865029	112.08
SA21_SOC_3	936	640.4011726379395	144.98226642608643	0.3047105	112.2
SA21_SOC_3	937	638.8832092285156	150.69671630859375	0.8942469	112.32
SA21_SOC_3	938	639.863395690918	123.04561614990234	0.7465049	112.44
SA21_SOC_3	939	640.9784317016602	155.22517204284668	0.96671295	112.56
SA21_SOC_3	940	640.3032302856445	140.0341558456421	0.9747586	112.68
SA21_SOC_3	941	354.2900562286377	358.29068183898926	0.9993994	112.8
SA21_SOC_3	942	428.1949996948242	374.3023109436035	0.9997085	112.92
SA21_SOC_3	943	509.4357490539551	385.5694770812988	0.99953806	113.04
SA21_SOC_3	944	551.8731117248535	387.12976455688477	0.999856	113.16
SA21_SOC_3	945	585.7354164123535	385.9838676452637	0.99990475	113.28
SA21_SOC_3	946	615.330982208252	397.41485595703125	0.99974257	113.4
SA21_SOC_3	947	634.5925331115723	400.52873611450195	0.9998622	113.52
SA21_SOC_3	948	642.4050331115723	411.6083335876465	0.99988484	113.64
SA21_SOC_3	949	647.6667881011963	411.76737785339355	0.99975795	113.76
SA21_SOC_3	950	657.0314407348633	414.10783767700195	0.9998516	113.88
SA21_SOC_3	951	655.7956695556641	410.4877281188965	0.998871	114.0
SA21_SOC_3	952	637.1126174926758	123.77019882202148	0.98404133	114.12
SA21_SOC_3	953	650.5471229553223	409.5275402069092	0.99853337	114.24
SA21_SOC_3	954	624.7805595397949	408.2387924194336	0.999803	114.36
SA21_SOC_3	955	605.3341865539551	400.1462173461914	0.99983156	114.48
SA21_SOC_3	956	574.7951984405518	393.99988174438477	0.99982125	114.6
SA21_SOC_3	957	547.433614730835	387.1801471710205	0.99961144	114.72
SA21_SOC_3	958	551.8205642700195	385.535945892334	0.99929297	114.84
SA21_SOC_3	959	549.9711990356445	380.5718994140625	0.9905848	114.96
SA21_SOC_3	960	556.2804222106934	379.7471523284912	0.9930815	115.08
SA21_SOC_3	961	559.0934753417969	386.7327690124512	0.998971	115.2
SA21_SOC_3	962	575.008487701416	387.8643608093262	0.9998449	115.32
SA21_SOC_3	963	595.1148986816406	392.04917907714844	0.9991509	115.44
SA21_SOC_3	964	606.0075759887695	398.8784980773926	0.9996012	115.56
SA21_SOC_3	965	605.2251815795898	399.24522399902344	0.9997999	115.68
SA21_SOC_3	966	606.6176414489746	395.9769630432129	0.9996307	115.8
SA21_SOC_3	967	609.519100189209	395.06340980529785	0.99976796	115.92
SA21_SOC_3	968	620.0168609619141	400.5816650390625	0.99993813	116.04
SA21_SOC_3	969	621.6031074523926	401.6400718688965	0.99955374	116.16
SA21_SOC_3	970	617.0440673828125	399.7554016113281	0.99980444	116.28
SA21_SOC_3	971	615.5773162841797	391.8665885925293	0.99964595	116.4
SA21_SOC_3	972	616.213846206665	388.05376052856445	0.9998486	116.52
SA21_SOC_3	973	615.3100967407227	393.54955673217773	0.99957687	116.64
SA21_SOC_3	974	625.9804725646973	398.28028678894043	0.9998306	116.76
SA21_SOC_3	975	619.6135997772217	402.8057670593262	0.9997054	116.88
SA21_SOC_3	976	606.6402435302734	398.1287956237793	0.9996674	117.0
SA21_SOC_3	977	589.9778366088867	396.30855560302734	0.9998566	117.12
SA21_SOC_3	978	581.3339233398438	395.9758186340332	0.9997328	117.24
SA21_SOC_3	979	553.3534049987793	392.88042068481445	0.9997588	117.36
SA21_SOC_3	980	487.8265380859375	386.8747329711914	0.9995877	117.48
SA21_SOC_3	981	436.77940368652344	384.2966365814209	0.9996573	117.6
SA21_SOC_3	982	398.13737869262695	380.19418716430664	0.99956423	117.72
SA21_SOC_3	983	362.7145290374756	381.79269790649414	0.99972767	117.84
SA21_SOC_3	984	339.0454292297363	378.50961685180664	0.9723183	117.96
SA21_SOC_3	985	639.8843288421631	144.63728427886963	0.8783521	118.08
SA21_SOC_3	986	640.9482002258301	129.44512367248535	0.96932673	118.2
SA21_SOC_3	987	639.6243572235107	120.32511234283447	0.76318526	118.32
SA21_SOC_3	988	641.227912902832	123.60817909240723	0.0035515015	118.44
SA21_SOC_3	989	638.031005859375	127.60412693023682	0.61525935	118.56
SA21_SOC_3	990	639.3959999084473	141.12843990325928	0.98799163	118.68
SA21_SOC_3	991	638.4652614593506	141.46406650543213	0.07626439	118.8
SA21_SOC_3	992	636.9575023651123	138.80603313446045	0.9772504	118.92
SA21_SOC_3	993	639.1034603118896	142.41116523742676	0.99413186	119.04
SA21_SOC_3	994	641.735029220581	144.1803503036499	0.97775066	119.16
SA21_SOC_3	995	641.3654804229736	142.28819847106934	0.98026603	119.28
SA21_SOC_3	996	637.8101348876953	138.1226921081543	0.9445819	119.4
SA21_SOC_3	997	639.9507522583008	140.96981048583984	0.9653266	119.52
SA21_SOC_3	998	640.7902240753174	142.0341396331787	0.9503684	119.64
SA21_SOC_3	999	637.6706123352051	140.9597682952881	0.99510795	119.76
SA21_SOC_3	1000	639.5939826965332	141.31892681121826	0.8084895	119.88
SA21_SOC_3	1001	638.1211757659912	153.46409797668457	0.96113175	120.0
SA21_SOC_3	1002	637.3493194580078	133.6150360107422	0.08491716	120.12
SA21_SOC_3	1003	637.4526977539062	139.72527980804443	0.9237082	120.24
SA21_SOC_3	1004	636.683464050293	140.80731868743896	0.8623099	120.36
SA21_SOC_3	1005	638.1953239440918	140.37856578826904	0.9885472	120.48
SA21_SOC_3	1006	637.8707885742188	139.6640110015869	0.99243367	120.6
SA21_SOC_3	1007	638.4600639343262	139.4758415222168	0.9734161	120.72
SA21_SOC_3	1008	641.0971641540527	126.42093658447266	0.85920125	120.84
SA21_SOC_3	1009	638.8108253479004	141.47436618804932	0.828151	120.96
SA21_SOC_3	1010	641.3942337036133	154.8731231689453	0.4221322	121.08
SA21_SOC_3	1011	637.897253036499	139.05860424041748	0.91960263	121.2
SA21_SOC_3	1012	640.1455402374268	125.19045352935791	0.9168647	121.32
SA21_SOC_3	1013	638.2690906524658	139.92895603179932	0.9415532	121.44
SA21_SOC_3	1014	639.2669200897217	138.51973056793213	0.71222746	121.56
SA21_SOC_3	1015	329.76412773132324	373.8292694091797	0.9982413	121.68
SA21_SOC_3	1016	330.99727630615234	374.5826053619385	0.99929106	121.8
SA21_SOC_3	1017	340.5519485473633	383.5026741027832	0.9956899	121.92
SA21_SOC_3	1018	350.1283645629883	386.48712158203125	0.9994809	122.04
SA21_SOC_3	1019	363.71731758117676	384.39319610595703	0.9998348	122.16
SA21_SOC_3	1020	372.00937271118164	388.6687660217285	0.9997968	122.28
SA21_SOC_3	1021	390.8032417297363	389.5462989807129	0.99962413	122.4
SA21_SOC_3	1022	398.7098693847656	396.256742477417	0.99823654	122.52
SA21_SOC_3	1023	409.3757629394531	400.79687118530273	0.9853343	122.64
SA21_SOC_3	1024	420.8625793457031	400.6368827819824	0.9995522	122.76
SA21_SOC_3	1025	420.3007698059082	400.4344940185547	0.97338754	122.88
SA21_SOC_3	1026	388.4568691253662	400.2402877807617	0.99843854	123.0
SA21_SOC_3	1027	400.6368160247803	397.7102851867676	0.99985313	123.12
SA21_SOC_3	1028	388.2577896118164	394.6073913574219	0.99974936	123.24
SA21_SOC_3	1029	372.4812984466553	390.8584785461426	0.9968836	123.36
SA21_SOC_3	1030	352.67348289489746	386.11867904663086	0.9688044	123.48
SA21_SOC_3	1031	356.31091594696045	375.7115936279297	0.96046555	123.6
SA21_SOC_3	1032	353.3303737640381	372.0245361328125	0.9985398	123.72
SA21_SOC_3	1033	362.23111152648926	385.6494426727295	0.99902606	123.84
SA21_SOC_3	1034	406.8458557128906	385.0173568725586	0.999624	123.96
SA21_SOC_3	1035	437.58606910705566	392.28023529052734	0.99888724	124.08
SA21_SOC_3	1036	475.1426696777344	395.7413578033447	0.9979372	124.2
SA21_SOC_3	1037	513.3880138397217	397.7676486968994	0.99947315	124.32
SA21_SOC_3	1038	557.2637557983398	398.1291961669922	0.99977237	124.44
SA21_SOC_3	1039	574.4576930999756	395.9751319885254	0.9996542	124.56
SA21_SOC_3	1040	595.1969146728516	394.3977642059326	0.99858737	124.68
SA21_SOC_3	1041	604.0576457977295	395.2686309814453	0.99962115	124.8
SA21_SOC_3	1042	603.8934707641602	397.5783348083496	0.9996574	124.92
SA21_SOC_3	1043	593.4596538543701	395.1551628112793	0.9997496	125.04
SA21_SOC_3	1044	594.8493957519531	391.81440353393555	0.9994541	125.16
SA21_SOC_3	1045	590.007734298706	390.6540012359619	0.998418	125.28
SA21_SOC_3	1046	587.7523422241211	396.44697189331055	0.99941134	125.4
SA21_SOC_3	1047	589.3339157104492	394.0781021118164	0.99801433	125.52
SA21_SOC_3	1048	592.8899765014648	395.4829216003418	0.9995747	125.64
SA21_SOC_3	1049	595.3433036804199	400.03978729248047	0.9998425	125.76
SA21_SOC_3	1050	607.4782371520996	402.56372451782227	0.99947995	125.88
SA21_SOC_3	1051	590.2606010437012	397.34959602355957	0.99966705	126.0
SA21_SOC_3	1052	572.6367950439453	395.77234268188477	0.99985063	126.12
SA21_SOC_3	1053	540.2587890625	395.77569007873535	0.99970406	126.24
SA21_SOC_3	1054	521.2913990020752	392.53761291503906	0.9999037	126.36
SA21_SOC_3	1055	516.4778709411621	395.7667350769043	0.99942964	126.48
SA21_SOC_3	1056	638.2589340209961	143.95058155059814	0.9964341	126.6
SA21_SOC_3	1057	490.061092376709	391.93634033203125	0.99366367	126.72
SA21_SOC_3	1058	489.5859718322754	400.2525329589844	0.9996953	126.84
SA21_SOC_3	1059	475.49076080322266	400.7703495025635	0.9998758	126.96
SA21_SOC_3	1060	431.14376068115234	385.47163009643555	0.9993286	127.08
SA21_SOC_3	1061	406.7385673522949	374.00267601013184	0.999418	127.2
SA21_SOC_3	1062	416.7044162750244	372.81789779663086	0.9996557	127.32
SA21_SOC_3	1063	414.78004455566406	371.6033363342285	0.9995322	127.44
SA21_SOC_3	1064	450.311279296875	382.8365421295166	0.99971694	127.56
SA21_SOC_3	1065	475.2573490142822	389.06238555908203	0.9997043	127.68
SA21_SOC_3	1066	537.8107070922852	401.81196212768555	0.9995029	127.8
SA21_SOC_3	1067	599.363899230957	417.3453140258789	0.9998797	127.92
SA21_SOC_3	1068	668.4873580932617	425.4042434692383	0.9997861	128.04
SA21_SOC_3	1069	677.6959896087646	430.3505802154541	0.9997837	128.16
SA21_SOC_3	1070	682.0168018341064	429.37849044799805	0.9988404	128.28
SA21_SOC_3	1071	698.7618446350098	428.09085845947266	0.9994066	128.4
SA21_SOC_3	1072	703.0656814575195	430.4662799835205	0.9990301	128.52
SA21_SOC_3	1073	704.1999816894531	431.9612503051758	0.82375497	128.64
SA21_SOC_3	1074	639.5977973937988	141.94899559020996	0.8719517	128.76
SA21_SOC_3	1075	640.6667709350586	142.2301197052002	0.99023855	128.88
SA21_SOC_3	1076	698.6574172973633	419.783878326416	0.9983038	129.0
SA21_SOC_3	1077	667.094898223877	412.9826545715332	0.6833521	129.12
SA21_SOC_3	1078	656.1975002288818	412.17973709106445	0.99901235	129.24
SA21_SOC_3	1079	653.8670539855957	416.0408020019531	0.99388427	129.36
SA21_SOC_3	1080	643.3200836181641	413.8300895690918	0.9917915	129.48
SA21_SOC_3	1081	643.5647010803223	414.4596862792969	0.9994178	129.6
SA21_SOC_3	1082	633.4747314453125	412.12194442749023	0.999456	129.72
SA21_SOC_3	1083	630.8853149414062	411.54699325561523	0.9992244	129.84
SA21_SOC_3	1084	614.7974967956543	407.83618927001953	0.99809927	129.96
SA21_SOC_3	1085	598.353385925293	410.1971626281738	0.99951875	130.08
SA21_SOC_3	1086	581.0130596160889	402.9737663269043	0.99984777	130.2
SA21_SOC_3	1087	576.3958930969238	401.63721084594727	0.9998305	130.32
SA21_SOC_3	1088	564.0881061553955	399.91790771484375	0.9997111	130.44
SA21_SOC_3	1089	542.3928260803223	392.9966354370117	0.99977964	130.56
SA21_SOC_3	1090	520.411205291748	392.7286148071289	0.9998648	130.68
SA21_SOC_3	1091	511.92126274108887	392.4674606323242	0.99986637	130.8
SA21_SOC_3	1092	497.5954055786133	391.5936470031738	0.9998348	130.92
SA21_SOC_3	1093	488.16771507263184	392.3643493652344	0.9993807	131.04
SA21_SOC_3	1094	487.7809524536133	396.56335830688477	0.99951875	131.16
SA21_SOC_3	1095	487.9053592681885	394.1726303100586	0.99899167	131.28
SA21_SOC_3	1096	475.98395347595215	393.15942764282227	0.99909115	131.4
SA21_SOC_3	1097	461.7948532104492	386.48265838623047	0.96309495	131.52
SA21_SOC_3	1098	442.3725128173828	389.78851318359375	0.99950886	131.64
SA21_SOC_3	1099	439.8152828216553	381.97059631347656	0.9979784	131.76
SA21_SOC_3	1100	421.34571075439453	378.88635635375977	0.9990977	131.88
SA21_SOC_3	1101	414.1179084777832	380.72922706604004	0.99943846	132.0
SA21_SOC_3	1102	412.80083656311035	382.864294052124	0.9908625	132.12
SA21_SOC_3	1103	392.0976161956787	386.22425079345703	0.9955295	132.24
SA21_SOC_3	1104	375.81520080566406	386.54937744140625	0.99976236	132.36
SA21_SOC_3	1105	354.7623872756958	385.0107765197754	0.99987936	132.48
SA21_SOC_3	1106	344.48375701904297	384.97655868530273	0.9997297	132.6
SA21_SOC_3	1107	345.62573432922363	386.3576316833496	0.9997421	132.72
SA21_SOC_3	1108	345.92180252075195	390.3013229370117	0.99979085	132.84
SA21_SOC_3	1109	335.4337215423584	393.1028938293457	0.99776804	132.96
SA21_SOC_3	1110	338.9133930206299	394.30126190185547	0.9987569	133.08
SA21_SOC_3	1111	348.01554679870605	396.41990661621094	0.9997212	133.2
SA21_SOC_3	1112	353.50701808929443	394.5691108703613	0.999798	133.32
SA21_SOC_3	1113	376.4770984649658	390.6613826751709	0.9945569	133.44
SA21_SOC_3	1114	373.30756187438965	401.2294578552246	0.99142003	133.56
SA21_SOC_3	1115	639.5055770874023	145.46623706817627	0.99501	133.68
SA21_SOC_3	1116	377.5700092315674	412.1607971191406	0.2310533	133.8
SA21_SOC_3	1117	638.4315490722656	142.30836868286133	0.917889	133.92
SA21_SOC_3	1118	385.97259521484375	405.7013511657715	0.999616	134.04
SA21_SOC_3	1119	413.90228271484375	398.4426498413086	0.9996457	134.16
SA21_SOC_3	1120	476.1662483215332	399.70619201660156	0.999746	134.28
SA21_SOC_3	1121	535.8170509338379	411.0377883911133	0.999752	134.4
SA21_SOC_3	1122	580.7268142700195	415.7171630859375	0.9997278	134.52
SA21_SOC_3	1123	634.8491668701172	423.37743759155273	0.99975497	134.64
SA21_SOC_3	1124	651.8627643585205	427.37897872924805	0.99988484	134.76
SA21_SOC_3	1125	661.95969581604	427.66170501708984	0.9996822	134.88
SA21_SOC_3	1126	682.6881408691406	430.2143669128418	0.9996637	135.0
SA21_SOC_3	1127	707.7533721923828	434.0679931640625	0.07285985	135.12
SA21_SOC_3	1128	638.6696815490723	141.03198051452637	0.95995975	135.24
SA21_SOC_3	1129	638.7218475341797	142.11998462677002	0.9965571	135.36
SA21_SOC_3	1130	700.2975463867188	431.8455219268799	0.99519014	135.48
SA21_SOC_3	1131	639.0162467956543	139.71572399139404	0.27079087	135.6
SA21_SOC_3	1132	638.617992401123	141.20205402374268	0.9370693	135.72
SA21_SOC_3	1133	639.1636848449707	139.41444396972656	0.94478774	135.84
SA21_SOC_3	1134	660.0702285766602	415.2508735656738	0.99961406	135.96
SA21_SOC_3	1135	651.7250061035156	413.10888290405273	0.9996793	136.08
SA21_SOC_3	1136	624.3794441223145	411.14344596862793	0.99821174	136.2
SA21_SOC_3	1137	595.0638771057129	407.1841621398926	0.99957734	136.32
SA21_SOC_3	1138	583.9991569519043	402.8965187072754	0.9998099	136.44
SA21_SOC_3	1139	571.9768524169922	404.07663345336914	0.99990547	136.56
SA21_SOC_3	1140	544.6115016937256	391.63610458374023	0.9996258	136.68
SA21_SOC_3	1141	517.8738594055176	382.7812385559082	0.9998528	136.8
SA21_SOC_3	1142	476.83916091918945	364.2770004272461	0.99976355	136.92
SA21_SOC_3	1143	436.0692024230957	363.8569450378418	0.9997075	137.04
SA21_SOC_3	1144	398.738956451416	371.66662216186523	0.9997023	137.16
SA21_SOC_3	1145	381.1061382293701	375.456018447876	0.99987507	137.28
SA21_SOC_3	1146	355.8681011199951	376.15745544433594	0.99874747	137.4
SA21_SOC_3	1147	639.5742416381836	126.5480089187622	0.9283269	137.52
SA21_SOC_3	1148	637.3578548431396	124.64309692382812	0.93787	137.64
SA21_SOC_3	1149	639.2361164093018	131.91933631896973	0.89055103	137.76
SA21_SOC_3	1150	338.60840797424316	386.23815536499023	0.9949586	137.88
SA21_SOC_3	1151	637.8481864929199	137.44404315948486	0.9696908	138.0
SA21_SOC_3	1152	636.39235496521	138.88745784759521	0.97712153	138.12
SA21_SOC_3	1153	639.6326065063477	142.06475257873535	0.76106966	138.24
SA21_SOC_3	1154	637.3873710632324	141.27559661865234	0.94978076	138.36
SA21_SOC_3	1155	637.872314453125	131.0998821258545	0.97347033	138.48
SA21_SOC_3	1156	637.2474670410156	143.18302631378174	0.8468716	138.6
SA21_SOC_3	1157	639.8198127746582	147.31258392333984	0.7388493	138.72
SA21_SOC_3	1158	638.0908966064453	141.7613697052002	0.993898	138.84
SA21_SOC_3	1159	639.6639823913574	143.92373085021973	0.9860569	138.96
SA21_SOC_3	1160	638.5116577148438	138.21903705596924	0.87973	139.08
SA21_SOC_3	1161	637.6165866851807	140.46679973602295	0.93942	139.2
SA21_SOC_3	1162	637.0271682739258	133.78695487976074	0.76168925	139.32
SA21_SOC_3	1163	638.1968021392822	143.2173728942871	0.9499083	139.44
SA21_SOC_3	1164	640.7414436340332	128.75285625457764	0.7674198	139.56
SA21_SOC_3	1165	638.9761924743652	130.97187995910645	0.98020416	139.68
SA21_SOC_3	1166	637.4814987182617	140.9725570678711	0.91435236	139.8
SA21_SOC_3	1167	636.5359306335449	138.05830478668213	0.042400576	139.92
SA21_SOC_3	1168	638.0105018615723	136.18333339691162	0.9151293	140.04
SA21_SOC_3	1169	639.8630142211914	123.71425151824951	0.75280744	140.16
SA21_SOC_3	1170	639.3749237060547	143.62285137176514	0.40898362	140.28
SA21_SOC_3	1171	640.1290893554688	150.72471141815186	0.69422865	140.4
SA21_SOC_3	1172	638.1587982177734	141.1966323852539	0.97835267	140.52
SA21_SOC_3	1173	641.0101413726807	137.46176719665527	0.68833905	140.64
SA21_SOC_3	1174	638.0401611328125	139.31533813476562	0.8157091	140.76
SA21_SOC_3	1175	641.281270980835	142.37088203430176	0.96262646	140.88
SA21_SOC_3	1176	638.0917549133301	138.30280780792236	0.9662529	141.0
SA21_SOC_3	1177	639.6510124206543	139.70151901245117	0.93979645	141.12
SA21_SOC_3	1178	639.7746086120605	144.02342319488525	0.8812715	141.24
SA21_SOC_3	1179	638.6279106140137	143.6462688446045	0.9553973	141.36
SA21_SOC_3	1180	638.7073040008545	141.13492012023926	0.9579492	141.48
SA21_SOC_3	1181	639.9816513061523	151.50660037994385	0.97904783	141.6
SA21_SOC_3	1182	638.6775016784668	143.0832052230835	0.8563576	141.72
SA21_SOC_3	1183	640.3376579284668	152.49395370483398	0.8948086	141.84
SA21_SOC_3	1184	638.071346282959	140.56652069091797	0.88573617	141.96
SA21_SOC_3	1185	636.6879463195801	139.27059173583984	0.2029112	142.08
SA21_SOC_3	1186	639.4876480102539	133.55661392211914	0.92162544	142.2
SA21_SOC_3	1187	638.0027770996094	137.81009674072266	0.93271816	142.32
SA21_SOC_3	1188	640.1154041290283	127.06724166870117	0.91643614	142.44
SA21_SOC_3	1189	639.7159099578857	140.9757900238037	0.013982455	142.56
SA21_SOC_3	1190	637.617301940918	140.72832584381104	0.98115414	142.68
SA21_SOC_3	1191	638.1589889526367	139.82510089874268	0.8914004	142.8
SA21_SOC_3	1192	356.09614849090576	370.4256820678711	0.99945754	142.92
SA21_SOC_3	1193	419.4684028625488	377.64015197753906	0.9997155	143.04
SA21_SOC_3	1194	472.5128650665283	383.2438087463379	0.9996873	143.16
SA21_SOC_3	1195	507.9098701477051	391.0853576660156	0.99983406	143.28
SA21_SOC_3	1196	512.7253532409668	389.22895431518555	0.99987364	143.4
SA21_SOC_3	1197	549.6615409851074	390.734281539917	0.99978274	143.52
SA21_SOC_3	1198	567.7693367004395	388.74189376831055	0.99989223	143.64
SA21_SOC_3	1199	578.4381866455078	386.51315689086914	0.9994867	143.76
SA21_SOC_3	1200	574.2311477661133	386.64173126220703	0.9997104	143.88
SA21_SOC_3	1201	558.9705467224121	384.7320556640625	0.99967635	144.0
SA21_SOC_3	1202	560.5335712432861	382.0604610443115	0.9995295	144.12
SA21_SOC_3	1203	570.9787368774414	385.69828033447266	0.99917525	144.24
SA21_SOC_3	1204	637.497615814209	139.86242294311523	0.98361695	144.36
SA21_SOC_3	1205	579.4943809509277	390.5441093444824	0.99910456	144.48
SA21_SOC_3	1206	577.4097919464111	382.6475143432617	0.9992902	144.6
SA21_SOC_3	1207	557.9459190368652	395.22348403930664	0.9996692	144.72
SA21_SOC_3	1208	540.7745838165283	388.42729568481445	0.9999255	144.84
SA21_SOC_3	1209	519.3212509155273	390.4900932312012	0.99992704	144.96
SA21_SOC_3	1210	486.4809513092041	391.1316776275635	0.99989724	145.08
SA21_SOC_3	1211	475.6543159484863	387.3391914367676	0.99975497	145.2
SA21_SOC_3	1212	473.7874984741211	390.89269638061523	0.9997508	145.32
SA21_SOC_3	1213	470.88685035705566	391.0624694824219	0.99954647	145.44
SA21_SOC_3	1214	470.9836006164551	392.4093246459961	0.9998171	145.56
SA21_SOC_3	1215	465.2523994445801	387.224178314209	0.99945885	145.68
SA21_SOC_3	1216	459.08451080322266	386.9263172149658	0.99945694	145.8
SA21_SOC_3	1217	460.3026866912842	387.0406436920166	0.99989676	145.92
SA21_SOC_3	1218	459.19995307922363	389.43511962890625	0.9998091	146.04
SA21_SOC_3	1219	433.60986709594727	385.9661865234375	0.99977857	146.16
SA21_SOC_3	1220	399.93815422058105	385.0272560119629	0.9994875	146.28
SA21_SOC_3	1221	358.0192565917969	382.81482696533203	0.9949705	146.4
SA21_SOC_3	1222	639.2380237579346	141.9340467453003	0.8733239	146.52
SA21_SOC_3	1223	642.1389579772949	151.8006992340088	0.030008743	146.64
SA21_SOC_3	1224	639.7665023803711	127.7255916595459	0.18725593	146.76
SA21_SOC_3	1225	641.1855697631836	133.84852409362793	0.15276428	146.88
SA21_SOC_3	1226	637.3130798339844	139.5558786392212	0.95828027	147.0
SA21_SOC_3	1227	637.0366096496582	137.1434211730957	0.22929014	147.12
SA21_SOC_3	1228	639.7128105163574	85.967116355896	0.1847836	147.24
SA21_SOC_3	1229	638.8458251953125	139.16868209838867	0.9634385	147.36
SA21_SOC_3	1230	639.2271995544434	140.53293228149414	0.86332536	147.48
SA21_SOC_3	1231	641.4108753204346	153.85537147521973	0.5739237	147.6
SA21_SOC_3	1232	639.1327857971191	131.00111961364746	0.90147924	147.72
SA21_SOC_3	1233	638.3013725280762	141.98611736297607	0.9493868	147.84
SA21_SOC_3	1234	643.6939239501953	84.22280788421631	0.16678475	147.96
SA21_SOC_3	1235	637.0600700378418	137.62897968292236	0.28729746	148.08
SA21_SOC_3	1236	638.5825634002686	142.9313564300537	0.9192647	148.2
SA21_SOC_3	1237	639.1065120697021	142.11484909057617	0.784812	148.32
SA21_SOC_3	1238	637.7814769744873	140.55788040161133	0.8893365	148.44
SA21_SOC_3	1239	640.8351421356201	142.16119766235352	0.981756	148.56
SA21_SOC_3	1240	639.1680717468262	150.74329376220703	0.9841887	148.68
SA21_SOC_3	1241	638.2686614990234	141.5301275253296	0.9928455	148.8
SA21_SOC_3	1242	640.66162109375	84.81563329696655	0.9881495	148.92
SA21_SOC_3	1243	641.0940170288086	125.83735942840576	0.84598494	149.04
SA21_SOC_3	1244	639.9907112121582	139.7600269317627	0.85827553	149.16
SA21_SOC_3	1245	639.4319534301758	141.9865894317627	0.5608825	149.28
SA21_SOC_3	1246	639.307689666748	126.15700721740723	0.80508524	149.4
SA21_SOC_3	1247	638.7071132659912	140.40226936340332	0.101863824	149.52
SA21_SOC_3	1248	640.2187824249268	141.65727138519287	0.764703	149.64
SA21_SOC_3	1249	640.3620719909668	144.47047233581543	0.8788635	149.76
SA21_SOC_3	1250	639.2903327941895	142.6424789428711	0.9428646	149.88
SA21_SOC_3	1251	637.2448444366455	141.05741500854492	0.9944218	150.0
SA21_SOC_3	1252	637.9971027374268	131.56914710998535	0.94828385	150.12
SA21_SOC_3	1253	637.566614151001	124.34373378753662	0.8013473	150.24
SA21_SOC_3	1254	639.3311500549316	139.48631286621094	0.0029189223	150.36
SA21_SOC_3	1255	328.29675674438477	361.7505168914795	0.99700373	150.48
SA21_SOC_3	1256	397.9541301727295	370.53760528564453	0.9990482	150.6
SA21_SOC_3	1257	506.62240982055664	389.6033763885498	0.99979323	150.72
SA21_SOC_3	1258	611.7569923400879	409.14379119873047	0.9998863	150.84
SA21_SOC_3	1259	637.6712799072266	414.2262840270996	0.9999348	150.96
SA21_SOC_3	1260	649.8281955718994	416.7107963562012	0.9994659	151.08
SA21_SOC_3	1261	650.1140594482422	418.2868766784668	0.99984944	151.2
SA21_SOC_3	1262	633.831787109375	414.90328788757324	0.99989855	151.32
SA21_SOC_3	1263	628.2199859619141	409.9229335784912	0.9999465	151.44
SA21_SOC_3	1264	632.0893287658691	414.0230083465576	0.9999163	151.56
SA21_SOC_3	1265	644.8217391967773	418.6472511291504	0.9999567	151.68
SA21_SOC_3	1266	667.0983791351318	425.45448303222656	0.99989355	151.8
SA21_SOC_3	1267	674.0999221801758	425.72081565856934	0.9999155	151.92
SA21_SOC_3	1268	669.4299221038818	421.3354682922363	0.9998053	152.04
SA21_SOC_3	1269	672.3610877990723	420.4372787475586	0.9999238	152.16
SA21_SOC_3	1270	675.7061004638672	422.3953056335449	0.99991405	152.28
SA21_SOC_3	1271	666.9580459594727	423.1095314025879	0.9997018	152.4
SA21_SOC_3	1272	666.2731170654297	419.80607986450195	0.999613	152.52
SA21_SOC_3	1273	656.663703918457	418.0110168457031	0.999818	152.64
SA21_SOC_3	1274	649.0462303161621	417.1881580352783	0.9998605	152.76
SA21_SOC_3	1275	657.6632976531982	419.3438529968262	0.99976057	152.88
SA21_SOC_3	1276	666.557502746582	422.78554916381836	0.99954563	153.0
SA21_SOC_3	1277	669.7096824645996	417.6302719116211	0.99946386	153.12
SA21_SOC_3	1278	637.8274917602539	138.2457447052002	0.9656167	153.24
SA21_SOC_3	1279	652.6996612548828	417.2487545013428	0.999765	153.36
SA21_SOC_3	1280	645.9457874298096	416.0584831237793	0.99988675	153.48
SA21_SOC_3	1281	640.0225639343262	415.3997039794922	0.99981326	153.6
SA21_SOC_3	1282	637.9905700683594	416.86763763427734	0.99986255	153.72
SA21_SOC_3	1283	635.468864440918	418.5969543457031	0.99986637	153.84
SA21_SOC_3	1284	613.8561248779297	414.26708221435547	0.9998915	153.96
SA21_SOC_3	1285	613.8038635253906	413.0807304382324	0.9997768	154.08
SA21_SOC_3	1286	616.2318706512451	414.62608337402344	0.9997279	154.2
SA21_SOC_3	1287	618.2932376861572	417.1182060241699	0.999673	154.32
SA21_SOC_3	1288	618.3551788330078	418.2560920715332	0.99939823	154.44
SA21_SOC_3	1289	618.6709403991699	413.8640785217285	0.99962986	154.56
SA21_SOC_3	1290	621.6905117034912	415.38296699523926	0.9998317	154.68
SA21_SOC_3	1291	628.925085067749	418.60422134399414	0.99986887	154.8
SA21_SOC_3	1292	635.9836578369141	419.26709175109863	0.9998882	154.92
SA21_SOC_3	1293	648.1109142303467	419.7176170349121	0.9998988	155.04
SA21_SOC_3	1294	648.5696792602539	420.59680938720703	0.9999584	155.16
SA21_SOC_3	1295	658.1961631774902	421.4743995666504	0.9997948	155.28
SA21_SOC_3	1296	675.211238861084	421.2225151062012	0.9996493	155.4
SA21_SOC_3	1297	677.8032302856445	423.4500503540039	0.9998419	155.52
SA21_SOC_3	1298	673.2607841491699	421.9617748260498	0.99674547	155.64
SA21_SOC_3	1299	670.889949798584	420.8335590362549	0.99936086	155.76
SA21_SOC_3	1300	642.0750617980957	413.12421798706055	0.9997665	155.88
SA21_SOC_3	1301	579.5132160186768	403.3424663543701	0.99985886	156.0
SA21_SOC_3	1302	490.6344413757324	383.6802577972412	0.9998271	156.12
SA21_SOC_3	1303	434.19222831726074	375.73219299316406	0.9993204	156.24
SA21_SOC_3	1304	637.9928588867188	140.10666847229004	0.876009	156.36
SA21_SOC_3	1305	637.8827095031738	139.5770502090454	0.9941573	156.48
SA21_SOC_3	1306	398.06957244873047	372.7060317993164	0.9841373	156.6
SA21_SOC_3	1307	405.90553283691406	374.9179172515869	0.9959906	156.72
SA21_SOC_3	1308	399.7302055358887	375.6320571899414	0.9993529	156.84
SA21_SOC_3	1309	403.7841320037842	380.36370277404785	0.9995442	156.96
SA21_SOC_3	1310	368.0973529815674	380.2239990234375	0.99976045	157.08
SA21_SOC_3	1311	640.8530235290527	142.2901153564453	0.9894163	157.2
SA21_SOC_3	1312	641.4244651794434	144.7294521331787	0.9813911	157.32
SA21_SOC_3	1313	637.8003597259521	139.70442295074463	0.9428482	157.44
SA21_SOC_3	1314	638.1965637207031	128.19532871246338	0.9288178	157.56
SA21_SOC_3	1315	639.497184753418	139.74369049072266	0.9627766	157.68
SA21_SOC_3	1316	639.4519805908203	140.07687091827393	0.6243316	157.8
SA21_SOC_3	1317	637.7270698547363	141.85209274291992	0.90373594	157.92
SA21_SOC_3	1318	639.5371437072754	130.65187454223633	0.9136065	158.04
SA21_SOC_3	1319	635.2831363677979	138.5958194732666	0.60923344	158.16
SA21_SOC_3	1320	636.8921279907227	137.60601997375488	0.96754855	158.28
SA21_SOC_3	1321	637.6391887664795	138.75720977783203	0.8416316	158.4
SA21_SOC_3	1322	637.0563507080078	141.13048553466797	0.15505333	158.52
SA21_SOC_3	1323	642.1943664550781	117.53846883773804	0.98876	158.64
SA21_SOC_3	1324	639.9261951446533	148.36785793304443	0.9376628	158.76
SA21_SOC_3	1325	639.8215293884277	142.3771333694458	0.2699568	158.88
SA21_SOC_3	1326	638.2839202880859	139.04788970947266	0.95034695	159.0
SA21_SOC_3	1327	639.5984649658203	140.24803161621094	0.99180895	159.12
SA21_SOC_3	1328	638.3788108825684	139.16054248809814	0.8867076	159.24
SA21_SOC_3	1329	638.5666370391846	142.0731496810913	0.9890444	159.36
SA21_SOC_3	1330	638.6353969573975	137.80431747436523	0.90457654	159.48
SA21_SOC_3	1331	640.0591850280762	155.38493156433105	0.9593096	159.6
SA21_SOC_3	1332	639.9612426757812	145.9943389892578	0.75972956	159.72
SA21_SOC_3	1333	641.2550926208496	137.07502841949463	0.089712605	159.84
SA21_SOC_3	1334	638.5386943817139	141.34089946746826	0.9278292	159.96
SA21_SOC_3	1335	639.686107635498	134.01386260986328	0.15315665	160.08
SA21_SOC_3	1336	640.1533126831055	125.17118453979492	0.96294373	160.2
SA21_SOC_3	1337	639.1161918640137	143.2122802734375	0.97642446	160.32
SA21_SOC_3	1338	639.1749382019043	151.4040470123291	0.43426275	160.44
SA21_SOC_3	1339	637.2162342071533	139.23714637756348	0.9521141	160.56
SA21_SOC_3	1340	641.3527488708496	126.07257843017578	0.8719031	160.68
SA21_SOC_3	1341	639.8312568664551	153.99945259094238	0.9658095	160.8
SA21_SOC_3	1342	639.1439437866211	141.1259937286377	0.94591373	160.92
SA21_SOC_3	1343	640.6239032745361	123.0531120300293	0.9377817	161.04
SA21_SOC_3	1344	639.8183822631836	130.69730758666992	0.9129167	161.16
SA21_SOC_3	1345	640.9993171691895	150.75139045715332	0.5698236	161.28
SA21_SOC_3	1346	638.964319229126	126.29334926605225	0.070795916	161.4
SA21_SOC_3	1347	639.3310546875	140.41175365447998	0.928512	161.52
SA21_SOC_3	1348	638.6611938476562	129.14731979370117	0.95674455	161.64
SA21_SOC_3	1349	640.8076286315918	124.98294353485107	0.63635176	161.76
SA21_SOC_3	1350	638.7112140655518	142.5774049758911	0.94393426	161.88
SA21_SOC_3	1351	638.866376876831	140.42155265808105	0.91485804	162.0
SA21_SOC_3	1352	639.0517711639404	142.85425186157227	0.9922416	162.12
SA21_SOC_3	1353	636.3805770874023	140.53296089172363	0.99288094	162.24
SA21_SOC_3	1354	638.8714790344238	153.5244369506836	0.82967085	162.36
SA21_SOC_3	1355	639.337682723999	140.24514198303223	0.806251	162.48
SA21_SOC_3	1356	639.0583992004395	135.524640083313	0.06122465	162.6
SA21_SOC_3	1357	638.5034561157227	140.87645530700684	0.9020232	162.72
SA21_SOC_3	1358	340.8705949783325	345.18153190612793	0.99891627	162.84
SA21_SOC_3	1359	364.1350030899048	356.43582344055176	0.99987066	162.96
SA21_SOC_3	1360	405.9597969055176	374.71715927124023	0.999782	163.08
SA21_SOC_3	1361	421.5785026550293	378.97616386413574	0.9997496	163.2
SA21_SOC_3	1362	456.0688018798828	384.02944564819336	0.99959356	163.32
SA21_SOC_3	1363	484.1573715209961	389.27650451660156	0.99985135	163.44
SA21_SOC_3	1364	511.837100982666	389.60317611694336	0.9999068	163.56
SA21_SOC_3	1365	562.0120048522949	388.3290481567383	0.9997228	163.68
SA21_SOC_3	1366	599.6609687805176	395.6426811218262	0.9993038	163.8
SA21_SOC_3	1367	604.4559478759766	397.41774559020996	0.9994448	163.92
SA21_SOC_3	1368	614.9750232696533	402.26966857910156	0.9997173	164.04
SA21_SOC_3	1369	629.0300369262695	405.64464569091797	0.9997446	164.16
SA21_SOC_3	1370	647.784423828125	409.6475315093994	0.99982953	164.28
SA21_SOC_3	1371	657.4907302856445	417.237024307251	0.999846	164.4
SA21_SOC_3	1372	675.0712394714355	421.78905487060547	0.9986242	164.52
SA21_SOC_3	1373	685.4179382324219	422.78772354125977	0.9996282	164.64
SA21_SOC_3	1374	692.2417640686035	430.9265327453613	0.9996444	164.76
SA21_SOC_3	1375	686.6704940795898	426.6704750061035	0.9982768	164.88
SA21_SOC_3	1376	691.4520263671875	427.316951751709	0.99980706	165.0
SA21_SOC_3	1377	691.7634010314941	426.8583869934082	0.9941071	165.12
SA21_SOC_3	1378	691.9565677642822	425.0772285461426	0.9708138	165.24
SA21_SOC_3	1379	687.5870704650879	427.2488021850586	0.9997358	165.36
SA21_SOC_3	1380	687.893533706665	428.18458557128906	0.99990475	165.48
SA21_SOC_3	1381	682.3344707489014	425.5741882324219	0.99987304	165.6
SA21_SOC_3	1382	678.3554553985596	426.2339401245117	0.9998398	165.72
SA21_SOC_3	1383	673.4367847442627	421.79054260253906	0.9998393	165.84
SA21_SOC_3	1384	667.8994178771973	420.2736282348633	0.9998099	165.96
SA21_SOC_3	1385	664.9218559265137	419.6197700500488	0.9998041	166.08
SA21_SOC_3	1386	660.4591369628906	419.94197845458984	0.9999261	166.2
SA21_SOC_3	1387	659.3471527099609	418.6081123352051	0.9998671	166.32
SA21_SOC_3	1388	656.7222595214844	417.30932235717773	0.9999155	166.44
SA21_SOC_3	1389	664.5904541015625	421.5644073486328	0.99973696	166.56
SA21_SOC_3	1390	641.834020614624	125.72384834289551	0.9589725	166.68
SA21_SOC_3	1391	656.9835662841797	416.8828582763672	0.9997203	166.8
SA21_SOC_3	1392	623.4353065490723	410.49522399902344	0.99955124	166.92
SA21_SOC_3	1393	572.292423248291	399.6207046508789	0.9998877	167.04
SA21_SOC_3	1394	524.2301940917969	391.68766021728516	0.99967694	167.16
SA21_SOC_3	1395	508.6587905883789	389.6869468688965	0.99864405	167.28
SA21_SOC_3	1396	641.0493850708008	139.9733591079712	0.8922896	167.4
SA21_SOC_3	1397	509.75475311279297	393.15985679626465	0.9995454	167.52
SA21_SOC_3	1398	514.0337944030762	397.92686462402344	0.99957114	167.64
SA21_SOC_3	1399	514.7263050079346	391.0056495666504	0.9988105	167.76
SA21_SOC_3	1400	518.9866065979004	389.4425582885742	0.9996201	167.88
SA21_SOC_3	1401	526.9602298736572	387.9891872406006	0.99918896	168.0
SA21_SOC_3	1402	535.6336116790771	384.7819519042969	0.9991596	168.12
SA21_SOC_3	1403	532.938289642334	386.0935878753662	0.99552757	168.24
SA21_SOC_3	1404	537.73512840271	390.5976390838623	0.9951925	168.36
SA21_SOC_3	1405	642.3422813415527	80.53150177001953	0.97172046	168.48
SA21_SOC_3	1406	531.9104671478271	391.0613250732422	0.9996183	168.6
SA21_SOC_3	1407	532.492733001709	396.49526596069336	0.9993168	168.72
SA21_SOC_3	1408	513.1805896759033	389.7586154937744	0.9997055	168.84
SA21_SOC_3	1409	517.0276641845703	388.67308616638184	0.99974376	168.96
SA21_SOC_3	1410	519.3037509918213	392.1059989929199	0.9999064	169.08
SA21_SOC_3	1411	518.552303314209	389.37246322631836	0.9998795	169.2
SA21_SOC_3	1412	514.7060394287109	390.9588146209717	0.9998318	169.32
SA21_SOC_3	1413	516.9270515441895	393.25023651123047	0.9999273	169.44
SA21_SOC_3	1414	514.8994445800781	395.85814476013184	0.9998012	169.56
SA21_SOC_3	1415	510.0788116455078	397.82984733581543	0.999861	169.68
SA21_SOC_3	1416	508.20484161376953	397.4134826660156	0.9997217	169.8
SA21_SOC_3	1417	510.3747367858887	396.14925384521484	0.9996325	169.92
SA21_SOC_3	1418	507.60560035705566	393.764591217041	0.99938464	170.04
SA21_SOC_3	1419	518.0740356445312	395.5304718017578	0.99978083	170.16
SA21_SOC_3	1420	546.6052532196045	399.1168212890625	0.9997002	170.28
SA21_SOC_3	1421	568.8871383666992	395.2140998840332	0.9997328	170.4
SA21_SOC_3	1422	584.8396301269531	391.90850257873535	0.9997049	170.52
SA21_SOC_3	1423	598.9720344543457	396.08327865600586	0.9996989	170.64
SA21_SOC_3	1424	611.3078594207764	401.3239860534668	0.9998373	170.76
SA21_SOC_3	1425	620.045280456543	401.4693260192871	0.999841	170.88
SA21_SOC_3	1426	626.9645690917969	402.9542541503906	0.9997571	171.0
SA21_SOC_3	1427	635.4463577270508	400.23616790771484	0.9997162	171.12
SA21_SOC_3	1428	638.5246276855469	397.76347160339355	0.9995484	171.24
SA21_SOC_3	1429	636.730432510376	395.744047164917	0.99968517	171.36
SA21_SOC_3	1430	637.0214462280273	395.8235549926758	0.99970514	171.48
SA21_SOC_3	1431	633.4589004516602	396.1225891113281	0.9998233	171.6
SA21_SOC_3	1432	634.7672462463379	398.02162170410156	0.9971891	171.72
SA21_SOC_3	1433	643.2395935058594	399.0293312072754	0.99776566	171.84
SA21_SOC_3	1434	618.6266899108887	396.99474334716797	0.9994106	171.96
SA21_SOC_3	1435	541.61376953125	384.4919013977051	0.99945134	172.08
SA21_SOC_3	1436	456.2570571899414	372.84278869628906	0.99977857	172.2
SA21_SOC_3	1437	388.714599609375	373.39176177978516	0.99955493	172.32
SA21_SOC_3	1438	351.9488334655762	374.48352813720703	0.99778277	172.44
SA21_SOC_3	1439	638.062858581543	138.42578887939453	0.9674252	172.56
SA21_SOC_3	1440	638.4746074676514	143.53217124938965	0.9840677	172.68
SA21_SOC_3	1441	641.009521484375	126.29965782165527	0.9023493	172.8
SA21_SOC_3	1442	637.5820159912109	139.32339191436768	0.92644036	172.92
SA21_SOC_3	1443	639.268970489502	141.2630796432495	0.87921566	173.04
SA21_SOC_3	1444	638.8763427734375	137.70277976989746	0.58838665	173.16
SA21_SOC_3	1445	635.913610458374	124.41584587097168	0.94992113	173.28
SA21_SOC_3	1446	639.0966415405273	144.80764389038086	0.9640878	173.4
SA21_SOC_3	1447	637.6649379730225	139.6024990081787	0.98634154	173.52
SA21_SOC_3	1448	637.2191429138184	142.76445865631104	0.9628932	173.64
SA21_SOC_3	1449	639.375114440918	142.31569290161133	0.9563895	173.76
SA21_SOC_3	1450	636.377763748169	142.91078567504883	0.98484635	173.88
SA21_SOC_3	1451	638.1186485290527	136.27678871154785	0.76366967	174.0
SA21_SOC_3	1452	638.5738372802734	138.3998966217041	0.8156068	174.12
SA21_SOC_3	1453	639.8647785186768	116.82732582092285	0.8950327	174.24
SA21_SOC_3	1454	639.8276329040527	141.72224521636963	0.9823998	174.36
SA21_SOC_3	1455	639.1321659088135	140.59515953063965	0.99435127	174.48
SA21_SOC_3	1456	639.05348777771	138.1117057800293	0.4321672	174.6
SA21_SOC_3	1457	637.860107421875	142.30453491210938	0.98574996	174.72
SA21_SOC_3	1458	641.2245750427246	120.9361982345581	0.915384	174.84
SA21_SOC_3	1459	638.4222984313965	138.48074913024902	0.7163236	174.96
SA21_SOC_3	1460	638.0979537963867	133.03998470306396	0.09997083	175.08
SA21_SOC_3	1461	637.287187576294	138.93759727478027	0.96056	175.2
SA21_SOC_3	1462	640.3423309326172	147.30534553527832	0.94112915	175.32
SA21_SOC_3	1463	636.6344928741455	139.2253875732422	0.6429667	175.44
SA21_SOC_3	1464	639.5442962646484	128.99858951568604	0.8678789	175.56
SA21_SOC_3	1465	638.1698608398438	136.99025630950928	0.89414066	175.68
SA21_SOC_3	1466	639.023494720459	144.2206907272339	0.7007618	175.8
SA21_SOC_3	1467	638.8814926147461	138.10853004455566	0.7916439	175.92
SA21_SOC_3	1468	638.6195659637451	122.31983184814453	0.9173584	176.04
SA21_SOC_3	1469	639.4822120666504	140.739483833313	0.8442013	176.16
SA21_SOC_3	1470	639.019775390625	124.28346633911133	0.9669522	176.28
SA21_SOC_3	1471	638.1497383117676	140.1771068572998	0.5058235	176.4
SA21_SOC_3	1472	635.97731590271	140.01362800598145	0.9938192	176.52
SA21_SOC_3	1473	635.9347343444824	141.02293968200684	0.9901494	176.64
SA21_SOC_3	1474	638.7492179870605	142.18578815460205	0.9642775	176.76
SA21_SOC_3	1475	639.7210121154785	151.78042888641357	0.5061571	176.88
SA21_SOC_3	1476	640.4144763946533	153.86914730072021	0.6400419	177.0
SA21_SOC_3	1477	641.6367053985596	137.20666408538818	0.14404279	177.12
SA21_SOC_3	1478	640.207576751709	142.49377727508545	0.43765527	177.24
SA21_SOC_3	1479	637.5394821166992	141.95407390594482	0.9405311	177.36
SA21_SOC_3	1480	638.977575302124	134.41303253173828	0.9085447	177.48
SA21_SOC_3	1481	638.6763572692871	131.10197067260742	0.88498235	177.6
SA21_SOC_3	1482	637.3605251312256	140.09716987609863	0.81968576	177.72
SA21_SOC_3	1483	639.9975776672363	146.50098323822021	0.23999129	177.84
SA21_SOC_3	1484	637.4590873718262	140.0551414489746	0.9178432	177.96
SA21_SOC_3	1485	636.8684768676758	141.3768768310547	0.95220006	178.08
SA21_SOC_3	1486	325.5790710449219	366.38683319091797	0.99575907	178.2
SA21_SOC_3	1487	327.5380611419678	368.6334228515625	0.9988954	178.32
SA21_SOC_3	1488	334.22794342041016	373.8325595855713	0.9980563	178.44
SA21_SOC_3	1489	339.6088123321533	373.52402687072754	0.99865556	178.56
SA21_SOC_3	1490	345.9733009338379	374.95153427124023	0.9992555	178.68
SA21_SOC_3	1491	356.96542263031006	374.4789218902588	0.9997174	178.8
SA21_SOC_3	1492	365.845251083374	383.4246826171875	0.9997485	178.92
SA21_SOC_3	1493	384.0447664260864	383.59039306640625	0.99968314	179.04
SA21_SOC_3	1494	424.1919994354248	385.74986457824707	0.9998398	179.16
SA21_SOC_3	1495	426.3057231903076	386.2991523742676	0.9997241	179.28
SA21_SOC_3	1496	438.8274669647217	388.83378982543945	0.999635	179.4
SA21_SOC_3	1497	474.68910217285156	390.0761604309082	0.99987984	179.52
SA21_SOC_3	1498	544.2123413085938	376.9084167480469	0.99970764	179.64
SA21_SOC_3	1499	609.133243560791	361.79832458496094	0.9998273	179.76
SA21_SOC_3	1500	619.9816226959229	364.51406478881836	0.9999554	179.88
SA21_SOC_3	1501	643.8966751098633	389.6206283569336	0.9999701	180.0
SA21_SOC_3	1502	666.5541648864746	420.1219654083252	0.9998852	180.12
SA21_SOC_3	1503	689.9277687072754	426.20893478393555	0.99965084	180.24
SA21_SOC_3	1504	687.2968196868896	425.1057815551758	0.9999418	180.36
SA21_SOC_3	1505	693.8538551330566	422.38168716430664	0.99988055	180.48
SA21_SOC_3	1506	686.8507385253906	421.7567253112793	0.999589	180.6
SA21_SOC_3	1507	644.6681022644043	82.38889217376709	0.7220345	180.72
SA21_SOC_3	1508	690.351390838623	417.3023986816406	0.8520875	180.84
SA21_SOC_3	1509	667.3745155334473	417.43297576904297	0.99991524	180.96
SA21_SOC_3	1510	615.6712532043457	406.13697052001953	0.9997906	181.08
SA21_SOC_3	1511	561.5156173706055	392.7127933502197	0.9998872	181.2
SA21_SOC_3	1512	509.8689079284668	388.0745315551758	0.99961936	181.32
SA21_SOC_3	1513	494.7882652282715	393.1077003479004	0.9998211	181.44
SA21_SOC_3	1514	485.11433601379395	389.47214126586914	0.999361	181.56
SA21_SOC_3	1515	485.3893756866455	392.57652282714844	0.9993358	181.68
SA21_SOC_3	1516	483.3909511566162	393.9828300476074	0.9993592	181.8
SA21_SOC_3	1517	476.96385383605957	392.3008632659912	0.999788	181.92
SA21_SOC_3	1518	473.5825538635254	389.8162651062012	0.9998229	182.04
SA21_SOC_3	1519	467.0569896697998	390.95234870910645	0.9992772	182.16
SA21_SOC_3	1520	456.0837745666504	387.8643035888672	0.99907184	182.28
SA21_SOC_3	1521	440.2915954589844	386.5110397338867	0.99972063	182.4
SA21_SOC_3	1522	404.0092468261719	375.6677055358887	0.9987594	182.52
SA21_SOC_3	1523	363.9380931854248	376.72579765319824	0.9979297	182.64
SA21_SOC_3	1524	351.3129711151123	376.46100997924805	0.9271217	182.76
SA21_SOC_3	1525	639.4117832183838	87.45626449584961	0.09162303	182.88
SA21_SOC_3	1526	638.6123180389404	140.07585525512695	0.89976007	183.0
SA21_SOC_3	1527	640.0350570678711	152.89501190185547	0.32830542	183.12
SA21_SOC_3	1528	636.1580848693848	133.41064453125	0.9404613	183.24
SA21_SOC_3	1529	638.4639739990234	139.6195936203003	0.9906908	183.36
SA21_SOC_3	1530	636.0498428344727	140.043625831604	0.45532596	183.48
SA21_SOC_3	1531	639.4586563110352	139.6959114074707	0.90075934	183.6
SA21_SOC_3	1532	640.7341957092285	143.21866035461426	0.6894276	183.72
SA21_SOC_3	1533	640.1630401611328	146.66705131530762	0.98613447	183.84
SA21_SOC_3	1534	639.5925998687744	121.16701126098633	0.86804366	183.96
SA21_SOC_3	1535	638.7579441070557	130.1629400253296	0.96507597	184.08
SA21_SOC_3	1536	638.3455276489258	144.54337120056152	0.8738897	184.2
SA21_SOC_3	1537	638.7367248535156	141.9884204864502	0.87506306	184.32
SA21_SOC_3	1538	641.2865161895752	84.32478904724121	0.88021433	184.44
SA21_SOC_3	1539	639.1136169433594	141.03964805603027	0.17943452	184.56
SA21_SOC_3	1540	639.9676322937012	125.03146648406982	0.050077002	184.68
SA21_SOC_3	1541	637.668514251709	135.5262279510498	0.33001724	184.8
SA21_SOC_3	1542	639.2497062683105	153.77782344818115	0.95431304	184.92
SA21_SOC_3	1543	637.7328395843506	143.43851566314697	0.97866726	185.04
SA21_SOC_3	1544	639.244794845581	138.45255374908447	0.9573091	185.16
SA21_SOC_3	1545	637.769603729248	140.4598045349121	0.9898102	185.28
SA21_SOC_3	1546	639.6196365356445	140.84701538085938	0.9940228	185.4
SA21_SOC_3	1547	642.3280715942383	83.6709451675415	0.878654	185.52
SA21_SOC_3	1548	640.5328750610352	151.84885025024414	0.18421367	185.64
SA21_SOC_3	1549	639.6854877471924	129.0575122833252	0.80015177	185.76
SA21_SOC_3	1550	637.6931190490723	140.57902336120605	0.93907106	185.88
SA21_SOC_3	1551	638.7323379516602	141.91363334655762	0.35890472	186.0
SA21_SOC_3	1552	638.2017135620117	141.19977951049805	0.99074566	186.12
SA21_SOC_3	1553	637.8979682922363	142.1090269088745	0.9657092	186.24
SA21_SOC_3	1554	640.7674789428711	140.66309452056885	0.8878505	186.36
SA21_SOC_3	1555	641.1101341247559	125.29961585998535	0.9766642	186.48
SA21_SOC_3	1556	641.0992622375488	134.6755313873291	0.45976883	186.6
SA21_SOC_3	1557	638.2659912109375	138.0681324005127	0.09629288	186.72
SA21_SOC_3	1558	639.5123481750488	140.59289932250977	0.991939	186.84
SA21_SOC_3	1559	636.7310523986816	141.3412857055664	0.76209676	186.96
SA21_SOC_3	1560	639.8299217224121	141.10980033874512	0.98703486	187.08
SA21_SOC_3	1561	640.0088310241699	86.70697689056396	0.020924518	187.2
SA21_SOC_3	1562	636.1979484558105	141.5446901321411	0.98257506	187.32
SA21_SOC_3	1563	638.3423328399658	127.30686664581299	0.94046825	187.44
SA21_SOC_3	1564	640.23118019104	153.5928440093994	0.008111816	187.56
SA21_SOC_3	1565	638.313627243042	141.38736248016357	0.8406651	187.68
SA21_SOC_3	1566	639.2600059509277	144.3469762802124	0.9487917	187.8
SA21_SOC_3	1567	638.668155670166	142.07756996154785	0.9828219	187.92
SA21_SOC_3	1568	641.3671493530273	141.71733856201172	0.97558856	188.04
SA21_SOC_3	1569	639.4145011901855	85.48705816268921	0.89108044	188.16
SA21_SOC_3	1570	639.82834815979	142.15716361999512	0.6397799	188.28
SA21_SOC_3	1571	639.8966789245605	139.4904613494873	0.9499931	188.4
SA21_SOC_3	1572	638.9532089233398	135.35287857055664	0.433383	188.52
SA21_SOC_3	1573	637.6596927642822	138.50300788879395	0.9050519	188.64
SA21_SOC_3	1574	638.8264656066895	137.71063327789307	0.1254794	188.76
SA21_SOC_3	1575	636.4017486572266	141.3563346862793	0.99556583	188.88
SA21_SOC_3	1576	636.7919921875	139.05707359313965	0.8304465	189.0
SA21_SOC_3	1577	640.5500411987305	142.09177494049072	0.9855194	189.12
SA21_SOC_3	1578	639.5844459533691	141.06966018676758	0.97539717	189.24
SA21_SOC_3	1579	638.4657859802246	140.19990921020508	0.8059634	189.36
SA21_SOC_3	1580	638.9545440673828	141.74214363098145	0.9788189	189.48
SA21_SOC_3	1581	638.9894485473633	129.3532133102417	0.83869636	189.6
SA21_SOC_3	1582	641.0029411315918	139.52104568481445	0.79949695	189.72
SA21_SOC_3	1583	637.5539302825928	142.18767642974854	0.946928	189.84
SA21_SOC_3	1584	636.7177963256836	141.2533664703369	0.9893583	189.96
SA21_SOC_3	1585	639.357852935791	131.09295845031738	0.90050805	190.08
SA21_SOC_3	1586	636.9881629943848	137.89770126342773	0.9663903	190.2
SA21_SOC_3	1587	638.7324333190918	142.8989839553833	0.7862779	190.32
SA21_SOC_3	1588	640.714693069458	133.41447830200195	0.9130286	190.44
SA21_SOC_3	1589	638.5457038879395	85.05575895309448	0.6066285	190.56
SA21_SOC_3	1590	639.9462223052979	152.47575759887695	0.29010457	190.68
SA21_SOC_3	1591	639.1782760620117	138.13452243804932	0.3895566	190.8
SA21_SOC_3	1592	640.3500556945801	140.8514642715454	0.16203618	190.92
SA21_SOC_3	1593	638.168478012085	141.3603115081787	0.7489828	191.04
SA21_SOC_3	1594	637.5274181365967	142.25080490112305	0.9726615	191.16
SA21_SOC_3	1595	637.7870559692383	140.916166305542	0.9853285	191.28
SA21_SOC_3	1596	637.0314598083496	145.53357124328613	0.99580574	191.4
SA21_SOC_3	1597	636.414623260498	140.48943042755127	0.9853843	191.52
SA21_SOC_3	1598	641.0941123962402	124.01926517486572	0.9611073	191.64
SA21_SOC_3	1599	642.8975582122803	148.3938503265381	0.7994492	191.76
SA21_SOC_3	1600	639.7121906280518	141.0011100769043	0.9736651	191.88
SA21_SOC_3	1601	639.9931907653809	141.87013149261475	0.95535445	192.0
SA21_SOC_3	1602	639.8622989654541	83.00295352935791	0.92623484	192.12
SA21_SOC_3	1603	639.3477916717529	142.3033332824707	0.98969406	192.24
SA21_SOC_3	1604	638.1267547607422	144.50602054595947	0.9967024	192.36
SA21_SOC_3	1605	640.2392387390137	146.33434295654297	0.48018068	192.48
SA21_SOC_3	1606	638.4810447692871	122.82766342163086	0.898077	192.6
SA21_SOC_3	1607	639.4224166870117	141.84584140777588	0.81440395	192.72
SA21_SOC_3	1608	642.1543121337891	124.02754783630371	0.5999045	192.84
SA21_SOC_3	1609	639.6851539611816	142.6636505126953	0.96518534	192.96
SA21_SOC_3	1610	637.4869346618652	136.98546409606934	0.96436745	193.08
SA21_SOC_3	1611	640.2122974395752	140.76098442077637	0.8345048	193.2
SA21_SOC_3	1612	638.6512756347656	144.47364807128906	0.94721395	193.32
SA21_SOC_3	1613	636.139440536499	141.54913902282715	0.9916156	193.44
SA21_SOC_3	1614	638.6294841766357	138.77197265625	0.53215116	193.56
SA21_SOC_3	1615	639.7581100463867	137.8520107269287	0.6987202	193.68
SA21_SOC_3	1616	637.6533508300781	139.51799869537354	0.9329074	193.8
SA21_SOC_3	1617	637.092399597168	138.75924110412598	0.6779808	193.92
SA21_SOC_3	1618	639.6002769470215	140.65810203552246	0.3959528	194.04
SA21_SOC_3	1619	639.3674850463867	125.35408973693848	0.6321509	194.16
SA21_SOC_3	1620	637.408447265625	138.3894395828247	0.9186345	194.28
SA21_SOC_3	1621	641.6030406951904	125.3133773803711	0.83449656	194.4
SA21_SOC_3	1622	327.61921882629395	363.55871200561523	0.9950846	194.52
SA21_SOC_3	1623	325.419282913208	363.1373977661133	0.9546481	194.64
SA21_SOC_3	1624	329.7724723815918	367.5537300109863	0.9640835	194.76
SA21_SOC_3	1625	342.1473503112793	373.0502700805664	0.9439777	194.88
SA21_SOC_3	1626	333.2315444946289	363.43228340148926	0.99394506	195.0
SA21_SOC_3	1627	343.4759855270386	370.42104721069336	0.99785256	195.12
SA21_SOC_3	1628	350.57477951049805	371.26596450805664	0.99948007	195.24
SA21_SOC_3	1629	352.1123170852661	374.4903087615967	0.99982893	195.36
SA21_SOC_3	1630	366.7057991027832	375.250768661499	0.9997726	195.48
SA21_SOC_3	1631	372.10333347320557	376.2353324890137	0.9998584	195.6
SA21_SOC_3	1632	376.6627788543701	378.6351013183594	0.9998498	195.72
SA21_SOC_3	1633	399.69635009765625	382.4190330505371	0.99969566	195.84
SA21_SOC_3	1634	428.6365032196045	387.8188419342041	0.9997911	195.96
SA21_SOC_3	1635	455.8091640472412	381.5265655517578	0.9977143	196.08
SA21_SOC_3	1636	480.15594482421875	385.3902053833008	0.99954504	196.2
SA21_SOC_3	1637	502.26354598999023	383.6744499206543	0.99967074	196.32
SA21_SOC_3	1638	521.3020324707031	390.9791851043701	0.99989974	196.44
SA21_SOC_3	1639	540.311336517334	390.47767639160156	0.999821	196.56
SA21_SOC_3	1640	569.9648380279541	401.6055107116699	0.9998006	196.68
SA21_SOC_3	1641	607.8448295593262	413.02001953125	0.99994814	196.8
SA21_SOC_3	1642	646.6652870178223	420.560359954834	0.99991405	196.92
SA21_SOC_3	1643	669.2997932434082	420.1992416381836	0.9990513	197.04
SA21_SOC_3	1644	673.1744766235352	420.27448654174805	0.95551115	197.16
SA21_SOC_3	1645	639.9345397949219	142.04054832458496	0.6947284	197.28
SA21_SOC_3	1646	640.338134765625	147.84685134887695	0.6771707	197.4
SA21_SOC_3	1647	665.4272079467773	414.93653297424316	0.9995442	197.52
SA21_SOC_3	1648	639.9101257324219	142.57737636566162	0.9752204	197.64
SA21_SOC_3	1649	657.4634075164795	412.9624557495117	0.9986947	197.76
SA21_SOC_3	1650	648.204755783081	413.32677841186523	0.9998888	197.88
SA21_SOC_3	1651	635.4965686798096	414.3248176574707	0.99993527	198.0
SA21_SOC_3	1652	628.0876159667969	411.51989936828613	0.9998598	198.12
SA21_SOC_3	1653	622.1588134765625	412.69786834716797	0.99990606	198.24
SA21_SOC_3	1654	620.8456039428711	412.7987480163574	0.9998566	198.36
SA21_SOC_3	1655	618.8244819641113	409.3674373626709	0.99991834	198.48
SA21_SOC_3	1656	612.1988296508789	408.23704719543457	0.99968684	198.6
SA21_SOC_3	1657	610.8267307281494	407.812557220459	0.99963295	198.72
SA21_SOC_3	1658	620.0425148010254	406.2733268737793	0.9995534	198.84
SA21_SOC_3	1659	627.5915145874023	410.0783157348633	0.9994307	198.96
SA21_SOC_3	1660	613.0447387695312	406.6191101074219	0.9998487	199.08
SA21_SOC_3	1661	561.4836692810059	396.1772632598877	0.9997949	199.2
SA21_SOC_3	1662	555.3147315979004	392.9728889465332	0.99980265	199.32
SA21_SOC_3	1663	548.7412452697754	393.0215263366699	0.9993088	199.44
SA21_SOC_3	1664	545.0343608856201	390.7795715332031	0.99961853	199.56
SA21_SOC_3	1665	536.1429214477539	387.90764808654785	0.9981342	199.68
SA21_SOC_3	1666	541.1326885223389	392.79953956604004	0.99462354	199.8
SA21_SOC_3	1667	540.052318572998	389.72989082336426	0.99696463	199.92
SA21_SOC_3	1668	638.924503326416	129.98814582824707	0.96781677	200.04
SA21_SOC_3	1669	639.7135734558105	141.44641399383545	0.84243524	200.16
SA21_SOC_3	1670	546.7994689941406	395.52306175231934	0.99941325	200.28
SA21_SOC_3	1671	543.9552307128906	396.7698669433594	0.9995074	200.4
SA21_SOC_3	1672	545.6564903259277	396.7869186401367	0.99951065	200.52
SA21_SOC_3	1673	539.1984939575195	397.09590911865234	0.999666	200.64
SA21_SOC_3	1674	543.29833984375	397.6773262023926	0.99971515	200.76
SA21_SOC_3	1675	543.1592464447021	398.5466480255127	0.99985254	200.88
SA21_SOC_3	1676	541.8491840362549	398.4071445465088	0.99982786	201.0
SA21_SOC_3	1677	553.5743713378906	396.2637519836426	0.9995608	201.12
SA21_SOC_3	1678	574.4318008422852	394.3816566467285	0.99964464	201.24
SA21_SOC_3	1679	575.8425712585449	394.9269104003906	0.9995173	201.36
SA21_SOC_3	1680	575.670576095581	397.13550567626953	0.9995925	201.48
SA21_SOC_3	1681	592.5573348999023	395.19739151000977	0.9994804	201.6
SA21_SOC_3	1682	622.9442119598389	407.47827529907227	0.999731	201.72
SA21_SOC_3	1683	631.1761379241943	408.1663513183594	0.9996438	201.84
SA21_SOC_3	1684	641.0218715667725	407.21094131469727	0.9988656	201.96
SA21_SOC_3	1685	638.7153625488281	408.72814178466797	0.9990932	202.08
SA21_SOC_3	1686	611.0379219055176	397.7637004852295	0.99993396	202.2
SA21_SOC_3	1687	543.4638500213623	380.84850311279297	0.99985254	202.32
SA21_SOC_3	1688	489.0818119049072	373.94622802734375	0.9998093	202.44
SA21_SOC_3	1689	446.12865447998047	363.51757049560547	0.9996543	202.56
SA21_SOC_3	1690	427.47788429260254	361.49868965148926	0.99987054	202.68
SA21_SOC_3	1691	405.00926971435547	359.50767517089844	0.9996866	202.8
SA21_SOC_3	1692	381.4457416534424	361.9186592102051	0.9997516	202.92
SA21_SOC_3	1693	358.6134910583496	364.5479965209961	0.9994024	203.04
SA21_SOC_3	1694	339.75696563720703	368.2807445526123	0.7297598	203.16
SA21_SOC_3	1695	640.3673648834229	86.32781267166138	0.09327466	203.28
SA21_SOC_3	1696	640.0876998901367	140.6678581237793	0.9426972	203.4
SA21_SOC_3	1697	637.7044200897217	139.2456865310669	0.93114066	203.52
SA21_SOC_3	1698	636.8573188781738	138.84379863739014	0.8508059	203.64
SA21_SOC_3	1699	638.1322860717773	142.39697456359863	0.76607823	203.76
SA21_SOC_3	1700	638.5004997253418	146.4451789855957	0.96435225	203.88
SA21_SOC_3	1701	640.6009197235107	141.7775058746338	0.8794822	204.0
SA21_SOC_3	1702	637.6116752624512	141.3578224182129	0.988641	204.12
SA21_SOC_3	1703	637.6126766204834	139.51955795288086	0.8930973	204.24
SA21_SOC_3	1704	636.7265224456787	138.77662181854248	0.54946125	204.36
SA21_SOC_3	1705	636.7411613464355	140.72762489318848	0.9879488	204.48
SA21_SOC_3	1706	639.6467208862305	142.0589017868042	0.87895	204.6
SA21_SOC_3	1707	637.2281074523926	137.64488697052002	0.89722663	204.72
SA21_SOC_3	1708	638.0288124084473	141.77391529083252	0.92734027	204.84
SA21_SOC_3	1709	637.3385429382324	131.2747621536255	0.9755216	204.96
SA21_SOC_3	1710	639.8136138916016	121.67986392974854	0.98692596	205.08
SA21_SOC_3	1711	639.4524574279785	86.37253761291504	0.25617748	205.2
SA21_SOC_3	1712	639.4118309020996	140.9553623199463	0.8180005	205.32
SA21_SOC_3	1713	639.7717952728271	121.8794059753418	0.781266	205.44
SA21_SOC_3	1714	639.7062301635742	139.46223735809326	0.79490924	205.56
SA21_SOC_3	1715	636.1499309539795	141.63122177124023	0.99601704	205.68
SA21_SOC_3	1716	638.0770206451416	141.29244804382324	0.95248634	205.8
SA21_SOC_3	1717	639.6808624267578	144.15185451507568	0.9511354	205.92
SA21_SOC_3	1718	638.840389251709	141.66588306427002	0.3495073	206.04
SA21_SOC_3	1719	639.4547462463379	83.7238097190857	0.80062664	206.16
SA21_SOC_3	1720	641.2925720214844	154.95534896850586	0.20620333	206.28
SA21_SOC_3	1721	639.0624046325684	138.89479637145996	0.73411256	206.4
SA21_SOC_3	1722	640.4386520385742	139.2314100265503	0.55402696	206.52
SA21_SOC_3	1723	637.7386569976807	140.79156875610352	0.8818083	206.64
SA21_SOC_3	1724	640.2431964874268	123.34762573242188	0.647082	206.76
SA21_SOC_3	1725	639.1557693481445	129.04183387756348	0.9616501	206.88
SA21_SOC_3	1726	637.4475479125977	139.4662857055664	0.8150704	207.0
SA21_SOC_3	1727	636.41676902771	143.80624294281006	0.9588461	207.12
SA21_SOC_3	1728	638.603401184082	141.12004280090332	0.49644563	207.24
SA21_SOC_3	1729	639.4517421722412	147.79586791992188	0.5916046	207.36
SA21_SOC_3	1730	638.7860774993896	149.29893493652344	0.9276315	207.48
SA21_SOC_3	1731	639.116382598877	133.226580619812	0.29541093	207.6
SA21_SOC_3	1732	638.8029098510742	128.57301235198975	0.691021	207.72
SA21_SOC_3	1733	638.8901710510254	126.62029266357422	0.9949881	207.84
SA21_SOC_3	1734	341.6408061981201	364.5465087890625	0.99934155	207.96
SA21_SOC_3	1735	363.4575843811035	368.9542579650879	0.9997254	208.08
SA21_SOC_3	1736	411.9182586669922	372.64546394348145	0.9995449	208.2
SA21_SOC_3	1737	455.1382064819336	384.46935653686523	0.99971646	208.32
SA21_SOC_3	1738	508.53633880615234	385.77226638793945	0.9994746	208.44
SA21_SOC_3	1739	546.0226058959961	389.2590808868408	0.9998085	208.56
SA21_SOC_3	1740	579.5810699462891	388.8054656982422	0.99969685	208.68
SA21_SOC_3	1741	602.4831771850586	388.2278537750244	0.99956375	208.8
SA21_SOC_3	1742	622.7512836456299	395.2233695983887	0.9995956	208.92
SA21_SOC_3	1743	644.7684288024902	399.98022079467773	0.9994609	209.04
SA21_SOC_3	1744	656.8645000457764	408.79234313964844	0.99924266	209.16
SA21_SOC_3	1745	708.0466747283936	418.0766773223877	0.995188	209.28
SA21_SOC_3	1746	639.7050857543945	139.11734104156494	0.9085875	209.4
SA21_SOC_3	1747	670.0815677642822	419.8125457763672	0.99889886	209.52
SA21_SOC_3	1748	647.824764251709	413.2759094238281	0.9994399	209.64
SA21_SOC_3	1749	632.243824005127	413.61499786376953	0.9997814	209.76
SA21_SOC_3	1750	603.5458564758301	402.45534896850586	0.9999192	209.88
SA21_SOC_3	1751	556.8633556365967	393.7590980529785	0.9997428	210.0
SA21_SOC_3	1752	544.8617458343506	388.0957889556885	0.99989367	210.12
SA21_SOC_3	1753	541.1605834960938	391.2243461608887	0.99982125	210.24
SA21_SOC_3	1754	514.512825012207	384.7762870788574	0.99978286	210.36
SA21_SOC_3	1755	485.0130558013916	380.05019187927246	0.9998591	210.48
SA21_SOC_3	1756	448.97165298461914	376.9694995880127	0.9996692	210.6
SA21_SOC_3	1757	420.878267288208	372.3113250732422	0.9995074	210.72
SA21_SOC_3	1758	403.46031188964844	370.37670135498047	0.9993594	210.84
SA21_SOC_3	1759	386.5729331970215	373.61188888549805	0.9994653	210.96
SA21_SOC_3	1760	373.8705635070801	371.52706146240234	0.99910057	211.08
SA21_SOC_3	1761	357.0254325866699	369.54174041748047	0.9910287	211.2
SA21_SOC_3	1762	342.84229278564453	367.2886562347412	0.2933667	211.32
SA21_SOC_3	1763	330.01017570495605	374.6737289428711	0.022823375	211.44
SA21_SOC_3	1764	642.5744533538818	136.0909080505371	0.016403941	211.56
SA21_SOC_3	1765	637.2997283935547	140.48635482788086	0.99062026	211.68
SA21_SOC_3	1766	638.2320404052734	142.93378829956055	0.9899767	211.8
SA21_SOC_3	1767	640.1496410369873	142.04659938812256	0.9487461	211.92
SA21_SOC_3	1768	638.8805389404297	143.068528175354	0.04742138	212.04
SA21_SOC_3	1769	639.8147583007812	144.75969314575195	0.9380362	212.16
SA21_SOC_3	1770	640.5439376831055	145.30292987823486	0.98911536	212.28
SA21_SOC_3	1771	636.8912696838379	140.60269832611084	0.9071293	212.4
SA21_SOC_3	1772	638.8603210449219	126.66217803955078	0.9805166	212.52
SA21_SOC_3	1773	640.2572154998779	155.12211799621582	0.21571405	212.64
SA21_SOC_3	1774	641.672420501709	149.5656681060791	0.48115966	212.76
SA21_SOC_3	1775	638.2672309875488	128.26114654541016	0.79326004	212.88
SA21_SOC_3	1776	638.1209850311279	123.02852153778076	0.18040097	213.0
SA21_SOC_3	1777	638.0620956420898	141.45621299743652	0.8646307	213.12
SA21_SOC_3	1778	638.2115840911865	141.33390426635742	0.8885344	213.24
SA21_SOC_3	1779	637.2719764709473	140.32869815826416	0.8202065	213.36
SA21_SOC_3	1780	639.2340183258057	140.9992790222168	0.9737931	213.48
SA21_SOC_3	1781	638.5156631469727	139.49097633361816	0.9865362	213.6
SA21_SOC_3	1782	636.0019683837891	136.78473472595215	0.5801962	213.72
SA21_SOC_3	1783	638.1838798522949	140.16510486602783	0.72384876	213.84
SA21_SOC_3	1784	640.6407356262207	156.91932678222656	0.9652246	213.96
SA21_SOC_3	1785	638.4154319763184	137.38579273223877	0.31480977	214.08
SA21_SOC_3	1786	638.8930320739746	140.73148727416992	0.994732	214.2
SA21_SOC_3	1787	640.7186985015869	127.77384281158447	0.9293625	214.32
SA21_SOC_3	1788	637.9806995391846	132.07763671875	0.7888729	214.44
SA21_SOC_3	1789	639.2579555511475	143.87314796447754	0.9925291	214.56
SA21_SOC_3	1790	642.7720069885254	117.41056680679321	0.96742755	214.68
SA21_SOC_3	1791	639.9868965148926	153.1432342529297	0.89882916	214.8
SA21_SOC_3	1792	636.147403717041	139.5567798614502	0.60190874	214.92
SA21_SOC_3	1793	636.4319801330566	138.77112865447998	0.43044755	215.04
SA21_SOC_3	1794	638.2260322570801	143.24559688568115	0.98598343	215.16
SA21_SOC_3	1795	639.566707611084	153.03319931030273	0.8395054	215.28
SA21_SOC_3	1796	637.8808498382568	137.88554191589355	0.98611414	215.4
SA21_SOC_3	1797	639.473819732666	155.51542282104492	0.9880889	215.52
SA21_SOC_3	1798	640.0038719177246	140.2892303466797	0.9404905	215.64
SA21_SOC_3	1799	637.029504776001	140.52464962005615	0.8860448	215.76
SA21_SOC_3	1800	639.6161079406738	140.50965785980225	0.37878403	215.88
SA21_SOC_3	1801	638.5753631591797	127.39354133605957	0.96717	216.0
SA21_SOC_3	1802	637.8933906555176	141.83019161224365	0.95170873	216.12
SA21_SOC_3	1803	325.65462589263916	360.5906581878662	0.99843365	216.24
SA21_SOC_3	1804	329.23688888549805	364.40563201904297	0.9977156	216.36
SA21_SOC_3	1805	334.6550941467285	368.2038116455078	0.9951277	216.48
SA21_SOC_3	1806	336.2173080444336	369.7398376464844	0.9931237	216.6
SA21_SOC_3	1807	339.5789623260498	369.136905670166	0.99695265	216.72
SA21_SOC_3	1808	342.30175018310547	369.148006439209	0.9970041	216.84
SA21_SOC_3	1809	349.188232421875	370.8533191680908	0.9986527	216.96
SA21_SOC_3	1810	359.2486619949341	376.14498138427734	0.9997577	217.08
SA21_SOC_3	1811	376.21607780456543	382.32916831970215	0.9998565	217.2
SA21_SOC_3	1812	385.57467460632324	382.5794792175293	0.99982905	217.32
SA21_SOC_3	1813	406.8977355957031	385.04210472106934	0.9998915	217.44
SA21_SOC_3	1814	430.0370693206787	386.3546562194824	0.99989283	217.56
SA21_SOC_3	1815	450.7930278778076	388.50202560424805	0.9997483	217.68
SA21_SOC_3	1816	469.38161849975586	393.3820152282715	0.9996854	217.8
SA21_SOC_3	1817	493.83649826049805	392.89721488952637	0.9995073	217.92
SA21_SOC_3	1818	532.7720642089844	397.17573165893555	0.9998054	218.04
SA21_SOC_3	1819	584.1381549835205	406.8241596221924	0.9997762	218.16
SA21_SOC_3	1820	617.1038627624512	414.1380500793457	0.99972457	218.28
SA21_SOC_3	1821	624.6686935424805	414.6903419494629	0.99994075	218.4
SA21_SOC_3	1822	628.6328315734863	414.9787902832031	0.9999238	218.52
SA21_SOC_3	1823	644.9926376342773	410.98337173461914	0.999913	218.64
SA21_SOC_3	1824	650.9911060333252	414.6803283691406	0.9999125	218.76
SA21_SOC_3	1825	669.7896480560303	424.9340057373047	0.9996604	218.88
SA21_SOC_3	1826	687.2507095336914	426.25247955322266	0.9991352	219.0
SA21_SOC_3	1827	685.6133460998535	426.97248458862305	0.99900824	219.12
SA21_SOC_3	1828	689.7656440734863	423.2240867614746	0.99948055	219.24
SA21_SOC_3	1829	690.7253742218018	421.27973556518555	0.9990895	219.36
SA21_SOC_3	1830	691.0384654998779	423.845272064209	0.99958557	219.48
SA21_SOC_3	1831	688.661003112793	422.6494789123535	0.99707556	219.6
SA21_SOC_3	1832	694.4375991821289	425.1640319824219	0.99913496	219.72
SA21_SOC_3	1833	694.2674160003662	423.61284255981445	0.9993463	219.84
SA21_SOC_3	1834	698.7766742706299	425.23876190185547	0.99983335	219.96
SA21_SOC_3	1835	706.8026542663574	422.80826568603516	0.99977905	220.08
SA21_SOC_3	1836	697.706413269043	420.53369522094727	0.9997423	220.2
SA21_SOC_3	1837	705.4705619812012	420.0524139404297	0.9251593	220.32
SA21_SOC_3	1838	687.8633499145508	415.92126846313477	0.9998171	220.44
SA21_SOC_3	1839	667.2355651855469	411.3179683685303	0.9999237	220.56
SA21_SOC_3	1840	624.6447563171387	406.57115936279297	0.9997948	220.68
SA21_SOC_3	1841	602.0579814910889	410.6209373474121	0.9998921	220.8
SA21_SOC_3	1842	560.5823516845703	411.28108978271484	0.99974686	220.92
SA21_SOC_3	1843	532.5811386108398	409.3543338775635	0.9996408	221.04
SA21_SOC_3	1844	505.4080009460449	404.76024627685547	0.9998858	221.16
SA21_SOC_3	1845	462.2565746307373	404.93791580200195	0.9998615	221.28
SA21_SOC_3	1846	415.54274559020996	405.1153564453125	0.9998417	221.4
SA21_SOC_3	1847	403.13944816589355	400.6872367858887	0.99965155	221.52
SA21_SOC_3	1848	364.7493362426758	395.8028984069824	0.99979526	221.64
SA21_SOC_3	1849	346.03941440582275	393.24228286743164	0.999524	221.76
SA21_SOC_3	1850	329.0853023529053	395.3632164001465	0.992833	221.88
SA21_SOC_3	1851	637.9607200622559	141.04647159576416	0.98603266	222.0
SA21_SOC_3	1852	354.596209526062	380.8663558959961	0.9948807	222.12
SA21_SOC_3	1853	639.4657611846924	141.06441020965576	0.9711793	222.24
SA21_SOC_3	1854	354.79886531829834	381.98633193969727	0.99951696	222.36
SA21_SOC_3	1855	344.2160367965698	384.1256904602051	0.9991289	222.48
SA21_SOC_3	1856	339.03958797454834	378.9752769470215	0.98639095	222.6
SA21_SOC_3	1857	638.7003898620605	144.42383766174316	0.99297416	222.72
SA21_SOC_3	1858	639.2475128173828	141.05103492736816	0.9133487	222.84
SA21_SOC_3	1859	638.6102676391602	143.13669204711914	0.8771202	222.96
SA21_SOC_3	1860	638.3418083190918	139.71485137939453	0.9784266	223.08
SA21_SOC_3	1861	638.8054847717285	142.0382595062256	0.98052543	223.2
SA21_SOC_3	1862	640.3261661529541	141.93520545959473	0.97976935	223.32
SA21_SOC_3	1863	638.0420684814453	140.96468925476074	0.96819365	223.44
SA21_SOC_3	1864	637.190055847168	141.76958084106445	0.9810868	223.56
SA21_SOC_3	1865	639.5787239074707	128.38721752166748	0.92467785	223.68
SA21_SOC_3	1866	326.61287784576416	358.1938076019287	0.98113006	223.8
SA21_SOC_3	1867	356.04190826416016	356.3558864593506	0.9988355	223.92
SA21_SOC_3	1868	399.6256351470947	362.5199317932129	0.99981195	224.04
SA21_SOC_3	1869	447.47233390808105	372.2155952453613	0.999811	224.16
SA21_SOC_3	1870	481.8730354309082	374.76216316223145	0.9996966	224.28
SA21_SOC_3	1871	520.6974983215332	388.5779571533203	0.9997191	224.4
SA21_SOC_3	1872	541.5647506713867	388.85828018188477	0.9996947	224.52
SA21_SOC_3	1873	556.6276550292969	392.5374984741211	0.99945635	224.64
SA21_SOC_3	1874	557.684326171875	392.55812644958496	0.9998808	224.76
SA21_SOC_3	1875	577.1480560302734	391.6046333312988	0.9997687	224.88
SA21_SOC_3	1876	621.315860748291	404.809627532959	0.9995951	225.0
SA21_SOC_3	1877	647.291374206543	411.80809020996094	0.9998702	225.12
SA21_SOC_3	1878	663.8644695281982	417.8471374511719	0.99972385	225.24
SA21_SOC_3	1879	681.3646793365479	422.12677001953125	0.9993749	225.36
SA21_SOC_3	1880	638.3503913879395	139.75958347320557	0.9926851	225.48
SA21_SOC_3	1881	689.3411636352539	425.1561641693115	0.9980254	225.6
SA21_SOC_3	1882	638.1906032562256	140.2383041381836	0.96026576	225.72
SA21_SOC_3	1883	685.6157302856445	421.9757080078125	0.9867469	225.84
SA21_SOC_3	1884	684.0627193450928	425.4846954345703	0.992863	225.96
SA21_SOC_3	1885	637.0693683624268	126.50449275970459	0.87729895	226.08
SA21_SOC_3	1886	676.3399124145508	419.97671127319336	0.9990652	226.2
SA21_SOC_3	1887	675.4374504089355	417.1505928039551	0.9804718	226.32
SA21_SOC_3	1888	670.9871768951416	416.00841522216797	0.99930775	226.44
SA21_SOC_3	1889	670.818042755127	413.825740814209	0.9994512	226.56
SA21_SOC_3	1890	649.063777923584	409.9607849121094	0.9998	226.68
SA21_SOC_3	1891	607.0896148681641	406.74110412597656	0.9997788	226.8
SA21_SOC_3	1892	540.9830093383789	408.24623107910156	0.99971133	226.92
SA21_SOC_3	1893	519.2234992980957	408.3130645751953	0.9996675	227.04
SA21_SOC_3	1894	482.6909065246582	404.99027252197266	0.99979824	227.16
SA21_SOC_3	1895	438.42053413391113	390.9994697570801	0.9997191	227.28
SA21_SOC_3	1896	402.14366912841797	382.50420570373535	0.99974877	227.4
SA21_SOC_3	1897	354.8969507217407	357.69495964050293	0.999879	227.52
SA21_SOC_3	1898	272.4841117858887	316.46610260009766	0.99993885	227.64
SA21_SOC_3	1899	202.57112979888916	280.78222274780273	0.9998429	227.76
SA21_SOC_3	1900	154.49942350387573	266.96720123291016	0.9999746	227.88
SA21_SOC_3	1901	157.43107795715332	264.21775817871094	0.9999424	228.0
SA21_SOC_3	1902	149.49989318847656	268.0224609375	0.9999654	228.12
SA21_SOC_3	1903	150.47838687896729	274.1788959503174	0.9999304	228.24
SA21_SOC_3	1904	204.88896369934082	298.1498050689697	0.9996551	228.36
SA21_SOC_3	1905	300.74076652526855	330.17412185668945	0.9998286	228.48
SA21_SOC_3	1906	367.46835708618164	353.30726623535156	0.9999037	228.6
SA21_SOC_3	1907	419.36025619506836	365.77423095703125	0.99977845	228.72
SA21_SOC_3	1908	492.3190116882324	383.2631206512451	0.99979407	228.84
SA21_SOC_3	1909	553.5142421722412	395.96460342407227	0.999796	228.96
SA21_SOC_3	1910	589.1338348388672	397.0595169067383	0.9996635	229.08
SA21_SOC_3	1911	601.3308525085449	400.6936740875244	0.99980813	229.2
SA21_SOC_3	1912	600.1184463500977	402.91102409362793	0.99981195	229.32
SA21_SOC_3	1913	599.9945163726807	403.31997871398926	0.9998179	229.44
SA21_SOC_3	1914	603.404426574707	404.23913955688477	0.9995426	229.56
SA21_SOC_3	1915	629.9296379089355	399.40667152404785	0.9993393	229.68
SA21_SOC_3	1916	622.7965354919434	398.7586212158203	0.9993181	229.8
SA21_SOC_3	1917	580.5418968200684	395.7608699798584	0.9997546	229.92
SA21_SOC_3	1918	550.037956237793	393.3243656158447	0.99965143	230.04
SA21_SOC_3	1919	532.4164390563965	394.458532333374	0.9998319	230.16
SA21_SOC_3	1920	487.82567977905273	396.4774703979492	0.99971384	230.28
SA21_SOC_3	1921	471.38805389404297	409.0594482421875	0.99966025	230.4
SA21_SOC_3	1922	457.48558044433594	411.4062309265137	0.9997161	230.52
SA21_SOC_3	1923	454.7901153564453	409.6808052062988	0.999841	230.64
SA21_SOC_3	1924	450.9458541870117	402.36156463623047	0.9998242	230.76
SA21_SOC_3	1925	450.2660274505615	397.67154693603516	0.9996001	230.88
SA21_SOC_3	1926	448.10590744018555	394.2459297180176	0.99971277	231.0
SA21_SOC_3	1927	449.273157119751	390.1582717895508	0.9995265	231.12
SA21_SOC_3	1928	449.9095916748047	390.64653396606445	0.99952114	231.24
SA21_SOC_3	1929	452.9147148132324	395.1129341125488	0.9978188	231.36
SA21_SOC_3	1930	460.3097438812256	396.23016357421875	0.9995309	231.48
SA21_SOC_3	1931	473.5276222229004	397.9899787902832	0.99952555	231.6
SA21_SOC_3	1932	496.9712734222412	402.97717094421387	0.9995993	231.72
SA21_SOC_3	1933	542.4871444702148	407.70435333251953	0.99961543	231.84
SA21_SOC_3	1934	604.1866302490234	408.20823669433594	0.99956876	231.96
SA21_SOC_3	1935	637.9376411437988	403.8025760650635	0.99929225	232.08
SA21_SOC_3	1936	637.4818325042725	394.80483055114746	0.99933463	232.2
SA21_SOC_3	1937	642.6415920257568	400.4124927520752	0.9998276	232.32
SA21_SOC_3	1938	626.2547969818115	405.9412479400635	0.9998838	232.44
SA21_SOC_3	1939	628.9699077606201	409.37713623046875	0.9999341	232.56
SA21_SOC_3	1940	616.0220623016357	406.8351745605469	0.9997423	232.68
SA21_SOC_3	1941	612.9236221313477	404.77380752563477	0.9998	232.8
SA21_SOC_3	1942	627.8928756713867	401.3199520111084	0.99936825	232.92
SA21_SOC_3	1943	634.2507362365723	398.8435363769531	0.99879897	233.04
SA21_SOC_3	1944	630.9282302856445	404.5345687866211	0.999172	233.16
SA21_SOC_3	1945	611.8243217468262	401.68893814086914	0.9998223	233.28
SA21_SOC_3	1946	569.8892593383789	396.23199462890625	0.99970347	233.4
SA21_SOC_3	1947	536.1771583557129	392.3925018310547	0.99984694	233.52
SA21_SOC_3	1948	505.81579208374023	387.26606369018555	0.9997111	233.64
SA21_SOC_3	1949	485.14575958251953	380.6466579437256	0.99935025	233.76
SA21_SOC_3	1950	460.1478576660156	375.67949295043945	0.9997247	233.88
SA21_SOC_3	1951	407.92598724365234	372.79151916503906	0.99965346	234.0
SA21_SOC_3	1952	360.15357971191406	372.98789978027344	0.99850154	234.12
SA21_SOC_3	1953	638.3730888366699	140.32865524291992	0.98923093	234.24
SA21_SOC_3	1954	638.7624263763428	136.322021484375	0.5546255	234.36
SA21_SOC_3	1955	640.357780456543	141.4825201034546	0.9682119	234.48
SA21_SOC_3	1956	638.8232707977295	139.87177848815918	0.9673739	234.6
SA21_SOC_3	1957	638.9642238616943	139.75032806396484	0.9691113	234.72
SA21_SOC_3	1958	642.0685291290283	142.83260822296143	0.99258476	234.84
SA21_SOC_3	1959	638.8072967529297	142.6607322692871	0.9953306	234.96
SA21_SOC_3	1960	638.4476661682129	139.1136360168457	0.94291294	235.08
SA21_SOC_3	1961	642.1207427978516	119.5392394065857	0.9491406	235.2
SA21_SOC_3	1962	640.0453567504883	142.56417274475098	0.99096245	235.32
SA21_SOC_3	1963	637.4528884887695	144.11274433135986	0.9898912	235.44
SA21_SOC_3	1964	639.3002510070801	136.66043758392334	0.8120373	235.56
SA21_SOC_3	1965	637.0488166809082	141.10392093658447	0.96943486	235.68
SA21_SOC_3	1966	640.0261402130127	143.7330436706543	0.33398262	235.8
SA21_SOC_3	1967	356.13062381744385	341.02169036865234	0.9995716	235.92
SA21_SOC_3	1968	466.21084213256836	360.9203910827637	0.99980944	236.04
SA21_SOC_3	1969	558.0418109893799	364.5974349975586	0.99988747	236.16
SA21_SOC_3	1970	614.2630577087402	388.22851181030273	0.99996173	236.28
SA21_SOC_3	1971	634.8353862762451	392.1306610107422	0.99996674	236.4
SA21_SOC_3	1972	634.1713905334473	394.40491676330566	0.9998061	236.52
SA21_SOC_3	1973	656.7123889923096	389.6835136413574	0.9994816	236.64
SA21_SOC_3	1974	661.6288185119629	381.19969367980957	0.9985207	236.76
SA21_SOC_3	1975	658.3046913146973	385.08235931396484	0.99978846	236.88
SA21_SOC_3	1976	655.6034088134766	392.0300102233887	0.99919313	237.0
SA21_SOC_3	1977	652.4574279785156	395.73472023010254	0.9964652	237.12
SA21_SOC_3	1978	645.2671051025391	394.2144584655762	0.99629384	237.24
SA21_SOC_3	1979	625.5837440490723	389.2303276062012	0.9994863	237.36
SA21_SOC_3	1980	593.7176704406738	392.7966785430908	0.9998627	237.48
SA21_SOC_3	1981	537.8026962280273	386.12348556518555	0.999724	237.6
SA21_SOC_3	1982	509.0606689453125	382.15782165527344	0.99935263	237.72
SA21_SOC_3	1983	472.0850944519043	372.1992874145508	0.99775654	237.84
SA21_SOC_3	1984	471.2837219238281	365.1521873474121	0.9990809	237.96
SA21_SOC_3	1985	484.2442035675049	354.94969367980957	0.9996049	238.08
SA21_SOC_3	1986	530.9555053710938	348.46784591674805	0.9998901	238.2
SA21_SOC_3	1987	572.5264549255371	357.38802909851074	0.99988914	238.32
SA21_SOC_3	1988	597.355842590332	373.48231315612793	0.99986446	238.44
SA21_SOC_3	1989	609.5409393310547	395.1123046875	0.999869	238.56
SA21_SOC_3	1990	615.5575752258301	400.0293731689453	0.9997234	238.68
SA21_SOC_3	1991	619.1409111022949	400.3440856933594	0.9998578	238.8
SA21_SOC_3	1992	618.8817024230957	401.3081932067871	0.99983835	238.92
SA21_SOC_3	1993	618.8081741333008	400.94581604003906	0.99995244	239.04
SA21_SOC_3	1994	618.7183856964111	401.6245651245117	0.99987936	239.16
SA21_SOC_3	1995	612.4195098876953	393.5563087463379	0.9996772	239.28
SA21_SOC_3	1996	605.1109313964844	388.5337829589844	0.9997507	239.4
SA21_SOC_3	1997	617.5653457641602	387.3574447631836	0.999757	239.52
SA21_SOC_3	1998	628.4895896911621	387.69739151000977	0.99614716	239.64
SA21_SOC_3	1999	624.90234375	385.1862144470215	0.99521506	239.76
[truncated: 1,660 more rows]
