# Supplementary material for: Measuring inter-individual differences in behavioural types of gilthead seabreams in the laboratory using deep learning
Source: PeerJ. 2022 May 5;10:e13396. doi: 10.7717/peerj.13396 (PMC9080431; doi:10.7717/peerj.13396)
Supplement: Supplemental Information 1 [file peerj-10-13396-s001.zip › Raw validation data/d3/SA22_4.csv]

ID	sec	X	Y	%	seconds
SA22_4	1	131.60860538482666	216.09724044799805	0.99989927	0.0
SA22_4	2	146.50001525878906	130.1433563232422	0.9988727	1.2
SA22_4	3	160.88824272155762	115.26411294937134	0.99967265	2.4
SA22_4	4	178.13003063201904	129.68822479248047	0.99964476	3.6
SA22_4	5	208.3669900894165	249.18245315551758	0.9998802	4.8
SA22_4	6	191.88015460968018	327.5827217102051	0.9999809	6.0
SA22_4	7	136.59865856170654	239.11651611328125	0.9999603	7.2
SA22_4	8	150.68228244781494	155.91612339019775	0.9999832	8.4
SA22_4	9	140.91944694519043	85.51886558532715	0.9999218	9.6
SA22_4	10	145.3827142715454	68.5082745552063	0.9999573	10.8
SA22_4	11	132.36061334609985	97.86832094192505	0.9997626	12.0
SA22_4	12	156.53917789459229	205.03412246704102	0.999913	13.2
SA22_4	13	141.08846187591553	128.83345127105713	0.9971545	14.4
SA22_4	14	134.8973035812378	87.60693311691284	0.9998685	15.6
SA22_4	15	136.58524751663208	185.9284257888794	0.9999517	16.8
SA22_4	16	106.15546703338623	269.743595123291	0.9999286	18.0
SA22_4	17	106.06727600097656	348.1292152404785	0.99995637	19.2
SA22_4	18	119.46862936019897	331.21933937072754	0.9999796	20.4
SA22_4	19	93.79708170890808	251.76847457885742	0.6645263	21.6
SA22_4	20	119.50256824493408	233.41389656066895	0.98251283	22.8
SA22_4	21	152.58398056030273	238.2117748260498	0.99968207	24.0
SA22_4	22	187.71045207977295	241.99201583862305	0.999931	25.2
SA22_4	23	245.37763595581055	254.5612335205078	0.999877	26.4
SA22_4	24	308.6319923400879	253.15092086791992	0.9998276	27.6
SA22_4	25	342.0055627822876	238.55463981628418	0.9654657	28.8
SA22_4	26	245.01972198486328	186.22402667999268	0.99991953	30.0
SA22_4	27	184.25323963165283	138.4153175354004	0.9999031	31.2
SA22_4	28	188.50195407867432	73.55891704559326	0.9999583	32.4
SA22_4	29	167.36774444580078	142.54252910614014	0.99987364	33.6
SA22_4	30	176.33572816848755	281.54491424560547	0.999944	34.8
SA22_4	31	142.17007160186768	175.9284496307373	0.999948	36.0
SA22_4	32	142.1306014060974	66.33064270019531	0.9998405	37.2
SA22_4	33	129.72280979156494	57.11442947387695	0.99988127	38.4
SA22_4	34	130.3470015525818	103.96711349487305	0.99992085	39.6
SA22_4	35	121.60524129867554	230.88706970214844	0.9999099	40.8
SA22_4	36	105.3033709526062	341.4179992675781	0.9999895	42.0
SA22_4	37	140.22486209869385	363.4232711791992	0.99998593	43.2
SA22_4	38	120.15182971954346	189.60123538970947	0.99990594	44.4
SA22_4	39	146.96427583694458	68.9111852645874	0.99934644	45.6
SA22_4	40	116.466224193573	46.25981569290161	0.9997048	46.8
SA22_4	41	128.07286977767944	75.20639419555664	0.99993384	48.0
SA22_4	42	108.89894962310791	70.93437194824219	0.99773943	49.2
SA22_4	43	112.52186298370361	56.83530807495117	0.99968374	50.4
SA22_4	44	93.05622577667236	61.539859771728516	0.068947874	51.6
SA22_4	45	114.41526412963867	56.9918417930603	0.9994242	52.8
SA22_4	46	116.07136726379395	47.37616539001465	0.8792325	54.0
SA22_4	47	155.32457828521729	47.31201410293579	0.9985683	55.2
SA22_4	48	206.85744285583496	40.978267192840576	0.9998548	56.4
SA22_4	49	306.40363693237305	39.62695240974426	0.99959236	57.6
SA22_4	50	462.2515678405762	36.10015153884888	0.99988425	58.8
SA22_4	51	658.2785606384277	21.84110999107361	0.9961282	60.0
SA22_4	52	711.4426612854004	29.977625012397766	0.9973814	61.2
SA22_4	53	708.3101272583008	40.19569158554077	0.96410996	62.4
SA22_4	54	720.9030151367188	46.27163529396057	0.9986895	63.6
SA22_4	55	745.7467555999756	36.84027671813965	0.00061433023	64.8
SA22_4	56	744.6127891540527	108.29404592514038	0.10537193	66.0
SA22_4	57	741.6687965393066	234.4222354888916	0.98679394	67.2
SA22_4	58	646.2203502655029	236.9748830795288	0.99996424	68.4
SA22_4	59	558.4494590759277	170.85886001586914	0.9999831	69.6
SA22_4	60	530.5647850036621	98.23859453201294	0.9999223	70.8
SA22_4	61	501.6538619995117	45.338501930236816	0.99993956	72.0
SA22_4	62	300.8504390716553	28.335548043251038	0.9991154	73.2
SA22_4	63	136.75777912139893	35.32051205635071	0.9996948	74.4
SA22_4	64	145.26875019073486	97.6348328590393	0.9997954	75.6
SA22_4	65	160.74492931365967	286.1999702453613	0.9999337	76.8
SA22_4	66	129.24180030822754	184.72350597381592	0.9996927	78.0
SA22_4	67	127.50461101531982	83.48165988922119	0.9995196	79.2
SA22_4	68	117.77783632278442	170.11327743530273	0.999938	80.4
SA22_4	69	92.40677952766418	291.2446117401123	0.99996114	81.6
SA22_4	70	127.6931881904602	335.33366203308105	0.9999871	82.8
SA22_4	71	110.04714965820312	166.51172161102295	0.9999273	84.0
SA22_4	72	112.63179779052734	64.63785409927368	0.9998833	85.2
SA22_4	73	115.17362594604492	100.32368659973145	0.998963	86.4
SA22_4	74	76.80954337120056	357.37114906311035	0.9975956	87.6
SA22_4	75	90.42251110076904	380.3030204772949	0.9942205	88.8
SA22_4	76	117.76512861251831	164.04903888702393	0.99904877	90.0
SA22_4	77	122.39956855773926	81.12550735473633	0.99989474	91.2
SA22_4	78	103.27608585357666	54.52879071235657	0.99887127	92.4
SA22_4	79	116.94824695587158	49.78386640548706	0.99898034	93.6
SA22_4	80	113.19788694381714	64.41601753234863	0.86871046	94.8
SA22_4	81	93.25429201126099	112.82201528549194	0.996795	96.0
SA22_4	82	58.16468596458435	359.8180961608887	0.99936	97.2
SA22_4	83	73.64598512649536	412.7424430847168	0.98727244	98.4
SA22_4	84	103.95222902297974	359.35704231262207	0.99980384	99.6
SA22_4	85	130.0316333770752	229.28748607635498	0.9992211	100.8
SA22_4	86	169.37334537506104	85.16367673873901	0.9996038	102.0
SA22_4	87	184.99627113342285	75.13555526733398	0.99971765	103.2
SA22_4	88	302.2277355194092	29.830450415611267	0.99961615	104.4
SA22_4	89	504.88367080688477	25.818048119544983	0.9990885	105.6
SA22_4	90	705.5469036102295	21.345455646514893	0.3176208	106.8
SA22_4	91	700.8179664611816	36.973958015441895	0.9844023	108.0
SA22_4	92	717.3909187316895	43.31937789916992	0.99980956	109.2
SA22_4	93	727.3911476135254	32.66191363334656	0.9861237	110.4
SA22_4	94	698.0154037475586	46.80097460746765	0.999569	111.6
SA22_4	95	663.3834362030029	45.56612491607666	0.98025674	112.8
SA22_4	96	738.6554718017578	239.3873405456543	0.7582173	114.0
SA22_4	97	744.6380138397217	323.2383441925049	0.9994679	115.2
SA22_4	98	725.7302284240723	119.38217639923096	0.34269214	116.4
SA22_4	99	718.5215950012207	49.107745885849	0.9978727	117.6
SA22_4	100	730.9375762939453	39.588446617126465	0.4722479	118.8
SA22_4	101	728.0081748962402	65.04687309265137	0.99903774	120.0
SA22_4	102	774.1748809814453	305.1822853088379	0.9938964	121.2
SA22_4	103	761.0213279724121	361.7337226867676	0.99767774	122.4
SA22_4	104	710.6415748596191	272.92070388793945	0.99960834	123.6
SA22_4	105	565.4140472412109	111.7379379272461	0.9994142	124.8
SA22_4	106	304.36339378356934	34.31387543678284	0.99983597	126.0
SA22_4	107	157.24996328353882	34.60250973701477	0.999713	127.2
SA22_4	108	137.9315972328186	162.69111156463623	0.99979573	128.4
SA22_4	109	176.03224515914917	318.8840675354004	0.9999765	129.6
SA22_4	110	156.67142868041992	130.30676364898682	0.9995684	130.8
SA22_4	111	164.89646434783936	47.275131940841675	0.8569388	132.0
SA22_4	112	192.47146844863892	187.65941619873047	0.9990539	133.2
SA22_4	113	190.74487686157227	233.45061779022217	0.9992938	134.4
SA22_4	114	195.07126808166504	52.395780086517334	0.999706	135.6
SA22_4	115	168.93973350524902	40.95879077911377	0.9990447	136.8
SA22_4	116	179.23129796981812	79.0158462524414	0.9995284	138.0
SA22_4	117	200.97672939300537	45.579872131347656	0.9995059	139.2
SA22_4	118	246.78635597229004	204.77896213531494	0.99981385	140.4
SA22_4	119	211.46609783172607	260.67129135131836	0.9999678	141.6
SA22_4	120	158.7219476699829	100.15759706497192	0.9999659	142.8
SA22_4	121	145.9634780883789	49.35965538024902	0.99971884	144.0
SA22_4	122	130.29385805130005	245.00218391418457	0.9993925	145.2
SA22_4	123	127.58575677871704	318.2485771179199	0.99997056	146.4
SA22_4	124	108.81825685501099	95.14409065246582	0.99979085	147.6
SA22_4	125	102.01661586761475	101.77391767501831	0.99750394	148.8
SA22_4	126	117.04756021499634	343.3358573913574	0.9999281	150.0
SA22_4	127	88.8693630695343	306.44800186157227	0.99966896	151.2
SA22_4	128	103.09674739837646	73.5411286354065	0.99989843	152.4
SA22_4	129	99.88745450973511	196.03703498840332	0.99715626	153.6
SA22_4	130	89.1131341457367	389.85225677490234	0.9989011	154.8
SA22_4	131	112.7558946609497	214.8343849182129	0.9993155	156.0
SA22_4	132	105.37364482879639	104.24208641052246	0.604049	157.2
SA22_4	133	90.09824991226196	345.2237319946289	0.99846977	158.4
SA22_4	134	99.87366199493408	281.35823249816895	0.99977773	159.6
SA22_4	135	109.96211767196655	72.02861309051514	0.96431047	160.8
SA22_4	136	111.69581413269043	60.11385440826416	0.999403	162.0
SA22_4	137	157.98120498657227	42.75175094604492	0.9998363	163.2
SA22_4	138	301.0315418243408	27.16676115989685	0.9968958	164.4
SA22_4	139	509.1773986816406	24.342938661575317	0.9959941	165.6
SA22_4	140	689.3839836120605	20.145930647850037	0.78806883	166.8
SA22_4	141	690.2592658996582	37.477333545684814	0.9992747	168.0
SA22_4	142	709.4608783721924	37.63986825942993	0.93072	169.2
SA22_4	143	584.751033782959	100.7568883895874	0.9999454	170.4
SA22_4	144	354.440712928772	137.28415489196777	0.999907	171.6
SA22_4	145	222.97956943511963	115.59827327728271	0.99997103	172.8
SA22_4	146	228.89232635498047	93.09763669967651	0.9999764	174.0
SA22_4	147	190.20259380340576	51.484458446502686	0.99004716	175.2
SA22_4	148	124.95989799499512	252.51571655273438	0.95165896	176.4
SA22_4	149	117.51505136489868	363.2431411743164	0.9998733	177.6
SA22_4	150	108.1714391708374	239.9941349029541	0.9996941	178.8
SA22_4	151	117.4051284790039	91.27580165863037	0.9996985	180.0
SA22_4	152	125.24977922439575	289.6846675872803	0.99996734	181.2
SA22_4	153	107.277512550354	310.0016212463379	0.9999716	182.4
SA22_4	154	114.76502418518066	92.30689287185669	0.9994684	183.6
SA22_4	155	115.64855575561523	185.8864402770996	0.994338	184.8
SA22_4	156	123.9148497581482	340.0254821777344	0.99998164	186.0
SA22_4	157	91.5488064289093	224.7223949432373	0.99967873	187.2
SA22_4	158	102.91982889175415	75.7464337348938	0.998195	188.4
SA22_4	159	110.80683469772339	256.71046257019043	0.99710923	189.6
SA22_4	160	101.91426277160645	368.18870544433594	0.99984765	190.8
SA22_4	161	86.18649244308472	193.46903800964355	0.9996258	192.0
SA22_4	162	95.94589471817017	80.31937837600708	0.999853	193.2
SA22_4	163	99.89961385726929	159.2351531982422	0.99261546	194.4
SA22_4	164	134.93531942367554	347.3554801940918	0.9999105	195.6
SA22_4	165	93.23043823242188	154.83558654785156	0.99986434	196.8
SA22_4	166	90.30981063842773	53.820587396621704	0.047454447	198.0
SA22_4	167	98.12840223312378	50.81601619720459	0.99734604	199.2
SA22_4	168	67.72659420967102	317.71854400634766	0.9990575	200.4
SA22_4	169	71.11167907714844	402.5951957702637	0.9955973	201.6
SA22_4	170	90.94376564025879	240.794677734375	0.9885438	202.8
SA22_4	171	102.53958702087402	74.34382438659668	0.9998242	204.0
SA22_4	172	114.60022926330566	310.7707214355469	0.99984086	205.2
SA22_4	173	92.78355240821838	360.95672607421875	0.9993094	206.4
SA22_4	174	91.20994210243225	120.20413398742676	0.9997383	207.6
SA22_4	175	113.50717544555664	160.85530757904053	0.99967957	208.8
SA22_4	176	140.96261262893677	312.3921775817871	0.9999877	210.0
SA22_4	177	87.71016597747803	144.41499710083008	0.99925965	211.2
SA22_4	178	93.12119483947754	48.07292819023132	0.99402976	212.4
SA22_4	179	89.65294361114502	122.45640277862549	0.7140504	213.6
SA22_4	180	107.13824033737183	353.35641860961914	0.9995864	214.8
SA22_4	181	90.27246236801147	220.26291847229004	0.9979961	216.0
SA22_4	182	95.57899832725525	62.29355335235596	0.9515138	217.2
SA22_4	183	60.42826771736145	275.64637184143066	0.97628117	218.4
SA22_4	184	70.82431316375732	404.11768913269043	0.9987877	219.6
SA22_4	185	90.51356315612793	412.53092765808105	0.99889153	220.8
SA22_4	186	122.51687049865723	279.9009704589844	0.9995772	222.0
SA22_4	187	155.14551401138306	115.25234699249268	0.9999647	223.2
SA22_4	188	206.9833278656006	45.417784452438354	0.9996898	224.4
SA22_4	189	348.46930503845215	30.606976747512817	0.99962115	225.6
SA22_4	190	555.9066772460938	22.716148495674133	0.9935883	226.8
SA22_4	191	693.3191299438477	27.448182106018066	0.9974139	228.0
SA22_4	192	747.6223945617676	97.10536479949951	0.09307468	229.2
SA22_4	193	746.1923599243164	308.40946197509766	0.0060417266	230.4
SA22_4	194	717.4023628234863	312.33312606811523	0.9999068	231.6
SA22_4	195	708.7056636810303	111.44776582717896	0.999653	232.8
SA22_4	196	652.7745246887207	86.83928489685059	0.9989718	234.0
SA22_4	197	646.7090129852295	319.952917098999	0.9998523	235.2
SA22_4	198	646.3668346405029	389.71715927124023	0.99935704	236.4
SA22_4	199	688.0372524261475	410.63770294189453	0.9999503	237.6
SA22_4	200	709.9809646606445	413.99688720703125	0.9998977	238.8
SA22_4	201	741.9754028320312	221.8994951248169	0.9993774	240.0
SA22_4	202	704.4318199157715	71.97742938995361	0.99921525	241.2
SA22_4	203	704.9095153808594	262.4476718902588	0.99998236	242.4
SA22_4	204	700.6760597229004	385.202693939209	0.99994063	243.6
SA22_4	205	736.6710662841797	154.60302829742432	0.99949074	244.8
SA22_4	206	724.9021530151367	155.3230905532837	0.80895555	246.0
SA22_4	207	722.9522705078125	372.69447326660156	0.9997402	247.2
SA22_4	208	741.2772178649902	185.11303424835205	0.9996505	248.4
SA22_4	209	725.4055976867676	116.87561988830566	0.9995264	249.6
SA22_4	210	746.2096214294434	355.0144386291504	0.9961196	250.8
SA22_4	211	752.9361248016357	249.56932067871094	0.9298009	252.0
SA22_4	212	670.5639839172363	80.4038143157959	0.99995065	253.2
SA22_4	213	617.281436920166	120.30263900756836	0.9998324	254.4
SA22_4	214	629.3715476989746	287.07183837890625	0.9998274	255.6
SA22_4	215	519.8246002197266	307.79170989990234	0.99997854	256.8
SA22_4	216	476.12438201904297	249.17255401611328	0.9999337	258.0
SA22_4	217	453.77206802368164	345.880708694458	0.9999807	259.2
SA22_4	218	542.8506851196289	391.74121856689453	0.999856	260.4
SA22_4	219	645.4367637634277	346.3930892944336	0.9997199	261.6
SA22_4	220	708.319616317749	319.0619945526123	0.99982905	262.8
SA22_4	221	736.9235038757324	187.49356269836426	0.99963224	264.0
SA22_4	222	746.3079452514648	63.366029262542725	0.99607986	265.2
SA22_4	223	766.7031288146973	193.97801399230957	0.9950224	266.4
SA22_4	224	740.7792091369629	306.81386947631836	0.9989924	267.6
SA22_4	225	655.9129238128662	209.4184112548828	0.9992342	268.8
SA22_4	226	621.4110374450684	52.349181175231934	0.9993868	270.0
SA22_4	227	643.9126014709473	195.19984245300293	0.99960047	271.2
SA22_4	228	682.8126430511475	360.7649803161621	0.99981385	272.4
SA22_4	229	713.5841369628906	262.17870712280273	0.9988354	273.6
SA22_4	230	716.5658950805664	50.24826407432556	0.01660546	274.8
SA22_4	231	770.2816963195801	245.94666481018066	0.994208	276.0
SA22_4	232	766.534948348999	334.98836517333984	0.9663078	277.2
SA22_4	233	727.2565841674805	274.14124488830566	0.997134	278.4
SA22_4	234	687.2077465057373	74.63459730148315	0.9995154	279.6
SA22_4	235	685.2067947387695	67.24956035614014	0.9998374	280.8
SA22_4	236	740.5560493469238	67.83591985702515	0.0010436286	282.0
SA22_4	237	766.9435024261475	218.52038383483887	0.9962668	283.2
SA22_4	238	741.7699813842773	203.61268043518066	0.89797753	284.4
SA22_4	239	644.9617385864258	87.51988649368286	0.9993436	285.6
SA22_4	240	425.46987533569336	27.024396657943726	0.9995795	286.8
SA22_4	241	186.211895942688	30.0710928440094	0.9995167	288.0
SA22_4	242	153.0162811279297	56.16864323616028	0.9999281	289.2
SA22_4	243	185.35137176513672	171.3671636581421	0.99989104	290.4
SA22_4	244	217.54300594329834	255.78904151916504	0.9994773	291.6
SA22_4	245	242.8797960281372	138.19855213165283	0.99990857	292.8
SA22_4	246	262.76564598083496	61.22576951980591	0.9998734	294.0
SA22_4	247	378.74226570129395	35.729570388793945	0.9998784	295.2
SA22_4	248	616.6010856628418	22.225091457366943	0.99395317	296.4
SA22_4	249	710.291051864624	31.45175814628601	0.99877566	297.6
SA22_4	250	718.5581207275391	45.041306018829346	0.9990428	298.8
SA22_4	251	723.2256889343262	137.77596473693848	0.795549	300.0
SA22_4	252	717.0518398284912	312.2230911254883	0.99990094	301.2
SA22_4	253	742.4498081207275	200.8622646331787	0.9996203	302.4
SA22_4	254	728.8416862487793	72.91982173919678	0.99610305	303.6
SA22_4	255	756.491231918335	311.00887298583984	0.9931672	304.8
SA22_4	256	744.1168308258057	324.1673469543457	0.9995653	306.0
SA22_4	257	730.1637172698975	70.79668521881104	0.99908984	307.2
SA22_4	258	756.2479972839355	186.60272598266602	0.0004903754	308.4
SA22_4	259	770.8150863647461	323.5693359375	0.045594353	309.6
SA22_4	260	735.2436065673828	317.4981880187988	0.8983445	310.8
SA22_4	261	659.1023921966553	131.33771896362305	0.9998264	312.0
SA22_4	262	665.0092601776123	73.78148317337036	0.99975556	313.2
SA22_4	263	677.4857521057129	66.29392147064209	0.99906534	314.4
SA22_4	264	731.5668106079102	134.20337677001953	0.0019398476	315.6
SA22_4	265	773.1545448303223	344.6268367767334	0.86012137	316.8
SA22_4	266	763.6345863342285	341.2045097351074	0.99879324	318.0
SA22_4	267	710.7877731323242	128.41200828552246	0.999765	319.2
SA22_4	268	727.6388645172119	105.97683906555176	0.5626991	320.4
SA22_4	269	691.8639183044434	48.922483921051025	0.000558842	321.6
SA22_4	270	757.2449207305908	262.75463104248047	0.995044	322.8
SA22_4	271	771.5188026428223	328.8819122314453	0.0032693134	324.0
SA22_4	272	735.2994441986084	251.15873336791992	0.9987507	325.2
SA22_4	273	675.6614685058594	74.88697528839111	0.9999862	326.4
SA22_4	274	476.82600021362305	27.419450283050537	0.9995265	327.6
SA22_4	275	225.32811164855957	28.252347707748413	0.99960905	328.8
SA22_4	276	150.74670314788818	40.459667444229126	0.99950397	330.0
SA22_4	277	154.3853759765625	117.80468702316284	0.9997762	331.2
SA22_4	278	122.15085029602051	273.6800765991211	0.9999391	332.4
SA22_4	279	127.95469760894775	345.90949058532715	0.999912	333.6
SA22_4	280	120.67010402679443	237.74697303771973	0.9996257	334.8
SA22_4	281	132.13164806365967	235.4529333114624	0.9996062	336.0
SA22_4	282	150.34992694854736	338.9700508117676	0.9999863	337.2
SA22_4	283	122.66948223114014	175.29101371765137	0.99988747	338.4
SA22_4	284	117.71122217178345	164.55177783966064	0.9961473	339.6
SA22_4	285	95.9315538406372	365.08020401000977	0.9990815	340.8
SA22_4	286	93.19174289703369	304.0212821960449	0.99902296	342.0
SA22_4	287	123.81300926208496	112.33147144317627	0.9994492	343.2
SA22_4	288	147.33675718307495	211.57516479492188	0.9994842	344.4
SA22_4	289	143.5806393623352	343.51844787597656	0.99995446	345.6
SA22_4	290	110.7451319694519	151.69278144836426	0.9999397	346.8
SA22_4	291	136.24157905578613	141.72932624816895	0.9995988	348.0
SA22_4	292	154.6547532081604	257.6917362213135	0.99990106	349.2
SA22_4	293	120.93733549118042	119.74016189575195	0.99971634	350.4
SA22_4	294	127.01131105422974	186.74603462219238	0.9993748	351.6
SA22_4	295	131.693696975708	306.66186332702637	0.99997973	352.8
SA22_4	296	119.36535835266113	112.0698595046997	0.9998716	354.0
SA22_4	297	116.69964790344238	148.68796348571777	0.9997143	355.2
SA22_4	298	145.69439888000488	279.0351676940918	0.999979	356.4
SA22_4	299	109.15344953536987	209.98191833496094	0.9999114	357.6
SA22_4	300	117.86515712738037	79.6780014038086	0.9999831	358.8
SA22_4	301	113.96564245223999	62.49805927276611	0.9998343	360.0
SA22_4	302	93.42928528785706	105.24543285369873	0.9521045	361.2
SA22_4	303	126.09995603561401	342.4477958679199	0.999948	362.4
SA22_4	304	99.43424463272095	253.74009132385254	0.99979216	363.6
SA22_4	305	116.71371459960938	73.3574366569519	0.99871075	364.8
SA22_4	306	103.39592695236206	199.1795539855957	0.9304857	366.0
SA22_4	307	88.48341703414917	364.7080707550049	0.9991572	367.2
SA22_4	308	103.96733283996582	281.413049697876	0.9990157	368.4
SA22_4	309	120.88052034378052	96.59791231155396	0.9994407	369.6
SA22_4	310	113.48817348480225	83.16621780395508	0.9998518	370.8
SA22_4	311	132.1483016014099	221.46429061889648	0.9998549	372.0
SA22_4	312	130.87263107299805	288.3697700500488	0.9999404	373.2
SA22_4	313	115.2621865272522	216.90171718597412	0.99932766	374.4
SA22_4	314	101.17524862289429	60.062928199768066	0.9986659	375.6
SA22_4	315	78.96102666854858	183.284912109375	0.9995209	376.8
SA22_4	316	81.93711042404175	261.5043067932129	0.99984336	378.0
SA22_4	317	105.42364120483398	354.5536708831787	0.99969816	379.2
SA22_4	318	130.45964241027832	396.4278030395508	0.9999099	380.4
SA22_4	319	138.7132167816162	378.7123489379883	0.99990356	381.6
SA22_4	320	127.36625671386719	384.69778060913086	0.99992275	382.8
SA22_4	321	129.1592836380005	365.6601905822754	0.99996626	384.0
SA22_4	322	102.59575843811035	280.11317253112793	0.9999455	385.2
SA22_4	323	90.0217056274414	154.3294858932495	0.9993042	386.4
SA22_4	324	86.7395281791687	143.9536714553833	0.18519396	387.6
SA22_4	325	65.79651236534119	359.44942474365234	0.99798954	388.8
SA22_4	326	81.80951476097107	374.4657897949219	0.9959341	390.0
SA22_4	327	92.79340505599976	128.7496519088745	0.9997003	391.2
SA22_4	328	94.49370503425598	132.55966186523438	0.13011998	392.4
SA22_4	329	61.42393350601196	338.54822158813477	0.99875677	393.6
SA22_4	330	75.22850632667542	399.2304039001465	0.9993524	394.8
SA22_4	331	92.56117939949036	336.8218231201172	0.99970585	396.0
SA22_4	332	116.51661396026611	105.72192907333374	0.9998005	397.2
SA22_4	333	116.43121242523193	176.48547649383545	0.99956363	398.4
SA22_4	334	110.16407012939453	320.6029415130615	0.999856	399.6
SA22_4	335	106.31289482116699	110.63742399215698	0.99986196	400.8
SA22_4	336	84.21693444252014	128.54710578918457	0.0061753215	402.0
SA22_4	337	66.15664958953857	312.4760627746582	0.9987878	403.2
SA22_4	338	83.26531648635864	333.46635818481445	0.9951382	404.4
SA22_4	339	113.40736150741577	176.48975372314453	0.9998969	405.6
SA22_4	340	122.39307165145874	73.19161176681519	0.9987865	406.8
SA22_4	341	112.18501329421997	92.85897731781006	0.9998118	408.0
SA22_4	342	117.8445816040039	187.37385749816895	0.999711	409.2
SA22_4	343	117.52896308898926	282.37850189208984	0.9999199	410.4
SA22_4	344	130.11776208877563	276.00171089172363	0.99997914	411.6
SA22_4	345	116.72976016998291	64.07464742660522	0.997391	412.8
SA22_4	346	67.92848706245422	158.39235305786133	0.99828714	414.0
SA22_4	347	83.42544436454773	248.51798057556152	0.99975675	415.2
SA22_4	348	105.3262710571289	329.48564529418945	0.99773705	416.4
SA22_4	349	107.10151195526123	390.9934902191162	0.9998969	417.6
SA22_4	350	104.23576831817627	200.11602401733398	0.99983716	418.8
SA22_4	351	96.7777967453003	62.758169174194336	0.99326044	420.0
SA22_4	352	109.29223299026489	89.42822456359863	0.99986374	421.2
SA22_4	353	85.64867973327637	101.46137237548828	0.85479593	422.4
SA22_4	354	72.26437330245972	276.049861907959	0.99969566	423.6
SA22_4	355	78.13217043876648	381.11371994018555	0.9986563	424.8
SA22_4	356	93.9617395401001	383.96175384521484	0.99884856	426.0
SA22_4	357	123.8791823387146	266.35674476623535	0.99887544	427.2
SA22_4	358	129.30505275726318	93.38078498840332	0.9999094	428.4
SA22_4	359	134.22722816467285	249.15793418884277	0.9997124	429.6
SA22_4	360	128.68021726608276	282.6894950866699	0.9999616	430.8
SA22_4	361	129.61091995239258	53.957730531692505	0.99951756	432.0
SA22_4	362	73.16360473632812	201.06359481811523	0.65837544	433.2
SA22_4	363	65.08302688598633	347.42597579956055	0.99980956	434.4
SA22_4	364	106.450355052948	386.9275760650635	0.9999298	435.6
SA22_4	365	156.4086675643921	398.9443874359131	0.9308783	436.8
SA22_4	366	155.77377080917358	409.7694396972656	0.99993014	438.0
SA22_4	367	144.28071975708008	410.4809761047363	0.9999429	439.2
SA22_4	368	114.7355318069458	358.98067474365234	0.9999306	440.4
SA22_4	369	95.1686143875122	257.1964645385742	0.9994286	441.6
SA22_4	370	83.93832445144653	124.88458156585693	0.99980503	442.8
SA22_4	371	111.20682954788208	190.4227638244629	0.9995565	444.0
SA22_4	372	112.479567527771	337.8728485107422	0.9999466	445.2
SA22_4	373	103.33802700042725	202.39883422851562	0.9998204	446.4
SA22_4	374	100.53292512893677	67.96745538711548	0.9958125	447.6
SA22_4	375	106.92887306213379	88.93549919128418	0.9967986	448.8
SA22_4	376	94.99495029449463	118.02220344543457	0.98476285	450.0
SA22_4	377	62.513768672943115	342.07157135009766	0.99323916	451.2
SA22_4	378	63.170236349105835	407.5381851196289	0.95049804	452.4
SA22_4	379	84.38310027122498	370.9933090209961	0.9989017	453.6
SA22_4	380	95.02366185188293	158.54312896728516	0.99976045	454.8
SA22_4	381	106.69975280761719	157.2365427017212	0.99989974	456.0
SA22_4	382	127.46784687042236	307.6074028015137	0.9999366	457.2
SA22_4	383	97.68863916397095	230.92922687530518	0.9998247	458.4
SA22_4	384	98.92704486846924	53.0562686920166	0.4638671	459.6
SA22_4	385	71.05624675750732	232.0978832244873	0.15862559	460.8
SA22_4	386	54.46389317512512	391.4524555206299	0.38779816	462.0
SA22_4	387	78.73688340187073	407.6488780975342	0.99896455	463.2
SA22_4	388	87.78082728385925	201.6139841079712	0.9993999	464.4
SA22_4	389	92.60519742965698	58.776222467422485	0.99278486	465.6
SA22_4	390	65.41861891746521	222.70520210266113	0.88364315	466.8
SA22_4	391	61.27424240112305	377.4513244628906	0.9985702	468.0
SA22_4	392	85.90685725212097	404.1561698913574	0.9982407	469.2
SA22_4	393	93.07494163513184	225.90208053588867	0.9983657	470.4
SA22_4	394	104.58422899246216	83.31824541091919	0.9996376	471.6
SA22_4	395	134.01110172271729	279.9361038208008	0.99991405	472.8
SA22_4	396	116.84491634368896	248.76794815063477	0.9908524	474.0
SA22_4	397	97.4613606929779	60.448951721191406	0.001024383	475.2
SA22_4	398	93.51128339767456	66.51395559310913	0.9990159	476.4
SA22_4	399	105.74951171875	316.10509872436523	0.9987388	477.6
SA22_4	400	95.83510756492615	267.81426429748535	0.9991999	478.8
SA22_4	401	98.72498512268066	48.882654905319214	0.80902576	480.0
SA22_4	402	89.8019552230835	114.4087815284729	0.9946531	481.2
SA22_4	403	65.2967631816864	290.9140205383301	0.99929523	482.4
SA22_4	404	89.04962539672852	364.13732528686523	0.99993837	483.6
SA22_4	405	121.86721563339233	351.81653022766113	0.9997316	484.8
SA22_4	406	249.45414066314697	371.81785583496094	0.99994993	486.0
SA22_4	407	373.22821617126465	396.7412281036377	0.999803	487.2
SA22_4	408	427.92372703552246	406.16621017456055	0.9998449	488.4
SA22_4	409	513.7811183929443	401.14477157592773	0.999845	489.6
SA22_4	410	581.8801879882812	380.67137718200684	0.99991834	490.8
SA22_4	411	683.990478515625	369.2720317840576	0.99990547	492.0
SA22_4	412	692.0248985290527	311.72444343566895	0.99990904	493.2
SA22_4	413	697.2332954406738	167.70252227783203	0.99225324	494.4
SA22_4	414	665.9628868103027	183.5533332824707	0.9972861	495.6
SA22_4	415	680.5749416351318	348.86884689331055	0.9998522	496.8
SA22_4	416	711.5492820739746	295.39323806762695	0.9987179	498.0
SA22_4	417	709.1098785400391	78.66442680358887	0.94797254	499.2
SA22_4	418	705.738639831543	261.2277889251709	0.99903286	500.4
SA22_4	419	719.8395729064941	352.18857765197754	0.9985233	501.6
SA22_4	420	717.6959991455078	143.97255420684814	0.9990766	502.8
SA22_4	421	720.1092720031738	58.91000747680664	0.99940956	504.0
SA22_4	422	705.9893608093262	81.31524324417114	0.9996228	505.2
SA22_4	423	703.3256530761719	52.954723834991455	0.98927283	506.4
SA22_4	424	761.6204261779785	241.3784122467041	0.9963659	507.6
SA22_4	425	760.4058265686035	295.369291305542	0.99315697	508.8
SA22_4	426	726.9250392913818	237.8745174407959	0.99702436	510.0
SA22_4	427	668.7475204467773	89.6519422531128	0.9998603	511.2
SA22_4	428	563.5915756225586	33.61822843551636	0.99959964	512.4
SA22_4	429	316.00966453552246	30.01376509666443	0.9995894	513.6
SA22_4	430	145.72679996490479	31.54252052307129	0.99950564	514.8
SA22_4	431	142.61561632156372	77.67552852630615	0.99904245	516.0
SA22_4	432	209.4228744506836	221.98408126831055	0.12841868	517.2
SA22_4	433	302.0096778869629	328.18267822265625	0.99995315	518.4
SA22_4	434	398.2907295227051	354.3328857421875	0.99990356	519.6
SA22_4	435	494.69642639160156	362.0329284667969	0.9998796	520.8
SA22_4	436	574.4447231292725	321.29642486572266	0.99988663	522.0
SA22_4	437	613.2553577423096	240.03473281860352	0.9999478	523.2
SA22_4	438	663.0895614624023	149.53203678131104	0.99989283	524.4
SA22_4	439	704.823112487793	81.32511377334595	0.99938583	525.6
SA22_4	440	766.9633388519287	255.96702575683594	0.97233105	526.8
SA22_4	441	760.844612121582	345.3545379638672	0.9954423	528.0
SA22_4	442	734.2592239379883	285.9817886352539	0.038495116	529.2
SA22_4	443	662.2014045715332	84.36907768249512	0.9998778	530.4
SA22_4	444	679.1276931762695	46.95262670516968	0.99939346	531.6
SA22_4	445	679.7549247741699	41.577855348587036	0.95057654	532.8
SA22_4	446	753.6178588867188	202.52800941467285	0.09445321	534.0
SA22_4	447	772.9165077209473	315.0465202331543	0.9661846	535.2
SA22_4	448	726.2709140777588	233.7254762649536	0.9898784	536.4
SA22_4	449	659.4802856445312	72.48142719268799	0.99988997	537.6
SA22_4	450	672.4135398864746	199.66288089752197	0.99984753	538.8
SA22_4	451	674.5583534240723	315.8434295654297	0.999846	540.0
SA22_4	452	706.6424369812012	76.9121503829956	0.9947889	541.2
SA22_4	453	706.0411930084229	131.91375732421875	0.95971644	542.4
SA22_4	454	719.6321487426758	345.40185928344727	0.99825877	543.6
SA22_4	455	724.0436553955078	145.28194427490234	0.9992035	544.8
SA22_4	456	730.9364318847656	79.3189287185669	0.6640792	546.0
SA22_4	457	770.5570697784424	300.20339012145996	0.8848336	547.2
SA22_4	458	762.4969482421875	345.4134178161621	0.998026	548.4
SA22_4	459	714.3671989440918	184.9709987640381	0.15920526	549.6
SA22_4	460	709.9420547485352	43.07554364204407	0.0007300235	550.8
SA22_4	461	719.3941593170166	200.52858352661133	0.7721713	552.0
SA22_4	462	758.6647033691406	331.4010429382324	0.99835265	553.2
SA22_4	463	732.996654510498	143.6440372467041	0.42973018	554.4
SA22_4	464	678.8026332855225	45.85228443145752	0.9974728	555.6
SA22_4	465	600.4922866821289	42.50638246536255	0.9992988	556.8
SA22_4	466	338.63685131073	30.020681619644165	0.9995234	558.0
SA22_4	467	135.14447212219238	34.61390733718872	0.99978536	559.2
SA22_4	468	120.76946496963501	104.86207008361816	0.99935657	560.4
SA22_4	469	147.87222146987915	294.93175506591797	0.9999287	561.6
SA22_4	470	120.52851915359497	210.1066017150879	0.9997162	562.8
SA22_4	471	140.9346342086792	160.302472114563	0.99980325	564.0
SA22_4	472	145.21948099136353	336.94433212280273	0.99997115	565.2
SA22_4	473	171.07181549072266	198.69220733642578	0.9992268	566.4
SA22_4	474	168.86699199676514	83.09660911560059	0.9996842	567.6
SA22_4	475	178.78966331481934	182.6112413406372	0.9999771	568.8
SA22_4	476	230.65533638000488	325.4509162902832	0.9999877	570.0
SA22_4	477	362.95013427734375	374.49462890625	0.99990726	571.2
SA22_4	478	471.2964057922363	292.9720115661621	0.9999187	572.4
SA22_4	479	499.62759017944336	224.53937530517578	0.9999573	573.6
SA22_4	480	591.4906024932861	115.78578472137451	0.9999596	574.8
SA22_4	481	709.4007015228271	41.566632986068726	0.99979335	576.0
SA22_4	482	708.3041191101074	48.13992977142334	0.99974924	577.2
SA22_4	483	678.8354873657227	66.85604095458984	0.99989796	578.4
SA22_4	484	695.7722663879395	92.19740152359009	0.99996996	579.6
SA22_4	485	702.3234367370605	311.3243293762207	0.99992824	580.8
SA22_4	486	730.3627014160156	355.8205032348633	0.99971217	582.0
SA22_4	487	728.8763046264648	115.92209815979004	0.9997434	583.2
SA22_4	488	732.1310997009277	66.26277923583984	0.99958235	584.4
SA22_4	489	708.3708763122559	38.86327385902405	0.9994041	585.6
SA22_4	490	672.9018211364746	82.46516704559326	0.9999039	586.8
SA22_4	491	716.5530204772949	258.2303237915039	0.9999757	588.0
SA22_4	492	710.9127998352051	329.49328422546387	0.99997866	589.2
SA22_4	493	731.2860488891602	221.81596755981445	0.9996828	590.4
SA22_4	494	739.5825386047363	43.372474908828735	0.99949014	591.6
SA22_4	495	728.7432670593262	97.75254249572754	0.9985544	592.8
SA22_4	496	733.3155632019043	40.47144412994385	0.83530825	594.0
SA22_4	497	773.6783981323242	187.13756561279297	0.31366286	595.2
SA22_4	498	713.7177467346191	267.07234382629395	0.99857545	596.4
SA22_4	499	647.1897125244141	176.19094848632812	0.9996432	597.6
SA22_4	500	610.6350421905518	144.50474739074707	0.9999044	598.8
SA22_4	501	619.5660591125488	275.7608985900879	0.9990387	600.0
SA22_4	502	603.0895233154297	326.1185646057129	0.999795	601.2
SA22_4	503	582.2578430175781	167.0251178741455	0.99989176	602.4
SA22_4	504	598.2596397399902	55.67750930786133	0.9999143	603.6
SA22_4	505	634.7630500793457	111.67416572570801	0.9984102	604.8
SA22_4	506	684.1002464294434	301.6106414794922	0.9999014	606.0
SA22_4	507	673.1966972351074	208.5270881652832	0.99936503	607.2
SA22_4	508	636.1666679382324	49.35435175895691	0.9996062	608.4
SA22_4	509	614.273738861084	40.741331577301025	0.9995617	609.6
SA22_4	510	612.5500679016113	70.88738679885864	0.9999237	610.8
SA22_4	511	668.7844276428223	56.42935752868652	0.9997751	612.0
SA22_4	512	708.9425086975098	54.47350859642029	0.999899	613.2
SA22_4	513	719.4942474365234	309.70808029174805	0.99996185	614.4
SA22_4	514	731.3045501708984	327.2006893157959	0.99970907	615.6
SA22_4	515	724.5429039001465	74.47873592376709	0.9578333	616.8
SA22_4	516	755.5031299591064	182.7462673187256	0.00041836494	618.0
SA22_4	517	774.2574691772461	363.7353515625	0.12955634	619.2
SA22_4	518	751.9924163818359	332.2357749938965	0.99814856	620.4
SA22_4	519	690.98219871521	113.70466232299805	0.99928814	621.6
SA22_4	520	606.8809509277344	28.975296020507812	0.99630666	622.8
SA22_4	521	343.29466819763184	28.757965564727783	0.999092	624.0
SA22_4	522	140.40015935897827	34.03877019882202	0.99973685	625.2
SA22_4	523	149.98267889022827	66.56463861465454	0.9999584	626.4
SA22_4	524	164.16537761688232	241.3333797454834	0.99996936	627.6
SA22_4	525	152.3747205734253	196.2718105316162	0.99997056	628.8
SA22_4	526	148.63476753234863	92.23628997802734	0.99509573	630.0
SA22_4	527	146.3151454925537	311.5223979949951	0.9993055	631.2
SA22_4	528	149.6046781539917	317.29851722717285	0.9993338	632.4
SA22_4	529	185.3434681892395	141.3561487197876	0.9999243	633.6
SA22_4	530	192.13742017745972	95.38187026977539	0.999015	634.8
SA22_4	531	197.80080318450928	268.6234188079834	0.99975425	636.0
SA22_4	532	259.34293270111084	363.6525535583496	0.99997115	637.2
SA22_4	533	364.78095054626465	316.96231842041016	0.99989426	638.4
SA22_4	534	459.07859802246094	228.6771011352539	0.9999621	639.6
SA22_4	535	520.3658103942871	160.26978492736816	0.99992967	640.8
SA22_4	536	523.0012893676758	90.49527883529663	0.99980944	642.0
SA22_4	537	583.2362174987793	123.07997703552246	0.9999652	643.2
SA22_4	538	685.279130935669	90.46734809875488	0.99992645	644.4
SA22_4	539	712.8472328186035	58.76931309700012	0.9996643	645.6
SA22_4	540	726.6934394836426	55.0151002407074	0.9994603	646.8
SA22_4	541	8.045458793640137	276.053524017334	1.9994028e-05	648.0
SA22_4	542	765.1701927185059	366.5307426452637	0.001728467	649.2
SA22_4	543	720.0035095214844	385.1608657836914	0.9998789	650.4
SA22_4	544	720.0688362121582	246.75556182861328	0.9993279	651.6
SA22_4	545	715.1106834411621	101.70663356781006	0.9996859	652.8
SA22_4	546	721.5337753295898	195.96356391906738	0.98434824	654.0
SA22_4	547	719.6332931518555	298.69102478027344	0.9998715	655.2
SA22_4	548	717.8686141967773	150.1406478881836	0.9994338	656.4
SA22_4	549	713.9011383056641	65.050950050354	0.9995571	657.6
SA22_4	550	717.3836708068848	72.91380643844604	0.9999156	658.8
SA22_4	551	712.3326301574707	70.13576030731201	0.99983716	660.0
SA22_4	552	722.1334934234619	50.58596849441528	0.9917346	661.2
SA22_4	553	719.049596786499	58.5552191734314	0.99985874	662.4
SA22_4	554	725.3103733062744	38.99745225906372	0.96252924	663.6
SA22_4	555	718.5141563415527	42.576091289520264	0.99498725	664.8
SA22_4	556	705.9816360473633	39.053388833999634	0.9996045	666.0
SA22_4	557	729.7087669372559	136.97942733764648	0.0028841593	667.2
SA22_4	558	758.381175994873	316.442928314209	0.98808575	668.4
SA22_4	559	749.8034477233887	323.481502532959	0.99941134	669.6
SA22_4	560	726.9308090209961	101.57011270523071	0.99637383	670.8
SA22_4	561	716.4958953857422	152.35486507415771	0.999342	672.0
SA22_4	562	690.4929161071777	328.9534378051758	0.99997485	673.2
SA22_4	563	741.2167549133301	215.66393852233887	0.999684	674.4
SA22_4	564	732.1884632110596	53.20329666137695	0.99704546	675.6
SA22_4	565	736.1319541931152	37.8313672542572	0.9950748	676.8
SA22_4	566	756.9602966308594	138.8539981842041	0.049894	678.0
SA22_4	567	763.5065078735352	287.2953987121582	0.99671894	679.2
SA22_4	568	729.4554710388184	267.3639678955078	0.98763174	680.4
SA22_4	569	663.4209632873535	99.76210355758667	0.99952245	681.6
SA22_4	570	636.1214637756348	35.20356059074402	0.99814856	682.8
SA22_4	571	621.906042098999	43.79911422729492	0.9996451	684.0
SA22_4	572	615.671443939209	205.7222557067871	0.99991417	685.2
SA22_4	573	622.3186492919922	336.1190986633301	0.9998596	686.4
SA22_4	574	675.8650779724121	218.21176528930664	0.9998386	687.6
SA22_4	575	689.1053199768066	53.92780423164368	0.99957067	688.8
SA22_4	576	715.538215637207	35.08564352989197	0.9920258	690.0
SA22_4	577	728.0248641967773	61.9814658164978	0.99808645	691.2
SA22_4	578	747.7003574371338	299.5652961730957	0.8300166	692.4
SA22_4	579	727.4839401245117	395.7633590698242	0.9955279	693.6
SA22_4	580	730.9549808502197	317.0369338989258	0.9990024	694.8
SA22_4	581	733.295202255249	64.77873802185059	0.9938034	696.0
SA22_4	582	743.7601089477539	52.755206823349	0.99743253	697.2
SA22_4	583	724.3900299072266	107.64816999435425	0.98014945	698.4
SA22_4	584	717.6197052001953	305.85153579711914	0.994352	699.6
SA22_4	585	746.0088729858398	299.0305423736572	0.9997607	700.8
SA22_4	586	736.072826385498	58.909714221954346	0.9992107	702.0
SA22_4	587	747.571611404419	221.02294921875	0.0062498855	703.2
SA22_4	588	759.5285415649414	336.47918701171875	0.9992544	704.4
SA22_4	589	739.1946792602539	138.25175285339355	0.9995295	705.6
SA22_4	590	753.4341812133789	106.88272476196289	0.9317674	706.8
SA22_4	591	779.9444675445557	328.29111099243164	0.005115289	708.0
SA22_4	592	763.6453628540039	346.8818664550781	0.99439996	709.2
SA22_4	593	732.3529243469238	127.84018993377686	0.9942591	710.4
SA22_4	594	722.833776473999	86.70096158981323	0.99859124	711.6
SA22_4	595	714.4100189208984	324.95198249816895	0.9999716	712.8
SA22_4	596	749.3881702423096	316.42988204956055	0.99918514	714.0
SA22_4	597	739.6610260009766	54.69602108001709	0.9516803	715.2
SA22_4	598	746.5692520141602	79.21783447265625	0.99844545	716.4
SA22_4	599	732.6342582702637	98.39432716369629	0.96094644	717.6
SA22_4	600	736.550235748291	236.04952812194824	0.9998568	718.8
SA22_4	601	756.8553924560547	116.7302942276001	0.919634	720.0
SA22_4	602	723.0443000793457	69.1761302947998	0.9998467	721.2
SA22_4	603	735.235595703125	220.2264404296875	0.99795544	722.4
SA22_4	604	727.5497436523438	326.7922782897949	0.9992986	723.6
SA22_4	605	714.1715049743652	368.71450424194336	0.99991107	724.8
SA22_4	606	738.7741088867188	144.3588924407959	0.9996517	726.0
SA22_4	607	730.1679134368896	130.70690631866455	0.012007532	727.2
SA22_4	608	764.1080856323242	324.4210624694824	0.99609417	728.4
SA22_4	609	739.5755767822266	133.6446762084961	0.9988159	729.6
SA22_4	610	759.9342346191406	80.93158721923828	0.001594253	730.8
SA22_4	611	770.3717231750488	198.2567310333252	0.9925748	732.0
SA22_4	612	721.4494705200195	263.5029602050781	0.99781704	733.2
SA22_4	613	668.9064979553223	142.31662273406982	0.99942636	734.4
SA22_4	614	669.8770523071289	81.16887331008911	0.99989724	735.6
SA22_4	615	715.8066272735596	204.50554847717285	0.99997663	736.8
SA22_4	616	724.0364074707031	299.591760635376	0.9992254	738.0
SA22_4	617	720.0024604797363	374.5686435699463	0.9998217	739.2
SA22_4	618	743.1008338928223	289.9086570739746	0.992451	740.4
SA22_4	619	730.4014205932617	53.617247343063354	0.99755067	741.6
SA22_4	620	737.6651763916016	41.6625452041626	0.9973253	742.8
SA22_4	621	680.0792694091797	129.84981536865234	0.038703114	744.0
SA22_4	622	714.116096496582	317.0797920227051	0.9999417	745.2
SA22_4	623	729.4889450073242	221.46915435791016	0.9993874	746.4
SA22_4	624	713.0024909973145	62.32229232788086	0.99934083	747.6
SA22_4	625	740.4061317443848	148.23901176452637	0.119774595	748.8
SA22_4	626	778.5324096679688	339.9924659729004	0.0003237592	750.0
SA22_4	627	731.4731597900391	372.93474197387695	0.9979426	751.2
SA22_4	628	728.9825439453125	259.47014808654785	0.99910176	752.4
SA22_4	629	710.5266571044922	81.60109519958496	0.99971	753.6
SA22_4	630	711.9634628295898	34.01016354560852	0.99917763	754.8
SA22_4	631	723.3453750610352	61.61325216293335	0.99864274	756.0
SA22_4	632	738.2137775421143	256.99235916137695	0.77381045	757.2
SA22_4	633	788.2543563842773	422.8063201904297	3.7696867e-05	758.4
SA22_4	634	733.5186004638672	401.7600631713867	0.99990845	759.6
SA22_4	635	716.8644428253174	207.5511932373047	0.9994381	760.8
SA22_4	636	717.3861503601074	81.97444438934326	0.99988747	762.0
SA22_4	637	714.2021179199219	31.049859523773193	0.99921393	763.2
SA22_4	638	707.2362899780273	35.61329126358032	0.9992182	764.4
SA22_4	639	727.734899520874	144.15664672851562	0.0005946953	765.6
SA22_4	640	761.6745471954346	306.93986892700195	0.98658425	766.8
SA22_4	641	744.6057319641113	171.1849308013916	0.9998275	768.0
SA22_4	642	747.248649597168	44.8823082447052	0.9759713	769.2
SA22_4	643	772.6276874542236	203.21805953979492	0.73576105	770.4
SA22_4	644	762.5627517700195	286.26136779785156	0.9982262	771.6
SA22_4	645	734.3184947967529	241.29833221435547	0.9995346	772.8
SA22_4	646	731.2992095947266	37.9460334777832	0.9981229	774.0
SA22_4	647	732.5131416320801	87.67805099487305	0.9965526	775.2
SA22_4	648	716.3760185241699	65.41193962097168	0.999736	776.4
SA22_4	649	739.1674041748047	42.74820685386658	0.99770904	777.6
SA22_4	650	722.4418640136719	38.872236013412476	0.97036195	778.8
SA22_4	651	705.1366806030273	41.999802589416504	0.99925774	780.0
SA22_4	652	710.7751369476318	38.5123085975647	0.98734236	781.2
SA22_4	653	676.5015602111816	19.13487195968628	6.13012e-05	782.4
SA22_4	654	729.3280124664307	93.3001971244812	0.99415463	783.6
SA22_4	655	717.8308486938477	237.45713710784912	0.99993455	784.8
SA22_4	656	736.2413883209229	77.2093391418457	0.89959663	786.0
SA22_4	657	726.6435623168945	95.8578872680664	0.99960417	787.2
SA22_4	658	769.0163612365723	329.40216064453125	1.8816414e-05	788.4
SA22_4	659	730.1315307617188	392.23548889160156	0.9841239	789.6
SA22_4	660	741.7605876922607	282.299222946167	0.9982256	790.8
SA22_4	661	724.8433113098145	83.83810043334961	0.9880251	792.0
SA22_4	662	722.8869438171387	143.70291709899902	0.9594869	793.2
SA22_4	663	715.8010482788086	326.2024211883545	0.99983776	794.4
SA22_4	664	731.7481994628906	380.88775634765625	0.9989796	795.6
SA22_4	665	690.4580116271973	367.67229080200195	0.9982665	796.8
SA22_4	666	683.3261489868164	355.0679683685303	0.9995989	798.0
SA22_4	667	668.891429901123	345.6397819519043	0.9997086	799.2
SA22_4	668	681.7009449005127	282.4314880371094	0.9996563	800.4
SA22_4	669	710.9914779663086	182.1702003479004	0.99836046	801.6
SA22_4	670	711.1400604248047	96.63799524307251	0.9996201	802.8
SA22_4	671	709.6583843231201	59.55357313156128	0.992646	804.0
SA22_4	672	725.0186920166016	96.25800132751465	0.99571556	805.2
SA22_4	673	712.9755020141602	60.521650314331055	0.9997825	806.4
SA22_4	674	682.2186470031738	144.65203285217285	0.0013072516	807.6
SA22_4	675	720.3293800354004	310.2114772796631	0.99987054	808.8
SA22_4	676	710.9643459320068	143.70224475860596	0.9997248	810.0
SA22_4	677	720.0931072235107	88.88821363449097	0.99995446	811.2
SA22_4	678	723.407793045044	96.26364469528198	0.9821915	812.4
SA22_4	679	714.1026496887207	49.26812410354614	0.99979585	813.6
SA22_4	680	699.3423461914062	61.5226936340332	0.9996402	814.8
SA22_4	681	712.3937606811523	44.89872694015503	0.9874523	816.0
SA22_4	682	707.7486038208008	213.8320541381836	0.99995506	817.2
SA22_4	683	725.1875877380371	318.04707527160645	0.9999002	818.4
SA22_4	684	745.1615333557129	126.69010162353516	0.83705133	819.6
SA22_4	685	713.9202117919922	58.476054668426514	0.9997956	820.8
SA22_4	686	732.9373836517334	35.22247910499573	0.35463515	822.0
SA22_4	687	723.7399578094482	151.48457050323486	0.9999124	823.2
SA22_4	688	731.2714099884033	273.6174201965332	0.99984396	824.4
SA22_4	689	714.5295143127441	146.015625	0.9967636	825.6
SA22_4	690	721.9618797302246	61.21772289276123	0.9970266	826.8
SA22_4	691	725.9891033172607	277.73488998413086	0.99888855	828.0
SA22_4	692	746.2417602539062	295.10318756103516	0.99910563	829.2
SA22_4	693	731.1262130737305	147.74614334106445	0.89029026	830.4
SA22_4	694	704.3252944946289	64.93388414382935	0.99978036	831.6
SA22_4	695	710.4695320129395	223.11541557312012	0.9999144	832.8
SA22_4	696	730.5253028869629	297.879638671875	0.9983505	834.0
SA22_4	697	742.7235126495361	88.65807294845581	0.027073788	835.2
SA22_4	698	720.2261924743652	31.21649980545044	0.9695612	836.4
SA22_4	699	722.9958534240723	43.45012664794922	0.98865694	837.6
SA22_4	700	746.8417167663574	147.97887325286865	0.9945314	838.8
SA22_4	701	776.1868000030518	320.2667427062988	0.899371	840.0
SA22_4	702	746.6687202453613	376.490421295166	0.8124275	841.2
SA22_4	703	759.1107368469238	351.2435531616211	0.98691714	842.4
SA22_4	704	682.5984001159668	322.1183395385742	0.99986875	843.6
SA22_4	705	595.7391738891602	340.1004981994629	0.99909663	844.8
SA22_4	706	641.0629272460938	347.60064125061035	0.9999347	846.0
SA22_4	707	692.9410457611084	347.14141845703125	0.99959904	847.2
SA22_4	708	732.9576015472412	256.54924392700195	0.99948466	848.4
SA22_4	709	738.0736351013184	137.74197578430176	0.9807015	849.6
SA22_4	710	740.0637626647949	78.97336721420288	0.9994708	850.8
SA22_4	711	732.0443630218506	107.29190826416016	0.9928757	852.0
SA22_4	712	713.6247634887695	52.676764726638794	0.99955803	853.2
SA22_4	713	727.8512001037598	36.55419588088989	0.03703449	854.4
SA22_4	714	722.6617813110352	49.48533296585083	0.9965354	855.6
SA22_4	715	721.0421562194824	181.94214820861816	0.9998913	856.8
SA22_4	716	738.8104915618896	167.59666442871094	0.9486168	858.0
SA22_4	717	712.6136779785156	47.79298782348633	0.99943084	859.2
SA22_4	718	689.1084671020508	35.031505823135376	0.99919266	860.4
SA22_4	719	718.0930137634277	97.56341457366943	0.9997681	861.6
SA22_4	720	728.2256126403809	241.7805290222168	0.9997154	862.8
SA22_4	721	736.8860244750977	172.11813926696777	0.9995308	864.0
SA22_4	722	715.2188301086426	52.03670382499695	0.99956626	865.2
SA22_4	723	737.5093460083008	29.46994721889496	0.007949492	866.4
SA22_4	724	735.1506233215332	76.41261577606201	0.017404638	867.6
SA22_4	725	727.4471282958984	207.93570041656494	0.9998148	868.8
SA22_4	726	727.1583557128906	52.56367206573486	0.9963486	870.0
SA22_4	727	687.8486156463623	89.66387987136841	0.2709999	871.2
SA22_4	728	718.0177688598633	288.0145454406738	0.999458	872.4
SA22_4	729	734.9215984344482	257.089319229126	0.73291975	873.6
SA22_4	730	718.4752941131592	74.67077493667603	0.9997845	874.8
SA22_4	731	723.6551284790039	27.925336360931396	0.9945773	876.0
SA22_4	732	721.2207794189453	50.31085252761841	0.99977666	877.2
SA22_4	733	723.8219261169434	222.41761207580566	0.9893668	878.4
SA22_4	734	730.6165218353271	309.22350883483887	0.999767	879.6
SA22_4	735	715.3565406799316	73.2167387008667	0.99970335	880.8
SA22_4	736	726.3635158538818	52.95901894569397	0.9617937	882.0
SA22_4	737	750.6460189819336	213.00848007202148	0.85638326	883.2
SA22_4	738	7.5408220291137695	282.26414680480957	2.3092938e-05	884.4
SA22_4	739	763.2308483123779	384.7719097137451	0.9946753	885.6
SA22_4	740	729.1898727416992	319.4209098815918	0.99569654	886.8
SA22_4	741	697.8513717651367	280.9860134124756	0.9994987	888.0
SA22_4	742	678.149938583374	259.98939514160156	0.99945563	889.2
SA22_4	743	646.5404510498047	218.6542510986328	0.99987304	890.4
SA22_4	744	716.4253234863281	136.9076442718506	0.9259269	891.6
SA22_4	745	770.4984664916992	27.74249017238617	0.110159285	892.8
SA22_4	746	741.2065505981445	54.464049339294434	0.99945706	894.0
SA22_4	747	749.1937160491943	210.37945747375488	0.097998224	895.2
SA22_4	748	787.0739936828613	370.11857986450195	2.8855411e-05	896.4
SA22_4	749	723.7814426422119	364.88027572631836	0.9997093	897.6
SA22_4	750	740.3177261352539	235.20925998687744	0.9643311	898.8
SA22_4	751	709.4771385192871	81.19884967803955	0.99991536	900.0
SA22_4	752	716.3913726806641	46.96429967880249	0.9994691	901.2
SA22_4	753	741.2848949432373	40.922924280166626	0.00049031095	902.4
SA22_4	754	702.5258541107178	77.2547435760498	0.9999206	903.6
SA22_4	755	721.3197708129883	200.32882690429688	0.99991333	904.8
SA22_4	756	710.4965686798096	55.48204064369202	0.9995815	906.0
SA22_4	757	715.991735458374	77.88045644760132	0.9998925	907.2
SA22_4	758	719.5759773254395	34.22471880912781	0.020355579	908.4
SA22_4	759	718.7116146087646	62.85325527191162	0.9686347	909.6
SA22_4	760	733.3654403686523	242.18035697937012	0.0331367	910.8
SA22_4	761	739.1673564910889	248.2789134979248	0.9982463	912.0
SA22_4	762	727.0167350769043	52.26969838142395	0.9916112	913.2
SA22_4	763	730.3094387054443	33.404964208602905	0.20708832	914.4
SA22_4	764	716.139030456543	43.511803150177	0.99928564	915.6
SA22_4	765	710.7684135437012	226.84269905090332	0.9998723	916.8
SA22_4	766	709.6348762512207	135.8754587173462	0.9982828	918.0
SA22_4	767	720.2964782714844	47.23533868789673	0.9988888	919.2
SA22_4	768	733.1290245056152	30.08721113204956	0.8934415	920.4
SA22_4	769	713.6974334716797	87.19357967376709	0.9995431	921.6
SA22_4	770	721.7910289764404	260.9059524536133	0.99976355	922.8
SA22_4	771	718.6977386474609	51.002408266067505	0.99873203	924.0
SA22_4	772	702.8050422668457	41.30316138267517	0.99969816	925.2
SA22_4	773	714.9521350860596	108.41329336166382	0.99931014	926.4
SA22_4	774	729.9263954162598	315.80554962158203	0.99857557	927.6
SA22_4	775	731.1324596405029	247.9486083984375	0.9993538	928.8
SA22_4	776	736.8386268615723	48.38934659957886	0.9981061	930.0
SA22_4	777	730.4839611053467	146.23360633850098	0.99863416	931.2
SA22_4	778	725.6227493286133	299.02313232421875	0.99993396	932.4
SA22_4	779	739.7051811218262	234.97103691101074	0.9989128	933.6
SA22_4	780	724.5715618133545	60.189313888549805	0.9940592	934.8
SA22_4	781	719.6106910705566	41.33872747421265	0.9995766	936.0
SA22_4	782	729.1502952575684	25.919805765151978	0.6135897	937.2
SA22_4	783	716.0863876342773	44.192869663238525	0.99956995	938.4
SA22_4	784	720.1539993286133	180.96479415893555	0.9997273	939.6
SA22_4	785	719.9521064758301	334.8277187347412	0.9999279	940.8
SA22_4	786	717.1928405761719	239.1664695739746	0.99862576	942.0
SA22_4	787	730.9626579284668	67.55023956298828	0.99917394	943.2
SA22_4	788	730.2370071411133	33.360639810562134	0.66113436	944.4
SA22_4	789	680.2163124084473	28.218775391578674	0.00031641097	945.6
SA22_4	790	761.0038757324219	54.8458993434906	4.471104e-05	946.8
SA22_4	791	699.9810218811035	84.09636497497559	0.9986292	948.0
SA22_4	792	681.7075729370117	259.9006175994873	0.9999348	949.2
SA22_4	793	687.3546600341797	335.9282112121582	0.99958235	950.4
SA22_4	794	676.4336585998535	185.20551681518555	0.9997733	951.6
SA22_4	795	743.1294441223145	56.54635548591614	0.013186356	952.8
SA22_4	796	751.3754844665527	44.7430157661438	0.99461573	954.0
SA22_4	797	720.8339691162109	45.66896080970764	0.9985228	955.2
SA22_4	798	722.8738784790039	45.99111557006836	0.9947907	956.4
SA22_4	799	720.2078819274902	29.07402992248535	0.94636095	957.6
SA22_4	800	648.3445167541504	52.667702436447144	0.9998976	958.8
SA22_4	801	651.9231796264648	44.656773805618286	0.34037712	960.0
SA22_4	802	614.8159027099609	106.08426332473755	0.99984276	961.2
SA22_4	803	446.66104316711426	270.6104850769043	0.99979776	962.4
SA22_4	804	285.9983444213867	340.5515956878662	0.99997056	963.6
SA22_4	805	253.66342067718506	362.5396156311035	0.9998902	964.8
SA22_4	806	233.36412906646729	371.37036323547363	0.99997413	966.0
SA22_4	807	153.8014531135559	288.27375411987305	0.9999864	967.2
SA22_4	808	145.05720138549805	246.95205688476562	0.9999428	968.4
SA22_4	809	145.66144943237305	320.5747890472412	0.9999764	969.6
SA22_4	810	137.711501121521	190.6400442123413	0.9999198	970.8
SA22_4	811	153.55052947998047	171.36491775512695	0.9998217	972.0
SA22_4	812	159.33494567871094	312.9436683654785	0.9999958	973.2
SA22_4	813	282.2539806365967	339.0385437011719	0.99991417	974.4
SA22_4	814	420.7712650299072	258.1827163696289	0.99978894	975.6
SA22_4	815	504.2943000793457	183.5061264038086	0.9999347	976.8
SA22_4	816	584.6541404724121	125.18162727355957	0.9999286	978.0
SA22_4	817	645.7380294799805	89.68043804168701	0.9998734	979.2
SA22_4	818	693.6270713806152	48.795762062072754	0.99979335	980.4
SA22_4	819	705.7606220245361	41.50999903678894	0.99981934	981.6
SA22_4	820	718.1063175201416	36.68035268783569	0.97027516	982.8
SA22_4	821	703.9452075958252	45.56331396102905	0.9996933	984.0
SA22_4	822	720.6295013427734	66.39309883117676	0.9967872	985.2
SA22_4	823	726.9674301147461	244.04540061950684	0.99956113	986.4
SA22_4	824	718.0075645446777	299.8162078857422	0.9999665	987.6
SA22_4	825	731.5374851226807	57.20986604690552	0.9989681	988.8
SA22_4	826	752.1846771240234	145.92967987060547	0.080017336	990.0
SA22_4	827	767.4429893493652	244.4025993347168	0.99716765	991.2
SA22_4	828	748.5709190368652	245.4638671875	0.027417593	992.4
SA22_4	829	718.9180374145508	76.26121759414673	0.99893314	993.6
SA22_4	830	726.4239311218262	41.49230360984802	0.90900254	994.8
SA22_4	831	726.5904426574707	35.073312520980835	0.061761595	996.0
SA22_4	832	743.9854621887207	224.49525833129883	0.8898571	997.2
SA22_4	833	764.6376132965088	317.1757507324219	0.98221946	998.4
SA22_4	834	734.2893600463867	124.18393135070801	0.9848445	999.6
SA22_4	835	693.5777187347412	44.96230602264404	0.99841094	1000.8
SA22_4	836	715.5031204223633	39.53671216964722	0.90791196	1002.0
SA22_4	837	731.5060615539551	36.759560108184814	0.9972727	1003.2
SA22_4	838	732.2374820709229	48.18441867828369	0.99927765	1004.4
SA22_4	839	742.8191184997559	39.417808055877686	0.0075252145	1005.6
SA22_4	840	722.6210117340088	50.4170823097229	0.0010237059	1006.8
SA22_4	841	774.5375633239746	324.2794990539551	0.9867393	1008.0
SA22_4	842	753.0317783355713	274.1111183166504	0.99954873	1009.2
SA22_4	843	743.0432319641113	35.63634395599365	0.99392796	1010.4
SA22_4	844	742.4530982971191	76.4537787437439	0.96877915	1011.6
SA22_4	845	753.0797958374023	37.48729705810547	0.0015097398	1012.8
SA22_4	846	737.8841400146484	43.87293219566345	0.011908591	1014.0
SA22_4	847	712.9788875579834	43.5528302192688	0.99916434	1015.2
SA22_4	848	720.9602355957031	40.305469036102295	0.99301916	1016.4
SA22_4	849	743.1734085083008	37.774930000305176	0.48516378	1017.6
SA22_4	850	724.2225646972656	40.54359197616577	0.9990403	1018.8
SA22_4	851	722.0304489135742	42.702412605285645	0.9971456	1020.0
SA22_4	852	731.319522857666	43.64069938659668	0.10181111	1021.2
SA22_4	853	732.0279121398926	69.86592292785645	0.9993074	1022.4
SA22_4	854	731.4455986022949	33.58215093612671	0.9948724	1023.6
SA22_4	855	744.9733734130859	104.29424285888672	0.0012471492	1024.8
SA22_4	856	435.4874610900879	256.2334442138672	1.2777625e-05	1026.0
SA22_4	857	766.4937973022461	334.99305725097656	1.2029065e-05	1027.2
SA22_4	858	736.5036964416504	391.33870124816895	0.8701894	1028.4
SA22_4	859	725.4682064056396	400.2381706237793	0.9998796	1029.6
SA22_4	860	736.3636016845703	195.60627937316895	0.99969137	1030.8
SA22_4	861	740.6290054321289	67.52004861831665	0.99935704	1032.0
SA22_4	862	720.0750827789307	70.3307318687439	0.9999026	1033.2
SA22_4	863	724.0363121032715	46.25467300415039	0.9961714	1034.4
SA22_4	864	709.5563411712646	28.701598048210144	0.98378354	1035.6
SA22_4	865	727.9374122619629	41.63299798965454	0.59795797	1036.8
SA22_4	866	730.2177429199219	104.25084114074707	8.0987644e-05	1038.0
SA22_4	867	771.9802856445312	320.2594757080078	0.9606532	1039.2
SA22_4	868	739.4659996032715	316.12043380737305	0.941722	1040.4
SA22_4	869	663.2776260375977	98.09487819671631	0.9997656	1041.6
SA22_4	870	554.9144268035889	27.36623704433441	0.98926944	1042.8
SA22_4	871	265.49787521362305	30.72400689125061	0.9991553	1044.0
SA22_4	872	136.15952730178833	38.81256580352783	0.9998079	1045.2
SA22_4	873	158.09510946273804	136.8993043899536	0.99990547	1046.4
SA22_4	874	174.16770458221436	205.09031295776367	0.99958354	1047.6
SA22_4	875	166.44489765167236	76.34478807449341	0.99878436	1048.8
SA22_4	876	202.5932788848877	237.02628135681152	0.99940383	1050.0
SA22_4	877	223.73969554901123	348.97547721862793	0.99988127	1051.2
SA22_4	878	240.8381462097168	367.5406837463379	0.9998073	1052.4
SA22_4	879	305.924916267395	382.0455551147461	0.9999411	1053.6
SA22_4	880	355.7898283004761	323.94126892089844	0.9999434	1054.8
SA22_4	881	421.32606506347656	198.6470603942871	0.99994874	1056.0
SA22_4	882	447.90282249450684	98.88051509857178	0.9998254	1057.2
SA22_4	883	500.9213447570801	54.653059244155884	0.99995434	1058.4
SA22_4	884	646.0887432098389	25.52561581134796	0.99755186	1059.6
SA22_4	885	710.9391212463379	30.034679174423218	0.99689204	1060.8
SA22_4	886	718.6520099639893	40.20901679992676	0.80793	1062.0
SA22_4	887	716.6038036346436	51.23374342918396	0.9983968	1063.2
SA22_4	888	743.2585716247559	65.94469785690308	0.03795572	1064.4
SA22_4	889	767.1525955200195	237.49969482421875	0.9965558	1065.6
SA22_4	890	736.8524551391602	186.61160945892334	0.99810034	1066.8
SA22_4	891	706.7575931549072	39.777127504348755	0.9969308	1068.0
SA22_4	892	747.0338821411133	267.1175193786621	0.00504994	1069.2
SA22_4	893	766.0967826843262	350.81274032592773	0.9766465	1070.4
SA22_4	894	748.2894897460938	303.33251953125	0.9992561	1071.6
SA22_4	895	723.6831665039062	55.58763384819031	0.99927956	1072.8
SA22_4	896	677.9402732849121	36.290409564971924	0.9966954	1074.0
SA22_4	897	428.50022315979004	26.201496720314026	0.99937123	1075.2
SA22_4	898	176.88668966293335	31.221903562545776	0.9996718	1076.4
SA22_4	899	139.70279693603516	41.88154578208923	0.99979943	1077.6
SA22_4	900	121.7140793800354	156.71822547912598	0.9998858	1078.8
SA22_4	901	101.90936326980591	302.96024322509766	0.99991846	1080.0
SA22_4	902	135.7020378112793	328.0822563171387	0.9999827	1081.2
SA22_4	903	117.53368377685547	145.20808696746826	0.99988365	1082.4
SA22_4	904	137.6739501953125	232.71449089050293	0.99993193	1083.6
SA22_4	905	132.0642352104187	309.22096252441406	0.99997604	1084.8
SA22_4	906	126.19426250457764	126.09332084655762	0.9999769	1086.0
SA22_4	907	133.91642570495605	192.0692539215088	0.9997558	1087.2
SA22_4	908	128.66666316986084	315.7090187072754	0.9999757	1088.4
SA22_4	909	111.53109073638916	144.03488159179688	0.999783	1089.6
SA22_4	910	114.21613693237305	73.02093744277954	0.9997638	1090.8
SA22_4	911	132.5849413871765	246.72223091125488	0.99946517	1092.0
SA22_4	912	146.7578887939453	250.86087226867676	0.81456816	1093.2
SA22_4	913	156.0525417327881	84.4103193283081	0.9987476	1094.4
SA22_4	914	166.17271900177002	152.43046760559082	0.9993074	1095.6
SA22_4	915	147.59379625320435	322.93999671936035	0.99905044	1096.8
SA22_4	916	129.50685024261475	272.9029083251953	0.9999838	1098.0
SA22_4	917	132.55144357681274	75.34364461898804	0.9997023	1099.2
SA22_4	918	134.7548007965088	169.08987522125244	0.99986196	1100.4
SA22_4	919	141.53224229812622	263.84745597839355	0.99996686	1101.6
SA22_4	920	128.214430809021	293.9256477355957	0.99998987	1102.8
SA22_4	921	118.15018653869629	108.26288938522339	0.9992361	1104.0
SA22_4	922	124.00578260421753	177.2043228149414	0.99878997	1105.2
SA22_4	923	120.52333354949951	340.68217277526855	0.9999242	1106.4
SA22_4	924	90.76091051101685	222.74189472198486	0.9996847	1107.6
SA22_4	925	102.3039698600769	88.16357374191284	0.9996791	1108.8
SA22_4	926	116.58775806427002	66.54666423797607	0.9998697	1110.0
SA22_4	927	138.82691860198975	184.76746559143066	0.9998778	1111.2
SA22_4	928	146.9801902770996	287.23297119140625	0.9999745	1112.4
SA22_4	929	103.81441116333008	128.63133430480957	0.99987125	1113.6
SA22_4	930	97.81067371368408	54.49582099914551	0.7159019	1114.8
SA22_4	931	85.83508729934692	218.66897106170654	0.92571425	1116.0
SA22_4	932	61.6046667098999	390.7796287536621	0.6143148	1117.2
SA22_4	933	77.04882025718689	410.46544075012207	0.9959882	1118.4
SA22_4	934	91.46978259086609	385.37023544311523	0.9993018	1119.6
SA22_4	935	121.52950763702393	205.70945262908936	0.9963574	1120.8
SA22_4	936	128.97475957870483	75.17510175704956	0.99953187	1122.0
SA22_4	937	149.29163455963135	268.97586822509766	0.9998227	1123.2
SA22_4	938	116.7903184890747	235.83809852600098	0.99991274	1124.4
SA22_4	939	111.368727684021	58.23533535003662	0.9543169	1125.6
SA22_4	940	112.33948469161987	295.80602645874023	0.9996605	1126.8
SA22_4	941	118.01233291625977	309.8313045501709	0.99960536	1128.0
SA22_4	942	129.856538772583	94.54192399978638	0.99975485	1129.2
SA22_4	943	139.10810947418213	107.20749378204346	0.9996306	1130.4
SA22_4	944	131.8797469139099	316.6837692260742	0.99996185	1131.6
SA22_4	945	123.66652488708496	213.69343757629395	0.9996315	1132.8
SA22_4	946	126.36982202529907	38.3971631526947	0.98931646	1134.0
SA22_4	947	88.96539807319641	214.96660709381104	0.0019984934	1135.2
SA22_4	948	87.99353837966919	364.4286346435547	0.99888366	1136.4
SA22_4	949	116.66086912155151	243.41031074523926	0.993846	1137.6
SA22_4	950	121.59969806671143	63.36643695831299	0.9998147	1138.8
SA22_4	951	148.87174367904663	211.63467407226562	0.99969935	1140.0
SA22_4	952	143.65006685256958	328.3172607421875	0.99960965	1141.2
SA22_4	953	132.74648189544678	107.06809759140015	0.9992729	1142.4
SA22_4	954	120.35657167434692	161.81768417358398	0.9807389	1143.6
SA22_4	955	138.28110694885254	345.703125	0.9998611	1144.8
SA22_4	956	167.69590377807617	162.25430488586426	0.99738175	1146.0
SA22_4	957	148.80008697509766	116.34020805358887	0.99808925	1147.2
SA22_4	958	149.06697273254395	326.56588554382324	0.9997371	1148.4
SA22_4	959	159.72354412078857	155.10286331176758	0.99994314	1149.6
SA22_4	960	117.12744235992432	85.69363832473755	0.9983746	1150.8
SA22_4	961	125.20508766174316	333.98672103881836	0.9995571	1152.0
SA22_4	962	112.83700466156006	278.8129234313965	0.9999603	1153.2
SA22_4	963	104.379141330719	57.35414743423462	0.64667475	1154.4
SA22_4	964	115.92501401901245	271.5654945373535	0.99954104	1155.6
SA22_4	965	113.1596565246582	338.1233882904053	0.99993646	1156.8
SA22_4	966	104.48226928710938	105.48455715179443	0.9998528	1158.0
SA22_4	967	87.4921977519989	229.35314655303955	0.08246127	1159.2
SA22_4	968	75.09660720825195	367.45182037353516	0.998317	1160.4
SA22_4	969	116.39496088027954	233.53777885437012	0.9994087	1161.6
SA22_4	970	126.1081337928772	92.27168798446655	0.9998123	1162.8
SA22_4	971	147.8750228881836	175.2202033996582	0.9998925	1164.0
SA22_4	972	201.89476013183594	297.4273681640625	0.9999441	1165.2
SA22_4	973	260.49203872680664	312.1897315979004	0.99997544	1166.4
SA22_4	974	287.4680995941162	187.21105098724365	0.9999454	1167.6
SA22_4	975	304.7865152359009	71.27343893051147	0.9991622	1168.8
SA22_4	976	327.111291885376	224.38470840454102	0.999496	1170.0
SA22_4	977	348.4046459197998	331.2307548522949	0.9997348	1171.2
SA22_4	978	370.4103946685791	266.3742256164551	0.99942905	1172.4
SA22_4	979	381.2526226043701	93.08108568191528	0.9999001	1173.6
SA22_4	980	378.0031204223633	62.7611517906189	0.9998822	1174.8
SA22_4	981	404.61320877075195	102.82275438308716	0.9999039	1176.0
SA22_4	982	294.1469669342041	111.84971809387207	0.99992585	1177.2
SA22_4	983	124.05649423599243	51.13832473754883	0.99991596	1178.4
SA22_4	984	102.9680609703064	98.77851963043213	0.99970067	1179.6
SA22_4	985	96.99795246124268	75.71170806884766	0.96654874	1180.8
SA22_4	986	69.5520281791687	241.38341903686523	0.9984611	1182.0
SA22_4	987	83.52885842323303	343.8911819458008	0.99993074	1183.2
SA22_4	988	131.50147199630737	389.7043991088867	0.99967015	1184.4
SA22_4	989	138.0691409111023	383.12747955322266	0.9999553	1185.6
SA22_4	990	95.45852541923523	273.2678031921387	0.99996686	1186.8
SA22_4	991	90.1496410369873	136.4663314819336	0.9997342	1188.0
SA22_4	992	102.76339054107666	129.91614818572998	0.99953926	1189.2
SA22_4	993	126.7247200012207	312.4592971801758	0.9999546	1190.4
SA22_4	994	116.65427684783936	171.1871337890625	0.99989283	1191.6
SA22_4	995	99.80506896972656	84.36680316925049	0.99977154	1192.8
SA22_4	996	145.7693576812744	291.1216735839844	0.9999604	1194.0
SA22_4	997	110.85431575775146	203.70288848876953	0.99967015	1195.2
SA22_4	998	94.59513425827026	81.38004541397095	0.9985567	1196.4
SA22_4	999	71.73886299133301	331.5402603149414	0.9929612	1197.6
SA22_4	1000	81.47063851356506	391.10429763793945	0.9994887	1198.8
SA22_4	1001	103.54552268981934	208.60337734222412	0.9979761	1200.0
SA22_4	1002	103.27140092849731	67.34797954559326	0.9996846	1201.2
SA22_4	1003	74.71842765808105	312.0454788208008	0.9931706	1202.4
SA22_4	1004	67.7283525466919	393.4131145477295	0.99576074	1203.6
SA22_4	1005	94.02790069580078	224.92868900299072	0.93998885	1204.8
SA22_4	1006	111.84749603271484	68.35230588912964	0.999708	1206.0
SA22_4	1007	144.46380138397217	247.41754531860352	0.99985754	1207.2
SA22_4	1008	135.0569486618042	234.5906639099121	0.99977595	1208.4
SA22_4	1009	116.39034748077393	78.88074159622192	0.999726	1209.6
SA22_4	1010	87.75947093963623	317.32194900512695	0.9992913	1210.8
SA22_4	1011	97.20823764801025	333.4325981140137	0.99968386	1212.0
SA22_4	1012	127.03086137771606	111.02380514144897	0.9991035	1213.2
SA22_4	1013	106.57827854156494	207.45677947998047	0.97560626	1214.4
SA22_4	1014	103.95820140838623	322.9245185852051	0.9996834	1215.6
SA22_4	1015	93.46643686294556	90.88258266448975	0.99946326	1216.8
SA22_4	1016	81.83622360229492	134.04687881469727	0.8934395	1218.0
SA22_4	1017	59.991151094436646	327.2875785827637	0.9988422	1219.2
SA22_4	1018	74.93885159492493	410.55965423583984	0.99954116	1220.4
SA22_4	1019	92.09193587303162	410.6081771850586	0.9983192	1221.6
SA22_4	1020	115.71841239929199	250.26589393615723	0.9994019	1222.8
SA22_4	1021	124.74830150604248	69.29713010787964	0.99957865	1224.0
SA22_4	1022	148.83835315704346	193.42344760894775	0.9993667	1225.2
SA22_4	1023	160.18996238708496	272.12860107421875	0.99976736	1226.4
SA22_4	1024	151.5131950378418	96.99023008346558	0.99929965	1227.6
SA22_4	1025	156.61685466766357	115.2277135848999	0.9998995	1228.8
SA22_4	1026	168.02194118499756	248.01801681518555	0.99989855	1230.0
SA22_4	1027	138.1813645362854	233.18306922912598	0.9998902	1231.2
SA22_4	1028	128.69524955749512	82.26382255554199	0.9999788	1232.4
SA22_4	1029	99.14698004722595	64.85835313796997	0.9986467	1233.6
SA22_4	1030	129.87737655639648	50.24374723434448	0.99941695	1234.8
SA22_4	1031	111.74818277359009	134.23789501190186	0.9998135	1236.0
SA22_4	1032	114.96908664703369	316.4981746673584	0.999977	1237.2
SA22_4	1033	107.65745639801025	344.22128677368164	0.99997306	1238.4
SA22_4	1034	94.9116051197052	91.09170913696289	0.99966955	1239.6
SA22_4	1035	89.58103656768799	100.70065498352051	0.9755366	1240.8
SA22_4	1036	64.0644907951355	258.96403312683105	0.998198	1242.0
SA22_4	1037	83.76607298851013	385.33430099487305	0.9999137	1243.2
SA22_4	1038	130.03313541412354	417.0501708984375	0.9997656	1244.4
SA22_4	1039	135.283362865448	406.0066795349121	0.9997116	1245.6
SA22_4	1040	96.13310098648071	314.7543239593506	0.9999776	1246.8
SA22_4	1041	84.89695191383362	156.53849601745605	0.999159	1248.0
SA22_4	1042	92.33826398849487	80.82449913024902	0.9996736	1249.2
SA22_4	1043	97.86251187324524	203.34294319152832	0.87885	1250.4
SA22_4	1044	89.05664682388306	368.7717819213867	0.9986877	1251.6
SA22_4	1045	100.21580457687378	307.31884002685547	0.9997861	1252.8
SA22_4	1046	116.75912141799927	87.02722549438477	0.9996253	1254.0
SA22_4	1047	100.14172792434692	188.26698303222656	0.99664056	1255.2
SA22_4	1048	100.9882926940918	359.3011951446533	0.99714917	1256.4
SA22_4	1049	102.7498722076416	336.8821907043457	0.9994273	1257.6
SA22_4	1050	125.28928518295288	123.8419246673584	0.99978656	1258.8
SA22_4	1051	129.2168140411377	98.24323654174805	0.99959034	1260.0
SA22_4	1052	137.7652645111084	230.90416431427002	0.99991834	1261.2
SA22_4	1053	128.66355180740356	347.6157474517822	0.9998872	1262.4
SA22_4	1054	117.14898347854614	140.68219184875488	0.999882	1263.6
SA22_4	1055	129.63227033615112	120.62699317932129	0.9967179	1264.8
SA22_4	1056	97.16929793357849	338.3009433746338	0.99957925	1266.0
SA22_4	1057	94.37536001205444	341.44068717956543	0.99932384	1267.2
SA22_4	1058	121.63881063461304	86.34939908981323	0.9998944	1268.4
SA22_4	1059	118.92932653427124	204.93752002716064	0.99905354	1269.6
SA22_4	1060	98.43380451202393	302.21466064453125	0.9998305	1270.8
SA22_4	1061	121.24192714691162	80.04460573196411	0.9990132	1272.0
SA22_4	1062	137.1586799621582	194.81331825256348	0.9998566	1273.2
SA22_4	1063	112.49840259552002	317.015905380249	0.99996984	1274.4
SA22_4	1064	109.97776985168457	101.91308498382568	0.99969697	1275.6
SA22_4	1065	113.1449818611145	169.11412239074707	0.99952066	1276.8
SA22_4	1066	106.85070753097534	301.67967796325684	0.99993396	1278.0
SA22_4	1067	102.14648246765137	114.7394585609436	0.9998603	1279.2
SA22_4	1068	107.7714204788208	171.05738639831543	0.9967937	1280.4
SA22_4	1069	114.99149799346924	328.2505702972412	0.9998747	1281.6
SA22_4	1070	98.8497257232666	112.27500200271606	0.9999136	1282.8
SA22_4	1071	84.29546356201172	183.09425354003906	0.00035838265	1284.0
SA22_4	1072	66.28857254981995	394.00949478149414	0.995538	1285.2
SA22_4	1073	82.88842439651489	394.6253299713135	0.9994492	1286.4
SA22_4	1074	94.35372948646545	188.09815406799316	0.99843186	1287.6
SA22_4	1075	113.03353309631348	86.6925859451294	0.9996804	1288.8
SA22_4	1076	138.02300691604614	274.36755180358887	0.99993885	1290.0
SA22_4	1077	95.63223123550415	230.12389183044434	0.99960726	1291.2
SA22_4	1078	104.9558162689209	40.35538673400879	0.99329644	1292.4
SA22_4	1079	78.63966226577759	189.9690341949463	0.908576	1293.6
SA22_4	1080	73.30891489982605	337.0411491394043	0.9986842	1294.8
SA22_4	1081	110.55656671524048	417.28185653686523	0.9999063	1296.0
SA22_4	1082	153.76728773117065	377.2379493713379	0.99996483	1297.2
SA22_4	1083	211.1548662185669	205.7388210296631	0.9998023	1298.4
SA22_4	1084	242.76502132415771	114.04064655303955	0.99982244	1299.6
SA22_4	1085	327.0979881286621	190.0065279006958	0.9999825	1300.8
SA22_4	1086	485.49346923828125	241.05886459350586	0.99993134	1302.0
SA22_4	1087	604.7353267669678	186.29084587097168	0.9999324	1303.2
SA22_4	1088	706.9476127624512	112.20837593078613	0.99974793	1304.4
SA22_4	1089	701.513671875	65.18340826034546	0.9998306	1305.6
SA22_4	1090	752.1646976470947	141.60078048706055	0.34566072	1306.8
SA22_4	1091	727.6978969573975	242.69622802734375	0.9756953	1308.0
SA22_4	1092	638.8796806335449	155.23654460906982	0.9997931	1309.2
SA22_4	1093	489.0841007232666	40.661619901657104	0.9992968	1310.4
SA22_4	1094	206.71803951263428	30.134485960006714	0.9983918	1311.6
SA22_4	1095	129.14583683013916	37.52336382865906	0.99961674	1312.8
SA22_4	1096	154.5906901359558	62.02374458312988	0.9998934	1314.0
SA22_4	1097	128.2065510749817	179.9373722076416	0.99950135	1315.2
SA22_4	1098	82.66444802284241	353.4251117706299	0.9974402	1316.4
SA22_4	1099	113.67990970611572	384.11885261535645	0.999931	1317.6
SA22_4	1100	126.81739330291748	191.1234426498413	0.9997197	1318.8
SA22_4	1101	150.97501277923584	103.12212467193604	0.99889565	1320.0
SA22_4	1102	131.83393478393555	307.74547576904297	0.9994925	1321.2
SA22_4	1103	121.69772386550903	310.95179557800293	0.99982566	1322.4
SA22_4	1104	137.3345136642456	101.41361474990845	0.9999852	1323.6
SA22_4	1105	116.81990623474121	80.34949779510498	0.9999343	1324.8
SA22_4	1106	94.81978416442871	52.790976762771606	0.9952312	1326.0
SA22_4	1107	73.3243465423584	297.6785373687744	0.8598277	1327.2
SA22_4	1108	67.31237769126892	406.0247611999512	0.8890779	1328.4
SA22_4	1109	83.41071009635925	402.23865509033203	0.9994192	1329.6
SA22_4	1110	120.57974338531494	199.80608940124512	0.99965894	1330.8
SA22_4	1111	149.95903968811035	129.16796207427979	0.9979627	1332.0
SA22_4	1112	150.7946252822876	274.1791534423828	0.9999585	1333.2
SA22_4	1113	131.1610221862793	101.40388011932373	0.99978966	1334.4
SA22_4	1114	142.0203685760498	161.80026054382324	0.99997675	1335.6
SA22_4	1115	128.0695676803589	266.3540267944336	0.99989927	1336.8
SA22_4	1116	131.2443971633911	343.02886962890625	0.99986947	1338.0
SA22_4	1117	108.82339477539062	270.3699016571045	0.9998504	1339.2
SA22_4	1118	118.68300437927246	77.92925834655762	0.9997763	1340.4
SA22_4	1119	116.90716743469238	172.34742164611816	0.9999018	1341.6
SA22_4	1120	115.27628898620605	311.23558044433594	0.9999702	1342.8
SA22_4	1121	117.62677431106567	307.2942352294922	0.99995077	1344.0
SA22_4	1122	116.2569522857666	84.44170475006104	0.9999169	1345.2
SA22_4	1123	96.32063508033752	64.76616382598877	0.9995933	1346.4
SA22_4	1124	87.65250444412231	47.82164812088013	0.9863918	1347.6
SA22_4	1125	75.54869055747986	151.58276081085205	0.99970406	1348.8
SA22_4	1126	83.51057767868042	271.49173736572266	0.9998375	1350.0
SA22_4	1127	80.65175414085388	376.39798164367676	0.9981244	1351.2
SA22_4	1128	106.49558305740356	288.1289291381836	0.99992454	1352.4
SA22_4	1129	126.15371942520142	85.71423768997192	0.9994917	1353.6
SA22_4	1130	97.93188571929932	154.1830587387085	0.9999163	1354.8
SA22_4	1131	118.61196756362915	73.6803388595581	0.9993228	1356.0
SA22_4	1132	100.75212717056274	308.45266342163086	0.99981874	1357.2
SA22_4	1133	97.02147245407104	337.40278244018555	0.99962676	1358.4
SA22_4	1134	94.14875507354736	82.75756359100342	0.9994856	1359.6
SA22_4	1135	85.8777642250061	94.62960720062256	0.9990355	1360.8
SA22_4	1136	88.10192346572876	55.83604574203491	0.99275714	1362.0
SA22_4	1137	112.20753192901611	71.30177021026611	0.97560376	1363.2
SA22_4	1138	82.62419700622559	210.21483421325684	0.48406854	1364.4
SA22_4	1139	102.08642482757568	281.9125556945801	0.98130864	1365.6
SA22_4	1140	125.03857612609863	227.1877670288086	0.9998776	1366.8
SA22_4	1141	94.40853595733643	108.88875961303711	0.99840003	1368.0
SA22_4	1142	127.8172254562378	57.1116578578949	0.9995129	1369.2
SA22_4	1143	74.0954339504242	183.14927101135254	0.9853681	1370.4
SA22_4	1144	65.02638459205627	378.33523750305176	0.9950041	1371.6
SA22_4	1145	78.42909097671509	417.02110290527344	0.045551315	1372.8
SA22_4	1146	92.3934817314148	216.34992599487305	0.9988412	1374.0
SA22_4	1147	112.50371932983398	54.40299868583679	0.9997013	1375.2
SA22_4	1148	123.01745414733887	211.56752586364746	0.9996903	1376.4
SA22_4	1149	128.38428020477295	328.1530952453613	0.9999691	1377.6
SA22_4	1150	129.8475980758667	240.92994689941406	0.9998888	1378.8
SA22_4	1151	127.92537212371826	51.95305109024048	0.9981186	1380.0
SA22_4	1152	74.41165447235107	211.60271644592285	0.9805972	1381.2
SA22_4	1153	67.04621911048889	336.47618293762207	0.999186	1382.4
SA22_4	1154	95.47265768051147	366.0347270965576	0.99908805	1383.6
SA22_4	1155	160.24504899978638	227.1705436706543	0.99995685	1384.8
SA22_4	1156	135.35393476486206	80.44373989105225	0.999926	1386.0
SA22_4	1157	113.85067701339722	57.39174127578735	0.9995229	1387.2
SA22_4	1158	107.34562873840332	58.462772369384766	0.9987723	1388.4
SA22_4	1159	111.51330471038818	60.59389114379883	0.9994978	1389.6
SA22_4	1160	110.28972864151001	44.0665340423584	0.9996019	1390.8
SA22_4	1161	101.6596794128418	98.84494543075562	0.99962485	1392.0
SA22_4	1162	93.43123435974121	279.938907623291	0.99960834	1393.2
SA22_4	1163	92.67598390579224	289.58078384399414	0.97593284	1394.4
SA22_4	1164	125.51467418670654	230.62188148498535	0.84018815	1395.6
SA22_4	1165	170.6636905670166	231.95905208587646	0.99762756	1396.8
SA22_4	1166	177.47448682785034	218.7121295928955	0.9999405	1398.0
SA22_4	1167	127.6380181312561	152.58241653442383	0.99980897	1399.2
SA22_4	1168	106.51812553405762	88.92042875289917	0.9988456	1400.4
SA22_4	1169	104.01287078857422	95.93856811523438	0.9998505	1401.6
SA22_4	1170	108.27282667160034	276.0540962219238	0.9997627	1402.8
SA22_4	1171	112.85715103149414	341.8061828613281	0.99996054	1404.0
SA22_4	1172	127.20558643341064	189.34946537017822	0.9999498	1405.2
SA22_4	1173	95.99999785423279	232.73613452911377	0.065338574	1406.4
SA22_4	1174	106.19305372238159	225.24447441101074	0.0013768302	1407.6
SA22_4	1175	121.42019271850586	217.1022605895996	0.99816304	1408.8
SA22_4	1176	149.92804527282715	201.17554664611816	0.9993748	1410.0
SA22_4	1177	152.1736979484558	194.67095375061035	0.9994286	1411.2
SA22_4	1178	97.69113063812256	226.04598999023438	0.99871814	1412.4
SA22_4	1179	87.62503266334534	135.11876106262207	0.9995639	1413.6
SA22_4	1180	100.77643394470215	47.600544691085815	0.9012414	1414.8
SA22_4	1181	98.16540479660034	176.9831371307373	0.977023	1416.0
SA22_4	1182	91.01319313049316	273.67870330810547	0.99949527	1417.2
SA22_4	1183	112.99412250518799	216.39052391052246	0.99975663	1418.4
SA22_4	1184	119.26602125167847	213.7906837463379	0.99995387	1419.6
SA22_4	1185	104.09592390060425	133.87488842010498	0.99986315	1420.8
SA22_4	1186	109.02173519134521	123.51778507232666	0.99653995	1422.0
SA22_4	1187	137.6892328262329	310.8770942687988	0.9999734	1423.2
SA22_4	1188	112.75321245193481	222.47148513793945	0.9996563	1424.4
SA22_4	1189	110.2925181388855	65.96489667892456	0.99635845	1425.6
SA22_4	1190	126.39482021331787	268.5318374633789	0.9998043	1426.8
SA22_4	1191	103.25148105621338	297.09428787231445	0.9999621	1428.0
SA22_4	1192	115.98905324935913	61.5691351890564	0.9898886	1429.2
SA22_4	1193	69.75222826004028	212.95437812805176	0.7239323	1430.4
SA22_4	1194	60.00977158546448	397.1605682373047	0.8937921	1431.6
SA22_4	1195	78.24721336364746	405.1450538635254	0.9977717	1432.8
SA22_4	1196	110.03193855285645	203.80316734313965	0.9982845	1434.0
SA22_4	1197	123.14770221710205	99.38634395599365	0.9992618	1435.2
SA22_4	1198	115.10369777679443	301.1239242553711	0.999764	1436.4
SA22_4	1199	102.04139947891235	233.27359199523926	0.90399945	1437.6
SA22_4	1200	120.90182304382324	66.53567790985107	0.99931884	1438.8
SA22_4	1201	109.06628370285034	256.32408142089844	0.9993474	1440.0
SA22_4	1202	103.75261306762695	362.6886463165283	0.99993813	1441.2
SA22_4	1203	97.1070647239685	105.11828899383545	0.9998282	1442.4
SA22_4	1204	85.391765832901	157.08442211151123	0.40798464	1443.6
SA22_4	1205	61.606526374816895	373.3714485168457	0.9972711	1444.8
SA22_4	1206	77.26399898529053	402.53600120544434	0.9955048	1446.0
SA22_4	1207	92.9802417755127	187.1303129196167	0.99609536	1447.2
SA22_4	1208	112.70990371704102	75.43255805969238	0.9993413	1448.4
SA22_4	1209	98.5831618309021	196.3747215270996	0.92950016	1449.6
SA22_4	1210	95.32763957977295	375.08625984191895	0.9998592	1450.8
SA22_4	1211	87.17998266220093	168.0306100845337	0.9993037	1452.0
SA22_4	1212	86.25403046607971	56.720720529556274	0.9167026	1453.2
SA22_4	1213	67.54322052001953	228.26339721679688	0.99561787	1454.4
SA22_4	1214	62.86036968231201	377.9993534088135	0.9997044	1455.6
SA22_4	1215	86.15622520446777	400.20389556884766	0.9965578	1456.8
SA22_4	1216	109.46907997131348	209.32296752929688	0.9934837	1458.0
SA22_4	1217	127.54760980606079	83.38447093963623	0.9987105	1459.2
SA22_4	1218	131.29827976226807	286.2205982208252	0.9997906	1460.4
SA22_4	1219	112.87460327148438	226.1951494216919	0.99985015	1461.6
SA22_4	1220	106.24480247497559	49.4514799118042	0.05504847	1462.8
SA22_4	1221	82.00623989105225	243.94037246704102	3.8918788e-05	1464.0
SA22_4	1222	74.98655319213867	360.1044273376465	0.99859446	1465.2
SA22_4	1223	100.7520318031311	181.03611946105957	0.99685895	1466.4
SA22_4	1224	104.65738773345947	62.52885103225708	0.95790106	1467.6
SA22_4	1225	110.77830791473389	81.3122034072876	0.9993693	1468.8
SA22_4	1226	96.109139919281	307.91542053222656	0.9998454	1470.0
SA22_4	1227	98.30242395401001	247.97478675842285	0.99976164	1471.2
SA22_4	1228	96.70165777206421	53.315019607543945	0.98833454	1472.4
SA22_4	1229	95.20825743675232	104.35443878173828	0.9994419	1473.6
SA22_4	1230	114.12194967269897	117.24002838134766	0.9986083	1474.8
SA22_4	1231	121.08489274978638	313.3852958679199	0.99996364	1476.0
SA22_4	1232	97.05615043640137	144.5189380645752	0.99973994	1477.2
SA22_4	1233	113.55980634689331	78.666672706604	0.998662	1478.4
SA22_4	1234	87.98154592514038	261.00425720214844	0.95753074	1479.6
SA22_4	1235	77.38528847694397	379.29250717163086	0.999212	1480.8
SA22_4	1236	103.36800813674927	163.9683723449707	0.9998349	1482.0
SA22_4	1237	101.13387107849121	109.77882385253906	0.9961045	1483.2
SA22_4	1238	92.34429597854614	327.253475189209	0.99959654	1484.4
SA22_4	1239	94.54904794692993	180.15276432037354	0.99898833	1485.6
SA22_4	1240	86.82562112808228	69.99820232391357	0.9950656	1486.8
SA22_4	1241	62.683528661727905	286.31009101867676	0.998912	1488.0
SA22_4	1242	74.94921684265137	394.6684455871582	0.9980446	1489.2
SA22_4	1243	102.81466245651245	358.95867347717285	0.99928856	1490.4
SA22_4	1244	107.1913480758667	127.46242046356201	0.9998622	1491.6
SA22_4	1245	106.01651668548584	192.9795742034912	0.9889242	1492.8
SA22_4	1246	82.04593658447266	344.9995422363281	0.99966335	1494.0
SA22_4	1247	97.56971597671509	142.26402282714844	0.99961483	1495.2
SA22_4	1248	96.96909785270691	66.1380672454834	0.99912995	1496.4
SA22_4	1249	98.52492809295654	234.55874919891357	0.9866682	1497.6
SA22_4	1250	82.6700210571289	366.34886741638184	0.99888605	1498.8
SA22_4	1251	112.77203559875488	146.85047149658203	0.99972004	1500.0
SA22_4	1252	131.8564534187317	79.42771196365356	0.999918	1501.2
SA22_4	1253	177.07409858703613	170.13118743896484	0.9999913	1502.4
SA22_4	1254	308.85000228881836	212.08306789398193	0.99986374	1503.6
SA22_4	1255	431.342077255249	155.83073616027832	0.9999664	1504.8
SA22_4	1256	565.1035308837891	67.35619783401489	0.99990904	1506.0
SA22_4	1257	700.5300045013428	25.148454308509827	0.99469686	1507.2
SA22_4	1258	709.6492767333984	35.13001799583435	0.99933124	1508.4
SA22_4	1259	747.7954387664795	115.47295331954956	8.274581e-05	1509.6
SA22_4	1260	743.2865142822266	278.1704521179199	0.754908	1510.8
SA22_4	1261	716.3503170013428	143.45862865447998	0.99850404	1512.0
SA22_4	1262	726.8693923950195	42.82056212425232	0.9950701	1513.2
SA22_4	1263	718.0749893188477	42.40258812904358	0.9979286	1514.4
SA22_4	1264	720.5116271972656	213.2352876663208	0.99781966	1515.6
SA22_4	1265	737.1415138244629	356.3302803039551	0.99979585	1516.8
SA22_4	1266	736.1443042755127	152.2902488708496	0.9994344	1518.0
SA22_4	1267	709.3164443969727	45.57479381561279	0.6405105	1519.2
SA22_4	1268	614.1904830932617	28.735511898994446	0.8477676	1520.4
SA22_4	1269	331.7859411239624	29.68682885169983	0.9969606	1521.6
SA22_4	1270	134.98177528381348	29.47766125202179	0.9995053	1522.8
SA22_4	1271	146.829354763031	55.11565089225769	0.9999552	1524.0
SA22_4	1272	170.1337695121765	222.1627950668335	0.9998839	1525.2
SA22_4	1273	144.62554454803467	285.61838150024414	0.9999273	1526.4
SA22_4	1274	150.57811737060547	129.55392837524414	0.99980396	1527.6
SA22_4	1275	163.03513050079346	203.1747007369995	0.9998988	1528.8
SA22_4	1276	155.9148073196411	331.17244720458984	0.99994504	1530.0
SA22_4	1277	134.9409818649292	199.31962966918945	0.9999281	1531.2
SA22_4	1278	161.19611263275146	111.79352760314941	0.999729	1532.4
SA22_4	1279	155.81722259521484	301.4513111114502	0.99949265	1533.6
SA22_4	1280	162.97070980072021	276.675968170166	0.99827003	1534.8
SA22_4	1281	215.96472263336182	73.34818840026855	0.99941134	1536.0
SA22_4	1282	255.46576976776123	149.27716255187988	0.9999119	1537.2
SA22_4	1283	304.8894166946411	301.93674087524414	0.9994374	1538.4
SA22_4	1284	364.10303115844727	356.0076141357422	0.9999534	1539.6
SA22_4	1285	454.42514419555664	368.20584297180176	0.99992037	1540.8
SA22_4	1286	559.2735290527344	389.39157485961914	0.9999058	1542.0
SA22_4	1287	658.9993953704834	353.8706588745117	0.99971014	1543.2
SA22_4	1288	698.7787246704102	278.81824493408203	0.9997631	1544.4
SA22_4	1289	712.9864692687988	94.52327013015747	0.99729687	1545.6
SA22_4	1290	725.3026008605957	124.09462451934814	0.9998876	1546.8
SA22_4	1291	727.6950836181641	264.4561958312988	0.9999732	1548.0
SA22_4	1292	723.6538887023926	323.2111930847168	0.9997428	1549.2
SA22_4	1293	742.1584129333496	85.11582612991333	0.99962926	1550.4
SA22_4	1294	741.036319732666	47.25927472114563	0.99845076	1551.6
SA22_4	1295	739.4485473632812	43.52276086807251	0.994286	1552.8
SA22_4	1296	736.4109039306641	43.586400747299194	0.98542225	1554.0
SA22_4	1297	680.7435035705566	140.72027206420898	0.0066421567	1555.2
SA22_4	1298	731.1031341552734	318.2804489135742	0.9995763	1556.4
SA22_4	1299	737.8136157989502	313.24424743652344	0.9961653	1557.6
SA22_4	1300	730.6600570678711	81.38782739639282	0.99374676	1558.8
SA22_4	1301	737.7902984619141	114.68465566635132	0.99920696	1560.0
SA22_4	1302	788.0915641784668	304.3806266784668	0.00013911855	1561.2
SA22_4	1303	755.2609920501709	359.95113372802734	3.3340562e-05	1562.4
SA22_4	1304	719.5742607116699	383.11248779296875	0.9997552	1563.6
SA22_4	1305	720.799732208252	147.55571365356445	0.99766314	1564.8
SA22_4	1306	722.3527908325195	37.53212571144104	0.99958426	1566.0
SA22_4	1307	749.2374420166016	55.65683126449585	0.9823834	1567.2
SA22_4	1308	768.9560890197754	248.33250045776367	0.9946966	1568.4
SA22_4	1309	751.1166572570801	271.5180015563965	0.7213433	1569.6
SA22_4	1310	699.0001678466797	153.0860424041748	0.9692394	1570.8
SA22_4	1311	660.9988212585449	32.32573986053467	0.9994836	1572.0
SA22_4	1312	451.4378547668457	29.531350135803223	0.9987496	1573.2
SA22_4	1313	242.44885444641113	31.29218816757202	0.99963605	1574.4
SA22_4	1314	132.01645612716675	35.89944005012512	0.9995764	1575.6
SA22_4	1315	137.0926856994629	107.70795106887817	0.9988803	1576.8
SA22_4	1316	160.1248264312744	313.51813316345215	0.9998405	1578.0
SA22_4	1317	127.30085849761963	247.10947036743164	0.9999703	1579.2
SA22_4	1318	149.3549346923828	129.4062852859497	0.9997789	1580.4
SA22_4	1319	152.58336067199707	274.20021057128906	0.99997604	1581.6
SA22_4	1320	154.7644853591919	363.339786529541	0.9999459	1582.8
SA22_4	1321	160.70032119750977	165.9860372543335	0.9997571	1584.0
SA22_4	1322	219.64592933654785	126.25720024108887	0.9999074	1585.2
SA22_4	1323	294.4335460662842	260.4121398925781	0.99996066	1586.4
SA22_4	1324	420.833683013916	247.74301528930664	0.99990416	1587.6
SA22_4	1325	551.7286777496338	148.68869304656982	0.9999443	1588.8
SA22_4	1326	644.8307514190674	68.62353801727295	0.9997491	1590.0
SA22_4	1327	694.7910308837891	43.62277865409851	0.9997192	1591.2
SA22_4	1328	711.6770267486572	54.35863494873047	0.99980885	1592.4
SA22_4	1329	723.8670349121094	175.56897640228271	0.99847335	1593.6
SA22_4	1330	699.783992767334	255.37370681762695	0.99998724	1594.8
SA22_4	1331	713.4099960327148	143.32945346832275	0.9996283	1596.0
SA22_4	1332	730.511474609375	39.3293023109436	0.99739635	1597.2
SA22_4	1333	721.3019847869873	64.8744535446167	0.9985222	1598.4
SA22_4	1334	713.3737564086914	38.45047473907471	0.99941826	1599.6
SA22_4	1335	781.6076278686523	43.995805978775024	0.0017422405	1600.8
SA22_4	1336	717.9433822631836	77.95870542526245	0.99746585	1602.0
SA22_4	1337	738.921308517456	158.80499839782715	0.98781174	1603.2
SA22_4	1338	725.3422737121582	52.27704048156738	0.98596364	1604.4
SA22_4	1339	718.1426048278809	51.4120352268219	0.99960965	1605.6
SA22_4	1340	728.3270359039307	41.51285648345947	0.99923575	1606.8
SA22_4	1341	722.993278503418	24.462770819664	0.0029466052	1608.0
SA22_4	1342	730.0035953521729	55.91787815093994	0.9980876	1609.2
SA22_4	1343	735.2633953094482	38.2377827167511	0.9986777	1610.4
SA22_4	1344	690.9687042236328	58.845906257629395	0.850344	1611.6
SA22_4	1345	691.3541793823242	38.33192467689514	0.987359	1612.8
SA22_4	1346	719.2001342773438	40.48406481742859	0.9835149	1614.0
SA22_4	1347	694.4411754608154	26.917256712913513	0.95657295	1615.2
SA22_4	1348	456.5363883972168	25.323740243911743	0.9990977	1616.4
SA22_4	1349	196.95563316345215	32.45756149291992	0.99967897	1617.6
SA22_4	1350	144.70750093460083	44.189783334732056	0.9998758	1618.8
SA22_4	1351	158.06876420974731	146.85490608215332	0.9999528	1620.0
SA22_4	1352	181.3186526298523	226.6490364074707	0.99992144	1621.2
SA22_4	1353	140.97832441329956	106.8055272102356	0.99913496	1622.4
SA22_4	1354	161.5541934967041	235.8691120147705	0.99915195	1623.6
SA22_4	1355	157.998526096344	356.6923141479492	0.9999614	1624.8
SA22_4	1356	178.7797451019287	145.59143543243408	0.99967134	1626.0
SA22_4	1357	199.44095611572266	254.1891574859619	0.9997749	1627.2
SA22_4	1358	179.5486330986023	323.7776184082031	0.99999106	1628.4
SA22_4	1359	146.55117988586426	139.68008995056152	0.99550384	1629.6
SA22_4	1360	173.44443798065186	140.5471658706665	0.9996605	1630.8
SA22_4	1361	198.06569814682007	246.40002250671387	0.9999691	1632.0
SA22_4	1362	255.18128871917725	219.8957633972168	0.99992585	1633.2
SA22_4	1363	344.6173667907715	122.98840999603271	0.99992585	1634.4
SA22_4	1364	443.927001953125	50.46698212623596	0.99991083	1635.6
SA22_4	1365	647.7938175201416	23.376742601394653	0.9872688	1636.8
SA22_4	1366	707.7957153320312	29.642486572265625	0.9985868	1638.0
SA22_4	1367	725.0820159912109	41.58865571022034	0.9266822	1639.2
SA22_4	1368	742.9989814758301	41.02509140968323	0.9907659	1640.4
SA22_4	1369	724.721622467041	67.65992403030396	0.999627	1641.6
SA22_4	1370	739.1230583190918	38.41960072517395	0.99719846	1642.8
SA22_4	1371	745.8877086639404	44.248749017715454	0.99488115	1644.0
SA22_4	1372	759.0699672698975	27.31063663959503	0.0014840341	1645.2
SA22_4	1373	738.6552810668945	33.33414316177368	0.9530146	1646.4
SA22_4	1374	627.7778625488281	24.03060257434845	0.9488785	1647.6
SA22_4	1375	388.2709503173828	25.83676278591156	0.9965765	1648.8
SA22_4	1376	170.46821117401123	27.757258415222168	0.9995115	1650.0
SA22_4	1377	142.43460893630981	40.51244616508484	0.99972874	1651.2
SA22_4	1378	211.1868381500244	51.09761595726013	0.999783	1652.4
SA22_4	1379	235.95762252807617	47.87566065788269	0.9993505	1653.6
SA22_4	1380	309.9022388458252	34.70340371131897	0.99949276	1654.8
SA22_4	1381	410.8334541320801	39.61627006530762	0.9999317	1656.0
SA22_4	1382	509.63239669799805	40.83231568336487	0.9999198	1657.2
SA22_4	1383	692.7115440368652	22.084187865257263	0.7409485	1658.4
SA22_4	1384	705.4963111877441	36.90491795539856	0.9997844	1659.6
SA22_4	1385	745.8426475524902	40.045294761657715	0.016962674	1660.8
SA22_4	1386	757.5372695922852	45.748854875564575	0.0030240805	1662.0
SA22_4	1387	761.0323429107666	211.00513458251953	0.99687743	1663.2
SA22_4	1388	725.0714778900146	228.56713771820068	0.99989974	1664.4
SA22_4	1389	634.4054222106934	110.12045860290527	0.99887496	1665.6
SA22_4	1390	484.8604679107666	26.62097454071045	0.9989868	1666.8
SA22_4	1391	222.1496343612671	27.977170944213867	0.9990212	1668.0
SA22_4	1392	133.52432250976562	36.80767893791199	0.9997576	1669.2
SA22_4	1393	173.80191087722778	59.745837450027466	0.9999124	1670.4
SA22_4	1394	225.94377994537354	103.91294002532959	0.9983119	1671.6
SA22_4	1395	278.7445068359375	57.86091327667236	0.9992718	1672.8
SA22_4	1396	406.91614151000977	28.145973086357117	0.9997669	1674.0
SA22_4	1397	587.5484466552734	24.21334147453308	0.9953702	1675.2
SA22_4	1398	714.3447399139404	28.523719310760498	0.99663204	1676.4
SA22_4	1399	696.1702346801758	40.0882887840271	0.79837924	1677.6
SA22_4	1400	728.3891677856445	51.9260036945343	0.9898289	1678.8
SA22_4	1401	745.2507972717285	60.55150508880615	0.99865603	1680.0
SA22_4	1402	745.0324058532715	48.83195400238037	0.9995017	1681.2
SA22_4	1403	741.5615081787109	45.18849849700928	0.7451946	1682.4
SA22_4	1404	669.4194316864014	225.4522705078125	0.92709434	1683.6
SA22_4	1405	723.5920906066895	360.1167583465576	0.9999039	1684.8
SA22_4	1406	724.3278503417969	146.7004680633545	0.9990139	1686.0
SA22_4	1407	729.359245300293	88.95777225494385	0.99970067	1687.2
SA22_4	1408	756.4554214477539	304.9632453918457	0.0106078675	1688.4
SA22_4	1409	726.4260768890381	401.9702339172363	0.9970517	1689.6
SA22_4	1410	749.7744560241699	334.5603275299072	0.9995695	1690.8
SA22_4	1411	721.2015151977539	143.95880699157715	0.9996674	1692.0
SA22_4	1412	718.0310249328613	234.51556205749512	0.90193295	1693.2
SA22_4	1413	730.945348739624	332.0355033874512	0.9998977	1694.4
SA22_4	1414	727.7844429016113	145.16555786132812	0.93821126	1695.6
SA22_4	1415	729.978609085083	128.89629364013672	0.9991762	1696.8
SA22_4	1416	728.2623767852783	46.591397523880005	0.99937207	1698.0
SA22_4	1417	720.4203605651855	26.89053475856781	0.9353277	1699.2
SA22_4	1418	715.9304618835449	31.11191153526306	0.9981577	1700.4
SA22_4	1419	782.3758602142334	42.53714203834534	0.00010509792	1701.6
SA22_4	1420	736.3218307495117	53.8940155506134	0.00030196988	1702.8
SA22_4	1421	715.456485748291	65.42287588119507	0.92153054	1704.0
SA22_4	1422	691.0345554351807	161.46077156066895	0.99470985	1705.2
SA22_4	1423	717.0804023742676	261.58796310424805	0.9999126	1706.4
SA22_4	1424	752.391242980957	126.06067657470703	0.99702966	1707.6
SA22_4	1425	715.4160976409912	66.04589939117432	0.9996307	1708.8
SA22_4	1426	714.8033142089844	39.593703746795654	0.9996257	1710.0
SA22_4	1427	723.6923694610596	43.53407621383667	0.99906963	1711.2
SA22_4	1428	710.7189178466797	40.895951986312866	0.985978	1712.4
SA22_4	1429	783.1793785095215	36.564767360687256	0.00013442092	1713.6
SA22_4	1430	724.5926856994629	55.86049675941467	0.9959436	1714.8
SA22_4	1431	722.3147392272949	45.03304481506348	0.9892106	1716.0
SA22_4	1432	783.894157409668	35.545005798339844	0.000100570425	1717.2
SA22_4	1433	722.9633331298828	49.92998957633972	0.000119892946	1718.4
SA22_4	1434	692.2266006469727	112.8355622291565	0.9998473	1719.6
SA22_4	1435	706.2545299530029	295.0219917297363	0.99999106	1720.8
SA22_4	1436	747.5870132446289	241.6014575958252	0.98121935	1722.0
SA22_4	1437	722.3517417907715	67.11092948913574	0.99979025	1723.2
SA22_4	1438	723.2466697692871	234.29235935211182	0.91333765	1724.4
SA22_4	1439	731.4088821411133	266.4301586151123	0.99986076	1725.6
SA22_4	1440	727.2982597351074	69.12693500518799	0.9992623	1726.8
SA22_4	1441	736.7270469665527	25.298237800598145	0.0008383863	1728.0
SA22_4	1442	758.0744743347168	54.982956647872925	0.0004955279	1729.2
SA22_4	1443	705.3845882415771	88.09037446975708	0.9994166	1730.4
SA22_4	1444	700.6565093994141	261.7200565338135	0.9999839	1731.6
SA22_4	1445	732.0065498352051	274.5396137237549	0.9994708	1732.8
SA22_4	1446	712.5849723815918	107.51551151275635	0.9070363	1734.0
SA22_4	1447	718.0631637573242	46.66794776916504	0.9995363	1735.2
SA22_4	1448	729.3658256530762	27.685477137565613	0.7570701	1736.4
SA22_4	1449	725.9892463684082	94.95287418365479	0.8923979	1737.6
SA22_4	1450	711.6062164306641	278.5934257507324	0.9999685	1738.8
SA22_4	1451	718.7106132507324	218.97274017333984	0.95407695	1740.0
SA22_4	1452	714.5657539367676	41.563403606414795	0.99899036	1741.2
SA22_4	1453	719.2625999450684	29.913121461868286	0.81638044	1742.4
SA22_4	1454	736.3689422607422	36.22856140136719	0.0017890979	1743.6
SA22_4	1455	710.0728988647461	47.26699233055115	0.99956125	1744.8
SA22_4	1456	740.4376029968262	40.22035360336304	0.00092423323	1746.0
SA22_4	1457	762.1089935302734	50.55971145629883	6.914102e-05	1747.2
SA22_4	1458	688.3132934570312	59.00310516357422	0.102669835	1748.4
SA22_4	1459	682.6644420623779	188.63827228546143	0.9994247	1749.6
SA22_4	1460	683.2894802093506	347.32080459594727	0.999951	1750.8
SA22_4	1461	703.3350944519043	354.5287799835205	0.99832064	1752.0
SA22_4	1462	664.8272514343262	343.32077980041504	0.99979943	1753.2
SA22_4	1463	569.1599369049072	353.7927532196045	0.9998739	1754.4
SA22_4	1464	461.649227142334	356.53919219970703	0.999897	1755.6
SA22_4	1465	364.0255928039551	370.59250831604004	0.9990145	1756.8
SA22_4	1466	433.1871509552002	267.27344512939453	1.4619528e-05	1758.0
SA22_4	1467	7.841446250677109	279.448184967041	4.4188095e-05	1759.2
SA22_4	1468	434.08985137939453	244.19317245483398	1.6050095e-05	1760.4
SA22_4	1469	438.92316818237305	267.899866104126	1.0954721e-05	1761.6
SA22_4	1470	431.390380859375	259.1311740875244	1.3287799e-05	1762.8
SA22_4	1471	443.0603504180908	232.22442626953125	1.294192e-05	1764.0
SA22_4	1472	424.0200996398926	269.0559196472168	1.511921e-05	1765.2
SA22_4	1473	9.802169352769852	456.77515983581543	9.8970495e-06	1766.4
SA22_4	1474	7.6690614223480225	283.1402778625488	8.6021455e-06	1767.6
SA22_4	1475	433.59622955322266	255.31230926513672	1.2374197e-05	1768.8
SA22_4	1476	9.774532169103622	456.6261291503906	9.507098e-06	1770.0
SA22_4	1477	9.715494513511658	456.84064865112305	1.0346654e-05	1771.2
SA22_4	1478	424.5737075805664	257.52954483032227	1.4462182e-05	1772.4
SA22_4	1479	434.04955863952637	249.65864181518555	1.3336345e-05	1773.6
SA22_4	1480	404.97608184814453	261.3325023651123	1.15886505e-05	1774.8
SA22_4	1481	351.129412651062	337.1967315673828	0.9952579	1776.0
SA22_4	1482	349.31325912475586	346.0687065124512	0.9995571	1777.2
SA22_4	1483	357.7597141265869	364.1195297241211	0.9962649	1778.4
SA22_4	1484	357.53772258758545	382.08744049072266	0.99934393	1779.6
SA22_4	1485	414.5861625671387	402.89663314819336	0.999652	1780.8
SA22_4	1486	457.9813003540039	405.12451171875	0.9998809	1782.0
SA22_4	1487	514.0680313110352	402.40991592407227	0.99993	1783.2
SA22_4	1488	581.088924407959	379.8437976837158	0.9998988	1784.4
SA22_4	1489	597.2005844116211	365.4646968841553	0.9999143	1785.6
SA22_4	1490	622.0229148864746	372.1008110046387	0.9999411	1786.8
SA22_4	1491	674.5547294616699	389.3290901184082	0.9999447	1788.0
SA22_4	1492	717.2005653381348	382.1693801879883	0.999856	1789.2
SA22_4	1493	729.5672416687012	365.011682510376	0.9998729	1790.4
SA22_4	1494	748.1269836425781	363.38253021240234	0.99922025	1791.6
SA22_4	1495	656.8020343780518	347.8289222717285	0.9999201	1792.8
SA22_4	1496	536.3471984863281	350.27913093566895	0.99997604	1794.0
SA22_4	1497	401.9523620605469	363.4115982055664	0.9998957	1795.2
SA22_4	1498	333.21428298950195	378.8953971862793	0.32439068	1796.4
SA22_4	1499	8.0679751932621	275.47868728637695	2.0809208e-05	1797.6
SA22_4	1500	474.19891357421875	241.03262901306152	9.44144e-06	1798.8
SA22_4	1501	462.2014045715332	229.93093013763428	1.355269e-05	1800.0
SA22_4	1502	334.52653884887695	344.4660472869873	0.0049476805	1801.2
SA22_4	1503	345.4023599624634	340.1921081542969	0.9770858	1802.4
SA22_4	1504	354.7513484954834	347.89512634277344	0.9996245	1803.6
SA22_4	1505	383.2692623138428	359.42296028137207	0.9996748	1804.8
SA22_4	1506	486.0976219177246	368.18421363830566	0.9999541	1806.0
SA22_4	1507	595.0846672058105	375.6386947631836	0.99993455	1807.2
SA22_4	1508	637.4290943145752	356.79771423339844	0.9997838	1808.4
SA22_4	1509	684.2380523681641	323.48859786987305	0.9999118	1809.6
SA22_4	1510	693.6396598815918	296.4923858642578	0.99995255	1810.8
SA22_4	1511	702.2209167480469	306.6272163391113	0.9999442	1812.0
SA22_4	1512	706.2484741210938	329.90135192871094	0.9999505	1813.2
SA22_4	1513	712.2260570526123	307.3329734802246	0.9998097	1814.4
SA22_4	1514	714.4443511962891	119.06473159790039	0.9625456	1815.6
SA22_4	1515	702.1002292633057	54.64289903640747	0.9968976	1816.8
SA22_4	1516	705.420732498169	47.953044176101685	0.99834764	1818.0
SA22_4	1517	718.3451652526855	42.246304750442505	0.98836166	1819.2
SA22_4	1518	732.3831558227539	105.17920017242432	0.84039664	1820.4
SA22_4	1519	722.5460052490234	265.00104904174805	0.9995022	1821.6
SA22_4	1520	719.8390960693359	331.9461250305176	0.99995816	1822.8
SA22_4	1521	712.0509624481201	337.4107074737549	0.99990726	1824.0
SA22_4	1522	730.0048828125	241.66723251342773	0.9981084	1825.2
SA22_4	1523	711.1107349395752	119.45870876312256	0.99979407	1826.4
SA22_4	1524	706.6355228424072	49.57319140434265	0.9996635	1827.6
SA22_4	1525	436.21816635131836	251.17876052856445	1.3953241e-05	1828.8
SA22_4	1526	680.3378105163574	134.7485589981079	0.9996996	1830.0
SA22_4	1527	546.5275764465332	236.8894100189209	0.9999211	1831.2
SA22_4	1528	422.26033210754395	309.4712448120117	0.99996257	1832.4
SA22_4	1529	345.3349828720093	340.2260971069336	0.99672467	1833.6
SA22_4	1530	151.63171291351318	275.5898952484131	9.888672e-06	1834.8
SA22_4	1531	8.001485466957092	274.6917915344238	1.3270602e-05	1836.0
SA22_4	1532	412.28275299072266	258.00498962402344	1.136349e-05	1837.2
SA22_4	1533	7.9141490161418915	275.75700759887695	1.4016804e-05	1838.4
SA22_4	1534	474.36909675598145	241.27982139587402	1.04127475e-05	1839.6
SA22_4	1535	7.729598134756088	283.52614402770996	3.2105818e-05	1840.8
SA22_4	1536	7.708709686994553	282.0140075683594	2.7043165e-05	1842.0
SA22_4	1537	379.28144931793213	397.9079246520996	3.151766e-05	1843.2
SA22_4	1538	449.6617317199707	230.81361293792725	1.4896528e-05	1844.4
SA22_4	1539	337.4856472015381	326.78309440612793	0.83783585	1845.6
SA22_4	1540	362.9826068878174	334.8241996765137	0.999736	1846.8
SA22_4	1541	451.0549545288086	373.0601692199707	0.9998723	1848.0
SA22_4	1542	509.8121166229248	392.1710014343262	0.99996305	1849.2
SA22_4	1543	538.1881713867188	389.8338031768799	0.9999	1850.4
SA22_4	1544	599.5199203491211	349.92210388183594	0.9998318	1851.6
SA22_4	1545	660.3373527526855	280.5639839172363	0.999966	1852.8
SA22_4	1546	702.4891376495361	183.69133472442627	0.9999491	1854.0
SA22_4	1547	700.8090972900391	91.177818775177	0.9996636	1855.2
SA22_4	1548	706.8710803985596	44.351760149002075	0.99926454	1856.4
SA22_4	1549	728.7691116333008	91.98720216751099	0.9995641	1857.6
SA22_4	1550	729.1056632995605	193.22147369384766	0.9999188	1858.8
SA22_4	1551	719.3622589111328	192.2914981842041	0.9998216	1860.0
SA22_4	1552	721.2687492370605	67.30058670043945	0.99884415	1861.2
SA22_4	1553	705.8337211608887	52.033753395080566	0.9997694	1862.4
SA22_4	1554	713.2240295410156	53.83305788040161	0.9913018	1863.6
SA22_4	1555	708.0650329589844	43.51646304130554	0.9688718	1864.8
SA22_4	1556	704.4899940490723	82.71635055541992	0.9999391	1866.0
SA22_4	1557	709.7808837890625	215.18388748168945	0.9997625	1867.2
SA22_4	1558	714.5816326141357	290.9718132019043	0.99995303	1868.4
SA22_4	1559	737.8103733062744	195.21081447601318	0.38241282	1869.6
SA22_4	1560	710.0855350494385	63.91201972961426	0.9998956	1870.8
SA22_4	1561	720.4708099365234	41.584213972091675	0.9938486	1872.0
SA22_4	1562	735.1800918579102	35.46072721481323	0.009442145	1873.2
SA22_4	1563	722.6115226745605	64.4395923614502	0.99944025	1874.4
SA22_4	1564	734.6182346343994	146.48364543914795	0.99763703	1875.6
SA22_4	1565	719.9540138244629	42.19026803970337	0.99141747	1876.8
SA22_4	1566	715.8255577087402	39.85197901725769	0.9996668	1878.0
SA22_4	1567	717.6752090454102	30.235766172409058	0.954784	1879.2
SA22_4	1568	724.4502067565918	42.6164174079895	0.9991487	1880.4
SA22_4	1569	719.312572479248	33.8437020778656	0.99941194	1881.6
SA22_4	1570	673.0112075805664	29.042887687683105	0.9995301	1882.8
SA22_4	1571	707.9058170318604	35.97212076187134	0.99952614	1884.0
SA22_4	1572	653.0608654022217	39.4303035736084	0.99981385	1885.2
SA22_4	1573	690.2912139892578	49.007123708724976	0.9980678	1886.4
SA22_4	1574	735.7935428619385	223.39993000030518	0.9805386	1887.6
SA22_4	1575	756.4909934997559	335.3071403503418	0.98070717	1888.8
SA22_4	1576	761.2628936767578	364.277400970459	0.9993218	1890.0
SA22_4	1577	727.9203414916992	150.86411476135254	0.9997707	1891.2
SA22_4	1578	702.4332523345947	38.408929109573364	0.2726741	1892.4
SA22_4	1579	714.9250030517578	37.694374322891235	0.9923429	1893.6
SA22_4	1580	716.1711692810059	35.89226245880127	0.056783974	1894.8
SA22_4	1581	708.7685108184814	53.422075510025024	0.99739647	1896.0
SA22_4	1582	694.7461128234863	35.48621892929077	0.81259507	1897.2
SA22_4	1583	709.6683502197266	41.683491468429565	0.9878035	1898.4
SA22_4	1584	589.8419380187988	35.34336805343628	0.97364193	1899.6
SA22_4	1585	316.75353050231934	35.78453063964844	0.99975246	1900.8
SA22_4	1586	140.28559923171997	35.61865568161011	0.9997205	1902.0
SA22_4	1587	168.25851202011108	66.35032653808594	0.9999509	1903.2
SA22_4	1588	178.28704118728638	250.9760570526123	0.9998814	1904.4
SA22_4	1589	145.48345804214478	255.81287384033203	0.99994254	1905.6
SA22_4	1590	157.11491107940674	132.6500701904297	0.9996056	1906.8
SA22_4	1591	137.6781702041626	325.5154037475586	0.99966717	1908.0
SA22_4	1592	119.38191652297974	297.2265815734863	0.9998919	1909.2
SA22_4	1593	154.5716643333435	124.32911396026611	0.9989355	1910.4
SA22_4	1594	186.32254600524902	287.2068786621094	0.9994709	1911.6
SA22_4	1595	150.47402381896973	282.2318458557129	0.9999865	1912.8
SA22_4	1596	169.1951870918274	129.94857788085938	0.999899	1914.0
SA22_4	1597	214.5627737045288	280.12364387512207	0.99929106	1915.2
SA22_4	1598	253.98824214935303	232.22010612487793	0.99987555	1916.4
SA22_4	1599	332.69290924072266	100.5745267868042	0.9999074	1917.6
SA22_4	1600	435.7210159301758	30.699580907821655	0.9995809	1918.8
SA22_4	1601	671.5590476989746	24.73586082458496	0.53024185	1920.0
SA22_4	1602	712.1593952178955	31.458356380462646	0.99929965	1921.2
SA22_4	1603	729.7862529754639	36.671340465545654	0.9164133	1922.4
SA22_4	1604	743.9209938049316	120.99396228790283	0.30380717	1923.6
SA22_4	1605	754.6011924743652	323.06087493896484	0.990254	1924.8
SA22_4	1606	744.7210311889648	307.4523639678955	0.9997434	1926.0
SA22_4	1607	733.3307266235352	49.50470209121704	0.9992482	1927.2
SA22_4	1608	755.328369140625	73.45520496368408	0.9931619	1928.4
SA22_4	1609	745.1244831085205	36.32116913795471	2.6452573e-05	1929.6
SA22_4	1610	737.8500461578369	38.201812505722046	0.9343015	1930.8
SA22_4	1611	676.9809722900391	16.611862778663635	0.0064258133	1932.0
SA22_4	1612	752.318286895752	281.74461364746094	0.9591683	1933.2
SA22_4	1613	670.6699371337891	274.6856689453125	0.99994373	1934.4
SA22_4	1614	479.1440010070801	155.78802108764648	0.99997485	1935.6
SA22_4	1615	257.83746242523193	74.19307708740234	0.9998542	1936.8
SA22_4	1616	135.20373106002808	38.75403642654419	0.99989855	1938.0
SA22_4	1617	136.43665313720703	107.22995281219482	0.9996369	1939.2
SA22_4	1618	137.95506954193115	288.29675674438477	0.9999616	1940.4
SA22_4	1619	127.30792760848999	130.98926067352295	0.99993646	1941.6
SA22_4	1620	115.61928987503052	53.173502683639526	0.9972669	1942.8
SA22_4	1621	85.01410484313965	329.48338508605957	0.9977302	1944.0
SA22_4	1622	91.86257123947144	354.8674964904785	0.99989307	1945.2
SA22_4	1623	122.1448302268982	143.54278564453125	0.9999119	1946.4
SA22_4	1624	135.89425086975098	205.44220447540283	0.99984396	1947.6
SA22_4	1625	118.5912013053894	197.76469230651855	0.9998299	1948.8
SA22_4	1626	127.13660001754761	101.97983264923096	0.99990773	1950.0
SA22_4	1627	143.46904754638672	79.13476467132568	0.99969184	1951.2
SA22_4	1628	135.47723293304443	143.66502285003662	0.99991024	1952.4
SA22_4	1629	134.60760116577148	308.2107353210449	0.99981886	1953.6
SA22_4	1630	136.572265625	166.5878963470459	0.99994636	1954.8
SA22_4	1631	165.51618576049805	100.75748920440674	0.99995387	1956.0
SA22_4	1632	180.98446130752563	68.64149808883667	0.9966294	1957.2
SA22_4	1633	188.19077014923096	89.79030132293701	0.9996481	1958.4
SA22_4	1634	279.01530265808105	48.952438831329346	0.99994934	1959.6
SA22_4	1635	414.3706798553467	29.861855506896973	0.9995332	1960.8
SA22_4	1636	643.3086395263672	22.536710500717163	0.9886008	1962.0
SA22_4	1637	713.4945392608643	29.56366717815399	0.99890935	1963.2
SA22_4	1638	718.9053535461426	33.124001026153564	0.0016261905	1964.4
SA22_4	1639	704.6158790588379	62.19230890274048	0.29435065	1965.6
SA22_4	1640	640.8259391784668	41.33220076560974	0.9994655	1966.8
SA22_4	1641	373.3015298843384	27.3629629611969	0.9995877	1968.0
SA22_4	1642	150.98881721496582	32.33548164367676	0.99978477	1969.2
SA22_4	1643	144.7670578956604	57.10723042488098	0.99988306	1970.4
SA22_4	1644	141.02009534835815	232.7574062347412	0.99992585	1971.6
SA22_4	1645	118.37533712387085	313.96900177001953	0.99996126	1972.8
SA22_4	1646	132.59563446044922	357.42608070373535	0.9999242	1974.0
SA22_4	1647	121.36263847351074	211.6554880142212	0.99988174	1975.2
SA22_4	1648	114.66952562332153	93.63698244094849	0.99952245	1976.4
SA22_4	1649	126.40979290008545	280.8826446533203	0.99997485	1977.6
SA22_4	1650	109.12379026412964	343.7760543823242	0.9999732	1978.8
SA22_4	1651	110.82818508148193	101.59757137298584	0.9998123	1980.0
SA22_4	1652	105.07147312164307	192.39523887634277	0.97091967	1981.2
SA22_4	1653	82.70753622055054	363.64723205566406	0.99973017	1982.4
SA22_4	1654	103.53479385375977	158.63322257995605	0.9999356	1983.6
SA22_4	1655	123.62148761749268	90.53159236907959	0.7747146	1984.8
SA22_4	1656	114.9099588394165	51.834068298339844	0.9637946	1986.0
SA22_4	1657	127.79147624969482	251.92571640014648	0.99977547	1987.2
SA22_4	1658	98.55709671974182	301.1803722381592	0.9983368	1988.4
SA22_4	1659	104.68840599060059	58.25252652168274	0.9911327	1989.6
SA22_4	1660	91.8346643447876	212.10302352905273	0.0049107876	1990.8
SA22_4	1661	76.34488344192505	353.2500457763672	0.99839133	1992.0
SA22_4	1662	108.07385444641113	200.9072971343994	0.998108	1993.2
SA22_4	1663	127.2063136100769	91.59298181533813	0.9992441	1994.4
SA22_4	1664	167.65177249908447	57.95554518699646	0.00010033804	1995.6
SA22_4	1665	209.19742584228516	55.39397478103638	0.9998399	1996.8
SA22_4	1666	231.79655075073242	79.41518783569336	0.9998079	1998.0
SA22_4	1667	195.18344402313232	51.78297400474548	0.9999746	1999.2
SA22_4	1668	179.75212335586548	91.27670288085938	0.9988632	2000.4
SA22_4	1669	148.86581897735596	297.3750686645508	0.9999671	2001.6
SA22_4	1670	106.8103551864624	144.14508819580078	0.99989545	2002.8
SA22_4	1671	119.32158470153809	93.29806566238403	0.99986386	2004.0
SA22_4	1672	108.8732361793518	211.7565679550171	0.9999193	2005.2
SA22_4	1673	114.41012620925903	318.3570384979248	0.99996626	2006.4
SA22_4	1674	107.43271112442017	268.2642459869385	0.99994576	2007.6
SA22_4	1675	110.3142261505127	55.16813278198242	0.9933215	2008.8
SA22_4	1676	62.70756721496582	289.8538112640381	0.9979265	2010.0
SA22_4	1677	64.63877558708191	403.30066680908203	0.97077584	2011.2
SA22_4	1678	86.02766990661621	394.9182987213135	0.99955434	2012.4
SA22_4	1679	112.7227783203125	194.43027019500732	0.99916506	2013.6
SA22_4	1680	102.26051807403564	82.80223846435547	0.99826044	2014.8
SA22_4	1681	114.55930471420288	88.63930463790894	0.9998666	2016.0
SA22_4	1682	109.3697190284729	236.12420082092285	0.9997756	2017.2
SA22_4	1683	112.67207860946655	290.46080589294434	0.9999809	2018.4
SA22_4	1684	99.058598279953	53.40428352355957	0.9504073	2019.6
SA22_4	1685	67.87098050117493	158.98982048034668	0.4753283	2020.8
SA22_4	1686	65.24506211280823	343.44411849975586	0.9996873	2022.0
SA22_4	1687	103.23828458786011	367.7569770812988	0.9999143	2023.2
SA22_4	1688	151.44777297973633	275.67830085754395	0.99983513	2024.4
SA22_4	1689	200.1565456390381	93.970627784729	0.99977845	2025.6
SA22_4	1690	220.9071159362793	86.80920124053955	0.9998945	2026.8
SA22_4	1691	386.83104515075684	29.09231722354889	0.99915314	2028.0
SA22_4	1692	639.0290260314941	22.566028833389282	0.9973231	2029.2
SA22_4	1693	735.8211517333984	38.00418019294739	0.9830495	2030.4
SA22_4	1694	763.2673740386963	225.7650375366211	0.0010226327	2031.6
SA22_4	1695	740.503978729248	384.51255798339844	0.99566853	2032.8
SA22_4	1696	731.4567565917969	396.3434028625488	0.9997714	2034.0
SA22_4	1697	719.0488815307617	194.45899486541748	0.9957373	2035.2
SA22_4	1698	712.5401496887207	98.04473161697388	0.9995499	2036.4
SA22_4	1699	736.8598461151123	64.48076963424683	0.99690825	2037.6
SA22_4	1700	771.3762760162354	261.8332099914551	0.59198487	2038.8
SA22_4	1701	755.6849002838135	313.5245704650879	0.97702	2040.0
SA22_4	1702	709.8677635192871	162.19107627868652	0.99954635	2041.2
SA22_4	1703	717.4101829528809	37.93976068496704	0.32504123	2042.4
SA22_4	1704	686.5399837493896	37.94218182563782	0.9980964	2043.6
SA22_4	1705	474.9021530151367	25.31691312789917	0.9986847	2044.8
SA22_4	1706	218.92235279083252	28.03415536880493	0.99843985	2046.0
SA22_4	1707	155.031418800354	60.87902069091797	0.9999311	2047.2
SA22_4	1708	157.59799480438232	178.28598976135254	0.9995968	2048.4
SA22_4	1709	167.56305694580078	338.5351753234863	0.99998355	2049.6
SA22_4	1710	173.32994937896729	144.2607021331787	0.9998423	2050.8
SA22_4	1711	225.1021385192871	69.9400520324707	0.9979803	2052.0
SA22_4	1712	285.4794502258301	36.69962167739868	0.99950135	2053.2
SA22_4	1713	510.1661682128906	23.812726736068726	0.99681145	2054.4
SA22_4	1714	714.6321296691895	28.589453101158142	0.99923944	2055.6
SA22_4	1715	744.5585250854492	129.43405151367188	0.12535657	2056.8
SA22_4	1716	740.4280662536621	348.955078125	0.9982546	2058.0
SA22_4	1717	719.7048187255859	377.78526306152344	0.99984896	2059.2
SA22_4	1718	724.7512817382812	184.66160774230957	0.99942255	2060.4
SA22_4	1719	717.7713394165039	44.61769223213196	0.99848384	2061.6
SA22_4	1720	712.1747970581055	40.314645767211914	0.9994091	2062.8
SA22_4	1721	721.0494041442871	31.0896635055542	0.98734224	2064.0
SA22_4	1722	705.3929328918457	39.130178689956665	0.9984257	2065.2
SA22_4	1723	724.1851806640625	48.62205505371094	0.9984707	2066.4
SA22_4	1724	730.6801795959473	26.693451404571533	0.4964947	2067.6
SA22_4	1725	725.590991973877	41.5602707862854	5.6470137e-05	2068.8
SA22_4	1726	707.3674201965332	77.76634454727173	0.99831104	2070.0
SA22_4	1727	699.6870040893555	322.17538833618164	0.9999709	2071.2
SA22_4	1728	727.9945373535156	379.58032608032227	0.9956038	2072.4
SA22_4	1729	708.3272933959961	338.67350578308105	0.95588243	2073.6
SA22_4	1730	650.8084774017334	321.8013095855713	0.9999497	2074.8
SA22_4	1731	502.0374298095703	335.97089767456055	0.99986506	2076.0
SA22_4	1732	356.9575309753418	355.13071060180664	0.99880064	2077.2
SA22_4	1733	434.9673271179199	246.9455623626709	1.192558e-05	2078.4
SA22_4	1734	7.653745263814926	282.06172943115234	1.572922e-05	2079.6
SA22_4	1735	337.4110221862793	347.2217845916748	0.9739502	2080.8
SA22_4	1736	379.4992923736572	357.32874870300293	0.99957544	2082.0
SA22_4	1737	480.26180267333984	375.3692436218262	0.999949	2083.2
SA22_4	1738	587.419843673706	372.5503921508789	0.9999174	2084.4
SA22_4	1739	649.9170780181885	286.9676971435547	0.9999387	2085.6
SA22_4	1740	698.9017009735107	160.22397994995117	0.9998356	2086.8
SA22_4	1741	707.341718673706	46.34886145591736	0.8993884	2088.0
SA22_4	1742	730.0979614257812	98.10157299041748	0.9950923	2089.2
SA22_4	1743	735.8049392700195	243.75823974609375	0.95973366	2090.4
SA22_4	1744	727.7615070343018	352.66382217407227	0.9997446	2091.6
SA22_4	1745	727.6459693908691	241.81509017944336	0.99982005	2092.8
SA22_4	1746	726.157283782959	40.94807267189026	0.5353736	2094.0
SA22_4	1747	725.3710746765137	76.44629001617432	0.99914694	2095.2
SA22_4	1748	713.0589485168457	42.65663266181946	0.9981635	2096.4
SA22_4	1749	724.419116973877	40.14791250228882	0.9918899	2097.6
SA22_4	1750	733.0221176147461	58.02302598953247	0.9989015	2098.8
SA22_4	1751	747.25341796875	74.1154432296753	0.9974953	2100.0
SA22_4	1752	735.7274055480957	64.43494319915771	0.9979455	2101.2
SA22_4	1753	701.2988090515137	41.28461837768555	0.99813443	2102.4
SA22_4	1754	681.5030574798584	87.43793964385986	0.00021026086	2103.6
SA22_4	1755	724.0481376647949	46.15496635437012	0.9971625	2104.8
SA22_4	1756	725.9514808654785	126.42680168151855	0.9998951	2106.0
SA22_4	1757	786.0330581665039	391.6694927215576	0.0021468305	2107.2
SA22_4	1758	725.062894821167	407.4982166290283	0.99881005	2108.4
SA22_4	1759	743.7526702880859	304.20873641967773	0.9088706	2109.6
SA22_4	1760	717.6188468933105	125.0275182723999	0.015098176	2110.8
SA22_4	1761	742.7970886230469	248.60361099243164	0.9984561	2112.0
SA22_4	1762	698.7089157104492	322.5061798095703	0.9998807	2113.2
SA22_4	1763	637.2405529022217	349.50056076049805	0.999933	2114.4
SA22_4	1764	541.2065982818604	353.04256439208984	0.99995625	2115.6
SA22_4	1765	438.19923400878906	345.68532943725586	0.9999076	2116.8
SA22_4	1766	349.0534782409668	358.04863929748535	0.99941456	2118.0
SA22_4	1767	477.053165435791	239.18347835540771	1.2041691e-05	2119.2
SA22_4	1768	415.0291919708252	258.6742973327637	1.3399118e-05	2120.4
SA22_4	1769	462.58554458618164	232.19155311584473	1.6026848e-05	2121.6
SA22_4	1770	412.76183128356934	259.48445320129395	1.2844049e-05	2122.8
SA22_4	1771	7.960840314626694	274.62793350219727	1.5499136e-05	2124.0
SA22_4	1772	346.27907276153564	314.414119720459	0.9808039	2125.2
SA22_4	1773	405.57727813720703	323.7875175476074	0.99987733	2126.4
SA22_4	1774	498.88744354248047	365.7377815246582	0.99995124	2127.6
SA22_4	1775	577.8945922851562	363.8780879974365	0.9998568	2128.8
SA22_4	1776	675.4081726074219	286.8782615661621	0.9999293	2130.0
SA22_4	1777	730.6079387664795	187.62079238891602	0.9997671	2131.2
SA22_4	1778	719.2605972290039	74.49166059494019	0.99969125	2132.4
SA22_4	1779	725.1518249511719	39.72725987434387	0.77833456	2133.6
SA22_4	1780	474.4158744812012	240.63992500305176	1.2672907e-05	2134.8
SA22_4	1781	697.0736503601074	119.27458763122559	0.9998909	2136.0
SA22_4	1782	598.1979370117188	219.170880317688	0.99989676	2137.2
SA22_4	1783	535.3418350219727	276.4309501647949	0.99978656	2138.4
SA22_4	1784	566.0687923431396	313.13218116760254	0.99995744	2139.6
SA22_4	1785	668.6308860778809	342.5606346130371	0.99995816	2140.8
SA22_4	1786	733.8719367980957	372.0244789123535	0.99962807	2142.0
SA22_4	1787	771.0014343261719	334.56138610839844	0.97838223	2143.2
SA22_4	1788	747.9106903076172	338.9984321594238	0.9953501	2144.4
SA22_4	1789	706.5571784973145	333.95530700683594	0.9999689	2145.6
SA22_4	1790	605.6587219238281	276.20006561279297	0.99989116	2146.8
SA22_4	1791	458.46805572509766	161.98566913604736	0.9998727	2148.0
SA22_4	1792	247.7987766265869	68.3464765548706	0.9999443	2149.2
SA22_4	1793	160.37064790725708	46.43196702003479	0.9998951	2150.4
SA22_4	1794	170.68464756011963	52.84275770187378	0.99962306	2151.6
SA22_4	1795	171.53955698013306	131.45263195037842	0.99984705	2152.8
SA22_4	1796	163.68390321731567	260.4451274871826	0.9999354	2154.0
SA22_4	1797	156.5880537033081	135.65621852874756	0.9998845	2155.2
SA22_4	1798	156.88090324401855	137.71685600280762	0.99812585	2156.4
SA22_4	1799	137.5694990158081	310.9749412536621	0.999938	2157.6
SA22_4	1800	112.24799156188965	215.88472366333008	0.99989533	2158.8
SA22_4	1801	155.8537483215332	104.34275150299072	0.9243195	2160.0
SA22_4	1802	178.9999008178711	182.61700630187988	0.99969673	2161.2
SA22_4	1803	200.7920265197754	320.63209533691406	0.9999616	2162.4
SA22_4	1804	197.2964644432068	169.84156608581543	0.9993356	2163.6
SA22_4	1805	240.29216766357422	95.04255294799805	0.99981874	2164.8
SA22_4	1806	261.102294921875	250.31707763671875	0.99997294	2166.0
SA22_4	1807	284.6945285797119	345.6495666503906	0.99998474	2167.2
SA22_4	1808	377.74200439453125	368.26930046081543	0.99989855	2168.4
SA22_4	1809	455.65185546875	318.28325271606445	0.99991393	2169.6
SA22_4	1810	528.8273811340332	314.0453052520752	0.9998797	2170.8
SA22_4	1811	540.8809661865234	350.9103012084961	0.9999727	2172.0
SA22_4	1812	457.5927257537842	356.72779083251953	0.9999485	2173.2
SA22_4	1813	356.40361309051514	373.07719230651855	0.99948907	2174.4
SA22_4	1814	7.748260349035263	282.2548484802246	2.3280092e-05	2175.6
SA22_4	1815	443.3339595794678	246.32128715515137	1.3153273e-05	2176.8
SA22_4	1816	434.1141700744629	245.49262046813965	1.0961294e-05	2178.0
SA22_4	1817	332.3493480682373	336.27659797668457	0.015848203	2179.2
SA22_4	1818	336.8255853652954	334.73233222961426	0.5453952	2180.4
SA22_4	1819	343.05286407470703	346.1472702026367	0.99963665	2181.6
SA22_4	1820	341.92233085632324	367.5981330871582	0.9995579	2182.8
SA22_4	1821	339.63091373443604	385.2267265319824	0.9987863	2184.0
SA22_4	1822	340.7041072845459	381.5041923522949	0.99991417	2185.2
SA22_4	1823	345.985746383667	353.44651222229004	0.9994168	2186.4
SA22_4	1824	331.50179386138916	239.07663345336914	0.99994755	2187.6
SA22_4	1825	336.39373779296875	230.67742824554443	0.9997979	2188.8
SA22_4	1826	287.9272937774658	255.1384735107422	0.99996996	2190.0
SA22_4	1827	147.68534898757935	240.21915435791016	0.9997763	2191.2
SA22_4	1828	109.33257341384888	241.76356315612793	0.0056829266	2192.4
SA22_4	1829	137.11599111557007	235.92591762542725	0.99946564	2193.6
SA22_4	1830	120.13812065124512	229.80969429016113	0.9976628	2194.8
SA22_4	1831	136.11090183258057	272.54725456237793	0.9986628	2196.0
SA22_4	1832	138.86315822601318	275.7686233520508	0.9997838	2197.2
SA22_4	1833	168.4774875640869	244.82791900634766	0.99965715	2198.4
SA22_4	1834	200.4500389099121	248.32812309265137	0.99992204	2199.6
SA22_4	1835	218.22199821472168	237.4940013885498	0.9999614	2200.8
SA22_4	1836	236.4793300628662	221.5184211730957	0.99994993	2202.0
SA22_4	1837	252.32996940612793	227.80423164367676	0.99996793	2203.2
SA22_4	1838	306.8307876586914	251.20957374572754	0.9999484	2204.4
SA22_4	1839	361.87705993652344	269.49268341064453	0.999956	2205.6
SA22_4	1840	399.0668296813965	326.5950107574463	0.9966114	2206.8
SA22_4	1841	362.14261054992676	362.7622604370117	0.99976057	2208.0
SA22_4	1842	341.37964248657227	370.1115131378174	0.9988555	2209.2
SA22_4	1843	336.21323108673096	374.39083099365234	0.8331781	2210.4
SA22_4	1844	335.4393243789673	374.6585941314697	0.9558064	2211.6
SA22_4	1845	7.984578609466553	274.79968070983887	1.1779744e-05	2212.8
SA22_4	1846	7.621936500072479	283.95166397094727	1.7448645e-05	2214.0
SA22_4	1847	464.22815322875977	233.95246982574463	1.2769829e-05	2215.2
SA22_4	1848	461.20548248291016	232.68386363983154	1.2869871e-05	2216.4
SA22_4	1849	8.019998669624329	280.2494716644287	2.5263602e-05	2217.6
SA22_4	1850	7.683539390563965	283.004150390625	1.4100251e-05	2218.8
SA22_4	1851	81.648850440979	373.6553192138672	9.13273e-06	2220.0
SA22_4	1852	403.3350467681885	263.988676071167	1.1478287e-05	2221.2
SA22_4	1853	7.945653051137924	274.90147590637207	1.3788631e-05	2222.4
SA22_4	1854	7.745737582445145	282.98057556152344	1.4211869e-05	2223.6
SA22_4	1855	8.031147718429565	279.74430084228516	2.9455372e-05	2224.8
SA22_4	1856	7.853168249130249	280.8409881591797	1.1705455e-05	2226.0
SA22_4	1857	7.947763055562973	283.4314727783203	1.672597e-05	2227.2
SA22_4	1858	434.6932888031006	244.8563575744629	1.1735354e-05	2228.4
SA22_4	1859	9.841275215148926	456.5445899963379	1.1845952e-05	2229.6
SA22_4	1860	352.92084217071533	353.75484466552734	0.99678683	2230.8
SA22_4	1861	372.377872467041	342.4011039733887	0.9994429	2232.0
SA22_4	1862	396.2587833404541	344.96355056762695	0.99995387	2233.2
SA22_4	1863	442.2915458679199	358.7227249145508	0.9997372	2234.4
SA22_4	1864	476.09124183654785	382.71251678466797	0.9986376	2235.6
SA22_4	1865	517.7604675292969	396.75195693969727	0.998672	2236.8
SA22_4	1866	517.0636177062988	387.6829147338867	0.9999449	2238.0
SA22_4	1867	496.68664932250977	343.01244735717773	0.9999076	2239.2
SA22_4	1868	487.53042221069336	290.2759552001953	0.9978331	2240.4
SA22_4	1869	483.89835357666016	362.38128662109375	0.9984611	2241.6
SA22_4	1870	456.6838264465332	365.08100509643555	0.99994254	2242.8
SA22_4	1871	442.7617073059082	310.51992416381836	0.9999559	2244.0
SA22_4	1872	380.89818954467773	221.44758224487305	0.99995756	2245.2
SA22_4	1873	241.5674924850464	119.37419414520264	0.99997056	2246.4
SA22_4	1874	141.52166843414307	68.14384460449219	0.99983394	2247.6
SA22_4	1875	163.06524276733398	71.39814376831055	0.99995303	2248.8
SA22_4	1876	201.68676376342773	89.21063661575317	0.9999522	2250.0
SA22_4	1877	175.45089721679688	83.44349384307861	0.99968183	2251.2
SA22_4	1878	188.09269666671753	216.04697227478027	0.9995852	2252.4
SA22_4	1879	181.40318393707275	318.63842010498047	0.99976605	2253.6
SA22_4	1880	222.60961532592773	188.2641363143921	0.99986064	2254.8
SA22_4	1881	283.1948757171631	182.5363540649414	0.999882	2256.0
SA22_4	1882	333.88195037841797	277.00464248657227	0.999961	2257.2
SA22_4	1883	403.8304328918457	240.31210899353027	0.9999341	2258.4
SA22_4	1884	484.36694145202637	163.45098495483398	0.9999219	2259.6
SA22_4	1885	576.9904136657715	95.51034450531006	0.9999285	2260.8
SA22_4	1886	657.2409629821777	51.45271182060242	0.999757	2262.0
SA22_4	1887	721.6089248657227	39.367114305496216	0.9998091	2263.2
SA22_4	1888	740.459156036377	45.4876971244812	8.9129186e-05	2264.4
SA22_4	1889	714.1321182250977	114.99880313873291	0.9941234	2265.6
SA22_4	1890	634.1372489929199	202.20454216003418	0.9999608	2266.8
SA22_4	1891	610.1688385009766	283.3795166015625	0.9998745	2268.0
SA22_4	1892	655.4256439208984	347.59803771972656	0.9999696	2269.2
SA22_4	1893	684.3707084655762	365.38570404052734	0.9998235	2270.4
SA22_4	1894	707.9542636871338	357.3307800292969	0.9998149	2271.6
SA22_4	1895	723.8337516784668	218.75736236572266	0.99939215	2272.8
SA22_4	1896	721.3040351867676	42.194920778274536	0.9883372	2274.0
SA22_4	1897	734.8114967346191	180.1879119873047	0.9914772	2275.2
SA22_4	1898	742.2279357910156	325.8097457885742	0.9307178	2276.4
SA22_4	1899	739.5132064819336	216.18255615234375	0.99922276	2277.6
SA22_4	1900	726.1524200439453	32.77886152267456	5.0732982e-05	2278.8
SA22_4	1901	736.4044189453125	43.023905754089355	0.991735	2280.0
SA22_4	1902	731.2886238098145	42.01892137527466	0.98581195	2281.2
SA22_4	1903	721.0666656494141	53.31190824508667	0.99962866	2282.4
SA22_4	1904	725.5040168762207	177.07622051239014	0.9810151	2283.6
SA22_4	1905	715.3409004211426	306.441707611084	0.9999807	2284.8
SA22_4	1906	728.3560752868652	238.1894016265869	0.9981833	2286.0
SA22_4	1907	720.2144622802734	74.25397396087646	0.99919575	2287.2
SA22_4	1908	710.3672027587891	43.600441217422485	0.99976486	2288.4
SA22_4	1909	721.354341506958	42.51996159553528	0.8905362	2289.6
SA22_4	1910	715.929651260376	39.901825189590454	0.98988616	2290.8
SA22_4	1911	737.7211570739746	39.705820083618164	0.9985784	2292.0
SA22_4	1912	721.4900016784668	159.28002834320068	0.9807498	2293.2
SA22_4	1913	719.3159103393555	328.31894874572754	0.9998752	2294.4
SA22_4	1914	726.7748832702637	291.47363662719727	0.9998504	2295.6
SA22_4	1915	730.4131507873535	79.89709138870239	0.9981831	2296.8
SA22_4	1916	720.7674980163574	33.161866664886475	0.9986804	2298.0
SA22_4	1917	728.7269592285156	76.62428140640259	0.99896705	2299.2
SA22_4	1918	724.6083736419678	108.45685958862305	0.9997029	2300.4
SA22_4	1919	712.3448848724365	36.59804821014404	0.9995745	2301.6
SA22_4	1920	698.3381271362305	38.6418342590332	0.9992487	2302.8
SA22_4	1921	714.4848823547363	39.80379581451416	0.999549	2304.0
SA22_4	1922	716.2915706634521	43.7883996963501	0.9996705	2305.2
SA22_4	1923	675.9598731994629	223.41689586639404	0.96818674	2306.4
SA22_4	1924	727.638578414917	346.9091320037842	0.99992526	2307.6
SA22_4	1925	717.5059795379639	152.73808479309082	0.99779475	2308.8
SA22_4	1926	713.776969909668	36.79845213890076	0.9951892	2310.0
SA22_4	1927	733.9615821838379	29.485425353050232	0.0053212987	2311.2
SA22_4	1928	433.4175109863281	247.0796012878418	1.1417411e-05	2312.4
SA22_4	1929	746.9338417053223	52.25368022918701	0.00015863984	2313.6
SA22_4	1930	745.9612846374512	59.98381733894348	5.166231e-05	2314.8
SA22_4	1931	694.5746898651123	87.72299766540527	0.43424958	2316.0
SA22_4	1932	415.549898147583	258.28763008117676	1.5824022e-05	2317.2
SA22_4	1933	722.6884841918945	65.8989143371582	0.5428706	2318.4
SA22_4	1934	769.0445899963379	33.17832112312317	0.962917	2319.6
SA22_4	1935	733.7461471557617	76.18007183074951	0.9972907	2320.8
SA22_4	1936	717.7282810211182	294.4966506958008	0.99991405	2322.0
SA22_4	1937	736.939001083374	272.9916000366211	0.999373	2323.2
SA22_4	1938	718.6393737792969	71.47918224334717	0.9976476	2324.4
SA22_4	1939	720.0704574584961	29.204682111740112	0.8787046	2325.6
SA22_4	1940	779.0048599243164	37.38616704940796	4.314522e-05	2326.8
SA22_4	1941	762.4795436859131	51.3747239112854	3.503778e-05	2328.0
SA22_4	1942	701.2813568115234	69.75919246673584	0.83511716	2329.2
SA22_4	1943	683.072566986084	58.27847957611084	0.9686044	2330.4
SA22_4	1944	690.8349990844727	82.78148889541626	0.075145856	2331.6
SA22_4	1945	666.693925857544	96.06396675109863	0.99978477	2332.8
SA22_4	1946	651.4878749847412	243.55759620666504	0.99997926	2334.0
SA22_4	1947	651.5363216400146	359.2678642272949	0.9999634	2335.2
SA22_4	1948	649.952220916748	311.90526008605957	0.99990916	2336.4
SA22_4	1949	678.6332130432129	183.19693565368652	0.999739	2337.6
SA22_4	1950	729.8453330993652	61.811556816101074	0.9505043	2338.8
SA22_4	1951	751.6677856445312	41.780444383621216	0.8341637	2340.0
SA22_4	1952	735.4734897613525	126.96637630462646	0.9745812	2341.2
SA22_4	1953	715.6790733337402	333.9245796203613	0.99994195	2342.4
SA22_4	1954	729.9412250518799	183.54093074798584	0.9997216	2343.6
SA22_4	1955	708.1921577453613	40.53578495979309	0.99888784	2344.8
SA22_4	1956	757.3887825012207	41.070488691329956	0.000105410065	2346.0
SA22_4	1957	762.0946884155273	50.42683482170105	1.6686203e-05	2347.2
SA22_4	1958	693.6898231506348	71.59315824508667	0.9713524	2348.4
SA22_4	1959	657.5329303741455	101.00279331207275	0.0031003763	2349.6
SA22_4	1960	649.3166923522949	117.51060962677002	0.99995553	2350.8
SA22_4	1961	718.7966346740723	67.73738622665405	0.96699387	2352.0
SA22_4	1962	768.9999580383301	32.98863887786865	0.9017963	2353.2
SA22_4	1963	732.0591926574707	46.42139196395874	0.97850966	2354.4
SA22_4	1964	783.3575248718262	39.33482050895691	0.00015397146	2355.6
SA22_4	1965	742.497730255127	55.347479581832886	2.3058126e-05	2356.8
SA22_4	1966	682.6377868652344	63.11194181442261	0.057079174	2358.0
SA22_4	1967	761.0757827758789	75.16630411148071	2.0375053e-05	2359.2
SA22_4	1968	665.9274101257324	79.24354791641235	0.88009816	2360.4
SA22_4	1969	727.4449348449707	63.45325469970703	0.00011698916	2361.6
SA22_4	1970	661.6328239440918	105.53442478179932	0.9853967	2362.8
SA22_4	1971	742.4214839935303	178.72698783874512	0.99894875	2364.0
SA22_4	1972	753.6684989929199	224.5600175857544	0.99452883	2365.2
SA22_4	1973	674.7596740722656	275.5866050720215	0.9996182	2366.4
SA22_4	1974	623.2746124267578	303.9637756347656	0.999892	2367.6
SA22_4	1975	591.4281368255615	314.76799964904785	0.99998534	2368.8
SA22_4	1976	476.44948959350586	359.2266654968262	0.9999291	2370.0
SA22_4	1977	368.82872581481934	381.96401596069336	0.99950373	2371.2
SA22_4	1978	413.3280277252197	260.1039505004883	1.7069911e-05	2372.4
SA22_4	1979	449.62706565856934	257.44059562683105	1.7491511e-05	2373.6
SA22_4	1980	399.7336149215698	263.6450672149658	1.3619079e-05	2374.8
SA22_4	1981	362.19868659973145	343.2674789428711	0.97467834	2376.0
SA22_4	1982	440.29221534729004	351.79224014282227	0.99996257	2377.2
SA22_4	1983	550.6375789642334	377.95002937316895	0.9994357	2378.4
SA22_4	1984	666.5830612182617	399.6208190917969	0.9998752	2379.6
SA22_4	1985	715.8278465270996	393.8412094116211	0.9998921	2380.8
SA22_4	1986	721.2761878967285	357.528076171875	0.9997876	2382.0
SA22_4	1987	742.4357414245605	266.66439056396484	0.99785894	2383.2
SA22_4	1988	708.9633941650391	319.77041244506836	0.99994075	2384.4
SA22_4	1989	705.1021575927734	267.78502464294434	0.9998053	2385.6
SA22_4	1990	717.680549621582	147.2135066986084	0.9868782	2386.8
SA22_4	1991	705.1207542419434	56.53102397918701	0.9982065	2388.0
SA22_4	1992	785.5546951293945	53.53840470314026	2.0115434e-05	2389.2
SA22_4	1993	732.4518203735352	90.41038513183594	0.9993555	2390.4
SA22_4	1994	718.8076019287109	252.36854553222656	0.9999627	2391.6
SA22_4	1995	715.5058860778809	197.46760368347168	0.9954442	2392.8
SA22_4	1996	718.4118270874023	58.85017275810242	0.99690884	2394.0
SA22_4	1997	714.1429901123047	43.58371138572693	0.9999217	2395.2
SA22_4	1998	720.1774597167969	250.17534255981445	0.9996451	2396.4
SA22_4	1999	739.2487525939941	320.9688949584961	0.99863404	2397.6
[truncated: 1,602 more rows]
