# Supplementary material for: Measuring inter-individual differences in behavioural types of gilthead seabreams in the laboratory using deep learning
Source: PeerJ. 2022 May 5;10:e13396. doi: 10.7717/peerj.13396 (PMC9080431; doi:10.7717/peerj.13396)
Supplement: Supplemental Information 1 [file peerj-10-13396-s001.zip › Raw validation data/d3/SA22_7.csv]

ID	sec	X	Y	%	seconds
SA22_7	1	156.59444332122803	244.97125625610352	0.9998586	0.0
SA22_7	2	145.81435918807983	370.8835029602051	0.9999112	1.2
SA22_7	3	135.8215093612671	301.3199043273926	0.9999821	2.4
SA22_7	4	95.45102119445801	201.52959823608398	0.99969935	3.6
SA22_7	5	90.39419889450073	93.80068302154541	0.99918073	4.8
SA22_7	6	70.24218440055847	136.57344818115234	0.9983859	6.0
SA22_7	7	103.3128023147583	207.51221179962158	0.0005067951	7.2
SA22_7	8	145.7550287246704	226.74968719482422	0.77165776	8.4
SA22_7	9	181.2977910041809	238.14353942871094	0.99993527	9.6
SA22_7	10	186.59625053405762	253.9830207824707	0.999951	10.8
SA22_7	11	188.4851574897766	260.421667098999	0.9999181	12.0
SA22_7	12	184.32466983795166	263.2431221008301	0.99995625	13.2
SA22_7	13	166.35468006134033	260.2887153625488	0.99996805	14.4
SA22_7	14	95.56038975715637	294.5698928833008	0.99979836	15.6
SA22_7	15	78.94269227981567	250.5018424987793	0.9997067	16.8
SA22_7	16	112.5816822052002	96.86773538589478	0.9998118	18.0
SA22_7	17	103.94189357757568	130.76891899108887	0.8082538	19.2
SA22_7	18	144.02120113372803	260.63758850097656	0.99991906	20.4
SA22_7	19	72.95600175857544	345.1784133911133	0.9999201	21.6
SA22_7	20	79.04524803161621	179.64152812957764	0.9997626	22.8
SA22_7	21	102.84832715988159	58.41209292411804	0.99982196	24.0
SA22_7	22	120.49734592437744	202.23392486572266	0.9999348	25.2
SA22_7	23	85.92973947525024	314.30763244628906	0.9994973	26.4
SA22_7	24	104.08512353897095	340.66014289855957	0.9999728	27.6
SA22_7	25	111.63235902786255	125.73237419128418	0.99989486	28.8
SA22_7	26	117.82219409942627	48.920602798461914	0.9920333	30.0
SA22_7	27	121.28244638442993	93.0873441696167	0.9998505	31.2
SA22_7	28	97.10652828216553	208.1254005432129	0.20508662	32.4
SA22_7	29	131.9910764694214	207.11141109466553	0.99797684	33.6
SA22_7	30	157.21677541732788	236.02106094360352	0.99993336	34.8
SA22_7	31	77.06835865974426	240.38606643676758	0.99867177	36.0
SA22_7	32	92.38958358764648	86.47230863571167	0.99972016	37.2
SA22_7	33	80.74066638946533	116.68402433395386	0.9860481	38.4
SA22_7	34	69.3341851234436	250.15874862670898	0.9764336	39.6
SA22_7	35	108.21852684020996	256.27964973449707	0.99287206	40.8
SA22_7	36	152.0907998085022	380.0871276855469	0.99994516	42.0
SA22_7	37	154.53002452850342	270.09615898132324	0.99973327	43.2
SA22_7	38	150.9999394416809	353.90235900878906	0.99960023	44.4
SA22_7	39	151.53342485427856	285.2269649505615	0.9999416	45.6
SA22_7	40	129.20814752578735	152.67379760742188	0.9994824	46.8
SA22_7	41	110.33222675323486	277.2287178039551	0.99976045	48.0
SA22_7	42	95.37072777748108	372.566499710083	0.99668944	49.2
SA22_7	43	102.88553237915039	389.85554695129395	0.9996705	50.4
SA22_7	44	130.51358461380005	251.19958877563477	0.99983144	51.6
SA22_7	45	132.91345834732056	219.62797164916992	0.16377434	52.8
SA22_7	46	128.8974165916443	350.92363357543945	0.03783775	54.0
SA22_7	47	154.20458316802979	397.9739570617676	0.9999558	55.2
SA22_7	48	97.64454960823059	315.150089263916	0.9998523	56.4
SA22_7	49	89.15303349494934	97.00231075286865	0.98508716	57.6
SA22_7	50	86.22981309890747	122.82880783081055	0.8391027	58.8
SA22_7	51	84.03311967849731	250.3787326812744	0.4622114	60.0
SA22_7	52	127.34161615371704	233.14038276672363	0.9963905	61.2
SA22_7	53	150.69119930267334	234.2530345916748	0.9919666	62.4
SA22_7	54	114.7773265838623	285.5409049987793	0.9929844	63.6
SA22_7	55	70.1962411403656	259.01195526123047	0.99409276	64.8
SA22_7	56	113.85064125061035	82.47427940368652	0.99994445	66.0
SA22_7	57	66.3499653339386	154.72510814666748	0.0013110745	67.2
SA22_7	58	82.03197717666626	285.4017734527588	0.9734466	68.4
SA22_7	59	140.91763496398926	231.19454383850098	0.99985254	69.6
SA22_7	60	83.04490447044373	115.0286078453064	0.99990106	70.8
SA22_7	61	102.82806158065796	64.7242283821106	0.99978393	72.0
SA22_7	62	76.70316696166992	117.86182165145874	0.9985108	73.2
SA22_7	63	108.69014263153076	189.5932674407959	0.86443067	74.4
SA22_7	64	148.146390914917	207.0018482208252	0.9986426	75.6
SA22_7	65	153.02588939666748	362.44105339050293	0.9623896	76.8
SA22_7	66	147.81322479248047	396.6459560394287	0.99996746	78.0
SA22_7	67	77.8977632522583	298.2637596130371	0.99922216	79.2
SA22_7	68	92.92539358139038	88.60666036605835	0.9997191	80.4
SA22_7	69	87.5149130821228	93.08456897735596	0.9968471	81.6
SA22_7	70	126.11520290374756	211.1899995803833	0.10801283	82.8
SA22_7	71	149.08392429351807	340.8211326599121	0.9947714	84.0
SA22_7	72	148.1926441192627	341.5023422241211	0.99983835	85.2
SA22_7	73	134.32743549346924	279.99629974365234	0.9984315	86.4
SA22_7	74	105.49015998840332	380.0138854980469	0.99995184	87.6
SA22_7	75	73.5126256942749	214.38849449157715	0.9998016	88.8
SA22_7	76	124.61096048355103	42.06271290779114	0.9998275	90.0
SA22_7	77	61.992835998535156	200.2987289428711	0.0013894849	91.2
SA22_7	78	81.0231864452362	294.779748916626	0.9715176	92.4
SA22_7	79	107.28951692581177	247.07599639892578	0.9908131	93.6
SA22_7	80	90.80103635787964	124.31859970092773	0.9998796	94.8
SA22_7	81	118.4445858001709	46.62034749984741	0.99950397	96.0
SA22_7	82	77.61722803115845	188.4876251220703	0.9618728	97.2
SA22_7	83	126.77342891693115	270.9645080566406	0.9996238	98.4
SA22_7	84	69.52115893363953	343.14823150634766	0.9986842	99.6
SA22_7	85	73.06186556816101	172.6423215866089	0.9985519	100.8
SA22_7	86	126.80771350860596	49.551461935043335	0.9986451	102.0
SA22_7	87	74.322110414505	247.14357376098633	0.122755066	103.2
SA22_7	88	109.24270153045654	296.7814636230469	0.9999143	104.4
SA22_7	89	124.2178201675415	186.29844188690186	0.99995875	105.6
SA22_7	90	89.70598578453064	116.64384126663208	0.99982846	106.8
SA22_7	91	97.61963486671448	97.9918885231018	0.9996526	108.0
SA22_7	92	678.1628608703613	102.61090278625488	0.00031631027	109.2
SA22_7	93	115.60099124908447	236.98622703552246	0.08392569	110.4
SA22_7	94	80.14105558395386	134.80090141296387	0.9995209	111.6
SA22_7	95	113.98075819015503	37.22851037979126	0.9982249	112.8
SA22_7	96	63.31102252006531	164.57988739013672	0.930653	114.0
SA22_7	97	687.2922897338867	98.31964015960693	0.00448261	115.2
SA22_7	98	133.94325971603394	217.62023448944092	0.8867488	116.4
SA22_7	99	136.6194725036621	273.059720993042	0.9997209	117.6
SA22_7	100	142.2869086265564	382.48083114624023	0.9999244	118.8
SA22_7	101	84.11396741867065	373.5856246948242	0.99957186	120.0
SA22_7	102	76.18232369422913	217.86749839782715	0.9996381	121.2
SA22_7	103	108.69407653808594	57.82163858413696	0.9996182	122.4
SA22_7	104	111.83199882507324	48.90351176261902	0.9995135	123.6
SA22_7	105	116.37996435165405	86.82889223098755	0.9998111	124.8
SA22_7	106	88.3405864238739	256.65721893310547	0.9989046	126.0
SA22_7	107	122.16496467590332	310.8621883392334	0.9999521	127.2
SA22_7	108	114.06594514846802	200.0438117980957	0.9999248	128.4
SA22_7	109	120.80360651016235	43.555108308792114	0.9794439	129.6
SA22_7	110	91.0295307636261	211.89276695251465	0.9602655	130.8
SA22_7	111	110.74156761169434	283.00512313842773	0.9995752	132.0
SA22_7	112	108.91623497009277	163.27786445617676	0.9999716	133.2
SA22_7	113	119.10614967346191	66.81572914123535	0.9998461	134.4
SA22_7	114	87.76671886444092	139.2484474182129	0.9696395	135.6
SA22_7	115	126.53653621673584	204.5163917541504	0.9973742	136.8
SA22_7	116	160.77067852020264	220.97808837890625	0.9977785	138.0
SA22_7	117	100.38750171661377	267.5909614562988	0.7526927	139.2
SA22_7	118	69.66794729232788	160.7090950012207	0.99988246	140.4
SA22_7	119	114.59828615188599	44.79879140853882	0.96881807	141.6
SA22_7	120	86.44647002220154	111.6099214553833	0.99906915	142.8
SA22_7	121	66.46071076393127	293.24546813964844	0.0011657686	144.0
SA22_7	122	129.72028255462646	232.31191635131836	0.9872279	145.2
SA22_7	123	75.06771087646484	146.4755916595459	0.9979692	146.4
SA22_7	124	111.51134967803955	43.882384300231934	0.9909146	147.6
SA22_7	125	686.5879058837891	98.56781244277954	0.1338712	148.8
SA22_7	126	91.59862995147705	266.3686752319336	0.9743891	150.0
SA22_7	127	98.92289638519287	156.31942749023438	0.9997032	151.2
SA22_7	128	113.83867263793945	63.4511661529541	0.99043816	152.4
SA22_7	129	104.33411598205566	82.51331806182861	0.71850723	153.6
SA22_7	130	123.23808670043945	42.500295639038086	0.99956447	154.8
SA22_7	131	98.20348024368286	91.56330585479736	0.9626408	156.0
SA22_7	132	74.18062686920166	259.9571228027344	0.97577286	157.2
SA22_7	133	122.19752073287964	197.89079189300537	0.9977919	158.4
SA22_7	134	76.06018781661987	130.1433563232422	0.99961346	159.6
SA22_7	135	103.36741209030151	52.54446029663086	0.9960317	160.8
SA22_7	136	71.391761302948	229.24201011657715	0.15123005	162.0
SA22_7	137	111.99088096618652	234.97804641723633	0.96308047	163.2
SA22_7	138	150.61771869659424	336.35982513427734	0.9998636	164.4
SA22_7	139	145.1274275779724	302.7223205566406	0.9999552	165.6
SA22_7	140	144.89701986312866	379.3992233276367	0.99994755	166.8
SA22_7	141	155.07551431655884	320.0115966796875	0.99996066	168.0
SA22_7	142	147.8217601776123	374.31970596313477	0.99994445	169.2
SA22_7	143	146.2170124053955	305.19959449768066	0.9999715	170.4
SA22_7	144	119.27957534790039	360.7144546508789	0.99864763	171.6
SA22_7	145	128.51433753967285	331.53968811035156	0.9999602	172.8
SA22_7	146	681.3879013061523	106.32728576660156	0.058316626	174.0
SA22_7	147	147.47705459594727	234.6693992614746	0.9826377	175.2
SA22_7	148	171.85282707214355	235.70611953735352	0.99991906	176.4
SA22_7	149	95.09905576705933	259.5798683166504	0.99747723	177.6
SA22_7	150	76.07370018959045	140.5125904083252	0.9998925	178.8
SA22_7	151	92.59457588195801	71.06664419174194	0.99952364	180.0
SA22_7	152	98.34738969802856	295.707950592041	0.9998516	181.2
SA22_7	153	105.46777248382568	283.5476875305176	0.9999095	182.4
SA22_7	154	92.18767881393433	90.41321039199829	0.99853575	183.6
SA22_7	155	75.49110651016235	104.8914098739624	0.99914527	184.8
SA22_7	156	107.34527111053467	200.374116897583	0.99885297	186.0
SA22_7	157	129.76837158203125	279.75048065185547	0.9994166	187.2
SA22_7	158	86.6115927696228	318.7817573547363	0.99988174	188.4
SA22_7	159	76.33757591247559	163.40017318725586	0.9985133	189.6
SA22_7	160	108.18212032318115	85.53452968597412	0.99991703	190.8
SA22_7	161	148.03928136825562	210.49853324890137	0.9999435	192.0
SA22_7	162	161.5384578704834	259.9599552154541	0.999948	193.2
SA22_7	163	117.03488826751709	100.85497856140137	0.9977748	194.4
SA22_7	164	108.30841064453125	64.24077272415161	0.99860626	195.6
SA22_7	165	116.13936424255371	89.4821047782898	0.9999467	196.8
SA22_7	166	119.27899122238159	48.40130567550659	0.99974793	198.0
SA22_7	167	70.35882472991943	201.60338401794434	0.0006365676	199.2
SA22_7	168	104.21401262283325	263.32529067993164	0.9960906	200.4
SA22_7	169	100.25310516357422	174.935302734375	0.9996966	201.6
SA22_7	170	98.38111996650696	92.44799852371216	0.9996178	202.8
SA22_7	171	78.97465229034424	131.47411823272705	0.9964204	204.0
SA22_7	172	83.67836475372314	354.21841621398926	0.9991941	205.2
SA22_7	173	80.44599294662476	304.1564083099365	0.9999293	206.4
SA22_7	174	88.34514617919922	100.85076570510864	0.9992323	207.6
SA22_7	175	120.00726461410522	51.27249240875244	0.9997547	208.8
SA22_7	176	104.98791933059692	46.76835536956787	0.88799113	210.0
SA22_7	177	109.78480577468872	249.54028129577637	0.9999331	211.2
SA22_7	178	105.45451641082764	286.9610595703125	0.9998362	212.4
SA22_7	179	113.29488754272461	77.51914501190186	0.99993885	213.6
SA22_7	180	67.58626699447632	131.16485595703125	0.9049647	214.8
SA22_7	181	76.0715126991272	267.9536819458008	0.9937822	216.0
SA22_7	182	127.80565023422241	295.5695343017578	0.9991068	217.2
SA22_7	183	77.79735326766968	377.7875518798828	0.9997832	218.4
SA22_7	184	77.73215174674988	234.7247314453125	0.99960035	219.6
SA22_7	185	100.08795261383057	83.92109870910645	0.99179536	220.8
SA22_7	186	104.38287258148193	58.13577890396118	0.9996214	222.0
SA22_7	187	125.1077651977539	215.85147857666016	0.99955124	223.2
SA22_7	188	103.05627584457397	171.72700881958008	0.99972886	224.4
SA22_7	189	104.50087785720825	62.27932691574097	0.997456	225.6
SA22_7	190	96.2881863117218	149.1062879562378	0.8859799	226.8
SA22_7	191	131.93553686141968	317.6843547821045	0.999824	228.0
SA22_7	192	111.39484643936157	117.27992534637451	0.9999603	229.2
SA22_7	193	109.4088077545166	58.063294887542725	0.99967515	230.4
SA22_7	194	94.44886445999146	144.06819820404053	0.999905	231.6
SA22_7	195	68.11564564704895	349.5229911804199	0.9990152	232.8
SA22_7	196	122.62115478515625	374.8876762390137	0.99990547	234.0
SA22_7	197	128.43990325927734	400.561580657959	0.9998921	235.2
SA22_7	198	128.41386795043945	414.3903064727783	0.9998635	236.4
SA22_7	199	129.05666828155518	413.6805725097656	0.99981457	237.6
SA22_7	200	125.6382703781128	416.80315017700195	0.9999434	238.8
SA22_7	201	124.61321353912354	414.88194465637207	0.9999546	240.0
SA22_7	202	113.09434175491333	402.89594650268555	0.99991524	241.2
SA22_7	203	120.08328437805176	290.4011821746826	0.99994314	242.4
SA22_7	204	99.8733639717102	241.91287994384766	0.8855245	243.6
SA22_7	205	103.54162454605103	315.2465629577637	0.99939334	244.8
SA22_7	206	100.90333223342896	315.85424423217773	0.99992335	246.0
SA22_7	207	83.74601006507874	165.76711177825928	0.9998067	247.2
SA22_7	208	105.43954372406006	155.58061122894287	0.9998723	248.4
SA22_7	209	121.17763757705688	263.4418487548828	0.9999405	249.6
SA22_7	210	97.74483442306519	153.27691555023193	0.9998349	250.8
SA22_7	211	119.97369527816772	61.87311887741089	0.9999391	252.0
SA22_7	212	83.3869993686676	142.342529296875	0.9370223	253.2
SA22_7	213	115.83306789398193	202.9053497314453	0.9961784	254.4
SA22_7	214	146.88855409622192	218.59155178070068	0.9914689	255.6
SA22_7	215	130.59487342834473	317.96030044555664	0.99931836	256.8
SA22_7	216	100.33931732177734	400.06882667541504	0.99948466	258.0
SA22_7	217	63.09731602668762	284.0713691711426	0.9677248	259.2
SA22_7	218	95.97235918045044	105.74604034423828	0.9969632	260.4
SA22_7	219	127.79498100280762	85.35338401794434	0.9998864	261.6
SA22_7	220	147.353196144104	138.71060371398926	0.99995863	262.8
SA22_7	221	112.99526691436768	179.26222801208496	0.999798	264.0
SA22_7	222	134.60911512374878	87.93519258499146	0.999938	265.2
SA22_7	223	121.37715816497803	160.9265899658203	0.99992335	266.4
SA22_7	224	108.83935689926147	281.32601737976074	0.999949	267.6
SA22_7	225	110.14159917831421	363.6424255371094	0.9997904	268.8
SA22_7	226	113.68623971939087	268.3074760437012	0.999154	270.0
SA22_7	227	98.43946099281311	106.34943723678589	0.84972674	271.2
SA22_7	228	104.08143997192383	90.53513288497925	0.9965654	272.4
SA22_7	229	90.81137180328369	217.21355438232422	0.02040843	273.6
SA22_7	230	117.26095676422119	223.27596187591553	0.99921167	274.8
SA22_7	231	135.75602769851685	287.70535469055176	0.9995654	276.0
SA22_7	232	104.82168197631836	366.57880783081055	0.9999392	277.2
SA22_7	233	63.77949118614197	244.2923355102539	0.9988927	278.4
SA22_7	234	97.33243584632874	99.09600734710693	0.99992347	279.6
SA22_7	235	118.32983493804932	80.32983541488647	0.9998129	280.8
SA22_7	236	116.32223129272461	220.32116889953613	0.9999124	282.0
SA22_7	237	111.83469295501709	285.71577072143555	0.99992096	283.2
SA22_7	238	99.9281644821167	154.18344497680664	0.99981374	284.4
SA22_7	239	120.65162658691406	51.41801476478577	0.99920136	285.6
SA22_7	240	66.81163311004639	201.54982566833496	0.9874248	286.8
SA22_7	241	108.1311821937561	242.01295852661133	0.99244106	288.0
SA22_7	242	142.10771322250366	223.8845443725586	0.99874735	289.2
SA22_7	243	121.91050052642822	297.0879077911377	0.9996481	290.4
SA22_7	244	83.66380333900452	368.8730049133301	0.9996387	291.6
SA22_7	245	67.54765510559082	263.13554763793945	0.99857736	292.8
SA22_7	246	104.3621301651001	74.47043895721436	0.9984493	294.0
SA22_7	247	115.1797890663147	76.26413583755493	0.99882513	295.2
SA22_7	248	117.56908893585205	155.4706048965454	0.9988617	296.4
SA22_7	249	118.772292137146	301.7465400695801	0.9997569	297.6
SA22_7	250	99.47009086608887	166.0211420059204	0.99899644	298.8
SA22_7	251	115.69939851760864	58.95192861557007	0.99952424	300.0
SA22_7	252	108.42599868774414	72.5007677078247	0.99692386	301.2
SA22_7	253	69.9169933795929	273.29535484313965	0.91165906	302.4
SA22_7	254	98.05268049240112	363.6649990081787	0.99995244	303.6
SA22_7	255	110.2795958518982	368.07360649108887	0.9998627	304.8
SA22_7	256	104.55387830734253	171.41823291778564	0.99975795	306.0
SA22_7	257	120.5246090888977	57.31748342514038	0.99973625	307.2
SA22_7	258	73.16007018089294	157.890043258667	0.39090306	308.4
SA22_7	259	119.84705924987793	208.14230918884277	0.9960359	309.6
SA22_7	260	146.232008934021	237.33309745788574	0.99880826	310.8
SA22_7	261	131.54579401016235	326.48460388183594	0.9983448	312.0
SA22_7	262	166.14989042282104	391.4600372314453	0.9999614	313.2
SA22_7	263	114.13681507110596	347.6450443267822	0.9998815	314.4
SA22_7	264	76.56831741333008	177.11305618286133	0.9993755	315.6
SA22_7	265	120.41782140731812	53.4032928943634	0.99963677	316.8
SA22_7	266	71.72610759735107	164.91698741912842	0.99844545	318.0
SA22_7	267	100.16433000564575	255.92339515686035	0.44932938	319.2
SA22_7	268	126.5345573425293	243.1995391845703	0.91063714	320.4
SA22_7	269	141.80233478546143	253.85101318359375	0.99885225	321.6
SA22_7	270	139.2588496208191	362.12671279907227	0.9542611	322.8
SA22_7	271	120.24312019348145	401.61569595336914	0.99992394	324.0
SA22_7	272	65.30653834342957	311.7989158630371	0.9978556	325.2
SA22_7	273	93.55542063713074	125.15491962432861	0.9998399	326.4
SA22_7	274	108.22128057479858	102.71093130111694	0.9997621	327.6
SA22_7	275	123.82819652557373	218.16487312316895	0.999783	328.8
SA22_7	276	129.14355993270874	287.34578132629395	0.999966	330.0
SA22_7	277	117.48502254486084	289.0989875793457	0.9999809	331.2
SA22_7	278	103.9470911026001	81.38279914855957	0.99772686	332.4
SA22_7	279	115.00970125198364	48.367552757263184	0.9992391	333.6
SA22_7	280	117.56670475006104	65.01262664794922	0.9995683	334.8
SA22_7	281	103.61384153366089	281.9718360900879	0.9998789	336.0
SA22_7	282	98.43814969062805	240.70326805114746	0.7600966	337.2
SA22_7	283	92.26094484329224	80.54879665374756	0.6782207	338.4
SA22_7	284	107.67902135848999	79.79069709777832	0.99981564	339.6
SA22_7	285	78.57918739318848	207.23975658416748	0.17323412	340.8
SA22_7	286	122.91641235351562	201.10549449920654	0.98139656	342.0
SA22_7	287	158.83479118347168	208.0678939819336	0.9995999	343.2
SA22_7	288	94.32823657989502	253.16139221191406	0.99770004	344.4
SA22_7	289	70.52996754646301	150.070481300354	0.999091	345.6
SA22_7	290	112.63772249221802	49.21788811683655	0.99948114	346.8
SA22_7	291	66.98454022407532	196.61619186401367	0.9438442	348.0
SA22_7	292	101.07052326202393	249.0226650238037	0.9074205	349.2
SA22_7	293	156.1539888381958	334.5596981048584	0.99967754	350.4
SA22_7	294	154.41173315048218	350.3261661529541	0.9998473	351.6
SA22_7	295	151.24722719192505	357.39933013916016	0.9998696	352.8
SA22_7	296	160.7313632965088	284.97339248657227	0.9999006	354.0
SA22_7	297	147.95737266540527	345.89444160461426	0.99995315	355.2
SA22_7	298	151.52122974395752	251.9685459136963	0.9999007	356.4
SA22_7	299	128.85061502456665	295.77890396118164	0.99993956	357.6
SA22_7	300	119.04177665710449	372.7979278564453	0.9993793	358.8
SA22_7	301	150.08231401443481	254.35409545898438	0.9999324	360.0
SA22_7	302	139.27969932556152	369.2251968383789	0.9999231	361.2
SA22_7	303	141.31029844284058	268.76389503479004	0.999959	362.4
SA22_7	304	136.33806705474854	346.49731636047363	0.9998173	363.6
SA22_7	305	135.26437282562256	242.37430572509766	0.99989605	364.8
SA22_7	306	112.76826858520508	329.55562591552734	0.99994695	366.0
SA22_7	307	113.0427360534668	326.94336891174316	0.9999374	367.2
SA22_7	308	120.54121494293213	201.06073379516602	0.9999616	368.4
SA22_7	309	95.63933610916138	135.34761428833008	0.9999684	369.6
SA22_7	310	70.20771503448486	176.05623722076416	0.9933622	370.8
SA22_7	311	68.72756481170654	341.03261947631836	0.9602807	372.0
SA22_7	312	87.20980882644653	322.522029876709	0.9998745	373.2
SA22_7	313	80.87131381034851	153.24421405792236	0.9997942	374.4
SA22_7	314	111.18875741958618	49.32605981826782	0.994399	375.6
SA22_7	315	74.79262351989746	155.16448974609375	0.9935992	376.8
SA22_7	316	110.62817573547363	200.48818588256836	0.9907823	378.0
SA22_7	317	145.33491134643555	206.8998098373413	0.998635	379.2
SA22_7	318	119.52352523803711	253.61669540405273	0.9962729	380.4
SA22_7	319	75.88425874710083	206.3715362548828	0.999767	381.6
SA22_7	320	93.58898401260376	96.17179155349731	0.87948114	382.8
SA22_7	321	115.04073143005371	51.474902629852295	0.9993747	384.0
SA22_7	322	119.08819675445557	56.16395115852356	0.99984765	385.2
SA22_7	323	84.52237248420715	242.51901626586914	0.99975115	386.4
SA22_7	324	102.9414415359497	316.98394775390625	0.99981827	387.6
SA22_7	325	99.27812814712524	163.25308799743652	0.9996575	388.8
SA22_7	326	116.83353185653687	56.30534648895264	0.99949336	390.0
SA22_7	327	111.89894676208496	59.056137800216675	0.4371786	391.2
SA22_7	328	120.07603645324707	163.74773025512695	0.9981013	392.4
SA22_7	329	154.46592569351196	202.7211856842041	0.99812204	393.6
SA22_7	330	102.57352590560913	252.33684539794922	0.99910563	394.8
SA22_7	331	67.75083541870117	146.89464569091797	0.99978167	396.0
SA22_7	332	116.8543815612793	53.06373596191406	0.9993766	397.2
SA22_7	333	101.17264986038208	49.981781244277954	0.9982711	398.4
SA22_7	334	127.0692229270935	258.5339069366455	0.99990726	399.6
SA22_7	335	99.71433877944946	177.4098300933838	0.99973863	400.8
SA22_7	336	109.75227355957031	65.11309146881104	0.99955755	402.0
SA22_7	337	98.52604866027832	124.79381561279297	0.9450362	403.2
SA22_7	338	82.89303183555603	320.48967361450195	0.9941705	404.4
SA22_7	339	85.3263795375824	319.37084197998047	0.9998503	405.6
SA22_7	340	82.670658826828	181.5695285797119	0.9922134	406.8
SA22_7	341	116.00016355514526	55.05481839179993	0.9996965	408.0
SA22_7	342	85.87614297866821	114.39509153366089	0.988634	409.2
SA22_7	343	77.65658497810364	228.204345703125	0.97743076	410.4
SA22_7	344	108.6228609085083	255.77264785766602	0.99957913	411.6
SA22_7	345	114.92899656295776	296.2825870513916	0.9999689	412.8
SA22_7	346	88.91990184783936	142.28784084320068	0.99932444	414.0
SA22_7	347	118.58787536621094	49.68902349472046	0.9973611	415.2
SA22_7	348	680.5018424987793	108.27895402908325	0.0063611683	416.4
SA22_7	349	88.66212368011475	280.15485763549805	0.020602	417.6
SA22_7	350	121.169912815094	205.96461296081543	0.99946827	418.8
SA22_7	351	81.54677152633667	107.34473705291748	0.9999269	420.0
SA22_7	352	104.86534833908081	66.67606115341187	0.9986156	421.2
SA22_7	353	74.13021922111511	243.51064682006836	0.9953852	422.4
SA22_7	354	112.44978904724121	260.12354850769043	0.99923265	423.6
SA22_7	355	115.20864963531494	177.25331783294678	0.99985385	424.8
SA22_7	356	88.93105387687683	100.3655219078064	0.99989927	426.0
SA22_7	357	114.29449319839478	57.74411916732788	0.99982363	427.2
SA22_7	358	65.56589603424072	213.91541004180908	0.9761974	428.4
SA22_7	359	109.96731519699097	232.68218994140625	0.36968175	429.6
SA22_7	360	134.82580184936523	220.90487480163574	0.6818609	430.8
SA22_7	361	142.9352045059204	270.51401138305664	0.99969876	432.0
SA22_7	362	153.4258008003235	397.37159729003906	0.9999193	433.2
SA22_7	363	87.05560564994812	372.64034271240234	0.9994467	434.4
SA22_7	364	75.19577741622925	197.23784923553467	0.9997508	435.6
SA22_7	365	118.0659294128418	50.91461420059204	0.9996642	436.8
SA22_7	366	33.40767025947571	269.1825771331787	0.20603667	438.0
SA22_7	367	109.5305323600769	265.0474548339844	0.9991007	439.2
SA22_7	368	85.50074100494385	142.1723985671997	0.99937207	440.4
SA22_7	369	118.8153624534607	55.528578758239746	0.99949956	441.6
SA22_7	370	61.41972541809082	153.16914081573486	0.9960691	442.8
SA22_7	371	686.2018585205078	103.27328681945801	0.04218439	444.0
SA22_7	372	129.81975078582764	225.97788333892822	0.056388423	445.2
SA22_7	373	132.87591934204102	346.34416580200195	0.9141075	446.4
SA22_7	374	157.09794759750366	393.4177780151367	0.99992836	447.6
SA22_7	375	118.80570650100708	286.26397132873535	0.9999927	448.8
SA22_7	376	73.55987429618835	130.36620140075684	0.999926	450.0
SA22_7	377	115.36660194396973	42.70122170448303	0.9995596	451.2
SA22_7	378	680.9466361999512	108.25270414352417	0.0017100404	452.4
SA22_7	379	89.82940316200256	254.04321670532227	0.00062206096	453.6
SA22_7	380	115.28828144073486	265.6853199005127	0.6597313	454.8
SA22_7	381	120.79417705535889	371.0515022277832	0.9997937	456.0
SA22_7	382	134.16649103164673	225.60141563415527	0.99992	457.2
SA22_7	383	85.52250862121582	369.3333435058594	0.9999541	458.4
SA22_7	384	95.08283734321594	267.90759086608887	0.9998846	459.6
SA22_7	385	112.0079517364502	96.44873857498169	0.99952054	460.8
SA22_7	386	107.90317058563232	79.49631929397583	0.9985349	462.0
SA22_7	387	119.10594701766968	51.25205397605896	0.9996246	463.2
SA22_7	388	113.0824089050293	47.22874402999878	0.9989691	464.4
SA22_7	389	108.46986770629883	152.9179859161377	0.99976486	465.6
SA22_7	390	141.80331230163574	295.413122177124	0.9998678	466.8
SA22_7	391	62.536442279815674	267.1387767791748	0.6460951	468.0
SA22_7	392	83.86091589927673	96.37568235397339	0.96910447	469.2
SA22_7	393	99.1340160369873	53.72385621070862	0.99948055	470.4
SA22_7	394	120.24258375167847	192.89105415344238	0.9998373	471.6
SA22_7	395	114.04591798782349	219.08832550048828	0.9997037	472.8
SA22_7	396	117.89436340332031	89.74878787994385	0.99961424	474.0
SA22_7	397	119.75880861282349	65.45122861862183	0.99945813	475.2
SA22_7	398	120.84861993789673	41.66196942329407	0.99958867	476.4
SA22_7	399	71.16509079933167	186.06123447418213	0.6195539	477.6
SA22_7	400	96.13555669784546	242.8593635559082	0.2968058	478.8
SA22_7	401	79.19315099716187	129.9610948562622	0.9922043	480.0
SA22_7	402	122.72104024887085	42.67723202705383	0.31953025	481.2
SA22_7	403	69.61840391159058	162.0812702178955	0.99150884	482.4
SA22_7	404	102.85341739654541	230.06738662719727	0.18432863	483.6
SA22_7	405	120.04203796386719	356.75989151000977	0.9998505	484.8
SA22_7	406	132.17921257019043	221.31085395812988	0.99991477	486.0
SA22_7	407	133.20084810256958	182.75426387786865	0.9991541	487.2
SA22_7	408	96.34625911712646	295.6490421295166	0.9960671	488.4
SA22_7	409	148.74341487884521	267.26202964782715	0.99962485	489.6
SA22_7	410	86.15179061889648	296.46297454833984	0.9997569	490.8
SA22_7	411	82.16838240623474	231.8304204940796	0.9995925	492.0
SA22_7	412	116.50415658950806	54.938721656799316	0.999627	493.2
SA22_7	413	138.77880573272705	90.82666397094727	0.9999665	494.4
SA22_7	414	113.32346200942993	66.41437768936157	0.9996985	495.6
SA22_7	415	110.14163494110107	52.57937550544739	0.99842644	496.8
SA22_7	416	124.2969274520874	60.35557508468628	0.99995196	498.0
SA22_7	417	112.93323040008545	78.19213628768921	0.9998004	499.2
SA22_7	418	167.38944053649902	208.3517074584961	0.9999713	500.4
SA22_7	419	176.5628457069397	313.8344478607178	0.9998487	501.6
SA22_7	420	148.19074869155884	278.6202907562256	0.99993324	502.8
SA22_7	421	136.3861322402954	96.10994338989258	0.999361	504.0
SA22_7	422	109.01322364807129	58.37162733078003	0.99836034	505.2
SA22_7	423	79.56924438476562	334.5566940307617	0.99549896	506.4
SA22_7	424	80.04549145698547	387.1757411956787	0.99959797	507.6
SA22_7	425	87.67380714416504	228.28079223632812	0.99857986	508.8
SA22_7	426	104.87418174743652	76.4635419845581	0.9996165	510.0
SA22_7	427	101.1453628540039	73.00180435180664	0.9993839	511.2
SA22_7	428	111.53373718261719	62.591214179992676	0.9993728	512.4
SA22_7	429	144.60946321487427	168.69576930999756	0.99943274	513.6
SA22_7	430	121.56827449798584	315.1846504211426	0.99989307	514.8
SA22_7	431	106.58531188964844	200.51064491271973	0.9998604	516.0
SA22_7	432	99.11244511604309	79.34018611907959	0.9900422	517.2
SA22_7	433	117.84694194793701	51.785173416137695	0.9993742	518.4
SA22_7	434	118.73176097869873	49.864686727523804	0.9956474	519.6
SA22_7	435	115.88542461395264	194.10425662994385	0.9998914	520.8
SA22_7	436	119.90354061126709	327.6004886627197	0.9999697	522.0
SA22_7	437	106.44856691360474	205.85243225097656	0.99988484	523.2
SA22_7	438	96.25126719474792	73.41741800308228	0.9996381	524.4
SA22_7	439	115.6059980392456	58.37184190750122	0.99964464	525.6
SA22_7	440	119.27742958068848	43.01053047180176	0.98999655	526.8
SA22_7	441	686.5432739257812	94.80653285980225	0.14343333	528.0
SA22_7	442	105.21774291992188	331.5515899658203	0.9999608	529.2
SA22_7	443	114.36201333999634	256.89236640930176	0.9957718	530.4
SA22_7	444	96.50467038154602	109.91625308990479	0.99989986	531.6
SA22_7	445	75.79340934753418	105.68312644958496	0.6261704	532.8
SA22_7	446	102.2068738937378	213.894681930542	0.75322837	534.0
SA22_7	447	138.73270750045776	233.3815097808838	0.99697006	535.2
SA22_7	448	153.93168926239014	372.74291038513184	0.99969065	536.4
SA22_7	449	134.89549160003662	333.00232887268066	0.9999429	537.6
SA22_7	450	142.97385215759277	246.11663818359375	0.9999038	538.8
SA22_7	451	123.02000522613525	356.3848114013672	0.9999701	540.0
SA22_7	452	76.37740969657898	291.0640239715576	0.99991393	541.2
SA22_7	453	107.91330337524414	117.97222137451172	0.9986779	542.4
SA22_7	454	120.61840295791626	73.87616872787476	0.9932749	543.6
SA22_7	455	102.81544923782349	66.96868658065796	0.9848439	544.8
SA22_7	456	90.72030186653137	183.20714950561523	0.9960686	546.0
SA22_7	457	124.86101388931274	201.1962890625	0.9994562	547.2
SA22_7	458	150.94622373580933	211.5439224243164	0.9974892	548.4
SA22_7	459	174.4870901107788	200.96068382263184	0.9987513	549.6
SA22_7	460	100.39304494857788	174.46426391601562	0.98585135	550.8
SA22_7	461	60.00775694847107	316.71586990356445	0.9976311	552.0
SA22_7	462	86.59905791282654	379.39001083374023	0.99873084	553.2
SA22_7	463	97.27879166603088	290.5938720703125	0.9999511	554.4
SA22_7	464	95.49148678779602	122.12173461914062	0.9999341	555.6
SA22_7	465	108.31868648529053	54.51282978057861	0.9973677	556.8
SA22_7	466	116.83751344680786	69.20737266540527	0.9994118	558.0
SA22_7	467	87.04757690429688	293.87792587280273	0.99973005	559.2
SA22_7	468	109.06281471252441	351.80405616760254	0.9999287	560.4
SA22_7	469	119.44644451141357	200.9805679321289	0.99410915	561.6
SA22_7	470	121.85136079788208	78.67642164230347	0.9998758	562.8
SA22_7	471	86.94353103637695	127.09005832672119	0.9935967	564.0
SA22_7	472	130.22608757019043	177.0221185684204	0.99918336	565.2
SA22_7	473	165.29371738433838	180.06634712219238	0.99986565	566.4
SA22_7	474	105.05027770996094	165.63735008239746	0.7317591	567.6
SA22_7	475	82.48525261878967	238.748459815979	0.96738404	568.8
SA22_7	476	84.02782678604126	299.29452896118164	0.9996252	570.0
SA22_7	477	108.7194561958313	226.4813232421875	0.99757844	571.2
SA22_7	478	118.88599395751953	97.20306158065796	0.9982516	572.4
SA22_7	479	122.77469635009766	198.79483222961426	0.9997384	573.6
SA22_7	480	107.15875625610352	221.06643676757812	0.99129784	574.8
SA22_7	481	108.73086452484131	71.64371967315674	0.98146844	576.0
SA22_7	482	82.2443962097168	121.04249954223633	0.99675083	577.2
SA22_7	483	127.35044956207275	185.84092140197754	0.99939156	578.4
SA22_7	484	140.61784744262695	203.75085353851318	0.9987839	579.6
SA22_7	485	138.18724155426025	321.4706325531006	0.9996567	580.8
SA22_7	486	158.0762505531311	396.3075828552246	0.99986386	582.0
SA22_7	487	99.29822087287903	351.6325378417969	0.99973136	583.2
SA22_7	488	70.88593244552612	192.29485988616943	0.999846	584.4
SA22_7	489	114.16776180267334	48.634164333343506	0.9096425	585.6
SA22_7	490	101.82461738586426	175.3416395187378	0.94828564	586.8
SA22_7	491	141.6616678237915	274.1197872161865	0.9993326	588.0
SA22_7	492	149.32713508605957	368.926362991333	0.99993324	589.2
SA22_7	493	147.30631113052368	247.30908393859863	0.99986637	590.4
SA22_7	494	141.64330959320068	365.4354000091553	0.99994206	591.6
SA22_7	495	153.96018028259277	253.7582015991211	0.9998441	592.8
SA22_7	496	135.69092750549316	250.56169509887695	0.98278344	594.0
SA22_7	497	160.18030643463135	382.8256130218506	0.9998641	595.2
SA22_7	498	145.1568365097046	366.0721778869629	0.99998426	596.4
SA22_7	499	82.75037407875061	231.69776916503906	0.99980503	597.6
SA22_7	500	105.39567470550537	64.3370246887207	0.9996673	598.8
SA22_7	501	70.1486349105835	151.26369953155518	0.9403233	600.0
SA22_7	502	86.43872737884521	284.42373275756836	0.99583614	601.2
SA22_7	503	121.08514308929443	250.62984466552734	0.8473687	602.4
SA22_7	504	136.81211471557617	238.96488189697266	0.9818604	603.6
SA22_7	505	158.30490589141846	258.0958557128906	0.99978036	604.8
SA22_7	506	155.82176446914673	375.72383880615234	0.99942493	606.0
SA22_7	507	152.1285057067871	365.989408493042	0.9999329	607.2
SA22_7	508	148.65177869796753	254.1148281097412	0.9997588	608.4
SA22_7	509	133.25661420822144	355.2359390258789	0.99998665	609.6
SA22_7	510	76.87191963195801	280.2978229522705	0.99981815	610.8
SA22_7	511	107.9634428024292	84.13670539855957	0.9997489	612.0
SA22_7	512	99.67243075370789	66.42868280410767	0.98824733	613.2
SA22_7	513	106.85077905654907	55.46035408973694	0.5910294	614.4
SA22_7	514	73.87742400169373	122.28262424468994	0.99828655	615.6
SA22_7	515	117.5076961517334	203.06935787200928	0.99925643	616.8
SA22_7	516	143.85515451431274	284.88804817199707	0.99964404	618.0
SA22_7	517	156.60511255264282	401.8670082092285	0.9999232	619.2
SA22_7	518	87.81640529632568	313.1184768676758	0.99973553	620.4
SA22_7	519	74.34205412864685	126.22939109802246	0.99991906	621.6
SA22_7	520	117.76731014251709	71.401047706604	0.20815206	622.8
SA22_7	521	108.04669857025146	179.57688331604004	0.9977082	624.0
SA22_7	522	147.7889060974121	212.02134132385254	0.9993099	625.2
SA22_7	523	113.01255226135254	278.9594078063965	0.9838409	626.4
SA22_7	524	72.89190292358398	267.1358871459961	0.9982426	627.6
SA22_7	525	89.27636742591858	96.12170934677124	0.9984401	628.8
SA22_7	526	78.4447431564331	128.6176872253418	0.996391	630.0
SA22_7	527	109.15510654449463	206.51121139526367	0.99799454	631.2
SA22_7	528	117.58701801300049	249.72599029541016	0.9993637	632.4
SA22_7	529	110.22143363952637	263.6245822906494	0.9997702	633.6
SA22_7	530	111.37465238571167	268.9177894592285	0.9998388	634.8
SA22_7	531	112.18068599700928	273.50555419921875	0.99981135	636.0
SA22_7	532	103.76551151275635	274.06585693359375	0.99990773	637.2
SA22_7	533	142.2433614730835	321.39719009399414	0.9999527	638.4
SA22_7	534	155.12560606002808	361.7116928100586	0.99997926	639.6
SA22_7	535	162.43268251419067	376.8002700805664	0.99960953	640.8
SA22_7	536	166.90990924835205	379.89978790283203	0.99981743	642.0
SA22_7	537	170.30556201934814	383.13191413879395	0.99979264	643.2
SA22_7	538	169.6052074432373	387.5255870819092	0.99946254	644.4
SA22_7	539	168.4286594390869	390.1743507385254	0.99961984	645.6
SA22_7	540	166.56041145324707	391.7837905883789	0.99954295	646.8
SA22_7	541	170.058012008667	393.024959564209	0.9994086	648.0
SA22_7	542	165.87482690811157	395.8783149719238	0.9997373	649.2
SA22_7	543	167.5248622894287	395.8157157897949	0.9996333	650.4
SA22_7	544	170.6545352935791	392.8055191040039	0.998698	651.6
SA22_7	545	169.83513832092285	396.467227935791	0.99942786	652.8
SA22_7	546	165.96922874450684	398.13005447387695	0.99940836	654.0
SA22_7	547	167.23179817199707	399.0047550201416	0.9996038	655.2
SA22_7	548	168.68702173233032	400.07938385009766	0.9997892	656.4
SA22_7	549	167.37700700759888	399.774169921875	0.9994197	657.6
SA22_7	550	167.06618070602417	399.8455810546875	0.9996433	658.8
SA22_7	551	170.03839015960693	400.15851974487305	0.99975926	660.0
SA22_7	552	166.4898157119751	399.35142517089844	0.99946266	661.2
SA22_7	553	167.00013875961304	399.8568534851074	0.99884856	662.4
SA22_7	554	165.62471389770508	402.0966911315918	0.9986072	663.6
SA22_7	555	165.5820608139038	402.6166534423828	0.99955565	664.8
SA22_7	556	163.2434844970703	403.83567810058594	0.9991616	666.0
SA22_7	557	166.9100046157837	398.50399017333984	0.9955265	667.2
SA22_7	558	168.6573028564453	405.7356262207031	0.9996867	668.4
SA22_7	559	161.9596242904663	416.5646553039551	0.9998702	669.6
SA22_7	560	155.10694980621338	418.29030990600586	0.9999199	670.8
SA22_7	561	146.03735208511353	416.6806411743164	0.9999081	672.0
SA22_7	562	113.92557621002197	406.0829544067383	0.99985516	673.2
SA22_7	563	110.65607070922852	406.8115711212158	0.9998118	674.4
SA22_7	564	110.20777225494385	413.5682773590088	0.99993885	675.6
SA22_7	565	96.73393368721008	414.33122634887695	0.999856	676.8
SA22_7	566	95.80442905426025	418.70633125305176	0.99991226	678.0
SA22_7	567	88.27227354049683	411.9657325744629	0.99969983	679.2
SA22_7	568	94.46206092834473	392.6228713989258	0.9992681	680.4
SA22_7	569	105.145263671875	389.50873374938965	0.99984527	681.6
SA22_7	570	114.04247283935547	377.4820804595947	0.999944	682.8
SA22_7	571	119.35502290725708	349.4147300720215	0.9999647	684.0
SA22_7	572	121.21806144714355	356.5014839172363	0.99995863	685.2
SA22_7	573	124.22736883163452	385.34826278686523	0.9999298	686.4
SA22_7	574	113.51346969604492	396.17420196533203	0.9999292	687.6
SA22_7	575	101.71219110488892	383.0558967590332	0.9912554	688.8
SA22_7	576	102.5816559791565	388.4922409057617	0.9987373	690.0
SA22_7	577	115.51977396011353	334.2327690124512	0.99966097	691.2
SA22_7	578	143.33438873291016	285.9905433654785	0.9999273	692.4
SA22_7	579	120.93470096588135	325.41858673095703	0.99991834	693.6
SA22_7	580	122.05413579940796	382.0198059082031	0.99993014	694.8
SA22_7	581	105.79330921173096	280.8016777038574	0.99993384	696.0
SA22_7	582	107.2797179222107	205.9595489501953	0.9997867	697.2
SA22_7	583	123.36804866790771	226.4902925491333	0.9998826	698.4
SA22_7	584	120.33913135528564	314.42261695861816	0.99995816	699.6
SA22_7	585	118.93726587295532	226.10026359558105	0.99947923	700.8
SA22_7	586	89.37300443649292	231.46868705749512	0.0052215992	702.0
SA22_7	587	103.6907434463501	249.30893898010254	0.9273276	703.2
SA22_7	588	125.34167766571045	247.1710968017578	0.99312156	704.4
SA22_7	589	146.20659351348877	253.00950050354004	0.99692863	705.6
SA22_7	590	148.66981506347656	254.2646598815918	0.99733657	706.8
SA22_7	591	158.77716541290283	262.17390060424805	0.9994734	708.0
SA22_7	592	178.15746068954468	269.14947509765625	0.9997156	709.2
SA22_7	593	212.24157810211182	266.2555503845215	0.99989665	710.4
SA22_7	594	272.08971977233887	258.8885021209717	0.9989442	711.6
SA22_7	595	271.828556060791	261.75275802612305	0.99963164	712.8
SA22_7	596	240.4766082763672	280.00880241394043	0.99995875	714.0
SA22_7	597	191.3324475288391	330.5591011047363	0.9999521	715.2
SA22_7	598	145.8407998085022	378.2916069030762	0.9999336	716.4
SA22_7	599	81.57738447189331	370.8994674682617	0.9999064	717.6
SA22_7	600	86.82749271392822	254.5946502685547	0.99920493	718.8
SA22_7	601	102.00881958007812	151.45082473754883	0.9999404	720.0
SA22_7	602	87.45502829551697	188.22811603546143	0.99162745	721.2
SA22_7	603	118.10405254364014	295.4300880432129	0.999951	722.4
SA22_7	604	97.47828841209412	151.37761116027832	0.99979156	723.6
SA22_7	605	112.94331550598145	102.75482654571533	0.99915886	724.8
SA22_7	606	113.86477947235107	120.68784713745117	0.9995353	726.0
SA22_7	607	109.5374584197998	236.69325828552246	0.9999635	727.2
SA22_7	608	92.4304723739624	350.835485458374	0.9999615	728.4
SA22_7	609	109.97823476791382	351.3222026824951	0.9999442	729.6
SA22_7	610	113.41749429702759	191.2273120880127	0.9999734	730.8
SA22_7	611	92.76725053787231	122.38529205322266	0.9998832	732.0
SA22_7	612	109.97638702392578	89.30171012878418	0.9997621	733.2
SA22_7	613	90.47897458076477	93.25889110565186	0.9996718	734.4
SA22_7	614	72.18734622001648	257.81630516052246	0.84484583	735.6
SA22_7	615	110.85617542266846	254.0193271636963	0.9835186	736.8
SA22_7	616	137.93963193893433	243.3969783782959	0.9956241	738.0
SA22_7	617	158.82893800735474	254.50475692749023	0.99963224	739.2
SA22_7	618	155.56387901306152	238.28803539276123	0.9530838	740.4
SA22_7	619	146.20732069015503	200.90270519256592	0.99982953	741.6
SA22_7	620	59.31599140167236	260.71271896362305	0.66725606	742.8
SA22_7	621	66.8796718120575	400.23210525512695	0.99966156	744.0
SA22_7	622	94.47333812713623	387.0696544647217	0.9998567	745.2
SA22_7	623	95.24562358856201	216.20617389678955	0.9998235	746.4
SA22_7	624	105.89325428009033	100.5095100402832	0.999895	747.6
SA22_7	625	116.09905958175659	166.0627841949463	0.9999285	748.8
SA22_7	626	113.03763389587402	285.0002861022949	0.9999391	750.0
SA22_7	627	101.94542407989502	316.06956481933594	0.99991345	751.2
SA22_7	628	102.24041938781738	151.13365173339844	0.99996316	752.4
SA22_7	629	112.3081922531128	44.51826095581055	0.25054392	753.6
SA22_7	630	68.17024946212769	151.10711574554443	0.5325689	754.8
SA22_7	631	102.2730827331543	206.08028411865234	0.9368738	756.0
SA22_7	632	136.02224588394165	213.16351890563965	0.9984915	757.2
SA22_7	633	138.54035139083862	347.1709442138672	0.95123094	758.4
SA22_7	634	155.7458758354187	364.5787239074707	0.9999752	759.6
SA22_7	635	78.99176478385925	252.00101852416992	0.9997583	760.8
SA22_7	636	88.22086453437805	113.9166784286499	0.9997278	762.0
SA22_7	637	112.5056505203247	50.28134107589722	0.9999013	763.2
SA22_7	638	130.81331253051758	68.97751808166504	0.99991834	764.4
SA22_7	639	109.71695184707642	52.462416887283325	0.9986972	765.6
SA22_7	640	84.31493043899536	181.95475101470947	0.9937396	766.8
SA22_7	641	96.42480611801147	244.69608306884766	0.96644944	768.0
SA22_7	642	124.7607946395874	312.4222755432129	0.9998079	769.2
SA22_7	643	98.88826012611389	297.00244903564453	0.999943	770.4
SA22_7	644	75.69544911384583	135.84710597991943	0.9997048	771.6
SA22_7	645	114.42810297012329	41.10142707824707	0.9967722	772.8
SA22_7	646	116.92262887954712	49.176928997039795	0.99927753	774.0
SA22_7	647	70.78781127929688	235.90404510498047	0.015813228	775.2
SA22_7	648	103.54337692260742	263.5960578918457	0.40518102	776.4
SA22_7	649	142.69514083862305	285.481653213501	0.99964726	777.6
SA22_7	650	144.347083568573	333.88126373291016	0.99987125	778.8
SA22_7	651	136.17100715637207	284.2810821533203	0.9997644	780.0
SA22_7	652	139.07454013824463	355.8962631225586	0.99991846	781.2
SA22_7	653	145.4473376274109	302.2378921508789	0.9987184	782.4
SA22_7	654	88.55652809143066	323.01944732666016	0.9997583	783.6
SA22_7	655	78.64096164703369	171.13629341125488	0.9992693	784.8
SA22_7	656	117.16176271438599	41.96852445602417	0.9997838	786.0
SA22_7	657	102.48322486877441	122.36686706542969	0.99937516	787.2
SA22_7	658	158.22014808654785	172.15410232543945	0.9984114	788.4
SA22_7	659	172.3367691040039	200.1165533065796	0.99992776	789.6
SA22_7	660	79.70933318138123	197.71955966949463	0.99977106	790.8
SA22_7	661	86.41726970672607	104.45366621017456	0.9998288	792.0
SA22_7	662	120.55575847625732	58.717836141586304	0.99600536	793.2
SA22_7	663	99.7054934501648	166.05350017547607	0.9971017	794.4
SA22_7	664	136.92034482955933	203.9839267730713	0.9988438	795.6
SA22_7	665	165.53184986114502	186.5435028076172	0.99989855	796.8
SA22_7	666	80.65107464790344	200.0182056427002	0.92038715	798.0
SA22_7	667	88.1288230419159	361.2484931945801	0.9994116	799.2
SA22_7	668	102.17207670211792	349.02294158935547	0.99974364	800.4
SA22_7	669	87.19155788421631	173.0330228805542	0.9996996	801.6
SA22_7	670	102.16751098632812	65.29279947280884	0.9988337	802.8
SA22_7	671	116.25828742980957	86.3234281539917	0.99736845	804.0
SA22_7	672	110.17506122589111	154.4663429260254	0.9997974	805.2
SA22_7	673	122.45194911956787	314.1357421875	0.9999262	806.4
SA22_7	674	112.96298503875732	238.14279556274414	0.9993299	807.6
SA22_7	675	119.53940391540527	163.33208084106445	0.992219	808.8
SA22_7	676	116.2318229675293	313.5039710998535	0.999985	810.0
SA22_7	677	110.90037822723389	187.66473770141602	0.9999362	811.2
SA22_7	678	108.9508056640625	58.89503359794617	0.9945747	812.4
SA22_7	679	70.98008394241333	154.76830959320068	0.96738046	813.6
SA22_7	680	106.55640363693237	210.46422958374023	0.9970853	814.8
SA22_7	681	147.24931716918945	264.2329788208008	0.99990404	816.0
SA22_7	682	77.50337719917297	352.83634185791016	0.9998348	817.2
SA22_7	683	74.69109296798706	245.32771110534668	0.9983858	818.4
SA22_7	684	103.2163143157959	98.28542232513428	0.9977143	819.6
SA22_7	685	84.27616953849792	197.5367832183838	0.021767363	820.8
SA22_7	686	106.12736940383911	311.76103591918945	0.99992037	822.0
SA22_7	687	113.16006183624268	169.87149238586426	0.9999726	823.2
SA22_7	688	108.9773416519165	58.460047245025635	0.9998178	824.4
SA22_7	689	106.505286693573	50.674216747283936	0.99653864	825.6
SA22_7	690	98.7134039402008	146.74033641815186	0.9587366	826.8
SA22_7	691	100.91947317123413	312.550106048584	0.9999126	828.0
SA22_7	692	101.60088539123535	254.10435676574707	0.30056274	829.2
SA22_7	693	96.64041996002197	147.59555339813232	0.9996464	830.4
SA22_7	694	123.86411428451538	46.81408166885376	0.9990435	831.6
SA22_7	695	67.21473336219788	196.55925750732422	0.9924752	832.8
SA22_7	696	110.68267822265625	215.6593894958496	0.99128926	834.0
SA22_7	697	155.77939748764038	254.5415496826172	0.9999584	835.2
SA22_7	698	171.9433307647705	392.9399299621582	0.9997825	836.4
SA22_7	699	140.24717807769775	353.53952407836914	0.99993885	837.6
SA22_7	700	97.12647199630737	247.68588066101074	0.9994666	838.8
SA22_7	701	88.83410692214966	125.2979564666748	0.9998505	840.0
SA22_7	702	120.1335072517395	58.97698760032654	0.998743	841.2
SA22_7	703	113.7531042098999	62.65841245651245	0.9792747	842.4
SA22_7	704	88.06244134902954	298.6544609069824	0.9802839	843.6
SA22_7	705	103.43334674835205	322.3275947570801	0.9999701	844.8
SA22_7	706	105.30914068222046	165.24690628051758	0.99995947	846.0
SA22_7	707	122.76610136032104	42.63429522514343	0.9979259	847.2
SA22_7	708	62.42343187332153	195.16900062561035	0.95284325	848.4
SA22_7	709	102.520751953125	246.34958267211914	0.16290858	849.6
SA22_7	710	142.88352727890015	211.1364984512329	0.9969119	850.8
SA22_7	711	148.2542634010315	307.3966598510742	0.9996474	852.0
SA22_7	712	155.0889015197754	392.8204822540283	0.99981314	853.2
SA22_7	713	138.6805534362793	286.39904022216797	0.99994755	854.4
SA22_7	714	136.68900728225708	264.3511962890625	0.99995184	855.6
SA22_7	715	72.06400632858276	230.17822265625	0.9975352	856.8
SA22_7	716	94.49697732925415	98.40222358703613	0.9996964	858.0
SA22_7	717	74.71688985824585	103.01618099212646	0.9349125	859.2
SA22_7	718	114.86029624938965	207.16326713562012	0.9989675	860.4
SA22_7	719	148.80454540252686	247.17876434326172	0.9996828	861.6
SA22_7	720	169.02494430541992	397.09333419799805	0.99989474	862.8
SA22_7	721	129.67959642410278	353.5809803009033	0.9999237	864.0
SA22_7	722	86.81294322013855	243.6825656890869	0.99974877	865.2
SA22_7	723	92.1007513999939	139.7590970993042	0.99977726	866.4
SA22_7	724	97.08648920059204	90.54246425628662	0.99989784	867.6
SA22_7	725	118.92026662826538	70.19252300262451	0.99819726	868.8
SA22_7	726	141.19725227355957	57.254462242126465	0.9998746	870.0
SA22_7	727	135.08251905441284	67.05970287322998	0.99997413	871.2
SA22_7	728	98.77675771713257	56.863964796066284	0.9894939	872.4
SA22_7	729	99.2449164390564	262.9745292663574	0.99965894	873.6
SA22_7	730	104.87747192382812	346.39766693115234	0.9998128	874.8
SA22_7	731	114.71006870269775	169.9167251586914	0.9999732	876.0
SA22_7	732	95.8031177520752	59.81688737869263	0.99969053	877.2
SA22_7	733	38.3754163980484	290.76416015625	0.0013601325	878.4
SA22_7	734	112.02301979064941	255.68584442138672	0.99950576	879.6
SA22_7	735	105.15425205230713	146.35376930236816	0.9999081	880.8
SA22_7	736	70.484060049057	298.3839797973633	0.9982918	882.0
SA22_7	737	98.00581932067871	395.6451416015625	0.9999088	883.2
SA22_7	738	114.93189334869385	221.6489553451538	0.99847597	884.4
SA22_7	739	110.49407720565796	48.798197507858276	0.030691227	885.6
SA22_7	740	72.41683602333069	151.6468334197998	0.99975926	886.8
SA22_7	741	109.91533994674683	195.95460891723633	0.042549636	888.0
SA22_7	742	151.64692401885986	360.85487365722656	0.9998467	889.2
SA22_7	743	158.31233263015747	266.4117622375488	0.99976677	890.4
SA22_7	744	139.7618055343628	228.26412677764893	0.96763223	891.6
SA22_7	745	161.89706325531006	373.29700469970703	0.9996024	892.8
SA22_7	746	162.41052150726318	400.0721740722656	0.9997981	894.0
SA22_7	747	98.14721345901489	313.4043502807617	0.9996817	895.2
SA22_7	748	71.64254188537598	162.44688034057617	0.9997956	896.4
SA22_7	749	110.79320907592773	53.61600995063782	0.50783384	897.6
SA22_7	750	92.69818067550659	176.9179916381836	0.99736744	898.8
SA22_7	751	129.4961929321289	206.06457710266113	0.9995721	900.0
SA22_7	752	140.64199924468994	316.89525604248047	0.9998555	901.2
SA22_7	753	161.74103021621704	400.1132583618164	0.9996971	902.4
SA22_7	754	111.56052350997925	339.8488426208496	0.9997063	903.6
SA22_7	755	76.78937911987305	190.49943923950195	0.99968326	904.8
SA22_7	756	118.56207847595215	49.5611035823822	0.99921405	906.0
SA22_7	757	680.8967113494873	107.16760396957397	0.008199477	907.2
SA22_7	758	110.3327989578247	222.44197368621826	0.9972784	908.4
SA22_7	759	113.46067190170288	320.4269313812256	0.9999877	909.6
SA22_7	760	81.47073984146118	117.5961971282959	0.9996779	910.8
SA22_7	761	96.84967994689941	80.88686943054199	0.35366374	912.0
SA22_7	762	94.10805106163025	208.78334999084473	0.059900675	913.2
SA22_7	763	136.42375469207764	213.45728874206543	0.47135967	914.4
SA22_7	764	138.81741762161255	258.63229751586914	0.9998679	915.6
SA22_7	765	79.0739893913269	361.4546012878418	0.9996358	916.8
SA22_7	766	64.7475004196167	234.4379997253418	0.9903114	918.0
SA22_7	767	97.76936769485474	66.08007431030273	0.99955386	919.2
SA22_7	768	117.17785596847534	206.7901611328125	0.9996245	920.4
SA22_7	769	109.5921277999878	298.53750228881836	0.99985945	921.6
SA22_7	770	88.01249861717224	134.83384609222412	0.98811334	922.8
SA22_7	771	80.20572662353516	80.43579339981079	0.91045034	924.0
SA22_7	772	70.47266960144043	251.29643440246582	0.9993274	925.2
SA22_7	773	90.34749269485474	385.3171634674072	0.9994764	926.4
SA22_7	774	91.51308536529541	405.0981616973877	0.9993461	927.6
SA22_7	775	95.15737891197205	277.58949279785156	0.9998832	928.8
SA22_7	776	85.89655756950378	109.01204824447632	0.9999213	930.0
SA22_7	777	99.9087393283844	54.36718225479126	0.99835217	931.2
SA22_7	778	65.01333713531494	216.624755859375	0.9877297	932.4
SA22_7	779	108.75033140182495	258.576021194458	0.99811375	933.6
SA22_7	780	130.06776571273804	377.92911529541016	0.9999403	934.8
SA22_7	781	147.01087474822998	244.00972366333008	0.9999026	936.0
SA22_7	782	75.85569024085999	189.91920948028564	0.9996019	937.2
SA22_7	783	109.63997840881348	73.65961074829102	0.9977841	938.4
SA22_7	784	80.317223072052	133.3256721496582	0.99387807	939.6
SA22_7	785	120.2538013458252	198.74751091003418	0.35396057	940.8
SA22_7	786	149.78290796279907	223.5615348815918	0.99929154	942.0
SA22_7	787	165.3848171234131	380.71861267089844	0.9994592	943.2
SA22_7	788	150.12216567993164	391.638822555542	0.99994993	944.4
SA22_7	789	78.80454659461975	288.4735679626465	0.9996222	945.6
SA22_7	790	75.95881223678589	124.4716215133667	0.9999317	946.8
SA22_7	791	117.1444296836853	54.194369316101074	0.99892586	948.0
SA22_7	792	78.02402973175049	155.15506267547607	0.9982613	949.2
SA22_7	793	81.92324638366699	185.74055671691895	0.28555208	950.4
SA22_7	794	84.3198299407959	233.3987045288086	0.020032438	951.6
SA22_7	795	94.395512342453	329.43034172058105	0.99947804	952.8
SA22_7	796	118.26823949813843	287.3013496398926	0.9995633	954.0
SA22_7	797	127.46442556381226	365.82913398742676	0.9999324	955.2
SA22_7	798	90.13645648956299	323.1156063079834	0.9997521	956.4
SA22_7	799	94.78158950805664	121.30102157592773	0.99975044	957.6
SA22_7	800	79.70753908157349	80.68079710006714	0.99697304	958.8
SA22_7	801	110.37347316741943	182.79045581817627	0.04454962	960.0
SA22_7	802	120.34204006195068	328.9620780944824	0.9999732	961.2
SA22_7	803	83.9591383934021	347.45492935180664	0.99991095	962.4
SA22_7	804	102.51431465148926	146.06387615203857	0.9999651	963.6
SA22_7	805	116.14717245101929	84.28734540939331	0.99993026	964.8
SA22_7	806	101.65170431137085	50.73031783103943	0.9940937	966.0
SA22_7	807	69.19217705726624	235.71948051452637	0.12667131	967.2
SA22_7	808	91.11536145210266	313.00174713134766	0.9994367	968.4
SA22_7	809	96.05141282081604	242.6543426513672	0.22614025	969.6
SA22_7	810	108.30200910568237	108.66379737854004	0.99989855	970.8
SA22_7	811	115.54117202758789	44.932905435562134	0.99986124	972.0
SA22_7	812	112.35684156417847	48.288516998291016	0.99903643	973.2
SA22_7	813	108.97564888000488	49.14191007614136	0.9215649	974.4
SA22_7	814	116.22843742370605	124.45601463317871	0.9955686	975.6
SA22_7	815	108.3261489868164	350.51713943481445	0.99989533	976.8
SA22_7	816	123.37238788604736	169.06847476959229	0.99932265	978.0
SA22_7	817	119.1873550415039	62.50087022781372	0.9998543	979.2
SA22_7	818	77.95657515525818	205.35944938659668	0.9987961	980.4
SA22_7	819	98.54658842086792	237.3354434967041	0.9028493	981.6
SA22_7	820	101.35332345962524	237.2340202331543	0.98874086	982.8
SA22_7	821	98.06088209152222	249.75028038024902	0.9985682	984.0
SA22_7	822	153.52078676223755	306.64833068847656	0.99967384	985.2
SA22_7	823	141.04987382888794	217.1497106552124	0.99991	986.4
SA22_7	824	152.80532836914062	96.3927412033081	0.99989855	987.6
SA22_7	825	137.38391399383545	137.2757863998413	0.07316416	988.8
SA22_7	826	134.23454761505127	284.08092498779297	0.99995613	990.0
SA22_7	827	125.75489282608032	108.69958877563477	0.9991518	991.2
SA22_7	828	133.527934551239	218.38614463806152	0.9999105	992.4
SA22_7	829	108.53492021560669	307.36799240112305	0.9999256	993.6
SA22_7	830	96.90701365470886	145.9912633895874	0.9984438	994.8
SA22_7	831	89.10557627677917	86.9857120513916	0.3499184	996.0
SA22_7	832	92.94949173927307	188.61299514770508	0.4159812	997.2
SA22_7	833	138.26711177825928	289.2245864868164	0.99994695	998.4
SA22_7	834	73.77605438232422	349.57154273986816	0.99983203	999.6
SA22_7	835	85.54194569587708	198.85537147521973	0.9997645	1000.8
SA22_7	836	108.27927589416504	67.04770088195801	0.9997632	1002.0
SA22_7	837	67.66247749328613	225.57555198669434	0.98407584	1003.2
SA22_7	838	108.60759019851685	259.80743408203125	0.0050064493	1004.4
SA22_7	839	143.2104468345642	248.02127838134766	0.9980222	1005.6
SA22_7	840	165.10159969329834	395.9072685241699	0.99991155	1006.8
SA22_7	841	139.16304111480713	320.58712005615234	0.99994326	1008.0
SA22_7	842	81.08119368553162	216.71470642089844	0.9996536	1009.2
SA22_7	843	105.91546297073364	82.7696442604065	0.99976164	1010.4
SA22_7	844	79.3971061706543	132.38020420074463	0.78443795	1011.6
SA22_7	845	96.8754231929779	232.8517770767212	0.6551105	1012.8
SA22_7	846	121.72809839248657	223.41838359832764	0.98683876	1014.0
SA22_7	847	161.3299012184143	369.12317276000977	0.99985266	1015.2
SA22_7	848	146.2966799736023	332.05979347229004	0.9999416	1016.4
SA22_7	849	148.56083393096924	276.05712890625	0.99991703	1017.6
SA22_7	850	140.240216255188	337.61369705200195	0.99992394	1018.8
SA22_7	851	133.33419561386108	305.26559829711914	0.99848914	1020.0
SA22_7	852	149.08004999160767	327.98237800598145	0.9999255	1021.2
SA22_7	853	115.33278226852417	319.26209449768066	0.99982953	1022.4
SA22_7	854	74.46519136428833	312.2761344909668	0.999874	1023.6
SA22_7	855	110.05715131759644	134.3936061859131	0.999874	1024.8
SA22_7	856	107.36997127532959	75.43566942214966	0.84103763	1026.0
SA22_7	857	121.20943069458008	154.31299209594727	0.98773617	1027.2
SA22_7	858	148.53720664978027	182.2536849975586	0.99749017	1028.4
SA22_7	859	122.26736545562744	137.22500324249268	0.999851	1029.6
SA22_7	860	75.50182342529297	281.51641845703125	0.9984132	1030.8
SA22_7	861	89.07028436660767	364.95251655578613	0.9998354	1032.0
SA22_7	862	96.2584912776947	295.9422969818115	0.9998406	1033.2
SA22_7	863	86.62046790122986	101.54998540878296	0.9951041	1034.4
SA22_7	864	88.90540599822998	86.25986337661743	0.5136429	1035.6
SA22_7	865	85.59350967407227	185.80218315124512	0.97343475	1036.8
SA22_7	866	681.5619468688965	104.79565143585205	0.034104902	1038.0
SA22_7	867	157.75164365768433	354.73033905029297	0.99897015	1039.2
SA22_7	868	152.47774124145508	307.1538734436035	0.99989307	1040.4
SA22_7	869	151.19519233703613	242.46548652648926	0.995993	1041.6
SA22_7	870	142.27001667022705	255.47999382019043	0.9996637	1042.8
SA22_7	871	168.27232837677002	261.2959671020508	0.99978334	1044.0
SA22_7	872	189.10934925079346	219.01182174682617	0.99982244	1045.2
SA22_7	873	84.31366682052612	231.19600296020508	0.98695314	1046.4
SA22_7	874	55.70574402809143	376.4670753479004	0.9926554	1047.6
SA22_7	875	76.20528936386108	390.06760597229004	0.99698997	1048.8
SA22_7	876	109.7344160079956	214.39847946166992	0.9993388	1050.0
SA22_7	877	104.10280227661133	79.63422060012817	0.99865663	1051.2
SA22_7	878	65.81454277038574	122.8055477142334	0.9986565	1052.4
SA22_7	879	688.3856773376465	110.83517074584961	0.00036462725	1053.6
SA22_7	880	121.82432413101196	243.22354316711426	0.9972445	1054.8
SA22_7	881	135.76414585113525	356.38755798339844	0.9999696	1056.0
SA22_7	882	65.83997011184692	302.69617080688477	0.998237	1057.2
SA22_7	883	86.23193502426147	143.3334732055664	0.99905235	1058.4
SA22_7	884	122.17680215835571	47.04223394393921	0.999589	1059.6
SA22_7	885	67.3574447631836	174.14218425750732	0.00037442223	1060.8
SA22_7	886	96.07592821121216	236.2796115875244	0.8169636	1062.0
SA22_7	887	112.4964714050293	255.86957931518555	0.9858906	1063.2
SA22_7	888	152.30097770690918	358.0546474456787	0.99995875	1064.4
SA22_7	889	145.37160396575928	248.91231536865234	0.9998734	1065.6
SA22_7	890	72.8043794631958	314.7871971130371	0.99969137	1066.8
SA22_7	891	73.70335459709167	195.2219581604004	0.9997991	1068.0
SA22_7	892	115.9595251083374	44.295533895492554	0.9962329	1069.2
SA22_7	893	102.31406688690186	140.27996063232422	0.9988518	1070.4
SA22_7	894	140.04849195480347	175.77472686767578	0.99792564	1071.6
SA22_7	895	140.3008222579956	323.31945419311523	0.97606933	1072.8
SA22_7	896	149.41411018371582	362.7128219604492	0.9999064	1074.0
SA22_7	897	157.5012445449829	246.89852714538574	0.9998543	1075.2
SA22_7	898	132.16171264648438	313.0459213256836	0.9999709	1076.4
SA22_7	899	70.19493579864502	201.86542510986328	0.99988663	1077.6
SA22_7	900	112.54652738571167	58.037588596343994	0.99799275	1078.8
SA22_7	901	104.18646335601807	146.57289505004883	0.9992993	1080.0
SA22_7	902	122.37495183944702	200.99401473999023	0.99906	1081.2
SA22_7	903	141.2396788597107	220.2936601638794	0.99896026	1082.4
SA22_7	904	173.72158765792847	188.02248001098633	0.9999211	1083.6
SA22_7	905	93.60005855560303	222.81128883361816	0.8371834	1084.8
SA22_7	906	87.72132396697998	337.42876052856445	0.99996126	1086.0
SA22_7	907	82.53966569900513	256.81769371032715	0.9931518	1087.2
SA22_7	908	110.1270318031311	96.38352870941162	0.99976045	1088.4
SA22_7	909	116.63185358047485	79.23471450805664	0.99968135	1089.6
SA22_7	910	77.70679593086243	117.65270233154297	0.8953336	1090.8
SA22_7	911	89.15151953697205	218.93245697021484	0.001061618	1092.0
SA22_7	912	127.13449001312256	210.41467666625977	0.9978974	1093.2
SA22_7	913	152.35427618026733	291.6642379760742	0.99992156	1094.4
SA22_7	914	152.83467769622803	358.32366943359375	0.99991703	1095.6
SA22_7	915	158.65793228149414	242.91380882263184	0.99986756	1096.8
SA22_7	916	143.15603971481323	299.47803497314453	0.99921215	1098.0
SA22_7	917	157.57216215133667	369.9686622619629	0.9998684	1099.2
SA22_7	918	116.63835048675537	276.99371337890625	0.99995124	1100.4
SA22_7	919	70.9054946899414	173.25307846069336	0.9997476	1101.6
SA22_7	920	116.58354997634888	55.204339027404785	0.9999012	1102.8
SA22_7	921	74.42400455474854	173.5353183746338	0.99286324	1104.0
SA22_7	922	680.2013874053955	106.58828258514404	0.022735352	1105.2
SA22_7	923	148.61583709716797	349.34892654418945	0.9999187	1106.4
SA22_7	924	135.4858636856079	281.03550910949707	0.9997621	1107.6
SA22_7	925	93.50049495697021	328.9843940734863	0.9965134	1108.8
SA22_7	926	71.15901708602905	264.38793182373047	0.998982	1110.0
SA22_7	927	105.73750734329224	75.09105920791626	0.9999064	1111.2
SA22_7	928	142.18571186065674	71.40570402145386	0.99939847	1112.4
SA22_7	929	110.87186336517334	40.610997676849365	0.99891984	1113.6
SA22_7	930	75.24632215499878	145.62416553497314	0.9982938	1114.8
SA22_7	931	112.63020038604736	184.65278148651123	0.0012073398	1116.0
SA22_7	932	125.51870346069336	278.2232666015625	0.99944705	1117.2
SA22_7	933	86.45322918891907	371.4929008483887	0.99983394	1118.4
SA22_7	934	94.7014331817627	250.600004196167	0.99989355	1119.6
SA22_7	935	109.98270511627197	155.4836082458496	0.99996686	1120.8
SA22_7	936	117.90492534637451	50.387699604034424	0.99936754	1122.0
SA22_7	937	686.7870330810547	101.26588582992554	0.018093424	1123.2
SA22_7	938	102.53472328186035	258.1007766723633	0.9952678	1124.4
SA22_7	939	129.57799434661865	318.44478607177734	0.9973117	1125.6
SA22_7	940	148.3135461807251	293.12793731689453	0.9999198	1126.8
SA22_7	941	151.10005140304565	290.08283615112305	0.9998435	1128.0
SA22_7	942	154.16619777679443	379.17131423950195	0.9998416	1129.2
SA22_7	943	125.49574375152588	332.63325691223145	0.999828	1130.4
SA22_7	944	76.22026801109314	197.8318977355957	0.99860674	1131.6
SA22_7	945	114.21362161636353	46.32892370223999	0.9918258	1132.8
SA22_7	946	80.20850419998169	154.5362091064453	0.12619244	1134.0
SA22_7	947	111.49916648864746	192.17093467712402	0.9982071	1135.2
SA22_7	948	149.14782047271729	268.9811325073242	0.9997819	1136.4
SA22_7	949	155.71558475494385	395.22525787353516	0.9999273	1137.6
SA22_7	950	123.11086654663086	322.8529930114746	0.99986804	1138.8
SA22_7	951	81.30855560302734	151.2998342514038	0.998418	1140.0
SA22_7	952	111.48614883422852	60.63265800476074	0.7847093	1141.2
SA22_7	953	98.44893217086792	164.99948501586914	0.9888325	1142.4
SA22_7	954	129.41172122955322	290.6700897216797	0.99987626	1143.6
SA22_7	955	115.68857431411743	330.24561882019043	0.99989593	1144.8
SA22_7	956	139.80562686920166	195.6166934967041	0.9998692	1146.0
SA22_7	957	84.05572772026062	137.63314247131348	0.9998264	1147.2
SA22_7	958	114.82517719268799	75.6584644317627	0.999213	1148.4
SA22_7	959	73.4399676322937	156.5271806716919	0.99365294	1149.6
SA22_7	960	112.52708435058594	190.69124221801758	0.9994161	1150.8
SA22_7	961	143.28585863113403	237.51856327056885	0.99990046	1152.0
SA22_7	962	107.12071657180786	381.3409423828125	0.9999442	1153.2
SA22_7	963	73.29875230789185	255.55727005004883	0.99909365	1154.4
SA22_7	964	121.64993286132812	50.158817768096924	0.99857676	1155.6
SA22_7	965	107.94240236282349	133.1004524230957	0.996369	1156.8
SA22_7	966	156.12168312072754	220.30900955200195	0.99857163	1158.0
SA22_7	967	157.4446201324463	384.07562255859375	0.9998839	1159.2
SA22_7	968	168.28441619873047	245.55670738220215	0.9999589	1160.4
SA22_7	969	142.11816787719727	251.00918769836426	0.44934964	1161.6
SA22_7	970	163.25626373291016	244.94301795959473	0.8545959	1162.8
SA22_7	971	140.03314971923828	183.86863231658936	0.999624	1164.0
SA22_7	972	69.51698064804077	254.99862670898438	0.9989139	1165.2
SA22_7	973	83.77727270126343	137.59284496307373	0.9995983	1166.4
SA22_7	974	79.46314215660095	98.64910125732422	0.99078864	1167.6
SA22_7	975	109.25050973892212	166.13433837890625	0.5765552	1168.8
SA22_7	976	146.1275339126587	190.7860565185547	0.99939823	1170.0
SA22_7	977	159.47179794311523	378.90174865722656	0.99993324	1171.2
SA22_7	978	162.0293378829956	246.47377967834473	0.99992573	1172.4
SA22_7	979	136.2431764602661	352.3985481262207	0.99991894	1173.6
SA22_7	980	66.60265326499939	295.3900337219238	0.99869376	1174.8
SA22_7	981	98.8770842552185	107.47608661651611	0.9777483	1176.0
SA22_7	982	91.64909720420837	100.37235975265503	0.8641149	1177.2
SA22_7	983	101.6569972038269	197.48037815093994	0.9901933	1178.4
SA22_7	984	142.3416018486023	247.13258743286133	0.9991053	1179.6
SA22_7	985	86.3243818283081	383.0994415283203	0.9998473	1180.8
SA22_7	986	72.83198833465576	265.5025577545166	0.9995239	1182.0
SA22_7	987	107.25992918014526	56.14149570465088	0.99944025	1183.2
SA22_7	988	91.12145900726318	150.33326625823975	0.085375056	1184.4
SA22_7	989	87.65972852706909	360.0355339050293	0.9968881	1185.6
SA22_7	990	96.37570381164551	315.6068801879883	0.9998683	1186.8
SA22_7	991	115.93126058578491	153.97228717803955	0.9999331	1188.0
SA22_7	992	100.08645057678223	85.57573556900024	0.99877816	1189.2
SA22_7	993	109.72490310668945	54.59251284599304	0.9921525	1190.4
SA22_7	994	68.89155507087708	207.723970413208	0.8290527	1191.6
SA22_7	995	679.8031806945801	109.09759998321533	0.0033938435	1192.8
SA22_7	996	133.95109176635742	234.19622898101807	0.997018	1194.0
SA22_7	997	154.5079231262207	387.91906356811523	0.9999045	1195.2
SA22_7	998	153.6121368408203	251.1792755126953	0.99980813	1196.4
SA22_7	999	90.58339595794678	309.34879302978516	0.99967015	1197.6
SA22_7	1000	80.49907088279724	233.71667861938477	0.999841	1198.8
SA22_7	1001	113.0702257156372	41.60296082496643	0.9995726	1200.0
SA22_7	1002	31.737446784973145	262.35265731811523	0.04553678	1201.2
SA22_7	1003	112.59012222290039	261.67917251586914	0.999225	1202.4
SA22_7	1004	101.33357048034668	166.584792137146	0.9997296	1203.6
SA22_7	1005	110.79750061035156	75.93273639678955	0.9892852	1204.8
SA22_7	1006	71.91529273986816	118.68807077407837	0.80747545	1206.0
SA22_7	1007	79.36482429504395	281.25125885009766	0.7748806	1207.2
SA22_7	1008	130.6870460510254	192.18578338623047	0.9998258	1208.4
SA22_7	1009	78.08119058609009	122.67007827758789	0.9998541	1209.6
SA22_7	1010	107.24499225616455	51.38943672180176	0.0019106197	1210.8
SA22_7	1011	69.12312507629395	201.0406494140625	0.9921227	1212.0
SA22_7	1012	93.95559430122375	221.88138484954834	0.00033387088	1213.2
SA22_7	1013	129.85904216766357	315.65491676330566	0.99971515	1214.4
SA22_7	1014	66.56994819641113	357.396183013916	0.9996486	1215.6
SA22_7	1015	103.98426055908203	185.92243194580078	0.99981326	1216.8
SA22_7	1016	102.73281335830688	57.78444170951843	0.9970893	1218.0
SA22_7	1017	40.390849113464355	279.70293045043945	0.00074317853	1219.2
SA22_7	1018	105.27225732803345	257.34569549560547	0.77088225	1220.4
SA22_7	1019	82.67825841903687	139.3894100189209	0.9987728	1221.6
SA22_7	1020	121.22032642364502	43.97313952445984	0.99939716	1222.8
SA22_7	1021	68.0201530456543	201.3946294784546	0.99846953	1224.0
SA22_7	1022	114.15640115737915	243.46083641052246	0.99460477	1225.2
SA22_7	1023	143.56374740600586	235.06413459777832	0.9981029	1226.4
SA22_7	1024	164.79973793029785	388.80603790283203	0.99978465	1227.6
SA22_7	1025	129.28454875946045	292.1582794189453	0.9999839	1228.8
SA22_7	1026	71.71342372894287	149.93951797485352	0.9996842	1230.0
SA22_7	1027	114.88070487976074	52.36103653907776	0.35733333	1231.2
SA22_7	1028	77.8059184551239	180.24890899658203	0.14698221	1232.4
SA22_7	1029	113.4519100189209	196.8870449066162	0.7041768	1233.6
SA22_7	1030	157.97264575958252	353.7329864501953	0.99988484	1234.8
SA22_7	1031	164.61081504821777	269.9883842468262	0.9998235	1236.0
SA22_7	1032	134.2402696609497	273.45763206481934	0.9998486	1237.2
SA22_7	1033	150.12402534484863	379.2878723144531	0.99984384	1238.4
SA22_7	1034	123.02553653717041	248.45993041992188	0.9999294	1239.6
SA22_7	1035	71.70684337615967	136.98726654052734	0.9992471	1240.8
SA22_7	1036	93.19384098052979	74.4121241569519	0.9721891	1242.0
SA22_7	1037	86.66221499443054	184.34067249298096	0.9951239	1243.2
SA22_7	1038	124.28262233734131	185.81510066986084	0.99922276	1244.4
SA22_7	1039	155.34265041351318	357.0567798614502	0.99948335	1245.6
SA22_7	1040	144.69892978668213	261.23376846313477	0.9995915	1246.8
SA22_7	1041	141.31969213485718	265.7445430755615	0.9995321	1248.0
SA22_7	1042	102.66062021255493	384.4844055175781	0.9998721	1249.2
SA22_7	1043	70.36522626876831	230.81005096435547	0.99933857	1250.4
SA22_7	1044	124.01419878005981	65.6029486656189	0.9998165	1251.6
SA22_7	1045	74.08900260925293	159.35877799987793	0.9994155	1252.8
SA22_7	1046	679.1889190673828	103.37724924087524	0.0030334194	1254.0
SA22_7	1047	100.65144300460815	229.35430526733398	0.16618127	1255.2
SA22_7	1048	123.65950345993042	270.7895278930664	0.9401986	1256.4
SA22_7	1049	112.7140760421753	358.80595207214355	0.9999635	1257.6
SA22_7	1050	68.96606087684631	244.43721771240234	0.9969812	1258.8
SA22_7	1051	92.11230278015137	103.90511512756348	0.9810875	1260.0
SA22_7	1052	125.51004886627197	52.28429317474365	0.9986965	1261.2
SA22_7	1053	138.30775022506714	64.27627086639404	0.99935013	1262.4
SA22_7	1054	147.25604057312012	230.64777374267578	0.99993765	1263.6
SA22_7	1055	114.99590873718262	141.56609058380127	0.9998995	1264.8
SA22_7	1056	134.3501091003418	237.9891300201416	0.9986987	1266.0
SA22_7	1057	127.8162956237793	338.58372688293457	0.99996936	1267.2
SA22_7	1058	118.14664602279663	220.22488117218018	0.9994672	1268.4
SA22_7	1059	96.74162268638611	97.1635365486145	0.99970406	1269.6
SA22_7	1060	686.2880706787109	102.32966423034668	0.03800412	1270.8
SA22_7	1061	109.30914878845215	164.40128803253174	0.99936956	1272.0
SA22_7	1062	151.51907205581665	210.30424118041992	0.99993837	1273.2
SA22_7	1063	196.24621868133545	237.80399322509766	0.9998056	1274.4
SA22_7	1064	215.1301383972168	258.69558334350586	0.99992	1275.6
SA22_7	1065	144.17524337768555	321.7409133911133	0.99998105	1276.8
SA22_7	1066	114.70272541046143	223.75225067138672	0.9994319	1278.0
SA22_7	1067	120.30117511749268	102.36718654632568	0.999824	1279.2
SA22_7	1068	129.35665845870972	109.29863691329956	0.9995376	1280.4
SA22_7	1069	90.65951704978943	245.55730819702148	0.9999002	1281.6
SA22_7	1070	86.5471601486206	382.48589515686035	0.9997106	1282.8
SA22_7	1071	131.27572536468506	395.6601905822754	0.9999472	1284.0
SA22_7	1072	138.5983943939209	389.15760040283203	0.9999758	1285.2
SA22_7	1073	143.70945692062378	389.88819122314453	0.99996877	1286.4
SA22_7	1074	137.67985105514526	349.66169357299805	0.99996066	1287.6
SA22_7	1075	116.52846336364746	134.92743015289307	0.99988437	1288.8
SA22_7	1076	117.42914915084839	127.93341636657715	0.99985945	1290.0
SA22_7	1077	126.7025351524353	105.56153297424316	0.9997304	1291.2
SA22_7	1078	117.56618022918701	81.6773271560669	0.9997987	1292.4
SA22_7	1079	110.35934686660767	130.77452659606934	0.9996325	1293.6
SA22_7	1080	125.47285556793213	288.08515548706055	0.99995744	1294.8
SA22_7	1081	108.37243795394897	303.1780815124512	0.99996984	1296.0
SA22_7	1082	108.00589323043823	74.64004039764404	0.9993513	1297.2
SA22_7	1083	105.52847385406494	167.02065467834473	0.9998616	1298.4
SA22_7	1084	116.52554273605347	298.15635681152344	0.99997234	1299.6
SA22_7	1085	87.88238763809204	145.78675746917725	0.99923193	1300.8
SA22_7	1086	121.53795957565308	51.52256369590759	0.9992378	1302.0
SA22_7	1087	64.41699266433716	205.32703399658203	0.9969381	1303.2
SA22_7	1088	92.1449363231659	267.3369026184082	0.00031711673	1304.4
SA22_7	1089	100.98134279251099	352.42698669433594	0.9999771	1305.6
SA22_7	1090	76.63646340370178	250.8844757080078	0.99941146	1306.8
SA22_7	1091	94.34688091278076	82.93224334716797	0.999308	1308.0
SA22_7	1092	122.65400886535645	212.29119300842285	0.99990857	1309.2
SA22_7	1093	109.82977151870728	244.13678169250488	0.99980587	1310.4
SA22_7	1094	96.725594997406	97.0363998413086	0.9998795	1311.6
SA22_7	1095	77.73412466049194	109.85862493515015	0.99422765	1312.8
SA22_7	1096	87.26004362106323	230.09405136108398	0.012787539	1314.0
SA22_7	1097	107.36455917358398	239.45008277893066	0.0012251835	1315.2
SA22_7	1098	143.58012676239014	345.8232879638672	0.99995804	1316.4
SA22_7	1099	120.44453620910645	244.4901180267334	0.99994373	1317.6
SA22_7	1100	73.79746437072754	120.56572437286377	0.99987495	1318.8
SA22_7	1101	97.39779233932495	77.99705028533936	0.9913651	1320.0
SA22_7	1102	87.61285543441772	215.34095764160156	0.00075356645	1321.2
SA22_7	1103	120.72694301605225	198.50458145141602	0.8088812	1322.4
SA22_7	1104	151.6329526901245	249.06789779663086	0.9995603	1323.6
SA22_7	1105	151.98514461517334	358.5457992553711	0.9997981	1324.8
SA22_7	1106	150.98330974578857	237.34047889709473	0.9997292	1326.0
SA22_7	1107	102.12846994400024	372.9635238647461	0.99991786	1327.2
SA22_7	1108	75.62746405601501	272.125940322876	0.9990392	1328.4
SA22_7	1109	112.99116611480713	81.1094856262207	0.9998728	1329.6
SA22_7	1110	72.30294942855835	153.32170486450195	0.75874245	1330.8
SA22_7	1111	89.99432325363159	203.06084632873535	0.28531906	1332.0
SA22_7	1112	113.97112607955933	241.41863822937012	0.99968755	1333.2
SA22_7	1113	94.05348300933838	344.6697521209717	0.99998033	1334.4
SA22_7	1114	82.30079412460327	223.23862552642822	0.9997924	1335.6
SA22_7	1115	120.24869918823242	54.52955961227417	0.98493963	1336.8
SA22_7	1116	93.47619414329529	113.52611303329468	0.99738544	1338.0
SA22_7	1117	70.19820213317871	268.8457202911377	0.9682022	1339.2
SA22_7	1118	137.46492862701416	229.516339302063	0.99992096	1340.4
SA22_7	1119	80.09158968925476	121.85415744781494	0.99974877	1341.6
SA22_7	1120	112.62940168380737	50.031774044036865	0.9938454	1342.8
SA22_7	1121	67.9742693901062	227.64581680297852	0.99362564	1344.0
SA22_7	1122	112.30180263519287	259.4187068939209	0.9135514	1345.2
SA22_7	1123	131.89857006072998	216.5144920349121	0.9981945	1346.4
SA22_7	1124	163.90748023986816	354.35325622558594	0.99984145	1347.6
SA22_7	1125	156.0473084449768	295.2781677246094	0.99988186	1348.8
SA22_7	1126	141.36255979537964	244.5493984222412	0.9893951	1350.0
SA22_7	1127	144.742751121521	262.5438594818115	0.9992417	1351.2
SA22_7	1128	180.11808395385742	205.9280490875244	0.99949014	1352.4
SA22_7	1129	110.36200523376465	202.90806770324707	0.9963805	1353.6
SA22_7	1130	70.3306794166565	283.0143356323242	0.9998098	1354.8
SA22_7	1131	98.38833212852478	199.9742031097412	0.9997478	1356.0
SA22_7	1132	105.50336837768555	79.06949043273926	0.9997942	1357.2
SA22_7	1133	123.69861602783203	80.07491827011108	0.99941444	1358.4
SA22_7	1134	110.29670238494873	64.83711004257202	0.9967212	1359.6
SA22_7	1135	131.51049613952637	200.39787769317627	0.99987125	1360.8
SA22_7	1136	132.06353187561035	291.7393398284912	0.9999789	1362.0
SA22_7	1137	106.14105463027954	276.8579292297363	0.99963915	1363.2
SA22_7	1138	91.75016283988953	102.16695785522461	0.9992835	1364.4
SA22_7	1139	122.86105155944824	53.22813391685486	0.9991893	1365.6
SA22_7	1140	118.62607002258301	44.694507122039795	0.99533844	1366.8
SA22_7	1141	60.98843812942505	295.59728622436523	0.91987777	1368.0
SA22_7	1142	77.5949478149414	415.93420028686523	0.99859685	1369.2
SA22_7	1143	81.25503063201904	360.73665618896484	0.99917394	1370.4
SA22_7	1144	97.54037261009216	129.3596649169922	0.9996107	1371.6
SA22_7	1145	107.37729072570801	77.72270679473877	0.9994599	1372.8
SA22_7	1146	123.30373525619507	286.76387786865234	0.9999386	1374.0
SA22_7	1147	112.5030517578125	242.64266967773438	0.9999505	1375.2
SA22_7	1148	95.26110291481018	79.68561887741089	0.9515119	1376.4
SA22_7	1149	78.81307601928711	104.47800636291504	0.97554123	1377.6
SA22_7	1150	80.3633987903595	231.24112129211426	0.013427212	1378.8
SA22_7	1151	678.4948348999023	105.44192790985107	0.0040590796	1380.0
SA22_7	1152	105.12431859970093	330.26344299316406	0.9999893	1381.2
SA22_7	1153	88.10774683952332	234.5196533203125	0.9970343	1382.4
SA22_7	1154	121.5364933013916	60.41712284088135	0.99971443	1383.6
SA22_7	1155	70.67666053771973	132.1523666381836	0.024084166	1384.8
SA22_7	1156	56.443190574645996	295.4149532318115	0.9055567	1386.0
SA22_7	1157	138.02831172943115	228.8881015777588	0.9998448	1387.2
SA22_7	1158	78.64742279052734	127.52484798431396	0.99992204	1388.4
SA22_7	1159	682.0695877075195	104.65295791625977	0.3082848	1389.6
SA22_7	1160	111.07995510101318	159.63947296142578	0.999406	1390.8
SA22_7	1161	141.56217575073242	165.39306163787842	0.9977582	1392.0
SA22_7	1162	140.43569564819336	299.32926177978516	0.99915767	1393.2
SA22_7	1163	164.80083465576172	398.9508819580078	0.9998109	1394.4
SA22_7	1164	140.556001663208	390.9381294250488	0.99993515	1395.6
SA22_7	1165	68.5164213180542	276.04748725891113	0.99319285	1396.8
SA22_7	1166	94.97925043106079	95.53278923034668	0.99916446	1398.0
SA22_7	1167	100.25895833969116	174.6251678466797	0.9883329	1399.2
SA22_7	1168	125.93405246734619	316.8551445007324	0.99998665	1400.4
SA22_7	1169	121.12144231796265	341.78961753845215	0.9999801	1401.6
SA22_7	1170	121.6575026512146	348.3698272705078	0.99998033	1402.8
SA22_7	1171	87.24484443664551	367.7201843261719	0.9977931	1404.0
SA22_7	1172	87.93544173240662	423.34774017333984	0.98503715	1405.2
SA22_7	1173	88.86006474494934	425.53550720214844	0.030776858	1406.4
SA22_7	1174	88.06495666503906	429.79705810546875	0.40005833	1407.6
SA22_7	1175	687.6939296722412	101.4602279663086	0.000472168	1408.8
SA22_7	1176	681.3746929168701	104.85255002975464	0.045895256	1410.0
SA22_7	1177	686.3484382629395	99.1504955291748	0.11552079	1411.2
SA22_7	1178	686.4418983459473	99.48290348052979	0.030685408	1412.4
SA22_7	1179	686.7504596710205	100.95550775527954	0.016737174	1413.6
SA22_7	1180	87.07538843154907	429.91315841674805	0.0009062302	1414.8
SA22_7	1181	686.6905689239502	101.50049686431885	0.026822228	1416.0
SA22_7	1182	679.9648761749268	108.71186256408691	0.0014877552	1417.2
SA22_7	1183	47.834497690200806	435.2410697937012	0.00026384863	1418.4
SA22_7	1184	47.813451290130615	435.0444030761719	0.0015009086	1419.6
SA22_7	1185	687.4306201934814	103.05739402770996	0.0022802372	1420.8
SA22_7	1186	680.2999496459961	108.75848293304443	0.0002941032	1422.0
SA22_7	1187	681.2457084655762	104.5716905593872	0.035240974	1423.2
SA22_7	1188	681.1922073364258	107.18239545822144	0.008101631	1424.4
SA22_7	1189	686.9061470031738	101.44615173339844	0.051466573	1425.6
SA22_7	1190	687.7810478210449	100.24025201797485	0.0009623455	1426.8
SA22_7	1191	687.4655246734619	100.1248025894165	0.0011296021	1428.0
SA22_7	1192	46.805745363235474	434.85843658447266	0.00096593716	1429.2
SA22_7	1193	48.566049337387085	434.3338108062744	0.0036026326	1430.4
SA22_7	1194	47.232407331466675	436.88501358032227	0.00017998132	1431.6
SA22_7	1195	679.9638748168945	109.8043155670166	2.4790901e-05	1432.8
SA22_7	1196	688.0864143371582	100.21644830703735	0.00023205274	1434.0
SA22_7	1197	688.6950016021729	99.16385650634766	4.2234606e-05	1435.2
SA22_7	1198	687.8957271575928	98.36200475692749	0.0014450008	1436.4
SA22_7	1199	687.9191875457764	101.24078750610352	0.0006083881	1437.6
SA22_7	1200	688.139009475708	99.3929386138916	0.0002704036	1438.8
SA22_7	1201	678.0979156494141	103.020179271698	0.00026136244	1440.0
SA22_7	1202	37.543898820877075	437.9798126220703	6.793797e-05	1441.2
SA22_7	1203	686.2140655517578	100.78904628753662	0.0027207586	1442.4
SA22_7	1204	679.1389465332031	101.37348175048828	0.0013554075	1443.6
SA22_7	1205	680.7870388031006	109.24507856369019	0.009855076	1444.8
SA22_7	1206	677.7299880981445	101.89624786376953	0.00011984277	1446.0
SA22_7	1207	677.7726650238037	103.93818855285645	0.00015168072	1447.2
SA22_7	1208	677.531099319458	103.96477460861206	0.0009870261	1448.4
SA22_7	1209	35.71162819862366	437.83836364746094	7.3851945e-05	1449.6
SA22_7	1210	678.215503692627	100.56232452392578	0.0029882595	1450.8
SA22_7	1211	687.3934745788574	97.2288465499878	0.008856868	1452.0
SA22_7	1212	37.45315670967102	442.34785079956055	0.0002968413	1453.2
SA22_7	1213	682.1075439453125	92.28577136993408	0.082952246	1454.4
SA22_7	1214	679.5639514923096	88.22662353515625	0.001959454	1455.6
SA22_7	1215	682.429313659668	89.99554395675659	0.031504575	1456.8
SA22_7	1216	684.6038341522217	89.67917919158936	0.8539759	1458.0
SA22_7	1217	681.9762229919434	89.76558208465576	0.493232	1459.2
SA22_7	1218	681.4563751220703	91.38736724853516	0.38509187	1460.4
SA22_7	1219	681.2075614929199	97.24379539489746	0.09525466	1461.6
SA22_7	1220	680.7634353637695	106.52914524078369	0.029818982	1462.8
SA22_7	1221	686.7052555084229	100.18777370452881	0.0025674307	1464.0
SA22_7	1222	89.66387510299683	436.58400535583496	7.240595e-05	1465.2
SA22_7	1223	686.7681503295898	100.92477321624756	0.006655463	1466.4
SA22_7	1224	36.80813014507294	435.5134391784668	0.00019030551	1467.6
SA22_7	1225	686.9885444641113	102.6650619506836	0.0019010974	1468.8
SA22_7	1226	680.8567047119141	108.38069915771484	0.00013795805	1470.0
SA22_7	1227	686.6970062255859	100.47914028167725	0.021459727	1471.2
SA22_7	1228	678.5327434539795	103.77599716186523	0.0001840757	1472.4
SA22_7	1229	686.9707107543945	100.93462944030762	0.00086145	1473.6
SA22_7	1230	688.7675285339355	100.87054252624512	0.00012299047	1474.8
SA22_7	1231	687.5993728637695	101.65276050567627	0.0011190041	1476.0
SA22_7	1232	112.18948364257812	435.22132873535156	3.4514433e-05	1477.2
SA22_7	1233	8.117672055959702	274.4395351409912	2.6592192e-05	1478.4
SA22_7	1234	681.1846733093262	106.57181739807129	0.07189898	1479.6
SA22_7	1235	687.8276824951172	99.21637058258057	0.0013059364	1480.8
SA22_7	1236	123.20610284805298	432.2513008117676	0.00013274362	1482.0
SA22_7	1237	686.6852760314941	100.58305263519287	0.0023589425	1483.2
SA22_7	1238	680.518913269043	108.98115634918213	0.0024017089	1484.4
SA22_7	1239	677.7368068695068	103.5829210281372	0.00022541614	1485.6
SA22_7	1240	679.7770023345947	109.69827175140381	0.00010917701	1486.8
SA22_7	1241	686.8247985839844	98.75614643096924	0.0058466205	1488.0
SA22_7	1242	679.4188499450684	102.69576072692871	0.0032609615	1489.2
SA22_7	1243	114.71081972122192	437.2665023803711	7.042558e-05	1490.4
SA22_7	1244	111.83880567550659	439.78803634643555	0.00031371336	1491.6
SA22_7	1245	678.0544757843018	102.1320390701294	4.4681456e-05	1492.8
SA22_7	1246	688.0024909973145	99.97921228408813	0.0001703345	1494.0
SA22_7	1247	677.942943572998	100.80562591552734	0.00020158669	1495.2
SA22_7	1248	678.1581878662109	104.22609329223633	0.0002409496	1496.4
SA22_7	1249	128.59430313110352	431.5985298156738	0.0013306931	1497.6
SA22_7	1250	680.4704666137695	107.90100574493408	0.0045355703	1498.8
SA22_7	1251	688.4644031524658	102.59286403656006	5.4251017e-05	1500.0
SA22_7	1252	136.59510612487793	434.0499687194824	3.3343804e-05	1501.2
SA22_7	1253	679.8974990844727	107.92308568954468	0.008648094	1502.4
SA22_7	1254	678.1210422515869	104.48992252349854	0.0011005077	1503.6
SA22_7	1255	687.6688003540039	99.73739862442017	0.011091965	1504.8
SA22_7	1256	679.1101932525635	109.0742540359497	0.00039371164	1506.0
SA22_7	1257	686.898136138916	102.36553430557251	0.0042018327	1507.2
SA22_7	1258	687.6426696777344	101.10596895217896	0.0011729901	1508.4
SA22_7	1259	679.1908264160156	98.44000339508057	0.01426022	1509.6
SA22_7	1260	679.3469905853271	110.75992584228516	0.00027011195	1510.8
SA22_7	1261	679.9778461456299	95.01055240631104	0.013050035	1512.0
SA22_7	1262	677.8828620910645	102.87689208984375	0.0006505228	1513.2
SA22_7	1263	685.0185394287109	89.88583087921143	0.7281229	1514.4
SA22_7	1264	681.5531730651855	94.49014663696289	0.090655684	1515.6
SA22_7	1265	684.6011161804199	94.01083946228027	0.16797896	1516.8
SA22_7	1266	685.9807014465332	93.65901947021484	0.24888106	1518.0
SA22_7	1267	686.0787868499756	96.45112037658691	0.2561202	1519.2
SA22_7	1268	139.13251161575317	431.7377185821533	0.9994301	1520.4
SA22_7	1269	147.1815824508667	427.4772262573242	0.9997999	1521.6
SA22_7	1270	144.06121969223022	424.84880447387695	0.99988127	1522.8
SA22_7	1271	123.85730743408203	423.2249450683594	0.999726	1524.0
SA22_7	1272	105.36174774169922	428.70500564575195	0.99923646	1525.2
SA22_7	1273	93.08053255081177	427.7978038787842	0.99890673	1526.4
SA22_7	1274	94.59981322288513	429.9395942687988	0.9882734	1527.6
SA22_7	1275	95.58693170547485	431.7396354675293	0.99863297	1528.8
SA22_7	1276	97.37011194229126	433.8010025024414	0.9952519	1530.0
SA22_7	1277	103.64866256713867	432.6815986633301	0.9962316	1531.2
SA22_7	1278	103.08854579925537	434.4913959503174	0.9978934	1532.4
SA22_7	1279	103.1070351600647	436.3039970397949	0.9935939	1533.6
SA22_7	1280	103.61342430114746	441.43999099731445	0.9959863	1534.8
SA22_7	1281	104.10964488983154	443.11177253723145	0.99417734	1536.0
SA22_7	1282	101.36946439743042	442.3113441467285	0.9949521	1537.2
SA22_7	1283	99.83108043670654	443.81855964660645	0.9502584	1538.4
SA22_7	1284	99.49307441711426	443.688440322876	0.94326496	1539.6
SA22_7	1285	99.21896457672119	444.20308113098145	0.94840276	1540.8
SA22_7	1286	98.99952411651611	445.68477630615234	0.9864508	1542.0
SA22_7	1287	100.21172761917114	445.9423828125	0.99529475	1543.2
SA22_7	1288	98.87183904647827	445.03217697143555	0.98969203	1544.4
SA22_7	1289	99.40900802612305	445.79938888549805	0.952874	1545.6
SA22_7	1290	98.61209392547607	446.50325775146484	0.9949885	1546.8
SA22_7	1291	99.76223707199097	446.354455947876	0.77140266	1548.0
SA22_7	1292	99.3373692035675	446.9794464111328	0.99668854	1549.2
SA22_7	1293	99.36486482620239	447.1385192871094	0.9973551	1550.4
SA22_7	1294	99.44072961807251	447.01549530029297	0.99493426	1551.6
SA22_7	1295	100.50606727600098	447.647123336792	0.99816114	1552.8
SA22_7	1296	98.55509400367737	446.9164180755615	0.99745387	1554.0
SA22_7	1297	98.53072166442871	446.7392349243164	0.97772264	1555.2
SA22_7	1298	98.20996522903442	446.48815155029297	0.98073995	1556.4
SA22_7	1299	100.48409700393677	447.0103454589844	0.9618721	1557.6
SA22_7	1300	97.80164361000061	447.01294898986816	0.99462634	1558.8
SA22_7	1301	100.76634883880615	445.87409019470215	0.94217396	1560.0
SA22_7	1302	100.56307315826416	447.160120010376	0.99848026	1561.2
SA22_7	1303	100.2739667892456	446.9337558746338	0.99795145	1562.4
SA22_7	1304	97.819983959198	445.89826583862305	0.9683772	1563.6
SA22_7	1305	99.99607801437378	446.60983085632324	0.9702847	1564.8
SA22_7	1306	99.43450689315796	447.0538902282715	0.9971091	1566.0
SA22_7	1307	97.0096230506897	446.4543914794922	0.96431863	1567.2
SA22_7	1308	100.2183198928833	447.03125953674316	0.9960737	1568.4
SA22_7	1309	100.87623596191406	447.04381942749023	0.9914643	1569.6
SA22_7	1310	97.68990874290466	445.6959342956543	0.43198606	1570.8
SA22_7	1311	100.0211238861084	446.67566299438477	0.040062953	1572.0
SA22_7	1312	98.87725114822388	446.9707489013672	0.9889631	1573.2
SA22_7	1313	99.75847005844116	447.2556781768799	0.9827576	1574.4
SA22_7	1314	101.48969888687134	447.12398529052734	0.99430555	1575.6
SA22_7	1315	98.43294620513916	447.04233169555664	0.2764893	1576.8
SA22_7	1316	99.72739219665527	446.42297744750977	0.9360307	1578.0
SA22_7	1317	99.99828338623047	447.15002059936523	0.35833117	1579.2
SA22_7	1318	99.77891445159912	447.30494499206543	0.9864334	1580.4
SA22_7	1319	100.64254999160767	446.1738967895508	0.50106573	1581.6
SA22_7	1320	682.3147773742676	104.91179466247559	0.39833817	1582.8
SA22_7	1321	100.67727565765381	446.7934226989746	0.8986799	1584.0
SA22_7	1322	102.79562473297119	447.57920265197754	0.99787116	1585.2
SA22_7	1323	97.80100584030151	447.04593658447266	0.13278899	1586.4
SA22_7	1324	99.21348094940186	445.69058418273926	0.4553459	1587.6
SA22_7	1325	104.07429933547974	447.85778045654297	0.97763044	1588.8
SA22_7	1326	102.1814227104187	446.47647857666016	0.979222	1590.0
SA22_7	1327	102.18827724456787	447.14478492736816	0.97539866	1591.2
SA22_7	1328	102.01809406280518	447.2087001800537	0.99689	1592.4
SA22_7	1329	101.60458087921143	446.5257453918457	0.7697356	1593.6
SA22_7	1330	102.08574533462524	446.7557144165039	0.96479124	1594.8
SA22_7	1331	103.76150608062744	446.416654586792	0.9969511	1596.0
SA22_7	1332	103.08988094329834	446.10334396362305	0.810515	1597.2
SA22_7	1333	104.61342334747314	446.1664009094238	0.9516739	1598.4
SA22_7	1334	104.32838201522827	446.23620986938477	0.99724615	1599.6
SA22_7	1335	104.82189655303955	446.92256927490234	0.993166	1600.8
SA22_7	1336	106.09610080718994	446.77133560180664	0.9960735	1602.0
SA22_7	1337	107.36340284347534	445.5788040161133	0.9833024	1603.2
SA22_7	1338	106.21926784515381	444.58396911621094	0.8938407	1604.4
SA22_7	1339	104.54583168029785	445.4235649108887	0.64822793	1605.6
SA22_7	1340	105.68441152572632	446.1116409301758	0.993705	1606.8
SA22_7	1341	105.40890693664551	446.83868408203125	0.9123732	1608.0
SA22_7	1342	105.9227466583252	447.4655342102051	0.9978492	1609.2
SA22_7	1343	106.6720962524414	446.9528388977051	0.9978338	1610.4
SA22_7	1344	106.26362562179565	447.68028259277344	0.9982835	1611.6
SA22_7	1345	106.45146369934082	447.0231056213379	0.96808684	1612.8
SA22_7	1346	105.82519769668579	446.8345642089844	0.99675155	1614.0
SA22_7	1347	107.07464218139648	446.99140548706055	0.9973569	1615.2
SA22_7	1348	107.40281343460083	446.8062400817871	0.996766	1616.4
SA22_7	1349	107.20736980438232	447.2300434112549	0.99843866	1617.6
SA22_7	1350	107.1773886680603	446.95441246032715	0.9970074	1618.8
SA22_7	1351	107.87099599838257	447.3278045654297	0.9974125	1620.0
SA22_7	1352	107.87692070007324	447.4772071838379	0.9984666	1621.2
SA22_7	1353	107.78366327285767	447.0429039001465	0.9979169	1622.4
SA22_7	1354	108.38415622711182	446.0076141357422	0.9937558	1623.6
SA22_7	1355	108.27981233596802	445.92063903808594	0.99299085	1624.8
SA22_7	1356	108.21653604507446	445.80050468444824	0.9926414	1626.0
SA22_7	1357	107.17155933380127	447.56046295166016	0.65560955	1627.2
SA22_7	1358	108.29732418060303	447.2296142578125	0.9969689	1628.4
SA22_7	1359	107.30960369110107	445.89463233947754	0.48735303	1629.6
SA22_7	1360	108.95922183990479	445.817813873291	0.9960705	1630.8
SA22_7	1361	107.37342834472656	444.46786880493164	0.9878159	1632.0
SA22_7	1362	109.63542461395264	445.5255889892578	0.9942849	1633.2
SA22_7	1363	108.8858962059021	445.02519607543945	0.996974	1634.4
SA22_7	1364	107.73593187332153	445.88141441345215	0.98092043	1635.6
SA22_7	1365	108.57651233673096	445.94078063964844	0.0056373947	1636.8
SA22_7	1366	111.0795259475708	444.7257900238037	0.9952567	1638.0
SA22_7	1367	111.52851581573486	443.88805389404297	0.9964083	1639.2
SA22_7	1368	110.11275053024292	446.550235748291	0.99710196	1640.4
SA22_7	1369	108.82316827774048	446.69809341430664	0.9409517	1641.6
SA22_7	1370	110.53638458251953	445.97519874572754	0.99773765	1642.8
SA22_7	1371	112.10814714431763	444.8775100708008	0.9978028	1644.0
SA22_7	1372	112.7816915512085	445.15889167785645	0.9983365	1645.2
SA22_7	1373	111.88030242919922	445.4179000854492	0.64995533	1646.4
SA22_7	1374	111.47468090057373	444.770565032959	0.97650075	1647.6
SA22_7	1375	108.95493030548096	445.4612731933594	0.965683	1648.8
SA22_7	1376	109.05239582061768	445.67298889160156	0.6702839	1650.0
SA22_7	1377	107.89098739624023	445.7293510437012	0.8643098	1651.2
SA22_7	1378	110.49754619598389	447.34954833984375	0.9934182	1652.4
SA22_7	1379	109.49242115020752	447.207727432251	0.27886486	1653.6
SA22_7	1380	110.03687381744385	447.43858337402344	0.79896665	1654.8
SA22_7	1381	108.80424976348877	447.55313873291016	0.9757592	1656.0
SA22_7	1382	111.38042211532593	447.5691032409668	0.9969574	1657.2
SA22_7	1383	107.57783651351929	446.281213760376	0.97213644	1658.4
SA22_7	1384	109.1350793838501	447.6277542114258	0.997068	1659.6
SA22_7	1385	110.02590656280518	445.48985481262207	0.97421706	1660.8
SA22_7	1386	109.7327470779419	446.5181350708008	0.98017037	1662.0
SA22_7	1387	688.243818283081	102.69219875335693	5.9873768e-05	1663.2
SA22_7	1388	109.7553014755249	447.7500915527344	0.98456025	1664.4
SA22_7	1389	110.47682762145996	446.2667655944824	0.9888704	1665.6
SA22_7	1390	109.84179973602295	447.1259880065918	0.9803469	1666.8
SA22_7	1391	108.22222232818604	446.7634963989258	0.39603502	1668.0
SA22_7	1392	110.56725978851318	445.81432342529297	0.95674694	1669.2
SA22_7	1393	112.1211051940918	445.3977584838867	0.07192942	1670.4
SA22_7	1394	113.66827487945557	445.22521018981934	0.9345593	1671.6
SA22_7	1395	108.89256000518799	446.790246963501	0.0060334764	1672.8
SA22_7	1396	113.39057683944702	444.19200897216797	0.99633753	1674.0
SA22_7	1397	112.02574968338013	444.47482109069824	0.89612335	1675.2
SA22_7	1398	109.76414680480957	446.817684173584	0.9755888	1676.4
SA22_7	1399	680.2341461181641	106.52834415435791	0.019426532	1677.6
SA22_7	1400	112.36013174057007	445.1630973815918	0.9770867	1678.8
SA22_7	1401	108.65143537521362	446.790189743042	0.2023144	1680.0
SA22_7	1402	111.56738996505737	444.6391296386719	0.06040042	1681.2
SA22_7	1403	113.1983995437622	446.11141204833984	0.015611036	1682.4
SA22_7	1404	680.2301406860352	100.33289909362793	0.012104148	1683.6
SA22_7	1405	115.3638482093811	447.9407501220703	0.8832564	1684.8
SA22_7	1406	114.35805559158325	448.61703872680664	0.9844817	1686.0
SA22_7	1407	115.36061763763428	448.04901123046875	0.97143584	1687.2
SA22_7	1408	115.94736576080322	449.20881271362305	0.33931658	1688.4
SA22_7	1409	114.75156545639038	448.9342403411865	0.888487	1689.6
SA22_7	1410	114.90168571472168	448.83642196655273	0.94414324	1690.8
SA22_7	1411	114.02245759963989	449.6728706359863	0.8002289	1692.0
SA22_7	1412	114.47019577026367	447.9610061645508	0.9575162	1693.2
SA22_7	1413	113.74399662017822	448.53278160095215	0.23560362	1694.4
SA22_7	1414	681.3732624053955	104.9375867843628	0.06811451	1695.6
SA22_7	1415	686.2278461456299	100.40847301483154	0.11817645	1696.8
SA22_7	1416	113.81595134735107	446.0323905944824	0.16348751	1698.0
SA22_7	1417	687.8546714782715	101.05236053466797	0.0005489542	1699.2
SA22_7	1418	116.17873907089233	446.1737823486328	0.30206752	1700.4
SA22_7	1419	114.35879468917847	447.78162002563477	0.018439636	1701.6
SA22_7	1420	687.3666763305664	100.79551219940186	0.0014426241	1702.8
SA22_7	1421	115.37866592407227	448.4901237487793	0.0114809135	1704.0
SA22_7	1422	114.91652727127075	447.2016906738281	0.68370754	1705.2
SA22_7	1423	680.8965682983398	108.43883514404297	0.006580875	1706.4
SA22_7	1424	686.4536285400391	100.4542064666748	0.026348041	1707.6
SA22_7	1425	116.87995195388794	447.3728370666504	0.045334674	1708.8
SA22_7	1426	115.12340307235718	448.2117462158203	0.22248502	1710.0
SA22_7	1427	115.62695503234863	447.2108459472656	0.04916333	1711.2
SA22_7	1428	115.67187309265137	448.6315155029297	0.6103404	1712.4
SA22_7	1429	114.40409421920776	447.8342914581299	0.051370353	1713.6
SA22_7	1430	113.3466362953186	448.1220817565918	0.0075531686	1714.8
SA22_7	1431	678.1695365905762	102.08536148071289	0.00037906787	1716.0
SA22_7	1432	114.7686243057251	448.3451843261719	0.82763875	1717.2
SA22_7	1433	114.83762264251709	448.1173324584961	0.25637874	1718.4
SA22_7	1434	115.25435447692871	448.8851737976074	0.036802858	1719.6
SA22_7	1435	114.88021612167358	448.8878631591797	0.013862201	1720.8
SA22_7	1436	115.13259410858154	448.74298095703125	0.043480422	1722.0
SA22_7	1437	115.12556076049805	448.7098789215088	0.46612203	1723.2
SA22_7	1438	114.95966911315918	447.7361869812012	0.93676776	1724.4
SA22_7	1439	113.88510465621948	447.7321243286133	0.4167589	1725.6
SA22_7	1440	114.46679830551147	449.33252334594727	0.028182287	1726.8
SA22_7	1441	114.0150785446167	448.85616302490234	0.8093612	1728.0
SA22_7	1442	114.68214988708496	448.04906845092773	0.3580994	1729.2
SA22_7	1443	680.7697296142578	106.38835430145264	0.021614265	1730.4
SA22_7	1444	114.70720767974854	449.2943000793457	0.44705746	1731.6
SA22_7	1445	114.13763761520386	450.40597915649414	0.020935858	1732.8
SA22_7	1446	115.261971950531	447.51583099365234	0.011392203	1734.0
SA22_7	1447	114.8951530456543	446.198673248291	0.01746922	1735.2
SA22_7	1448	114.54511880874634	447.0842742919922	0.0020757893	1736.4
SA22_7	1449	120.7183837890625	445.6526184082031	0.00016364107	1737.6
SA22_7	1450	115.65306186676025	446.48717880249023	0.00031359497	1738.8
SA22_7	1451	114.24692869186401	445.8135223388672	0.061751764	1740.0
SA22_7	1452	686.0127449035645	100.87283134460449	0.05412767	1741.2
SA22_7	1453	687.3269081115723	99.07660961151123	0.04639257	1742.4
SA22_7	1454	114.05690908432007	446.7172622680664	0.016843265	1743.6
SA22_7	1455	113.334059715271	447.1706199645996	0.011535977	1744.8
SA22_7	1456	113.47813606262207	447.06836700439453	0.0010279587	1746.0
SA22_7	1457	117.0284628868103	446.8374824523926	0.02107692	1747.2
SA22_7	1458	116.71100854873657	446.3671588897705	0.026305584	1748.4
SA22_7	1459	116.66815280914307	446.7495346069336	0.016731597	1749.6
SA22_7	1460	121.13659381866455	447.7496337890625	0.30986726	1750.8
SA22_7	1461	128.32236289978027	445.81844329833984	0.450546	1752.0
SA22_7	1462	131.67109489440918	444.55392837524414	0.48361534	1753.2
SA22_7	1463	138.4294033050537	441.27845764160156	0.9289085	1754.4
SA22_7	1464	140.3080701828003	443.5212993621826	0.9707512	1755.6
SA22_7	1465	144.8158621788025	441.84722900390625	0.20876291	1756.8
SA22_7	1466	147.58198261260986	440.7400131225586	0.9916788	1758.0
SA22_7	1467	148.89802932739258	441.26861572265625	0.99543434	1759.2
SA22_7	1468	147.87933826446533	440.9737014770508	0.9957327	1760.4
SA22_7	1469	150.75745582580566	441.51620864868164	0.9969488	1761.6
SA22_7	1470	150.07658004760742	441.3366222381592	0.9977744	1762.8
SA22_7	1471	152.71754264831543	440.05319595336914	0.9959447	1764.0
SA22_7	1472	151.05085372924805	441.4247131347656	0.99912745	1765.2
SA22_7	1473	150.78270435333252	440.6683158874512	0.9966113	1766.4
SA22_7	1474	150.36914348602295	440.38307189941406	0.9929463	1767.6
SA22_7	1475	152.61155366897583	440.73205947875977	0.9966899	1768.8
SA22_7	1476	149.29734468460083	440.1442050933838	0.99049497	1770.0
SA22_7	1477	151.60274505615234	440.7810115814209	0.9980646	1771.2
SA22_7	1478	151.32404565811157	440.6297492980957	0.9983022	1772.4
SA22_7	1479	152.47595310211182	441.6228675842285	0.99878603	1773.6
SA22_7	1480	152.98612117767334	440.8835506439209	0.9980134	1774.8
SA22_7	1481	155.36518096923828	441.5043640136719	0.9952525	1776.0
SA22_7	1482	152.85017490386963	441.62939071655273	0.9987142	1777.2
SA22_7	1483	154.7563672065735	441.5413570404053	0.9983365	1778.4
SA22_7	1484	151.7730951309204	441.17265701293945	0.999067	1779.6
SA22_7	1485	154.2166233062744	441.3632869720459	0.9979043	1780.8
SA22_7	1486	151.6497254371643	441.9110870361328	0.9985033	1782.0
SA22_7	1487	150.06569623947144	442.0414638519287	0.9991893	1783.2
SA22_7	1488	150.90675354003906	441.9163227081299	0.9992669	1784.4
SA22_7	1489	149.5255708694458	442.1946716308594	0.99909294	1785.6
SA22_7	1490	150.62576532363892	442.071533203125	0.9991744	1786.8
SA22_7	1491	150.9202480316162	442.16285705566406	0.9985317	1788.0
SA22_7	1492	155.11796474456787	441.0702896118164	0.9917624	1789.2
SA22_7	1493	157.55736827850342	439.69099044799805	0.985468	1790.4
SA22_7	1494	154.65929508209229	440.6916618347168	0.9938834	1791.6
SA22_7	1495	155.32615184783936	441.2824058532715	0.9980696	1792.8
SA22_7	1496	153.8291573524475	441.25139236450195	0.99834	1794.0
SA22_7	1497	152.39485502243042	440.5758476257324	0.99460196	1795.2
SA22_7	1498	152.24347114562988	441.43126487731934	0.99854064	1796.4
SA22_7	1499	152.868914604187	441.7158794403076	0.9975345	1797.6
SA22_7	1500	153.62608432769775	440.7425308227539	0.99696416	1798.8
SA22_7	1501	154.27162647247314	440.8148002624512	0.9965037	1800.0
SA22_7	1502	152.86786556243896	440.60943603515625	0.99621874	1801.2
SA22_7	1503	154.1651725769043	441.00488662719727	0.99652606	1802.4
SA22_7	1504	152.304208278656	441.5622138977051	0.9986393	1803.6
SA22_7	1505	151.94189548492432	441.43266677856445	0.9980292	1804.8
SA22_7	1506	151.79409980773926	441.36528968811035	0.9991979	1806.0
SA22_7	1507	153.07859182357788	441.08556747436523	0.99470717	1807.2
SA22_7	1508	153.1332015991211	441.1519145965576	0.9986677	1808.4
SA22_7	1509	154.7956943511963	441.1105155944824	0.9988973	1809.6
SA22_7	1510	153.41336727142334	441.39899253845215	0.99888843	1810.8
SA22_7	1511	154.93850708007812	441.4074897766113	0.99810374	1812.0
SA22_7	1512	153.27510833740234	441.20083808898926	0.9984731	1813.2
SA22_7	1513	154.7674298286438	439.3948745727539	0.9991129	1814.4
SA22_7	1514	149.69985485076904	440.37763595581055	0.99602556	1815.6
SA22_7	1515	151.09188556671143	440.9365653991699	0.9982906	1816.8
SA22_7	1516	149.4455337524414	441.0930347442627	0.99926764	1818.0
SA22_7	1517	149.77797269821167	441.51844024658203	0.9992982	1819.2
SA22_7	1518	150.78420639038086	440.77966690063477	0.9992424	1820.4
SA22_7	1519	152.4968147277832	440.77823638916016	0.99899274	1821.6
SA22_7	1520	153.97217273712158	440.58826446533203	0.9983729	1822.8
SA22_7	1521	155.75069189071655	441.0124683380127	0.996784	1824.0
SA22_7	1522	154.78100776672363	441.2555694580078	0.99873763	1825.2
SA22_7	1523	154.44515943527222	441.3880920410156	0.9989858	1826.4
SA22_7	1524	152.56946086883545	440.98119735717773	0.9993305	1827.6
SA22_7	1525	153.16169261932373	440.9715270996094	0.99902415	1828.8
SA22_7	1526	151.96523666381836	441.2318515777588	0.999246	1830.0
SA22_7	1527	153.17522287368774	441.7496681213379	0.9990025	1831.2
SA22_7	1528	155.37186861038208	441.0175323486328	0.9983493	1832.4
SA22_7	1529	155.19059896469116	440.3645610809326	0.99803597	1833.6
SA22_7	1530	155.7072639465332	440.95479011535645	0.99911815	1834.8
SA22_7	1531	156.5263867378235	441.00749015808105	0.9984346	1836.0
SA22_7	1532	154.92273569107056	440.8476448059082	0.9980496	1837.2
SA22_7	1533	154.6833038330078	440.32198905944824	0.9948861	1838.4
SA22_7	1534	154.59661483764648	441.1050510406494	0.9983027	1839.6
SA22_7	1535	155.0827145576477	440.2631378173828	0.992034	1840.8
SA22_7	1536	153.2106876373291	441.5344047546387	0.99889874	1842.0
SA22_7	1537	154.70683574676514	440.625057220459	0.99901557	1843.2
SA22_7	1538	154.5644760131836	440.7710552215576	0.9984831	1844.4
SA22_7	1539	154.0226697921753	439.4574165344238	0.98903275	1845.6
SA22_7	1540	155.112624168396	440.7502555847168	0.998195	1846.8
SA22_7	1541	151.88298225402832	441.5283966064453	0.9980907	1848.0
SA22_7	1542	151.24881267547607	440.52409172058105	0.99860686	1849.2
SA22_7	1543	158.70943069458008	435.11046409606934	0.99577785	1850.4
SA22_7	1544	151.38589143753052	429.95158195495605	0.99973065	1851.6
SA22_7	1545	136.46281957626343	434.2059803009033	0.99978966	1852.8
SA22_7	1546	119.60010528564453	441.0978126525879	0.9997489	1854.0
SA22_7	1547	123.91307353973389	439.64807510375977	0.99972516	1855.2
SA22_7	1548	115.05931615829468	432.4369812011719	0.9984748	1856.4
SA22_7	1549	99.90472793579102	429.2875671386719	0.999759	1857.6
SA22_7	1550	85.7702374458313	380.02275466918945	0.9988686	1858.8
SA22_7	1551	92.7785575389862	374.98117446899414	0.99768484	1860.0
SA22_7	1552	102.06378698348999	394.79244232177734	0.9988182	1861.2
SA22_7	1553	106.74378871917725	397.6318645477295	0.9995987	1862.4
SA22_7	1554	107.34623670578003	355.13285636901855	0.9999726	1863.6
SA22_7	1555	112.70320415496826	299.2321014404297	0.99928695	1864.8
SA22_7	1556	107.78720378875732	294.1512107849121	0.9999356	1866.0
SA22_7	1557	113.49220275878906	252.8027629852295	0.99962807	1867.2
SA22_7	1558	98.57803583145142	327.3326110839844	0.9994474	1868.4
SA22_7	1559	143.89917850494385	367.28296279907227	0.99980956	1869.6
SA22_7	1560	170.9087610244751	391.41963958740234	0.99706274	1870.8
SA22_7	1561	167.37594604492188	406.7852210998535	0.9992269	1872.0
SA22_7	1562	162.47272491455078	409.0696334838867	0.9998697	1873.2
SA22_7	1563	142.2097682952881	414.9517822265625	0.99990225	1874.4
SA22_7	1564	131.1817169189453	416.99832916259766	0.9998447	1875.6
SA22_7	1565	120.5798864364624	417.3379898071289	0.9998385	1876.8
SA22_7	1566	103.34070920944214	412.901086807251	0.99991393	1878.0
SA22_7	1567	93.18735599517822	399.7822952270508	0.9998766	1879.2
SA22_7	1568	123.11406135559082	339.28101539611816	0.9999813	1880.4
SA22_7	1569	107.8953504562378	346.30834579467773	0.9977174	1881.6
SA22_7	1570	125.25050640106201	355.9973430633545	0.99968684	1882.8
SA22_7	1571	96.95077538490295	355.32849311828613	0.9999473	1884.0
SA22_7	1572	84.136962890625	314.600830078125	0.9997273	1885.2
SA22_7	1573	91.00457429885864	245.0303077697754	0.9991062	1886.4
SA22_7	1574	111.4396333694458	272.98768043518066	0.999864	1887.6
SA22_7	1575	125.49687623977661	289.504451751709	0.99992764	1888.8
SA22_7	1576	120.48618793487549	247.52660751342773	0.9999825	1890.0
SA22_7	1577	109.30294990539551	260.72593688964844	0.9999019	1891.2
SA22_7	1578	115.66506624221802	358.59429359436035	0.9999087	1892.4
SA22_7	1579	128.54009866714478	234.2666244506836	0.9998803	1893.6
SA22_7	1580	678.8005352020264	104.41185235977173	0.0014075099	1894.8
SA22_7	1581	96.75340056419373	318.654727935791	0.9991617	1896.0
SA22_7	1582	95.62894701957703	278.7058639526367	0.99987745	1897.2
SA22_7	1583	92.0682430267334	135.36921501159668	0.99970007	1898.4
SA22_7	1584	101.07971429824829	189.72680568695068	0.9993668	1899.6
SA22_7	1585	113.49170207977295	276.7096138000488	0.99997485	1900.8
SA22_7	1586	90.53088426589966	151.19544982910156	0.99983907	1902.0
SA22_7	1587	106.65247440338135	69.70345258712769	0.9999049	1903.2
SA22_7	1588	74.16579127311707	180.04647731781006	0.98059285	1904.4
SA22_7	1589	681.2732219696045	107.09404706954956	0.12725383	1905.6
SA22_7	1590	152.62271165847778	273.634557723999	0.9999325	1906.8
SA22_7	1591	197.25669622421265	280.4531478881836	0.99928707	1908.0
SA22_7	1592	134.0428113937378	168.46796035766602	0.9998528	1909.2
SA22_7	1593	116.65868759155273	87.14751720428467	0.9999074	1910.4
SA22_7	1594	104.56879138946533	47.23691940307617	0.98956317	1911.6
SA22_7	1595	114.74237442016602	261.29313468933105	0.99928063	1912.8
SA22_7	1596	113.14291954040527	246.66086196899414	0.9999411	1914.0
SA22_7	1597	93.57500672340393	101.41713380813599	0.94758594	1915.2
SA22_7	1598	171.45847082138062	26.325727701187134	0.5121207	1916.4
SA22_7	1599	79.55214977264404	264.19060707092285	0.9095337	1917.6
SA22_7	1600	103.40336561203003	314.70720291137695	0.9998871	1918.8
SA22_7	1601	99.45055842399597	330.05541801452637	0.99992406	1920.0
SA22_7	1602	102.33216285705566	331.95651054382324	0.9999478	1921.2
SA22_7	1603	93.24434995651245	341.2331199645996	0.99991095	1922.4
SA22_7	1604	94.59826350212097	345.02328872680664	0.9999175	1923.6
SA22_7	1605	87.74611949920654	359.1742515563965	0.9997762	1924.8
SA22_7	1606	89.24369215965271	370.05589485168457	0.9996928	1926.0
SA22_7	1607	92.74659752845764	377.5210762023926	0.99739635	1927.2
SA22_7	1608	109.98497009277344	383.81521224975586	0.0022193769	1928.4
SA22_7	1609	102.92912721633911	413.97268295288086	0.92351884	1929.6
SA22_7	1610	122.14828729629517	421.49468421936035	0.99988866	1930.8
SA22_7	1611	111.22263669967651	409.90625381469727	0.9997812	1932.0
SA22_7	1612	103.29484939575195	403.92751693725586	0.999782	1933.2
SA22_7	1613	104.83620166778564	324.025354385376	0.99985266	1934.4
SA22_7	1614	120.6329345703125	275.9172821044922	0.9998648	1935.6
SA22_7	1615	113.29100131988525	223.3044147491455	0.9991043	1936.8
SA22_7	1616	101.69644355773926	283.33754539489746	0.99995446	1938.0
SA22_7	1617	121.29271030426025	364.31636810302734	0.9999453	1939.2
SA22_7	1618	124.2659330368042	254.35166358947754	0.9999101	1940.4
SA22_7	1619	109.13643836975098	291.35178565979004	0.99316025	1941.6
SA22_7	1620	110.73253154754639	269.3462562561035	0.96647257	1942.8
SA22_7	1621	116.61434173583984	250.45852661132812	0.3227082	1944.0
SA22_7	1622	148.28417301177979	250.2590560913086	0.99960715	1945.2
SA22_7	1623	181.24423027038574	253.8255214691162	0.9999702	1946.4
SA22_7	1624	208.39977264404297	253.70670318603516	0.99981207	1947.6
SA22_7	1625	222.19228744506836	254.65232849121094	0.9977452	1948.8
SA22_7	1626	201.70059204101562	261.27808570861816	0.99987483	1950.0
SA22_7	1627	129.77217435836792	264.2120933532715	0.9997532	1951.2
SA22_7	1628	64.63891863822937	294.6777534484863	0.99508	1952.4
SA22_7	1629	58.84420871734619	402.7836227416992	0.9994758	1953.6
SA22_7	1630	84.71800088882446	412.05519676208496	0.9992305	1954.8
SA22_7	1631	98.41704964637756	366.0413074493408	0.99994016	1956.0
SA22_7	1632	117.65391826629639	325.75727462768555	0.99995446	1957.2
SA22_7	1633	108.74226093292236	342.73143768310547	0.99984694	1958.4
SA22_7	1634	126.19938850402832	289.9644184112549	0.99993134	1959.6
SA22_7	1635	118.45098733901978	290.6481742858887	0.99991846	1960.8
SA22_7	1636	126.30531787872314	268.74049186706543	0.9999479	1962.0
SA22_7	1637	98.02599549293518	283.5520935058594	0.99987125	1963.2
SA22_7	1638	92.75789856910706	143.35681915283203	0.9995939	1964.4
SA22_7	1639	116.91385507583618	98.40268850326538	0.99980706	1965.6
SA22_7	1640	108.68432521820068	145.69976806640625	0.9999378	1966.8
SA22_7	1641	107.86443948745728	299.3137264251709	0.9999746	1968.0
SA22_7	1642	106.8532943725586	354.1007423400879	0.99996674	1969.2
SA22_7	1643	121.97109460830688	223.8446044921875	0.9998753	1970.4
SA22_7	1644	117.26776361465454	195.08734703063965	0.9997907	1971.6
SA22_7	1645	106.72210454940796	335.10483741760254	0.9998945	1972.8
SA22_7	1646	124.57457780838013	175.8053684234619	0.99989104	1974.0
SA22_7	1647	100.5854845046997	189.9434995651245	0.9554738	1975.2
SA22_7	1648	116.7478084564209	292.8382873535156	0.99984694	1976.4
SA22_7	1649	89.3109142780304	312.4523448944092	0.9999782	1977.6
SA22_7	1650	87.82426118850708	141.73926830291748	0.9997497	1978.8
SA22_7	1651	114.99003171920776	60.28592348098755	0.99936754	1980.0
SA22_7	1652	75.32373666763306	180.17030239105225	0.002029899	1981.2
SA22_7	1653	109.03695821762085	207.51930713653564	0.8123573	1982.4
SA22_7	1654	140.02503156661987	229.43110942840576	0.9975908	1983.6
SA22_7	1655	100.88428258895874	330.9562110900879	0.9999312	1984.8
SA22_7	1656	74.14291501045227	260.22966384887695	0.9980058	1986.0
SA22_7	1657	84.19620394706726	125.8518648147583	0.99966896	1987.2
SA22_7	1658	89.41758871078491	113.63679885864258	0.9865209	1988.4
SA22_7	1659	111.26211881637573	307.5240898132324	0.99978215	1989.6
SA22_7	1660	114.34911489486694	279.1790771484375	0.9998299	1990.8
SA22_7	1661	87.39582300186157	142.28552341461182	0.9997589	1992.0
SA22_7	1662	69.4894790649414	126.57577514648438	0.9994271	1993.2
SA22_7	1663	87.92922496795654	298.95398139953613	0.9998791	1994.4
SA22_7	1664	113.7571930885315	351.6598320007324	0.99967575	1995.6
SA22_7	1665	146.66341543197632	200.6111240386963	0.99993765	1996.8
SA22_7	1666	128.0066728591919	105.8110499382019	0.99973255	1998.0
SA22_7	1667	113.17520141601562	273.4053611755371	0.99982244	1999.2
SA22_7	1668	117.44688749313354	264.48286056518555	0.99987185	2000.4
SA22_7	1669	109.86025333404541	187.28556632995605	0.39473385	2001.6
SA22_7	1670	682.0736885070801	106.0472559928894	0.030802725	2002.8
SA22_7	1671	119.33704614639282	229.92167472839355	0.66497314	2004.0
SA22_7	1672	140.2383804321289	304.41455841064453	0.999577	2005.2
SA22_7	1673	65.81213474273682	314.4590950012207	0.99565625	2006.4
SA22_7	1674	71.55585289001465	244.97414588928223	0.99976724	2007.6
SA22_7	1675	83.28080177307129	128.20818901062012	0.9997209	2008.8
SA22_7	1676	114.90745544433594	86.62556648254395	0.99992895	2010.0
SA22_7	1677	74.25081133842468	201.0007095336914	0.99003357	2011.2
SA22_7	1678	114.81049060821533	203.56696128845215	0.99078393	2012.4
SA22_7	1679	136.41119003295898	204.91052627563477	0.9960568	2013.6
SA22_7	1680	154.54232692718506	277.9790496826172	0.99984086	2014.8
SA22_7	1681	148.18673133850098	398.95113945007324	0.99994075	2016.0
SA22_7	1682	66.46543741226196	353.5726833343506	0.9996239	2017.2
SA22_7	1683	88.31561207771301	269.2360496520996	0.99960774	2018.4
SA22_7	1684	90.98337292671204	140.73888301849365	0.9998827	2019.6
SA22_7	1685	109.81630086898804	124.02092456817627	0.999866	2020.8
SA22_7	1686	97.60801196098328	241.78839683532715	0.99979717	2022.0
SA22_7	1687	100.28965473175049	299.66357231140137	0.9999261	2023.2
SA22_7	1688	114.93902206420898	317.589054107666	0.9999888	2024.4
SA22_7	1689	119.56112384796143	292.7716827392578	0.9999547	2025.6
SA22_7	1690	115.05554914474487	345.93944549560547	0.9998159	2026.8
SA22_7	1691	126.60654783248901	245.5100440979004	0.9997708	2028.0
SA22_7	1692	91.52141213417053	317.82623291015625	0.9998548	2029.2
SA22_7	1693	108.30892324447632	345.4549026489258	0.99960154	2030.4
SA22_7	1694	131.57954216003418	215.1904821395874	0.99996257	2031.6
SA22_7	1695	104.36400175094604	127.4754810333252	0.99984586	2032.8
SA22_7	1696	114.46065902709961	167.76307582855225	0.9999701	2034.0
SA22_7	1697	150.09641647338867	299.23112869262695	0.99991834	2035.2
SA22_7	1698	107.968270778656	138.85685920715332	0.9999306	2036.4
SA22_7	1699	83.9506983757019	275.65601348876953	0.9989196	2037.6
SA22_7	1700	94.86480951309204	335.8314514160156	0.99978775	2038.8
SA22_7	1701	109.69901084899902	210.6650161743164	0.9999306	2040.0
SA22_7	1702	96.52495980262756	116.85115814208984	0.9998747	2041.2
SA22_7	1703	81.94752931594849	146.9335699081421	0.6613216	2042.4
SA22_7	1704	35.90772747993469	276.8584728240967	0.13691553	2043.6
SA22_7	1705	104.8367977142334	205.3659725189209	0.24203199	2044.8
SA22_7	1706	87.19303607940674	119.18289184570312	0.99979335	2046.0
SA22_7	1707	113.27893733978271	72.35261678695679	0.99979514	2047.2
SA22_7	1708	104.92900609970093	96.88956499099731	0.99416274	2048.4
SA22_7	1709	99.94856119155884	316.2644577026367	0.9947653	2049.6
SA22_7	1710	129.25983667373657	211.82241439819336	0.9996947	2050.8
SA22_7	1711	112.86176443099976	244.21740531921387	0.9999299	2052.0
SA22_7	1712	96.6650128364563	317.9728889465332	0.9997856	2053.2
SA22_7	1713	98.54910969734192	309.8891258239746	0.9997521	2054.4
SA22_7	1714	123.89421463012695	192.56916046142578	0.99987423	2055.6
SA22_7	1715	97.11231589317322	235.40061950683594	0.0028161216	2056.8
SA22_7	1716	122.4069356918335	285.9975242614746	0.99987435	2058.0
SA22_7	1717	76.47479772567749	315.5643653869629	0.99989104	2059.2
SA22_7	1718	78.76647710800171	140.7392692565918	0.99958116	2060.4
SA22_7	1719	118.23703050613403	61.52473211288452	0.9997615	2061.6
SA22_7	1720	72.13504314422607	203.74706268310547	0.9945661	2062.8
SA22_7	1721	111.13550662994385	215.21531581878662	0.08443645	2064.0
SA22_7	1722	134.85405445098877	215.19445896148682	0.9959449	2065.2
SA22_7	1723	148.79772663116455	228.17055702209473	0.99861896	2066.4
SA22_7	1724	152.98423767089844	370.09517669677734	0.99766797	2067.6
SA22_7	1725	157.67098665237427	408.84020805358887	0.99972934	2068.8
SA22_7	1726	100.5441427230835	390.14551162719727	0.9991098	2070.0
SA22_7	1727	74.84505772590637	294.61867332458496	0.999608	2071.2
SA22_7	1728	101.70769691467285	126.74560546875	0.99993694	2072.4
SA22_7	1729	120.58366537094116	235.51770687103271	0.99987006	2073.6
SA22_7	1730	148.75308275222778	329.75403785705566	0.9999802	2074.8
SA22_7	1731	107.53068923950195	175.67108631134033	0.9998925	2076.0
SA22_7	1732	124.81622695922852	176.27753734588623	0.9999236	2077.2
SA22_7	1733	112.13905811309814	224.34313774108887	0.9998437	2078.4
SA22_7	1734	85.52699089050293	111.9755744934082	0.9998679	2079.6
SA22_7	1735	66.12589359283447	148.25663566589355	0.584231	2080.8
SA22_7	1736	96.60526514053345	209.05305862426758	0.97991115	2082.0
SA22_7	1737	123.7104058265686	213.2742404937744	0.98401135	2083.2
SA22_7	1738	132.9253911972046	334.82059478759766	0.99987674	2084.4
SA22_7	1739	71.14580273628235	342.99951553344727	0.99967897	2085.6
SA22_7	1740	78.17543148994446	189.51222896575928	0.9728915	2086.8
SA22_7	1741	95.7517147064209	81.76892280578613	0.99984145	2088.0
SA22_7	1742	121.89255952835083	234.65264797210693	0.99992275	2089.2
SA22_7	1743	103.3623456954956	237.4065113067627	0.998408	2090.4
SA22_7	1744	87.88468837738037	106.77595138549805	0.9996284	2091.6
SA22_7	1745	69.41494345664978	119.31208848953247	0.99633753	2092.8
SA22_7	1746	92.81870722770691	211.40310287475586	0.015452674	2094.0
SA22_7	1747	120.0714111328125	211.59178733825684	0.99953794	2095.2
SA22_7	1748	152.52647399902344	292.9764461517334	0.9983442	2096.4
SA22_7	1749	90.1373028755188	380.0671577453613	0.9998909	2097.6
SA22_7	1750	68.28902959823608	256.3988399505615	0.9967424	2098.8
SA22_7	1751	116.71810150146484	86.67370319366455	0.99989414	2100.0
SA22_7	1752	88.69590163230896	142.9381513595581	0.8977094	2101.2
SA22_7	1753	87.78267502784729	239.54299449920654	0.00042939503	2102.4
SA22_7	1754	114.48509693145752	212.71482467651367	0.6554043	2103.6
SA22_7	1755	143.82693767547607	207.80611038208008	0.99925405	2104.8
SA22_7	1756	167.55025386810303	207.28520393371582	0.9995937	2106.0
SA22_7	1757	96.50304913520813	222.73648738861084	0.033417176	2107.2
SA22_7	1758	72.09041118621826	361.60051345825195	0.998181	2108.4
SA22_7	1759	86.48861050605774	395.4030990600586	0.99840134	2109.6
SA22_7	1760	86.18931770324707	236.53684616088867	0.99977106	2110.8
SA22_7	1761	110.2237343788147	164.25883769989014	0.9999145	2112.0
SA22_7	1762	94.55425143241882	329.8018169403076	0.999882	2113.2
SA22_7	1763	128.24864387512207	375.5645942687988	0.9999503	2114.4
SA22_7	1764	129.3310284614563	396.1967468261719	0.99991596	2115.6
SA22_7	1765	125.05431175231934	414.47484970092773	0.99987984	2116.8
SA22_7	1766	121.32620811462402	420.22539138793945	0.9997881	2118.0
SA22_7	1767	103.7265419960022	365.8249855041504	0.9999126	2119.2
SA22_7	1768	118.29118728637695	240.4673194885254	0.9999366	2120.4
SA22_7	1769	102.30833292007446	161.59469604492188	0.9999398	2121.6
SA22_7	1770	113.89263868331909	60.12458324432373	0.99948704	2122.8
SA22_7	1771	88.23895454406738	180.80833911895752	0.92554003	2124.0
SA22_7	1772	124.76646900177002	176.34844779968262	0.9991892	2125.2
SA22_7	1773	149.19021129608154	215.7453203201294	0.99955636	2126.4
SA22_7	1774	162.36114501953125	386.9044876098633	0.99990404	2127.6
SA22_7	1775	148.102068901062	306.4369583129883	0.9999523	2128.8
SA22_7	1776	134.2025876045227	277.6436519622803	0.99978346	2130.0
SA22_7	1777	86.76210641860962	380.23441314697266	0.9996784	2131.2
SA22_7	1778	74.31634664535522	258.97396087646484	0.99866617	2132.4
SA22_7	1779	111.92594766616821	78.15492153167725	0.99971014	2133.6
SA22_7	1780	75.99033713340759	148.37890148162842	0.09625387	2134.8
SA22_7	1781	89.4757866859436	242.9297161102295	0.004505261	2136.0
SA22_7	1782	120.68420648574829	213.9093017578125	0.99836034	2137.2
SA22_7	1783	152.6001214981079	204.35251235961914	0.9992687	2138.4
SA22_7	1784	115.2125358581543	267.01918601989746	0.9993079	2139.6
SA22_7	1785	74.09290075302124	239.84922409057617	0.9691134	2140.8
SA22_7	1786	95.58576941490173	157.62127876281738	0.99835855	2142.0
SA22_7	1787	89.8285448551178	245.69758415222168	0.5283474	2143.2
SA22_7	1788	122.42017984390259	343.1721782684326	0.9999713	2144.4
SA22_7	1789	118.19010972976685	224.56998825073242	0.9997379	2145.6
SA22_7	1790	81.13367557525635	122.09066390991211	0.999882	2146.8
SA22_7	1791	74.48989152908325	103.54270935058594	0.98147076	2148.0
SA22_7	1792	89.22994136810303	208.36976051330566	0.43245456	2149.2
SA22_7	1793	123.76010417938232	204.48227405548096	0.998386	2150.4
SA22_7	1794	132.44967460632324	208.79176139831543	0.99929655	2151.6
SA22_7	1795	155.7409167289734	216.3229751586914	0.99738103	2152.8
SA22_7	1796	114.90516662597656	264.17089462280273	0.99797267	2154.0
SA22_7	1797	75.96217393875122	237.70769119262695	0.9993186	2155.2
SA22_7	1798	84.1014564037323	141.9252061843872	0.99993205	2156.4
SA22_7	1799	103.86589765548706	140.5194854736328	0.99991	2157.6
SA22_7	1800	142.86223649978638	281.9827651977539	0.99994516	2158.8
SA22_7	1801	112.60082721710205	109.04407024383545	0.93097687	2160.0
SA22_7	1802	114.5439624786377	310.2600288391113	0.99966156	2161.2
SA22_7	1803	115.39885997772217	248.8509178161621	0.99993813	2162.4
SA22_7	1804	87.29236125946045	113.73825788497925	0.9998165	2163.6
SA22_7	1805	125.8843183517456	84.05818462371826	0.99946254	2164.8
SA22_7	1806	110.51750183105469	203.58489990234375	0.9997634	2166.0
SA22_7	1807	104.6060562133789	291.82565689086914	0.9998503	2167.2
SA22_7	1808	104.29514646530151	117.90172576904297	0.9985752	2168.4
SA22_7	1809	109.80249643325806	333.52975845336914	0.9999536	2169.6
SA22_7	1810	114.27316665649414	285.7441234588623	0.9999424	2170.8
SA22_7	1811	115.26156663894653	243.2438850402832	0.9999374	2172.0
SA22_7	1812	118.5567855834961	371.696720123291	0.99991274	2173.2
SA22_7	1813	114.01103734970093	270.69156646728516	0.9991641	2174.4
SA22_7	1814	129.97795343399048	206.63078784942627	0.9998623	2175.6
SA22_7	1815	112.97969818115234	221.09766483306885	0.044020493	2176.8
SA22_7	1816	138.98342847824097	258.6625385284424	0.9987984	2178.0
SA22_7	1817	148.63743782043457	383.5959720611572	0.9998863	2179.2
SA22_7	1818	155.0581693649292	271.1708164215088	0.99988306	2180.4
SA22_7	1819	90.0908350944519	308.22203636169434	0.99959725	2181.6
SA22_7	1820	68.24119687080383	206.72507286071777	0.99938166	2182.8
SA22_7	1821	117.68525838851929	85.33766269683838	0.99978477	2184.0
SA22_7	1822	69.44940686225891	146.85450553894043	0.9962451	2185.2
SA22_7	1823	88.83973956108093	210.3592300415039	0.86174893	2186.4
SA22_7	1824	115.36600589752197	264.20093536376953	0.999283	2187.6
SA22_7	1825	87.28172779083252	371.0144805908203	0.9999567	2188.8
SA22_7	1826	90.72085618972778	325.27278900146484	0.9998988	2190.0
SA22_7	1827	82.37563967704773	179.0892791748047	0.9996433	2191.2
SA22_7	1828	112.63333559036255	86.63675308227539	0.9997677	2192.4
SA22_7	1829	129.30678129196167	60.483620166778564	0.99987733	2193.6
SA22_7	1830	105.89039325714111	177.90518760681152	0.99886703	2194.8
SA22_7	1831	79.53104972839355	356.83141708374023	0.9992716	2196.0
SA22_7	1832	108.33585262298584	403.4169673919678	0.999881	2197.2
SA22_7	1833	109.1821551322937	299.8432445526123	0.99992883	2198.4
SA22_7	1834	101.63887739181519	158.85542392730713	0.9998456	2199.6
SA22_7	1835	110.08853912353516	61.25784158706665	0.98780835	2200.8
SA22_7	1836	96.64449095726013	176.8901538848877	0.0010930811	2202.0
SA22_7	1837	129.43718433380127	183.53041648864746	0.9981329	2203.2
SA22_7	1838	153.07159423828125	276.0014533996582	0.99967015	2204.4
SA22_7	1839	169.25967931747437	400.1638412475586	0.99988544	2205.6
SA22_7	1840	136.590576171875	355.11202812194824	0.9999472	2206.8
SA22_7	1841	75.11470913887024	250.50121307373047	0.9994418	2208.0
SA22_7	1842	87.06244230270386	214.1784954071045	0.9998253	2209.2
SA22_7	1843	78.69633436203003	307.85390853881836	0.9998975	2210.4
SA22_7	1844	106.72043561935425	388.80157470703125	0.9998198	2211.6
SA22_7	1845	135.78245639801025	403.2300281524658	0.9998858	2212.8
SA22_7	1846	113.8453722000122	262.0107936859131	0.999828	2214.0
SA22_7	1847	94.47906017303467	115.37924766540527	0.99830544	2215.2
SA22_7	1848	111.87853813171387	190.39429664611816	0.9996233	2216.4
SA22_7	1849	124.2793083190918	295.7016849517822	0.99997854	2217.6
SA22_7	1850	121.13509178161621	202.03396797180176	0.9998847	2218.8
SA22_7	1851	99.20102953910828	84.35879230499268	0.9823877	2220.0
SA22_7	1852	68.0246889591217	157.93713569641113	0.46764216	2221.2
SA22_7	1853	687.663745880127	102.35940456390381	0.001727327	2222.4
SA22_7	1854	123.06555509567261	203.50027084350586	0.13905993	2223.6
SA22_7	1855	151.93177461624146	284.9953079223633	0.999889	2224.8
SA22_7	1856	144.44360733032227	336.35361671447754	0.9998011	2226.0
SA22_7	1857	145.53606510162354	254.50152397155762	0.9999664	2227.2
SA22_7	1858	64.57489132881165	283.7581729888916	0.9990606	2228.4
SA22_7	1859	89.13964629173279	143.76844882965088	0.99980825	2229.6
SA22_7	1860	118.19686889648438	55.20167827606201	0.9997913	2230.8
SA22_7	1861	120.0688362121582	85.78958988189697	0.9998629	2232.0
SA22_7	1862	86.4773154258728	236.93545818328857	0.98860544	2233.2
SA22_7	1863	96.91302180290222	312.5818920135498	0.9998161	2234.4
SA22_7	1864	108.56735706329346	281.6875648498535	0.99996185	2235.6
SA22_7	1865	85.96904277801514	133.76824378967285	0.9988205	2236.8
SA22_7	1866	114.0782356262207	56.61237359046936	0.99980813	2238.0
SA22_7	1867	78.31448912620544	193.7920904159546	0.4953464	2239.2
SA22_7	1868	114.08233642578125	198.5573673248291	0.7801954	2240.4
SA22_7	1869	148.77474308013916	330.9121513366699	0.9997769	2241.6
SA22_7	1870	73.3838677406311	371.45238876342773	0.9997608	2242.8
SA22_7	1871	70.9898591041565	239.74164962768555	0.99988544	2244.0
SA22_7	1872	102.79830694198608	86.80300712585449	0.99995077	2245.2
SA22_7	1873	72.49928712844849	157.80517101287842	0.9960116	2246.4
SA22_7	1874	91.25968217849731	283.41891288757324	0.98504597	2247.6
SA22_7	1875	122.76079654693604	242.68667221069336	0.93259084	2248.8
SA22_7	1876	162.62396574020386	371.14588737487793	0.99986076	2250.0
SA22_7	1877	167.15028285980225	276.58132553100586	0.9998179	2251.2
SA22_7	1878	159.31445360183716	357.3316955566406	0.99989724	2252.4
SA22_7	1879	140.80674648284912	277.25440979003906	0.9999081	2253.6
SA22_7	1880	130.5557370185852	313.8644599914551	0.9991227	2254.8
SA22_7	1881	139.48988914489746	361.270751953125	0.99991393	2256.0
SA22_7	1882	120.35355567932129	280.6377410888672	0.9754022	2257.2
SA22_7	1883	148.71370792388916	375.74755668640137	0.9999509	2258.4
SA22_7	1884	83.04535746574402	357.67252922058105	0.99989545	2259.6
SA22_7	1885	77.33612060546875	216.92882537841797	0.9996222	2260.8
SA22_7	1886	109.95383262634277	101.68124198913574	0.99968195	2262.0
SA22_7	1887	98.82649779319763	98.67941379547119	0.9949445	2263.2
SA22_7	1888	83.42150449752808	199.89315032958984	0.8049204	2264.4
SA22_7	1889	126.35059356689453	188.71191501617432	0.95187813	2265.6
SA22_7	1890	150.2611517906189	205.57414054870605	0.99987006	2266.8
SA22_7	1891	160.3378415107727	223.97649765014648	0.99987495	2268.0
SA22_7	1892	163.71726989746094	229.64745998382568	0.99977046	2269.2
SA22_7	1893	177.22214460372925	235.46729564666748	0.99994254	2270.4
SA22_7	1894	207.0967674255371	248.40514183044434	0.9998229	2271.6
SA22_7	1895	224.1152286529541	325.5099678039551	0.9997036	2272.8
SA22_7	1896	161.21366024017334	376.9944763183594	0.999941	2274.0
SA22_7	1897	128.80719900131226	331.9457244873047	0.99995506	2275.2
SA22_7	1898	136.22572422027588	173.01910400390625	0.99969125	2276.4
SA22_7	1899	140.9994602203369	290.4504203796387	0.99996734	2277.6
SA22_7	1900	134.33401584625244	348.0407524108887	0.9999479	2278.8
SA22_7	1901	100.07970333099365	266.1012554168701	0.99776924	2280.0
SA22_7	1902	128.9013147354126	159.4916582107544	0.9998573	2281.2
SA22_7	1903	134.57825183868408	283.30681800842285	0.9999808	2282.4
SA22_7	1904	95.85751295089722	278.15019607543945	0.99948776	2283.6
SA22_7	1905	121.32121324539185	118.97651195526123	0.99810433	2284.8
SA22_7	1906	132.43963718414307	278.6433792114258	0.9999746	2286.0
SA22_7	1907	130.3450107574463	344.21095848083496	0.99998176	2287.2
SA22_7	1908	132.793927192688	355.6241798400879	0.9999825	2288.4
SA22_7	1909	132.91308879852295	370.1491928100586	0.9999323	2289.6
SA22_7	1910	131.77556991577148	385.76491355895996	0.99994886	2290.8
SA22_7	1911	121.60986661911011	387.4665355682373	0.9999068	2292.0
SA22_7	1912	114.46681022644043	386.3932228088379	0.99982613	2293.2
SA22_7	1913	116.9670820236206	387.22363471984863	0.9998982	2294.4
SA22_7	1914	110.82733869552612	394.2809772491455	0.99960405	2295.6
SA22_7	1915	108.88214111328125	393.9935302734375	0.9996191	2296.8
SA22_7	1916	114.46597576141357	395.9292411804199	0.9998535	2298.0
SA22_7	1917	113.42415809631348	392.5033378601074	0.99968517	2299.2
SA22_7	1918	111.78615093231201	384.2193603515625	0.99972194	2300.4
SA22_7	1919	117.5721526145935	384.9661445617676	0.9997049	2301.6
SA22_7	1920	119.48773860931396	391.37964248657227	0.9998233	2302.8
SA22_7	1921	119.88955736160278	384.8488426208496	0.9999368	2304.0
SA22_7	1922	121.40051126480103	379.2615509033203	0.99991477	2305.2
SA22_7	1923	119.5731520652771	362.88843154907227	0.9999416	2306.4
SA22_7	1924	120.69350481033325	336.84940338134766	0.9999726	2307.6
SA22_7	1925	128.1482219696045	233.63362312316895	0.99994457	2308.8
SA22_7	1926	115.7740592956543	206.02286338806152	0.9997992	2310.0
SA22_7	1927	122.00549840927124	313.32223892211914	0.9999453	2311.2
SA22_7	1928	117.95529127120972	379.8022270202637	0.9998385	2312.4
SA22_7	1929	130.0747036933899	403.3030700683594	0.9999423	2313.6
SA22_7	1930	129.00761365890503	382.68736839294434	0.9999721	2314.8
SA22_7	1931	109.91091728210449	219.01662826538086	0.9998448	2316.0
SA22_7	1932	108.07923078536987	189.6831178665161	0.9990497	2317.2
SA22_7	1933	124.05807971954346	314.3568992614746	0.99995995	2318.4
SA22_7	1934	134.1658353805542	339.6786689758301	0.9999862	2319.6
SA22_7	1935	112.85314559936523	166.65869235992432	0.9999689	2320.8
SA22_7	1936	101.25155448913574	195.76930046081543	0.9990821	2322.0
SA22_7	1937	117.01592206954956	340.59428215026855	0.9999591	2323.2
SA22_7	1938	121.23202085494995	275.61229705810547	0.9999293	2324.4
SA22_7	1939	117.98758506774902	200.01338481903076	0.99987245	2325.6
SA22_7	1940	87.2606635093689	127.3773193359375	0.9992279	2326.8
SA22_7	1941	76.9268274307251	251.27443313598633	0.9598065	2328.0
SA22_7	1942	65.33441543579102	407.13226318359375	0.987351	2329.2
SA22_7	1943	85.74422597885132	405.66015243530273	0.99918	2330.4
SA22_7	1944	98.58511686325073	362.658748626709	0.9999844	2331.6
SA22_7	1945	118.42784881591797	363.83440017700195	0.9999305	2332.8
SA22_7	1946	114.30302858352661	386.9688606262207	0.99994147	2334.0
SA22_7	1947	134.2491626739502	281.44935607910156	0.99992037	2335.2
SA22_7	1948	101.61011219024658	317.2149467468262	0.9972199	2336.4
SA22_7	1949	131.00358247756958	292.9106140136719	0.99991405	2337.6
SA22_7	1950	123.51294755935669	281.2785816192627	0.98733866	2338.8
SA22_7	1951	106.43707513809204	365.62780380249023	0.999579	2340.0
SA22_7	1952	93.41519474983215	391.74442291259766	0.99992764	2341.2
SA22_7	1953	66.69104099273682	304.73859786987305	0.9991404	2342.4
SA22_7	1954	88.17407488822937	150.8437156677246	0.9998234	2343.6
SA22_7	1955	118.380606174469	199.79700565338135	0.9999237	2344.8
SA22_7	1956	123.87738227844238	310.7442855834961	0.99993956	2346.0
SA22_7	1957	120.52650451660156	360.19214630126953	0.999894	2347.2
SA22_7	1958	119.82874870300293	388.7914752960205	0.99991906	2348.4
SA22_7	1959	99.8363733291626	364.57677841186523	0.9997936	2349.6
SA22_7	1960	122.73838520050049	246.07953071594238	0.9999037	2350.8
SA22_7	1961	107.85706043243408	185.35938262939453	0.99921596	2352.0
SA22_7	1962	112.03271150588989	172.67635345458984	0.9999051	2353.2
SA22_7	1963	115.92389345169067	297.56458282470703	0.999984	2354.4
SA22_7	1964	115.21016359329224	369.60010528564453	0.9998534	2355.6
SA22_7	1965	129.0923833847046	399.15398597717285	0.99979943	2356.8
SA22_7	1966	129.72891330718994	408.18111419677734	0.9999423	2358.0
SA22_7	1967	132.26443529129028	401.8400573730469	0.9999598	2359.2
SA22_7	1968	101.93965435028076	221.66095733642578	0.99953294	2360.4
SA22_7	1969	140.04253149032593	162.69518852233887	0.9999064	2361.6
SA22_7	1970	141.9604778289795	156.34304523468018	0.9998468	2362.8
SA22_7	1971	133.31490755081177	268.7628364562988	0.9999554	2364.0
SA22_7	1972	112.02007532119751	341.2513732910156	0.99997854	2365.2
SA22_7	1973	130.0874948501587	368.69473457336426	0.9998598	2366.4
SA22_7	1974	103.62281799316406	247.56397247314453	0.99943095	2367.6
SA22_7	1975	113.08057308197021	179.05517578125	0.9995584	2368.8
SA22_7	1976	131.1381697654724	309.5661163330078	0.99996233	2370.0
SA22_7	1977	91.49171113967896	268.1209945678711	0.99942636	2371.2
SA22_7	1978	117.21551418304443	146.6066837310791	0.9998996	2372.4
SA22_7	1979	122.04911708831787	287.02423095703125	0.9998029	2373.6
SA22_7	1980	98.16277623176575	135.61760902404785	0.9984906	2374.8
SA22_7	1981	120.28007507324219	142.80213832855225	0.99988544	2376.0
SA22_7	1982	92.86906123161316	269.9021530151367	0.99993014	2377.2
SA22_7	1983	93.72729659080505	373.428897857666	0.9998678	2378.4
SA22_7	1984	128.47334146499634	400.57628631591797	0.9998604	2379.6
SA22_7	1985	109.39226150512695	350.7549476623535	0.999871	2380.8
SA22_7	1986	109.88709926605225	139.87930297851562	0.99981993	2382.0
SA22_7	1987	111.79242134094238	94.20314311981201	0.99954057	2383.2
SA22_7	1988	119.08671855926514	194.28962230682373	0.9999399	2384.4
SA22_7	1989	89.6704614162445	330.1277732849121	0.99984276	2385.6
SA22_7	1990	120.43812274932861	393.2670307159424	0.99988496	2386.8
SA22_7	1991	136.52846813201904	399.5605945587158	0.9998265	2388.0
SA22_7	1992	119.63191032409668	379.9999237060547	0.999969	2389.2
SA22_7	1993	132.47864246368408	259.4150161743164	0.99995923	2390.4
SA22_7	1994	88.92375230789185	153.11203479766846	0.99992085	2391.6
SA22_7	1995	116.24013185501099	82.04980373382568	0.9989648	2392.8
SA22_7	1996	133.61012935638428	109.54213857650757	0.9998062	2394.0
SA22_7	1997	113.21990489959717	231.3672924041748	0.9999348	2395.2
SA22_7	1998	103.04374694824219	348.74073028564453	0.9999831	2396.4
SA22_7	1999	136.01789474487305	378.689603805542	0.9999268	2397.6
[truncated: 1,602 more rows]
