# Supplementary material for: Measuring inter-individual differences in behavioural types of gilthead seabreams in the laboratory using deep learning
Source: PeerJ. 2022 May 5;10:e13396. doi: 10.7717/peerj.13396 (PMC9080431; doi:10.7717/peerj.13396)
Supplement: Supplemental Information 1 [file peerj-10-13396-s001.zip › Raw validation data/d3/SA27_8.csv]

ID	sec	X	Y	%	seconds
SA27_8	1	404.9713134765625	368.8846492767334	0.9956584	0.0
SA27_8	2	635.8739852905273	142.31022834777832	0.97884905	1.2
SA27_8	3	634.6545696258545	141.3761329650879	0.9701836	2.4
SA27_8	4	633.8300704956055	141.2131690979004	0.9798004	3.6
SA27_8	5	632.946252822876	139.78161334991455	0.12995361	4.8
SA27_8	6	632.8560829162598	140.1694679260254	0.9836378	6.0
SA27_8	7	634.3036651611328	141.1929988861084	0.2890343	7.2
SA27_8	8	633.0085754394531	139.6400785446167	0.93124825	8.4
SA27_8	9	633.930492401123	144.09845352172852	0.020899422	9.6
SA27_8	10	634.0556144714355	140.7229471206665	0.9668182	10.8
SA27_8	11	636.9283676147461	142.20202445983887	0.98665804	12.0
SA27_8	12	636.3245487213135	141.929612159729	0.9191076	13.2
SA27_8	13	636.9484901428223	143.5810661315918	0.99257	14.4
SA27_8	14	636.0297679901123	142.13956832885742	0.9836774	15.6
SA27_8	15	634.6165657043457	141.81750297546387	0.9647602	16.8
SA27_8	16	635.7782363891602	143.73669147491455	0.91354233	18.0
SA27_8	17	635.4774475097656	142.78244018554688	0.815215	19.2
SA27_8	18	635.0131511688232	139.87675666809082	0.86929303	20.4
SA27_8	19	635.9660148620605	142.49645233154297	0.90699726	21.6
SA27_8	20	635.9997272491455	141.7976188659668	0.92694527	22.8
SA27_8	21	636.6652488708496	141.9581937789917	0.990657	24.0
SA27_8	22	635.4335784912109	140.23381233215332	0.7773978	25.2
SA27_8	23	635.7456684112549	141.9986343383789	0.9465259	26.4
SA27_8	24	636.9781494140625	143.99365425109863	0.99630666	27.6
SA27_8	25	636.4874362945557	143.36654663085938	0.8696376	28.8
SA27_8	26	632.3750495910645	138.27325344085693	0.612886	30.0
SA27_8	27	635.6581687927246	142.39740371704102	0.8796815	31.2
SA27_8	28	636.7915153503418	143.24931621551514	0.6201171	32.4
SA27_8	29	636.6195678710938	141.98138236999512	0.71863157	33.6
SA27_8	30	636.5367889404297	142.36773490905762	0.9567568	34.8
SA27_8	31	336.85083389282227	370.7988452911377	0.98998624	36.0
SA27_8	32	353.3784866333008	376.4432716369629	0.99954957	37.2
SA27_8	33	365.8609628677368	376.1363124847412	0.99925977	38.4
SA27_8	34	378.8372993469238	379.9554634094238	0.9994423	39.6
SA27_8	35	414.88404273986816	380.703821182251	0.999713	40.8
SA27_8	36	464.1070365905762	375.3917598724365	0.9997737	42.0
SA27_8	37	525.7143974304199	361.62036895751953	0.9987662	43.2
SA27_8	38	577.9312133789062	343.2748031616211	0.9990792	44.4
SA27_8	39	607.5091361999512	327.91749000549316	0.9993697	45.6
SA27_8	40	608.8810920715332	322.3590660095215	0.9992593	46.8
SA27_8	41	620.6011772155762	348.85743141174316	0.99311405	48.0
SA27_8	42	568.260669708252	366.26973152160645	0.9994568	49.2
SA27_8	43	482.3474884033203	378.32616806030273	0.99978	50.4
SA27_8	44	400.7091999053955	379.79021072387695	0.9996387	51.6
SA27_8	45	351.55580043792725	378.0633544921875	0.9967198	52.8
SA27_8	46	635.7280731201172	143.12270164489746	0.9501998	54.0
SA27_8	47	637.3897552490234	142.91936874389648	0.88370305	55.2
SA27_8	48	636.7247581481934	145.47975540161133	0.1535413	56.4
SA27_8	49	633.4750652313232	141.70598030090332	0.9398771	57.6
SA27_8	50	633.9320182800293	140.061993598938	0.7522751	58.8
SA27_8	51	633.0453872680664	139.17583465576172	0.07422356	60.0
SA27_8	52	635.7339859008789	143.10158729553223	0.94322276	61.2
SA27_8	53	635.4613304138184	142.94174194335938	0.537303	62.4
SA27_8	54	636.4964485168457	143.44325065612793	0.9714414	63.6
SA27_8	55	634.6539497375488	140.77026844024658	0.9843774	64.8
SA27_8	56	636.2528800964355	142.46928691864014	0.83071977	66.0
SA27_8	57	634.4968795776367	140.67935943603516	0.9335328	67.2
SA27_8	58	636.133623123169	142.7403974533081	0.9805164	68.4
SA27_8	59	636.3374710083008	142.33155727386475	0.98504883	69.6
SA27_8	60	637.197732925415	142.71944046020508	0.9973627	70.8
SA27_8	61	635.8736991882324	142.77721881866455	0.9696628	72.0
SA27_8	62	634.0212821960449	141.37307167053223	0.97697943	73.2
SA27_8	63	633.7528228759766	141.23291015625	0.94198656	74.4
SA27_8	64	634.61012840271	141.31762504577637	0.92624044	75.6
SA27_8	65	635.2051734924316	141.71762466430664	0.9538603	76.8
SA27_8	66	636.240816116333	141.96707725524902	0.8936614	78.0
SA27_8	67	637.6650333404541	141.4145278930664	0.9678274	79.2
SA27_8	68	637.2314453125	142.44318008422852	0.7763289	80.4
SA27_8	69	635.4549407958984	141.84205055236816	0.94769835	81.6
SA27_8	70	636.82861328125	142.9936981201172	0.8577941	82.8
SA27_8	71	634.0782165527344	139.9621295928955	0.94343853	84.0
SA27_8	72	634.5892429351807	140.4248571395874	0.941825	85.2
SA27_8	73	633.8898181915283	140.26491165161133	0.9277852	86.4
SA27_8	74	635.2367877960205	141.4065170288086	0.9926157	87.6
SA27_8	75	634.0077877044678	141.31371974945068	0.9930246	88.8
SA27_8	76	636.904764175415	141.163330078125	0.97702116	90.0
SA27_8	77	637.5437259674072	141.4556121826172	0.63131386	91.2
SA27_8	78	634.9834442138672	141.3160228729248	0.9851655	92.4
SA27_8	79	634.6444606781006	140.6086778640747	0.96824026	93.6
SA27_8	80	636.0175132751465	141.43409729003906	0.96951014	94.8
SA27_8	81	635.881757736206	142.47997283935547	0.9675991	96.0
SA27_8	82	635.6560707092285	142.16661930084229	0.99377114	97.2
SA27_8	83	633.9248657226562	140.20836353302002	0.9704521	98.4
SA27_8	84	633.777904510498	141.79155349731445	0.98784965	99.6
SA27_8	85	635.2828025817871	141.32749557495117	0.9888038	100.8
SA27_8	86	635.4016780853271	141.9200563430786	0.995312	102.0
SA27_8	87	637.78076171875	143.9925241470337	0.9693852	103.2
SA27_8	88	636.5375518798828	142.3775053024292	0.994337	104.4
SA27_8	89	634.3893527984619	141.5586805343628	0.9383836	105.6
SA27_8	90	636.1333847045898	140.8948802947998	0.93566424	106.8
SA27_8	91	634.4257354736328	141.10980033874512	0.99110633	108.0
SA27_8	92	635.3048324584961	143.58954906463623	0.99453944	109.2
SA27_8	93	635.5857849121094	141.35995388031006	0.97296	110.4
SA27_8	94	635.1493835449219	141.27127647399902	0.96592206	111.6
SA27_8	95	635.0945472717285	141.62095069885254	0.98125356	112.8
SA27_8	96	636.1016273498535	143.11679363250732	0.99614125	114.0
SA27_8	97	634.8663806915283	139.47114944458008	0.95791626	115.2
SA27_8	98	635.5074882507324	141.4331817626953	0.99645376	116.4
SA27_8	99	636.5521430969238	145.34876346588135	0.9924132	117.6
SA27_8	100	634.2761516571045	142.39027976989746	0.9953988	118.8
SA27_8	101	634.0241432189941	141.11615180969238	0.95421576	120.0
SA27_8	102	635.957145690918	141.7045783996582	0.92783386	121.2
SA27_8	103	634.8421096801758	140.49377918243408	0.9833349	122.4
SA27_8	104	634.4892024993896	139.82471466064453	0.98680335	123.6
SA27_8	105	637.6276969909668	142.9900360107422	0.98987144	124.8
SA27_8	106	636.6064071655273	142.19175338745117	0.9820102	126.0
SA27_8	107	633.2900047302246	139.42319869995117	0.7466034	127.2
SA27_8	108	635.0356101989746	142.62152194976807	0.9915718	128.4
SA27_8	109	632.8529357910156	138.60325813293457	0.7812084	129.6
SA27_8	110	634.3645095825195	140.7483959197998	0.8230435	130.8
SA27_8	111	633.5550308227539	141.42807483673096	0.9829785	132.0
SA27_8	112	636.7794990539551	143.55315685272217	0.9951969	133.2
SA27_8	113	634.096622467041	141.93148612976074	0.9409647	134.4
SA27_8	114	634.4306468963623	140.57876586914062	0.92347777	135.6
SA27_8	115	634.821891784668	141.95680618286133	0.98516	136.8
SA27_8	116	636.1423969268799	142.40023612976074	0.9861562	138.0
SA27_8	117	633.4975242614746	140.76507568359375	0.9499763	139.2
SA27_8	118	633.4510803222656	141.81612968444824	0.9726836	140.4
SA27_8	119	636.6977691650391	143.03040504455566	0.9546875	141.6
SA27_8	120	637.4673843383789	141.93762302398682	0.99344975	142.8
SA27_8	121	636.1084938049316	142.98068046569824	0.9322972	144.0
SA27_8	122	635.2097511291504	142.9594373703003	0.99040306	145.2
SA27_8	123	633.19091796875	140.62384128570557	0.959341	146.4
SA27_8	124	633.9650630950928	140.82962036132812	0.9709718	147.6
SA27_8	125	637.3717308044434	143.92682075500488	0.7206088	148.8
SA27_8	126	635.8824729919434	141.92184448242188	0.9585559	150.0
SA27_8	127	636.1692428588867	142.84918785095215	0.99430025	151.2
SA27_8	128	634.9044799804688	142.25840091705322	0.36311904	152.4
SA27_8	129	633.9338302612305	142.05546855926514	0.9867604	153.6
SA27_8	130	634.6765518188477	141.5632724761963	0.89277303	154.8
SA27_8	131	635.7539176940918	143.0328369140625	0.96787405	156.0
SA27_8	132	633.2844257354736	138.93084526062012	0.7617067	157.2
SA27_8	133	635.4032516479492	141.70472145080566	0.9642842	158.4
SA27_8	134	634.4922542572021	140.747652053833	0.76550937	159.6
SA27_8	135	632.9891204833984	138.33257675170898	0.4404743	160.8
SA27_8	136	634.8259925842285	141.78189754486084	0.9807351	162.0
SA27_8	137	633.3124160766602	140.5945587158203	0.7404653	163.2
SA27_8	138	634.0183258056641	142.64026165008545	0.58842283	164.4
SA27_8	139	636.032772064209	142.5373935699463	0.9794351	165.6
SA27_8	140	634.683895111084	141.35217189788818	0.37310988	166.8
SA27_8	141	635.2565765380859	141.31168842315674	0.9891767	168.0
SA27_8	142	636.0292911529541	139.81919288635254	0.90694314	169.2
SA27_8	143	635.7381820678711	140.98706245422363	0.96470433	170.4
SA27_8	144	634.3491077423096	142.52224445343018	0.9889944	171.6
SA27_8	145	636.6271018981934	143.32843780517578	0.9761875	172.8
SA27_8	146	636.6219997406006	142.04687118530273	0.9511406	174.0
SA27_8	147	635.6329917907715	142.1337890625	0.96862215	175.2
SA27_8	148	634.9851608276367	141.0710620880127	0.9667876	176.4
SA27_8	149	635.2664947509766	141.4793586730957	0.9417069	177.6
SA27_8	150	636.5167140960693	142.04328060150146	0.99398625	178.8
SA27_8	151	634.0137004852295	141.67455196380615	0.8719067	180.0
SA27_8	152	633.8422298431396	141.80225372314453	0.5396997	181.2
SA27_8	153	636.7783069610596	143.6863660812378	0.90254694	182.4
SA27_8	154	634.2366218566895	141.10095977783203	0.98144436	183.6
SA27_8	155	636.4614486694336	143.86306285858154	0.96345276	184.8
SA27_8	156	634.471845626831	141.4231824874878	0.5140766	186.0
SA27_8	157	634.7549438476562	141.28503799438477	0.6619977	187.2
SA27_8	158	636.3870620727539	141.6776418685913	0.9475683	188.4
SA27_8	159	636.637020111084	142.00110912322998	0.89973664	189.6
SA27_8	160	636.2894058227539	144.1201400756836	0.99230677	190.8
SA27_8	161	637.0715618133545	143.54712009429932	0.95317847	192.0
SA27_8	162	634.6086502075195	142.9983615875244	0.50419194	193.2
SA27_8	163	636.7668151855469	141.7173957824707	0.055956	194.4
SA27_8	164	635.7817649841309	143.20130825042725	0.9732194	195.6
SA27_8	165	636.8165493011475	142.7290391921997	0.97449106	196.8
SA27_8	166	634.5932006835938	140.70659637451172	0.8618381	198.0
SA27_8	167	632.771110534668	140.26315212249756	0.48154628	199.2
SA27_8	168	634.4669818878174	140.07192134857178	0.96434695	200.4
SA27_8	169	110.47998666763306	358.8779354095459	0.60886526	201.6
SA27_8	170	635.2626800537109	142.53896713256836	0.9639368	202.8
SA27_8	171	636.1225128173828	140.9777069091797	0.9057567	204.0
SA27_8	172	634.9166393280029	141.73348903656006	0.9911255	205.2
SA27_8	173	637.3435020446777	144.13212776184082	0.9723713	206.4
SA27_8	174	636.8127822875977	142.46609687805176	0.98233783	207.6
SA27_8	175	634.3276977539062	141.8136692047119	0.9817956	208.8
SA27_8	176	634.5561027526855	141.29244804382324	0.9753062	210.0
SA27_8	177	637.2602939605713	144.48532104492188	0.9874485	211.2
SA27_8	178	634.0335369110107	140.95251560211182	0.9864992	212.4
SA27_8	179	633.4320068359375	140.35420417785645	0.9699433	213.6
SA27_8	180	638.2081031799316	144.08334732055664	0.20529914	214.8
SA27_8	181	636.0460758209229	143.69895458221436	0.5373594	216.0
SA27_8	182	634.0122222900391	141.24800205230713	0.9652471	217.2
SA27_8	183	637.5594139099121	143.27197551727295	0.9880725	218.4
SA27_8	184	637.109375	143.14948081970215	0.9920144	219.6
SA27_8	185	633.9720726013184	140.2234125137329	0.95176095	220.8
SA27_8	186	633.9702606201172	141.2760829925537	0.9947015	222.0
SA27_8	187	635.8682632446289	142.6560115814209	0.9659284	223.2
SA27_8	188	636.4802360534668	141.88320636749268	0.9872469	224.4
SA27_8	189	636.6622924804688	143.8938331604004	0.8836666	225.6
SA27_8	190	636.6312980651855	143.71644973754883	0.982819	226.8
SA27_8	191	496.07295989990234	266.61778450012207	0.99914575	228.0
SA27_8	192	550.7139205932617	255.78008651733398	0.99922395	229.2
SA27_8	193	598.9610195159912	243.61441612243652	0.9997466	230.4
SA27_8	194	613.5606288909912	243.54537963867188	0.99981695	231.6
SA27_8	195	621.4466571807861	278.7918949127197	0.99966025	232.8
SA27_8	196	638.8889789581299	344.362735748291	0.9972687	234.0
SA27_8	197	575.9238243103027	377.12459564208984	0.9997814	235.2
SA27_8	198	476.3350486755371	386.05716705322266	0.9997538	236.4
SA27_8	199	385.80121994018555	384.4496154785156	0.9998307	237.6
SA27_8	200	348.88033866882324	383.28369140625	0.9988281	238.8
SA27_8	201	634.6103668212891	141.8873119354248	0.9793076	240.0
SA27_8	202	634.5330238342285	140.54165840148926	0.9899306	241.2
SA27_8	203	635.8042240142822	140.0310516357422	0.84870493	242.4
SA27_8	204	635.4471206665039	143.03136348724365	0.9906281	243.6
SA27_8	205	636.6617202758789	142.64023303985596	0.71991426	244.8
SA27_8	206	634.7335338592529	140.85083484649658	0.8026329	246.0
SA27_8	207	633.6708068847656	140.58234214782715	0.24421087	247.2
SA27_8	208	633.393669128418	140.37527561187744	0.6114213	248.4
SA27_8	209	635.1785659790039	140.84426879882812	0.99306655	249.6
SA27_8	210	637.7505302429199	143.27116012573242	0.9953726	250.8
SA27_8	211	637.0691299438477	142.2264862060547	0.9866498	252.0
SA27_8	212	637.0804786682129	144.41009044647217	0.9939634	253.2
SA27_8	213	633.9920043945312	140.88428020477295	0.96728146	254.4
SA27_8	214	635.7043743133545	143.0207061767578	0.95986974	255.6
SA27_8	215	636.0590934753418	141.26110553741455	0.89080817	256.8
SA27_8	216	632.6743125915527	141.4500331878662	0.98746896	258.0
SA27_8	217	634.6298694610596	143.20006370544434	0.983257	259.2
SA27_8	218	633.9738845825195	140.7119607925415	0.9726156	260.4
SA27_8	219	635.0911140441895	140.65732955932617	0.9947115	261.6
SA27_8	220	635.5409145355225	141.63969039916992	0.9814668	262.8
SA27_8	221	634.4025611877441	141.67259216308594	0.9912574	264.0
SA27_8	222	635.1632595062256	140.48641204833984	0.98936087	265.2
SA27_8	223	633.8644027709961	140.0385618209839	0.88303554	266.4
SA27_8	224	633.3896636962891	141.80899143218994	0.97222984	267.6
SA27_8	225	634.2628479003906	139.3602418899536	0.98616856	268.8
SA27_8	226	636.1227035522461	142.45234966278076	0.99254274	270.0
SA27_8	227	635.3094100952148	140.58119773864746	0.9810867	271.2
SA27_8	228	634.7368240356445	140.83491325378418	0.96780324	272.4
SA27_8	229	634.4497203826904	142.0715045928955	0.94941056	273.6
SA27_8	230	633.0267429351807	138.9525318145752	0.9362881	274.8
SA27_8	231	634.0795516967773	140.06240844726562	0.9061445	276.0
SA27_8	232	633.9515686035156	139.65208053588867	0.9634115	277.2
SA27_8	233	636.441707611084	141.37928009033203	0.9656809	278.4
SA27_8	234	634.3494892120361	141.5529441833496	0.99372005	279.6
SA27_8	235	637.0152473449707	143.29862594604492	0.8725223	280.8
SA27_8	236	635.0028038024902	141.07521057128906	0.7611605	282.0
SA27_8	237	633.8034629821777	140.42730331420898	0.9842769	283.2
SA27_8	238	634.458065032959	141.47283554077148	0.9889004	284.4
SA27_8	239	637.0274543762207	142.0268154144287	0.98905796	285.6
SA27_8	240	636.2261772155762	141.718168258667	0.94092435	286.8
SA27_8	241	634.3728065490723	141.71793937683105	0.8407808	288.0
SA27_8	242	635.05859375	141.83575630187988	0.6481229	289.2
SA27_8	243	637.2024536132812	141.7555332183838	0.96800405	290.4
SA27_8	244	635.8440399169922	140.31054496765137	0.9195634	291.6
SA27_8	245	635.9536170959473	141.95091247558594	0.97993225	292.8
SA27_8	246	635.2795600891113	142.1147632598877	0.9879595	294.0
SA27_8	247	634.2994689941406	140.00022411346436	0.79399186	295.2
SA27_8	248	634.4491481781006	141.9444179534912	0.8986468	296.4
SA27_8	249	633.710241317749	140.8304786682129	0.9575584	297.6
SA27_8	250	635.3671073913574	140.58902263641357	0.9387192	298.8
SA27_8	251	636.4316940307617	142.8244400024414	0.9873186	300.0
SA27_8	252	634.7141265869141	139.94954109191895	0.92764497	301.2
SA27_8	253	632.0171356201172	137.58167266845703	0.5448947	302.4
SA27_8	254	636.5764617919922	143.07560920715332	0.9877949	303.6
SA27_8	255	637.6959800720215	142.3187255859375	0.9948954	304.8
SA27_8	256	635.1345062255859	141.23332500457764	0.9581236	306.0
SA27_8	257	636.1879348754883	143.26475143432617	0.97496676	307.2
SA27_8	258	636.8124961853027	144.43133354187012	0.99029666	308.4
SA27_8	259	633.8805198669434	140.44501304626465	0.9766346	309.6
SA27_8	260	635.9153747558594	142.16511726379395	0.8787602	310.8
SA27_8	261	633.4861755371094	141.3015604019165	0.44436124	312.0
SA27_8	262	634.0814590454102	141.74200057983398	0.48139003	313.2
SA27_8	263	636.1504077911377	143.02624225616455	0.7490484	314.4
SA27_8	264	634.7597599029541	140.03344058990479	0.8175527	315.6
SA27_8	265	637.6407623291016	144.84867095947266	0.98630434	316.8
SA27_8	266	636.1753463745117	143.67230415344238	0.9906501	318.0
SA27_8	267	634.144115447998	143.3761739730835	0.020247132	319.2
SA27_8	268	352.7101755142212	336.4335823059082	0.9950039	320.4
SA27_8	269	382.7467441558838	327.70368576049805	0.99874485	321.6
SA27_8	270	425.27804374694824	306.1545181274414	0.99861	322.8
SA27_8	271	468.8540458679199	284.9051856994629	0.9996741	324.0
SA27_8	272	519.580602645874	273.4376335144043	0.9997416	325.2
SA27_8	273	559.8468780517578	279.0044403076172	0.9997892	326.4
SA27_8	274	585.2101802825928	296.30332946777344	0.99986446	327.6
SA27_8	275	611.180305480957	333.15879821777344	0.99928206	328.8
SA27_8	276	630.7559013366699	369.6585273742676	0.9997756	330.0
SA27_8	277	628.3549308776855	382.39437103271484	0.9999037	331.2
SA27_8	278	610.5464935302734	383.6128234863281	0.9999367	332.4
SA27_8	279	603.0705451965332	389.16114807128906	0.9958835	333.6
SA27_8	280	561.9901180267334	384.7746276855469	0.99984443	334.8
SA27_8	281	464.2197608947754	380.1994514465332	0.99989593	336.0
SA27_8	282	360.79230308532715	383.30509185791016	0.99924207	337.2
SA27_8	283	635.5059623718262	142.4150276184082	0.9804347	338.4
SA27_8	284	633.5539817810059	140.5634307861328	0.9435823	339.6
SA27_8	285	636.5901947021484	142.18016624450684	0.9848476	340.8
SA27_8	286	634.3433380126953	140.4315948486328	0.9801425	342.0
SA27_8	287	636.9412899017334	142.0193338394165	0.34469146	343.2
SA27_8	288	633.2136154174805	140.48054695129395	0.8406229	344.4
SA27_8	289	635.4560375213623	141.61303997039795	0.409685	345.6
SA27_8	290	635.8885765075684	142.45244979858398	0.9917892	346.8
SA27_8	291	632.276725769043	139.8875856399536	0.2789256	348.0
SA27_8	292	635.5772018432617	145.04124641418457	0.4510813	349.2
SA27_8	293	636.9390487670898	142.95051097869873	0.97554636	350.4
SA27_8	294	637.2545719146729	144.95620250701904	0.18308921	351.6
SA27_8	295	635.1520538330078	141.58932209014893	0.90991396	352.8
SA27_8	296	633.4118366241455	140.54758071899414	0.9861204	354.0
SA27_8	297	636.3675117492676	143.3349609375	0.7049426	355.2
SA27_8	298	636.3583564758301	142.0028829574585	0.7164521	356.4
SA27_8	299	634.3969345092773	141.62107944488525	0.9816558	357.6
SA27_8	300	636.6268157958984	143.5187816619873	0.9942069	358.8
SA27_8	301	634.1668128967285	142.5460910797119	0.9298241	360.0
SA27_8	302	634.4163417816162	141.21196746826172	0.89195514	361.2
SA27_8	303	635.1292610168457	142.25375175476074	0.9926207	362.4
SA27_8	304	634.5066070556641	141.28552436828613	0.9824159	363.6
SA27_8	305	636.6036415100098	143.33124160766602	0.97720635	364.8
SA27_8	306	634.8814964294434	141.27841472625732	0.89824206	366.0
SA27_8	307	633.4670066833496	139.79626178741455	0.54578763	367.2
SA27_8	308	632.9832077026367	140.42229652404785	0.98895663	368.4
SA27_8	309	636.6214752197266	141.4430809020996	0.9905015	369.6
SA27_8	310	636.7336750030518	142.4678134918213	0.9817332	370.8
SA27_8	311	637.3119831085205	141.84468269348145	0.9912724	372.0
SA27_8	312	634.6237182617188	140.38455963134766	0.9841621	373.2
SA27_8	313	636.7203712463379	141.98957920074463	0.9608485	374.4
SA27_8	314	635.7136726379395	142.91645050048828	0.9601454	375.6
SA27_8	315	634.5498085021973	141.21376991271973	0.5900766	376.8
SA27_8	316	636.6005897521973	142.6237964630127	0.9431681	378.0
SA27_8	317	636.6457939147949	142.17915058135986	0.9842545	379.2
SA27_8	318	635.5833053588867	142.4681282043457	0.9866519	380.4
SA27_8	319	637.0857238769531	143.7371063232422	0.99094397	381.6
SA27_8	320	636.6725921630859	142.65661239624023	0.4677479	382.8
SA27_8	321	636.1398696899414	143.64832878112793	0.8941955	384.0
SA27_8	322	636.8034839630127	142.64987468719482	0.9899726	385.2
SA27_8	323	633.2763671875	140.7149076461792	0.49044028	386.4
SA27_8	324	635.7688903808594	141.70320510864258	0.7690882	387.6
SA27_8	325	634.7841262817383	141.23788833618164	0.994327	388.8
SA27_8	326	634.0141296386719	140.88546752929688	0.98403347	390.0
SA27_8	327	637.0837688446045	143.67200374603271	0.76313144	391.2
SA27_8	328	636.2706184387207	143.66822719573975	0.9945393	392.4
SA27_8	329	636.478328704834	140.960054397583	0.81955093	393.6
SA27_8	330	636.353588104248	142.47881412506104	0.96338874	394.8
SA27_8	331	637.4399185180664	142.7065944671631	0.9808177	396.0
SA27_8	332	635.8595848083496	140.4499626159668	0.9836039	397.2
SA27_8	333	633.851432800293	140.98105430603027	0.9414588	398.4
SA27_8	334	634.073543548584	140.72420597076416	0.97446954	399.6
SA27_8	335	635.8905792236328	142.38338470458984	0.9698492	400.8
SA27_8	336	633.5414886474609	140.6993293762207	0.98582166	402.0
SA27_8	337	633.6283683776855	140.82261085510254	0.16965757	403.2
SA27_8	338	634.9644660949707	141.8719482421875	0.9923091	404.4
SA27_8	339	634.2239379882812	141.20424270629883	0.98474425	405.6
SA27_8	340	634.5192909240723	141.52653694152832	0.9931544	406.8
SA27_8	341	634.3366622924805	140.4303216934204	0.9526225	408.0
SA27_8	342	439.57977294921875	287.4194526672363	0.9980704	409.2
SA27_8	343	502.1128177642822	266.7117118835449	0.99945265	410.4
SA27_8	344	579.5960426330566	248.56029510498047	0.9994252	411.6
SA27_8	345	613.892126083374	230.9827995300293	0.9996362	412.8
SA27_8	346	612.1588706970215	217.96995162963867	0.999798	414.0
SA27_8	347	605.57861328125	222.6628017425537	0.99866116	415.2
SA27_8	348	618.8758850097656	264.2007064819336	0.99978274	416.4
SA27_8	349	542.8501129150391	301.77700996398926	0.99962485	417.6
SA27_8	350	454.37536239624023	324.977388381958	0.9997198	418.8
SA27_8	351	377.58870124816895	346.6762161254883	0.9998754	420.0
SA27_8	352	634.2370510101318	139.85967636108398	0.9451996	421.2
SA27_8	353	633.2340717315674	140.46295166015625	0.93879056	422.4
SA27_8	354	632.9128742218018	137.8738832473755	0.9634238	423.6
SA27_8	355	636.7383003234863	141.018648147583	0.96646833	424.8
SA27_8	356	636.6102695465088	142.57221221923828	0.9841829	426.0
SA27_8	357	634.2792987823486	139.89051818847656	0.9305695	427.2
SA27_8	358	636.6838455200195	142.2943925857544	0.9907188	428.4
SA27_8	359	636.7949485778809	142.62349605560303	0.9243435	429.6
SA27_8	360	633.7993621826172	140.13975620269775	0.9582074	430.8
SA27_8	361	633.7236404418945	139.76374626159668	0.97588253	432.0
SA27_8	362	634.814977645874	139.36607837677002	0.84732556	433.2
SA27_8	363	634.8197937011719	135.27857780456543	0.84925514	434.4
SA27_8	364	636.0478401184082	140.94194412231445	0.70699036	435.6
SA27_8	365	634.415340423584	140.7231044769287	0.854734	436.8
SA27_8	366	634.3409538269043	140.96972465515137	0.9856069	438.0
SA27_8	367	636.9442939758301	144.01016235351562	0.9864515	439.2
SA27_8	368	634.5848083496094	141.4502763748169	0.99493706	440.4
SA27_8	369	632.7454090118408	140.12575149536133	0.6344609	441.6
SA27_8	370	636.27028465271	142.63372421264648	0.992366	442.8
SA27_8	371	634.327507019043	140.52931308746338	0.92536646	444.0
SA27_8	372	632.9108238220215	138.18772315979004	0.9050581	445.2
SA27_8	373	634.0115070343018	137.4760866165161	0.9578603	446.4
SA27_8	374	635.8003616333008	141.77337169647217	0.9513948	447.6
SA27_8	375	636.4662170410156	142.10824012756348	0.9908592	448.8
SA27_8	376	636.0104560852051	142.45010375976562	0.9963516	450.0
SA27_8	377	636.0841751098633	141.2730073928833	0.9023913	451.2
SA27_8	378	634.9593162536621	141.98548793792725	0.98226523	452.4
SA27_8	379	633.8414192199707	139.5534324645996	0.94237673	453.6
SA27_8	380	636.191463470459	142.54408836364746	0.9830598	454.8
SA27_8	381	634.0867519378662	142.20382690429688	0.9367036	456.0
SA27_8	382	634.8341941833496	140.49179077148438	0.9405972	457.2
SA27_8	383	636.5025043487549	142.86932945251465	0.98803115	458.4
SA27_8	384	636.2417221069336	143.17392826080322	0.99264	459.6
SA27_8	385	634.5964431762695	141.00613117218018	0.96848387	460.8
SA27_8	386	633.2880973815918	139.93713855743408	0.5149855	462.0
SA27_8	387	636.1720085144043	141.50317668914795	0.19798248	463.2
SA27_8	388	636.4509582519531	141.25571250915527	0.28818694	464.4
SA27_8	389	636.4587783813477	142.75830745697021	0.94921106	465.6
SA27_8	390	634.8335266113281	141.44421100616455	0.9096503	466.8
SA27_8	391	635.6204032897949	143.44980239868164	0.81517696	468.0
SA27_8	392	636.2766265869141	142.34241485595703	0.98220706	469.2
SA27_8	393	634.6879005432129	143.6508321762085	0.8700081	470.4
SA27_8	394	636.4073753356934	143.6199188232422	0.97687656	471.6
SA27_8	395	636.6782188415527	143.08404922485352	0.9949393	472.8
SA27_8	396	635.2270126342773	143.06715488433838	0.99340314	474.0
SA27_8	397	636.253833770752	142.54497528076172	0.9710235	475.2
SA27_8	398	634.7797393798828	142.13656425476074	0.987414	476.4
SA27_8	399	635.2146148681641	142.14430332183838	0.9469478	477.6
SA27_8	400	635.338306427002	141.26523971557617	0.9953512	478.8
SA27_8	401	634.7789287567139	142.38664627075195	0.94808364	480.0
SA27_8	402	634.6226692199707	141.766676902771	0.9907636	481.2
SA27_8	403	634.8000526428223	140.43557167053223	0.91290605	482.4
SA27_8	404	635.1918697357178	142.02660083770752	0.9937937	483.6
SA27_8	405	637.2592926025391	143.28907012939453	0.52072567	484.8
SA27_8	406	636.4192962646484	142.786545753479	0.9609699	486.0
SA27_8	407	634.2137336730957	139.9921989440918	0.8096579	487.2
SA27_8	408	633.6932182312012	140.84830284118652	0.96850085	488.4
SA27_8	409	637.3708724975586	145.066180229187	0.05570486	489.6
SA27_8	410	634.7469329833984	142.10466384887695	0.97629136	490.8
SA27_8	411	636.0217571258545	143.01592826843262	0.9434192	492.0
SA27_8	412	636.3204956054688	143.47565174102783	0.988787	493.2
SA27_8	413	635.9766960144043	142.69639492034912	0.975319	494.4
SA27_8	414	633.8221549987793	141.6375732421875	0.98067147	495.6
SA27_8	415	637.57004737854	143.00253868103027	0.9879583	496.8
SA27_8	416	634.1854095458984	141.40698909759521	0.9753769	498.0
SA27_8	417	637.3872756958008	143.7832260131836	0.9832508	499.2
SA27_8	418	407.8691005706787	309.8859214782715	0.99879575	500.4
SA27_8	419	477.3591995239258	293.8281726837158	0.99934286	501.6
SA27_8	420	556.1884880065918	273.429594039917	0.99950063	502.8
SA27_8	421	609.8085403442383	252.17791557312012	0.9993529	504.0
SA27_8	422	612.6833915710449	237.4288272857666	0.999561	505.2
SA27_8	423	609.2121124267578	234.19612884521484	0.9996722	506.4
SA27_8	424	619.2657947540283	271.69650077819824	0.99939513	507.6
SA27_8	425	546.5716361999512	304.8247718811035	0.999671	508.8
SA27_8	426	459.5229148864746	329.15825843811035	0.99981576	510.0
SA27_8	427	381.53629302978516	350.61962127685547	0.9998035	511.2
SA27_8	428	349.24912452697754	358.68332862854004	0.9953366	512.4
SA27_8	429	337.73579597473145	361.72276496887207	0.9733208	513.6
SA27_8	430	634.3048095703125	142.37425804138184	0.99548435	514.8
SA27_8	431	635.9030723571777	141.43419742584229	0.9786849	516.0
SA27_8	432	635.6365203857422	142.04413890838623	0.89044034	517.2
SA27_8	433	634.776782989502	140.69357872009277	0.573753	518.4
SA27_8	434	634.3759536743164	140.3400707244873	0.9522273	519.6
SA27_8	435	636.519718170166	142.58889198303223	0.9918465	520.8
SA27_8	436	636.784839630127	142.991681098938	0.99677783	522.0
SA27_8	437	638.2376194000244	144.66357707977295	0.08242209	523.2
SA27_8	438	635.4913711547852	143.0403757095337	0.99017197	524.4
SA27_8	439	635.9148025512695	140.41760444641113	0.9303235	525.6
SA27_8	440	633.7921142578125	140.5011749267578	0.989242	526.8
SA27_8	441	634.847354888916	142.27426528930664	0.98939484	528.0
SA27_8	442	635.5461120605469	141.89271926879883	0.9367865	529.2
SA27_8	443	637.5534057617188	139.75945472717285	0.6299751	530.4
SA27_8	444	634.4109535217285	141.1144495010376	0.9754093	531.6
SA27_8	445	636.2329959869385	141.71311855316162	0.987931	532.8
SA27_8	446	635.3230476379395	140.17361640930176	0.9941512	534.0
SA27_8	447	636.1018657684326	140.940899848938	0.945791	535.2
SA27_8	448	634.4693183898926	140.79859256744385	0.9955953	536.4
SA27_8	449	634.4743728637695	141.56869411468506	0.9839955	537.6
SA27_8	450	635.8575344085693	141.91948413848877	0.9921673	538.8
SA27_8	451	635.2615356445312	140.53020000457764	0.98822826	540.0
SA27_8	452	634.9386215209961	141.6516923904419	0.9943514	541.2
SA27_8	453	636.3232612609863	141.59820556640625	0.9772814	542.4
SA27_8	454	633.9961051940918	140.99252700805664	0.9940189	543.6
SA27_8	455	635.5640411376953	139.66535568237305	0.81216896	544.8
SA27_8	456	636.8182182312012	142.47313499450684	0.97160757	546.0
SA27_8	457	633.2337379455566	140.94464778900146	0.8425574	547.2
SA27_8	458	635.7394695281982	142.18159675598145	0.9876808	548.4
SA27_8	459	634.6171855926514	140.40873527526855	0.9690127	549.6
SA27_8	460	635.1004600524902	140.62435626983643	0.9821124	550.8
SA27_8	461	633.9360237121582	140.6344985961914	0.97773165	552.0
SA27_8	462	634.8028182983398	142.9295825958252	0.979193	553.2
SA27_8	463	635.879373550415	141.1631727218628	0.84098125	554.4
SA27_8	464	636.1186981201172	141.98940753936768	0.98461825	555.6
SA27_8	465	634.4042301177979	140.94536304473877	0.9732578	556.8
SA27_8	466	634.1946125030518	141.47834300994873	0.98758775	558.0
SA27_8	467	635.8519554138184	142.9753589630127	0.9900304	559.2
SA27_8	468	636.3214015960693	142.85644054412842	0.9913986	560.4
SA27_8	469	634.422492980957	140.0745391845703	0.99481297	561.6
SA27_8	470	634.566593170166	141.9832706451416	0.9955597	562.8
SA27_8	471	633.8119983673096	139.33763980865479	0.9797243	564.0
SA27_8	472	633.7814807891846	140.357666015625	0.99232376	565.2
SA27_8	473	635.1621627807617	141.00624561309814	0.9963336	566.4
SA27_8	474	634.4500541687012	140.82228183746338	0.9934221	567.6
SA27_8	475	635.9196186065674	142.9355764389038	0.96619284	568.8
SA27_8	476	632.6759338378906	136.91698551177979	0.41947162	570.0
SA27_8	477	637.2054100036621	144.09642219543457	0.99066913	571.2
SA27_8	478	337.4502420425415	312.9133415222168	0.8147662	572.4
SA27_8	479	392.62657165527344	301.3612747192383	0.99880934	573.6
SA27_8	480	457.3518753051758	275.5403709411621	0.99868315	574.8
SA27_8	481	510.9245777130127	249.30313110351562	0.9994272	576.0
SA27_8	482	561.2358093261719	220.05855560302734	0.99965036	577.2
SA27_8	483	595.4264640808105	201.43486976623535	0.99845564	578.4
SA27_8	484	602.2937297821045	192.9554843902588	0.9995285	579.6
SA27_8	485	613.5735511779785	216.81345462799072	0.99539536	580.8
SA27_8	486	570.8040714263916	256.35592460632324	0.9998716	582.0
SA27_8	487	478.1399726867676	272.1402168273926	0.9997955	583.2
SA27_8	488	412.0182991027832	270.5093479156494	0.99989104	584.4
SA27_8	489	394.0814256668091	266.1149311065674	0.9998853	585.6
SA27_8	490	368.87290477752686	258.84352684020996	0.99987626	586.8
SA27_8	491	333.6483955383301	248.0896282196045	0.9998272	588.0
SA27_8	492	293.43810081481934	245.5817985534668	0.99994504	589.2
SA27_8	493	255.61022758483887	254.137601852417	0.9998766	590.4
SA27_8	494	261.714243888855	251.31654739379883	0.9995401	591.6
SA27_8	495	204.86347675323486	249.3515396118164	0.9998907	592.8
SA27_8	496	142.0994520187378	249.541654586792	0.99982953	594.0
SA27_8	497	90.35143852233887	242.01061248779297	0.9989434	595.2
SA27_8	498	83.87494683265686	211.03546142578125	0.9997929	596.4
SA27_8	499	106.40769004821777	177.29779243469238	0.9999076	597.6
SA27_8	500	117.64246225357056	145.54896354675293	0.99984515	598.8
SA27_8	501	115.2421236038208	190.03043174743652	0.99545115	600.0
SA27_8	502	634.6992492675781	141.063494682312	0.89520997	601.2
SA27_8	503	181.9869041442871	197.27808952331543	0.98042405	602.4
SA27_8	504	242.6034927368164	204.2640495300293	0.9997768	603.6
SA27_8	505	299.28646087646484	207.90513038635254	0.9997608	604.8
SA27_8	506	370.35248279571533	237.13701725006104	0.99971086	606.0
SA27_8	507	400.44689178466797	300.1707458496094	0.99596345	607.2
SA27_8	508	368.1119441986084	349.9063968658447	0.99938	608.4
SA27_8	509	344.74756717681885	369.9140167236328	0.8908255	609.6
SA27_8	510	635.0722312927246	140.95742225646973	0.73494273	610.8
SA27_8	511	635.4304313659668	141.82783126831055	0.60841984	612.0
SA27_8	512	634.6434593200684	141.6390609741211	0.9104822	613.2
SA27_8	513	634.6455574035645	143.1346607208252	0.08806134	614.4
SA27_8	514	633.9244842529297	141.05425357818604	0.9348895	615.6
SA27_8	515	634.6220016479492	141.89040184020996	0.6533772	616.8
SA27_8	516	634.9072933197021	141.21349811553955	0.8852785	618.0
SA27_8	517	635.3128433227539	141.67585372924805	0.8196647	619.2
SA27_8	518	634.0696334838867	142.10171699523926	0.99348915	620.4
SA27_8	519	636.6608619689941	143.19989204406738	0.8658862	621.6
SA27_8	520	636.3771438598633	143.39620113372803	0.99294454	622.8
SA27_8	521	634.4224452972412	141.94241523742676	0.51991045	624.0
SA27_8	522	633.9483261108398	141.50078773498535	0.9545328	625.2
SA27_8	523	634.8271369934082	141.24813079833984	0.9358865	626.4
SA27_8	524	635.1924896240234	142.35178470611572	0.9851672	627.6
SA27_8	525	636.4564895629883	142.5102710723877	0.9649903	628.8
SA27_8	526	634.4966888427734	142.34684944152832	0.96390957	630.0
SA27_8	527	636.8171691894531	142.7198839187622	0.68805945	631.2
SA27_8	528	633.9849948883057	141.61977767944336	0.34236544	632.4
SA27_8	529	634.4992637634277	142.11338996887207	0.77722293	633.6
SA27_8	530	634.8675727844238	143.34850788116455	0.9326719	634.8
SA27_8	531	636.9311332702637	140.81069469451904	0.979289	636.0
SA27_8	532	636.3636016845703	142.3380947113037	0.98257864	637.2
SA27_8	533	638.3884429931641	147.71690368652344	0.098149106	638.4
SA27_8	534	636.0501766204834	143.18973541259766	0.90820026	639.6
SA27_8	535	635.9577178955078	142.04760074615479	0.8472692	640.8
SA27_8	536	637.5269889831543	144.61109161376953	0.99577737	642.0
SA27_8	537	635.8317375183105	138.805890083313	0.9899602	643.2
SA27_8	538	457.692813873291	249.31543350219727	0.9993131	644.4
SA27_8	539	504.3290138244629	215.29812812805176	0.99936765	645.6
SA27_8	540	557.0516586303711	191.36887550354004	0.9990946	646.8
SA27_8	541	607.1395397186279	158.25413703918457	0.9993538	648.0
SA27_8	542	613.3655548095703	159.14188385009766	0.99971765	649.2
SA27_8	543	598.3595848083496	183.0442714691162	0.9991264	650.4
SA27_8	544	569.5061206817627	194.39955711364746	0.9922276	651.6
SA27_8	545	545.2433586120605	217.47087478637695	0.9996867	652.8
SA27_8	546	441.26200675964355	224.0769338607788	0.99963045	654.0
SA27_8	547	338.74809741973877	212.48628616333008	0.9998895	655.2
SA27_8	548	266.2097215652466	211.90152168273926	0.9999113	656.4
SA27_8	549	201.5225887298584	217.04652786254883	0.9998142	657.6
SA27_8	550	170.1071858406067	218.92024040222168	0.99976414	658.8
SA27_8	551	165.20071029663086	200.63717365264893	0.9990312	660.0
SA27_8	552	634.0048789978027	141.0010814666748	0.9856948	661.2
SA27_8	553	634.9479675292969	142.12197303771973	0.9971052	662.4
SA27_8	554	183.535897731781	157.717924118042	0.99844825	663.6
SA27_8	555	184.80379581451416	147.34511375427246	0.99716336	664.8
SA27_8	556	186.12475395202637	146.11631870269775	0.9994797	666.0
SA27_8	557	210.62843799591064	155.47765731811523	0.9998888	667.2
SA27_8	558	297.05209732055664	158.7989616394043	0.99938154	668.4
SA27_8	559	402.5834560394287	160.18145084381104	0.99941146	669.6
SA27_8	560	484.73873138427734	149.87969398498535	0.9993862	670.8
SA27_8	561	532.5198173522949	140.98597526550293	0.9993781	672.0
SA27_8	562	559.2579364776611	158.15875053405762	0.99933857	673.2
SA27_8	563	587.9542350769043	208.85693550109863	0.9997497	674.4
SA27_8	564	596.1019515991211	264.53822135925293	0.99886924	675.6
SA27_8	565	534.7454071044922	311.50425910949707	0.9996561	676.8
SA27_8	566	434.5629692077637	333.5001754760742	0.9998685	678.0
SA27_8	567	358.670711517334	354.6823310852051	0.9929622	679.2
SA27_8	568	635.0250244140625	140.00022411346436	0.99106395	680.4
SA27_8	569	635.51926612854	142.69047260284424	0.98993903	681.6
SA27_8	570	634.1475486755371	140.50003051757812	0.9918321	682.8
SA27_8	571	635.6014251708984	142.0026397705078	0.956058	684.0
SA27_8	572	636.0010623931885	143.93425941467285	0.9787562	685.2
SA27_8	573	636.5661144256592	143.7527847290039	0.976904	686.4
SA27_8	574	636.4279747009277	143.06882858276367	0.9848658	687.6
SA27_8	575	636.6273880004883	143.06938648223877	0.9904946	688.8
SA27_8	576	636.4346027374268	144.6572971343994	0.96423954	690.0
SA27_8	577	635.2490425109863	141.76703453063965	0.9820128	691.2
SA27_8	578	637.1867179870605	144.3127727508545	0.99100566	692.4
SA27_8	579	632.995080947876	139.07172203063965	0.50607836	693.6
SA27_8	580	633.3784103393555	139.29390907287598	0.98521096	694.8
SA27_8	581	633.85329246521	142.30874061584473	0.99106336	696.0
SA27_8	582	636.0325813293457	142.54560470581055	0.9965193	697.2
SA27_8	583	634.7852230072021	143.0094051361084	0.99020827	698.4
SA27_8	584	636.7841720581055	143.6451530456543	0.99493366	699.6
SA27_8	585	635.5019569396973	141.507568359375	0.70605785	700.8
SA27_8	586	634.1365814208984	141.2362575531006	0.99201363	702.0
SA27_8	587	636.5910053253174	142.97441482543945	0.98427886	703.2
SA27_8	588	635.7814788818359	142.06064701080322	0.961575	704.4
SA27_8	589	634.7858905792236	140.4825496673584	0.99105376	705.6
SA27_8	590	634.8197937011719	141.49758338928223	0.99058926	706.8
SA27_8	591	634.2010974884033	141.04371070861816	0.9819566	708.0
SA27_8	592	635.5315685272217	141.87872886657715	0.95286405	709.2
SA27_8	593	636.6966247558594	142.29266166687012	0.98543346	710.4
SA27_8	594	634.0359210968018	140.55813789367676	0.9809287	711.6
SA27_8	595	637.155818939209	143.40226650238037	0.95173097	712.8
SA27_8	596	633.720874786377	141.29525184631348	0.99557483	714.0
SA27_8	597	637.4368667602539	143.55623245239258	0.94519985	715.2
SA27_8	598	636.297607421875	144.01668548583984	0.98281914	716.4
SA27_8	599	635.1642608642578	140.22356986999512	0.7885192	717.6
SA27_8	600	635.199499130249	141.20458602905273	0.9789554	718.8
SA27_8	601	635.6156349182129	142.4831771850586	0.77163285	720.0
SA27_8	602	635.8232498168945	142.4010944366455	0.96452975	721.2
SA27_8	603	636.4020347595215	143.29879760742188	0.9663205	722.4
SA27_8	604	634.6512794494629	140.70266246795654	0.9611637	723.6
SA27_8	605	635.355281829834	141.35587692260742	0.91661465	724.8
SA27_8	606	635.4231357574463	140.80780506134033	0.9840433	726.0
SA27_8	607	634.70458984375	140.940899848938	0.92079914	727.2
SA27_8	608	636.2169742584229	141.73147201538086	0.9496387	728.4
SA27_8	609	634.046220779419	139.4818639755249	0.7088991	729.6
SA27_8	610	634.1781616210938	142.0309352874756	0.99266535	730.8
SA27_8	611	466.77160263061523	263.410120010376	0.99947995	732.0
SA27_8	612	522.2311973571777	235.80625534057617	0.9986986	733.2
SA27_8	613	567.9343223571777	203.50284576416016	0.99878484	734.4
SA27_8	614	604.3219566345215	188.58685970306396	0.9996811	735.6
SA27_8	615	606.0777187347412	195.0216293334961	0.9992386	736.8
SA27_8	616	609.5318794250488	232.82861709594727	0.9989309	738.0
SA27_8	617	581.9092750549316	293.0595588684082	0.99981576	739.2
SA27_8	618	485.69440841674805	316.67192459106445	0.9996896	740.4
SA27_8	619	392.1222925186157	339.5635414123535	0.9996927	741.6
SA27_8	620	342.73853302001953	358.02080154418945	0.9947195	742.8
SA27_8	621	636.1469268798828	142.3641014099121	0.9740795	744.0
SA27_8	622	635.8986854553223	141.92838191986084	0.97927046	745.2
SA27_8	623	633.6724281311035	141.51061534881592	0.9703607	746.4
SA27_8	624	635.1672649383545	140.9597396850586	0.92089164	747.6
SA27_8	625	637.4626159667969	142.38344192504883	0.88669217	748.8
SA27_8	626	636.383867263794	142.89650917053223	0.9649371	750.0
SA27_8	627	635.7916355133057	140.42547225952148	0.8312808	751.2
SA27_8	628	633.9633941650391	139.91628170013428	0.9853976	752.4
SA27_8	629	637.2553825378418	142.567777633667	0.9922569	753.6
SA27_8	630	634.6381187438965	141.62166595458984	0.99153847	754.8
SA27_8	631	634.8752021789551	141.1091136932373	0.86578643	756.0
SA27_8	632	635.9880447387695	142.07433700561523	0.92874223	757.2
SA27_8	633	634.636640548706	141.24403953552246	0.8336521	758.4
SA27_8	634	634.5597267150879	141.49364948272705	0.9091376	759.6
SA27_8	635	635.546350479126	142.32224464416504	0.98705184	760.8
SA27_8	636	635.7712745666504	141.92072868347168	0.9486961	762.0
SA27_8	637	636.3400459289551	141.9118309020996	0.98886114	763.2
SA27_8	638	635.686445236206	143.10416221618652	0.9939917	764.4
SA27_8	639	635.039234161377	142.39058017730713	0.9815045	765.6
SA27_8	640	635.2542877197266	143.59371185302734	0.82474136	766.8
SA27_8	641	637.3195648193359	143.7304401397705	0.9581532	768.0
SA27_8	642	636.8906021118164	143.3045196533203	0.98496485	769.2
SA27_8	643	634.6230506896973	140.19285678863525	0.9764973	770.4
SA27_8	644	634.8308563232422	141.86101913452148	0.923049	771.6
SA27_8	645	636.7120265960693	142.7713680267334	0.5346869	772.8
SA27_8	646	635.3015422821045	141.48061752319336	0.7266483	774.0
SA27_8	647	635.0267887115479	137.43367195129395	0.94439834	775.2
SA27_8	648	634.3913555145264	140.3499984741211	0.98810726	776.4
SA27_8	649	635.0831508636475	140.90851306915283	0.8566906	777.6
SA27_8	650	635.3154182434082	142.17594623565674	0.98909307	778.8
SA27_8	651	634.3340873718262	141.23050689697266	0.8169561	780.0
SA27_8	652	634.357500076294	140.84335327148438	0.96701616	781.2
SA27_8	653	634.9694728851318	142.0925760269165	0.39246282	782.4
SA27_8	654	634.9555015563965	141.51735305786133	0.7727646	783.6
SA27_8	655	637.4780654907227	145.35239696502686	0.10795784	784.8
SA27_8	656	636.5326404571533	142.9974603652954	0.8355744	786.0
SA27_8	657	637.2921943664551	142.63113498687744	0.7614321	787.2
SA27_8	658	334.9764347076416	385.36245346069336	0.9831161	788.4
SA27_8	659	633.3562850952148	139.73829746246338	0.90955794	789.6
SA27_8	660	399.6488094329834	392.1482276916504	0.99963903	790.8
SA27_8	661	455.1027297973633	389.54538345336914	0.9995485	792.0
SA27_8	662	513.1787300109863	385.3091812133789	0.9994259	793.2
SA27_8	663	577.1678447723389	380.04175186157227	0.99867636	794.4
SA27_8	664	610.7648372650146	368.7132167816162	0.9986986	795.6
SA27_8	665	614.2346858978271	363.37849617004395	0.9932198	796.8
SA27_8	666	624.3952751159668	383.0636787414551	0.999765	798.0
SA27_8	667	630.4904460906982	396.41515731811523	0.9274567	799.2
SA27_8	668	588.4284019470215	382.77883529663086	0.9996557	800.4
SA27_8	669	489.76335525512695	384.16019439697266	0.99974066	801.6
SA27_8	670	406.54611587524414	384.28613662719727	0.99987364	802.8
SA27_8	671	354.8572063446045	381.70618057250977	0.99638164	804.0
SA27_8	672	635.0638389587402	142.26828575134277	0.8713591	805.2
SA27_8	673	637.040376663208	143.130784034729	0.9497645	806.4
SA27_8	674	636.3053321838379	141.6884422302246	0.95438665	807.6
SA27_8	675	634.1228485107422	142.63452529907227	0.9790116	808.8
SA27_8	676	635.3207588195801	142.98030853271484	0.9730005	810.0
SA27_8	677	636.5974426269531	143.7051486968994	0.9896768	811.2
SA27_8	678	635.1534366607666	141.27156257629395	0.97693664	812.4
SA27_8	679	636.3938808441162	136.98107242584229	0.9699931	813.6
SA27_8	680	634.972095489502	141.97731971740723	0.9897126	814.8
SA27_8	681	636.5513801574707	142.42541313171387	0.89121825	816.0
SA27_8	682	634.6369743347168	140.89964389801025	0.9837885	817.2
SA27_8	683	637.116003036499	143.24541091918945	0.7298892	818.4
SA27_8	684	636.3979816436768	142.73531913757324	0.9608202	819.6
SA27_8	685	636.7862224578857	140.26310920715332	0.99466765	820.8
SA27_8	686	636.6617202758789	141.8634796142578	0.94930685	822.0
SA27_8	687	634.8628044128418	143.0938482284546	0.13343446	823.2
SA27_8	688	633.0255031585693	140.96046924591064	0.48892388	824.4
SA27_8	689	634.6173763275146	142.47316360473633	0.97784126	825.6
SA27_8	690	634.6540927886963	141.84843063354492	0.98849106	826.8
SA27_8	691	634.6928596496582	140.2855682373047	0.9150905	828.0
SA27_8	692	635.7151031494141	141.76445960998535	0.9753525	829.2
SA27_8	693	635.33616065979	141.49553775787354	0.9952188	830.4
SA27_8	694	634.45725440979	140.76006889343262	0.99302846	831.6
SA27_8	695	634.8731994628906	140.31761169433594	0.71681195	832.8
SA27_8	696	634.5770359039307	141.55963897705078	0.9760213	834.0
SA27_8	697	636.434268951416	142.29698181152344	0.3184059	835.2
SA27_8	698	636.4022254943848	143.72840881347656	0.98383427	836.4
SA27_8	699	633.1351280212402	137.7399730682373	0.9122823	837.6
SA27_8	700	634.8955154418945	141.39428615570068	0.98589003	838.8
SA27_8	701	635.144567489624	142.0109224319458	0.99163413	840.0
SA27_8	702	634.4260215759277	142.58564472198486	0.991366	841.2
SA27_8	703	634.342098236084	141.01624488830566	0.9898581	842.4
SA27_8	704	635.891056060791	142.45616912841797	0.99191874	843.6
SA27_8	705	634.7687721252441	138.47674369812012	0.7161904	844.8
SA27_8	706	633.420467376709	141.7722988128662	0.99365956	846.0
SA27_8	707	634.7027778625488	141.8241548538208	0.9835523	847.2
SA27_8	708	634.3563079833984	140.25835990905762	0.98747617	848.4
SA27_8	709	637.3373031616211	142.42923259735107	0.74480885	849.6
SA27_8	710	636.5465641021729	143.8926601409912	0.9816761	850.8
SA27_8	711	637.7166748046875	143.60873222351074	0.97444725	852.0
SA27_8	712	637.2692108154297	142.72079944610596	0.89599395	853.2
SA27_8	713	633.8419914245605	139.8706340789795	0.9017121	854.4
SA27_8	714	634.5673561096191	139.6757698059082	0.9927852	855.6
SA27_8	715	637.1016979217529	142.93484687805176	0.9867895	856.8
SA27_8	716	635.4496955871582	140.55919647216797	0.9840509	858.0
SA27_8	717	634.7322940826416	142.63851642608643	0.2795662	859.2
SA27_8	718	633.4554672241211	140.44650077819824	0.93146074	860.4
SA27_8	719	637.2119903564453	143.7183380126953	0.985523	861.6
SA27_8	720	636.9499206542969	143.36307048797607	0.9919527	862.8
SA27_8	721	635.9050750732422	142.1033763885498	0.87517476	864.0
SA27_8	722	634.6944332122803	141.7339324951172	0.9628822	865.2
SA27_8	723	634.803581237793	141.49606704711914	0.8516572	866.4
SA27_8	724	633.2661628723145	141.53247356414795	0.95044	867.6
SA27_8	725	637.4331951141357	143.36759090423584	0.9517358	868.8
SA27_8	726	636.882495880127	142.36460208892822	0.9938262	870.0
SA27_8	727	635.7690811157227	144.36594486236572	0.984999	871.2
SA27_8	728	635.0227355957031	141.9056510925293	0.94804484	872.4
SA27_8	729	637.5597476959229	141.38710498809814	0.86116517	873.6
SA27_8	730	636.1607551574707	142.0226526260376	0.9812401	874.8
SA27_8	731	636.3635540008545	142.79714584350586	0.9876316	876.0
SA27_8	732	396.94488048553467	318.7055969238281	0.997502	877.2
SA27_8	733	451.3826847076416	302.19091415405273	0.99921703	878.4
SA27_8	734	509.79204177856445	282.3329257965088	0.99948657	879.6
SA27_8	735	566.90673828125	259.4241714477539	0.999383	880.8
SA27_8	736	607.6517105102539	239.536771774292	0.9997782	882.0
SA27_8	737	613.4628772735596	228.23169708251953	0.9996637	883.2
SA27_8	738	605.7950019836426	227.48921871185303	0.9993309	884.4
SA27_8	739	617.4386501312256	257.7901840209961	0.99932396	885.6
SA27_8	740	529.9250602722168	277.3253059387207	0.99956244	886.8
SA27_8	741	453.0209541320801	289.85363960266113	0.99970216	888.0
SA27_8	742	385.0402593612671	315.3182029724121	0.9998124	889.2
SA27_8	743	344.7580337524414	340.93957901000977	0.99347925	890.4
SA27_8	744	636.1138343811035	143.60373973846436	0.9804246	891.6
SA27_8	745	634.3087196350098	141.90299034118652	0.9532909	892.8
SA27_8	746	634.2267990112305	141.3638734817505	0.6189164	894.0
SA27_8	747	637.1253967285156	145.50137042999268	0.93933773	895.2
SA27_8	748	636.0445022583008	143.64887237548828	0.9810447	896.4
SA27_8	749	634.305477142334	141.51437759399414	0.7133178	897.6
SA27_8	750	632.7018737792969	138.14661026000977	0.71430635	898.8
SA27_8	751	634.0299129486084	139.30236339569092	0.8966466	900.0
SA27_8	752	635.4439735412598	142.23750114440918	0.95282227	901.2
SA27_8	753	636.5387916564941	143.8447093963623	0.9878142	902.4
SA27_8	754	635.310173034668	142.17567443847656	0.85731435	903.6
SA27_8	755	636.175537109375	143.3252191543579	0.5214028	904.8
SA27_8	756	634.5066070556641	142.4278163909912	0.8225236	906.0
SA27_8	757	637.387228012085	144.35052394866943	0.99508625	907.2
SA27_8	758	635.0756645202637	141.8910312652588	0.9887793	908.4
SA27_8	759	636.3898754119873	142.48528003692627	0.9714096	909.6
SA27_8	760	635.0718975067139	141.8664264678955	0.95178753	910.8
SA27_8	761	633.2524299621582	140.61321258544922	0.307928	912.0
SA27_8	762	636.2266540527344	141.09184741973877	0.8512944	913.2
SA27_8	763	634.4008445739746	142.24243640899658	0.98810005	914.4
SA27_8	764	635.2973461151123	142.1645736694336	0.9766484	915.6
SA27_8	765	636.8900775909424	146.29483222961426	0.021813426	916.8
SA27_8	766	634.1346740722656	140.71303367614746	0.82325727	918.0
SA27_8	767	632.9111099243164	141.16315841674805	0.9536363	919.2
SA27_8	768	634.2585563659668	141.89712524414062	0.81617904	920.4
SA27_8	769	633.2790374755859	139.4494342803955	0.77635413	921.6
SA27_8	770	633.6730003356934	141.48706912994385	0.93178666	922.8
SA27_8	771	634.3708992004395	141.61992073059082	0.8184768	924.0
SA27_8	772	635.9082221984863	142.25574016571045	0.893621	925.2
SA27_8	773	636.024284362793	140.75400352478027	0.6866269	926.4
SA27_8	774	636.5231513977051	142.73351669311523	0.97433233	927.6
SA27_8	775	635.5870246887207	141.51367664337158	0.9732472	928.8
SA27_8	776	637.6696586608887	144.2130947113037	0.99688184	930.0
SA27_8	777	637.3781204223633	144.57837581634521	0.042934973	931.2
SA27_8	778	635.6822490692139	141.86525344848633	0.9271066	932.4
SA27_8	779	635.1860046386719	141.0728359222412	0.9362474	933.6
SA27_8	780	334.489107131958	316.96154594421387	0.96501243	934.8
SA27_8	781	363.78021240234375	313.5270881652832	0.9982199	936.0
SA27_8	782	419.4167137145996	301.3710021972656	0.9997018	937.2
SA27_8	783	479.7623634338379	284.5553970336914	0.9997136	938.4
SA27_8	784	537.1728420257568	281.65117263793945	0.9997243	939.6
SA27_8	785	582.5905799865723	274.94699478149414	0.99992645	940.8
SA27_8	786	610.6232643127441	292.9837989807129	0.9998141	942.0
SA27_8	787	635.8615875244141	344.4357490539551	0.9997683	943.2
SA27_8	788	636.3886833190918	143.08874130249023	0.9915936	944.4
SA27_8	789	649.1621017456055	404.7417640686035	0.9996333	945.6
SA27_8	790	565.0771141052246	390.8540153503418	0.9999113	946.8
SA27_8	791	473.30946922302246	390.9615898132324	0.9997942	948.0
SA27_8	792	432.6918125152588	388.831844329834	0.99994504	949.2
SA27_8	793	360.07604598999023	389.9560260772705	0.9984079	950.4
SA27_8	794	635.3983879089355	141.46262168884277	0.9518639	951.6
SA27_8	795	636.8302345275879	143.17726135253906	0.98483145	952.8
SA27_8	796	634.7907543182373	141.03421211242676	0.9739276	954.0
SA27_8	797	635.5108261108398	141.96102619171143	0.9788437	955.2
SA27_8	798	634.3127727508545	140.38837909698486	0.91816247	956.4
SA27_8	799	634.9961280822754	141.89692497253418	0.982196	957.6
SA27_8	800	635.3368759155273	141.04687213897705	0.9965347	958.8
SA27_8	801	636.2458229064941	141.24454021453857	0.93152994	960.0
SA27_8	802	634.2052936553955	140.56583404541016	0.62327117	961.2
SA27_8	803	636.1249923706055	140.56885242462158	0.8910909	962.4
SA27_8	804	635.2346420288086	141.5689516067505	0.96500844	963.6
SA27_8	805	636.1801624298096	142.02198028564453	0.98620844	964.8
SA27_8	806	636.0466957092285	141.19624614715576	0.97008646	966.0
SA27_8	807	637.5182151794434	142.62808799743652	0.9722911	967.2
SA27_8	808	634.7655296325684	142.55385875701904	0.9848409	968.4
SA27_8	809	398.1358051300049	296.87891006469727	0.9976165	969.6
SA27_8	810	450.66089630126953	277.5030040740967	0.9994703	970.8
SA27_8	811	506.63042068481445	254.69072341918945	0.99805033	972.0
SA27_8	812	560.7880115509033	228.06798934936523	0.99846375	973.2
SA27_8	813	601.5259742736816	203.46909999847412	0.9995103	974.4
SA27_8	814	612.4529838562012	190.2004051208496	0.9996141	975.6
SA27_8	815	614.3861770629883	191.08715057373047	0.99758565	976.8
SA27_8	816	637.4715328216553	143.7384796142578	0.92702985	978.0
SA27_8	817	613.6631011962891	271.7240524291992	0.99748707	979.2
SA27_8	818	522.5165367126465	301.25009536743164	0.9995797	980.4
SA27_8	819	449.41725730895996	323.0431938171387	0.99973196	981.6
SA27_8	820	372.8055953979492	350.21690368652344	0.9997849	982.8
SA27_8	821	636.7861747741699	142.16092586517334	0.99811316	984.0
SA27_8	822	636.4846229553223	143.18507194519043	0.9952179	985.2
SA27_8	823	635.8741760253906	142.32501983642578	0.93662673	986.4
SA27_8	824	635.0387096405029	142.3812961578369	0.9912567	987.6
SA27_8	825	635.9711170196533	143.71722221374512	0.97045183	988.8
SA27_8	826	636.0486507415771	142.42630004882812	0.994789	990.0
SA27_8	827	635.378885269165	141.02427005767822	0.81387216	991.2
SA27_8	828	634.229326248169	140.8280611038208	0.9328382	992.4
SA27_8	829	635.3746891021729	142.60522842407227	0.99128133	993.6
SA27_8	830	634.0575218200684	140.5035924911499	0.94270676	994.8
SA27_8	831	635.6675624847412	141.41665935516357	0.8990829	996.0
SA27_8	832	635.0872039794922	140.42123794555664	0.9642443	997.2
SA27_8	833	633.3233833312988	141.48076057434082	0.9912038	998.4
SA27_8	834	636.484432220459	142.354474067688	0.9881903	999.6
SA27_8	835	636.1754417419434	140.7757043838501	0.9333652	1000.8
SA27_8	836	635.2410316467285	141.1365509033203	0.94156355	1002.0
SA27_8	837	632.7690124511719	140.89080333709717	0.9804458	1003.2
SA27_8	838	633.8585376739502	141.5394401550293	0.98630166	1004.4
SA27_8	839	636.3674640655518	143.20866107940674	0.99280447	1005.6
SA27_8	840	633.847713470459	140.63810348510742	0.9793683	1006.8
SA27_8	841	635.612154006958	141.31879806518555	0.9853733	1008.0
SA27_8	842	636.1332893371582	142.1195411682129	0.9870192	1009.2
SA27_8	843	636.815357208252	143.80346775054932	0.9813129	1010.4
SA27_8	844	634.4147682189941	142.0534372329712	0.99487174	1011.6
SA27_8	845	635.9713077545166	141.97397232055664	0.9749033	1012.8
SA27_8	846	634.799861907959	141.12436294555664	0.8678214	1014.0
SA27_8	847	633.8659286499023	138.81081104278564	0.983988	1015.2
SA27_8	848	636.3323211669922	143.30195903778076	0.9700253	1016.4
SA27_8	849	635.1581573486328	141.6005516052246	0.99132454	1017.6
SA27_8	850	636.7354393005371	142.31706619262695	0.9510897	1018.8
SA27_8	851	636.2420082092285	142.18126773834229	0.47774687	1020.0
SA27_8	852	634.4607353210449	140.7970905303955	0.97121584	1021.2
SA27_8	853	634.3060493469238	141.46390914916992	0.98299694	1022.4
SA27_8	854	633.9393615722656	141.30662441253662	0.4881588	1023.6
SA27_8	855	633.402156829834	138.27381134033203	0.52930474	1024.8
SA27_8	856	634.5337867736816	139.85309600830078	0.7969317	1026.0
SA27_8	857	636.0597133636475	142.04449653625488	0.1225227	1027.2
SA27_8	858	634.4627380371094	140.70161819458008	0.91140324	1028.4
SA27_8	859	633.2082748413086	140.47629833221436	0.33982497	1029.6
SA27_8	860	632.1352005004883	138.2594919204712	0.9490172	1030.8
SA27_8	861	634.4624519348145	140.843825340271	0.9682067	1032.0
SA27_8	862	636.4951133728027	143.7255620956421	0.98473084	1033.2
SA27_8	863	632.9154014587402	142.6541519165039	0.1377782	1034.4
SA27_8	864	634.424638748169	140.33021450042725	0.95657825	1035.6
SA27_8	865	635.898494720459	141.35238647460938	0.9666736	1036.8
SA27_8	866	635.7583999633789	141.7683219909668	0.97647494	1038.0
SA27_8	867	635.6339454650879	141.5251636505127	0.93584484	1039.2
SA27_8	868	635.8108043670654	141.48775577545166	0.9561972	1040.4
SA27_8	869	637.0850563049316	142.15783596038818	0.9832328	1041.6
SA27_8	870	634.6522808074951	141.34948253631592	0.98934305	1042.8
SA27_8	871	635.2926254272461	141.36563301086426	0.29697594	1044.0
SA27_8	872	335.17091274261475	336.0099220275879	0.98729485	1045.2
SA27_8	873	367.3546314239502	328.3058166503906	0.99738306	1046.4
SA27_8	874	423.1046199798584	322.94148445129395	0.9993137	1047.6
SA27_8	875	486.1966133117676	314.61313247680664	0.99975294	1048.8
SA27_8	876	547.0246315002441	310.18275260925293	0.9997701	1050.0
SA27_8	877	595.6036567687988	301.243371963501	0.9998337	1051.2
SA27_8	878	613.4469509124756	296.3550853729248	0.99987173	1052.4
SA27_8	879	634.4384670257568	140.33935546875	0.973178	1053.6
SA27_8	880	647.6688385009766	378.7799263000488	0.9990901	1054.8
SA27_8	881	588.305139541626	388.09261322021484	0.99994695	1056.0
SA27_8	882	471.35400772094727	385.86602210998535	0.9999083	1057.2
SA27_8	883	378.5341501235962	385.66497802734375	0.9997384	1058.4
SA27_8	884	343.2328224182129	384.0057563781738	0.9961456	1059.6
SA27_8	885	637.0321750640869	143.65802764892578	0.9576395	1060.8
SA27_8	886	633.9941024780273	141.95154190063477	0.9743276	1062.0
SA27_8	887	635.3012561798096	142.1114730834961	0.9764406	1063.2
SA27_8	888	635.5892181396484	142.99089431762695	0.9609755	1064.4
SA27_8	889	634.2466354370117	140.21490097045898	0.86066574	1065.6
SA27_8	890	633.5476875305176	141.22233867645264	0.9886368	1066.8
SA27_8	891	636.9001865386963	143.95551681518555	0.5889438	1068.0
SA27_8	892	635.8611106872559	144.19684410095215	0.98102355	1069.2
SA27_8	893	634.1259002685547	141.75827980041504	0.3045436	1070.4
SA27_8	894	634.0753555297852	140.3836727142334	0.9842957	1071.6
SA27_8	895	636.8340492248535	144.6299171447754	0.9243398	1072.8
SA27_8	896	634.9643707275391	142.61456966400146	0.97574574	1074.0
SA27_8	897	636.2203598022461	141.6412353515625	0.8151251	1075.2
SA27_8	898	339.61658477783203	357.4398422241211	0.98581576	1076.4
SA27_8	899	637.4162673950195	143.75083923339844	0.98096186	1077.6
SA27_8	900	376.4723539352417	385.78396797180176	0.99964917	1078.8
SA27_8	901	408.32581520080566	391.909761428833	0.9998443	1080.0
SA27_8	902	444.98753547668457	391.1210060119629	0.9996414	1081.2
SA27_8	903	497.4515438079834	383.5148620605469	0.99967515	1082.4
SA27_8	904	546.5192794799805	378.0289936065674	0.99986947	1083.6
SA27_8	905	583.8890552520752	376.42839431762695	0.99979264	1084.8
SA27_8	906	606.4227104187012	374.8666191101074	0.9996432	1086.0
SA27_8	907	619.9107646942139	383.5591506958008	0.9990508	1087.2
SA27_8	908	619.7821140289307	390.0592231750488	0.9993358	1088.4
SA27_8	909	619.9665546417236	383.71267318725586	0.9993882	1089.6
SA27_8	910	601.7003059387207	394.30097579956055	0.99925023	1090.8
SA27_8	911	607.5951099395752	390.8236885070801	0.99892896	1092.0
SA27_8	912	545.1278686523438	388.87590408325195	0.9997522	1093.2
SA27_8	913	474.9839782714844	389.86061096191406	0.9998888	1094.4
SA27_8	914	412.91027069091797	386.3632392883301	0.9997894	1095.6
SA27_8	915	351.05814933776855	386.1918354034424	0.9976394	1096.8
SA27_8	916	636.0577583312988	142.92171478271484	0.9779196	1098.0
SA27_8	917	635.2078914642334	141.6200065612793	0.9694043	1099.2
SA27_8	918	633.5736274719238	140.1529598236084	0.9906922	1100.4
SA27_8	919	634.6940040588379	143.35501670837402	0.9874844	1101.6
SA27_8	920	634.2211246490479	141.27018928527832	0.9466846	1102.8
SA27_8	921	637.1610641479492	141.75576210021973	0.9933776	1104.0
SA27_8	922	634.0379238128662	140.17879486083984	0.9880796	1105.2
SA27_8	923	635.6341361999512	142.2349977493286	0.99039954	1106.4
SA27_8	924	634.1924667358398	140.8276605606079	0.88453484	1107.6
SA27_8	925	634.5560073852539	141.63758754730225	0.9359292	1108.8
SA27_8	926	636.3214492797852	141.96856498718262	0.9844826	1110.0
SA27_8	927	635.4007244110107	143.10819625854492	0.92356896	1111.2
SA27_8	928	635.2797508239746	140.7526445388794	0.8612641	1112.4
SA27_8	929	633.5834503173828	139.8854112625122	0.90788525	1113.6
SA27_8	930	634.3777179718018	141.12539291381836	0.9888159	1114.8
SA27_8	931	634.0107917785645	140.5631446838379	0.93664294	1116.0
SA27_8	932	636.159610748291	143.58846187591553	0.9834108	1117.2
SA27_8	933	633.1357955932617	138.28890323638916	0.7563606	1118.4
SA27_8	934	635.3764533996582	141.4833927154541	0.9853462	1119.6
SA27_8	935	635.9448909759521	143.22774410247803	0.99565244	1120.8
SA27_8	936	634.9339485168457	141.0483455657959	0.99083006	1122.0
SA27_8	937	636.0714912414551	142.30818271636963	0.9683592	1123.2
SA27_8	938	636.2152099609375	141.34942531585693	0.9635879	1124.4
SA27_8	939	635.8023643493652	140.62185287475586	0.89181054	1125.6
SA27_8	940	633.3612442016602	140.9128475189209	0.9912354	1126.8
SA27_8	941	634.1183662414551	141.5696096420288	0.98298657	1128.0
SA27_8	942	634.0407371520996	140.97089767456055	0.9944542	1129.2
SA27_8	943	637.9737854003906	142.32191562652588	0.9907672	1130.4
SA27_8	944	635.9601974487305	140.9937858581543	0.9728396	1131.6
SA27_8	945	636.3592147827148	142.48706817626953	0.7338881	1132.8
SA27_8	946	636.1973762512207	142.3966884613037	0.9506345	1134.0
SA27_8	947	633.1854820251465	141.92956924438477	0.9549615	1135.2
SA27_8	948	633.3340644836426	141.34865283966064	0.110356875	1136.4
SA27_8	949	635.4021072387695	142.2312355041504	0.99135053	1137.6
SA27_8	950	634.6941947937012	140.99753379821777	0.9932734	1138.8
SA27_8	951	634.418773651123	140.53550720214844	0.92770743	1140.0
SA27_8	952	634.3508720397949	141.03927612304688	0.99217904	1141.2
SA27_8	953	634.471321105957	140.2125120162964	0.9563963	1142.4
SA27_8	954	636.7430686950684	142.28164672851562	0.98521477	1143.6
SA27_8	955	633.2624912261963	141.92510604858398	0.9904542	1144.8
SA27_8	956	635.7514381408691	139.96428966522217	0.92525154	1146.0
SA27_8	957	635.9616279602051	140.37611961364746	0.9261728	1147.2
SA27_8	958	634.971809387207	141.15044116973877	0.98767054	1148.4
SA27_8	959	635.2292060852051	141.08981609344482	0.9463238	1149.6
SA27_8	960	634.8886966705322	139.71742630004883	0.9844901	1150.8
SA27_8	961	636.4213943481445	141.90350532531738	0.9873492	1152.0
SA27_8	962	636.0025405883789	142.45399475097656	0.98290116	1153.2
SA27_8	963	636.4028930664062	142.76228427886963	0.98771685	1154.4
SA27_8	964	635.102367401123	140.66262245178223	0.96896845	1155.6
SA27_8	965	634.3686103820801	141.37301445007324	0.99371076	1156.8
SA27_8	966	636.7012977600098	143.9103126525879	0.9787031	1158.0
SA27_8	967	635.4446887969971	141.2113094329834	0.94864446	1159.2
SA27_8	968	636.1242294311523	142.08247661590576	0.91765326	1160.4
SA27_8	969	633.1480979919434	140.62644481658936	0.8473016	1161.6
SA27_8	970	633.6457252502441	140.50679683685303	0.9541621	1162.8
SA27_8	971	635.307788848877	141.40202522277832	0.9799279	1164.0
SA27_8	972	635.5202674865723	142.02715873718262	0.9935695	1165.2
SA27_8	973	634.5188140869141	140.85569858551025	0.9120336	1166.4
SA27_8	974	635.3909015655518	141.67808532714844	0.9949502	1167.6
SA27_8	975	636.1713409423828	141.505708694458	0.4194739	1168.8
SA27_8	976	636.6311073303223	140.74049949645996	0.95243466	1170.0
SA27_8	977	632.963752746582	139.38076972961426	0.15907882	1171.2
SA27_8	978	635.753345489502	141.8338394165039	0.95124584	1172.4
SA27_8	979	635.4384422302246	142.8779125213623	0.9946707	1173.6
SA27_8	980	636.878776550293	144.47068691253662	0.9973232	1174.8
SA27_8	981	636.6422653198242	142.4853515625	0.9826203	1176.0
SA27_8	982	634.644603729248	140.93251705169678	0.8406771	1177.2
SA27_8	983	636.3297462463379	142.8298044204712	0.98726916	1178.4
SA27_8	984	636.8089199066162	142.92360305786133	0.9680891	1179.6
SA27_8	985	635.6617450714111	141.42142295837402	0.7839825	1180.8
SA27_8	986	633.3118915557861	139.30559635162354	0.8847604	1182.0
SA27_8	987	634.418773651123	140.86485385894775	0.87442917	1183.2
SA27_8	988	634.0723037719727	142.54491806030273	0.30659387	1184.4
SA27_8	989	633.7045192718506	140.78232765197754	0.9928175	1185.6
SA27_8	990	634.3159675598145	141.34722232818604	0.96615434	1186.8
SA27_8	991	636.4438056945801	140.1559066772461	0.9431097	1188.0
SA27_8	992	635.5827808380127	143.0330228805542	0.99438393	1189.2
SA27_8	993	636.376428604126	142.47789859771729	0.91270673	1190.4
SA27_8	994	636.8261337280273	143.11955451965332	0.99269146	1191.6
SA27_8	995	636.0648155212402	142.96095371246338	0.9356416	1192.8
SA27_8	996	633.5009574890137	141.175274848938	0.5868201	1194.0
SA27_8	997	636.7679595947266	141.70313358306885	0.974374	1195.2
SA27_8	998	636.4413261413574	142.10419178009033	0.9927462	1196.4
SA27_8	999	636.8521690368652	142.31645107269287	0.97728914	1197.6
SA27_8	1000	632.7732086181641	138.71264934539795	0.9806126	1198.8
SA27_8	1001	634.2315673828125	140.75087070465088	0.79328394	1200.0
SA27_8	1002	635.507869720459	142.6396608352661	0.9821875	1201.2
SA27_8	1003	633.604621887207	137.5724458694458	0.9765406	1202.4
SA27_8	1004	635.0532054901123	141.464524269104	0.9853125	1203.6
SA27_8	1005	636.1847877502441	143.8875675201416	0.9569876	1204.8
SA27_8	1006	634.1404914855957	140.66339492797852	0.9797753	1206.0
SA27_8	1007	634.095573425293	142.20053672790527	0.86044586	1207.2
SA27_8	1008	631.9992065429688	139.2732810974121	0.6000881	1208.4
SA27_8	1009	635.9164237976074	142.56543159484863	0.97492087	1209.6
SA27_8	1010	633.947229385376	140.94792366027832	0.99188215	1210.8
SA27_8	1011	637.288761138916	142.74317264556885	0.7460342	1212.0
SA27_8	1012	633.9570999145508	141.71859741210938	0.40707573	1213.2
SA27_8	1013	636.65771484375	143.41147899627686	0.9844766	1214.4
SA27_8	1014	634.1863632202148	139.52470779418945	0.23196743	1215.6
SA27_8	1015	636.7710590362549	141.71868324279785	0.12843284	1216.8
SA27_8	1016	632.3187828063965	137.3876667022705	0.30649298	1218.0
SA27_8	1017	633.8697910308838	141.79238319396973	0.24056898	1219.2
SA27_8	1018	634.4687938690186	141.35793685913086	0.66979325	1220.4
SA27_8	1019	634.7160816192627	137.13515281677246	0.19306888	1221.6
SA27_8	1020	633.4785461425781	139.97228622436523	0.975459	1222.8
SA27_8	1021	634.9627494812012	140.4345989227295	0.89753413	1224.0
SA27_8	1022	633.5912704467773	139.95160102844238	0.9946942	1225.2
SA27_8	1023	635.1492404937744	141.52245998382568	0.98590994	1226.4
SA27_8	1024	635.5203628540039	141.33906841278076	0.98145664	1227.6
SA27_8	1025	636.4461898803711	142.24589824676514	0.9680771	1228.8
SA27_8	1026	634.8455429077148	142.29535102844238	0.98261535	1230.0
SA27_8	1027	637.1445655822754	144.1724967956543	0.98982996	1231.2
SA27_8	1028	635.701847076416	142.23289489746094	0.95004475	1232.4
SA27_8	1029	634.612226486206	142.24937438964844	0.89221966	1233.6
SA27_8	1030	636.0431671142578	143.5686492919922	0.9445531	1234.8
SA27_8	1031	636.9624137878418	140.9937858581543	0.95465076	1236.0
SA27_8	1032	637.0453834533691	143.81494045257568	0.99028754	1237.2
SA27_8	1033	635.0211143493652	142.26955890655518	0.9882379	1238.4
SA27_8	1034	637.201738357544	142.70363330841064	0.995464	1239.6
SA27_8	1035	636.0008239746094	141.4900302886963	0.7069364	1240.8
SA27_8	1036	637.2581481933594	142.5959873199463	0.9874899	1242.0
SA27_8	1037	343.26508045196533	354.29783821105957	0.9914643	1243.2
SA27_8	1038	373.49705696105957	363.4533977508545	0.9988636	1244.4
SA27_8	1039	433.90636444091797	383.3165645599365	0.9994116	1245.6
SA27_8	1040	488.9821529388428	392.5602436065674	0.99974984	1246.8
SA27_8	1041	539.0714168548584	391.14575386047363	0.99979776	1248.0
SA27_8	1042	578.5293579101562	389.22157287597656	0.9995314	1249.2
SA27_8	1043	608.4713935852051	388.5688018798828	0.99958235	1250.4
SA27_8	1044	615.4399871826172	386.347017288208	0.9992399	1251.6
SA27_8	1045	623.0752468109131	381.4677429199219	0.99930847	1252.8
SA27_8	1046	626.9035339355469	382.9972457885742	0.99963164	1254.0
SA27_8	1047	623.1357574462891	381.8002510070801	0.9997067	1255.2
SA27_8	1048	624.3780612945557	383.90201568603516	0.9998603	1256.4
SA27_8	1049	624.4572639465332	396.07017517089844	0.99921465	1257.6
SA27_8	1050	625.6241798400879	398.27030181884766	0.99946076	1258.8
SA27_8	1051	626.8033981323242	400.9977149963379	0.9995664	1260.0
SA27_8	1052	627.4813175201416	400.0419616699219	0.9998292	1261.2
SA27_8	1053	626.3354778289795	399.42495346069336	0.9992847	1262.4
SA27_8	1054	620.6686019897461	398.3653736114502	0.999648	1263.6
SA27_8	1055	619.9221611022949	398.42227935791016	0.998825	1264.8
SA27_8	1056	619.6462631225586	396.9478511810303	0.99940276	1266.0
SA27_8	1057	610.039234161377	395.5855464935303	0.9997044	1267.2
SA27_8	1058	603.1659126281738	401.5298366546631	0.99922526	1268.4
SA27_8	1059	599.366569519043	401.1488914489746	0.99981064	1269.6
SA27_8	1060	547.6580619812012	393.26391220092773	0.9996201	1270.8
SA27_8	1061	462.2775077819824	392.5512886047363	0.9999348	1272.0
SA27_8	1062	377.9471158981323	389.3050003051758	0.9999037	1273.2
SA27_8	1063	342.9396152496338	389.1155433654785	0.9814352	1274.4
SA27_8	1064	634.0581893920898	140.5387258529663	0.8483496	1275.6
SA27_8	1065	636.5591049194336	142.5305986404419	0.98790646	1276.8
SA27_8	1066	632.9129219055176	138.9316749572754	0.5966648	1278.0
SA27_8	1067	636.2653732299805	143.6502456665039	0.98129404	1279.2
SA27_8	1068	634.1921806335449	141.04017734527588	0.9947732	1280.4
SA27_8	1069	636.6473197937012	141.7269515991211	0.98292613	1281.6
SA27_8	1070	635.5191230773926	142.300443649292	0.99571157	1282.8
SA27_8	1071	635.8306407928467	143.64928722381592	0.9894633	1284.0
SA27_8	1072	633.8905334472656	142.24664211273193	0.9897872	1285.2
SA27_8	1073	634.0518951416016	142.7193832397461	0.9840433	1286.4
SA27_8	1074	634.1424942016602	140.43411254882812	0.9883924	1287.6
SA27_8	1075	635.6346130371094	142.61040687561035	0.9626691	1288.8
SA27_8	1076	634.7451210021973	140.57623386383057	0.9929495	1290.0
SA27_8	1077	634.4200134277344	140.60391426086426	0.81533647	1291.2
SA27_8	1078	633.6909294128418	141.9744873046875	0.9751247	1292.4
SA27_8	1079	635.2709770202637	142.0939064025879	0.9929739	1293.6
SA27_8	1080	634.5475196838379	140.24179458618164	0.9893148	1294.8
SA27_8	1081	634.2992305755615	140.3818702697754	0.32273233	1296.0
SA27_8	1082	635.8621597290039	143.08653831481934	0.8793911	1297.2
SA27_8	1083	634.5674514770508	143.02137851715088	0.9854673	1298.4
SA27_8	1084	635.275411605835	142.0843505859375	0.98176193	1299.6
SA27_8	1085	635.7887268066406	142.82039165496826	0.90504843	1300.8
SA27_8	1086	632.7486515045166	138.30405235290527	0.9757227	1302.0
SA27_8	1087	634.917688369751	141.3387393951416	0.95239735	1303.2
SA27_8	1088	635.4803562164307	141.97068214416504	0.9929436	1304.4
SA27_8	1089	634.4427108764648	141.80522918701172	0.9271042	1305.6
SA27_8	1090	634.0151786804199	140.28013229370117	0.9835201	1306.8
SA27_8	1091	636.3763809204102	143.80823135375977	0.9843105	1308.0
SA27_8	1092	635.9615325927734	141.31281852722168	0.9935143	1309.2
SA27_8	1093	637.1723175048828	141.85142040252686	0.98980975	1310.4
SA27_8	1094	636.2602233886719	142.8775119781494	0.9640971	1311.6
SA27_8	1095	636.9931221008301	143.30869674682617	0.79355246	1312.8
SA27_8	1096	634.931230545044	140.0288200378418	0.66646403	1314.0
SA27_8	1097	636.1133098602295	137.39142894744873	0.78710604	1315.2
SA27_8	1098	636.1906051635742	141.00999355316162	0.97933894	1316.4
SA27_8	1099	633.1092834472656	139.8849391937256	0.68781304	1317.6
SA27_8	1100	634.8058700561523	140.66237926483154	0.9769772	1318.8
SA27_8	1101	636.9307518005371	141.51885509490967	0.8224324	1320.0
SA27_8	1102	636.411190032959	142.74991035461426	0.19188522	1321.2
SA27_8	1103	632.8553199768066	139.44901943206787	0.83745444	1322.4
SA27_8	1104	634.1917991638184	140.66516876220703	0.98582166	1323.6
SA27_8	1105	633.7430477142334	141.25681400299072	0.46902883	1324.8
SA27_8	1106	634.7105026245117	140.5212163925171	0.8346816	1326.0
SA27_8	1107	634.5013618469238	140.70015907287598	0.93148404	1327.2
SA27_8	1108	635.146427154541	141.23595714569092	0.9697333	1328.4
SA27_8	1109	633.6746215820312	142.07585334777832	0.9913891	1329.6
SA27_8	1110	637.6146793365479	142.62717247009277	0.9607744	1330.8
SA27_8	1111	634.1733932495117	142.45107650756836	0.0575512	1332.0
SA27_8	1112	635.0349426269531	140.38850784301758	0.96730953	1333.2
SA27_8	1113	636.7788314819336	142.60597229003906	0.98842865	1334.4
SA27_8	1114	635.7895851135254	142.8246831893921	0.98392755	1335.6
SA27_8	1115	634.2137813568115	140.79411506652832	0.88990563	1336.8
SA27_8	1116	634.3093872070312	140.8615207672119	0.9262967	1338.0
SA27_8	1117	634.8767757415771	141.41412734985352	0.94828576	1339.2
SA27_8	1118	635.6956481933594	142.01263904571533	0.99406415	1340.4
SA27_8	1119	635.4329109191895	142.3280954360962	0.9761496	1341.6
SA27_8	1120	633.7239265441895	140.22208213806152	0.9483271	1342.8
SA27_8	1121	638.0608081817627	142.69575119018555	0.108369574	1344.0
SA27_8	1122	632.9766273498535	140.90171813964844	0.9611025	1345.2
SA27_8	1123	634.7015380859375	142.0543098449707	0.9876221	1346.4
SA27_8	1124	637.0742797851562	144.37763214111328	0.99199075	1347.6
SA27_8	1125	636.9516372680664	143.5066795349121	0.9749108	1348.8
SA27_8	1126	633.4213733673096	141.05366706848145	0.99239	1350.0
SA27_8	1127	635.8335494995117	144.00116443634033	0.95977914	1351.2
SA27_8	1128	634.6049308776855	142.4582004547119	0.9918201	1352.4
SA27_8	1129	635.0276947021484	141.0683012008667	0.9569918	1353.6
SA27_8	1130	636.855411529541	143.94726276397705	0.99284816	1354.8
SA27_8	1131	633.330249786377	140.17438888549805	0.98744166	1356.0
SA27_8	1132	634.1928005218506	141.69382095336914	0.9759931	1357.2
SA27_8	1133	636.6485595703125	144.14950847625732	0.92784995	1358.4
SA27_8	1134	353.49135398864746	326.67603492736816	0.99745256	1359.6
SA27_8	1135	380.3354263305664	324.49201583862305	0.9992393	1360.8
SA27_8	1136	418.33558082580566	318.4628391265869	0.9993734	1362.0
SA27_8	1137	464.82553482055664	313.0141067504883	0.9995172	1363.2
SA27_8	1138	524.5046138763428	305.73906898498535	0.9997135	1364.4
SA27_8	1139	574.3474960327148	298.35588455200195	0.99961334	1365.6
SA27_8	1140	604.2103290557861	282.3723793029785	0.9994456	1366.8
SA27_8	1141	612.5372886657715	270.9169292449951	0.9997968	1368.0
SA27_8	1142	613.6781692504883	261.8980407714844	0.9999076	1369.2
SA27_8	1143	613.0492210388184	267.9976272583008	0.9989956	1370.4
SA27_8	1144	628.3293724060059	317.7572536468506	0.99946254	1371.6
SA27_8	1145	577.4863243103027	350.7206726074219	0.99947935	1372.8
SA27_8	1146	490.9756660461426	373.3296489715576	0.9998983	1374.0
SA27_8	1147	407.2784423828125	379.41307067871094	0.99990857	1375.2
SA27_8	1148	357.5657367706299	381.2668704986572	0.99831355	1376.4
SA27_8	1149	635.4526996612549	141.63471221923828	0.9096767	1377.6
SA27_8	1150	634.4351291656494	140.73546409606934	0.97429854	1378.8
SA27_8	1151	634.3793392181396	139.49804306030273	0.50920343	1380.0
SA27_8	1152	633.8319778442383	141.5546178817749	0.9884714	1381.2
SA27_8	1153	635.1621627807617	142.40989208221436	0.92531806	1382.4
SA27_8	1154	636.1987590789795	143.98680210113525	0.95954156	1383.6
SA27_8	1155	634.4499588012695	140.61902046203613	0.93537766	1384.8
SA27_8	1156	634.9679946899414	140.9018898010254	0.97267884	1386.0
SA27_8	1157	637.006950378418	143.19972038269043	0.48948702	1387.2
SA27_8	1158	634.9266529083252	141.57415866851807	0.9973037	1388.4
SA27_8	1159	633.8282585144043	141.15723609924316	0.97723216	1389.6
SA27_8	1160	635.9052658081055	141.48043155670166	0.94186556	1390.8
SA27_8	1161	634.0513229370117	139.03648853302002	0.4880622	1392.0
SA27_8	1162	635.3796005249023	141.2571144104004	0.98503774	1393.2
SA27_8	1163	635.7706069946289	142.88424968719482	0.99155676	1394.4
SA27_8	1164	633.906364440918	141.14493370056152	0.99027514	1395.6
SA27_8	1165	636.3086700439453	144.00349617004395	0.97754955	1396.8
SA27_8	1166	634.3421936035156	140.98144054412842	0.94070333	1398.0
SA27_8	1167	637.8141403198242	141.39644622802734	0.9888299	1399.2
SA27_8	1168	636.3276481628418	140.06393909454346	0.9698205	1400.4
SA27_8	1169	636.082124710083	140.7090711593628	0.8809948	1401.6
SA27_8	1170	635.8445167541504	141.90258979797363	0.97642785	1402.8
SA27_8	1171	636.6680145263672	141.8531370162964	0.9737925	1404.0
SA27_8	1172	637.3468399047852	142.69692420959473	0.9813214	1405.2
SA27_8	1173	634.349250793457	138.9301872253418	0.96085596	1406.4
SA27_8	1174	636.322832107544	144.42104816436768	0.996108	1407.6
SA27_8	1175	636.0265731811523	144.0576410293579	0.9874724	1408.8
SA27_8	1176	636.3999366760254	143.23389530181885	0.9905782	1410.0
SA27_8	1177	636.906909942627	143.2148265838623	0.9713707	1411.2
SA27_8	1178	637.1699333190918	141.99362754821777	0.992467	1412.4
SA27_8	1179	635.3338718414307	142.38820552825928	0.982863	1413.6
SA27_8	1180	634.6278190612793	139.7905683517456	0.9726802	1414.8
SA27_8	1181	634.3479633331299	140.0680160522461	0.98871106	1416.0
SA27_8	1182	636.5097045898438	141.63143634796143	0.98261327	1417.2
SA27_8	1183	635.2300643920898	141.76912307739258	0.9890161	1418.4
SA27_8	1184	634.9170207977295	141.40075206756592	0.99451435	1419.6
SA27_8	1185	635.7827186584473	141.6874122619629	0.969044	1420.8
SA27_8	1186	634.0025901794434	139.8497486114502	0.94611037	1422.0
SA27_8	1187	637.2661590576172	142.3524570465088	0.98556364	1423.2
SA27_8	1188	635.5814456939697	141.01361274719238	0.94245404	1424.4
SA27_8	1189	634.8342895507812	142.39394187927246	0.9928584	1425.6
SA27_8	1190	634.9953651428223	142.1297550201416	0.99187803	1426.8
SA27_8	1191	633.3871841430664	141.12004280090332	0.11961357	1428.0
SA27_8	1192	633.5929870605469	140.9897804260254	0.9349226	1429.2
SA27_8	1193	634.3038558959961	140.06112098693848	0.97833306	1430.4
SA27_8	1194	634.5560073852539	139.8092794418335	0.8292197	1431.6
SA27_8	1195	635.5390548706055	141.61611557006836	0.9910858	1432.8
SA27_8	1196	635.9025001525879	142.3000144958496	0.9926085	1434.0
SA27_8	1197	634.6968650817871	141.77523136138916	0.9920839	1435.2
SA27_8	1198	635.8601570129395	141.82166576385498	0.9871492	1436.4
SA27_8	1199	634.238338470459	140.89756965637207	0.9461186	1437.6
SA27_8	1200	631.9469451904297	137.0573329925537	0.88642085	1438.8
SA27_8	1201	633.3123683929443	140.92713832855225	0.6715477	1440.0
SA27_8	1202	634.1044425964355	140.52143096923828	0.9771139	1441.2
SA27_8	1203	637.0252132415771	142.69326210021973	0.99160904	1442.4
SA27_8	1204	637.2666835784912	142.78239727020264	0.9976452	1443.6
SA27_8	1205	635.7992172241211	143.51670742034912	0.984309	1444.8
SA27_8	1206	636.4580154418945	143.32702159881592	0.9886891	1446.0
SA27_8	1207	635.5854988098145	141.99068069458008	0.96266544	1447.2
SA27_8	1208	634.1460227966309	140.97424507141113	0.9779088	1448.4
SA27_8	1209	633.7716579437256	141.96799278259277	0.98769253	1449.6
SA27_8	1210	635.779857635498	143.17538738250732	0.99384296	1450.8
SA27_8	1211	638.3358001708984	142.7666473388672	0.9926957	1452.0
SA27_8	1212	635.0512027740479	140.80365657806396	0.85378784	1453.2
SA27_8	1213	635.4001998901367	142.07033157348633	0.9416118	1454.4
SA27_8	1214	633.7425708770752	141.49510860443115	0.85264415	1455.6
SA27_8	1215	636.7128372192383	141.104736328125	0.9750504	1456.8
SA27_8	1216	636.8438720703125	142.68247604370117	0.99678075	1458.0
SA27_8	1217	112.58995532989502	367.1765613555908	0.17686042	1459.2
SA27_8	1218	636.7283821105957	145.10759353637695	0.015679501	1460.4
SA27_8	1219	634.1281414031982	140.1628875732422	0.9437547	1461.6
SA27_8	1220	634.3147277832031	141.07154846191406	0.8404891	1462.8
SA27_8	1221	637.2790813446045	143.29277515411377	0.5146372	1464.0
SA27_8	1222	633.7557792663574	140.76936721801758	0.98761797	1465.2
SA27_8	1223	635.1161003112793	142.24136352539062	0.82881385	1466.4
SA27_8	1224	636.4593505859375	141.6286325454712	0.9817426	1467.6
SA27_8	1225	634.2291831970215	142.682147026062	0.28772667	1468.8
SA27_8	1226	633.8727951049805	138.92675399780273	0.70170105	1470.0
SA27_8	1227	636.9267463684082	143.00451278686523	0.9797213	1471.2
SA27_8	1228	636.5325927734375	143.89843940734863	0.9949292	1472.4
SA27_8	1229	635.8231544494629	142.71009922027588	0.8585693	1473.6
SA27_8	1230	636.5400791168213	142.87292003631592	0.980167	1474.8
SA27_8	1231	636.275577545166	142.91517734527588	0.6767421	1476.0
SA27_8	1232	635.4957580566406	140.56483268737793	0.9229167	1477.2
SA27_8	1233	633.1199169158936	143.54684829711914	0.06970216	1478.4
SA27_8	1234	634.4998836517334	142.3739719390869	0.8717947	1479.6
SA27_8	1235	634.3873023986816	142.59767532348633	0.31560645	1480.8
SA27_8	1236	633.9281558990479	140.73057174682617	0.9943007	1482.0
SA27_8	1237	636.9720935821533	143.2694149017334	0.72512174	1483.2
SA27_8	1238	636.2539291381836	142.31154441833496	0.98593557	1484.4
SA27_8	1239	634.2281341552734	142.5168800354004	0.975567	1485.6
SA27_8	1240	634.8314762115479	142.55457401275635	0.9887489	1486.8
SA27_8	1241	636.6482257843018	143.22678565979004	0.8938216	1488.0
SA27_8	1242	636.5470886230469	143.82760047912598	0.9758086	1489.2
SA27_8	1243	636.4396095275879	143.01767349243164	0.556361	1490.4
SA27_8	1244	340.5369758605957	321.38437271118164	0.9457512	1491.6
SA27_8	1245	379.73499298095703	318.0780601501465	0.9992717	1492.8
SA27_8	1246	444.47875022888184	301.6835117340088	0.99893886	1494.0
SA27_8	1247	505.1499366760254	283.85501861572266	0.9995431	1495.2
SA27_8	1248	564.2005920410156	263.3026885986328	0.9992362	1496.4
SA27_8	1249	599.9820709228516	240.43241500854492	0.9975937	1497.6
SA27_8	1250	613.0340576171875	222.7295207977295	0.9996588	1498.8
SA27_8	1251	612.3709201812744	209.52043533325195	0.99960977	1500.0
SA27_8	1252	617.7557945251465	211.0470485687256	0.9989064	1501.2
SA27_8	1253	632.4151039123535	261.9839572906494	0.99698514	1502.4
SA27_8	1254	586.2827301025391	307.2301483154297	0.9998677	1503.6
SA27_8	1255	511.1868381500244	341.2854194641113	0.9998287	1504.8
SA27_8	1256	423.19016456604004	359.100923538208	0.99983144	1506.0
SA27_8	1257	359.9517345428467	368.1569766998291	0.9987086	1507.2
SA27_8	1258	635.1700782775879	141.9774627685547	0.95744497	1508.4
SA27_8	1259	637.0399475097656	144.66925621032715	0.98465955	1509.6
SA27_8	1260	636.8186473846436	143.4202480316162	0.9571771	1510.8
SA27_8	1261	634.7508430480957	141.13367557525635	0.9336417	1512.0
SA27_8	1262	634.713077545166	141.3206148147583	0.62501454	1513.2
SA27_8	1263	636.1536502838135	142.3867893218994	0.96716064	1514.4
SA27_8	1264	635.0567817687988	141.1641025543213	0.94472	1515.6
SA27_8	1265	636.721134185791	143.07608127593994	0.9691589	1516.8
SA27_8	1266	634.3132019042969	140.85306644439697	0.99420196	1518.0
SA27_8	1267	634.5332145690918	140.0317096710205	0.978096	1519.2
SA27_8	1268	636.371660232544	143.3415126800537	0.9937198	1520.4
SA27_8	1269	637.0137214660645	144.03174877166748	0.98854303	1521.6
SA27_8	1270	633.8836669921875	141.73636436462402	0.98802394	1522.8
SA27_8	1271	636.7673873901367	142.34920978546143	0.5817641	1524.0
SA27_8	1272	635.526180267334	141.09661102294922	0.72070557	1525.2
SA27_8	1273	636.8669509887695	143.63921642303467	0.9547392	1526.4
SA27_8	1274	636.3088607788086	141.09844207763672	0.9849616	1527.6
SA27_8	1275	636.2081527709961	140.75026988983154	0.95252556	1528.8
SA27_8	1276	634.1791152954102	140.39159774780273	0.9922162	1530.0
SA27_8	1277	636.2593173980713	144.26579475402832	0.96507674	1531.2
SA27_8	1278	635.1605892181396	140.12773990631104	0.96851367	1532.4
SA27_8	1279	636.7846965789795	144.62410926818848	0.99234176	1533.6
SA27_8	1280	636.0321044921875	142.22179412841797	0.97493374	1534.8
SA27_8	1281	637.5717639923096	144.29351806640625	0.9954028	1536.0
SA27_8	1282	637.711238861084	143.9198112487793	0.99623185	1537.2
SA27_8	1283	633.8757514953613	139.4148874282837	0.77859145	1538.4
SA27_8	1284	635.0885391235352	140.61784744262695	0.9950014	1539.6
SA27_8	1285	635.5220794677734	142.00186729431152	0.9882742	1540.8
SA27_8	1286	634.5785140991211	141.49137496948242	0.99456316	1542.0
SA27_8	1287	637.9061698913574	142.54076957702637	0.99822754	1543.2
SA27_8	1288	634.9669456481934	140.28440952301025	0.9444824	1544.4
SA27_8	1289	633.948564529419	141.1300277709961	0.47689912	1545.6
SA27_8	1290	635.9821319580078	142.59458541870117	0.8006271	1546.8
SA27_8	1291	636.6592407226562	142.9885482788086	0.9484335	1548.0
SA27_8	1292	635.2323532104492	139.08370971679688	0.99440986	1549.2
SA27_8	1293	635.4050159454346	141.20661735534668	0.5405324	1550.4
SA27_8	1294	634.9553108215332	140.32851219177246	0.93053126	1551.6
SA27_8	1295	636.4567756652832	142.24920272827148	0.97144455	1552.8
SA27_8	1296	636.3161563873291	140.97344398498535	0.9698445	1554.0
SA27_8	1297	633.1848621368408	138.86067867279053	0.8488594	1555.2
SA27_8	1298	633.9734554290771	140.77288627624512	0.96821344	1556.4
SA27_8	1299	634.4424247741699	139.43989276885986	0.9180732	1557.6
SA27_8	1300	633.431339263916	140.87263584136963	0.9896791	1558.8
SA27_8	1301	633.7165355682373	140.12024402618408	0.9240875	1560.0
SA27_8	1302	635.6476783752441	142.81588554382324	0.97394425	1561.2
SA27_8	1303	634.1892242431641	140.8047866821289	0.9854849	1562.4
SA27_8	1304	636.1441612243652	142.34900951385498	0.990225	1563.6
SA27_8	1305	635.012674331665	142.40554332733154	0.9776584	1564.8
SA27_8	1306	634.7952842712402	141.2307357788086	0.9924396	1566.0
SA27_8	1307	633.6772918701172	142.19239711761475	0.9258035	1567.2
SA27_8	1308	633.8651180267334	140.21876335144043	0.8771318	1568.4
SA27_8	1309	634.6916198730469	139.55580711364746	0.94066006	1569.6
SA27_8	1310	636.9233131408691	142.52956867218018	0.9399364	1570.8
SA27_8	1311	635.3387832641602	139.02105331420898	0.93289983	1572.0
SA27_8	1312	636.109209060669	141.57411575317383	0.9802981	1573.2
SA27_8	1313	634.7813129425049	141.70763969421387	0.9473016	1574.4
SA27_8	1314	634.2193603515625	140.8053731918335	0.99425644	1575.6
SA27_8	1315	633.3386421203613	142.22976207733154	0.03146026	1576.8
SA27_8	1316	633.3294868469238	138.0996322631836	0.9362984	1578.0
SA27_8	1317	634.259843826294	142.02341079711914	0.9838912	1579.2
SA27_8	1318	634.0195178985596	139.84296798706055	0.92888373	1580.4
SA27_8	1319	636.8982315063477	142.32102870941162	0.9708428	1581.6
SA27_8	1320	636.8181228637695	142.3586940765381	0.9901782	1582.8
SA27_8	1321	637.8082275390625	144.3279790878296	0.9711368	1584.0
SA27_8	1322	635.0240707397461	140.6907606124878	0.97124475	1585.2
SA27_8	1323	633.6799144744873	142.71111488342285	0.96422136	1586.4
SA27_8	1324	634.8434925079346	141.22713088989258	0.6138266	1587.6
SA27_8	1325	634.3846321105957	143.08987140655518	0.9325959	1588.8
SA27_8	1326	636.5949630737305	142.2474718093872	0.99128246	1590.0
SA27_8	1327	634.1363906860352	140.60491561889648	0.8734432	1591.2
SA27_8	1328	636.5910053253174	142.2231674194336	0.9609091	1592.4
SA27_8	1329	636.1518859863281	143.07682514190674	0.98332596	1593.6
SA27_8	1330	636.3483428955078	143.74830722808838	0.9943757	1594.8
SA27_8	1331	636.2971305847168	142.96663284301758	0.94966775	1596.0
SA27_8	1332	634.7171783447266	140.1535177230835	0.96130294	1597.2
SA27_8	1333	634.1401100158691	140.53743839263916	0.91099906	1598.4
SA27_8	1334	631.6591262817383	139.24924850463867	0.9418018	1599.6
SA27_8	1335	636.1854553222656	142.17566013336182	0.952406	1600.8
SA27_8	1336	635.0248336791992	140.90954303741455	0.9408798	1602.0
SA27_8	1337	638.0812168121338	144.47267532348633	0.7013949	1603.2
SA27_8	1338	635.6355667114258	142.86287784576416	0.9536846	1604.4
SA27_8	1339	634.7372055053711	141.23153686523438	0.9789596	1605.6
SA27_8	1340	635.8656406402588	142.29918479919434	0.96567273	1606.8
SA27_8	1341	637.030029296875	143.45154762268066	0.013212007	1608.0
SA27_8	1342	635.7635498046875	142.08343505859375	0.34640363	1609.2
SA27_8	1343	636.632490158081	141.46870136260986	0.9101961	1610.4
SA27_8	1344	636.2570762634277	141.5854024887085	0.8900785	1611.6
SA27_8	1345	635.2506160736084	142.17029571533203	0.95882297	1612.8
SA27_8	1346	636.6610527038574	141.72522068023682	0.965172	1614.0
SA27_8	1347	636.2091064453125	141.648530960083	0.9890876	1615.2
SA27_8	1348	636.5557670593262	143.75341415405273	0.99109405	1616.4
SA27_8	1349	637.3622894287109	143.3648443222046	0.98874515	1617.6
SA27_8	1350	633.5819244384766	135.99334716796875	0.052578695	1618.8
SA27_8	1351	633.6348056793213	141.6373872756958	0.082477376	1620.0
SA27_8	1352	635.2919578552246	142.71775245666504	0.97945523	1621.2
SA27_8	1353	633.9542388916016	140.93610763549805	0.94243	1622.4
SA27_8	1354	636.2011909484863	143.72257232666016	0.99250895	1623.6
SA27_8	1355	636.9745254516602	143.71047019958496	0.97736675	1624.8
SA27_8	1356	636.4312171936035	142.00017929077148	0.9669151	1626.0
SA27_8	1357	634.5881462097168	140.5703830718994	0.67031944	1627.2
SA27_8	1358	636.3970756530762	141.78452968597412	0.62017566	1628.4
SA27_8	1359	636.7329120635986	141.85935974121094	0.9764456	1629.6
SA27_8	1360	637.0110988616943	143.56925010681152	0.9793794	1630.8
SA27_8	1361	636.7449760437012	142.71502017974854	0.97597414	1632.0
SA27_8	1362	634.4974517822266	140.9981346130371	0.9606576	1633.2
SA27_8	1363	634.1761589050293	142.04280853271484	0.8577053	1634.4
SA27_8	1364	635.965633392334	142.96148300170898	0.98588365	1635.6
SA27_8	1365	636.6071701049805	142.72461891174316	0.84490407	1636.8
SA27_8	1366	349.7703790664673	328.64227294921875	0.9919003	1638.0
SA27_8	1367	373.181676864624	326.1042022705078	0.9988343	1639.2
SA27_8	1368	414.05954360961914	315.5737495422363	0.99947196	1640.4
SA27_8	1369	459.161376953125	298.74011993408203	0.9997296	1641.6
SA27_8	1370	505.88598251342773	283.45470428466797	0.99966025	1642.8
SA27_8	1371	541.683292388916	262.9767036437988	0.999524	1644.0
SA27_8	1372	576.9102096557617	242.8960418701172	0.9993418	1645.2
SA27_8	1373	602.187967300415	228.39962482452393	0.9996505	1646.4
SA27_8	1374	610.7349395751953	218.0463695526123	0.9997161	1647.6
SA27_8	1375	606.3254356384277	219.47603702545166	0.9997862	1648.8
SA27_8	1376	612.9188537597656	245.5447769165039	0.9985366	1650.0
SA27_8	1377	555.2244186401367	260.26928901672363	0.9996983	1651.2
SA27_8	1378	481.50696754455566	265.2510166168213	0.9998857	1652.4
SA27_8	1379	420.1070785522461	251.01479530334473	0.9998505	1653.6
SA27_8	1380	352.25236415863037	241.65850639343262	0.9998878	1654.8
SA27_8	1381	286.16018295288086	235.10151386260986	0.9997322	1656.0
SA27_8	1382	238.29045295715332	223.1124973297119	0.9998468	1657.2
SA27_8	1383	218.43016147613525	205.5823516845703	0.9995259	1658.4
SA27_8	1384	222.62613773345947	186.56254291534424	0.9991873	1659.6
SA27_8	1385	220.198655128479	171.06731414794922	0.99956423	1660.8
SA27_8	1386	233.0737590789795	162.03426361083984	0.9995894	1662.0
SA27_8	1387	242.84000396728516	156.9967746734619	0.99978	1663.2
SA27_8	1388	252.76880264282227	160.47077178955078	0.9996675	1664.4
SA27_8	1389	263.2831573486328	176.22164726257324	0.99894935	1665.6
SA27_8	1390	273.1112241744995	196.26332759857178	0.9995012	1666.8
SA27_8	1391	306.4927577972412	231.53589248657227	0.9996232	1668.0
SA27_8	1392	355.10358810424805	274.5398712158203	0.99646133	1669.2
SA27_8	1393	352.9784679412842	333.0062484741211	0.9968299	1670.4
SA27_8	1394	347.18658924102783	359.3397617340088	0.9906494	1671.6
SA27_8	1395	332.03840255737305	371.52780532836914	0.9492245	1672.8
SA27_8	1396	635.8899593353271	142.30985641479492	0.98067564	1674.0
SA27_8	1397	634.7249984741211	142.53137111663818	0.13580847	1675.2
SA27_8	1398	633.6910247802734	141.04145050048828	0.9306887	1676.4
SA27_8	1399	635.3752136230469	142.67784118652344	0.4171308	1677.6
SA27_8	1400	636.0859870910645	142.66088962554932	0.9774484	1678.8
SA27_8	1401	636.4726066589355	143.6268424987793	0.9802351	1680.0
SA27_8	1402	633.6050033569336	139.35725212097168	0.9736702	1681.2
SA27_8	1403	635.1449966430664	141.4895725250244	0.9898442	1682.4
SA27_8	1404	633.5165023803711	140.97647666931152	0.99329776	1683.6
SA27_8	1405	636.8513107299805	142.63564109802246	0.9796377	1684.8
SA27_8	1406	634.7777366638184	141.1109161376953	0.99030405	1686.0
SA27_8	1407	636.8366241455078	141.7118740081787	0.98132116	1687.2
SA27_8	1408	635.1664543151855	141.8712329864502	0.9821082	1688.4
SA27_8	1409	636.6955757141113	142.2615909576416	0.9481406	1689.6
SA27_8	1410	636.5921020507812	142.42498397827148	0.986317	1690.8
SA27_8	1411	634.6978664398193	136.53433799743652	0.7405481	1692.0
SA27_8	1412	636.5463256835938	142.10037231445312	0.9888896	1693.2
SA27_8	1413	342.96107292175293	343.03882598876953	0.9960349	1694.4
SA27_8	1414	383.82816314697266	337.70310401916504	0.9994097	1695.6
SA27_8	1415	443.3171272277832	322.3303985595703	0.9993382	1696.8
SA27_8	1416	510.32867431640625	297.7764701843262	0.9996227	1698.0
SA27_8	1417	570.5425262451172	265.13683319091797	0.9993175	1699.2
SA27_8	1418	608.0550193786621	232.7215576171875	0.9992817	1700.4
SA27_8	1419	615.399980545044	212.15370655059814	0.99973994	1701.6
SA27_8	1420	612.0814323425293	209.7357702255249	0.9992072	1702.8
SA27_8	1421	617.8744316101074	226.65302753448486	0.9927261	1704.0
SA27_8	1422	547.8060722351074	258.5123062133789	0.9997452	1705.2
SA27_8	1423	475.65717697143555	261.0337257385254	0.999713	1706.4
SA27_8	1424	418.15929412841797	261.20816230773926	0.9995447	1707.6
SA27_8	1425	375.3818988800049	256.11605644226074	0.99980456	1708.8
SA27_8	1426	318.46394538879395	248.55857849121094	0.99985874	1710.0
SA27_8	1427	268.80528926849365	222.10136890411377	0.9997086	1711.2
SA27_8	1428	239.85304832458496	203.43174934387207	0.99968827	1712.4
SA27_8	1429	210.32342910766602	186.38391494750977	0.99977535	1713.6
SA27_8	1430	197.33909368515015	173.42496871948242	0.9997321	1714.8
SA27_8	1431	176.65865421295166	152.69910335540771	0.99989855	1716.0
SA27_8	1432	157.84006118774414	128.53800773620605	0.9997354	1717.2
SA27_8	1433	173.69256019592285	112.26378679275513	0.9973978	1718.4
SA27_8	1434	272.82423973083496	126.89455032348633	0.999948	1719.6
SA27_8	1435	380.0196647644043	154.89598274230957	0.99996805	1720.8
SA27_8	1436	457.4502944946289	213.1897258758545	0.99995875	1722.0
SA27_8	1437	510.9814643859863	264.5155620574951	0.99992657	1723.2
SA27_8	1438	557.4246406555176	311.0514450073242	0.99883336	1724.4
SA27_8	1439	581.171178817749	356.6267967224121	0.9948709	1725.6
SA27_8	1440	533.230447769165	373.3447265625	0.99986684	1726.8
SA27_8	1441	435.8574867248535	371.6356658935547	0.99952567	1728.0
SA27_8	1442	634.4263076782227	141.41109466552734	0.9834162	1729.2
SA27_8	1443	634.7991466522217	136.92031860351562	0.6692143	1730.4
SA27_8	1444	634.9165439605713	141.5247344970703	0.9702148	1731.6
SA27_8	1445	634.4674110412598	141.51363372802734	0.9640538	1732.8
SA27_8	1446	633.7896347045898	141.07834339141846	0.93315303	1734.0
SA27_8	1447	635.9583854675293	142.45466709136963	0.8124777	1735.2
SA27_8	1448	635.675048828125	141.06831550598145	0.9622722	1736.4
SA27_8	1449	634.6549034118652	140.48269271850586	0.99447775	1737.6
SA27_8	1450	636.6642475128174	142.7914810180664	0.99532616	1738.8
SA27_8	1451	637.7518653869629	142.91293144226074	0.052187085	1740.0
SA27_8	1452	634.5039367675781	141.17445945739746	0.99012214	1741.2
SA27_8	1453	633.9033126831055	141.1779499053955	0.49997342	1742.4
SA27_8	1454	633.5809707641602	139.61138248443604	0.9793905	1743.6
SA27_8	1455	637.4039649963379	142.05717086791992	0.9806435	1744.8
SA27_8	1456	635.9011650085449	143.14287185668945	0.99079025	1746.0
SA27_8	1457	357.08470344543457	311.1962127685547	0.9791205	1747.2
SA27_8	1458	415.9436225891113	296.52843475341797	0.99815744	1748.4
SA27_8	1459	473.7245559692383	270.8189392089844	0.9984351	1749.6
SA27_8	1460	538.8432502746582	235.02336502075195	0.9994173	1750.8
SA27_8	1461	591.4299011230469	201.4918613433838	0.9994754	1752.0
SA27_8	1462	609.525203704834	178.29322814941406	0.99741507	1753.2
SA27_8	1463	610.7339859008789	189.44118976593018	0.9994815	1754.4
SA27_8	1464	607.98659324646	209.3466281890869	0.99879694	1755.6
SA27_8	1465	615.9939765930176	256.2509250640869	0.99117357	1756.8
SA27_8	1466	543.1657791137695	283.45252990722656	0.99990535	1758.0
SA27_8	1467	474.3720054626465	282.99559593200684	0.9999188	1759.2
SA27_8	1468	419.42806243896484	275.41351318359375	0.9994616	1760.4
SA27_8	1469	378.6736726760864	247.71926879882812	0.999388	1761.6
SA27_8	1470	324.8647689819336	221.3992738723755	0.99973196	1762.8
SA27_8	1471	275.078821182251	187.36902236938477	0.9997236	1764.0
SA27_8	1472	242.08753108978271	159.95670318603516	0.9997037	1765.2
SA27_8	1473	231.74638748168945	145.4047393798828	0.9998301	1766.4
SA27_8	1474	199.65243339538574	146.22673988342285	0.9997681	1767.6
SA27_8	1475	186.70363426208496	130.41927337646484	0.9998419	1768.8
SA27_8	1476	193.82727146148682	124.73101615905762	0.9997944	1770.0
SA27_8	1477	201.0436773300171	133.6695384979248	0.99995446	1771.2
SA27_8	1478	164.39932584762573	153.63234043121338	0.99949944	1772.4
SA27_8	1479	188.85114192962646	184.92711067199707	0.9999734	1773.6
SA27_8	1480	229.17141914367676	222.85045623779297	0.99995005	1774.8
SA27_8	1481	298.98548126220703	249.80443954467773	0.99993384	1776.0
SA27_8	1482	636.2188816070557	142.9936408996582	0.9958663	1777.2
SA27_8	1483	354.3826103210449	359.0587520599365	0.9900239	1778.4
SA27_8	1484	634.0455532073975	141.83183670043945	0.8592963	1779.6
SA27_8	1485	633.7408065795898	141.05419635772705	0.9778324	1780.8
SA27_8	1486	635.2184772491455	141.21302604675293	0.92309266	1782.0
SA27_8	1487	636.174488067627	140.4433536529541	0.9211984	1783.2
SA27_8	1488	636.1711502075195	142.57494449615479	0.90914625	1784.4
SA27_8	1489	635.260009765625	142.04259395599365	0.67078245	1785.6
SA27_8	1490	635.6331825256348	141.22572898864746	0.97287536	1786.8
SA27_8	1491	637.0890617370605	142.42648601531982	0.9671961	1788.0
SA27_8	1492	633.985424041748	141.81253910064697	0.30559203	1789.2
SA27_8	1493	635.6639385223389	142.64368057250977	0.97694504	1790.4
SA27_8	1494	390.1611566543579	324.03388023376465	0.9990682	1791.6
SA27_8	1495	462.76774406433105	301.62580490112305	0.9992986	1792.8
SA27_8	1496	539.7181510925293	268.68372917175293	0.9990019	1794.0
SA27_8	1497	599.3324279785156	234.51187133789062	0.9943903	1795.2
SA27_8	1498	616.1146640777588	210.89950561523438	0.99947506	1796.4
SA27_8	1499	615.1426315307617	198.32061767578125	0.9998795	1797.6
SA27_8	1500	611.1637115478516	194.3994426727295	0.99984217	1798.8
SA27_8	1501	600.4734992980957	202.9068660736084	0.9735347	1800.0
SA27_8	1502	602.118730545044	229.26535606384277	0.9991774	1801.2
SA27_8	1503	517.3813343048096	223.45354557037354	0.9993654	1802.4
SA27_8	1504	428.7731170654297	203.6162281036377	0.99979156	1803.6
SA27_8	1505	350.351881980896	184.93476390838623	0.9998111	1804.8
SA27_8	1506	311.2582206726074	182.63573169708252	0.9999188	1806.0
SA27_8	1507	273.78265857696533	180.72036266326904	0.9999075	1807.2
SA27_8	1508	236.0863447189331	181.7232084274292	0.9996172	1808.4
SA27_8	1509	226.13327503204346	168.79165649414062	0.996887	1809.6
SA27_8	1510	217.68450736999512	152.8293800354004	0.99943334	1810.8
SA27_8	1511	214.2040252685547	145.4172706604004	0.99959296	1812.0
SA27_8	1512	208.42642784118652	156.95188522338867	0.9998425	1813.2
SA27_8	1513	250.00531673431396	185.51101684570312	0.9998123	1814.4
SA27_8	1514	314.88423347473145	231.68292045593262	0.99947256	1815.6
SA27_8	1515	376.5355110168457	279.28736686706543	0.999387	1816.8
SA27_8	1516	418.8715934753418	336.46453857421875	0.9997589	1818.0
SA27_8	1517	461.57212257385254	370.4377269744873	0.99969816	1819.2
SA27_8	1518	509.04407501220703	382.53101348876953	0.9997018	1820.4
SA27_8	1519	569.1616058349609	381.43157958984375	0.9982674	1821.6
SA27_8	1520	614.3274784088135	367.0950508117676	0.9990351	1822.8
SA27_8	1521	614.7833824157715	354.32873725891113	0.9996376	1824.0
SA27_8	1522	614.7141456604004	344.52775955200195	0.99984336	1825.2
SA27_8	1523	617.5678253173828	356.9191360473633	0.99977964	1826.4
SA27_8	1524	615.4056549072266	368.1906795501709	0.9980096	1827.6
SA27_8	1525	548.2956409454346	349.9551773071289	0.9996705	1828.8
SA27_8	1526	449.33385848999023	340.3772163391113	0.9988939	1830.0
SA27_8	1527	368.1598663330078	351.13037109375	0.99705756	1831.2
SA27_8	1528	635.468578338623	141.83159351348877	0.9754836	1832.4
SA27_8	1529	637.7058982849121	142.95328617095947	0.96488637	1833.6
SA27_8	1530	633.6630821228027	140.3338623046875	0.9934164	1834.8
SA27_8	1531	634.2729568481445	141.23692989349365	0.9800583	1836.0
SA27_8	1532	636.2756729125977	142.21949100494385	0.97985095	1837.2
SA27_8	1533	635.0113868713379	141.05422496795654	0.97354627	1838.4
SA27_8	1534	633.6864471435547	140.54577827453613	0.97293186	1839.6
SA27_8	1535	634.213399887085	140.72060108184814	0.98664874	1840.8
SA27_8	1536	633.5531234741211	140.54770946502686	0.9739092	1842.0
SA27_8	1537	634.9818229675293	140.87265014648438	0.99249333	1843.2
SA27_8	1538	636.2482070922852	141.04082107543945	0.97312737	1844.4
SA27_8	1539	635.7332229614258	141.80743217468262	0.98472023	1845.6
SA27_8	1540	634.8428726196289	141.36141300201416	0.984336	1846.8
SA27_8	1541	336.5513324737549	352.1114730834961	0.9787911	1848.0
SA27_8	1542	633.530330657959	140.61803340911865	0.9904717	1849.2
SA27_8	1543	399.6288776397705	325.97328186035156	0.9978637	1850.4
SA27_8	1544	468.4072971343994	304.26836013793945	0.99942744	1851.6
SA27_8	1545	532.717227935791	262.510929107666	0.99638355	1852.8
SA27_8	1546	580.8937072753906	225.74073314666748	0.9988506	1854.0
SA27_8	1547	610.3391647338867	199.451322555542	0.9996605	1855.2
SA27_8	1548	612.7932548522949	189.36794757843018	0.999278	1856.4
SA27_8	1549	607.688045501709	204.3015718460083	0.99945587	1857.6
SA27_8	1550	636.5728378295898	141.64772987365723	0.9752383	1858.8
SA27_8	1551	541.0292625427246	270.1028823852539	0.9998727	1860.0
SA27_8	1552	473.7396717071533	261.86290740966797	0.9998166	1861.2
SA27_8	1553	404.0477752685547	242.43101119995117	0.9997049	1862.4
SA27_8	1554	361.4850044250488	215.34348964691162	0.9997861	1863.6
SA27_8	1555	309.15117263793945	194.74755764007568	0.999627	1864.8
SA27_8	1556	257.4037790298462	191.87490463256836	0.99974006	1866.0
SA27_8	1557	219.05782222747803	198.12020301818848	0.9993882	1867.2
SA27_8	1558	213.41125965118408	186.93955421447754	0.99979967	1868.4
SA27_8	1559	213.66119384765625	163.30266952514648	0.99951935	1869.6
SA27_8	1560	634.6209526062012	141.073637008667	0.9897232	1870.8
SA27_8	1561	285.6564521789551	227.0020580291748	0.99837816	1872.0
SA27_8	1562	363.7422561645508	259.3642330169678	0.9995302	1873.2
SA27_8	1563	419.24877166748047	316.7611885070801	0.9997812	1874.4
SA27_8	1564	462.06111907958984	371.32344245910645	0.99969697	1875.6
SA27_8	1565	524.5595932006836	382.8888130187988	0.9994242	1876.8
SA27_8	1566	589.1397476196289	367.4484157562256	0.9985771	1878.0
SA27_8	1567	615.6211853027344	345.12611389160156	0.9994006	1879.2
SA27_8	1568	600.7908344268799	336.46164894104004	0.99926645	1880.4
SA27_8	1569	602.907657623291	353.4954071044922	0.99952924	1881.6
SA27_8	1570	610.9208106994629	362.94925689697266	0.99969506	1882.8
SA27_8	1571	517.0968055725098	337.87525177001953	0.99967825	1884.0
SA27_8	1572	416.0015106201172	321.5427017211914	0.99973387	1885.2
SA27_8	1573	636.2188339233398	143.88593673706055	0.9673236	1886.4
SA27_8	1574	636.057186126709	143.160982131958	0.97650117	1887.6
SA27_8	1575	637.8133773803711	142.2213077545166	0.994379	1888.8
SA27_8	1576	636.0011577606201	141.56497478485107	0.98487455	1890.0
SA27_8	1577	634.919023513794	140.25835990905762	0.69606996	1891.2
SA27_8	1578	635.2575302124023	142.12177276611328	0.9855317	1892.4
SA27_8	1579	633.9137077331543	141.21150970458984	0.6841348	1893.6
SA27_8	1580	633.863353729248	140.42452812194824	0.9889088	1894.8
SA27_8	1581	633.9685440063477	140.2001667022705	0.697742	1896.0
SA27_8	1582	637.0169162750244	143.60436916351318	0.9782566	1897.2
SA27_8	1583	633.7003707885742	140.36022663116455	0.87170607	1898.4
SA27_8	1584	633.4744453430176	141.03818893432617	0.97962785	1899.6
SA27_8	1585	633.8799476623535	140.2379608154297	0.874451	1900.8
SA27_8	1586	636.9550704956055	144.6712875366211	0.98502886	1902.0
SA27_8	1587	636.4697456359863	142.77238368988037	0.9667477	1903.2
SA27_8	1588	635.5027198791504	141.95696353912354	0.97338134	1904.4
SA27_8	1589	434.31620597839355	283.48703384399414	0.99911875	1905.6
SA27_8	1590	497.4033832550049	251.8311882019043	0.99954283	1906.8
SA27_8	1591	556.9602012634277	218.61379623413086	0.99669313	1908.0
SA27_8	1592	607.4728012084961	196.0558319091797	0.9993962	1909.2
SA27_8	1593	618.8712120056152	184.16205883026123	0.9990742	1910.4
SA27_8	1594	641.7678833007812	187.63604164123535	0.91947335	1911.6
SA27_8	1595	636.0782146453857	268.43502044677734	0.99974054	1912.8
SA27_8	1596	559.353494644165	291.23050689697266	0.9999355	1914.0
SA27_8	1597	475.137996673584	312.8736877441406	0.9997352	1915.2
SA27_8	1598	412.4331474304199	334.2008972167969	0.99937004	1916.4
SA27_8	1599	633.7397575378418	141.57302856445312	0.29832906	1917.6
SA27_8	1600	633.5403442382812	141.1946153640747	0.98783946	1918.8
SA27_8	1601	637.0626926422119	144.20481204986572	0.99521315	1920.0
SA27_8	1602	634.6186637878418	141.75687789916992	0.9518555	1921.2
SA27_8	1603	635.2092742919922	141.8404483795166	0.9278303	1922.4
SA27_8	1604	635.7946395874023	141.12165927886963	0.95910746	1923.6
SA27_8	1605	635.887622833252	142.28475093841553	0.9369268	1924.8
SA27_8	1606	635.9015464782715	143.5872459411621	0.97403944	1926.0
SA27_8	1607	634.1107368469238	141.13171577453613	0.97299767	1927.2
SA27_8	1608	634.9654674530029	141.93612098693848	0.78621423	1928.4
SA27_8	1609	635.5596542358398	143.19326877593994	0.85515904	1929.6
SA27_8	1610	634.5628261566162	141.36528968811035	0.97384655	1930.8
SA27_8	1611	636.231279373169	142.5399112701416	0.92238426	1932.0
SA27_8	1612	632.9480171203613	139.7019338607788	0.8327481	1933.2
SA27_8	1613	634.0323448181152	140.76610565185547	0.96988094	1934.4
SA27_8	1614	634.2377662658691	140.87390899658203	0.9764322	1935.6
SA27_8	1615	634.1943740844727	141.46729946136475	0.6924234	1936.8
SA27_8	1616	635.081672668457	141.49463653564453	0.9950681	1938.0
SA27_8	1617	359.8771095275879	310.2125930786133	0.30716744	1939.2
SA27_8	1618	413.3060932159424	293.7759017944336	0.9987764	1940.4
SA27_8	1619	469.9063301086426	265.3798770904541	0.99953973	1941.6
SA27_8	1620	531.1551094055176	231.77058219909668	0.9993567	1942.8
SA27_8	1621	582.7322959899902	202.46563911437988	0.99729174	1944.0
SA27_8	1622	602.7041435241699	192.45540618896484	0.99974126	1945.2
SA27_8	1623	603.4137725830078	206.16047859191895	0.99946636	1946.4
SA27_8	1624	614.5918846130371	259.4202518463135	0.9930871	1947.6
SA27_8	1625	583.3871364593506	305.2298355102539	0.99966025	1948.8
SA27_8	1626	517.8112030029297	291.8376159667969	0.999923	1950.0
SA27_8	1627	458.3745002746582	268.06812286376953	0.9995254	1951.2
SA27_8	1628	389.93096351623535	238.02294731140137	0.99979824	1952.4
SA27_8	1629	329.15892601013184	204.3698501586914	0.9998217	1953.6
SA27_8	1630	256.9180488586426	186.27827167510986	0.999358	1954.8
SA27_8	1631	211.8424415588379	160.01592636108398	0.9998228	1956.0
SA27_8	1632	196.2409496307373	145.33787727355957	0.9996278	1957.2
SA27_8	1633	188.22193145751953	133.3014965057373	0.9999194	1958.4
SA27_8	1634	171.0444211959839	127.32304573059082	0.9997062	1959.6
SA27_8	1635	146.0552215576172	127.06691265106201	0.99970466	1960.8
SA27_8	1636	133.68422985076904	126.54061317443848	0.99894375	1962.0
SA27_8	1637	156.07291460037231	119.72180128097534	0.99993587	1963.2
SA27_8	1638	194.79341506958008	125.12314796447754	0.9998313	1964.4
SA27_8	1639	216.8917179107666	140.19115447998047	0.9998828	1965.6
SA27_8	1640	217.32218265533447	183.68345260620117	0.9996835	1966.8
SA27_8	1641	214.57152366638184	263.03380966186523	0.99984634	1968.0
SA27_8	1642	156.58931732177734	327.6712989807129	0.9999325	1969.2
SA27_8	1643	103.04176807403564	377.9689693450928	0.9998505	1970.4
SA27_8	1644	636.2148284912109	141.79078102111816	0.9881179	1971.6
SA27_8	1645	113.29894065856934	408.5303020477295	0.99720395	1972.8
SA27_8	1646	158.72036218643188	397.503604888916	0.9994105	1974.0
SA27_8	1647	256.27005100250244	392.1312618255615	0.99973005	1975.2
SA27_8	1648	340.5237913131714	401.8956184387207	0.9998355	1976.4
SA27_8	1649	392.88692474365234	389.5492744445801	0.9989792	1977.6
SA27_8	1650	636.5428924560547	142.8354549407959	0.9946585	1978.8
SA27_8	1651	636.4038944244385	143.88763904571533	0.9807834	1980.0
SA27_8	1652	421.44060134887695	375.51212310791016	0.9991536	1981.2
SA27_8	1653	361.46464347839355	370.71513175964355	0.9983203	1982.4
SA27_8	1654	634.6471786499023	139.9464511871338	0.9913619	1983.6
SA27_8	1655	633.8557243347168	141.78919315338135	0.8489091	1984.8
SA27_8	1656	634.0730667114258	138.5126781463623	0.9284019	1986.0
SA27_8	1657	633.9531898498535	140.66828727722168	0.77033216	1987.2
SA27_8	1658	635.0406646728516	142.27500915527344	0.9922923	1988.4
SA27_8	1659	636.3567352294922	141.7492961883545	0.9736752	1989.6
SA27_8	1660	635.5108261108398	142.5984764099121	0.9336024	1990.8
SA27_8	1661	636.4218711853027	141.63727283477783	0.9009538	1992.0
SA27_8	1662	635.9474182128906	141.553373336792	0.9282988	1993.2
SA27_8	1663	636.170482635498	142.5216007232666	0.97286856	1994.4
SA27_8	1664	634.9169254302979	140.5146074295044	0.7347067	1995.6
SA27_8	1665	635.5080604553223	141.23627185821533	0.9622466	1996.8
SA27_8	1666	636.2957954406738	141.2911319732666	0.5422893	1998.0
SA27_8	1667	634.6102237701416	140.00415802001953	0.9911131	1999.2
SA27_8	1668	382.4424743652344	309.4606018066406	0.99910504	2000.4
SA27_8	1669	448.52051734924316	289.1733741760254	0.9991191	2001.6
SA27_8	1670	515.6486511230469	257.1632194519043	0.9980773	2002.8
SA27_8	1671	589.9272918701172	219.42830085754395	0.9891016	2004.0
SA27_8	1672	614.5686149597168	202.53539085388184	0.99966013	2005.2
SA27_8	1673	616.3032054901123	215.2429962158203	0.99981934	2006.4
SA27_8	1674	618.4830665588379	244.71699714660645	0.9998055	2007.6
SA27_8	1675	624.7483253479004	280.88207244873047	0.99559265	2008.8
SA27_8	1676	579.4840812683105	262.06506729125977	0.9996493	2010.0
SA27_8	1677	514.376163482666	236.67363166809082	0.9997569	2011.2
SA27_8	1678	433.0296993255615	213.74659538269043	0.9997243	2012.4
SA27_8	1679	353.5244941711426	189.03648376464844	0.99981636	2013.6
SA27_8	1680	271.27223014831543	167.19702243804932	0.99984956	2014.8
SA27_8	1681	209.46147441864014	143.33559036254883	0.99993193	2016.0
SA27_8	1682	212.3690366744995	135.1281452178955	0.9997241	2017.2
SA27_8	1683	210.48967838287354	136.12893104553223	0.9999398	2018.4
SA27_8	1684	191.6068196296692	131.58406734466553	0.9998294	2019.6
SA27_8	1685	214.80612754821777	134.7184181213379	0.9999677	2020.8
SA27_8	1686	219.94390487670898	144.0202760696411	0.99990284	2022.0
SA27_8	1687	209.15873050689697	174.274263381958	0.9984012	2023.2
SA27_8	1688	260.75870990753174	227.31804370880127	0.99963725	2024.4
SA27_8	1689	344.55957412719727	263.4774971008301	0.9995778	2025.6
SA27_8	1690	404.9288272857666	308.6463260650635	0.9997756	2026.8
SA27_8	1691	462.32004165649414	355.43346405029297	0.99961805	2028.0
SA27_8	1692	532.8189849853516	365.97198486328125	0.9994068	2029.2
SA27_8	1693	590.558385848999	348.7957191467285	0.99932075	2030.4
SA27_8	1694	615.9699440002441	330.0399971008301	0.99940395	2031.6
SA27_8	1695	613.3791923522949	327.6715850830078	0.9998729	2032.8
SA27_8	1696	621.3183403015137	360.9052848815918	0.9892106	2034.0
SA27_8	1697	593.0758476257324	378.06798934936523	0.9984975	2035.2
SA27_8	1698	494.1068172454834	363.50300788879395	0.99968183	2036.4
SA27_8	1699	399.3710517883301	359.28165435791016	0.994118	2037.6
SA27_8	1700	637.06374168396	142.08898544311523	0.9281245	2038.8
SA27_8	1701	636.7093086242676	144.61970329284668	0.94596523	2040.0
SA27_8	1702	635.9352111816406	141.8626070022583	0.9769881	2041.2
SA27_8	1703	635.9807968139648	141.8608045578003	0.9780067	2042.4
SA27_8	1704	636.3516807556152	142.9452610015869	0.9957541	2043.6
SA27_8	1705	636.2716197967529	142.92986869812012	0.90861243	2044.8
SA27_8	1706	636.3677978515625	143.8864803314209	0.88810045	2046.0
SA27_8	1707	636.0101699829102	143.92497539520264	0.98243064	2047.2
SA27_8	1708	635.9587669372559	143.6279296875	0.9872026	2048.4
SA27_8	1709	348.63500595092773	314.2247772216797	0.976911	2049.6
SA27_8	1710	636.107063293457	142.99564361572266	0.97351927	2050.8
SA27_8	1711	460.6478214263916	265.72460174560547	0.99951005	2052.0
SA27_8	1712	508.23974609375	229.87219333648682	0.9991431	2053.2
SA27_8	1713	561.4503860473633	203.04609775543213	0.9990318	2054.4
SA27_8	1714	605.2622318267822	186.9832706451416	0.9988973	2055.6
SA27_8	1715	612.7749443054199	185.0982427597046	0.9994986	2056.8
SA27_8	1716	601.2975215911865	204.1688632965088	0.9977452	2058.0
SA27_8	1717	590.1696681976318	205.7420825958252	0.99965763	2059.2
SA27_8	1718	505.21888732910156	191.1709213256836	0.999824	2060.4
SA27_8	1719	419.6949005126953	171.79561614990234	0.99968684	2061.6
SA27_8	1720	325.26021003723145	152.66286849975586	0.99978894	2062.8
SA27_8	1721	238.43235969543457	134.72253799438477	0.9998368	2064.0
SA27_8	1722	207.27839469909668	140.35666465759277	0.9997857	2065.2
SA27_8	1723	204.09507751464844	144.07304763793945	0.999863	2066.4
SA27_8	1724	184.37657356262207	138.61287117004395	0.99991846	2067.6
SA27_8	1725	180.95378875732422	143.0976676940918	0.99957997	2068.8
SA27_8	1726	233.80932807922363	167.23116874694824	0.9999298	2070.0
SA27_8	1727	291.90940856933594	201.39686107635498	0.9979767	2071.2
SA27_8	1728	348.8492965698242	228.58014106750488	0.99957687	2072.4
SA27_8	1729	422.71552085876465	264.0032386779785	0.99896085	2073.6
SA27_8	1730	506.44397735595703	285.1416492462158	0.99947697	2074.8
SA27_8	1731	578.2907009124756	273.25321197509766	0.99942136	2076.0
SA27_8	1732	611.4479064941406	252.56343841552734	0.9997042	2077.2
SA27_8	1733	614.704704284668	236.73912048339844	0.9997009	2078.4
SA27_8	1734	604.6261310577393	223.78229141235352	0.9990681	2079.6
SA27_8	1735	615.4780387878418	224.78519439697266	0.9911341	2080.8
SA27_8	1736	529.7597885131836	236.88684940338135	0.99967265	2082.0
SA27_8	1737	423.8999843597412	212.47033596038818	0.99974793	2083.2
SA27_8	1738	327.2047758102417	178.9475154876709	0.99989104	2084.4
SA27_8	1739	239.9773120880127	147.81786918640137	0.9998921	2085.6
SA27_8	1740	205.29251098632812	132.7794313430786	0.99948466	2086.8
SA27_8	1741	220.73969841003418	134.41946983337402	0.99841046	2088.0
SA27_8	1742	222.2567319869995	130.70789337158203	0.999959	2089.2
SA27_8	1743	217.09566116333008	129.8126220703125	0.99995625	2090.4
SA27_8	1744	213.06688785552979	132.55743026733398	0.9998368	2091.6
SA27_8	1745	200.88884830474854	129.24837112426758	0.9993086	2092.8
SA27_8	1746	188.5464072227478	122.4188232421875	0.99898213	2094.0
SA27_8	1747	200.3403902053833	129.0127944946289	0.99988496	2095.2
SA27_8	1748	241.5372371673584	171.34818077087402	0.9999652	2096.4
SA27_8	1749	298.30312728881836	218.96567344665527	0.99973387	2097.6
SA27_8	1750	369.9016332626343	257.91378021240234	0.99985266	2098.8
SA27_8	1751	434.9709987640381	304.7603988647461	0.9995697	2100.0
SA27_8	1752	504.4133186340332	339.3214988708496	0.9997105	2101.2
SA27_8	1753	558.2474708557129	357.03240394592285	0.99972314	2102.4
SA27_8	1754	598.9634990692139	364.2834663391113	0.9992231	2103.6
SA27_8	1755	615.3010368347168	362.54024505615234	0.9922117	2104.8
SA27_8	1756	618.2839393615723	355.66497802734375	0.9991073	2106.0
SA27_8	1757	623.2589721679688	334.4753837585449	0.9998679	2107.2
SA27_8	1758	626.3576507568359	322.95650482177734	0.9999188	2108.4
SA27_8	1759	628.121280670166	335.3994369506836	0.99928063	2109.6
SA27_8	1760	628.3539772033691	356.09642028808594	0.999853	2110.8
SA27_8	1761	614.9155616760254	379.3721866607666	0.99827075	2112.0
SA27_8	1762	601.0478973388672	366.92270278930664	0.99873585	2113.2
SA27_8	1763	514.3193244934082	347.8560447692871	0.99948263	2114.4
SA27_8	1764	421.2763786315918	342.65161514282227	0.9976653	2115.6
SA27_8	1765	633.8737487792969	141.53278827667236	0.5926271	2116.8
SA27_8	1766	634.1620445251465	142.56932258605957	0.97141165	2118.0
SA27_8	1767	634.984302520752	141.97059631347656	0.96830875	2119.2
SA27_8	1768	635.2534294128418	141.95387363433838	0.99433315	2120.4
SA27_8	1769	636.1827850341797	143.54557514190674	0.8918839	2121.6
SA27_8	1770	634.6268653869629	141.75616264343262	0.9964408	2122.8
SA27_8	1771	637.2339248657227	143.64445209503174	0.44644767	2124.0
SA27_8	1772	636.2177848815918	142.4352264404297	0.7864173	2125.2
SA27_8	1773	634.2576026916504	141.50323390960693	0.98232687	2126.4
SA27_8	1774	634.1851234436035	139.65808868408203	0.99377716	2127.6
SA27_8	1775	634.6698760986328	141.2552833557129	0.9596241	2128.8
SA27_8	1776	634.2382431030273	141.2208080291748	0.9868225	2130.0
SA27_8	1777	635.3875160217285	139.79743480682373	0.649855	2131.2
SA27_8	1778	636.9840621948242	141.55689239501953	0.97103935	2132.4
SA27_8	1779	635.1488590240479	140.50804138183594	0.9468329	2133.6
SA27_8	1780	637.1860027313232	143.28652381896973	0.9924452	2134.8
SA27_8	1781	636.0868453979492	142.87625312805176	0.97808564	2136.0
SA27_8	1782	634.9276065826416	140.94074249267578	0.91315687	2137.2
SA27_8	1783	636.4038944244385	141.65506839752197	0.9732453	2138.4
SA27_8	1784	636.057710647583	141.72892570495605	0.7649613	2139.6
SA27_8	1785	636.3609313964844	142.6873254776001	0.95706767	2140.8
SA27_8	1786	634.9878311157227	140.6321668624878	0.9880596	2142.0
SA27_8	1787	636.9256496429443	144.3945837020874	0.9969644	2143.2
SA27_8	1788	634.4975471496582	139.8226261138916	0.9768311	2144.4
SA27_8	1789	635.2529525756836	139.9189853668213	0.9823758	2145.6
SA27_8	1790	634.1063499450684	138.8981580734253	0.9508008	2146.8
SA27_8	1791	635.9896183013916	141.96664810180664	0.28710687	2148.0
SA27_8	1792	636.0836982727051	141.7399263381958	0.9855767	2149.2
SA27_8	1793	635.7810974121094	137.5522756576538	0.96956855	2150.4
SA27_8	1794	441.83149337768555	285.1142692565918	0.9963253	2151.6
SA27_8	1795	505.094051361084	252.518949508667	0.9993524	2152.8
SA27_8	1796	563.5162353515625	222.37462520599365	0.99922466	2154.0
SA27_8	1797	609.4242095947266	201.9187831878662	0.9994474	2155.2
SA27_8	1798	614.1070365905762	192.17127799987793	0.99925464	2156.4
SA27_8	1799	609.9137306213379	196.3988971710205	0.99908376	2157.6
SA27_8	1800	619.6160793304443	224.55881595611572	0.9905567	2158.8
SA27_8	1801	574.8332977294922	252.93156623840332	0.99982363	2160.0
SA27_8	1802	525.5600452423096	254.25607681274414	0.9998099	2161.2
SA27_8	1803	486.2232208251953	258.9081287384033	0.99980825	2162.4
SA27_8	1804	469.29759979248047	264.13610458374023	0.9997004	2163.6
SA27_8	1805	452.42319107055664	278.99362564086914	0.999841	2164.8
SA27_8	1806	391.4700984954834	322.5970458984375	0.9962714	2166.0
SA27_8	1807	348.8889217376709	364.41959381103516	0.97185856	2167.2
SA27_8	1808	636.6266250610352	141.62169456481934	0.95518285	2168.4
SA27_8	1809	637.8139495849609	143.3343744277954	0.99249697	2169.6
SA27_8	1810	636.1122131347656	141.3255786895752	0.92459387	2170.8
SA27_8	1811	635.6758117675781	141.41886234283447	0.9905415	2172.0
SA27_8	1812	636.6209983825684	141.9252634048462	0.9934018	2173.2
SA27_8	1813	635.4093074798584	142.34639167785645	0.9888359	2174.4
SA27_8	1814	636.4505767822266	143.69743824005127	0.9925384	2175.6
SA27_8	1815	633.6843490600586	141.92596435546875	0.4168636	2176.8
SA27_8	1816	634.5423698425293	141.03095054626465	0.97732717	2178.0
SA27_8	1817	634.7680568695068	141.1329460144043	0.83891946	2179.2
SA27_8	1818	635.9651565551758	140.69995880126953	0.7772404	2180.4
SA27_8	1819	636.8000030517578	143.56109619140625	0.8422146	2181.6
SA27_8	1820	636.9336605072021	143.64160537719727	0.9954032	2182.8
SA27_8	1821	636.2985610961914	143.2129955291748	0.99063885	2184.0
SA27_8	1822	635.4977607727051	142.51580715179443	0.9951821	2185.2
SA27_8	1823	636.2878322601318	143.3796501159668	0.99388367	2186.4
SA27_8	1824	636.3237380981445	143.44400882720947	0.9920025	2187.6
SA27_8	1825	634.9262237548828	142.5314426422119	0.8584071	2188.8
SA27_8	1826	636.6045951843262	142.56269931793213	0.49079272	2190.0
SA27_8	1827	635.3852272033691	141.53889656066895	0.32998133	2191.2
SA27_8	1828	634.4402313232422	142.57095336914062	0.98352677	2192.4
SA27_8	1829	635.6423377990723	136.9789695739746	0.8849549	2193.6
SA27_8	1830	633.8440895080566	140.90197563171387	0.9063705	2194.8
SA27_8	1831	635.5812072753906	142.36703395843506	0.45373383	2196.0
SA27_8	1832	633.9071750640869	142.0970106124878	0.82025695	2197.2
SA27_8	1833	633.3325386047363	140.0750970840454	0.9200396	2198.4
SA27_8	1834	636.1936569213867	143.2738494873047	0.989796	2199.6
SA27_8	1835	637.3311996459961	143.60625743865967	0.96495336	2200.8
SA27_8	1836	637.3031139373779	144.0505313873291	0.99567944	2202.0
SA27_8	1837	636.3218307495117	143.74962329864502	0.95380205	2203.2
SA27_8	1838	635.3203773498535	141.94802284240723	0.9737437	2204.4
SA27_8	1839	636.2701416015625	143.56299877166748	0.8731033	2205.6
SA27_8	1840	636.5437507629395	142.08698272705078	0.5662995	2206.8
SA27_8	1841	633.7627410888672	140.2796173095703	0.82384604	2208.0
SA27_8	1842	636.375617980957	143.21293830871582	0.99270624	2209.2
SA27_8	1843	635.2184772491455	141.7965316772461	0.94879365	2210.4
SA27_8	1844	634.1609001159668	141.2113380432129	0.99093443	2211.6
SA27_8	1845	636.1423492431641	142.89586544036865	0.98843	2212.8
SA27_8	1846	635.7440948486328	141.5797519683838	0.9858725	2214.0
SA27_8	1847	637.1674537658691	142.9639434814453	0.7274613	2215.2
SA27_8	1848	635.0825309753418	141.53095722198486	0.9894503	2216.4
SA27_8	1849	636.2103462219238	142.78100967407227	0.9430887	2217.6
SA27_8	1850	634.680986404419	141.64215087890625	0.95522636	2218.8
SA27_8	1851	635.7956409454346	142.4639081954956	0.9833302	2220.0
SA27_8	1852	637.1129035949707	143.77243995666504	0.979114	2221.2
SA27_8	1853	633.8006973266602	141.96893692016602	0.6059106	2222.4
SA27_8	1854	634.647274017334	141.74609184265137	0.8173417	2223.6
SA27_8	1855	636.7988109588623	143.11251640319824	0.10536335	2224.8
SA27_8	1856	634.7469329833984	139.800124168396	0.94693637	2226.0
SA27_8	1857	637.232494354248	144.17964935302734	0.9836965	2227.2
SA27_8	1858	635.5441093444824	142.1726417541504	0.9940076	2228.4
SA27_8	1859	636.2030506134033	143.23290824890137	0.9763021	2229.6
SA27_8	1860	635.8175277709961	143.78339767456055	0.9878676	2230.8
SA27_8	1861	637.6278877258301	144.57645893096924	0.98451245	2232.0
SA27_8	1862	635.4927062988281	141.93154335021973	0.99020785	2233.2
SA27_8	1863	636.4468097686768	144.01545524597168	0.971972	2234.4
SA27_8	1864	634.446907043457	141.42462730407715	0.98246336	2235.6
SA27_8	1865	637.6799583435059	143.27914237976074	0.9397737	2236.8
SA27_8	1866	636.8341445922852	142.32696533203125	0.8427655	2238.0
SA27_8	1867	634.7748756408691	138.69041919708252	0.9804555	2239.2
SA27_8	1868	635.2100849151611	141.780366897583	0.8152133	2240.4
SA27_8	1869	633.9328765869141	142.0499324798584	0.9901507	2241.6
SA27_8	1870	634.323787689209	141.73227310180664	0.9901371	2242.8
SA27_8	1871	634.8258018493652	142.93169975280762	0.9805211	2244.0
SA27_8	1872	636.6910934448242	142.61163711547852	0.35404247	2245.2
SA27_8	1873	637.4401092529297	142.01374053955078	0.91808057	2246.4
SA27_8	1874	636.1427307128906	143.32074165344238	0.99226165	2247.6
SA27_8	1875	633.0709457397461	140.45591354370117	0.49482885	2248.8
SA27_8	1876	633.9105606079102	140.19297122955322	0.79098916	2250.0
SA27_8	1877	636.4794731140137	142.76734828948975	0.9804565	2251.2
SA27_8	1878	636.5880012512207	141.12576484680176	0.95530635	2252.4
SA27_8	1879	636.3329410552979	144.34485912322998	0.9893322	2253.6
SA27_8	1880	636.3735675811768	143.20451259613037	0.9923807	2254.8
SA27_8	1881	634.8644733428955	141.38832092285156	0.99599934	2256.0
SA27_8	1882	634.9907875061035	141.84415340423584	0.9944905	2257.2
SA27_8	1883	634.7538471221924	140.36870956420898	0.88646656	2258.4
SA27_8	1884	635.8540058135986	142.54486083984375	0.98993623	2259.6
SA27_8	1885	634.0567588806152	142.03735828399658	0.875306	2260.8
SA27_8	1886	636.971378326416	141.47698402404785	0.91626424	2262.0
SA27_8	1887	637.4197959899902	143.23787212371826	0.9897105	2263.2
SA27_8	1888	637.3837471008301	143.88763904571533	0.9810466	2264.4
SA27_8	1889	636.6888046264648	142.57442951202393	0.95961654	2265.6
SA27_8	1890	635.3801727294922	141.48266315460205	0.9514262	2266.8
SA27_8	1891	636.1948013305664	142.49753952026367	0.95632243	2268.0
SA27_8	1892	633.4372997283936	140.44695854187012	0.65582776	2269.2
SA27_8	1893	634.4949722290039	140.84970474243164	0.50073344	2270.4
SA27_8	1894	636.0996246337891	142.2612190246582	0.9772814	2271.6
SA27_8	1895	634.1556549072266	141.86047554016113	0.68594265	2272.8
SA27_8	1896	636.2119674682617	142.39189624786377	0.9159791	2274.0
SA27_8	1897	636.2110137939453	142.1898365020752	0.9651007	2275.2
SA27_8	1898	634.4270706176758	140.07209300994873	0.9613339	2276.4
SA27_8	1899	632.6085567474365	138.79991054534912	0.9632143	2277.6
SA27_8	1900	635.6189727783203	142.95467376708984	0.9935209	2278.8
SA27_8	1901	636.2799644470215	141.70154571533203	0.97002685	2280.0
SA27_8	1902	635.9936714172363	142.78993606567383	0.9915589	2281.2
SA27_8	1903	635.5172634124756	141.40342712402344	0.9495867	2282.4
SA27_8	1904	634.318733215332	139.55183029174805	0.98079896	2283.6
SA27_8	1905	633.6103916168213	139.85236644744873	0.93225527	2284.8
SA27_8	1906	340.28282165527344	336.3842582702637	0.98799825	2286.0
SA27_8	1907	363.91758918762207	334.7471237182617	0.976437	2287.2
SA27_8	1908	410.0942134857178	345.4141616821289	0.9995499	2288.4
SA27_8	1909	474.7530937194824	352.291202545166	0.99948895	2289.6
SA27_8	1910	534.422492980957	344.1030693054199	0.99958557	2290.8
SA27_8	1911	584.3760013580322	327.40227699279785	0.9992914	2292.0
SA27_8	1912	610.782527923584	313.94954681396484	0.99962795	2293.2
SA27_8	1913	614.5318984985352	313.348388671875	0.9998299	2294.4
SA27_8	1914	621.5656280517578	347.67459869384766	0.99955577	2295.6
SA27_8	1915	628.3666610717773	384.1841411590576	0.9977817	2296.8
SA27_8	1916	573.5089778900146	383.19783210754395	0.99983954	2298.0
SA27_8	1917	487.1882438659668	390.69528579711914	0.9997743	2299.2
SA27_8	1918	392.85998344421387	392.71459579467773	0.99990714	2300.4
SA27_8	1919	346.7705488204956	391.77555084228516	0.99850863	2301.6
SA27_8	1920	635.051155090332	139.72406387329102	0.89395106	2302.8
SA27_8	1921	632.5065612792969	139.78949546813965	0.92271787	2304.0
SA27_8	1922	634.9188327789307	141.79306983947754	0.99163693	2305.2
SA27_8	1923	635.9073638916016	142.87612438201904	0.9760129	2306.4
SA27_8	1924	636.7316722869873	143.07593822479248	0.99156064	2307.6
SA27_8	1925	636.4108085632324	142.73077011108398	0.98222613	2308.8
SA27_8	1926	636.578369140625	143.55294227600098	0.9965402	2310.0
SA27_8	1927	631.9541454315186	136.60234451293945	0.44683647	2311.2
SA27_8	1928	633.2860946655273	140.14772415161133	0.96730465	2312.4
SA27_8	1929	635.8660697937012	140.80834865570068	0.87292504	2313.6
SA27_8	1930	634.3227863311768	140.71064472198486	0.9902021	2314.8
SA27_8	1931	636.3053321838379	142.8021240234375	0.9828053	2316.0
SA27_8	1932	634.8529815673828	141.4705467224121	0.77791274	2317.2
SA27_8	1933	636.6437911987305	143.22997570037842	0.4215372	2318.4
SA27_8	1934	633.5402488708496	139.13166046142578	0.81229943	2319.6
SA27_8	1935	635.8822822570801	142.41796016693115	0.9656646	2320.8
SA27_8	1936	636.4489078521729	142.37740516662598	0.99213445	2322.0
SA27_8	1937	634.4851493835449	140.04628658294678	0.834807	2323.2
SA27_8	1938	636.7948055267334	141.91283226013184	0.98935807	2324.4
SA27_8	1939	636.7241859436035	142.1726131439209	0.9583568	2325.6
SA27_8	1940	634.084939956665	139.6438980102539	0.96749383	2326.8
SA27_8	1941	633.5892677307129	139.15966987609863	0.96992725	2328.0
SA27_8	1942	633.8970184326172	139.83554363250732	0.98160547	2329.2
SA27_8	1943	409.2683792114258	296.70358657836914	0.9896389	2330.4
SA27_8	1944	463.07373046875	268.3664131164551	0.995952	2331.6
SA27_8	1945	522.2403526306152	238.1799602508545	0.99949753	2332.8
SA27_8	1946	587.1078968048096	210.42707920074463	0.9992643	2334.0
SA27_8	1947	613.3032321929932	198.0526828765869	0.9998235	2335.2
SA27_8	1948	613.8399600982666	209.55416679382324	0.9997656	2336.4
SA27_8	1949	612.7024173736572	240.2497100830078	0.9945292	2337.6
SA27_8	1950	594.227409362793	269.60761070251465	0.9998425	2338.8
SA27_8	1951	511.28406524658203	266.1442565917969	0.99976236	2340.0
SA27_8	1952	435.2789878845215	251.1724090576172	0.999767	2341.2
SA27_8	1953	365.92464447021484	227.04631805419922	0.9997619	2342.4
SA27_8	1954	286.13505363464355	208.5835361480713	0.99977285	2343.6
SA27_8	1955	222.25942611694336	188.31690788269043	0.9991053	2344.8
SA27_8	1956	208.01236629486084	175.10441780090332	0.9997526	2346.0
SA27_8	1957	211.8037462234497	161.3548994064331	0.99905795	2347.2
SA27_8	1958	208.03310871124268	172.65698432922363	0.9986859	2348.4
SA27_8	1959	227.37698554992676	208.0399990081787	0.9998834	2349.6
SA27_8	1960	261.6969108581543	246.2812614440918	0.9998758	2350.8
SA27_8	1961	332.8733444213867	271.3473701477051	0.9999058	2352.0
SA27_8	1962	379.7227621078491	302.2719383239746	0.9997212	2353.2
SA27_8	1963	396.0963726043701	360.33519744873047	0.9975803	2354.4
SA27_8	1964	361.0560894012451	382.06910133361816	0.9806755	2355.6
SA27_8	1965	636.777925491333	142.94217109680176	0.9714536	2356.8
SA27_8	1966	635.1552963256836	142.30889797210693	0.99346936	2358.0
SA27_8	1967	633.9620590209961	140.63172340393066	0.9077637	2359.2
SA27_8	1968	635.8715534210205	143.36179733276367	0.9653206	2360.4
SA27_8	1969	635.7433319091797	141.7978048324585	0.8121778	2361.6
SA27_8	1970	634.6001625061035	141.65342330932617	0.97937953	2362.8
SA27_8	1971	636.362361907959	141.61625862121582	0.9631102	2364.0
SA27_8	1972	634.7803592681885	141.39357089996338	0.9760651	2365.2
SA27_8	1973	636.7075443267822	143.88678073883057	0.8489959	2366.4
SA27_8	1974	633.9555740356445	140.41631698608398	0.8728026	2367.6
SA27_8	1975	634.508228302002	140.6255865097046	0.9576839	2368.8
SA27_8	1976	633.5291862487793	141.43677234649658	0.93530405	2370.0
SA27_8	1977	637.138843536377	141.11595153808594	0.53734976	2371.2
SA27_8	1978	635.8545780181885	143.11320304870605	0.9874713	2372.4
SA27_8	1979	634.3828201293945	141.73742294311523	0.937126	2373.6
SA27_8	1980	635.8577728271484	142.33752250671387	0.9768281	2374.8
SA27_8	1981	635.5376243591309	141.31067276000977	0.9773069	2376.0
SA27_8	1982	634.6408843994141	141.75652027130127	0.9851562	2377.2
SA27_8	1983	634.9418640136719	142.50746726989746	0.11623542	2378.4
SA27_8	1984	633.7538719177246	140.96387386322021	0.96750265	2379.6
SA27_8	1985	635.7403755187988	142.46711254119873	0.92267716	2380.8
SA27_8	1986	636.398983001709	143.64373683929443	0.98904175	2382.0
SA27_8	1987	638.0861282348633	143.14616203308105	0.9968869	2383.2
SA27_8	1988	636.5235328674316	141.5476942062378	0.9725514	2384.4
SA27_8	1989	634.7329139709473	142.54185676574707	0.5580237	2385.6
SA27_8	1990	633.7526321411133	142.95201301574707	0.9913031	2386.8
SA27_8	1991	635.0628852844238	141.86234951019287	0.98010594	2388.0
SA27_8	1992	636.7168426513672	142.9066801071167	0.94251204	2389.2
SA27_8	1993	635.0549697875977	140.95501899719238	0.96854556	2390.4
SA27_8	1994	633.9842796325684	141.5216588973999	0.99191976	2391.6
SA27_8	1995	633.7989807128906	140.77636241912842	0.6034974	2392.8
SA27_8	1996	633.5028648376465	141.35271549224854	0.98121625	2394.0
SA27_8	1997	636.6240978240967	141.80996417999268	0.21046686	2395.2
SA27_8	1998	634.0554237365723	141.39890670776367	0.99080056	2396.4
SA27_8	1999	637.1550559997559	142.55227088928223	0.91692203	2397.6
[truncated: 1,602 more rows]
