# Supplementary material for: Measuring inter-individual differences in behavioural types of gilthead seabreams in the laboratory using deep learning
Source: PeerJ. 2022 May 5;10:e13396. doi: 10.7717/peerj.13396 (PMC9080431; doi:10.7717/peerj.13396)
Supplement: Supplemental Information 1 [file peerj-10-13396-s001.zip › Raw validation data/d3/SA29_EXP_4.csv]

ID	sec	X	Y	%	seconds
SA29_EXP_4	1	570.5361366271973	406.0958003997803	0.9983796	0.0
SA29_EXP_4	2	575.5508899688721	402.3434543609619	0.99949336	0.84
SA29_EXP_4	3	576.8354415893555	402.1153736114502	0.99968874	1.68
SA29_EXP_4	4	580.3234100341797	396.51866912841797	0.9991021	2.52
SA29_EXP_4	5	575.3923416137695	389.8926544189453	0.99950504	3.36
SA29_EXP_4	6	566.4258480072021	384.2386722564697	0.9996314	4.2
SA29_EXP_4	7	574.6996402740479	374.6250343322754	0.99901664	5.04
SA29_EXP_4	8	569.9223518371582	359.8927974700928	0.99715	5.88
SA29_EXP_4	9	582.8146934509277	352.07313537597656	0.9980101	6.72
SA29_EXP_4	10	593.4325218200684	361.5432357788086	0.9986327	7.56
SA29_EXP_4	11	627.1624565124512	369.94937896728516	0.99472886	8.4
SA29_EXP_4	12	626.1842727661133	373.6482810974121	0.9987852	9.24
SA29_EXP_4	13	621.7162132263184	363.5738182067871	0.999863	10.08
SA29_EXP_4	14	599.5755195617676	328.83633613586426	0.9994105	10.92
SA29_EXP_4	15	595.395040512085	296.5436267852783	0.996852	11.76
SA29_EXP_4	16	502.8264045715332	284.0914249420166	0.9996586	12.6
SA29_EXP_4	17	419.01068687438965	293.02001953125	0.9997799	13.44
SA29_EXP_4	18	367.7173852920532	270.107946395874	0.99961215	14.28
SA29_EXP_4	19	297.67627716064453	272.5850486755371	0.9997205	15.12
SA29_EXP_4	20	237.71507740020752	271.65544509887695	0.9997702	15.96
SA29_EXP_4	21	207.8129529953003	283.75139236450195	0.9998429	16.8
SA29_EXP_4	22	203.73177528381348	283.8270378112793	0.99987173	17.64
SA29_EXP_4	23	203.4142017364502	282.03686714172363	0.99986804	18.48
SA29_EXP_4	24	215.2498483657837	272.47203826904297	0.9993092	19.32
SA29_EXP_4	25	227.42583751678467	252.43154525756836	0.24124907	20.16
SA29_EXP_4	26	271.3474750518799	272.5296878814697	0.99992025	21.0
SA29_EXP_4	27	353.54909896850586	303.44038009643555	0.9997348	21.84
SA29_EXP_4	28	408.53567123413086	378.39234352111816	0.9994449	22.68
SA29_EXP_4	29	441.79115295410156	404.63942527770996	0.99973863	23.52
SA29_EXP_4	30	462.14599609375	414.003381729126	0.9997008	24.36
SA29_EXP_4	31	480.6685447692871	414.43164825439453	0.9995939	25.2
SA29_EXP_4	32	495.3780174255371	411.5834140777588	0.99919945	26.04
SA29_EXP_4	33	500.05359649658203	412.28124618530273	0.9998423	26.88
SA29_EXP_4	34	507.6004981994629	412.4303340911865	0.9994123	27.72
SA29_EXP_4	35	511.2626552581787	412.7676200866699	0.99988127	28.56
SA29_EXP_4	36	510.958194732666	412.0184326171875	0.999833	29.4
SA29_EXP_4	37	519.1542625427246	413.03701400756836	0.99975175	30.24
SA29_EXP_4	38	524.3664741516113	412.7809238433838	0.999819	31.08
SA29_EXP_4	39	531.5395832061768	412.46240615844727	0.9995359	31.92
SA29_EXP_4	40	531.2705993652344	413.19894790649414	0.99958664	32.76
SA29_EXP_4	41	537.4331474304199	413.99545669555664	0.9997837	33.6
SA29_EXP_4	42	538.7239933013916	412.58480072021484	0.9998111	34.44
SA29_EXP_4	43	546.8537330627441	412.1817398071289	0.999785	35.28
SA29_EXP_4	44	557.0348739624023	407.7073574066162	0.9935934	36.12
SA29_EXP_4	45	566.1690711975098	411.1581802368164	0.99945766	36.96
SA29_EXP_4	46	570.5514907836914	411.4807891845703	0.99935824	37.8
SA29_EXP_4	47	570.9122657775879	411.17995262145996	0.9995036	38.64
SA29_EXP_4	48	573.3315467834473	410.84861755371094	0.99971336	39.48
SA29_EXP_4	49	575.1776695251465	410.61389923095703	0.99973136	40.32
SA29_EXP_4	50	582.5814723968506	409.61803436279297	0.99955064	41.16
SA29_EXP_4	51	589.2804145812988	409.9904537200928	0.9997396	42.0
SA29_EXP_4	52	589.1077518463135	407.9303741455078	0.99958724	42.84
SA29_EXP_4	53	578.6282062530518	402.8990936279297	0.9996612	43.68
SA29_EXP_4	54	599.565601348877	403.18336486816406	0.99820507	44.52
SA29_EXP_4	55	630.7014465332031	404.8028755187988	0.9998938	45.36
SA29_EXP_4	56	634.4581604003906	408.22325706481934	0.99951875	46.2
SA29_EXP_4	57	649.9408721923828	405.74913024902344	0.9988802	47.04
SA29_EXP_4	58	657.914924621582	405.96073150634766	0.9986719	47.88
SA29_EXP_4	59	624.2515087127686	393.98889541625977	0.9997687	48.72
SA29_EXP_4	60	486.5812301635742	406.7072582244873	0.9997936	49.56
SA29_EXP_4	61	386.51628494262695	413.1606101989746	0.9999101	50.4
SA29_EXP_4	62	339.7068977355957	418.81261825561523	0.9859314	51.24
SA29_EXP_4	63	418.7223434448242	278.47283363342285	1.8939014e-05	52.08
SA29_EXP_4	64	452.9384136199951	305.88918685913086	2.0938e-05	52.92
SA29_EXP_4	65	651.1115074157715	100.02523899078369	0.0015068221	53.76
SA29_EXP_4	66	651.6699314117432	99.32175636291504	0.00012606508	54.6
SA29_EXP_4	67	643.0895805358887	99.04012441635132	0.00058367336	55.44
SA29_EXP_4	68	654.9057960510254	99.96721029281616	0.00047012142	56.28
SA29_EXP_4	69	477.12416648864746	305.5879783630371	2.2874436e-05	57.12
SA29_EXP_4	70	651.6640663146973	97.3363208770752	0.000120450655	57.96
SA29_EXP_4	71	654.7352313995361	101.72022342681885	2.2191727e-05	58.8
SA29_EXP_4	72	638.3852958679199	93.71290683746338	9.6902084e-05	59.64
SA29_EXP_4	73	328.87353897094727	393.3477973937988	0.60584295	60.48
SA29_EXP_4	74	346.8292236328125	396.25316619873047	0.99639565	61.32
SA29_EXP_4	75	364.03703689575195	402.233247756958	0.99893135	62.16
SA29_EXP_4	76	390.97208976745605	411.0114097595215	0.9998565	63.0
SA29_EXP_4	77	423.7504005432129	408.89883041381836	0.99764854	63.84
SA29_EXP_4	78	460.8412742614746	411.5445327758789	0.99968696	64.68
SA29_EXP_4	79	471.2669372558594	412.2278308868408	0.99981767	65.52
SA29_EXP_4	80	473.500919342041	412.1634864807129	0.99988234	66.36
SA29_EXP_4	81	481.24241828918457	411.2523651123047	0.9997434	67.2
SA29_EXP_4	82	488.71426582336426	410.1401710510254	0.999616	68.04
SA29_EXP_4	83	497.25022315979004	411.3047504425049	0.9996637	68.88
SA29_EXP_4	84	511.4720344543457	412.9525566101074	0.9997383	69.72
SA29_EXP_4	85	524.9117374420166	411.1328315734863	0.99953675	70.56
SA29_EXP_4	86	535.6258392333984	412.15481758117676	0.9994991	71.4
SA29_EXP_4	87	542.7312850952148	403.7937355041504	0.9942483	72.24
SA29_EXP_4	88	558.0864429473877	395.42198181152344	0.9995752	73.08
SA29_EXP_4	89	584.868049621582	389.3038845062256	0.99929285	73.92
SA29_EXP_4	90	596.1042404174805	386.947717666626	0.99735224	74.76
SA29_EXP_4	91	592.4592018127441	375.5481147766113	0.9993285	75.6
SA29_EXP_4	92	584.1893196105957	349.76563453674316	0.9990244	76.44
SA29_EXP_4	93	590.6289100646973	313.96459579467773	0.9996991	77.28
SA29_EXP_4	94	569.0686225891113	266.28430366516113	0.99979955	78.12
SA29_EXP_4	95	485.90078353881836	216.9030475616455	0.99907506	78.96
SA29_EXP_4	96	351.5003442764282	215.58982372283936	0.9996778	79.8
SA29_EXP_4	97	254.63855266571045	233.05818557739258	0.99961084	80.64
SA29_EXP_4	98	193.3830738067627	256.1121940612793	0.9997155	81.48
SA29_EXP_4	99	189.6251678466797	230.2035427093506	0.99981636	82.32
SA29_EXP_4	100	155.9995174407959	206.47393226623535	0.99890244	83.16
SA29_EXP_4	101	115.43793678283691	253.57561111450195	0.9992047	84.0
SA29_EXP_4	102	91.23516082763672	325.83741188049316	0.9997092	84.84
SA29_EXP_4	103	87.80102729797363	382.44638442993164	0.9986842	85.68
SA29_EXP_4	104	96.49075269699097	397.3710823059082	0.99969125	86.52
SA29_EXP_4	105	117.57866144180298	335.8355712890625	0.9999479	87.36
SA29_EXP_4	106	111.82876825332642	263.7204837799072	0.23837149	88.2
SA29_EXP_4	107	154.0482521057129	263.99911880493164	0.98154175	89.04
SA29_EXP_4	108	189.07127380371094	199.4428539276123	0.99980646	89.88
SA29_EXP_4	109	126.67561769485474	123.9402437210083	0.9989207	90.72
SA29_EXP_4	110	86.12395524978638	74.61732387542725	0.99983954	91.56
SA29_EXP_4	111	101.07260942459106	84.39428329467773	0.9996911	92.4
SA29_EXP_4	112	107.61855840682983	79.05923366546631	0.97338253	93.24
SA29_EXP_4	113	103.64217758178711	78.38055610656738	0.99976736	94.08
SA29_EXP_4	114	129.66231107711792	166.33709907531738	0.99952674	94.92
SA29_EXP_4	115	164.5730495452881	244.13403511047363	0.9984308	95.76
SA29_EXP_4	116	180.92355728149414	231.6683006286621	0.9995555	96.6
SA29_EXP_4	117	198.65801334381104	205.2582550048828	0.9985001	97.44
SA29_EXP_4	118	214.4773006439209	185.94879627227783	0.9978218	98.28
SA29_EXP_4	119	221.69547080993652	213.33675384521484	0.9995394	99.12
SA29_EXP_4	120	297.58214950561523	283.7200927734375	0.99991786	99.96
SA29_EXP_4	121	374.90484714508057	333.73804092407227	0.9993344	100.8
SA29_EXP_4	122	432.4450492858887	395.17324447631836	0.9994306	101.64
SA29_EXP_4	123	462.55459785461426	408.04112434387207	0.9994825	102.48
SA29_EXP_4	124	480.9283256530762	411.04969024658203	0.99968314	103.32
SA29_EXP_4	125	487.6902103424072	411.0072326660156	0.99989676	104.16
SA29_EXP_4	126	497.1986770629883	412.7138328552246	0.99976283	105.0
SA29_EXP_4	127	505.344295501709	412.18311309814453	0.9997366	105.84
SA29_EXP_4	128	515.4972076416016	412.68550872802734	0.99952984	106.68
SA29_EXP_4	129	527.3101329803467	411.43160820007324	0.99970156	107.52
SA29_EXP_4	130	536.979866027832	412.7192974090576	0.9997632	108.36
SA29_EXP_4	131	546.1415767669678	412.5626564025879	0.9996024	109.2
SA29_EXP_4	132	546.1500644683838	411.033411026001	0.9993599	110.04
SA29_EXP_4	133	548.7669944763184	408.94128799438477	0.99952805	110.88
SA29_EXP_4	134	549.7537612915039	404.6126174926758	0.9991659	111.72
SA29_EXP_4	135	553.5808563232422	402.1643829345703	0.9977055	112.56
SA29_EXP_4	136	560.4695320129395	402.73658752441406	0.9965844	113.4
SA29_EXP_4	137	561.6803169250488	395.13367652893066	0.9982663	114.24
SA29_EXP_4	138	561.2028121948242	393.6004829406738	0.9990557	115.08
SA29_EXP_4	139	568.8789367675781	395.7121467590332	0.9801615	115.92
SA29_EXP_4	140	573.915958404541	401.2668228149414	0.9995828	116.76
SA29_EXP_4	141	576.947832107544	402.7217102050781	0.9992866	117.6
SA29_EXP_4	142	580.2453994750977	401.4557075500488	0.9997205	118.44
SA29_EXP_4	143	580.85036277771	400.0935173034668	0.99878496	119.28
SA29_EXP_4	144	580.4499626159668	399.01662826538086	0.99922204	120.12
SA29_EXP_4	145	579.9205303192139	390.67834854125977	0.9947535	120.96
SA29_EXP_4	146	554.0694236755371	370.4171562194824	0.9997788	121.8
SA29_EXP_4	147	421.7336177825928	384.28585052490234	0.9997495	122.64
SA29_EXP_4	148	350.56543350219727	400.40273666381836	0.99664587	123.48
SA29_EXP_4	149	446.9024658203125	312.0493698120117	2.0958698e-05	124.32
SA29_EXP_4	150	643.5766220092773	96.35287284851074	7.637037e-05	125.16
SA29_EXP_4	151	653.4857749938965	98.94754886627197	9.8103614e-05	126.0
SA29_EXP_4	152	450.6394863128662	304.5451068878174	1.9707348e-05	126.84
SA29_EXP_4	153	461.1936569213867	288.11802864074707	1.8339955e-05	127.68
SA29_EXP_4	154	662.286901473999	103.89890670776367	0.025210813	128.52
SA29_EXP_4	155	323.2771635055542	403.77479553222656	0.0029880388	129.36
SA29_EXP_4	156	329.3623924255371	398.4225654602051	0.98538613	130.2
SA29_EXP_4	157	354.44746017456055	389.69770431518555	0.97220176	131.04
SA29_EXP_4	158	386.82124614715576	394.65871810913086	0.99990284	131.88
SA29_EXP_4	159	410.37940979003906	399.5559310913086	0.99989605	132.72
SA29_EXP_4	160	426.2875556945801	402.6865482330322	0.9999244	133.56
SA29_EXP_4	161	446.70562744140625	406.9804573059082	0.99985075	134.4
SA29_EXP_4	162	472.6459503173828	410.97375869750977	0.999561	135.24
SA29_EXP_4	163	489.6493434906006	411.11812591552734	0.9997068	136.08
SA29_EXP_4	164	497.73921966552734	411.3789367675781	0.99968755	136.92
SA29_EXP_4	165	515.755558013916	410.9113883972168	0.99900764	137.76
SA29_EXP_4	166	530.9307098388672	412.899112701416	0.99907744	138.6
SA29_EXP_4	167	545.6609725952148	411.95963859558105	0.9977628	139.44
SA29_EXP_4	168	554.7018051147461	402.1281623840332	0.99156547	140.28
SA29_EXP_4	169	573.2442855834961	397.55224227905273	0.99776304	141.12
SA29_EXP_4	170	584.3677043914795	386.6487407684326	0.9989906	141.96
SA29_EXP_4	171	588.6302947998047	370.3642272949219	0.9980096	142.8
SA29_EXP_4	172	583.7035179138184	353.206844329834	0.9977214	143.64
SA29_EXP_4	173	581.4842224121094	336.72017097473145	0.99933296	144.48
SA29_EXP_4	174	585.4641914367676	306.02399826049805	0.998862	145.32
SA29_EXP_4	175	603.6980152130127	282.8232192993164	0.99844825	146.16
SA29_EXP_4	176	636.6274833679199	270.01922607421875	0.9976792	147.0
SA29_EXP_4	177	558.3270072937012	287.6151180267334	0.99991286	147.84
SA29_EXP_4	178	381.78114891052246	329.6532154083252	0.9999069	148.68
SA29_EXP_4	179	255.08580207824707	339.6722602844238	0.9998306	149.52
SA29_EXP_4	180	158.7062954902649	328.09404373168945	0.9999654	150.36
SA29_EXP_4	181	132.07910060882568	280.0549507141113	0.68394893	151.2
SA29_EXP_4	182	211.63506507873535	275.78152656555176	0.99944633	152.04
SA29_EXP_4	183	295.03962993621826	282.3036289215088	0.99992895	152.88
SA29_EXP_4	184	380.8709144592285	316.8225860595703	0.99963045	153.72
SA29_EXP_4	185	424.2626190185547	372.32648849487305	0.99825627	154.56
SA29_EXP_4	186	455.0095558166504	405.77213287353516	0.99943346	155.4
SA29_EXP_4	187	469.53701972961426	411.04454040527344	0.99949086	156.24
SA29_EXP_4	188	482.1244716644287	414.957275390625	0.99982554	157.08
SA29_EXP_4	189	489.6349906921387	413.8407325744629	0.9983523	157.92
SA29_EXP_4	190	496.2651252746582	413.3525562286377	0.99964297	158.76
SA29_EXP_4	191	503.0219078063965	412.3237895965576	0.9990464	159.6
SA29_EXP_4	192	511.2706184387207	410.3888511657715	0.9994381	160.44
SA29_EXP_4	193	521.446704864502	410.57018280029297	0.9997818	161.28
SA29_EXP_4	194	524.3115425109863	411.34443283081055	0.9996238	162.12
SA29_EXP_4	195	525.1522064208984	411.04259490966797	0.999676	162.96
SA29_EXP_4	196	525.1022815704346	410.9355926513672	0.9995689	163.8
SA29_EXP_4	197	526.0366439819336	411.12653732299805	0.99966013	164.64
SA29_EXP_4	198	528.4714698791504	410.83505630493164	0.9997675	165.48
SA29_EXP_4	199	533.2529067993164	411.2522792816162	0.99923205	166.32
SA29_EXP_4	200	534.7433090209961	411.41919136047363	0.9990902	167.16
SA29_EXP_4	201	536.3269805908203	412.6423645019531	0.99898297	168.0
SA29_EXP_4	202	537.6112937927246	412.152099609375	0.99937075	168.84
SA29_EXP_4	203	539.836835861206	412.31311798095703	0.99969816	169.68
SA29_EXP_4	204	546.2679386138916	411.09460830688477	0.998248	170.52
SA29_EXP_4	205	544.7956085205078	411.02208137512207	0.9989322	171.36
SA29_EXP_4	206	549.8703002929688	410.9446334838867	0.99899524	172.2
SA29_EXP_4	207	550.6980895996094	410.66808700561523	0.9994962	173.04
SA29_EXP_4	208	553.5998344421387	408.2168483734131	0.9966769	173.88
SA29_EXP_4	209	562.9832744598389	409.79902267456055	0.99559104	174.72
SA29_EXP_4	210	565.7509803771973	410.6100082397461	0.99770147	175.56
SA29_EXP_4	211	564.915657043457	410.8726501464844	0.9992093	176.4
SA29_EXP_4	212	566.4953231811523	411.5468215942383	0.99978656	177.24
SA29_EXP_4	213	567.4607753753662	411.8023109436035	0.99967504	178.08
SA29_EXP_4	214	572.5617408752441	412.37380027770996	0.99985075	178.92
SA29_EXP_4	215	575.3938674926758	411.9820976257324	0.99977666	179.76
SA29_EXP_4	216	579.2469501495361	412.56786346435547	0.9998204	180.6
SA29_EXP_4	217	590.3570652008057	411.94164276123047	0.99960405	181.44
SA29_EXP_4	218	591.2057399749756	411.6911315917969	0.99979633	182.28
SA29_EXP_4	219	589.0917778015137	408.37291717529297	0.99953794	183.12
SA29_EXP_4	220	586.5962028503418	398.3982467651367	0.99885654	183.96
SA29_EXP_4	221	583.4297180175781	378.89299392700195	0.9960393	184.8
SA29_EXP_4	222	587.4336242675781	369.09092903137207	0.99906784	185.64
SA29_EXP_4	223	588.0556106567383	354.889612197876	0.9994173	186.48
SA29_EXP_4	224	588.6889934539795	344.93831634521484	0.9997595	187.32
SA29_EXP_4	225	587.3860359191895	337.7937698364258	0.99914086	188.16
SA29_EXP_4	226	577.5753974914551	324.6437072753906	0.99797755	189.0
SA29_EXP_4	227	584.2311382293701	306.50264739990234	0.9981133	189.84
SA29_EXP_4	228	579.0816307067871	280.0520896911621	0.996908	190.68
SA29_EXP_4	229	573.373556137085	260.9439468383789	0.98971516	191.52
SA29_EXP_4	230	577.3698806762695	246.6464138031006	0.9998273	192.36
SA29_EXP_4	231	446.68898582458496	272.17331886291504	0.99990964	193.2
SA29_EXP_4	232	292.5605773925781	304.90711212158203	0.9998883	194.04
SA29_EXP_4	233	177.81084775924683	339.0300178527832	0.9997845	194.88
SA29_EXP_4	234	108.12965631484985	376.2535858154297	0.99987054	195.72
SA29_EXP_4	235	100.29326677322388	407.19706535339355	0.9998822	196.56
SA29_EXP_4	236	108.12933444976807	319.31668281555176	0.99996877	197.4
SA29_EXP_4	237	115.94140529632568	221.68129920959473	0.99997604	198.24
SA29_EXP_4	238	105.36733865737915	160.5051326751709	0.9997887	199.08
SA29_EXP_4	239	102.92915105819702	151.17486476898193	0.9996326	199.92
SA29_EXP_4	240	128.3569097518921	244.24798965454102	0.998367	200.76
SA29_EXP_4	241	169.99752521514893	244.16324615478516	0.9911129	201.6
SA29_EXP_4	242	196.1035966873169	195.20095825195312	0.9998104	202.44
SA29_EXP_4	243	120.57297229766846	119.26404476165771	0.99947006	203.28
SA29_EXP_4	244	73.07989597320557	57.04229950904846	0.99923575	204.12
SA29_EXP_4	245	105.92144727706909	181.56527996063232	0.99946314	204.96
SA29_EXP_4	246	159.07716751098633	361.40161514282227	0.99249	205.8
SA29_EXP_4	247	184.20556783676147	390.7704162597656	0.9997992	206.64
SA29_EXP_4	248	148.7104892730713	402.22463607788086	0.9997987	207.48
SA29_EXP_4	249	115.11473655700684	415.13134002685547	0.99975616	208.32
SA29_EXP_4	250	109.07320976257324	338.23734283447266	0.99996483	209.16
SA29_EXP_4	251	127.98999547958374	237.24453449249268	0.9999931	210.0
SA29_EXP_4	252	126.88009738922119	133.84788036346436	0.9999944	210.84
SA29_EXP_4	253	121.42987251281738	88.86280059814453	0.99992263	211.68
SA29_EXP_4	254	142.48095750808716	87.40424394607544	0.99997747	212.52
SA29_EXP_4	255	103.96231412887573	227.1086311340332	0.9998392	213.36
SA29_EXP_4	256	90.62745571136475	395.7114887237549	0.99827445	214.2
SA29_EXP_4	257	115.4406189918518	406.8763732910156	0.99950767	215.04
SA29_EXP_4	258	119.75476741790771	320.98042488098145	0.9999076	215.88
SA29_EXP_4	259	114.75687026977539	288.3915138244629	0.9996315	216.72
SA29_EXP_4	260	91.3089394569397	252.2625732421875	0.00018500193	217.56
SA29_EXP_4	261	144.85671520233154	253.18405151367188	0.66718143	218.4
SA29_EXP_4	262	194.3223237991333	187.55759239196777	0.9998721	219.24
SA29_EXP_4	263	91.60089492797852	85.8838963508606	0.99808264	220.08
SA29_EXP_4	264	98.92876148223877	81.90199613571167	0.9995018	220.92
SA29_EXP_4	265	119.86997127532959	140.35720825195312	0.99993765	221.76
SA29_EXP_4	266	116.78519248962402	311.29371643066406	0.99989057	222.6
SA29_EXP_4	267	112.89130449295044	431.15861892700195	0.99952877	223.44
SA29_EXP_4	268	128.0140519142151	426.41650199890137	0.9997141	224.28
SA29_EXP_4	269	123.6032247543335	302.0636558532715	0.99998486	225.12
SA29_EXP_4	270	110.318124294281	225.0549030303955	0.99995804	225.96
SA29_EXP_4	271	116.60926342010498	112.5806736946106	0.9999913	226.8
SA29_EXP_4	272	123.39638471603394	55.307146310806274	0.9992537	227.64
SA29_EXP_4	273	129.1245937347412	92.68805265426636	0.99975306	228.48
SA29_EXP_4	274	135.49396991729736	247.3052215576172	0.9999279	229.32
SA29_EXP_4	275	119.89706754684448	365.8094787597656	0.9998166	230.16
SA29_EXP_4	276	104.95704412460327	407.2694206237793	0.9997186	231.0
SA29_EXP_4	277	121.673583984375	378.6086082458496	0.9999052	231.84
SA29_EXP_4	278	133.34556818008423	272.9268264770508	0.99990404	232.68
SA29_EXP_4	279	130.04993200302124	223.40280532836914	0.9999305	233.52
SA29_EXP_4	280	101.70961618423462	388.14539909362793	0.9996767	234.36
SA29_EXP_4	281	109.13695096969604	313.883113861084	0.9999713	235.2
SA29_EXP_4	282	135.76581478118896	191.44547939300537	0.99993074	236.04
SA29_EXP_4	283	140.36195278167725	84.69173669815063	0.99995184	236.88
SA29_EXP_4	284	160.14361381530762	86.55180215835571	0.9994512	237.72
SA29_EXP_4	285	162.39795684814453	217.0966100692749	0.9998988	238.56
SA29_EXP_4	286	88.46063613891602	379.5186996459961	0.99893993	239.4
SA29_EXP_4	287	112.78897523880005	419.7202777862549	0.9993112	240.24
SA29_EXP_4	288	119.83370780944824	301.77709579467773	0.9999591	241.08
SA29_EXP_4	289	108.28909873962402	189.135160446167	0.99998415	241.92
SA29_EXP_4	290	119.93752717971802	86.56325340270996	0.998519	242.76
SA29_EXP_4	291	113.21418285369873	77.85572290420532	0.9982482	243.6
SA29_EXP_4	292	129.78930473327637	151.3824462890625	0.99988616	244.44
SA29_EXP_4	293	111.14543676376343	313.85284423828125	0.9999347	245.28
SA29_EXP_4	294	117.04829931259155	348.69489669799805	0.9999119	246.12
SA29_EXP_4	295	111.8795394897461	227.96545028686523	0.9999336	246.96
SA29_EXP_4	296	119.24655437469482	89.65682744979858	0.9997247	247.8
SA29_EXP_4	297	99.77284669876099	85.8061408996582	0.996648	248.64
SA29_EXP_4	298	70.09134888648987	307.22185134887695	0.9914306	249.48
SA29_EXP_4	299	106.69420957565308	385.20755767822266	0.9889848	250.32
SA29_EXP_4	300	126.05952024459839	309.78163719177246	0.9993698	251.16
SA29_EXP_4	301	150.27120113372803	271.24271392822266	0.99215335	252.0
SA29_EXP_4	302	181.32476806640625	236.6715145111084	0.9939541	252.84
SA29_EXP_4	303	110.70393323898315	131.3140869140625	0.9984744	253.68
SA29_EXP_4	304	76.15583539009094	82.40290403366089	0.9993755	254.52
SA29_EXP_4	305	101.98649168014526	239.55352306365967	0.999912	255.36
SA29_EXP_4	306	88.70062232017517	403.0633735656738	0.96086633	256.2
SA29_EXP_4	307	97.77964353561401	356.48780822753906	0.99856913	257.04
SA29_EXP_4	308	115.77284336090088	262.7368640899658	0.99890566	257.88
SA29_EXP_4	309	123.00291061401367	160.16507148742676	0.9997454	258.72
SA29_EXP_4	310	129.61808443069458	160.86025714874268	0.99639976	259.56
SA29_EXP_4	311	164.45553302764893	188.34965229034424	0.9945201	260.4
SA29_EXP_4	312	128.98579835891724	111.16055488586426	0.25848544	261.24
SA29_EXP_4	313	91.23920202255249	82.56825685501099	0.9998411	262.08
SA29_EXP_4	314	103.81211042404175	248.6319923400879	0.9999478	262.92
SA29_EXP_4	315	112.5239610671997	375.79050064086914	0.9998938	263.76
SA29_EXP_4	316	135.84078550338745	379.6710205078125	0.99988306	264.6
SA29_EXP_4	317	115.85484743118286	290.24723052978516	0.9999728	265.44
SA29_EXP_4	318	139.8263931274414	210.92408180236816	0.9999858	266.28
SA29_EXP_4	319	131.20611906051636	105.1288390159607	0.99998355	267.12
SA29_EXP_4	320	117.33403205871582	57.167043685913086	0.999777	267.96
SA29_EXP_4	321	88.43640685081482	218.55191230773926	0.99875474	268.8
SA29_EXP_4	322	83.19547176361084	415.8009910583496	0.99576867	269.64
SA29_EXP_4	323	131.17482662200928	359.29224014282227	0.9999162	270.48
SA29_EXP_4	324	132.07690715789795	269.3649959564209	0.9994049	271.32
SA29_EXP_4	325	131.39796257019043	202.23770141601562	0.99988115	272.16
SA29_EXP_4	326	131.0917854309082	169.03226852416992	0.6607554	273.0
SA29_EXP_4	327	151.4446496963501	142.59365558624268	0.99849033	273.84
SA29_EXP_4	328	251.64899826049805	267.83912658691406	0.99993145	274.68
SA29_EXP_4	329	362.75854110717773	306.4503479003906	0.99981564	275.52
SA29_EXP_4	330	412.89172172546387	394.6255874633789	0.99980694	276.36
SA29_EXP_4	331	434.8496913909912	411.5695381164551	0.9998128	277.2
SA29_EXP_4	332	464.96753692626953	409.4848823547363	0.9998368	278.04
SA29_EXP_4	333	474.8824119567871	407.65520095825195	0.99992764	278.88
SA29_EXP_4	334	494.46277618408203	409.238862991333	0.9998492	279.72
SA29_EXP_4	335	510.6048107147217	408.00135612487793	0.9997273	280.56
SA29_EXP_4	336	518.6331748962402	409.30091857910156	0.9996836	281.4
SA29_EXP_4	337	522.564697265625	410.5828285217285	0.9997842	282.24
SA29_EXP_4	338	527.8285980224609	408.5170841217041	0.9997008	283.08
SA29_EXP_4	339	534.8467826843262	409.17497634887695	0.99931955	283.92
SA29_EXP_4	340	538.6265277862549	409.8757839202881	0.9998733	284.76
SA29_EXP_4	341	549.6420860290527	409.793643951416	0.99970347	285.6
SA29_EXP_4	342	559.0609073638916	410.52446365356445	0.9985014	286.44
SA29_EXP_4	343	564.5830154418945	411.1482524871826	0.99935406	287.28
SA29_EXP_4	344	570.6754684448242	411.0363578796387	0.99793446	288.12
SA29_EXP_4	345	574.1438388824463	412.19990730285645	0.99977773	288.96
SA29_EXP_4	346	577.735185623169	410.74487686157227	0.99944776	289.8
SA29_EXP_4	347	577.8627872467041	411.0476303100586	0.9996506	290.64
SA29_EXP_4	348	581.4452171325684	409.9054527282715	0.9990189	291.48
SA29_EXP_4	349	582.2658538818359	411.45054817199707	0.9998337	292.32
SA29_EXP_4	350	584.0771198272705	411.20006561279297	0.9998331	293.16
SA29_EXP_4	351	584.1066360473633	411.6254997253418	0.9997284	294.0
SA29_EXP_4	352	586.8094444274902	412.00684547424316	0.99968946	294.84
SA29_EXP_4	353	589.6883010864258	410.0687599182129	0.9990815	295.68
SA29_EXP_4	354	590.1137351989746	408.60546112060547	0.99014753	296.52
SA29_EXP_4	355	591.8072700500488	411.7345905303955	0.99978274	297.36
SA29_EXP_4	356	599.6097564697266	413.0573844909668	0.9997216	298.2
SA29_EXP_4	357	600.2696990966797	411.1989498138428	0.99985003	299.04
SA29_EXP_4	358	613.3744239807129	412.5132179260254	0.9984665	299.88
SA29_EXP_4	359	542.5849914550781	406.7219924926758	0.999424	300.72
SA29_EXP_4	360	381.40385150909424	414.3654441833496	0.9995427	301.56
SA29_EXP_4	361	335.0414752960205	416.39184951782227	0.9787581	302.4
SA29_EXP_4	362	617.8906440734863	67.28335618972778	0.00014160134	303.24
SA29_EXP_4	363	653.9773941040039	99.41974639892578	4.5375706e-05	304.08
SA29_EXP_4	364	654.0888786315918	100.5878734588623	2.044183e-05	304.92
SA29_EXP_4	365	635.2867603302002	94.24081563949585	0.00011064852	305.76
SA29_EXP_4	366	662.839937210083	101.17313861846924	0.0010159836	306.6
SA29_EXP_4	367	466.01457595825195	306.1562919616699	2.3711526e-05	307.44
SA29_EXP_4	368	663.4659767150879	113.2023811340332	4.2507145e-05	308.28
SA29_EXP_4	369	654.8066139221191	101.55834674835205	3.9840088e-05	309.12
SA29_EXP_4	370	653.0877113342285	105.65338611602783	7.066918e-05	309.96
SA29_EXP_4	371	626.0453224182129	130.1248025894165	3.204302e-05	310.8
SA29_EXP_4	372	653.3555507659912	104.77628231048584	0.0002531163	311.64
SA29_EXP_4	373	664.9659633636475	101.04695320129395	0.0042379056	312.48
SA29_EXP_4	374	477.63891220092773	305.60251235961914	2.2913016e-05	313.32
SA29_EXP_4	375	489.0932083129883	304.6563720703125	1.7576795e-05	314.16
SA29_EXP_4	376	653.2907962799072	100.5826735496521	0.00012249222	315.0
SA29_EXP_4	377	475.94447135925293	305.169095993042	1.9807416e-05	315.84
SA29_EXP_4	378	429.6356201171875	272.40580558776855	2.3610144e-05	316.68
SA29_EXP_4	379	631.5700531005859	92.04411506652832	3.8082402e-05	317.52
SA29_EXP_4	380	652.8328895568848	99.70183610916138	8.590991e-05	318.36
SA29_EXP_4	381	450.65135955810547	306.1564064025879	1.852562e-05	319.2
SA29_EXP_4	382	654.377269744873	98.67995738983154	0.00015721304	320.04
SA29_EXP_4	383	650.9904861450195	94.74831104278564	0.0010613701	320.88
SA29_EXP_4	384	650.7968902587891	99.43450927734375	0.00072241214	321.72
SA29_EXP_4	385	653.6096572875977	99.11720752716064	5.158674e-05	322.56
SA29_EXP_4	386	653.6615371704102	103.09003829956055	0.00068532286	323.4
SA29_EXP_4	387	629.2881011962891	92.62576103210449	2.222146e-05	324.24
SA29_EXP_4	388	448.1804847717285	262.23581314086914	1.7973025e-05	325.08
SA29_EXP_4	389	461.53392791748047	305.29309272766113	2.107177e-05	325.92
SA29_EXP_4	390	653.2612800598145	99.10579204559326	0.00015564909	326.76
SA29_EXP_4	391	653.9951801300049	98.75189065933228	0.0005359264	327.6
SA29_EXP_4	392	652.9684543609619	98.88734579086304	2.1404328e-05	328.44
SA29_EXP_4	393	652.0681381225586	100.94920635223389	0.00041294258	329.28
SA29_EXP_4	394	652.4214744567871	102.00763463973999	3.3333883e-05	330.12
SA29_EXP_4	395	653.4777641296387	97.51788854598999	2.65338e-05	330.96
SA29_EXP_4	396	464.52856063842773	304.9833297729492	1.9883893e-05	331.8
SA29_EXP_4	397	650.23193359375	20.364468097686768	2.0860372e-05	332.64
SA29_EXP_4	398	654.6646118164062	97.94644117355347	9.520297e-05	333.48
SA29_EXP_4	399	648.7791061401367	99.77737426757812	0.00035912445	334.32
SA29_EXP_4	400	651.8360137939453	99.79897499084473	8.490774e-05	335.16
SA29_EXP_4	401	653.1205177307129	97.81036376953125	6.652511e-05	336.0
SA29_EXP_4	402	651.9461631774902	97.91300296783447	0.00044726956	336.84
SA29_EXP_4	403	425.41399002075195	271.15917205810547	2.0525124e-05	337.68
SA29_EXP_4	404	323.9222288131714	409.9783229827881	0.0016474334	338.52
SA29_EXP_4	405	328.2803535461426	410.06778717041016	0.9452859	339.36
SA29_EXP_4	406	332.57341384887695	412.08014488220215	0.9981293	340.2
SA29_EXP_4	407	345.5108880996704	409.7395706176758	0.99419254	341.04
SA29_EXP_4	408	359.23686027526855	415.59362411499023	0.99833244	341.88
SA29_EXP_4	409	379.3144941329956	415.5626106262207	0.99985147	342.72
SA29_EXP_4	410	430.755615234375	410.315523147583	0.999814	343.56
SA29_EXP_4	411	469.31138038635254	409.5370388031006	0.99960154	344.4
SA29_EXP_4	412	493.4535503387451	410.74015617370605	0.99983287	345.24
SA29_EXP_4	413	508.5153102874756	412.13072776794434	0.9996284	346.08
SA29_EXP_4	414	520.7158088684082	412.17784881591797	0.9996898	346.92
SA29_EXP_4	415	531.8380355834961	413.4873676300049	0.9997435	347.76
SA29_EXP_4	416	538.9374732971191	412.7613830566406	0.9997515	348.6
SA29_EXP_4	417	547.6628303527832	413.01801681518555	0.9994863	349.44
SA29_EXP_4	418	552.0867347717285	413.5469341278076	0.9996811	350.28
SA29_EXP_4	419	558.3424091339111	412.1165657043457	0.9996773	351.12
SA29_EXP_4	420	563.0722045898438	411.4833641052246	0.9996871	351.96
SA29_EXP_4	421	567.8408622741699	409.3442916870117	0.99901426	352.8
SA29_EXP_4	422	573.2917308807373	410.11216163635254	0.9992138	353.64
SA29_EXP_4	423	576.7885208129883	410.75703620910645	0.9996524	354.48
SA29_EXP_4	424	579.1374206542969	409.519100189209	0.99627703	355.32
SA29_EXP_4	425	585.6515884399414	412.4193477630615	0.9957926	356.16
SA29_EXP_4	426	586.8205070495605	414.49316024780273	0.9994437	357.0
SA29_EXP_4	427	588.5706901550293	414.67918395996094	0.9996613	357.84
SA29_EXP_4	428	591.0043239593506	413.3628559112549	0.99941814	358.68
SA29_EXP_4	429	594.4648742675781	414.03894424438477	0.9989176	359.52
SA29_EXP_4	430	596.6191291809082	413.0738067626953	0.999395	360.36
SA29_EXP_4	431	600.1136779785156	414.26502227783203	0.999744	361.2
SA29_EXP_4	432	602.4154663085938	414.68356132507324	0.9995301	362.04
SA29_EXP_4	433	611.4314079284668	412.59472846984863	0.999311	362.88
SA29_EXP_4	434	613.9575481414795	409.35994148254395	0.99964654	363.72
SA29_EXP_4	435	604.6183586120605	408.4025573730469	0.9996214	364.56
SA29_EXP_4	436	620.831298828125	410.0276470184326	0.9996816	365.4
SA29_EXP_4	437	636.4592552185059	407.70652770996094	0.9989278	366.24
SA29_EXP_4	438	660.0742340087891	411.87538146972656	0.9894706	367.08
SA29_EXP_4	439	601.318359375	408.44621658325195	0.9995009	367.92
SA29_EXP_4	440	493.990421295166	409.33359146118164	0.99984455	368.76
SA29_EXP_4	441	391.8755531311035	411.7900085449219	0.9998673	369.6
SA29_EXP_4	442	339.9358034133911	417.6507568359375	0.9947108	370.44
SA29_EXP_4	443	680.2730560302734	198.2471466064453	7.645906e-05	371.28
SA29_EXP_4	444	427.1489143371582	306.4844226837158	2.0801115e-05	372.12
SA29_EXP_4	445	484.69200134277344	311.20654106140137	2.213829e-05	372.96
SA29_EXP_4	446	649.1703987121582	98.10540676116943	0.0044011846	373.8
SA29_EXP_4	447	644.304370880127	99.53876495361328	9.11834e-05	374.64
SA29_EXP_4	448	651.3538837432861	98.3845853805542	0.0006405957	375.48
SA29_EXP_4	449	651.8524646759033	100.55524349212646	5.7882244e-05	376.32
SA29_EXP_4	450	662.8500938415527	103.3501410484314	0.00021672377	377.16
SA29_EXP_4	451	476.1915683746338	306.62269592285156	2.624615e-05	378.0
SA29_EXP_4	452	653.7445068359375	97.80678749084473	0.00016968638	378.84
SA29_EXP_4	453	678.256893157959	175.25196075439453	3.063592e-05	379.68
SA29_EXP_4	454	326.21002197265625	416.9099807739258	0.046624746	380.52
SA29_EXP_4	455	335.2928161621094	414.81056213378906	0.97922087	381.36
SA29_EXP_4	456	338.2204055786133	413.2869529724121	0.99897337	382.2
SA29_EXP_4	457	339.9287700653076	410.79803466796875	0.99905926	383.04
SA29_EXP_4	458	341.8577194213867	409.5883369445801	0.9994073	383.88
SA29_EXP_4	459	356.8781852722168	408.66817474365234	0.9971512	384.72
SA29_EXP_4	460	395.5684185028076	415.27576446533203	0.99979013	385.56
SA29_EXP_4	461	444.4688320159912	413.37578773498535	0.9997389	386.4
SA29_EXP_4	462	475.4425525665283	413.95185470581055	0.999772	387.24
SA29_EXP_4	463	488.51094245910645	414.53232765197754	0.99968076	388.08
SA29_EXP_4	464	498.58036041259766	414.71351623535156	0.99972206	388.92
SA29_EXP_4	465	505.9250831604004	415.2188301086426	0.99973816	389.76
SA29_EXP_4	466	515.3509140014648	414.2289733886719	0.9997162	390.6
SA29_EXP_4	467	523.4561920166016	415.65587997436523	0.99974674	391.44
SA29_EXP_4	468	531.8733215332031	414.40601348876953	0.9995857	392.28
SA29_EXP_4	469	536.8609428405762	412.7054786682129	0.99968374	393.12
SA29_EXP_4	470	539.3600463867188	412.85797119140625	0.9997856	393.96
SA29_EXP_4	471	547.0742225646973	412.83599853515625	0.99919695	394.8
SA29_EXP_4	472	551.8675804138184	412.9821968078613	0.9989643	395.64
SA29_EXP_4	473	556.8408966064453	414.6254539489746	0.9971378	396.48
SA29_EXP_4	474	557.0244789123535	412.1971321105957	0.99872667	397.32
SA29_EXP_4	475	561.5419387817383	406.7976951599121	0.96602374	398.16
SA29_EXP_4	476	565.1572227478027	408.28551292419434	0.9975425	399.0
SA29_EXP_4	477	575.9233474731445	412.4883270263672	0.9972996	399.84
SA29_EXP_4	478	584.8653316497803	413.6587142944336	0.9996012	400.68
SA29_EXP_4	479	585.2884292602539	412.946720123291	0.9998653	401.52
SA29_EXP_4	480	587.4444961547852	412.05236434936523	0.999861	402.36
SA29_EXP_4	481	593.1504249572754	411.29971504211426	0.99958295	403.2
SA29_EXP_4	482	594.5889472961426	412.55470275878906	0.99978846	404.04
SA29_EXP_4	483	597.8328704833984	412.1975898742676	0.999803	404.88
SA29_EXP_4	484	598.1844902038574	412.5583076477051	0.99969935	405.72
SA29_EXP_4	485	598.5843658447266	412.8697872161865	0.99975675	406.56
SA29_EXP_4	486	597.9257106781006	412.5489807128906	0.9997861	407.4
SA29_EXP_4	487	598.6819267272949	412.8763961791992	0.99988186	408.24
SA29_EXP_4	488	599.4695663452148	413.1814384460449	0.99979335	409.08
SA29_EXP_4	489	598.4915733337402	412.97813415527344	0.9997917	409.92
SA29_EXP_4	490	598.1343269348145	413.26695442199707	0.9996019	410.76
SA29_EXP_4	491	598.9575386047363	413.7071228027344	0.9998265	411.6
SA29_EXP_4	492	601.5889167785645	414.7455596923828	0.99980897	412.44
SA29_EXP_4	493	601.6473770141602	413.6246681213379	0.99953675	413.28
SA29_EXP_4	494	601.927375793457	414.3489646911621	0.999734	414.12
SA29_EXP_4	495	601.0773658752441	414.4752502441406	0.9998041	414.96
SA29_EXP_4	496	600.6327629089355	412.8871536254883	0.99987006	415.8
SA29_EXP_4	497	599.7597694396973	409.63934898376465	0.99946636	416.64
SA29_EXP_4	498	621.2308883666992	400.78033447265625	0.9994223	417.48
SA29_EXP_4	499	585.3913307189941	397.37422943115234	0.99987555	418.32
SA29_EXP_4	500	465.695858001709	398.64827156066895	0.99988306	419.16
SA29_EXP_4	501	407.28797912597656	391.8585205078125	0.9998186	420.0
SA29_EXP_4	502	318.83020401000977	401.4965629577637	0.99969506	420.84
SA29_EXP_4	503	226.11205577850342	399.3050765991211	0.9997063	421.68
SA29_EXP_4	504	155.4129958152771	420.9700584411621	0.99958545	422.52
SA29_EXP_4	505	153.2259702682495	425.45482635498047	0.99963856	423.36
SA29_EXP_4	506	143.44102144241333	429.7705078125	0.999711	424.2
SA29_EXP_4	507	122.06352949142456	441.79409980773926	0.99990284	425.04
SA29_EXP_4	508	92.1124279499054	443.1562614440918	0.9998832	425.88
SA29_EXP_4	509	104.89439964294434	430.20641326904297	0.999907	426.72
SA29_EXP_4	510	114.1441822052002	402.480525970459	0.9996228	427.56
SA29_EXP_4	511	111.91887855529785	434.5364570617676	0.9995921	428.4
SA29_EXP_4	512	107.94894695281982	442.8027534484863	0.9994823	429.24
SA29_EXP_4	513	118.09793710708618	420.4592514038086	0.99987984	430.08
SA29_EXP_4	514	109.31975841522217	416.2213325500488	0.99976045	430.92
SA29_EXP_4	515	106.75325393676758	444.6668243408203	0.9998436	431.76
SA29_EXP_4	516	89.84807133674622	425.6502628326416	0.96389604	432.6
SA29_EXP_4	517	115.31860828399658	441.6177177429199	0.07160112	433.44
SA29_EXP_4	518	141.88650846481323	427.64625549316406	0.7541583	434.28
SA29_EXP_4	519	153.79953384399414	420.23157119750977	0.9125539	435.12
SA29_EXP_4	520	195.8773374557495	421.1561965942383	0.9974625	435.96
SA29_EXP_4	521	209.14406776428223	420.58608055114746	0.9983752	436.8
SA29_EXP_4	522	221.53191566467285	422.74309158325195	0.99863714	437.64
SA29_EXP_4	523	219.72289085388184	427.7504539489746	0.99910295	438.48
SA29_EXP_4	524	227.90422439575195	429.3035888671875	0.99876934	439.32
SA29_EXP_4	525	245.167875289917	428.5001564025879	0.99952924	440.16
SA29_EXP_4	526	249.46260452270508	428.62232208251953	0.9998621	441.0
SA29_EXP_4	527	262.2347116470337	428.43069076538086	0.9997607	441.84
SA29_EXP_4	528	276.58329010009766	427.1462631225586	0.9997631	442.68
SA29_EXP_4	529	305.57212829589844	423.7658500671387	0.9993383	443.52
SA29_EXP_4	530	381.31628036499023	419.41171646118164	0.99956876	444.36
SA29_EXP_4	531	415.84253311157227	415.68614959716797	0.9978181	445.2
SA29_EXP_4	532	368.5342311859131	411.34692192077637	0.99961853	446.04
SA29_EXP_4	533	332.91661739349365	413.03306579589844	0.07354908	446.88
SA29_EXP_4	534	663.7486457824707	101.01508140563965	0.0005450521	447.72
SA29_EXP_4	535	634.7440719604492	93.21822881698608	0.0005852063	448.56
SA29_EXP_4	536	655.7651042938232	100.8199954032898	6.757819e-05	449.4
SA29_EXP_4	537	635.0966453552246	97.27997303009033	2.7844406e-05	450.24
SA29_EXP_4	538	653.1295299530029	101.10703468322754	0.0038374842	451.08
SA29_EXP_4	539	633.7453842163086	93.01381587982178	4.3994933e-05	451.92
SA29_EXP_4	540	680.4536819458008	189.4247531890869	3.5098954e-05	452.76
SA29_EXP_4	541	680.6025505065918	189.44120407104492	5.213948e-05	453.6
SA29_EXP_4	542	451.55482292175293	305.4104804992676	1.8581919e-05	454.44
SA29_EXP_4	543	653.0412673950195	99.23171997070312	9.727445e-05	455.28
SA29_EXP_4	544	654.1036605834961	100.13577461242676	2.7701255e-05	456.12
SA29_EXP_4	545	490.1324272155762	305.8879280090332	1.989907e-05	456.96
SA29_EXP_4	546	681.0842037200928	197.11097717285156	2.2262991e-05	457.8
SA29_EXP_4	547	475.652551651001	306.07852935791016	1.948318e-05	458.64
SA29_EXP_4	548	653.3991813659668	98.62818717956543	6.490636e-05	459.48
SA29_EXP_4	549	484.46617126464844	312.4203586578369	1.778252e-05	460.32
SA29_EXP_4	550	616.7881965637207	68.89788150787354	0.011492982	461.16
SA29_EXP_4	551	634.8268508911133	93.01195621490479	2.6312911e-05	462.0
SA29_EXP_4	552	416.6694641113281	271.90638542175293	2.3470957e-05	462.84
SA29_EXP_4	553	616.6826248168945	79.74751710891724	0.0009817666	463.68
SA29_EXP_4	554	475.7363796234131	305.62073707580566	2.2117481e-05	464.52
SA29_EXP_4	555	616.9766902923584	159.89127159118652	3.7057773e-05	465.36
SA29_EXP_4	556	653.7742137908936	101.24492168426514	3.4701534e-05	466.2
SA29_EXP_4	557	651.4521598815918	99.32328701019287	0.0004650222	467.04
SA29_EXP_4	558	652.7279853820801	100.95464944839478	0.0008990228	467.88
SA29_EXP_4	559	649.065113067627	99.69477653503418	0.000509256	468.72
SA29_EXP_4	560	663.1896495819092	102.65559196472168	0.004638498	469.56
SA29_EXP_4	561	653.705883026123	100.08293867111206	0.00012929332	470.4
SA29_EXP_4	562	655.2361965179443	99.67710971832275	0.00014397224	471.24
SA29_EXP_4	563	489.5071506500244	303.8217258453369	2.1563235e-05	472.08
SA29_EXP_4	564	477.08892822265625	305.9230041503906	2.1196365e-05	472.92
SA29_EXP_4	565	649.0444183349609	100.43960809707642	0.000523472	473.76
SA29_EXP_4	566	654.367733001709	102.7117109298706	2.4381878e-05	474.6
SA29_EXP_4	567	653.430986404419	104.60153102874756	0.0004379197	475.44
SA29_EXP_4	568	654.3763160705566	105.74233531951904	0.00018901001	476.28
SA29_EXP_4	569	662.7152442932129	115.34976482391357	0.009173185	477.12
SA29_EXP_4	570	652.1951675415039	93.29806566238403	0.0012212815	477.96
SA29_EXP_4	571	652.7689933776855	99.77777481079102	0.00046922202	478.8
SA29_EXP_4	572	653.9067268371582	94.39538240432739	0.00011720175	479.64
SA29_EXP_4	573	663.0003452301025	102.43346214294434	0.0011430951	480.48
SA29_EXP_4	574	650.1075744628906	99.66705322265625	0.00027708887	481.32
SA29_EXP_4	575	653.3758163452148	96.44117832183838	0.0029163638	482.16
SA29_EXP_4	576	655.3896903991699	105.00102996826172	0.021033537	483.0
SA29_EXP_4	577	635.5108737945557	92.83889293670654	2.9425584e-05	483.84
SA29_EXP_4	578	650.776195526123	100.83755493164062	0.00093511847	484.68
SA29_EXP_4	579	661.0385894775391	105.78351974487305	0.0027077156	485.52
SA29_EXP_4	580	653.8795471191406	100.68530559539795	6.839273e-05	486.36
SA29_EXP_4	581	662.1047973632812	105.18151760101318	0.00046969904	487.2
SA29_EXP_4	582	654.3631553649902	100.19353866577148	0.000105005456	488.04
SA29_EXP_4	583	653.9985179901123	99.64795589447021	2.6759635e-05	488.88
SA29_EXP_4	584	653.3953666687012	99.78107929229736	3.830162e-05	489.72
SA29_EXP_4	585	643.7138080596924	96.65915966033936	0.001843755	490.56
SA29_EXP_4	586	654.6230792999268	93.69466781616211	0.00047472236	491.4
SA29_EXP_4	587	655.7247161865234	99.53196287155151	7.9019956e-05	492.24
SA29_EXP_4	588	654.6852111816406	101.49680614471436	5.691519e-05	493.08
SA29_EXP_4	589	655.0419330596924	100.84414958953857	4.37091e-05	493.92
SA29_EXP_4	590	654.4089317321777	100.4478406906128	2.3918034e-05	494.76
SA29_EXP_4	591	653.955078125	99.41969633102417	0.00044355745	495.6
SA29_EXP_4	592	650.7051467895508	96.93968296051025	0.00035294646	496.44
SA29_EXP_4	593	652.4074554443359	97.54700660705566	0.00029626058	497.28
SA29_EXP_4	594	462.2938632965088	304.7303581237793	2.0153493e-05	498.12
SA29_EXP_4	595	655.2332401275635	93.80799293518066	0.00040129834	498.96
SA29_EXP_4	596	643.81103515625	98.34232807159424	5.1590625e-05	499.8
SA29_EXP_4	597	654.1853427886963	100.95273971557617	1.9589355e-05	500.64
SA29_EXP_4	598	487.4699115753174	303.66703033447266	2.0801075e-05	501.48
SA29_EXP_4	599	652.428150177002	102.57212162017822	0.00017796137	502.32
SA29_EXP_4	600	637.5449180603027	95.3467869758606	0.0014868205	503.16
SA29_EXP_4	601	652.7349472045898	99.85778331756592	0.00014825942	504.0
SA29_EXP_4	602	653.1711578369141	98.28997135162354	4.806431e-05	504.84
SA29_EXP_4	603	653.4516334533691	98.1704306602478	0.00010835548	505.68
SA29_EXP_4	604	653.54323387146	100.50044059753418	4.288286e-05	506.52
SA29_EXP_4	605	653.3409118652344	101.90175533294678	0.0014652759	507.36
SA29_EXP_4	606	679.509687423706	165.6240749359131	2.1807902e-05	508.2
SA29_EXP_4	607	654.6103000640869	97.0938491821289	0.0010216394	509.04
SA29_EXP_4	608	642.1512603759766	98.6925458908081	0.001806269	509.88
SA29_EXP_4	609	651.5127658843994	100.00847339630127	0.0007944749	510.72
SA29_EXP_4	610	654.3127059936523	100.96840381622314	0.00019996731	511.56
SA29_EXP_4	611	636.0490798950195	93.2623815536499	2.4624947e-05	512.4
SA29_EXP_4	612	653.8211822509766	100.62918663024902	5.012866e-05	513.24
SA29_EXP_4	613	652.9950141906738	100.06559371948242	2.885101e-05	514.08
SA29_EXP_4	614	653.4444808959961	100.17703056335449	4.0469422e-05	514.92
SA29_EXP_4	615	476.5035629272461	306.09715461730957	3.2249056e-05	515.76
SA29_EXP_4	616	655.5638313293457	101.67712211608887	0.0002039327	516.6
SA29_EXP_4	617	651.9049644470215	97.31354713439941	5.57257e-05	517.44
SA29_EXP_4	618	635.7988357543945	94.62018013000488	3.136262e-05	518.28
SA29_EXP_4	619	681.0133934020996	190.17325401306152	3.7477712e-05	519.12
SA29_EXP_4	620	466.3783073425293	305.2306365966797	1.6035468e-05	519.96
SA29_EXP_4	621	634.8933219909668	93.46442699432373	6.764899e-05	520.8
SA29_EXP_4	622	475.510311126709	304.6288204193115	2.2806153e-05	521.64
SA29_EXP_4	623	653.7611484527588	100.05480766296387	2.7769678e-05	522.48
SA29_EXP_4	624	488.22054862976074	304.5493698120117	1.8177116e-05	523.32
SA29_EXP_4	625	635.814380645752	93.18949699401855	3.625699e-05	524.16
SA29_EXP_4	626	452.9114246368408	305.5950164794922	2.0137277e-05	525.0
SA29_EXP_4	627	454.9639701843262	306.298885345459	2.0250667e-05	525.84
SA29_EXP_4	628	648.9208221435547	98.95179748535156	7.8834426e-05	526.68
SA29_EXP_4	629	653.5691738128662	100.4185438156128	5.0955634e-05	527.52
SA29_EXP_4	630	651.2374877929688	102.05819606781006	0.00040148068	528.36
SA29_EXP_4	631	404.8075199127197	273.2674026489258	2.2038907e-05	529.2
SA29_EXP_4	632	654.3361186981201	97.98467874526978	0.000100869904	530.04
SA29_EXP_4	633	664.4795417785645	104.24933910369873	0.0022901664	530.88
SA29_EXP_4	634	427.22015380859375	307.58434295654297	2.301836e-05	531.72
SA29_EXP_4	635	475.4591941833496	304.6513080596924	2.2903556e-05	532.56
SA29_EXP_4	636	664.3171310424805	102.38113403320312	0.0019294234	533.4
SA29_EXP_4	637	653.7124633789062	98.87274742126465	0.002807474	534.24
SA29_EXP_4	638	636.3077163696289	93.90389442443848	6.502017e-05	535.08
SA29_EXP_4	639	652.9264450073242	99.35885667800903	4.2568397e-05	535.92
SA29_EXP_4	640	681.7210674285889	190.07786750793457	3.870648e-05	536.76
SA29_EXP_4	641	653.9298057556152	100.33991575241089	2.5435338e-05	537.6
SA29_EXP_4	642	654.6643257141113	98.39457035064697	2.8552553e-05	538.44
SA29_EXP_4	643	656.0549259185791	100.11267185211182	7.6237e-05	539.28
SA29_EXP_4	644	663.3426666259766	103.59995126724243	0.0020367138	540.12
SA29_EXP_4	645	653.3063888549805	100.5473256111145	0.001041977	540.96
SA29_EXP_4	646	653.5439491271973	98.67127418518066	0.0033456848	541.8
SA29_EXP_4	647	654.0465354919434	99.55063819885254	9.5532276e-05	542.64
SA29_EXP_4	648	652.2234916687012	99.55766201019287	0.007434447	543.48
SA29_EXP_4	649	662.6658916473389	106.22401714324951	0.0005876063	544.32
SA29_EXP_4	650	662.5672817230225	107.34163284301758	0.00047789098	545.16
SA29_EXP_4	651	484.785795211792	311.51135444641113	1.9089392e-05	546.0
SA29_EXP_4	652	650.8585929870605	101.00711345672607	0.00027665493	546.84
SA29_EXP_4	653	653.0302047729492	100.15653133392334	3.898063e-05	547.68
SA29_EXP_4	654	643.3322906494141	100.9402084350586	3.082006e-05	548.52
SA29_EXP_4	655	642.352294921875	99.08320426940918	0.0015123297	549.36
SA29_EXP_4	656	321.74668312072754	306.2267303466797	0.0021826387	550.2
SA29_EXP_4	657	663.3365631103516	114.02573347091675	0.0011251211	551.04
SA29_EXP_4	658	662.0643615722656	106.43401622772217	0.007755698	551.88
SA29_EXP_4	659	662.3269081115723	106.9528341293335	0.0046795434	552.72
SA29_EXP_4	660	643.0411338806152	99.43408012390137	0.02322819	553.56
SA29_EXP_4	661	652.6066780090332	98.81310939788818	8.248206e-05	554.4
SA29_EXP_4	662	653.0994415283203	98.64070415496826	0.00012860021	555.24
SA29_EXP_4	663	489.26854133605957	305.3049659729004	2.2912665e-05	556.08
SA29_EXP_4	664	636.9566917419434	93.31632614135742	3.4844492e-05	556.92
SA29_EXP_4	665	477.8827667236328	306.0568428039551	2.5290841e-05	557.76
SA29_EXP_4	666	652.2853851318359	103.87869358062744	8.386742e-05	558.6
SA29_EXP_4	667	635.5048656463623	94.26056385040283	2.5956217e-05	559.44
SA29_EXP_4	668	635.3264808654785	94.01968717575073	2.259594e-05	560.28
SA29_EXP_4	669	617.9889678955078	93.27625751495361	2.342974e-05	561.12
SA29_EXP_4	670	652.650260925293	100.61731338500977	0.0006716163	561.96
SA29_EXP_4	671	650.437068939209	99.73375797271729	0.0040975213	562.8
SA29_EXP_4	672	680.9254169464111	190.25396347045898	4.24164e-05	563.64
SA29_EXP_4	673	653.4180641174316	97.8920030593872	0.00019264218	564.48
SA29_EXP_4	674	651.7719268798828	96.75825119018555	0.00017459277	565.32
SA29_EXP_4	675	652.372932434082	102.45570659637451	0.0001456345	566.16
SA29_EXP_4	676	483.1890106201172	311.66773796081543	2.2754533e-05	567.0
SA29_EXP_4	677	662.1057510375977	100.15051603317261	0.0009381107	567.84
SA29_EXP_4	678	661.5090370178223	102.90781259536743	0.00076865655	568.68
SA29_EXP_4	679	654.7573089599609	98.48560810089111	0.00011016192	569.52
SA29_EXP_4	680	498.6819267272949	303.0413246154785	1.5647398e-05	570.36
SA29_EXP_4	681	650.8872032165527	99.07299041748047	0.00023023391	571.2
SA29_EXP_4	682	642.3417091369629	103.35235118865967	4.233921e-05	572.04
SA29_EXP_4	683	653.815221786499	99.27024364471436	6.052654e-05	572.88
SA29_EXP_4	684	654.4589042663574	101.87338829040527	0.0025245755	573.72
SA29_EXP_4	685	320.8545684814453	313.54920387268066	0.001182179	574.56
SA29_EXP_4	686	634.6982002258301	92.88891077041626	0.00010927377	575.4
SA29_EXP_4	687	643.8303470611572	97.99062252044678	3.4753524e-05	576.24
SA29_EXP_4	688	482.7582359313965	311.9980716705322	1.9577348e-05	577.08
SA29_EXP_4	689	656.14013671875	92.99368143081665	0.0003923854	577.92
SA29_EXP_4	690	654.2616367340088	99.3478775024414	2.8711853e-05	578.76
SA29_EXP_4	691	680.7321071624756	189.33388710021973	3.9231763e-05	579.6
SA29_EXP_4	692	663.4874820709229	101.77863121032715	0.0016248395	580.44
SA29_EXP_4	693	662.9514694213867	105.88130950927734	0.0023645398	581.28
SA29_EXP_4	694	653.913402557373	100.23799896240234	0.007622606	582.12
SA29_EXP_4	695	653.3469200134277	98.29012870788574	0.000318745	582.96
SA29_EXP_4	696	653.9430618286133	99.06261920928955	9.2207214e-05	583.8
SA29_EXP_4	697	489.5683288574219	303.63404273986816	2.1545678e-05	584.64
SA29_EXP_4	698	678.8519382476807	176.51521682739258	2.5031863e-05	585.48
SA29_EXP_4	699	663.8192176818848	115.27369022369385	0.00039046	586.32
SA29_EXP_4	700	655.9565544128418	102.1953821182251	0.00061138807	587.16
SA29_EXP_4	701	435.53476333618164	312.51399993896484	2.5132205e-05	588.0
SA29_EXP_4	702	652.3801803588867	104.1059160232544	6.153971e-05	588.84
SA29_EXP_4	703	686.1502647399902	162.66406059265137	5.0689123e-05	589.68
SA29_EXP_4	704	652.6721954345703	100.18565654754639	7.683774e-05	590.52
SA29_EXP_4	705	653.9015769958496	94.892578125	0.00024825116	591.36
SA29_EXP_4	706	476.0003089904785	306.31482124328613	2.3121764e-05	592.2
SA29_EXP_4	707	618.0027961730957	93.16193103790283	4.4519707e-05	593.04
SA29_EXP_4	708	484.46521759033203	312.69086837768555	1.6722142e-05	593.88
SA29_EXP_4	709	642.8123474121094	99.69220161437988	0.00013814865	594.72
SA29_EXP_4	710	677.9579162597656	191.2653923034668	4.5960496e-05	595.56
SA29_EXP_4	711	651.8024444580078	93.38100671768188	0.00013555982	596.4
SA29_EXP_4	712	653.6937713623047	100.4194450378418	3.382698e-05	597.24
SA29_EXP_4	713	654.3811798095703	101.27854585647583	3.0975403e-05	598.08
SA29_EXP_4	714	655.3158760070801	103.50883483886719	7.6148e-05	598.92
SA29_EXP_4	715	655.535888671875	100.90263605117798	0.19480474	599.76
SA29_EXP_4	716	654.9795150756836	93.4146523475647	8.591835e-05	600.6
SA29_EXP_4	717	663.5783195495605	101.33048057556152	0.000421875	601.44
SA29_EXP_4	718	491.22915267944336	34.882915019989014	0.00036238375	602.28
SA29_EXP_4	719	451.5717029571533	306.4966106414795	1.8224466e-05	603.12
SA29_EXP_4	720	437.1953010559082	306.78794860839844	2.2542048e-05	603.96
SA29_EXP_4	721	460.7229709625244	269.6077823638916	1.8513045e-05	604.8
SA29_EXP_4	722	635.356616973877	91.93013906478882	2.1112442e-05	605.64
SA29_EXP_4	723	649.6093273162842	98.09287548065186	0.00030272655	606.48
SA29_EXP_4	724	654.9892425537109	108.94806861877441	0.0013022616	607.32
SA29_EXP_4	725	662.1816158294678	103.7642240524292	0.0008114522	608.16
SA29_EXP_4	726	643.7031745910645	99.98368978500366	2.9359995e-05	609.0
SA29_EXP_4	727	486.6293430328369	303.56675148010254	1.8432254e-05	609.84
SA29_EXP_4	728	652.0861625671387	101.93883419036865	0.0010779949	610.68
SA29_EXP_4	729	425.28767585754395	262.6817321777344	1.5657384e-05	611.52
SA29_EXP_4	730	652.3730754852295	99.81868028640747	0.000476941	612.36
SA29_EXP_4	731	643.5434341430664	98.74706268310547	3.0321431e-05	613.2
SA29_EXP_4	732	641.8563842773438	99.16451454162598	3.8540293e-05	614.04
SA29_EXP_4	733	652.7042388916016	92.85777568817139	0.00029214	614.88
SA29_EXP_4	734	655.4553985595703	100.29049873352051	5.0030947e-05	615.72
SA29_EXP_4	735	618.1018352508545	68.53576183319092	3.3765133e-05	616.56
SA29_EXP_4	736	427.98919677734375	270.19389152526855	2.2415827e-05	617.4
SA29_EXP_4	737	652.9718399047852	97.1302843093872	7.933911e-05	618.24
SA29_EXP_4	738	654.1213989257812	99.32224988937378	0.00010151796	619.08
SA29_EXP_4	739	655.2352905273438	99.40196514129639	0.0022270342	619.92
SA29_EXP_4	740	635.8925819396973	93.17411184310913	3.5172165e-05	620.76
SA29_EXP_4	741	651.2289047241211	93.02980899810791	0.00013589127	621.6
SA29_EXP_4	742	483.93516540527344	310.7923221588135	2.1727961e-05	622.44
SA29_EXP_4	743	653.3690452575684	99.52262878417969	5.8510806e-05	623.28
SA29_EXP_4	744	476.1960029602051	304.57998275756836	2.7102056e-05	624.12
SA29_EXP_4	745	635.257625579834	93.07171583175659	4.771986e-05	624.96
SA29_EXP_4	746	474.90692138671875	302.1017646789551	1.8576993e-05	625.8
SA29_EXP_4	747	662.9846572875977	106.19939804077148	0.00066386745	626.64
SA29_EXP_4	748	654.386043548584	98.96203994750977	0.0001176704	627.48
SA29_EXP_4	749	655.6442260742188	102.90286302566528	0.0001956969	628.32
SA29_EXP_4	750	437.6561164855957	307.450475692749	1.9949537e-05	629.16
SA29_EXP_4	751	489.87555503845215	304.0858268737793	2.6916729e-05	630.0
SA29_EXP_4	752	655.4883003234863	100.61317920684814	0.007851162	630.84
SA29_EXP_4	753	654.0423393249512	100.11234283447266	0.00011767523	631.68
SA29_EXP_4	754	642.5814628601074	98.90795230865479	0.00019332007	632.52
SA29_EXP_4	755	652.4633407592773	101.46831035614014	0.0029123388	633.36
SA29_EXP_4	756	426.2503147125244	272.27625846862793	1.7693677e-05	634.2
SA29_EXP_4	757	633.525562286377	91.91208600997925	9.879852e-05	635.04
SA29_EXP_4	758	654.7329425811768	102.45448350906372	0.004667873	635.88
SA29_EXP_4	759	653.5080432891846	97.9912519454956	0.00066063664	636.72
SA29_EXP_4	760	476.20439529418945	304.13214683532715	2.5451738e-05	637.56
SA29_EXP_4	761	643.5558319091797	99.5509386062622	5.1534524e-05	638.4
SA29_EXP_4	762	427.7870178222656	307.0737361907959	2.35907e-05	639.24
SA29_EXP_4	763	653.232479095459	99.68990564346313	0.00013368017	640.08
SA29_EXP_4	764	653.2243728637695	104.16023254394531	9.83418e-05	640.92
SA29_EXP_4	765	643.480396270752	100.5426836013794	0.00010225752	641.76
SA29_EXP_4	766	652.3208141326904	101.003737449646	0.00013194342	642.6
SA29_EXP_4	767	643.5013771057129	98.81959676742554	0.00011025861	643.44
SA29_EXP_4	768	654.5763492584229	102.07747220993042	0.00016034448	644.28
SA29_EXP_4	769	474.63841438293457	306.4944076538086	2.6202208e-05	645.12
SA29_EXP_4	770	643.5033798217773	95.9394907951355	0.0001088968	645.96
SA29_EXP_4	771	652.8033256530762	99.58954811096191	0.0011296344	646.8
SA29_EXP_4	772	652.8848648071289	98.88826131820679	0.0002988771	647.64
SA29_EXP_4	773	650.7170677185059	97.58551597595215	0.00041474623	648.48
SA29_EXP_4	774	654.4594764709473	99.18062210083008	3.9967035e-05	649.32
SA29_EXP_4	775	643.2960510253906	99.33920860290527	9.073514e-05	650.16
SA29_EXP_4	776	676.0015487670898	131.9243860244751	2.6235264e-05	651.0
SA29_EXP_4	777	653.1352043151855	99.16344165802002	7.299328e-05	651.84
SA29_EXP_4	778	654.1851043701172	100.36394119262695	4.590408e-05	652.68
SA29_EXP_4	779	652.906322479248	101.8722152709961	0.0019483932	653.52
SA29_EXP_4	780	477.2171974182129	305.4434108734131	2.5483896e-05	654.36
SA29_EXP_4	781	651.7945289611816	101.92999362945557	9.488965e-05	655.2
SA29_EXP_4	782	436.1138343811035	270.96038818359375	2.0885393e-05	656.04
SA29_EXP_4	783	643.3370590209961	99.62815046310425	2.8540633e-05	656.88
SA29_EXP_4	784	643.4703350067139	100.05366325378418	3.6000587e-05	657.72
SA29_EXP_4	785	674.9185085296631	133.50351333618164	2.9721316e-05	658.56
SA29_EXP_4	786	652.0806312561035	97.19790458679199	0.0005868999	659.4
SA29_EXP_4	787	428.42674255371094	274.6390628814697	2.1462625e-05	660.24
SA29_EXP_4	788	642.0688629150391	96.39452934265137	7.1045615e-05	661.08
SA29_EXP_4	789	654.1191101074219	100.73079586029053	0.00012505577	661.92
SA29_EXP_4	790	438.54169845581055	306.2860679626465	2.0688643e-05	662.76
SA29_EXP_4	791	657.4746131896973	108.07551383972168	0.10657296	663.6
SA29_EXP_4	792	654.604959487915	103.1329607963562	0.00024581296	664.44
SA29_EXP_4	793	654.2864799499512	100.26795387268066	7.4161195e-05	665.28
SA29_EXP_4	794	654.7389984130859	99.16986465454102	9.763577e-05	666.12
SA29_EXP_4	795	654.4405460357666	100.37615060806274	0.00012474562	666.96
SA29_EXP_4	796	653.9066791534424	99.06699657440186	3.5160323e-05	667.8
SA29_EXP_4	797	653.6564350128174	98.7380862236023	1.9662142e-05	668.64
SA29_EXP_4	798	473.7713813781738	273.0187797546387	1.6651293e-05	669.48
SA29_EXP_4	799	675.3783226013184	133.13013553619385	3.4174045e-05	670.32
SA29_EXP_4	800	435.50872802734375	299.66219902038574	2.2702903e-05	671.16
SA29_EXP_4	801	653.2229900360107	98.5115647315979	0.00040065235	672.0
SA29_EXP_4	802	183.73713493347168	117.97582626342773	0.0010797463	672.84
SA29_EXP_4	803	488.96875381469727	304.39106941223145	2.0750866e-05	673.68
SA29_EXP_4	804	424.50361251831055	278.55162620544434	1.841932e-05	674.52
SA29_EXP_4	805	486.0969066619873	309.9601364135742	2.3399396e-05	675.36
SA29_EXP_4	806	652.9601097106934	94.05637264251709	3.33981e-05	676.2
SA29_EXP_4	807	404.64720726013184	309.0295600891113	1.9279936e-05	677.04
SA29_EXP_4	808	649.7561454772949	99.42785739898682	0.00010378748	677.88
SA29_EXP_4	809	619.8679447174072	92.24567413330078	2.275143e-05	678.72
SA29_EXP_4	810	680.8870792388916	198.07780265808105	2.2319771e-05	679.56
SA29_EXP_4	811	634.9501609802246	93.37981224060059	5.455758e-05	680.4
SA29_EXP_4	812	436.5175247192383	307.72350311279297	2.5142777e-05	681.24
SA29_EXP_4	813	438.06118965148926	307.01683044433594	2.1443475e-05	682.08
SA29_EXP_4	814	654.091739654541	98.28401327133179	0.0002618531	682.92
SA29_EXP_4	815	652.9086589813232	102.28734254837036	0.00015878012	683.76
SA29_EXP_4	816	653.9289951324463	101.04845523834229	0.00012906101	684.6
SA29_EXP_4	817	452.46992111206055	306.6705322265625	2.3198094e-05	685.44
SA29_EXP_4	818	654.0392398834229	99.7532844543457	6.0480157e-05	686.28
SA29_EXP_4	819	476.2650966644287	306.16673469543457	2.4008441e-05	687.12
SA29_EXP_4	820	642.1085357666016	98.07961463928223	2.9739973e-05	687.96
SA29_EXP_4	821	653.4708976745605	100.99403858184814	6.08051e-05	688.8
SA29_EXP_4	822	652.5266647338867	94.39530372619629	6.293995e-05	689.64
SA29_EXP_4	823	653.8846015930176	99.10314559936523	0.00034734464	690.48
SA29_EXP_4	824	651.3340950012207	101.35697364807129	0.0002910516	691.32
SA29_EXP_4	825	663.5268211364746	102.26553440093994	0.0013040254	692.16
SA29_EXP_4	826	663.255500793457	104.53388214111328	0.0063405163	693.0
SA29_EXP_4	827	248.71423244476318	307.01900482177734	2.0389532e-05	693.84
SA29_EXP_4	828	653.2814979553223	99.34292793273926	0.000104449515	694.68
SA29_EXP_4	829	642.3480987548828	95.97066879272461	0.00013668633	695.52
SA29_EXP_4	830	430.8520793914795	306.0768699645996	2.1922673e-05	696.36
SA29_EXP_4	831	488.7859344482422	304.8205089569092	2.4044642e-05	697.2
SA29_EXP_4	832	654.1423797607422	99.00259494781494	9.2586255e-05	698.04
SA29_EXP_4	833	656.3170433044434	93.60713481903076	0.0014235676	698.88
SA29_EXP_4	834	487.54897117614746	303.7126064300537	2.3667853e-05	699.72
SA29_EXP_4	835	651.4323234558105	101.87068462371826	0.00019471806	700.56
SA29_EXP_4	836	650.5851745605469	101.95996284484863	0.00257436	701.4
SA29_EXP_4	837	650.2045154571533	100.27052879333496	6.384594e-05	702.24
SA29_EXP_4	838	653.4627914428711	99.29463386535645	4.532174e-05	703.08
SA29_EXP_4	839	654.7212600708008	99.9951982498169	0.000111833055	703.92
SA29_EXP_4	840	665.461015701294	102.41992235183716	0.0036610342	704.76
SA29_EXP_4	841	663.6286735534668	115.18805980682373	0.00050482893	705.6
SA29_EXP_4	842	660.9870910644531	102.78308629989624	0.0036572495	706.44
SA29_EXP_4	843	644.9203968048096	101.17680072784424	2.6855963e-05	707.28
SA29_EXP_4	844	653.0453681945801	99.15233373641968	3.526079e-05	708.12
SA29_EXP_4	845	490.62910079956055	35.729180574417114	0.00085538614	708.96
SA29_EXP_4	846	653.5714626312256	94.19433832168579	0.00083394285	709.8
SA29_EXP_4	847	654.0962219238281	100.43206214904785	6.305608e-05	710.64
SA29_EXP_4	848	653.0996322631836	98.99287462234497	0.006711809	711.48
SA29_EXP_4	849	653.6247253417969	100.86413383483887	0.0012437471	712.32
SA29_EXP_4	850	635.9939575195312	94.0346360206604	3.4963887e-05	713.16
SA29_EXP_4	851	649.6399879455566	99.23190593719482	0.00030309535	714.0
SA29_EXP_4	852	445.7324981689453	314.1239261627197	1.8947794e-05	714.84
SA29_EXP_4	853	652.4063110351562	97.86116123199463	0.00014345466	715.68
SA29_EXP_4	854	653.1904220581055	100.03990173339844	3.063785e-05	716.52
SA29_EXP_4	855	618.1568145751953	165.51884651184082	4.5496115e-05	717.36
SA29_EXP_4	856	657.4740409851074	99.81194972991943	0.102538355	718.2
SA29_EXP_4	857	488.94996643066406	305.32854080200195	2.3367083e-05	719.04
SA29_EXP_4	858	652.4371147155762	100.1308536529541	0.00046218815	719.88
SA29_EXP_4	859	484.3489646911621	313.0981922149658	2.1758731e-05	720.72
SA29_EXP_4	860	448.16532135009766	313.61480712890625	1.9002064e-05	721.56
SA29_EXP_4	861	486.64655685424805	305.38965225219727	2.8617025e-05	722.4
SA29_EXP_4	862	662.6204967498779	105.29829025268555	0.0041377116	723.24
SA29_EXP_4	863	653.8445472717285	103.6393690109253	0.002871766	724.08
SA29_EXP_4	864	465.301513671875	307.1593952178955	2.8220375e-05	724.92
SA29_EXP_4	865	475.44755935668945	305.85840225219727	2.6317179e-05	725.76
SA29_EXP_4	866	663.075065612793	106.6915225982666	0.047605727	726.6
SA29_EXP_4	867	652.9289245605469	94.20483112335205	0.000120045894	727.44
SA29_EXP_4	868	461.21349334716797	313.50022315979004	1.651702e-05	728.28
SA29_EXP_4	869	654.5574188232422	99.22640562057495	2.2019074e-05	729.12
SA29_EXP_4	870	652.2311687469482	97.77688980102539	0.00011654366	729.96
SA29_EXP_4	871	652.0756721496582	100.21801471710205	0.00013332856	730.8
SA29_EXP_4	872	642.5867080688477	92.50934600830078	4.6423902e-05	731.64
SA29_EXP_4	873	617.3687934875488	69.33822870254517	6.681336e-05	732.48
SA29_EXP_4	874	648.3309745788574	94.0228271484375	0.00034328396	733.32
SA29_EXP_4	875	653.4011840820312	98.80234479904175	9.045187e-05	734.16
SA29_EXP_4	876	654.3719291687012	98.55990171432495	0.00012931538	735.0
SA29_EXP_4	877	654.8375129699707	101.759033203125	5.2403564e-05	735.84
SA29_EXP_4	878	653.6362171173096	98.19256067276001	0.00011112529	736.68
SA29_EXP_4	879	682.2934150695801	189.73344326019287	6.928483e-05	737.52
SA29_EXP_4	880	664.2571449279785	101.66462659835815	0.00042838277	738.36
SA29_EXP_4	881	663.0987644195557	104.71174478530884	0.0002694054	739.2
SA29_EXP_4	882	490.3650760650635	304.1971492767334	2.1062126e-05	740.04
SA29_EXP_4	883	652.2522926330566	100.73714017868042	0.0015311284	740.88
SA29_EXP_4	884	476.85537338256836	305.8633804321289	2.3159302e-05	741.72
SA29_EXP_4	885	454.0217876434326	306.51065826416016	1.9913365e-05	742.56
SA29_EXP_4	886	654.3620586395264	100.89334487915039	7.031868e-05	743.4
SA29_EXP_4	887	680.410099029541	189.98974800109863	8.8464905e-05	744.24
SA29_EXP_4	888	663.5451316833496	104.76840019226074	0.0013207184	745.08
SA29_EXP_4	889	652.4456977844238	101.1323618888855	0.00063577475	745.92
SA29_EXP_4	890	654.3926239013672	98.41314554214478	0.012114142	746.76
SA29_EXP_4	891	489.28308486938477	305.23778915405273	2.645815e-05	747.6
SA29_EXP_4	892	664.051103591919	102.20149040222168	0.0004256784	748.44
SA29_EXP_4	893	654.3400764465332	98.36603164672852	0.0001839543	749.28
SA29_EXP_4	894	652.4680614471436	100.16359090805054	0.00012409904	750.12
SA29_EXP_4	895	653.8243293762207	98.19638729095459	6.757819e-05	750.96
SA29_EXP_4	896	476.41286849975586	304.5088863372803	2.3060657e-05	751.8
SA29_EXP_4	897	437.1166229248047	306.91248893737793	2.0327483e-05	752.64
SA29_EXP_4	898	425.42686462402344	273.0702209472656	2.216106e-05	753.48
SA29_EXP_4	899	438.4460926055908	306.51941299438477	1.7577095e-05	754.32
SA29_EXP_4	900	641.5561676025391	94.39716339111328	6.819189e-05	755.16
SA29_EXP_4	901	478.0521869659424	306.10679626464844	2.0004403e-05	756.0
SA29_EXP_4	902	653.7829875946045	100.01709222793579	3.966309e-05	756.84
SA29_EXP_4	903	477.34289169311523	304.52038764953613	2.4032492e-05	757.68
SA29_EXP_4	904	617.3925399780273	67.86659717559814	0.00010260407	758.52
SA29_EXP_4	905	654.8484802246094	99.23046112060547	0.00013797487	759.36
SA29_EXP_4	906	652.2690773010254	99.01777982711792	7.5133416e-05	760.2
SA29_EXP_4	907	462.07823753356934	306.34265899658203	2.1370839e-05	761.04
SA29_EXP_4	908	681.1215400695801	197.90406703948975	2.4753008e-05	761.88
SA29_EXP_4	909	653.8723468780518	100.54676055908203	6.810117e-05	762.72
SA29_EXP_4	910	663.9041900634766	116.30262851715088	0.00046676534	763.56
SA29_EXP_4	911	434.5165729522705	310.95462799072266	1.553185e-05	764.4
SA29_EXP_4	912	651.3062000274658	100.05162477493286	9.246194e-05	765.24
SA29_EXP_4	913	637.1114730834961	94.84155893325806	0.00052010297	766.08
SA29_EXP_4	914	654.5293807983398	99.51770782470703	0.00032496674	766.92
SA29_EXP_4	915	652.8080463409424	100.40213584899902	6.6724984e-05	767.76
SA29_EXP_4	916	477.42576599121094	303.01042556762695	2.6366113e-05	768.6
SA29_EXP_4	917	635.6799125671387	92.47416973114014	8.057843e-05	769.44
SA29_EXP_4	918	654.6187400817871	99.40458297729492	0.00019777496	770.28
SA29_EXP_4	919	653.156566619873	101.85529232025146	0.006551612	771.12
SA29_EXP_4	920	238.77933025360107	272.62078285217285	2.0902908e-05	771.96
SA29_EXP_4	921	650.8287906646729	94.8070764541626	0.0011968863	772.8
SA29_EXP_4	922	651.5091419219971	97.1719765663147	0.00017236074	773.64
SA29_EXP_4	923	465.5886650085449	305.2581024169922	2.150844e-05	774.48
SA29_EXP_4	924	635.2108001708984	93.05925607681274	4.0839743e-05	775.32
SA29_EXP_4	925	654.0099143981934	98.76169681549072	0.00029055504	776.16
SA29_EXP_4	926	475.61516761779785	303.86112213134766	2.0701453e-05	777.0
SA29_EXP_4	927	653.5994529724121	99.45290565490723	3.306219e-05	777.84
SA29_EXP_4	928	654.3330192565918	99.75128889083862	0.0011498398	778.68
SA29_EXP_4	929	654.2445659637451	105.39359092712402	0.0073740166	779.52
SA29_EXP_4	930	642.6560878753662	98.78416299819946	0.0009786511	780.36
SA29_EXP_4	931	653.2465934753418	104.48381423950195	0.04762036	781.2
SA29_EXP_4	932	472.666072845459	306.6573715209961	2.3863582e-05	782.04
SA29_EXP_4	933	652.957820892334	99.50675010681152	0.00019126182	782.88
SA29_EXP_4	934	647.9295253753662	100.341796875	0.0005206947	783.72
SA29_EXP_4	935	652.2894382476807	100.35864114761353	0.0012214931	784.56
SA29_EXP_4	936	651.758623123169	99.64886426925659	0.00020164608	785.4
SA29_EXP_4	937	643.0919647216797	95.47014713287354	3.213528e-05	786.24
SA29_EXP_4	938	651.6155242919922	101.04080200195312	7.369345e-05	787.08
SA29_EXP_4	939	426.262903213501	306.03567123413086	1.681478e-05	787.92
SA29_EXP_4	940	475.5023002624512	305.634183883667	2.3428356e-05	788.76
SA29_EXP_4	941	462.8480911254883	303.51107597351074	1.981945e-05	789.6
SA29_EXP_4	942	476.30863189697266	305.02535820007324	2.7646862e-05	790.44
SA29_EXP_4	943	662.4302864074707	113.12102794647217	0.0023380804	791.28
SA29_EXP_4	944	678.7505149841309	177.21330642700195	3.6005396e-05	792.12
SA29_EXP_4	945	653.1293869018555	98.84034633636475	6.3148334e-05	792.96
SA29_EXP_4	946	651.3936042785645	99.3816089630127	0.00013067345	793.8
SA29_EXP_4	947	651.8670082092285	100.24075984954834	8.4029365e-05	794.64
SA29_EXP_4	948	650.6129741668701	97.63402462005615	0.00037187396	795.48
SA29_EXP_4	949	464.8394584655762	306.1747455596924	2.433382e-05	796.32
SA29_EXP_4	950	643.8346862792969	98.83157730102539	0.0005184895	797.16
SA29_EXP_4	951	650.8125305175781	100.06778240203857	0.00035632105	798.0
SA29_EXP_4	952	653.4213066101074	106.32637023925781	0.00012454786	798.84
SA29_EXP_4	953	662.6884460449219	113.5460615158081	0.0011471562	799.68
SA29_EXP_4	954	663.7457370758057	103.4044075012207	0.0031908855	800.52
SA29_EXP_4	955	654.2142868041992	101.69835090637207	2.6178455e-05	801.36
SA29_EXP_4	956	653.9004325866699	98.71447563171387	6.889953e-05	802.2
SA29_EXP_4	957	475.1649856567383	305.2513790130615	2.4441571e-05	803.04
SA29_EXP_4	958	451.49803161621094	305.7754325866699	1.8597804e-05	803.88
SA29_EXP_4	959	488.6075496673584	304.73673820495605	2.4887e-05	804.72
SA29_EXP_4	960	653.3472061157227	100.24739742279053	0.000184154	805.56
SA29_EXP_4	961	476.4826774597168	306.78760528564453	2.1962807e-05	806.4
SA29_EXP_4	962	678.5106658935547	191.60822868347168	4.6772067e-05	807.24
SA29_EXP_4	963	653.9506912231445	100.98140716552734	5.363583e-05	808.08
SA29_EXP_4	964	653.601598739624	98.59477758407593	0.00020806452	808.92
SA29_EXP_4	965	653.0409812927246	99.83792781829834	0.00013003219	809.76
SA29_EXP_4	966	635.6282234191895	93.94753217697144	2.4184923e-05	810.6
SA29_EXP_4	967	654.987096786499	99.17405605316162	5.3646934e-05	811.44
SA29_EXP_4	968	653.3955574035645	99.98385429382324	0.00015010154	812.28
SA29_EXP_4	969	652.2808074951172	100.19213676452637	0.00032138385	813.12
SA29_EXP_4	970	475.52480697631836	303.68019104003906	2.2882705e-05	813.96
SA29_EXP_4	971	653.0904769897461	98.85329961776733	0.00014348654	814.8
SA29_EXP_4	972	435.15896797180176	293.2697868347168	2.70137e-05	815.64
SA29_EXP_4	973	642.116641998291	100.71635484695435	6.5853965e-05	816.48
SA29_EXP_4	974	634.5977783203125	93.70266437530518	3.0138051e-05	817.32
SA29_EXP_4	975	680.0961494445801	189.74923610687256	2.464137e-05	818.16
SA29_EXP_4	976	654.1298866271973	99.156174659729	3.9554307e-05	819.0
SA29_EXP_4	977	416.7647361755371	272.5656223297119	2.0078083e-05	819.84
SA29_EXP_4	978	475.87451934814453	305.65587043762207	2.5468833e-05	820.68
SA29_EXP_4	979	651.563024520874	99.49856042861938	0.0002347635	821.52
SA29_EXP_4	980	652.2509574890137	94.44786787033081	0.00068038865	822.36
SA29_EXP_4	981	489.0052795410156	302.22570419311523	2.0717649e-05	823.2
SA29_EXP_4	982	427.37317085266113	271.7790985107422	2.4650819e-05	824.04
SA29_EXP_4	983	651.4320373535156	101.89116954803467	0.0012926542	824.88
SA29_EXP_4	984	662.6945495605469	104.51186656951904	0.0011807807	825.72
SA29_EXP_4	985	653.479528427124	99.5783257484436	3.8231665e-05	826.56
SA29_EXP_4	986	426.7714500427246	270.0134754180908	2.1383397e-05	827.4
SA29_EXP_4	987	618.3693885803223	93.20703506469727	3.5415473e-05	828.24
SA29_EXP_4	988	653.9611339569092	98.99444103240967	2.3030612e-05	829.08
SA29_EXP_4	989	654.5737266540527	99.09122943878174	4.10728e-05	829.92
SA29_EXP_4	990	488.8986587524414	303.0000114440918	1.9271112e-05	830.76
SA29_EXP_4	991	634.2313289642334	92.82270669937134	2.471758e-05	831.6
SA29_EXP_4	992	615.3856754302979	82.38415718078613	3.1536474e-05	832.44
SA29_EXP_4	993	428.41711044311523	306.75427436828613	2.2323922e-05	833.28
SA29_EXP_4	994	654.5922756195068	99.01618480682373	4.4154065e-05	834.12
SA29_EXP_4	995	651.7889022827148	93.82420778274536	0.00011653633	834.96
SA29_EXP_4	996	654.0875911712646	93.15256118774414	8.6618005e-05	835.8
SA29_EXP_4	997	653.1615257263184	102.42045879364014	0.0002317885	836.64
SA29_EXP_4	998	653.7060260772705	100.04267692565918	6.3988504e-05	837.48
SA29_EXP_4	999	652.8870582580566	99.52454566955566	7.484594e-05	838.32
SA29_EXP_4	1000	652.315616607666	99.0620756149292	2.3938435e-05	839.16
SA29_EXP_4	1001	651.7699241638184	100.96073627471924	0.00047126017	840.0
SA29_EXP_4	1002	654.8956394195557	93.15158128738403	0.00046271342	840.84
SA29_EXP_4	1003	649.653434753418	96.20188236236572	0.0025720934	841.68
SA29_EXP_4	1004	641.5004730224609	95.46524047851562	9.482118e-05	842.52
SA29_EXP_4	1005	655.2007675170898	99.9162483215332	0.00018863569	843.36
SA29_EXP_4	1006	633.7177276611328	94.68918800354004	4.0575615e-05	844.2
SA29_EXP_4	1007	652.0185470581055	101.07344627380371	0.0002739859	845.04
SA29_EXP_4	1008	476.36613845825195	305.8103370666504	2.1406717e-05	845.88
SA29_EXP_4	1009	654.2108535766602	98.47949266433716	0.00015943902	846.72
SA29_EXP_4	1010	477.2491455078125	303.61907958984375	2.4005372e-05	847.56
SA29_EXP_4	1011	654.1802406311035	99.17928457260132	4.863632e-05	848.4
SA29_EXP_4	1012	652.4900436401367	98.6962366104126	8.3515704e-05	849.24
SA29_EXP_4	1013	476.0554313659668	304.59620475769043	2.6800086e-05	850.08
SA29_EXP_4	1014	488.95277976989746	304.2080783843994	2.3812183e-05	850.92
SA29_EXP_4	1015	651.9668579101562	99.4962215423584	0.0002588419	851.76
SA29_EXP_4	1016	642.7772521972656	99.6253252029419	6.7168425e-05	852.6
SA29_EXP_4	1017	652.5826930999756	99.09680128097534	0.0101646	853.44
SA29_EXP_4	1018	655.5070877075195	101.67160034179688	0.001035152	854.28
SA29_EXP_4	1019	475.7972717285156	305.07142066955566	2.4989407e-05	855.12
SA29_EXP_4	1020	652.9637813568115	102.3738169670105	3.0435574e-05	855.96
SA29_EXP_4	1021	430.01089096069336	305.74536323547363	1.8813436e-05	856.8
SA29_EXP_4	1022	474.7641086578369	305.38856506347656	1.8907216e-05	857.64
SA29_EXP_4	1023	654.2147636413574	101.26540660858154	0.000116432806	858.48
SA29_EXP_4	1024	653.8639545440674	99.80617046356201	3.559608e-05	859.32
SA29_EXP_4	1025	489.16988372802734	35.05999803543091	0.00019858428	860.16
SA29_EXP_4	1026	452.0116329193115	306.45498275756836	2.1430145e-05	861.0
SA29_EXP_4	1027	642.4229621887207	97.24074840545654	0.0011799358	861.84
SA29_EXP_4	1028	635.2983474731445	94.56772327423096	4.893118e-05	862.68
SA29_EXP_4	1029	653.2338619232178	100.26912689208984	0.0008346209	863.52
SA29_EXP_4	1030	652.3728370666504	99.44183349609375	0.000489943	864.36
SA29_EXP_4	1031	634.494161605835	94.4709062576294	3.659533e-05	865.2
SA29_EXP_4	1032	491.5006637573242	35.23134112358093	0.00027597524	866.04
SA29_EXP_4	1033	652.8535842895508	104.90166664123535	5.4576e-05	866.88
SA29_EXP_4	1034	657.1023941040039	109.99176979064941	0.06216706	867.72
SA29_EXP_4	1035	652.753496170044	102.81967163085938	0.0002742721	868.56
SA29_EXP_4	1036	649.1412162780762	100.32742738723755	0.00028555686	869.4
SA29_EXP_4	1037	642.2048568725586	98.00718784332275	0.0014862254	870.24
SA29_EXP_4	1038	653.070068359375	98.8871955871582	3.0150386e-05	871.08
SA29_EXP_4	1039	633.9085578918457	92.34727621078491	8.9847534e-05	871.92
SA29_EXP_4	1040	642.4903869628906	99.45274829864502	6.948505e-05	872.76
SA29_EXP_4	1041	641.9641017913818	99.43699836730957	0.0016746974	873.6
SA29_EXP_4	1042	643.0535316467285	99.61071968078613	0.00021167334	874.44
SA29_EXP_4	1043	653.7567138671875	104.07395839691162	0.00097344076	875.28
SA29_EXP_4	1044	651.7023086547852	101.5743899345398	0.0002225918	876.12
SA29_EXP_4	1045	633.1499099731445	93.2968282699585	0.00013275033	876.96
SA29_EXP_4	1046	644.1136360168457	99.6997618675232	3.572248e-05	877.8
SA29_EXP_4	1047	650.9729862213135	94.60279941558838	0.0007775375	878.64
SA29_EXP_4	1048	653.4058570861816	93.60596895217896	0.00023199478	879.48
SA29_EXP_4	1049	487.46328353881836	304.18670654296875	2.1964002e-05	880.32
SA29_EXP_4	1050	653.9946556091309	100.94156742095947	3.715122e-05	881.16
SA29_EXP_4	1051	651.6273498535156	99.60634231567383	0.00024611055	882.0
SA29_EXP_4	1052	650.1283645629883	99.66270446777344	0.00037859025	882.84
SA29_EXP_4	1053	643.3276653289795	99.97926235198975	0.00010125953	883.68
SA29_EXP_4	1054	654.2156219482422	100.00374555587769	5.445098e-05	884.52
SA29_EXP_4	1055	653.8042068481445	97.59163856506348	8.708154e-05	885.36
SA29_EXP_4	1056	656.5190315246582	109.7652268409729	0.0076971552	886.2
SA29_EXP_4	1057	655.3252696990967	102.25870370864868	0.00019878944	887.04
SA29_EXP_4	1058	451.9035816192627	306.0109519958496	2.003749e-05	887.88
SA29_EXP_4	1059	634.3784332275391	94.01822090148926	0.00026673437	888.72
SA29_EXP_4	1060	452.20274925231934	305.5686664581299	2.573292e-05	889.56
SA29_EXP_4	1061	653.4879207611084	97.63687133789062	2.529581e-05	890.4
SA29_EXP_4	1062	637.5335693359375	94.41530227661133	0.00019751603	891.24
SA29_EXP_4	1063	653.7196159362793	100.91946601867676	8.590123e-05	892.08
SA29_EXP_4	1064	652.5155544281006	100.41669845581055	2.8398204e-05	892.92
SA29_EXP_4	1065	653.3907890319824	98.92208576202393	6.643116e-05	893.76
SA29_EXP_4	1066	652.2364616394043	97.10572242736816	0.0018556454	894.6
SA29_EXP_4	1067	652.7567863464355	96.99269771575928	5.6397166e-05	895.44
SA29_EXP_4	1068	650.9457588195801	99.8571252822876	0.00016587325	896.28
SA29_EXP_4	1069	654.60205078125	99.91739273071289	3.8500504e-05	897.12
SA29_EXP_4	1070	663.1771087646484	104.64956760406494	0.00020584425	897.96
SA29_EXP_4	1071	428.2552719116211	271.0080814361572	2.3663632e-05	898.8
SA29_EXP_4	1072	664.1144752502441	104.53371047973633	0.00028302832	899.64
SA29_EXP_4	1073	635.8003616333008	95.58207035064697	0.00024649783	900.48
SA29_EXP_4	1074	652.3897647857666	98.58748197555542	0.00049549766	901.32
SA29_EXP_4	1075	650.3886222839355	98.56307029724121	0.020962587	902.16
SA29_EXP_4	1076	653.2143592834473	102.64490604400635	0.00082030916	903.0
SA29_EXP_4	1077	653.9360046386719	99.89338874816895	4.7167574e-05	903.84
SA29_EXP_4	1078	663.6068820953369	103.62429857254028	0.00039958453	904.68
SA29_EXP_4	1079	448.3142375946045	310.92613220214844	2.0610601e-05	905.52
SA29_EXP_4	1080	655.8821678161621	103.09116840362549	0.00021459677	906.36
SA29_EXP_4	1081	654.9847602844238	103.3981704711914	0.00026992144	907.2
SA29_EXP_4	1082	652.9744148254395	103.87169122695923	5.806812e-05	908.04
SA29_EXP_4	1083	651.894998550415	102.18214988708496	0.00028079853	908.88
SA29_EXP_4	1084	651.8465995788574	100.31720638275146	0.0002837759	909.72
SA29_EXP_4	1085	654.8364162445068	99.877610206604	0.002882473	910.56
SA29_EXP_4	1086	663.8195514678955	101.15089416503906	0.0002772054	911.4
SA29_EXP_4	1087	635.5525970458984	95.4926347732544	4.0664785e-05	912.24
SA29_EXP_4	1088	660.5674743652344	105.03665685653687	0.07438343	913.08
SA29_EXP_4	1089	665.6940460205078	102.89287090301514	6.146474e-05	913.92
SA29_EXP_4	1090	633.7870597839355	93.9059042930603	3.401862e-05	914.76
SA29_EXP_4	1091	427.07839012145996	273.69054794311523	2.1639124e-05	915.6
SA29_EXP_4	1092	643.4928894042969	99.76531505584717	3.4095658e-05	916.44
SA29_EXP_4	1093	642.3110961914062	98.32117080688477	0.0003517436	917.28
SA29_EXP_4	1094	652.7946949005127	101.12830638885498	3.4596524e-05	918.12
SA29_EXP_4	1095	651.7481803894043	99.48582887649536	0.00030805892	918.96
SA29_EXP_4	1096	491.74795150756836	35.29123306274414	0.00036618297	919.8
SA29_EXP_4	1097	653.5525321960449	99.23020362854004	4.961645e-05	920.64
SA29_EXP_4	1098	654.1234970092773	98.95203351974487	2.9646975e-05	921.48
SA29_EXP_4	1099	474.7014045715332	305.58420181274414	1.989372e-05	922.32
SA29_EXP_4	1100	652.0374298095703	97.66070365905762	0.00055133266	923.16
SA29_EXP_4	1101	653.0608654022217	97.18849897384644	0.00012671274	924.0
SA29_EXP_4	1102	652.495002746582	98.40229511260986	7.655376e-05	924.84
SA29_EXP_4	1103	653.7674903869629	99.21631336212158	5.1157007e-05	925.68
SA29_EXP_4	1104	638.8107299804688	97.11949825286865	0.0026541878	926.52
SA29_EXP_4	1105	653.5720825195312	100.89667797088623	0.00011336532	927.36
SA29_EXP_4	1106	636.7591857910156	93.13059568405151	4.0077146e-05	928.2
SA29_EXP_4	1107	652.7949333190918	98.45373630523682	0.0012446803	929.04
SA29_EXP_4	1108	652.8502464294434	99.83801364898682	4.7670645e-05	929.88
SA29_EXP_4	1109	477.9604434967041	304.51623916625977	2.3948369e-05	930.72
SA29_EXP_4	1110	486.6896152496338	302.2279930114746	2.0738285e-05	931.56
SA29_EXP_4	1111	192.5576686859131	114.10572052001953	0.0035083112	932.4
SA29_EXP_4	1112	662.199878692627	104.90804672241211	0.019868068	933.24
SA29_EXP_4	1113	657.5404644012451	110.00900030136108	0.038921095	934.08
SA29_EXP_4	1114	617.6540851593018	92.27780342102051	4.2931886e-05	934.92
SA29_EXP_4	1115	652.1718502044678	102.87802219390869	6.51035e-05	935.76
SA29_EXP_4	1116	474.451208114624	305.4246425628662	2.7615844e-05	936.6
SA29_EXP_4	1117	654.5234203338623	91.7611026763916	0.0001036851	937.44
SA29_EXP_4	1118	654.4341087341309	101.81641101837158	3.4300137e-05	938.28
SA29_EXP_4	1119	635.4544639587402	93.40275764465332	3.876732e-05	939.12
SA29_EXP_4	1120	474.3685722351074	308.6115074157715	2.7700647e-05	939.96
SA29_EXP_4	1121	476.4336585998535	305.9663200378418	3.001784e-05	940.8
SA29_EXP_4	1122	653.3878803253174	98.50354671478271	6.319465e-05	941.64
SA29_EXP_4	1123	475.6495952606201	305.54606437683105	2.231675e-05	942.48
SA29_EXP_4	1124	642.9654598236084	99.54731941223145	2.4915285e-05	943.32
SA29_EXP_4	1125	652.6603698730469	96.85805082321167	0.00077070517	944.16
SA29_EXP_4	1126	652.2274971008301	93.1885313987732	0.0003949847	945.0
SA29_EXP_4	1127	653.9179801940918	100.24035930633545	6.288614e-05	945.84
SA29_EXP_4	1128	675.675106048584	111.39315605163574	0.00016396343	946.68
SA29_EXP_4	1129	452.6830196380615	308.8964366912842	2.7871478e-05	947.52
SA29_EXP_4	1130	651.5510559082031	100.36281108856201	0.00022600948	948.36
SA29_EXP_4	1131	654.8648834228516	101.4219331741333	0.00024125098	949.2
SA29_EXP_4	1132	460.27913093566895	288.8477039337158	1.8584702e-05	950.04
SA29_EXP_4	1133	653.4511566162109	98.75651836395264	2.7327147e-05	950.88
SA29_EXP_4	1134	663.2765769958496	104.20077323913574	9.3012524e-05	951.72
SA29_EXP_4	1135	634.3738555908203	100.74531555175781	6.220536e-05	952.56
SA29_EXP_4	1136	634.5547676086426	94.92690324783325	3.7879785e-05	953.4
SA29_EXP_4	1137	475.86817741394043	305.5953884124756	1.9354253e-05	954.24
SA29_EXP_4	1138	653.4525871276855	99.5218563079834	6.410125e-05	955.08
SA29_EXP_4	1139	680.0856590270996	162.44962692260742	2.5398856e-05	955.92
SA29_EXP_4	1140	653.8691520690918	100.98119258880615	4.132964e-05	956.76
SA29_EXP_4	1141	654.2400360107422	98.25837850570679	4.4686185e-05	957.6
SA29_EXP_4	1142	644.388484954834	98.89108657836914	0.0006177627	958.44
SA29_EXP_4	1143	653.3605575561523	98.44983100891113	0.00019086359	959.28
SA29_EXP_4	1144	664.452075958252	116.91000938415527	7.12207e-05	960.12
SA29_EXP_4	1145	643.60671043396	100.46675205230713	0.00012677365	960.96
SA29_EXP_4	1146	466.1956787109375	303.86077880859375	1.6611675e-05	961.8
SA29_EXP_4	1147	653.9952278137207	100.17465591430664	0.00010329579	962.64
SA29_EXP_4	1148	477.66575813293457	306.09947204589844	2.2349763e-05	963.48
SA29_EXP_4	1149	654.149055480957	99.60326671600342	0.00012942629	964.32
SA29_EXP_4	1150	652.613639831543	97.46400117874146	9.739437e-05	965.16
SA29_EXP_4	1151	490.49596786499023	34.95105028152466	0.00016106469	966.0
SA29_EXP_4	1152	618.044900894165	92.75432109832764	1.8532759e-05	966.84
SA29_EXP_4	1153	652.4444103240967	97.42974758148193	0.00011555096	967.68
SA29_EXP_4	1154	653.547191619873	100.28842449188232	5.1772688e-05	968.52
SA29_EXP_4	1155	651.7314910888672	100.96223831176758	0.00015530293	969.36
SA29_EXP_4	1156	653.9807319641113	100.63729763031006	3.3386732e-05	970.2
SA29_EXP_4	1157	652.747631072998	98.82965326309204	7.329278e-05	971.04
SA29_EXP_4	1158	476.1570930480957	306.9539451599121	2.5869527e-05	971.88
SA29_EXP_4	1159	634.4590187072754	93.32577466964722	2.1848726e-05	972.72
SA29_EXP_4	1160	653.39035987854	97.32946157455444	0.00015915332	973.56
SA29_EXP_4	1161	619.0896034240723	92.34462261199951	2.268797e-05	974.4
SA29_EXP_4	1162	635.3457450866699	95.18348693847656	6.513144e-05	975.24
SA29_EXP_4	1163	664.3896102905273	103.62414836883545	0.0011464385	976.08
SA29_EXP_4	1164	655.8430671691895	109.35343265533447	0.0024320788	976.92
SA29_EXP_4	1165	661.1446380615234	107.13757038116455	0.008152015	977.76
SA29_EXP_4	1166	661.7725849151611	110.38993835449219	0.0047441544	978.6
SA29_EXP_4	1167	661.663007736206	104.91283178329468	0.0010891437	979.44
SA29_EXP_4	1168	653.62548828125	99.53574657440186	0.00010424095	980.28
SA29_EXP_4	1169	653.4336090087891	98.47615242004395	0.0003742572	981.12
SA29_EXP_4	1170	643.4545516967773	99.98745918273926	0.00019065403	981.96
SA29_EXP_4	1171	651.5178680419922	98.66671085357666	8.152562e-05	982.8
SA29_EXP_4	1172	678.8993835449219	191.74992084503174	7.28656e-05	983.64
SA29_EXP_4	1173	637.0326519012451	92.91775703430176	4.7403046e-05	984.48
SA29_EXP_4	1174	619.932746887207	92.96845436096191	0.0001486385	985.32
SA29_EXP_4	1175	663.9596462249756	105.26822090148926	0.0006107684	986.16
SA29_EXP_4	1176	653.4013748168945	99.44636821746826	0.0002667458	987.0
SA29_EXP_4	1177	476.6399383544922	303.58577728271484	2.5586902e-05	987.84
SA29_EXP_4	1178	681.0530185699463	163.20734024047852	7.8158264e-05	988.68
SA29_EXP_4	1179	662.4272346496582	103.20570230484009	0.00053273886	989.52
SA29_EXP_4	1180	650.1542091369629	100.8914852142334	0.00038942156	990.36
SA29_EXP_4	1181	633.2362174987793	94.7678804397583	6.496148e-05	991.2
SA29_EXP_4	1182	633.3479404449463	93.18257331848145	2.0026393e-05	992.04
SA29_EXP_4	1183	643.9945220947266	100.43379306793213	4.9179573e-05	992.88
SA29_EXP_4	1184	654.659366607666	100.56803226470947	0.00018960403	993.72
SA29_EXP_4	1185	654.1829109191895	99.87416982650757	0.00059006613	994.56
SA29_EXP_4	1186	642.6662921905518	99.01923179626465	0.00012633295	995.4
SA29_EXP_4	1187	654.0042877197266	98.75606775283813	0.00014808156	996.24
SA29_EXP_4	1188	663.2303237915039	108.36467027664185	0.0007074926	997.08
SA29_EXP_4	1189	652.761173248291	95.3137993812561	0.00019348788	997.92
SA29_EXP_4	1190	653.2885074615479	103.35964679718018	4.4201075e-05	998.76
SA29_EXP_4	1191	653.6144256591797	96.96694850921631	0.002270471	999.6
SA29_EXP_4	1192	650.6546020507812	98.81197929382324	0.0037618736	1000.44
SA29_EXP_4	1193	653.9553642272949	98.87821197509766	0.0002543472	1001.28
SA29_EXP_4	1194	210.44087409973145	112.72268772125244	0.0005168831	1002.12
SA29_EXP_4	1195	635.077714920044	94.29194927215576	2.3761257e-05	1002.96
SA29_EXP_4	1196	652.1062850952148	97.87556648254395	0.0005569726	1003.8
SA29_EXP_4	1197	436.8722438812256	262.9422855377197	1.7292401e-05	1004.64
SA29_EXP_4	1198	648.49853515625	99.48460578918457	0.000472326	1005.48
SA29_EXP_4	1199	634.6896171569824	93.43414306640625	2.7171436e-05	1006.32
SA29_EXP_4	1200	652.5069236755371	98.97090196609497	0.000103682825	1007.16
SA29_EXP_4	1201	641.5406227111816	98.95122528076172	0.001964579	1008.0
SA29_EXP_4	1202	635.3746891021729	93.81368637084961	0.0012966988	1008.84
SA29_EXP_4	1203	651.7022132873535	97.46150493621826	0.0011295752	1009.68
SA29_EXP_4	1204	477.4004936218262	306.06682777404785	2.7850381e-05	1010.52
SA29_EXP_4	1205	476.42173767089844	304.58112716674805	2.8969203e-05	1011.36
SA29_EXP_4	1206	654.2758941650391	100.2535343170166	6.38993e-05	1012.2
SA29_EXP_4	1207	640.6146049499512	93.68329524993896	0.00044203846	1013.04
SA29_EXP_4	1208	641.0804748535156	97.77992248535156	0.0023918743	1013.88
SA29_EXP_4	1209	656.748104095459	110.01749038696289	0.00023223556	1014.72
SA29_EXP_4	1210	649.1458892822266	98.87408494949341	0.00093651307	1015.56
SA29_EXP_4	1211	651.2824535369873	99.69974040985107	0.010357432	1016.4
SA29_EXP_4	1212	652.9538154602051	101.03518009185791	0.0009008586	1017.24
SA29_EXP_4	1213	651.1500358581543	99.35399293899536	0.0006717126	1018.08
SA29_EXP_4	1214	652.7707099914551	98.5166072845459	0.0011021417	1018.92
SA29_EXP_4	1215	642.9104328155518	94.64651584625244	0.00038576525	1019.76
SA29_EXP_4	1216	486.8521213531494	303.565149307251	2.4491621e-05	1020.6
SA29_EXP_4	1217	680.4306030273438	164.31158065795898	5.074295e-05	1021.44
SA29_EXP_4	1218	665.1140213012695	102.6097583770752	0.0014123478	1022.28
SA29_EXP_4	1219	652.7656078338623	97.57049560546875	0.000644249	1023.12
SA29_EXP_4	1220	636.3193511962891	92.11921691894531	2.6282192e-05	1023.96
SA29_EXP_4	1221	655.333948135376	102.83354759216309	6.601335e-05	1024.8
SA29_EXP_4	1222	663.2257461547852	101.53959274291992	0.0008624927	1025.64
SA29_EXP_4	1223	661.4697456359863	107.43611812591553	0.004915185	1026.48
SA29_EXP_4	1224	662.7432823181152	105.29025077819824	0.0016520403	1027.32
SA29_EXP_4	1225	634.1745376586914	90.1329517364502	7.464529e-05	1028.16
SA29_EXP_4	1226	680.7682037353516	177.34379768371582	3.6400976e-05	1029.0
SA29_EXP_4	1227	635.3757858276367	95.09945154190063	4.000848e-05	1029.84
SA29_EXP_4	1228	653.0791282653809	100.21366596221924	9.353864e-05	1030.68
SA29_EXP_4	1229	617.6236152648926	64.69098329544067	0.00010168859	1031.52
SA29_EXP_4	1230	460.3339195251465	290.3082847595215	2.0280935e-05	1032.36
SA29_EXP_4	1231	655.3542137145996	100.83362102508545	0.0002195471	1033.2
SA29_EXP_4	1232	430.14235496520996	281.32055282592773	2.6917474e-05	1034.04
SA29_EXP_4	1233	654.1275978088379	91.20735168457031	0.00010277721	1034.88
SA29_EXP_4	1234	654.9428939819336	101.93159580230713	2.864676e-05	1035.72
SA29_EXP_4	1235	651.7414093017578	101.42505168914795	3.3711174e-05	1036.56
SA29_EXP_4	1236	654.5517921447754	99.91039752960205	0.000132011	1037.4
SA29_EXP_4	1237	655.6795120239258	99.73887205123901	0.0024949068	1038.24
SA29_EXP_4	1238	656.2910079956055	105.64421653747559	0.040115044	1039.08
SA29_EXP_4	1239	652.2576332092285	98.63180637359619	0.000152795	1039.92
SA29_EXP_4	1240	407.40623474121094	307.967004776001	1.4093865e-05	1040.76
SA29_EXP_4	1241	634.6752166748047	91.63015365600586	3.5482648e-05	1041.6
SA29_EXP_4	1242	653.2889366149902	99.2430567741394	3.2651038e-05	1042.44
SA29_EXP_4	1243	654.6096801757812	97.43469715118408	6.525055e-05	1043.28
SA29_EXP_4	1244	617.5039291381836	68.09653043746948	7.037611e-05	1044.12
SA29_EXP_4	1245	440.16170501708984	309.57736015319824	1.9806792e-05	1044.96
SA29_EXP_4	1246	436.1686706542969	305.0453853607178	1.870797e-05	1045.8
SA29_EXP_4	1247	653.5242080688477	98.12845230102539	4.131447e-05	1046.64
SA29_EXP_4	1248	653.3141136169434	96.00480079650879	0.00095155597	1047.48
SA29_EXP_4	1249	437.9010200500488	308.32154273986816	2.2618491e-05	1048.32
SA29_EXP_4	1250	651.413631439209	101.60320043563843	0.00018550502	1049.16
SA29_EXP_4	1251	653.7947654724121	100.20541906356812	3.2807533e-05	1050.0
SA29_EXP_4	1252	654.9777507781982	101.61731243133545	6.583595e-05	1050.84
SA29_EXP_4	1253	654.6848773956299	103.64762306213379	0.0002657654	1051.68
SA29_EXP_4	1254	664.1038417816162	115.65879821777344	0.0018682089	1052.52
SA29_EXP_4	1255	677.5448799133301	126.77876472473145	4.8205235e-05	1053.36
SA29_EXP_4	1256	653.9448738098145	99.91241455078125	3.0338233e-05	1054.2
SA29_EXP_4	1257	634.3910217285156	96.1668348312378	0.00010753583	1055.04
SA29_EXP_4	1258	458.8836193084717	276.5182399749756	1.7065095e-05	1055.88
SA29_EXP_4	1259	654.3661594390869	92.80142784118652	3.3416574e-05	1056.72
SA29_EXP_4	1260	678.0259132385254	193.15391063690186	6.1090424e-05	1057.56
SA29_EXP_4	1261	474.8003959655762	305.7232189178467	2.1299504e-05	1058.4
SA29_EXP_4	1262	651.6739845275879	101.45633697509766	0.00021280453	1059.24
SA29_EXP_4	1263	405.55505752563477	308.24069023132324	2.293702e-05	1060.08
SA29_EXP_4	1264	477.6486396789551	305.6846523284912	2.463357e-05	1060.92
SA29_EXP_4	1265	634.53369140625	93.5233998298645	0.00011414665	1061.76
SA29_EXP_4	1266	653.6708831787109	101.15685939788818	0.000121637895	1062.6
SA29_EXP_4	1267	652.3101806640625	98.90652179718018	0.0028368237	1063.44
SA29_EXP_4	1268	654.1587829589844	99.85659599304199	2.8532577e-05	1064.28
SA29_EXP_4	1269	653.3901214599609	98.77228260040283	4.21487e-05	1065.12
SA29_EXP_4	1270	617.8259372711182	91.69978380203247	0.000100126235	1065.96
SA29_EXP_4	1271	486.7173194885254	304.3842315673828	2.0980455e-05	1066.8
SA29_EXP_4	1272	436.8514060974121	307.3487663269043	1.8987408e-05	1067.64
SA29_EXP_4	1273	688.4456634521484	163.3121681213379	2.0010357e-05	1068.48
SA29_EXP_4	1274	654.4841766357422	98.46682548522949	3.4544202e-05	1069.32
SA29_EXP_4	1275	653.3718585968018	98.78228187561035	3.0262268e-05	1070.16
SA29_EXP_4	1276	476.6266345977783	304.82168197631836	2.3675122e-05	1071.0
SA29_EXP_4	1277	642.7571296691895	98.90873193740845	0.00035722865	1071.84
SA29_EXP_4	1278	488.5505199432373	34.00055766105652	0.00029557754	1072.68
SA29_EXP_4	1279	653.9649963378906	101.68108463287354	5.154917e-05	1073.52
SA29_EXP_4	1280	484.1763973236084	313.0835723876953	2.0161337e-05	1074.36
SA29_EXP_4	1281	662.5426292419434	103.12424182891846	0.0008430069	1075.2
SA29_EXP_4	1282	661.4323616027832	105.05972385406494	0.02636271	1076.04
SA29_EXP_4	1283	653.7693023681641	99.48946952819824	0.00023841417	1076.88
SA29_EXP_4	1284	654.1722297668457	98.24757099151611	0.00031946722	1077.72
SA29_EXP_4	1285	662.9408836364746	101.71880006790161	0.00035812444	1078.56
SA29_EXP_4	1286	429.0881633758545	304.2012119293213	1.9339197e-05	1079.4
SA29_EXP_4	1287	647.5671768188477	99.69801664352417	0.0006790555	1080.24
SA29_EXP_4	1288	652.1221160888672	100.90583324432373	0.0001784732	1081.08
SA29_EXP_4	1289	437.1864318847656	268.8892650604248	2.2483222e-05	1081.92
SA29_EXP_4	1290	656.5786361694336	108.9378547668457	0.0006297799	1082.76
SA29_EXP_4	1291	663.1043910980225	115.16817569732666	0.00016321924	1083.6
SA29_EXP_4	1292	650.4922866821289	100.04332065582275	0.00023210609	1084.44
SA29_EXP_4	1293	642.5441265106201	98.40677261352539	0.000101112775	1085.28
SA29_EXP_4	1294	650.48828125	100.56351900100708	0.0001906117	1086.12
SA29_EXP_4	1295	654.2666912078857	102.1222472190857	5.9007936e-05	1086.96
SA29_EXP_4	1296	643.1943893432617	96.48837089538574	0.0009194442	1087.8
SA29_EXP_4	1297	478.0900001525879	305.7812690734863	2.6311256e-05	1088.64
SA29_EXP_4	1298	476.4913082122803	305.86584091186523	2.296348e-05	1089.48
SA29_EXP_4	1299	474.3186950683594	298.2684803009033	2.4332985e-05	1090.32
SA29_EXP_4	1300	679.3684005737305	176.0674524307251	2.7410613e-05	1091.16
SA29_EXP_4	1301	679.5148372650146	177.42174625396729	3.2517048e-05	1092.0
SA29_EXP_4	1302	654.2705535888672	93.28182220458984	0.00036870578	1092.84
SA29_EXP_4	1303	653.4334182739258	98.02732229232788	0.0002009898	1093.68
SA29_EXP_4	1304	635.9823703765869	95.45671463012695	4.2043885e-05	1094.52
SA29_EXP_4	1305	654.2783737182617	103.22726726531982	0.004700743	1095.36
SA29_EXP_4	1306	663.5067939758301	101.51262760162354	0.00039791106	1096.2
SA29_EXP_4	1307	680.2794456481934	198.2761573791504	2.4777924e-05	1097.04
SA29_EXP_4	1308	653.7947654724121	97.5977110862732	0.00030592474	1097.88
SA29_EXP_4	1309	616.227912902832	78.3877944946289	3.881389e-05	1098.72
SA29_EXP_4	1310	634.6511363983154	92.75054454803467	2.9635301e-05	1099.56
SA29_EXP_4	1311	654.0898323059082	99.4220781326294	5.3197706e-05	1100.4
SA29_EXP_4	1312	632.9899311065674	94.53479290008545	7.81368e-05	1101.24
SA29_EXP_4	1313	406.55760765075684	307.55035400390625	1.6585129e-05	1102.08
SA29_EXP_4	1314	635.1171493530273	92.74166107177734	2.7337937e-05	1102.92
SA29_EXP_4	1315	475.4810333251953	304.0378475189209	1.928527e-05	1103.76
SA29_EXP_4	1316	489.57839012145996	303.51139068603516	2.7662025e-05	1104.6
SA29_EXP_4	1317	633.1974029541016	94.58569049835205	0.00015682676	1105.44
SA29_EXP_4	1318	653.1234741210938	98.19936990737915	5.7962672e-05	1106.28
SA29_EXP_4	1319	655.5928707122803	98.97503614425659	0.00041765525	1107.12
SA29_EXP_4	1320	679.0749549865723	191.99345111846924	6.417349e-05	1107.96
SA29_EXP_4	1321	618.6058044433594	165.270037651062	2.6023361e-05	1108.8
SA29_EXP_4	1322	655.3679943084717	98.0073595046997	0.00030845715	1109.64
SA29_EXP_4	1323	654.755973815918	101.45708084106445	7.9501486e-05	1110.48
SA29_EXP_4	1324	675.8262634277344	113.49959135055542	4.938976e-05	1111.32
SA29_EXP_4	1325	655.2008628845215	93.81749153137207	7.979345e-05	1112.16
SA29_EXP_4	1326	427.57301330566406	307.6819324493408	2.2214552e-05	1113.0
SA29_EXP_4	1327	204.7924518585205	116.55365467071533	0.00025114417	1113.84
SA29_EXP_4	1328	653.1136989593506	98.62286567687988	0.00011770596	1114.68
SA29_EXP_4	1329	484.33637619018555	311.8186855316162	1.9477922e-05	1115.52
SA29_EXP_4	1330	635.8566284179688	95.55569171905518	5.2875126e-05	1116.36
SA29_EXP_4	1331	635.0761413574219	93.55698823928833	0.00023649858	1117.2
SA29_EXP_4	1332	652.8787612915039	99.09396171569824	3.669542e-05	1118.04
SA29_EXP_4	1333	653.357744216919	98.39931964874268	4.8198246e-05	1118.88
SA29_EXP_4	1334	654.2168617248535	100.08589267730713	4.9539383e-05	1119.72
SA29_EXP_4	1335	654.6495914459229	100.59678554534912	0.00029891476	1120.56
SA29_EXP_4	1336	476.5477657318115	303.74908447265625	1.8240045e-05	1121.4
SA29_EXP_4	1337	662.9170894622803	102.58748531341553	0.0010958293	1122.24
SA29_EXP_4	1338	662.1152877807617	103.00058841705322	0.07958245	1123.08
SA29_EXP_4	1339	662.6923561096191	114.72476005554199	0.0030349814	1123.92
SA29_EXP_4	1340	655.4409027099609	104.55855131149292	0.00022903671	1124.76
SA29_EXP_4	1341	652.6416778564453	99.57383394241333	0.00012299998	1125.6
SA29_EXP_4	1342	651.7114639282227	98.61682176589966	0.0016891252	1126.44
SA29_EXP_4	1343	653.5316467285156	99.19743061065674	0.00017027033	1127.28
SA29_EXP_4	1344	644.0536499023438	100.0674819946289	0.00015435484	1128.12
SA29_EXP_4	1345	642.1745300292969	98.77271175384521	0.0034993938	1128.96
SA29_EXP_4	1346	652.6053428649902	99.23701286315918	2.563634e-05	1129.8
SA29_EXP_4	1347	651.8149375915527	100.82875728607178	0.00019730635	1130.64
SA29_EXP_4	1348	487.27359771728516	302.4152183532715	2.0641643e-05	1131.48
SA29_EXP_4	1349	652.3778915405273	92.76071548461914	0.00047714994	1132.32
SA29_EXP_4	1350	649.4650840759277	99.43823575973511	0.00036920703	1133.16
SA29_EXP_4	1351	492.04468727111816	35.7029128074646	0.00030467368	1134.0
SA29_EXP_4	1352	654.3077945709229	101.87710762023926	9.3042945e-05	1134.84
SA29_EXP_4	1353	652.7372360229492	97.54512548446655	0.008047944	1135.68
SA29_EXP_4	1354	662.418270111084	103.41593027114868	0.14260049	1136.52
SA29_EXP_4	1355	619.1678047180176	166.24577522277832	3.0341445e-05	1137.36
SA29_EXP_4	1356	644.233512878418	100.65741777420044	0.00014096747	1138.2
SA29_EXP_4	1357	652.8473377227783	97.30326890945435	0.00012914374	1139.04
SA29_EXP_4	1358	652.061653137207	98.24379444122314	9.574759e-05	1139.88
SA29_EXP_4	1359	485.83593368530273	304.48479652404785	2.1757443e-05	1140.72
SA29_EXP_4	1360	653.431510925293	99.21547651290894	0.000119074444	1141.56
SA29_EXP_4	1361	633.9165687561035	94.59472417831421	2.1962955e-05	1142.4
SA29_EXP_4	1362	651.8637657165527	101.29656314849854	0.00041778944	1143.24
SA29_EXP_4	1363	653.5098075866699	99.85962867736816	0.0013106476	1144.08
SA29_EXP_4	1364	653.0402183532715	97.19866275787354	0.00046847473	1144.92
SA29_EXP_4	1365	472.8863716125488	305.76438903808594	2.8286739e-05	1145.76
SA29_EXP_4	1366	651.7739295959473	100.56730270385742	0.00020613865	1146.6
SA29_EXP_4	1367	654.0046691894531	99.69713687896729	5.0135925e-05	1147.44
SA29_EXP_4	1368	643.3933734893799	98.91381740570068	7.46987e-05	1148.28
SA29_EXP_4	1369	425.81729888916016	275.3448486328125	2.2903665e-05	1149.12
SA29_EXP_4	1370	652.6103973388672	96.61821842193604	5.1432064e-05	1149.96
SA29_EXP_4	1371	654.3440818786621	98.88303279876709	0.00012315068	1150.8
SA29_EXP_4	1372	662.7618789672852	104.19530868530273	0.0006850359	1151.64
SA29_EXP_4	1373	651.9062042236328	100.78680753707886	0.00028200343	1152.48
SA29_EXP_4	1374	653.148365020752	99.35937881469727	2.7224038e-05	1153.32
SA29_EXP_4	1375	652.4528503417969	99.48620796203613	0.00015693148	1154.16
SA29_EXP_4	1376	662.2671127319336	104.16436672210693	0.005524332	1155.0
SA29_EXP_4	1377	652.7737140655518	100.84640979766846	9.50021e-05	1155.84
SA29_EXP_4	1378	635.6229305267334	93.58376026153564	3.27384e-05	1156.68
SA29_EXP_4	1379	655.9235095977783	99.21047687530518	0.0008205214	1157.52
SA29_EXP_4	1380	654.7312259674072	98.18225383758545	0.00019895955	1158.36
SA29_EXP_4	1381	439.97364044189453	272.27577209472656	2.3317463e-05	1159.2
SA29_EXP_4	1382	664.3986225128174	100.88298797607422	0.0011289901	1160.04
SA29_EXP_4	1383	663.3808135986328	103.22714567184448	0.0007103707	1160.88
SA29_EXP_4	1384	654.4026374816895	100.22356510162354	0.00013038455	1161.72
SA29_EXP_4	1385	665.4742240905762	99.94500160217285	0.0004919605	1162.56
SA29_EXP_4	1386	485.47844886779785	303.00275802612305	2.4331732e-05	1163.4
SA29_EXP_4	1387	427.81710624694824	306.6650390625	1.7912214e-05	1164.24
SA29_EXP_4	1388	653.4891128540039	98.92667770385742	9.247896e-05	1165.08
SA29_EXP_4	1389	635.8817100524902	94.12638187408447	0.00010757489	1165.92
SA29_EXP_4	1390	661.2687110900879	107.82431602478027	0.030299764	1166.76
SA29_EXP_4	1391	663.0887031555176	104.86817836761475	0.005821392	1167.6
SA29_EXP_4	1392	662.012243270874	112.04938888549805	0.010188813	1168.44
SA29_EXP_4	1393	654.20241355896	96.9908094406128	9.948639e-05	1169.28
SA29_EXP_4	1394	653.1977653503418	98.36749076843262	4.8775477e-05	1170.12
SA29_EXP_4	1395	664.6613597869873	102.0954179763794	0.00020683976	1170.96
SA29_EXP_4	1396	655.06591796875	100.0914716720581	2.6213054e-05	1171.8
SA29_EXP_4	1397	650.4658699035645	100.18625736236572	0.0015275795	1172.64
SA29_EXP_4	1398	642.5382614135742	99.89724397659302	0.00015319648	1173.48
SA29_EXP_4	1399	655.821418762207	101.01921558380127	0.00010761933	1174.32
SA29_EXP_4	1400	647.9121685028076	99.48070049285889	0.0005953634	1175.16
SA29_EXP_4	1401	479.5969009399414	305.0390338897705	2.5987623e-05	1176.0
SA29_EXP_4	1402	664.5564079284668	104.17788505554199	0.0013249164	1176.84
SA29_EXP_4	1403	654.3869972229004	100.07177352905273	3.712711e-05	1177.68
SA29_EXP_4	1404	490.0667190551758	304.361629486084	1.913282e-05	1178.52
SA29_EXP_4	1405	655.2013397216797	101.46459817886353	8.5024745e-05	1179.36
SA29_EXP_4	1406	678.5054206848145	192.3090362548828	3.6247417e-05	1180.2
SA29_EXP_4	1407	433.7007522583008	313.1802463531494	2.058978e-05	1181.04
SA29_EXP_4	1408	633.9568138122559	95.05810976028442	2.376919e-05	1181.88
SA29_EXP_4	1409	653.9056777954102	98.64463806152344	5.4450564e-05	1182.72
SA29_EXP_4	1410	485.3461265563965	312.34107971191406	2.2829388e-05	1183.56
SA29_EXP_4	1411	642.9289817810059	94.7810697555542	8.260335e-05	1184.4
SA29_EXP_4	1412	615.5805110931396	71.267409324646	3.766e-05	1185.24
SA29_EXP_4	1413	654.8349857330322	98.11707973480225	0.00034103906	1186.08
SA29_EXP_4	1414	663.1030559539795	101.53377771377563	0.0030454772	1186.92
SA29_EXP_4	1415	489.54477310180664	307.81665802001953	2.5190084e-05	1187.76
SA29_EXP_4	1416	634.1953277587891	95.08671283721924	0.00020295387	1188.6
SA29_EXP_4	1417	487.5385284423828	304.10242080688477	1.7011993e-05	1189.44
SA29_EXP_4	1418	649.2931842803955	101.35075092315674	0.0002956717	1190.28
SA29_EXP_4	1419	654.107666015625	99.35151815414429	5.7119192e-05	1191.12
SA29_EXP_4	1420	654.482364654541	100.55544376373291	3.1005373e-05	1191.96
SA29_EXP_4	1421	474.16768074035645	305.69841384887695	2.138658e-05	1192.8
SA29_EXP_4	1422	653.0571937561035	99.85919237136841	3.05674e-05	1193.64
SA29_EXP_4	1423	652.6101112365723	98.22256565093994	6.484704e-05	1194.48
SA29_EXP_4	1424	663.4518623352051	102.34251022338867	0.0010209272	1195.32
SA29_EXP_4	1425	643.914794921875	100.24662494659424	0.00022385434	1196.16
SA29_EXP_4	1426	653.2558917999268	101.40613317489624	0.0022336151	1197.0
SA29_EXP_4	1427	689.0063285827637	189.62599754333496	4.1964893e-05	1197.84
SA29_EXP_4	1428	652.830696105957	97.95494556427002	3.1854393e-05	1198.68
SA29_EXP_4	1429	653.1380653381348	98.91759395599365	7.866163e-05	1199.52
SA29_EXP_4	1430	656.1102867126465	101.83698177337646	0.00014377372	1200.36
SA29_EXP_4	1431	652.8914451599121	93.74351978302002	0.0001375027	1201.2
SA29_EXP_4	1432	654.1397094726562	99.61934566497803	3.859649e-05	1202.04
SA29_EXP_4	1433	654.826831817627	101.87052011489868	3.8203638e-05	1202.88
SA29_EXP_4	1434	490.01736640930176	305.958309173584	1.857175e-05	1203.72
SA29_EXP_4	1435	655.158519744873	100.8985447883606	0.00036996594	1204.56
SA29_EXP_4	1436	632.9929351806641	93.95785331726074	2.3994799e-05	1205.4
SA29_EXP_4	1437	640.660810470581	94.83119487762451	0.000116027724	1206.24
SA29_EXP_4	1438	653.1964302062988	94.42737579345703	9.410138e-05	1207.08
SA29_EXP_4	1439	654.1430950164795	93.36690187454224	8.085446e-05	1207.92
SA29_EXP_4	1440	644.1895484924316	98.45871448516846	2.9886616e-05	1208.76
SA29_EXP_4	1441	654.6768665313721	98.82845163345337	4.3444023e-05	1209.6
SA29_EXP_4	1442	464.15843963623047	305.4644966125488	2.3249077e-05	1210.44
SA29_EXP_4	1443	653.8334846496582	99.38501358032227	5.4953118e-05	1211.28
SA29_EXP_4	1444	652.0394802093506	96.92481279373169	9.922102e-05	1212.12
SA29_EXP_4	1445	653.4485816955566	99.33355808258057	0.00020265745	1212.96
SA29_EXP_4	1446	652.2286415100098	98.27917098999023	3.9078222e-05	1213.8
SA29_EXP_4	1447	476.6153335571289	306.46202087402344	2.0586245e-05	1214.64
SA29_EXP_4	1448	654.1595458984375	98.3611536026001	0.00024724207	1215.48
SA29_EXP_4	1449	651.8556118011475	99.62220668792725	0.000230742	1216.32
SA29_EXP_4	1450	476.8811225891113	304.5765495300293	2.2968823e-05	1217.16
SA29_EXP_4	1451	656.6519737243652	110.83602905273438	0.0004791741	1218.0
SA29_EXP_4	1452	662.9489421844482	103.00413608551025	0.0017985676	1218.84
SA29_EXP_4	1453	652.8792381286621	99.30463314056396	0.00013943795	1219.68
SA29_EXP_4	1454	650.8518218994141	101.02203369140625	0.024014808	1220.52
SA29_EXP_4	1455	650.6157875061035	101.88765048980713	0.0035786123	1221.36
SA29_EXP_4	1456	652.7543544769287	97.77972936630249	4.11172e-05	1222.2
SA29_EXP_4	1457	653.9604187011719	99.44828510284424	0.00011980015	1223.04
SA29_EXP_4	1458	652.7900218963623	98.3503246307373	3.1286174e-05	1223.88
SA29_EXP_4	1459	651.744556427002	99.14450168609619	0.00048422767	1224.72
SA29_EXP_4	1460	650.1019477844238	99.20838832855225	0.0042984285	1225.56
SA29_EXP_4	1461	649.0516662597656	100.45334815979004	0.00022456064	1226.4
SA29_EXP_4	1462	654.06174659729	99.2313551902771	3.9791143e-05	1227.24
SA29_EXP_4	1463	475.9193420410156	304.0763854980469	2.8749115e-05	1228.08
SA29_EXP_4	1464	663.4774684906006	102.85139322280884	0.00027602285	1228.92
SA29_EXP_4	1465	477.68611907958984	305.46401023864746	2.902924e-05	1229.76
SA29_EXP_4	1466	429.123592376709	271.05228424072266	2.254392e-05	1230.6
SA29_EXP_4	1467	662.8118991851807	105.43182849884033	0.008205749	1231.44
SA29_EXP_4	1468	654.3968200683594	99.67477083206177	0.00015108715	1232.28
SA29_EXP_4	1469	681.287670135498	188.92626285552979	2.7665375e-05	1233.12
SA29_EXP_4	1470	662.8613471984863	105.04673480987549	0.00021876977	1233.96
SA29_EXP_4	1471	643.4864044189453	99.90959644317627	0.00053376256	1234.8
SA29_EXP_4	1472	652.7290344238281	98.03703546524048	0.00036815752	1235.64
SA29_EXP_4	1473	475.41770935058594	304.50419425964355	2.370802e-05	1236.48
SA29_EXP_4	1474	634.771728515625	93.50078344345093	4.6728153e-05	1237.32
SA29_EXP_4	1475	642.0256614685059	93.6825442314148	4.7385056e-05	1238.16
SA29_EXP_4	1476	491.82047843933105	36.76730275154114	0.0006789047	1239.0
SA29_EXP_4	1477	643.3368682861328	99.31329488754272	3.5098252e-05	1239.84
SA29_EXP_4	1478	475.2049922943115	304.050235748291	2.107824e-05	1240.68
SA29_EXP_4	1479	649.619197845459	100.41871547698975	0.00043606013	1241.52
SA29_EXP_4	1480	439.4126892089844	307.877254486084	2.1579115e-05	1242.36
SA29_EXP_4	1481	618.5581207275391	93.18306684494019	1.8529896e-05	1243.2
SA29_EXP_4	1482	635.250186920166	93.60656261444092	2.8082839e-05	1244.04
SA29_EXP_4	1483	633.8094711303711	93.71716976165771	0.00013370006	1244.88
SA29_EXP_4	1484	663.7809753417969	102.61751174926758	0.00042398172	1245.72
SA29_EXP_4	1485	689.0828609466553	189.60159301757812	1.94018e-05	1246.56
SA29_EXP_4	1486	643.7586784362793	100.39286613464355	2.3366661e-05	1247.4
SA29_EXP_4	1487	650.8898735046387	100.29597043991089	0.00035967096	1248.24
SA29_EXP_4	1488	478.04245948791504	305.47542572021484	2.0164758e-05	1249.08
SA29_EXP_4	1489	488.7616157531738	298.94811630249023	2.983667e-05	1249.92
SA29_EXP_4	1490	487.39895820617676	305.7605266571045	2.4636905e-05	1250.76
SA29_EXP_4	1491	635.1310729980469	93.09112787246704	4.2570835e-05	1251.6
SA29_EXP_4	1492	651.3525485992432	101.89847230911255	0.00056654325	1252.44
SA29_EXP_4	1493	652.1519660949707	99.96988534927368	0.00019074569	1253.28
SA29_EXP_4	1494	651.5787124633789	100.85301876068115	2.5150042e-05	1254.12
SA29_EXP_4	1495	652.8265476226807	100.53766250610352	0.00014430346	1254.96
SA29_EXP_4	1496	652.5279998779297	98.30194473266602	5.4456585e-05	1255.8
SA29_EXP_4	1497	652.8755187988281	98.57747554779053	3.417372e-05	1256.64
SA29_EXP_4	1498	655.4566383361816	100.1402235031128	7.7059645e-05	1257.48
SA29_EXP_4	1499	652.7634143829346	99.03735637664795	7.63438e-05	1258.32
SA29_EXP_4	1500	635.6309413909912	94.66283798217773	0.00029191782	1259.16
SA29_EXP_4	1501	653.3129215240479	97.98738956451416	6.697098e-05	1260.0
SA29_EXP_4	1502	653.9145946502686	99.20056343078613	0.00018196883	1260.84
SA29_EXP_4	1503	663.6196136474609	102.61515140533447	0.00044022585	1261.68
SA29_EXP_4	1504	653.9735794067383	99.14330720901489	0.0014729943	1262.52
SA29_EXP_4	1505	636.6300106048584	95.018470287323	4.1173942e-05	1263.36
SA29_EXP_4	1506	433.81242752075195	268.7234115600586	1.7727118e-05	1264.2
SA29_EXP_4	1507	654.9846172332764	100.79007625579834	0.0011458041	1265.04
SA29_EXP_4	1508	652.9542922973633	99.92129802703857	0.00026459811	1265.88
SA29_EXP_4	1509	642.410135269165	100.94943523406982	0.00016688558	1266.72
SA29_EXP_4	1510	654.1576862335205	99.90320205688477	5.9126392e-05	1267.56
SA29_EXP_4	1511	653.704023361206	98.77289056777954	0.00011162413	1268.4
SA29_EXP_4	1512	642.5428867340088	99.10921096801758	0.00016927092	1269.24
SA29_EXP_4	1513	663.8797283172607	114.80730056762695	7.607135e-05	1270.08
SA29_EXP_4	1514	654.2205333709717	97.32469081878662	8.530288e-05	1270.92
SA29_EXP_4	1515	653.5525798797607	97.6585865020752	0.000109656336	1271.76
SA29_EXP_4	1516	426.4702320098877	269.249324798584	2.3106486e-05	1272.6
SA29_EXP_4	1517	618.2693004608154	66.64609909057617	6.523636e-05	1273.44
SA29_EXP_4	1518	653.3549308776855	99.33634757995605	1.778191e-05	1274.28
SA29_EXP_4	1519	482.9081058502197	314.4152069091797	1.777038e-05	1275.12
SA29_EXP_4	1520	635.6471061706543	92.28511333465576	0.0007586842	1275.96
SA29_EXP_4	1521	655.6774139404297	110.52682399749756	0.004461269	1276.8
SA29_EXP_4	1522	652.515697479248	101.58898115158081	0.010132812	1277.64
SA29_EXP_4	1523	653.1525611877441	102.30435132980347	0.00037044554	1278.48
SA29_EXP_4	1524	643.3303833007812	99.48390483856201	0.00033420438	1279.32
SA29_EXP_4	1525	652.2882461547852	99.57807540893555	5.3254756e-05	1280.16
SA29_EXP_4	1526	486.30619049072266	303.8698196411133	2.5392124e-05	1281.0
SA29_EXP_4	1527	663.5661125183105	102.7642822265625	0.00020874213	1281.84
SA29_EXP_4	1528	651.7771244049072	100.10197877883911	0.00045259256	1282.68
SA29_EXP_4	1529	653.1553268432617	98.31464767456055	5.6939993e-05	1283.52
SA29_EXP_4	1530	654.5453071594238	93.22513103485107	0.00012439225	1284.36
SA29_EXP_4	1531	649.031925201416	100.37128686904907	0.0002815086	1285.2
SA29_EXP_4	1532	654.6111583709717	101.10483884811401	3.693035e-05	1286.04
SA29_EXP_4	1533	653.2445907592773	99.57547187805176	6.109101e-05	1286.88
SA29_EXP_4	1534	644.8771476745605	101.62640333175659	0.0004197627	1287.72
SA29_EXP_4	1535	652.6809692382812	99.42000389099121	6.785496e-05	1288.56
SA29_EXP_4	1536	617.4365997314453	94.2528247833252	3.605508e-05	1289.4
SA29_EXP_4	1537	633.01682472229	93.11508893966675	7.059462e-05	1290.24
SA29_EXP_4	1538	473.5161781311035	305.15682220458984	2.5114236e-05	1291.08
SA29_EXP_4	1539	491.0841464996338	35.75987935066223	0.00060981914	1291.92
SA29_EXP_4	1540	623.3566761016846	166.22303009033203	7.370927e-05	1292.76
SA29_EXP_4	1541	634.6702098846436	93.25040817260742	3.479458e-05	1293.6
SA29_EXP_4	1542	618.0325031280518	93.56647968292236	3.1562173e-05	1294.44
SA29_EXP_4	1543	427.0484924316406	280.57823181152344	1.9762942e-05	1295.28
SA29_EXP_4	1544	654.9403667449951	100.56878328323364	2.4661775e-05	1296.12
SA29_EXP_4	1545	653.5221099853516	100.0474762916565	3.818117e-05	1296.96
SA29_EXP_4	1546	650.3092765808105	97.16390132904053	0.0011297173	1297.8
SA29_EXP_4	1547	642.8490161895752	99.05465841293335	0.00013039623	1298.64
SA29_EXP_4	1548	650.7762908935547	97.61125802993774	0.0057294755	1299.48
SA29_EXP_4	1549	651.7109394073486	97.33320236206055	0.0027956048	1300.32
SA29_EXP_4	1550	475.99096298217773	305.8499336242676	2.2841303e-05	1301.16
SA29_EXP_4	1551	679.2098522186279	174.94065284729004	1.9983543e-05	1302.0
SA29_EXP_4	1552	429.5368194580078	309.8415184020996	2.6994854e-05	1302.84
SA29_EXP_4	1553	633.194637298584	94.6741247177124	2.2801976e-05	1303.68
SA29_EXP_4	1554	487.97898292541504	302.9216194152832	2.3885577e-05	1304.52
SA29_EXP_4	1555	652.1929740905762	97.02083587646484	0.0008717589	1305.36
SA29_EXP_4	1556	499.7147560119629	294.9824523925781	2.205554e-05	1306.2
SA29_EXP_4	1557	652.5866031646729	99.77291107177734	0.0006699038	1307.04
SA29_EXP_4	1558	652.3667335510254	99.65091705322266	0.0007221692	1307.88
SA29_EXP_4	1559	477.16593742370605	305.79734802246094	3.4477227e-05	1308.72
SA29_EXP_4	1560	653.0126571655273	98.9464545249939	0.0001030625	1309.56
SA29_EXP_4	1561	475.6394863128662	306.80846214294434	2.9118826e-05	1310.4
SA29_EXP_4	1562	618.211555480957	93.31272840499878	3.340135e-05	1311.24
SA29_EXP_4	1563	649.4511127471924	100.17080783843994	0.0005121949	1312.08
SA29_EXP_4	1564	485.9625816345215	312.89626121520996	2.1675101e-05	1312.92
SA29_EXP_4	1565	652.5176048278809	101.22799873352051	0.00052294764	1313.76
SA29_EXP_4	1566	651.8647193908691	96.57166957855225	0.00012365264	1314.6
SA29_EXP_4	1567	652.6105880737305	100.56899070739746	0.0010978334	1315.44
SA29_EXP_4	1568	653.9610862731934	100.1810073852539	3.0106712e-05	1316.28
SA29_EXP_4	1569	651.6283988952637	97.90130138397217	0.0007737428	1317.12
SA29_EXP_4	1570	654.6850204467773	101.56238079071045	6.0443315e-05	1317.96
SA29_EXP_4	1571	663.7796401977539	104.87506628036499	0.00016066573	1318.8
SA29_EXP_4	1572	634.2700958251953	100.8537769317627	3.047269e-05	1319.64
SA29_EXP_4	1573	644.6159362792969	98.76422882080078	0.00018433089	1320.48
SA29_EXP_4	1574	643.7390327453613	95.60398578643799	0.00079168024	1321.32
SA29_EXP_4	1575	439.07318115234375	307.16099739074707	1.9489424e-05	1322.16
SA29_EXP_4	1576	652.9614925384521	98.92910957336426	2.5102288e-05	1323.0
SA29_EXP_4	1577	634.475564956665	94.52605247497559	2.0291845e-05	1323.84
SA29_EXP_4	1578	689.9510383605957	188.42273712158203	2.6938302e-05	1324.68
SA29_EXP_4	1579	653.3401489257812	103.73800277709961	0.00033562203	1325.52
SA29_EXP_4	1580	662.7833843231201	103.9482307434082	0.004211791	1326.36
SA29_EXP_4	1581	661.9098663330078	104.02158737182617	0.0015580517	1327.2
SA29_EXP_4	1582	652.7153015136719	103.31936359405518	0.00010757285	1328.04
SA29_EXP_4	1583	655.8474540710449	105.49218893051147	0.010279707	1328.88
SA29_EXP_4	1584	476.8962860107422	304.4466018676758	1.8600571e-05	1329.72
SA29_EXP_4	1585	636.3411903381348	94.0619945526123	0.00013747349	1330.56
SA29_EXP_4	1586	652.838134765625	98.60017776489258	0.00012210589	1331.4
SA29_EXP_4	1587	654.1268825531006	98.55734825134277	0.00016715424	1332.24
SA29_EXP_4	1588	427.1115779876709	272.737398147583	3.0333695e-05	1333.08
SA29_EXP_4	1589	634.1683387756348	93.49222898483276	5.307503e-05	1333.92
SA29_EXP_4	1590	654.5014381408691	99.21597719192505	4.718584e-05	1334.76
SA29_EXP_4	1591	653.1362533569336	99.3862795829773	5.60646e-05	1335.6
SA29_EXP_4	1592	664.1106605529785	117.10936546325684	0.00040366064	1336.44
SA29_EXP_4	1593	649.6471405029297	93.59205722808838	0.00019673636	1337.28
SA29_EXP_4	1594	654.3067932128906	93.17127227783203	0.00010384094	1338.12
SA29_EXP_4	1595	654.8757076263428	96.91653728485107	0.00048671634	1338.96
SA29_EXP_4	1596	426.30786895751953	270.4197406768799	2.1835935e-05	1339.8
SA29_EXP_4	1597	663.5819435119629	114.64423656463623	0.00030958344	1340.64
SA29_EXP_4	1598	661.1818313598633	106.00107192993164	0.021918936	1341.48
SA29_EXP_4	1599	482.37133026123047	313.3984565734863	1.7310962e-05	1342.32
SA29_EXP_4	1600	664.1843795776367	103.89878511428833	0.00047811057	1343.16
SA29_EXP_4	1601	654.072380065918	100.26331901550293	4.7449903e-05	1344.0
SA29_EXP_4	1602	642.8567886352539	101.27768039703369	6.328318e-05	1344.84
SA29_EXP_4	1603	484.9095344543457	312.21293449401855	1.9170446e-05	1345.68
SA29_EXP_4	1604	652.7291297912598	99.06613111495972	3.3136082e-05	1346.52
SA29_EXP_4	1605	654.5791625976562	101.20443820953369	0.0005213462	1347.36
SA29_EXP_4	1606	484.0980052947998	310.0821876525879	2.2422755e-05	1348.2
SA29_EXP_4	1607	652.68235206604	99.19992685317993	2.5980413e-05	1349.04
SA29_EXP_4	1608	650.815486907959	101.2538480758667	5.9320613e-05	1349.88
SA29_EXP_4	1609	651.3833045959473	98.82043361663818	0.00022966783	1350.72
SA29_EXP_4	1610	644.204568862915	96.20741844177246	0.0017146887	1351.56
SA29_EXP_4	1611	450.0676155090332	312.5375175476074	2.1007485e-05	1352.4
SA29_EXP_4	1612	616.1761283874512	157.91407585144043	2.111494e-05	1353.24
SA29_EXP_4	1613	654.334020614624	92.88220882415771	8.135182e-05	1354.08
SA29_EXP_4	1614	664.2380237579346	100.65335512161255	0.0005747407	1354.92
SA29_EXP_4	1615	652.5672912597656	94.21766996383667	9.754634e-05	1355.76
SA29_EXP_4	1616	477.0188331604004	302.97863960266113	2.6148591e-05	1356.6
SA29_EXP_4	1617	664.1462802886963	102.39187717437744	0.0036132035	1357.44
SA29_EXP_4	1618	654.9495697021484	99.65927124023438	0.00015205868	1358.28
SA29_EXP_4	1619	654.3794631958008	100.76690912246704	0.0021092785	1359.12
SA29_EXP_4	1620	654.5900344848633	98.64121913909912	7.629715e-05	1359.96
SA29_EXP_4	1621	642.4188613891602	99.22644138336182	9.932723e-05	1360.8
SA29_EXP_4	1622	661.1693382263184	105.6428575515747	0.0010475153	1361.64
SA29_EXP_4	1623	660.7587337493896	106.60308837890625	0.004186695	1362.48
SA29_EXP_4	1624	476.5488624572754	303.46741676330566	2.265437e-05	1363.32
SA29_EXP_4	1625	474.96042251586914	306.1201858520508	2.2787934e-05	1364.16
SA29_EXP_4	1626	655.7847499847412	100.10018348693848	0.0035907216	1365.0
SA29_EXP_4	1627	654.598331451416	99.77354049682617	0.00025796998	1365.84
SA29_EXP_4	1628	649.7628688812256	95.89056015014648	0.003569995	1366.68
SA29_EXP_4	1629	654.4834136962891	99.43923711776733	0.007370917	1367.52
SA29_EXP_4	1630	657.4639320373535	108.36028575897217	0.065359846	1368.36
SA29_EXP_4	1631	651.714038848877	93.5212254524231	0.0001553973	1369.2
SA29_EXP_4	1632	641.9869899749756	95.51143169403076	0.00011987476	1370.04
SA29_EXP_4	1633	654.3346881866455	101.52643203735352	0.006338949	1370.88
SA29_EXP_4	1634	653.1613349914551	99.73204135894775	5.135149e-05	1371.72
SA29_EXP_4	1635	677.8955459594727	176.50587558746338	2.4817678e-05	1372.56
SA29_EXP_4	1636	650.7364273071289	99.70114946365356	9.644815e-05	1373.4
SA29_EXP_4	1637	461.62967681884766	305.026273727417	2.3541257e-05	1374.24
SA29_EXP_4	1638	633.6249828338623	93.41587543487549	4.5387216e-05	1375.08
SA29_EXP_4	1639	476.34496688842773	304.53054428100586	2.3296217e-05	1375.92
SA29_EXP_4	1640	644.0913200378418	99.2724609375	0.00063958805	1376.76
SA29_EXP_4	1641	477.8526306152344	303.2862854003906	1.9212173e-05	1377.6
SA29_EXP_4	1642	651.1808395385742	99.4350528717041	0.00046247817	1378.44
SA29_EXP_4	1643	654.3213844299316	99.90755081176758	5.8527323e-05	1379.28
SA29_EXP_4	1644	653.437089920044	98.9631700515747	0.0001002995	1380.12
SA29_EXP_4	1645	653.1125068664551	98.39416980743408	8.786505e-05	1380.96
SA29_EXP_4	1646	653.3966541290283	101.2743330001831	4.004299e-05	1381.8
SA29_EXP_4	1647	653.9824485778809	100.16964912414551	7.2284805e-05	1382.64
SA29_EXP_4	1648	677.9125213623047	129.03825759887695	6.7777226e-05	1383.48
SA29_EXP_4	1649	476.6993045806885	305.8176040649414	2.4269091e-05	1384.32
SA29_EXP_4	1650	651.7151832580566	99.54672574996948	0.00014897919	1385.16
SA29_EXP_4	1651	680.9975624084473	188.80173683166504	4.44768e-05	1386.0
SA29_EXP_4	1652	653.5265445709229	98.91018390655518	5.5277087e-05	1386.84
SA29_EXP_4	1653	653.8166999816895	98.96261215209961	7.05387e-05	1387.68
SA29_EXP_4	1654	652.2040843963623	102.26335287094116	0.000117563184	1388.52
SA29_EXP_4	1655	652.3656845092773	92.30370998382568	5.611851e-05	1389.36
SA29_EXP_4	1656	489.3697738647461	34.46262001991272	0.00046694465	1390.2
SA29_EXP_4	1657	652.4621486663818	98.72942447662354	5.9746122e-05	1391.04
SA29_EXP_4	1658	654.9610614776611	102.79571056365967	0.0063345353	1391.88
SA29_EXP_4	1659	653.3131122589111	100.60263633728027	0.0002366073	1392.72
SA29_EXP_4	1660	675.4349708557129	131.93837642669678	2.3215067e-05	1393.56
SA29_EXP_4	1661	662.7168655395508	114.4028091430664	0.0009591016	1394.4
SA29_EXP_4	1662	491.2152290344238	35.927839279174805	0.0009700505	1395.24
SA29_EXP_4	1663	490.65561294555664	35.44591784477234	0.00041730702	1396.08
SA29_EXP_4	1664	490.2952194213867	35.62981724739075	0.00029616794	1396.92
SA29_EXP_4	1665	490.1369094848633	35.366363525390625	0.00039118726	1397.76
SA29_EXP_4	1666	424.75147247314453	273.15330505371094	1.8936233e-05	1398.6
SA29_EXP_4	1667	633.751630783081	94.66017723083496	2.5158415e-05	1399.44
SA29_EXP_4	1668	653.4476280212402	99.50639247894287	2.3738969e-05	1400.28
SA29_EXP_4	1669	653.9828777313232	97.43403911590576	0.00011459173	1401.12
SA29_EXP_4	1670	488.8307571411133	304.56424713134766	1.8876608e-05	1401.96
SA29_EXP_4	1671	653.6782264709473	101.14229679107666	6.2596446e-05	1402.8
SA29_EXP_4	1672	652.7054786682129	100.7008409500122	0.00076377176	1403.64
SA29_EXP_4	1673	653.3650398254395	98.97457122802734	8.724505e-05	1404.48
SA29_EXP_4	1674	655.7071685791016	111.4610767364502	0.0040468317	1405.32
SA29_EXP_4	1675	655.4712295532227	109.52578067779541	0.0073779924	1406.16
SA29_EXP_4	1676	662.4250411987305	104.88708972930908	0.0015513891	1407.0
SA29_EXP_4	1677	654.4205665588379	99.97585773468018	6.483331e-05	1407.84
SA29_EXP_4	1678	652.3347854614258	102.05394744873047	4.7371555e-05	1408.68
SA29_EXP_4	1679	652.013635635376	101.56750202178955	0.00019763735	1409.52
SA29_EXP_4	1680	477.4618625640869	304.95677947998047	2.5869305e-05	1410.36
SA29_EXP_4	1681	474.54981803894043	303.7199592590332	1.9904328e-05	1411.2
SA29_EXP_4	1682	651.597785949707	101.43304824829102	0.00012294897	1412.04
SA29_EXP_4	1683	476.2094974517822	305.6890869140625	2.0981075e-05	1412.88
SA29_EXP_4	1684	651.0284900665283	100.03809928894043	0.0011368835	1413.72
SA29_EXP_4	1685	654.8181533813477	99.91721391677856	6.369337e-05	1414.56
SA29_EXP_4	1686	655.3236961364746	97.83788681030273	0.0045536575	1415.4
SA29_EXP_4	1687	654.665470123291	99.27535057067871	2.5028881e-05	1416.24
SA29_EXP_4	1688	649.7746467590332	100.52640438079834	0.00011223228	1417.08
SA29_EXP_4	1689	425.0432014465332	271.7057704925537	1.8671002e-05	1417.92
SA29_EXP_4	1690	643.9477920532227	93.77031326293945	0.00020305684	1418.76
SA29_EXP_4	1691	652.863359451294	104.1236686706543	3.5361983e-05	1419.6
SA29_EXP_4	1692	653.7487983703613	99.81164932250977	3.2572265e-05	1420.44
SA29_EXP_4	1693	650.0311851501465	98.09153079986572	0.02362713	1421.28
SA29_EXP_4	1694	661.8420600891113	105.76108932495117	0.0002703915	1422.12
SA29_EXP_4	1695	661.7012023925781	103.22557926177979	0.00024594564	1422.96
SA29_EXP_4	1696	654.9840450286865	98.24153423309326	0.00024343585	1423.8
SA29_EXP_4	1697	636.5849018096924	95.14916896820068	0.0003467962	1424.64
SA29_EXP_4	1698	488.24005126953125	303.97287368774414	2.1461152e-05	1425.48
SA29_EXP_4	1699	617.9088592529297	93.25607299804688	2.2440083e-05	1426.32
SA29_EXP_4	1700	664.7698879241943	105.35698413848877	0.007483503	1427.16
SA29_EXP_4	1701	654.7352313995361	99.69912528991699	4.9444803e-05	1428.0
SA29_EXP_4	1702	652.1556377410889	100.28164386749268	0.0003079694	1428.84
SA29_EXP_4	1703	644.3391799926758	98.9243745803833	4.329129e-05	1429.68
SA29_EXP_4	1704	653.7057876586914	99.08236742019653	0.00018323603	1430.52
SA29_EXP_4	1705	476.46546363830566	304.24344062805176	2.1157188e-05	1431.36
SA29_EXP_4	1706	653.8578033447266	98.5710883140564	9.025087e-05	1432.2
SA29_EXP_4	1707	633.8001251220703	93.62171173095703	4.95683e-05	1433.04
SA29_EXP_4	1708	654.3309211730957	93.46608638763428	7.017419e-05	1433.88
SA29_EXP_4	1709	652.7392387390137	97.31344699859619	0.0003511368	1434.72
SA29_EXP_4	1710	643.8526153564453	100.94611644744873	0.0001577637	1435.56
SA29_EXP_4	1711	656.1843872070312	106.93127632141113	0.017393308	1436.4
SA29_EXP_4	1712	634.95774269104	94.82776880264282	0.00013905806	1437.24
SA29_EXP_4	1713	478.3299446105957	304.94625091552734	2.1223672e-05	1438.08
SA29_EXP_4	1714	463.89126777648926	303.5976219177246	2.011862e-05	1438.92
SA29_EXP_4	1715	475.0175952911377	305.6960678100586	2.3298973e-05	1439.76
SA29_EXP_4	1716	651.0420322418213	99.48120832443237	0.0005284099	1440.6
SA29_EXP_4	1717	434.68708992004395	272.0222854614258	2.6668378e-05	1441.44
SA29_EXP_4	1718	654.192066192627	101.37046337127686	2.0941196e-05	1442.28
SA29_EXP_4	1719	653.1708717346191	98.85417938232422	0.00010380441	1443.12
SA29_EXP_4	1720	475.09870529174805	302.81044006347656	2.6730813e-05	1443.96
SA29_EXP_4	1721	486.9741916656494	298.87229919433594	2.2330587e-05	1444.8
SA29_EXP_4	1722	642.48948097229	99.09602165222168	0.00017465872	1445.64
SA29_EXP_4	1723	678.0312538146973	176.81442260742188	3.130599e-05	1446.48
SA29_EXP_4	1724	427.1027088165283	270.80763816833496	2.6695503e-05	1447.32
SA29_EXP_4	1725	475.1103401184082	305.29706954956055	2.1962283e-05	1448.16
SA29_EXP_4	1726	652.925968170166	103.37164878845215	0.0044893585	1449.0
SA29_EXP_4	1727	654.6552658081055	93.95224571228027	0.00018079799	1449.84
SA29_EXP_4	1728	654.6660900115967	93.35060834884644	0.002081423	1450.68
SA29_EXP_4	1729	664.3699645996094	102.24085807800293	0.00024572862	1451.52
SA29_EXP_4	1730	652.5783538818359	97.68972873687744	0.00028970308	1452.36
SA29_EXP_4	1731	653.0139446258545	98.00348281860352	0.00025802193	1453.2
SA29_EXP_4	1732	451.8291473388672	304.1250228881836	2.1749647e-05	1454.04
SA29_EXP_4	1733	651.052713394165	97.30790376663208	0.00016425841	1454.88
SA29_EXP_4	1734	463.181209564209	290.5172538757324	2.2122038e-05	1455.72
SA29_EXP_4	1735	651.1139392852783	98.25711250305176	0.0004751266	1456.56
SA29_EXP_4	1736	663.5218143463135	114.3270492553711	0.00039086182	1457.4
SA29_EXP_4	1737	688.1478309631348	192.40500926971436	2.6696776e-05	1458.24
SA29_EXP_4	1738	635.7353687286377	94.25137281417847	2.753514e-05	1459.08
SA29_EXP_4	1739	651.3949394226074	99.33884382247925	9.777925e-05	1459.92
SA29_EXP_4	1740	652.668571472168	98.99568557739258	0.000161018	1460.76
SA29_EXP_4	1741	474.33929443359375	305.0991153717041	2.4736748e-05	1461.6
SA29_EXP_4	1742	652.8282165527344	100.17807483673096	0.00010419634	1462.44
SA29_EXP_4	1743	653.2892227172852	100.50590515136719	0.00015553471	1463.28
SA29_EXP_4	1744	653.6391735076904	102.67886638641357	0.0023752665	1464.12
SA29_EXP_4	1745	664.9371147155762	101.90691947937012	0.00031747157	1464.96
SA29_EXP_4	1746	653.8823127746582	100.24397850036621	0.0013295879	1465.8
SA29_EXP_4	1747	616.3008689880371	159.4878387451172	2.4765473e-05	1466.64
SA29_EXP_4	1748	635.6810569763184	94.91124629974365	6.22912e-05	1467.48
SA29_EXP_4	1749	654.9289703369141	98.61332416534424	0.00010986451	1468.32
SA29_EXP_4	1750	662.8827095031738	113.81516933441162	0.000498333	1469.16
SA29_EXP_4	1751	489.4915580749512	304.29948806762695	2.061528e-05	1470.0
SA29_EXP_4	1752	653.538703918457	97.43005514144897	3.2300457e-05	1470.84
SA29_EXP_4	1753	653.2788753509521	98.1130599975586	4.6223297e-05	1471.68
SA29_EXP_4	1754	651.0079383850098	99.5514965057373	0.00029307455	1472.52
SA29_EXP_4	1755	653.6417007446289	99.57235336303711	2.5071738e-05	1473.36
SA29_EXP_4	1756	634.7159385681152	93.60223531723022	6.4048945e-05	1474.2
SA29_EXP_4	1757	662.5869750976562	107.8108263015747	0.007900394	1475.04
SA29_EXP_4	1758	662.7999782562256	107.76679515838623	0.0059178476	1475.88
SA29_EXP_4	1759	655.8399677276611	102.10920095443726	0.00020396731	1476.72
SA29_EXP_4	1760	652.6628017425537	102.83250331878662	2.9766612e-05	1477.56
SA29_EXP_4	1761	486.88011169433594	309.8313045501709	2.1202472e-05	1478.4
SA29_EXP_4	1762	654.3651580810547	100.72819232940674	3.2445434e-05	1479.24
SA29_EXP_4	1763	654.8002243041992	98.51670742034912	0.00027308278	1480.08
SA29_EXP_4	1764	655.5496215820312	113.09141635894775	0.00043434263	1480.92
SA29_EXP_4	1765	654.027509689331	100.53141832351685	0.00023342432	1481.76
SA29_EXP_4	1766	648.2108116149902	100.94667434692383	0.00019379011	1482.6
SA29_EXP_4	1767	648.1629848480225	93.58496904373169	0.00027642475	1483.44
SA29_EXP_4	1768	634.5286846160889	94.10850048065186	9.637496e-05	1484.28
SA29_EXP_4	1769	649.842119216919	100.41586875915527	5.331309e-05	1485.12
SA29_EXP_4	1770	653.2919883728027	101.6762638092041	3.2066586e-05	1485.96
SA29_EXP_4	1771	448.25735092163086	312.4574089050293	1.6253169e-05	1486.8
SA29_EXP_4	1772	652.4789810180664	93.65108013153076	9.427535e-05	1487.64
SA29_EXP_4	1773	653.4109115600586	99.60855960845947	2.6203783e-05	1488.48
SA29_EXP_4	1774	487.2708320617676	302.4730968475342	1.8586245e-05	1489.32
SA29_EXP_4	1775	652.8955459594727	104.18867826461792	0.00010726105	1490.16
SA29_EXP_4	1776	663.2128238677979	102.52946376800537	0.0036293215	1491.0
SA29_EXP_4	1777	476.52430534362793	304.47346687316895	2.5289588e-05	1491.84
SA29_EXP_4	1778	414.841890335083	272.94261932373047	1.9992845e-05	1492.68
SA29_EXP_4	1779	652.5897979736328	103.31163167953491	8.525767e-05	1493.52
SA29_EXP_4	1780	652.1424293518066	98.27731847763062	0.0005352716	1494.36
SA29_EXP_4	1781	652.3952960968018	100.43201923370361	0.00046149368	1495.2
SA29_EXP_4	1782	653.9574146270752	98.87258291244507	0.00012656602	1496.04
SA29_EXP_4	1783	490.42558670043945	35.12835502624512	0.00019458869	1496.88
SA29_EXP_4	1784	460.66722869873047	269.59327697753906	1.6004822e-05	1497.72
SA29_EXP_4	1785	655.3736686706543	99.12732124328613	0.00040413998	1498.56
SA29_EXP_4	1786	662.8405094146729	107.65863418579102	0.00025582805	1499.4
SA29_EXP_4	1787	655.6427001953125	103.01434993743896	0.031017367	1500.24
SA29_EXP_4	1788	662.0189189910889	100.68608522415161	0.00079320406	1501.08
SA29_EXP_4	1789	655.7008743286133	100.29958248138428	0.00035641837	1501.92
SA29_EXP_4	1790	655.2935600280762	102.52977848052979	0.08774637	1502.76
SA29_EXP_4	1791	490.84644317626953	35.59928297996521	0.00038006713	1503.6
SA29_EXP_4	1792	651.9022464752197	100.2227783203125	6.557885e-05	1504.44
SA29_EXP_4	1793	654.3515205383301	99.37552213668823	8.3190454e-05	1505.28
SA29_EXP_4	1794	652.6856422424316	95.78040361404419	0.00038443555	1506.12
SA29_EXP_4	1795	654.7065258026123	102.73720264434814	0.0007005592	1506.96
SA29_EXP_4	1796	654.8221588134766	99.41790103912354	0.018367236	1507.8
SA29_EXP_4	1797	641.7052268981934	93.31146240234375	8.6947046e-05	1508.64
SA29_EXP_4	1798	658.2236289978027	102.51314878463745	0.022725318	1509.48
SA29_EXP_4	1799	636.5728855133057	94.4245433807373	0.00031679703	1510.32
SA29_EXP_4	1800	641.5846824645996	99.54065322875977	0.0004910298	1511.16
SA29_EXP_4	1801	635.6338500976562	91.32040500640869	0.00041276938	1512.0
SA29_EXP_4	1802	615.3560638427734	83.5124158859253	5.1617943e-05	1512.84
SA29_EXP_4	1803	652.1679878234863	102.06660747528076	0.00024092937	1513.68
SA29_EXP_4	1804	653.9729118347168	100.19175052642822	0.0001677829	1514.52
SA29_EXP_4	1805	635.5690956115723	92.98623561859131	5.4757787e-05	1515.36
SA29_EXP_4	1806	654.5241832733154	101.19222164154053	0.00023430576	1516.2
SA29_EXP_4	1807	651.4508247375488	100.80180644989014	0.00011696908	1517.04
SA29_EXP_4	1808	653.7738800048828	100.7785177230835	4.597715e-05	1517.88
SA29_EXP_4	1809	460.53080558776855	313.05227279663086	1.7397288e-05	1518.72
SA29_EXP_4	1810	664.2884731292725	103.21892738342285	0.0010496925	1519.56
SA29_EXP_4	1811	654.6950817108154	92.89349555969238	0.00035072552	1520.4
SA29_EXP_4	1812	653.6768913269043	92.81218528747559	0.0010103943	1521.24
SA29_EXP_4	1813	636.7637157440186	95.56627750396729	2.503542e-05	1522.08
SA29_EXP_4	1814	647.2403526306152	100.52365779876709	0.0001693324	1522.92
SA29_EXP_4	1815	654.0011405944824	100.79721450805664	0.00017234166	1523.76
SA29_EXP_4	1816	452.9099941253662	305.8047580718994	2.0846848e-05	1524.6
SA29_EXP_4	1817	652.9659271240234	99.59740877151489	0.00047140758	1525.44
SA29_EXP_4	1818	653.9361476898193	103.83224487304688	0.004932527	1526.28
SA29_EXP_4	1819	662.1667861938477	115.92859268188477	0.0033153612	1527.12
SA29_EXP_4	1820	662.2797966003418	105.24300813674927	0.0011566712	1527.96
SA29_EXP_4	1821	653.8362503051758	100.35003662109375	8.605685e-05	1528.8
SA29_EXP_4	1822	652.8204917907715	101.20023965835571	0.00037748023	1529.64
SA29_EXP_4	1823	499.038028717041	35.04210591316223	0.0005682554	1530.48
SA29_EXP_4	1824	652.1312713623047	98.49430561065674	0.000312778	1531.32
SA29_EXP_4	1825	476.4279365539551	305.3317165374756	1.8680834e-05	1532.16
SA29_EXP_4	1826	487.4457836151123	303.057861328125	1.5589516e-05	1533.0
SA29_EXP_4	1827	460.9078884124756	290.2492332458496	1.5791535e-05	1533.84
SA29_EXP_4	1828	643.0539131164551	99.15563106536865	0.00047326973	1534.68
SA29_EXP_4	1829	647.6091384887695	99.79907512664795	0.00084927643	1535.52
SA29_EXP_4	1830	652.6617050170898	99.41414594650269	5.228337e-05	1536.36
SA29_EXP_4	1831	654.1388511657715	99.81200695037842	0.0003953837	1537.2
SA29_EXP_4	1832	478.1941890716553	304.6721076965332	2.8353446e-05	1538.04
SA29_EXP_4	1833	653.3212661743164	99.83861446380615	0.0001762749	1538.88
SA29_EXP_4	1834	652.7629852294922	99.17043685913086	3.467887e-05	1539.72
SA29_EXP_4	1835	653.7001609802246	97.87964344024658	6.4590844e-05	1540.56
SA29_EXP_4	1836	438.2253646850586	305.6624221801758	1.927453e-05	1541.4
SA29_EXP_4	1837	652.1389961242676	99.74372863769531	6.100693e-05	1542.24
SA29_EXP_4	1838	632.9899311065674	99.2116928100586	0.00034131488	1543.08
SA29_EXP_4	1839	653.6694526672363	98.39891910552979	7.248097e-05	1543.92
SA29_EXP_4	1840	642.9244518280029	99.88582134246826	0.00023124152	1544.76
SA29_EXP_4	1841	650.5738258361816	98.64468097686768	0.0006992039	1545.6
SA29_EXP_4	1842	687.9968643188477	190.94661712646484	2.3779437e-05	1546.44
SA29_EXP_4	1843	476.0632514953613	305.53101539611816	2.0904721e-05	1547.28
SA29_EXP_4	1844	654.2658805847168	100.80392360687256	6.373182e-05	1548.12
SA29_EXP_4	1845	654.4584274291992	100.66911220550537	5.430241e-05	1548.96
SA29_EXP_4	1846	438.8925552368164	307.6311206817627	2.592784e-05	1549.8
SA29_EXP_4	1847	654.9943923950195	92.67969846725464	3.6760288e-05	1550.64
SA29_EXP_4	1848	680.6077480316162	189.51169967651367	3.3733362e-05	1551.48
SA29_EXP_4	1849	653.4233093261719	98.90481948852539	0.000118712895	1552.32
SA29_EXP_4	1850	662.9827499389648	103.58203411102295	0.00066396815	1553.16
SA29_EXP_4	1851	651.8331527709961	100.06582260131836	0.00013945244	1554.0
SA29_EXP_4	1852	652.2967338562012	97.71011352539062	0.0004986452	1554.84
SA29_EXP_4	1853	653.4379959106445	93.6207389831543	0.00017736269	1555.68
SA29_EXP_4	1854	641.807746887207	96.57774925231934	0.00019143388	1556.52
SA29_EXP_4	1855	450.4157066345215	305.48681259155273	1.786874e-05	1557.36
SA29_EXP_4	1856	654.0497779846191	99.51234340667725	0.000101596605	1558.2
SA29_EXP_4	1857	679.0805816650391	175.5168914794922	3.4941157e-05	1559.04
SA29_EXP_4	1858	687.7101898193359	193.62154483795166	3.8065846e-05	1559.88
SA29_EXP_4	1859	467.16413497924805	305.2573585510254	1.6999975e-05	1560.72
SA29_EXP_4	1860	641.9819355010986	98.99109363555908	5.5277087e-05	1561.56
SA29_EXP_4	1861	635.7939720153809	92.4772596359253	2.7653057e-05	1562.4
SA29_EXP_4	1862	652.464485168457	101.0843825340271	3.8942955e-05	1563.24
SA29_EXP_4	1863	649.0167617797852	99.48615074157715	0.0004381159	1564.08
SA29_EXP_4	1864	655.5863380432129	94.31353569030762	0.00019186952	1564.92
SA29_EXP_4	1865	641.8547630310059	99.38366889953613	0.00021768697	1565.76
SA29_EXP_4	1866	653.3605575561523	100.53670406341553	3.187421e-05	1566.6
SA29_EXP_4	1867	653.2149314880371	99.11099195480347	0.0009401373	1567.44
SA29_EXP_4	1868	652.1941184997559	97.5148057937622	0.00065406266	1568.28
SA29_EXP_4	1869	651.4227390289307	101.20033264160156	0.00016389907	1569.12
SA29_EXP_4	1870	450.0536918640137	303.87914657592773	1.7061499e-05	1569.96
SA29_EXP_4	1871	489.0526294708252	303.16349029541016	1.9542427e-05	1570.8
SA29_EXP_4	1872	664.8595809936523	100.0074577331543	0.00033615355	1571.64
SA29_EXP_4	1873	650.4931926727295	95.57659149169922	0.0003090335	1572.48
SA29_EXP_4	1874	651.9744396209717	101.11596822738647	0.00012332234	1573.32
SA29_EXP_4	1875	652.478837966919	99.01880264282227	0.0007901389	1574.16
SA29_EXP_4	1876	653.4968376159668	99.08542156219482	0.00018797567	1575.0
SA29_EXP_4	1877	654.6918869018555	100.09174346923828	7.1666735e-05	1575.84
SA29_EXP_4	1878	633.0498218536377	93.56710195541382	0.00042480786	1576.68
SA29_EXP_4	1879	654.76393699646	98.71589183807373	6.692624e-05	1577.52
SA29_EXP_4	1880	656.4596176147461	94.30681228637695	0.00021908456	1578.36
SA29_EXP_4	1881	654.0316581726074	98.12499761581421	6.0504037e-05	1579.2
SA29_EXP_4	1882	654.0203094482422	99.40857410430908	6.78727e-05	1580.04
SA29_EXP_4	1883	654.0512084960938	99.18715953826904	0.00029653724	1580.88
SA29_EXP_4	1884	650.8289337158203	100.78421115875244	0.0029822153	1581.72
SA29_EXP_4	1885	649.6058464050293	99.82967376708984	0.002230006	1582.56
SA29_EXP_4	1886	655.4698944091797	100.30757904052734	0.00011774785	1583.4
SA29_EXP_4	1887	662.6889228820801	101.78873062133789	0.0013450684	1584.24
SA29_EXP_4	1888	653.475284576416	98.84401559829712	4.5215413e-05	1585.08
SA29_EXP_4	1889	651.9880294799805	92.93851375579834	0.00057577586	1585.92
SA29_EXP_4	1890	652.6773452758789	98.4504747390747	0.00014209963	1586.76
SA29_EXP_4	1891	405.64308166503906	309.527063369751	1.78576e-05	1587.6
SA29_EXP_4	1892	428.5731315612793	305.66622734069824	2.2344713e-05	1588.44
SA29_EXP_4	1893	654.9962997436523	100.89596271514893	8.213733e-05	1589.28
SA29_EXP_4	1894	654.9737930297852	98.9953064918518	0.00055394747	1590.12
SA29_EXP_4	1895	438.07950019836426	306.9885063171387	2.155756e-05	1590.96
SA29_EXP_4	1896	653.5969734191895	99.54594612121582	0.00012508083	1591.8
SA29_EXP_4	1897	644.2296028137207	100.7343864440918	0.00075024535	1592.64
SA29_EXP_4	1898	663.0850791931152	101.36363983154297	0.000114493196	1593.48
SA29_EXP_4	1899	652.5692939758301	101.56062126159668	2.7129698e-05	1594.32
SA29_EXP_4	1900	650.7758617401123	100.43324947357178	0.00033038386	1595.16
SA29_EXP_4	1901	653.8908004760742	100.21767854690552	0.00011712063	1596.0
SA29_EXP_4	1902	475.8868217468262	306.3669204711914	2.8190841e-05	1596.84
SA29_EXP_4	1903	653.2121658325195	98.07500839233398	7.4794865e-05	1597.68
SA29_EXP_4	1904	652.6220321655273	98.05131912231445	0.0001513389	1598.52
SA29_EXP_4	1905	643.3890342712402	99.44326400756836	0.00054287456	1599.36
SA29_EXP_4	1906	653.8335800170898	98.80477666854858	0.00037851016	1600.2
SA29_EXP_4	1907	635.845947265625	91.48825407028198	2.9851071e-05	1601.04
SA29_EXP_4	1908	652.5084495544434	99.01873826980591	9.954105e-05	1601.88
SA29_EXP_4	1909	663.1247520446777	102.39556074142456	0.0011105357	1602.72
SA29_EXP_4	1910	652.6669502258301	102.80617475509644	0.0002388961	1603.56
SA29_EXP_4	1911	476.1669158935547	304.90004539489746	2.767622e-05	1604.4
SA29_EXP_4	1912	651.9482612609863	99.19545650482178	0.00012424751	1605.24
SA29_EXP_4	1913	643.4244155883789	98.54414463043213	3.462501e-05	1606.08
SA29_EXP_4	1914	651.5223503112793	97.81871795654297	0.00057482615	1606.92
SA29_EXP_4	1915	652.2503852844238	98.21838855743408	0.00032008826	1607.76
SA29_EXP_4	1916	648.4983444213867	100.29255867004395	0.00018131555	1608.6
SA29_EXP_4	1917	656.9902420043945	107.51368761062622	0.025288034	1609.44
SA29_EXP_4	1918	654.0228366851807	99.09982681274414	3.3665943e-05	1610.28
SA29_EXP_4	1919	321.1643934249878	306.0651969909668	0.00042004453	1611.12
SA29_EXP_4	1920	635.3861808776855	92.76861906051636	6.429894e-05	1611.96
SA29_EXP_4	1921	618.3714866638184	69.58349704742432	2.1868571e-05	1612.8
SA29_EXP_4	1922	635.5470657348633	91.87808275222778	2.3559109e-05	1613.64
SA29_EXP_4	1923	652.0321846008301	101.34035110473633	0.0001387021	1614.48
SA29_EXP_4	1924	662.5881195068359	102.87812948226929	0.018714843	1615.32
SA29_EXP_4	1925	632.7987670898438	93.40726375579834	0.00011843666	1616.16
SA29_EXP_4	1926	653.2601356506348	99.5317554473877	2.504139e-05	1617.0
SA29_EXP_4	1927	476.2608528137207	305.69252014160156	2.5223686e-05	1617.84
SA29_EXP_4	1928	483.6840629577637	311.25720977783203	1.8175764e-05	1618.68
SA29_EXP_4	1929	425.26164054870605	279.70252990722656	1.9779724e-05	1619.52
SA29_EXP_4	1930	476.6345977783203	305.68047523498535	2.206025e-05	1620.36
SA29_EXP_4	1931	485.8631134033203	312.2090721130371	1.8846136e-05	1621.2
SA29_EXP_4	1932	461.0278129577637	304.55981254577637	1.7058032e-05	1622.04
SA29_EXP_4	1933	484.74483489990234	311.34069442749023	2.2431075e-05	1622.88
SA29_EXP_4	1934	652.6987075805664	98.28959941864014	0.00015475482	1623.72
SA29_EXP_4	1935	438.0989074707031	307.11565017700195	2.2122882e-05	1624.56
SA29_EXP_4	1936	653.1823635101318	99.37929153442383	5.7658028e-05	1625.4
SA29_EXP_4	1937	439.07790184020996	307.09293365478516	1.638658e-05	1626.24
SA29_EXP_4	1938	428.737735748291	270.6119728088379	2.2125922e-05	1627.08
SA29_EXP_4	1939	654.8017501831055	100.50086975097656	3.7076792e-05	1627.92
SA29_EXP_4	1940	490.13919830322266	305.68785667419434	2.5874117e-05	1628.76
SA29_EXP_4	1941	634.7151756286621	93.35000038146973	2.130824e-05	1629.6
SA29_EXP_4	1942	480.02333641052246	304.61145401000977	2.370065e-05	1630.44
SA29_EXP_4	1943	486.8828296661377	304.54816818237305	2.222871e-05	1631.28
SA29_EXP_4	1944	651.9248962402344	98.42169284820557	0.00019918809	1632.12
SA29_EXP_4	1945	649.5760917663574	100.01673460006714	0.00025954645	1632.96
SA29_EXP_4	1946	643.9476490020752	101.10935926437378	0.0005391581	1633.8
SA29_EXP_4	1947	663.6967658996582	115.31478881835938	0.002364002	1634.64
SA29_EXP_4	1948	654.9151420593262	98.97768974304199	0.000102416394	1635.48
SA29_EXP_4	1949	652.1878719329834	100.03908634185791	0.0010155056	1636.32
SA29_EXP_4	1950	652.4280548095703	98.37025165557861	3.9183007e-05	1637.16
SA29_EXP_4	1951	426.1791706085205	274.01744842529297	1.7692613e-05	1638.0
SA29_EXP_4	1952	635.1454734802246	93.81781339645386	3.4672157e-05	1638.84
SA29_EXP_4	1953	652.4444580078125	101.20269298553467	0.00036293035	1639.68
SA29_EXP_4	1954	680.0408363342285	188.33759307861328	2.9576153e-05	1640.52
SA29_EXP_4	1955	650.8193969726562	96.84639930725098	0.00034846537	1641.36
SA29_EXP_4	1956	649.8164176940918	99.65279817581177	0.00065456313	1642.2
SA29_EXP_4	1957	653.0441284179688	100.01857280731201	8.582451e-05	1643.04
SA29_EXP_4	1958	655.8155536651611	99.5625114440918	0.0007013845	1643.88
SA29_EXP_4	1959	430.3816795349121	305.95479011535645	2.0003336e-05	1644.72
SA29_EXP_4	1960	474.4032859802246	303.3987808227539	2.3550685e-05	1645.56
SA29_EXP_4	1961	652.4369239807129	103.42733144760132	7.560137e-05	1646.4
SA29_EXP_4	1962	653.324556350708	98.63461017608643	0.00024524223	1647.24
SA29_EXP_4	1963	641.4553165435791	96.34451866149902	0.0001407413	1648.08
SA29_EXP_4	1964	634.8128318786621	94.37061309814453	5.716382e-05	1648.92
SA29_EXP_4	1965	653.2424926757812	98.90922546386719	9.041617e-05	1649.76
SA29_EXP_4	1966	644.4842338562012	98.12171459197998	0.00022831329	1650.6
SA29_EXP_4	1967	653.093433380127	98.56202602386475	0.0001390081	1651.44
SA29_EXP_4	1968	636.4359855651855	94.59577560424805	5.376083e-05	1652.28
SA29_EXP_4	1969	653.8324356079102	98.72718572616577	0.00023757321	1653.12
SA29_EXP_4	1970	655.750322341919	100.12596845626831	0.00013310259	1653.96
SA29_EXP_4	1971	474.58224296569824	305.6884574890137	2.496678e-05	1654.8
SA29_EXP_4	1972	653.3909797668457	102.35800266265869	0.00012832656	1655.64
SA29_EXP_4	1973	654.540491104126	101.7555570602417	0.0002877122	1656.48
SA29_EXP_4	1974	653.0638694763184	100.18464803695679	5.9744638e-05	1657.32
SA29_EXP_4	1975	653.6409378051758	101.2508225440979	2.8239085e-05	1658.16
SA29_EXP_4	1976	640.7595634460449	100.84929943084717	6.297015e-05	1659.0
SA29_EXP_4	1977	653.3868789672852	99.6539568901062	4.6473644e-05	1659.84
SA29_EXP_4	1978	652.5070190429688	93.34891319274902	0.001397631	1660.68
SA29_EXP_4	1979	652.206563949585	99.9232292175293	7.335796e-05	1661.52
SA29_EXP_4	1980	663.2676124572754	102.9321813583374	0.00017808085	1662.36
SA29_EXP_4	1981	648.7780094146729	98.52683544158936	0.00018673447	1663.2
SA29_EXP_4	1982	492.32497215270996	34.95065689086914	0.0009705349	1664.04
SA29_EXP_4	1983	653.1530380249023	97.94496059417725	0.00018364566	1664.88
SA29_EXP_4	1984	654.3021202087402	98.76852750778198	7.421899e-05	1665.72
SA29_EXP_4	1985	650.0556945800781	100.12580394744873	0.00032417767	1666.56
SA29_EXP_4	1986	655.72190284729	102.45404720306396	4.617691e-05	1667.4
SA29_EXP_4	1987	475.691556930542	307.63855934143066	2.73778e-05	1668.24
SA29_EXP_4	1988	642.161750793457	98.31647872924805	8.173579e-05	1669.08
SA29_EXP_4	1989	617.9051399230957	94.15939807891846	5.0105147e-05	1669.92
SA29_EXP_4	1990	664.226484298706	101.54036521911621	0.0013922494	1670.76
SA29_EXP_4	1991	643.0030822753906	96.87375068664551	8.646814e-05	1671.6
SA29_EXP_4	1992	654.5414447784424	101.31000995635986	0.00015316288	1672.44
SA29_EXP_4	1993	652.6074409484863	98.45781326293945	0.00018606035	1673.28
SA29_EXP_4	1994	653.1098365783691	99.20203685760498	8.289176e-05	1674.12
SA29_EXP_4	1995	653.4645080566406	100.13288497924805	0.00010919076	1674.96
SA29_EXP_4	1996	654.2159080505371	99.97162342071533	2.401357e-05	1675.8
SA29_EXP_4	1997	615.0579452514648	72.47758626937866	4.7887068e-05	1676.64
SA29_EXP_4	1998	477.68054008483887	303.5495853424072	1.972457e-05	1677.48
SA29_EXP_4	1999	447.55420684814453	313.5080909729004	1.7636332e-05	1678.32
[truncated: 1,656 more rows]
