# Supplementary material for: Measuring inter-individual differences in behavioural types of gilthead seabreams in the laboratory using deep learning
Source: PeerJ. 2022 May 5;10:e13396. doi: 10.7717/peerj.13396 (PMC9080431; doi:10.7717/peerj.13396)
Supplement: Supplemental Information 1 [file peerj-10-13396-s001.zip › Raw validation data/d3/SA35_2.csv]

ID	sec	X	Y	%	seconds
SA35_2	1	120.9324598312378	439.18736457824707	0.99964035	0.0
SA35_2	2	112.26086616516113	442.47304916381836	0.99965096	0.52
SA35_2	3	111.19285821914673	441.59963607788086	0.999569	1.04
SA35_2	4	110.2971076965332	439.68921661376953	0.99924624	1.56
SA35_2	5	112.97227144241333	440.4093933105469	0.9996631	2.08
SA35_2	6	115.46187400817871	439.7619438171387	0.99942076	2.6
SA35_2	7	118.38909387588501	439.46611404418945	0.9996778	3.12
SA35_2	8	113.43778371810913	444.13129806518555	0.9997155	3.64
SA35_2	9	110.27719974517822	439.7139644622803	0.9989785	4.16
SA35_2	10	110.59802770614624	431.6912269592285	0.99914384	4.68
SA35_2	11	115.21353721618652	435.34778594970703	0.9993774	5.2
SA35_2	12	120.1727032661438	443.28351974487305	0.99974567	5.72
SA35_2	13	117.10968017578125	445.18449783325195	0.99959105	6.24
SA35_2	14	113.09292316436768	443.9552307128906	0.99955326	6.76
SA35_2	15	114.65679407119751	439.30830001831055	0.999302	7.28
SA35_2	16	115.88679552078247	440.5850601196289	0.9994373	7.8
SA35_2	17	114.91823196411133	442.4878978729248	0.9997657	8.32
SA35_2	18	114.28645849227905	446.1012268066406	0.99976116	8.84
SA35_2	19	109.53184366226196	447.1937084197998	0.99936324	9.36
SA35_2	20	112.55518198013306	447.13417053222656	0.999746	9.88
SA35_2	21	115.02394676208496	447.5108528137207	0.9995389	10.4
SA35_2	22	112.77022361755371	442.79165267944336	0.9995592	10.92
SA35_2	23	111.0710859298706	445.05778312683105	0.9995017	11.44
SA35_2	24	111.405348777771	446.6542625427246	0.9996723	11.96
SA35_2	25	115.25672674179077	446.0700988769531	0.99986076	12.48
SA35_2	26	116.62306785583496	440.02349853515625	0.99977916	13.0
SA35_2	27	119.56238746643066	440.279016494751	0.9997218	13.52
SA35_2	28	122.13257551193237	441.1764335632324	0.9997532	14.04
SA35_2	29	120.23682594299316	440.69623947143555	0.9997247	14.56
SA35_2	30	118.67399215698242	439.4816207885742	0.99970895	15.08
SA35_2	31	120.20173072814941	443.0459690093994	0.9997422	15.6
SA35_2	32	119.76408958435059	442.6366424560547	0.9997297	16.12
SA35_2	33	120.18860578536987	441.0011672973633	0.9997018	16.64
SA35_2	34	118.29499006271362	440.85336685180664	0.99974805	17.16
SA35_2	35	122.9832410812378	440.13012886047363	0.9998265	17.68
SA35_2	36	125.30961036682129	441.46533966064453	0.999765	18.2
SA35_2	37	126.39403343200684	439.50387954711914	0.9997112	18.72
SA35_2	38	128.69728803634644	439.78105545043945	0.99977916	19.24
SA35_2	39	126.60503387451172	440.4888153076172	0.9996673	19.76
SA35_2	40	121.75874710083008	439.19260025024414	0.9997354	20.28
SA35_2	41	117.98241138458252	434.35598373413086	0.99970067	20.8
SA35_2	42	117.7685022354126	437.3956489562988	0.9996723	21.32
SA35_2	43	117.22873449325562	439.4951820373535	0.9995639	21.84
SA35_2	44	121.22030258178711	438.7541198730469	0.9997677	22.36
SA35_2	45	124.1052508354187	440.37989616394043	0.99975747	22.88
SA35_2	46	121.84122800827026	443.5228729248047	0.9996141	23.4
SA35_2	47	120.13605833053589	442.1242332458496	0.99939835	23.92
SA35_2	48	141.4757251739502	413.42891693115234	0.9997464	24.44
SA35_2	49	137.85748481750488	414.0109062194824	0.9997961	24.96
SA35_2	50	131.93925619125366	426.83767318725586	0.9998807	25.48
SA35_2	51	132.17403888702393	428.3668041229248	0.99986196	26.0
SA35_2	52	124.94323253631592	437.5620746612549	0.9996425	26.52
SA35_2	53	120.93586921691895	441.4680576324463	0.9997272	27.04
SA35_2	54	119.58510875701904	438.3071994781494	0.99974626	27.56
SA35_2	55	139.38955068588257	391.60643577575684	0.99993706	28.08
SA35_2	56	163.68167400360107	336.53557777404785	0.9999809	28.6
SA35_2	57	185.10591983795166	349.5615577697754	0.99995613	29.12
SA35_2	58	168.65882873535156	412.2850799560547	0.99978346	29.64
SA35_2	59	141.76546335220337	440.96248626708984	0.99894077	30.16
SA35_2	60	127.432119846344	444.9839115142822	0.9997372	30.68
SA35_2	61	118.96873712539673	442.2195053100586	0.99861765	31.2
SA35_2	62	114.67926502227783	446.8257808685303	0.9996395	31.72
SA35_2	63	114.56284523010254	446.51756286621094	0.9997137	32.24
SA35_2	64	115.55674076080322	445.0839614868164	0.99972314	32.76
SA35_2	65	114.26677703857422	446.88194274902344	0.99973315	33.28
SA35_2	66	111.65258884429932	447.25147247314453	0.99956375	33.8
SA35_2	67	113.0561113357544	447.8288269042969	0.9996587	34.32
SA35_2	68	112.85942792892456	446.5337562561035	0.9998783	34.84
SA35_2	69	119.18870210647583	441.76817893981934	0.9996555	35.36
SA35_2	70	119.22949552536011	433.00363540649414	0.99961495	35.88
SA35_2	71	121.33922576904297	435.6119728088379	0.9997526	36.4
SA35_2	72	122.92859554290771	436.8559455871582	0.9997004	36.92
SA35_2	73	122.22089767456055	439.5296859741211	0.9997553	37.44
SA35_2	74	122.54881858825684	440.8857822418213	0.9996996	37.96
SA35_2	75	122.16309309005737	443.6917018890381	0.99975485	38.48
SA35_2	76	117.59505271911621	444.5490074157715	0.9996555	39.0
SA35_2	77	112.86393404006958	441.3296127319336	0.99862385	39.52
SA35_2	78	111.27699613571167	440.6689739227295	0.9985631	40.04
SA35_2	79	108.541738986969	441.6049575805664	0.99624807	40.56
SA35_2	80	111.56847476959229	443.94086837768555	0.99914443	41.08
SA35_2	81	116.18406772613525	440.6964111328125	0.9997539	41.6
SA35_2	82	120.43488025665283	435.20888328552246	0.99971336	42.12
SA35_2	83	120.2131986618042	430.57605743408203	0.99946326	42.64
SA35_2	84	117.07625389099121	438.1996822357178	0.999383	43.16
SA35_2	85	117.30996370315552	442.0996856689453	0.9996215	43.68
SA35_2	86	116.70970916748047	440.469331741333	0.9995579	44.2
SA35_2	87	119.22458410263062	441.81286811828613	0.99960834	44.72
SA35_2	88	117.67700910568237	443.41343879699707	0.9997626	45.24
SA35_2	89	118.15882921218872	440.6308364868164	0.999534	45.76
SA35_2	90	125.70244073867798	433.96093368530273	0.9997695	46.28
SA35_2	91	120.86024284362793	438.06758880615234	0.999666	46.8
SA35_2	92	112.62166500091553	440.1675796508789	0.9994313	47.32
SA35_2	93	112.06071376800537	440.408935546875	0.9993611	47.84
SA35_2	94	117.53222942352295	445.3422546386719	0.9998754	48.36
SA35_2	95	118.19030046463013	442.5762748718262	0.9998023	48.88
SA35_2	96	121.52376174926758	440.50174713134766	0.99968016	49.4
SA35_2	97	118.58158111572266	443.7659740447998	0.99965465	49.92
SA35_2	98	114.61141109466553	446.11945152282715	0.9998554	50.44
SA35_2	99	111.27923727035522	447.4743175506592	0.9996462	50.96
SA35_2	100	114.41190242767334	444.8939895629883	0.999871	51.48
SA35_2	101	119.1015362739563	439.5861625671387	0.9996861	52.0
SA35_2	102	123.22365045547485	439.64075088500977	0.9997172	52.52
SA35_2	103	129.4428586959839	432.3025703430176	0.99955636	53.04
SA35_2	104	129.89678382873535	421.17642402648926	0.9998957	53.56
SA35_2	105	120.52955627441406	422.8651428222656	0.9997905	54.08
SA35_2	106	118.57103109359741	433.7973976135254	0.99919647	54.6
SA35_2	107	115.71762561798096	435.8795642852783	0.998985	55.12
SA35_2	108	110.617995262146	439.5985507965088	0.9994629	55.64
SA35_2	109	112.27692365646362	439.7039794921875	0.9985684	56.16
SA35_2	110	115.3307557106018	437.40328788757324	0.9984901	56.68
SA35_2	111	112.68850564956665	437.4009704589844	0.9970554	57.2
SA35_2	112	113.71283531188965	430.2403450012207	0.99955577	57.72
SA35_2	113	115.29077291488647	431.9835090637207	0.9992071	58.24
SA35_2	114	111.32626533508301	440.9066390991211	0.9989705	58.76
SA35_2	115	113.15146684646606	444.0029525756836	0.99975187	59.28
SA35_2	116	109.07341241836548	444.6122360229492	0.9997055	59.8
SA35_2	117	111.33509874343872	438.1991672515869	0.9991817	60.32
SA35_2	118	112.80895471572876	439.2735958099365	0.99928707	60.84
SA35_2	119	111.68137788772583	437.8425407409668	0.9992524	61.36
SA35_2	120	111.7929220199585	445.0983238220215	0.99969375	61.88
SA35_2	121	110.73795557022095	445.8834171295166	0.9996706	62.4
SA35_2	122	111.01642847061157	444.39122200012207	0.99966145	62.92
SA35_2	123	112.77692317962646	445.5344581604004	0.9994867	63.44
SA35_2	124	119.75171566009521	439.80743408203125	0.99973613	63.96
SA35_2	125	122.37168550491333	429.06569480895996	0.9998116	64.48
SA35_2	126	119.42038536071777	427.39952087402344	0.999826	65.0
SA35_2	127	114.05093669891357	438.3175849914551	0.99959236	65.52
SA35_2	128	116.89108610153198	442.3393249511719	0.9997187	66.04
SA35_2	129	110.10501384735107	443.3726692199707	0.9997414	66.56
SA35_2	130	115.99465608596802	443.70426177978516	0.99980706	67.08
SA35_2	131	123.47495555877686	442.47888565063477	0.9995912	67.6
SA35_2	132	120.0080394744873	440.60543060302734	0.9997534	68.12
SA35_2	133	117.13247299194336	442.199649810791	0.9997869	68.64
SA35_2	134	118.31746101379395	439.6194076538086	0.9997646	69.16
SA35_2	135	123.48659038543701	439.017391204834	0.99984586	69.68
SA35_2	136	121.04082107543945	443.68703842163086	0.99973315	70.2
SA35_2	137	121.168053150177	443.12750816345215	0.9997826	70.72
SA35_2	138	120.14456987380981	440.00927925109863	0.99968743	71.24
SA35_2	139	115.1789665222168	441.12865447998047	0.9995009	71.76
SA35_2	140	116.25666618347168	440.79185485839844	0.99972564	72.28
SA35_2	141	117.55155324935913	443.33662033081055	0.99982685	72.8
SA35_2	142	119.25078630447388	444.47081565856934	0.99962807	73.32
SA35_2	143	118.73068809509277	443.6272144317627	0.99979943	73.84
SA35_2	144	119.82927322387695	442.4191474914551	0.99957556	74.36
SA35_2	145	117.39009618759155	444.97352600097656	0.9997696	74.88
SA35_2	146	122.93469905853271	439.18447494506836	0.9997651	75.4
SA35_2	147	120.1776385307312	444.15699005126953	0.9997954	75.92
SA35_2	148	113.09448480606079	445.7185649871826	0.99980074	76.44
SA35_2	149	110.02569198608398	443.8051986694336	0.99973124	76.96
SA35_2	150	117.27769374847412	444.1791343688965	0.99984217	77.48
SA35_2	151	123.79814386367798	433.88803482055664	0.9996997	78.0
SA35_2	152	122.70026206970215	423.05797576904297	0.99983776	78.52
SA35_2	153	125.14053583145142	418.7414073944092	0.99978095	79.04
SA35_2	154	128.18914651870728	426.8449401855469	0.99961156	79.56
SA35_2	155	120.4537034034729	435.36020278930664	0.999553	80.08
SA35_2	156	117.15428829193115	439.88525390625	0.99961346	80.6
SA35_2	157	118.23699474334717	440.9442329406738	0.9997737	81.12
SA35_2	158	122.567880153656	437.2870445251465	0.9997551	81.64
SA35_2	159	122.56014347076416	437.29528427124023	0.9995938	82.16
SA35_2	160	122.93041944503784	437.6861000061035	0.9997638	82.68
SA35_2	161	121.58938646316528	441.80073738098145	0.99977237	83.2
SA35_2	162	118.85678768157959	444.54917907714844	0.9996729	83.72
SA35_2	163	120.41962146759033	443.1818389892578	0.99974126	84.24
SA35_2	164	119.55636739730835	444.61392402648926	0.9997602	84.76
SA35_2	165	120.32426595687866	442.7091979980469	0.9998282	85.28
SA35_2	166	117.8072452545166	444.4376564025879	0.99981016	85.8
SA35_2	167	117.36407279968262	445.3813362121582	0.9994568	86.32
SA35_2	168	111.78733110427856	445.04748344421387	0.9997842	86.84
SA35_2	169	112.35904693603516	443.43549728393555	0.99965286	87.36
SA35_2	170	113.72189521789551	441.939754486084	0.99921596	87.88
SA35_2	171	113.00513744354248	439.28638458251953	0.99944896	88.4
SA35_2	172	113.41909170150757	435.99048614501953	0.999479	88.92
SA35_2	173	110.16311645507812	441.74283027648926	0.999223	89.44
SA35_2	174	117.24339723587036	444.5365333557129	0.9993774	89.96
SA35_2	175	114.9264931678772	445.75578689575195	0.99976784	90.48
SA35_2	176	110.06251573562622	445.21894454956055	0.9993285	91.0
SA35_2	177	114.2454981803894	445.16435623168945	0.99990964	91.52
SA35_2	178	116.70280694961548	441.87071800231934	0.999736	92.04
SA35_2	179	119.39636468887329	440.9576225280762	0.99957913	92.56
SA35_2	180	119.05516386032104	442.29177474975586	0.99964845	93.08
SA35_2	181	116.11111164093018	444.5438003540039	0.99946004	93.6
SA35_2	182	121.71276807785034	438.1921577453613	0.9997522	94.12
SA35_2	183	141.48564338684082	410.1925849914551	0.99985886	94.64
SA35_2	184	131.60533905029297	330.38111686706543	0.9999634	95.16
SA35_2	185	147.00225591659546	232.20304012298584	0.9998908	95.68
SA35_2	186	155.7023525238037	127.5840711593628	0.9996364	96.2
SA35_2	187	183.7365984916687	140.21417140960693	0.99992836	96.72
SA35_2	188	165.52449464797974	250.3399658203125	0.9999069	97.24
SA35_2	189	117.09225177764893	364.38477516174316	0.9998004	97.76
SA35_2	190	114.6979570388794	430.8819007873535	0.9998517	98.28
SA35_2	191	114.63323831558228	443.259801864624	0.9996227	98.8
SA35_2	192	114.47830200195312	441.51357650756836	0.99961996	99.32
SA35_2	193	114.07381296157837	438.64906311035156	0.9989705	99.84
SA35_2	194	114.29506540298462	443.11723709106445	0.9992138	100.36
SA35_2	195	113.91338109970093	445.9731674194336	0.99983287	100.88
SA35_2	196	116.94673299789429	445.01020431518555	0.9998578	101.4
SA35_2	197	117.75507926940918	440.1448059082031	0.99959785	101.92
SA35_2	198	116.27610921859741	442.1637725830078	0.9995388	102.44
SA35_2	199	117.1176552772522	443.8139820098877	0.9995167	102.96
SA35_2	200	116.9877290725708	443.41283798217773	0.9996087	103.48
SA35_2	201	111.93630695343018	445.18667221069336	0.99974805	104.0
SA35_2	202	111.89838647842407	441.57623291015625	0.9994481	104.52
SA35_2	203	115.3532862663269	443.43727111816406	0.99956006	105.04
SA35_2	204	109.15278196334839	445.9796905517578	0.9997036	105.56
SA35_2	205	114.70956802368164	441.24524116516113	0.9995695	106.08
SA35_2	206	125.00755786895752	433.2518005371094	0.9993193	106.6
SA35_2	207	128.99259328842163	429.8387145996094	0.9996958	107.12
SA35_2	208	133.75139236450195	428.82471084594727	0.9995945	107.64
SA35_2	209	133.1167459487915	428.0415916442871	0.99975294	108.16
SA35_2	210	123.4792947769165	438.05728912353516	0.9998722	108.68
SA35_2	211	121.49548530578613	437.12528228759766	0.99972993	109.2
SA35_2	212	111.9848370552063	435.90136528015137	0.999668	109.72
SA35_2	213	111.4995002746582	421.8241310119629	0.9997999	110.24
SA35_2	214	114.57123756408691	425.9402847290039	0.99982613	110.76
SA35_2	215	115.38770198822021	440.77162742614746	0.99976283	111.28
SA35_2	216	121.76721096038818	439.5439338684082	0.99969494	111.8
SA35_2	217	143.7145233154297	412.78003692626953	0.9999232	112.32
SA35_2	218	164.64892625808716	409.4069766998291	0.999796	112.84
SA35_2	219	129.1486620903015	434.06375885009766	0.99970204	113.36
SA35_2	220	123.93127679824829	387.06464767456055	0.9999608	113.88
SA35_2	221	146.4430332183838	295.1909637451172	0.99992025	114.4
SA35_2	222	153.4954071044922	230.5360507965088	0.9998822	114.92
SA35_2	223	138.29214572906494	229.56830978393555	0.9998227	115.44
SA35_2	224	135.6134533882141	334.7622871398926	0.9995096	115.96
SA35_2	225	123.39780330657959	419.62632179260254	0.9999136	116.48
SA35_2	226	114.10852670669556	438.8174057006836	0.99947685	117.0
SA35_2	227	111.30980253219604	442.1832847595215	0.9989549	117.52
SA35_2	228	112.26388216018677	443.1418991088867	0.99891746	118.04
SA35_2	229	115.01418352127075	443.2387161254883	0.99953437	118.56
SA35_2	230	118.6244010925293	439.0092372894287	0.999624	119.08
SA35_2	231	121.72937393188477	437.1913146972656	0.9997323	119.6
SA35_2	232	123.48366975784302	439.392786026001	0.99974483	120.12
SA35_2	233	125.33994913101196	440.66179275512695	0.999848	120.64
SA35_2	234	124.52664375305176	438.7935447692871	0.9998857	121.16
SA35_2	235	125.11396408081055	437.27542877197266	0.99983597	121.68
SA35_2	236	121.35281562805176	440.9794235229492	0.99979395	122.2
SA35_2	237	114.50514793395996	440.3935432434082	0.9997626	122.72
SA35_2	238	123.80096912384033	438.0033874511719	0.99971133	123.24
SA35_2	239	120.56471109390259	438.83912086486816	0.9998148	123.76
SA35_2	240	120.36367654800415	441.9854164123535	0.99973315	124.28
SA35_2	241	119.94259357452393	439.4154739379883	0.99959785	124.8
SA35_2	242	117.29304790496826	439.25365447998047	0.99940085	125.32
SA35_2	243	120.6519603729248	438.3522605895996	0.99982315	125.84
SA35_2	244	115.65946340560913	437.64862060546875	0.9996276	126.36
SA35_2	245	119.92007493972778	441.8433952331543	0.99973875	126.88
SA35_2	246	118.23025941848755	443.3799362182617	0.99973637	127.4
SA35_2	247	117.79186725616455	443.5718536376953	0.99982196	127.92
SA35_2	248	120.08754014968872	439.68732833862305	0.99961156	128.44
SA35_2	249	121.98684215545654	431.4930725097656	0.9997589	128.96
SA35_2	250	117.21101999282837	434.1715335845947	0.999744	129.48
SA35_2	251	114.3801212310791	437.5157833099365	0.99909794	130.0
SA35_2	252	108.2659125328064	444.6866798400879	0.9992687	130.52
SA35_2	253	108.45508575439453	444.2021656036377	0.99963486	131.04
SA35_2	254	116.45902395248413	441.0647392272949	0.999624	131.56
SA35_2	255	120.53807973861694	443.93277168273926	0.99981207	132.08
SA35_2	256	117.64153242111206	442.8555107116699	0.9997495	132.6
SA35_2	257	113.34396600723267	442.6183319091797	0.9997125	133.12
SA35_2	258	117.74457693099976	441.67882919311523	0.9997156	133.64
SA35_2	259	115.76759815216064	443.39263916015625	0.9996039	134.16
SA35_2	260	118.86377334594727	440.361270904541	0.9996871	134.68
SA35_2	261	121.89797163009644	436.7015075683594	0.9997274	135.2
SA35_2	262	122.48966693878174	438.44844818115234	0.9996811	135.72
SA35_2	263	115.81923961639404	439.38114166259766	0.99964774	136.24
SA35_2	264	115.05566835403442	441.68721199035645	0.99974364	136.76
SA35_2	265	121.82605266571045	440.9210014343262	0.99983144	137.28
SA35_2	266	123.179030418396	442.5952434539795	0.99975127	137.8
SA35_2	267	119.41232681274414	441.7185401916504	0.99977225	138.32
SA35_2	268	118.25876235961914	439.10511016845703	0.9997117	138.84
SA35_2	269	120.4548716545105	431.92359924316406	0.9995865	139.36
SA35_2	270	119.93552446365356	435.0543022155762	0.99972755	139.88
SA35_2	271	121.71651124954224	432.11259841918945	0.9995937	140.4
SA35_2	272	119.48829889297485	436.49136543273926	0.9994424	140.92
SA35_2	273	116.98533296585083	440.28648376464844	0.9997011	141.44
SA35_2	274	120.99008560180664	438.3683681488037	0.999678	141.96
SA35_2	275	123.37944507598877	434.49668884277344	0.99972504	142.48
SA35_2	276	127.02165842056274	430.09037017822266	0.99978775	143.0
SA35_2	277	126.87698602676392	428.71750831604004	0.999816	143.52
SA35_2	278	127.62444019317627	430.8434200286865	0.9998666	144.04
SA35_2	279	128.81090641021729	421.39062881469727	0.9997925	144.56
SA35_2	280	127.93705463409424	409.65808868408203	0.9998685	145.08
SA35_2	281	125.08124113082886	426.75052642822266	0.999782	145.6
SA35_2	282	116.79452657699585	441.41261100769043	0.99957687	146.12
SA35_2	283	115.7740831375122	441.644926071167	0.99914944	146.64
SA35_2	284	113.64551782608032	443.1657600402832	0.9993771	147.16
SA35_2	285	118.11678409576416	440.0739097595215	0.999676	147.68
SA35_2	286	119.71632242202759	437.4015998840332	0.9995797	148.2
SA35_2	287	118.3449387550354	439.7637748718262	0.99962676	148.72
SA35_2	288	116.95332527160645	440.63950538635254	0.99970526	149.24
SA35_2	289	115.22639989852905	444.53819274902344	0.9998796	149.76
SA35_2	290	112.33327388763428	445.0428771972656	0.9998	150.28
SA35_2	291	110.59439182281494	444.30885314941406	0.999833	150.8
SA35_2	292	119.13264989852905	439.4856262207031	0.99981385	151.32
SA35_2	293	123.81714582443237	438.74107360839844	0.9996457	151.84
SA35_2	294	121.61775827407837	438.86077880859375	0.9997756	152.36
SA35_2	295	117.52872467041016	442.62096405029297	0.99956816	152.88
SA35_2	296	117.58006811141968	441.92559242248535	0.99971205	153.4
SA35_2	297	119.48156356811523	443.0990409851074	0.99975246	153.92
SA35_2	298	118.56882572174072	442.6212501525879	0.9997876	154.44
SA35_2	299	115.47313928604126	442.74770736694336	0.99978536	154.96
SA35_2	300	114.67103958129883	442.27137565612793	0.999526	155.48
SA35_2	301	117.9233193397522	435.5322074890137	0.9991799	156.0
SA35_2	302	119.28753852844238	435.4477787017822	0.9994469	156.52
SA35_2	303	119.36051845550537	435.42200088500977	0.99960953	157.04
SA35_2	304	117.2268271446228	434.91153717041016	0.999255	157.56
SA35_2	305	118.5397744178772	427.3750305175781	0.9997545	158.08
SA35_2	306	122.66427278518677	429.38873291015625	0.99976987	158.6
SA35_2	307	117.2701358795166	437.175235748291	0.9996971	159.12
SA35_2	308	114.79271650314331	442.02449798583984	0.9996176	159.64
SA35_2	309	119.25654411315918	444.6658515930176	0.9998338	160.16
SA35_2	310	117.47533082962036	443.87712478637695	0.9997645	160.68
SA35_2	311	120.4370379447937	441.7950439453125	0.99976164	161.2
SA35_2	312	117.77523756027222	443.5099983215332	0.99978334	161.72
SA35_2	313	112.90411949157715	443.59365463256836	0.99978656	162.24
SA35_2	314	118.3506727218628	441.8100357055664	0.99977344	162.76
SA35_2	315	119.44013833999634	439.9127769470215	0.9996909	163.28
SA35_2	316	118.51027011871338	441.311559677124	0.9996519	163.8
SA35_2	317	113.04726600646973	440.8268737792969	0.9996295	164.32
SA35_2	318	113.10722827911377	441.16933822631836	0.99931765	164.84
SA35_2	319	113.77047300338745	440.73429107666016	0.99933296	165.36
SA35_2	320	111.49410009384155	444.37588691711426	0.99948907	165.88
SA35_2	321	111.96844577789307	446.18207931518555	0.9995989	166.4
SA35_2	322	112.77949810028076	443.24429512023926	0.99942976	166.92
SA35_2	323	112.79202699661255	440.29595375061035	0.99884206	167.44
SA35_2	324	112.33479976654053	445.7874584197998	0.99971694	167.96
SA35_2	325	114.11482095718384	444.3409824371338	0.9997962	168.48
SA35_2	326	114.54629898071289	441.1071968078613	0.9996012	169.0
SA35_2	327	114.63431119918823	438.97793769836426	0.99952805	169.52
SA35_2	328	115.26917219161987	436.38155937194824	0.99955076	170.04
SA35_2	329	118.99042129516602	443.2898712158203	0.9996697	170.56
SA35_2	330	119.3662166595459	442.45256423950195	0.9995902	171.08
SA35_2	331	120.60011625289917	437.2990894317627	0.99980086	171.6
SA35_2	332	118.65037679672241	430.76465606689453	0.9991211	172.12
SA35_2	333	115.53541421890259	436.30834579467773	0.99958295	172.64
SA35_2	334	108.79757404327393	432.63622283935547	0.9996469	173.16
SA35_2	335	110.76126098632812	434.3634510040283	0.99950445	173.68
SA35_2	336	111.3503098487854	444.60665702819824	0.99972075	174.2
SA35_2	337	112.13157176971436	446.3481044769287	0.99968743	174.72
SA35_2	338	115.08692502975464	441.9685649871826	0.9996259	175.24
SA35_2	339	117.95967817306519	442.22697257995605	0.99958223	175.76
SA35_2	340	117.72749423980713	439.9958324432373	0.999645	176.28
SA35_2	341	116.94117784500122	441.72523498535156	0.9993356	176.8
SA35_2	342	118.73542070388794	443.6630630493164	0.99946827	177.32
SA35_2	343	120.2940583229065	443.23336601257324	0.99945134	177.84
SA35_2	344	115.0574803352356	443.02791595458984	0.9997899	178.36
SA35_2	345	117.666757106781	445.2462387084961	0.99972636	178.88
SA35_2	346	113.64821195602417	445.3872585296631	0.9998134	179.4
SA35_2	347	118.41398477554321	445.02705574035645	0.9997248	179.92
SA35_2	348	116.48427248001099	443.7290382385254	0.9995863	180.44
SA35_2	349	116.27554893493652	440.8834648132324	0.99948895	180.96
SA35_2	350	116.96352958679199	442.8065299987793	0.9995018	181.48
SA35_2	351	105.0105333328247	447.2479248046875	0.99400985	182.0
SA35_2	352	111.27657890319824	445.9785461425781	0.99946576	182.52
SA35_2	353	118.7574028968811	441.0102653503418	0.9997427	183.04
SA35_2	354	113.644540309906	442.9167366027832	0.99933666	183.56
SA35_2	355	119.66276168823242	433.46680641174316	0.9996506	184.08
SA35_2	356	114.15174007415771	429.10901069641113	0.9994765	184.6
SA35_2	357	119.34189796447754	437.9678535461426	0.99981445	185.12
SA35_2	358	119.28532123565674	441.83664321899414	0.9997416	185.64
SA35_2	359	127.40484476089478	431.99621200561523	0.9997156	186.16
SA35_2	360	125.92103481292725	420.7585144042969	0.99960166	186.68
SA35_2	361	135.759437084198	358.57861518859863	0.99997056	187.2
SA35_2	362	141.37496948242188	264.4397735595703	0.9999502	187.72
SA35_2	363	139.89975452423096	183.63605976104736	0.999574	188.24
SA35_2	364	162.24132776260376	151.6629695892334	0.99993277	188.76
SA35_2	365	151.36065483093262	240.89913368225098	0.99991083	189.28
SA35_2	366	114.56855535507202	388.59724044799805	0.9999237	189.8
SA35_2	367	110.92785596847534	432.59130477905273	0.99983156	190.32
SA35_2	368	114.51640129089355	434.2544174194336	0.99959284	190.84
SA35_2	369	119.33273077011108	434.6355628967285	0.9998729	191.36
SA35_2	370	122.05407619476318	432.15107917785645	0.99981123	191.88
SA35_2	371	120.27825117111206	442.4618911743164	0.99976987	192.4
SA35_2	372	120.16842365264893	443.31018447875977	0.99964976	192.92
SA35_2	373	121.9017505645752	440.08832931518555	0.99983585	193.44
SA35_2	374	118.94811391830444	440.5091857910156	0.99983156	193.96
SA35_2	375	121.69098854064941	443.6388301849365	0.9997278	194.48
SA35_2	376	112.34591007232666	440.1186275482178	0.999448	195.0
SA35_2	377	110.03444194793701	442.46395111083984	0.9996177	195.52
SA35_2	378	120.00114917755127	437.70721435546875	0.9997942	196.04
SA35_2	379	120.23193836212158	430.0905418395996	0.99956757	196.56
SA35_2	380	116.5013313293457	431.54940605163574	0.99972016	197.08
SA35_2	381	114.04578685760498	438.4885311126709	0.9996959	197.6
SA35_2	382	111.60045862197876	441.3613986968994	0.9996747	198.12
SA35_2	383	110.62663793563843	442.5948429107666	0.9996253	198.64
SA35_2	384	112.45297193527222	442.4453830718994	0.9987073	199.16
SA35_2	385	114.89933729171753	443.7081527709961	0.9993711	199.68
SA35_2	386	116.62598848342896	443.44127655029297	0.99958235	200.2
SA35_2	387	117.4036979675293	441.5426445007324	0.99973327	200.72
SA35_2	388	138.24373483657837	428.21688652038574	0.99481	201.24
SA35_2	389	169.28644180297852	377.91086196899414	0.99877745	201.76
SA35_2	390	172.04984426498413	376.5612030029297	0.9994843	202.28
SA35_2	391	180.751371383667	369.91167068481445	0.99869376	202.8
SA35_2	392	186.55543327331543	359.8087978363037	0.999479	203.32
SA35_2	393	198.41885566711426	383.6623764038086	0.9994087	203.84
SA35_2	394	240.11425971984863	398.0755805969238	0.9983645	204.36
SA35_2	395	227.5848388671875	403.00689697265625	0.99985754	204.88
SA35_2	396	169.80199813842773	426.17443084716797	0.9999285	205.4
SA35_2	397	145.30826807022095	441.3726997375488	0.99978393	205.92
SA35_2	398	139.35270309448242	442.08526611328125	0.99987566	206.44
SA35_2	399	137.9411220550537	440.5941867828369	0.9997174	206.96
SA35_2	400	130.5842638015747	445.69430351257324	0.9998079	207.48
SA35_2	401	132.50426054000854	440.4887008666992	0.99988794	208.0
SA35_2	402	124.89926815032959	430.898494720459	0.9998355	208.52
SA35_2	403	125.1516580581665	426.9759178161621	0.9996419	209.04
SA35_2	404	125.82323551177979	425.4643249511719	0.999816	209.56
SA35_2	405	133.6275815963745	419.324426651001	0.9998273	210.08
SA35_2	406	133.59220027923584	422.93500900268555	0.9999169	210.6
SA35_2	407	137.10530996322632	429.6133804321289	0.9998729	211.12
SA35_2	408	133.77296924591064	431.3316535949707	0.99986327	211.64
SA35_2	409	130.58407306671143	436.8595504760742	0.99987555	212.16
SA35_2	410	128.56332063674927	436.08959197998047	0.9999064	212.68
SA35_2	411	128.40843200683594	435.3225517272949	0.99993455	213.2
SA35_2	412	121.15529775619507	438.4831237792969	0.99973387	213.72
SA35_2	413	119.5777416229248	438.27670097351074	0.9996172	214.24
SA35_2	414	118.56414079666138	439.09154891967773	0.9996592	214.76
SA35_2	415	114.99099731445312	435.25068283081055	0.9991264	215.28
SA35_2	416	113.17092180252075	435.16900062561035	0.99957687	215.8
SA35_2	417	115.68154096603394	433.1385040283203	0.99956125	216.32
SA35_2	418	117.77783632278442	432.12072372436523	0.99931693	216.84
SA35_2	419	122.07905054092407	436.7193603515625	0.99978167	217.36
SA35_2	420	120.44825553894043	439.97262954711914	0.9995246	217.88
SA35_2	421	120.01326084136963	443.4462547302246	0.99966276	218.4
SA35_2	422	123.6099362373352	441.5540313720703	0.9998398	218.92
SA35_2	423	127.57667303085327	435.54651260375977	0.9998599	219.44
SA35_2	424	122.0880389213562	427.84996032714844	0.99991524	219.96
SA35_2	425	128.2616376876831	426.55245780944824	0.99992144	220.48
SA35_2	426	125.39504766464233	432.4611568450928	0.9997949	221.0
SA35_2	427	119.15888786315918	440.03894805908203	0.99965644	221.52
SA35_2	428	116.90840721130371	439.63451385498047	0.9995142	222.04
SA35_2	429	115.4198169708252	437.72186279296875	0.9995284	222.56
SA35_2	430	116.47094488143921	439.5929431915283	0.99963367	223.08
SA35_2	431	116.4556622505188	441.66847229003906	0.99957854	223.6
SA35_2	432	117.30064153671265	438.5448360443115	0.99938846	224.12
SA35_2	433	118.10551881790161	439.0188789367676	0.9996178	224.64
SA35_2	434	118.73788833618164	441.25247955322266	0.9998764	225.16
SA35_2	435	116.30711555480957	440.34570693969727	0.99971825	225.68
SA35_2	436	114.60466384887695	439.94805335998535	0.9997105	226.2
SA35_2	437	118.02432537078857	439.7999954223633	0.9996667	226.72
SA35_2	438	123.56373071670532	426.005859375	0.9997993	227.24
SA35_2	439	136.69722080230713	399.5793056488037	0.999869	227.76
SA35_2	440	132.37617015838623	414.22505378723145	0.9998073	228.28
SA35_2	441	124.96023178100586	429.96511459350586	0.99983335	228.8
SA35_2	442	125.59919357299805	432.50598907470703	0.9997776	229.32
SA35_2	443	120.50812244415283	432.98458099365234	0.9996438	229.84
SA35_2	444	119.47097778320312	427.18886375427246	0.99982244	230.36
SA35_2	445	153.69060039520264	415.96996307373047	0.9998913	230.88
SA35_2	446	155.73315620422363	408.03760528564453	0.999954	231.4
SA35_2	447	156.76648616790771	413.1821823120117	0.99983966	231.92
SA35_2	448	152.4358034133911	416.4445495605469	0.9997446	232.44
SA35_2	449	142.60337352752686	419.6579360961914	0.9998889	232.96
SA35_2	450	122.5765585899353	427.1474075317383	0.9998678	233.48
SA35_2	451	121.78306579589844	436.0342311859131	0.99991	234.0
SA35_2	452	120.05665302276611	438.26823234558105	0.9995946	234.52
SA35_2	453	118.62366199493408	439.3473243713379	0.9994961	235.04
SA35_2	454	128.19292545318604	424.29697036743164	0.99987316	235.56
SA35_2	455	178.79565954208374	408.8811492919922	0.9999696	236.08
SA35_2	456	168.8854217529297	421.5055274963379	0.9999025	236.6
SA35_2	457	138.06909322738647	428.80027770996094	0.99987423	237.12
SA35_2	458	129.8295259475708	390.53558349609375	0.9999659	237.64
SA35_2	459	137.56965398788452	293.99511337280273	0.99991214	238.16
SA35_2	460	126.90136432647705	279.61146354675293	0.99985814	238.68
SA35_2	461	113.24193477630615	354.53990936279297	0.9997236	239.2
SA35_2	462	106.79404735565186	423.8004398345947	0.9996494	239.72
SA35_2	463	107.70912170410156	434.65152740478516	0.999699	240.24
SA35_2	464	114.26055431365967	435.58061599731445	0.9997378	240.76
SA35_2	465	118.02787780761719	434.4698238372803	0.9998586	241.28
SA35_2	466	120.77915668487549	434.82287406921387	0.99976116	241.8
SA35_2	467	121.20431661605835	437.7704429626465	0.9996209	242.32
SA35_2	468	121.09203338623047	438.3080291748047	0.9997205	242.84
SA35_2	469	122.25222587585449	438.52128982543945	0.99951696	243.36
SA35_2	470	120.63158750534058	440.7946014404297	0.99959606	243.88
SA35_2	471	115.24477005004883	441.15549087524414	0.9995914	244.4
SA35_2	472	115.49580097198486	441.6203784942627	0.9996803	244.92
SA35_2	473	118.54814291000366	442.183313369751	0.9998901	245.44
SA35_2	474	125.23219585418701	435.3970527648926	0.9998976	245.96
SA35_2	475	127.29454040527344	431.44981384277344	0.9996338	246.48
SA35_2	476	121.56797647476196	434.4938850402832	0.99984646	247.0
SA35_2	477	119.36302185058594	441.2776851654053	0.999739	247.52
SA35_2	478	116.62261486053467	436.8391227722168	0.99980897	248.04
SA35_2	479	115.4287576675415	434.6931838989258	0.99959606	248.56
SA35_2	480	119.22725439071655	436.4139175415039	0.9996301	249.08
SA35_2	481	118.97640228271484	442.7585792541504	0.99960726	249.6
SA35_2	482	120.88477611541748	438.9752769470215	0.99960405	250.12
SA35_2	483	113.53186368942261	441.5243911743164	0.99958235	250.64
SA35_2	484	114.41383361816406	440.14760971069336	0.99934393	251.16
SA35_2	485	119.25778388977051	442.2285461425781	0.99978834	251.68
SA35_2	486	119.46861743927002	442.54016876220703	0.99977106	252.2
SA35_2	487	121.61575555801392	437.372989654541	0.9993843	252.72
SA35_2	488	117.41993427276611	441.56158447265625	0.9995115	253.24
SA35_2	489	115.0876522064209	442.68004417419434	0.9994438	253.76
SA35_2	490	118.04640293121338	438.6250877380371	0.99934167	254.28
SA35_2	491	122.0163106918335	431.25011444091797	0.9997352	254.8
SA35_2	492	120.54047584533691	425.86978912353516	0.99972457	255.32
SA35_2	493	116.31319522857666	427.7093696594238	0.9997768	255.84
SA35_2	494	116.494882106781	433.5988426208496	0.99964595	256.36
SA35_2	495	116.03484153747559	441.26209259033203	0.9997391	256.88
SA35_2	496	121.9030499458313	443.6836051940918	0.9997979	257.4
SA35_2	497	123.42911958694458	442.11899757385254	0.99973553	257.92
SA35_2	498	121.10435962677002	436.8673324584961	0.99952114	258.44
SA35_2	499	117.72803068161011	438.6042022705078	0.9996332	258.96
SA35_2	500	118.76873970031738	439.7996520996094	0.9994417	259.48
SA35_2	501	118.33034753799438	439.6025848388672	0.9996946	260.0
SA35_2	502	121.60130739212036	434.7457695007324	0.9998016	260.52
SA35_2	503	110.39880514144897	427.9606533050537	0.9998233	261.04
SA35_2	504	121.54936790466309	403.0322456359863	0.9996761	261.56
SA35_2	505	120.88944911956787	372.4333190917969	0.99994695	262.08
SA35_2	506	118.26244592666626	309.47153091430664	0.99934894	262.6
SA35_2	507	128.75001430511475	290.74235916137695	0.9885471	263.12
SA35_2	508	160.101580619812	285.0992488861084	0.9994734	263.64
SA35_2	509	177.82151699066162	278.5316848754883	0.99756014	264.16
SA35_2	510	204.5262575149536	274.0531539916992	0.96888185	264.68
SA35_2	511	228.7717342376709	259.5907402038574	0.99979013	265.2
SA35_2	512	209.03477668762207	255.6053924560547	0.99944	265.72
SA35_2	513	201.66661739349365	253.98825645446777	0.99936444	266.24
SA35_2	514	196.4905858039856	257.81601905822754	0.99970824	266.76
SA35_2	515	182.07731246948242	256.9241523742676	0.99965394	267.28
SA35_2	516	161.72648668289185	273.9324188232422	0.99927884	267.8
SA35_2	517	156.16025924682617	329.7165298461914	0.99986017	268.32
SA35_2	518	142.4440860748291	401.4763641357422	0.999926	268.84
SA35_2	519	134.18347835540771	422.0174503326416	0.9997894	269.36
SA35_2	520	126.00618600845337	429.60479736328125	0.99980944	269.88
SA35_2	521	114.353346824646	437.1390724182129	0.99923444	270.4
SA35_2	522	110.85433959960938	437.660608291626	0.9995517	270.92
SA35_2	523	116.29776954650879	435.1674270629883	0.9996074	271.44
SA35_2	524	118.03158521652222	435.43750762939453	0.99967456	271.96
SA35_2	525	118.8918948173523	434.72960472106934	0.9994892	272.48
SA35_2	526	117.93786287307739	439.7820854187012	0.9997435	273.0
SA35_2	527	119.51267719268799	439.3750190734863	0.9997774	273.52
SA35_2	528	117.6256775856018	439.3509006500244	0.999602	274.04
SA35_2	529	118.14780235290527	438.3057403564453	0.9997074	274.56
SA35_2	530	121.98680639266968	435.4855155944824	0.9997009	275.08
SA35_2	531	121.10599279403687	432.0684242248535	0.9997105	275.6
SA35_2	532	119.38737630844116	439.65763092041016	0.9997607	276.12
SA35_2	533	118.04759502410889	433.233003616333	0.99961615	276.64
SA35_2	534	118.74994039535522	432.57190704345703	0.9997981	277.16
SA35_2	535	113.84261846542358	434.197940826416	0.9993529	277.68
SA35_2	536	116.47554636001587	436.0368347167969	0.9994642	278.2
SA35_2	537	116.98843240737915	440.13925552368164	0.9995881	278.72
SA35_2	538	118.26425790786743	440.43874740600586	0.9991504	279.24
SA35_2	539	116.26789569854736	440.41500091552734	0.9996587	279.76
SA35_2	540	116.98950529098511	437.82474517822266	0.9993641	280.28
SA35_2	541	117.29328632354736	442.8888702392578	0.9994068	280.8
SA35_2	542	122.40324020385742	445.27015686035156	0.9997547	281.32
SA35_2	543	122.97859191894531	440.91407775878906	0.99957186	281.84
SA35_2	544	123.87670278549194	442.3378086090088	0.99992037	282.36
SA35_2	545	124.05916452407837	440.7567501068115	0.9998301	282.88
SA35_2	546	122.3779559135437	441.7352485656738	0.9997662	283.4
SA35_2	547	120.98386287689209	443.6781406402588	0.999876	283.92
SA35_2	548	119.2389965057373	440.77935218811035	0.99984777	284.44
SA35_2	549	120.63417434692383	441.8291187286377	0.9996518	284.96
SA35_2	550	121.73867225646973	443.1119155883789	0.99948335	285.48
SA35_2	551	120.26422023773193	446.0064697265625	0.9998053	286.0
SA35_2	552	124.11266565322876	443.0994129180908	0.9998116	286.52
SA35_2	553	118.14320087432861	443.12416076660156	0.9997204	287.04
SA35_2	554	121.22536897659302	442.381067276001	0.99975985	287.56
SA35_2	555	120.91481685638428	438.8443851470947	0.99968994	288.08
SA35_2	556	122.06034660339355	428.8930320739746	0.99988174	288.6
SA35_2	557	128.58468294143677	423.43374252319336	0.9998683	289.12
SA35_2	558	127.89736986160278	420.3456115722656	0.99985814	289.64
SA35_2	559	128.21968793869019	420.38257598876953	0.999861	290.16
SA35_2	560	127.07428932189941	427.185115814209	0.9999131	290.68
SA35_2	561	123.14455509185791	431.3844394683838	0.99985266	291.2
SA35_2	562	121.09338045120239	437.7682113647461	0.99964297	291.72
SA35_2	563	120.27368545532227	439.46645736694336	0.9995869	292.24
SA35_2	564	120.62649726867676	438.87285232543945	0.9996189	292.76
SA35_2	565	119.2672610282898	441.06356620788574	0.99937075	293.28
SA35_2	566	120.83357572555542	441.5331745147705	0.99961984	293.8
SA35_2	567	120.38562297821045	443.0918598175049	0.9993874	294.32
SA35_2	568	115.2735948562622	443.8538360595703	0.99952126	294.84
SA35_2	569	112.13773488998413	445.2594566345215	0.9996929	295.36
SA35_2	570	111.79183721542358	440.47070503234863	0.9991872	295.88
SA35_2	571	110.88541746139526	438.07193756103516	0.9993006	296.4
SA35_2	572	111.71683073043823	440.6221675872803	0.99945146	296.92
SA35_2	573	112.86331415176392	438.57845306396484	0.99955505	297.44
SA35_2	574	111.96091175079346	439.1130065917969	0.9995647	297.96
SA35_2	575	112.09546327590942	441.42677307128906	0.9979929	298.48
SA35_2	576	112.47069835662842	442.72095680236816	0.9984297	299.0
SA35_2	577	119.0058708190918	442.1719264984131	0.9996506	299.52
SA35_2	578	118.78699064254761	446.5938949584961	0.9997571	300.04
SA35_2	579	123.77419471740723	438.52535247802734	0.9997693	300.56
SA35_2	580	122.39515781402588	437.1427917480469	0.9997758	301.08
SA35_2	581	122.99671173095703	439.8930358886719	0.99974257	301.6
SA35_2	582	122.59626388549805	443.28243255615234	0.9997677	302.12
SA35_2	583	123.91788959503174	438.36645126342773	0.999708	302.64
SA35_2	584	123.05406332015991	438.6514091491699	0.99985397	303.16
SA35_2	585	116.08974933624268	444.14588928222656	0.9997663	303.68
SA35_2	586	117.08266735076904	446.33920669555664	0.9998648	304.2
SA35_2	587	117.2335147857666	444.7694778442383	0.9998586	304.72
SA35_2	588	117.74295568466187	441.44771575927734	0.99902785	305.24
SA35_2	589	119.03536319732666	443.3081817626953	0.9994117	305.76
SA35_2	590	120.08781433105469	441.17414474487305	0.9997155	306.28
SA35_2	591	122.15652465820312	440.2821350097656	0.9996779	306.8
SA35_2	592	124.58834648132324	440.5287551879883	0.9997192	307.32
SA35_2	593	124.10533428192139	438.28948974609375	0.99956495	307.84
SA35_2	594	124.01663064956665	439.87853050231934	0.9997218	308.36
SA35_2	595	122.44299650192261	444.246768951416	0.9996055	308.88
SA35_2	596	117.92809963226318	442.18299865722656	0.9997681	309.4
SA35_2	597	113.53503465652466	438.7942314147949	0.99953043	309.92
SA35_2	598	113.24751377105713	433.01055908203125	0.9991567	310.44
SA35_2	599	118.04424524307251	438.1003189086914	0.9997619	310.96
SA35_2	600	116.596519947052	441.6394329071045	0.9995432	311.48
SA35_2	601	116.47861003875732	440.9667205810547	0.99973804	312.0
SA35_2	602	120.82717418670654	435.10019302368164	0.99964345	312.52
SA35_2	603	118.68610382080078	439.1905403137207	0.9995617	313.04
SA35_2	604	118.9923644065857	441.2381172180176	0.9997198	313.56
SA35_2	605	118.56603622436523	446.41056060791016	0.9997025	314.08
SA35_2	606	118.55518817901611	446.09161376953125	0.9994055	314.6
SA35_2	607	122.32675552368164	445.45801162719727	0.9997483	315.12
SA35_2	608	124.06461238861084	441.82705879211426	0.9998615	315.64
SA35_2	609	119.1777229309082	441.2134265899658	0.99969125	316.16
SA35_2	610	117.33793020248413	441.6548824310303	0.99963236	316.68
SA35_2	611	115.20223617553711	439.2085647583008	0.99928385	317.2
SA35_2	612	119.01161670684814	436.98904037475586	0.9997404	317.72
SA35_2	613	119.99095678329468	441.1413860321045	0.9998097	318.24
SA35_2	614	117.13392734527588	443.51858139038086	0.99979347	318.76
SA35_2	615	115.74883460998535	444.84386444091797	0.99952257	319.28
SA35_2	616	112.78436183929443	444.11290168762207	0.9997483	319.8
SA35_2	617	116.88143014907837	444.779748916626	0.9997658	320.32
SA35_2	618	117.06506013870239	441.46276473999023	0.9997032	320.84
SA35_2	619	119.18553113937378	441.5426445007324	0.9996251	321.36
SA35_2	620	119.63372230529785	441.494722366333	0.9997552	321.88
SA35_2	621	117.56229400634766	443.23253631591797	0.99942505	322.4
SA35_2	622	115.8980131149292	444.78612899780273	0.9998684	322.92
SA35_2	623	110.44665575027466	447.9084777832031	0.99924207	323.44
SA35_2	624	109.21623706817627	448.2483100891113	0.99949026	323.96
SA35_2	625	110.74447631835938	446.33337020874023	0.9994708	324.48
SA35_2	626	110.74479818344116	444.47413444519043	0.9995541	325.0
SA35_2	627	115.53434133529663	445.85068702697754	0.99973816	325.52
SA35_2	628	116.92907810211182	442.772855758667	0.9992292	326.04
SA35_2	629	112.57988214492798	444.57223892211914	0.9996667	326.56
SA35_2	630	112.58431673049927	442.67231941223145	0.9993498	327.08
SA35_2	631	115.25650024414062	442.40386962890625	0.99931943	327.6
SA35_2	632	122.88684844970703	445.12701988220215	0.9998018	328.12
SA35_2	633	118.49782466888428	440.78046798706055	0.9996538	328.64
SA35_2	634	117.84614324569702	442.14503288269043	0.9995388	329.16
SA35_2	635	122.02626466751099	439.4559860229492	0.999635	329.68
SA35_2	636	120.21102905273438	443.77796173095703	0.9997706	330.2
SA35_2	637	120.247483253479	441.37229919433594	0.9998406	330.72
SA35_2	638	118.84902715682983	440.3994941711426	0.9997603	331.24
SA35_2	639	118.66682767868042	438.85059356689453	0.9996164	331.76
SA35_2	640	120.33591270446777	432.85923957824707	0.999634	332.28
SA35_2	641	118.41284036636353	440.4521083831787	0.9994135	332.8
SA35_2	642	115.60322046279907	441.16092681884766	0.9995321	333.32
SA35_2	643	117.89776086807251	440.7235908508301	0.9997441	333.84
SA35_2	644	118.74526739120483	443.4514045715332	0.99976295	334.36
SA35_2	645	119.88763809204102	443.95328521728516	0.9997694	334.88
SA35_2	646	120.3500509262085	440.88552474975586	0.99973994	335.4
SA35_2	647	119.5225715637207	443.2647514343262	0.99971026	335.92
SA35_2	648	118.95164251327515	442.9743003845215	0.9999145	336.44
SA35_2	649	125.45828819274902	425.56623458862305	0.99982697	336.96
SA35_2	650	129.99571561813354	420.74323654174805	0.99984276	337.48
SA35_2	651	128.6921501159668	429.68725204467773	0.9998135	338.0
SA35_2	652	122.97792434692383	440.38350105285645	0.999603	338.52
SA35_2	653	122.40383625030518	445.7042598724365	0.9997893	339.04
SA35_2	654	122.63897657394409	444.2750930786133	0.9997216	339.56
SA35_2	655	119.6884274482727	444.03279304504395	0.9998423	340.08
SA35_2	656	120.6989049911499	437.7459526062012	0.9996735	340.6
SA35_2	657	124.55800771713257	435.9646511077881	0.999691	341.12
SA35_2	658	123.98072481155396	439.9259090423584	0.9998789	341.64
SA35_2	659	125.80736875534058	440.61744689941406	0.99980277	342.16
SA35_2	660	123.53761196136475	441.5944290161133	0.9997906	342.68
SA35_2	661	124.85055923461914	436.94068908691406	0.9998073	343.2
SA35_2	662	126.44312381744385	431.25967025756836	0.99965894	343.72
SA35_2	663	117.45142936706543	420.6525421142578	0.99984396	344.24
SA35_2	664	132.8807234764099	395.05502700805664	0.9998022	344.76
SA35_2	665	136.8852734565735	349.91692543029785	0.99994695	345.28
SA35_2	666	122.9495644569397	377.0346450805664	0.9999076	345.8
SA35_2	667	125.8840560913086	412.26359367370605	0.99994373	346.32
SA35_2	668	121.1498498916626	430.2510452270508	0.99963105	346.84
SA35_2	669	118.77695322036743	435.1156997680664	0.9995926	347.36
SA35_2	670	118.35275888442993	441.65319442749023	0.9994611	347.88
SA35_2	671	115.77944755554199	442.5619125366211	0.99954504	348.4
SA35_2	672	110.97640991210938	445.0766658782959	0.99965537	348.92
SA35_2	673	111.83393001556396	439.4718074798584	0.99933285	349.44
SA35_2	674	112.55713701248169	439.75719451904297	0.9993531	349.96
SA35_2	675	118.14477443695068	438.1907272338867	0.9994511	350.48
SA35_2	676	118.8657283782959	441.69596672058105	0.99955493	351.0
SA35_2	677	118.69730949401855	440.5697250366211	0.9996425	351.52
SA35_2	678	116.06669425964355	444.7145462036133	0.99941874	352.04
SA35_2	679	113.79504203796387	443.5873603820801	0.99956495	352.56
SA35_2	680	117.6544189453125	439.5856475830078	0.9995999	353.08
SA35_2	681	118.73276233673096	437.3485851287842	0.99944574	353.6
SA35_2	682	121.76674604415894	436.27309799194336	0.99979216	354.12
SA35_2	683	121.76377773284912	438.37042808532715	0.999706	354.64
SA35_2	684	121.4279294013977	437.1090316772461	0.99984574	355.16
SA35_2	685	119.23930644989014	435.6521987915039	0.9997142	355.68
SA35_2	686	120.14994621276855	439.50439453125	0.999569	356.2
SA35_2	687	117.18814373016357	442.2459125518799	0.9995517	356.72
SA35_2	688	115.88395833969116	442.78879165649414	0.99950016	357.24
SA35_2	689	115.45798778533936	444.400691986084	0.99962544	357.76
SA35_2	690	118.7046766281128	443.03126335144043	0.99953485	358.28
SA35_2	691	115.34740924835205	442.2366142272949	0.99963	358.8
SA35_2	692	117.2061562538147	445.1253032684326	0.9998636	359.32
SA35_2	693	122.43291139602661	442.2798728942871	0.99987125	359.84
SA35_2	694	121.95619344711304	445.07205963134766	0.99989223	360.36
SA35_2	695	118.84112358093262	444.51656341552734	0.9997507	360.88
SA35_2	696	117.570960521698	442.0854091644287	0.9995486	361.4
SA35_2	697	120.22662162780762	444.6558094024658	0.99984086	361.92
SA35_2	698	117.41764545440674	442.72570610046387	0.9994708	362.44
SA35_2	699	115.60046672821045	444.3380069732666	0.99982196	362.96
SA35_2	700	111.92512512207031	445.5337142944336	0.99981827	363.48
SA35_2	701	115.46096801757812	445.2458095550537	0.9997973	364.0
SA35_2	702	117.43881702423096	440.94411849975586	0.9996965	364.52
SA35_2	703	121.27256393432617	439.95872497558594	0.9995301	365.04
SA35_2	704	121.93187475204468	435.42383193969727	0.99983656	365.56
SA35_2	705	120.71608304977417	438.31689834594727	0.99974936	366.08
SA35_2	706	115.1703953742981	439.0375328063965	0.999413	366.6
SA35_2	707	111.63574457168579	436.59141540527344	0.99959797	367.12
SA35_2	708	112.29997873306274	441.0282897949219	0.99875975	367.64
SA35_2	709	111.03070974349976	442.2904586791992	0.9993718	368.16
SA35_2	710	113.32560777664185	436.77560806274414	0.9998167	368.68
SA35_2	711	112.18690872192383	436.1071586608887	0.9995436	369.2
SA35_2	712	117.3464298248291	440.8514213562012	0.9996296	369.72
SA35_2	713	116.4529800415039	442.6421070098877	0.9993123	370.24
SA35_2	714	114.0673041343689	440.11980056762695	0.999567	370.76
SA35_2	715	113.30091953277588	440.720272064209	0.9995741	371.28
SA35_2	716	117.50144958496094	438.2867431640625	0.9995869	371.8
SA35_2	717	115.0133490562439	441.04997634887695	0.9994993	372.32
SA35_2	718	112.67430782318115	441.36560440063477	0.9986821	372.84
SA35_2	719	118.67860555648804	442.25303649902344	0.99971825	373.36
SA35_2	720	116.80943965911865	440.4880142211914	0.9996055	373.88
SA35_2	721	118.0909514427185	436.0732841491699	0.9996051	374.4
SA35_2	722	116.52529239654541	440.4284477233887	0.9997378	374.92
SA35_2	723	118.96945238113403	441.1354637145996	0.99959093	375.44
SA35_2	724	119.39382553100586	437.86354064941406	0.9996346	375.96
SA35_2	725	124.57467317581177	432.0992088317871	0.99982196	376.48
SA35_2	726	125.36442279815674	434.0401840209961	0.9998023	377.0
SA35_2	727	129.37463521957397	438.4364891052246	0.999729	377.52
SA35_2	728	127.09503173828125	439.6445846557617	0.9997446	378.04
SA35_2	729	122.17233180999756	439.5054244995117	0.9997385	378.56
SA35_2	730	117.41049289703369	439.0949249267578	0.99975187	379.08
SA35_2	731	114.4335150718689	440.95776557922363	0.9995264	379.6
SA35_2	732	116.83714389801025	444.2255401611328	0.9994766	380.12
SA35_2	733	117.14156866073608	439.86605644226074	0.9995827	380.64
SA35_2	734	117.22944974899292	444.05030250549316	0.9997671	381.16
SA35_2	735	123.0744481086731	442.71772384643555	0.9996276	381.68
SA35_2	736	117.54064559936523	438.0216979980469	0.99977416	382.2
SA35_2	737	119.21674013137817	433.5877990722656	0.99954873	382.72
SA35_2	738	124.20499324798584	442.48546600341797	0.9998271	383.24
SA35_2	739	124.68348741531372	439.0180778503418	0.9997496	383.76
SA35_2	740	124.17722940444946	435.1454544067383	0.99982053	384.28
SA35_2	741	123.76589775085449	432.71764755249023	0.99979323	384.8
SA35_2	742	124.21844005584717	425.57207107543945	0.9997757	385.32
SA35_2	743	123.25283288955688	421.9214916229248	0.99985147	385.84
SA35_2	744	120.3524112701416	435.245361328125	0.9995945	386.36
SA35_2	745	111.74498796463013	442.8877544403076	0.9987735	386.88
SA35_2	746	112.92312145233154	443.5975456237793	0.99973375	387.4
SA35_2	747	120.20206451416016	440.2456855773926	0.99961746	387.92
SA35_2	748	121.48832082748413	439.8903465270996	0.9996433	388.44
SA35_2	749	124.83118772506714	430.56066513061523	0.999861	388.96
SA35_2	750	116.42704010009766	438.2197952270508	0.999705	389.48
SA35_2	751	111.71224117279053	442.2681999206543	0.9997911	390.0
SA35_2	752	119.76388692855835	443.9960289001465	0.9998023	390.52
SA35_2	753	120.47349214553833	435.5708885192871	0.99981266	391.04
SA35_2	754	121.65933847427368	422.55626678466797	0.9997546	391.56
SA35_2	755	118.95705461502075	411.4863395690918	0.99988663	392.08
SA35_2	756	118.39934587478638	416.1331558227539	0.99980026	392.6
SA35_2	757	116.77142381668091	427.5809669494629	0.9998454	393.12
SA35_2	758	118.7922477722168	437.42420196533203	0.9996536	393.64
SA35_2	759	115.48829078674316	442.54995346069336	0.9996669	394.16
SA35_2	760	111.94826364517212	445.4186153411865	0.99969876	394.68
SA35_2	761	111.43782138824463	445.24572372436523	0.9997507	395.2
SA35_2	762	111.46738529205322	444.6445083618164	0.9995283	395.72
SA35_2	763	113.59071731567383	441.7480945587158	0.9992336	396.24
SA35_2	764	115.579354763031	436.0375785827637	0.99943465	396.76
SA35_2	765	117.11026430130005	431.75182342529297	0.99966264	397.28
SA35_2	766	112.27645874023438	442.4327087402344	0.99951065	397.8
SA35_2	767	112.52259016036987	444.14116859436035	0.9997712	398.32
SA35_2	768	118.99795532226562	442.02667236328125	0.99971706	398.84
SA35_2	769	122.31007814407349	439.8720932006836	0.99970824	399.36
SA35_2	770	116.8500304222107	441.1087989807129	0.9995072	399.88
SA35_2	771	115.87088108062744	442.86272048950195	0.99968255	400.4
SA35_2	772	117.66443252563477	440.09565353393555	0.99958163	400.92
SA35_2	773	119.48171854019165	439.43212509155273	0.9996208	401.44
SA35_2	774	120.03980875015259	443.3328437805176	0.9998274	401.96
SA35_2	775	115.54155349731445	442.35076904296875	0.9996625	402.48
SA35_2	776	120.35238742828369	442.1213722229004	0.99977857	403.0
SA35_2	777	121.03515863418579	440.3608703613281	0.99981993	403.52
SA35_2	778	111.94530725479126	434.8161506652832	0.9997583	404.04
SA35_2	779	113.68919610977173	432.32173919677734	0.99952173	404.56
SA35_2	780	114.5027756690979	441.5072822570801	0.9990074	405.08
SA35_2	781	114.59407806396484	443.69956970214844	0.99959356	405.6
SA35_2	782	112.96536922454834	445.65038681030273	0.9996927	406.12
SA35_2	783	111.17560863494873	447.5312805175781	0.99977976	406.64
SA35_2	784	109.24500226974487	446.96900367736816	0.9992861	407.16
SA35_2	785	114.89039659500122	442.2952651977539	0.99927574	407.68
SA35_2	786	119.05814409255981	437.26816177368164	0.99953914	408.2
SA35_2	787	119.9305772781372	434.2365074157715	0.9996885	408.72
SA35_2	788	119.41406726837158	434.7972106933594	0.9995376	409.24
SA35_2	789	121.00698947906494	428.7959289550781	0.9998111	409.76
SA35_2	790	121.0490345954895	434.3642234802246	0.99974686	410.28
SA35_2	791	121.7524528503418	439.05713081359863	0.9997713	410.8
SA35_2	792	120.8585262298584	441.91537857055664	0.9996798	411.32
SA35_2	793	121.38770818710327	443.63619804382324	0.9997218	411.84
SA35_2	794	119.56503391265869	442.0943069458008	0.9996773	412.36
SA35_2	795	121.2720274925232	442.4150276184082	0.99967897	412.88
SA35_2	796	118.69275569915771	443.1852149963379	0.9997296	413.4
SA35_2	797	118.66761445999146	442.84621238708496	0.9997918	413.92
SA35_2	798	117.83380508422852	443.1935119628906	0.9997385	414.44
SA35_2	799	118.07516813278198	446.3350296020508	0.99971265	414.96
SA35_2	800	114.43144083023071	445.169734954834	0.99977237	415.48
SA35_2	801	115.03121852874756	447.39429473876953	0.99980944	416.0
SA35_2	802	116.1011815071106	440.47508239746094	0.99950504	416.52
SA35_2	803	119.08854246139526	433.8571357727051	0.99955386	417.04
SA35_2	804	117.19601154327393	434.2485809326172	0.9995716	417.56
SA35_2	805	117.12877750396729	436.9006633758545	0.9997062	418.08
SA35_2	806	117.21339225769043	438.7924575805664	0.99972624	418.6
SA35_2	807	118.67554187774658	440.482177734375	0.99969673	419.12
SA35_2	808	119.89929676055908	441.3842010498047	0.99946696	419.64
SA35_2	809	119.87344026565552	440.21100997924805	0.9997793	420.16
SA35_2	810	119.7880744934082	442.3784637451172	0.99966	420.68
SA35_2	811	116.39611721038818	441.75570487976074	0.9993462	421.2
SA35_2	812	116.90536737442017	441.46714210510254	0.99952555	421.72
SA35_2	813	116.10338687896729	435.5944061279297	0.99963033	422.24
SA35_2	814	113.85200023651123	439.23213958740234	0.9994624	422.76
SA35_2	815	115.26484489440918	442.2433090209961	0.99931014	423.28
SA35_2	816	114.54296112060547	443.1133460998535	0.9997366	423.8
SA35_2	817	117.45024919509888	442.08818435668945	0.999602	424.32
SA35_2	818	117.83193349838257	436.4780044555664	0.9997979	424.84
SA35_2	819	115.99202156066895	425.2998447418213	0.9998349	425.36
SA35_2	820	114.24912214279175	439.45836067199707	0.9997185	425.88
SA35_2	821	122.67528772354126	440.48160552978516	0.99968076	426.4
SA35_2	822	112.13425397872925	443.4897994995117	0.99979335	426.92
SA35_2	823	115.66059589385986	441.00385665893555	0.9997551	427.44
SA35_2	824	119.7269082069397	440.28757095336914	0.9997389	427.96
SA35_2	825	116.80972576141357	437.0515823364258	0.9996941	428.48
SA35_2	826	117.55317449569702	439.9471664428711	0.9996008	429.0
SA35_2	827	114.60762023925781	443.1276512145996	0.9996289	429.52
SA35_2	828	117.32237339019775	445.0246810913086	0.9997168	430.04
SA35_2	829	123.72262477874756	442.2916603088379	0.99985313	430.56
SA35_2	830	121.36614322662354	442.86020278930664	0.9995801	431.08
SA35_2	831	120.49970626831055	441.24738693237305	0.99942636	431.6
SA35_2	832	121.58830165863037	446.367130279541	0.99982685	432.12
SA35_2	833	118.61346960067749	445.13940811157227	0.99983	432.64
SA35_2	834	119.94463205337524	445.52066802978516	0.9998919	433.16
SA35_2	835	121.74680233001709	441.262264251709	0.9996469	433.68
SA35_2	836	119.30372714996338	443.4808158874512	0.9998086	434.2
SA35_2	837	120.60701847076416	439.6754837036133	0.9995566	434.72
SA35_2	838	115.19930362701416	434.40290451049805	0.9995497	435.24
SA35_2	839	117.72480010986328	441.5032768249512	0.99974793	435.76
SA35_2	840	119.4521427154541	443.01292419433594	0.99970573	436.28
SA35_2	841	117.72737503051758	442.6127243041992	0.9996524	436.8
SA35_2	842	117.568838596344	442.06769943237305	0.999335	437.32
SA35_2	843	114.20364379882812	441.74509048461914	0.99957544	437.84
SA35_2	844	113.64619731903076	432.3044013977051	0.9996569	438.36
SA35_2	845	114.68316316604614	435.99592208862305	0.99905354	438.88
SA35_2	846	116.8045163154602	443.2108497619629	0.99976116	439.4
SA35_2	847	114.98768329620361	443.10333251953125	0.99946934	439.92
SA35_2	848	117.21423864364624	440.45825958251953	0.9997086	440.44
SA35_2	849	116.41991138458252	442.09628105163574	0.9994209	440.96
SA35_2	850	118.08042526245117	443.0023384094238	0.99962795	441.48
SA35_2	851	118.57028007507324	440.4755401611328	0.9998287	442.0
SA35_2	852	126.04552507400513	433.3029556274414	0.9997726	442.52
SA35_2	853	123.53478670120239	430.95176696777344	0.9997638	443.04
SA35_2	854	119.86508369445801	431.19638442993164	0.9995778	443.56
SA35_2	855	114.02257680892944	435.55126190185547	0.99974555	444.08
SA35_2	856	119.60870027542114	439.88508224487305	0.99974555	444.6
SA35_2	857	126.08327865600586	430.4736042022705	0.9994092	445.12
SA35_2	858	131.50222301483154	415.07022857666016	0.99977833	445.64
SA35_2	859	132.60220289230347	394.1829299926758	0.999752	446.16
SA35_2	860	132.9418659210205	395.8453559875488	0.9998344	446.68
SA35_2	861	131.45803213119507	408.25000762939453	0.99984586	447.2
SA35_2	862	117.89852380752563	421.787052154541	0.99981123	447.72
SA35_2	863	124.71849918365479	408.8374328613281	0.9998362	448.24
SA35_2	864	124.60180521011353	370.4526901245117	0.99993086	448.76
SA35_2	865	123.94226789474487	340.92973709106445	0.9999802	449.28
SA35_2	866	123.43102693557739	314.2815399169922	0.9999777	449.8
SA35_2	867	131.38742446899414	290.2008819580078	0.9999356	450.32
SA35_2	868	138.20607662200928	205.82196235656738	0.9999869	450.84
SA35_2	869	147.6992130279541	195.68957805633545	0.9999367	451.36
SA35_2	870	118.63644123077393	294.24954414367676	0.99982554	451.88
SA35_2	871	111.49821281433105	394.0869140625	0.9998425	452.4
SA35_2	872	120.5141544342041	429.3691349029541	0.99990666	452.92
SA35_2	873	122.72889614105225	430.71767807006836	0.9998635	453.44
SA35_2	874	124.59551095962524	429.2259979248047	0.9998759	453.96
SA35_2	875	121.35882377624512	432.20166206359863	0.9997359	454.48
SA35_2	876	119.94194984436035	432.0136070251465	0.9998259	455.0
SA35_2	877	123.82535934448242	429.39385414123535	0.99982065	455.52
SA35_2	878	132.59832859039307	419.8611259460449	0.999828	456.04
SA35_2	879	130.65341711044312	391.66308403015137	0.999962	456.56
SA35_2	880	146.38402462005615	349.4171619415283	0.99997807	457.08
SA35_2	881	154.3020725250244	369.39456939697266	0.99981016	457.6
SA35_2	882	151.93052291870117	416.86059951782227	0.999938	458.12
SA35_2	883	133.98725986480713	414.8711585998535	0.99993634	458.64
SA35_2	884	134.61593389511108	373.3113956451416	0.9999713	459.16
SA35_2	885	140.85055589675903	283.88505935668945	0.9999385	459.68
SA35_2	886	152.48777866363525	264.9016571044922	0.99987555	460.2
SA35_2	887	148.72944355010986	337.66056060791016	0.99983454	460.72
SA35_2	888	161.0033392906189	407.84820556640625	0.9999168	461.24
SA35_2	889	132.2164535522461	436.7709732055664	0.9999224	461.76
SA35_2	890	123.69570732116699	439.444055557251	0.99969494	462.28
SA35_2	891	118.55822801589966	445.7943534851074	0.9998363	462.8
SA35_2	892	117.86822080612183	443.89474868774414	0.99967396	463.32
SA35_2	893	112.32789754867554	440.9003448486328	0.9992993	463.84
SA35_2	894	118.67650747299194	441.5281677246094	0.99969435	464.36
SA35_2	895	120.2965497970581	439.8247718811035	0.9997836	464.88
SA35_2	896	119.69712972640991	440.03013610839844	0.99987614	465.4
SA35_2	897	118.64126920700073	440.4224395751953	0.9996517	465.92
SA35_2	898	117.08757877349854	440.88300704956055	0.99954706	466.44
SA35_2	899	113.78108263015747	441.0475730895996	0.99948657	466.96
SA35_2	900	112.42368221282959	443.02053451538086	0.9994049	467.48
SA35_2	901	113.77309560775757	441.5266227722168	0.9992157	468.0
SA35_2	902	112.76897192001343	444.030818939209	0.9997224	468.52
SA35_2	903	117.12462902069092	440.2764129638672	0.9996277	469.04
SA35_2	904	120.14803886413574	432.8730869293213	0.9998191	469.56
SA35_2	905	121.4964747428894	438.541202545166	0.99972314	470.08
SA35_2	906	119.38481330871582	440.3001880645752	0.9994086	470.6
SA35_2	907	118.80943775177002	435.8760452270508	0.9996562	471.12
SA35_2	908	117.14978218078613	431.3298797607422	0.9997702	471.64
SA35_2	909	114.49422836303711	433.3038139343262	0.99949217	472.16
SA35_2	910	111.33288145065308	437.21363067626953	0.99910384	472.68
SA35_2	911	116.30680561065674	437.6723098754883	0.9997478	473.2
SA35_2	912	119.30060386657715	433.8197422027588	0.99972826	473.72
SA35_2	913	121.21284008026123	432.6412296295166	0.9998964	474.24
SA35_2	914	115.76625108718872	430.46796798706055	0.9997036	474.76
SA35_2	915	116.29825830459595	391.6912651062012	0.99985445	475.28
SA35_2	916	105.64014911651611	322.8508758544922	0.99947363	475.8
SA35_2	917	131.30686283111572	279.1348457336426	0.0059040315	476.32
SA35_2	918	157.48083591461182	283.94917488098145	0.99124557	476.84
SA35_2	919	187.378990650177	277.12005615234375	0.9847852	477.36
SA35_2	920	203.84061336517334	273.4676170349121	0.9994624	477.88
SA35_2	921	199.37864542007446	266.5133857727051	0.9992235	478.4
SA35_2	922	178.3329725265503	267.0680809020996	0.9995515	478.92
SA35_2	923	154.31976318359375	284.3326663970947	0.9992441	479.44
SA35_2	924	149.02832508087158	340.700626373291	0.99940133	479.96
SA35_2	925	132.05769062042236	418.45556259155273	0.9997632	480.48
SA35_2	926	133.61440896987915	426.2654113769531	0.999721	481.0
SA35_2	927	134.17634963989258	428.43664169311523	0.9998542	481.52
SA35_2	928	134.26752090454102	427.26362228393555	0.99977165	482.04
SA35_2	929	139.7651195526123	424.8058319091797	0.99987125	482.56
SA35_2	930	139.76304531097412	429.91310119628906	0.9998765	483.08
SA35_2	931	131.22544288635254	432.5456428527832	0.9997601	483.6
SA35_2	932	120.35447359085083	433.4744453430176	0.9998264	484.12
SA35_2	933	120.09053230285645	436.7347526550293	0.9997955	484.64
SA35_2	934	121.46108150482178	434.5487594604492	0.99989045	485.16
SA35_2	935	122.32829332351685	435.8799934387207	0.9997986	485.68
SA35_2	936	122.36281633377075	431.26659393310547	0.99982136	486.2
SA35_2	937	128.54973077774048	435.37485122680664	0.99990726	486.72
SA35_2	938	126.85643434524536	434.6517562866211	0.9998123	487.24
SA35_2	939	128.42594385147095	438.31812858581543	0.99991405	487.76
SA35_2	940	125.86097717285156	434.03079986572266	0.99983144	488.28
SA35_2	941	122.94516563415527	434.8027038574219	0.9998977	488.8
SA35_2	942	125.85099935531616	434.5947074890137	0.99985623	489.32
SA35_2	943	123.05258512496948	435.10783195495605	0.9998567	489.84
SA35_2	944	121.30849361419678	435.37047386169434	0.99967945	490.36
SA35_2	945	122.1312165260315	433.09919357299805	0.99973017	490.88
SA35_2	946	117.26317405700684	441.45023345947266	0.99979943	491.4
SA35_2	947	110.6027603149414	441.7441177368164	0.99979824	491.92
SA35_2	948	112.68407106399536	438.20714950561523	0.9996939	492.44
SA35_2	949	123.66379499435425	428.569393157959	0.99977154	492.96
SA35_2	950	118.54822635650635	427.20611572265625	0.9998733	493.48
SA35_2	951	120.33050060272217	429.0860366821289	0.99971336	494.0
SA35_2	952	116.96031093597412	431.78086280822754	0.9998097	494.52
SA35_2	953	119.06204223632812	425.7813262939453	0.9998338	495.04
SA35_2	954	122.27730751037598	420.9271430969238	0.9999006	495.56
SA35_2	955	122.22516536712646	381.9091987609863	0.9999311	496.08
SA35_2	956	103.47473621368408	297.546329498291	0.9360161	496.6
SA35_2	957	159.4331979751587	286.6472625732422	0.9977791	497.12
SA35_2	958	174.83373880386353	285.01699447631836	0.94400823	497.64
SA35_2	959	203.14195156097412	275.86621284484863	0.99816114	498.16
SA35_2	960	220.0171947479248	272.5792121887207	0.9989868	498.68
SA35_2	961	220.72913646697998	272.77759552001953	0.9992273	499.2
SA35_2	962	210.7358694076538	273.1150817871094	0.9995623	499.72
SA35_2	963	201.8681764602661	270.9489440917969	0.99955446	500.24
SA35_2	964	196.70215845108032	265.72998046875	0.9998067	500.76
SA35_2	965	198.16797971725464	258.81025314331055	0.9980233	501.28
SA35_2	966	180.5092453956604	258.7594985961914	0.9997534	501.8
SA35_2	967	126.99670791625977	308.63548278808594	0.9997782	502.32
SA35_2	968	99.50911402702332	433.6161804199219	0.9989079	502.84
SA35_2	969	113.60915899276733	440.38641929626465	0.9991683	503.36
SA35_2	970	120.27568817138672	440.9643745422363	0.9996458	503.88
SA35_2	971	125.06163120269775	439.7039222717285	0.9996685	504.4
SA35_2	972	119.42317485809326	439.63388442993164	0.99929714	504.92
SA35_2	973	118.33217144012451	443.34797859191895	0.99957126	505.44
SA35_2	974	113.78172636032104	443.66071701049805	0.99971193	505.96
SA35_2	975	114.07802104949951	437.109375	0.99969065	506.48
SA35_2	976	116.82522296905518	435.39127349853516	0.9997482	507.0
SA35_2	977	118.62518787384033	435.1050567626953	0.9996674	507.52
SA35_2	978	118.32152605056763	429.6855354309082	0.9998166	508.04
SA35_2	979	119.27789449691772	430.228271484375	0.9998504	508.56
SA35_2	980	117.91057586669922	427.1619701385498	0.9998394	509.08
SA35_2	981	115.94589948654175	435.3167152404785	0.9996916	509.6
SA35_2	982	116.89467430114746	436.7460250854492	0.9997528	510.12
SA35_2	983	118.69223117828369	436.52003288269043	0.99965477	510.64
SA35_2	984	119.15098428726196	437.31905937194824	0.99942696	511.16
SA35_2	985	119.71678733825684	440.3657341003418	0.9996431	511.68
SA35_2	986	120.09291648864746	439.3546485900879	0.9995958	512.2
SA35_2	987	117.52533912658691	438.3610725402832	0.99959964	512.72
SA35_2	988	117.87943840026855	436.99241638183594	0.999603	513.24
SA35_2	989	117.41739511489868	441.591854095459	0.99956995	513.76
SA35_2	990	118.67035627365112	443.463134765625	0.99981326	514.28
SA35_2	991	120.55444717407227	442.09147453308105	0.99968064	514.8
SA35_2	992	121.77693843841553	437.6905345916748	0.9998248	515.32
SA35_2	993	115.09398221969604	424.7139644622803	0.9997601	515.84
SA35_2	994	110.20840406417847	367.474422454834	0.9993278	516.36
SA35_2	995	110.51027774810791	304.13251876831055	0.99896455	516.88
SA35_2	996	141.7035460472107	288.54509353637695	0.9984102	517.4
SA35_2	997	168.48688125610352	281.6162109375	0.99391234	517.92
SA35_2	998	192.20069646835327	282.31739044189453	0.98554647	518.44
SA35_2	999	227.47414112091064	270.28392791748047	0.9993549	518.96
SA35_2	1000	201.6767978668213	263.82802963256836	0.999616	519.48
SA35_2	1001	187.02449798583984	262.3922824859619	0.9997918	520.0
SA35_2	1002	155.34427165985107	287.6692771911621	0.9998171	520.52
SA35_2	1003	118.50074529647827	403.5926628112793	0.99986196	521.04
SA35_2	1004	106.6032886505127	438.87725830078125	0.99936885	521.56
SA35_2	1005	111.8977427482605	440.2085494995117	0.9992607	522.08
SA35_2	1006	113.21682929992676	440.1906394958496	0.9992061	522.6
SA35_2	1007	118.83279085159302	429.4459533691406	0.9994949	523.12
SA35_2	1008	121.28373384475708	420.4316997528076	0.9998745	523.64
SA35_2	1009	121.50344848632812	417.69195556640625	0.9998994	524.16
SA35_2	1010	119.36862468719482	421.19728088378906	0.9999187	524.68
SA35_2	1011	121.51565551757812	419.2742156982422	0.99992514	525.2
SA35_2	1012	118.26181411743164	419.5262145996094	0.99974185	525.72
SA35_2	1013	115.60910940170288	433.2133483886719	0.9995821	526.24
SA35_2	1014	116.47460460662842	439.2539119720459	0.9992532	526.76
SA35_2	1015	119.58720684051514	431.93467140197754	0.99977106	527.28
SA35_2	1016	116.56533479690552	428.4631061553955	0.9998518	527.8
SA35_2	1017	117.00042486190796	428.2119369506836	0.99980503	528.32
SA35_2	1018	121.37961387634277	428.254337310791	0.99987626	528.84
SA35_2	1019	119.08245086669922	430.37715911865234	0.9997081	529.36
SA35_2	1020	118.57352256774902	432.6438617706299	0.9997999	529.88
SA35_2	1021	123.54782819747925	432.44776725769043	0.9997782	530.4
SA35_2	1022	122.51172065734863	427.27094650268555	0.9998184	530.92
SA35_2	1023	127.66457796096802	416.44243240356445	0.9998852	531.44
SA35_2	1024	124.63992834091187	377.8959846496582	0.9999665	531.96
SA35_2	1025	98.57040643692017	309.92008209228516	0.98994863	532.48
SA35_2	1026	130.25939464569092	287.3316478729248	0.46484327	533.0
SA35_2	1027	186.17727756500244	278.77269744873047	0.99317837	533.52
SA35_2	1028	212.50967979431152	266.67423248291016	0.9516812	534.04
SA35_2	1029	213.15641403198242	264.78867530822754	0.9990847	534.56
SA35_2	1030	170.98345756530762	272.87790298461914	0.9992424	535.08
SA35_2	1031	128.57916355133057	359.4565773010254	0.9989415	535.6
SA35_2	1032	111.65945529937744	422.43550300598145	0.999879	536.12
SA35_2	1033	118.72920989990234	429.8383140563965	0.99975556	536.64
SA35_2	1034	122.79543876647949	430.5594062805176	0.99970764	537.16
SA35_2	1035	121.2790846824646	437.2599220275879	0.99969745	537.68
SA35_2	1036	122.03189134597778	438.61352920532227	0.99969053	538.2
SA35_2	1037	120.64023017883301	437.5154399871826	0.99963486	538.72
SA35_2	1038	123.13227653503418	430.1681327819824	0.99983454	539.24
SA35_2	1039	122.15925455093384	427.75634765625	0.9998486	539.76
SA35_2	1040	122.16826677322388	431.4738464355469	0.99988234	540.28
SA35_2	1041	119.46626901626587	431.4763069152832	0.99979824	540.8
SA35_2	1042	117.74758100509644	435.3951644897461	0.9997595	541.32
SA35_2	1043	120.98573446273804	433.104887008667	0.9996772	541.84
SA35_2	1044	114.2173171043396	431.4224624633789	0.99972206	542.36
SA35_2	1045	112.64423131942749	431.13155364990234	0.999426	542.88
SA35_2	1046	120.51944732666016	429.9225425720215	0.99986386	543.4
SA35_2	1047	124.64276552200317	427.2605323791504	0.9998841	543.92
SA35_2	1048	127.83806324005127	427.8083038330078	0.99986196	544.44
SA35_2	1049	126.06430053710938	427.3483943939209	0.9998592	544.96
SA35_2	1050	122.38298654556274	431.38349533081055	0.99963355	545.48
SA35_2	1051	119.98814344406128	432.02465057373047	0.9996679	546.0
SA35_2	1052	118.4455394744873	435.90210914611816	0.9997923	546.52
SA35_2	1053	114.22967910766602	429.9767875671387	0.9997471	547.04
SA35_2	1054	120.87500095367432	426.0029411315918	0.9997445	547.56
SA35_2	1055	117.00476408004761	424.24449920654297	0.9999354	548.08
SA35_2	1056	119.9368953704834	426.86845779418945	0.99970263	548.6
SA35_2	1057	122.47641086578369	428.36594581604004	0.9998652	549.12
SA35_2	1058	125.93977451324463	420.6400680541992	0.9999149	549.64
SA35_2	1059	124.85567331314087	420.89733123779297	0.99985456	550.16
SA35_2	1060	127.64816284179688	415.9979438781738	0.9999056	550.68
SA35_2	1061	128.09823751449585	417.60778427124023	0.999801	551.2
SA35_2	1062	120.38215398788452	419.2462921142578	0.99986637	551.72
SA35_2	1063	121.1093544960022	419.1123390197754	0.9999293	552.24
SA35_2	1064	122.84495830535889	429.8737335205078	0.9997893	552.76
SA35_2	1065	120.05881071090698	432.40711212158203	0.99971753	553.28
SA35_2	1066	131.29886388778687	411.659574508667	0.99989176	553.8
SA35_2	1067	140.665602684021	392.5656509399414	0.9998073	554.32
SA35_2	1068	129.97677326202393	407.7520179748535	0.99984086	554.84
SA35_2	1069	123.47480058670044	426.51432037353516	0.99992144	555.36
SA35_2	1070	118.06252002716064	435.7814025878906	0.99966156	555.88
SA35_2	1071	116.47543907165527	440.51456451416016	0.999744	556.4
SA35_2	1072	114.85466957092285	440.50440788269043	0.99963164	556.92
SA35_2	1073	126.3193130493164	425.42924880981445	0.9999274	557.44
SA35_2	1074	126.79959535598755	423.00487518310547	0.9999207	557.96
SA35_2	1075	132.6272487640381	400.7708930969238	0.9994856	558.48
SA35_2	1076	138.17028999328613	354.0043830871582	0.9999732	559.0
SA35_2	1077	132.24759101867676	378.0420398712158	0.9999114	559.52
SA35_2	1078	115.32326936721802	427.9365348815918	0.999716	560.04
SA35_2	1079	114.37222957611084	438.88423919677734	0.9992943	560.56
SA35_2	1080	113.03870677947998	443.0278015136719	0.999658	561.08
SA35_2	1081	112.34900951385498	441.8352699279785	0.9995578	561.6
SA35_2	1082	121.05885744094849	433.59097480773926	0.99977666	562.12
SA35_2	1083	124.25689697265625	432.66368865966797	0.9998124	562.64
SA35_2	1084	123.09881448745728	433.75659942626953	0.9998847	563.16
SA35_2	1085	120.96223831176758	437.26633071899414	0.9997472	563.68
SA35_2	1086	119.16605234146118	437.466344833374	0.999613	564.2
SA35_2	1087	119.3692684173584	438.18188667297363	0.99971575	564.72
SA35_2	1088	116.06040000915527	433.822660446167	0.99950635	565.24
SA35_2	1089	118.34273338317871	438.6581039428711	0.99967563	565.76
SA35_2	1090	118.78889799118042	437.92688369750977	0.99959	566.28
SA35_2	1091	122.3275899887085	431.36149406433105	0.9996245	566.8
SA35_2	1092	118.48607063293457	436.7175006866455	0.9995449	567.32
SA35_2	1093	119.96692419052124	440.2280044555664	0.9997603	567.84
SA35_2	1094	125.25944709777832	438.0299377441406	0.9996146	568.36
SA35_2	1095	125.1485824584961	438.5540771484375	0.9998753	568.88
SA35_2	1096	127.77326107025146	436.74036026000977	0.9998599	569.4
SA35_2	1097	128.96069288253784	439.9497985839844	0.99978477	569.92
SA35_2	1098	134.6721887588501	436.0663890838623	0.99974924	570.44
SA35_2	1099	136.85996532440186	438.16646575927734	0.99959534	570.96
SA35_2	1100	140.26503562927246	437.6909637451172	0.9997285	571.48
SA35_2	1101	140.38443565368652	434.9604034423828	0.99987733	572.0
SA35_2	1102	134.47023630142212	434.10844802856445	0.99984336	572.52
SA35_2	1103	127.73054838180542	437.2148895263672	0.99986553	573.04
SA35_2	1104	117.75412559509277	439.0388488769531	0.99964845	573.56
SA35_2	1105	120.41400671005249	440.8652114868164	0.99975663	574.08
SA35_2	1106	127.32014656066895	440.0507354736328	0.99963546	574.6
SA35_2	1107	127.72926092147827	442.7259635925293	0.9997532	575.12
SA35_2	1108	129.90243434906006	439.5984077453613	0.99955493	575.64
SA35_2	1109	124.32234287261963	442.6363277435303	0.99979776	576.16
SA35_2	1110	122.15033769607544	440.6996154785156	0.9998209	576.68
SA35_2	1111	127.75403261184692	437.18018531799316	0.99970585	577.2
SA35_2	1112	124.21274185180664	440.3639602661133	0.99977535	577.72
SA35_2	1113	124.61943626403809	439.75719451904297	0.99954104	578.24
SA35_2	1114	123.64577054977417	442.39110946655273	0.999736	578.76
SA35_2	1115	123.39943647384644	443.7906074523926	0.9997398	579.28
SA35_2	1116	123.572838306427	443.0299186706543	0.9998142	579.8
SA35_2	1117	121.62809371948242	440.9337043762207	0.9998337	580.32
SA35_2	1118	121.5985655784607	444.03430938720703	0.9997813	580.84
SA35_2	1119	121.51432037353516	443.60973358154297	0.9997714	581.36
SA35_2	1120	122.71835803985596	440.55187225341797	0.99979085	581.88
SA35_2	1121	124.252450466156	439.0000534057617	0.9998727	582.4
SA35_2	1122	122.86226749420166	439.8445987701416	0.9997867	582.92
SA35_2	1123	123.93587827682495	443.9956855773926	0.9997979	583.44
SA35_2	1124	120.0268030166626	445.0077152252197	0.9998023	583.96
SA35_2	1125	119.36020851135254	444.624080657959	0.99973613	584.48
SA35_2	1126	118.59875917434692	444.6420478820801	0.99974006	585.0
SA35_2	1127	120.26641368865967	443.1639862060547	0.9997017	585.52
SA35_2	1128	120.53004503250122	439.16736602783203	0.999864	586.04
SA35_2	1129	122.7734923362732	436.9635772705078	0.99973506	586.56
SA35_2	1130	128.2515525817871	425.1133918762207	0.9998871	587.08
SA35_2	1131	134.64717864990234	384.45642471313477	0.99978036	587.6
SA35_2	1132	134.3059778213501	327.34219551086426	0.9999851	588.12
SA35_2	1133	118.98176670074463	336.0984420776367	0.9999496	588.64
SA35_2	1134	122.73600101470947	381.1344909667969	0.99989307	589.16
SA35_2	1135	127.28710174560547	410.59361457824707	0.99991274	589.68
SA35_2	1136	116.74542427062988	428.1258773803711	0.9997371	590.2
SA35_2	1137	116.84906482696533	428.45523834228516	0.9997789	590.72
SA35_2	1138	114.00330066680908	426.4016532897949	0.99978036	591.24
SA35_2	1139	125.18913745880127	420.1324939727783	0.9998541	591.76
SA35_2	1140	125.32753944396973	415.45323371887207	0.99992156	592.28
SA35_2	1141	127.35210657119751	381.2038993835449	0.99979275	592.8
SA35_2	1142	115.69464206695557	326.58785820007324	0.999706	593.32
SA35_2	1143	136.70716285705566	284.25682067871094	0.8186286	593.84
SA35_2	1144	168.9558506011963	286.710205078125	0.9946519	594.36
SA35_2	1145	205.62069416046143	270.864200592041	0.9634072	594.88
SA35_2	1146	202.37467288970947	252.9155731201172	0.9994906	595.4
SA35_2	1147	169.96484994888306	261.4068031311035	0.9967589	595.92
SA35_2	1148	152.51200199127197	297.447452545166	0.99920195	596.44
SA35_2	1149	142.44321584701538	392.52851486206055	0.9998709	596.96
SA35_2	1150	126.75185203552246	426.36972427368164	0.9997199	597.48
SA35_2	1151	116.71309471130371	434.5223808288574	0.9995467	598.0
SA35_2	1152	114.74254131317139	434.6607971191406	0.99941945	598.52
SA35_2	1153	112.90974617004395	430.26037216186523	0.9997003	599.04
SA35_2	1154	113.3958101272583	420.12868881225586	0.9998111	599.56
SA35_2	1155	120.13528347015381	427.98829078674316	0.99981326	600.08
SA35_2	1156	120.43865919113159	434.95147705078125	0.9996892	600.6
SA35_2	1157	125.96042156219482	432.3442840576172	0.99983203	601.12
SA35_2	1158	124.22605752944946	426.8865966796875	0.9998661	601.64
SA35_2	1159	125.98795890808105	424.52722549438477	0.99988616	602.16
SA35_2	1160	128.39105129241943	427.2622776031494	0.9998061	602.68
SA35_2	1161	127.24307775497437	433.3384323120117	0.9996736	603.2
SA35_2	1162	123.10425043106079	435.3907585144043	0.9998776	603.72
SA35_2	1163	118.33531856536865	436.0100555419922	0.99983704	604.24
SA35_2	1164	117.24661588668823	419.15937423706055	0.9997036	604.76
SA35_2	1165	137.05265522003174	358.17017555236816	0.9999517	605.28
SA35_2	1166	135.5112075805664	322.1748161315918	0.9999889	605.8
SA35_2	1167	135.38196086883545	245.68310737609863	0.9999777	606.32
SA35_2	1168	162.2188687324524	174.80938911437988	0.9999809	606.84
SA35_2	1169	164.58351612091064	222.56552696228027	0.9992023	607.36
SA35_2	1170	173.66836071014404	331.3099479675293	0.99995863	607.88
SA35_2	1171	115.74481725692749	388.3862113952637	0.99990404	608.4
SA35_2	1172	115.76229333877563	428.0727767944336	0.9998512	608.92
SA35_2	1173	122.72912263870239	437.9237365722656	0.9997104	609.44
SA35_2	1174	123.20981025695801	439.3904685974121	0.999622	609.96
SA35_2	1175	123.01123142242432	441.34695053100586	0.9997012	610.48
SA35_2	1176	135.59871912002563	440.3107452392578	0.99981517	611.0
SA35_2	1177	144.02787685394287	441.17743492126465	0.9996617	611.52
SA35_2	1178	140.7759666442871	439.75470542907715	0.9998141	612.04
SA35_2	1179	129.35409545898438	434.0412139892578	0.99972147	612.56
SA35_2	1180	124.49260950088501	430.20835876464844	0.99986315	613.08
SA35_2	1181	120.88260650634766	414.64942932128906	0.99976784	613.6
SA35_2	1182	130.34443855285645	346.1779975891113	0.9999565	614.12
SA35_2	1183	149.47772026062012	269.32199478149414	0.99997175	614.64
SA35_2	1184	155.50049543380737	278.7842273712158	0.99990726	615.16
SA35_2	1185	136.21854782104492	346.55917167663574	0.99996126	615.68
SA35_2	1186	118.38104724884033	410.8369445800781	0.99991524	616.2
SA35_2	1187	117.11757183074951	432.66740798950195	0.9997086	616.72
SA35_2	1188	116.09535217285156	438.491907119751	0.99889827	617.24
SA35_2	1189	120.53382396697998	438.4686470031738	0.9994406	617.76
SA35_2	1190	121.39296531677246	429.770565032959	0.9997899	618.28
SA35_2	1191	119.67297792434692	432.1315383911133	0.9999069	618.8
SA35_2	1192	122.24295139312744	423.66336822509766	0.99987483	619.32
SA35_2	1193	126.65694952011108	417.8755187988281	0.9998921	619.84
SA35_2	1194	129.2428731918335	411.2893867492676	0.99987984	620.36
SA35_2	1195	127.63274908065796	414.1695213317871	0.9999144	620.88
SA35_2	1196	132.14232921600342	373.6494255065918	0.99997485	621.4
SA35_2	1197	124.920654296875	352.8208637237549	0.99989784	621.92
SA35_2	1198	122.47602939605713	401.5765571594238	0.99994504	622.44
SA35_2	1199	110.9129786491394	434.7796440124512	0.9996779	622.96
SA35_2	1200	114.80945348739624	433.07533264160156	0.99968576	623.48
SA35_2	1201	118.78122091293335	423.262996673584	0.99978274	624.0
SA35_2	1202	125.4570484161377	421.9090461730957	0.99993706	624.52
SA35_2	1203	117.4586296081543	427.27672576904297	0.99979085	625.04
SA35_2	1204	122.39134311676025	430.27785301208496	0.9998605	625.56
SA35_2	1205	119.66276168823242	429.82383728027344	0.999894	626.08
SA35_2	1206	118.71843338012695	440.05431175231934	0.99977595	626.6
SA35_2	1207	121.52701616287231	437.98181533813477	0.99983525	627.12
SA35_2	1208	120.52731513977051	434.3162155151367	0.9998801	627.64
SA35_2	1209	123.66089820861816	430.5271339416504	0.9998454	628.16
SA35_2	1210	119.85664367675781	411.92150115966797	0.9997528	628.68
SA35_2	1211	125.03057718276978	384.6188163757324	0.9998845	629.2
SA35_2	1212	121.53726816177368	395.07923126220703	0.99985266	629.72
SA35_2	1213	117.14721918106079	426.74220085144043	0.99987006	630.24
SA35_2	1214	123.09150695800781	426.09243392944336	0.99992025	630.76
SA35_2	1215	133.14388990402222	408.70482444763184	0.99984765	631.28
SA35_2	1216	122.84717559814453	352.66090393066406	0.9999652	631.8
SA35_2	1217	622.4388122558594	141.45492553710938	0.026264384	632.32
SA35_2	1218	158.56499671936035	287.0537853240967	0.9852409	632.84
SA35_2	1219	183.41854810714722	269.0932273864746	0.9702833	633.36
SA35_2	1220	189.2756223678589	246.94819450378418	0.9992975	633.88
SA35_2	1221	154.5005202293396	282.2361373901367	0.9984371	634.4
SA35_2	1222	141.95387363433838	381.1383533477783	0.9999298	634.92
SA35_2	1223	123.3284592628479	420.76440811157227	0.99987984	635.44
SA35_2	1224	112.33903169631958	432.44945526123047	0.9998435	635.96
SA35_2	1225	112.83085346221924	434.3566131591797	0.99975663	636.48
SA35_2	1226	113.44560384750366	439.2791175842285	0.99972314	637.0
SA35_2	1227	116.7503833770752	440.1107883453369	0.999655	637.52
SA35_2	1228	120.18070220947266	442.43236541748047	0.99976176	638.04
SA35_2	1229	120.2113151550293	442.1234893798828	0.99984777	638.56
SA35_2	1230	117.58806705474854	443.1569480895996	0.9997348	639.08
SA35_2	1231	118.62900257110596	440.1642608642578	0.99978095	639.6
SA35_2	1232	121.14570140838623	435.3521919250488	0.9998934	640.12
SA35_2	1233	128.54654788970947	426.2156009674072	0.99979955	640.64
SA35_2	1234	131.56931400299072	423.06713104248047	0.99992573	641.16
SA35_2	1235	133.25495719909668	417.06029891967773	0.9999176	641.68
SA35_2	1236	143.17879676818848	392.15715408325195	0.9999652	642.2
SA35_2	1237	130.1253080368042	368.9949417114258	0.99992776	642.72
SA35_2	1238	119.20582056045532	402.6171684265137	0.99978405	643.24
SA35_2	1239	117.54539012908936	423.0234718322754	0.99980396	643.76
SA35_2	1240	121.610426902771	428.79077911376953	0.9999194	644.28
SA35_2	1241	121.76027297973633	430.29181480407715	0.99987984	644.8
SA35_2	1242	121.33278846740723	428.02242279052734	0.9998996	645.32
SA35_2	1243	121.1348295211792	426.91171646118164	0.99991167	645.84
SA35_2	1244	122.7179765701294	422.92224884033203	0.99993193	646.36
SA35_2	1245	131.86548948287964	402.86401748657227	0.99990547	646.88
SA35_2	1246	140.37182331085205	362.0217704772949	0.9999186	647.4
SA35_2	1247	136.69805526733398	349.9241065979004	0.9998343	647.92
SA35_2	1248	123.22490215301514	392.8616523742676	0.999889	648.44
SA35_2	1249	116.15111827850342	421.9743061065674	0.99991405	648.96
SA35_2	1250	113.75365257263184	430.9902763366699	0.99979967	649.48
SA35_2	1251	122.02092409133911	414.09107208251953	0.9998627	650.0
SA35_2	1252	105.75411319732666	343.890438079834	0.9997247	650.52
SA35_2	1253	127.55188941955566	286.21925354003906	0.025524508	651.04
SA35_2	1254	162.88362741470337	287.4396800994873	0.99712497	651.56
SA35_2	1255	203.83822917938232	269.37108993530273	0.9744659	652.08
SA35_2	1256	195.35179138183594	259.7889232635498	0.99954516	652.6
SA35_2	1257	135.53717136383057	300.4920959472656	0.99917006	653.12
SA35_2	1258	97.70667552947998	425.91161727905273	0.9992083	653.64
SA35_2	1259	102.72891521453857	436.33209228515625	0.999548	654.16
SA35_2	1260	115.12025594711304	438.4573745727539	0.99960786	654.68
SA35_2	1261	114.69156742095947	433.2832145690918	0.9996836	655.2
SA35_2	1262	112.5187873840332	431.06374740600586	0.99963653	655.72
SA35_2	1263	112.11369037628174	435.49604415893555	0.99978787	656.24
SA35_2	1264	116.57992601394653	442.25086212158203	0.99969184	656.76
SA35_2	1265	119.8093056678772	442.08529472351074	0.999584	657.28
SA35_2	1266	119.5884108543396	437.69556999206543	0.99946636	657.8
SA35_2	1267	121.09262943267822	430.94507217407227	0.9997534	658.32
SA35_2	1268	122.04906940460205	435.17343521118164	0.9998443	658.84
SA35_2	1269	122.03624248504639	437.0277214050293	0.9995821	659.36
SA35_2	1270	120.68407535552979	437.59769439697266	0.99984014	659.88
SA35_2	1271	120.70895433425903	441.42462730407715	0.99964416	660.4
SA35_2	1272	115.84914922714233	440.92071533203125	0.9997062	660.92
SA35_2	1273	113.20198774337769	439.6655559539795	0.9997048	661.44
SA35_2	1274	114.02676105499268	438.96738052368164	0.9995486	661.96
SA35_2	1275	115.04745483398438	439.37012672424316	0.99963605	662.48
SA35_2	1276	122.29020595550537	441.4785861968994	0.9997056	663.0
SA35_2	1277	121.86530828475952	442.7322006225586	0.99991846	663.52
SA35_2	1278	120.25724649429321	442.1203422546387	0.99978215	664.04
SA35_2	1279	125.9927749633789	439.0675449371338	0.9997278	664.56
SA35_2	1280	118.24088096618652	444.03791427612305	0.9998883	665.08
SA35_2	1281	119.73390579223633	444.15624618530273	0.999874	665.6
SA35_2	1282	120.72852849960327	443.4872245788574	0.9999254	666.12
SA35_2	1283	119.1083550453186	436.49611473083496	0.99977475	666.64
SA35_2	1284	118.23086738586426	431.34206771850586	0.9999052	667.16
SA35_2	1285	122.71155118942261	432.54369735717773	0.9997402	667.68
SA35_2	1286	117.64156818389893	439.22481536865234	0.99957556	668.2
SA35_2	1287	119.8137640953064	440.1832580566406	0.99974984	668.72
SA35_2	1288	117.08502769470215	443.6344814300537	0.99962795	669.24
SA35_2	1289	116.92326068878174	440.8066749572754	0.9995043	669.76
SA35_2	1290	116.03641510009766	433.7533378601074	0.9994442	670.28
SA35_2	1291	117.93389320373535	425.88632583618164	0.99991715	670.8
SA35_2	1292	117.87128448486328	425.26597023010254	0.99989355	671.32
SA35_2	1293	116.72108173370361	427.22519874572754	0.99980956	671.84
SA35_2	1294	115.57878255844116	428.66944313049316	0.9997806	672.36
SA35_2	1295	116.36440753936768	433.0543041229248	0.9996432	672.88
SA35_2	1296	115.66905975341797	435.04408836364746	0.9993637	673.4
SA35_2	1297	123.14203977584839	434.3144989013672	0.99981254	673.92
SA35_2	1298	125.89907646179199	434.11499977111816	0.9997844	674.44
SA35_2	1299	122.58950471878052	434.0727996826172	0.9997315	674.96
SA35_2	1300	121.44098281860352	437.076473236084	0.9998541	675.48
SA35_2	1301	119.80428695678711	440.85376739501953	0.9997651	676.0
SA35_2	1302	114.82696533203125	436.8628978729248	0.99980766	676.52
SA35_2	1303	117.18451976776123	437.8059196472168	0.9996001	677.04
SA35_2	1304	116.16688966751099	441.09209060668945	0.99951065	677.56
SA35_2	1305	116.87841415405273	442.9599952697754	0.99974304	678.08
SA35_2	1306	118.35908889770508	444.29603576660156	0.9996891	678.6
SA35_2	1307	120.01664638519287	436.0297393798828	0.9996106	679.12
SA35_2	1308	123.28145503997803	432.50367164611816	0.9997155	679.64
SA35_2	1309	119.534170627594	435.8484077453613	0.99960214	680.16
SA35_2	1310	118.5366153717041	435.1009941101074	0.99987304	680.68
SA35_2	1311	115.05289077758789	437.4235725402832	0.99972826	681.2
SA35_2	1312	118.48574876785278	437.64684677124023	0.9997657	681.72
SA35_2	1313	116.18198156356812	442.7771759033203	0.99974746	682.24
SA35_2	1314	118.10840368270874	443.19265365600586	0.9996891	682.76
SA35_2	1315	120.94683647155762	433.26398849487305	0.9998149	683.28
SA35_2	1316	121.56412601470947	425.4454708099365	0.9998578	683.8
SA35_2	1317	120.17495632171631	426.8247413635254	0.9998895	684.32
SA35_2	1318	116.48693084716797	435.6324291229248	0.99967504	684.84
SA35_2	1319	117.05923080444336	440.529842376709	0.99974436	685.36
SA35_2	1320	113.81562948226929	442.8170585632324	0.9997167	685.88
SA35_2	1321	115.43962955474854	442.76856422424316	0.999658	686.4
SA35_2	1322	116.02559089660645	442.5981903076172	0.9994837	686.92
SA35_2	1323	116.15930795669556	442.33211517333984	0.99971	687.44
SA35_2	1324	115.19498825073242	441.710844039917	0.99978596	687.96
SA35_2	1325	116.73227548599243	440.57470321655273	0.999257	688.48
SA35_2	1326	121.31915092468262	439.6237564086914	0.99971765	689.0
SA35_2	1327	118.57057809829712	438.44409942626953	0.9997861	689.52
SA35_2	1328	120.11373043060303	440.0676727294922	0.9997608	690.04
SA35_2	1329	117.19082593917847	440.94486236572266	0.9996922	690.56
SA35_2	1330	116.13532304763794	441.2046432495117	0.99943894	691.08
SA35_2	1331	117.64980554580688	439.93846893310547	0.99950516	691.6
SA35_2	1332	120.2263355255127	432.1300506591797	0.9997868	692.12
SA35_2	1333	118.12335252761841	436.8336009979248	0.99963963	692.64
SA35_2	1334	116.21901988983154	438.4145736694336	0.9997526	693.16
SA35_2	1335	116.5514349937439	434.2038631439209	0.9996172	693.68
SA35_2	1336	111.9708776473999	438.0487060546875	0.99953854	694.2
SA35_2	1337	117.61927604675293	436.5681266784668	0.9991036	694.72
SA35_2	1338	122.94397354125977	435.9759521484375	0.9997634	695.24
SA35_2	1339	124.6243953704834	436.4274215698242	0.99988854	695.76
SA35_2	1340	126.37652158737183	432.4483108520508	0.9998524	696.28
SA35_2	1341	126.41284465789795	427.0967388153076	0.9998629	696.8
SA35_2	1342	118.30599308013916	429.02984619140625	0.9998203	697.32
SA35_2	1343	117.5439715385437	434.7274875640869	0.9996803	697.84
SA35_2	1344	119.47158575057983	434.24657821655273	0.99965143	698.36
SA35_2	1345	119.7871208190918	430.9013843536377	0.9994702	698.88
SA35_2	1346	119.61145401000977	430.08273124694824	0.9996532	699.4
SA35_2	1347	117.15737581253052	438.4562873840332	0.9993808	699.92
SA35_2	1348	115.65582752227783	441.01781845092773	0.9996737	700.44
SA35_2	1349	119.0821886062622	440.87963104248047	0.99967813	700.96
SA35_2	1350	121.47116661071777	441.45532608032227	0.999863	701.48
SA35_2	1351	122.11530208587646	442.87879943847656	0.9997608	702.0
SA35_2	1352	119.5679783821106	442.09662437438965	0.9998072	702.52
SA35_2	1353	118.26337575912476	443.3177375793457	0.9997949	703.04
SA35_2	1354	119.10874843597412	440.77417373657227	0.9997415	703.56
SA35_2	1355	117.3832654953003	441.41475677490234	0.999749	704.08
SA35_2	1356	118.02446842193604	441.1468505859375	0.9995845	704.6
SA35_2	1357	108.52510929107666	443.50027084350586	0.99974495	705.12
SA35_2	1358	104.14447784423828	430.548791885376	0.9942525	705.64
SA35_2	1359	124.91534948348999	376.4251899719238	0.9990982	706.16
SA35_2	1360	134.29332971572876	304.35739517211914	0.9963941	706.68
SA35_2	1361	154.48391437530518	285.7034111022949	0.138275	707.2
SA35_2	1362	177.7849793434143	286.27278327941895	0.9956381	707.72
SA35_2	1363	207.7876091003418	272.5598430633545	0.99489343	708.24
SA35_2	1364	205.84189891815186	269.8872184753418	0.9992848	708.76
SA35_2	1365	199.5002269744873	264.69263076782227	0.9997919	709.28
SA35_2	1366	190.76502323150635	266.86680793762207	0.9997199	709.8
SA35_2	1367	173.23429584503174	269.1416072845459	0.99954623	710.32
SA35_2	1368	167.83437728881836	293.08499336242676	0.99922395	710.84
SA35_2	1369	173.38697910308838	343.110294342041	0.99952424	711.36
SA35_2	1370	162.07027435302734	385.2587127685547	0.99985194	711.88
SA35_2	1371	133.34386348724365	405.02772331237793	0.9999502	712.4
SA35_2	1372	132.8600287437439	425.1155662536621	0.9997627	712.92
SA35_2	1373	127.04880237579346	435.1241683959961	0.99965703	713.44
SA35_2	1374	124.3170976638794	433.94582748413086	0.99979323	713.96
SA35_2	1375	126.53998136520386	433.37928771972656	0.9997018	714.48
SA35_2	1376	129.88436222076416	424.3674945831299	0.999876	715.0
SA35_2	1377	135.85138320922852	424.2418098449707	0.9999125	715.52
SA35_2	1378	137.84183263778687	427.7309989929199	0.9997919	716.04
SA35_2	1379	135.68090200424194	435.712366104126	0.99988854	716.56
SA35_2	1380	128.34620475769043	435.80183029174805	0.99991846	717.08
SA35_2	1381	125.00283718109131	433.57237815856934	0.9998671	717.6
SA35_2	1382	126.79252624511719	435.6976890563965	0.9999074	718.12
SA35_2	1383	127.04192399978638	440.4070472717285	0.99974865	718.64
SA35_2	1384	128.41392755508423	442.7077102661133	0.9997979	719.16
SA35_2	1385	126.97936296463013	443.4736633300781	0.9996737	719.68
SA35_2	1386	125.69414377212524	432.75712966918945	0.99985695	720.2
SA35_2	1387	122.57858514785767	426.45166397094727	0.9998838	720.72
SA35_2	1388	124.38576221466064	425.6236267089844	0.9998807	721.24
SA35_2	1389	119.256591796875	425.20545959472656	0.99992263	721.76
SA35_2	1390	126.2565016746521	421.85139656066895	0.999902	722.28
SA35_2	1391	132.5803518295288	417.5823211669922	0.9998708	722.8
SA35_2	1392	127.76892185211182	406.640682220459	0.9997259	723.32
SA35_2	1393	131.6162347793579	411.26792907714844	0.99993753	723.84
SA35_2	1394	123.24355840682983	421.1213493347168	0.9999149	724.36
SA35_2	1395	129.05547618865967	426.2578582763672	0.99981266	724.88
SA35_2	1396	132.8583836555481	424.2758846282959	0.99988186	725.4
SA35_2	1397	134.7055196762085	424.2763137817383	0.9998086	725.92
SA35_2	1398	140.81618785858154	431.4100742340088	0.99980444	726.44
SA35_2	1399	134.41461324691772	433.3234691619873	0.99985886	726.96
SA35_2	1400	132.58520364761353	431.52451515197754	0.99980646	727.48
SA35_2	1401	125.16922950744629	436.62652015686035	0.9998473	728.0
SA35_2	1402	122.01312780380249	438.1687545776367	0.9997211	728.52
SA35_2	1403	123.05042743682861	441.5171527862549	0.9997811	729.04
SA35_2	1404	121.57996892929077	440.66319465637207	0.99984634	729.56
SA35_2	1405	122.04185724258423	438.14815521240234	0.9997913	730.08
SA35_2	1406	120.12004852294922	437.2583198547363	0.99979943	730.6
SA35_2	1407	121.77231311798096	438.88526916503906	0.99978775	731.12
SA35_2	1408	115.95879793167114	438.9975929260254	0.99959916	731.64
SA35_2	1409	113.69389295578003	437.2192096710205	0.99982053	732.16
SA35_2	1410	120.3925371170044	434.6968460083008	0.99988437	732.68
SA35_2	1411	122.14850187301636	433.66424560546875	0.99982786	733.2
SA35_2	1412	120.87643146514893	435.76526641845703	0.9998331	733.72
SA35_2	1413	120.97806930541992	434.09342765808105	0.999864	734.24
SA35_2	1414	116.01729393005371	439.67079162597656	0.99972373	734.76
SA35_2	1415	116.53667688369751	439.3081855773926	0.99958116	735.28
SA35_2	1416	120.57554721832275	442.9031181335449	0.99984217	735.8
SA35_2	1417	118.9368486404419	440.07551193237305	0.9997218	736.32
SA35_2	1418	119.11945343017578	440.46112060546875	0.9995889	736.84
SA35_2	1419	118.60064268112183	437.4056053161621	0.99978584	737.36
SA35_2	1420	121.46801948547363	432.6199722290039	0.9997086	737.88
SA35_2	1421	121.27916812896729	438.55679512023926	0.99973947	738.4
SA35_2	1422	119.8063611984253	440.7048797607422	0.9997379	738.92
SA35_2	1423	124.32111501693726	429.70470428466797	0.9998167	739.44
SA35_2	1424	129.3744683265686	421.45483016967773	0.9998776	739.96
SA35_2	1425	127.48032808303833	422.20147132873535	0.99986804	740.48
SA35_2	1426	126.67050361633301	422.4663734436035	0.9998493	741.0
SA35_2	1427	126.05611085891724	423.9055824279785	0.9999001	741.52
SA35_2	1428	128.2454013824463	426.75493240356445	0.9998368	742.04
SA35_2	1429	123.73926639556885	431.7737674713135	0.99970907	742.56
SA35_2	1430	121.29784822463989	426.0945510864258	0.9998062	743.08
SA35_2	1431	120.45459747314453	423.8551712036133	0.99983454	743.6
SA35_2	1432	120.34577131271362	432.50118255615234	0.99975187	744.12
SA35_2	1433	119.43773031234741	436.30871772766113	0.99957925	744.64
SA35_2	1434	116.47368669509888	435.0131034851074	0.999728	745.16
SA35_2	1435	114.06611204147339	441.7579650878906	0.99951255	745.68
SA35_2	1436	116.67839288711548	440.74788093566895	0.99947804	746.2
SA35_2	1437	117.85261631011963	433.7900447845459	0.9996038	746.72
SA35_2	1438	123.69461059570312	429.3124008178711	0.99972695	747.24
SA35_2	1439	119.61789131164551	428.38062286376953	0.99987054	747.76
SA35_2	1440	121.47887945175171	429.6185302734375	0.9998623	748.28
SA35_2	1441	117.32983589172363	435.856876373291	0.9995493	748.8
SA35_2	1442	116.47560596466064	440.6637382507324	0.9996911	749.32
SA35_2	1443	115.84813594818115	443.0620765686035	0.9995376	749.84
SA35_2	1444	116.93828105926514	442.4827194213867	0.9996099	750.36
SA35_2	1445	124.16665554046631	433.11120986938477	0.99985254	750.88
SA35_2	1446	119.54435110092163	429.891300201416	0.99956375	751.4
SA35_2	1447	119.85443830490112	434.0986633300781	0.9997626	751.92
SA35_2	1448	125.27176141738892	431.49072647094727	0.9998111	752.44
SA35_2	1449	124.1857647895813	434.93207931518555	0.9997414	752.96
SA35_2	1450	127.18558311462402	431.5015125274658	0.99983287	753.48
SA35_2	1451	126.52149200439453	433.8010311126709	0.9997701	754.0
SA35_2	1452	124.98023509979248	436.3740348815918	0.99983525	754.52
SA35_2	1453	122.67099618911743	434.3751525878906	0.9998869	755.04
SA35_2	1454	123.41198921203613	432.68277168273926	0.99970573	755.56
SA35_2	1455	123.56588840484619	436.17273330688477	0.9998665	756.08
SA35_2	1456	127.45296955108643	433.20722579956055	0.99986494	756.6
SA35_2	1457	122.27370738983154	439.74992752075195	0.99981624	757.12
SA35_2	1458	117.9718017578125	444.16723251342773	0.99981517	757.64
SA35_2	1459	121.34125232696533	444.0127372741699	0.99986947	758.16
SA35_2	1460	118.42414140701294	443.10436248779297	0.99975413	758.68
SA35_2	1461	118.37763786315918	438.62932205200195	0.9995408	759.2
SA35_2	1462	120.20087242126465	439.5579528808594	0.99975735	759.72
SA35_2	1463	118.80872249603271	436.1495876312256	0.99958426	760.24
SA35_2	1464	121.25564813613892	427.39831924438477	0.9998505	760.76
SA35_2	1465	118.79544258117676	431.5774726867676	0.9995814	761.28
SA35_2	1466	117.1523928642273	436.57093048095703	0.9995353	761.8
SA35_2	1467	115.144944190979	439.64555740356445	0.99954396	762.32
SA35_2	1468	117.9431676864624	442.3615264892578	0.99978405	762.84
SA35_2	1469	119.70237493515015	439.1172122955322	0.9994856	763.36
SA35_2	1470	117.57310628890991	439.92198944091797	0.9994735	763.88
SA35_2	1471	116.33113622665405	439.156551361084	0.9996847	764.4
SA35_2	1472	120.6175684928894	438.86841773986816	0.99971503	764.92
SA35_2	1473	118.99011135101318	441.81100845336914	0.9994961	765.44
SA35_2	1474	118.16539764404297	442.60889053344727	0.9997992	765.96
SA35_2	1475	120.98696231842041	443.9739418029785	0.999686	766.48
SA35_2	1476	119.21204328536987	443.0819320678711	0.9996908	767.0
SA35_2	1477	135.54424047470093	395.0933647155762	0.9999224	767.52
SA35_2	1478	140.98691940307617	329.4258213043213	0.9999169	768.04
SA35_2	1479	164.0576720237732	269.12818908691406	0.999918	768.56
SA35_2	1480	160.7416033744812	236.63732528686523	0.9998741	769.08
SA35_2	1481	150.40546655654907	156.894850730896	0.99996495	769.6
SA35_2	1482	121.4491605758667	103.69803428649902	0.9991704	770.12
SA35_2	1483	166.31094217300415	158.1456756591797	0.99993014	770.64
SA35_2	1484	223.91071319580078	216.9766902923584	0.99989486	771.16
SA35_2	1485	231.91397190093994	258.43594551086426	0.9992624	771.68
SA35_2	1486	248.0123996734619	312.18432426452637	0.9988029	772.2
SA35_2	1487	235.98432540893555	371.3935375213623	0.99994445	772.72
SA35_2	1488	179.69998121261597	419.0492248535156	0.9999294	773.24
SA35_2	1489	155.95567226409912	426.15989685058594	0.99987864	773.76
SA35_2	1490	153.23362350463867	421.3593864440918	0.99989593	774.28
SA35_2	1491	147.11568355560303	381.2734794616699	0.99987006	774.8
SA35_2	1492	137.65628337860107	350.60794830322266	0.99991286	775.32
SA35_2	1493	129.18084859848022	372.99625396728516	0.99987423	775.84
SA35_2	1494	119.09322738647461	411.09766960144043	0.99991655	776.36
SA35_2	1495	115.87378978729248	427.19329833984375	0.9998894	776.88
SA35_2	1496	115.66035747528076	432.9231262207031	0.9996625	777.4
SA35_2	1497	121.55113220214844	433.9459419250488	0.9998956	777.92
SA35_2	1498	125.53751468658447	432.202205657959	0.9998367	778.44
SA35_2	1499	125.8671522140503	432.5269889831543	0.9998598	778.96
SA35_2	1500	121.70356512069702	431.3448143005371	0.9998092	779.48
SA35_2	1501	117.28687286376953	429.4129943847656	0.99982387	780.0
SA35_2	1502	117.00364351272583	431.3053035736084	0.9998783	780.52
SA35_2	1503	118.40581893920898	433.7600898742676	0.9997887	781.04
SA35_2	1504	120.60942649841309	436.6760730743408	0.9998572	781.56
SA35_2	1505	121.59368991851807	434.57862854003906	0.9998435	782.08
SA35_2	1506	126.36094093322754	437.44319915771484	0.99984825	782.6
SA35_2	1507	124.64746236801147	435.26275634765625	0.99985564	783.12
SA35_2	1508	120.81787586212158	433.6062526702881	0.99977404	783.64
SA35_2	1509	129.49529886245728	430.0963497161865	0.99981886	784.16
SA35_2	1510	148.05216789245605	427.71692276000977	0.9997801	784.68
SA35_2	1511	143.67512464523315	424.11123275756836	0.99977535	785.2
SA35_2	1512	137.74412870407104	421.89279556274414	0.99982965	785.72
SA35_2	1513	134.0404510498047	425.9493827819824	0.99988663	786.24
SA35_2	1514	130.4188847541809	429.89742279052734	0.99982554	786.76
SA35_2	1515	127.41539478302002	432.8910827636719	0.9999378	787.28
SA35_2	1516	124.03556108474731	435.6631851196289	0.9999279	787.8
SA35_2	1517	125.50451755523682	435.3875255584717	0.9999387	788.32
SA35_2	1518	120.19482851028442	433.30430030822754	0.9999113	788.84
SA35_2	1519	121.59097194671631	431.746129989624	0.9999448	789.36
SA35_2	1520	121.30799293518066	435.35791397094727	0.9999068	789.88
SA35_2	1521	121.19364738464355	439.00586128234863	0.9998455	790.4
SA35_2	1522	119.52182054519653	440.3719997406006	0.999741	790.92
SA35_2	1523	117.01391935348511	438.6020565032959	0.9996947	791.44
SA35_2	1524	115.99886417388916	437.16413497924805	0.9994825	791.96
SA35_2	1525	116.09894037246704	438.20348739624023	0.99927026	792.48
SA35_2	1526	116.02058410644531	438.31592559814453	0.99968946	793.0
SA35_2	1527	115.67645072937012	436.70568466186523	0.9995559	793.52
SA35_2	1528	120.36583423614502	435.25062561035156	0.9997241	794.04
SA35_2	1529	121.67422771453857	434.183349609375	0.99977654	794.56
SA35_2	1530	125.41052103042603	428.71118545532227	0.99975675	795.08
SA35_2	1531	125.20415782928467	432.72891998291016	0.9997857	795.6
SA35_2	1532	123.95179271697998	436.6385078430176	0.99977785	796.12
SA35_2	1533	120.71239948272705	438.1915855407715	0.99979144	796.64
SA35_2	1534	120.88383436203003	443.8711452484131	0.9998355	797.16
SA35_2	1535	124.45944547653198	439.4380474090576	0.99978954	797.68
SA35_2	1536	129.3197751045227	432.1529960632324	0.9997439	798.2
SA35_2	1537	129.65378761291504	428.95408630371094	0.99970585	798.72
SA35_2	1538	129.4121265411377	430.7090091705322	0.9996737	799.24
SA35_2	1539	127.93546915054321	430.2425193786621	0.999785	799.76
SA35_2	1540	127.9812216758728	427.236270904541	0.99979097	800.28
SA35_2	1541	125.37045478820801	426.5528869628906	0.9998697	800.8
SA35_2	1542	129.92349863052368	426.6261863708496	0.9998191	801.32
SA35_2	1543	123.56997728347778	427.6256847381592	0.9998951	801.84
SA35_2	1544	121.80155515670776	430.93339920043945	0.99979526	802.36
SA35_2	1545	119.82440948486328	435.96885681152344	0.9997003	802.88
SA35_2	1546	120.28988599777222	434.3720054626465	0.99959904	803.4
SA35_2	1547	121.79337739944458	428.2262706756592	0.9996245	803.92
SA35_2	1548	129.5243501663208	437.20149993896484	0.9998248	804.44
SA35_2	1549	128.0592441558838	438.56225967407227	0.99964416	804.96
SA35_2	1550	130.41971921920776	432.4709987640381	0.9997782	805.48
SA35_2	1551	131.82355165481567	430.7658863067627	0.9997298	806.0
SA35_2	1552	127.19159126281738	427.5208282470703	0.9998671	806.52
SA35_2	1553	124.49277639389038	427.7485942840576	0.99975663	807.04
SA35_2	1554	128.43410968780518	434.6000576019287	0.9999126	807.56
SA35_2	1555	124.21483993530273	437.5181007385254	0.99986255	808.08
SA35_2	1556	123.34541082382202	437.14839935302734	0.9998419	808.6
SA35_2	1557	121.12666368484497	435.3313636779785	0.99978703	809.12
SA35_2	1558	117.85624027252197	436.4249610900879	0.99969566	809.64
SA35_2	1559	117.53067970275879	436.93711280822754	0.9994448	810.16
SA35_2	1560	119.622802734375	438.0348587036133	0.9995783	810.68
SA35_2	1561	120.11513710021973	439.5385551452637	0.999728	811.2
SA35_2	1562	120.17978429794312	440.0921630859375	0.99975497	811.72
SA35_2	1563	119.14209127426147	438.2929801940918	0.99961936	812.24
SA35_2	1564	120.86515426635742	435.70953369140625	0.9996306	812.76
SA35_2	1565	125.5738377571106	431.4158821105957	0.99983966	813.28
SA35_2	1566	118.9845323562622	437.8447437286377	0.9997193	813.8
SA35_2	1567	117.88554191589355	438.87800216674805	0.99949753	814.32
SA35_2	1568	116.42775535583496	441.85346603393555	0.9996587	814.84
SA35_2	1569	116.80666208267212	442.45840072631836	0.9996911	815.36
SA35_2	1570	120.95540761947632	441.0262870788574	0.9996723	815.88
SA35_2	1571	118.85454654693604	441.8158721923828	0.9997967	816.4
SA35_2	1572	120.66559791564941	437.13809967041016	0.9998907	816.92
SA35_2	1573	124.58138465881348	432.22729682922363	0.99984455	817.44
SA35_2	1574	118.63393783569336	433.4385681152344	0.9995931	817.96
SA35_2	1575	119.06815767288208	438.8515377044678	0.99968207	818.48
SA35_2	1576	128.19902896881104	437.3095893859863	0.9998105	819.0
SA35_2	1577	120.7726240158081	433.4458923339844	0.9998292	819.52
SA35_2	1578	120.5990195274353	431.9407081604004	0.99975723	820.04
SA35_2	1579	117.66489744186401	436.9734764099121	0.99960154	820.56
SA35_2	1580	114.66038227081299	439.23980712890625	0.9993799	821.08
SA35_2	1581	116.72722101211548	439.00835037231445	0.9995338	821.6
SA35_2	1582	121.63234949111938	434.945068359375	0.9996517	822.12
SA35_2	1583	123.17936420440674	430.13952255249023	0.99970347	822.64
SA35_2	1584	125.773024559021	422.79839515686035	0.9998642	823.16
SA35_2	1585	121.93232774734497	426.426944732666	0.99990106	823.68
SA35_2	1586	122.40843772888184	424.2542839050293	0.9999068	824.2
SA35_2	1587	119.12747621536255	432.6173973083496	0.9997727	824.72
SA35_2	1588	113.49107027053833	434.23484802246094	0.9997181	825.24
SA35_2	1589	118.70220899581909	438.30596923828125	0.9995894	825.76
SA35_2	1590	119.65997219085693	439.55655097961426	0.99966335	826.28
SA35_2	1591	124.7849702835083	431.0036087036133	0.99983275	826.8
SA35_2	1592	125.73750019073486	426.9284248352051	0.9997352	827.32
SA35_2	1593	127.14221477508545	428.41896057128906	0.9996582	827.84
SA35_2	1594	126.40987634658813	425.2015686035156	0.99975675	828.36
SA35_2	1595	129.13131713867188	416.01505279541016	0.999806	828.88
SA35_2	1596	135.810124874115	401.2471389770508	0.9998264	829.4
SA35_2	1597	130.05402088165283	402.6046371459961	0.99981505	829.92
SA35_2	1598	125.91246366500854	418.2977771759033	0.999895	830.44
SA35_2	1599	123.20201396942139	426.7338752746582	0.99992144	830.96
SA35_2	1600	125.18346309661865	424.00766372680664	0.99992335	831.48
SA35_2	1601	122.38340377807617	424.3484115600586	0.9999119	832.0
SA35_2	1602	120.38025856018066	429.53782081604004	0.99981874	832.52
SA35_2	1603	122.79479503631592	431.62373542785645	0.9997923	833.04
SA35_2	1604	120.62665224075317	432.923583984375	0.9997241	833.56
SA35_2	1605	119.08731460571289	433.81994247436523	0.99957436	834.08
SA35_2	1606	114.5029067993164	435.12843132019043	0.99976116	834.6
SA35_2	1607	120.9851861000061	429.3874168395996	0.99973935	835.12
SA35_2	1608	126.75459384918213	427.68070220947266	0.9995302	835.64
SA35_2	1609	126.91439390182495	427.3488235473633	0.99958986	836.16
SA35_2	1610	127.1892786026001	423.39168548583984	0.99972576	836.68
SA35_2	1611	126.30559206008911	422.3752498626709	0.9998192	837.2
SA35_2	1612	121.73535823822021	429.3285942077637	0.99980825	837.72
SA35_2	1613	121.57039642333984	434.4961166381836	0.9998827	838.24
SA35_2	1614	119.98445987701416	437.9174995422363	0.9997888	838.76
SA35_2	1615	118.97574663162231	439.00909423828125	0.9997857	839.28
SA35_2	1616	120.01218795776367	439.2759704589844	0.99968934	839.8
SA35_2	1617	115.10012149810791	440.8109664916992	0.99973744	840.32
SA35_2	1618	117.99246072769165	437.77416229248047	0.9997652	840.84
SA35_2	1619	118.91258955001831	437.5777816772461	0.9995925	841.36
SA35_2	1620	119.05843019485474	434.83755111694336	0.9995351	841.88
SA35_2	1621	118.64734888076782	434.12198066711426	0.9997309	842.4
SA35_2	1622	119.51448917388916	436.51451110839844	0.99979395	842.92
SA35_2	1623	116.84608459472656	439.2033863067627	0.99980944	843.44
SA35_2	1624	115.34494161605835	441.1713409423828	0.99963105	843.96
SA35_2	1625	118.85895729064941	439.21142578125	0.9994893	844.48
SA35_2	1626	131.83550834655762	436.4871597290039	0.99982256	845.0
SA35_2	1627	130.66258430480957	436.28663063049316	0.999785	845.52
SA35_2	1628	127.82844305038452	432.9804039001465	0.999689	846.04
SA35_2	1629	119.95962858200073	432.7087211608887	0.9996101	846.56
SA35_2	1630	118.90676021575928	432.6108455657959	0.9997162	847.08
SA35_2	1631	122.29211330413818	434.3704605102539	0.9997924	847.6
SA35_2	1632	121.15989923477173	438.4361457824707	0.999824	848.12
SA35_2	1633	120.81809043884277	432.81826972961426	0.9997601	848.64
SA35_2	1634	120.86474895477295	432.56824493408203	0.9998006	849.16
SA35_2	1635	121.6456413269043	430.0931739807129	0.99987066	849.68
SA35_2	1636	121.94042205810547	433.6460494995117	0.9998092	850.2
SA35_2	1637	120.14918327331543	439.2407512664795	0.9996666	850.72
SA35_2	1638	119.34264898300171	429.22579765319824	0.9998217	851.24
SA35_2	1639	117.26522445678711	428.9095687866211	0.99973625	851.76
SA35_2	1640	119.51631307601929	432.9368019104004	0.99978	852.28
SA35_2	1641	121.12948894500732	437.35645294189453	0.9996829	852.8
SA35_2	1642	118.58388185501099	436.8776321411133	0.99970776	853.32
SA35_2	1643	125.01049041748047	430.18043518066406	0.99979585	853.84
SA35_2	1644	124.31291341781616	431.6063117980957	0.99970835	854.36
SA35_2	1645	124.81721639633179	437.3396301269531	0.99986637	854.88
SA35_2	1646	118.45812797546387	439.97474670410156	0.9997733	855.4
SA35_2	1647	117.10261106491089	442.0781135559082	0.99973756	855.92
SA35_2	1648	114.95665311813354	443.1397247314453	0.9996	856.44
SA35_2	1649	115.18723964691162	441.0035705566406	0.9996643	856.96
SA35_2	1650	118.51838827133179	439.41596031188965	0.99967456	857.48
SA35_2	1651	118.40076446533203	441.6368865966797	0.9994104	858.0
SA35_2	1652	110.16470193862915	438.58612060546875	0.99957615	858.52
SA35_2	1653	117.85932779312134	438.27953338623047	0.9997496	859.04
SA35_2	1654	119.37776803970337	442.18271255493164	0.9996855	859.56
SA35_2	1655	122.5570559501648	440.1148223876953	0.99984634	860.08
SA35_2	1656	123.85079860687256	441.29101753234863	0.99965096	860.6
SA35_2	1657	122.7971076965332	439.70449447631836	0.99972385	861.12
SA35_2	1658	119.12978887557983	439.7410297393799	0.9993617	861.64
SA35_2	1659	120.63827514648438	443.22927474975586	0.99980694	862.16
SA35_2	1660	119.18166875839233	443.4277153015137	0.99981064	862.68
SA35_2	1661	120.96264362335205	438.160400390625	0.9996196	863.2
SA35_2	1662	123.6896276473999	431.857967376709	0.999828	863.72
SA35_2	1663	123.3352541923523	432.96289443969727	0.99910575	864.24
SA35_2	1664	121.14784717559814	433.6402130126953	0.9995664	864.76
SA35_2	1665	121.01242542266846	438.3036804199219	0.9995859	865.28
SA35_2	1666	120.80647945404053	443.62157821655273	0.9998708	865.8
SA35_2	1667	117.32909679412842	443.90602111816406	0.9998419	866.32
SA35_2	1668	117.71011352539062	440.63404083251953	0.9994018	866.84
SA35_2	1669	116.54238700866699	436.54993057250977	0.9995111	867.36
SA35_2	1670	117.4314022064209	434.57210540771484	0.9993718	867.88
SA35_2	1671	117.1539306640625	434.8704242706299	0.9995889	868.4
SA35_2	1672	116.49855375289917	438.7360382080078	0.9993216	868.92
SA35_2	1673	118.13870668411255	439.0048599243164	0.99963987	869.44
SA35_2	1674	119.0935492515564	440.1737594604492	0.9997913	869.96
SA35_2	1675	117.75022745132446	440.7510280609131	0.9994797	870.48
SA35_2	1676	118.23691129684448	439.2707633972168	0.99963605	871.0
SA35_2	1677	115.99363088607788	439.4151306152344	0.99957746	871.52
SA35_2	1678	118.29478740692139	434.0207862854004	0.99954706	872.04
SA35_2	1679	117.40918159484863	435.84360122680664	0.9993661	872.56
SA35_2	1680	116.46672487258911	437.2906494140625	0.9992311	873.08
SA35_2	1681	116.53932332992554	440.28390884399414	0.9998024	873.6
SA35_2	1682	116.13519191741943	440.48492431640625	0.99952924	874.12
SA35_2	1683	117.742919921875	439.7062683105469	0.99960095	874.64
SA35_2	1684	117.42994785308838	441.89661026000977	0.9996877	875.16
SA35_2	1685	115.04442691802979	437.84568786621094	0.9993129	875.68
SA35_2	1686	113.88722658157349	436.25410079956055	0.99953413	876.2
SA35_2	1687	113.30411434173584	438.67029190063477	0.99918157	876.72
SA35_2	1688	113.08059692382812	440.5839443206787	0.9994019	877.24
SA35_2	1689	113.93146514892578	439.7326183319092	0.99959236	877.76
SA35_2	1690	119.6387529373169	437.3444938659668	0.99975103	878.28
SA35_2	1691	126.34686231613159	440.0006675720215	0.99969125	878.8
SA35_2	1692	123.42685461044312	441.8001651763916	0.9996611	879.32
SA35_2	1693	119.3543791770935	444.88019943237305	0.9997689	879.84
SA35_2	1694	122.07307815551758	443.77452850341797	0.99949586	880.36
SA35_2	1695	123.99367094039917	442.38670349121094	0.9998093	880.88
SA35_2	1696	124.50709342956543	440.5267810821533	0.99965596	881.4
SA35_2	1697	127.30385065078735	427.5303840637207	0.9998123	881.92
SA35_2	1698	126.52634382247925	423.3322334289551	0.9997931	882.44
SA35_2	1699	123.49944114685059	420.661096572876	0.99986863	882.96
SA35_2	1700	114.02673721313477	431.30144119262695	0.9994585	883.48
SA35_2	1701	113.09316158294678	440.5272674560547	0.99955684	884.0
SA35_2	1702	110.62676906585693	439.1011619567871	0.9984199	884.52
SA35_2	1703	112.1456503868103	433.0439758300781	0.9996785	885.04
SA35_2	1704	118.18761825561523	431.5045166015625	0.99980134	885.56
SA35_2	1705	121.28292322158813	433.3019256591797	0.9997795	886.08
SA35_2	1706	129.02261018753052	430.0851631164551	0.99979645	886.6
SA35_2	1707	124.77622032165527	436.47966384887695	0.9998996	887.12
SA35_2	1708	125.44574737548828	438.74032974243164	0.9998474	887.64
SA35_2	1709	128.3236265182495	438.61398696899414	0.9998336	888.16
SA35_2	1710	126.86331272125244	439.0090084075928	0.99990535	888.68
SA35_2	1711	128.2850742340088	435.4098701477051	0.9998677	889.2
SA35_2	1712	120.57323455810547	430.74989318847656	0.99986815	889.72
SA35_2	1713	117.87104606628418	434.2652893066406	0.99975616	890.24
SA35_2	1714	120.26240825653076	432.9286766052246	0.9997719	890.76
SA35_2	1715	123.7859845161438	431.27620697021484	0.99986017	891.28
SA35_2	1716	121.46319150924683	431.81559562683105	0.9997608	891.8
SA35_2	1717	117.82214641571045	435.1457977294922	0.99956816	892.32
SA35_2	1718	111.93716526031494	436.7130374908447	0.99959224	892.84
SA35_2	1719	117.0356035232544	433.2633590698242	0.9996649	893.36
SA35_2	1720	117.44798421859741	434.6569633483887	0.9992847	893.88
SA35_2	1721	124.26862716674805	439.18344497680664	0.9996793	894.4
SA35_2	1722	120.8533763885498	438.19862365722656	0.999811	894.92
SA35_2	1723	127.15157270431519	431.02529525756836	0.99964714	895.44
SA35_2	1724	122.52073287963867	434.9456977844238	0.9997811	895.96
SA35_2	1725	122.83607721328735	436.4772033691406	0.99976903	896.48
SA35_2	1726	120.52731513977051	439.56796646118164	0.99971944	897.0
SA35_2	1727	120.48654556274414	436.66088104248047	0.9995103	897.52
SA35_2	1728	124.71842765808105	433.8458061218262	0.99988556	898.04
SA35_2	1729	121.87783718109131	436.55802726745605	0.9997392	898.56
SA35_2	1730	121.03246450424194	440.28093338012695	0.99981827	899.08
SA35_2	1731	120.66582441329956	440.0695323944092	0.9997491	899.6
SA35_2	1732	120.14662027359009	442.1370506286621	0.9997689	900.12
SA35_2	1733	114.74968194961548	444.2599868774414	0.9998553	900.64
SA35_2	1734	120.23172378540039	439.87292289733887	0.9997377	901.16
SA35_2	1735	123.99955987930298	434.09168243408203	0.9998196	901.68
SA35_2	1736	124.34078454971313	434.7770690917969	0.99979144	902.2
SA35_2	1737	122.90527820587158	439.7438049316406	0.9995216	902.72
SA35_2	1738	119.6774959564209	442.05333709716797	0.99948955	903.24
SA35_2	1739	118.88895034790039	442.7062225341797	0.99982494	903.76
SA35_2	1740	119.33387517929077	442.04750061035156	0.9994754	904.28
SA35_2	1741	118.12858581542969	438.26451301574707	0.99937904	904.8
SA35_2	1742	119.13747787475586	439.9116325378418	0.99947757	905.32
SA35_2	1743	116.68071746826172	441.5610122680664	0.99966276	905.84
SA35_2	1744	117.27392673492432	439.13000106811523	0.999451	906.36
SA35_2	1745	119.82523202896118	441.0787582397461	0.99975973	906.88
SA35_2	1746	119.54855918884277	438.00790786743164	0.99936515	907.4
SA35_2	1747	118.08757781982422	437.9272270202637	0.99933004	907.92
SA35_2	1748	118.9138412475586	440.17324447631836	0.99972564	908.44
SA35_2	1749	122.74320125579834	436.22142791748047	0.9997956	908.96
SA35_2	1750	123.83657693862915	434.1006088256836	0.9998031	909.48
SA35_2	1751	121.91283702850342	435.2142906188965	0.9998448	910.0
SA35_2	1752	113.58542442321777	429.0018081665039	0.99977356	910.52
SA35_2	1753	122.54817485809326	428.54089736938477	0.9998336	911.04
SA35_2	1754	121.63925170898438	425.5655765533447	0.9999037	911.56
SA35_2	1755	118.31104755401611	429.9352169036865	0.9997501	912.08
SA35_2	1756	120.53076028823853	438.446044921875	0.9996698	912.6
SA35_2	1757	118.2361364364624	441.48433685302734	0.9996327	913.12
SA35_2	1758	117.70075559616089	439.77962493896484	0.99962723	913.64
SA35_2	1759	116.52390956878662	436.8390083312988	0.99939585	914.16
SA35_2	1760	118.86242628097534	439.6833801269531	0.9997657	914.68
SA35_2	1761	118.2520866394043	440.6246566772461	0.9993242	915.2
SA35_2	1762	117.85175800323486	439.3831443786621	0.9995735	915.72
SA35_2	1763	116.96903705596924	439.40494537353516	0.99948114	916.24
SA35_2	1764	119.21881437301636	441.58902168273926	0.9995377	916.76
SA35_2	1765	116.99117422103882	443.0892562866211	0.999592	917.28
SA35_2	1766	114.82772827148438	443.7260341644287	0.99971634	917.8
SA35_2	1767	116.25306606292725	442.58617401123047	0.999476	918.32
SA35_2	1768	116.00251197814941	444.6327781677246	0.9996315	918.84
SA35_2	1769	113.74163627624512	443.4038543701172	0.9995091	919.36
SA35_2	1770	118.05646419525146	441.92224502563477	0.9997838	919.88
SA35_2	1771	113.60212564468384	442.8658676147461	0.9997811	920.4
SA35_2	1772	113.60357999801636	441.4852237701416	0.9997626	920.92
SA35_2	1773	119.08848285675049	440.4682159423828	0.99965346	921.44
SA35_2	1774	116.26099348068237	436.5440368652344	0.99968684	921.96
SA35_2	1775	117.724609375	433.3534240722656	0.9994287	922.48
SA35_2	1776	123.34983348846436	433.62035751342773	0.999828	923.0
SA35_2	1777	123.07159900665283	427.64636993408203	0.99986494	923.52
SA35_2	1778	116.75031185150146	433.817195892334	0.99943095	924.04
SA35_2	1779	116.12111330032349	437.5272274017334	0.9991755	924.56
SA35_2	1780	112.27245330810547	441.9756031036377	0.99971896	925.08
SA35_2	1781	114.86982107162476	433.16843032836914	0.9995433	925.6
SA35_2	1782	119.37791109085083	427.53170013427734	0.99978405	926.12
SA35_2	1783	124.14087057113647	428.69218826293945	0.99963343	926.64
SA35_2	1784	124.41927194595337	429.98056411743164	0.9998092	927.16
SA35_2	1785	121.56147956848145	428.06482315063477	0.9998611	927.68
SA35_2	1786	120.90109586715698	429.3800354003906	0.9997894	928.2
SA35_2	1787	116.4529800415039	435.74907302856445	0.9997067	928.72
SA35_2	1788	119.26095485687256	437.83069610595703	0.9992261	929.24
SA35_2	1789	117.04727411270142	437.3624038696289	0.99968827	929.76
SA35_2	1790	118.22977066040039	442.51118659973145	0.9997913	930.28
SA35_2	1791	114.83359336853027	441.538724899292	0.99928206	930.8
SA35_2	1792	115.31413793563843	440.84495544433594	0.9991003	931.32
SA35_2	1793	116.41499996185303	439.6388626098633	0.99979275	931.84
SA35_2	1794	125.4473090171814	433.82606506347656	0.99986637	932.36
SA35_2	1795	150.23369789123535	435.03833770751953	0.99991274	932.88
SA35_2	1796	194.0418243408203	420.9649658203125	0.9998783	933.4
SA35_2	1797	201.5732765197754	417.7017116546631	0.9998388	933.92
SA35_2	1798	148.94676208496094	404.26148414611816	0.9999435	934.44
SA35_2	1799	125.90571641921997	366.88419342041016	0.9999684	934.96
SA35_2	1800	151.9298553466797	295.03257751464844	0.99997854	935.48
SA35_2	1801	169.50875520706177	287.85335540771484	0.9998191	936.0
SA35_2	1802	182.14690685272217	363.14952850341797	0.9994823	936.52
SA35_2	1803	184.2107057571411	403.93701553344727	0.9999405	937.04
SA35_2	1804	134.63983535766602	423.65495681762695	0.99985886	937.56
SA35_2	1805	116.6064977645874	443.67138862609863	0.9997888	938.08
SA35_2	1806	115.74709415435791	442.58517265319824	0.99977094	938.6
SA35_2	1807	121.62833213806152	442.15564727783203	0.99982965	939.12
SA35_2	1808	126.56631469726562	430.76683044433594	0.9998123	939.64
SA35_2	1809	122.43313789367676	425.15344619750977	0.99989784	940.16
SA35_2	1810	120.47795057296753	422.127628326416	0.999951	940.68
SA35_2	1811	125.12215375900269	425.11545181274414	0.9997236	941.2
SA35_2	1812	120.19728422164917	430.10948181152344	0.9998097	941.72
SA35_2	1813	121.1931824684143	430.6850051879883	0.99967575	942.24
SA35_2	1814	126.66332721710205	435.1582717895508	0.9998017	942.76
SA35_2	1815	120.52892446517944	439.5381546020508	0.9996635	943.28
SA35_2	1816	119.1501259803772	436.89537048339844	0.9995521	943.8
SA35_2	1817	120.01911401748657	438.0794906616211	0.9997967	944.32
SA35_2	1818	117.41454601287842	437.4926948547363	0.9998091	944.84
SA35_2	1819	118.46604347229004	438.4137439727783	0.9998086	945.36
SA35_2	1820	120.71948051452637	437.79507637023926	0.99973756	945.88
SA35_2	1821	123.51452112197876	435.72898864746094	0.99986863	946.4
SA35_2	1822	118.32214593887329	429.1303825378418	0.9999058	946.92
SA35_2	1823	117.95145273208618	424.97145652770996	0.99987066	947.44
SA35_2	1824	122.41079807281494	424.47521209716797	0.99995697	947.96
SA35_2	1825	119.39901113510132	423.77323150634766	0.9999356	948.48
SA35_2	1826	121.01320028305054	403.09041023254395	0.9997009	949.0
SA35_2	1827	117.5895094871521	347.7648639678955	0.99987674	949.52
SA35_2	1828	124.67906475067139	284.54426765441895	0.7696472	950.04
SA35_2	1829	158.19324254989624	281.29858016967773	0.9945304	950.56
SA35_2	1830	170.06373405456543	278.2771968841553	0.87826174	951.08
SA35_2	1831	190.324604511261	267.0625877380371	0.99724555	951.6
SA35_2	1832	207.81807899475098	246.89844131469727	0.99462754	952.12
SA35_2	1833	189.7569179534912	236.26267433166504	0.9990669	952.64
SA35_2	1834	149.652361869812	278.4097480773926	0.9964813	953.16
SA35_2	1835	131.08177185058594	351.2057304382324	0.99980766	953.68
SA35_2	1836	107.28102922439575	420.30750274658203	0.9997595	954.2
SA35_2	1837	109.1111421585083	434.7011375427246	0.99959916	954.72
SA35_2	1838	113.06794881820679	437.66475677490234	0.999723	955.24
SA35_2	1839	114.71495628356934	435.4266357421875	0.9996897	955.76
SA35_2	1840	117.72165298461914	433.7324523925781	0.99954647	956.28
SA35_2	1841	116.92599058151245	437.56616592407227	0.99960476	956.8
SA35_2	1842	117.93948411941528	440.4953098297119	0.9996013	957.32
SA35_2	1843	117.89835691452026	443.6725616455078	0.99963164	957.84
SA35_2	1844	117.16940402984619	442.4612045288086	0.9997371	958.36
SA35_2	1845	119.11556720733643	437.3884391784668	0.99955684	958.88
SA35_2	1846	121.92178964614868	435.3584289550781	0.9997391	959.4
SA35_2	1847	119.74996328353882	439.6094512939453	0.99969614	959.92
SA35_2	1848	118.73095035552979	433.62499237060547	0.99979633	960.44
SA35_2	1849	117.76278018951416	433.6703109741211	0.9996939	960.96
SA35_2	1850	123.04725646972656	438.9042091369629	0.9997694	961.48
SA35_2	1851	119.03209686279297	440.40401458740234	0.9997527	962.0
SA35_2	1852	116.10262393951416	440.7622718811035	0.9996319	962.52
SA35_2	1853	118.40230226516724	442.7025032043457	0.99975365	963.04
SA35_2	1854	119.29702758789062	443.2422065734863	0.9998553	963.56
SA35_2	1855	118.40125322341919	442.300500869751	0.9996867	964.08
SA35_2	1856	116.73648357391357	441.7852020263672	0.99956864	964.6
SA35_2	1857	119.8992371559143	439.35413360595703	0.99974626	965.12
SA35_2	1858	126.38570070266724	430.4813861846924	0.9998735	965.64
SA35_2	1859	123.53806495666504	434.14463996887207	0.9998286	966.16
SA35_2	1860	126.05074644088745	439.0785884857178	0.9998598	966.68
SA35_2	1861	122.52686023712158	441.47987365722656	0.99979395	967.2
SA35_2	1862	125.12366771697998	440.06778717041016	0.99973744	967.72
SA35_2	1863	123.6330509185791	442.48266220092773	0.9997435	968.24
SA35_2	1864	123.06433916091919	441.6016674041748	0.9997377	968.76
SA35_2	1865	122.90135622024536	440.17109870910645	0.9997744	969.28
SA35_2	1866	126.90563201904297	432.7598762512207	0.99977654	969.8
SA35_2	1867	123.91947507858276	438.2007694244385	0.99981326	970.32
SA35_2	1868	122.63453006744385	439.23314094543457	0.9998037	970.84
SA35_2	1869	122.33854532241821	439.91612434387207	0.9997354	971.36
SA35_2	1870	124.78886842727661	437.5139808654785	0.9998252	971.88
SA35_2	1871	121.43515348434448	439.21923637390137	0.99987125	972.4
SA35_2	1872	117.5824761390686	436.430082321167	0.99978167	972.92
SA35_2	1873	117.56421327590942	431.0810852050781	0.99978906	973.44
SA35_2	1874	117.91020631790161	436.96852684020996	0.9998085	973.96
SA35_2	1875	118.10007095336914	439.1220760345459	0.99956053	974.48
SA35_2	1876	116.92087650299072	441.57514572143555	0.999705	975.0
SA35_2	1877	119.69425678253174	440.77640533447266	0.999686	975.52
SA35_2	1878	117.80635118484497	437.2005844116211	0.9993703	976.04
SA35_2	1879	118.29730272293091	441.2595462799072	0.9997063	976.56
SA35_2	1880	115.47132730484009	444.19529914855957	0.99977785	977.08
SA35_2	1881	112.22069263458252	441.6130256652832	0.99944526	977.6
SA35_2	1882	115.98925590515137	443.763484954834	0.99968624	978.12
SA35_2	1883	121.54648303985596	444.8393440246582	0.99971956	978.64
SA35_2	1884	118.5511589050293	441.7199420928955	0.99942684	979.16
SA35_2	1885	119.78814601898193	435.6881904602051	0.99959236	979.68
SA35_2	1886	114.81890678405762	438.5372257232666	0.99942744	980.2
SA35_2	1887	111.24246120452881	438.94792556762695	0.99918216	980.72
SA35_2	1888	112.94639110565186	438.59089851379395	0.99956995	981.24
SA35_2	1889	119.2713737487793	440.09562492370605	0.9996087	981.76
SA35_2	1890	120.12522220611572	443.2914161682129	0.99981123	982.28
SA35_2	1891	120.53989171981812	441.317138671875	0.9997565	982.8
SA35_2	1892	123.84364604949951	437.47286796569824	0.9997873	983.32
SA35_2	1893	120.39268016815186	437.38746643066406	0.9996724	983.84
SA35_2	1894	124.34393167495728	436.8489074707031	0.99985826	984.36
SA35_2	1895	123.1710433959961	435.05950927734375	0.99980503	984.88
SA35_2	1896	121.54216766357422	437.83321380615234	0.9996245	985.4
SA35_2	1897	115.19677639007568	440.1222610473633	0.9995388	985.92
SA35_2	1898	112.72387504577637	442.8990840911865	0.99961984	986.44
SA35_2	1899	113.8709306716919	440.16923904418945	0.9993331	986.96
SA35_2	1900	112.16709613800049	439.27648544311523	0.99947006	987.48
SA35_2	1901	113.48938941955566	439.1351509094238	0.9995509	988.0
SA35_2	1902	112.4649167060852	442.11925506591797	0.99953425	988.52
SA35_2	1903	114.04083967208862	443.27281951904297	0.999526	989.04
SA35_2	1904	112.73472309112549	444.2328071594238	0.99949706	989.56
SA35_2	1905	112.81036138534546	441.0831069946289	0.9994659	990.08
SA35_2	1906	111.74761056900024	440.67981719970703	0.9994604	990.6
SA35_2	1907	112.68048286437988	437.77788162231445	0.9996524	991.12
SA35_2	1908	121.6226577758789	431.6177558898926	0.9997578	991.64
SA35_2	1909	126.49606466293335	432.08044052124023	0.99976677	992.16
SA35_2	1910	127.12434530258179	434.6169376373291	0.99974257	992.68
SA35_2	1911	121.24127149581909	443.0863380432129	0.9998123	993.2
SA35_2	1912	114.65837955474854	441.5448188781738	0.99961406	993.72
SA35_2	1913	118.46622228622437	438.4759712219238	0.99973375	994.24
SA35_2	1914	116.336989402771	429.34189796447754	0.99977607	994.76
SA35_2	1915	113.73952627182007	431.149263381958	0.9994704	995.28
SA35_2	1916	119.21287775039673	435.82935333251953	0.9995152	995.8
SA35_2	1917	121.05218172073364	434.35532569885254	0.9997491	996.32
SA35_2	1918	120.62281370162964	435.2130317687988	0.99978906	996.84
SA35_2	1919	120.84685564041138	436.65721893310547	0.99966264	997.36
SA35_2	1920	119.76919174194336	432.8327751159668	0.9995303	997.88
SA35_2	1921	124.89192485809326	430.41924476623535	0.9997609	998.4
SA35_2	1922	120.1358437538147	431.07444763183594	0.99953234	998.92
SA35_2	1923	123.62251281738281	435.9499168395996	0.9998235	999.44
SA35_2	1924	122.58630990982056	431.54422760009766	0.9996661	999.96
SA35_2	1925	119.8887825012207	436.46575927734375	0.9998086	1000.48
SA35_2	1926	120.73836326599121	439.25591468811035	0.9996382	1001.0
SA35_2	1927	120.04249095916748	441.9903373718262	0.999754	1001.52
SA35_2	1928	118.0587887763977	439.65660095214844	0.99973696	1002.04
SA35_2	1929	116.94724559783936	433.9511775970459	0.999539	1002.56
SA35_2	1930	114.54505920410156	430.68763732910156	0.9996675	1003.08
SA35_2	1931	115.52586555480957	432.51694679260254	0.9997787	1003.6
SA35_2	1932	116.3517951965332	437.2167778015137	0.9996934	1004.12
SA35_2	1933	111.83726787567139	434.5564556121826	0.9996619	1004.64
SA35_2	1934	114.09077644348145	435.04932403564453	0.999498	1005.16
SA35_2	1935	112.99540996551514	442.28556632995605	0.99960095	1005.68
SA35_2	1936	112.55192756652832	443.1668472290039	0.9992538	1006.2
SA35_2	1937	116.75326824188232	444.81130599975586	0.9996674	1006.72
SA35_2	1938	111.4822506904602	442.3055648803711	0.9996282	1007.24
SA35_2	1939	112.38259077072144	438.9836025238037	0.99964595	1007.76
SA35_2	1940	112.74546384811401	435.5742645263672	0.9995497	1008.28
SA35_2	1941	116.93270206451416	438.6865425109863	0.9995815	1008.8
SA35_2	1942	117.72799491882324	439.2281913757324	0.99966836	1009.32
SA35_2	1943	117.90103912353516	440.45007705688477	0.9996666	1009.84
SA35_2	1944	114.99000787734985	444.14188385009766	0.999731	1010.36
SA35_2	1945	115.46181440353394	446.26110076904297	0.9998379	1010.88
SA35_2	1946	121.25366926193237	437.5390148162842	0.9994155	1011.4
SA35_2	1947	121.546471118927	438.8460159301758	0.9997507	1011.92
SA35_2	1948	122.23690748214722	440.04100799560547	0.9997273	1012.44
SA35_2	1949	124.50152635574341	438.88715744018555	0.99975723	1012.96
SA35_2	1950	125.42283535003662	438.15433502197266	0.99969566	1013.48
SA35_2	1951	125.51453113555908	439.47672843933105	0.9997981	1014.0
SA35_2	1952	127.85029411315918	437.08728790283203	0.9997646	1014.52
SA35_2	1953	126.58423185348511	437.6176071166992	0.9998349	1015.04
SA35_2	1954	123.11583757400513	438.20777893066406	0.9998555	1015.56
SA35_2	1955	121.82252407073975	438.9158821105957	0.99979407	1016.08
SA35_2	1956	124.98703002929688	439.53609466552734	0.9998159	1016.6
SA35_2	1957	122.67682552337646	437.59443283081055	0.9997998	1017.12
SA35_2	1958	125.41046142578125	431.2225914001465	0.9998565	1017.64
SA35_2	1959	122.82265424728394	436.6358757019043	0.99977714	1018.16
SA35_2	1960	123.14633131027222	439.6040153503418	0.99954504	1018.68
SA35_2	1961	121.23072147369385	441.1518859863281	0.99973947	1019.2
SA35_2	1962	119.56331729888916	438.41912269592285	0.99977475	1019.72
SA35_2	1963	117.99026727676392	428.50101470947266	0.9997795	1020.24
SA35_2	1964	124.19394254684448	424.4612503051758	0.99991643	1020.76
SA35_2	1965	127.15413570404053	422.3224067687988	0.99984324	1021.28
SA35_2	1966	123.29175472259521	420.2738857269287	0.99979967	1021.8
SA35_2	1967	121.36952877044678	425.6575298309326	0.99974674	1022.32
SA35_2	1968	122.77781963348389	431.7852973937988	0.99971455	1022.84
SA35_2	1969	124.45753812789917	434.9757957458496	0.99984336	1023.36
SA35_2	1970	126.62540674209595	436.57267570495605	0.9997532	1023.88
SA35_2	1971	131.37168884277344	435.95995903015137	0.9997274	1024.4
SA35_2	1972	123.76530170440674	435.24169921875	0.99983406	1024.92
SA35_2	1973	127.8695821762085	441.2099075317383	0.9998084	1025.44
SA35_2	1974	128.58538627624512	439.0778160095215	0.9998566	1025.96
SA35_2	1975	123.50867986679077	441.99517250061035	0.99983346	1026.48
SA35_2	1976	124.33161735534668	442.2425365447998	0.99978334	1027.0
SA35_2	1977	120.54778337478638	443.78746032714844	0.999816	1027.52
SA35_2	1978	122.57013320922852	442.5975036621094	0.9997781	1028.04
SA35_2	1979	123.40831756591797	440.758581161499	0.9996731	1028.56
SA35_2	1980	119.21771764755249	440.2433967590332	0.9997247	1029.08
SA35_2	1981	120.52356004714966	445.20315170288086	0.9998053	1029.6
SA35_2	1982	120.71560621261597	443.03049087524414	0.9996637	1030.12
SA35_2	1983	120.5919623374939	439.389009475708	0.9997888	1030.64
SA35_2	1984	112.69793510437012	436.4669609069824	0.9994204	1031.16
SA35_2	1985	117.57675409317017	440.7821559906006	0.99976414	1031.68
SA35_2	1986	119.75648403167725	439.70200538635254	0.9996685	1032.2
SA35_2	1987	118.00023317337036	434.8813533782959	0.9996393	1032.72
SA35_2	1988	117.25326776504517	427.3838996887207	0.99921167	1033.24
SA35_2	1989	119.24790143966675	422.9384994506836	0.99985313	1033.76
SA35_2	1990	117.27676391601562	430.98581314086914	0.99971145	1034.28
SA35_2	1991	111.51803731918335	440.3090000152588	0.99911374	1034.8
SA35_2	1992	111.96434497833252	444.5497512817383	0.9998041	1035.32
SA35_2	1993	113.71004581451416	443.51494789123535	0.9997377	1035.84
SA35_2	1994	109.55712795257568	442.4095916748047	0.9996258	1036.36
SA35_2	1995	110.51712036132812	440.18972396850586	0.9996369	1036.88
SA35_2	1996	113.4314775466919	440.3601551055908	0.9997664	1037.4
SA35_2	1997	118.16654205322266	438.8531684875488	0.99964964	1037.92
SA35_2	1998	117.19623804092407	435.142879486084	0.9996742	1038.44
SA35_2	1999	119.93662118911743	436.1487579345703	0.9997212	1038.96
[truncated: 1,687 more rows]
