# Supplementary material for: Measuring inter-individual differences in behavioural types of gilthead seabreams in the laboratory using deep learning
Source: PeerJ. 2022 May 5;10:e13396. doi: 10.7717/peerj.13396 (PMC9080431; doi:10.7717/peerj.13396)
Supplement: Supplemental Information 1 [file peerj-10-13396-s001.zip › Raw validation data/d3/SA38_29.csv]

ID	sec	X	Y	%	seconds
SA38_29	1	100.58352947235107	396.03172302246094	6.328312e-05	0.0
SA38_29	2	98.90487790107727	395.06017684936523	0.0005421315	0.56
SA38_29	3	99.11943674087524	395.5133056640625	0.0004963689	1.12
SA38_29	4	635.5305671691895	182.14262008666992	0.014828925	1.68
SA38_29	5	97.1850037574768	398.9996337890625	0.0002910713	2.24
SA38_29	6	636.6776466369629	179.82981204986572	0.001796592	2.8
SA38_29	7	628.5839557647705	177.10186958312988	0.068329126	3.36
SA38_29	8	628.5386562347412	175.40777206420898	0.006037324	3.92
SA38_29	9	99.60731267929077	395.7073402404785	0.0004580867	4.48
SA38_29	10	101.05164051055908	397.8289318084717	2.1109301e-05	5.04
SA38_29	11	636.8084907531738	182.4300241470337	0.0023125184	5.6
SA38_29	12	636.7489814758301	180.1852512359619	0.0026057195	6.16
SA38_29	13	636.638069152832	179.16964530944824	0.0061825835	6.72
SA38_29	14	98.01974892616272	406.0598945617676	4.448393e-05	7.28
SA38_29	15	635.4646682739258	181.9387149810791	0.03880669	7.84
SA38_29	16	640.5645847320557	176.48860931396484	0.0018277046	8.4
SA38_29	17	96.43122553825378	400.4000473022461	0.0010520497	8.96
SA38_29	18	96.55166268348694	400.1088523864746	0.00018981476	9.52
SA38_29	19	100.7097601890564	397.60854721069336	0.000100247475	10.08
SA38_29	20	635.0901126861572	179.18184757232666	0.0078682965	10.64
SA38_29	21	98.66162538528442	398.12971115112305	7.021636e-05	11.2
SA38_29	22	98.2491135597229	402.15880393981934	0.00015530575	11.76
SA38_29	23	97.2205638885498	402.14673042297363	0.001184975	12.32
SA38_29	24	100.38994550704956	399.44366455078125	0.00042746254	12.88
SA38_29	25	97.3913848400116	399.9798774719238	0.0009923934	13.44
SA38_29	26	637.7446174621582	193.5102367401123	0.00028617607	14.0
SA38_29	27	636.9160652160645	180.2732276916504	0.0017592567	14.56
SA38_29	28	629.2364120483398	178.49166870117188	0.0044636843	15.12
SA38_29	29	629.038143157959	175.79787254333496	0.0011836337	15.68
SA38_29	30	664.7734642028809	349.8621368408203	7.7153396e-05	16.24
SA38_29	31	628.6535263061523	176.36053562164307	0.0015178728	16.8
SA38_29	32	636.1271858215332	180.01996994018555	0.00420337	17.36
SA38_29	33	638.8584136962891	179.01901245117188	0.001092981	17.92
SA38_29	34	96.63851261138916	400.11205673217773	3.3630706e-05	18.48
SA38_29	35	636.9857788085938	178.6433744430542	0.0018398323	19.04
SA38_29	36	636.3402366638184	179.12092208862305	0.008704699	19.6
SA38_29	37	636.9361877441406	179.54461097717285	0.001745325	20.16
SA38_29	38	639.1247749328613	175.34535884857178	0.0023992313	20.72
SA38_29	39	636.9229793548584	179.28711891174316	0.010698426	21.28
SA38_29	40	638.325309753418	195.59293270111084	0.00029378122	21.84
SA38_29	41	627.8995513916016	178.07308673858643	0.004593227	22.4
SA38_29	42	637.0469093322754	181.11246585845947	0.0013583343	22.96
SA38_29	43	99.23291206359863	401.47830963134766	0.00052578124	23.52
SA38_29	44	637.1118545532227	181.14872932434082	0.0030884587	24.08
SA38_29	45	97.02086448669434	399.9145317077637	2.4852423e-05	24.64
SA38_29	46	636.6983413696289	181.49667263031006	0.0018272027	25.2
SA38_29	47	636.0857963562012	179.83503341674805	0.0041245692	25.76
SA38_29	48	100.83444118499756	401.4690971374512	0.0012824765	26.32
SA38_29	49	99.18193221092224	403.01496505737305	0.004363644	26.88
SA38_29	50	99.09806847572327	402.6609992980957	0.014330585	27.44
SA38_29	51	637.3258590698242	180.13421058654785	0.0046502054	28.0
SA38_29	52	637.3018264770508	181.3044548034668	0.003976855	28.56
SA38_29	53	637.0362281799316	178.73371124267578	0.0028949247	29.12
SA38_29	54	637.4080657958984	178.6217451095581	0.006798175	29.68
SA38_29	55	100.63561201095581	401.5159034729004	0.0005742709	30.24
SA38_29	56	487.0048999786377	35.69191932678223	7.446641e-05	30.8
SA38_29	57	640.0370597839355	188.91351699829102	0.0002364997	31.36
SA38_29	58	636.7631912231445	180.49538612365723	0.0026423526	31.92
SA38_29	59	98.24449419975281	402.8605842590332	8.101088e-05	32.48
SA38_29	60	98.15351366996765	401.32272720336914	0.00014414478	33.04
SA38_29	61	623.7751007080078	179.18526649475098	0.02235523	33.6
SA38_29	62	636.2895011901855	179.26712036132812	0.008316722	34.16
SA38_29	63	628.8637161254883	188.3870029449463	0.00045603456	34.72
SA38_29	64	629.330587387085	176.90897941589355	0.00082485966	35.28
SA38_29	65	637.0839595794678	178.88405799865723	0.0030409622	35.84
SA38_29	66	636.4241123199463	181.38195991516113	0.004422311	36.4
SA38_29	67	98.53527545928955	400.77077865600586	0.0001348272	36.96
SA38_29	68	636.0941886901855	179.38254833221436	0.007492085	37.52
SA38_29	69	99.25495982170105	400.30494689941406	0.0014147633	38.08
SA38_29	70	98.87318015098572	398.3071231842041	0.00089453586	38.64
SA38_29	71	629.127311706543	190.0385570526123	0.0011312916	39.2
SA38_29	72	635.614013671875	173.9136028289795	0.023542842	39.76
SA38_29	73	640.8028602600098	189.56554412841797	0.00029378678	40.32
SA38_29	74	636.4972591400146	179.93047714233398	0.0061953682	40.88
SA38_29	75	636.8523597717285	179.59264755249023	0.0023222333	41.44
SA38_29	76	637.2365951538086	178.90790462493896	0.018621815	42.0
SA38_29	77	99.90706443786621	397.61226654052734	0.00025848334	42.56
SA38_29	78	640.8546447753906	188.37467193603516	0.00025970538	43.12
SA38_29	79	640.3769493103027	188.67048740386963	0.00044603486	43.68
SA38_29	80	99.62294101715088	395.9465217590332	0.00013054343	44.24
SA38_29	81	636.8100166320801	180.54511070251465	0.0049406714	44.8
SA38_29	82	99.87844824790955	398.6073303222656	0.0008707576	45.36
SA38_29	83	639.0483379364014	175.89215755462646	0.0012951215	45.92
SA38_29	84	99.932461977005	400.1487922668457	0.0017835482	46.48
SA38_29	85	635.771656036377	179.34659957885742	0.0068158903	47.04
SA38_29	86	627.8763771057129	177.8630018234253	0.025818195	47.6
SA38_29	87	638.6742115020752	177.63341903686523	0.00059748767	48.16
SA38_29	88	636.9633674621582	179.9966526031494	0.0025941182	48.72
SA38_29	89	99.77595806121826	400.44788360595703	0.001144263	49.28
SA38_29	90	98.26623201370239	402.5708198547363	0.0006343358	49.84
SA38_29	91	638.416337966919	177.6075553894043	0.029509226	50.4
SA38_29	92	638.7726306915283	177.84284591674805	0.0037324242	50.96
SA38_29	93	100.2782940864563	404.7140693664551	9.571099e-05	51.52
SA38_29	94	99.00433421134949	405.1153564453125	0.00095483544	52.08
SA38_29	95	629.9142360687256	176.17082118988037	0.0018899848	52.64
SA38_29	96	638.213062286377	178.57867240905762	0.0026712003	53.2
SA38_29	97	628.375768661499	176.56116485595703	0.0012211843	53.76
SA38_29	98	637.2905731201172	179.2929983139038	0.0023447112	54.32
SA38_29	99	499.320125579834	36.322864294052124	7.2883384e-05	54.88
SA38_29	100	627.5738716125488	176.77834510803223	0.008372833	55.44
SA38_29	101	637.0812892913818	179.3587875366211	0.0030018317	56.0
SA38_29	102	636.8682861328125	180.2241611480713	0.0011518712	56.56
SA38_29	103	100.75477361679077	405.18035888671875	2.01733e-05	57.12
SA38_29	104	414.4784927368164	222.92810440063477	1.1264924e-05	57.68
SA38_29	105	636.7291927337646	182.16575145721436	0.0016017084	58.24
SA38_29	106	636.2851142883301	179.49528694152832	0.0033290475	58.8
SA38_29	107	640.9677505493164	188.73581886291504	0.00017195658	59.36
SA38_29	108	667.951488494873	371.3924217224121	1.7136834e-05	59.92
SA38_29	109	637.4406814575195	179.33565616607666	0.001947757	60.48
SA38_29	110	238.767409324646	284.2254638671875	1.0234377e-05	61.04
SA38_29	111	95.7505464553833	410.94008445739746	2.542166e-05	61.6
SA38_29	112	637.2398853302002	178.23583602905273	0.007674371	62.16
SA38_29	113	627.8237342834473	189.0681552886963	0.0012221222	62.72
SA38_29	114	97.88764715194702	404.7332954406738	0.002720628	63.28
SA38_29	115	97.26226925849915	402.68683433532715	0.07387927	63.84
SA38_29	116	96.77907824516296	402.6500415802002	0.005741143	64.4
SA38_29	117	96.98537588119507	404.2085552215576	0.0062977183	64.96
SA38_29	118	668.6240196228027	333.4145736694336	0.0104469685	65.52
SA38_29	119	636.3759517669678	179.10447120666504	0.007923228	66.08
SA38_29	120	636.4340305328369	178.97234916687012	0.01631302	66.64
SA38_29	121	99.9461829662323	400.35990715026855	0.0039412132	67.2
SA38_29	122	98.16840887069702	398.5192680358887	0.0005019122	67.76
SA38_29	123	99.1922378540039	398.1068515777588	5.8851034e-05	68.32
SA38_29	124	99.28082823753357	398.1588935852051	5.8016143e-05	68.88
SA38_29	125	99.55567121505737	398.48304748535156	0.00018485523	69.44
SA38_29	126	637.3610496520996	178.91188144683838	0.0015601835	70.0
SA38_29	127	638.4150505065918	196.15036010742188	0.00016817854	70.56
SA38_29	128	636.9019508361816	178.12402725219727	0.0051136664	71.12
SA38_29	129	100.95170736312866	400.3080368041992	0.00019729523	71.68
SA38_29	130	98.34023714065552	406.55988693237305	2.910886e-05	72.24
SA38_29	131	98.54885339736938	404.95067596435547	0.0007779169	72.8
SA38_29	132	639.2660140991211	177.26606369018555	0.0010367655	73.36
SA38_29	133	637.8483295440674	180.30632972717285	0.0028208739	73.92
SA38_29	134	636.6511344909668	179.64191436767578	0.0016975952	74.48
SA38_29	135	100.90467929840088	400.18890380859375	0.0004092541	75.04
SA38_29	136	637.6325607299805	179.7218942642212	0.0038589912	75.6
SA38_29	137	636.6304874420166	179.2628288269043	0.005759488	76.16
SA38_29	138	629.9877166748047	191.16565704345703	0.023857538	76.72
SA38_29	139	635.6944561004639	181.07468605041504	0.0062489063	77.28
SA38_29	140	637.602424621582	180.6515121459961	0.0013976257	77.84
SA38_29	141	99.99228119850159	400.235538482666	0.0014635962	78.4
SA38_29	142	636.2038612365723	181.31421089172363	0.006531048	78.96
SA38_29	143	636.2978935241699	180.01690864562988	0.0033759228	79.52
SA38_29	144	99.47786331176758	399.0172290802002	0.00094063685	80.08
SA38_29	145	639.1591548919678	177.33990669250488	0.0017778202	80.64
SA38_29	146	636.3522529602051	180.03527641296387	0.0035522676	81.2
SA38_29	147	99.89190101623535	399.1370487213135	0.0019170921	81.76
SA38_29	148	636.8762969970703	180.46239852905273	0.0015878426	82.32
SA38_29	149	637.2106552124023	181.05205535888672	0.0065067695	82.88
SA38_29	150	97.30907678604126	401.1173915863037	0.0043347194	83.44
SA38_29	151	638.1840229034424	176.57801628112793	0.0014284056	84.0
SA38_29	152	637.0885848999023	178.29139709472656	0.0029850858	84.56
SA38_29	153	636.2786293029785	181.53133392333984	0.011236289	85.12
SA38_29	154	100.56494474411011	399.92846488952637	0.00059510523	85.68
SA38_29	155	628.2887935638428	176.16963386535645	0.013034286	86.24
SA38_29	156	100.08074045181274	397.32421875	0.00011910396	86.8
SA38_29	157	636.4311218261719	182.07801818847656	0.014548625	87.36
SA38_29	158	636.0740661621094	181.36568069458008	0.019821174	87.92
SA38_29	159	97.60277271270752	406.29032135009766	0.00015347103	88.48
SA38_29	160	629.373836517334	189.05539512634277	0.0003122941	89.04
SA38_29	161	639.6634101867676	177.1358299255371	0.00069737947	89.6
SA38_29	162	629.180908203125	177.3226547241211	0.00028248565	90.16
SA38_29	163	472.36766815185547	36.00559115409851	1.6705135e-05	90.72
SA38_29	164	425.7976531982422	218.6923313140869	6.9417697e-06	91.28
SA38_29	165	641.3105964660645	190.35633087158203	0.00012545433	91.84
SA38_29	166	637.1040344238281	179.45280075073242	0.003967575	92.4
SA38_29	167	637.502908706665	179.42364692687988	0.0016564226	92.96
SA38_29	168	636.676549911499	177.87235736846924	0.012494676	93.52
SA38_29	169	638.3021354675293	194.8473072052002	0.00018476977	94.08
SA38_29	170	641.1161422729492	189.02724266052246	0.00010167365	94.64
SA38_29	171	375.7967948913574	214.39528942108154	8.807306e-06	95.2
SA38_29	172	335.6973648071289	35.53928017616272	1.10361225e-05	95.76
SA38_29	173	636.8746757507324	181.8492078781128	0.00250833	96.32
SA38_29	174	424.86963272094727	221.4217758178711	1.1287892e-05	96.88
SA38_29	175	629.4773101806641	176.09647750854492	0.025608018	97.44
SA38_29	176	629.7843933105469	174.7565746307373	0.017570272	98.0
SA38_29	177	636.6125106811523	178.6406421661377	0.022585675	98.56
SA38_29	178	392.4316883087158	219.49593544006348	1.032549e-05	99.12
SA38_29	179	99.00484085083008	402.0242500305176	9.982161e-06	99.68
SA38_29	180	636.4957332611084	179.14775848388672	0.005334763	100.24
SA38_29	181	637.0419502258301	181.02365970611572	0.0056931367	100.8
SA38_29	182	628.7391662597656	175.48633575439453	0.001866562	101.36
SA38_29	183	97.9386568069458	400.5596923828125	5.904931e-05	101.92
SA38_29	184	636.8509292602539	178.83686542510986	0.0020260727	102.48
SA38_29	185	629.8745155334473	192.01177597045898	0.01391383	103.04
SA38_29	186	98.82349967956543	397.4369430541992	0.0004352155	103.6
SA38_29	187	98.73414039611816	396.9096565246582	0.0001191544	104.16
SA38_29	188	640.7257080078125	188.70949745178223	0.00015465729	104.72
SA38_29	189	99.21329617500305	396.4827346801758	0.00025915427	105.28
SA38_29	190	98.781418800354	397.17098236083984	0.0002157609	105.84
SA38_29	191	629.0072917938232	176.79287910461426	0.0007842129	106.4
SA38_29	192	637.3481750488281	179.01426315307617	0.0033897574	106.96
SA38_29	193	636.2019538879395	178.36183547973633	0.0120266555	107.52
SA38_29	194	637.2398376464844	179.35406684875488	0.0027750505	108.08
SA38_29	195	98.7697184085846	402.7927780151367	0.009659706	108.64
SA38_29	196	99.6469259262085	397.9677200317383	0.0005042691	109.2
SA38_29	197	639.0192031860352	176.92923545837402	0.0008145929	109.76
SA38_29	198	637.0869636535645	181.05711936950684	0.003646763	110.32
SA38_29	199	100.41342973709106	396.81169509887695	9.880031e-05	110.88
SA38_29	200	99.28469061851501	398.40511322021484	6.31293e-05	111.44
SA38_29	201	636.4242553710938	180.20888328552246	0.0019814917	112.0
SA38_29	202	628.662919998169	176.01330757141113	0.0010548856	112.56
SA38_29	203	628.3680438995361	176.82015895843506	0.00063804316	113.12
SA38_29	204	99.44790601730347	405.6009292602539	0.0003538565	113.68
SA38_29	205	638.2484436035156	195.40381908416748	0.00029632275	114.24
SA38_29	206	636.2880706787109	178.58031749725342	0.008764237	114.8
SA38_29	207	637.7934455871582	180.12279510498047	0.001757505	115.36
SA38_29	208	636.5635871887207	180.65597534179688	0.0015014753	115.92
SA38_29	209	637.4464988708496	179.49199676513672	0.0025878241	116.48
SA38_29	210	637.4565124511719	180.26853561401367	0.001807173	117.04
SA38_29	211	97.18942642211914	408.91390800476074	0.004879007	117.6
SA38_29	212	636.5854740142822	181.51662826538086	0.0011680529	118.16
SA38_29	213	639.5774841308594	178.13209533691406	0.00033519734	118.72
SA38_29	214	638.9956474304199	179.61878299713135	0.0014611919	119.28
SA38_29	215	497.14860916137695	36.64139270782471	0.0002985573	119.84
SA38_29	216	96.94550037384033	408.7101745605469	0.00011027575	120.4
SA38_29	217	637.0415687561035	182.18419075012207	0.0026972522	120.96
SA38_29	218	636.8327617645264	179.7414493560791	0.004330577	121.52
SA38_29	219	636.5805149078369	179.62546348571777	0.01820264	122.08
SA38_29	220	637.1606826782227	180.65687656402588	0.0015241732	122.64
SA38_29	221	636.7865562438965	181.9497299194336	0.0028086759	123.2
SA38_29	222	638.0720615386963	177.3053741455078	0.022142658	123.76
SA38_29	223	97.8192389011383	407.01038360595703	0.0008924165	124.32
SA38_29	224	100.20802021026611	406.72511100769043	5.541035e-05	124.88
SA38_29	225	96.06517553329468	408.9796257019043	0.0013605378	125.44
SA38_29	226	96.21660709381104	408.6532974243164	0.0012354867	126.0
SA38_29	227	636.4965438842773	179.52916145324707	0.0022293674	126.56
SA38_29	228	637.9682064056396	180.09295463562012	0.058162436	127.12
SA38_29	229	636.5899085998535	181.48693084716797	0.004888061	127.68
SA38_29	230	94.69325542449951	410.27795791625977	0.00046291016	128.24
SA38_29	231	97.96894192695618	409.2858695983887	0.00011732755	128.8
SA38_29	232	100.37740468978882	407.9523468017578	9.33306e-05	129.36
SA38_29	233	637.4655723571777	177.86087036132812	0.0112266345	129.92
SA38_29	234	636.4986419677734	178.9099645614624	0.015978117	130.48
SA38_29	235	97.51824140548706	403.01671028137207	0.0004498535	131.04
SA38_29	236	99.52225089073181	399.44091796875	0.001853631	131.6
SA38_29	237	637.3795509338379	179.10399913787842	0.18400607	132.16
SA38_29	238	637.9409790039062	176.8307590484619	0.054363642	132.72
SA38_29	239	101.48589611053467	400.4857349395752	0.0002035931	133.28
SA38_29	240	98.93215894699097	401.6575813293457	9.593111e-05	133.84
SA38_29	241	97.74522185325623	401.9413375854492	0.00913512	134.4
SA38_29	242	635.9744548797607	180.8195400238037	0.008785605	134.96
SA38_29	243	98.3687162399292	406.36499404907227	0.0043058856	135.52
SA38_29	244	637.6925468444824	195.49432754516602	0.0004748276	136.08
SA38_29	245	498.9004611968994	36.847829818725586	0.00031012614	136.64
SA38_29	246	656.7745208740234	358.8386535644531	2.957621e-05	137.2
SA38_29	247	629.0765762329102	188.62435340881348	0.00092290045	137.76
SA38_29	248	100.29789209365845	407.2771453857422	3.6670335e-05	138.32
SA38_29	249	640.3769493103027	189.08961296081543	0.00038719445	138.88
SA38_29	250	310.72258949279785	38.433594703674316	5.615995e-05	139.44
SA38_29	251	636.2896919250488	178.92760276794434	0.0030510647	140.0
SA38_29	252	638.9639377593994	174.95478630065918	0.0042520063	140.56
SA38_29	253	97.38315343856812	403.1098937988281	0.000704782	141.12
SA38_29	254	635.8177185058594	178.89936447143555	0.0031810184	141.68
SA38_29	255	637.0970726013184	181.5153408050537	0.0017405794	142.24
SA38_29	256	629.287052154541	178.35222244262695	0.015247791	142.8
SA38_29	257	638.3315086364746	176.46619319915771	0.0014887048	143.36
SA38_29	258	636.9207382202148	180.62633514404297	0.017584454	143.92
SA38_29	259	636.1888885498047	179.3946075439453	0.0089655705	144.48
SA38_29	260	98.83962869644165	406.34559631347656	0.00088389014	145.04
SA38_29	261	100.30065774917603	413.0288314819336	2.2912534e-05	145.6
SA38_29	262	636.402177810669	179.35715675354004	0.00408555	146.16
SA38_29	263	100.7400393486023	398.3134460449219	2.9729139e-05	146.72
SA38_29	264	98.48179817199707	404.71678733825684	3.5077235e-05	147.28
SA38_29	265	636.0343933105469	178.5948944091797	0.011238106	147.84
SA38_29	266	636.9789123535156	179.85589027404785	0.003118785	148.4
SA38_29	267	636.2738132476807	179.26599025726318	0.0031947556	148.96
SA38_29	268	636.780834197998	178.54774475097656	0.005414719	149.52
SA38_29	269	484.65232849121094	35.33855438232422	1.3008096e-05	150.08
SA38_29	270	627.4338245391846	177.8294563293457	0.0016169925	150.64
SA38_29	271	97.62084484100342	410.29638290405273	7.642079e-05	151.2
SA38_29	272	99.6039628982544	407.06494331359863	7.730458e-05	151.76
SA38_29	273	97.4610686302185	410.0046157836914	0.00015968809	152.32
SA38_29	274	628.1806945800781	176.51158332824707	0.0010489158	152.88
SA38_29	275	640.0210380554199	188.99253845214844	0.00016974012	153.44
SA38_29	276	98.75755310058594	406.21850967407227	2.6982936e-05	154.0
SA38_29	277	98.4176754951477	404.8933410644531	0.0003567801	154.56
SA38_29	278	637.2420310974121	179.28295612335205	0.0009870139	155.12
SA38_29	279	636.3701820373535	180.5507469177246	0.011095534	155.68
SA38_29	280	637.1922492980957	179.88544464111328	0.0014810706	156.24
SA38_29	281	97.33126759529114	407.3000907897949	0.00052893907	156.8
SA38_29	282	93.94721984863281	415.0363826751709	1.21716475e-05	157.36
SA38_29	283	98.16948175430298	409.54925537109375	0.0009769371	157.92
SA38_29	284	628.9867877960205	176.2869358062744	0.003617931	158.48
SA38_29	285	99.10199046134949	408.57364654541016	0.003409404	159.04
SA38_29	286	628.1869411468506	177.6540184020996	0.00044523025	159.6
SA38_29	287	102.17865705490112	398.96678924560547	1.5694757e-05	160.16
SA38_29	288	636.3470077514648	176.86540603637695	0.013300669	160.72
SA38_29	289	96.11766338348389	399.3669891357422	0.0051192124	161.28
SA38_29	290	99.1924524307251	403.1502914428711	0.0002855389	161.84
SA38_29	291	100.16279220581055	402.38868713378906	0.0006935132	162.4
SA38_29	292	637.151288986206	180.18356323242188	0.011308235	162.96
SA38_29	293	636.7533683776855	180.51372528076172	0.00080218026	163.52
SA38_29	294	100.18877983093262	405.1634216308594	5.7525012e-05	164.08
SA38_29	295	98.55630397796631	404.35192108154297	0.010818546	164.64
SA38_29	296	98.53843450546265	404.6910095214844	0.0007143523	165.2
SA38_29	297	637.4583721160889	179.7110652923584	0.0021251573	165.76
SA38_29	298	636.693811416626	181.2494659423828	0.0054263566	166.32
SA38_29	299	97.14484214782715	403.06772232055664	8.0881124e-05	166.88
SA38_29	300	97.34619855880737	402.79638290405273	7.281961e-05	167.44
SA38_29	301	99.98044967651367	404.3528938293457	6.097965e-05	168.0
SA38_29	302	98.34943413734436	408.58097076416016	0.0020224364	168.56
SA38_29	303	500.70080757141113	35.89684724807739	0.00016350631	169.12
SA38_29	304	97.1832275390625	408.1323051452637	0.00020100208	169.68
SA38_29	305	100.48896074295044	406.06407165527344	3.11326e-05	170.24
SA38_29	306	97.51759767532349	402.2553062438965	0.00018088626	170.8
SA38_29	307	97.55085706710815	401.68487548828125	0.00020500261	171.36
SA38_29	308	637.5225067138672	179.54821586608887	0.0035740258	171.92
SA38_29	309	99.47164058685303	403.5607051849365	7.462872e-05	172.48
SA38_29	310	636.0940933227539	179.20695304870605	0.0038572485	173.04
SA38_29	311	636.6667747497559	180.76964378356934	0.0076210406	173.6
SA38_29	312	636.5074157714844	179.23928260803223	0.0043865535	174.16
SA38_29	313	97.70787954330444	406.591157913208	0.0007402332	174.72
SA38_29	314	638.19580078125	175.91164112091064	0.009744876	175.28
SA38_29	315	637.3643398284912	179.34039115905762	0.0045440104	175.84
SA38_29	316	636.412239074707	180.91522693634033	0.0034736176	176.4
SA38_29	317	636.3108158111572	179.77618217468262	0.0077064224	176.96
SA38_29	318	429.8290729522705	215.84039211273193	9.049871e-06	177.52
SA38_29	319	173.09675216674805	68.5744857788086	1.5516129e-05	178.08
SA38_29	320	402.54650115966797	227.03242778778076	7.167166e-06	178.64
SA38_29	321	639.0378952026367	175.9544563293457	0.002791188	179.2
SA38_29	322	635.8925819396973	179.67106819152832	0.24740532	179.76
SA38_29	323	361.86509132385254	35.30706167221069	9.125339e-06	180.32
SA38_29	324	637.5025272369385	179.212646484375	0.0018027219	180.88
SA38_29	325	497.5168228149414	35.430275201797485	0.00056152453	181.44
SA38_29	326	96.1383581161499	408.82495880126953	1.6594036e-05	182.0
SA38_29	327	97.0000147819519	405.7482719421387	6.5012544e-05	182.56
SA38_29	328	96.82479500770569	407.3864936828613	0.0012462338	183.12
SA38_29	329	95.99673748016357	408.13751220703125	0.008399464	183.68
SA38_29	330	637.4501705169678	183.38001251220703	0.0074628643	184.24
SA38_29	331	95.98280787467957	404.8748588562012	0.01364071	184.8
SA38_29	332	629.2872905731201	177.38934516906738	0.00014777391	185.36
SA38_29	333	498.8210201263428	36.27942681312561	0.0005349017	185.92
SA38_29	334	637.2698783874512	182.44694709777832	0.006796642	186.48
SA38_29	335	667.0140266418457	369.7434711456299	4.290888e-05	187.04
SA38_29	336	99.6372938156128	398.5550022125244	4.1213025e-05	187.6
SA38_29	337	628.5257339477539	176.97824478149414	0.0013747062	188.16
SA38_29	338	100.38853883743286	395.8827781677246	9.22343e-05	188.72
SA38_29	339	638.5197162628174	175.38432598114014	0.004340354	189.28
SA38_29	340	636.952018737793	179.580717086792	0.0035143378	189.84
SA38_29	341	100.42320489883423	396.1791229248047	0.00016863458	190.4
SA38_29	342	100.32620429992676	399.2494010925293	0.00013072803	190.96
SA38_29	343	99.591463804245	400.43506622314453	9.2460614e-05	191.52
SA38_29	344	98.12484979629517	398.111515045166	0.00011582266	192.08
SA38_29	345	629.3497085571289	175.8053684234619	0.0036113502	192.64
SA38_29	346	100.85110664367676	397.935733795166	0.00018322711	193.2
SA38_29	347	100.64811706542969	399.5199394226074	0.0003359703	193.76
SA38_29	348	636.2868309020996	181.02018356323242	0.002930756	194.32
SA38_29	349	636.5078926086426	179.2575216293335	0.009300961	194.88
SA38_29	350	636.6434097290039	179.56213474273682	0.0064939214	195.44
SA38_29	351	628.6405086517334	176.78483963012695	0.00070334406	196.0
SA38_29	352	629.328203201294	177.49102592468262	0.0018092738	196.56
SA38_29	353	636.4848136901855	180.99459171295166	0.00824112	197.12
SA38_29	354	635.5698108673096	180.82448959350586	0.013647268	197.68
SA38_29	355	99.38634634017944	399.0240669250488	0.00013441681	198.24
SA38_29	356	99.35718178749084	400.3121852874756	0.00065329607	198.8
SA38_29	357	636.8501663208008	179.92555618286133	0.0010011938	199.36
SA38_29	358	639.997148513794	176.9483757019043	0.00067648786	199.92
SA38_29	359	97.17179536819458	398.7689208984375	2.8077857e-05	200.48
SA38_29	360	636.9492053985596	181.01675033569336	0.0021474888	201.04
SA38_29	361	636.1142158508301	179.0319013595581	0.005090918	201.6
SA38_29	362	100.6058931350708	401.84457778930664	0.00026767363	202.16
SA38_29	363	639.5038604736328	177.03469276428223	0.00075270445	202.72
SA38_29	364	101.43469572067261	398.1309127807617	5.6227735e-05	203.28
SA38_29	365	100.1209020614624	399.2951202392578	0.0011635637	203.84
SA38_29	366	638.7537002563477	178.99994373321533	0.00091023033	204.4
SA38_29	367	100.38092136383057	396.34803771972656	5.8426835e-05	204.96
SA38_29	368	640.6070709228516	189.47211742401123	0.00013739288	205.52
SA38_29	369	636.9133949279785	177.9490041732788	0.0034827588	206.08
SA38_29	370	101.17732286453247	398.2973098754883	0.00023677744	206.64
SA38_29	371	635.7819080352783	182.2057342529297	0.003778634	207.2
SA38_29	372	636.3253116607666	180.4255485534668	0.011751642	207.76
SA38_29	373	99.0301251411438	398.4509468078613	3.45503e-05	208.32
SA38_29	374	637.0277404785156	180.87644577026367	0.0037760176	208.88
SA38_29	375	100.70381164550781	400.673246383667	0.00025292695	209.44
SA38_29	376	636.5965843200684	178.52777481079102	0.009060126	210.0
SA38_29	377	96.91721200942993	407.3020935058594	0.0009891626	210.56
SA38_29	378	98.74821901321411	403.2270812988281	0.00023378915	211.12
SA38_29	379	636.3085269927979	179.849853515625	0.0039308346	211.68
SA38_29	380	639.4973754882812	177.30992317199707	0.00037307452	212.24
SA38_29	381	636.0527515411377	178.9109230041504	0.006762858	212.8
SA38_29	382	637.4728202819824	180.0443458557129	0.002405709	213.36
SA38_29	383	628.1539916992188	175.69252967834473	0.0042226054	213.92
SA38_29	384	636.9801044464111	178.58088970184326	0.0049363924	214.48
SA38_29	385	637.0610237121582	181.8299961090088	0.001956326	215.04
SA38_29	386	100.74148178100586	397.3779773712158	6.710165e-05	215.6
SA38_29	387	98.23473691940308	402.17920303344727	0.00018255936	216.16
SA38_29	388	97.41216897964478	400.5207824707031	6.522069e-05	216.72
SA38_29	389	636.9382858276367	181.37134552001953	0.0063394653	217.28
SA38_29	390	641.2816047668457	190.09809494018555	0.00039677316	217.84
SA38_29	391	498.72236251831055	36.05451464653015	0.00043865544	218.4
SA38_29	392	97.78779745101929	399.4797706604004	0.02037477	218.96
SA38_29	393	640.034008026123	177.1208381652832	0.00056493713	219.52
SA38_29	394	98.1480360031128	397.82320976257324	0.00010824767	220.08
SA38_29	395	100.09596347808838	396.5340042114258	0.00012581624	220.64
SA38_29	396	637.4444484710693	180.26979446411133	0.0017877232	221.2
SA38_29	397	636.8683815002441	178.29975128173828	0.007394756	221.76
SA38_29	398	99.54922199249268	396.80030822753906	0.001577728	222.32
SA38_29	399	99.36158657073975	397.65403747558594	0.000107369015	222.88
SA38_29	400	636.8760585784912	179.74871635437012	0.005673293	223.44
SA38_29	401	637.4496936798096	178.15406799316406	0.0066177123	224.0
SA38_29	402	639.8454666137695	175.24887084960938	0.0073989015	224.56
SA38_29	403	636.8819713592529	178.27925205230713	0.0058190934	225.12
SA38_29	404	635.3093147277832	180.33257961273193	0.006519818	225.68
SA38_29	405	636.1687183380127	180.27916431427002	0.006032647	226.24
SA38_29	406	97.779381275177	397.9020881652832	0.0002954147	226.8
SA38_29	407	635.4433536529541	181.08834743499756	0.02327698	227.36
SA38_29	408	637.428092956543	181.7552375793457	0.0034422623	227.92
SA38_29	409	637.3583793640137	181.0268783569336	0.015866494	228.48
SA38_29	410	634.8212718963623	181.8501091003418	0.03610347	229.04
SA38_29	411	637.1397018432617	179.64943885803223	0.0072504967	229.6
SA38_29	412	638.175106048584	196.6660451889038	0.0023005854	230.16
SA38_29	413	636.2390518188477	181.50835990905762	0.008633675	230.72
SA38_29	414	101.03386640548706	400.2410888671875	0.00033203844	231.28
SA38_29	415	636.7305755615234	180.05630493164062	0.00243295	231.84
SA38_29	416	100.79994201660156	398.54387283325195	0.00010873338	232.4
SA38_29	417	100.34282207489014	404.1691017150879	0.00010496071	232.96
SA38_29	418	637.5815868377686	179.47776317596436	0.0041614575	233.52
SA38_29	419	636.7209434509277	179.1745662689209	0.007980622	234.08
SA38_29	420	100.95570087432861	401.54834747314453	0.0014293962	234.64
SA38_29	421	499.7101306915283	36.148831844329834	0.0001247504	235.2
SA38_29	422	100.48738718032837	399.5627975463867	0.00030744864	235.76
SA38_29	423	100.07226467132568	398.23253631591797	0.0004302092	236.32
SA38_29	424	97.26808071136475	401.10548973083496	0.0006886802	236.88
SA38_29	425	628.6764144897461	176.51583194732666	0.024464797	237.44
SA38_29	426	97.394460439682	400.84742546081543	0.0038741615	238.0
SA38_29	427	637.0136260986328	179.5748805999756	0.006689992	238.56
SA38_29	428	636.4610195159912	181.8812656402588	0.0039493027	239.12
SA38_29	429	99.03496503829956	397.25964546203613	5.4091593e-05	239.68
SA38_29	430	99.54901933670044	398.70609283447266	3.3602173e-05	240.24
SA38_29	431	629.8779487609863	176.4001750946045	0.019953629	240.8
SA38_29	432	100.6258487701416	399.1158199310303	2.9440684e-05	241.36
SA38_29	433	628.543758392334	175.73498725891113	0.0015174089	241.92
SA38_29	434	637.6312255859375	175.93731880187988	0.010995185	242.48
SA38_29	435	636.5047454833984	180.77436447143555	0.0034715664	243.04
SA38_29	436	636.0809326171875	181.8801784515381	0.0020146	243.6
SA38_29	437	102.97648906707764	394.58447456359863	5.618127e-05	244.16
SA38_29	438	628.0860900878906	177.7044439315796	0.0039875237	244.72
SA38_29	439	628.8025856018066	177.1662425994873	0.00055824127	245.28
SA38_29	440	404.9999237060547	221.09919548034668	1.19227825e-05	245.84
SA38_29	441	629.679536819458	175.82030296325684	0.0052337027	246.4
SA38_29	442	635.9527111053467	180.35359382629395	0.0023898091	246.96
SA38_29	443	636.1492156982422	178.5230541229248	0.004373383	247.52
SA38_29	444	99.44244623184204	399.99255180358887	1.8881829e-05	248.08
SA38_29	445	99.91448521614075	398.8902282714844	2.7726255e-05	248.64
SA38_29	446	100.14686584472656	398.8381576538086	0.00013693394	249.2
SA38_29	447	96.80960178375244	396.9125175476074	0.00033001552	249.76
SA38_29	448	636.6763114929199	179.41801071166992	0.00517295	250.32
SA38_29	449	99.98268485069275	396.60472869873047	0.00015941501	250.88
SA38_29	450	637.0406627655029	179.0609836578369	0.0047524543	251.44
SA38_29	451	99.16075468063354	397.4468994140625	8.16132e-05	252.0
SA38_29	452	96.85436487197876	395.1463508605957	0.0002273696	252.56
SA38_29	453	99.80817437171936	394.5310592651367	0.00019210968	253.12
SA38_29	454	99.75847005844116	392.8769302368164	0.00022553331	253.68
SA38_29	455	629.6316623687744	176.80855751037598	0.0013181455	254.24
SA38_29	456	101.36172771453857	395.432767868042	0.0004041712	254.8
SA38_29	457	98.26980829238892	398.34800720214844	9.5394455e-05	255.36
SA38_29	458	635.9651565551758	181.86102390289307	0.0034460546	255.92
SA38_29	459	635.5188846588135	182.05584526062012	0.010500237	256.48
SA38_29	460	96.61458134651184	402.5570869445801	0.030834006	257.04
SA38_29	461	636.3515377044678	181.05674743652344	0.0038391503	257.6
SA38_29	462	99.97735023498535	398.1158638000488	0.00054426095	258.16
SA38_29	463	636.8551254272461	181.33870124816895	0.013360931	258.72
SA38_29	464	100.27546882629395	396.2119674682617	7.13402e-05	259.28
SA38_29	465	99.67923164367676	396.7489528656006	0.00019552904	259.84
SA38_29	466	628.5648345947266	177.07757949829102	0.001996973	260.4
SA38_29	467	99.09813404083252	401.7791748046875	0.0027399499	260.96
SA38_29	468	635.8063697814941	180.75960159301758	0.008991324	261.52
SA38_29	469	637.7475738525391	179.93117809295654	0.00086067425	262.08
SA38_29	470	636.2528324127197	179.55854415893555	0.03932992	262.64
SA38_29	471	637.981128692627	179.86169815063477	0.0012480952	263.2
SA38_29	472	638.1512641906738	183.14743995666504	0.014462104	263.76
SA38_29	473	98.54458570480347	405.38257598876953	0.0010451195	264.32
SA38_29	474	636.170482635498	179.12229537963867	0.001423466	264.88
SA38_29	475	100.94175338745117	395.3053092956543	0.000109382716	265.44
SA38_29	476	100.47962665557861	395.48569679260254	8.9415225e-05	266.0
SA38_29	477	637.4889850616455	180.7931613922119	0.00072946504	266.56
SA38_29	478	637.3851776123047	180.074200630188	0.0015384123	267.12
SA38_29	479	99.63886737823486	403.14096450805664	0.0065002684	267.68
SA38_29	480	96.36465311050415	401.08245849609375	0.022276878	268.24
SA38_29	481	97.82214164733887	400.2088165283203	0.012351215	268.8
SA38_29	482	641.5256500244141	190.94500064849854	0.00033617215	269.36
SA38_29	483	98.37155342102051	396.54430389404297	0.0012158962	269.92
SA38_29	484	98.55339527130127	396.5840721130371	0.00029695567	270.48
SA38_29	485	636.8714332580566	181.18818283081055	0.0032053662	271.04
SA38_29	486	636.9851112365723	182.91785717010498	0.006063008	271.6
SA38_29	487	636.9770050048828	179.42254543304443	0.010043092	272.16
SA38_29	488	636.5273475646973	180.94139099121094	0.0030871136	272.72
SA38_29	489	636.7260456085205	179.14305210113525	0.01038187	273.28
SA38_29	490	636.8095397949219	178.66154193878174	0.0054873824	273.84
SA38_29	491	97.54727482795715	403.3096504211426	0.000709037	274.4
SA38_29	492	636.8429183959961	180.4795217514038	0.0016420298	274.96
SA38_29	493	636.3109588623047	179.6623420715332	0.00819507	275.52
SA38_29	494	636.1492156982422	180.2969741821289	0.004646828	276.08
SA38_29	495	637.010669708252	180.14246463775635	0.0013757332	276.64
SA38_29	496	629.1386127471924	177.31404304504395	0.0014856317	277.2
SA38_29	497	637.3764038085938	178.3110237121582	0.0037641905	277.76
SA38_29	498	98.97066950798035	397.2349262237549	0.00016753207	278.32
SA38_29	499	637.20383644104	179.46786403656006	0.0023212538	278.88
SA38_29	500	637.1677398681641	178.87813568115234	0.0017593798	279.44
SA38_29	501	638.3001327514648	196.02129936218262	0.00056839845	280.0
SA38_29	502	98.67428541183472	396.74059867858887	0.00019177716	280.56
SA38_29	503	95.91007232666016	397.7556896209717	0.0015618386	281.12
SA38_29	504	96.83921337127686	399.8880386352539	0.00029140254	281.68
SA38_29	505	636.9608879089355	179.05765056610107	0.005088139	282.24
SA38_29	506	628.0534744262695	178.1161880493164	0.0027304692	282.8
SA38_29	507	97.000253200531	400.5794048309326	0.00034785512	283.36
SA38_29	508	96.77444696426392	400.576229095459	0.0033423556	283.92
SA38_29	509	635.8030319213867	180.37948608398438	0.0038004755	284.48
SA38_29	510	639.1714572906494	175.88016986846924	0.016788984	285.04
SA38_29	511	628.6280632019043	177.11188316345215	0.0008945074	285.6
SA38_29	512	100.62150955200195	404.0958023071289	2.735987e-05	286.16
SA38_29	513	636.2882137298584	181.3655948638916	0.019749522	286.72
SA38_29	514	628.5073280334473	177.22785472869873	0.0060598366	287.28
SA38_29	515	100.61111450195312	399.2189598083496	0.00013906111	287.84
SA38_29	516	636.2583160400391	181.82830810546875	0.02476557	288.4
SA38_29	517	629.0982723236084	176.1825942993164	0.0013966158	288.96
SA38_29	518	637.0980262756348	180.87716102600098	0.015747925	289.52
SA38_29	519	635.316276550293	181.20469093322754	0.018492771	290.08
SA38_29	520	100.33056735992432	401.564884185791	0.0005194358	290.64
SA38_29	521	636.862850189209	178.51754665374756	0.016427761	291.2
SA38_29	522	100.96664428710938	398.7386226654053	0.0018684221	291.76
SA38_29	523	98.94683361053467	397.0597171783447	0.0002449193	292.32
SA38_29	524	99.11535978317261	396.33522033691406	0.0001513249	292.88
SA38_29	525	96.88230156898499	398.4883689880371	0.00020095857	293.44
SA38_29	526	100.28858184814453	399.9382781982422	0.00029665543	294.0
SA38_29	527	635.6331825256348	181.7089033126831	0.019939447	294.56
SA38_29	528	98.19195866584778	396.95777893066406	0.0002916316	295.12
SA38_29	529	637.0168685913086	180.05321502685547	0.0020723033	295.68
SA38_29	530	100.6047010421753	400.1253604888916	3.3367025e-05	296.24
SA38_29	531	101.17485523223877	400.788516998291	7.9709935e-05	296.8
SA38_29	532	93.83343458175659	404.6018600463867	0.0005954559	297.36
SA38_29	533	636.5437507629395	181.06444358825684	0.0012611473	297.92
SA38_29	534	636.6816520690918	179.18910026550293	0.0051524616	298.48
SA38_29	535	636.8348121643066	178.95800113677979	0.029065423	299.04
SA38_29	536	638.7851715087891	179.1744089126587	0.0017729611	299.6
SA38_29	537	636.685848236084	179.19786930084229	0.006180375	300.16
SA38_29	538	500.1307487487793	35.552873611450195	0.00031512044	300.72
SA38_29	539	96.68622612953186	404.93860244750977	2.0930274e-05	301.28
SA38_29	540	628.4349918365479	176.35841846466064	0.0032867112	301.84
SA38_29	541	100.62342882156372	406.59911155700684	4.0110026e-05	302.4
SA38_29	542	636.0477924346924	180.35120487213135	0.005326321	302.96
SA38_29	543	641.045093536377	189.20918941497803	0.00034424482	303.52
SA38_29	544	637.1852397918701	179.45591926574707	0.0023227804	304.08
SA38_29	545	635.3476524353027	180.10833263397217	0.034457047	304.64
SA38_29	546	636.4116668701172	180.82225799560547	0.0019243942	305.2
SA38_29	547	428.5865783691406	218.07329177856445	7.876242e-06	305.76
SA38_29	548	449.1757869720459	225.49508571624756	8.770802e-06	306.32
SA38_29	549	92.9054856300354	410.2734375	7.848065e-06	306.88
SA38_29	550	629.7163963317871	174.48575019836426	0.0023257434	307.44
SA38_29	551	429.5525074005127	219.6533489227295	8.280435e-06	308.0
SA38_29	552	334.98449325561523	35.34696578979492	9.018252e-06	308.56
SA38_29	553	636.1319541931152	179.85065460205078	0.00561101	309.12
SA38_29	554	637.4510765075684	179.94423866271973	0.0015830956	309.68
SA38_29	555	407.1910858154297	226.02373123168945	8.962463e-06	310.24
SA38_29	556	666.0614967346191	370.9610366821289	8.1378115e-05	310.8
SA38_29	557	401.7193794250488	225.10090827941895	6.6216367e-06	311.36
SA38_29	558	426.0117530822754	215.58194160461426	7.195232e-06	311.92
SA38_29	559	636.4605903625488	180.8183240890503	0.027685922	312.48
SA38_29	560	637.2608661651611	179.7605323791504	0.0031133431	313.04
SA38_29	561	410.82916259765625	248.16636085510254	9.3951385e-06	313.6
SA38_29	562	640.8481597900391	176.7128849029541	0.00033260556	314.16
SA38_29	563	635.4326248168945	178.09873580932617	0.015936038	314.72
SA38_29	564	94.27342414855957	410.3839588165283	3.568792e-05	315.28
SA38_29	565	636.4250659942627	180.37817001342773	0.0010007799	315.84
SA38_29	566	641.008710861206	189.77002143859863	0.00038207532	316.4
SA38_29	567	639.2982482910156	176.59246444702148	0.0015564946	316.96
SA38_29	568	98.41022491455078	407.5579833984375	5.440318e-05	317.52
SA38_29	569	637.4367713928223	180.20732402801514	0.0053143166	318.08
SA38_29	570	628.324031829834	175.03515243530273	0.0028968526	318.64
SA38_29	571	636.4083766937256	180.5097484588623	0.0042059068	319.2
SA38_29	572	638.6030197143555	176.15936279296875	0.005427	319.76
SA38_29	573	637.6290321350098	177.94321060180664	0.016947994	320.32
SA38_29	574	95.42040824890137	408.89513969421387	3.923775e-05	320.88
SA38_29	575	626.984453201294	179.1621208190918	0.01851149	321.44
SA38_29	576	96.48579359054565	408.99882316589355	2.1856187e-05	322.0
SA38_29	577	95.2234148979187	407.9893112182617	0.00026624958	322.56
SA38_29	578	636.8215560913086	180.51226615905762	0.015616211	323.12
SA38_29	579	629.2967796325684	176.16562843322754	0.0014327924	323.68
SA38_29	580	637.5837326049805	176.65875434875488	0.008415054	324.24
SA38_29	581	636.8339538574219	182.83530235290527	0.043484952	324.8
SA38_29	582	636.7096900939941	179.5608615875244	0.002993058	325.36
SA38_29	583	637.2004508972168	178.32913398742676	0.005994017	325.92
SA38_29	584	99.64263439178467	408.48538398742676	1.3062993e-05	326.48
SA38_29	585	636.6208076477051	180.4662036895752	0.00069578056	327.04
SA38_29	586	91.20461940765381	405.21520614624023	2.6718351e-05	327.6
SA38_29	587	636.7999076843262	179.91602897644043	0.00449838	328.16
SA38_29	588	94.31312084197998	409.6691036224365	3.987471e-05	328.72
SA38_29	589	637.0556831359863	181.0802936553955	0.0029765433	329.28
SA38_29	590	636.0342025756836	179.37918663024902	0.0074264253	329.84
SA38_29	591	94.81168985366821	408.1314468383789	3.5596215e-05	330.4
SA38_29	592	639.1712665557861	177.1373176574707	0.00060677825	330.96
SA38_29	593	97.02709913253784	408.1423759460449	2.6269112e-05	331.52
SA38_29	594	96.01800441741943	405.37588119506836	3.0854233e-05	332.08
SA38_29	595	667.4857139587402	370.99705696105957	5.109153e-05	332.64
SA38_29	596	628.2479763031006	178.03781032562256	0.0008246373	333.2
SA38_29	597	96.00376486778259	407.02274322509766	0.00010344127	333.76
SA38_29	598	638.6407852172852	176.4779233932495	0.0008829457	334.32
SA38_29	599	96.66537046432495	406.3210201263428	5.241116e-05	334.88
SA38_29	600	636.65452003479	177.4929428100586	0.008476146	335.44
SA38_29	601	636.949634552002	178.6384677886963	0.0054502487	336.0
SA38_29	602	637.1167182922363	179.78673934936523	0.005774024	336.56
SA38_29	603	637.3617172241211	177.99599647521973	0.045852803	337.12
SA38_29	604	99.07088279724121	407.57354736328125	4.560041e-05	337.68
SA38_29	605	94.81184482574463	405.63735008239746	9.186773e-05	338.24
SA38_29	606	629.2070388793945	176.93613052368164	0.003994981	338.8
SA38_29	607	640.7214164733887	175.30872344970703	0.0027186922	339.36
SA38_29	608	635.5568885803223	180.20164489746094	0.012144515	339.92
SA38_29	609	98.22736978530884	406.6337585449219	0.0023655836	340.48
SA38_29	610	98.70736598968506	405.8865737915039	0.0031429885	341.04
SA38_29	611	636.8193626403809	178.46034049987793	0.0078091575	341.6
SA38_29	612	98.52209091186523	407.72483825683594	0.00013115555	342.16
SA38_29	613	636.0528945922852	178.90790462493896	0.005141167	342.72
SA38_29	614	97.71158695220947	407.04505920410156	0.0012229041	343.28
SA38_29	615	636.6069793701172	178.86315822601318	0.0034358858	343.84
SA38_29	616	635.7291221618652	179.23019886016846	0.01465426	344.4
SA38_29	617	98.47216010093689	403.17752838134766	0.00053561816	344.96
SA38_29	618	628.7082672119141	177.0724868774414	0.00042948473	345.52
SA38_29	619	639.4423484802246	178.40618133544922	0.0006052075	346.08
SA38_29	620	628.3039093017578	176.1673879623413	0.0008898908	346.64
SA38_29	621	97.77172207832336	403.4651184082031	0.0008824689	347.2
SA38_29	622	96.59216403961182	403.60279083251953	0.0011601201	347.76
SA38_29	623	98.21807146072388	404.296817779541	0.00846436	348.32
SA38_29	624	639.9301528930664	175.00714302062988	0.002261353	348.88
SA38_29	625	97.45750427246094	399.93404388427734	6.511318e-05	349.44
SA38_29	626	637.1777057647705	179.28651809692383	0.0049026785	350.0
SA38_29	627	636.9923114776611	180.50734519958496	0.007079421	350.56
SA38_29	628	636.4412307739258	178.2416868209839	0.006699118	351.12
SA38_29	629	97.64645099639893	403.1982421875	0.00077453145	351.68
SA38_29	630	97.16818332672119	404.12309646606445	0.012724643	352.24
SA38_29	631	97.57939577102661	404.72179412841797	0.009343148	352.8
SA38_29	632	636.6139888763428	183.32542419433594	0.007088396	353.36
SA38_29	633	97.92702198028564	405.15214920043945	0.0001561995	353.92
SA38_29	634	98.25407266616821	403.7354278564453	0.001137385	354.48
SA38_29	635	100.75926780700684	400.52942276000977	0.0005302449	355.04
SA38_29	636	629.0646553039551	174.9587631225586	0.0019979104	355.6
SA38_29	637	98.42333793640137	403.1417942047119	0.019032042	356.16
SA38_29	638	100.60430765151978	401.1975860595703	0.0018857707	356.72
SA38_29	639	627.4130344390869	178.2418155670166	0.0069705485	357.28
SA38_29	640	637.6334190368652	179.37320709228516	0.004220649	357.84
SA38_29	641	98.2959508895874	401.7276191711426	0.0007822068	358.4
SA38_29	642	99.42185282707214	401.59618377685547	0.001864729	358.96
SA38_29	643	100.80013275146484	399.5906066894531	0.00020942712	359.52
SA38_29	644	100.89404582977295	397.64739990234375	0.00025794198	360.08
SA38_29	645	98.27849268913269	402.1150588989258	0.00018991815	360.64
SA38_29	646	100.3810167312622	396.9324016571045	4.87526e-05	361.2
SA38_29	647	636.7418766021729	181.390643119812	0.006358203	361.76
SA38_29	648	637.783670425415	182.11687088012695	0.006138331	362.32
SA38_29	649	636.582612991333	179.6531581878662	0.0025254067	362.88
SA38_29	650	639.8390293121338	177.76514053344727	0.0004686847	363.44
SA38_29	651	101.02899074554443	399.38220977783203	0.00011290952	364.0
SA38_29	652	639.7785186767578	177.05410480499268	0.0005155914	364.56
SA38_29	653	629.0976524353027	177.0621156692505	0.0005429107	365.12
SA38_29	654	639.5318984985352	177.07331657409668	0.0012643347	365.68
SA38_29	655	499.7693061828613	34.53663468360901	0.0007455545	366.24
SA38_29	656	637.503719329834	181.45445823669434	0.0014264168	366.8
SA38_29	657	640.8503532409668	187.52679347991943	0.00048496394	367.36
SA38_29	658	97.21948504447937	402.1596622467041	0.002356466	367.92
SA38_29	659	98.2325792312622	403.2638168334961	0.002514942	368.48
SA38_29	660	101.1897325515747	404.3924617767334	0.00011172018	369.04
SA38_29	661	637.0057106018066	179.65850830078125	0.0021154569	369.6
SA38_29	662	97.35870957374573	401.78009033203125	0.00013701896	370.16
SA38_29	663	637.0748519897461	180.30497074127197	0.0028446757	370.72
SA38_29	664	636.2833023071289	180.74795722961426	0.004746276	371.28
SA38_29	665	100.54726600646973	400.07537841796875	0.00046289095	371.84
SA38_29	666	639.3354415893555	178.1261157989502	0.002026283	372.4
SA38_29	667	636.9366645812988	179.39539432525635	0.023300773	372.96
SA38_29	668	100.56138038635254	400.6445503234863	0.00037673858	373.52
SA38_29	669	97.61143922805786	401.8341636657715	0.0010188498	374.08
SA38_29	670	636.1719131469727	179.73003387451172	0.0057638935	374.64
SA38_29	671	636.7827415466309	179.64102745056152	0.0068365247	375.2
SA38_29	672	637.6433372497559	179.80224609375	0.0024328367	375.76
SA38_29	673	639.220142364502	174.5764446258545	0.003452513	376.32
SA38_29	674	640.4908180236816	188.87563705444336	0.00013613327	376.88
SA38_29	675	99.83221888542175	399.27892684936523	4.034257e-05	377.44
SA38_29	676	99.38414692878723	399.69454765319824	2.1250487e-05	378.0
SA38_29	677	636.8745803833008	179.8288106918335	0.0033967851	378.56
SA38_29	678	628.9731025695801	176.11258506774902	0.0013918544	379.12
SA38_29	679	667.4222946166992	371.077823638916	3.14905e-05	379.68
SA38_29	680	100.25421380996704	400.36694526672363	0.00031322625	380.24
SA38_29	681	640.2997493743896	177.3702335357666	0.0012543823	380.8
SA38_29	682	100.6093978881836	397.7227306365967	0.00016689322	381.36
SA38_29	683	636.9296073913574	179.44180011749268	0.0021064728	381.92
SA38_29	684	97.2801685333252	401.3639545440674	0.0013073736	382.48
SA38_29	685	640.583086013794	176.75528526306152	0.0005054655	383.04
SA38_29	686	636.2252235412598	179.4902801513672	0.0058314595	383.6
SA38_29	687	628.8166999816895	175.5717658996582	0.0018212318	384.16
SA38_29	688	99.74380731582642	397.6802158355713	0.00039817666	384.72
SA38_29	689	629.9395561218262	174.9862289428711	0.00852716	385.28
SA38_29	690	97.96555042266846	400.7075500488281	0.00095289876	385.84
SA38_29	691	629.1759490966797	177.17047691345215	0.0011085491	386.4
SA38_29	692	636.8245124816895	181.80567741394043	0.0024868716	386.96
SA38_29	693	628.3610343933105	176.52348518371582	0.0006994318	387.52
SA38_29	694	637.0908737182617	179.48684692382812	0.0018312224	388.08
SA38_29	695	637.625789642334	175.93365669250488	0.01704872	388.64
SA38_29	696	636.7893218994141	179.39949989318848	0.0053455723	389.2
SA38_29	697	98.3971357345581	398.70285987854004	0.007864282	389.76
SA38_29	698	629.6299934387207	175.91757774353027	0.0031366304	390.32
SA38_29	699	635.8356475830078	179.1989278793335	0.00263021	390.88
SA38_29	700	100.40593147277832	396.34374618530273	0.00015112001	391.44
SA38_29	701	100.50978660583496	395.4045867919922	0.00023501612	392.0
SA38_29	702	99.84627962112427	397.19141006469727	4.3933553e-05	392.56
SA38_29	703	100.36817789077759	398.7319278717041	2.1042972e-05	393.12
SA38_29	704	636.3819599151611	181.399884223938	0.0042471336	393.68
SA38_29	705	98.27679991722107	401.90317153930664	0.0005007901	394.24
SA38_29	706	638.1105899810791	179.58054542541504	0.004678164	394.8
SA38_29	707	98.26604127883911	402.4809265136719	0.0030021325	395.36
SA38_29	708	97.88209199905396	399.03865814208984	0.005032631	395.92
SA38_29	709	95.38690447807312	399.6595001220703	0.019643184	396.48
SA38_29	710	95.91111540794373	399.21112060546875	0.0034570585	397.04
SA38_29	711	99.4526743888855	400.7091236114502	0.0014444805	397.6
SA38_29	712	628.469181060791	176.41781330108643	0.0134157585	398.16
SA38_29	713	100.35109519958496	399.57984924316406	0.00017647703	398.72
SA38_29	714	100.18942356109619	401.6268539428711	0.0030960434	399.28
SA38_29	715	636.9246959686279	180.13641357421875	0.0035304637	399.84
SA38_29	716	629.3184280395508	177.61356353759766	0.020661093	400.4
SA38_29	717	636.5674018859863	179.50535774230957	0.008133583	400.96
SA38_29	718	636.7877960205078	181.09027862548828	0.0038018492	401.52
SA38_29	719	636.755895614624	180.80546379089355	0.0024859454	402.08
SA38_29	720	99.54110383987427	399.3471622467041	0.00027358416	402.64
SA38_29	721	99.9623954296112	398.7429428100586	4.0017487e-05	403.2
SA38_29	722	636.6548538208008	179.28597450256348	0.00515839	403.76
SA38_29	723	99.99291896820068	399.0274143218994	4.6292822e-05	404.32
SA38_29	724	636.1222267150879	180.64644813537598	0.009961571	404.88
SA38_29	725	640.108585357666	177.84273147583008	0.0011592662	405.44
SA38_29	726	637.2992038726807	179.2280673980713	0.002429544	406.0
SA38_29	727	641.3806915283203	188.71421813964844	0.00033873037	406.56
SA38_29	728	656.6874504089355	369.09650802612305	4.8893813e-05	407.12
SA38_29	729	101.96486711502075	397.86086082458496	4.1186973e-05	407.68
SA38_29	730	628.4848213195801	176.4649486541748	0.0010053968	408.24
SA38_29	731	99.41954016685486	398.0694580078125	8.130652e-05	408.8
SA38_29	732	628.8931846618652	174.92809295654297	0.0016183918	409.36
SA38_29	733	636.4761352539062	180.0392246246338	0.0046766503	409.92
SA38_29	734	630.192756652832	191.3404369354248	0.0021541212	410.48
SA38_29	735	636.2467765808105	179.33260917663574	0.0045185843	411.04
SA38_29	736	101.22795104980469	396.63259506225586	9.770347e-05	411.6
SA38_29	737	627.9694080352783	176.83133125305176	0.0006136079	412.16
SA38_29	738	99.45176839828491	397.45110511779785	4.774453e-05	412.72
SA38_29	739	636.8155002593994	179.8064374923706	0.0013864223	413.28
SA38_29	740	101.35927200317383	397.3900508880615	2.7541259e-05	413.84
SA38_29	741	636.5643501281738	178.53651523590088	0.0060752304	414.4
SA38_29	742	636.5590572357178	178.44743728637695	0.010105081	414.96
SA38_29	743	99.26265478134155	400.64294815063477	0.002943294	415.52
SA38_29	744	636.2772941589355	179.98266220092773	0.0059799505	416.08
SA38_29	745	99.26069974899292	399.2773246765137	8.006891e-05	416.64
SA38_29	746	636.2174034118652	179.68131065368652	0.009455359	417.2
SA38_29	747	636.3298416137695	180.12800216674805	0.0049963784	417.76
SA38_29	748	635.941219329834	179.6932554244995	0.007281784	418.32
SA38_29	749	636.835527420044	176.36531352996826	0.035587847	418.88
SA38_29	750	637.7011299133301	178.95503997802734	0.0059714247	419.44
SA38_29	751	100.2108097076416	395.78304290771484	0.00012775442	420.0
SA38_29	752	637.4297142028809	179.9145269393921	0.005087236	420.56
SA38_29	753	97.9013442993164	400.5169486999512	0.00012952319	421.12
SA38_29	754	639.2454147338867	175.5838108062744	0.0025822422	421.68
SA38_29	755	636.4484786987305	182.206392288208	0.07415555	422.24
SA38_29	756	637.186336517334	179.95433807373047	0.0053543677	422.8
SA38_29	757	100.56543350219727	399.7506523132324	0.0005199532	423.36
SA38_29	758	636.9631767272949	179.22918319702148	0.00105048	423.92
SA38_29	759	99.51305985450745	397.8102207183838	0.00016351083	424.48
SA38_29	760	628.9238929748535	177.24027156829834	0.0012189165	425.04
SA38_29	761	638.4745597839355	182.87893295288086	0.003707142	425.6
SA38_29	762	637.180233001709	178.7294340133667	0.0049281353	426.16
SA38_29	763	98.24153184890747	403.1217384338379	0.0015829719	426.72
SA38_29	764	99.20353889465332	405.30590057373047	0.0007661015	427.28
SA38_29	765	99.55032467842102	402.89411544799805	0.00037885204	427.84
SA38_29	766	635.8675003051758	178.9592456817627	0.008466617	428.4
SA38_29	767	98.02567958831787	400.592737197876	0.00034449963	428.96
SA38_29	768	636.4288806915283	182.08477020263672	0.0012599659	429.52
SA38_29	769	98.82941246032715	402.29687690734863	0.00034945476	430.08
SA38_29	770	95.74743509292603	402.3196220397949	0.009528574	430.64
SA38_29	771	635.7088088989258	179.38090324401855	0.004397513	431.2
SA38_29	772	100.87366104125977	399.03090476989746	0.00024430174	431.76
SA38_29	773	636.7588520050049	177.98028945922852	0.0050197206	432.32
SA38_29	774	635.9933853149414	179.05099868774414	0.0047503863	432.88
SA38_29	775	96.94545865058899	400.66354751586914	0.00026085135	433.44
SA38_29	776	637.9988670349121	177.10418701171875	0.04089897	434.0
SA38_29	777	636.5550518035889	179.7469997406006	0.0044424543	434.56
SA38_29	778	629.8200607299805	175.8211612701416	0.0031356716	435.12
SA38_29	779	99.17407631874084	396.0859966278076	0.00037368853	435.68
SA38_29	780	637.5722408294678	180.4251766204834	0.0016865508	436.24
SA38_29	781	97.17348217964172	396.2827777862549	0.0035859088	436.8
SA38_29	782	97.65576124191284	397.6220226287842	0.00020983665	437.36
SA38_29	783	635.9700202941895	178.03855419158936	0.008906143	437.92
SA38_29	784	639.8798942565918	175.91136932373047	0.00074857526	438.48
SA38_29	785	635.6505393981934	182.81590461730957	0.022998309	439.04
SA38_29	786	99.80161786079407	399.5534420013428	0.0006528467	439.6
SA38_29	787	635.9562873840332	179.29152488708496	0.020480573	440.16
SA38_29	788	98.68046641349792	399.99478340148926	0.0063935015	440.72
SA38_29	789	638.0043029785156	178.45745086669922	0.0049816314	441.28
SA38_29	790	101.00100040435791	396.4951515197754	8.960359e-05	441.84
SA38_29	791	99.98816847801208	396.31296157836914	9.5779455e-05	442.4
SA38_29	792	98.02899360656738	400.3129005432129	0.0001719907	442.96
SA38_29	793	636.8816375732422	180.32216548919678	0.00086386054	443.52
SA38_29	794	628.5488605499268	179.5763397216797	0.0128090875	444.08
SA38_29	795	636.832332611084	179.12315368652344	0.0067600906	444.64
SA38_29	796	99.55848455429077	397.6108932495117	0.00020968828	445.2
SA38_29	797	100.24248361587524	395.9531021118164	0.00023005114	445.76
SA38_29	798	628.0647277832031	176.08582019805908	0.0014909152	446.32
SA38_29	799	99.56985712051392	399.00049209594727	9.499648e-05	446.88
SA38_29	800	636.7381572723389	180.66839218139648	0.0022147885	447.44
SA38_29	801	639.1363620758057	176.6704559326172	0.0017319608	448.0
SA38_29	802	96.72185182571411	399.55163955688477	0.004860053	448.56
SA38_29	803	635.5793952941895	178.3897590637207	0.008864502	449.12
SA38_29	804	97.2589373588562	406.1601448059082	9.634741e-05	449.68
SA38_29	805	96.65969610214233	407.6069641113281	0.0006254889	450.24
SA38_29	806	97.86221385002136	405.93029022216797	9.4866664e-05	450.8
SA38_29	807	98.01145792007446	404.4207000732422	0.0004820472	451.36
SA38_29	808	99.95874166488647	402.61256217956543	0.0018332526	451.92
SA38_29	809	99.82236623764038	400.9552574157715	2.782243e-05	452.48
SA38_29	810	637.1456146240234	180.06847858428955	0.0011371549	453.04
SA38_29	811	99.21348094940186	403.8694953918457	0.019317947	453.6
SA38_29	812	637.2023582458496	181.09030723571777	0.0029783568	454.16
SA38_29	813	99.25323724746704	402.7984428405762	0.0051616747	454.72
SA38_29	814	638.8692855834961	195.25996685028076	0.001055904	455.28
SA38_29	815	98.62808585166931	399.2362403869629	0.00011064431	455.84
SA38_29	816	98.33356142044067	400.71189880371094	0.0007612885	456.4
SA38_29	817	98.63138198852539	399.9177932739258	0.0010502087	456.96
SA38_29	818	636.6664886474609	179.8923683166504	0.003887234	457.52
SA38_29	819	637.3929023742676	181.43747806549072	0.0012368484	458.08
SA38_29	820	637.5986576080322	179.891939163208	0.0031781844	458.64
SA38_29	821	636.7647171020508	182.1731185913086	0.0070416685	459.2
SA38_29	822	636.489200592041	181.0004425048828	0.008997301	459.76
SA38_29	823	391.1505937576294	227.15392112731934	6.156938e-06	460.32
SA38_29	824	636.8223190307617	181.8115997314453	0.0009774165	460.88
SA38_29	825	628.5946846008301	175.76361179351807	0.0010440747	461.44
SA38_29	826	636.2899780273438	180.40254592895508	0.0054073157	462.0
SA38_29	827	636.1880779266357	179.63905334472656	0.0034584273	462.56
SA38_29	828	400.4556179046631	226.16413593292236	9.459258e-06	463.12
SA38_29	829	500.4092216491699	36.15309476852417	4.5269902e-05	463.68
SA38_29	830	637.651252746582	180.0226879119873	0.0018280578	464.24
SA38_29	831	636.8338584899902	178.54597091674805	0.0074457927	464.8
SA38_29	832	636.6410255432129	179.54473972320557	0.0064160665	465.36
SA38_29	833	637.3271942138672	180.9821891784668	0.0016201849	465.92
SA38_29	834	401.17478370666504	226.40803813934326	8.66557e-06	466.48
SA38_29	835	399.4905471801758	226.9925594329834	8.903451e-06	467.04
SA38_29	836	637.3469352722168	178.78714084625244	0.007331414	467.6
SA38_29	837	419.24824714660645	227.1170711517334	1.0664192e-05	468.16
SA38_29	838	628.8053512573242	177.4269962310791	0.010635794	468.72
SA38_29	839	640.8111572265625	188.4235668182373	0.00018107436	469.28
SA38_29	840	400.20885467529297	223.00094604492188	6.595558e-06	469.84
SA38_29	841	491.2710189819336	35.53028583526611	2.5842772e-05	470.4
SA38_29	842	427.50024795532227	219.24339294433594	8.576179e-06	470.96
SA38_29	843	348.85594844818115	36.14675760269165	9.515597e-06	471.52
SA38_29	844	667.3980712890625	369.7445297241211	3.2262895e-05	472.08
SA38_29	845	96.73539400100708	406.26368522644043	0.020455403	472.64
SA38_29	846	97.33620882034302	403.4077262878418	0.006198745	473.2
SA38_29	847	637.4066352844238	179.66059684753418	0.0021227954	473.76
SA38_29	848	629.901123046875	178.7845516204834	0.072776206	474.32
SA38_29	849	629.9527645111084	190.28308868408203	0.00080014655	474.88
SA38_29	850	636.4922523498535	180.81600666046143	0.002025045	475.44
SA38_29	851	98.7278938293457	397.94002532958984	0.00013017088	476.0
SA38_29	852	639.5828247070312	177.19064712524414	0.0004908144	476.56
SA38_29	853	637.0125770568848	180.6656312942505	0.0016320944	477.12
SA38_29	854	627.1361351013184	177.91264057159424	0.0009498432	477.68
SA38_29	855	636.3807678222656	177.87750720977783	0.00959781	478.24
SA38_29	856	637.1501922607422	179.6458339691162	0.005658664	478.8
SA38_29	857	99.23064708709717	396.39089584350586	0.00015789946	479.36
SA38_29	858	98.74516725540161	398.32091331481934	0.00011971234	479.92
SA38_29	859	637.031078338623	177.09760665893555	0.0269652	480.48
SA38_29	860	630.2452087402344	176.8062400817871	0.03140168	481.04
SA38_29	861	628.9754867553711	177.22105979919434	0.009323445	481.6
SA38_29	862	628.950309753418	168.50103378295898	0.0072381306	482.16
SA38_29	863	637.1739387512207	179.15133476257324	0.0020748184	482.72
SA38_29	864	416.1913871765137	220.1588773727417	1.4057742e-05	483.28
SA38_29	865	636.2922191619873	179.65410232543945	0.013676452	483.84
SA38_29	866	636.5335464477539	178.48125457763672	0.009840043	484.4
SA38_29	867	629.1782379150391	176.03957176208496	0.020227946	484.96
SA38_29	868	636.9269847869873	179.84318733215332	0.014355331	485.52
SA38_29	869	637.8527164459229	179.81343269348145	0.0019924813	486.08
SA38_29	870	97.93815612792969	398.49263191223145	4.455793e-05	486.64
SA38_29	871	99.85601305961609	397.3047924041748	5.2116513e-05	487.2
SA38_29	872	100.83028078079224	398.6814308166504	0.00020056672	487.76
SA38_29	873	635.7779502868652	179.57548141479492	0.01636197	488.32
SA38_29	874	99.1456389427185	402.8160095214844	0.0020038881	488.88
SA38_29	875	96.57505750656128	402.1262741088867	0.022366537	489.44
SA38_29	876	636.5756511688232	180.5672264099121	0.0027058441	490.0
SA38_29	877	98.48472476005554	403.2834720611572	5.7170142e-05	490.56
SA38_29	878	636.7059707641602	180.49687385559082	0.046716653	491.12
SA38_29	879	637.0066165924072	179.43843841552734	0.001326069	491.68
SA38_29	880	636.4994049072266	179.00875568389893	0.0059495573	492.24
SA38_29	881	100.59057474136353	400.64772605895996	0.00261568	492.8
SA38_29	882	629.2901039123535	176.20073318481445	0.0016761936	493.36
SA38_29	883	639.5715713500977	191.9721794128418	0.0060280855	493.92
SA38_29	884	100.77482461929321	400.05746841430664	0.00025235125	494.48
SA38_29	885	637.3083114624023	178.8931131362915	0.001869745	495.04
SA38_29	886	637.3873710632324	178.855619430542	0.00209948	495.6
SA38_29	887	98.38026762008667	398.9508247375488	3.8113645e-05	496.16
SA38_29	888	635.4272842407227	179.2241621017456	0.011690723	496.72
SA38_29	889	639.0971183776855	177.46707916259766	0.0005857889	497.28
SA38_29	890	628.8263320922852	177.25550651550293	0.00034018082	497.84
SA38_29	891	640.2489185333252	176.46137237548828	0.0007952164	498.4
SA38_29	892	636.7965698242188	180.521821975708	0.0075487522	498.96
SA38_29	893	636.4443302154541	182.52179145812988	0.006268301	499.52
SA38_29	894	100.12238025665283	398.074951171875	3.648821e-05	500.08
SA38_29	895	636.7784023284912	181.58855438232422	0.0033823235	500.64
SA38_29	896	638.1413459777832	181.1615753173828	0.0012609041	501.2
SA38_29	897	637.4730110168457	180.34180641174316	0.003142461	501.76
SA38_29	898	636.740779876709	179.22733783721924	0.004119076	502.32
SA38_29	899	97.40959405899048	401.41645431518555	0.00021816611	502.88
SA38_29	900	99.25031661987305	399.25729751586914	0.00010350423	503.44
SA38_29	901	100.68556070327759	400.8302879333496	0.00011393753	504.0
SA38_29	902	636.5935802459717	180.9389877319336	0.0037030547	504.56
SA38_29	903	100.41378736495972	399.91724967956543	0.00043741238	505.12
SA38_29	904	96.96669578552246	400.6505298614502	0.003629844	505.68
SA38_29	905	639.9056911468506	176.73276901245117	0.0005432907	506.24
SA38_29	906	637.7743721008301	179.97090339660645	0.002810407	506.8
SA38_29	907	637.1912956237793	178.9872121810913	0.00875102	507.36
SA38_29	908	637.1834754943848	179.79685306549072	0.0029647732	507.92
SA38_29	909	100.03591775894165	396.59923553466797	4.6601992e-05	508.48
SA38_29	910	629.2582511901855	175.592622756958	0.004604512	509.04
SA38_29	911	638.1258964538574	195.57952880859375	0.00034560837	509.6
SA38_29	912	99.91175532341003	398.06299209594727	5.109538e-05	510.16
SA38_29	913	635.7604026794434	179.06295776367188	0.006741626	510.72
SA38_29	914	100.05518198013306	397.7558898925781	0.00012585692	511.28
SA38_29	915	635.8564376831055	181.05224132537842	0.00399436	511.84
SA38_29	916	629.0749549865723	178.41264724731445	0.0065546324	512.4
SA38_29	917	629.2230606079102	175.55777549743652	0.005134908	512.96
SA38_29	918	101.1931300163269	396.44079208374023	6.678444e-05	513.52
SA38_29	919	637.0802402496338	179.6964454650879	0.0027989459	514.08
SA38_29	920	101.66274309158325	397.5425148010254	7.6527846e-05	514.64
SA38_29	921	636.9651794433594	179.65118408203125	0.010876535	515.2
SA38_29	922	637.5318050384521	180.6262493133545	0.001562388	515.76
SA38_29	923	100.13597011566162	397.1516418457031	0.00010353137	516.32
SA38_29	924	636.5856170654297	178.24356079101562	0.0075111645	516.88
SA38_29	925	629.4161319732666	174.33669090270996	0.0008822394	517.44
SA38_29	926	98.54233264923096	398.8681983947754	8.921108e-05	518.0
SA38_29	927	637.1496200561523	180.12418270111084	0.0093666045	518.56
SA38_29	928	639.8488998413086	177.58060455322266	0.00032397252	519.12
SA38_29	929	637.1621131896973	180.33833026885986	0.001937329	519.68
SA38_29	930	641.0929203033447	189.7514820098877	0.000274816	520.24
SA38_29	931	627.4589538574219	178.2769775390625	0.0012931647	520.8
SA38_29	932	636.7067813873291	180.47819137573242	0.016886972	521.36
SA38_29	933	635.7964515686035	179.82690811157227	0.0030257339	521.92
SA38_29	934	640.8804893493652	190.39897441864014	0.00013113554	522.48
SA38_29	935	636.9289398193359	179.13519859313965	0.0047962847	523.04
SA38_29	936	92.63063669204712	411.8165588378906	1.4425294e-05	523.6
SA38_29	937	99.59003925323486	408.36170196533203	2.2976688e-05	524.16
SA38_29	938	638.3595943450928	175.724458694458	0.0128829805	524.72
SA38_29	939	636.6253852844238	179.72711563110352	0.01585742	525.28
SA38_29	940	639.8947715759277	178.4908390045166	0.00094866374	525.84
SA38_29	941	100.29208660125732	395.6335258483887	9.629863e-05	526.4
SA38_29	942	626.8166542053223	179.15888786315918	0.010790633	526.96
SA38_29	943	96.63392305374146	396.87744140625	0.0016895013	527.52
SA38_29	944	98.76716732978821	396.46739959716797	0.00010349712	528.08
SA38_29	945	629.1065692901611	176.2445068359375	0.0021288698	528.64
SA38_29	946	100.30348300933838	396.45132064819336	0.00011641205	529.2
SA38_29	947	635.7426166534424	180.26238441467285	0.0066955206	529.76
SA38_29	948	98.47216606140137	403.3238983154297	9.992231e-05	530.32
SA38_29	949	637.8444194793701	193.45556259155273	0.00038816864	530.88
SA38_29	950	637.4520301818848	178.64524841308594	0.0049127317	531.44
SA38_29	951	99.79650974273682	397.91224479675293	2.9880945e-05	532.0
SA38_29	952	99.062579870224	397.1187400817871	9.1428585e-05	532.56
SA38_29	953	100.33892393112183	399.872989654541	0.0004353578	533.12
SA38_29	954	629.0674209594727	175.40905952453613	0.004185506	533.68
SA38_29	955	629.072380065918	188.22884559631348	0.00036780164	534.24
SA38_29	956	101.00183486938477	396.93763732910156	2.407665e-05	534.8
SA38_29	957	638.5455131530762	176.24685287475586	0.0006366561	535.36
SA38_29	958	100.73788166046143	399.28942680358887	0.00056098716	535.92
SA38_29	959	636.6486549377441	178.09209823608398	0.0037892105	536.48
SA38_29	960	100.7464051246643	399.06755447387695	0.00023401153	537.04
SA38_29	961	636.1712455749512	179.76624011993408	0.0020993394	537.6
SA38_29	962	100.03690719604492	400.05615234375	0.0011410097	538.16
SA38_29	963	99.58325028419495	399.1783332824707	1.8994653e-05	538.72
SA38_29	964	636.1038684844971	181.14306449890137	0.004119373	539.28
SA38_29	965	635.8940124511719	180.43484687805176	0.010222396	539.84
SA38_29	966	640.8085346221924	188.02120685577393	0.00020776242	540.4
SA38_29	967	636.4548683166504	178.69437217712402	0.005199229	540.96
SA38_29	968	636.8629455566406	180.03433227539062	0.0042435126	541.52
SA38_29	969	98.96224737167358	398.10619354248047	0.00010396955	542.08
SA38_29	970	629.63547706604	176.72996520996094	0.00023895736	542.64
SA38_29	971	100.24914741516113	398.92370223999023	0.00058138114	543.2
SA38_29	972	638.0122184753418	195.52577018737793	0.010008078	543.76
SA38_29	973	98.30034971237183	404.2972183227539	0.0010971904	544.32
SA38_29	974	636.4863872528076	181.88392639160156	0.0038737326	544.88
SA38_29	975	97.89354801177979	404.6186828613281	0.00035960684	545.44
SA38_29	976	97.71248698234558	403.5714912414551	0.0027953987	546.0
SA38_29	977	636.8768692016602	179.8736572265625	0.0030757587	546.56
SA38_29	978	98.83297681808472	402.4159240722656	0.00066203554	547.12
SA38_29	979	97.70143032073975	404.9574279785156	0.00012206106	547.68
SA38_29	980	636.5282535552979	180.29540061950684	0.0024507795	548.24
SA38_29	981	99.15289878845215	403.6903381347656	0.026754849	548.8
SA38_29	982	100.29385089874268	400.3515815734863	0.00071921316	549.36
SA38_29	983	98.002028465271	398.3338737487793	0.00011851723	549.92
SA38_29	984	99.40264225006104	396.22424125671387	0.00045619105	550.48
SA38_29	985	636.9401931762695	179.65304374694824	0.0035440722	551.04
SA38_29	986	95.64458131790161	396.7096710205078	0.0002810476	551.6
SA38_29	987	95.27954459190369	396.99560165405273	0.0067667756	552.16
SA38_29	988	639.6209716796875	176.439528465271	0.00081120944	552.72
SA38_29	989	637.2750759124756	178.91427040100098	0.0032481242	553.28
SA38_29	990	637.617015838623	179.989914894104	0.0029090478	553.84
SA38_29	991	636.7534160614014	179.72911834716797	0.014706128	554.4
SA38_29	992	636.8930816650391	182.06604480743408	0.013598054	554.96
SA38_29	993	636.2091541290283	179.5442533493042	0.0062743966	555.52
SA38_29	994	637.4612808227539	179.4099998474121	0.0038374022	556.08
SA38_29	995	637.1804237365723	181.05126857757568	0.0042374968	556.64
SA38_29	996	636.0841274261475	179.3964385986328	0.0022837112	557.2
SA38_29	997	636.7359638214111	180.71617126464844	0.004086482	557.76
SA38_29	998	99.17211532592773	398.4963798522949	3.8948896e-05	558.32
SA38_29	999	630.2199363708496	176.97976112365723	0.030041387	558.88
SA38_29	1000	636.2912178039551	179.51286792755127	0.007363016	559.44
SA38_29	1001	636.6642951965332	178.66212844848633	0.007496118	560.0
SA38_29	1002	637.080192565918	179.1159152984619	0.011281094	560.56
SA38_29	1003	637.2811794281006	178.9716911315918	0.0044505023	561.12
SA38_29	1004	99.28731322288513	397.4462699890137	4.5818055e-05	561.68
SA38_29	1005	628.9745330810547	189.66166019439697	0.008554237	562.24
SA38_29	1006	636.7218494415283	178.49361419677734	0.012904027	562.8
SA38_29	1007	636.4574432373047	179.10080909729004	0.025121398	563.36
SA38_29	1008	636.9632720947266	179.94054794311523	0.004075174	563.92
SA38_29	1009	100.89361667633057	397.76610374450684	0.0002300202	564.48
SA38_29	1010	100.37472248077393	397.6864814758301	0.0011846569	565.04
SA38_29	1011	639.0844345092773	176.80901527404785	0.0017193732	565.6
SA38_29	1012	628.179931640625	177.03743934631348	0.008859356	566.16
SA38_29	1013	99.10063743591309	396.9810104370117	0.00016457746	566.72
SA38_29	1014	100.0605821609497	398.8499164581299	0.00029186855	567.28
SA38_29	1015	636.7960929870605	181.7996120452881	0.0056419196	567.84
SA38_29	1016	636.4438056945801	179.1665267944336	0.004111946	568.4
SA38_29	1017	98.84347915649414	397.981481552124	8.283977e-05	568.96
SA38_29	1018	629.2843818664551	176.3129425048828	0.0014684274	569.52
SA38_29	1019	635.685396194458	180.7485580444336	0.03274614	570.08
SA38_29	1020	637.1325492858887	179.0614128112793	0.0028616537	570.64
SA38_29	1021	100.2982497215271	398.8732051849365	0.00013020937	571.2
SA38_29	1022	98.05151224136353	401.6578674316406	0.0017358507	571.76
SA38_29	1023	100.57129859924316	395.1138496398926	0.000119681856	572.32
SA38_29	1024	99.84467625617981	401.1273765563965	5.0403567e-05	572.88
SA38_29	1025	99.57280158996582	398.85807037353516	3.7439026e-05	573.44
SA38_29	1026	95.3586220741272	396.46894454956055	0.007397116	574.0
SA38_29	1027	95.79237699508667	390.43115615844727	0.0012686289	574.56
SA38_29	1028	99.7088372707367	392.850980758667	0.0005964013	575.12
SA38_29	1029	99.17706847190857	395.7996654510498	0.00033749998	575.68
SA38_29	1030	99.40989017486572	395.7125759124756	0.00018032848	576.24
SA38_29	1031	636.7413520812988	178.92826080322266	0.0029074494	576.8
SA38_29	1032	629.4847965240479	176.01001739501953	0.0014031267	577.36
SA38_29	1033	636.7637634277344	178.4505558013916	0.010538172	577.92
SA38_29	1034	99.8065710067749	399.10162925720215	0.0022284663	578.48
SA38_29	1035	636.7792129516602	179.47972297668457	0.057909697	579.04
SA38_29	1036	636.8087768554688	179.0218162536621	0.008107918	579.6
SA38_29	1037	97.0116376876831	399.7405242919922	2.9937966e-05	580.16
SA38_29	1038	97.10999727249146	401.2016201019287	0.0021213952	580.72
SA38_29	1039	627.4028778076172	176.57052040100098	0.025746034	581.28
SA38_29	1040	98.25043678283691	403.30284118652344	0.0009546972	581.84
SA38_29	1041	96.58070206642151	402.41369247436523	0.031610463	582.4
SA38_29	1042	96.57593965530396	402.2266960144043	0.0147145605	582.96
SA38_29	1043	96.68371677398682	403.81911277770996	0.0030707447	583.52
SA38_29	1044	96.87362313270569	402.73767471313477	0.0008230154	584.08
SA38_29	1045	98.10096621513367	403.09521675109863	0.011026142	584.64
SA38_29	1046	100.44112205505371	398.98956298828125	0.00028591292	585.2
SA38_29	1047	628.529167175293	177.43080139160156	0.00071048585	585.76
SA38_29	1048	98.96203279495239	398.5368061065674	0.0001798247	586.32
SA38_29	1049	99.22049045562744	397.5900077819824	0.0006992026	586.88
SA38_29	1050	98.90653491020203	396.44142150878906	0.00012054925	587.44
SA38_29	1051	99.10368919372559	397.0063018798828	8.681755e-05	588.0
SA38_29	1052	100.32169818878174	395.6316089630127	6.5609696e-05	588.56
SA38_29	1053	635.7477188110352	179.1053867340088	0.005966188	589.12
SA38_29	1054	100.47997236251831	398.3901786804199	0.00022147402	589.68
SA38_29	1055	100.45431852340698	399.7290802001953	0.0009952665	590.24
SA38_29	1056	99.50295686721802	399.78281021118164	2.993494e-05	590.8
SA38_29	1057	100.63285827636719	401.30224227905273	1.754059e-05	591.36
SA38_29	1058	636.1435413360596	181.12953186035156	0.0024928404	591.92
SA38_29	1059	491.40405654907227	37.51156568527222	5.3497348e-05	592.48
SA38_29	1060	98.04458022117615	402.1017551422119	0.0018566507	593.04
SA38_29	1061	100.88406801223755	398.499813079834	0.00036531404	593.6
SA38_29	1062	637.2045516967773	179.89863395690918	0.006497267	594.16
SA38_29	1063	637.0607852935791	181.16210460662842	0.0052404692	594.72
SA38_29	1064	100.4790186882019	400.10467529296875	0.0011122974	595.28
SA38_29	1065	636.0590934753418	180.88030815124512	0.004633741	595.84
SA38_29	1066	637.2705459594727	181.1620330810547	0.004734659	596.4
SA38_29	1067	99.55810308456421	399.36933517456055	0.0035771364	596.96
SA38_29	1068	636.5817546844482	179.55133438110352	0.0022019448	597.52
SA38_29	1069	100.70904493331909	397.5629425048828	7.919353e-05	598.08
SA38_29	1070	637.211799621582	180.47412872314453	0.0007712099	598.64
SA38_29	1071	99.33851957321167	401.2277412414551	0.001740513	599.2
SA38_29	1072	100.83699226379395	401.51973724365234	0.00015566884	599.76
SA38_29	1073	641.4488792419434	195.08076667785645	0.01537904	600.32
SA38_29	1074	98.75280261039734	398.9227867126465	2.4245797e-05	600.88
SA38_29	1075	638.2594108581543	195.94754219055176	0.00016770774	601.44
SA38_29	1076	100.2569317817688	398.8267135620117	0.00011021634	602.0
SA38_29	1077	94.92713212966919	398.1859016418457	0.00015428524	602.56
SA38_29	1078	627.9736518859863	177.80436515808105	0.0021897918	603.12
SA38_29	1079	98.6572265625	398.7557601928711	0.00012363815	603.68
SA38_29	1080	100.48156976699829	401.3840675354004	0.0019963137	604.24
SA38_29	1081	629.0674209594727	175.46985626220703	0.0018014886	604.8
SA38_29	1082	96.65679931640625	400.4491710662842	0.0023423478	605.36
SA38_29	1083	637.0097160339355	179.46488857269287	0.0032012463	605.92
SA38_29	1084	636.6496562957764	178.16104888916016	0.01534148	606.48
SA38_29	1085	637.6214981079102	178.7798023223877	0.0017608115	607.04
SA38_29	1086	100.53898096084595	396.89849853515625	0.00016332137	607.6
SA38_29	1087	637.3415946960449	180.4419708251953	0.0036648507	608.16
SA38_29	1088	636.8840217590332	179.38450813293457	0.0022633206	608.72
SA38_29	1089	98.72446656227112	397.3417282104492	0.000118916825	609.28
SA38_29	1090	100.28131008148193	397.1414566040039	4.4538854e-05	609.84
SA38_29	1091	639.2938613891602	176.89212799072266	0.00087272463	610.4
SA38_29	1092	635.8990669250488	179.36503887176514	0.01546631	610.96
SA38_29	1093	637.8728866577148	177.3427677154541	0.04266035	611.52
SA38_29	1094	636.2031936645508	181.46219730377197	0.044899587	612.08
SA38_29	1095	636.1207485198975	180.92931747436523	0.01112696	612.64
SA38_29	1096	99.87972974777222	397.1031188964844	3.2816923e-05	613.2
SA38_29	1097	636.3544464111328	181.06029510498047	0.004242512	613.76
SA38_29	1098	636.3719940185547	179.7154998779297	0.0022124168	614.32
SA38_29	1099	636.0859870910645	179.8615264892578	0.00840617	614.88
SA38_29	1100	637.8496170043945	179.55187797546387	0.0014194653	615.44
SA38_29	1101	100.84843635559082	399.4130516052246	0.0001725546	616.0
SA38_29	1102	638.9842987060547	177.39563941955566	0.0006677569	616.56
SA38_29	1103	628.6707878112793	176.3005828857422	0.00092676666	617.12
SA38_29	1104	97.70486354827881	402.06539154052734	0.00028989647	617.68
SA38_29	1105	96.34244441986084	400.3411388397217	0.00021253183	618.24
SA38_29	1106	100.50643682479858	400.67710876464844	9.110122e-06	618.8
SA38_29	1107	636.3902568817139	179.73186492919922	0.0013632682	619.36
SA38_29	1108	97.82497882843018	398.1302261352539	5.592395e-05	619.92
SA38_29	1109	636.8074893951416	179.8180389404297	0.002583913	620.48
SA38_29	1110	636.7581844329834	177.69404411315918	0.009284574	621.04
SA38_29	1111	100.31596422195435	398.8381004333496	2.57143e-05	621.6
SA38_29	1112	99.79430437088013	399.3397521972656	2.9842959e-05	622.16
SA38_29	1113	99.7937023639679	398.3152198791504	2.1893296e-05	622.72
SA38_29	1114	629.1705131530762	175.21525382995605	0.001882014	623.28
SA38_29	1115	99.65403079986572	399.70001220703125	6.6140834e-05	623.84
SA38_29	1116	635.2841377258301	179.74348068237305	0.014198653	624.4
SA38_29	1117	637.2416496276855	178.2857894897461	0.00507969	624.96
SA38_29	1118	629.1187286376953	175.72083950042725	0.002841392	625.52
SA38_29	1119	635.447883605957	182.76060104370117	0.01897422	626.08
SA38_29	1120	628.5651206970215	175.83144664764404	0.0024562306	626.64
SA38_29	1121	637.589168548584	180.40740966796875	0.0031387918	627.2
SA38_29	1122	629.5189380645752	177.23957061767578	0.024700055	627.76
SA38_29	1123	100.09160041809082	397.07164764404297	4.4612865e-05	628.32
SA38_29	1124	629.5641422271729	174.89323139190674	0.0024276357	628.88
SA38_29	1125	635.9336853027344	179.5938205718994	0.0023385333	629.44
SA38_29	1126	100.08394718170166	398.080358505249	2.591202e-05	630.0
SA38_29	1127	637.5465393066406	178.36441040039062	0.016530277	630.56
SA38_29	1128	636.963701248169	179.40231800079346	0.0066043283	631.12
SA38_29	1129	628.2116413116455	180.97678184509277	0.055549227	631.68
SA38_29	1130	100.92504024505615	397.72979736328125	1.6118323e-05	632.24
SA38_29	1131	666.9687271118164	369.34919357299805	3.5193974e-05	632.8
SA38_29	1132	640.6397819519043	190.1107692718506	0.00014344986	633.36
SA38_29	1133	637.1811866760254	178.89719009399414	0.0016146394	633.92
SA38_29	1134	640.9585952758789	189.4141960144043	0.00021306786	634.48
SA38_29	1135	637.1906280517578	181.09542846679688	0.0013898064	635.04
SA38_29	1136	639.667797088623	176.92391395568848	0.0006495462	635.6
SA38_29	1137	636.5954399108887	179.63802337646484	0.0038906734	636.16
SA38_29	1138	102.76453495025635	397.81765937805176	2.1239019e-05	636.72
SA38_29	1139	666.8904304504395	360.3769111633301	6.6037916e-05	637.28
SA38_29	1140	629.2098045349121	178.4428310394287	0.05677826	637.84
SA38_29	1141	629.4087409973145	175.1416826248169	0.0028647764	638.4
SA38_29	1142	637.0386123657227	180.13346672058105	0.0032863424	638.96
SA38_29	1143	100.31877756118774	394.2667579650879	0.00010779208	639.52
SA38_29	1144	99.74855184555054	396.5702247619629	0.00010420598	640.08
SA38_29	1145	491.6438579559326	35.79044580459595	0.00013571205	640.64
SA38_29	1146	98.30573201179504	395.9274101257324	0.000111685986	641.2
SA38_29	1147	635.5754852294922	179.77294921875	0.0051272665	641.76
SA38_29	1148	629.4137477874756	175.50124168395996	0.0009451899	642.32
SA38_29	1149	637.8475189208984	195.2173376083374	0.00015478506	642.88
SA38_29	1150	628.4392356872559	177.8059959411621	0.017470587	643.44
SA38_29	1151	498.71506690979004	36.53359651565552	0.00023618354	644.0
SA38_29	1152	97.46021032333374	400.0920295715332	0.00034528383	644.56
SA38_29	1153	99.84937906265259	400.1278495788574	0.0048236726	645.12
SA38_29	1154	100.75294971466064	397.15155601501465	0.00012286668	645.68
SA38_29	1155	637.7113342285156	180.93698501586914	0.0026701344	646.24
SA38_29	1156	637.1762275695801	180.27371406555176	0.0011399622	646.8
SA38_29	1157	100.10600090026855	394.77333068847656	9.179427e-05	647.36
SA38_29	1158	636.1993789672852	180.60490608215332	0.005993861	647.92
SA38_29	1159	99.3181586265564	396.00128173828125	0.00017406486	648.48
SA38_29	1160	101.91789865493774	395.25890350341797	5.476771e-05	649.04
SA38_29	1161	629.256534576416	176.2895393371582	0.0006558351	649.6
SA38_29	1162	635.5252742767334	180.31434059143066	0.028607145	650.16
SA38_29	1163	100.59707164764404	396.417760848999	0.00023905764	650.72
SA38_29	1164	636.9205474853516	180.14107704162598	0.0018818419	651.28
SA38_29	1165	636.4430904388428	179.66776371002197	0.0023101268	651.84
SA38_29	1166	636.9691848754883	178.84966850280762	0.0024811295	652.4
SA38_29	1167	636.1191272735596	179.75114822387695	0.011815269	652.96
SA38_29	1168	98.05847406387329	398.83655548095703	0.00011190741	653.52
SA38_29	1169	636.7144584655762	179.80161666870117	0.0032610528	654.08
SA38_29	1170	636.9604110717773	179.7837209701538	0.0075385207	654.64
SA38_29	1171	636.064338684082	179.3103790283203	0.0066105807	655.2
SA38_29	1172	100.49954652786255	399.62276458740234	0.001094824	655.76
SA38_29	1173	100.62652826309204	400.4466247558594	0.00025536088	656.32
SA38_29	1174	96.36775255203247	399.9286079406738	4.0353152e-05	656.88
SA38_29	1175	628.8374423980713	176.34455680847168	0.002241104	657.44
SA38_29	1176	637.591552734375	182.63511657714844	0.0020926353	658.0
SA38_29	1177	98.9902138710022	402.33381271362305	6.012042e-05	658.56
SA38_29	1178	637.4695777893066	180.675687789917	0.009409229	659.12
SA38_29	1179	638.005256652832	195.19678115844727	0.0001496542	659.68
SA38_29	1180	97.01623916625977	404.5361137390137	0.00012910839	660.24
SA38_29	1181	635.5154037475586	180.91197967529297	0.010990793	660.8
SA38_29	1182	640.7871246337891	189.16869163513184	0.0002845342	661.36
SA38_29	1183	629.8557281494141	189.63801383972168	0.0003535486	661.92
SA38_29	1184	94.23736333847046	406.0137748718262	2.5349878e-05	662.48
SA38_29	1185	636.1000061035156	179.38459396362305	0.0014556381	663.04
SA38_29	1186	629.9859523773193	189.6355962753296	0.00029544515	663.6
SA38_29	1187	636.5672588348389	179.506573677063	0.0017673731	664.16
SA38_29	1188	98.81246089935303	406.5652084350586	6.051223e-05	664.72
SA38_29	1189	99.99014139175415	400.587100982666	0.001399197	665.28
SA38_29	1190	97.34009504318237	402.13645935058594	0.00034489002	665.84
SA38_29	1191	97.25623726844788	403.0180263519287	0.0006969367	666.4
SA38_29	1192	100.2994179725647	400.3459167480469	0.00052428944	666.96
SA38_29	1193	639.0460014343262	175.7918643951416	0.010755109	667.52
SA38_29	1194	99.40639138221741	399.20202255249023	0.00010068423	668.08
SA38_29	1195	636.1120223999023	181.1171579360962	0.0039801067	668.64
SA38_29	1196	640.6721115112305	189.01485443115234	0.00025019105	669.2
SA38_29	1197	637.2554779052734	179.55084800720215	0.0062269345	669.76
SA38_29	1198	639.9729251861572	189.1559600830078	0.00020839213	670.32
SA38_29	1199	100.04565715789795	400.64234733581543	3.496462e-05	670.88
SA38_29	1200	636.1837387084961	179.10598754882812	0.0023063316	671.44
SA38_29	1201	627.9745101928711	178.20136070251465	0.02776049	672.0
SA38_29	1202	636.2249851226807	182.28066444396973	0.0071923407	672.56
SA38_29	1203	636.7676258087158	178.5684299468994	0.0097528165	673.12
SA38_29	1204	628.5703659057617	175.7409381866455	0.0015874292	673.68
SA38_29	1205	636.41357421875	181.17207527160645	0.010384478	674.24
SA38_29	1206	487.45975494384766	35.90521574020386	0.00023638204	674.8
SA38_29	1207	628.1058311462402	177.3028564453125	0.001296348	675.36
SA38_29	1208	628.7398338317871	176.24276161193848	0.0016941886	675.92
SA38_29	1209	637.592887878418	181.45030975341797	0.0058210744	676.48
SA38_29	1210	636.18483543396	181.14961624145508	0.002906565	677.04
SA38_29	1211	499.4087219238281	35.854904651641846	0.00029458277	677.6
SA38_29	1212	101.14831924438477	400.21493911743164	0.00061138195	678.16
SA38_29	1213	96.80299758911133	400.62103271484375	0.00030734343	678.72
SA38_29	1214	635.9342575073242	179.8310136795044	0.0059761764	679.28
SA38_29	1215	100.53898096084595	400.76202392578125	0.00080067513	679.84
SA38_29	1216	96.67683243751526	400.7962417602539	0.0008441025	680.4
SA38_29	1217	636.7527961730957	180.04437446594238	0.0010829552	680.96
SA38_29	1218	100.70207118988037	401.2599563598633	0.0008026605	681.52
SA38_29	1219	628.800630569458	176.93255424499512	0.00044838034	682.08
SA38_29	1220	629.589033126831	176.7540979385376	0.02346612	682.64
SA38_29	1221	636.8350505828857	179.88304138183594	0.008162967	683.2
SA38_29	1222	637.0572090148926	178.03572177886963	0.0030726022	683.76
SA38_29	1223	636.9166374206543	179.62726593017578	0.0035974856	684.32
SA38_29	1224	98.3289361000061	403.0777359008789	0.0010255323	684.88
SA38_29	1225	100.56428909301758	399.7797203063965	0.00051851646	685.44
SA38_29	1226	638.7413024902344	177.4204444885254	0.00088430964	686.0
SA38_29	1227	636.8423461914062	180.06895065307617	0.00700829	686.56
SA38_29	1228	629.1513442993164	175.76889038085938	0.0015552649	687.12
SA38_29	1229	639.2892837524414	176.01428031921387	0.003252462	687.68
SA38_29	1230	636.2852096557617	178.01074504852295	0.010579505	688.24
SA38_29	1231	636.5023136138916	179.20223236083984	0.0024067503	688.8
SA38_29	1232	99.72673654556274	400.1683044433594	3.7597885e-05	689.36
SA38_29	1233	639.1071319580078	176.15633010864258	0.010887903	689.92
SA38_29	1234	96.53369188308716	399.7148323059082	0.0026099377	690.48
SA38_29	1235	100.55131912231445	399.58751678466797	4.1846964e-05	691.04
SA38_29	1236	99.25237894058228	398.8926315307617	4.0503357e-05	691.6
SA38_29	1237	637.9191398620605	181.53634071350098	0.006164249	692.16
SA38_29	1238	97.05369472503662	394.1463088989258	0.0020364153	692.72
SA38_29	1239	99.94802474975586	399.2896270751953	0.0006550542	693.28
SA38_29	1240	99.73353147506714	398.4843635559082	0.0010635434	693.84
SA38_29	1241	638.0091190338135	196.74088954925537	0.00014851568	694.4
SA38_29	1242	97.1348762512207	396.10742568969727	0.00017866012	694.96
SA38_29	1243	100.08611679077148	397.15158462524414	7.956944e-05	695.52
SA38_29	1244	639.3230438232422	177.9763412475586	0.0013122214	696.08
SA38_29	1245	635.8398914337158	179.19769763946533	0.010384384	696.64
SA38_29	1246	636.8391036987305	179.5865535736084	0.008495575	697.2
SA38_29	1247	637.0732307434082	180.0139617919922	0.004108495	697.76
SA38_29	1248	637.3435020446777	180.25915145874023	0.0016558573	698.32
SA38_29	1249	100.26307106018066	399.3467903137207	0.0005864716	698.88
SA38_29	1250	99.6201753616333	398.4167289733887	0.0010544218	699.44
SA38_29	1251	630.3806304931641	177.02324867248535	0.013467915	700.0
SA38_29	1252	636.3906383514404	181.4225149154663	0.007894562	700.56
SA38_29	1253	637.1007919311523	181.46973609924316	0.01885927	701.12
SA38_29	1254	635.795783996582	180.06494522094727	0.015448417	701.68
SA38_29	1255	636.9889259338379	180.62936782836914	0.013595719	702.24
SA38_29	1256	631.0037612915039	174.83759880065918	0.052539747	702.8
SA38_29	1257	99.56269264221191	395.90352058410645	9.512402e-05	703.36
SA38_29	1258	99.60054755210876	398.3906364440918	2.111659e-05	703.92
SA38_29	1259	99.73353743553162	396.80912017822266	0.00013706445	704.48
SA38_29	1260	99.08961057662964	399.07087326049805	0.00011672707	705.04
SA38_29	1261	99.15082454681396	399.38215255737305	6.791484e-05	705.6
SA38_29	1262	100.97125768661499	401.91601753234863	0.0047734505	706.16
SA38_29	1263	636.9735240936279	179.8766040802002	0.002941084	706.72
SA38_29	1264	639.547872543335	176.82254791259766	0.00044077515	707.28
SA38_29	1265	636.402416229248	179.94877338409424	0.002537244	707.84
SA38_29	1266	637.9439353942871	196.0945987701416	0.00021599226	708.4
SA38_29	1267	635.3945255279541	180.72455406188965	0.01825991	708.96
SA38_29	1268	498.885440826416	36.186944246292114	0.00010496031	709.52
SA38_29	1269	637.1194839477539	181.35068893432617	0.0010487778	710.08
SA38_29	1270	497.56364822387695	36.197612285614014	0.00012202148	710.64
SA38_29	1271	636.412525177002	180.23267269134521	0.0060302694	711.2
SA38_29	1272	100.55896043777466	396.60106658935547	4.382204e-05	711.76
SA38_29	1273	100.24027824401855	397.86895751953125	0.00035660298	712.32
SA38_29	1274	100.66769123077393	397.9244327545166	0.0001613592	712.88
SA38_29	1275	636.5658760070801	179.52032089233398	0.0025881722	713.44
SA38_29	1276	636.0748291015625	179.98363494873047	0.0016577598	714.0
SA38_29	1277	99.41513538360596	398.52006912231445	8.0272046e-05	714.56
SA38_29	1278	636.9195938110352	180.86769104003906	0.0010919361	715.12
SA38_29	1279	100.75054168701172	399.3014430999756	1.4602266e-05	715.68
SA38_29	1280	636.9356155395508	180.11956214904785	0.0017326451	716.24
SA38_29	1281	99.3415355682373	398.89881134033203	3.7503058e-05	716.8
SA38_29	1282	629.1069984436035	176.33083820343018	0.0013916793	717.36
SA38_29	1283	100.85506439208984	399.7564888000488	0.00014706922	717.92
SA38_29	1284	639.0955448150635	177.71538734436035	0.00079653796	718.48
SA38_29	1285	627.8068542480469	177.8533172607422	0.0025226574	719.04
SA38_29	1286	636.8560314178467	178.21054458618164	0.0034302068	719.6
SA38_29	1287	99.79549646377563	398.9586639404297	0.00047603648	720.16
SA38_29	1288	100.07858276367188	397.55950927734375	0.00035411565	720.72
SA38_29	1289	100.76653957366943	397.32255935668945	3.9088955e-05	721.28
SA38_29	1290	628.9189338684082	177.22661018371582	0.024512526	721.84
SA38_29	1291	636.3815307617188	179.15888786315918	0.0046972865	722.4
SA38_29	1292	635.9501838684082	180.64702033996582	0.008186612	722.96
SA38_29	1293	636.6168975830078	179.61298942565918	0.0023067486	723.52
SA38_29	1294	630.243968963623	176.22955799102783	0.037045855	724.08
SA38_29	1295	636.6476058959961	179.3063449859619	0.004500787	724.64
SA38_29	1296	100.68705081939697	400.08018493652344	0.00017600147	725.2
SA38_29	1297	639.5753860473633	176.27546310424805	0.0006610586	725.76
SA38_29	1298	100.95764398574829	397.05591201782227	3.151799e-05	726.32
SA38_29	1299	628.0992984771729	176.27217292785645	0.00033691942	726.88
SA38_29	1300	98.64903688430786	398.0719470977783	4.384662e-05	727.44
SA38_29	1301	99.74831342697144	397.294864654541	3.6846835e-05	728.0
SA38_29	1302	640.821361541748	188.91145706176758	0.00018345437	728.56
SA38_29	1303	100.43801069259644	397.9146480560303	2.168544e-05	729.12
SA38_29	1304	99.42679405212402	399.0805149078369	0.00014004971	729.68
SA38_29	1305	100.0908613204956	396.87875747680664	9.48987e-05	730.24
SA38_29	1306	636.2547874450684	180.80265998840332	0.0028305708	730.8
SA38_29	1307	640.0612831115723	189.23792839050293	0.00013319845	731.36
SA38_29	1308	97.20155596733093	397.14025497436523	0.00017883144	731.92
SA38_29	1309	100.80177783966064	397.0265007019043	3.1646203e-05	732.48
SA38_29	1310	629.5580863952637	175.74108123779297	0.09902954	733.04
SA38_29	1311	636.780309677124	179.38432216644287	0.0034763797	733.6
SA38_29	1312	638.0985260009766	178.34630012512207	0.0006064169	734.16
SA38_29	1313	101.20418071746826	399.03127670288086	0.00029689082	734.72
SA38_29	1314	640.7715797424316	189.61169242858887	0.00048091984	735.28
SA38_29	1315	99.63047504425049	400.4582691192627	6.400505e-05	735.84
SA38_29	1316	636.0597610473633	179.6169948577881	0.008492399	736.4
SA38_29	1317	636.0980033874512	179.3492603302002	0.008706404	736.96
SA38_29	1318	96.77205085754395	399.0443801879883	0.00025417018	737.52
SA38_29	1319	640.0189399719238	176.92500114440918	0.0014535644	738.08
SA38_29	1320	99.58329200744629	397.2505474090576	2.8158865e-05	738.64
SA38_29	1321	488.83776664733887	35.64707279205322	0.0001204711	739.2
SA38_29	1322	99.46348071098328	397.9464912414551	6.646816e-05	739.76
SA38_29	1323	490.3240203857422	35.66449284553528	3.7934846e-05	740.32
SA38_29	1324	636.7711067199707	179.70382690429688	0.0019687542	740.88
SA38_29	1325	95.62822580337524	397.4051570892334	0.0038999042	741.44
SA38_29	1326	95.71560025215149	393.2604503631592	0.0011889266	742.0
SA38_29	1327	98.7919569015503	396.21734619140625	0.00024000769	742.56
SA38_29	1328	488.9921188354492	35.57837247848511	0.00022762579	743.12
SA38_29	1329	99.83975887298584	396.5368366241455	0.00019588825	743.68
SA38_29	1330	97.03856706619263	396.8202495574951	0.000111848094	744.24
SA38_29	1331	99.59002733230591	397.21644401550293	4.650384e-05	744.8
SA38_29	1332	100.00574588775635	396.35098457336426	0.00017618282	745.36
SA38_29	1333	637.2513771057129	178.83500576019287	0.005278995	745.92
SA38_29	1334	639.5424842834473	176.92251205444336	0.00062074675	746.48
SA38_29	1335	99.5412290096283	396.4950370788574	7.58808e-05	747.04
SA38_29	1336	637.4497413635254	182.46153831481934	0.0014132572	747.6
SA38_29	1337	636.7462158203125	179.8408842086792	0.0027642103	748.16
SA38_29	1338	100.20153522491455	397.54852294921875	0.000391273	748.72
SA38_29	1339	636.4553451538086	178.97177696228027	0.010519051	749.28
SA38_29	1340	635.6653690338135	181.10026359558105	0.010719966	749.84
SA38_29	1341	636.2613677978516	179.7056007385254	0.0026956545	750.4
SA38_29	1342	100.3173828125	396.46568298339844	0.00021785889	750.96
SA38_29	1343	635.3132247924805	182.14967250823975	0.01972076	751.52
SA38_29	1344	99.93785619735718	398.71049880981445	0.0015147692	752.08
SA38_29	1345	636.2585067749023	178.96350860595703	0.010604195	752.64
SA38_29	1346	638.9229774475098	177.82095909118652	0.00048498684	753.2
SA38_29	1347	99.19909238815308	400.3103828430176	0.00019719555	753.76
SA38_29	1348	637.9730224609375	179.61748123168945	0.0014430534	754.32
SA38_29	1349	100.62930583953857	397.8211784362793	0.00031784255	754.88
SA38_29	1350	97.54002690315247	400.03332138061523	0.00074727094	755.44
SA38_29	1351	636.8646144866943	181.51373863220215	0.008505704	756.0
SA38_29	1352	100.43540000915527	400.4578399658203	0.00031312887	756.56
SA38_29	1353	637.1926784515381	181.51764392852783	0.0081885215	757.12
SA38_29	1354	639.5053386688232	178.02440643310547	0.00058648444	757.68
SA38_29	1355	100.30667781829834	399.71826553344727	0.00017438314	758.24
SA38_29	1356	636.5819931030273	180.18301963806152	0.005633825	758.8
SA38_29	1357	636.3132953643799	182.17769622802734	0.0037426373	759.36
SA38_29	1358	500.3636360168457	35.17649173736572	0.00030802723	759.92
SA38_29	1359	639.4687652587891	178.18754196166992	0.00043499708	760.48
SA38_29	1360	98.84561896324158	399.3775749206543	0.0003288171	761.04
SA38_29	1361	667.2216415405273	370.2111053466797	6.357825e-05	761.6
SA38_29	1362	667.5642013549805	371.01367950439453	2.9341687e-05	762.16
SA38_29	1363	100.63395500183105	400.1941967010498	0.00044487644	762.72
SA38_29	1364	99.86275434494019	398.25897216796875	3.1377367e-05	763.28
SA38_29	1365	100.79874992370605	398.4103202819824	1.571171e-05	763.84
SA38_29	1366	100.15021562576294	397.2093200683594	0.00012574812	764.4
SA38_29	1367	636.81640625	178.9021110534668	0.003255716	764.96
SA38_29	1368	100.87414979934692	397.4384307861328	2.894261e-05	765.52
SA38_29	1369	488.20295333862305	36.27305030822754	1.9900854e-05	766.08
SA38_29	1370	99.87410306930542	401.2859344482422	1.3751509e-05	766.64
SA38_29	1371	629.3495178222656	175.77713012695312	0.0025068447	767.2
SA38_29	1372	636.8236541748047	179.03709411621094	0.0028477856	767.76
SA38_29	1373	636.0531806945801	178.153338432312	0.0060814726	768.32
SA38_29	1374	636.1812591552734	179.7037410736084	0.0016616873	768.88
SA38_29	1375	636.6018295288086	180.58372020721436	0.0046506166	769.44
SA38_29	1376	637.3477935791016	179.29399967193604	0.0019056621	770.0
SA38_29	1377	637.5873565673828	180.6870460510254	0.0063757873	770.56
SA38_29	1378	628.9172172546387	176.47021293640137	0.0006513992	771.12
SA38_29	1379	496.9956398010254	34.9048376083374	0.0008318674	771.68
SA38_29	1380	99.77116584777832	398.57213973999023	3.9826067e-05	772.24
SA38_29	1381	636.6844177246094	179.86933708190918	0.0032264323	772.8
SA38_29	1382	99.90394711494446	396.6408348083496	0.00021390284	773.36
SA38_29	1383	637.0954990386963	179.52529907226562	0.0015461978	773.92
SA38_29	1384	99.62344169616699	399.02395248413086	0.000380122	774.48
SA38_29	1385	100.1094102859497	399.81422424316406	0.00040344984	775.04
SA38_29	1386	99.3610143661499	396.875638961792	8.755532e-05	775.6
SA38_29	1387	498.67329597473145	36.28420114517212	0.00051082094	776.16
SA38_29	1388	639.6060943603516	178.03728103637695	0.0009759063	776.72
SA38_29	1389	101.27264261245728	396.91137313842773	1.9696958e-05	777.28
SA38_29	1390	100.99031925201416	398.07437896728516	8.722391e-05	777.84
SA38_29	1391	636.5359306335449	179.8476505279541	0.0028631287	778.4
SA38_29	1392	99.23262596130371	399.4852924346924	0.00012075657	778.96
SA38_29	1393	100.14239549636841	399.82701301574707	2.6033984e-05	779.52
SA38_29	1394	100.24784803390503	399.0934467315674	5.0024555e-05	780.08
SA38_29	1395	636.5464210510254	182.6744556427002	0.007469851	780.64
SA38_29	1396	628.2805442810059	177.3768424987793	0.00072625355	781.2
SA38_29	1397	99.39029216766357	393.4439277648926	0.00034358486	781.76
SA38_29	1398	628.8835525512695	176.53268337249756	0.0014701994	782.32
SA38_29	1399	640.8161163330078	189.81841564178467	0.00018996233	782.88
SA38_29	1400	99.22425150871277	395.87751388549805	0.0001347745	783.44
SA38_29	1401	98.79708290100098	396.44588470458984	0.00018403307	784.0
SA38_29	1402	636.3585472106934	177.99669742584229	0.009181358	784.56
SA38_29	1403	636.7644309997559	180.57459354400635	0.006805107	785.12
SA38_29	1404	98.39349389076233	397.47631072998047	8.4962485e-05	785.68
SA38_29	1405	628.9374351501465	175.9295654296875	0.001481281	786.24
SA38_29	1406	636.7142677307129	182.14046001434326	0.0030883397	786.8
SA38_29	1407	637.8141403198242	195.00371932983398	0.00019222732	787.36
SA38_29	1408	100.00181198120117	396.5563774108887	4.240661e-05	787.92
SA38_29	1409	637.1386051177979	179.587140083313	0.0020856792	788.48
SA38_29	1410	637.7516269683838	194.59001541137695	0.0006635651	789.04
SA38_29	1411	99.2236852645874	398.8259696960449	8.1058875e-05	789.6
SA38_29	1412	637.2592926025391	183.34628105163574	0.0039445297	790.16
SA38_29	1413	100.96153020858765	396.2443256378174	0.00014210044	790.72
SA38_29	1414	637.8007888793945	180.44720649719238	0.0009303135	791.28
SA38_29	1415	638.2201671600342	195.77814102172852	0.0002163515	791.84
SA38_29	1416	627.729320526123	176.68840885162354	0.0010327878	792.4
SA38_29	1417	637.382984161377	181.28225326538086	0.0017707656	792.96
SA38_29	1418	99.1403579711914	399.05187606811523	6.0510614e-05	793.52
SA38_29	1419	636.3475799560547	180.17992973327637	0.002998983	794.08
SA38_29	1420	636.2056732177734	183.43914985656738	0.0059631206	794.64
SA38_29	1421	100.01060962677002	400.1307964324951	0.00022944021	795.2
SA38_29	1422	98.95380139350891	396.68357849121094	0.00021423268	795.76
SA38_29	1423	478.30238342285156	35.26646018028259	8.878419e-05	796.32
SA38_29	1424	628.5347938537598	175.02751350402832	0.011255137	796.88
SA38_29	1425	98.15876483917236	402.5031280517578	2.245331e-05	797.44
SA38_29	1426	99.13519024848938	400.6042957305908	2.8088356e-05	798.0
SA38_29	1427	99.96016025543213	396.8712043762207	5.745199e-05	798.56
SA38_29	1428	100.14923810958862	400.89025497436523	0.0008138426	799.12
SA38_29	1429	96.86537384986877	401.71485900878906	0.008208017	799.68
SA38_29	1430	97.46049642562866	403.370361328125	0.0088435095	800.24
SA38_29	1431	96.80135250091553	402.89560317993164	0.024911847	800.8
SA38_29	1432	97.3781168460846	403.2424736022949	0.03235313	801.36
SA38_29	1433	96.56598567962646	400.29327392578125	0.0007856536	801.92
SA38_29	1434	637.1333599090576	179.60668087005615	0.0054447334	802.48
SA38_29	1435	100.7878303527832	398.1434440612793	0.00012067462	803.04
SA38_29	1436	100.60166120529175	396.59302711486816	6.860195e-05	803.6
SA38_29	1437	637.6336097717285	179.4565773010254	0.0027409222	804.16
SA38_29	1438	100.02663135528564	401.40915870666504	0.009676053	804.72
SA38_29	1439	97.51362800598145	402.95860290527344	0.0023522682	805.28
SA38_29	1440	97.58592247962952	402.6876926422119	0.001586024	805.84
SA38_29	1441	637.185001373291	178.97006034851074	0.004961054	806.4
SA38_29	1442	99.34481978416443	405.7507610321045	0.001477471	806.96
SA38_29	1443	97.4536657333374	403.01279067993164	0.00079078367	807.52
SA38_29	1444	99.72241520881653	400.9467315673828	0.0002803494	808.08
SA38_29	1445	100.43909549713135	400.5860996246338	7.716097e-05	808.64
SA38_29	1446	640.1666641235352	177.10052490234375	0.00035299207	809.2
SA38_29	1447	638.2269382476807	194.2113447189331	0.00023162347	809.76
SA38_29	1448	637.1288299560547	180.88999271392822	0.005734313	810.32
SA38_29	1449	99.6306300163269	401.12606048583984	1.5125988e-05	810.88
SA38_29	1450	627.7704238891602	177.49411582946777	0.0008890184	811.44
SA38_29	1451	99.6984601020813	398.51932525634766	4.1705334e-05	812.0
SA38_29	1452	100.17180442810059	398.39229583740234	0.0005297003	812.56
SA38_29	1453	628.7847995758057	175.41914463043213	0.0014480822	813.12
SA38_29	1454	99.68305230140686	403.0342483520508	0.0013397856	813.68
SA38_29	1455	629.0606498718262	176.35791778564453	0.0007476517	814.24
SA38_29	1456	635.8089447021484	180.1618480682373	0.0067807664	814.8
SA38_29	1457	627.1360397338867	178.97543907165527	0.00066884514	815.36
SA38_29	1458	636.6475105285645	180.05624771118164	0.0016121432	815.92
SA38_29	1459	639.1952991485596	175.97638607025146	0.00575638	816.48
SA38_29	1460	636.9882583618164	176.78263664245605	0.041023728	817.04
SA38_29	1461	639.7927284240723	177.99004554748535	0.0023751368	817.6
SA38_29	1462	639.29443359375	178.27543258666992	0.0011091579	818.16
SA38_29	1463	637.4653816223145	179.91820335388184	0.0022033679	818.72
SA38_29	1464	636.8367195129395	179.68404293060303	0.0033647523	819.28
SA38_29	1465	99.36726093292236	398.4235382080078	0.00010640917	819.84
SA38_29	1466	637.6729011535645	178.10400009155273	0.0025306467	820.4
SA38_29	1467	97.92513251304626	398.270788192749	4.2527656e-05	820.96
SA38_29	1468	99.33610558509827	396.17563247680664	9.7102806e-05	821.52
SA38_29	1469	97.09346294403076	396.93323135375977	0.00043986138	822.08
SA38_29	1470	628.1306266784668	178.5541820526123	0.0010789678	822.64
SA38_29	1471	99.34751987457275	397.81179428100586	4.611679e-05	823.2
SA38_29	1472	636.5025520324707	177.853045463562	0.007659827	823.76
SA38_29	1473	636.4809036254883	179.79758262634277	0.008173351	824.32
SA38_29	1474	640.688419342041	189.20625686645508	0.00022609158	824.88
SA38_29	1475	636.4299774169922	179.96840000152588	0.002758341	825.44
SA38_29	1476	628.3786773681641	176.49782180786133	0.0020825616	826.0
SA38_29	1477	640.9378051757812	189.64971542358398	0.00026395053	826.56
SA38_29	1478	637.5529289245605	180.20509243011475	0.0029798227	827.12
SA38_29	1479	636.1771583557129	180.94735622406006	0.0019852612	827.68
SA38_29	1480	639.1861915588379	177.6057243347168	0.0014566934	828.24
SA38_29	1481	101.42565965652466	397.98757553100586	1.9512034e-05	828.8
SA38_29	1482	312.2556209564209	34.33237910270691	0.00017439245	829.36
SA38_29	1483	639.4885063171387	178.80254745483398	0.00038701395	829.92
SA38_29	1484	636.6433143615723	180.29515743255615	0.0014635427	830.48
SA38_29	1485	636.3368988037109	179.10919189453125	0.002559614	831.04
SA38_29	1486	637.0415687561035	181.6294240951538	0.0054492126	831.6
SA38_29	1487	99.4661033153534	398.51938247680664	3.8906022e-05	832.16
SA38_29	1488	99.59470629692078	398.4964942932129	5.5610602e-05	832.72
SA38_29	1489	100.23972988128662	396.4441108703613	5.065785e-05	833.28
SA38_29	1490	100.16872882843018	397.53533363342285	8.292274e-05	833.84
SA38_29	1491	639.9448394775391	178.26187133789062	0.00019801839	834.4
SA38_29	1492	101.46974325180054	397.0474433898926	4.7501653e-05	834.96
SA38_29	1493	639.8516654968262	177.7461576461792	0.0005526301	835.52
SA38_29	1494	100.14073848724365	396.7665481567383	4.907992e-05	836.08
SA38_29	1495	637.0071411132812	181.49537086486816	0.013207537	836.64
SA38_29	1496	637.4236106872559	179.57179069519043	0.008441272	837.2
SA38_29	1497	641.464900970459	189.82890129089355	0.00020298542	837.76
SA38_29	1498	99.08037185668945	396.63697242736816	0.00024797412	838.32
SA38_29	1499	637.0824813842773	179.8696804046631	0.0018858184	838.88
SA38_29	1500	636.5975379943848	180.09315490722656	0.021451112	839.44
SA38_29	1501	637.4163627624512	179.72179412841797	0.0030618068	840.0
SA38_29	1502	100.02100467681885	397.8413200378418	0.007948772	840.56
SA38_29	1503	498.94208908081055	36.68008804321289	0.00023642642	841.12
SA38_29	1504	637.1355056762695	181.8746280670166	0.015412377	841.68
SA38_29	1505	637.2063636779785	180.91140747070312	0.003971896	842.24
SA38_29	1506	637.5202178955078	180.47292709350586	0.0016695284	842.8
SA38_29	1507	100.38185119628906	400.65113067626953	1.1664691e-05	843.36
SA38_29	1508	636.9603157043457	180.9917449951172	0.0066435505	843.92
SA38_29	1509	637.1849060058594	179.72712993621826	0.003809402	844.48
SA38_29	1510	100.84197521209717	399.68719482421875	2.0833511e-05	845.04
SA38_29	1511	97.70669341087341	399.9949836730957	5.9048183e-05	845.6
SA38_29	1512	636.7511749267578	179.7809600830078	0.0025519317	846.16
SA38_29	1513	636.4344120025635	177.66806602478027	0.0073620747	846.72
SA38_29	1514	640.1551246643066	178.67002487182617	0.0011109493	847.28
SA38_29	1515	639.9435043334961	177.36059188842773	0.0011390994	847.84
SA38_29	1516	636.1485481262207	179.10193920135498	0.012330478	848.4
SA38_29	1517	100.13833045959473	397.0854949951172	4.5547953e-05	848.96
SA38_29	1518	99.55297708511353	399.09436225891113	4.579106e-05	849.52
SA38_29	1519	98.8378643989563	396.66712760925293	0.0002678886	850.08
SA38_29	1520	99.89185333251953	396.1871337890625	9.200301e-05	850.64
SA38_29	1521	636.936092376709	180.37928581237793	0.0022609269	851.2
SA38_29	1522	636.3163948059082	181.56018733978271	0.0032983692	851.76
SA38_29	1523	100.45679807662964	399.2203903198242	5.0700193e-05	852.32
SA38_29	1524	639.515495300293	177.3325538635254	0.0006816793	852.88
SA38_29	1525	636.1799716949463	180.7783842086792	0.0073960237	853.44
SA38_29	1526	628.9971351623535	177.1805191040039	0.0016818631	854.0
SA38_29	1527	640.4925346374512	187.84422397613525	0.0009945713	854.56
SA38_29	1528	638.1492614746094	179.72230911254883	0.0030266147	855.12
SA38_29	1529	96.19913101196289	396.29425048828125	0.0003540865	855.68
SA38_29	1530	636.5293502807617	177.60485172271729	0.020357745	856.24
SA38_29	1531	628.3514022827148	176.93761825561523	0.0010187547	856.8
SA38_29	1532	98.2499897480011	402.3138427734375	2.5308262e-05	857.36
SA38_29	1533	100.46087503433228	399.5642852783203	6.853015e-05	857.92
SA38_29	1534	501.19428634643555	36.38373613357544	0.00012020855	858.48
SA38_29	1535	100.1752257347107	399.3683052062988	0.00028557892	859.04
SA38_29	1536	636.5653991699219	178.94554138183594	0.003808805	859.6
SA38_29	1537	98.86719584465027	402.8260803222656	0.002466483	860.16
SA38_29	1538	628.239631652832	177.7893590927124	0.0007580818	860.72
SA38_29	1539	636.9780540466309	180.76769828796387	0.0014999949	861.28
SA38_29	1540	636.5232467651367	178.50726127624512	0.007870576	861.84
SA38_29	1541	636.1813545227051	180.73802947998047	0.002394596	862.4
SA38_29	1542	100.58234930038452	398.65962982177734	0.0001466399	862.96
SA38_29	1543	636.6716384887695	180.79569339752197	0.0019725366	863.52
SA38_29	1544	640.3766632080078	175.05895614624023	0.001983337	864.08
SA38_29	1545	636.7074966430664	181.05448722839355	0.0069153258	864.64
SA38_29	1546	635.701847076416	179.77134704589844	0.044397637	865.2
SA38_29	1547	636.8667602539062	181.35565280914307	0.0016991298	865.76
SA38_29	1548	636.9318008422852	179.2192840576172	0.0052837236	866.32
SA38_29	1549	636.7777824401855	180.60826778411865	0.0012578202	866.88
SA38_29	1550	629.2771339416504	187.9167652130127	0.004337614	867.44
SA38_29	1551	100.20608901977539	396.90688133239746	0.00029178231	868.0
SA38_29	1552	628.291130065918	177.52718925476074	0.0011353522	868.56
SA38_29	1553	637.9680633544922	179.62434768676758	0.0035327778	869.12
SA38_29	1554	665.9163475036621	359.3891143798828	0.00012654623	869.68
SA38_29	1555	637.5759124755859	180.66269874572754	0.00051641476	870.24
SA38_29	1556	635.5117797851562	183.02274227142334	0.010019722	870.8
SA38_29	1557	486.39259338378906	36.24481201171875	0.00012683979	871.36
SA38_29	1558	489.1033172607422	35.682735443115234	0.00034728472	871.92
SA38_29	1559	452.04381942749023	225.34980297088623	1.0625361e-05	872.48
SA38_29	1560	639.8722648620605	176.33322715759277	0.00062712975	873.04
SA38_29	1561	636.6464614868164	178.48660469055176	0.0106817335	873.6
SA38_29	1562	637.6338005065918	180.12272357940674	0.0013845948	874.16
SA38_29	1563	636.3129615783691	180.1574993133545	0.0061620357	874.72
SA38_29	1564	637.4707698822021	178.56204986572266	0.008329962	875.28
SA38_29	1565	636.2441062927246	179.4585657119751	0.008215623	875.84
SA38_29	1566	100.08695125579834	398.26586723327637	5.3810843e-05	876.4
SA38_29	1567	636.9886875152588	179.42072868347168	0.0057131457	876.96
SA38_29	1568	638.5666370391846	191.64419174194336	0.022458691	877.52
SA38_29	1569	636.7368698120117	180.19987106323242	0.0027242298	878.08
SA38_29	1570	635.9286308288574	181.24590396881104	0.0058630034	878.64
SA38_29	1571	635.6535911560059	179.2899227142334	0.007347193	879.2
SA38_29	1572	629.0746688842773	175.58778762817383	0.0007402903	879.76
SA38_29	1573	98.20448756217957	397.3871612548828	9.5199066e-05	880.32
SA38_29	1574	636.8542194366455	181.59215927124023	0.0012999139	880.88
SA38_29	1575	101.4916181564331	399.1119861602783	0.00022407364	881.44
SA38_29	1576	636.2583160400391	179.73589897155762	0.0197447	882.0
SA38_29	1577	636.8286609649658	179.86876487731934	0.005180415	882.56
SA38_29	1578	637.0730400085449	170.92486381530762	0.0020483872	883.12
SA38_29	1579	636.7518901824951	179.74592685699463	0.003519438	883.68
SA38_29	1580	99.52402114868164	396.5486812591553	0.0002641887	884.24
SA38_29	1581	636.6573333740234	181.33469581604004	0.003966469	884.8
SA38_29	1582	98.60003590583801	396.02685928344727	0.00023824691	885.36
SA38_29	1583	98.59800338745117	400.9684181213379	0.00042078516	885.92
SA38_29	1584	636.5818023681641	181.02822303771973	0.0043917	886.48
SA38_29	1585	99.41868782043457	397.1040630340576	7.510684e-05	887.04
SA38_29	1586	100.59882402420044	394.2378044128418	0.00023297564	887.6
SA38_29	1587	640.7946586608887	194.02361869812012	0.017711636	888.16
SA38_29	1588	637.1508121490479	183.2210111618042	0.0054540527	888.72
SA38_29	1589	100.61941146850586	397.40209579467773	0.00047549722	889.28
SA38_29	1590	99.48419332504272	397.42798805236816	0.0023713142	889.84
SA38_29	1591	99.57983493804932	397.21635818481445	0.0005041033	890.4
SA38_29	1592	637.9796028137207	177.18996047973633	0.008182619	890.96
SA38_29	1593	99.05620813369751	400.45772552490234	0.0015373755	891.52
SA38_29	1594	100.52199363708496	398.7796211242676	0.00025523873	892.08
SA38_29	1595	100.16329288482666	399.53996658325195	5.428497e-05	892.64
SA38_29	1596	100.20802021026611	396.1907386779785	0.00017033206	893.2
SA38_29	1597	637.1479988098145	178.74838829040527	0.004215804	893.76
SA38_29	1598	636.2383842468262	178.89688968658447	0.008956322	894.32
SA38_29	1599	98.57687950134277	397.5249481201172	0.0003773572	894.88
SA38_29	1600	636.8075370788574	179.06872272491455	0.0058598714	895.44
SA38_29	1601	636.0940933227539	180.21077156066895	0.011831459	896.0
SA38_29	1602	96.95277214050293	396.3805961608887	0.0005538888	896.56
SA38_29	1603	95.38686275482178	394.2516231536865	0.00189035	897.12
SA38_29	1604	640.1924133300781	191.70759201049805	0.029131297	897.68
SA38_29	1605	95.88751196861267	399.0277290344238	0.0011273888	898.24
SA38_29	1606	99.02783036231995	398.8161277770996	0.0008823255	898.8
SA38_29	1607	98.72453212738037	398.9809513092041	0.0049206913	899.36
SA38_29	1608	99.26385879516602	402.5416946411133	0.00088706164	899.92
SA38_29	1609	638.4966850280762	177.54255294799805	0.00024222455	900.48
SA38_29	1610	628.9833068847656	175.3088092803955	0.0042711413	901.04
SA38_29	1611	636.5006446838379	181.65591716766357	0.020595465	901.6
SA38_29	1612	636.8278980255127	180.72811603546143	0.0011968863	902.16
SA38_29	1613	636.1379146575928	181.5025520324707	0.0005341876	902.72
SA38_29	1614	100.755774974823	402.9810619354248	0.0077888523	903.28
SA38_29	1615	628.0209541320801	176.54138088226318	0.0014698249	903.84
SA38_29	1616	101.76377296447754	399.7939109802246	0.00010123946	904.4
SA38_29	1617	639.1307830810547	175.45586585998535	0.0018094082	904.96
SA38_29	1618	636.7138862609863	179.4521713256836	0.008961865	905.52
SA38_29	1619	101.08816623687744	399.1655731201172	0.00012473672	906.08
SA38_29	1620	635.4072093963623	181.18821144104004	0.003674359	906.64
SA38_29	1621	636.4871978759766	180.77075958251953	0.0037608107	907.2
SA38_29	1622	100.24511814117432	397.8115940093994	0.00037342642	907.76
SA38_29	1623	100.40355920791626	399.1366767883301	0.0001964717	908.32
SA38_29	1624	628.992748260498	188.88236045837402	0.0006978239	908.88
SA38_29	1625	629.6020030975342	177.86747932434082	0.010847451	909.44
SA38_29	1626	637.2572898864746	179.9421787261963	0.0021657704	910.0
SA38_29	1627	636.6351127624512	181.15087509155273	0.010917774	910.56
SA38_29	1628	635.4791641235352	182.90471076965332	0.021716254	911.12
SA38_29	1629	636.8526458740234	179.15599822998047	0.028829765	911.68
SA38_29	1630	630.8827877044678	177.99097537994385	0.06532217	912.24
SA38_29	1631	627.1804809570312	176.36667251586914	0.016348185	912.8
SA38_29	1632	636.7932319641113	179.76309299468994	0.0012769725	913.36
SA38_29	1633	99.90278482437134	399.6962642669678	6.0849827e-05	913.92
SA38_29	1634	638.6581420898438	175.84562301635742	0.0051637073	914.48
SA38_29	1635	639.3630504608154	177.31910705566406	0.0009722567	915.04
SA38_29	1636	628.3746719360352	177.71455764770508	0.009285943	915.6
SA38_29	1637	96.41672372817993	397.7431297302246	0.0010860095	916.16
SA38_29	1638	99.55036640167236	395.2376174926758	0.00019311336	916.72
SA38_29	1639	96.09601497650146	393.04161071777344	0.0007653127	917.28
SA38_29	1640	636.3751411437988	182.59077072143555	0.03303393	917.84
SA38_29	1641	97.77685403823853	397.61621475219727	0.0018986904	918.4
SA38_29	1642	637.1767044067383	179.01283264160156	0.001068777	918.96
SA38_29	1643	95.69113850593567	397.6544952392578	0.00032948863	919.52
SA38_29	1644	637.0681762695312	178.37847232818604	0.0020940886	920.08
SA38_29	1645	490.5055046081543	36.62074327468872	9.151938e-05	920.64
SA38_29	1646	100.40421485900879	395.16735076904297	7.302071e-05	921.2
SA38_29	1647	637.0226860046387	179.49528694152832	0.002033094	921.76
SA38_29	1648	636.6212844848633	178.7010097503662	0.0034483448	922.32
SA38_29	1649	499.2427349090576	36.189597845077515	0.00020441372	922.88
SA38_29	1650	635.9875679016113	180.60866832733154	0.010497746	923.44
SA38_29	1651	636.6744995117188	179.6808385848999	0.0062212665	924.0
SA38_29	1652	98.46429824829102	403.0126190185547	0.00016318781	924.56
SA38_29	1653	637.2358322143555	179.93903160095215	0.0044158204	925.12
SA38_29	1654	636.6427898406982	179.84201431274414	0.0039058863	925.68
SA38_29	1655	98.6424446105957	398.19671630859375	8.721917e-05	926.24
SA38_29	1656	100.59025287628174	398.9596366882324	0.0005858051	926.8
SA38_29	1657	636.8370056152344	180.11614322662354	0.0012662201	927.36
SA38_29	1658	98.4079122543335	403.51332664489746	0.0007676632	927.92
SA38_29	1659	100.20989179611206	399.9667453765869	0.0003603299	928.48
SA38_29	1660	100.48967599868774	398.92985343933105	0.00050485204	929.04
SA38_29	1661	637.4026775360107	181.9837188720703	0.00040522983	929.6
SA38_29	1662	100.85816383361816	399.0156841278076	0.000104598614	930.16
SA38_29	1663	629.2126655578613	176.08786582946777	0.00068269053	930.72
SA38_29	1664	636.36155128479	179.36877250671387	0.006753579	931.28
SA38_29	1665	99.192214012146	403.09919357299805	0.00067236787	931.84
SA38_29	1666	101.55915021896362	402.3691177368164	0.00018700727	932.4
SA38_29	1667	636.3921165466309	180.41410446166992	0.007451504	932.96
SA38_29	1668	99.97689723968506	399.1552734375	2.8446611e-05	933.52
SA38_29	1669	628.9046764373779	176.93572998046875	0.0009965175	934.08
SA38_29	1670	99.89916682243347	399.7935390472412	1.6431004e-05	934.64
SA38_29	1671	636.254072189331	180.4969596862793	0.00826947	935.2
SA38_29	1672	489.36767578125	35.22449970245361	0.0009939556	935.76
SA38_29	1673	99.10300374031067	398.6164855957031	8.115439e-05	936.32
SA38_29	1674	628.5238265991211	175.88327407836914	0.0018055841	936.88
SA38_29	1675	488.57340812683105	35.58051824569702	0.00010700779	937.44
SA38_29	1676	636.3929748535156	179.71939086914062	0.0016548802	938.0
SA38_29	1677	636.5281581878662	179.94483947753906	0.005992071	938.56
SA38_29	1678	635.9602451324463	180.97643852233887	0.0036519263	939.12
SA38_29	1679	637.7580642700195	195.9361982345581	0.000119110555	939.68
SA38_29	1680	636.1544609069824	181.31057739257812	0.0013850998	940.24
SA38_29	1681	98.77210855484009	397.75611877441406	0.0003192276	940.8
SA38_29	1682	636.6451263427734	176.85100078582764	0.077647425	941.36
SA38_29	1683	628.9614677429199	178.98088932037354	0.019291434	941.92
SA38_29	1684	641.1397933959961	189.41473960876465	0.00017781973	942.48
SA38_29	1685	96.70485258102417	400.62292098999023	0.0001267316	943.04
SA38_29	1686	477.6829719543457	35.92020034790039	8.1398146e-05	943.6
SA38_29	1687	637.3439788818359	179.75269317626953	0.0021943436	944.16
SA38_29	1688	628.8197040557861	175.57900428771973	0.0027921665	944.72
SA38_29	1689	641.618824005127	189.12755012512207	0.00022077997	945.28
SA38_29	1690	637.8355026245117	178.77004623413086	0.0031020981	945.84
SA38_29	1691	97.0933198928833	396.3022041320801	0.0027257563	946.4
SA38_29	1692	637.4513149261475	194.9776554107666	0.00047626114	946.96
SA38_29	1693	637.0111465454102	179.690580368042	0.001726533	947.52
SA38_29	1694	98.83933067321777	396.6642951965332	0.0001592239	948.08
SA38_29	1695	639.4330501556396	177.10412979125977	0.0007629171	948.64
SA38_29	1696	100.43936967849731	398.1574058532715	0.0003151976	949.2
SA38_29	1697	637.7055168151855	179.8300552368164	0.004833716	949.76
SA38_29	1698	638.9782905578613	175.6626319885254	0.0009905358	950.32
SA38_29	1699	637.2464179992676	179.51972007751465	0.0032195144	950.88
SA38_29	1700	636.1689567565918	180.6115436553955	0.03403808	951.44
SA38_29	1701	637.8643989562988	180.5053997039795	0.0036239952	952.0
SA38_29	1702	100.71697235107422	397.38813400268555	1.9572943e-05	952.56
SA38_29	1703	628.9663314819336	177.01330661773682	0.0009146398	953.12
SA38_29	1704	636.8851184844971	181.8498945236206	0.0038176915	953.68
SA38_29	1705	636.2058639526367	181.38336181640625	0.009083882	954.24
SA38_29	1706	101.01121664047241	396.96218490600586	5.4870172e-05	954.8
SA38_29	1707	101.25513076782227	397.73303031921387	3.6994927e-05	955.36
SA38_29	1708	637.2973918914795	178.74338150024414	0.0038083817	955.92
SA38_29	1709	636.9357109069824	179.2628002166748	0.0035484736	956.48
SA38_29	1710	99.71656203269958	395.79151153564453	0.00013435619	957.04
SA38_29	1711	628.2205581665039	176.41672611236572	0.0052542635	957.6
SA38_29	1712	635.902214050293	180.34472465515137	0.0031390125	958.16
SA38_29	1713	628.9294719696045	175.5538845062256	0.0033055423	958.72
SA38_29	1714	630.0283908843994	177.81678199768066	0.029249532	959.28
SA38_29	1715	629.4782161712646	188.25413703918457	0.0006298991	959.84
SA38_29	1716	97.16368913650513	397.5138759613037	7.3282165e-05	960.4
SA38_29	1717	636.5402221679688	178.77835750579834	0.007182116	960.96
SA38_29	1718	99.00020360946655	397.0480728149414	0.00015620739	961.52
SA38_29	1719	636.4170074462891	179.03449058532715	0.004597973	962.08
SA38_29	1720	98.89280200004578	398.1109142303467	8.8050074e-05	962.64
SA38_29	1721	637.0820999145508	179.09860610961914	0.004196294	963.2
SA38_29	1722	636.2195014953613	179.2877197265625	0.0046144584	963.76
SA38_29	1723	635.8700752258301	179.4935417175293	0.0058495305	964.32
SA38_29	1724	635.6075286865234	181.63335800170898	0.036381718	964.88
SA38_29	1725	637.1905326843262	179.42566394805908	0.0035466398	965.44
SA38_29	1726	634.5480918884277	182.99373149871826	0.018983928	966.0
SA38_29	1727	629.1628837585449	176.94076538085938	0.0014645403	966.56
SA38_29	1728	96.78564071655273	396.20716094970703	0.0014037136	967.12
SA38_29	1729	639.2427921295166	176.78568363189697	0.00083868037	967.68
SA38_29	1730	637.1128082275391	179.17256355285645	0.0028487945	968.24
SA38_29	1731	637.1434211730957	176.5542697906494	0.05511334	968.8
SA38_29	1732	637.1837615966797	178.29849243164062	0.0077064517	969.36
SA38_29	1733	636.9509696960449	181.44548892974854	0.0038172384	969.92
SA38_29	1734	636.0210418701172	180.49982070922852	0.001890403	970.48
SA38_29	1735	628.5317420959473	178.05785179138184	0.00027791274	971.04
SA38_29	1736	636.2578868865967	181.4163637161255	0.002163001	971.6
SA38_29	1737	635.1364612579346	179.295015335083	0.008908992	972.16
SA38_29	1738	636.6644859313965	179.95250701904297	0.0019660364	972.72
SA38_29	1739	498.557186126709	36.5688157081604	0.00021741442	973.28
SA38_29	1740	636.1136436462402	179.62815284729004	0.0022302312	973.84
SA38_29	1741	636.0640525817871	180.24581909179688	0.0027994635	974.4
SA38_29	1742	100.16182661056519	397.2190475463867	5.2357966e-05	974.96
SA38_29	1743	628.4082889556885	176.6751766204834	0.0006253596	975.52
SA38_29	1744	636.3940715789795	179.8312282562256	0.009725178	976.08
SA38_29	1745	100.5382776260376	395.51822662353516	0.00010692558	976.64
SA38_29	1746	100.43790340423584	395.72230339050293	9.9690566e-05	977.2
SA38_29	1747	631.884765625	189.6318769454956	0.15903735	977.76
SA38_29	1748	101.39120817184448	395.7608985900879	3.807111e-05	978.32
SA38_29	1749	98.85498285293579	395.41574478149414	0.00015703414	978.88
SA38_29	1750	100.99403858184814	397.2513198852539	0.00012680292	979.44
SA38_29	1751	637.8355979919434	179.3772554397583	0.0020343543	980.0
SA38_29	1752	637.2723579406738	179.0712547302246	0.003527796	980.56
SA38_29	1753	637.080717086792	180.97075939178467	0.0014581464	981.12
SA38_29	1754	656.8453311920166	359.5140838623047	7.73593e-05	981.68
SA38_29	1755	637.2386932373047	179.95230674743652	0.003966778	982.24
SA38_29	1756	628.7040710449219	177.62128829956055	0.00079873414	982.8
SA38_29	1757	636.2446784973145	180.89527130126953	0.0061226855	983.36
SA38_29	1758	96.51761054992676	398.23110580444336	0.0026471347	983.92
SA38_29	1759	636.4000797271729	179.4523000717163	0.0023645149	984.48
SA38_29	1760	638.2734775543213	194.77778434753418	0.00046320306	985.04
SA38_29	1761	100.28054714202881	395.6362724304199	0.00027186133	985.6
SA38_29	1762	636.9773864746094	181.90046310424805	0.006656084	986.16
SA38_29	1763	636.9186401367188	179.99829769134521	0.011970852	986.72
SA38_29	1764	636.5452766418457	179.29195404052734	0.0055284835	987.28
SA38_29	1765	638.9957427978516	178.42206001281738	0.0008490667	987.84
SA38_29	1766	99.76446628570557	398.2297897338867	4.5052715e-05	988.4
SA38_29	1767	99.54581260681152	401.011905670166	0.00021933894	988.96
SA38_29	1768	98.69132041931152	403.0731010437012	8.0455044e-05	989.52
SA38_29	1769	100.5435585975647	402.9930782318115	0.00012339812	990.08
SA38_29	1770	99.28895831108093	399.36558723449707	4.3759734e-05	990.64
SA38_29	1771	99.47048425674438	398.4712886810303	8.176222e-05	991.2
SA38_29	1772	100.12179613113403	395.4425525665283	0.00022906838	991.76
SA38_29	1773	98.96334409713745	396.77727699279785	0.00036273734	992.32
SA38_29	1774	637.8065586090088	194.75727081298828	0.00020921737	992.88
SA38_29	1775	639.3354415893555	176.1548137664795	0.0011936483	993.44
SA38_29	1776	630.6427955627441	177.50770568847656	0.04922882	994.0
SA38_29	1777	636.1810684204102	179.29086685180664	0.01174795	994.56
SA38_29	1778	99.47501420974731	396.55162811279297	0.00015480128	995.12
SA38_29	1779	637.2197151184082	180.253643989563	0.0014721592	995.68
SA38_29	1780	99.45080280303955	395.03517150878906	0.00049727253	996.24
SA38_29	1781	99.01663064956665	395.57567596435547	0.00029733556	996.8
SA38_29	1782	99.29124116897583	395.1925849914551	0.00031925077	997.36
SA38_29	1783	99.00946617126465	396.9887065887451	0.00018452064	997.92
SA38_29	1784	636.4224910736084	180.09163856506348	0.007007046	998.48
SA38_29	1785	96.59732580184937	396.58390045166016	0.00038510127	999.04
SA38_29	1786	100.12640953063965	397.28668212890625	4.8550544e-05	999.6
SA38_29	1787	635.5704307556152	181.60271644592285	0.013159819	1000.16
SA38_29	1788	100.03900527954102	396.8843364715576	4.9927236e-05	1000.72
SA38_29	1789	99.27703738212585	398.5869598388672	4.2235893e-05	1001.28
SA38_29	1790	490.9632682800293	35.14160513877869	0.00023378826	1001.84
SA38_29	1791	99.1711437702179	397.3576354980469	4.6491863e-05	1002.4
SA38_29	1792	636.933183670044	179.5799446105957	0.00203709	1002.96
SA38_29	1793	636.5447044372559	181.7859649658203	0.0007287828	1003.52
SA38_29	1794	637.0255470275879	195.46517372131348	0.0007941396	1004.08
SA38_29	1795	637.1110916137695	179.77801322937012	0.0020501504	1004.64
SA38_29	1796	98.91864061355591	395.9301567077637	0.00021963567	1005.2
SA38_29	1797	497.8775978088379	36.008827686309814	0.0011813034	1005.76
SA38_29	1798	96.92368507385254	399.59123611450195	0.0009134841	1006.32
SA38_29	1799	100.19731521606445	398.2687282562256	2.5286452e-05	1006.88
SA38_29	1800	636.304235458374	179.24569129943848	0.0074457186	1007.44
SA38_29	1801	100.52943229675293	397.6048278808594	0.00031778438	1008.0
SA38_29	1802	629.5411109924316	176.5458583831787	0.0093511315	1008.56
SA38_29	1803	636.1369132995605	178.71657371520996	0.009068778	1009.12
SA38_29	1804	637.7496719360352	179.48962211608887	0.0019554214	1009.68
SA38_29	1805	98.98903369903564	398.2272148132324	0.00041444312	1010.24
SA38_29	1806	99.54889416694641	401.584997177124	0.0012082551	1010.8
SA38_29	1807	637.200927734375	180.2524709701538	0.0022204735	1011.36
SA38_29	1808	635.4092121124268	180.49089431762695	0.009944312	1011.92
SA38_29	1809	101.01799964904785	397.948579788208	6.906893e-05	1012.48
SA38_29	1810	100.23043155670166	400.642147064209	0.0011841797	1013.04
SA38_29	1811	100.780189037323	399.1827392578125	0.000115279116	1013.6
SA38_29	1812	666.44287109375	359.8675346374512	0.00014976783	1014.16
SA38_29	1813	629.4127464294434	186.25645637512207	0.00076167635	1014.72
SA38_29	1814	637.0244026184082	180.40331840515137	0.0035241419	1015.28
SA38_29	1815	96.70985341072083	399.12763595581055	0.00035843492	1015.84
SA38_29	1816	636.8760585784912	177.9292345046997	0.0044845594	1016.4
SA38_29	1817	100.26392936706543	398.56249809265137	0.00025722242	1016.96
SA38_29	1818	628.8877487182617	176.71628952026367	0.00070369744	1017.52
SA38_29	1819	636.4525318145752	178.9189338684082	0.008757749	1018.08
SA38_29	1820	628.7458419799805	177.62681007385254	0.0004574391	1018.64
SA38_29	1821	628.7850856781006	176.90683364868164	0.0014287545	1019.2
SA38_29	1822	627.6858329772949	177.192964553833	0.0017152546	1019.76
SA38_29	1823	99.71281886100769	399.74284172058105	0.0016443946	1020.32
SA38_29	1824	628.659200668335	176.55481338500977	0.0024034176	1020.88
SA38_29	1825	636.3248348236084	180.52210807800293	0.002440735	1021.44
SA38_29	1826	100.87589025497437	399.04375076293945	1.8902962e-05	1022.0
SA38_29	1827	639.6570205688477	177.5513219833374	0.0020593568	1022.56
SA38_29	1828	638.9755249023438	175.34085273742676	0.008989613	1023.12
SA38_29	1829	636.884069442749	178.5487174987793	0.0038351805	1023.68
SA38_29	1830	637.566614151001	178.8707399368286	0.001762575	1024.24
SA38_29	1831	97.93767929077148	397.28625297546387	0.00010289842	1024.8
SA38_29	1832	636.0612869262695	178.18167686462402	0.0059136613	1025.36
SA38_29	1833	96.88739776611328	397.9573059082031	0.00025582194	1025.92
SA38_29	1834	636.2902641296387	182.17409133911133	0.016094899	1026.48
SA38_29	1835	638.9199256896973	197.51704216003418	0.00031943378	1027.04
SA38_29	1836	636.6257190704346	179.36086177825928	0.0028489518	1027.6
SA38_29	1837	99.249267578125	395.0189781188965	0.00018748021	1028.16
SA38_29	1838	636.6618156433105	180.29949188232422	0.0056784013	1028.72
SA38_29	1839	637.7935886383057	179.08166885375977	0.0028940588	1029.28
SA38_29	1840	637.0450496673584	181.1667251586914	0.0055229496	1029.84
SA38_29	1841	100.23565292358398	398.8484001159668	0.0016517949	1030.4
SA38_29	1842	100.62499046325684	399.15106773376465	0.00067505625	1030.96
SA38_29	1843	628.5646438598633	175.6490135192871	0.0021956332	1031.52
SA38_29	1844	98.194819688797	402.3659133911133	0.010569192	1032.08
SA38_29	1845	637.7294540405273	179.9202060699463	0.002049486	1032.64
SA38_29	1846	629.1888236999512	177.31066703796387	0.00033584685	1033.2
SA38_29	1847	639.4033908843994	177.95476913452148	0.00038098564	1033.76
SA38_29	1848	636.8695259094238	180.443115234375	0.007569693	1034.32
SA38_29	1849	99.91942644119263	398.2491874694824	0.0016389944	1034.88
SA38_29	1850	636.3577365875244	178.60281944274902	0.0038757443	1035.44
SA38_29	1851	636.533260345459	180.84437370300293	0.004571601	1036.0
SA38_29	1852	637.0992660522461	180.6947135925293	0.0038867723	1036.56
SA38_29	1853	636.8029594421387	181.06960773468018	0.002853884	1037.12
SA38_29	1854	636.6686820983887	180.3376007080078	0.0012016211	1037.68
SA38_29	1855	100.08925199508667	399.5127296447754	5.562747e-05	1038.24
SA38_29	1856	101.30410194396973	400.00030517578125	0.00036191405	1038.8
SA38_29	1857	101.12367868423462	399.46374893188477	0.00046905628	1039.36
SA38_29	1858	100.36826133728027	397.5278091430664	0.0006020769	1039.92
SA38_29	1859	636.4576816558838	179.09196853637695	0.0033674894	1040.48
SA38_29	1860	100.6379246711731	398.4357261657715	2.9138244e-05	1041.04
SA38_29	1861	100.09009838104248	397.4724769592285	2.7004764e-05	1041.6
SA38_29	1862	638.697624206543	178.68767738342285	0.0017369327	1042.16
SA38_29	1863	636.4044666290283	179.56674098968506	0.005312981	1042.72
SA38_29	1864	637.0448112487793	181.63104057312012	0.036172897	1043.28
SA38_29	1865	636.6374015808105	179.2980194091797	0.018683368	1043.84
SA38_29	1866	637.7696990966797	178.78649711608887	0.001963624	1044.4
SA38_29	1867	637.1182918548584	179.20872688293457	0.0031864676	1044.96
SA38_29	1868	98.05121421813965	396.291561126709	0.0002037022	1045.52
SA38_29	1869	97.11707830429077	396.0458564758301	0.00017380048	1046.08
SA38_29	1870	637.1397972106934	178.07330131530762	0.0027859376	1046.64
SA38_29	1871	636.9571685791016	179.40556526184082	0.0040818853	1047.2
SA38_29	1872	96.93988561630249	395.30436515808105	0.00027786585	1047.76
SA38_29	1873	100.10440349578857	397.34559059143066	0.00027715333	1048.32
SA38_29	1874	628.8612365722656	177.14733123779297	0.00079139014	1048.88
SA38_29	1875	636.4269256591797	179.55923080444336	0.004201378	1049.44
SA38_29	1876	99.01771545410156	403.04162979125977	0.0064374562	1050.0
SA38_29	1877	636.9380474090576	182.18474864959717	0.002664262	1050.56
SA38_29	1878	636.5886688232422	179.79536533355713	0.0078084343	1051.12
SA38_29	1879	100.52950382232666	399.1941261291504	0.0008410829	1051.68
SA38_29	1880	100.35356283187866	398.3714962005615	0.00023514256	1052.24
SA38_29	1881	100.22591352462769	395.73863983154297	8.162099e-05	1052.8
SA38_29	1882	99.09365773200989	399.07052993774414	0.0029912598	1053.36
SA38_29	1883	628.1486511230469	177.59369373321533	0.002829276	1053.92
SA38_29	1884	628.856086730957	177.93651580810547	0.0011608608	1054.48
SA38_29	1885	626.6922473907471	178.62470626831055	0.024370078	1055.04
SA38_29	1886	628.6131858825684	175.03555297851562	0.0039523123	1055.6
SA38_29	1887	98.66278171539307	396.70140266418457	0.00023929389	1056.16
SA38_29	1888	636.7162704467773	180.07586002349854	0.0019179261	1056.72
SA38_29	1889	638.1855010986328	175.21917343139648	0.00575195	1057.28
SA38_29	1890	637.3032569885254	179.49013710021973	0.0077633644	1057.84
SA38_29	1891	639.6561622619629	177.64254570007324	0.00087318546	1058.4
SA38_29	1892	95.94118595123291	398.8728904724121	0.0012597806	1058.96
SA38_29	1893	97.86295890808105	403.1128692626953	0.0011751899	1059.52
SA38_29	1894	635.8053207397461	179.04115676879883	0.013329449	1060.08
SA38_29	1895	100.35151243209839	399.3343162536621	0.0001925735	1060.64
SA38_29	1896	640.103006362915	177.27221488952637	0.0011837758	1061.2
SA38_29	1897	101.31782293319702	400.6062698364258	0.0013199716	1061.76
SA38_29	1898	100.88251829147339	400.24314880371094	0.00019628987	1062.32
SA38_29	1899	98.53032231330872	401.2925148010254	0.0048172264	1062.88
SA38_29	1900	101.07524394989014	399.1240882873535	0.00011787479	1063.44
SA38_29	1901	100.4930853843689	402.96810150146484	0.00011620022	1064.0
SA38_29	1902	99.85770583152771	402.5507926940918	0.014351175	1064.56
SA38_29	1903	101.33522748947144	400.08009910583496	0.00016705816	1065.12
SA38_29	1904	100.25904178619385	398.50507736206055	0.00029609058	1065.68
SA38_29	1905	99.33334589004517	399.1593933105469	0.0015805953	1066.24
SA38_29	1906	636.749792098999	178.88341426849365	0.0046172095	1066.8
SA38_29	1907	97.64307141304016	401.29995346069336	0.0007386597	1067.36
SA38_29	1908	640.9585952758789	188.0060577392578	0.00041967368	1067.92
SA38_29	1909	635.7692241668701	179.23470497131348	0.0057984074	1068.48
SA38_29	1910	99.80478286743164	399.53822135925293	2.1289228e-05	1069.04
SA38_29	1911	628.7816047668457	176.84709548950195	0.0010656787	1069.6
SA38_29	1912	98.93692135810852	398.9554023742676	0.0008729434	1070.16
SA38_29	1913	500.26655197143555	36.503098011016846	0.00015582255	1070.72
SA38_29	1914	636.8223190307617	179.08507347106934	0.0035917421	1071.28
SA38_29	1915	636.4114761352539	180.06915092468262	0.004013382	1071.84
SA38_29	1916	100.36042928695679	397.4982261657715	0.00016626122	1072.4
SA38_29	1917	97.57717847824097	400.88830947875977	0.00024061557	1072.96
SA38_29	1918	94.4288969039917	399.0788269042969	0.006259735	1073.52
SA38_29	1919	100.55900812149048	400.94324111938477	0.0016221559	1074.08
SA38_29	1920	98.73379468917847	402.8132629394531	0.014542562	1074.64
SA38_29	1921	99.8258888721466	399.862003326416	0.00086054957	1075.2
SA38_29	1922	100.48283338546753	399.7224712371826	0.00041019736	1075.76
SA38_29	1923	628.0330657958984	176.22296333312988	0.0007235531	1076.32
SA38_29	1924	636.924409866333	181.08189582824707	0.0045287525	1076.88
SA38_29	1925	638.0011081695557	178.60027313232422	0.004527916	1077.44
SA38_29	1926	98.12300205230713	396.08473777770996	0.00037151005	1078.0
SA38_29	1927	99.60535168647766	399.30773735046387	0.0060687033	1078.56
SA38_29	1928	100.23646354675293	398.9304542541504	0.00027960946	1079.12
SA38_29	1929	98.40590953826904	400.85941314697266	0.006157321	1079.68
SA38_29	1930	638.2299423217773	176.24293327331543	0.011250426	1080.24
SA38_29	1931	636.3789558410645	179.37644004821777	0.013181876	1080.8
SA38_29	1932	636.9587898254395	181.0927963256836	0.0112374695	1081.36
SA38_29	1933	637.3873710632324	180.2065372467041	0.004642311	1081.92
SA38_29	1934	637.235164642334	178.87792110443115	0.0071947887	1082.48
SA38_29	1935	637.6893043518066	181.08643054962158	0.00090985326	1083.04
SA38_29	1936	637.3634338378906	178.45926761627197	0.008890838	1083.6
SA38_29	1937	96.42043113708496	399.87330436706543	0.00014467946	1084.16
SA38_29	1938	636.9916915893555	178.95180702209473	0.0049668998	1084.72
SA38_29	1939	99.91806745529175	399.57876205444336	9.094156e-05	1085.28
SA38_29	1940	500.33159255981445	37.389196157455444	5.4515094e-05	1085.84
SA38_29	1941	99.71270561218262	398.4056854248047	0.00016866112	1086.4
SA38_29	1942	97.79011607170105	399.48429107666016	0.0010475881	1086.96
SA38_29	1943	640.5552864074707	189.13833618164062	0.00040882206	1087.52
SA38_29	1944	636.8672370910645	182.00477600097656	0.0024585638	1088.08
SA38_29	1945	636.9267463684082	179.67852115631104	0.0032534762	1088.64
SA38_29	1946	636.2496376037598	179.983549118042	0.0010130386	1089.2
SA38_29	1947	637.9944801330566	179.0331745147705	0.0012825369	1089.76
SA38_29	1948	636.5283489227295	179.36256408691406	0.018097784	1090.32
SA38_29	1949	628.7769794464111	177.80598163604736	0.00083682436	1090.88
SA38_29	1950	96.63548469543457	397.38072395324707	0.0052448013	1091.44
SA38_29	1951	637.5273704528809	180.40427684783936	0.007191813	1092.0
SA38_29	1952	629.40673828125	176.6662073135376	0.0009802609	1092.56
SA38_29	1953	99.23931360244751	395.9937858581543	0.00018476465	1093.12
SA38_29	1954	98.85602593421936	396.51841163635254	0.00017555029	1093.68
SA38_29	1955	96.42413854598999	396.5313720703125	0.00037376725	1094.24
SA38_29	1956	629.8150062561035	176.88271522521973	0.026711874	1094.8
SA38_29	1957	636.611795425415	178.98555278778076	0.0018911149	1095.36
SA38_29	1958	636.8287086486816	178.48560333251953	0.0067295646	1095.92
SA38_29	1959	636.8525505065918	180.22513389587402	0.009009085	1096.48
SA38_29	1960	98.65628480911255	393.2987594604492	0.0022600344	1097.04
SA38_29	1961	99.14124011993408	393.6160182952881	0.00053963007	1097.6
SA38_29	1962	98.81398677825928	396.1072826385498	0.0004836457	1098.16
SA38_29	1963	99.8538076877594	398.8010787963867	0.000108078515	1098.72
SA38_29	1964	636.1106395721436	180.7070016860962	0.0038680586	1099.28
SA38_29	1965	636.3269805908203	178.3824348449707	0.0041220104	1099.84
SA38_29	1966	636.0431671142578	179.0778350830078	0.0048368494	1100.4
SA38_29	1967	637.3562812805176	179.21545028686523	0.0030985305	1100.96
SA38_29	1968	638.262939453125	195.8026885986328	0.0002362108	1101.52
SA38_29	1969	637.1015071868896	180.7134246826172	0.0013040061	1102.08
SA38_29	1970	628.4005165100098	177.04035758972168	0.0076763574	1102.64
SA38_29	1971	638.6672973632812	177.20080375671387	0.0022919113	1103.2
SA38_29	1972	639.3542289733887	177.42802619934082	0.0008598767	1103.76
SA38_29	1973	100.53220987319946	398.78963470458984	0.0015995207	1104.32
SA38_29	1974	636.358642578125	179.69329833984375	0.0044085584	1104.88
SA38_29	1975	636.4628791809082	182.42952346801758	0.015808271	1105.44
SA38_29	1976	637.2857093811035	179.43151473999023	0.004498585	1106.0
SA38_29	1977	99.17467832565308	396.19357109069824	0.000312951	1106.56
SA38_29	1978	98.51290583610535	397.99344062805176	0.0016617101	1107.12
SA38_29	1979	636.9141578674316	180.45949459075928	0.0019057121	1107.68
SA38_29	1980	628.4860134124756	176.25898361206055	0.0011137308	1108.24
SA38_29	1981	637.0559692382812	179.91695880889893	0.00069834746	1108.8
SA38_29	1982	96.29052877426147	396.85535430908203	0.0003760267	1109.36
SA38_29	1983	637.4973297119141	179.31361198425293	0.003354719	1109.92
SA38_29	1984	636.5204811096191	178.17596912384033	0.00672276	1110.48
SA38_29	1985	639.8381233215332	177.55764484405518	0.00030237495	1111.04
SA38_29	1986	639.8441314697266	175.72216987609863	0.0017763788	1111.6
SA38_29	1987	636.1020088195801	180.05553245544434	0.013625532	1112.16
SA38_29	1988	98.91612529754639	397.29623794555664	0.0002149402	1112.72
SA38_29	1989	636.5326881408691	180.13927459716797	0.0033663197	1113.28
SA38_29	1990	636.0583305358887	181.22939586639404	0.0038232885	1113.84
SA38_29	1991	636.3914489746094	180.04272937774658	0.0022208928	1114.4
SA38_29	1992	628.7385940551758	176.89021110534668	0.0009793716	1114.96
SA38_29	1993	665.712833404541	359.501895904541	8.421315e-05	1115.52
SA38_29	1994	637.4443531036377	178.85637760162354	0.0054333196	1116.08
SA38_29	1995	99.82632398605347	398.03552627563477	0.001757766	1116.64
SA38_29	1996	637.6630306243896	179.4573211669922	0.0031551926	1117.2
SA38_29	1997	636.5504264831543	179.29736137390137	0.0051372983	1117.76
SA38_29	1998	100.0219464302063	399.42312240600586	2.636815e-05	1118.32
SA38_29	1999	629.387378692627	177.5013542175293	0.00022691785	1118.88
[truncated: 1,519 more rows]
