# Supplementary material for: Measuring inter-individual differences in behavioural types of gilthead seabreams in the laboratory using deep learning
Source: PeerJ. 2022 May 5;10:e13396. doi: 10.7717/peerj.13396 (PMC9080431; doi:10.7717/peerj.13396)
Supplement: Supplemental Information 1 [file peerj-10-13396-s001.zip › Raw validation data/d3/SA38_EXP_1.csv]

ID	sec	X	Y	%	seconds
SA38_EXP_1	1	447.9198932647705	45.07434368133545	3.5819707e-05	0.0
SA38_EXP_1	2	395.57976722717285	223.07865142822266	8.771078e-06	0.72
SA38_EXP_1	3	360.33501625061035	227.87572860717773	8.157115e-06	1.44
SA38_EXP_1	4	386.161732673645	227.9077434539795	9.2115415e-06	2.16
SA38_EXP_1	5	372.3116636276245	225.44537544250488	8.932469e-06	2.88
SA38_EXP_1	6	412.13436126708984	222.17988967895508	1.0486052e-05	3.6
SA38_EXP_1	7	411.98201179504395	223.3032989501953	9.827527e-06	4.32
SA38_EXP_1	8	409.44271087646484	223.6032199859619	8.74798e-06	5.04
SA38_EXP_1	9	411.22426986694336	221.46340370178223	1.0666949e-05	5.76
SA38_EXP_1	10	667.8555011749268	370.6224060058594	3.6375746e-05	6.48
SA38_EXP_1	11	386.0527515411377	224.0976905822754	1.0013445e-05	7.2
SA38_EXP_1	12	452.03943252563477	37.624075412750244	9.9977005e-06	7.92
SA38_EXP_1	13	462.2439384460449	34.683687686920166	2.1188464e-05	8.64
SA38_EXP_1	14	375.59428215026855	208.640398979187	8.606815e-06	9.36
SA38_EXP_1	15	501.20849609375	36.39596700668335	0.00010477381	10.08
SA38_EXP_1	16	318.80626678466797	419.29773330688477	2.6087268e-05	10.8
SA38_EXP_1	17	448.69728088378906	34.65664029121399	9.799263e-06	11.52
SA38_EXP_1	18	411.18927001953125	224.86862182617188	1.1740413e-05	12.24
SA38_EXP_1	19	446.58517837524414	44.470635652542114	9.101872e-06	12.96
SA38_EXP_1	20	397.9321479797363	223.5175323486328	1.1886906e-05	13.68
SA38_EXP_1	21	141.5053367614746	18.599696159362793	3.0605082e-05	14.4
SA38_EXP_1	22	397.9199171066284	227.24621772766113	7.7351815e-06	15.12
SA38_EXP_1	23	398.96392822265625	223.06049823760986	9.604379e-06	15.84
SA38_EXP_1	24	351.31168365478516	215.7921266555786	1.0435851e-05	16.56
SA38_EXP_1	25	362.05732822418213	210.82154273986816	8.3277855e-06	17.28
SA38_EXP_1	26	453.7050724029541	47.01814413070679	1.1085299e-05	18.0
SA38_EXP_1	27	450.5159378051758	36.37892246246338	2.385621e-05	18.72
SA38_EXP_1	28	457.04498291015625	43.45832705497742	8.67247e-05	19.44
SA38_EXP_1	29	450.1930236816406	44.23428654670715	2.5708268e-05	20.16
SA38_EXP_1	30	429.0069103240967	44.08244490623474	3.080314e-05	20.88
SA38_EXP_1	31	149.4167447090149	18.684990406036377	1.2559162e-05	21.6
SA38_EXP_1	32	401.99360847473145	44.6638298034668	1.3342247e-05	22.32
SA38_EXP_1	33	398.7040042877197	225.79482078552246	1.0371688e-05	23.04
SA38_EXP_1	34	456.98347091674805	43.70719313621521	2.5959509e-05	23.76
SA38_EXP_1	35	460.83245277404785	36.17429852485657	1.5389232e-05	24.48
SA38_EXP_1	36	489.0791893005371	36.88661456108093	3.4325007e-05	25.2
SA38_EXP_1	37	408.84618759155273	223.8504695892334	1.0402446e-05	25.92
SA38_EXP_1	38	663.7943744659424	360.21154403686523	0.00018806566	26.64
SA38_EXP_1	39	490.3445243835449	37.54436731338501	2.6166923e-05	27.36
SA38_EXP_1	40	667.7544116973877	368.88662338256836	0.00011766995	28.08
SA38_EXP_1	41	656.0500144958496	359.9450397491455	3.1472246e-05	28.8
SA38_EXP_1	42	462.5678062438965	34.08166766166687	1.252093e-05	29.52
SA38_EXP_1	43	667.6541805267334	369.33345794677734	9.091624e-05	30.24
SA38_EXP_1	44	372.1088647842407	228.49561214447021	8.988647e-06	30.96
SA38_EXP_1	45	351.9052505493164	214.65291023254395	1.361656e-05	31.68
SA38_EXP_1	46	359.6181392669678	217.57611751556396	1.4870737e-05	32.4
SA38_EXP_1	47	343.93227100372314	219.10318851470947	1.0471781e-05	33.12
SA38_EXP_1	48	652.3634910583496	360.5976104736328	2.0703152e-05	33.84
SA38_EXP_1	49	456.5753936767578	35.25459408760071	3.7841408e-05	34.56
SA38_EXP_1	50	385.39977073669434	226.6102695465088	9.019387e-06	35.28
SA38_EXP_1	51	666.3958549499512	369.54771995544434	0.00085878524	36.0
SA38_EXP_1	52	359.7130537033081	228.3578395843506	6.913665e-06	36.72
SA38_EXP_1	53	374.5908737182617	226.49971961975098	1.0696254e-05	37.44
SA38_EXP_1	54	398.5079288482666	224.41640853881836	1.0199543e-05	38.16
SA38_EXP_1	55	390.49413204193115	224.843487739563	7.6161164e-06	38.88
SA38_EXP_1	56	357.33327865600586	228.72591018676758	7.34565e-06	39.6
SA38_EXP_1	57	396.9453811645508	223.35747241973877	7.5697367e-06	40.32
SA38_EXP_1	58	668.4107780456543	370.5030155181885	5.4759825e-05	41.04
SA38_EXP_1	59	396.1477756500244	221.88175678253174	8.46825e-06	41.76
SA38_EXP_1	60	408.72278213500977	224.2545747756958	1.0791974e-05	42.48
SA38_EXP_1	61	666.7410850524902	369.9249458312988	0.00013392961	43.2
SA38_EXP_1	62	667.4233436584473	370.2352523803711	5.8111273e-05	43.92
SA38_EXP_1	63	449.9392509460449	36.080721616744995	2.5479327e-05	44.64
SA38_EXP_1	64	9.055185317993164	30.794005393981934	1.06548705e-05	45.36
SA38_EXP_1	65	491.2245750427246	35.92357635498047	1.5933292e-05	46.08
SA38_EXP_1	66	9.23394113779068	30.717995166778564	8.723854e-06	46.8
SA38_EXP_1	67	465.16170501708984	35.07100224494934	1.5848094e-05	47.52
SA38_EXP_1	68	356.9885492324829	229.73416328430176	8.10714e-06	48.24
SA38_EXP_1	69	497.3097801208496	38.955971002578735	0.00013377581	48.96
SA38_EXP_1	70	463.48819732666016	34.2884087562561	1.0396415e-05	49.68
SA38_EXP_1	71	397.2914695739746	223.37612628936768	1.2114348e-05	50.4
SA38_EXP_1	72	359.96806621551514	229.5640468597412	8.792854e-06	51.12
SA38_EXP_1	73	498.3833312988281	36.19649648666382	0.000244415	51.84
SA38_EXP_1	74	399.69067573547363	225.3592586517334	8.264609e-06	52.56
SA38_EXP_1	75	498.1178283691406	36.393771171569824	0.0002714032	53.28
SA38_EXP_1	76	396.81317806243896	223.64646434783936	1.1659841e-05	54.0
SA38_EXP_1	77	452.03189849853516	36.02469205856323	1.7306473e-05	54.72
SA38_EXP_1	78	386.42358779907227	226.26701831817627	7.422753e-06	55.44
SA38_EXP_1	79	460.4581356048584	34.521650075912476	8.368108e-06	56.16
SA38_EXP_1	80	409.39321517944336	225.5599594116211	1.0711505e-05	56.88
SA38_EXP_1	81	8.752606809139252	30.83369493484497	9.250751e-06	57.6
SA38_EXP_1	82	460.5534076690674	34.245007038116455	1.3328792e-05	58.32
SA38_EXP_1	83	460.6496810913086	35.298829078674316	1.5128931e-05	59.04
SA38_EXP_1	84	396.0071086883545	222.20728397369385	9.774613e-06	59.76
SA38_EXP_1	85	490.6177043914795	35.642194747924805	1.7836632e-05	60.48
SA38_EXP_1	86	488.9117240905762	36.98346018791199	2.139419e-05	61.2
SA38_EXP_1	87	447.5588798522949	36.12467050552368	2.3276254e-05	61.92
SA38_EXP_1	88	446.76175117492676	35.34101843833923	1.0306641e-05	62.64
SA38_EXP_1	89	601.3166427612305	172.1481227874756	0.00409182	63.36
SA38_EXP_1	90	586.3978862762451	238.7477445602417	0.0076300185	64.08
SA38_EXP_1	91	585.028600692749	249.63552474975586	0.05226217	64.8
SA38_EXP_1	92	626.7490863800049	101.53495073318481	0.00019385056	65.52
SA38_EXP_1	93	420.6690788269043	44.506062269210815	1.9997613e-05	66.24
SA38_EXP_1	94	667.3139572143555	370.22003173828125	0.00012303142	66.96
SA38_EXP_1	95	457.39474296569824	36.71226382255554	0.00012511911	67.68
SA38_EXP_1	96	497.2422122955322	36.822524070739746	0.00016473055	68.4
SA38_EXP_1	97	407.89599418640137	223.66312980651855	9.844025e-06	69.12
SA38_EXP_1	98	413.97972106933594	224.28664684295654	1.1025257e-05	69.84
SA38_EXP_1	99	410.66956520080566	223.77506732940674	1.10235005e-05	70.56
SA38_EXP_1	100	408.8949203491211	226.9687271118164	9.479694e-06	71.28
SA38_EXP_1	101	391.99817180633545	243.08300971984863	1.8735731e-05	72.0
SA38_EXP_1	102	409.3824863433838	225.965895652771	1.2691824e-05	72.72
SA38_EXP_1	103	407.6725959777832	223.79053115844727	9.553041e-06	73.44
SA38_EXP_1	104	492.4396514892578	37.030895948410034	3.8654325e-05	74.16
SA38_EXP_1	105	396.58634662628174	224.8527717590332	1.20490195e-05	74.88
SA38_EXP_1	106	461.7950916290283	35.63272833824158	1.2223248e-05	75.6
SA38_EXP_1	107	392.2849178314209	47.246811389923096	1.583181e-05	76.32
SA38_EXP_1	108	413.3949279785156	226.30804538726807	1.06940515e-05	77.04
SA38_EXP_1	109	397.7896213531494	223.83446216583252	1.3470173e-05	77.76
SA38_EXP_1	110	457.18159675598145	37.11444139480591	3.7683854e-05	78.48
SA38_EXP_1	111	411.69214248657227	224.3338394165039	1.0401969e-05	79.2
SA38_EXP_1	112	452.2891044616699	37.27243423461914	6.449588e-05	79.92
SA38_EXP_1	113	409.61923599243164	226.93057537078857	8.5041265e-06	80.64
SA38_EXP_1	114	460.4145050048828	34.78946328163147	1.4877291e-05	81.36
SA38_EXP_1	115	460.2378845214844	37.515578269958496	2.7781309e-05	82.08
SA38_EXP_1	116	460.1433277130127	34.540443420410156	1.5614974e-05	82.8
SA38_EXP_1	117	449.2215633392334	36.535574197769165	9.679135e-06	83.52
SA38_EXP_1	118	425.4458427429199	44.75614786148071	4.81806e-05	84.24
SA38_EXP_1	119	398.8955020904541	224.2942714691162	1.1877964e-05	84.96
SA38_EXP_1	120	665.6392097473145	368.62701416015625	0.0008731196	85.68
SA38_EXP_1	121	399.94029998779297	222.00541019439697	1.0085909e-05	86.4
SA38_EXP_1	122	461.56725883483887	35.6217885017395	1.2355141e-05	87.12
SA38_EXP_1	123	447.28899002075195	44.53080654144287	8.413521e-05	87.84
SA38_EXP_1	124	466.4367198944092	34.12070989608765	1.853403e-05	88.56
SA38_EXP_1	125	412.36658096313477	225.1283884048462	8.891988e-06	89.28
SA38_EXP_1	126	499.10078048706055	35.41606664657593	0.00013539937	90.0
SA38_EXP_1	127	8.948507159948349	30.31996250152588	1.0086919e-05	90.72
SA38_EXP_1	128	400.05321502685547	220.5347728729248	1.2070688e-05	91.44
SA38_EXP_1	129	458.62903594970703	35.26156425476074	1.9750167e-05	92.16
SA38_EXP_1	130	667.2440528869629	369.9825096130371	4.5019086e-05	92.88
SA38_EXP_1	131	401.48372650146484	222.4375820159912	1.0104846e-05	93.6
SA38_EXP_1	132	498.5231399536133	36.9232177734375	3.2001764e-05	94.32
SA38_EXP_1	133	349.84140396118164	228.75998497009277	8.890283e-06	95.04
SA38_EXP_1	134	499.222993850708	35.676140785217285	0.00026822032	95.76
SA38_EXP_1	135	347.1325397491455	219.4447660446167	1.2352325e-05	96.48
SA38_EXP_1	136	667.5753593444824	370.0770950317383	0.000119386525	97.2
SA38_EXP_1	137	398.4541416168213	225.5051565170288	8.489767e-06	97.92
SA38_EXP_1	138	460.0691795349121	35.49744129180908	1.0204476e-05	98.64
SA38_EXP_1	139	396.59388065338135	221.13329887390137	8.846744e-06	99.36
SA38_EXP_1	140	8.803638070821762	31.265684366226196	1.06394455e-05	100.08
SA38_EXP_1	141	664.0308380126953	373.7919330596924	1.7942335e-05	100.8
SA38_EXP_1	142	360.93664169311523	216.48887157440186	1.1967598e-05	101.52
SA38_EXP_1	143	397.23639488220215	228.9517879486084	8.662323e-06	102.24
SA38_EXP_1	144	450.27666091918945	43.424413204193115	1.7360393e-05	102.96
SA38_EXP_1	145	447.37911224365234	44.945772886276245	1.3669982e-05	103.68
SA38_EXP_1	146	409.9207878112793	221.85138702392578	9.019946e-06	104.4
SA38_EXP_1	147	407.40199089050293	221.3351583480835	8.935903e-06	105.12
SA38_EXP_1	148	399.36680793762207	222.98486709594727	7.9822275e-06	105.84
SA38_EXP_1	149	396.8116283416748	224.69355583190918	9.292459e-06	106.56
SA38_EXP_1	150	446.1027145385742	42.01152563095093	8.2145874e-05	107.28
SA38_EXP_1	151	448.6546516418457	45.074286460876465	1.2327426e-05	108.0
SA38_EXP_1	152	398.23105335235596	226.17653846740723	7.9828515e-06	108.72
SA38_EXP_1	153	442.6751136779785	45.90112566947937	1.8712624e-05	109.44
SA38_EXP_1	154	410.4571342468262	224.31379795074463	1.004199e-05	110.16
SA38_EXP_1	155	151.01995468139648	18.31403374671936	1.0128455e-05	110.88
SA38_EXP_1	156	495.7897663116455	36.105748414993286	0.00013211087	111.6
SA38_EXP_1	157	360.9323501586914	226.7898416519165	9.075246e-06	112.32
SA38_EXP_1	158	668.1699752807617	369.9195098876953	5.438139e-05	113.04
SA38_EXP_1	159	450.0802516937256	46.17462515830994	1.7395894e-05	113.76
SA38_EXP_1	160	412.4034881591797	243.6789894104004	1.3631697e-05	114.48
SA38_EXP_1	161	447.2251892089844	45.2362847328186	9.400382e-06	115.2
SA38_EXP_1	162	666.3119316101074	368.992395401001	0.00023921611	115.92
SA38_EXP_1	163	388.93864154815674	226.69983386993408	1.1798093e-05	116.64
SA38_EXP_1	164	371.2679386138916	212.3025941848755	6.7144656e-06	117.36
SA38_EXP_1	165	424.0898132324219	226.31648540496826	1.0694265e-05	118.08
SA38_EXP_1	166	8.897964656352997	30.51341414451599	1.110426e-05	118.8
SA38_EXP_1	167	667.8305625915527	369.4090747833252	7.108317e-05	119.52
SA38_EXP_1	168	448.0079650878906	43.58909726142883	3.4241442e-05	120.24
SA38_EXP_1	169	455.660343170166	42.31161117553711	9.525664e-05	120.96
SA38_EXP_1	170	390.1722192764282	221.8951177597046	1.2795905e-05	121.68
SA38_EXP_1	171	397.06883430480957	221.41372203826904	1.0484012e-05	122.4
SA38_EXP_1	172	385.16931533813477	222.6789665222168	1.0224923e-05	123.12
SA38_EXP_1	173	398.73666763305664	224.83596324920654	1.3368741e-05	123.84
SA38_EXP_1	174	396.0591793060303	222.9182481765747	9.9203335e-06	124.56
SA38_EXP_1	175	365.95256328582764	241.90732955932617	1.4289305e-05	125.28
SA38_EXP_1	176	399.33791160583496	222.06706523895264	1.1939759e-05	126.0
SA38_EXP_1	177	451.81055068969727	36.690155267715454	2.4900248e-05	126.72
SA38_EXP_1	178	411.5529537200928	223.5525941848755	9.547886e-06	127.44
SA38_EXP_1	179	449.0751266479492	43.31579089164734	4.1489497e-05	128.16
SA38_EXP_1	180	441.6633605957031	44.762409925460815	5.795438e-05	128.88
SA38_EXP_1	181	446.2156295776367	41.29402756690979	0.00021752452	129.6
SA38_EXP_1	182	455.13763427734375	36.88111424446106	9.87486e-05	130.32
SA38_EXP_1	183	409.1911792755127	224.6712827682495	8.467838e-06	131.04
SA38_EXP_1	184	357.425856590271	229.87615585327148	1.04724995e-05	131.76
SA38_EXP_1	185	457.4094772338867	44.87831354141235	2.153933e-05	132.48
SA38_EXP_1	186	456.75415992736816	45.53639888763428	3.0350533e-05	133.2
SA38_EXP_1	187	667.8771018981934	370.40536880493164	3.3779528e-05	133.92
SA38_EXP_1	188	411.2362861633301	225.56130409240723	7.6050696e-06	134.64
SA38_EXP_1	189	470.5065727233887	35.42823314666748	1.6740649e-05	135.36
SA38_EXP_1	190	383.7033271789551	222.3343563079834	7.4135564e-06	136.08
SA38_EXP_1	191	457.6544761657715	34.58140254020691	2.4981377e-05	136.8
SA38_EXP_1	192	442.3316478729248	43.599969148635864	7.176104e-05	137.52
SA38_EXP_1	193	499.17893409729004	36.40002250671387	6.84839e-05	138.24
SA38_EXP_1	194	454.4210433959961	37.098716497421265	4.033499e-05	138.96
SA38_EXP_1	195	498.88525009155273	36.19328856468201	0.00030493844	139.68
SA38_EXP_1	196	414.42508697509766	221.60247802734375	1.3256548e-05	140.4
SA38_EXP_1	197	451.21936798095703	44.64392066001892	0.00016597973	141.12
SA38_EXP_1	198	447.22208976745605	35.84609270095825	3.0559066e-05	141.84
SA38_EXP_1	199	462.3288154602051	36.47897243499756	4.1034393e-05	142.56
SA38_EXP_1	200	449.12829399108887	36.44217252731323	1.9074741e-05	143.28
SA38_EXP_1	201	445.4029083251953	46.975886821746826	1.7690403e-05	144.0
SA38_EXP_1	202	449.65758323669434	36.90937042236328	0.00010887791	144.72
SA38_EXP_1	203	447.46975898742676	43.948702812194824	2.4918327e-05	145.44
SA38_EXP_1	204	441.5051460266113	44.980201721191406	1.5244593e-05	146.16
SA38_EXP_1	205	455.53741455078125	36.7009162902832	5.4029115e-05	146.88
SA38_EXP_1	206	451.7192840576172	35.59978723526001	3.157349e-05	147.6
SA38_EXP_1	207	651.6417503356934	358.6445617675781	1.12219695e-05	148.32
SA38_EXP_1	208	365.7920837402344	244.21334266662598	1.0584453e-05	149.04
SA38_EXP_1	209	446.5139865875244	45.86125373840332	3.036553e-05	149.76
SA38_EXP_1	210	442.6347255706787	44.48344945907593	2.2398988e-05	150.48
SA38_EXP_1	211	452.4627685546875	45.704097747802734	0.00012864817	151.2
SA38_EXP_1	212	454.3072700500488	46.01438283920288	1.42533745e-05	151.92
SA38_EXP_1	213	9.078497439622879	31.007405519485474	8.32291e-06	152.64
SA38_EXP_1	214	359.70325469970703	224.84264373779297	9.588711e-06	153.36
SA38_EXP_1	215	422.79529571533203	212.68539905548096	9.389271e-06	154.08
SA38_EXP_1	216	437.5546455383301	207.7908182144165	1.0900583e-05	154.8
SA38_EXP_1	217	319.93939876556396	419.7634506225586	2.0808651e-05	155.52
SA38_EXP_1	218	489.78004455566406	36.64393186569214	8.8810615e-05	156.24
SA38_EXP_1	219	373.2367515563965	222.3867702484131	9.350143e-06	156.96
SA38_EXP_1	220	666.557788848877	368.13408851623535	0.00022227071	157.68
SA38_EXP_1	221	444.40464973449707	43.453248739242554	0.00014828573	158.4
SA38_EXP_1	222	669.64111328125	342.1366310119629	0.00016761023	159.12
SA38_EXP_1	223	456.2797546386719	43.896929025650024	0.00016644363	159.84
SA38_EXP_1	224	498.27709197998047	37.40700960159302	0.0022134548	160.56
SA38_EXP_1	225	668.0902481079102	369.3189811706543	2.8673789e-05	161.28
SA38_EXP_1	226	461.8790626525879	43.299572467803955	0.0004256029	162.0
SA38_EXP_1	227	388.27381134033203	222.8717851638794	9.53132e-06	162.72
SA38_EXP_1	228	460.49842834472656	37.06982731819153	0.00024540903	163.44
SA38_EXP_1	229	385.5829954147339	222.19491004943848	8.28832e-06	164.16
SA38_EXP_1	230	452.1191120147705	42.61957883834839	3.889686e-05	164.88
SA38_EXP_1	231	457.53064155578613	36.212836503982544	1.1794268e-05	165.6
SA38_EXP_1	232	442.21105575561523	43.6222243309021	7.256382e-05	166.32
SA38_EXP_1	233	389.8852348327637	220.51129817962646	1.1467663e-05	167.04
SA38_EXP_1	234	410.0360870361328	222.90189743041992	1.1266997e-05	167.76
SA38_EXP_1	235	454.329776763916	37.35725283622742	7.255898e-05	168.48
SA38_EXP_1	236	398.29325675964355	225.57515144348145	8.147444e-06	169.2
SA38_EXP_1	237	356.3584327697754	214.7907829284668	1.12059815e-05	169.92
SA38_EXP_1	238	666.2556648254395	368.65528106689453	0.0003443033	170.64
SA38_EXP_1	239	407.3465824127197	224.41131591796875	8.639916e-06	171.36
SA38_EXP_1	240	460.54840087890625	35.24374723434448	1.6408316e-05	172.08
SA38_EXP_1	241	420.19739151000977	44.10269737243652	3.954141e-05	172.8
SA38_EXP_1	242	462.0401382446289	34.83889818191528	7.5565826e-05	173.52
SA38_EXP_1	243	456.3197135925293	34.306079149246216	3.5632864e-05	174.24
SA38_EXP_1	244	388.6915445327759	225.54614067077637	1.0502946e-05	174.96
SA38_EXP_1	245	458.2145690917969	35.457494258880615	1.0284824e-05	175.68
SA38_EXP_1	246	490.5088424682617	36.21426701545715	1.37916295e-05	176.4
SA38_EXP_1	247	460.3503227233887	35.666924715042114	1.2587796e-05	177.12
SA38_EXP_1	248	480.5589199066162	35.755823850631714	1.5485395e-05	177.84
SA38_EXP_1	249	405.49774169921875	207.79057502746582	8.5394695e-06	178.56
SA38_EXP_1	250	428.33728790283203	54.61528301239014	1.1723888e-05	179.28
SA38_EXP_1	251	667.4945831298828	369.3465042114258	6.3506865e-05	180.0
SA38_EXP_1	252	379.9978494644165	208.43722343444824	1.0149351e-05	180.72
SA38_EXP_1	253	423.08549880981445	227.40617752075195	1.3795392e-05	181.44
SA38_EXP_1	254	387.47262954711914	224.3712329864502	8.3151035e-06	182.16
SA38_EXP_1	255	461.6403102874756	34.216647148132324	1.3144609e-05	182.88
SA38_EXP_1	256	386.4469051361084	226.28986358642578	7.876258e-06	183.6
SA38_EXP_1	257	497.7581977844238	38.106722831726074	4.807293e-05	184.32
SA38_EXP_1	258	458.4259033203125	44.88065242767334	1.3889091e-05	185.04
SA38_EXP_1	259	372.0057487487793	227.6156187057495	9.384724e-06	185.76
SA38_EXP_1	260	8.757436275482178	36.93565249443054	1.0072904e-05	186.48
SA38_EXP_1	261	667.2073364257812	369.7526550292969	5.5687877e-05	187.2
SA38_EXP_1	262	398.94399642944336	222.10720539093018	1.12559355e-05	187.92
SA38_EXP_1	263	387.6260280609131	221.8069839477539	1.2855617e-05	188.64
SA38_EXP_1	264	387.41493225097656	221.80649757385254	9.455695e-06	189.36
SA38_EXP_1	265	8.92469808459282	30.680601596832275	1.0220195e-05	190.08
SA38_EXP_1	266	394.50674057006836	225.53847312927246	8.040139e-06	190.8
SA38_EXP_1	267	398.075270652771	221.20548248291016	1.2613007e-05	191.52
SA38_EXP_1	268	8.767024427652359	37.42368221282959	9.381449e-06	192.24
SA38_EXP_1	269	667.6195621490479	371.22522354125977	5.9699305e-05	192.96
SA38_EXP_1	270	447.5881099700928	35.87934136390686	1.3097197e-05	193.68
SA38_EXP_1	271	667.3003673553467	369.64599609375	0.00022147424	194.4
SA38_EXP_1	272	459.49764251708984	45.92834115028381	3.7763934e-05	195.12
SA38_EXP_1	273	470.3354835510254	37.6564085483551	0.0002845025	195.84
SA38_EXP_1	274	665.6050682067871	368.9113998413086	0.00019846579	196.56
SA38_EXP_1	275	667.167329788208	369.3159770965576	6.157498e-05	197.28
SA38_EXP_1	276	372.66788482666016	225.00317573547363	1.1173391e-05	198.0
SA38_EXP_1	277	460.7398509979248	35.72457432746887	1.8637451e-05	198.72
SA38_EXP_1	278	453.48358154296875	36.27001404762268	6.338906e-05	199.44
SA38_EXP_1	279	8.843670785427094	30.820666551589966	1.610339e-05	200.16
SA38_EXP_1	280	667.5609588623047	369.78389739990234	5.5493478e-05	200.88
SA38_EXP_1	281	422.64723777770996	223.807053565979	8.220323e-06	201.6
SA38_EXP_1	282	487.90016174316406	37.82554864883423	2.7482383e-05	202.32
SA38_EXP_1	283	407.7651023864746	226.0222578048706	1.3465267e-05	203.04
SA38_EXP_1	284	461.66038513183594	35.77758550643921	2.8587265e-05	203.76
SA38_EXP_1	285	463.1141662597656	34.958953857421875	4.6886213e-05	204.48
SA38_EXP_1	286	395.00510692596436	229.53357696533203	1.080427e-05	205.2
SA38_EXP_1	287	496.67086601257324	39.64021682739258	9.4449104e-05	205.92
SA38_EXP_1	288	348.0306386947632	215.6375026702881	1.5148321e-05	206.64
SA38_EXP_1	289	457.29851722717285	41.866750717163086	0.00015803865	207.36
SA38_EXP_1	290	348.1555938720703	217.68492221832275	1.4425954e-05	208.08
SA38_EXP_1	291	667.7822113037109	371.063289642334	4.840017e-05	208.8
SA38_EXP_1	292	469.80676651000977	36.63135766983032	5.2385432e-05	209.52
SA38_EXP_1	293	458.9019775390625	36.149446964263916	3.1073836e-05	210.24
SA38_EXP_1	294	376.06959342956543	226.61836624145508	1.0010446e-05	210.96
SA38_EXP_1	295	459.77611541748047	35.31843066215515	2.6173413e-05	211.68
SA38_EXP_1	296	461.78836822509766	36.324970722198486	0.00010271685	212.4
SA38_EXP_1	297	361.4292621612549	216.34596347808838	1.8416284e-05	213.12
SA38_EXP_1	298	463.8904571533203	35.69935083389282	2.2344499e-05	213.84
SA38_EXP_1	299	459.4245910644531	36.44197940826416	1.5986152e-05	214.56
SA38_EXP_1	300	450.39782524108887	35.007169246673584	1.1842868e-05	215.28
SA38_EXP_1	301	453.9252281188965	35.662944316864014	3.0757466e-05	216.0
SA38_EXP_1	302	461.13758087158203	36.34258031845093	0.0001060702	216.72
SA38_EXP_1	303	663.5135650634766	362.5542640686035	6.918969e-05	217.44
SA38_EXP_1	304	453.99718284606934	44.200336933135986	0.00013691788	218.16
SA38_EXP_1	305	453.2765865325928	35.49905061721802	2.120148e-05	218.88
SA38_EXP_1	306	410.79163551330566	220.7521104812622	1.0314388e-05	219.6
SA38_EXP_1	307	667.4182415008545	368.257999420166	0.00011411227	220.32
SA38_EXP_1	308	457.3260307312012	36.234222650527954	0.000109877816	221.04
SA38_EXP_1	309	667.7219867706299	368.8411331176758	3.401778e-05	221.76
SA38_EXP_1	310	347.9888916015625	217.80182361602783	1.05509525e-05	222.48
SA38_EXP_1	311	8.950386196374893	31.135733127593994	1.0153436e-05	223.2
SA38_EXP_1	312	668.0726051330566	369.66885566711426	7.350808e-05	223.92
SA38_EXP_1	313	447.99838066101074	35.08673429489136	1.184131e-05	224.64
SA38_EXP_1	314	667.7214622497559	369.8199462890625	4.6302583e-05	225.36
SA38_EXP_1	315	453.4939765930176	41.7228627204895	0.0002639058	226.08
SA38_EXP_1	316	466.5933609008789	35.23918390274048	1.8658062e-05	226.8
SA38_EXP_1	317	667.1281814575195	368.6924171447754	4.2855143e-05	227.52
SA38_EXP_1	318	498.2492923736572	38.11057806015015	2.7220429e-05	228.24
SA38_EXP_1	319	377.8068780899048	225.66152572631836	1.2426147e-05	228.96
SA38_EXP_1	320	451.57880783081055	35.662769079208374	7.4403244e-05	229.68
SA38_EXP_1	321	349.4363307952881	215.41747570037842	1.1405309e-05	230.4
SA38_EXP_1	322	397.6994037628174	227.03421592712402	9.935862e-06	231.12
SA38_EXP_1	323	348.7973213195801	217.53623485565186	1.3490781e-05	231.84
SA38_EXP_1	324	348.10338020324707	218.084979057312	1.0498279e-05	232.56
SA38_EXP_1	325	667.0000076293945	369.4561958312988	7.603661e-05	233.28
SA38_EXP_1	326	462.32433319091797	35.627853870391846	5.1539537e-05	234.0
SA38_EXP_1	327	376.9082546234131	208.4953737258911	1.028973e-05	234.72
SA38_EXP_1	328	456.41040802001953	34.07808780670166	2.9671754e-05	235.44
SA38_EXP_1	329	449.1518974304199	35.84461569786072	6.3271844e-05	236.16
SA38_EXP_1	330	464.06259536743164	35.86338400840759	2.9683246e-05	236.88
SA38_EXP_1	331	447.6759433746338	35.968966484069824	0.00018056712	237.6
SA38_EXP_1	332	458.04243087768555	43.589229583740234	9.3799004e-05	238.32
SA38_EXP_1	333	454.06785011291504	36.027560234069824	1.9675384e-05	239.04
SA38_EXP_1	334	666.773509979248	370.45297622680664	0.00012140474	239.76
SA38_EXP_1	335	410.2243423461914	223.12588691711426	8.709174e-06	240.48
SA38_EXP_1	336	8.642424643039703	37.88053750991821	7.5503935e-06	241.2
SA38_EXP_1	337	450.3827095031738	41.012070178985596	0.00010418034	241.92
SA38_EXP_1	338	666.0725593566895	343.2761764526367	9.936342e-05	242.64
SA38_EXP_1	339	149.93245601654053	19.443200826644897	1.3292513e-05	243.36
SA38_EXP_1	340	498.06480407714844	36.51398777961731	0.00021588519	244.08
SA38_EXP_1	341	384.2907905578613	228.8858985900879	1.25173365e-05	244.8
SA38_EXP_1	342	370.53062915802	225.8109712600708	1.1465661e-05	245.52
SA38_EXP_1	343	444.28091049194336	41.651108264923096	0.00016817694	246.24
SA38_EXP_1	344	457.5657844543457	36.12330436706543	1.2749239e-05	246.96
SA38_EXP_1	345	667.1482086181641	369.4214057922363	9.479089e-05	247.68
SA38_EXP_1	346	458.2089424133301	44.844889640808105	1.4607835e-05	248.4
SA38_EXP_1	347	488.46397399902344	37.527902126312256	2.9256189e-05	249.12
SA38_EXP_1	348	666.4368629455566	369.54766273498535	9.399008e-05	249.84
SA38_EXP_1	349	498.08640480041504	36.60119891166687	0.00046985355	250.56
SA38_EXP_1	350	448.3407974243164	45.291534662246704	1.1181215e-05	251.28
SA38_EXP_1	351	460.64090728759766	36.086615324020386	0.0020525614	252.0
SA38_EXP_1	352	407.60693550109863	225.50718784332275	7.0556334e-06	252.72
SA38_EXP_1	353	460.43787002563477	34.975154399871826	1.0934336e-05	253.44
SA38_EXP_1	354	456.3556671142578	35.76716423034668	7.275062e-05	254.16
SA38_EXP_1	355	662.9787921905518	362.1346664428711	4.8781152e-05	254.88
SA38_EXP_1	356	454.3529987335205	37.42491602897644	1.9415775e-05	255.6
SA38_EXP_1	357	408.46104621887207	221.97687149047852	1.0218207e-05	256.32
SA38_EXP_1	358	397.2003936767578	226.43792152404785	8.921044e-06	257.04
SA38_EXP_1	359	460.12582778930664	41.11082911491394	0.0006919166	257.76
SA38_EXP_1	360	398.79612922668457	224.56097602844238	9.339824e-06	258.48
SA38_EXP_1	361	8.918683975934982	30.82526922225952	7.714348e-06	259.2
SA38_EXP_1	362	8.769586682319641	37.44279742240906	8.776927e-06	259.92
SA38_EXP_1	363	437.50972747802734	43.56517553329468	0.000100371915	260.64
SA38_EXP_1	364	8.873644471168518	30.479764938354492	8.455628e-06	261.36
SA38_EXP_1	365	450.6331443786621	43.5284149646759	9.451893e-05	262.08
SA38_EXP_1	366	455.5816650390625	36.07867240905762	1.9730738e-05	262.8
SA38_EXP_1	367	458.3610534667969	36.7968213558197	8.838344e-06	263.52
SA38_EXP_1	368	435.94069480895996	43.145538568496704	5.538182e-05	264.24
SA38_EXP_1	369	397.12584018707275	226.8240451812744	1.1409454e-05	264.96
SA38_EXP_1	370	8.938571810722351	31.130990982055664	8.089423e-06	265.68
SA38_EXP_1	371	453.32937240600586	44.97600317001343	1.4492085e-05	266.4
SA38_EXP_1	372	666.7472839355469	368.6458969116211	0.00010683019	267.12
SA38_EXP_1	373	395.74828147888184	227.3157262802124	8.92432e-06	267.84
SA38_EXP_1	374	9.04868170619011	30.395593643188477	9.755177e-06	268.56
SA38_EXP_1	375	399.83417987823486	224.58759784698486	1.1166765e-05	269.28
SA38_EXP_1	376	398.36201667785645	222.7928924560547	1.3284467e-05	270.0
SA38_EXP_1	377	664.1646385192871	373.16651344299316	1.9039337e-05	270.72
SA38_EXP_1	378	467.4562454223633	35.0667929649353	1.4584062e-05	271.44
SA38_EXP_1	379	668.3807849884033	371.39848709106445	1.0954147e-05	272.16
SA38_EXP_1	380	447.6077079772949	38.322447538375854	6.1013096e-05	272.88
SA38_EXP_1	381	460.7391834259033	36.07325077056885	1.2781501e-05	273.6
SA38_EXP_1	382	453.9459705352783	34.896007776260376	0.00011237064	274.32
SA38_EXP_1	383	358.7498188018799	230.48604011535645	1.0897756e-05	275.04
SA38_EXP_1	384	369.9658393859863	211.34016036987305	1.3712731e-05	275.76
SA38_EXP_1	385	447.57375717163086	34.90505933761597	1.23457185e-05	276.48
SA38_EXP_1	386	383.5486173629761	223.70060920715332	8.696309e-06	277.2
SA38_EXP_1	387	450.51403045654297	35.9739625453949	2.0629519e-05	277.92
SA38_EXP_1	388	457.41214752197266	36.35075569152832	2.3813725e-05	278.64
SA38_EXP_1	389	447.4130630493164	36.966140270233154	2.1093423e-05	279.36
SA38_EXP_1	390	667.4859046936035	368.9948844909668	0.000119633245	280.08
SA38_EXP_1	391	448.5051155090332	37.357120513916016	2.1559266e-05	280.8
SA38_EXP_1	392	451.7073631286621	36.22936964035034	2.7547301e-05	281.52
SA38_EXP_1	393	433.0569267272949	45.11490225791931	6.425107e-05	282.24
SA38_EXP_1	394	447.73106575012207	44.40394163131714	2.4557105e-05	282.96
SA38_EXP_1	395	435.9328269958496	43.90253305435181	1.3173634e-05	283.68
SA38_EXP_1	396	454.14342880249023	45.39268970489502	4.0467414e-05	284.4
SA38_EXP_1	397	666.3737297058105	368.83718490600586	0.00010387977	285.12
SA38_EXP_1	398	453.212833404541	37.537314891815186	1.5035069e-05	285.84
SA38_EXP_1	399	411.5499496459961	220.53580284118652	1.0625554e-05	286.56
SA38_EXP_1	400	667.0099258422852	369.3628692626953	9.648698e-05	287.28
SA38_EXP_1	401	456.56232833862305	44.318389892578125	2.0253798e-05	288.0
SA38_EXP_1	402	666.8246269226074	369.23011779785156	0.000115187264	288.72
SA38_EXP_1	403	498.22826385498047	36.2351131439209	0.00033552857	289.44
SA38_EXP_1	404	665.6255722045898	369.18439865112305	0.0005059292	290.16
SA38_EXP_1	405	391.5024757385254	224.2346477508545	1.4370973e-05	290.88
SA38_EXP_1	406	495.70860862731934	40.05794405937195	0.00029334152	291.6
SA38_EXP_1	407	406.3028812408447	211.0662317276001	1.10056435e-05	292.32
SA38_EXP_1	408	397.87769317626953	223.11761856079102	9.888992e-06	293.04
SA38_EXP_1	409	398.05617332458496	225.00469207763672	1.1687718e-05	293.76
SA38_EXP_1	410	397.94561862945557	226.40594959259033	1.0596127e-05	294.48
SA38_EXP_1	411	496.8003749847412	40.13392210006714	0.00016508355	295.2
SA38_EXP_1	412	348.33576679229736	216.12297534942627	1.1295603e-05	295.92
SA38_EXP_1	413	665.7549858093262	368.5315418243408	0.0006230928	296.64
SA38_EXP_1	414	443.13931465148926	45.60460925102234	1.9426367e-05	297.36
SA38_EXP_1	415	455.8917045593262	36.69923186302185	0.00010574209	298.08
SA38_EXP_1	416	384.92188453674316	224.7463846206665	1.0064972e-05	298.8
SA38_EXP_1	417	656.7272186279297	359.8601531982422	6.3496445e-05	299.52
SA38_EXP_1	418	666.5241241455078	369.2171859741211	5.8125846e-05	300.24
SA38_EXP_1	419	666.4926528930664	368.9845848083496	0.00013005587	300.96
SA38_EXP_1	420	451.00550651550293	35.951642990112305	1.00992775e-05	301.68
SA38_EXP_1	421	426.73511505126953	45.04334092140198	4.532667e-05	302.4
SA38_EXP_1	422	348.96318912506104	216.62190914154053	1.2575859e-05	303.12
SA38_EXP_1	423	667.3726081848145	370.11526107788086	7.330187e-05	303.84
SA38_EXP_1	424	400.1049995422363	225.32737255096436	1.0949572e-05	304.56
SA38_EXP_1	425	666.8274879455566	370.41967391967773	0.00010977403	305.28
SA38_EXP_1	426	450.2267837524414	35.890992879867554	2.034098e-05	306.0
SA38_EXP_1	427	456.12926483154297	34.241487979888916	2.644869e-05	306.72
SA38_EXP_1	428	455.7258129119873	34.728437662124634	4.4160803e-05	307.44
SA38_EXP_1	429	443.20826530456543	42.96672463417053	5.2635205e-05	308.16
SA38_EXP_1	430	8.783116936683655	36.539790630340576	8.656245e-06	308.88
SA38_EXP_1	431	371.7780828475952	225.8978033065796	1.182028e-05	309.6
SA38_EXP_1	432	667.2326564788818	369.8908996582031	8.773745e-05	310.32
SA38_EXP_1	433	665.9099578857422	370.7698631286621	0.00039147414	311.04
SA38_EXP_1	434	496.1197853088379	39.53664779663086	4.5903642e-05	311.76
SA38_EXP_1	435	664.1321182250977	372.98383712768555	1.5175968e-05	312.48
SA38_EXP_1	436	470.92437744140625	35.19364356994629	1.0950303e-05	313.2
SA38_EXP_1	437	374.46322441101074	228.2345151901245	1.0184799e-05	313.92
SA38_EXP_1	438	320.22266387939453	420.44909477233887	2.5282161e-05	314.64
SA38_EXP_1	439	400.32525062561035	222.4478816986084	1.295758e-05	315.36
SA38_EXP_1	440	497.5461006164551	36.89704656600952	2.5125017e-05	316.08
SA38_EXP_1	441	396.1740970611572	224.32557106018066	8.240558e-06	316.8
SA38_EXP_1	442	495.9000587463379	39.96636629104614	0.00015319692	317.52
SA38_EXP_1	443	452.94275283813477	45.67184329032898	9.647562e-06	318.24
SA38_EXP_1	444	350.90675354003906	248.02024841308594	8.693904e-06	318.96
SA38_EXP_1	445	388.00907135009766	224.8619842529297	9.016936e-06	319.68
SA38_EXP_1	446	399.70407485961914	223.2308292388916	9.646476e-06	320.4
SA38_EXP_1	447	449.7000217437744	36.375718116760254	1.2152673e-05	321.12
SA38_EXP_1	448	397.24087715148926	53.559218645095825	9.729247e-06	321.84
SA38_EXP_1	449	398.13599586486816	225.32742977142334	8.92113e-06	322.56
SA38_EXP_1	450	419.309139251709	229.3932867050171	6.9894254e-06	323.28
SA38_EXP_1	451	373.80876541137695	224.1472578048706	9.5952155e-06	324.0
SA38_EXP_1	452	459.2219352722168	44.26532864570618	1.0424969e-05	324.72
SA38_EXP_1	453	426.3780117034912	43.860214948654175	1.435076e-05	325.44
SA38_EXP_1	454	399.5403289794922	221.8546199798584	9.984485e-06	326.16
SA38_EXP_1	455	449.0825653076172	33.74851584434509	6.0232604e-05	326.88
SA38_EXP_1	456	8.83052572607994	31.06266975402832	9.916455e-06	327.6
SA38_EXP_1	457	361.00990772247314	227.30652809143066	9.061634e-06	328.32
SA38_EXP_1	458	447.55101203918457	36.32191300392151	2.9328987e-05	329.04
SA38_EXP_1	459	452.52065658569336	35.17447113990784	1.0846939e-05	329.76
SA38_EXP_1	460	448.8792419433594	35.15414357185364	1.0114342e-05	330.48
SA38_EXP_1	461	424.74279403686523	224.99852657318115	1.1064787e-05	331.2
SA38_EXP_1	462	443.67613792419434	42.693947553634644	5.100201e-05	331.92
SA38_EXP_1	463	385.64021587371826	227.6335573196411	8.488075e-06	332.64
SA38_EXP_1	464	409.3708038330078	221.74704551696777	8.8111865e-06	333.36
SA38_EXP_1	465	418.9505100250244	223.507719039917	1.1747872e-05	334.08
SA38_EXP_1	466	389.0857219696045	223.9314079284668	9.912125e-06	334.8
SA38_EXP_1	467	458.06779861450195	34.15671944618225	1.069957e-05	335.52
SA38_EXP_1	468	408.56385231018066	224.04500484466553	1.134612e-05	336.24
SA38_EXP_1	469	459.8592758178711	34.96747970581055	1.5797468e-05	336.96
SA38_EXP_1	470	397.91674613952637	224.91671562194824	1.3128611e-05	337.68
SA38_EXP_1	471	359.68618392944336	227.77679443359375	9.940013e-06	338.4
SA38_EXP_1	472	360.36996841430664	246.75779342651367	1.190247e-05	339.12
SA38_EXP_1	473	666.9633865356445	369.20559883117676	6.8647496e-05	339.84
SA38_EXP_1	474	668.5051918029785	372.8696823120117	3.35019e-05	340.56
SA38_EXP_1	475	655.5499076843262	359.84601974487305	2.3608029e-05	341.28
SA38_EXP_1	476	666.8847560882568	368.8572406768799	0.0001234884	342.0
SA38_EXP_1	477	457.08370208740234	34.80007767677307	0.00016950171	342.72
SA38_EXP_1	478	458.79993438720703	35.06548047065735	3.162707e-05	343.44
SA38_EXP_1	479	449.6366500854492	36.06363773345947	1.1773365e-05	344.16
SA38_EXP_1	480	346.3733673095703	217.99355506896973	1.1832369e-05	344.88
SA38_EXP_1	481	664.0604972839355	373.25657844543457	1.985369e-05	345.6
SA38_EXP_1	482	436.5176200866699	48.235652446746826	1.0215147e-05	346.32
SA38_EXP_1	483	401.5066146850586	224.05530452728271	9.596688e-06	347.04
SA38_EXP_1	484	434.2992305755615	43.8058876991272	1.5765625e-05	347.76
SA38_EXP_1	485	358.62364768981934	217.18547344207764	1.3716916e-05	348.48
SA38_EXP_1	486	387.7631187438965	223.04842472076416	8.697031e-06	349.2
SA38_EXP_1	487	667.4945831298828	369.75317001342773	6.582892e-05	349.92
SA38_EXP_1	488	374.7300624847412	229.00298595428467	7.74652e-06	350.64
SA38_EXP_1	489	449.346399307251	40.93313455581665	8.7811946e-05	351.36
SA38_EXP_1	490	449.64122772216797	44.72212314605713	3.114959e-05	352.08
SA38_EXP_1	491	409.84206199645996	212.54459381103516	1.1842394e-05	352.8
SA38_EXP_1	492	454.0569305419922	36.52097940444946	5.3518834e-05	353.52
SA38_EXP_1	493	8.631201833486557	37.39561915397644	1.0188471e-05	354.24
SA38_EXP_1	494	397.51105308532715	211.88552856445312	1.0746221e-05	354.96
SA38_EXP_1	495	399.92668628692627	222.33276844024658	1.0722513e-05	355.68
SA38_EXP_1	496	445.761775970459	36.23656511306763	5.7969086e-05	356.4
SA38_EXP_1	497	348.3697175979614	216.57995223999023	1.2989203e-05	357.12
SA38_EXP_1	498	663.9822483062744	360.78643798828125	0.00025654666	357.84
SA38_EXP_1	499	461.6742134094238	44.27672624588013	1.6894004e-05	358.56
SA38_EXP_1	500	443.89915466308594	44.992579221725464	0.00021016244	359.28
SA38_EXP_1	501	449.36232566833496	36.18861436843872	1.5274483e-05	360.0
SA38_EXP_1	502	498.4354019165039	36.528732776641846	4.7961476e-05	360.72
SA38_EXP_1	503	663.6146545410156	359.337158203125	1.558317e-05	361.44
SA38_EXP_1	504	496.87771797180176	38.088423013687134	7.093168e-05	362.16
SA38_EXP_1	505	398.77939224243164	226.7908000946045	1.0687505e-05	362.88
SA38_EXP_1	506	448.07071685791016	36.637465953826904	0.00015436808	363.6
SA38_EXP_1	507	334.23123359680176	216.02725982666016	8.76657e-06	364.32
SA38_EXP_1	508	361.45057678222656	227.60989665985107	9.050889e-06	365.04
SA38_EXP_1	509	450.88815689086914	35.506038665771484	9.263209e-05	365.76
SA38_EXP_1	510	318.3013439178467	415.83229064941406	3.0019815e-05	366.48
SA38_EXP_1	511	455.0506591796875	44.27955508232117	7.422614e-05	367.2
SA38_EXP_1	512	667.1269416809082	369.0190315246582	7.2970244e-05	367.92
SA38_EXP_1	513	399.93419647216797	226.9046688079834	8.592357e-06	368.64
SA38_EXP_1	514	450.4429817199707	42.695581912994385	1.7085482e-05	369.36
SA38_EXP_1	515	449.9748229980469	35.620293617248535	3.333026e-05	370.08
SA38_EXP_1	516	667.8510189056396	372.3838233947754	2.4636176e-05	370.8
SA38_EXP_1	517	363.2754325866699	211.7653512954712	8.65471e-06	371.52
SA38_EXP_1	518	459.6692085266113	43.312504291534424	4.5149656e-05	372.24
SA38_EXP_1	519	667.5619602203369	369.67180252075195	4.9136077e-05	372.96
SA38_EXP_1	520	666.9527053833008	369.4504737854004	8.812005e-05	373.68
SA38_EXP_1	521	454.46720123291016	46.74071788787842	8.971904e-06	374.4
SA38_EXP_1	522	374.3600845336914	224.6770477294922	8.756853e-06	375.12
SA38_EXP_1	523	443.1849479675293	44.4467568397522	0.00021263905	375.84
SA38_EXP_1	524	410.46886444091797	44.21926975250244	1.40337115e-05	376.56
SA38_EXP_1	525	359.3217134475708	228.53600978851318	9.801871e-06	377.28
SA38_EXP_1	526	353.86619567871094	245.6538963317871	1.1617775e-05	378.0
SA38_EXP_1	527	496.1041450500488	38.86274814605713	0.00011053716	378.72
SA38_EXP_1	528	372.1646785736084	227.08275318145752	8.999292e-06	379.44
SA38_EXP_1	529	488.0995750427246	38.071593046188354	2.9634877e-05	380.16
SA38_EXP_1	530	664.8083209991455	344.22826766967773	9.524674e-05	380.88
SA38_EXP_1	531	450.44946670532227	47.94188976287842	1.6028102e-05	381.6
SA38_EXP_1	532	459.9886894226074	36.05030179023743	2.7712142e-05	382.32
SA38_EXP_1	533	461.07797622680664	41.55303597450256	0.00014225728	383.04
SA38_EXP_1	534	667.6067352294922	370.24681091308594	9.930839e-05	383.76
SA38_EXP_1	535	495.3434467315674	38.00465941429138	0.0005019103	384.48
SA38_EXP_1	536	459.7057342529297	35.592817068099976	1.4210974e-05	385.2
SA38_EXP_1	537	462.55531311035156	35.79000949859619	9.353443e-06	385.92
SA38_EXP_1	538	357.13229179382324	253.5007095336914	8.424254e-06	386.64
SA38_EXP_1	539	666.2357330322266	371.3998031616211	0.00021962142	387.36
SA38_EXP_1	540	454.681396484375	36.76930546760559	4.2453954e-05	388.08
SA38_EXP_1	541	450.89778900146484	43.059046268463135	0.000120118944	388.8
SA38_EXP_1	542	453.05471420288086	37.55344033241272	6.4875305e-05	389.52
SA38_EXP_1	543	668.0098533630371	371.7100238800049	3.786884e-05	390.24
SA38_EXP_1	544	454.8820495605469	36.89905643463135	2.8118024e-05	390.96
SA38_EXP_1	545	375.0396251678467	228.21972370147705	1.1424098e-05	391.68
SA38_EXP_1	546	373.4541416168213	227.00129985809326	8.721659e-06	392.4
SA38_EXP_1	547	376.81305408477783	225.9793996810913	9.839586e-06	393.12
SA38_EXP_1	548	373.0867862701416	224.10369873046875	9.285815e-06	393.84
SA38_EXP_1	549	445.2937602996826	43.84840965270996	4.54959e-05	394.56
SA38_EXP_1	550	385.22844314575195	224.56469535827637	1.0112983e-05	395.28
SA38_EXP_1	551	457.9981803894043	45.323413610458374	2.8759645e-05	396.0
SA38_EXP_1	552	450.5871772766113	43.81564021110535	7.8972866e-05	396.72
SA38_EXP_1	553	453.53612899780273	36.38032078742981	0.00016187948	397.44
SA38_EXP_1	554	401.3394832611084	223.74213695526123	1.04179535e-05	398.16
SA38_EXP_1	555	370.8688735961914	228.44245433807373	7.8197945e-06	398.88
SA38_EXP_1	556	453.3370018005371	35.54939031600952	2.1218855e-05	399.6
SA38_EXP_1	557	357.90905952453613	227.25575923919678	8.70826e-06	400.32
SA38_EXP_1	558	465.09108543395996	35.89666128158569	2.0064435e-05	401.04
SA38_EXP_1	559	384.15513038635254	225.13924598693848	9.3202925e-06	401.76
SA38_EXP_1	560	453.6932945251465	44.255168437957764	0.00023592089	402.48
SA38_EXP_1	561	393.91915798187256	240.15950202941895	1.7885483e-05	403.2
SA38_EXP_1	562	372.28407859802246	224.76216316223145	8.317125e-06	403.92
SA38_EXP_1	563	346.25020027160645	216.32257461547852	1.3598755e-05	404.64
SA38_EXP_1	564	460.26763916015625	34.6306586265564	1.5649024e-05	405.36
SA38_EXP_1	565	397.44012355804443	54.33961272239685	1.2558731e-05	406.08
SA38_EXP_1	566	454.2651176452637	41.99580788612366	5.078875e-05	406.8
SA38_EXP_1	567	400.18625259399414	225.77383518218994	9.434581e-06	407.52
SA38_EXP_1	568	667.2004222869873	369.7723388671875	0.00013412644	408.24
SA38_EXP_1	569	452.6515007019043	36.10993266105652	4.592431e-05	408.96
SA38_EXP_1	570	397.38872051239014	43.87570023536682	2.301511e-05	409.68
SA38_EXP_1	571	450.1880645751953	36.066927909851074	3.2303597e-05	410.4
SA38_EXP_1	572	8.850528299808502	37.304041385650635	8.726192e-06	411.12
SA38_EXP_1	573	453.02085876464844	36.28926873207092	0.00012564864	411.84
SA38_EXP_1	574	454.8982620239258	43.318036794662476	8.427203e-05	412.56
SA38_EXP_1	575	336.5002155303955	220.54691791534424	9.766069e-06	413.28
SA38_EXP_1	576	8.588304370641708	37.27539896965027	1.111936e-05	414.0
SA38_EXP_1	577	457.4634552001953	43.2383930683136	0.0001437599	414.72
SA38_EXP_1	578	456.1915397644043	37.180341482162476	2.2484377e-05	415.44
SA38_EXP_1	579	456.156063079834	37.46949791908264	0.0001479544	416.16
SA38_EXP_1	580	446.6594696044922	45.05659103393555	0.00021404789	416.88
SA38_EXP_1	581	447.607421875	43.381590843200684	0.0005002195	417.6
SA38_EXP_1	582	667.6945686340332	369.97100830078125	5.165177e-05	418.32
SA38_EXP_1	583	461.05194091796875	38.060832023620605	9.916077e-05	419.04
SA38_EXP_1	584	449.383544921875	45.8554744720459	5.1294912e-05	419.76
SA38_EXP_1	585	422.40076065063477	209.01240348815918	1.0207687e-05	420.48
SA38_EXP_1	586	452.3444652557373	37.30607986450195	5.692886e-05	421.2
SA38_EXP_1	587	668.4482574462891	370.5065631866455	4.5989957e-05	421.92
SA38_EXP_1	588	454.23126220703125	37.652692794799805	4.6328107e-05	422.64
SA38_EXP_1	589	497.96409606933594	35.35956859588623	0.00014086254	423.36
SA38_EXP_1	590	666.8303966522217	368.6315059661865	0.0002699492	424.08
SA38_EXP_1	591	667.0860290527344	368.62146377563477	9.030622e-05	424.8
SA38_EXP_1	592	490.05236625671387	37.122695446014404	1.8087405e-05	425.52
SA38_EXP_1	593	397.36671447753906	224.44058418273926	1.2430615e-05	426.24
SA38_EXP_1	594	388.15131187438965	223.43709468841553	1.0370719e-05	426.96
SA38_EXP_1	595	499.6924877166748	36.59259796142578	0.00019214395	427.68
SA38_EXP_1	596	370.570707321167	226.64514541625977	8.9259465e-06	428.4
SA38_EXP_1	597	400.2096176147461	53.597095012664795	1.3425875e-05	429.12
SA38_EXP_1	598	376.6437530517578	208.96990299224854	1.0332948e-05	429.84
SA38_EXP_1	599	396.0337162017822	227.29382514953613	9.396115e-06	430.56
SA38_EXP_1	600	663.7654304504395	361.1223793029785	8.1077975e-05	431.28
SA38_EXP_1	601	439.17808532714844	45.185362100601196	2.9334973e-05	432.0
SA38_EXP_1	602	454.2612552642822	41.66667938232422	0.000114758586	432.72
SA38_EXP_1	603	452.72226333618164	37.568907737731934	6.3233965e-05	433.44
SA38_EXP_1	604	453.79018783569336	44.906941652297974	6.408438e-05	434.16
SA38_EXP_1	605	667.5264358520508	370.46945571899414	5.6961882e-05	434.88
SA38_EXP_1	606	408.53257179260254	223.80701065063477	9.838253e-06	435.6
SA38_EXP_1	607	334.0437889099121	217.96503067016602	8.491127e-06	436.32
SA38_EXP_1	608	457.5167179107666	44.52645778656006	9.559148e-06	437.04
SA38_EXP_1	609	667.9688453674316	370.6031799316406	5.5463588e-05	437.76
SA38_EXP_1	610	356.7131996154785	215.2228832244873	8.388891e-06	438.48
SA38_EXP_1	611	397.9177474975586	226.17682456970215	9.770615e-06	439.2
SA38_EXP_1	612	667.7333831787109	369.85279083251953	9.566253e-05	439.92
SA38_EXP_1	613	386.0176086425781	223.59506607055664	1.1218546e-05	440.64
SA38_EXP_1	614	412.5846862792969	225.4539442062378	7.5739613e-06	441.36
SA38_EXP_1	615	370.1161861419678	225.9477996826172	8.911079e-06	442.08
SA38_EXP_1	616	668.4582233428955	372.92192459106445	5.6033274e-05	442.8
SA38_EXP_1	617	394.93396282196045	225.4478359222412	1.1289777e-05	443.52
SA38_EXP_1	618	397.0475673675537	224.7938632965088	9.245459e-06	444.24
SA38_EXP_1	619	8.67697075009346	37.02645778656006	9.990266e-06	444.96
SA38_EXP_1	620	663.5860443115234	361.0366630554199	0.00021967024	445.68
SA38_EXP_1	621	663.6527061462402	362.9875373840332	3.2887227e-05	446.4
SA38_EXP_1	622	320.28772830963135	411.2899875640869	2.59383e-05	447.12
SA38_EXP_1	623	375.79004764556885	225.63793659210205	9.856548e-06	447.84
SA38_EXP_1	624	373.8358497619629	225.880765914917	1.0343723e-05	448.56
SA38_EXP_1	625	376.0387897491455	231.23993396759033	1.21203575e-05	449.28
SA38_EXP_1	626	485.43434143066406	36.35305166244507	1.4783494e-05	450.0
SA38_EXP_1	627	459.46154594421387	35.546661615371704	9.413354e-06	450.72
SA38_EXP_1	628	501.30114555358887	37.731982469558716	1.5155677e-05	451.44
SA38_EXP_1	629	461.5230083465576	34.54827547073364	1.0076324e-05	452.16
SA38_EXP_1	630	439.67952728271484	45.69100856781006	2.116667e-05	452.88
SA38_EXP_1	631	459.4607353210449	34.89532828330994	1.1434344e-05	453.6
SA38_EXP_1	632	472.0365524291992	35.284810066223145	1.0204087e-05	454.32
SA38_EXP_1	633	361.8760108947754	227.2208547592163	7.872548e-06	455.04
SA38_EXP_1	634	442.2478675842285	46.02318048477173	1.2235517e-05	455.76
SA38_EXP_1	635	363.01257610321045	230.11570930480957	8.427702e-06	456.48
SA38_EXP_1	636	667.0458316802979	369.34221267700195	4.322986e-05	457.2
SA38_EXP_1	637	451.0235786437988	36.08520269393921	1.5506217e-05	457.92
SA38_EXP_1	638	668.0789947509766	370.1901054382324	5.828915e-05	458.64
SA38_EXP_1	639	9.005043655633926	30.67320942878723	9.118562e-06	459.36
SA38_EXP_1	640	460.183048248291	35.63578248023987	2.1295116e-05	460.08
SA38_EXP_1	641	8.80042165517807	30.585343837738037	9.424986e-06	460.8
SA38_EXP_1	642	459.3759536743164	36.15788698196411	1.381688e-05	461.52
SA38_EXP_1	643	490.74997901916504	44.26375150680542	1.6755055e-05	462.24
SA38_EXP_1	644	383.28020572662354	213.14300537109375	9.444358e-06	462.96
SA38_EXP_1	645	458.7939739227295	35.96415996551514	1.367452e-05	463.68
SA38_EXP_1	646	657.7479362487793	368.4989547729492	0.00012012066	464.4
SA38_EXP_1	647	387.61143684387207	223.6644458770752	1.026045e-05	465.12
SA38_EXP_1	648	450.0743865966797	34.98329043388367	1.0109174e-05	465.84
SA38_EXP_1	649	320.10419368743896	419.5042419433594	1.977529e-05	466.56
SA38_EXP_1	650	8.422934263944626	37.103766202926636	1.3039682e-05	467.28
SA38_EXP_1	651	497.83191680908203	36.25690698623657	0.00019254524	468.0
SA38_EXP_1	652	361.2738370895386	228.92755508422852	1.0735353e-05	468.72
SA38_EXP_1	653	461.8934631347656	36.19928240776062	1.894382e-05	469.44
SA38_EXP_1	654	498.53458404541016	36.939178705215454	0.00027509022	470.16
SA38_EXP_1	655	459.1677665710449	36.07827186584473	1.303584e-05	470.88
SA38_EXP_1	656	462.2206687927246	35.34102201461792	1.7752123e-05	471.6
SA38_EXP_1	657	490.8695697784424	37.488917112350464	5.4362725e-05	472.32
SA38_EXP_1	658	365.735125541687	246.6306209564209	1.37983125e-05	473.04
SA38_EXP_1	659	497.8628635406494	37.68147110939026	0.00036413257	473.76
SA38_EXP_1	660	461.2018585205078	35.120519399642944	1.5107421e-05	474.48
SA38_EXP_1	661	358.03048610687256	215.84883213043213	1.4934464e-05	475.2
SA38_EXP_1	662	411.4130973815918	225.64135551452637	7.29012e-06	475.92
SA38_EXP_1	663	320.63074111938477	420.27477264404297	1.3524339e-05	476.64
SA38_EXP_1	664	470.1748847961426	43.38812828063965	7.749228e-05	477.36
SA38_EXP_1	665	399.1455078125	224.50647354125977	1.1232667e-05	478.08
SA38_EXP_1	666	667.8366661071777	371.85553550720215	2.058283e-05	478.8
SA38_EXP_1	667	380.80525398254395	236.7467164993286	8.003525e-06	479.52
SA38_EXP_1	668	371.0969924926758	218.57764720916748	1.3516151e-05	480.24
SA38_EXP_1	669	457.62414932250977	35.97456693649292	1.4056374e-05	480.96
SA38_EXP_1	670	663.5817527770996	362.5074291229248	6.887443e-05	481.68
SA38_EXP_1	671	667.368221282959	369.88351821899414	3.040694e-05	482.4
SA38_EXP_1	672	425.4446029663086	211.97068691253662	7.5883345e-06	483.12
SA38_EXP_1	673	398.9098310470581	226.848464012146	9.413372e-06	483.84
SA38_EXP_1	674	460.2834701538086	34.597052335739136	1.0595066e-05	484.56
SA38_EXP_1	675	459.21239852905273	35.22927761077881	1.5947719e-05	485.28
SA38_EXP_1	676	486.6392135620117	36.651166677474976	1.8602806e-05	486.0
SA38_EXP_1	677	459.57021713256836	33.850014209747314	1.9591092e-05	486.72
SA38_EXP_1	678	461.6791248321533	34.94473457336426	1.7238113e-05	487.44
SA38_EXP_1	679	667.3304080963135	370.11417388916016	4.9494764e-05	488.16
SA38_EXP_1	680	364.25886154174805	243.8445281982422	1.1035628e-05	488.88
SA38_EXP_1	681	667.1700477600098	369.6969223022461	7.177972e-05	489.6
SA38_EXP_1	682	465.12742042541504	34.670677185058594	1.1341382e-05	490.32
SA38_EXP_1	683	356.7556381225586	229.19354438781738	9.0659905e-06	491.04
SA38_EXP_1	684	471.8101501464844	34.36157941818237	1.0623122e-05	491.76
SA38_EXP_1	685	497.2109794616699	38.300524950027466	1.2692744e-05	492.48
SA38_EXP_1	686	666.7328357696533	368.25571060180664	8.2072256e-05	493.2
SA38_EXP_1	687	459.1482162475586	36.80814743041992	1.44155565e-05	493.92
SA38_EXP_1	688	654.8182487487793	360.64990997314453	4.5153745e-05	494.64
SA38_EXP_1	689	664.7840976715088	375.1303482055664	1.3579419e-05	495.36
SA38_EXP_1	690	498.1929302215576	38.05735945701599	0.00029314077	496.08
SA38_EXP_1	691	8.679775148630142	37.48639941215515	1.1487595e-05	496.8
SA38_EXP_1	692	663.5317802429199	360.88571548461914	4.8602335e-05	497.52
SA38_EXP_1	693	395.1181888580322	226.5498161315918	1.2246829e-05	498.24
SA38_EXP_1	694	395.87409496307373	225.13535499572754	9.64402e-06	498.96
SA38_EXP_1	695	335.8696937561035	218.34437370300293	1.2796808e-05	499.68
SA38_EXP_1	696	350.2366781234741	216.8388319015503	1.1481528e-05	500.4
SA38_EXP_1	697	462.86163330078125	33.84357690811157	1.237887e-05	501.12
SA38_EXP_1	698	666.1031723022461	368.7265205383301	0.00016042798	501.84
SA38_EXP_1	699	326.894474029541	339.9705219268799	0.978625	502.56
SA38_EXP_1	700	333.90064239501953	341.31237030029297	0.9995479	503.28
SA38_EXP_1	701	349.4471073150635	344.7158432006836	0.9996691	504.0
SA38_EXP_1	702	377.2928237915039	366.33630752563477	0.99985504	504.72
SA38_EXP_1	703	279.4287443161011	389.9014377593994	0.9999312	505.44
SA38_EXP_1	704	119.87931728363037	340.47637939453125	0.9999355	506.16
SA38_EXP_1	705	85.88894605636597	154.37390327453613	0.9737603	506.88
SA38_EXP_1	706	87.20676898956299	102.83748149871826	0.99983263	507.6
SA38_EXP_1	707	73.76718521118164	133.84408950805664	0.8511923	508.32
SA38_EXP_1	708	68.63051056861877	237.03094482421875	0.9970835	509.04
SA38_EXP_1	709	100.03345012664795	361.343936920166	0.99990535	509.76
SA38_EXP_1	710	97.16593027114868	339.982852935791	0.99995875	510.48
SA38_EXP_1	711	118.87472867965698	253.53323936462402	0.9998758	511.2
SA38_EXP_1	712	121.2531328201294	240.5727767944336	0.9999629	511.92
SA38_EXP_1	713	114.3697738647461	307.9278087615967	0.9998859	512.64
SA38_EXP_1	714	120.74446678161621	354.5118713378906	0.99995935	513.36
SA38_EXP_1	715	105.11444807052612	261.8799304962158	0.9999721	514.08
SA38_EXP_1	716	110.03692150115967	224.97063159942627	0.9987961	514.8
SA38_EXP_1	717	129.13687229156494	220.301513671875	0.99993944	515.52
SA38_EXP_1	718	145.28570175170898	179.06192779541016	0.99997294	516.24
SA38_EXP_1	719	130.8591604232788	106.63453102111816	0.99996436	516.96
SA38_EXP_1	720	116.27829074859619	107.75495052337646	0.99972564	517.68
SA38_EXP_1	721	78.67792844772339	218.92484664916992	0.021099215	518.4
SA38_EXP_1	722	74.9265968799591	313.75802993774414	0.9998627	519.12
SA38_EXP_1	723	82.2529673576355	301.109676361084	0.9999335	519.84
SA38_EXP_1	724	66.79365634918213	107.13096141815186	0.99183685	520.56
SA38_EXP_1	725	85.03015637397766	75.16935110092163	0.99484766	521.28
SA38_EXP_1	726	94.3493127822876	202.5937843322754	0.15123828	522.0
SA38_EXP_1	727	107.0363998413086	351.51397705078125	0.99996233	522.72
SA38_EXP_1	728	89.97513055801392	283.11927795410156	0.99996233	523.44
SA38_EXP_1	729	91.00348949432373	214.2770004272461	0.9995277	524.16
SA38_EXP_1	730	113.39285373687744	283.98433685302734	0.9999287	524.88
SA38_EXP_1	731	105.70969581604004	350.7550621032715	0.9999701	525.6
SA38_EXP_1	732	116.72612428665161	222.79934406280518	0.9999043	526.32
SA38_EXP_1	733	115.68405628204346	272.8666305541992	0.9999368	527.04
SA38_EXP_1	734	98.14541935920715	275.52008628845215	0.99970824	527.76
SA38_EXP_1	735	125.59235095977783	209.14441108703613	0.99985313	528.48
SA38_EXP_1	736	95.02300024032593	153.8448715209961	0.9997516	529.2
SA38_EXP_1	737	83.02207589149475	93.19113492965698	0.99982965	529.92
SA38_EXP_1	738	82.28983879089355	107.25867748260498	0.9956766	530.64
SA38_EXP_1	739	91.80741906166077	204.31942462921143	0.9970751	531.36
SA38_EXP_1	740	107.52170085906982	344.94232177734375	0.9999453	532.08
SA38_EXP_1	741	51.39846205711365	182.53832817077637	0.8522105	532.8
SA38_EXP_1	742	86.21513247489929	61.07301950454712	0.9983524	533.52
SA38_EXP_1	743	115.69030284881592	210.29834747314453	0.99986446	534.24
SA38_EXP_1	744	107.69416093826294	354.847412109375	0.99997234	534.96
SA38_EXP_1	745	92.99609661102295	262.3895072937012	0.99979335	535.68
SA38_EXP_1	746	105.90535402297974	236.21658325195312	0.99985766	536.4
SA38_EXP_1	747	84.98222827911377	333.86595726013184	0.9996319	537.12
SA38_EXP_1	748	110.49745082855225	188.21983337402344	0.9999058	537.84
SA38_EXP_1	749	72.09188342094421	62.84733295440674	0.9620865	538.56
SA38_EXP_1	750	83.22075009346008	73.7207293510437	0.99994326	539.28
SA38_EXP_1	751	101.85236930847168	193.79156112670898	0.9991978	540.0
SA38_EXP_1	752	118.45258474349976	357.1040725708008	0.9999393	540.72
SA38_EXP_1	753	97.33004570007324	238.1411361694336	0.99990904	541.44
SA38_EXP_1	754	98.06824922561646	185.74152946472168	0.99914527	542.16
SA38_EXP_1	755	64.25511240959167	78.42148303985596	0.99568343	542.88
SA38_EXP_1	756	78.46751809120178	135.8525276184082	0.9598377	543.6
SA38_EXP_1	757	83.5677444934845	276.32463455200195	0.96206725	544.32
SA38_EXP_1	758	91.1046028137207	312.34840393066406	0.999977	545.04
SA38_EXP_1	759	65.68269729614258	136.95731163024902	0.9267804	545.76
SA38_EXP_1	760	88.50736618041992	58.49763751029968	0.99863225	546.48
SA38_EXP_1	761	90.5038058757782	121.31914615631104	0.99635834	547.2
SA38_EXP_1	762	72.89503216743469	302.25671768188477	0.99971396	547.92
SA38_EXP_1	763	107.150137424469	353.913631439209	0.9999502	548.64
SA38_EXP_1	764	92.25261211395264	273.35723876953125	0.94375706	549.36
SA38_EXP_1	765	195.5142378807068	208.610200881958	0.99956363	550.08
SA38_EXP_1	766	394.1164970397949	238.49699020385742	0.9997112	550.8
SA38_EXP_1	767	419.3047046661377	253.8164520263672	0.9998241	551.52
SA38_EXP_1	768	235.93385219573975	209.48008060455322	0.9987778	552.24
SA38_EXP_1	769	215.352463722229	195.0536870956421	0.9992415	552.96
SA38_EXP_1	770	542.0467376708984	262.0366859436035	0.9996131	553.68
SA38_EXP_1	771	624.8562335968018	264.17884826660156	0.9998247	554.4
SA38_EXP_1	772	632.0746421813965	228.8305950164795	0.9999188	555.12
SA38_EXP_1	773	633.344841003418	211.49682998657227	0.99975103	555.84
SA38_EXP_1	774	636.6941452026367	210.3158712387085	0.99997497	556.56
SA38_EXP_1	775	632.5705528259277	249.33168411254883	0.99995637	557.28
SA38_EXP_1	776	645.2231407165527	258.1900119781494	0.9992981	558.0
SA38_EXP_1	777	512.8368377685547	295.9657573699951	0.9996896	558.72
SA38_EXP_1	778	356.30412101745605	363.59607696533203	0.99378294	559.44
SA38_EXP_1	779	317.5619125366211	398.7008857727051	0.00028931253	560.16
SA38_EXP_1	780	663.7900352478027	352.47673988342285	0.00042135833	560.88
SA38_EXP_1	781	8.54695737361908	36.82750225067139	1.0408876e-05	561.6
SA38_EXP_1	782	449.08556938171387	37.54917025566101	9.502358e-06	562.32
SA38_EXP_1	783	435.6605052947998	37.952678203582764	9.796404e-06	563.04
SA38_EXP_1	784	490.68384170532227	37.781195640563965	1.3738229e-05	563.76
SA38_EXP_1	785	397.1641540527344	225.29680252075195	1.0842151e-05	564.48
SA38_EXP_1	786	349.1288661956787	225.26191234588623	1.042166e-05	565.2
SA38_EXP_1	787	408.91780853271484	222.03166007995605	9.245591e-06	565.92
SA38_EXP_1	788	409.94420051574707	223.4890079498291	8.199153e-06	566.64
SA38_EXP_1	789	435.186767578125	45.41834592819214	5.6609406e-05	567.36
SA38_EXP_1	790	373.0039596557617	228.90724182128906	1.3131917e-05	568.08
SA38_EXP_1	791	669.5531845092773	343.5626220703125	0.00017311379	568.8
SA38_EXP_1	792	496.8618392944336	40.19963979721069	4.6828387e-05	569.52
SA38_EXP_1	793	370.0869560241699	227.51463890075684	1.2594568e-05	570.24
SA38_EXP_1	794	455.6645393371582	47.09637522697449	1.713064e-05	570.96
SA38_EXP_1	795	375.2755641937256	224.8860740661621	1.2319386e-05	571.68
SA38_EXP_1	796	471.5592861175537	35.67347288131714	1.8322648e-05	572.4
SA38_EXP_1	797	667.2204971313477	368.5777473449707	8.3731495e-05	573.12
SA38_EXP_1	798	665.7146453857422	358.3715629577637	0.00030094184	573.84
SA38_EXP_1	799	663.539981842041	362.4730110168457	5.2136347e-05	574.56
SA38_EXP_1	800	499.0939140319824	35.34758806228638	5.4965436e-05	575.28
SA38_EXP_1	801	491.49608612060547	37.348233461380005	1.4254081e-05	576.0
SA38_EXP_1	802	423.0574607849121	44.24154996871948	3.3913868e-05	576.72
SA38_EXP_1	803	457.0452690124512	45.703614950180054	2.5782072e-05	577.44
SA38_EXP_1	804	656.3169479370117	368.1380081176758	5.8463622e-05	578.16
SA38_EXP_1	805	398.22022914886475	222.1790599822998	1.2440933e-05	578.88
SA38_EXP_1	806	397.7540969848633	221.64048671722412	9.313398e-06	579.6
SA38_EXP_1	807	441.4562225341797	46.37037634849548	9.78589e-06	580.32
SA38_EXP_1	808	468.2286262512207	34.88471746444702	1.5779671e-05	581.04
SA38_EXP_1	809	406.9211959838867	43.23294639587402	4.7140325e-05	581.76
SA38_EXP_1	810	498.41785430908203	37.343605756759644	7.491849e-05	582.48
SA38_EXP_1	811	458.60252380371094	35.299168825149536	1.09878165e-05	583.2
SA38_EXP_1	812	149.42539930343628	19.86771047115326	4.175468e-05	583.92
SA38_EXP_1	813	409.2069625854492	225.50561428070068	8.275967e-06	584.64
SA38_EXP_1	814	395.8667039871216	224.14096355438232	9.222591e-06	585.36
SA38_EXP_1	815	411.2769603729248	223.65180015563965	1.1757286e-05	586.08
SA38_EXP_1	816	409.94839668273926	221.03877067565918	9.848974e-06	586.8
SA38_EXP_1	817	462.4157905578613	44.61083650588989	0.00025459175	587.52
SA38_EXP_1	818	437.19944953918457	40.052815675735474	1.5260914e-05	588.24
SA38_EXP_1	819	391.1292552947998	242.21823692321777	1.1031093e-05	588.96
SA38_EXP_1	820	442.33856201171875	46.505370140075684	4.559267e-05	589.68
SA38_EXP_1	821	424.9927043914795	223.67496013641357	9.685228e-06	590.4
SA38_EXP_1	822	410.2755546569824	226.28768920898438	9.252101e-06	591.12
SA38_EXP_1	823	497.8549003601074	36.75973892211914	0.00029361094	591.84
SA38_EXP_1	824	420.9588050842285	45.63225030899048	1.6231668e-05	592.56
SA38_EXP_1	825	358.50157737731934	226.9334077835083	9.434581e-06	593.28
SA38_EXP_1	826	458.5963726043701	43.23063254356384	0.00013365099	594.0
SA38_EXP_1	827	486.01512908935547	38.249666690826416	3.7233796e-05	594.72
SA38_EXP_1	828	429.1182041168213	45.750768184661865	0.00041342233	595.44
SA38_EXP_1	829	497.4679470062256	36.95369839668274	0.000404505	596.16
SA38_EXP_1	830	420.3369140625	208.50965023040771	9.375313e-06	596.88
SA38_EXP_1	831	495.1353073120117	39.21694278717041	0.00016638174	597.6
SA38_EXP_1	832	398.45876693725586	225.50994873046875	8.280435e-06	598.32
SA38_EXP_1	833	464.65463638305664	35.86549758911133	0.0001883151	599.04
SA38_EXP_1	834	411.28902435302734	221.7163324356079	9.310822e-06	599.76
SA38_EXP_1	835	466.6553020477295	35.886311531066895	1.4303076e-05	600.48
SA38_EXP_1	836	399.56464767456055	226.16366386413574	1.044295e-05	601.2
SA38_EXP_1	837	450.06065368652344	46.133036613464355	2.0245068e-05	601.92
SA38_EXP_1	838	8.902174979448318	30.728423595428467	9.945076e-06	602.64
SA38_EXP_1	839	455.8328628540039	45.54905891418457	8.384687e-05	603.36
SA38_EXP_1	840	420.3701972961426	45.22332787513733	1.0835215e-05	604.08
SA38_EXP_1	841	397.6552486419678	221.36115074157715	8.008045e-06	604.8
SA38_EXP_1	842	462.19725608825684	34.84331488609314	1.1099178e-05	605.52
SA38_EXP_1	843	488.5536193847656	35.949894189834595	5.6130397e-05	606.24
SA38_EXP_1	844	469.5971965789795	35.17320156097412	1.5032731e-05	606.96
SA38_EXP_1	845	479.28457260131836	36.806888580322266	0.00012571407	607.68
SA38_EXP_1	846	496.52767181396484	40.78880310058594	3.5634428e-05	608.4
SA38_EXP_1	847	471.97465896606445	34.68281865119934	3.2932418e-05	609.12
SA38_EXP_1	848	471.02861404418945	34.14076566696167	2.1459187e-05	609.84
SA38_EXP_1	849	389.2592191696167	221.60244941711426	1.1034964e-05	610.56
SA38_EXP_1	850	467.9147720336914	34.98792886734009	2.5175073e-05	611.28
SA38_EXP_1	851	489.3742084503174	42.81913161277771	6.986644e-05	612.0
SA38_EXP_1	852	464.82982635498047	35.303006172180176	2.614949e-05	612.72
SA38_EXP_1	853	499.4702339172363	36.16665601730347	0.00012316935	613.44
SA38_EXP_1	854	8.777808398008347	37.32150435447693	1.1000481e-05	614.16
SA38_EXP_1	855	656.9088935852051	360.45753479003906	3.0841937e-05	614.88
SA38_EXP_1	856	319.3199634552002	413.8648796081543	2.2835922e-05	615.6
SA38_EXP_1	857	463.06095123291016	37.87104249000549	3.152337e-05	616.32
SA38_EXP_1	858	461.41910552978516	34.80175495147705	5.230347e-05	617.04
SA38_EXP_1	859	464.22948837280273	34.53123092651367	2.1291868e-05	617.76
SA38_EXP_1	860	460.9104633331299	35.393242835998535	1.3887344e-05	618.48
SA38_EXP_1	861	460.1072311401367	35.26436448097229	2.099715e-05	619.2
SA38_EXP_1	862	500.3176689147949	36.04996919631958	0.00068765716	619.92
SA38_EXP_1	863	495.760440826416	40.25605916976929	2.0334832e-05	620.64
SA38_EXP_1	864	487.64801025390625	36.97061061859131	1.6873104e-05	621.36
SA38_EXP_1	865	462.351131439209	34.967790842056274	1.12601765e-05	622.08
SA38_EXP_1	866	463.1133556365967	34.5603346824646	1.1410313e-05	622.8
SA38_EXP_1	867	397.1550464630127	221.2785530090332	9.967445e-06	623.52
SA38_EXP_1	868	394.82905864715576	223.7092638015747	8.682868e-06	624.24
SA38_EXP_1	869	657.266902923584	360.86663246154785	0.00046263906	624.96
SA38_EXP_1	870	487.02964782714844	37.25311875343323	3.295837e-05	625.68
SA38_EXP_1	871	434.0684413909912	36.00014090538025	1.0636839e-05	626.4
SA38_EXP_1	872	466.0520553588867	33.7588906288147	2.4705136e-05	627.12
SA38_EXP_1	873	470.38731575012207	33.67994785308838	2.1631657e-05	627.84
SA38_EXP_1	874	489.19944763183594	37.38897085189819	1.8162804e-05	628.56
SA38_EXP_1	875	471.16994857788086	38.098915815353394	7.8192345e-05	629.28
SA38_EXP_1	876	667.0037269592285	370.0827884674072	3.7142934e-05	630.0
SA38_EXP_1	877	487.5729560852051	43.920074701309204	6.702012e-05	630.72
SA38_EXP_1	878	472.22537994384766	40.18837094306946	5.1749834e-05	631.44
SA38_EXP_1	879	468.7857151031494	38.54323625564575	0.00033938946	632.16
SA38_EXP_1	880	667.2904014587402	369.69520568847656	2.7515478e-05	632.88
SA38_EXP_1	881	416.27511978149414	46.95774793624878	1.8492716e-05	633.6
SA38_EXP_1	882	396.89033031463623	222.94687271118164	9.176539e-06	634.32
SA38_EXP_1	883	476.6554355621338	36.260247230529785	1.6699383e-05	635.04
SA38_EXP_1	884	465.3694152832031	33.82814168930054	3.2362805e-05	635.76
SA38_EXP_1	885	385.8638048171997	225.69753170013428	8.861284e-06	636.48
SA38_EXP_1	886	465.4649257659912	35.59841752052307	2.4132858e-05	637.2
SA38_EXP_1	887	488.1601333618164	36.49178981781006	2.564935e-05	637.92
SA38_EXP_1	888	471.0979461669922	36.88883185386658	1.40513885e-05	638.64
SA38_EXP_1	889	462.94522285461426	35.06650686264038	6.675668e-05	639.36
SA38_EXP_1	890	496.700382232666	37.011505365371704	0.00014147339	640.08
SA38_EXP_1	891	372.4159240722656	227.15306282043457	1.0155441e-05	640.8
SA38_EXP_1	892	495.5216407775879	39.42400932312012	0.0004376167	641.52
SA38_EXP_1	893	461.5200996398926	34.85884666442871	1.2265612e-05	642.24
SA38_EXP_1	894	466.2224292755127	33.581693172454834	6.380505e-05	642.96
SA38_EXP_1	895	455.8748245239258	35.77980995178223	2.321075e-05	643.68
SA38_EXP_1	896	460.8975887298584	35.274492502212524	0.00015382266	644.4
SA38_EXP_1	897	462.27383613586426	34.27642107009888	3.442791e-05	645.12
SA38_EXP_1	898	473.0015754699707	35.49073576927185	7.222286e-05	645.84
SA38_EXP_1	899	459.6111297607422	34.1641902923584	8.633706e-05	646.56
SA38_EXP_1	900	469.1533088684082	33.32567811012268	7.2931914e-05	647.28
SA38_EXP_1	901	459.261417388916	35.297276973724365	1.7852168e-05	648.0
SA38_EXP_1	902	465.45000076293945	35.16438961029053	0.00012328039	648.72
SA38_EXP_1	903	462.7364158630371	33.91860008239746	7.114025e-05	649.44
SA38_EXP_1	904	464.10627365112305	34.06100392341614	1.0540141e-05	650.16
SA38_EXP_1	905	362.4985933303833	243.14526557922363	1.6058195e-05	650.88
SA38_EXP_1	906	409.0888023376465	226.3171148300171	8.879531e-06	651.6
SA38_EXP_1	907	440.33336639404297	45.48447847366333	2.344107e-05	652.32
SA38_EXP_1	908	438.9101028442383	37.007163763046265	1.6239008e-05	653.04
SA38_EXP_1	909	443.85552406311035	44.342894554138184	5.4843174e-05	653.76
SA38_EXP_1	910	401.5321731567383	44.737268686294556	8.315032e-05	654.48
SA38_EXP_1	911	356.9772481918335	227.48103618621826	9.932375e-06	655.2
SA38_EXP_1	912	438.76261711120605	45.493247509002686	1.0675241e-05	655.92
SA38_EXP_1	913	664.2872333526611	374.956111907959	1.1507155e-05	656.64
SA38_EXP_1	914	398.3654499053955	224.82873916625977	1.1716109e-05	657.36
SA38_EXP_1	915	450.19922256469727	35.732871294021606	1.7083039e-05	658.08
SA38_EXP_1	916	394.4697380065918	224.0705394744873	8.81333e-06	658.8
SA38_EXP_1	917	461.248254776001	35.11385679244995	1.3638276e-05	659.52
SA38_EXP_1	918	496.52748107910156	38.76387119293213	4.1351246e-05	660.24
SA38_EXP_1	919	376.4186382293701	210.2432155609131	1.0479834e-05	660.96
SA38_EXP_1	920	469.55204010009766	35.35084247589111	1.5620099e-05	661.68
SA38_EXP_1	921	469.90346908569336	33.807642459869385	4.3848962e-05	662.4
SA38_EXP_1	922	362.68906593322754	245.54606437683105	1.1867649e-05	663.12
SA38_EXP_1	923	498.7201690673828	39.5236873626709	2.2158652e-05	663.84
SA38_EXP_1	924	462.3307228088379	33.76722693443298	1.8598195e-05	664.56
SA38_EXP_1	925	457.8326225280762	45.640268325805664	1.9042498e-05	665.28
SA38_EXP_1	926	395.94926834106445	223.48039627075195	9.489715e-06	666.0
SA38_EXP_1	927	471.56286239624023	34.63737487792969	1.5580523e-05	666.72
SA38_EXP_1	928	400.3045082092285	224.44840908050537	1.084815e-05	667.44
SA38_EXP_1	929	401.505184173584	52.73971080780029	1.0305099e-05	668.16
SA38_EXP_1	930	437.17174530029297	44.32068586349487	9.762065e-06	668.88
SA38_EXP_1	931	468.6490535736084	32.77677297592163	1.0359618e-05	669.6
SA38_EXP_1	932	374.91655349731445	230.56180000305176	1.2087403e-05	670.32
SA38_EXP_1	933	461.318302154541	34.63897705078125	1.4433357e-05	671.04
SA38_EXP_1	934	664.0456199645996	373.93598556518555	2.0975454e-05	671.76
SA38_EXP_1	935	461.89122200012207	45.612308979034424	9.826842e-06	672.48
SA38_EXP_1	936	428.0881881713867	45.83106279373169	1.0952768e-05	673.2
SA38_EXP_1	937	458.03775787353516	35.36428213119507	1.5820446e-05	673.92
SA38_EXP_1	938	663.4230136871338	360.68578720092773	6.0621274e-05	674.64
SA38_EXP_1	939	429.17613983154297	46.100707054138184	8.471122e-05	675.36
SA38_EXP_1	940	458.8816165924072	44.24128532409668	3.5735633e-05	676.08
SA38_EXP_1	941	451.4975070953369	45.1743221282959	1.1143309e-05	676.8
SA38_EXP_1	942	396.75540924072266	224.87606048583984	9.7656775e-06	677.52
SA38_EXP_1	943	663.9355659484863	361.43468856811523	1.194886e-05	678.24
SA38_EXP_1	944	664.3947601318359	347.42414474487305	5.707503e-05	678.96
SA38_EXP_1	945	497.45354652404785	36.6431200504303	7.259933e-05	679.68
SA38_EXP_1	946	392.7962303161621	225.26195526123047	9.712015e-06	680.4
SA38_EXP_1	947	666.1211013793945	367.9896354675293	0.00039818653	681.12
SA38_EXP_1	948	667.1876430511475	370.2795696258545	0.00010540273	681.84
SA38_EXP_1	949	470.9296226501465	36.41574740409851	1.8545503e-05	682.56
SA38_EXP_1	950	667.668867111206	369.3929672241211	6.5181455e-05	683.28
SA38_EXP_1	951	364.9695873260498	208.05655002593994	9.831772e-06	684.0
SA38_EXP_1	952	487.6969814300537	37.61540651321411	3.1492153e-05	684.72
SA38_EXP_1	953	406.03742599487305	226.44666194915771	1.3635922e-05	685.44
SA38_EXP_1	954	428.6104202270508	45.03494739532471	3.2097858e-05	686.16
SA38_EXP_1	955	370.7955837249756	229.62497234344482	1.1674684e-05	686.88
SA38_EXP_1	956	388.09120655059814	225.27408599853516	9.197067e-06	687.6
SA38_EXP_1	957	372.97942638397217	225.63072681427002	9.322123e-06	688.32
SA38_EXP_1	958	424.72448348999023	43.42012166976929	4.8754784e-05	689.04
SA38_EXP_1	959	367.51959323883057	211.7345380783081	1.0579356e-05	689.76
SA38_EXP_1	960	667.3125743865967	370.8749198913574	0.00032950653	690.48
SA38_EXP_1	961	464.9831771850586	36.79064154624939	2.9852437e-05	691.2
SA38_EXP_1	962	668.0661201477051	371.47241592407227	6.423569e-05	691.92
SA38_EXP_1	963	406.0406684875488	222.59591102600098	9.501832e-06	692.64
SA38_EXP_1	964	464.57180976867676	34.60077166557312	1.6962065e-05	693.36
SA38_EXP_1	965	461.1380100250244	34.9027419090271	3.5123223e-05	694.08
SA38_EXP_1	966	373.6301898956299	224.66649055480957	1.1390451e-05	694.8
SA38_EXP_1	967	372.41854667663574	255.26535987854004	1.0655957e-05	695.52
SA38_EXP_1	968	447.9665756225586	37.65440225601196	9.309757e-06	696.24
SA38_EXP_1	969	666.5578365325928	368.76843452453613	0.00032976895	696.96
SA38_EXP_1	970	483.26568603515625	39.86927032470703	0.00015302566	697.68
SA38_EXP_1	971	464.47925567626953	35.76344847679138	9.624835e-06	698.4
SA38_EXP_1	972	8.832427114248276	30.39577603340149	1.152187e-05	699.12
SA38_EXP_1	973	369.22433376312256	226.20996952056885	8.702814e-06	699.84
SA38_EXP_1	974	320.8855628967285	419.7411918640137	1.7102013e-05	700.56
SA38_EXP_1	975	8.919478207826614	31.397953033447266	1.0677155e-05	701.28
SA38_EXP_1	976	483.81919860839844	35.31477928161621	1.077214e-05	702.0
SA38_EXP_1	977	8.84881541132927	37.1668267250061	1.00063235e-05	702.72
SA38_EXP_1	978	376.6895294189453	224.490065574646	9.653213e-06	703.44
SA38_EXP_1	979	373.5100746154785	225.6716823577881	9.922633e-06	704.16
SA38_EXP_1	980	449.434232711792	47.93601036071777	3.130775e-05	704.88
SA38_EXP_1	981	397.5433349609375	225.58420658111572	1.0529664e-05	705.6
SA38_EXP_1	982	463.9477252960205	35.09470582008362	8.514741e-06	706.32
SA38_EXP_1	983	372.59817123413086	225.6049346923828	9.748873e-06	707.04
SA38_EXP_1	984	498.7163543701172	39.57529306411743	2.1090787e-05	707.76
SA38_EXP_1	985	386.3105773925781	225.58914184570312	8.377435e-06	708.48
SA38_EXP_1	986	451.1720657348633	38.01984786987305	1.787399e-05	709.2
SA38_EXP_1	987	667.7597999572754	369.28032875061035	7.882209e-05	709.92
SA38_EXP_1	988	374.8000383377075	223.98061752319336	1.0437663e-05	710.64
SA38_EXP_1	989	403.20348739624023	242.16811180114746	1.4428141e-05	711.36
SA38_EXP_1	990	373.85921478271484	228.78353118896484	1.2953405e-05	712.08
SA38_EXP_1	991	398.02982807159424	222.5416088104248	1.0980086e-05	712.8
SA38_EXP_1	992	433.3169937133789	45.637303590774536	1.9015404e-05	713.52
SA38_EXP_1	993	458.9247226715088	34.95816707611084	8.8507095e-06	714.24
SA38_EXP_1	994	376.6479253768921	230.35175800323486	1.1295011e-05	714.96
SA38_EXP_1	995	387.1443748474121	226.0805082321167	1.0378753e-05	715.68
SA38_EXP_1	996	386.2464427947998	222.98935890197754	1.0594247e-05	716.4
SA38_EXP_1	997	370.38726806640625	227.35689640045166	9.933266e-06	717.12
SA38_EXP_1	998	440.0591850280762	47.979594469070435	1.5504724e-05	717.84
SA38_EXP_1	999	430.2574634552002	46.44964098930359	3.3131942e-05	718.56
SA38_EXP_1	1000	8.674117922782898	37.398154735565186	1.0636686e-05	719.28
SA38_EXP_1	1001	8.531756699085236	36.86152696609497	1.2982269e-05	720.0
SA38_EXP_1	1002	453.0934810638428	47.10151433944702	1.840682e-05	720.72
SA38_EXP_1	1003	8.727557957172394	36.60145282745361	1.4883435e-05	721.44
SA38_EXP_1	1004	420.560359954834	226.4387083053589	9.543681e-06	722.16
SA38_EXP_1	1005	361.95740699768066	212.7868366241455	8.49099e-06	722.88
SA38_EXP_1	1006	451.0018825531006	46.67145252227783	1.6330603e-05	723.6
SA38_EXP_1	1007	667.296838760376	369.77102279663086	9.086467e-05	724.32
SA38_EXP_1	1008	458.04810523986816	36.668254137039185	1.3109381e-05	725.04
SA38_EXP_1	1009	486.6200923919678	37.0561408996582	1.7863527e-05	725.76
SA38_EXP_1	1010	496.44904136657715	39.900702238082886	4.334354e-05	726.48
SA38_EXP_1	1011	470.3057289123535	38.007638454437256	1.4880128e-05	727.2
SA38_EXP_1	1012	374.24445152282715	216.62604331970215	2.069415e-05	727.92
SA38_EXP_1	1013	371.65722846984863	225.8617401123047	1.000099e-05	728.64
SA38_EXP_1	1014	668.1058883666992	371.0080146789551	6.422822e-05	729.36
SA38_EXP_1	1015	499.06253814697266	36.475006341934204	0.0009647168	730.08
SA38_EXP_1	1016	365.6022071838379	244.23823356628418	9.342861e-06	730.8
SA38_EXP_1	1017	464.30935859680176	44.438055753707886	0.000152001	731.52
SA38_EXP_1	1018	332.40551948547363	219.14520263671875	7.654271e-06	732.24
SA38_EXP_1	1019	372.2208499908447	217.32128620147705	1.3792313e-05	732.96
SA38_EXP_1	1020	461.7814540863037	36.35261535644531	1.48163235e-05	733.68
SA38_EXP_1	1021	435.8470916748047	45.98552584648132	2.7779293e-05	734.4
SA38_EXP_1	1022	360.05218029022217	216.50751113891602	1.1797508e-05	735.12
SA38_EXP_1	1023	667.2263622283936	370.21937370300293	9.0557325e-05	735.84
SA38_EXP_1	1024	463.23957443237305	35.83324670791626	1.0093886e-05	736.56
SA38_EXP_1	1025	421.39596939086914	44.362725019454956	1.4222499e-05	737.28
SA38_EXP_1	1026	401.1800765991211	222.7362871170044	1.0964055e-05	738.0
SA38_EXP_1	1027	361.9716167449951	210.98350524902344	8.509181e-06	738.72
SA38_EXP_1	1028	470.0819969177246	32.15470790863037	1.9744215e-05	739.44
SA38_EXP_1	1029	458.97536277770996	35.10550618171692	1.2220147e-05	740.16
SA38_EXP_1	1030	436.9479179382324	43.0290412902832	8.781663e-05	740.88
SA38_EXP_1	1031	396.17974758148193	223.7041711807251	1.0904327e-05	741.6
SA38_EXP_1	1032	668.0313110351562	370.3395366668701	7.856995e-05	742.32
SA38_EXP_1	1033	449.40314292907715	36.14304542541504	2.996133e-05	743.04
SA38_EXP_1	1034	397.9714632034302	225.46410083770752	1.2248254e-05	743.76
SA38_EXP_1	1035	434.3182563781738	39.31401014328003	1.7925817e-05	744.48
SA38_EXP_1	1036	666.656494140625	369.5680332183838	0.000100926176	745.2
SA38_EXP_1	1037	446.6627597808838	35.82289695739746	1.5624628e-05	745.92
SA38_EXP_1	1038	460.54320335388184	33.58519792556763	2.4495592e-05	746.64
SA38_EXP_1	1039	359.189510345459	227.87926197052002	7.5165403e-06	747.36
SA38_EXP_1	1040	470.697546005249	34.61346387863159	1.5198635e-05	748.08
SA38_EXP_1	1041	373.1957674026489	227.2005271911621	1.0782994e-05	748.8
SA38_EXP_1	1042	397.5606918334961	223.17153453826904	1.0241778e-05	749.52
SA38_EXP_1	1043	468.70079040527344	33.287891149520874	1.1855751e-05	750.24
SA38_EXP_1	1044	461.624813079834	33.63927125930786	3.881774e-05	750.96
SA38_EXP_1	1045	469.7843551635742	34.36049938201904	1.1121311e-05	751.68
SA38_EXP_1	1046	497.5171089172363	38.19790720939636	0.00024347834	752.4
SA38_EXP_1	1047	464.0822410583496	32.93955087661743	5.499002e-05	753.12
SA38_EXP_1	1048	414.5484447479248	45.32840967178345	8.299972e-05	753.84
SA38_EXP_1	1049	665.3861045837402	368.6436080932617	0.00043357897	754.56
SA38_EXP_1	1050	350.7183074951172	215.19444465637207	1.3996582e-05	755.28
SA38_EXP_1	1051	410.53295135498047	225.90703010559082	1.2518029e-05	756.0
SA38_EXP_1	1052	666.5122509002686	369.09213066101074	0.00016174154	756.72
SA38_EXP_1	1053	667.9736137390137	370.3175926208496	3.2675427e-05	757.44
SA38_EXP_1	1054	666.5764331817627	369.31692123413086	9.397907e-05	758.16
SA38_EXP_1	1055	666.9121742248535	369.57844734191895	0.00014498123	758.88
SA38_EXP_1	1056	319.7235107421875	413.3343315124512	2.0832082e-05	759.6
SA38_EXP_1	1057	411.3133907318115	47.43215560913086	6.862393e-05	760.32
SA38_EXP_1	1058	422.71409034729004	45.79745292663574	5.952104e-05	761.04
SA38_EXP_1	1059	317.68832206726074	397.21349716186523	0.005012852	761.76
SA38_EXP_1	1060	457.98912048339844	34.67387080192566	1.7563858e-05	762.48
SA38_EXP_1	1061	427.91271209716797	46.47045135498047	1.6417816e-05	763.2
SA38_EXP_1	1062	395.34878730773926	223.537917137146	1.0440789e-05	763.92
SA38_EXP_1	1063	422.10001945495605	45.35291790962219	1.8181796e-05	764.64
SA38_EXP_1	1064	382.8205108642578	225.59600830078125	1.2209118e-05	765.36
SA38_EXP_1	1065	451.7995357513428	35.473365783691406	1.1999138e-05	766.08
SA38_EXP_1	1066	320.2666759490967	420.42749404907227	1.6307136e-05	766.8
SA38_EXP_1	1067	386.52820587158203	226.5044403076172	9.469475e-06	767.52
SA38_EXP_1	1068	666.7148590087891	369.0768241882324	8.996859e-05	768.24
SA38_EXP_1	1069	469.83232498168945	32.85764694213867	1.8104145e-05	768.96
SA38_EXP_1	1070	449.1647720336914	36.069560050964355	1.0311027e-05	769.68
SA38_EXP_1	1071	469.7916030883789	34.64422345161438	2.2316877e-05	770.4
SA38_EXP_1	1072	373.4799861907959	228.62600326538086	1.3288991e-05	771.12
SA38_EXP_1	1073	470.11919021606445	34.99295353889465	9.572905e-06	771.84
SA38_EXP_1	1074	358.9564561843872	227.37534999847412	8.501491e-06	772.56
SA38_EXP_1	1075	667.9973602294922	370.95396995544434	8.9099536e-05	773.28
SA38_EXP_1	1076	8.74105989933014	37.03709363937378	9.918764e-06	774.0
SA38_EXP_1	1077	462.6535892486572	33.79505753517151	2.4661469e-05	774.72
SA38_EXP_1	1078	410.19554138183594	45.639495849609375	1.700784e-05	775.44
SA38_EXP_1	1079	667.4217224121094	369.668025970459	0.00010358875	776.16
SA38_EXP_1	1080	455.7441711425781	34.21019911766052	1.327602e-05	776.88
SA38_EXP_1	1081	459.40842628479004	34.34560418128967	2.5923391e-05	777.6
SA38_EXP_1	1082	433.2247257232666	45.244295597076416	4.2211694e-05	778.32
SA38_EXP_1	1083	412.59803771972656	224.3940782546997	1.2099063e-05	779.04
SA38_EXP_1	1084	449.85342025756836	36.377280950546265	1.4115105e-05	779.76
SA38_EXP_1	1085	449.9259948730469	36.224377155303955	3.7131394e-05	780.48
SA38_EXP_1	1086	411.8141174316406	46.55363917350769	7.348286e-05	781.2
SA38_EXP_1	1087	459.33518409729004	43.80664944648743	1.56976e-05	781.92
SA38_EXP_1	1088	461.9208335876465	34.005088806152344	1.3273956e-05	782.64
SA38_EXP_1	1089	396.66295051574707	222.08099842071533	1.2240489e-05	783.36
SA38_EXP_1	1090	359.14435386657715	229.12106037139893	1.1039406e-05	784.08
SA38_EXP_1	1091	461.0607147216797	35.60133934020996	2.842156e-05	784.8
SA38_EXP_1	1092	434.7760200500488	45.8425498008728	2.5024394e-05	785.52
SA38_EXP_1	1093	8.858415484428406	30.81912875175476	1.1470244e-05	786.24
SA38_EXP_1	1094	467.75245666503906	43.619534969329834	8.668015e-05	786.96
SA38_EXP_1	1095	410.80994606018066	222.81193256378174	8.435894e-06	787.68
SA38_EXP_1	1096	398.5372066497803	226.42969608306885	8.89147e-06	788.4
SA38_EXP_1	1097	412.9690647125244	36.417975425720215	1.2576612e-05	789.12
SA38_EXP_1	1098	411.8906021118164	35.720622539520264	7.612754e-06	789.84
SA38_EXP_1	1099	388.7418746948242	223.53949069976807	8.041013e-06	790.56
SA38_EXP_1	1100	499.9607563018799	35.33461332321167	5.572288e-05	791.28
SA38_EXP_1	1101	362.5635623931885	210.85862159729004	1.1304613e-05	792.0
SA38_EXP_1	1102	446.6610908508301	44.78212594985962	8.45907e-05	792.72
SA38_EXP_1	1103	413.27905654907227	44.306344985961914	5.7429203e-05	793.44
SA38_EXP_1	1104	467.3149585723877	38.30711603164673	0.0013481888	794.16
SA38_EXP_1	1105	408.7991237640381	222.125244140625	9.219557e-06	794.88
SA38_EXP_1	1106	460.1504325866699	44.34735417366028	5.4722655e-05	795.6
SA38_EXP_1	1107	366.3593292236328	245.65149307250977	9.4644465e-06	796.32
SA38_EXP_1	1108	498.07024002075195	38.449344635009766	7.260272e-05	797.04
SA38_EXP_1	1109	668.1230545043945	371.3865852355957	9.079598e-05	797.76
SA38_EXP_1	1110	436.33060455322266	38.579914569854736	2.3229773e-05	798.48
SA38_EXP_1	1111	392.4095392227173	50.057047605514526	1.2607186e-05	799.2
SA38_EXP_1	1112	485.20917892456055	36.06933116912842	2.619676e-05	799.92
SA38_EXP_1	1113	438.90089988708496	45.645267963409424	1.1650815e-05	800.64
SA38_EXP_1	1114	332.52906799316406	218.37405681610107	8.888402e-06	801.36
SA38_EXP_1	1115	436.6858959197998	45.49975275993347	6.204428e-05	802.08
SA38_EXP_1	1116	398.6219644546509	52.682636976242065	1.1877636e-05	802.8
SA38_EXP_1	1117	654.8624038696289	359.81855392456055	2.8496628e-05	803.52
SA38_EXP_1	1118	654.9970626831055	359.3059730529785	3.341307e-05	804.24
SA38_EXP_1	1119	459.02581214904785	35.87977409362793	1.4011058e-05	804.96
SA38_EXP_1	1120	426.8993377685547	211.0415554046631	1.0463215e-05	805.68
SA38_EXP_1	1121	667.4840927124023	369.5922660827637	6.8657646e-05	806.4
SA38_EXP_1	1122	400.39281845092773	45.126696825027466	0.00038606563	807.12
SA38_EXP_1	1123	433.00065994262695	47.39840269088745	0.00018516147	807.84
SA38_EXP_1	1124	667.1580791473389	369.2185878753662	7.154724e-05	808.56
SA38_EXP_1	1125	462.09402084350586	42.940964698791504	0.00010043769	809.28
SA38_EXP_1	1126	452.29625701904297	45.241016149520874	1.7353523e-05	810.0
SA38_EXP_1	1127	423.0070114135742	214.96004104614258	1.1571798e-05	810.72
SA38_EXP_1	1128	8.847463876008987	30.610463619232178	1.1680387e-05	811.44
SA38_EXP_1	1129	663.7811183929443	361.8533134460449	1.4334757e-05	812.16
SA38_EXP_1	1130	370.1611042022705	226.84195518493652	9.543535e-06	812.88
SA38_EXP_1	1131	491.97397232055664	36.70447826385498	0.00043957803	813.6
SA38_EXP_1	1132	412.7642631530762	46.53015375137329	8.3398074e-05	814.32
SA38_EXP_1	1133	472.5358009338379	37.04400658607483	3.38557e-05	815.04
SA38_EXP_1	1134	666.9588088989258	368.785400390625	0.00017116434	815.76
SA38_EXP_1	1135	666.9406890869141	369.0559959411621	7.308347e-05	816.48
SA38_EXP_1	1136	472.707462310791	36.727895736694336	0.00014546963	817.2
SA38_EXP_1	1137	489.7021770477295	37.398855686187744	1.2847026e-05	817.92
SA38_EXP_1	1138	410.638427734375	47.88239121437073	1.5495676e-05	818.64
SA38_EXP_1	1139	494.71564292907715	39.74013805389404	6.933738e-05	819.36
SA38_EXP_1	1140	666.4731025695801	369.8832321166992	0.00017182055	820.08
SA38_EXP_1	1141	464.47744369506836	36.08283519744873	2.7423373e-05	820.8
SA38_EXP_1	1142	439.4920349121094	46.26718997955322	1.2775151e-05	821.52
SA38_EXP_1	1143	458.01663398742676	42.8931999206543	0.00024591002	822.24
SA38_EXP_1	1144	436.3978385925293	44.176247119903564	3.084085e-05	822.96
SA38_EXP_1	1145	663.4250640869141	361.21447563171387	0.00014059093	823.68
SA38_EXP_1	1146	347.42376804351807	227.68077850341797	7.3014053e-06	824.4
SA38_EXP_1	1147	666.0037517547607	367.91333198547363	0.00025232165	825.12
SA38_EXP_1	1148	658.3378314971924	368.9927101135254	0.0002255664	825.84
SA38_EXP_1	1149	408.6682319641113	223.75628471374512	1.11641875e-05	826.56
SA38_EXP_1	1150	465.3402328491211	35.310959815979004	8.11373e-06	827.28
SA38_EXP_1	1151	458.7678909301758	45.56248426437378	1.6315957e-05	828.0
SA38_EXP_1	1152	359.9352836608887	242.14731216430664	9.45786e-06	828.72
SA38_EXP_1	1153	396.24180793762207	227.72719860076904	8.468306e-06	829.44
SA38_EXP_1	1154	409.2295169830322	220.91593265533447	9.011528e-06	830.16
SA38_EXP_1	1155	398.81129264831543	209.66887950897217	7.589145e-06	830.88
SA38_EXP_1	1156	362.2692584991455	255.00048637390137	9.619274e-06	831.6
SA38_EXP_1	1157	371.9899654388428	224.95764255523682	1.0039453e-05	832.32
SA38_EXP_1	1158	410.4039192199707	224.7509765625	9.552969e-06	833.04
SA38_EXP_1	1159	8.832460641860962	30.332425832748413	9.678249e-06	833.76
SA38_EXP_1	1160	667.788028717041	369.92156982421875	3.9421902e-05	834.48
SA38_EXP_1	1161	667.9106712341309	369.3603801727295	4.5753997e-05	835.2
SA38_EXP_1	1162	668.5666084289551	372.7156448364258	0.00011981477	835.92
SA38_EXP_1	1163	384.08377170562744	224.30731773376465	7.987802e-06	836.64
SA38_EXP_1	1164	470.42760848999023	35.027217864990234	1.1057772e-05	837.36
SA38_EXP_1	1165	497.29952812194824	40.38829565048218	2.0855061e-05	838.08
SA38_EXP_1	1166	424.0033149719238	225.59327602386475	9.790567e-06	838.8
SA38_EXP_1	1167	469.61631774902344	34.538326263427734	1.0145702e-05	839.52
SA38_EXP_1	1168	497.34458923339844	40.18310308456421	2.6415466e-05	840.24
SA38_EXP_1	1169	385.27560234069824	226.26680374145508	1.1779227e-05	840.96
SA38_EXP_1	1170	666.2730693817139	368.6901569366455	0.00011145013	841.68
SA38_EXP_1	1171	373.68011474609375	227.53430843353271	1.3254399e-05	842.4
SA38_EXP_1	1172	461.68832778930664	34.39482808113098	1.2456961e-05	843.12
SA38_EXP_1	1173	408.52622985839844	222.85886764526367	1.0240371e-05	843.84
SA38_EXP_1	1174	431.1920166015625	47.4200713634491	5.258248e-05	844.56
SA38_EXP_1	1175	454.2086124420166	35.45099973678589	1.1639098e-05	845.28
SA38_EXP_1	1176	424.9445915222168	47.83429026603699	1.4014385e-05	846.0
SA38_EXP_1	1177	432.1246147155762	45.63713550567627	8.4804495e-05	846.72
SA38_EXP_1	1178	424.8292922973633	223.91932010650635	1.1750943e-05	847.44
SA38_EXP_1	1179	435.2025032043457	37.494914531707764	1.5951216e-05	848.16
SA38_EXP_1	1180	667.7825927734375	370.4656791687012	0.00019997837	848.88
SA38_EXP_1	1181	435.59179306030273	45.08856654167175	2.3707567e-05	849.6
SA38_EXP_1	1182	439.9159908294678	46.650846004486084	1.2107603e-05	850.32
SA38_EXP_1	1183	393.7703847885132	239.04715061187744	1.6460961e-05	851.04
SA38_EXP_1	1184	414.0875816345215	48.38715076446533	5.125555e-05	851.76
SA38_EXP_1	1185	424.26819801330566	207.644362449646	1.1043324e-05	852.48
SA38_EXP_1	1186	8.76140296459198	30.444527864456177	1.1462251e-05	853.2
SA38_EXP_1	1187	359.26597118377686	226.3031244277954	9.198751e-06	853.92
SA38_EXP_1	1188	408.74080657958984	224.33871746063232	9.931011e-06	854.64
SA38_EXP_1	1189	669.9984550476074	343.53515625	0.00020698021	855.36
SA38_EXP_1	1190	443.7161922454834	44.808114767074585	3.5032037e-05	856.08
SA38_EXP_1	1191	386.7508888244629	223.91319751739502	9.195076e-06	856.8
SA38_EXP_1	1192	497.7488040924072	36.62188768386841	0.00022009225	857.52
SA38_EXP_1	1193	488.71450424194336	36.59937858581543	3.3005294e-05	858.24
SA38_EXP_1	1194	320.15604972839355	420.54771423339844	1.5779882e-05	858.96
SA38_EXP_1	1195	422.8059768676758	224.07726287841797	9.557452e-06	859.68
SA38_EXP_1	1196	490.41099548339844	37.08481550216675	3.3350578e-05	860.4
SA38_EXP_1	1197	471.01707458496094	35.567264556884766	2.1783024e-05	861.12
SA38_EXP_1	1198	628.9673805236816	356.19927406311035	0.00023376534	861.84
SA38_EXP_1	1199	499.0180969238281	37.17223405838013	0.00015058795	862.56
SA38_EXP_1	1200	435.1313591003418	47.505998611450195	1.0810165e-05	863.28
SA38_EXP_1	1201	496.3222026824951	38.70946526527405	0.0015682442	864.0
SA38_EXP_1	1202	394.1065311431885	45.08924603462219	3.7062477e-05	864.72
SA38_EXP_1	1203	348.7922430038452	218.89390468597412	1.168462e-05	865.44
SA38_EXP_1	1204	359.72347259521484	218.27847003936768	1.3051638e-05	866.16
SA38_EXP_1	1205	460.7816696166992	36.706355810165405	0.000102928636	866.88
SA38_EXP_1	1206	400.05812644958496	226.12260818481445	1.025638e-05	867.6
SA38_EXP_1	1207	471.1341857910156	37.38087058067322	6.670125e-05	868.32
SA38_EXP_1	1208	411.5542411804199	220.47739505767822	8.108408e-06	869.04
SA38_EXP_1	1209	401.5827178955078	225.10426998138428	1.064778e-05	869.76
SA38_EXP_1	1210	667.2320365905762	370.19113540649414	8.017037e-05	870.48
SA38_EXP_1	1211	422.0916748046875	210.5573272705078	9.489679e-06	871.2
SA38_EXP_1	1212	375.37426948547363	225.27231216430664	9.317333e-06	871.92
SA38_EXP_1	1213	398.51245880126953	210.20135879516602	6.8093486e-06	872.64
SA38_EXP_1	1214	362.47947216033936	213.50478172302246	1.0508045e-05	873.36
SA38_EXP_1	1215	484.6501350402832	35.50831317901611	2.3048915e-05	874.08
SA38_EXP_1	1216	666.3849830627441	369.0075874328613	0.00013519295	874.8
SA38_EXP_1	1217	468.54639053344727	34.52148199081421	2.7128248e-05	875.52
SA38_EXP_1	1218	461.4993095397949	34.76074576377869	1.0983981e-05	876.24
SA38_EXP_1	1219	664.7949695587158	374.6634578704834	1.5785452e-05	876.96
SA38_EXP_1	1220	456.4502716064453	37.61519908905029	1.9080437e-05	877.68
SA38_EXP_1	1221	399.61555004119873	224.12322521209717	9.79476e-06	878.4
SA38_EXP_1	1222	667.7328586578369	369.78455543518066	5.1133204e-05	879.12
SA38_EXP_1	1223	487.07118034362793	36.127517223358154	1.3952364e-05	879.84
SA38_EXP_1	1224	382.305908203125	226.95416450500488	8.627294e-06	880.56
SA38_EXP_1	1225	387.04981803894043	227.1959352493286	9.786375e-06	881.28
SA38_EXP_1	1226	319.6847438812256	419.6891212463379	1.5682368e-05	882.0
SA38_EXP_1	1227	666.0173416137695	360.1661968231201	0.00022554083	882.72
SA38_EXP_1	1228	363.54658603668213	230.11954307556152	8.991039e-06	883.44
SA38_EXP_1	1229	498.2006072998047	35.96835136413574	6.6820816e-05	884.16
SA38_EXP_1	1230	656.1226844787598	359.54132080078125	0.00030987017	884.88
SA38_EXP_1	1231	666.9588088989258	369.7718811035156	5.6991223e-05	885.6
SA38_EXP_1	1232	665.981388092041	369.32607650756836	0.0007770265	886.32
SA38_EXP_1	1233	397.70774841308594	229.0004539489746	9.352631e-06	887.04
SA38_EXP_1	1234	355.6675910949707	219.02737140655518	1.210885e-05	887.76
SA38_EXP_1	1235	359.1296195983887	216.13280296325684	1.0430678e-05	888.48
SA38_EXP_1	1236	489.9777412414551	37.81299591064453	1.1124801e-05	889.2
SA38_EXP_1	1237	489.75892066955566	38.43716025352478	2.2668246e-05	889.92
SA38_EXP_1	1238	667.7504539489746	370.5186653137207	4.7107653e-05	890.64
SA38_EXP_1	1239	397.0953702926636	222.93781757354736	9.361268e-06	891.36
SA38_EXP_1	1240	449.08952713012695	35.44960141181946	1.1886997e-05	892.08
SA38_EXP_1	1241	398.7504005432129	223.62808227539062	1.2689174e-05	892.8
SA38_EXP_1	1242	438.3897304534912	38.65988731384277	1.5713507e-05	893.52
SA38_EXP_1	1243	435.623836517334	38.17225456237793	1.130277e-05	894.24
SA38_EXP_1	1244	350.3483295440674	226.08758926391602	1.0043322e-05	894.96
SA38_EXP_1	1245	667.6337242126465	370.1103115081787	4.333854e-05	895.68
SA38_EXP_1	1246	386.9213342666626	227.7392864227295	1.0480513e-05	896.4
SA38_EXP_1	1247	667.059326171875	369.6269416809082	0.00015900482	897.12
SA38_EXP_1	1248	433.11405181884766	45.75545310974121	1.7054388e-05	897.84
SA38_EXP_1	1249	414.53962326049805	232.07176208496094	1.0756772e-05	898.56
SA38_EXP_1	1250	439.2512321472168	37.05052971839905	1.5641654e-05	899.28
SA38_EXP_1	1251	372.7064609527588	223.39190483093262	1.3234429e-05	900.0
SA38_EXP_1	1252	439.3719673156738	37.39110589027405	1.0935233e-05	900.72
SA38_EXP_1	1253	8.852916955947876	30.614347457885742	9.128925e-06	901.44
SA38_EXP_1	1254	496.6580867767334	36.238285303115845	0.0008613019	902.16
SA38_EXP_1	1255	373.73740673065186	226.25086784362793	1.26446575e-05	902.88
SA38_EXP_1	1256	403.6670207977295	52.9786741733551	1.1703713e-05	903.6
SA38_EXP_1	1257	490.01359939575195	38.0354368686676	4.389691e-05	904.32
SA38_EXP_1	1258	473.67467880249023	35.642688274383545	2.1340455e-05	905.04
SA38_EXP_1	1259	486.4516258239746	37.17052102088928	9.338776e-05	905.76
SA38_EXP_1	1260	497.79553413391113	36.95095181465149	0.00032616453	906.48
SA38_EXP_1	1261	405.0180435180664	224.69831943511963	7.5004145e-06	907.2
SA38_EXP_1	1262	497.8695869445801	36.967374086380005	0.0006731931	907.92
SA38_EXP_1	1263	387.2323751449585	225.28079509735107	8.273544e-06	908.64
SA38_EXP_1	1264	449.7532367706299	35.570393800735474	1.0258102e-05	909.36
SA38_EXP_1	1265	438.681697845459	35.26810884475708	9.820368e-06	910.08
SA38_EXP_1	1266	487.6269817352295	35.87418794631958	0.00050183706	910.8
SA38_EXP_1	1267	475.9542465209961	34.886966943740845	0.00013363265	911.52
SA38_EXP_1	1268	436.99026107788086	36.50033712387085	1.0509579e-05	912.24
SA38_EXP_1	1269	470.50890922546387	35.04755258560181	2.4470444e-05	912.96
SA38_EXP_1	1270	436.23924255371094	37.91445851325989	1.2452756e-05	913.68
SA38_EXP_1	1271	396.6054439544678	224.8892641067505	9.0103595e-06	914.4
SA38_EXP_1	1272	666.6219711303711	368.8900566101074	9.66791e-05	915.12
SA38_EXP_1	1273	499.76344108581543	36.359009742736816	2.3625595e-05	915.84
SA38_EXP_1	1274	358.26520919799805	228.62739086151123	9.971819e-06	916.56
SA38_EXP_1	1275	450.28367042541504	37.05661654472351	2.1652295e-05	917.28
SA38_EXP_1	1276	420.96996307373047	227.82219886779785	1.21087805e-05	918.0
SA38_EXP_1	1277	491.5583610534668	37.670860290527344	0.0004314803	918.72
SA38_EXP_1	1278	491.64538383483887	37.05691337585449	1.9060448e-05	919.44
SA38_EXP_1	1279	485.06269454956055	38.14594388008118	0.00014484885	920.16
SA38_EXP_1	1280	487.6265048980713	35.43859362602234	5.2781776e-05	920.88
SA38_EXP_1	1281	667.2492980957031	370.48633575439453	4.2831205e-05	921.6
SA38_EXP_1	1282	360.0667715072632	228.11668395996094	1.1286182e-05	922.32
SA38_EXP_1	1283	399.8659372329712	225.21851062774658	9.928776e-06	923.04
SA38_EXP_1	1284	451.9947052001953	37.43670701980591	2.3731318e-05	923.76
SA38_EXP_1	1285	409.76858139038086	225.5040407180786	9.864353e-06	924.48
SA38_EXP_1	1286	358.52227210998535	230.1274824142456	9.589105e-06	925.2
SA38_EXP_1	1287	406.90550804138184	209.5237398147583	1.2709167e-05	925.92
SA38_EXP_1	1288	496.2784767150879	37.34083414077759	0.0006039787	926.64
SA38_EXP_1	1289	361.9279384613037	245.63827514648438	1.2186678e-05	927.36
SA38_EXP_1	1290	361.79442405700684	217.4215793609619	1.7909584e-05	928.08
SA38_EXP_1	1291	355.5957317352295	219.40290927886963	1.7435754e-05	928.8
SA38_EXP_1	1292	663.4926795959473	361.86790466308594	5.5545257e-05	929.52
SA38_EXP_1	1293	498.2637405395508	37.884113788604736	7.5199576e-05	930.24
SA38_EXP_1	1294	421.8078136444092	210.52813053131104	9.498226e-06	930.96
SA38_EXP_1	1295	433.09359550476074	47.828603982925415	2.6658565e-05	931.68
SA38_EXP_1	1296	377.3736238479614	208.84122848510742	9.556505e-06	932.4
SA38_EXP_1	1297	399.0877628326416	229.32691097259521	7.3904166e-06	933.12
SA38_EXP_1	1298	346.0276126861572	218.14697742462158	1.4297552e-05	933.84
SA38_EXP_1	1299	352.8827905654907	217.96663284301758	1.4903278e-05	934.56
SA38_EXP_1	1300	446.76623344421387	48.27107906341553	1.6774193e-05	935.28
SA38_EXP_1	1301	492.6409721374512	37.8521454334259	7.234948e-05	936.0
SA38_EXP_1	1302	410.3874206542969	225.06211280822754	1.0946002e-05	936.72
SA38_EXP_1	1303	313.6887550354004	398.71959686279297	0.00011748742	937.44
SA38_EXP_1	1304	497.7325439453125	37.17624306678772	0.00013816223	938.16
SA38_EXP_1	1305	320.573091506958	410.1279830932617	1.2271603e-05	938.88
SA38_EXP_1	1306	395.0726509094238	223.7871551513672	1.0576209e-05	939.6
SA38_EXP_1	1307	448.3406066894531	37.40065813064575	1.3777012e-05	940.32
SA38_EXP_1	1308	497.0388412475586	41.357102394104004	3.3352266e-05	941.04
SA38_EXP_1	1309	438.9636993408203	39.94043827056885	1.9971787e-05	941.76
SA38_EXP_1	1310	434.80143547058105	45.4666793346405	6.289466e-05	942.48
SA38_EXP_1	1311	442.46134757995605	40.218762159347534	1.3581207e-05	943.2
SA38_EXP_1	1312	384.08658504486084	224.89040851593018	9.456191e-06	943.92
SA38_EXP_1	1313	438.2392406463623	38.828186988830566	1.1174052e-05	944.64
SA38_EXP_1	1314	387.91942596435547	225.49803256988525	1.1324435e-05	945.36
SA38_EXP_1	1315	439.0940189361572	40.108373165130615	1.7570459e-05	946.08
SA38_EXP_1	1316	495.8944320678711	41.297385692596436	1.8026138e-05	946.8
SA38_EXP_1	1317	342.4220561981201	217.35666275024414	1.5089566e-05	947.52
SA38_EXP_1	1318	667.7536010742188	370.231876373291	6.711899e-05	948.24
SA38_EXP_1	1319	491.5226936340332	37.53443956375122	2.8965253e-05	948.96
SA38_EXP_1	1320	377.66191959381104	211.7819881439209	1.1124759e-05	949.68
SA38_EXP_1	1321	663.6678695678711	360.4498100280762	0.00020845672	950.4
SA38_EXP_1	1322	357.89318084716797	215.0659704208374	1.5215645e-05	951.12
SA38_EXP_1	1323	662.2750759124756	360.7006645202637	0.0002107337	951.84
SA38_EXP_1	1324	497.24206924438477	38.055946826934814	0.00043488535	952.56
SA38_EXP_1	1325	396.05302810668945	226.04172706604004	9.392711e-06	953.28
SA38_EXP_1	1326	667.6626682281494	370.5282211303711	4.7264468e-05	954.0
SA38_EXP_1	1327	435.292911529541	48.06051850318909	1.4732602e-05	954.72
SA38_EXP_1	1328	434.8850727081299	44.8309063911438	2.0200077e-05	955.44
SA38_EXP_1	1329	666.9198036193848	368.84021759033203	8.733044e-05	956.16
SA38_EXP_1	1330	431.28252029418945	46.64324998855591	4.14857e-05	956.88
SA38_EXP_1	1331	394.75412368774414	226.70032024383545	1.1004762e-05	957.6
SA38_EXP_1	1332	408.9735507965088	223.992018699646	1.3347109e-05	958.32
SA38_EXP_1	1333	391.07487201690674	227.32642650604248	1.0331745e-05	959.04
SA38_EXP_1	1334	369.42081451416016	227.12741374969482	9.361438e-06	959.76
SA38_EXP_1	1335	667.3333168029785	368.93757820129395	0.0001107376	960.48
SA38_EXP_1	1336	486.11841201782227	35.33552169799805	1.6233991e-05	961.2
SA38_EXP_1	1337	667.146110534668	369.0571403503418	7.566533e-05	961.92
SA38_EXP_1	1338	487.33692169189453	37.02118992805481	1.729753e-05	962.64
SA38_EXP_1	1339	491.43223762512207	37.36694097518921	1.4576387e-05	963.36
SA38_EXP_1	1340	486.83834075927734	37.31036067008972	5.6766992e-05	964.08
SA38_EXP_1	1341	436.91511154174805	43.75492572784424	3.2847292e-05	964.8
SA38_EXP_1	1342	666.9562339782715	368.96936416625977	5.916627e-05	965.52
SA38_EXP_1	1343	472.04861640930176	34.318767786026	1.1295721e-05	966.24
SA38_EXP_1	1344	499.88532066345215	36.50845170021057	2.934471e-05	966.96
SA38_EXP_1	1345	386.9758605957031	227.0879888534546	9.552413e-06	967.68
SA38_EXP_1	1346	485.59398651123047	35.44937252998352	1.2969474e-05	968.4
SA38_EXP_1	1347	319.96028423309326	420.04772186279297	1.6970527e-05	969.12
SA38_EXP_1	1348	371.89321517944336	226.91207885742188	1.2336069e-05	969.84
SA38_EXP_1	1349	375.71911811828613	226.83953762054443	9.107734e-06	970.56
SA38_EXP_1	1350	666.0533428192139	368.34425926208496	0.00048125137	971.28
SA38_EXP_1	1351	667.7877426147461	370.777645111084	2.8614268e-05	972.0
SA38_EXP_1	1352	435.4954719543457	46.69705867767334	3.2583543e-05	972.72
SA38_EXP_1	1353	499.3853569030762	36.50449275970459	0.0001586742	973.44
SA38_EXP_1	1354	436.306095123291	48.65262508392334	1.294371e-05	974.16
SA38_EXP_1	1355	498.3675479888916	38.470834493637085	0.00023563967	974.88
SA38_EXP_1	1356	449.4159698486328	36.81994557380676	1.1595018e-05	975.6
SA38_EXP_1	1357	488.5974407196045	35.484055280685425	2.7348317e-05	976.32
SA38_EXP_1	1358	668.0944442749023	370.37017822265625	5.292169e-05	977.04
SA38_EXP_1	1359	397.4362373352051	224.2416286468506	7.993746e-06	977.76
SA38_EXP_1	1360	408.40864181518555	222.9093360900879	9.367672e-06	978.48
SA38_EXP_1	1361	422.3581790924072	225.99592208862305	1.3300679e-05	979.2
SA38_EXP_1	1362	433.2140922546387	48.204545974731445	3.772089e-05	979.92
SA38_EXP_1	1363	449.3176460266113	37.093480825424194	9.964974e-06	980.64
SA38_EXP_1	1364	376.54850482940674	227.66897678375244	1.1137816e-05	981.36
SA38_EXP_1	1365	325.9337902069092	364.5109176635742	0.971951	982.08
SA38_EXP_1	1366	334.458065032959	361.6856002807617	0.9986975	982.8
SA38_EXP_1	1367	340.11950492858887	359.46919441223145	0.997898	983.52
SA38_EXP_1	1368	340.47813415527344	360.39387702941895	0.9976271	984.24
SA38_EXP_1	1369	351.88119411468506	361.7695140838623	0.9988306	984.96
SA38_EXP_1	1370	350.8033275604248	387.58755683898926	0.9994147	985.68
SA38_EXP_1	1371	338.03906440734863	394.38337326049805	0.9885455	986.4
SA38_EXP_1	1372	331.96120262145996	396.63113594055176	0.9993217	987.12
SA38_EXP_1	1373	327.5822639465332	400.3549575805664	0.93988603	987.84
SA38_EXP_1	1374	326.0426998138428	398.7355041503906	0.99661535	988.56
SA38_EXP_1	1375	321.01497650146484	400.7302665710449	0.0026303427	989.28
SA38_EXP_1	1376	320.52159309387207	396.50487899780273	0.0509997	990.0
SA38_EXP_1	1377	318.2011604309082	404.1845226287842	0.000106372456	990.72
SA38_EXP_1	1378	320.95887660980225	403.17358016967773	0.03430996	991.44
SA38_EXP_1	1379	320.40019035339355	396.7634582519531	0.073775	992.16
SA38_EXP_1	1380	320.04408836364746	397.27417945861816	0.018312827	992.88
SA38_EXP_1	1381	319.57223415374756	396.0670852661133	0.082746424	993.6
SA38_EXP_1	1382	668.1889057159424	370.2806854248047	2.2008724e-05	994.32
SA38_EXP_1	1383	318.9622163772583	406.7604446411133	3.578829e-05	995.04
SA38_EXP_1	1384	320.87392807006836	401.51527404785156	0.00030303438	995.76
SA38_EXP_1	1385	319.7553873062134	400.99416732788086	0.000653833	996.48
SA38_EXP_1	1386	317.67897605895996	400.74914932250977	0.00031144585	997.2
SA38_EXP_1	1387	407.83047676086426	222.67760753631592	9.238911e-06	997.92
SA38_EXP_1	1388	666.9598579406738	369.166202545166	7.9629404e-05	998.64
SA38_EXP_1	1389	663.7449264526367	373.63646507263184	1.9470492e-05	999.36
SA38_EXP_1	1390	478.7294864654541	34.67344880104065	6.145496e-05	1000.08
SA38_EXP_1	1391	482.4226379394531	36.364957094192505	6.448179e-05	1000.8
SA38_EXP_1	1392	477.4982452392578	37.077298164367676	0.00018353223	1001.52
SA38_EXP_1	1393	358.59315395355225	215.46485424041748	1.2678601e-05	1002.24
SA38_EXP_1	1394	668.3054447174072	370.01123428344727	4.0364157e-05	1002.96
SA38_EXP_1	1395	358.1367254257202	219.63247776031494	1.0054323e-05	1003.68
SA38_EXP_1	1396	499.36323165893555	37.09159255027771	1.3423712e-05	1004.4
SA38_EXP_1	1397	486.37495040893555	36.943359375	1.2625306e-05	1005.12
SA38_EXP_1	1398	447.8583335876465	37.0672345161438	2.1310294e-05	1005.84
SA38_EXP_1	1399	668.0779457092285	371.1684036254883	1.2247204e-05	1006.56
SA38_EXP_1	1400	424.8824119567871	47.31579780578613	6.818766e-05	1007.28
SA38_EXP_1	1401	426.40342712402344	46.10785961151123	1.9569658e-05	1008.0
SA38_EXP_1	1402	478.34224700927734	36.78671479225159	5.1514184e-05	1008.72
SA38_EXP_1	1403	667.1947002410889	369.9964141845703	3.426686e-05	1009.44
SA38_EXP_1	1404	668.0467128753662	370.69095611572266	2.5528701e-05	1010.16
SA38_EXP_1	1405	393.18833351135254	224.17784214019775	1.0346822e-05	1010.88
SA38_EXP_1	1406	437.263822555542	37.67051696777344	1.3799919e-05	1011.6
SA38_EXP_1	1407	434.97252464294434	38.098411560058594	9.887842e-06	1012.32
SA38_EXP_1	1408	498.6459255218506	35.461682081222534	0.00038477874	1013.04
SA38_EXP_1	1409	440.34385681152344	35.45242667198181	3.071801e-05	1013.76
SA38_EXP_1	1410	360.83455085754395	227.66482830047607	1.1977131e-05	1014.48
SA38_EXP_1	1411	496.5313911437988	39.111878871917725	0.00022301519	1015.2
SA38_EXP_1	1412	666.6367530822754	369.09685134887695	6.998206e-05	1015.92
SA38_EXP_1	1413	431.6692352294922	44.63177561759949	2.9067525e-05	1016.64
SA38_EXP_1	1414	498.4747886657715	35.70313096046448	0.00017009088	1017.36
SA38_EXP_1	1415	436.36341094970703	46.94044589996338	1.716816e-05	1018.08
SA38_EXP_1	1416	499.7218132019043	35.333887338638306	0.0006799789	1018.8
SA38_EXP_1	1417	433.34808349609375	43.93307089805603	6.137584e-05	1019.52
SA38_EXP_1	1418	396.1690902709961	48.678932189941406	1.4436689e-05	1020.24
SA38_EXP_1	1419	431.75158500671387	46.49068593978882	2.3600149e-05	1020.96
SA38_EXP_1	1420	664.6661758422852	374.1013526916504	2.1518554e-05	1021.68
SA38_EXP_1	1421	664.5040512084961	374.09156799316406	2.0980135e-05	1022.4
SA38_EXP_1	1422	398.70638847351074	225.75646877288818	1.0357602e-05	1023.12
SA38_EXP_1	1423	667.3244476318359	370.05775451660156	5.4094948e-05	1023.84
SA38_EXP_1	1424	487.89968490600586	37.088481187820435	1.8798048e-05	1024.56
SA38_EXP_1	1425	490.9388542175293	36.69816970825195	1.3890336e-05	1025.28
SA38_EXP_1	1426	666.2567615509033	343.80924224853516	7.2571296e-05	1026.0
SA38_EXP_1	1427	436.99707984924316	44.82701539993286	3.3657725e-05	1026.72
SA38_EXP_1	1428	489.76941108703613	37.1050751209259	8.139278e-05	1027.44
SA38_EXP_1	1429	435.140323638916	45.63133120536804	1.4526512e-05	1028.16
SA38_EXP_1	1430	430.87048530578613	44.715410470962524	1.7847062e-05	1028.88
SA38_EXP_1	1431	414.9101257324219	48.21106195449829	5.3119482e-05	1029.6
SA38_EXP_1	1432	376.4439582824707	210.09728908538818	1.0126128e-05	1030.32
SA38_EXP_1	1433	431.31890296936035	46.297266483306885	9.900156e-05	1031.04
SA38_EXP_1	1434	436.4563465118408	38.048343658447266	1.8404835e-05	1031.76
SA38_EXP_1	1435	371.8116283416748	230.5354928970337	9.782727e-06	1032.48
SA38_EXP_1	1436	420.3455924987793	44.967581033706665	6.7056484e-05	1033.2
SA38_EXP_1	1437	394.77553367614746	225.24011135101318	9.3991175e-06	1033.92
SA38_EXP_1	1438	349.422025680542	231.3815689086914	7.768315e-06	1034.64
SA38_EXP_1	1439	497.495174407959	37.0480477809906	0.0020044206	1035.36
SA38_EXP_1	1440	382.619309425354	223.04590702056885	8.226244e-06	1036.08
SA38_EXP_1	1441	490.22274017333984	37.437357902526855	5.0528262e-05	1036.8
SA38_EXP_1	1442	489.2152786254883	37.56234169006348	0.00045328552	1037.52
SA38_EXP_1	1443	396.56896591186523	225.97718238830566	1.035782e-05	1038.24
SA38_EXP_1	1444	428.5978317260742	44.87350344657898	0.0006734969	1038.96
SA38_EXP_1	1445	496.86360359191895	36.65825128555298	0.0040238732	1039.68
SA38_EXP_1	1446	666.8238639831543	368.3056640625	0.00013073513	1040.4
SA38_EXP_1	1447	495.3961372375488	38.51289510726929	0.0018270678	1041.12
SA38_EXP_1	1448	432.65438079833984	45.362316370010376	2.6523807e-05	1041.84
SA38_EXP_1	1449	459.8356246948242	34.50299263000488	1.2579348e-05	1042.56
SA38_EXP_1	1450	437.2795104980469	44.21677350997925	1.4543853e-05	1043.28
SA38_EXP_1	1451	455.60550689697266	34.81967210769653	2.347624e-05	1044.0
SA38_EXP_1	1452	439.33191299438477	43.55525493621826	3.3470857e-05	1044.72
SA38_EXP_1	1453	400.8260726928711	223.57426643371582	1.2323299e-05	1045.44
SA38_EXP_1	1454	410.8891487121582	223.3948802947998	1.2419228e-05	1046.16
SA38_EXP_1	1455	437.9483222961426	38.220781087875366	1.1503567e-05	1046.88
SA38_EXP_1	1456	427.1254539489746	44.63902473449707	3.266748e-05	1047.6
SA38_EXP_1	1457	396.5641975402832	227.05225467681885	1.11273475e-05	1048.32
SA38_EXP_1	1458	435.5937957763672	37.17314958572388	1.1474851e-05	1049.04
SA38_EXP_1	1459	420.7737922668457	230.1093578338623	1.2024913e-05	1049.76
SA38_EXP_1	1460	447.6855754852295	37.89944529533386	1.8614308e-05	1050.48
SA38_EXP_1	1461	489.68868255615234	38.26698303222656	9.3131006e-05	1051.2
SA38_EXP_1	1462	412.84170150756836	224.048810005188	1.4428815e-05	1051.92
SA38_EXP_1	1463	408.8383197784424	229.40836429595947	9.562357e-06	1052.64
SA38_EXP_1	1464	484.95874404907227	36.88755512237549	1.0758414e-05	1053.36
SA38_EXP_1	1465	448.59771728515625	37.20444917678833	9.603445e-06	1054.08
SA38_EXP_1	1466	705.1632881164551	197.23986625671387	0.016686855	1054.8
SA38_EXP_1	1467	497.7020263671875	39.37213182449341	0.0004218366	1055.52
SA38_EXP_1	1468	295.4823970794678	266.092472076416	0.000602759	1056.24
SA38_EXP_1	1469	715.8639907836914	205.44363498687744	0.4752579	1056.96
SA38_EXP_1	1470	695.9833145141602	123.71443748474121	0.3375516	1057.68
SA38_EXP_1	1471	8.77821072936058	31.091716289520264	1.00500665e-05	1058.4
SA38_EXP_1	1472	688.2242679595947	391.6042900085449	0.41959596	1059.12
SA38_EXP_1	1473	413.22154998779297	224.49600219726562	1.5885062e-05	1059.84
SA38_EXP_1	1474	395.5364942550659	218.5524845123291	2.3070508e-05	1060.56
SA38_EXP_1	1475	420.22948265075684	228.3992099761963	9.68631e-06	1061.28
SA38_EXP_1	1476	364.4585609436035	244.5259952545166	1.1653871e-05	1062.0
SA38_EXP_1	1477	359.05585289001465	218.97690296173096	1.128319e-05	1062.72
SA38_EXP_1	1478	412.78343200683594	227.19244480133057	1.3663674e-05	1063.44
SA38_EXP_1	1479	668.5302734375	374.6668338775635	8.244761e-05	1064.16
SA38_EXP_1	1480	667.4993515014648	371.89284324645996	3.56996e-05	1064.88
SA38_EXP_1	1481	397.1003293991089	229.38142776489258	1.2051238e-05	1065.6
SA38_EXP_1	1482	666.5292739868164	333.186092376709	0.0017413608	1066.32
SA38_EXP_1	1483	668.7210083007812	337.6508903503418	0.0032109702	1067.04
SA38_EXP_1	1484	360.6235980987549	211.85415744781494	7.656557e-06	1067.76
SA38_EXP_1	1485	471.9442367553711	37.61096119880676	1.5728201e-05	1068.48
SA38_EXP_1	1486	496.3329315185547	40.38224458694458	6.0358012e-05	1069.2
SA38_EXP_1	1487	433.738374710083	45.05352258682251	7.316632e-05	1069.92
SA38_EXP_1	1488	476.74455642700195	38.500943183898926	8.500569e-05	1070.64
SA38_EXP_1	1489	666.6997909545898	350.73909759521484	0.00012196159	1071.36
SA38_EXP_1	1490	668.1556701660156	374.2742156982422	6.0391918e-05	1072.08
SA38_EXP_1	1491	498.03571701049805	39.87684488296509	3.0036854e-05	1072.8
SA38_EXP_1	1492	667.4535751342773	363.2678031921387	4.94623e-05	1073.52
SA38_EXP_1	1493	486.6053104400635	37.35354781150818	2.3139059e-05	1074.24
SA38_EXP_1	1494	372.81715869903564	225.0455617904663	1.3066956e-05	1074.96
SA38_EXP_1	1495	471.7776298522949	35.38522124290466	1.1623814e-05	1075.68
SA38_EXP_1	1496	396.49715423583984	226.10223770141602	1.2130464e-05	1076.4
SA38_EXP_1	1497	372.2324848175049	220.55615901947021	1.5537615e-05	1077.12
SA38_EXP_1	1498	441.99180603027344	40.841907262802124	2.819791e-05	1077.84
SA38_EXP_1	1499	499.47242736816406	36.913121938705444	0.0007390005	1078.56
SA38_EXP_1	1500	666.6748046875	362.8198528289795	6.0133436e-05	1079.28
SA38_EXP_1	1501	497.4766731262207	37.9267144203186	0.001512563	1080.0
SA38_EXP_1	1502	394.41518783569336	228.49522590637207	1.15017365e-05	1080.72
SA38_EXP_1	1503	468.9011573791504	35.63333988189697	2.5267698e-05	1081.44
SA38_EXP_1	1504	372.9808568954468	228.1847333908081	9.322017e-06	1082.16
SA38_EXP_1	1505	674.5320320129395	382.9232597351074	0.0017657628	1082.88
SA38_EXP_1	1506	152.41644382476807	13.105595111846924	2.3997316e-05	1083.6
SA38_EXP_1	1507	668.6632633209229	372.79194831848145	5.048559e-05	1084.32
SA38_EXP_1	1508	668.9031600952148	373.7193489074707	7.2167306e-05	1085.04
SA38_EXP_1	1509	667.0981407165527	364.45730209350586	8.546647e-05	1085.76
SA38_EXP_1	1510	665.0396347045898	377.83321380615234	2.3049815e-05	1086.48
SA38_EXP_1	1511	669.3498611450195	376.0004425048828	7.877776e-05	1087.2
SA38_EXP_1	1512	445.2984809875488	46.56113862991333	2.2513881e-05	1087.92
SA38_EXP_1	1513	668.8199520111084	374.0252494812012	0.00013470076	1088.64
SA38_EXP_1	1514	8.745697140693665	30.826395750045776	9.680703e-06	1089.36
SA38_EXP_1	1515	666.8619155883789	343.3389186859131	0.0005390199	1090.08
SA38_EXP_1	1516	668.8728332519531	374.4253921508789	0.00019030352	1090.8
SA38_EXP_1	1517	484.3777656555176	40.241074562072754	0.00032544453	1091.52
SA38_EXP_1	1518	437.2539520263672	38.630250692367554	1.5618847e-05	1092.24
SA38_EXP_1	1519	397.40703105926514	225.156569480896	1.4070027e-05	1092.96
SA38_EXP_1	1520	8.733650296926498	31.21231198310852	1.0763155e-05	1093.68
SA38_EXP_1	1521	431.8869113922119	45.23473262786865	2.2763279e-05	1094.4
SA38_EXP_1	1522	446.92931175231934	38.2039475440979	1.4283746e-05	1095.12
SA38_EXP_1	1523	499.82099533081055	35.8477520942688	9.7318996e-05	1095.84
SA38_EXP_1	1524	8.754201233386993	31.236069202423096	1.01936985e-05	1096.56
SA38_EXP_1	1525	409.4082832336426	226.64144039154053	1.0008576e-05	1097.28
SA38_EXP_1	1526	413.8267993927002	227.37974166870117	1.115844e-05	1098.0
SA38_EXP_1	1527	8.48451629281044	30.917208194732666	1.140544e-05	1098.72
SA38_EXP_1	1528	438.421630859375	39.356757402420044	9.647102e-06	1099.44
SA38_EXP_1	1529	484.99841690063477	35.61561942100525	1.3215714e-05	1100.16
SA38_EXP_1	1530	395.3248977661133	224.09804821014404	1.1338927e-05	1100.88
SA38_EXP_1	1531	500.6288528442383	35.403034687042236	0.0001656436	1101.6
SA38_EXP_1	1532	395.5932140350342	228.44431400299072	1.1917792e-05	1102.32
SA38_EXP_1	1533	321.01306915283203	412.05087661743164	1.5214905e-05	1103.04
SA38_EXP_1	1534	668.4197425842285	372.3211669921875	6.086282e-05	1103.76
SA38_EXP_1	1535	667.6873207092285	372.3588180541992	0.000120555116	1104.48
SA38_EXP_1	1536	436.5346431732178	39.47115182876587	5.429734e-05	1105.2
SA38_EXP_1	1537	675.1204967498779	382.8936195373535	0.0017287846	1105.92
SA38_EXP_1	1538	439.8451328277588	45.450167655944824	0.00011011571	1106.64
SA38_EXP_1	1539	435.7661247253418	46.5254008769989	2.5401909e-05	1107.36
SA38_EXP_1	1540	410.92538833618164	224.15831565856934	1.09457715e-05	1108.08
SA38_EXP_1	1541	490.236759185791	41.77059531211853	3.0440973e-05	1108.8
SA38_EXP_1	1542	668.2501792907715	374.7175598144531	7.0004695e-05	1109.52
SA38_EXP_1	1543	437.8537178039551	39.25921440124512	1.5453263e-05	1110.24
SA38_EXP_1	1544	665.7028198242188	353.8288879394531	0.00022739237	1110.96
SA38_EXP_1	1545	409.04693603515625	223.56194972991943	1.1495168e-05	1111.68
SA38_EXP_1	1546	8.652698248624802	31.13567590713501	1.2252706e-05	1112.4
SA38_EXP_1	1547	423.8933563232422	45.04122018814087	0.00015106326	1113.12
SA38_EXP_1	1548	376.9144058227539	226.26771926879883	8.26979e-06	1113.84
SA38_EXP_1	1549	437.51049041748047	40.74321269989014	1.6130163e-05	1114.56
SA38_EXP_1	1550	437.6981735229492	38.691701889038086	1.2328895e-05	1115.28
SA38_EXP_1	1551	669.3998336791992	373.6223030090332	0.00013637714	1116.0
SA38_EXP_1	1552	437.9695415496826	39.954121112823486	1.2320432e-05	1116.72
SA38_EXP_1	1553	491.27721786499023	37.34426736831665	0.00010441038	1117.44
SA38_EXP_1	1554	395.66049575805664	227.0661735534668	8.092077e-06	1118.16
SA38_EXP_1	1555	431.2941551208496	47.86714553833008	3.6955716e-05	1118.88
SA38_EXP_1	1556	497.5339889526367	37.56401181221008	0.00013038692	1119.6
SA38_EXP_1	1557	404.8712730407715	241.95837020874023	1.4419571e-05	1120.32
SA38_EXP_1	1558	458.44860076904297	35.33963084220886	2.489265e-05	1121.04
SA38_EXP_1	1559	498.7689971923828	37.00651288032532	0.0004966084	1121.76
SA38_EXP_1	1560	365.4916286468506	244.20141220092773	1.4700996e-05	1122.48
SA38_EXP_1	1561	496.2693691253662	37.508851289749146	0.0023491036	1123.2
SA38_EXP_1	1562	409.11617279052734	225.06181240081787	1.1971731e-05	1123.92
SA38_EXP_1	1563	415.38538932800293	215.0264024734497	1.6297994e-05	1124.64
SA38_EXP_1	1564	420.50952911376953	45.59021472930908	0.00012191715	1125.36
SA38_EXP_1	1565	399.9760150909424	216.6774845123291	2.823273e-05	1126.08
SA38_EXP_1	1566	668.7915325164795	374.2669486999512	7.713492e-05	1126.8
SA38_EXP_1	1567	438.56287002563477	39.80372071266174	1.0570511e-05	1127.52
SA38_EXP_1	1568	429.7758102416992	45.1885199546814	1.4091433e-05	1128.24
SA38_EXP_1	1569	667.008113861084	357.60114669799805	5.45861e-05	1128.96
SA38_EXP_1	1570	669.1775798797607	373.95355224609375	3.8812967e-05	1129.68
SA38_EXP_1	1571	451.0965347290039	37.11302161216736	9.960566e-06	1130.4
SA38_EXP_1	1572	465.4667854309082	36.1693274974823	2.073362e-05	1131.12
SA38_EXP_1	1573	667.374324798584	363.60002517700195	6.964088e-05	1131.84
SA38_EXP_1	1574	8.642840385437012	31.181334257125854	1.178597e-05	1132.56
SA38_EXP_1	1575	667.211389541626	356.1539840698242	8.9894325e-05	1133.28
SA38_EXP_1	1576	411.58742904663086	213.80773544311523	1.4485135e-05	1134.0
SA38_EXP_1	1577	668.1528568267822	373.05273056030273	6.204865e-05	1134.72
SA38_EXP_1	1578	424.20897483825684	47.77904748916626	6.058204e-05	1135.44
SA38_EXP_1	1579	667.2101974487305	349.32518005371094	0.00032852788	1136.16
SA38_EXP_1	1580	398.2758045196533	223.37363719940186	1.2557941e-05	1136.88
SA38_EXP_1	1581	423.4794616699219	219.9400234222412	2.030683e-05	1137.6
SA38_EXP_1	1582	499.5184898376465	35.37179946899414	0.00017367426	1138.32
SA38_EXP_1	1583	444.8103427886963	214.8323106765747	1.3119749e-05	1139.04
SA38_EXP_1	1584	486.5421772003174	36.10055208206177	1.7314693e-05	1139.76
SA38_EXP_1	1585	422.8131294250488	225.73213577270508	9.943047e-06	1140.48
SA38_EXP_1	1586	655.4945468902588	362.3196029663086	4.3295415e-05	1141.2
SA38_EXP_1	1587	362.3457431793213	226.86648845672607	1.1408594e-05	1141.92
SA38_EXP_1	1588	499.84636306762695	36.065887212753296	0.00030057624	1142.64
SA38_EXP_1	1589	500.0287055969238	35.91020464897156	0.00010260446	1143.36
SA38_EXP_1	1590	498.5276222229004	38.42446804046631	0.0002218612	1144.08
SA38_EXP_1	1591	668.6939239501953	372.4542045593262	4.7610676e-05	1144.8
SA38_EXP_1	1592	435.8436107635498	45.65313220024109	2.182309e-05	1145.52
SA38_EXP_1	1593	445.41120529174805	38.57448935508728	3.316618e-05	1146.24
SA38_EXP_1	1594	321.63352966308594	411.9622993469238	1.95311e-05	1146.96
SA38_EXP_1	1595	440.3348445892334	44.583964347839355	3.1956533e-05	1147.68
SA38_EXP_1	1596	407.94129371643066	208.28876495361328	1.4964631e-05	1148.4
SA38_EXP_1	1597	390.1810646057129	224.81557846069336	1.095751e-05	1149.12
SA38_EXP_1	1598	667.9873943328857	375.2311706542969	8.0381426e-05	1149.84
SA38_EXP_1	1599	397.91927337646484	226.3075876235962	1.25763145e-05	1150.56
SA38_EXP_1	1600	668.7188625335693	374.83829498291016	0.00019039173	1151.28
SA38_EXP_1	1601	489.9546146392822	38.0260705947876	1.206185e-05	1152.0
SA38_EXP_1	1602	437.4398708343506	38.88663411140442	1.8297313e-05	1152.72
SA38_EXP_1	1603	373.4759330749512	225.46262741088867	9.910669e-06	1153.44
SA38_EXP_1	1604	430.7891845703125	45.04090905189514	3.495745e-05	1154.16
SA38_EXP_1	1605	371.19765281677246	227.78732299804688	1.1965155e-05	1154.88
SA38_EXP_1	1606	385.41417121887207	222.4306297302246	1.5190347e-05	1155.6
SA38_EXP_1	1607	360.47353744506836	229.796404838562	1.1700733e-05	1156.32
SA38_EXP_1	1608	369.9097156524658	229.01470184326172	1.0208448e-05	1157.04
SA38_EXP_1	1609	387.5372648239136	226.3993263244629	1.0447192e-05	1157.76
SA38_EXP_1	1610	375.83460807800293	225.6815242767334	1.15939565e-05	1158.48
SA38_EXP_1	1611	396.16594314575195	226.42311573028564	1.0968928e-05	1159.2
SA38_EXP_1	1612	492.2011375427246	35.7116961479187	0.003369407	1159.92
SA38_EXP_1	1613	423.44470024108887	44.33988690376282	3.2261607e-05	1160.64
SA38_EXP_1	1614	488.9166831970215	35.98630428314209	5.309062e-05	1161.36
SA38_EXP_1	1615	497.2865581512451	37.27207660675049	0.0010498516	1162.08
SA38_EXP_1	1616	8.639974892139435	30.78258991241455	1.0469204e-05	1162.8
SA38_EXP_1	1617	482.7733039855957	37.83668875694275	0.00023828054	1163.52
SA38_EXP_1	1618	496.85049057006836	36.15318059921265	0.006113228	1164.24
SA38_EXP_1	1619	668.7929153442383	365.5844020843506	0.000103444625	1164.96
SA38_EXP_1	1620	668.9510345458984	375.5068874359131	5.700253e-05	1165.68
SA38_EXP_1	1621	491.08848571777344	36.812278032302856	4.121047e-05	1166.4
SA38_EXP_1	1622	495.36733627319336	40.69589138031006	9.8467724e-05	1167.12
SA38_EXP_1	1623	8.559723198413849	31.154143810272217	1.1523122e-05	1167.84
SA38_EXP_1	1624	667.2708511352539	362.93091773986816	4.7637015e-05	1168.56
SA38_EXP_1	1625	669.4167137145996	378.39162826538086	0.00037631718	1169.28
SA38_EXP_1	1626	436.850643157959	38.28914523124695	1.2131355e-05	1170.0
SA38_EXP_1	1627	668.5837745666504	375.2326011657715	0.00026894195	1170.72
SA38_EXP_1	1628	8.625078201293945	31.170272827148438	1.04724795e-05	1171.44
SA38_EXP_1	1629	372.87230491638184	226.40247344970703	9.945939e-06	1172.16
SA38_EXP_1	1630	370.4808235168457	228.87353897094727	1.2079278e-05	1172.88
SA38_EXP_1	1631	668.5837745666504	375.5902862548828	0.00011499959	1173.6
SA38_EXP_1	1632	8.643621951341629	30.895729064941406	1.1238067e-05	1174.32
SA38_EXP_1	1633	668.1990623474121	373.55000495910645	0.00011239014	1175.04
SA38_EXP_1	1634	371.11968994140625	224.94878768920898	1.1680007e-05	1175.76
SA38_EXP_1	1635	667.9172992706299	362.81982421875	6.8379166e-05	1176.48
SA38_EXP_1	1636	478.92932891845703	42.661800384521484	0.00015628428	1177.2
SA38_EXP_1	1637	479.65087890625	37.20422387123108	0.0077852057	1177.92
SA38_EXP_1	1638	489.87555503845215	35.89550256729126	2.1480564e-05	1178.64
SA38_EXP_1	1639	479.31156158447266	35.014193058013916	0.0004810028	1179.36
SA38_EXP_1	1640	497.0043182373047	39.25523400306702	8.464258e-05	1180.08
SA38_EXP_1	1641	489.0756130218506	42.69952654838562	9.331395e-05	1180.8
SA38_EXP_1	1642	487.5267028808594	35.99178671836853	2.3999604e-05	1181.52
SA38_EXP_1	1643	398.85125160217285	224.76598262786865	1.1691899e-05	1182.24
SA38_EXP_1	1644	361.8640422821045	247.84074783325195	1.224781e-05	1182.96
SA38_EXP_1	1645	490.7158851623535	36.90309405326843	2.583218e-05	1183.68
SA38_EXP_1	1646	8.624086529016495	30.26661515235901	1.32742725e-05	1184.4
SA38_EXP_1	1647	358.5629463195801	217.80381202697754	1.7823537e-05	1185.12
SA38_EXP_1	1648	343.4587001800537	220.79392433166504	1.2787463e-05	1185.84
SA38_EXP_1	1649	320.1066017150879	413.37615966796875	1.8220746e-05	1186.56
SA38_EXP_1	1650	369.9267864227295	230.85718631744385	1.215557e-05	1187.28
SA38_EXP_1	1651	669.0239906311035	374.03085708618164	0.00017608979	1188.0
SA38_EXP_1	1652	669.2548274993896	375.89155197143555	0.000185024	1188.72
SA38_EXP_1	1653	668.7301158905029	372.89743423461914	0.0001741736	1189.44
SA38_EXP_1	1654	8.628444373607635	30.66917896270752	1.3764223e-05	1190.16
SA38_EXP_1	1655	484.9601745605469	38.93712401390076	3.7769194e-05	1190.88
SA38_EXP_1	1656	434.03005599975586	39.613462686538696	1.4672437e-05	1191.6
SA38_EXP_1	1657	411.3258361816406	222.50335693359375	1.0974997e-05	1192.32
SA38_EXP_1	1658	435.8135223388672	46.71520471572876	2.5485986e-05	1193.04
SA38_EXP_1	1659	488.7860298156738	45.43457865715027	5.3819775e-05	1193.76
SA38_EXP_1	1660	489.1639709472656	42.45217323303223	3.2130105e-05	1194.48
SA38_EXP_1	1661	432.8542709350586	45.26664733886719	3.5956702e-05	1195.2
SA38_EXP_1	1662	669.3739891052246	375.2922821044922	7.202911e-05	1195.92
SA38_EXP_1	1663	438.5989189147949	37.252771854400635	1.0069734e-05	1196.64
SA38_EXP_1	1664	489.25371170043945	37.147743701934814	4.633208e-05	1197.36
SA38_EXP_1	1665	488.8917922973633	36.60484313964844	1.2182645e-05	1198.08
SA38_EXP_1	1666	490.5407428741455	45.22779822349548	3.1804917e-05	1198.8
SA38_EXP_1	1667	477.2808074951172	36.41091585159302	2.9005665e-05	1199.52
SA38_EXP_1	1668	431.968355178833	46.12380266189575	2.6336234e-05	1200.24
SA38_EXP_1	1669	668.708324432373	376.5146827697754	0.00022090586	1200.96
SA38_EXP_1	1670	397.2011089324951	223.32478523254395	1.2596946e-05	1201.68
SA38_EXP_1	1671	497.0828056335449	35.39174437522888	2.8509892e-05	1202.4
SA38_EXP_1	1672	423.5060691833496	46.53175950050354	1.3852093e-05	1203.12
SA38_EXP_1	1673	488.2430076599121	35.988357067108154	3.1515192e-05	1203.84
SA38_EXP_1	1674	8.701912313699722	30.734353065490723	9.537166e-06	1204.56
SA38_EXP_1	1675	667.9581642150879	374.78550910949707	0.00013341353	1205.28
SA38_EXP_1	1676	409.26513671875	222.57229328155518	1.0829719e-05	1206.0
SA38_EXP_1	1677	319.6901798248291	420.2449321746826	1.8515728e-05	1206.72
SA38_EXP_1	1678	413.9267921447754	216.86619758605957	2.1503478e-05	1207.44
SA38_EXP_1	1679	472.71289825439453	33.23374629020691	1.1652104e-05	1208.16
SA38_EXP_1	1680	490.2358055114746	35.84643602371216	0.00048073236	1208.88
SA38_EXP_1	1681	496.2416648864746	37.47159004211426	0.00015601999	1209.6
SA38_EXP_1	1682	396.91920280456543	229.0226411819458	1.3009014e-05	1210.32
SA38_EXP_1	1683	484.9331855773926	36.01017951965332	5.3349908e-05	1211.04
SA38_EXP_1	1684	668.393087387085	373.50820541381836	5.663435e-05	1211.76
SA38_EXP_1	1685	432.19337463378906	45.24629831314087	5.26903e-05	1212.48
SA38_EXP_1	1686	668.1386947631836	372.6063537597656	9.188535e-05	1213.2
SA38_EXP_1	1687	481.69732093811035	36.12654447555542	0.00040061187	1213.92
SA38_EXP_1	1688	667.5743103027344	362.6066207885742	0.00010606666	1214.64
SA38_EXP_1	1689	668.57590675354	372.8909111022949	4.2037027e-05	1215.36
SA38_EXP_1	1690	435.43124198913574	38.73583674430847	1.2342634e-05	1216.08
SA38_EXP_1	1691	667.6775932312012	373.9434814453125	3.883229e-05	1216.8
SA38_EXP_1	1692	668.6650276184082	376.1670684814453	4.886128e-05	1217.52
SA38_EXP_1	1693	668.476676940918	375.41356086730957	0.00024502442	1218.24
SA38_EXP_1	1694	8.705826103687286	31.093132495880127	9.902875e-06	1218.96
SA38_EXP_1	1695	449.63817596435547	38.239946365356445	1.4956757e-05	1219.68
SA38_EXP_1	1696	490.4404640197754	44.20449614524841	2.522263e-05	1220.4
SA38_EXP_1	1697	473.03786277770996	37.25119471549988	9.40072e-05	1221.12
SA38_EXP_1	1698	440.91272354125977	45.750170946121216	1.948515e-05	1221.84
SA38_EXP_1	1699	484.2459201812744	37.59266495704651	1.0696397e-05	1222.56
SA38_EXP_1	1700	429.0729522705078	37.37400412559509	1.3663844e-05	1223.28
SA38_EXP_1	1701	8.598291128873825	31.213592290878296	8.136433e-06	1224.0
SA38_EXP_1	1702	497.62020111083984	36.18669033050537	7.136775e-05	1224.72
SA38_EXP_1	1703	495.9239959716797	38.34390878677368	0.00043414728	1225.44
SA38_EXP_1	1704	496.1753845214844	39.39586400985718	0.00012724586	1226.16
SA38_EXP_1	1705	491.20874404907227	42.76989698410034	6.731e-05	1226.88
SA38_EXP_1	1706	474.77569580078125	35.974498987197876	0.00024985234	1227.6
SA38_EXP_1	1707	437.210750579834	35.88514566421509	8.726176e-05	1228.32
SA38_EXP_1	1708	496.40865325927734	35.38755655288696	0.0005545967	1229.04
SA38_EXP_1	1709	474.9773979187012	34.383333921432495	5.888101e-05	1229.76
SA38_EXP_1	1710	496.9921112060547	38.22859168052673	0.00028782414	1230.48
SA38_EXP_1	1711	497.272253036499	34.63433504104614	0.0007197054	1231.2
SA38_EXP_1	1712	486.0067367553711	36.23558163642883	0.00025896708	1231.92
SA38_EXP_1	1713	434.16242599487305	38.74234199523926	2.7504775e-05	1232.64
SA38_EXP_1	1714	476.0093688964844	36.00761532783508	1.2590942e-05	1233.36
SA38_EXP_1	1715	487.56103515625	36.08346104621887	3.0399779e-05	1234.08
SA38_EXP_1	1716	480.3047180175781	35.73939800262451	2.911877e-05	1234.8
SA38_EXP_1	1717	361.33084297180176	226.06925010681152	1.0279558e-05	1235.52
SA38_EXP_1	1718	426.92251205444336	44.728299379348755	0.00015445908	1236.24
SA38_EXP_1	1719	436.18836402893066	45.643311738967896	5.8436144e-05	1236.96
SA38_EXP_1	1720	433.39014053344727	37.81165838241577	1.4201707e-05	1237.68
SA38_EXP_1	1721	667.4546241760254	352.48769760131836	0.00081883545	1238.4
SA38_EXP_1	1722	434.57188606262207	44.452972412109375	3.8584454e-05	1239.12
SA38_EXP_1	1723	472.04322814941406	37.69537925720215	0.00056724186	1239.84
SA38_EXP_1	1724	453.5872459411621	37.350497245788574	0.00029519908	1240.56
SA38_EXP_1	1725	436.3288402557373	44.607717990875244	0.0001376952	1241.28
SA38_EXP_1	1726	398.7725019454956	50.90701103210449	1.8750568e-05	1242.0
SA38_EXP_1	1727	474.02238845825195	37.98455357551575	0.00034444153	1242.72
SA38_EXP_1	1728	464.141845703125	45.313800573349	3.13517e-05	1243.44
SA38_EXP_1	1729	433.5442543029785	38.74920845031738	1.2626367e-05	1244.16
SA38_EXP_1	1730	432.7669620513916	46.61359190940857	2.67555e-05	1244.88
SA38_EXP_1	1731	346.6117858886719	215.67342281341553	1.33645335e-05	1245.6
SA38_EXP_1	1732	437.75181770324707	37.69305467605591	3.5405512e-05	1246.32
SA38_EXP_1	1733	489.7753715515137	35.301493406295776	0.0061923205	1247.04
SA38_EXP_1	1734	488.6614799499512	37.28966474533081	0.00013612444	1247.76
SA38_EXP_1	1735	485.74109077453613	37.24431037902832	4.8029535e-05	1248.48
SA38_EXP_1	1736	485.42566299438477	37.42603898048401	3.0335663e-05	1249.2
SA38_EXP_1	1737	478.5069465637207	35.28126239776611	0.00019252449	1249.92
SA38_EXP_1	1738	476.41868591308594	36.12440586090088	0.00093946845	1250.64
SA38_EXP_1	1739	367.1510934829712	218.84252071380615	1.7671182e-05	1251.36
SA38_EXP_1	1740	372.8001594543457	215.58674812316895	1.82147e-05	1252.08
SA38_EXP_1	1741	489.10040855407715	36.204257011413574	0.0001664449	1252.8
SA38_EXP_1	1742	473.4455108642578	35.13832926750183	7.7949786e-05	1253.52
SA38_EXP_1	1743	474.12519454956055	35.24407625198364	0.0002487767	1254.24
SA38_EXP_1	1744	436.55481338500977	43.17481756210327	0.0001399209	1254.96
SA38_EXP_1	1745	669.4207191467285	373.2978057861328	0.00010694058	1255.68
SA38_EXP_1	1746	477.6365280151367	37.031532526016235	0.00018431895	1256.4
SA38_EXP_1	1747	668.5869216918945	374.7082328796387	0.00020183653	1257.12
SA38_EXP_1	1748	411.1729145050049	220.4841184616089	1.3432023e-05	1257.84
SA38_EXP_1	1749	670.4231262207031	331.6849422454834	0.0009535799	1258.56
SA38_EXP_1	1750	436.1668586730957	38.31969738006592	1.9393678e-05	1259.28
SA38_EXP_1	1751	438.301944732666	44.039318561553955	0.00014911393	1260.0
SA38_EXP_1	1752	316.1843538284302	216.0040283203125	1.0710504e-05	1260.72
SA38_EXP_1	1753	386.75289154052734	223.30904960632324	1.3392245e-05	1261.44
SA38_EXP_1	1754	490.5982971191406	38.80403995513916	6.824731e-05	1262.16
SA38_EXP_1	1755	320.08490562438965	413.07071685791016	2.8523e-05	1262.88
SA38_EXP_1	1756	484.5865249633789	42.693800926208496	0.00011614683	1263.6
SA38_EXP_1	1757	389.76285457611084	223.33555698394775	8.519128e-06	1264.32
SA38_EXP_1	1758	666.0323143005371	354.8602867126465	0.00013319502	1265.04
SA38_EXP_1	1759	458.06922912597656	36.22791409492493	1.913366e-05	1265.76
SA38_EXP_1	1760	668.4260368347168	374.0251636505127	0.00016345597	1266.48
SA38_EXP_1	1761	669.1633701324463	378.76490592956543	0.00029536095	1267.2
SA38_EXP_1	1762	388.4371757507324	218.23984622955322	2.11467e-05	1267.92
SA38_EXP_1	1763	344.49639320373535	216.55456066131592	1.2650447e-05	1268.64
SA38_EXP_1	1764	396.3364601135254	227.5854778289795	1.0128233e-05	1269.36
SA38_EXP_1	1765	668.3779716491699	374.9312496185303	0.00019582795	1270.08
SA38_EXP_1	1766	388.1726026535034	224.1844940185547	1.0760897e-05	1270.8
SA38_EXP_1	1767	667.156171798706	372.65974044799805	0.00017144807	1271.52
SA38_EXP_1	1768	499.47237968444824	35.96445679664612	0.00013634111	1272.24
SA38_EXP_1	1769	371.7008590698242	217.03936100006104	1.48345625e-05	1272.96
SA38_EXP_1	1770	499.0933895111084	38.53629112243652	3.8063885e-05	1273.68
SA38_EXP_1	1771	667.2934055328369	372.5767707824707	9.288205e-05	1274.4
SA38_EXP_1	1772	445.9202766418457	37.07276701927185	1.7308355e-05	1275.12
SA38_EXP_1	1773	420.1240062713623	211.791672706604	1.2632219e-05	1275.84
SA38_EXP_1	1774	435.52913665771484	38.03335189819336	1.19192355e-05	1276.56
SA38_EXP_1	1775	669.117546081543	375.7158851623535	4.4873184e-05	1277.28
SA38_EXP_1	1776	667.2070980072021	363.98529052734375	0.00013533585	1278.0
SA38_EXP_1	1777	438.3183479309082	45.4534649848938	0.00062155246	1278.72
SA38_EXP_1	1778	667.5734043121338	363.3666515350342	0.00017947165	1279.44
SA38_EXP_1	1779	373.9619731903076	225.86176872253418	1.2878785e-05	1280.16
SA38_EXP_1	1780	668.8906669616699	374.56037521362305	6.4717795e-05	1280.88
SA38_EXP_1	1781	319.9950695037842	419.6942710876465	2.401893e-05	1281.6
SA38_EXP_1	1782	664.5689964294434	376.75363540649414	2.1233107e-05	1282.32
SA38_EXP_1	1783	361.77330017089844	211.38273239135742	1.107017e-05	1283.04
SA38_EXP_1	1784	400.2484321594238	224.18877124786377	1.555149e-05	1283.76
SA38_EXP_1	1785	437.1713638305664	38.563477993011475	1.8878283e-05	1284.48
SA38_EXP_1	1786	427.9764175415039	45.785497426986694	4.1722597e-05	1285.2
SA38_EXP_1	1787	664.9300575256348	376.1619186401367	3.3827007e-05	1285.92
SA38_EXP_1	1788	436.65504455566406	36.69265151023865	1.1707107e-05	1286.64
SA38_EXP_1	1789	435.92209815979004	38.21339964866638	1.7289614e-05	1287.36
SA38_EXP_1	1790	438.8643264770508	43.6721670627594	6.10053e-05	1288.08
SA38_EXP_1	1791	385.2713108062744	227.62709140777588	9.363786e-06	1288.8
SA38_EXP_1	1792	499.05223846435547	37.978477478027344	0.00038639075	1289.52
SA38_EXP_1	1793	406.0685634613037	225.68907737731934	9.849463e-06	1290.24
SA38_EXP_1	1794	371.1907148361206	227.9408311843872	1.0412351e-05	1290.96
SA38_EXP_1	1795	496.3059425354004	39.71354842185974	7.76619e-05	1291.68
SA38_EXP_1	1796	394.06166076660156	223.93991947174072	8.914496e-06	1292.4
SA38_EXP_1	1797	430.3518772125244	44.89906311035156	3.746067e-05	1293.12
SA38_EXP_1	1798	499.6546745300293	37.68539071083069	9.333007e-05	1293.84
SA38_EXP_1	1799	421.06828689575195	46.51569128036499	1.1988649e-05	1294.56
SA38_EXP_1	1800	496.5062141418457	40.10625243186951	0.001107848	1295.28
SA38_EXP_1	1801	388.69032859802246	226.04310035705566	1.1630589e-05	1296.0
SA38_EXP_1	1802	411.3557815551758	223.1290340423584	1.065235e-05	1296.72
SA38_EXP_1	1803	664.9911880493164	339.1600227355957	0.0022442506	1297.44
SA38_EXP_1	1804	441.6604995727539	45.61561346054077	2.0884894e-05	1298.16
SA38_EXP_1	1805	458.9305877685547	35.63980221748352	1.5287309e-05	1298.88
SA38_EXP_1	1806	429.2904853820801	46.40755891799927	4.490636e-05	1299.6
SA38_EXP_1	1807	409.67745780944824	223.67315769195557	1.0545541e-05	1300.32
SA38_EXP_1	1808	386.5337133407593	224.10833358764648	1.1890319e-05	1301.04
SA38_EXP_1	1809	410.4937553405762	227.27731704711914	1.02816075e-05	1301.76
SA38_EXP_1	1810	410.29772758483887	223.59609603881836	1.163039e-05	1302.48
SA38_EXP_1	1811	410.0177764892578	224.62892532348633	1.1581403e-05	1303.2
SA38_EXP_1	1812	667.9699897766113	375.5009078979492	0.0006959225	1303.92
SA38_EXP_1	1813	453.87935638427734	48.1057333946228	1.2871197e-05	1304.64
SA38_EXP_1	1814	412.7500534057617	222.1044158935547	1.2149312e-05	1305.36
SA38_EXP_1	1815	668.6429500579834	376.63968086242676	8.526288e-05	1306.08
SA38_EXP_1	1816	412.9267692565918	47.899543046951294	5.769763e-05	1306.8
SA38_EXP_1	1817	8.791617304086685	30.901275873184204	1.0819726e-05	1307.52
SA38_EXP_1	1818	668.390941619873	374.1862678527832	0.00014163712	1308.24
SA38_EXP_1	1819	361.3173484802246	224.37971591949463	1.0519226e-05	1308.96
SA38_EXP_1	1820	388.4704113006592	221.77122116088867	1.1750326e-05	1309.68
SA38_EXP_1	1821	439.20888900756836	45.11463403701782	2.1094067e-05	1310.4
SA38_EXP_1	1822	669.135570526123	375.93006134033203	0.00011534773	1311.12
SA38_EXP_1	1823	469.8436737060547	33.97908926010132	1.3767162e-05	1311.84
SA38_EXP_1	1824	668.5885429382324	374.6216011047363	4.9407427e-05	1312.56
SA38_EXP_1	1825	356.36019706726074	216.6904592514038	1.3784844e-05	1313.28
SA38_EXP_1	1826	357.3568344116211	218.67902755737305	1.39258555e-05	1314.0
SA38_EXP_1	1827	668.2782173156738	373.88099670410156	4.9972063e-05	1314.72
SA38_EXP_1	1828	346.7365264892578	216.85010433197021	1.3844684e-05	1315.44
SA38_EXP_1	1829	502.1357536315918	36.36629819869995	4.3379478e-05	1316.16
SA38_EXP_1	1830	386.00356578826904	216.74646377563477	1.4103465e-05	1316.88
SA38_EXP_1	1831	462.95456886291504	34.13501858711243	1.5013004e-05	1317.6
SA38_EXP_1	1832	373.2098579406738	216.0917615890503	1.4090505e-05	1318.32
SA38_EXP_1	1833	413.39735984802246	244.22950744628906	1.4347708e-05	1319.04
SA38_EXP_1	1834	387.1847152709961	218.85273456573486	1.8072782e-05	1319.76
SA38_EXP_1	1835	410.38150787353516	224.69441413879395	9.937055e-06	1320.48
SA38_EXP_1	1836	428.23896408081055	45.80817461013794	0.00032586863	1321.2
SA38_EXP_1	1837	319.4800853729248	420.06428718566895	2.5397185e-05	1321.92
SA38_EXP_1	1838	426.5957832336426	38.13579082489014	9.112008e-06	1322.64
SA38_EXP_1	1839	491.5011405944824	36.52262091636658	2.9166544e-05	1323.36
SA38_EXP_1	1840	665.341854095459	379.42663192749023	2.8203369e-05	1324.08
SA38_EXP_1	1841	373.1719970703125	224.32705879211426	9.675886e-06	1324.8
SA38_EXP_1	1842	8.867059648036957	30.80382227897644	1.0838574e-05	1325.52
SA38_EXP_1	1843	467.69347190856934	34.24447417259216	3.758573e-05	1326.24
SA38_EXP_1	1844	396.75378799438477	222.09558963775635	1.0299784e-05	1326.96
SA38_EXP_1	1845	667.955493927002	371.1394214630127	3.0351344e-05	1327.68
SA38_EXP_1	1846	668.330192565918	372.77435302734375	0.00010557282	1328.4
SA38_EXP_1	1847	422.51362800598145	212.0829677581787	1.3966781e-05	1329.12
SA38_EXP_1	1848	385.7767105102539	227.88617134094238	1.07540645e-05	1329.84
SA38_EXP_1	1849	664.9339199066162	376.43028259277344	1.9029263e-05	1330.56
SA38_EXP_1	1850	319.4039821624756	419.3403625488281	3.2994063e-05	1331.28
SA38_EXP_1	1851	490.76995849609375	36.61148428916931	0.00028446532	1332.0
SA38_EXP_1	1852	458.6260795593262	35.70425033569336	1.2427795e-05	1332.72
SA38_EXP_1	1853	408.43544006347656	224.5059871673584	9.877268e-06	1333.44
SA38_EXP_1	1854	498.5600471496582	37.7041232585907	0.00021937364	1334.16
SA38_EXP_1	1855	424.69654083251953	207.86597728729248	1.0968656e-05	1334.88
SA38_EXP_1	1856	462.71419525146484	34.67734336853027	1.6108672e-05	1335.6
SA38_EXP_1	1857	497.7826118469238	36.61820411682129	0.00024510128	1336.32
SA38_EXP_1	1858	668.7488079071045	374.0322017669678	0.00035584785	1337.04
SA38_EXP_1	1859	498.3567237854004	37.026954889297485	0.0011193282	1337.76
SA38_EXP_1	1860	491.1367416381836	37.544145584106445	6.166695e-05	1338.48
SA38_EXP_1	1861	459.49716567993164	33.894606828689575	2.3224524e-05	1339.2
SA38_EXP_1	1862	397.5192070007324	226.39519214630127	9.060726e-06	1339.92
SA38_EXP_1	1863	461.66229248046875	33.43817710876465	1.5227912e-05	1340.64
SA38_EXP_1	1864	668.5961246490479	365.6099224090576	0.000105818035	1341.36
SA38_EXP_1	1865	384.82792377471924	221.66061401367188	1.2516883e-05	1342.08
SA38_EXP_1	1866	8.862531930208206	30.62638521194458	1.186654e-05	1342.8
SA38_EXP_1	1867	369.30532455444336	229.62424278259277	9.105814e-06	1343.52
SA38_EXP_1	1868	441.4278030395508	48.52117896080017	9.5051124e-05	1344.24
SA38_EXP_1	1869	386.92498207092285	226.1401605606079	1.3084937e-05	1344.96
SA38_EXP_1	1870	386.42992973327637	223.30727577209473	1.1467237e-05	1345.68
SA38_EXP_1	1871	386.2880229949951	223.01124572753906	1.1407583e-05	1346.4
SA38_EXP_1	1872	369.2009210586548	231.05758666992188	1.0269691e-05	1347.12
SA38_EXP_1	1873	669.1185474395752	378.13525199890137	0.00075509684	1347.84
SA38_EXP_1	1874	358.8693618774414	226.87604427337646	1.0130706e-05	1348.56
SA38_EXP_1	1875	487.0473861694336	36.762492656707764	0.00026391787	1349.28
SA38_EXP_1	1876	362.85619735717773	212.87683010101318	9.790726e-06	1350.0
SA38_EXP_1	1877	358.48753452301025	232.81042098999023	8.7027975e-06	1350.72
SA38_EXP_1	1878	383.20319652557373	226.51165008544922	7.636932e-06	1351.44
SA38_EXP_1	1879	499.78036880493164	36.51257514953613	2.3137382e-05	1352.16
SA38_EXP_1	1880	419.1812038421631	212.79001235961914	9.811457e-06	1352.88
SA38_EXP_1	1881	499.20339584350586	36.38258099555969	1.4982996e-05	1353.6
SA38_EXP_1	1882	383.70001316070557	226.64724826812744	9.857243e-06	1354.32
SA38_EXP_1	1883	473.2076644897461	35.058735609054565	1.4226229e-05	1355.04
SA38_EXP_1	1884	394.8972702026367	223.10254096984863	8.7580565e-06	1355.76
SA38_EXP_1	1885	384.6200227737427	223.19598197937012	9.547286e-06	1356.48
SA38_EXP_1	1886	461.782169342041	35.40733337402344	1.2483705e-05	1357.2
SA38_EXP_1	1887	499.8645782470703	36.313655376434326	8.9999834e-05	1357.92
SA38_EXP_1	1888	396.6142177581787	226.84541702270508	1.1563259e-05	1358.64
SA38_EXP_1	1889	498.8940238952637	34.79997754096985	0.00010183278	1359.36
SA38_EXP_1	1890	668.3147430419922	374.04479026794434	5.7125402e-05	1360.08
SA38_EXP_1	1891	668.144702911377	375.67480087280273	8.485351e-05	1360.8
SA38_EXP_1	1892	392.81558990478516	223.57481002807617	1.16754745e-05	1361.52
SA38_EXP_1	1893	668.1924819946289	365.5403709411621	0.000115943985	1362.24
SA38_EXP_1	1894	667.7448272705078	373.48374366760254	0.00014242018	1362.96
SA38_EXP_1	1895	409.1075897216797	224.52378273010254	1.1132464e-05	1363.68
SA38_EXP_1	1896	668.2541847229004	374.5653533935547	9.787254e-05	1364.4
SA38_EXP_1	1897	703.9613723754883	438.32828521728516	1.9761377e-05	1365.12
SA38_EXP_1	1898	373.302698135376	227.47833251953125	9.596194e-06	1365.84
SA38_EXP_1	1899	498.62403869628906	37.103129625320435	3.4166223e-05	1366.56
SA38_EXP_1	1900	667.6466941833496	371.4975357055664	6.988743e-05	1367.28
SA38_EXP_1	1901	423.11763763427734	221.78037643432617	1.1928709e-05	1368.0
SA38_EXP_1	1902	319.6254253387451	419.85182762145996	2.3250584e-05	1368.72
SA38_EXP_1	1903	421.70939445495605	209.61191654205322	1.08510785e-05	1369.44
SA38_EXP_1	1904	347.60522842407227	220.34196853637695	1.297436e-05	1370.16
SA38_EXP_1	1905	488.2110595703125	36.944546699523926	1.2793073e-05	1370.88
SA38_EXP_1	1906	448.9114761352539	44.269856214523315	2.0452006e-05	1371.6
SA38_EXP_1	1907	397.3302364349365	221.46223068237305	1.0352804e-05	1372.32
SA38_EXP_1	1908	395.304536819458	225.51409721374512	9.91621e-06	1373.04
SA38_EXP_1	1909	491.06454849243164	43.004547357559204	2.4720315e-05	1373.76
SA38_EXP_1	1910	435.71481704711914	47.47858285903931	2.3776694e-05	1374.48
SA38_EXP_1	1911	395.9688663482666	224.82125759124756	1.373409e-05	1375.2
SA38_EXP_1	1912	668.8860893249512	374.6334457397461	4.1635474e-05	1375.92
SA38_EXP_1	1913	407.65271186828613	222.15253829956055	8.906729e-06	1376.64
SA38_EXP_1	1914	496.85068130493164	40.51779627799988	1.3265515e-05	1377.36
SA38_EXP_1	1915	409.1418266296387	225.19015789031982	1.280716e-05	1378.08
SA38_EXP_1	1916	664.2368316650391	370.1095962524414	0.00047682418	1378.8
SA38_EXP_1	1917	491.48898124694824	37.7590012550354	1.7526108e-05	1379.52
SA38_EXP_1	1918	499.5171070098877	37.43484020233154	8.675118e-05	1380.24
SA38_EXP_1	1919	496.6999053955078	39.166141748428345	8.354023e-05	1380.96
SA38_EXP_1	1920	425.7861614227295	212.09295272827148	1.0417555e-05	1381.68
SA38_EXP_1	1921	669.2673683166504	375.888032913208	0.000217995	1382.4
SA38_EXP_1	1922	423.4245300292969	208.3593463897705	9.3519175e-06	1383.12
SA38_EXP_1	1923	400.34799575805664	220.9328842163086	2.9626683e-05	1383.84
SA38_EXP_1	1924	667.742919921875	377.1160697937012	0.0020887495	1384.56
SA38_EXP_1	1925	397.7809429168701	225.30754566192627	1.0114584e-05	1385.28
SA38_EXP_1	1926	410.8813762664795	218.16534519195557	1.8548068e-05	1386.0
SA38_EXP_1	1927	411.8661880493164	224.23893928527832	1.1391591e-05	1386.72
SA38_EXP_1	1928	343.24729442596436	219.64027404785156	1.2368108e-05	1387.44
SA38_EXP_1	1929	665.7179832458496	375.72123527526855	8.4579566e-05	1388.16
SA38_EXP_1	1930	668.071460723877	372.8800964355469	3.8862156e-05	1388.88
SA38_EXP_1	1931	462.2016906738281	35.023155212402344	1.3567148e-05	1389.6
SA38_EXP_1	1932	667.5453186035156	362.28612899780273	9.014421e-05	1390.32
SA38_EXP_1	1933	667.9582595825195	371.9150733947754	4.06423e-05	1391.04
SA38_EXP_1	1934	491.1334037780762	36.52350425720215	1.3508175e-05	1391.76
SA38_EXP_1	1935	668.5832023620605	373.6059379577637	7.09536e-05	1392.48
SA38_EXP_1	1936	667.1059608459473	372.5588607788086	0.00040053588	1393.2
SA38_EXP_1	1937	668.5136795043945	375.41905403137207	0.00017042254	1393.92
SA38_EXP_1	1938	469.55504417419434	34.32516574859619	1.4488464e-05	1394.64
SA38_EXP_1	1939	385.4959964752197	223.24923992156982	1.1051056e-05	1395.36
SA38_EXP_1	1940	668.0614471435547	371.3269901275635	7.121642e-05	1396.08
SA38_EXP_1	1941	667.9660797119141	371.2110900878906	6.5692206e-05	1396.8
SA38_EXP_1	1942	664.8192405700684	367.69203186035156	2.981579e-05	1397.52
SA38_EXP_1	1943	668.9128875732422	373.39073181152344	9.650335e-05	1398.24
SA38_EXP_1	1944	500.3819942474365	35.40394306182861	2.4677867e-05	1398.96
SA38_EXP_1	1945	374.14541244506836	231.63185119628906	1.2034998e-05	1399.68
SA38_EXP_1	1946	667.8112506866455	373.00586700439453	5.1962274e-05	1400.4
SA38_EXP_1	1947	499.71046447753906	36.7494535446167	7.785136e-05	1401.12
SA38_EXP_1	1948	434.84363555908203	49.90613579750061	1.6926804e-05	1401.84
SA38_EXP_1	1949	500.1354217529297	35.30351400375366	0.00041652407	1402.56
SA38_EXP_1	1950	668.1199550628662	373.8204288482666	0.00011731222	1403.28
SA38_EXP_1	1951	441.5825843811035	45.19387364387512	2.48884e-05	1404.0
SA38_EXP_1	1952	668.6793804168701	377.23743438720703	8.098509e-05	1404.72
SA38_EXP_1	1953	668.4686660766602	372.50244140625	0.00012621965	1405.44
SA38_EXP_1	1954	675.1447677612305	381.94650650024414	0.0008246757	1406.16
SA38_EXP_1	1955	439.383602142334	46.094205379486084	9.758509e-06	1406.88
SA38_EXP_1	1956	654.8550128936768	361.79357528686523	4.60428e-05	1407.6
SA38_EXP_1	1957	667.9487228393555	374.6436882019043	0.00022296778	1408.32
SA38_EXP_1	1958	669.0622329711914	375.164794921875	0.000101777245	1409.04
SA38_EXP_1	1959	668.6254501342773	374.78485107421875	4.9841325e-05	1409.76
SA38_EXP_1	1960	668.0291175842285	372.8161811828613	4.6092387e-05	1410.48
SA38_EXP_1	1961	400.7881164550781	243.89328002929688	1.3490061e-05	1411.2
SA38_EXP_1	1962	424.8976230621338	228.4748411178589	1.0791026e-05	1411.92
SA38_EXP_1	1963	383.86504650115967	228.017578125	1.1412991e-05	1412.64
SA38_EXP_1	1964	395.7143545150757	226.09160900115967	8.735626e-06	1413.36
SA38_EXP_1	1965	463.45272064208984	34.42774057388306	1.8059414e-05	1414.08
SA38_EXP_1	1966	668.2858467102051	375.54110527038574	0.00030905768	1414.8
SA38_EXP_1	1967	397.2411632537842	223.71468544006348	1.2253734e-05	1415.52
SA38_EXP_1	1968	433.82391929626465	47.76402711868286	1.361795e-05	1416.24
SA38_EXP_1	1969	444.83728408813477	46.31593108177185	6.0986396e-05	1416.96
SA38_EXP_1	1970	423.36902618408203	235.60914516448975	1.1123263e-05	1417.68
SA38_EXP_1	1971	668.5028553009033	374.9962520599365	7.083321e-05	1418.4
SA38_EXP_1	1972	664.9350166320801	377.3942470550537	2.125215e-05	1419.12
SA38_EXP_1	1973	395.8097457885742	223.89833450317383	1.00908255e-05	1419.84
SA38_EXP_1	1974	489.3002510070801	36.42383337020874	1.1159207e-05	1420.56
SA38_EXP_1	1975	385.400915145874	225.8144760131836	1.3142804e-05	1421.28
SA38_EXP_1	1976	667.1290397644043	360.51252365112305	3.2393986e-05	1422.0
SA38_EXP_1	1977	498.3816146850586	36.93592071533203	8.0264086e-05	1422.72
SA38_EXP_1	1978	386.2100124359131	224.4376802444458	1.4208806e-05	1423.44
SA38_EXP_1	1979	497.59345054626465	36.638524532318115	0.0018417607	1424.16
SA38_EXP_1	1980	410.2853298187256	224.59125995635986	9.647985e-06	1424.88
SA38_EXP_1	1981	465.43054580688477	33.88519763946533	1.7131686e-05	1425.6
SA38_EXP_1	1982	669.0589904785156	376.4813232421875	7.489806e-05	1426.32
SA38_EXP_1	1983	480.68270683288574	34.45286750793457	3.6380152e-05	1427.04
SA38_EXP_1	1984	413.9739990234375	234.85177516937256	1.1117059e-05	1427.76
SA38_EXP_1	1985	467.62304306030273	34.98642683029175	2.2547767e-05	1428.48
SA38_EXP_1	1986	654.865837097168	350.95624923706055	5.397427e-05	1429.2
SA38_EXP_1	1987	669.3004608154297	376.6692352294922	0.00017672424	1429.92
SA38_EXP_1	1988	360.5936050415039	245.65801620483398	1.300956e-05	1430.64
SA38_EXP_1	1989	423.8685607910156	224.79812622070312	1.26012e-05	1431.36
SA38_EXP_1	1990	668.5841083526611	375.07123947143555	0.00010601005	1432.08
SA38_EXP_1	1991	373.5635042190552	224.36718463897705	1.1287796e-05	1432.8
SA38_EXP_1	1992	413.11635971069336	238.97466659545898	1.4277236e-05	1433.52
SA38_EXP_1	1993	410.22539138793945	223.01489353179932	1.5943338e-05	1434.24
SA38_EXP_1	1994	428.9863586425781	47.726919651031494	1.809346e-05	1434.96
SA38_EXP_1	1995	668.4152603149414	375.8563041687012	7.4462645e-05	1435.68
SA38_EXP_1	1996	395.3251361846924	223.42307567596436	1.2120461e-05	1436.4
SA38_EXP_1	1997	668.5771465301514	376.04576110839844	0.00011552342	1437.12
SA38_EXP_1	1998	668.7744617462158	377.1046829223633	0.0017213597	1437.84
SA38_EXP_1	1999	498.5989570617676	36.600362062454224	1.5798583e-05	1438.56
[truncated: 1,606 more rows]
