# Supplementary material for: Measuring inter-individual differences in behavioural types of gilthead seabreams in the laboratory using deep learning
Source: PeerJ. 2022 May 5;10:e13396. doi: 10.7717/peerj.13396 (PMC9080431; doi:10.7717/peerj.13396)
Supplement: Supplemental Information 1 [file peerj-10-13396-s001.zip › Raw validation data/d3/SA38_EXP_4.csv]

ID	sec	X	Y	%	seconds
SA38_EXP_4	1	101.44844055175781	404.19116020202637	0.004674671	0.0
SA38_EXP_4	2	98.93255233764648	406.5703868865967	0.026252987	0.72
SA38_EXP_4	3	100.88948011398315	404.6216869354248	0.0039242976	1.44
SA38_EXP_4	4	102.22012996673584	405.26493072509766	0.00056724244	2.16
SA38_EXP_4	5	102.56181955337524	405.49272537231445	0.00037711734	2.88
SA38_EXP_4	6	102.7439832687378	405.60224533081055	0.0067256195	3.6
SA38_EXP_4	7	103.21098566055298	405.10594367980957	0.009235677	4.32
SA38_EXP_4	8	101.68449878692627	406.2173652648926	0.0008452446	5.04
SA38_EXP_4	9	102.43593454360962	405.3863525390625	0.0015190772	5.76
SA38_EXP_4	10	101.97510719299316	405.09029388427734	0.0013285517	6.48
SA38_EXP_4	11	100.95982551574707	400.9467315673828	0.00028555575	7.2
SA38_EXP_4	12	99.5917022228241	403.8218307495117	0.002621329	7.92
SA38_EXP_4	13	98.19105863571167	407.10001945495605	0.00019549139	8.64
SA38_EXP_4	14	500.5826473236084	35.59704780578613	0.00020985967	9.36
SA38_EXP_4	15	98.16898107528687	406.60746574401855	0.00021917795	10.08
SA38_EXP_4	16	96.89950346946716	407.9729175567627	3.2056498e-05	10.8
SA38_EXP_4	17	100.1794695854187	410.50031661987305	3.259824e-05	11.52
SA38_EXP_4	18	435.6278419494629	219.47449207305908	1.2373169e-05	12.24
SA38_EXP_4	19	383.742094039917	424.2589473724365	2.1175636e-05	12.96
SA38_EXP_4	20	435.52255630493164	240.03796577453613	1.4914396e-05	13.68
SA38_EXP_4	21	100.24138689041138	408.5496139526367	0.00013018803	14.4
SA38_EXP_4	22	96.8386173248291	408.8368606567383	6.869537e-05	15.12
SA38_EXP_4	23	100.59061050415039	409.594202041626	0.00010618891	15.84
SA38_EXP_4	24	100.78351497650146	409.3288993835449	0.000105789186	16.56
SA38_EXP_4	25	100.79953670501709	408.90403747558594	0.0008955679	17.28
SA38_EXP_4	26	100.90615749359131	408.88976097106934	0.0003088553	18.0
SA38_EXP_4	27	99.39329624176025	409.51403617858887	0.00015825246	18.72
SA38_EXP_4	28	101.02571249008179	410.4997158050537	9.8676304e-05	19.44
SA38_EXP_4	29	101.36187076568604	410.52486419677734	0.00011193132	20.16
SA38_EXP_4	30	431.42147064208984	223.17646980285645	1.18434555e-05	20.88
SA38_EXP_4	31	406.044864654541	224.5012378692627	1.124985e-05	21.6
SA38_EXP_4	32	435.4288101196289	237.19070434570312	1.41590945e-05	22.32
SA38_EXP_4	33	399.3597984313965	48.95203113555908	1.6939659e-05	23.04
SA38_EXP_4	34	8.909931778907776	30.521682500839233	1.0750865e-05	23.76
SA38_EXP_4	35	407.7634334564209	225.06457328796387	1.0663195e-05	24.48
SA38_EXP_4	36	489.06049728393555	35.49293875694275	7.42328e-05	25.2
SA38_EXP_4	37	410.9772205352783	238.0411434173584	1.3192417e-05	25.92
SA38_EXP_4	38	411.507511138916	234.47912693023682	1.5869406e-05	26.64
SA38_EXP_4	39	489.993953704834	37.48070955276489	0.0002549109	27.36
SA38_EXP_4	40	471.14667892456055	34.9524450302124	1.5528993e-05	28.08
SA38_EXP_4	41	464.58234786987305	34.10716652870178	1.0621441e-05	28.8
SA38_EXP_4	42	489.8419380187988	37.18196153640747	7.6787284e-05	29.52
SA38_EXP_4	43	423.3759880065918	241.54861450195312	1.4066942e-05	30.24
SA38_EXP_4	44	497.8654384613037	37.15797185897827	0.00062843744	30.96
SA38_EXP_4	45	100.2408504486084	409.12193298339844	0.00028591292	31.68
SA38_EXP_4	46	99.93064403533936	408.40853691101074	0.00025541984	32.4
SA38_EXP_4	47	98.377525806427	409.9160385131836	0.0036713963	33.12
SA38_EXP_4	48	98.12160730361938	407.86580085754395	0.00859644	33.84
SA38_EXP_4	49	100.56506395339966	407.99145698547363	0.0023297833	34.56
SA38_EXP_4	50	98.46785068511963	407.09057807922363	0.0050659794	35.28
SA38_EXP_4	51	98.94961714744568	407.8538990020752	0.013339896	36.0
SA38_EXP_4	52	99.67050552368164	407.9377269744873	0.0007255486	36.72
SA38_EXP_4	53	98.29397201538086	407.9582118988037	0.0013372017	37.44
SA38_EXP_4	54	98.1189489364624	407.7230930328369	0.35675183	38.16
SA38_EXP_4	55	98.91355633735657	406.6632843017578	0.009361933	38.88
SA38_EXP_4	56	101.48091316223145	407.77210235595703	0.00039962013	39.6
SA38_EXP_4	57	97.18290567398071	405.878849029541	0.0024323843	40.32
SA38_EXP_4	58	97.58213758468628	407.5103759765625	0.0048478725	41.04
SA38_EXP_4	59	98.98502826690674	407.18090057373047	0.1532409	41.76
SA38_EXP_4	60	101.7298698425293	405.668306350708	0.0016654863	42.48
SA38_EXP_4	61	101.22946500778198	404.77503776550293	0.0015977573	43.2
SA38_EXP_4	62	98.76325130462646	405.935583114624	0.00048795642	43.92
SA38_EXP_4	63	96.88335657119751	411.0564136505127	1.5849471e-05	44.64
SA38_EXP_4	64	391.3501739501953	256.4546298980713	1.2520226e-05	45.36
SA38_EXP_4	65	668.3387756347656	374.02164459228516	5.358399e-05	46.08
SA38_EXP_4	66	499.22618865966797	35.91535449028015	0.00029654065	46.8
SA38_EXP_4	67	101.46759748458862	409.03324127197266	0.0002145749	47.52
SA38_EXP_4	68	96.31150364875793	408.31764221191406	0.0003798192	48.24
SA38_EXP_4	69	499.6458053588867	36.68734073638916	0.00011593205	48.96
SA38_EXP_4	70	101.2147307395935	409.74414825439453	6.5544526e-05	49.68
SA38_EXP_4	71	97.49774932861328	406.61230087280273	0.0067417924	50.4
SA38_EXP_4	72	98.82278442382812	401.1872863769531	0.07723721	51.12
SA38_EXP_4	73	101.75909996032715	410.88232040405273	0.019095972	51.84
SA38_EXP_4	74	496.7355728149414	37.45784282684326	0.00034617406	52.56
SA38_EXP_4	75	491.46156311035156	35.90959668159485	4.7274745e-05	53.28
SA38_EXP_4	76	490.32888412475586	35.88700890541077	3.1531905e-05	54.0
SA38_EXP_4	77	406.71300888061523	225.89893341064453	9.770876e-06	54.72
SA38_EXP_4	78	666.5058135986328	370.9109115600586	4.2887972e-05	55.44
SA38_EXP_4	79	383.83874893188477	424.1787528991699	1.2116543e-05	56.16
SA38_EXP_4	80	415.8102035522461	234.64871406555176	1.820902e-05	56.88
SA38_EXP_4	81	431.7281723022461	226.0374355316162	1.327064e-05	57.6
SA38_EXP_4	82	418.0116653442383	226.59914016723633	9.968776e-06	58.32
SA38_EXP_4	83	431.103515625	223.8127613067627	1.17317395e-05	59.04
SA38_EXP_4	84	668.1259155273438	372.23353385925293	2.3326806e-05	59.76
SA38_EXP_4	85	499.1588592529297	36.6265869140625	2.2965341e-05	60.48
SA38_EXP_4	86	667.6305770874023	370.8709716796875	1.9690928e-05	61.2
SA38_EXP_4	87	490.8949851989746	37.00620889663696	8.875989e-05	61.92
SA38_EXP_4	88	408.4482192993164	223.44926834106445	1.3140611e-05	62.64
SA38_EXP_4	89	433.40253829956055	223.96831512451172	1.2756962e-05	63.36
SA38_EXP_4	90	393.15009117126465	34.460352659225464	1.367259e-05	64.08
SA38_EXP_4	91	435.0538730621338	220.49902439117432	1.2959385e-05	64.8
SA38_EXP_4	92	415.7172679901123	220.5536413192749	1.1858532e-05	65.52
SA38_EXP_4	93	666.4492607116699	370.6637763977051	2.832874e-05	66.24
SA38_EXP_4	94	497.84984588623047	40.45867681503296	1.9087061e-05	66.96
SA38_EXP_4	95	490.7040596008301	37.00988531112671	6.815788e-05	67.68
SA38_EXP_4	96	413.69776725769043	237.24366188049316	1.38176965e-05	68.4
SA38_EXP_4	97	419.142484664917	225.46809196472168	1.1483892e-05	69.12
SA38_EXP_4	98	418.4319019317627	221.91096782684326	1.1373637e-05	69.84
SA38_EXP_4	99	421.1606979370117	47.280192375183105	2.4638644e-05	70.56
SA38_EXP_4	100	416.9095039367676	234.549880027771	1.5885078e-05	71.28
SA38_EXP_4	101	435.9171390533447	221.89802169799805	1.2697149e-05	72.0
SA38_EXP_4	102	431.2670707702637	227.3313045501709	1.45931335e-05	72.72
SA38_EXP_4	103	430.47423362731934	227.06708908081055	1.0616357e-05	73.44
SA38_EXP_4	104	492.76952743530273	36.80964946746826	1.6251526e-05	74.16
SA38_EXP_4	105	410.89606285095215	237.95116424560547	1.052362e-05	74.88
SA38_EXP_4	106	411.89794540405273	237.48620510101318	1.1053713e-05	75.6
SA38_EXP_4	107	413.2887363433838	239.29970741271973	1.18872e-05	76.32
SA38_EXP_4	108	487.94474601745605	35.57997465133667	3.1351585e-05	77.04
SA38_EXP_4	109	433.5566997528076	240.86471557617188	9.79788e-06	77.76
SA38_EXP_4	110	433.4874153137207	222.71637439727783	1.4525875e-05	78.48
SA38_EXP_4	111	383.4056615829468	423.7766647338867	2.2600445e-05	79.2
SA38_EXP_4	112	440.42325019836426	228.97972583770752	1.2044884e-05	79.92
SA38_EXP_4	113	412.40453720092773	45.98961353302002	5.2556006e-05	80.64
SA38_EXP_4	114	407.1424961090088	221.8537473678589	1.1038153e-05	81.36
SA38_EXP_4	115	668.2401657104492	373.63821029663086	3.7092566e-05	82.08
SA38_EXP_4	116	429.37560081481934	241.9266414642334	1.3966582e-05	82.8
SA38_EXP_4	117	384.50140953063965	228.02114009857178	1.10136025e-05	83.52
SA38_EXP_4	118	408.0045223236084	222.80107498168945	1.1304559e-05	84.24
SA38_EXP_4	119	499.5220184326172	36.51275396347046	3.4903056e-05	84.96
SA38_EXP_4	120	668.0140972137451	372.9485607147217	0.00013561541	85.68
SA38_EXP_4	121	434.3523979187012	238.69369983673096	1.5374151e-05	86.4
SA38_EXP_4	122	444.3399429321289	224.01294708251953	1.1805386e-05	87.12
SA38_EXP_4	123	427.0390510559082	247.97189712524414	1.2135324e-05	87.84
SA38_EXP_4	124	383.2228422164917	424.1257953643799	3.1495514e-05	88.56
SA38_EXP_4	125	461.5170478820801	228.22184085845947	9.073654e-06	89.28
SA38_EXP_4	126	401.01375579833984	398.8970375061035	1.4176484e-05	90.0
SA38_EXP_4	127	380.7534694671631	230.22740364074707	1.0104461e-05	90.72
SA38_EXP_4	128	488.12947273254395	36.1208438873291	1.8365088e-05	91.44
SA38_EXP_4	129	499.98722076416016	37.21558213233948	1.5691823e-05	92.16
SA38_EXP_4	130	411.8893623352051	235.96997737884521	1.7322323e-05	92.88
SA38_EXP_4	131	422.91579246520996	236.56665802001953	1.4468473e-05	93.6
SA38_EXP_4	132	499.8326301574707	36.44589185714722	2.3368266e-05	94.32
SA38_EXP_4	133	383.3430290222168	423.7605285644531	2.798323e-05	95.04
SA38_EXP_4	134	499.4842529296875	36.07227444648743	0.00016398016	95.76
SA38_EXP_4	135	424.55387115478516	237.69275665283203	1.8785933e-05	96.48
SA38_EXP_4	136	414.53795433044434	238.88986587524414	1.5857151e-05	97.2
SA38_EXP_4	137	8.745420724153519	37.042540311813354	1.3658437e-05	97.92
SA38_EXP_4	138	421.6048240661621	240.049409866333	1.2772057e-05	98.64
SA38_EXP_4	139	405.9926986694336	226.05387210845947	1.1470802e-05	99.36
SA38_EXP_4	140	424.10645484924316	239.7504472732544	1.4341101e-05	100.08
SA38_EXP_4	141	666.2080764770508	369.0849781036377	8.412991e-05	100.8
SA38_EXP_4	142	383.5862159729004	423.32130432128906	1.862951e-05	101.52
SA38_EXP_4	143	427.5838851928711	228.4457302093506	1.3116346e-05	102.24
SA38_EXP_4	144	392.64185428619385	244.12673950195312	1.5702271e-05	102.96
SA38_EXP_4	145	422.26924896240234	222.71312713623047	1.1549196e-05	103.68
SA38_EXP_4	146	399.9316215515137	234.22232151031494	1.5840526e-05	104.4
SA38_EXP_4	147	392.2070503234863	223.33139419555664	1.35446535e-05	105.12
SA38_EXP_4	148	350.484037399292	223.6223030090332	9.884486e-06	105.84
SA38_EXP_4	149	415.9529685974121	237.087664604187	1.3870296e-05	106.56
SA38_EXP_4	150	406.5016269683838	225.79055786132812	1.21811e-05	107.28
SA38_EXP_4	151	411.3358497619629	236.2233066558838	1.6950746e-05	108.0
SA38_EXP_4	152	413.1793022155762	234.62090492248535	1.7002878e-05	108.72
SA38_EXP_4	153	423.6111640930176	239.05534744262695	1.4324876e-05	109.44
SA38_EXP_4	154	415.8339023590088	225.9693431854248	1.466375e-05	110.16
SA38_EXP_4	155	406.67457580566406	225.2205991744995	1.678509e-05	110.88
SA38_EXP_4	156	383.60376358032227	424.30612564086914	1.1502043e-05	111.6
SA38_EXP_4	157	667.0550346374512	372.03821182250977	2.0848676e-05	112.32
SA38_EXP_4	158	392.22779273986816	224.23948287963867	1.4171835e-05	113.04
SA38_EXP_4	159	383.34784507751465	424.03910636901855	2.0713105e-05	113.76
SA38_EXP_4	160	413.8234615325928	224.9517059326172	1.5809948e-05	114.48
SA38_EXP_4	161	407.7977657318115	224.45488929748535	1.3841041e-05	115.2
SA38_EXP_4	162	488.6843681335449	35.979273319244385	2.1769067e-05	115.92
SA38_EXP_4	163	9.142384678125381	30.615373849868774	9.772404e-06	116.64
SA38_EXP_4	164	497.2355842590332	36.09141826629639	6.399534e-05	117.36
SA38_EXP_4	165	404.71668243408203	228.051495552063	1.0756711e-05	118.08
SA38_EXP_4	166	445.79615592956543	236.7134428024292	1.2652535e-05	118.8
SA38_EXP_4	167	383.784818649292	424.1140365600586	1.108993e-05	119.52
SA38_EXP_4	168	437.4542236328125	37.545790672302246	1.43422085e-05	120.24
SA38_EXP_4	169	404.9792766571045	225.77340602874756	1.1254626e-05	120.96
SA38_EXP_4	170	411.525821685791	46.12330913543701	0.00081261445	121.68
SA38_EXP_4	171	665.6410217285156	369.21735763549805	0.00017309694	122.4
SA38_EXP_4	172	432.2028160095215	227.02016830444336	1.4266648e-05	123.12
SA38_EXP_4	173	431.50768280029297	220.99372386932373	1.4083559e-05	123.84
SA38_EXP_4	174	667.2403812408447	372.4032783508301	4.49827e-05	124.56
SA38_EXP_4	175	423.01363945007324	222.08048343658447	1.2991731e-05	125.28
SA38_EXP_4	176	408.6881160736084	216.9779348373413	1.0611852e-05	126.0
SA38_EXP_4	177	389.50374126434326	256.19373321533203	1.0660287e-05	126.72
SA38_EXP_4	178	421.08774185180664	222.99957275390625	9.967674e-06	127.44
SA38_EXP_4	179	421.1585998535156	45.85018873214722	1.5616435e-05	128.16
SA38_EXP_4	180	427.1488666534424	43.66009712219238	2.6297734e-05	128.88
SA38_EXP_4	181	655.7129859924316	358.68470191955566	1.967317e-05	129.6
SA38_EXP_4	182	664.0314102172852	374.85328674316406	1.5077628e-05	130.32
SA38_EXP_4	183	378.38242053985596	249.95896339416504	1.0685406e-05	131.04
SA38_EXP_4	184	395.8878517150879	225.96210479736328	1.1870185e-05	131.76
SA38_EXP_4	185	437.93954849243164	235.5600929260254	1.3157915e-05	132.48
SA38_EXP_4	186	406.654691696167	226.75652503967285	1.403837e-05	133.2
SA38_EXP_4	187	370.29128074645996	226.41343116760254	1.0722687e-05	133.92
SA38_EXP_4	188	668.1207656860352	370.5259609222412	1.6740905e-05	134.64
SA38_EXP_4	189	429.04109954833984	46.01132154464722	2.6454038e-05	135.36
SA38_EXP_4	190	496.8508720397949	39.590628147125244	5.9757007e-05	136.08
SA38_EXP_4	191	427.14738845825195	224.153151512146	1.0893225e-05	136.8
SA38_EXP_4	192	415.0595188140869	236.36698722839355	1.38327805e-05	137.52
SA38_EXP_4	193	499.66769218444824	35.44910430908203	9.503825e-05	138.24
SA38_EXP_4	194	399.78227615356445	53.03850173950195	2.677597e-05	138.96
SA38_EXP_4	195	500.15010833740234	35.44185161590576	0.000172898	139.68
SA38_EXP_4	196	666.3844108581543	369.85416412353516	7.578383e-05	140.4
SA38_EXP_4	197	426.92012786865234	46.44096851348877	0.00036310963	141.12
SA38_EXP_4	198	462.7234935760498	227.9302167892456	1.0365864e-05	141.84
SA38_EXP_4	199	413.1237030029297	235.95598697662354	1.36424915e-05	142.56
SA38_EXP_4	200	423.8600254058838	47.08524227142334	3.6859525e-05	143.28
SA38_EXP_4	201	422.7108955383301	239.2646026611328	1.2632833e-05	144.0
SA38_EXP_4	202	8.890026062726974	36.389204263687134	1.3514282e-05	144.72
SA38_EXP_4	203	408.8688373565674	224.07564640045166	1.04007495e-05	145.44
SA38_EXP_4	204	409.77325439453125	236.6481113433838	1.4682473e-05	146.16
SA38_EXP_4	205	407.1485996246338	222.59028911590576	1.3062694e-05	146.88
SA38_EXP_4	206	417.1544075012207	235.1452875137329	1.3308737e-05	147.6
SA38_EXP_4	207	383.36212635040283	424.09189224243164	1.5958825e-05	148.32
SA38_EXP_4	208	423.57378005981445	47.99054145812988	6.0062997e-05	149.04
SA38_EXP_4	209	667.5186157226562	371.3338851928711	2.1932981e-05	149.76
SA38_EXP_4	210	415.0946617126465	225.62743663787842	1.786114e-05	150.48
SA38_EXP_4	211	440.4378890991211	44.30422067642212	6.832448e-05	151.2
SA38_EXP_4	212	437.0316505432129	239.37023162841797	1.6923546e-05	151.92
SA38_EXP_4	213	425.1899242401123	248.43764305114746	9.400498e-06	152.64
SA38_EXP_4	214	667.8696632385254	372.00971603393555	4.2395648e-05	153.36
SA38_EXP_4	215	668.3823108673096	373.05081367492676	1.8224031e-05	154.08
SA38_EXP_4	216	420.6199645996094	228.50875854492188	8.913493e-06	154.8
SA38_EXP_4	217	498.62332344055176	36.231064796447754	7.3473886e-05	155.52
SA38_EXP_4	218	411.15379333496094	238.8749599456787	1.442173e-05	156.24
SA38_EXP_4	219	383.55278968811035	227.08106517791748	1.0492084e-05	156.96
SA38_EXP_4	220	498.60057830810547	36.040323972702026	0.00021078897	157.68
SA38_EXP_4	221	418.1151866912842	48.51563215255737	1.3179163e-05	158.4
SA38_EXP_4	222	428.6206245422363	45.49715280532837	3.7743986e-05	159.12
SA38_EXP_4	223	433.69617462158203	238.58293533325195	1.5996371e-05	159.84
SA38_EXP_4	224	390.69085121154785	256.1890697479248	1.2476909e-05	160.56
SA38_EXP_4	225	496.22745513916016	39.346439838409424	0.0001581787	161.28
SA38_EXP_4	226	428.875207901001	229.96607780456543	1.1554462e-05	162.0
SA38_EXP_4	227	385.1527214050293	228.39574813842773	1.1777767e-05	162.72
SA38_EXP_4	228	383.32576751708984	424.5834159851074	1.32535015e-05	163.44
SA38_EXP_4	229	457.53631591796875	35.43074369430542	1.6072398e-05	164.16
SA38_EXP_4	230	667.1244621276855	371.41674041748047	0.00021966962	164.88
SA38_EXP_4	231	383.20655822753906	423.5953903198242	2.6344926e-05	165.6
SA38_EXP_4	232	426.0467529296875	236.26394748687744	1.2908431e-05	166.32
SA38_EXP_4	233	236.71362400054932	288.9738464355469	1.2804998e-05	167.04
SA38_EXP_4	234	404.9042224884033	225.54266452789307	1.0812845e-05	167.76
SA38_EXP_4	235	667.4521923065186	369.7980308532715	6.0986804e-05	168.48
SA38_EXP_4	236	412.6558303833008	235.23203372955322	1.3888667e-05	169.2
SA38_EXP_4	237	487.66889572143555	35.05668640136719	3.670872e-05	169.92
SA38_EXP_4	238	411.24439239501953	237.66690731048584	1.8269397e-05	170.64
SA38_EXP_4	239	483.3195686340332	37.55215644836426	5.1346153e-05	171.36
SA38_EXP_4	240	496.7562198638916	40.4418683052063	4.304413e-05	172.08
SA38_EXP_4	241	474.1161823272705	37.24461078643799	0.00012696467	172.8
SA38_EXP_4	242	469.22998428344727	34.520137310028076	1.6513335e-05	173.52
SA38_EXP_4	243	407.2880744934082	223.80808353424072	1.6462327e-05	174.24
SA38_EXP_4	244	408.2300662994385	224.32612895965576	1.3626172e-05	174.96
SA38_EXP_4	245	497.0170021057129	36.65127754211426	0.0002674438	175.68
SA38_EXP_4	246	407.5939178466797	223.67973804473877	1.3060377e-05	176.4
SA38_EXP_4	247	496.9193458557129	39.20555591583252	0.00010119746	177.12
SA38_EXP_4	248	431.21819496154785	240.8462619781494	1.32736905e-05	177.84
SA38_EXP_4	249	460.37726402282715	34.3701696395874	1.7121298e-05	178.56
SA38_EXP_4	250	496.0433006286621	38.95134687423706	1.91093e-05	179.28
SA38_EXP_4	251	430.55896759033203	227.8981876373291	1.583992e-05	180.0
SA38_EXP_4	252	666.9845581054688	369.8459243774414	0.00020149443	180.72
SA38_EXP_4	253	498.60029220581055	36.450315713882446	0.0003528903	181.44
SA38_EXP_4	254	425.1426696777344	238.1737518310547	1.3853242e-05	182.16
SA38_EXP_4	255	498.0379104614258	37.592196464538574	0.00037572105	182.88
SA38_EXP_4	256	667.340898513794	370.75801849365234	5.2295636e-05	183.6
SA38_EXP_4	257	488.7547492980957	36.51697039604187	2.4902409e-05	184.32
SA38_EXP_4	258	666.5088176727295	373.11767578125	0.00018641053	185.04
SA38_EXP_4	259	430.03225326538086	224.28608894348145	1.6012029e-05	185.76
SA38_EXP_4	260	433.9548110961914	222.3647403717041	1.3356226e-05	186.48
SA38_EXP_4	261	425.0877857208252	49.73866581916809	6.232109e-05	187.2
SA38_EXP_4	262	667.9322242736816	372.9279327392578	1.7582426e-05	187.92
SA38_EXP_4	263	488.16518783569336	37.05413103103638	1.7740394e-05	188.64
SA38_EXP_4	264	394.97766494750977	220.96336841583252	1.1038648e-05	189.36
SA38_EXP_4	265	436.76815032958984	237.92678833007812	1.3604099e-05	190.08
SA38_EXP_4	266	435.9698295593262	238.76997470855713	1.385866e-05	190.8
SA38_EXP_4	267	437.1194362640381	234.21695709228516	1.4184761e-05	191.52
SA38_EXP_4	268	475.4199028015137	37.21536040306091	6.044147e-05	192.24
SA38_EXP_4	269	388.763952255249	254.9571704864502	1.26771865e-05	192.96
SA38_EXP_4	270	436.3442897796631	236.3631248474121	1.7879684e-05	193.68
SA38_EXP_4	271	668.9531326293945	343.28564643859863	7.586691e-05	194.4
SA38_EXP_4	272	462.8145217895508	36.35996103286743	4.8792645e-05	195.12
SA38_EXP_4	273	406.9432735443115	222.2156524658203	1.4809712e-05	195.84
SA38_EXP_4	274	667.4276828765869	369.3746566772461	5.9152957e-05	196.56
SA38_EXP_4	275	469.2378044128418	34.29792523384094	1.8095894e-05	197.28
SA38_EXP_4	276	462.6070022583008	34.08080577850342	1.515958e-05	198.0
SA38_EXP_4	277	487.43152618408203	36.97970509529114	3.3929035e-05	198.72
SA38_EXP_4	278	435.07776260375977	244.17654991149902	1.4275765e-05	199.44
SA38_EXP_4	279	417.7511692047119	222.42818355560303	1.1502273e-05	200.16
SA38_EXP_4	280	497.22180366516113	37.10950255393982	0.00014321288	200.88
SA38_EXP_4	281	383.70957374572754	423.69961738586426	1.47062965e-05	201.6
SA38_EXP_4	282	384.10348892211914	423.94775390625	1.0342047e-05	202.32
SA38_EXP_4	283	491.06783866882324	37.73563742637634	5.829916e-05	203.04
SA38_EXP_4	284	431.62145614624023	243.17424774169922	1.1109206e-05	203.76
SA38_EXP_4	285	496.81859016418457	39.38974142074585	7.843325e-05	204.48
SA38_EXP_4	286	412.2499465942383	238.34625720977783	1.4106667e-05	205.2
SA38_EXP_4	287	467.9701328277588	32.71808981895447	1.6464384e-05	205.92
SA38_EXP_4	288	399.9126434326172	223.650541305542	1.1063858e-05	206.64
SA38_EXP_4	289	457.80038833618164	36.303709745407104	4.294638e-05	207.36
SA38_EXP_4	290	676.6873359680176	388.0012893676758	1.3803736e-05	208.08
SA38_EXP_4	291	458.6390495300293	34.259512424468994	1.7093387e-05	208.8
SA38_EXP_4	292	383.46524238586426	424.3223762512207	1.2586931e-05	209.52
SA38_EXP_4	293	432.08727836608887	238.980073928833	1.2512156e-05	210.24
SA38_EXP_4	294	430.8786392211914	239.7467851638794	1.2687007e-05	210.96
SA38_EXP_4	295	460.37116050720215	33.968507051467896	1.3735662e-05	211.68
SA38_EXP_4	296	407.45038986206055	224.4755458831787	1.1231103e-05	212.4
SA38_EXP_4	297	434.57674980163574	225.4087257385254	1.734277e-05	213.12
SA38_EXP_4	298	383.17320346832275	423.84172439575195	1.6362093e-05	213.84
SA38_EXP_4	299	383.54101181030273	423.8510513305664	1.4457218e-05	214.56
SA38_EXP_4	300	425.7787227630615	236.2084722518921	1.2598581e-05	215.28
SA38_EXP_4	301	455.8267593383789	35.25700092315674	0.000113935355	216.0
SA38_EXP_4	302	667.70339012146	370.73266983032227	8.276231e-05	216.72
SA38_EXP_4	303	434.59177017211914	234.92002487182617	1.2002697e-05	217.44
SA38_EXP_4	304	410.8149528503418	239.20849800109863	1.2522853e-05	218.16
SA38_EXP_4	305	667.4099445343018	370.9529113769531	9.3674316e-05	218.88
SA38_EXP_4	306	414.0307903289795	235.25014400482178	1.42201525e-05	219.6
SA38_EXP_4	307	412.77170181274414	237.23811149597168	1.3713124e-05	220.32
SA38_EXP_4	308	8.941623568534851	30.70913314819336	1.2425105e-05	221.04
SA38_EXP_4	309	413.6497497558594	235.25423526763916	1.5330068e-05	221.76
SA38_EXP_4	310	500.1382827758789	36.83806657791138	1.710958e-05	222.48
SA38_EXP_4	311	420.3094482421875	238.47209930419922	1.2498704e-05	223.2
SA38_EXP_4	312	406.90784454345703	218.64764213562012	9.434276e-06	223.92
SA38_EXP_4	313	442.7493095397949	44.35641646385193	2.4373907e-05	224.64
SA38_EXP_4	314	425.76751708984375	224.90225315093994	1.1538473e-05	225.36
SA38_EXP_4	315	500.7988929748535	35.68716287612915	0.00010581491	226.08
SA38_EXP_4	316	415.79341888427734	223.63042831420898	1.2467465e-05	226.8
SA38_EXP_4	317	443.3021545410156	36.648287773132324	1.512169e-05	227.52
SA38_EXP_4	318	384.05232429504395	423.7618160247803	1.3677129e-05	228.24
SA38_EXP_4	319	383.8932991027832	423.8623809814453	1.69511e-05	228.96
SA38_EXP_4	320	410.0545883178711	236.36298179626465	1.5423217e-05	229.68
SA38_EXP_4	321	655.1708221435547	358.6764907836914	5.67323e-05	230.4
SA38_EXP_4	322	426.67179107666016	225.20769596099854	1.5990347e-05	231.12
SA38_EXP_4	323	408.5737705230713	236.84263229370117	1.517167e-05	231.84
SA38_EXP_4	324	409.08312797546387	238.0933141708374	1.4301875e-05	232.56
SA38_EXP_4	325	425.5765914916992	236.9904613494873	1.6085463e-05	233.28
SA38_EXP_4	326	425.46472549438477	217.89570808410645	2.1403186e-05	234.0
SA38_EXP_4	327	441.1280632019043	45.535701513290405	2.2013279e-05	234.72
SA38_EXP_4	328	432.75065422058105	239.2445182800293	1.5854293e-05	235.44
SA38_EXP_4	329	455.2793025970459	33.43940734863281	2.8108827e-05	236.16
SA38_EXP_4	330	403.26128005981445	399.8497009277344	1.06425105e-05	236.88
SA38_EXP_4	331	404.7454357147217	224.85381603240967	1.4422762e-05	237.6
SA38_EXP_4	332	668.0088043212891	372.61573791503906	1.5996431e-05	238.32
SA38_EXP_4	333	383.713436126709	424.07979011535645	1.3578889e-05	239.04
SA38_EXP_4	334	383.9263916015625	423.8463020324707	1.7969905e-05	239.76
SA38_EXP_4	335	430.97219467163086	44.48741555213928	3.5790887e-05	240.48
SA38_EXP_4	336	434.17630195617676	236.25463485717773	1.640176e-05	241.2
SA38_EXP_4	337	496.990442276001	36.694947481155396	0.0003474003	241.92
SA38_EXP_4	338	403.7930488586426	226.4068078994751	1.2483027e-05	242.64
SA38_EXP_4	339	407.80324935913086	223.94821643829346	1.6233542e-05	243.36
SA38_EXP_4	340	489.22929763793945	37.57294178009033	4.634132e-05	244.08
SA38_EXP_4	341	383.3583354949951	423.1392288208008	2.45101e-05	244.8
SA38_EXP_4	342	405.9176445007324	225.62633514404297	1.4061684e-05	245.52
SA38_EXP_4	343	499.4561195373535	36.75833344459534	0.00012864707	246.24
SA38_EXP_4	344	415.02599716186523	225.8103847503662	1.4762727e-05	246.96
SA38_EXP_4	345	497.31712341308594	37.757534980773926	0.0005747171	247.68
SA38_EXP_4	346	667.8728103637695	372.6017761230469	2.6225258e-05	248.4
SA38_EXP_4	347	451.28560066223145	36.458083391189575	1.7531976e-05	249.12
SA38_EXP_4	348	415.8021926879883	238.36675643920898	1.4881718e-05	249.84
SA38_EXP_4	349	423.12684059143066	43.45720052719116	0.00026645526	250.56
SA38_EXP_4	350	408.0535888671875	221.06964111328125	1.2315052e-05	251.28
SA38_EXP_4	351	407.35836029052734	223.136944770813	1.2975091e-05	252.0
SA38_EXP_4	352	667.1566963195801	370.74002265930176	4.0415e-05	252.72
SA38_EXP_4	353	666.649341583252	371.8545341491699	5.3183707e-05	253.44
SA38_EXP_4	354	431.77270889282227	239.76385116577148	1.4863279e-05	254.16
SA38_EXP_4	355	667.1655654907227	371.54674530029297	3.655417e-05	254.88
SA38_EXP_4	356	667.0561790466309	370.6130790710449	4.2460677e-05	255.6
SA38_EXP_4	357	101.47593021392822	412.3198127746582	3.2235836e-05	256.32
SA38_EXP_4	358	95.51565647125244	412.51379013061523	0.000102675134	257.04
SA38_EXP_4	359	99.84380602836609	411.9432735443115	0.00068905845	257.76
SA38_EXP_4	360	100.97259283065796	411.7592525482178	0.00011796778	258.48
SA38_EXP_4	361	426.17759704589844	46.5633487701416	6.56535e-05	259.2
SA38_EXP_4	362	93.87776851654053	411.9912815093994	0.00031748094	259.92
SA38_EXP_4	363	101.547110080719	411.9059658050537	3.47517e-05	260.64
SA38_EXP_4	364	94.54799890518188	410.315523147583	0.001076693	261.36
SA38_EXP_4	365	99.80227947235107	410.8721351623535	0.0028681536	262.08
SA38_EXP_4	366	100.54157972335815	410.771484375	0.0007342257	262.8
SA38_EXP_4	367	100.79078674316406	408.7481117248535	0.095515184	263.52
SA38_EXP_4	368	100.01388788223267	409.38377380371094	0.0013512361	264.24
SA38_EXP_4	369	101.07865333557129	409.70017433166504	0.0035414298	264.96
SA38_EXP_4	370	101.06178522109985	409.52985763549805	0.00016488737	265.68
SA38_EXP_4	371	100.95953941345215	407.9494285583496	0.0048904405	266.4
SA38_EXP_4	372	100.23882389068604	407.17884063720703	0.0024515747	267.12
SA38_EXP_4	373	102.12980508804321	405.3438949584961	0.0011345121	267.84
SA38_EXP_4	374	99.31323528289795	407.6780319213867	0.0002427026	268.56
SA38_EXP_4	375	98.81622195243835	406.3069438934326	0.0065304544	269.28
SA38_EXP_4	376	100.12370347976685	411.0669136047363	9.502792e-05	270.0
SA38_EXP_4	377	100.18385648727417	409.5070266723633	0.0006211296	270.72
SA38_EXP_4	378	426.4573097229004	238.81097316741943	1.608626e-05	271.44
SA38_EXP_4	379	418.7398433685303	47.49022722244263	1.31675815e-05	272.16
SA38_EXP_4	380	407.3301315307617	45.95034956932068	1.5023473e-05	272.88
SA38_EXP_4	381	674.9852180480957	378.73291969299316	0.00055340276	273.6
SA38_EXP_4	382	435.50000190734863	238.10095310211182	1.4940476e-05	274.32
SA38_EXP_4	383	96.95209860801697	408.56117248535156	0.000101685866	275.04
SA38_EXP_4	384	94.32774186134338	409.6103096008301	4.2396296e-05	275.76
SA38_EXP_4	385	95.72746753692627	408.440580368042	0.0002491617	276.48
SA38_EXP_4	386	101.39341354370117	410.33695220947266	0.00016724001	277.2
SA38_EXP_4	387	100.75056552886963	408.2652282714844	0.0015569928	277.92
SA38_EXP_4	388	97.55514860153198	409.87478256225586	6.589222e-05	278.64
SA38_EXP_4	389	101.73389911651611	409.9957466125488	0.000116963725	279.36
SA38_EXP_4	390	101.04780197143555	408.57770919799805	0.00012391538	280.08
SA38_EXP_4	391	100.63706636428833	408.9419460296631	0.00049102935	280.8
SA38_EXP_4	392	100.04594326019287	408.0992317199707	0.00046656246	281.52
SA38_EXP_4	393	100.54411888122559	409.7738456726074	0.00016794537	282.24
SA38_EXP_4	394	97.73792028427124	406.74482345581055	0.00013704406	282.96
SA38_EXP_4	395	100.93996524810791	410.2188491821289	6.209045e-05	283.68
SA38_EXP_4	396	383.6944103240967	423.6468029022217	1.7388562e-05	284.4
SA38_EXP_4	397	491.61720275878906	36.5756893157959	0.00019567208	285.12
SA38_EXP_4	398	498.8916873931885	36.38076424598694	0.00017698326	285.84
SA38_EXP_4	399	391.339111328125	218.98049354553223	1.03099055e-05	286.56
SA38_EXP_4	400	383.3040714263916	226.2645435333252	1.4884131e-05	287.28
SA38_EXP_4	401	401.5705108642578	398.6905288696289	1.078609e-05	288.0
SA38_EXP_4	402	8.875536173582077	31.15017056465149	1.0143022e-05	288.72
SA38_EXP_4	403	666.8647289276123	370.9105110168457	0.00010483557	289.44
SA38_EXP_4	404	414.8534297943115	236.82871341705322	1.512746e-05	290.16
SA38_EXP_4	405	403.4482002258301	237.74685859680176	1.4190836e-05	290.88
SA38_EXP_4	406	408.25510025024414	226.69129371643066	1.2901502e-05	291.6
SA38_EXP_4	407	415.7135486602783	224.3268585205078	1.1425864e-05	292.32
SA38_EXP_4	408	95.40137052536011	411.1537170410156	1.9267878e-05	293.04
SA38_EXP_4	409	100.49769878387451	410.8062744140625	1.6185173e-05	293.76
SA38_EXP_4	410	96.00069522857666	410.5869770050049	4.0511703e-05	294.48
SA38_EXP_4	411	100.14582872390747	411.0222816467285	0.00012517102	295.2
SA38_EXP_4	412	101.09760761260986	411.8276309967041	1.3563137e-05	295.92
SA38_EXP_4	413	101.10626220703125	411.69084548950195	1.1771995e-05	296.64
SA38_EXP_4	414	99.64475631713867	409.630651473999	0.0005767558	297.36
SA38_EXP_4	415	100.16016960144043	409.9726867675781	0.0002215281	298.08
SA38_EXP_4	416	98.34604263305664	410.6792449951172	0.000559388	298.8
SA38_EXP_4	417	95.42632102966309	409.89538192749023	0.00047435527	299.52
SA38_EXP_4	418	96.67113423347473	405.83438873291016	0.00056349183	300.24
SA38_EXP_4	419	98.58174920082092	409.23099517822266	0.0024425755	300.96
SA38_EXP_4	420	97.91520237922668	408.9319038391113	0.0061358497	301.68
SA38_EXP_4	421	97.32165932655334	406.90592765808105	0.02188273	302.4
SA38_EXP_4	422	100.38180351257324	407.29817390441895	0.014728837	303.12
SA38_EXP_4	423	95.67893743515015	408.10747146606445	0.01516231	303.84
SA38_EXP_4	424	100.8804440498352	407.2034740447998	0.00035396108	304.56
SA38_EXP_4	425	98.26017618179321	406.02264404296875	0.00023718506	305.28
SA38_EXP_4	426	99.69843029975891	408.3846187591553	0.00044876177	306.0
SA38_EXP_4	427	100.87401866912842	409.8223114013672	0.0011803269	306.72
SA38_EXP_4	428	95.70304155349731	402.70442962646484	8.699978e-05	307.44
SA38_EXP_4	429	96.61099910736084	409.33799743652344	2.060166e-05	308.16
SA38_EXP_4	430	96.57134413719177	408.0680751800537	0.00013729649	308.88
SA38_EXP_4	431	497.0740795135498	39.49238061904907	6.0642724e-05	309.6
SA38_EXP_4	432	100.85611343383789	410.6157875061035	0.00010103431	310.32
SA38_EXP_4	433	101.573646068573	409.35705184936523	0.00016217641	311.04
SA38_EXP_4	434	96.96218967437744	407.8737258911133	0.00024677953	311.76
SA38_EXP_4	435	95.057213306427	409.0499496459961	5.7025096e-05	312.48
SA38_EXP_4	436	101.84460878372192	409.14087295532227	4.8241975e-05	313.2
SA38_EXP_4	437	389.10131454467773	254.06933784484863	1.2755441e-05	313.92
SA38_EXP_4	438	665.4728412628174	372.83740997314453	0.00029584597	314.64
SA38_EXP_4	439	391.6078805923462	225.95070362091064	1.1217572e-05	315.36
SA38_EXP_4	440	430.963134765625	226.3529920578003	1.4029295e-05	316.08
SA38_EXP_4	441	445.1423168182373	232.97698974609375	1.3709278e-05	316.8
SA38_EXP_4	442	422.255802154541	238.510479927063	1.6529042e-05	317.52
SA38_EXP_4	443	421.3777542114258	46.73187732696533	1.5694472e-05	318.24
SA38_EXP_4	444	432.98730850219727	236.25423431396484	9.820163e-06	318.96
SA38_EXP_4	445	8.825591206550598	36.968278884887695	1.1740626e-05	319.68
SA38_EXP_4	446	408.7806224822998	228.24721813201904	9.767094e-06	320.4
SA38_EXP_4	447	99.46331977844238	410.5783939361572	0.0004455602	321.12
SA38_EXP_4	448	100.06635189056396	409.9822425842285	9.954846e-05	321.84
SA38_EXP_4	449	99.5012879371643	409.55031394958496	9.577545e-05	322.56
SA38_EXP_4	450	100.44287443161011	410.5608558654785	8.858512e-05	323.28
SA38_EXP_4	451	100.10159015655518	410.43508529663086	0.00021320769	324.0
SA38_EXP_4	452	94.69021558761597	411.38465881347656	5.8825903e-05	324.72
SA38_EXP_4	453	100.3758430480957	412.09033012390137	4.9044134e-05	325.44
SA38_EXP_4	454	101.18941068649292	411.55385971069336	2.3371296e-05	326.16
SA38_EXP_4	455	439.6936893463135	224.05341625213623	1.682997e-05	326.88
SA38_EXP_4	456	101.05278491973877	411.99294090270996	7.56942e-05	327.6
SA38_EXP_4	457	100.23874044418335	410.0272750854492	0.00070405897	328.32
SA38_EXP_4	458	97.68249988555908	405.56047439575195	0.0056075575	329.04
SA38_EXP_4	459	98.92166256904602	406.6722106933594	0.01233581	329.76
SA38_EXP_4	460	99.01871681213379	406.17759704589844	0.0034129133	330.48
SA38_EXP_4	461	97.78250455856323	406.3876533508301	0.00068437547	331.2
SA38_EXP_4	462	99.35915470123291	406.4132595062256	0.000978569	331.92
SA38_EXP_4	463	102.2491455078125	406.22288703918457	0.002756601	332.64
SA38_EXP_4	464	103.15196514129639	405.5298900604248	0.00042033772	333.36
SA38_EXP_4	465	101.06841325759888	406.3623905181885	0.023609936	334.08
SA38_EXP_4	466	103.43576669692993	405.31511306762695	0.0004922152	334.8
SA38_EXP_4	467	102.24878787994385	405.20896911621094	0.00064565014	335.52
SA38_EXP_4	468	102.20412015914917	403.2407283782959	0.0009359052	336.24
SA38_EXP_4	469	99.70439672470093	404.88658905029297	0.0010855016	336.96
SA38_EXP_4	470	100.75938701629639	403.762149810791	0.019162796	337.68
SA38_EXP_4	471	102.61224508285522	406.25484466552734	0.0001140123	338.4
SA38_EXP_4	472	101.21387243270874	409.2279052734375	6.2435836e-05	339.12
SA38_EXP_4	473	97.18484878540039	409.80749130249023	1.4630031e-05	339.84
SA38_EXP_4	474	432.36098289489746	239.1346549987793	1.6600208e-05	340.56
SA38_EXP_4	475	383.7611675262451	424.0257453918457	1.2572957e-05	341.28
SA38_EXP_4	476	412.44754791259766	240.28060913085938	1.3657864e-05	342.0
SA38_EXP_4	477	435.07046699523926	239.08581733703613	1.4046056e-05	342.72
SA38_EXP_4	478	454.31017875671387	34.37708616256714	1.708105e-05	343.44
SA38_EXP_4	479	396.22058868408203	219.53770637512207	1.4337846e-05	344.16
SA38_EXP_4	480	432.98516273498535	221.4118480682373	1.1353134e-05	344.88
SA38_EXP_4	481	423.8192081451416	44.836628437042236	7.360096e-05	345.6
SA38_EXP_4	482	352.7684211730957	221.25020027160645	1.0907944e-05	346.32
SA38_EXP_4	483	433.3302974700928	240.74163436889648	1.4591672e-05	347.04
SA38_EXP_4	484	100.40146112442017	410.80132484436035	3.3742886e-05	347.76
SA38_EXP_4	485	100.80766677856445	410.58995246887207	3.2193624e-05	348.48
SA38_EXP_4	486	383.6498975753784	424.0126419067383	1.8259328e-05	349.2
SA38_EXP_4	487	100.80790519714355	410.9754753112793	2.5242649e-05	349.92
SA38_EXP_4	488	94.86545920372009	410.6073188781738	3.192784e-05	350.64
SA38_EXP_4	489	98.70115518569946	408.97361755371094	0.005977491	351.36
SA38_EXP_4	490	99.04631972312927	410.0749969482422	0.000743603	352.08
SA38_EXP_4	491	93.89852285385132	410.6466293334961	1.9084422e-05	352.8
SA38_EXP_4	492	98.67691397666931	409.70423698425293	0.00026474294	353.52
SA38_EXP_4	493	100.16272068023682	411.2291622161865	0.00038465843	354.24
SA38_EXP_4	494	100.27518272399902	411.441707611084	0.00032427878	354.96
SA38_EXP_4	495	397.56226539611816	46.84750199317932	0.00013290119	355.68
SA38_EXP_4	496	499.0272521972656	35.30018448829651	5.6692115e-05	356.4
SA38_EXP_4	497	100.64700841903687	412.06621170043945	3.3454293e-05	357.12
SA38_EXP_4	498	100.37922859191895	411.98015213012695	5.5101096e-05	357.84
SA38_EXP_4	499	100.45799016952515	411.4972114562988	4.8840127e-05	358.56
SA38_EXP_4	500	100.70064067840576	412.2019958496094	2.3260965e-05	359.28
SA38_EXP_4	501	100.09536743164062	410.25341033935547	0.0002318809	360.0
SA38_EXP_4	502	100.96331834793091	410.932559967041	0.00015996484	360.72
SA38_EXP_4	503	100.94666481018066	411.0403060913086	0.0004386157	361.44
SA38_EXP_4	504	100.7824182510376	409.97766494750977	0.0010091864	362.16
SA38_EXP_4	505	100.98203420639038	410.70611000061035	0.00021636451	362.88
SA38_EXP_4	506	98.90444278717041	409.9159812927246	0.001774029	363.6
SA38_EXP_4	507	99.81198310852051	408.63658905029297	0.0014713081	364.32
SA38_EXP_4	508	100.54868459701538	407.89072036743164	0.0005512638	365.04
SA38_EXP_4	509	98.56053590774536	410.0716781616211	0.0045224815	365.76
SA38_EXP_4	510	97.53468632698059	407.360200881958	0.00065009465	366.48
SA38_EXP_4	511	97.9948878288269	406.88429832458496	0.0013885841	367.2
SA38_EXP_4	512	98.4689712524414	409.65434074401855	0.00052836555	367.92
SA38_EXP_4	513	97.77202010154724	409.044885635376	0.0017337574	368.64
SA38_EXP_4	514	96.6540277004242	406.5982246398926	0.0013255709	369.36
SA38_EXP_4	515	99.40332174301147	408.42023849487305	0.0021854588	370.08
SA38_EXP_4	516	100.81323385238647	410.1665496826172	0.00073411723	370.8
SA38_EXP_4	517	101.16561651229858	408.3175563812256	0.036417034	371.52
SA38_EXP_4	518	100.74676275253296	408.6891746520996	0.012142502	372.24
SA38_EXP_4	519	100.86981058120728	409.3941593170166	0.0018939144	372.96
SA38_EXP_4	520	99.12444353103638	408.3120346069336	0.011825691	373.68
SA38_EXP_4	521	97.29368686676025	406.99419021606445	0.0015763495	374.4
SA38_EXP_4	522	97.85069227218628	407.8246021270752	0.015685137	375.12
SA38_EXP_4	523	97.58030772209167	407.33110427856445	0.0039480515	375.84
SA38_EXP_4	524	99.66249465942383	408.68539810180664	0.0014166085	376.56
SA38_EXP_4	525	98.78699779510498	409.58404541015625	0.0004935939	377.28
SA38_EXP_4	526	100.19373893737793	408.32728385925293	0.002623499	378.0
SA38_EXP_4	527	97.82968759536743	406.8560600280762	0.023059828	378.72
SA38_EXP_4	528	99.1411566734314	408.43048095703125	0.0024248268	379.44
SA38_EXP_4	529	100.31061172485352	408.7478542327881	0.0023964336	380.16
SA38_EXP_4	530	100.64423084259033	408.08117866516113	0.002981204	380.88
SA38_EXP_4	531	99.32931661605835	408.6997890472412	0.0013064228	381.6
SA38_EXP_4	532	98.36224913597107	407.50828742980957	0.0027016427	382.32
SA38_EXP_4	533	96.82908058166504	406.08524322509766	0.0038844657	383.04
SA38_EXP_4	534	100.26829242706299	407.86914825439453	0.003273398	383.76
SA38_EXP_4	535	95.90266942977905	406.111478805542	0.01110428	384.48
SA38_EXP_4	536	94.76269483566284	409.7475814819336	0.0002499376	385.2
SA38_EXP_4	537	409.5154285430908	224.52242374420166	1.0929645e-05	385.92
SA38_EXP_4	538	416.54109954833984	223.71325492858887	1.25307615e-05	386.64
SA38_EXP_4	539	387.4298572540283	229.0119981765747	1.5494701e-05	387.36
SA38_EXP_4	540	100.31323432922363	411.0732650756836	1.6146154e-05	388.08
SA38_EXP_4	541	101.3553261756897	409.51778411865234	2.8246222e-05	388.8
SA38_EXP_4	542	100.72526931762695	408.3428764343262	0.00036295733	389.52
SA38_EXP_4	543	99.48428869247437	408.07674407958984	0.0010513199	390.24
SA38_EXP_4	544	97.91195392608643	407.4586486816406	0.0006057185	390.96
SA38_EXP_4	545	97.56121635437012	405.8434295654297	0.0009112678	391.68
SA38_EXP_4	546	100.29218196868896	409.3099880218506	0.00081249594	392.4
SA38_EXP_4	547	100.13695955276489	410.5506706237793	0.0001979942	393.12
SA38_EXP_4	548	100.13633966445923	409.8479461669922	0.00024978633	393.84
SA38_EXP_4	549	387.5378608703613	228.65232467651367	1.0839277e-05	394.56
SA38_EXP_4	550	387.0513916015625	229.83205318450928	1.1660564e-05	395.28
SA38_EXP_4	551	440.3414726257324	228.67754459381104	1.1348404e-05	396.0
SA38_EXP_4	552	8.838928490877151	36.51892304420471	1.3048452e-05	396.72
SA38_EXP_4	553	676.2494087219238	387.1787452697754	1.5193331e-05	397.44
SA38_EXP_4	554	435.67113876342773	237.98343658447266	1.4570313e-05	398.16
SA38_EXP_4	555	501.509952545166	36.21371626853943	3.6771435e-05	398.88
SA38_EXP_4	556	667.6068305969238	372.03638076782227	1.9644525e-05	399.6
SA38_EXP_4	557	433.11448097229004	238.40415000915527	1.2748606e-05	400.32
SA38_EXP_4	558	434.02814865112305	241.56349182128906	1.5476064e-05	401.04
SA38_EXP_4	559	101.51205062866211	410.48017501831055	3.188342e-05	401.76
SA38_EXP_4	560	95.82239389419556	408.3929443359375	0.00020297304	402.48
SA38_EXP_4	561	100.81965923309326	409.9065399169922	5.62772e-05	403.2
SA38_EXP_4	562	96.00292444229126	403.9229679107666	0.00045642248	403.92
SA38_EXP_4	563	100.79857110977173	408.0951976776123	0.0034917898	404.64
SA38_EXP_4	564	98.06042909622192	408.7294864654541	0.00064076536	405.36
SA38_EXP_4	565	98.4773576259613	405.14782905578613	0.00023651437	406.08
SA38_EXP_4	566	97.37030267715454	409.119930267334	0.00011723573	406.8
SA38_EXP_4	567	102.0576000213623	410.0745964050293	3.571175e-05	407.52
SA38_EXP_4	568	102.24310159683228	411.33304595947266	1.249209e-05	408.24
SA38_EXP_4	569	428.0862331390381	226.36442184448242	1.5814592e-05	408.96
SA38_EXP_4	570	414.4073963165283	234.80249404907227	1.3811834e-05	409.68
SA38_EXP_4	571	421.3643550872803	47.952446937561035	0.00014478242	410.4
SA38_EXP_4	572	414.54925537109375	234.07161712646484	1.4132924e-05	411.12
SA38_EXP_4	573	93.84738206863403	411.172456741333	1.2585707e-05	411.84
SA38_EXP_4	574	420.17059326171875	47.75212526321411	0.00027938373	412.56
SA38_EXP_4	575	99.8655915260315	409.9479675292969	3.885982e-05	413.28
SA38_EXP_4	576	401.2749671936035	398.43177795410156	1.1784936e-05	414.0
SA38_EXP_4	577	497.98731803894043	35.715826749801636	0.0001304731	414.72
SA38_EXP_4	578	95.60325145721436	409.7066116333008	5.9375172e-05	415.44
SA38_EXP_4	579	98.51651787757874	408.2845115661621	0.0011181692	416.16
SA38_EXP_4	580	100.58495998382568	410.114164352417	0.00013966177	416.88
SA38_EXP_4	581	100.0180721282959	410.8905601501465	0.00013001198	417.6
SA38_EXP_4	582	98.38888049125671	406.9680976867676	0.004156605	418.32
SA38_EXP_4	583	98.59316349029541	406.14904403686523	0.03258301	419.04
SA38_EXP_4	584	98.66067171096802	406.2422847747803	0.057069637	419.76
SA38_EXP_4	585	101.33516788482666	405.0150489807129	0.0141048385	420.48
SA38_EXP_4	586	100.83471536636353	405.5087184906006	0.0018173245	421.2
SA38_EXP_4	587	101.71654224395752	405.3540229797363	0.0039585778	421.92
SA38_EXP_4	588	101.92605257034302	404.3797302246094	0.002563569	422.64
SA38_EXP_4	589	102.36459970474243	405.2640724182129	0.00080098794	423.36
SA38_EXP_4	590	99.061119556427	409.79021072387695	3.9168062e-05	424.08
SA38_EXP_4	591	429.00214195251465	45.32313108444214	2.3353985e-05	424.8
SA38_EXP_4	592	417.5206661224365	235.84156036376953	1.5941454e-05	425.52
SA38_EXP_4	593	100.61497688293457	409.9965476989746	3.6352478e-05	426.24
SA38_EXP_4	594	420.1723098754883	43.86465668678284	1.8342473e-05	426.96
SA38_EXP_4	595	96.599280834198	410.0237846374512	1.7091252e-05	427.68
SA38_EXP_4	596	410.3782653808594	233.347806930542	1.7065484e-05	428.4
SA38_EXP_4	597	100.35552978515625	410.445556640625	7.389675e-05	429.12
SA38_EXP_4	598	96.93846702575684	410.39663314819336	2.061422e-05	429.84
SA38_EXP_4	599	99.08361434936523	409.9201011657715	0.00025630486	430.56
SA38_EXP_4	600	100.04411935806274	409.4490337371826	0.0015782749	431.28
SA38_EXP_4	601	98.3401894569397	407.3097610473633	0.00032068236	432.0
SA38_EXP_4	602	99.50730800628662	408.81322860717773	0.0005591188	432.72
SA38_EXP_4	603	99.17917847633362	407.03962326049805	0.035079677	433.44
SA38_EXP_4	604	99.72780346870422	406.0114288330078	0.0075060185	434.16
SA38_EXP_4	605	101.66795253753662	409.5802688598633	3.5663837e-05	434.88
SA38_EXP_4	606	101.77439451217651	409.4958972930908	0.00051012565	435.6
SA38_EXP_4	607	100.31894445419312	409.7897529602051	0.0002909559	436.32
SA38_EXP_4	608	433.6185932159424	239.6158790588379	1.566209e-05	437.04
SA38_EXP_4	609	389.103102684021	258.41580390930176	1.0701826e-05	437.76
SA38_EXP_4	610	411.95359230041504	237.33834743499756	1.297081e-05	438.48
SA38_EXP_4	611	666.1136627197266	371.34206771850586	0.0001177246	439.2
SA38_EXP_4	612	447.2590446472168	239.41926956176758	1.403699e-05	439.92
SA38_EXP_4	613	413.40975761413574	234.8025941848755	1.4553384e-05	440.64
SA38_EXP_4	614	666.562557220459	370.8684539794922	4.804593e-05	441.36
SA38_EXP_4	615	667.223596572876	371.31176948547363	3.850234e-05	442.08
SA38_EXP_4	616	676.1303901672363	388.1254291534424	2.809098e-05	442.8
SA38_EXP_4	617	667.2456741333008	370.924015045166	4.0960105e-05	443.52
SA38_EXP_4	618	409.45348739624023	240.20482063293457	1.4087186e-05	444.24
SA38_EXP_4	619	389.8611068725586	257.4502944946289	1.3451124e-05	444.96
SA38_EXP_4	620	408.64410400390625	227.13425159454346	1.4886118e-05	445.68
SA38_EXP_4	621	411.5812301635742	236.41400814056396	1.2532613e-05	446.4
SA38_EXP_4	622	436.2656593322754	46.82543635368347	2.706037e-05	447.12
SA38_EXP_4	623	101.38189792633057	410.5377960205078	7.111407e-05	447.84
SA38_EXP_4	624	100.71446895599365	410.47033309936523	9.550458e-05	448.56
SA38_EXP_4	625	95.59817314147949	409.78002548217773	0.00013515196	449.28
SA38_EXP_4	626	98.67624044418335	409.3314456939697	0.00054936606	450.0
SA38_EXP_4	627	97.04155921936035	405.64836502075195	0.0008573062	450.72
SA38_EXP_4	628	97.13799953460693	406.86607360839844	0.007254875	451.44
SA38_EXP_4	629	100.48365592956543	408.2691192626953	0.00038368607	452.16
SA38_EXP_4	630	101.64153575897217	407.36961364746094	0.002004454	452.88
SA38_EXP_4	631	100.64871311187744	408.9829158782959	0.00081531977	453.6
SA38_EXP_4	632	99.67567920684814	408.0109405517578	0.016053563	454.32
SA38_EXP_4	633	98.98977875709534	406.76233291625977	0.00698899	455.04
SA38_EXP_4	634	99.54482316970825	405.37181854248047	0.0051489677	455.76
SA38_EXP_4	635	98.59744310379028	407.05567359924316	0.01151058	456.48
SA38_EXP_4	636	101.41582489013672	405.8719825744629	0.0015258206	457.2
SA38_EXP_4	637	102.17887163162231	405.95927238464355	0.005308394	457.92
SA38_EXP_4	638	103.87012958526611	403.6596393585205	0.00017626364	458.64
SA38_EXP_4	639	101.87408924102783	402.99007415771484	0.00024597518	459.36
SA38_EXP_4	640	99.24603700637817	402.1530532836914	0.0067070387	460.08
SA38_EXP_4	641	97.30594158172607	403.87149810791016	0.026357502	460.8
SA38_EXP_4	642	100.67636966705322	402.08765029907227	0.0025058435	461.52
SA38_EXP_4	643	97.90250062942505	404.59839820861816	0.026926331	462.24
SA38_EXP_4	644	99.21883940696716	405.770902633667	0.0011314438	462.96
SA38_EXP_4	645	98.43398332595825	407.5070571899414	9.339585e-05	463.68
SA38_EXP_4	646	491.61128997802734	37.43836283683777	0.00012191855	464.4
SA38_EXP_4	647	101.39877796173096	410.9395408630371	4.1362924e-05	465.12
SA38_EXP_4	648	407.2131156921387	222.91494369506836	1.1502964e-05	465.84
SA38_EXP_4	649	402.1251678466797	398.4631061553955	9.809829e-06	466.56
SA38_EXP_4	650	420.6106662750244	222.75665760040283	1.0654168e-05	467.28
SA38_EXP_4	651	424.93977546691895	238.32984924316406	1.1555697e-05	468.0
SA38_EXP_4	652	472.3269462585449	35.26724338531494	1.4176998e-05	468.72
SA38_EXP_4	653	100.44112205505371	410.09425163269043	3.37756e-05	469.44
SA38_EXP_4	654	96.83654308319092	409.95317459106445	4.0395695e-05	470.16
SA38_EXP_4	655	100.9681224822998	410.2401065826416	3.0449975e-05	470.88
SA38_EXP_4	656	99.65194463729858	410.0968837738037	0.00034749368	471.6
SA38_EXP_4	657	97.79137372970581	409.7820854187012	0.0003501571	472.32
SA38_EXP_4	658	98.26667308807373	405.82340240478516	0.00053688174	473.04
SA38_EXP_4	659	101.27584934234619	408.23344230651855	0.00061226834	473.76
SA38_EXP_4	660	100.79492330551147	407.5862216949463	0.0026313483	474.48
SA38_EXP_4	661	98.24256896972656	406.1148262023926	0.0004429395	475.2
SA38_EXP_4	662	97.67714142799377	406.9626045227051	0.043067567	475.92
SA38_EXP_4	663	98.77498149871826	406.40650749206543	0.011646784	476.64
SA38_EXP_4	664	101.4970064163208	402.0304012298584	0.0028098135	477.36
SA38_EXP_4	665	97.82296419143677	403.685245513916	0.0011935869	478.08
SA38_EXP_4	666	100.45679807662964	409.2835807800293	0.000107190404	478.8
SA38_EXP_4	667	94.9090838432312	407.2950553894043	3.377779e-05	479.52
SA38_EXP_4	668	96.38562202453613	408.475284576416	4.4785458e-05	480.24
SA38_EXP_4	669	97.66834378242493	407.8066062927246	8.981634e-05	480.96
SA38_EXP_4	670	96.11599445343018	408.8239288330078	3.425771e-05	481.68
SA38_EXP_4	671	402.2763252258301	399.4038677215576	1.4071731e-05	482.4
SA38_EXP_4	672	100.03674030303955	405.0823974609375	0.00020433716	483.12
SA38_EXP_4	673	101.5623688697815	409.36105728149414	6.110847e-05	483.84
SA38_EXP_4	674	98.53966236114502	408.44369888305664	6.9106805e-05	484.56
SA38_EXP_4	675	96.4857816696167	409.8571014404297	4.2566448e-05	485.28
SA38_EXP_4	676	500.3753185272217	35.615583658218384	0.00022984853	486.0
SA38_EXP_4	677	100.85126161575317	407.4504089355469	1.4014746e-05	486.72
SA38_EXP_4	678	101.15158557891846	411.0640525817871	2.139984e-05	487.44
SA38_EXP_4	679	100.63920021057129	408.10752868652344	0.00022974316	488.16
SA38_EXP_4	680	99.9988317489624	405.40821075439453	0.00290739	488.88
SA38_EXP_4	681	99.7723937034607	405.60622215270996	0.0017067424	489.6
SA38_EXP_4	682	99.9901294708252	405.20668029785156	0.0028351264	490.32
SA38_EXP_4	683	98.33422899246216	405.6035041809082	0.0023106986	491.04
SA38_EXP_4	684	101.7837405204773	405.2040481567383	0.000539536	491.76
SA38_EXP_4	685	99.9086081981659	404.91379737854004	0.00482886	492.48
SA38_EXP_4	686	101.76477432250977	405.31042098999023	0.00036353632	493.2
SA38_EXP_4	687	101.49080753326416	404.95405197143555	0.0005256201	493.92
SA38_EXP_4	688	101.84556245803833	404.461669921875	0.0009762113	494.64
SA38_EXP_4	689	101.78663730621338	404.26883697509766	0.0013174019	495.36
SA38_EXP_4	690	102.10938453674316	403.8717842102051	0.00083094015	496.08
SA38_EXP_4	691	102.05622911453247	404.83983993530273	0.00037237487	496.8
SA38_EXP_4	692	101.12874507904053	404.7737503051758	0.003226219	497.52
SA38_EXP_4	693	100.90640783309937	405.07055282592773	0.013636085	498.24
SA38_EXP_4	694	101.40691995620728	404.2903232574463	0.005586321	498.96
SA38_EXP_4	695	101.99357271194458	404.20443534851074	0.0013724053	499.68
SA38_EXP_4	696	102.02441215515137	403.94036293029785	0.0013212457	500.4
SA38_EXP_4	697	101.84448957443237	402.2622585296631	0.00046082397	501.12
SA38_EXP_4	698	98.43549728393555	406.6904640197754	0.014012043	501.84
SA38_EXP_4	699	95.64260244369507	409.12221908569336	2.9440627e-05	502.56
SA38_EXP_4	700	97.00500965118408	409.65911865234375	5.828443e-05	503.28
SA38_EXP_4	701	400.9593963623047	399.1539001464844	1.4256175e-05	504.0
SA38_EXP_4	702	407.293176651001	227.8295087814331	1.3634673e-05	504.72
SA38_EXP_4	703	378.980016708374	247.19504356384277	1.4517468e-05	505.44
SA38_EXP_4	704	423.0292320251465	237.82055854797363	1.8708308e-05	506.16
SA38_EXP_4	705	433.9081287384033	243.21115493774414	1.3707605e-05	506.88
SA38_EXP_4	706	429.4116497039795	226.19376182556152	1.6613942e-05	507.6
SA38_EXP_4	707	405.80859184265137	225.59635162353516	1.3618183e-05	508.32
SA38_EXP_4	708	423.7448215484619	237.0012331008911	1.3050705e-05	509.04
SA38_EXP_4	709	433.5390090942383	221.201491355896	1.517277e-05	509.76
SA38_EXP_4	710	447.13902473449707	46.70908212661743	3.3361044e-05	510.48
SA38_EXP_4	711	434.2391014099121	241.28268241882324	1.4429022e-05	511.2
SA38_EXP_4	712	412.7258777618408	237.825665473938	1.9759193e-05	511.92
SA38_EXP_4	713	100.3552794456482	410.009765625	0.0007806196	512.64
SA38_EXP_4	714	100.35078525543213	409.5835304260254	0.000115650284	513.36
SA38_EXP_4	715	667.5324440002441	371.6027069091797	5.5042117e-05	514.08
SA38_EXP_4	716	100.57368278503418	410.20254135131836	4.1244242e-05	514.8
SA38_EXP_4	717	102.20428705215454	409.07129287719727	0.0014241074	515.52
SA38_EXP_4	718	101.07424259185791	407.7074718475342	0.0024335415	516.24
SA38_EXP_4	719	99.49905276298523	407.0258903503418	0.0052384194	516.96
SA38_EXP_4	720	97.80558347702026	406.3194751739502	0.02352993	517.68
SA38_EXP_4	721	98.09110164642334	405.3342533111572	0.040978413	518.4
SA38_EXP_4	722	99.19610023498535	406.16283416748047	0.0064092274	519.12
SA38_EXP_4	723	99.62202310562134	407.60393142700195	0.07252569	519.84
SA38_EXP_4	724	99.69168901443481	407.3027515411377	0.017156314	520.56
SA38_EXP_4	725	101.25933885574341	405.1189613342285	0.00040773107	521.28
SA38_EXP_4	726	102.88127660751343	406.61953926086426	0.0004508181	522.0
SA38_EXP_4	727	98.03647994995117	406.08604431152344	0.012202114	522.72
SA38_EXP_4	728	667.4174308776855	369.6983528137207	6.729915e-05	523.44
SA38_EXP_4	729	667.5658226013184	371.8362236022949	3.009793e-05	524.16
SA38_EXP_4	730	414.1432762145996	236.3237714767456	1.3613185e-05	524.88
SA38_EXP_4	731	667.6610946655273	371.55492782592773	7.748629e-05	525.6
SA38_EXP_4	732	423.1468200683594	223.8376522064209	1.1824158e-05	526.32
SA38_EXP_4	733	95.883047580719	409.34961318969727	3.0421472e-05	527.04
SA38_EXP_4	734	96.81451320648193	409.87592697143555	5.024305e-05	527.76
SA38_EXP_4	735	98.65556359291077	409.90888595581055	7.703834e-05	528.48
SA38_EXP_4	736	96.81859612464905	406.72313690185547	0.0002989176	529.2
SA38_EXP_4	737	99.73651170730591	407.26736068725586	0.033944845	529.92
SA38_EXP_4	738	98.41398000717163	405.88130950927734	0.0024400002	530.64
SA38_EXP_4	739	99.19418096542358	407.0804214477539	0.004005234	531.36
SA38_EXP_4	740	99.48340654373169	408.1241512298584	0.019580582	532.08
SA38_EXP_4	741	100.56180953979492	405.2073669433594	0.033173483	532.8
SA38_EXP_4	742	99.72760677337646	407.0272636413574	0.1944733	533.52
SA38_EXP_4	743	98.96308779716492	406.55187606811523	0.05604627	534.24
SA38_EXP_4	744	101.69695615768433	405.0279235839844	0.0029422138	534.96
SA38_EXP_4	745	99.9490737915039	405.58934211730957	0.013552181	535.68
SA38_EXP_4	746	100.674307346344	405.8030319213867	0.0028312276	536.4
SA38_EXP_4	747	101.90527439117432	402.65613555908203	0.001213955	537.12
SA38_EXP_4	748	96.64307832717896	402.7099800109863	0.0021425916	537.84
SA38_EXP_4	749	100.65526962280273	407.73839950561523	0.0020621538	538.56
SA38_EXP_4	750	382.8518867492676	424.5237922668457	4.4944663e-05	539.28
SA38_EXP_4	751	95.11333703994751	410.45459747314453	3.065053e-05	540.0
SA38_EXP_4	752	100.81353187561035	408.70290756225586	6.992455e-05	540.72
SA38_EXP_4	753	100.8432388305664	410.32264709472656	5.0142524e-05	541.44
SA38_EXP_4	754	97.95030951499939	409.92759704589844	8.379531e-05	542.16
SA38_EXP_4	755	101.55487060546875	408.70588302612305	0.000107304535	542.88
SA38_EXP_4	756	473.38342666625977	34.69176650047302	1.1363339e-05	543.6
SA38_EXP_4	757	433.37483406066895	241.41091346740723	1.6641006e-05	544.32
SA38_EXP_4	758	666.9777870178223	369.88895416259766	8.7954075e-05	545.04
SA38_EXP_4	759	432.22899436950684	241.42730712890625	1.2211237e-05	545.76
SA38_EXP_4	760	100.59288740158081	410.0091361999512	8.107009e-05	546.48
SA38_EXP_4	761	98.78977537155151	406.2179374694824	0.00017300634	547.2
SA38_EXP_4	762	100.84543228149414	410.76032638549805	6.795034e-05	547.92
SA38_EXP_4	763	100.43933391571045	410.2613639831543	9.4450545e-05	548.64
SA38_EXP_4	764	99.29300546646118	407.1098327636719	0.0030136497	549.36
SA38_EXP_4	765	97.09100723266602	410.0876998901367	0.00011605881	550.08
SA38_EXP_4	766	100.82619190216064	410.0387763977051	6.883576e-05	550.8
SA38_EXP_4	767	393.89052391052246	222.57641315460205	1.5843698e-05	551.52
SA38_EXP_4	768	430.08594512939453	47.98522710800171	4.002008e-05	552.24
SA38_EXP_4	769	386.8086814880371	229.50634002685547	1.0677603e-05	552.96
SA38_EXP_4	770	461.8773937225342	33.63943934440613	3.8797505e-05	553.68
SA38_EXP_4	771	434.7684383392334	222.7393627166748	1.1153122e-05	554.4
SA38_EXP_4	772	391.2890911102295	223.35755825042725	1.25606e-05	555.12
SA38_EXP_4	773	403.615665435791	243.60760688781738	1.5534266e-05	555.84
SA38_EXP_4	774	394.8700428009033	219.93023872375488	1.106043e-05	556.56
SA38_EXP_4	775	412.7394676208496	226.3394021987915	1.17461805e-05	557.28
SA38_EXP_4	776	433.8870048522949	237.735915184021	1.8645202e-05	558.0
SA38_EXP_4	777	96.48898839950562	410.5118179321289	4.8976362e-05	558.72
SA38_EXP_4	778	98.09107780456543	408.9818286895752	0.0004623111	559.44
SA38_EXP_4	779	99.1498589515686	406.94841384887695	0.0052478374	560.16
SA38_EXP_4	780	99.00810718536377	406.25844955444336	0.0068980246	560.88
SA38_EXP_4	781	96.84287309646606	403.4938430786133	0.00026620895	561.6
SA38_EXP_4	782	98.2457160949707	405.5629062652588	0.00019890282	562.32
SA38_EXP_4	783	96.25499248504639	408.16429138183594	5.7467278e-05	563.04
SA38_EXP_4	784	100.19820928573608	408.2384490966797	0.00038316374	563.76
SA38_EXP_4	785	101.35225057601929	410.0658416748047	2.4241173e-05	564.48
SA38_EXP_4	786	101.65005922317505	409.34606552124023	3.075195e-05	565.2
SA38_EXP_4	787	100.5994200706482	407.6921081542969	0.00026346077	565.92
SA38_EXP_4	788	101.03578567504883	409.9423599243164	2.9639992e-05	566.64
SA38_EXP_4	789	101.73389911651611	410.91882705688477	2.0860014e-05	567.36
SA38_EXP_4	790	101.30524635314941	410.5928421020508	3.6849506e-05	568.08
SA38_EXP_4	791	97.39763140678406	406.22732162475586	0.00016051947	568.8
SA38_EXP_4	792	100.03454685211182	409.50465202331543	0.00025447865	569.52
SA38_EXP_4	793	101.74975395202637	409.95640754699707	3.1834166e-05	570.24
SA38_EXP_4	794	99.46749210357666	405.3829765319824	0.00013159878	570.96
SA38_EXP_4	795	102.66139507293701	407.28429794311523	0.0040989867	571.68
SA38_EXP_4	796	101.28306150436401	406.40533447265625	0.0006579078	572.4
SA38_EXP_4	797	100.29480457305908	406.60975456237793	0.0016223011	573.12
SA38_EXP_4	798	98.80616664886475	406.26583099365234	0.11487323	573.84
SA38_EXP_4	799	668.109130859375	372.1296501159668	1.7251929e-05	574.56
SA38_EXP_4	800	433.54525566101074	238.6107873916626	1.25428005e-05	575.28
SA38_EXP_4	801	406.3403129577637	223.37814331054688	1.5219607e-05	576.0
SA38_EXP_4	802	8.995150029659271	30.725401639938354	1.2656481e-05	576.72
SA38_EXP_4	803	101.19646787643433	409.3289279937744	0.0002511719	577.44
SA38_EXP_4	804	100.25748014450073	409.573917388916	0.0008919779	578.16
SA38_EXP_4	805	96.64215445518494	409.35333251953125	0.00012193983	578.88
SA38_EXP_4	806	100.24915933609009	408.64505767822266	0.00034219102	579.6
SA38_EXP_4	807	100.80204010009766	409.47275161743164	3.8852704e-05	580.32
SA38_EXP_4	808	100.52529573440552	406.43895149230957	0.000270983	581.04
SA38_EXP_4	809	99.50175881385803	406.4431858062744	0.5464543	581.76
SA38_EXP_4	810	100.23192167282104	405.6350898742676	0.018318195	582.48
SA38_EXP_4	811	102.2653579711914	408.0897903442383	4.083951e-05	583.2
SA38_EXP_4	812	97.8497862815857	408.52529525756836	4.0053685e-05	583.92
SA38_EXP_4	813	100.37291049957275	408.7661361694336	0.00027547523	584.64
SA38_EXP_4	814	101.0949969291687	409.5937156677246	4.9778577e-05	585.36
SA38_EXP_4	815	101.4879584312439	410.1753044128418	4.2323267e-05	586.08
SA38_EXP_4	816	100.81278085708618	408.2925510406494	0.0003062875	586.8
SA38_EXP_4	817	100.6596326828003	407.5253105163574	0.0006348054	587.52
SA38_EXP_4	818	102.06494331359863	406.2187385559082	0.00010021468	588.24
SA38_EXP_4	819	101.10743045806885	410.61756134033203	0.000104114006	588.96
SA38_EXP_4	820	101.34546756744385	410.5983352661133	5.0282397e-05	589.68
SA38_EXP_4	821	101.56888961791992	409.0364742279053	4.683473e-05	590.4
SA38_EXP_4	822	96.04310989379883	409.676513671875	2.502838e-05	591.12
SA38_EXP_4	823	99.53340291976929	409.2180347442627	0.00047610496	591.84
SA38_EXP_4	824	95.20092606544495	409.79907989501953	1.575288e-05	592.56
SA38_EXP_4	825	667.5225734710693	370.87846755981445	5.5741373e-05	593.28
SA38_EXP_4	826	499.40404891967773	36.955862045288086	0.00013507647	594.0
SA38_EXP_4	827	149.44543838500977	20.734691619873047	4.4319895e-05	594.72
SA38_EXP_4	828	96.96296453475952	409.23683166503906	0.0004305862	595.44
SA38_EXP_4	829	95.83390951156616	411.44811630249023	2.2199092e-05	596.16
SA38_EXP_4	830	97.3228931427002	409.26034927368164	8.701995e-05	596.88
SA38_EXP_4	831	96.90932035446167	410.4323387145996	5.236286e-05	597.6
SA38_EXP_4	832	100.38440227508545	405.46594619750977	0.0007472571	598.32
SA38_EXP_4	833	98.71866106987	405.2745723724365	0.0074601457	599.04
SA38_EXP_4	834	99.67797994613647	407.26552963256836	0.2686216	599.76
SA38_EXP_4	835	99.8084306716919	406.21673583984375	0.0063812123	600.48
SA38_EXP_4	836	98.9747166633606	404.95436668395996	0.007163823	601.2
SA38_EXP_4	837	98.845374584198	405.15214920043945	0.049125955	601.92
SA38_EXP_4	838	100.4828691482544	405.61248779296875	0.0015195279	602.64
SA38_EXP_4	839	101.4529824256897	403.705530166626	0.002294067	603.36
SA38_EXP_4	840	102.13730335235596	404.3804168701172	0.0016238325	604.08
SA38_EXP_4	841	101.74710750579834	406.92277908325195	0.00089274475	604.8
SA38_EXP_4	842	101.7342209815979	404.7032833099365	0.0027122058	605.52
SA38_EXP_4	843	101.42873525619507	403.98061752319336	0.004421507	606.24
SA38_EXP_4	844	98.45684170722961	403.8948440551758	0.0023320774	606.96
SA38_EXP_4	845	101.27856731414795	404.7662544250488	0.002405083	607.68
SA38_EXP_4	846	99.19289350509644	405.87650299072266	0.0025208942	608.4
SA38_EXP_4	847	99.79534149169922	405.97869873046875	0.00113293	609.12
SA38_EXP_4	848	101.76057815551758	402.777156829834	0.0046786615	609.84
SA38_EXP_4	849	99.18737411499023	406.4497947692871	0.0036134731	610.56
SA38_EXP_4	850	100.79644918441772	409.9482536315918	0.00013665024	611.28
SA38_EXP_4	851	383.4813356399536	423.95130157470703	1.7364251e-05	612.0
SA38_EXP_4	852	100.9150505065918	410.3949737548828	5.815368e-05	612.72
SA38_EXP_4	853	100.40291547775269	410.4077339172363	5.698318e-05	613.44
SA38_EXP_4	854	499.0011215209961	36.64973974227905	0.0001685018	614.16
SA38_EXP_4	855	100.86957216262817	409.5468235015869	8.138906e-05	614.88
SA38_EXP_4	856	497.61714935302734	37.4858558177948	5.7359914e-05	615.6
SA38_EXP_4	857	667.7730560302734	371.60911560058594	3.526318e-05	616.32
SA38_EXP_4	858	487.1796131134033	36.96087598800659	2.6038206e-05	617.04
SA38_EXP_4	859	410.3074550628662	238.18365097045898	1.412628e-05	617.76
SA38_EXP_4	860	429.48036193847656	224.96256351470947	1.1006546e-05	618.48
SA38_EXP_4	861	409.5216751098633	238.45779418945312	1.3225271e-05	619.2
SA38_EXP_4	862	408.50162506103516	245.1712989807129	1.7701745e-05	619.92
SA38_EXP_4	863	472.54390716552734	34.15505647659302	1.2462544e-05	620.64
SA38_EXP_4	864	412.41111755371094	240.01456260681152	1.5845722e-05	621.36
SA38_EXP_4	865	390.97235202789307	245.94051361083984	1.3199264e-05	622.08
SA38_EXP_4	866	383.040452003479	423.6335563659668	4.29309e-05	622.8
SA38_EXP_4	867	427.19831466674805	223.5929775238037	1.0416284e-05	623.52
SA38_EXP_4	868	496.8719005584717	40.21701693534851	2.9804818e-05	624.24
SA38_EXP_4	869	487.73274421691895	36.829025745391846	2.0138295e-05	624.96
SA38_EXP_4	870	418.90039443969727	222.51554489135742	1.5792319e-05	625.68
SA38_EXP_4	871	414.67885971069336	223.53577136993408	1.3315084e-05	626.4
SA38_EXP_4	872	473.7393379211426	37.13412165641785	0.000112592985	627.12
SA38_EXP_4	873	473.08058738708496	36.46528244018555	4.0303312e-05	627.84
SA38_EXP_4	874	420.3710079193115	236.26838207244873	1.3516589e-05	628.56
SA38_EXP_4	875	469.8735237121582	44.36023235321045	3.0366515e-05	629.28
SA38_EXP_4	876	405.91673851013184	222.65544891357422	1.81033e-05	630.0
SA38_EXP_4	877	383.5948944091797	423.6284351348877	1.6718666e-05	630.72
SA38_EXP_4	878	496.9829559326172	36.01640224456787	9.5235024e-05	631.44
SA38_EXP_4	879	98.16787242889404	409.78694915771484	0.0003446892	632.16
SA38_EXP_4	880	667.167854309082	372.64105796813965	0.0004242235	632.88
SA38_EXP_4	881	98.12942147254944	409.8859119415283	0.000121289835	633.6
SA38_EXP_4	882	102.22752094268799	409.84073638916016	8.7168206e-05	634.32
SA38_EXP_4	883	99.03990626335144	405.6523132324219	0.044844106	635.04
SA38_EXP_4	884	98.92158508300781	406.37866973876953	0.0034530673	635.76
SA38_EXP_4	885	98.00993204116821	405.54542541503906	0.05238413	636.48
SA38_EXP_4	886	98.6393690109253	406.2901496887207	0.020475669	637.2
SA38_EXP_4	887	99.63922500610352	406.6760730743408	0.006524486	637.92
SA38_EXP_4	888	97.87757396697998	406.50678634643555	0.00349831	638.64
SA38_EXP_4	889	100.45654773712158	405.3208065032959	0.0044976883	639.36
SA38_EXP_4	890	101.16324424743652	405.0328731536865	0.0007544147	640.08
SA38_EXP_4	891	102.29814052581787	405.1933479309082	0.00019407396	640.8
SA38_EXP_4	892	99.49163794517517	405.2952575683594	0.002179909	641.52
SA38_EXP_4	893	101.0712742805481	406.1403465270996	0.00088865677	642.24
SA38_EXP_4	894	101.77630186080933	406.02038383483887	0.00048534363	642.96
SA38_EXP_4	895	102.24618911743164	404.61536407470703	0.0014772227	643.68
SA38_EXP_4	896	100.19577741622925	409.1428756713867	0.00034869797	644.4
SA38_EXP_4	897	100.7246732711792	410.6586456298828	0.00022245178	645.12
SA38_EXP_4	898	97.22709655761719	408.131103515625	0.00017066598	645.84
SA38_EXP_4	899	95.85849046707153	408.8243579864502	8.0837184e-05	646.56
SA38_EXP_4	900	101.33283138275146	409.8838806152344	3.4158275e-05	647.28
SA38_EXP_4	901	100.10802745819092	410.89101791381836	0.000119031974	648.0
SA38_EXP_4	902	103.07343006134033	404.972505569458	6.1265375e-05	648.72
SA38_EXP_4	903	99.10274744033813	407.0778465270996	0.0007983453	649.44
SA38_EXP_4	904	100.94285011291504	409.9096870422363	0.0019472806	650.16
SA38_EXP_4	905	98.66406321525574	406.7545509338379	0.0051595643	650.88
SA38_EXP_4	906	98.9178478717804	406.3315773010254	0.0021808562	651.6
SA38_EXP_4	907	99.81478452682495	406.472110748291	0.009259925	652.32
SA38_EXP_4	908	98.49941730499268	405.70807456970215	0.0017431729	653.04
SA38_EXP_4	909	97.63106107711792	406.8618392944336	0.00042029406	653.76
SA38_EXP_4	910	97.41427302360535	405.21223068237305	0.013183087	654.48
SA38_EXP_4	911	97.50728607177734	406.3975524902344	0.008393706	655.2
SA38_EXP_4	912	100.11719465255737	405.8870601654053	0.009545747	655.92
SA38_EXP_4	913	98.29779863357544	405.98276138305664	0.00471989	656.64
SA38_EXP_4	914	97.3358154296875	405.81464767456055	0.030086035	657.36
SA38_EXP_4	915	99.28341507911682	406.1476993560791	0.011760538	658.08
SA38_EXP_4	916	98.72908592224121	407.35015869140625	0.018255655	658.8
SA38_EXP_4	917	97.82527685165405	406.48847579956055	0.031805113	659.52
SA38_EXP_4	918	96.79532051086426	405.56161880493164	0.043302365	660.24
SA38_EXP_4	919	97.02874422073364	405.5501174926758	0.027086651	660.96
SA38_EXP_4	920	97.38959074020386	406.1748790740967	0.028514044	661.68
SA38_EXP_4	921	98.73498678207397	406.3052272796631	0.011530133	662.4
SA38_EXP_4	922	100.37858486175537	407.49521255493164	0.0011031148	663.12
SA38_EXP_4	923	99.1525411605835	405.55641174316406	0.00565248	663.84
SA38_EXP_4	924	98.6067533493042	405.3116226196289	0.01308845	664.56
SA38_EXP_4	925	99.93515014648438	404.3623352050781	0.009907886	665.28
SA38_EXP_4	926	97.2078800201416	405.24521827697754	0.043484688	666.0
SA38_EXP_4	927	99.62434768676758	407.8388214111328	0.034279693	666.72
SA38_EXP_4	928	98.65778684616089	407.93163299560547	0.035489343	667.44
SA38_EXP_4	929	99.03973340988159	406.6137886047363	0.34203398	668.16
SA38_EXP_4	930	101.4120101928711	404.6978187561035	0.006005306	668.88
SA38_EXP_4	931	101.80644989013672	405.14448165893555	0.0015886041	669.6
SA38_EXP_4	932	101.77440643310547	404.2115592956543	0.0009865118	670.32
SA38_EXP_4	933	100.84085464477539	406.8552875518799	0.0009710824	671.04
SA38_EXP_4	934	96.63649797439575	408.77105712890625	0.0001366707	671.76
SA38_EXP_4	935	95.06262540817261	409.5424461364746	5.0600982e-05	672.48
SA38_EXP_4	936	99.91059303283691	409.1679382324219	0.00065760163	673.2
SA38_EXP_4	937	100.70048570632935	408.53596687316895	0.0005300748	673.92
SA38_EXP_4	938	495.5624580383301	39.07660245895386	0.00014865494	674.64
SA38_EXP_4	939	674.7459888458252	380.9780502319336	0.0025000065	675.36
SA38_EXP_4	940	100.9833574295044	409.85753059387207	4.9022627e-05	676.08
SA38_EXP_4	941	100.35843849182129	409.53758239746094	0.00019623186	676.8
SA38_EXP_4	942	100.2094030380249	408.37955474853516	0.00021365355	677.52
SA38_EXP_4	943	100.66908597946167	408.94140243530273	8.744393e-05	678.24
SA38_EXP_4	944	102.3342490196228	404.1933059692383	0.0005019526	678.96
SA38_EXP_4	945	97.3800003528595	406.8069648742676	0.0031536613	679.68
SA38_EXP_4	946	99.2278516292572	407.1938896179199	0.002394905	680.4
SA38_EXP_4	947	667.6224708557129	371.7480182647705	4.239302e-05	681.12
SA38_EXP_4	948	464.1085147857666	35.564836263656616	2.1869364e-05	681.84
SA38_EXP_4	949	413.59262466430664	238.07222843170166	1.8205166e-05	682.56
SA38_EXP_4	950	459.6310615539551	34.921839237213135	0.00012451234	683.28
SA38_EXP_4	951	453.32374572753906	35.661131143569946	1.4203346e-05	684.0
SA38_EXP_4	952	460.2358818054199	35.834752321243286	2.5015423e-05	684.72
SA38_EXP_4	953	415.0319576263428	236.8579387664795	1.3918023e-05	685.44
SA38_EXP_4	954	383.3455562591553	423.8635540008545	1.5193389e-05	686.16
SA38_EXP_4	955	667.1976089477539	371.0460662841797	4.5268735e-05	686.88
SA38_EXP_4	956	464.73188400268555	35.82523226737976	0.00014556704	687.6
SA38_EXP_4	957	100.28219223022461	410.28385162353516	0.00011607862	688.32
SA38_EXP_4	958	101.3513445854187	410.4460144042969	2.4414478e-05	689.04
SA38_EXP_4	959	383.4994077682495	423.7495708465576	1.5707004e-05	689.76
SA38_EXP_4	960	377.7372121810913	247.43634223937988	1.2655419e-05	690.48
SA38_EXP_4	961	96.14615440368652	410.03116607666016	2.3725934e-05	691.2
SA38_EXP_4	962	97.2440242767334	410.6765842437744	5.8321126e-05	691.92
SA38_EXP_4	963	100.00228881835938	410.2492904663086	0.00011542685	692.64
SA38_EXP_4	964	97.53412008285522	409.3279266357422	0.00020429469	693.36
SA38_EXP_4	965	99.7761607170105	409.3780517578125	0.00075695134	694.08
SA38_EXP_4	966	98.71722459793091	407.8697204589844	0.0019139434	694.8
SA38_EXP_4	967	97.99506664276123	406.21376037597656	0.00092172605	695.52
SA38_EXP_4	968	99.22405481338501	405.5589294433594	0.11622634	696.24
SA38_EXP_4	969	99.38821792602539	407.0079803466797	0.012369166	696.96
SA38_EXP_4	970	101.89119577407837	407.50508308410645	0.0006885349	697.68
SA38_EXP_4	971	99.14039373397827	405.70947647094727	0.00076182367	698.4
SA38_EXP_4	972	99.69152212142944	406.2209415435791	0.00070366584	699.12
SA38_EXP_4	973	99.94685053825378	406.9900703430176	0.019007605	699.84
SA38_EXP_4	974	99.88939166069031	406.9654655456543	0.089022174	700.56
SA38_EXP_4	975	101.92136764526367	405.9879970550537	0.00042864587	701.28
SA38_EXP_4	976	101.53746604919434	404.49445724487305	0.0023112416	702.0
SA38_EXP_4	977	101.14240646362305	403.7999153137207	0.00399493	702.72
SA38_EXP_4	978	102.23674774169922	404.74239349365234	0.00081433053	703.44
SA38_EXP_4	979	100.22008419036865	404.7422790527344	0.006972413	704.16
SA38_EXP_4	980	101.85415744781494	404.0841293334961	0.0010240356	704.88
SA38_EXP_4	981	101.31711959838867	406.8672180175781	0.0006627264	705.6
SA38_EXP_4	982	100.98177194595337	406.2298393249512	0.00033757882	706.32
SA38_EXP_4	983	100.36342144012451	405.74615478515625	0.00078640075	707.04
SA38_EXP_4	984	101.94190740585327	406.46467208862305	8.2311155e-05	707.76
SA38_EXP_4	985	103.0085563659668	404.06078338623047	0.000108352586	708.48
SA38_EXP_4	986	102.13062763214111	405.7715606689453	0.0004987374	709.2
SA38_EXP_4	987	98.85037541389465	402.5677299499512	0.0012662574	709.92
SA38_EXP_4	988	98.27982187271118	405.34841537475586	0.00057406956	710.64
SA38_EXP_4	989	101.06189250946045	405.1819038391113	0.0013265989	711.36
SA38_EXP_4	990	101.80106163024902	404.12824630737305	0.00021472448	712.08
SA38_EXP_4	991	101.94997787475586	404.0409278869629	0.0035424647	712.8
SA38_EXP_4	992	96.20473384857178	409.14782524108887	5.185372e-05	713.52
SA38_EXP_4	993	96.18390202522278	408.5441207885742	1.5770693e-05	714.24
SA38_EXP_4	994	416.14723205566406	236.13006591796875	1.2992548e-05	714.96
SA38_EXP_4	995	8.797480911016464	31.2228262424469	9.7451075e-06	715.68
SA38_EXP_4	996	441.8283462524414	225.87075233459473	1.0747092e-05	716.4
SA38_EXP_4	997	8.854709565639496	31.146808862686157	1.1411336e-05	717.12
SA38_EXP_4	998	498.78530502319336	37.207263708114624	0.00019499862	717.84
SA38_EXP_4	999	667.9071426391602	370.5850410461426	2.903403e-05	718.56
SA38_EXP_4	1000	401.7868995666504	399.982852935791	1.4127573e-05	719.28
SA38_EXP_4	1001	100.27902126312256	410.7855033874512	0.00011012064	720.0
SA38_EXP_4	1002	95.18680572509766	409.37865257263184	0.00012307892	720.72
SA38_EXP_4	1003	96.79445028305054	406.1521911621094	0.00042835498	721.44
SA38_EXP_4	1004	97.44098782539368	406.1602592468262	0.0005640206	722.16
SA38_EXP_4	1005	97.12034463882446	408.0392074584961	0.0030445475	722.88
SA38_EXP_4	1006	101.37655735015869	409.6634101867676	0.0025912651	723.6
SA38_EXP_4	1007	99.8517632484436	408.2802200317383	0.0021681222	724.32
SA38_EXP_4	1008	97.90682792663574	406.3043403625488	0.00061601587	725.04
SA38_EXP_4	1009	98.66693019866943	405.4294967651367	0.00477831	725.76
SA38_EXP_4	1010	100.1044750213623	406.41340255737305	0.0004165084	726.48
SA38_EXP_4	1011	102.04083919525146	404.3949508666992	0.0013500699	727.2
SA38_EXP_4	1012	100.40981769561768	404.9806022644043	0.005815795	727.92
SA38_EXP_4	1013	99.78960752487183	404.38676834106445	0.012920199	728.64
SA38_EXP_4	1014	101.47184133529663	404.11900520324707	0.002592325	729.36
SA38_EXP_4	1015	99.41993951797485	403.6329460144043	0.0037581495	730.08
SA38_EXP_4	1016	99.71587657928467	404.69043731689453	0.023520451	730.8
SA38_EXP_4	1017	101.26281976699829	406.0400390625	0.00087270886	731.52
SA38_EXP_4	1018	103.12645435333252	403.85250091552734	0.00013119057	732.24
SA38_EXP_4	1019	102.68205404281616	402.6672649383545	0.0005728283	732.96
SA38_EXP_4	1020	102.32844352722168	402.2435188293457	0.0001093188	733.68
SA38_EXP_4	1021	102.9430627822876	402.2875785827637	0.0027569733	734.4
SA38_EXP_4	1022	102.05020904541016	400.9259605407715	8.924264e-05	735.12
SA38_EXP_4	1023	102.31332778930664	402.63221740722656	0.00021951697	735.84
SA38_EXP_4	1024	101.41894817352295	401.92800521850586	0.001503079	736.56
SA38_EXP_4	1025	102.76752710342407	401.01685523986816	7.0588765e-05	737.28
SA38_EXP_4	1026	103.27533483505249	401.7448425292969	0.00017111881	738.0
SA38_EXP_4	1027	103.26354503631592	401.6208744049072	0.00024738398	738.72
SA38_EXP_4	1028	101.78930759429932	400.7308101654053	0.00034983974	739.44
SA38_EXP_4	1029	102.33122110366821	399.83402252197266	0.00020896018	740.16
SA38_EXP_4	1030	98.4691858291626	404.25018310546875	0.0033818348	740.88
SA38_EXP_4	1031	96.3577389717102	404.33664321899414	9.678683e-05	741.6
SA38_EXP_4	1032	95.71094512939453	408.04269790649414	4.2512776e-05	742.32
SA38_EXP_4	1033	99.38522577285767	408.5394287109375	7.583169e-05	743.04
SA38_EXP_4	1034	98.65814447402954	402.91316986083984	0.00021916289	743.76
SA38_EXP_4	1035	99.76075887680054	408.0087661743164	4.01879e-05	744.48
SA38_EXP_4	1036	97.63942956924438	408.29166412353516	8.311822e-05	745.2
SA38_EXP_4	1037	97.33827710151672	408.6977291107178	3.9749768e-05	745.92
SA38_EXP_4	1038	99.45330619812012	409.11458015441895	2.8780221e-05	746.64
SA38_EXP_4	1039	100.94058513641357	409.3583679199219	8.439531e-05	747.36
SA38_EXP_4	1040	99.53944683074951	404.56249237060547	0.0002413941	748.08
SA38_EXP_4	1041	100.82679986953735	406.7263412475586	0.0017679157	748.8
SA38_EXP_4	1042	101.7437219619751	406.84438705444336	0.00024358259	749.52
SA38_EXP_4	1043	98.90478849411011	405.31362533569336	0.0036297904	750.24
SA38_EXP_4	1044	100.9044885635376	405.1251411437988	0.002843599	750.96
SA38_EXP_4	1045	102.51855850219727	405.9011650085449	0.00028773607	751.68
SA38_EXP_4	1046	95.58833837509155	410.06235122680664	0.0001455683	752.4
SA38_EXP_4	1047	410.0163459777832	397.56969451904297	1.3482087e-05	753.12
SA38_EXP_4	1048	434.8793029785156	236.5297794342041	1.7453473e-05	753.84
SA38_EXP_4	1049	461.8954658508301	33.770434856414795	2.0977954e-05	754.56
SA38_EXP_4	1050	667.9089546203613	371.8886375427246	1.713064e-05	755.28
SA38_EXP_4	1051	667.6388740539551	373.19292068481445	2.9795468e-05	756.0
SA38_EXP_4	1052	407.6590061187744	224.11565780639648	9.970887e-06	756.72
SA38_EXP_4	1053	98.06352853775024	409.4219970703125	0.000289549	757.44
SA38_EXP_4	1054	98.06792736053467	408.6753273010254	0.000759634	758.16
SA38_EXP_4	1055	97.71146178245544	408.71904373168945	0.0006240193	758.88
SA38_EXP_4	1056	96.92572355270386	405.54948806762695	0.0009464442	759.6
SA38_EXP_4	1057	98.4107494354248	407.3680114746094	0.023698801	760.32
SA38_EXP_4	1058	98.62334132194519	407.2035026550293	0.0043647108	761.04
SA38_EXP_4	1059	98.57122898101807	406.1249542236328	0.033009153	761.76
SA38_EXP_4	1060	99.35296773910522	406.67896270751953	0.0012548873	762.48
SA38_EXP_4	1061	96.30752801895142	409.0341854095459	2.3863491e-05	763.2
SA38_EXP_4	1062	460.74390411376953	33.90727400779724	1.1313144e-05	763.92
SA38_EXP_4	1063	412.8901958465576	237.52691745758057	1.1464601e-05	764.64
SA38_EXP_4	1064	435.25004386901855	239.3756103515625	1.04481e-05	765.36
SA38_EXP_4	1065	404.3550491333008	227.96446323394775	1.207807e-05	766.08
SA38_EXP_4	1066	383.3946466445923	424.0359306335449	1.8555746e-05	766.8
SA38_EXP_4	1067	401.340913772583	398.4349250793457	1.3281997e-05	767.52
SA38_EXP_4	1068	407.0821762084961	221.8928575515747	1.4996275e-05	768.24
SA38_EXP_4	1069	415.6089782714844	224.5350694656372	1.1668184e-05	768.96
SA38_EXP_4	1070	95.52865624427795	411.2230110168457	1.9787176e-05	769.68
SA38_EXP_4	1071	100.29388666152954	409.3457221984863	0.00045551406	770.4
SA38_EXP_4	1072	97.90883660316467	410.1104736328125	0.0016547319	771.12
SA38_EXP_4	1073	101.09446048736572	408.6731815338135	0.001984774	771.84
SA38_EXP_4	1074	102.05295085906982	407.31204986572266	0.00092383433	772.56
SA38_EXP_4	1075	103.88199090957642	405.7674980163574	0.0030267297	773.28
SA38_EXP_4	1076	100.73926448822021	409.32884216308594	0.0008846093	774.0
SA38_EXP_4	1077	100.88362693786621	409.7163963317871	0.000103791244	774.72
SA38_EXP_4	1078	99.41522479057312	409.3263816833496	0.0005064175	775.44
SA38_EXP_4	1079	100.53032636642456	405.8811950683594	0.0035423315	776.16
SA38_EXP_4	1080	100.52130222320557	405.16210556030273	0.004814166	776.88
SA38_EXP_4	1081	667.1404838562012	370.8518600463867	9.2329865e-05	777.6
SA38_EXP_4	1082	402.0322322845459	399.05908584594727	1.1323874e-05	778.32
SA38_EXP_4	1083	484.2010974884033	40.11620879173279	5.818835e-05	779.04
SA38_EXP_4	1084	401.90625190734863	399.0121650695801	1.4246063e-05	779.76
SA38_EXP_4	1085	415.9474849700928	224.56047534942627	1.4026031e-05	780.48
SA38_EXP_4	1086	440.7618522644043	230.51888465881348	1.16127685e-05	781.2
SA38_EXP_4	1087	667.5970554351807	370.2608585357666	3.8892857e-05	781.92
SA38_EXP_4	1088	100.49867630004883	408.38573455810547	0.00028453366	782.64
SA38_EXP_4	1089	100.49400329589844	410.43073654174805	0.00028998413	783.36
SA38_EXP_4	1090	99.02626276016235	409.88107681274414	0.00015741374	784.08
SA38_EXP_4	1091	97.57681488990784	409.38669204711914	3.751769e-05	784.8
SA38_EXP_4	1092	99.5943009853363	405.7258415222168	0.0031711194	785.52
SA38_EXP_4	1093	98.19036722183228	408.4941101074219	0.00013575151	786.24
SA38_EXP_4	1094	99.46829080581665	409.76348876953125	0.00089243485	786.96
SA38_EXP_4	1095	100.9634017944336	409.3809986114502	0.00017135049	787.68
SA38_EXP_4	1096	498.9570140838623	35.9256112575531	0.00012844849	788.4
SA38_EXP_4	1097	100.7819652557373	409.6498489379883	3.934589e-05	789.12
SA38_EXP_4	1098	667.645788192749	370.91440200805664	7.4103795e-05	789.84
SA38_EXP_4	1099	101.10554695129395	410.92288970947266	9.636671e-05	790.56
SA38_EXP_4	1100	101.84515714645386	408.40999603271484	0.0024496245	791.28
SA38_EXP_4	1101	98.02044034004211	405.57549476623535	0.005500795	792.0
SA38_EXP_4	1102	102.04956531524658	404.59888458251953	0.0009885847	792.72
SA38_EXP_4	1103	102.09683179855347	403.687162399292	0.0009909713	793.44
SA38_EXP_4	1104	102.3284912109375	403.62765312194824	0.00065094	794.16
SA38_EXP_4	1105	101.81858539581299	404.53064918518066	0.001717002	794.88
SA38_EXP_4	1106	100.34947395324707	404.7238826751709	0.0056032445	795.6
SA38_EXP_4	1107	99.91703033447266	404.95911598205566	0.0019132659	796.32
SA38_EXP_4	1108	101.08357667922974	402.9890441894531	0.0015496815	797.04
SA38_EXP_4	1109	96.90622091293335	408.8568305969238	4.8636182e-05	797.76
SA38_EXP_4	1110	100.22234916687012	409.2212677001953	0.0006312708	798.48
SA38_EXP_4	1111	98.00646305084229	409.03329849243164	0.00013190456	799.2
SA38_EXP_4	1112	101.61960124969482	410.6206798553467	5.00237e-05	799.92
SA38_EXP_4	1113	96.29921317100525	409.3084716796875	2.9028797e-05	800.64
SA38_EXP_4	1114	450.61750411987305	254.08032417297363	1.2704053e-05	801.36
SA38_EXP_4	1115	393.3497905731201	236.91701889038086	1.4780858e-05	802.08
SA38_EXP_4	1116	383.68141651153564	424.19102668762207	1.1745306e-05	802.8
SA38_EXP_4	1117	414.8755073547363	234.53099727630615	1.8062272e-05	803.52
SA38_EXP_4	1118	100.43718814849854	410.9113883972168	4.859246e-05	804.24
SA38_EXP_4	1119	491.2015438079834	36.305294036865234	0.0011176143	804.96
SA38_EXP_4	1120	100.44641494750977	409.579381942749	0.00028645285	805.68
SA38_EXP_4	1121	95.91408967971802	410.1678657531738	2.9981362e-05	806.4
SA38_EXP_4	1122	100.41171312332153	410.5972480773926	0.00029987557	807.12
SA38_EXP_4	1123	96.8113124370575	406.23393058776855	0.00019653313	807.84
SA38_EXP_4	1124	97.46461510658264	407.2295951843262	0.0014021917	808.56
SA38_EXP_4	1125	99.94410872459412	409.9395561218262	0.00046313505	809.28
SA38_EXP_4	1126	98.33034873008728	408.969669342041	0.00016378547	810.0
SA38_EXP_4	1127	97.97326326370239	409.22887802124023	0.00025912785	810.72
SA38_EXP_4	1128	98.47606420516968	407.73204803466797	0.0010607768	811.44
SA38_EXP_4	1129	97.7501392364502	405.8247756958008	0.008520974	812.16
SA38_EXP_4	1130	98.03304076194763	406.4403533935547	0.018999377	812.88
SA38_EXP_4	1131	98.75875115394592	407.6653289794922	0.040493604	813.6
SA38_EXP_4	1132	98.71010184288025	407.4946403503418	0.2661322	814.32
SA38_EXP_4	1133	98.42145442962646	406.75500869750977	0.038439795	815.04
SA38_EXP_4	1134	98.19332361221313	405.9942626953125	0.08879718	815.76
SA38_EXP_4	1135	98.96738529205322	406.0773468017578	0.01642861	816.48
SA38_EXP_4	1136	98.94067049026489	406.1459541320801	0.024233542	817.2
SA38_EXP_4	1137	99.09955263137817	406.11860275268555	0.020567322	817.92
SA38_EXP_4	1138	101.93755626678467	406.20872497558594	0.00095826946	818.64
SA38_EXP_4	1139	99.96196627616882	406.48693084716797	0.0021002516	819.36
SA38_EXP_4	1140	101.93142890930176	405.45982360839844	0.0011156274	820.08
SA38_EXP_4	1141	101.9052267074585	406.94332122802734	0.0009594209	820.8
SA38_EXP_4	1142	99.05316829681396	406.0089111328125	0.0014972179	821.52
SA38_EXP_4	1143	99.8853087425232	406.83277130126953	0.0035949398	822.24
SA38_EXP_4	1144	101.97091102600098	406.1711597442627	0.0008627747	822.96
SA38_EXP_4	1145	101.99490785598755	406.58586502075195	0.0049617933	823.68
SA38_EXP_4	1146	103.83867025375366	406.21527671813965	0.0009757613	824.4
SA38_EXP_4	1147	101.9834041595459	407.05095291137695	0.0041347453	825.12
SA38_EXP_4	1148	103.29302549362183	406.6403388977051	0.00064801774	825.84
SA38_EXP_4	1149	103.09832096099854	405.2288246154785	0.00083715626	826.56
SA38_EXP_4	1150	103.18388938903809	406.10358238220215	0.0005055394	827.28
SA38_EXP_4	1151	103.5994291305542	405.71571350097656	0.00056651625	828.0
SA38_EXP_4	1152	103.10148000717163	405.5570411682129	0.0011627598	828.72
SA38_EXP_4	1153	106.66669607162476	404.965238571167	0.0010924888	829.44
SA38_EXP_4	1154	103.32263708114624	403.359432220459	0.00040398442	830.16
SA38_EXP_4	1155	102.98197269439697	404.3328666687012	0.0013684285	830.88
SA38_EXP_4	1156	102.74077653884888	404.3528652191162	0.0009912467	831.6
SA38_EXP_4	1157	101.16598606109619	405.77954292297363	0.00054633274	832.32
SA38_EXP_4	1158	102.77420282363892	405.3706169128418	0.00048165204	833.04
SA38_EXP_4	1159	103.37812900543213	406.07934951782227	0.0006104227	833.76
SA38_EXP_4	1160	102.18113660812378	406.25993728637695	0.00061009754	834.48
SA38_EXP_4	1161	103.10001373291016	406.01963996887207	0.00093501917	835.2
SA38_EXP_4	1162	103.39014530181885	405.0685501098633	0.00026522097	835.92
SA38_EXP_4	1163	102.9961109161377	406.2718963623047	0.00043463378	836.64
SA38_EXP_4	1164	103.43034267425537	404.9564552307129	0.0004998925	837.36
SA38_EXP_4	1165	103.87845039367676	404.3932914733887	0.00028808744	838.08
SA38_EXP_4	1166	101.35724544525146	400.48956871032715	0.00051076175	838.8
SA38_EXP_4	1167	99.95113611221313	400.2128791809082	0.00075195415	839.52
SA38_EXP_4	1168	98.67156744003296	404.2595386505127	0.0074378396	840.24
SA38_EXP_4	1169	105.52139282226562	403.69168281555176	0.0010519369	840.96
SA38_EXP_4	1170	100.9330153465271	399.402551651001	0.0013795824	841.68
SA38_EXP_4	1171	99.0419864654541	405.3392028808594	0.00030082336	842.4
SA38_EXP_4	1172	97.53592014312744	407.5161552429199	8.9497196e-05	843.12
SA38_EXP_4	1173	98.65469336509705	406.7848777770996	0.00023848099	843.84
SA38_EXP_4	1174	101.49738788604736	406.84006690979004	0.0005461187	844.56
SA38_EXP_4	1175	99.67987537384033	405.72864532470703	0.0006197134	845.28
SA38_EXP_4	1176	100.48372745513916	404.7831344604492	0.00016316617	846.0
SA38_EXP_4	1177	98.773854970932	404.7789001464844	0.0019332744	846.72
SA38_EXP_4	1178	95.6609845161438	410.60863494873047	2.8644738e-05	847.44
SA38_EXP_4	1179	100.60925483703613	409.60201263427734	4.248206e-05	848.16
SA38_EXP_4	1180	469.8666572570801	35.54689407348633	1.8503459e-05	848.88
SA38_EXP_4	1181	100.6223201751709	411.87618255615234	7.0266804e-05	849.6
SA38_EXP_4	1182	489.4369125366211	37.644338607788086	3.3662476e-05	850.32
SA38_EXP_4	1183	100.62905550003052	410.3452491760254	0.0003412885	851.04
SA38_EXP_4	1184	96.66516184806824	405.41625022888184	0.0003111867	851.76
SA38_EXP_4	1185	97.8784441947937	406.9009208679199	0.0003123033	852.48
SA38_EXP_4	1186	99.37411546707153	406.8479347229004	0.01008078	853.2
SA38_EXP_4	1187	101.47407054901123	407.2586917877197	0.0022913588	853.92
SA38_EXP_4	1188	98.36329221725464	405.7149124145508	0.002095455	854.64
SA38_EXP_4	1189	98.30044507980347	405.3639793395996	0.0003813864	855.36
SA38_EXP_4	1190	98.03261756896973	405.4892921447754	0.0010407729	856.08
SA38_EXP_4	1191	98.46134185791016	405.75273513793945	0.0008743852	856.8
SA38_EXP_4	1192	100.51442384719849	408.4812355041504	0.001310111	857.52
SA38_EXP_4	1193	100.04569292068481	407.3194885253906	0.0011906282	858.24
SA38_EXP_4	1194	100.12235641479492	408.77546310424805	0.0017388451	858.96
SA38_EXP_4	1195	99.24649000167847	403.61371994018555	0.015494807	859.68
SA38_EXP_4	1196	100.33671855926514	403.87561798095703	0.010260784	860.4
SA38_EXP_4	1197	100.29009580612183	405.4299545288086	0.0014488396	861.12
SA38_EXP_4	1198	101.06689929962158	405.44177055358887	0.0021002677	861.84
SA38_EXP_4	1199	99.37325716018677	406.5828323364258	0.0017635906	862.56
SA38_EXP_4	1200	101.35219097137451	406.0477638244629	0.0030246554	863.28
SA38_EXP_4	1201	99.8945951461792	406.6065788269043	0.015466755	864.0
SA38_EXP_4	1202	102.83691883087158	405.65500259399414	0.0015264315	864.72
SA38_EXP_4	1203	100.20287036895752	406.41995429992676	0.0034106856	865.44
SA38_EXP_4	1204	101.3209581375122	406.22119903564453	0.0010104958	866.16
SA38_EXP_4	1205	102.02871561050415	406.80084228515625	0.000104920786	866.88
SA38_EXP_4	1206	101.58305168151855	406.8105125427246	0.00029349985	867.6
SA38_EXP_4	1207	103.95817756652832	405.77685356140137	0.000573263	868.32
SA38_EXP_4	1208	103.07556390762329	405.0245761871338	0.00019757629	869.04
SA38_EXP_4	1209	101.04489326477051	406.6143035888672	0.00049738056	869.76
SA38_EXP_4	1210	103.65331172943115	405.41138648986816	0.00041660134	870.48
SA38_EXP_4	1211	104.42750453948975	405.406436920166	0.00027345846	871.2
SA38_EXP_4	1212	104.06875610351562	406.67201042175293	0.00089900906	871.92
SA38_EXP_4	1213	103.99061441421509	406.3710594177246	0.0007743905	872.64
SA38_EXP_4	1214	103.86614799499512	406.6289520263672	0.0017746456	873.36
SA38_EXP_4	1215	103.61328125	406.2919235229492	0.0008748198	874.08
SA38_EXP_4	1216	103.49979400634766	406.2161064147949	0.0006576182	874.8
SA38_EXP_4	1217	103.2923936843872	406.5414333343506	0.001531439	875.52
SA38_EXP_4	1218	102.00178623199463	406.78510665893555	5.4827593e-05	876.24
SA38_EXP_4	1219	101.95269584655762	404.95445251464844	0.00012880785	876.96
SA38_EXP_4	1220	102.0782470703125	402.7770709991455	0.00017732261	877.68
SA38_EXP_4	1221	100.80984830856323	402.8397560119629	0.00582212	878.4
SA38_EXP_4	1222	100.21700859069824	403.0306148529053	0.008202293	879.12
SA38_EXP_4	1223	102.33898162841797	401.2869644165039	0.00063065777	879.84
SA38_EXP_4	1224	101.75137519836426	401.23217582702637	0.00023030945	880.56
SA38_EXP_4	1225	99.69366788864136	404.5965099334717	0.0009224904	881.28
SA38_EXP_4	1226	102.24363803863525	409.7706985473633	2.0870859e-05	882.0
SA38_EXP_4	1227	103.11391353607178	406.9137954711914	0.00015074381	882.72
SA38_EXP_4	1228	97.39178419113159	409.61339950561523	2.956414e-05	883.44
SA38_EXP_4	1229	101.49493217468262	409.43212509155273	1.7406745e-05	884.16
SA38_EXP_4	1230	101.7173171043396	409.1876792907715	4.4544802e-05	884.88
SA38_EXP_4	1231	98.68229627609253	406.8980026245117	0.0010179853	885.6
SA38_EXP_4	1232	100.7533311843872	406.83460235595703	0.00050719205	886.32
SA38_EXP_4	1233	100.02386569976807	406.0972595214844	0.010243728	887.04
SA38_EXP_4	1234	100.05850791931152	406.0214424133301	0.006327447	887.76
SA38_EXP_4	1235	100.14760494232178	405.0699234008789	0.0007126294	888.48
SA38_EXP_4	1236	99.8735249042511	405.408239364624	0.00033848925	889.2
SA38_EXP_4	1237	96.66146039962769	408.995418548584	0.00027037368	889.92
SA38_EXP_4	1238	488.58232498168945	36.41476392745972	6.0935534e-05	890.64
SA38_EXP_4	1239	489.7322654724121	35.45516610145569	9.14339e-05	891.36
SA38_EXP_4	1240	383.82697105407715	423.93808364868164	1.3468054e-05	892.08
SA38_EXP_4	1241	461.7011547088623	34.46134328842163	1.35890705e-05	892.8
SA38_EXP_4	1242	491.51411056518555	37.72481918334961	3.5694797e-05	893.52
SA38_EXP_4	1243	101.29382610321045	410.74602127075195	1.982081e-05	894.24
SA38_EXP_4	1244	97.49179482460022	410.07442474365234	0.00016309012	894.96
SA38_EXP_4	1245	101.52010917663574	410.297327041626	0.0005737741	895.68
SA38_EXP_4	1246	100.56285858154297	409.4340133666992	0.001286504	896.4
SA38_EXP_4	1247	498.1196403503418	37.51924753189087	0.0003570356	897.12
SA38_EXP_4	1248	100.91413259506226	405.9795570373535	0.005480018	897.84
SA38_EXP_4	1249	99.12711381912231	404.31615829467773	0.00055217324	898.56
SA38_EXP_4	1250	98.90183210372925	406.61370277404785	0.007707636	899.28
SA38_EXP_4	1251	102.16937065124512	406.6271495819092	0.00024322473	900.0
SA38_EXP_4	1252	101.54123306274414	405.1471138000488	0.0012659101	900.72
SA38_EXP_4	1253	101.28532648086548	405.2282524108887	0.00060982286	901.44
SA38_EXP_4	1254	98.84645342826843	406.0100555419922	0.005768932	902.16
SA38_EXP_4	1255	101.58770084381104	404.901065826416	0.0013958605	902.88
SA38_EXP_4	1256	101.8943190574646	403.5399913787842	0.00306381	903.6
SA38_EXP_4	1257	101.39566659927368	405.2168655395508	0.0029000856	904.32
SA38_EXP_4	1258	101.86398029327393	406.35120391845703	0.0002896534	905.04
SA38_EXP_4	1259	100.86091756820679	409.2331123352051	0.00025050467	905.76
SA38_EXP_4	1260	101.42985582351685	411.4373302459717	8.260304e-05	906.48
SA38_EXP_4	1261	427.6519775390625	226.51074886322021	1.2603316e-05	907.2
SA38_EXP_4	1262	383.81919860839844	423.60734939575195	1.661516e-05	907.92
SA38_EXP_4	1263	488.4059429168701	36.89674615859985	9.6968455e-05	908.64
SA38_EXP_4	1264	666.9056415557861	369.9374771118164	4.178212e-05	909.36
SA38_EXP_4	1265	435.9259605407715	235.50338745117188	1.6428528e-05	910.08
SA38_EXP_4	1266	412.2060775756836	238.30759048461914	1.1465541e-05	910.8
SA38_EXP_4	1267	98.60580563545227	409.8703193664551	0.00018006456	911.52
SA38_EXP_4	1268	100.7944107055664	409.88800048828125	9.3641895e-05	912.24
SA38_EXP_4	1269	97.26903438568115	410.19418716430664	7.5446726e-05	912.96
SA38_EXP_4	1270	97.77929186820984	408.73701095581055	0.00023461583	913.68
SA38_EXP_4	1271	99.13879632949829	409.7906970977783	0.0003028172	914.4
SA38_EXP_4	1272	98.68838787078857	406.9489860534668	0.001025568	915.12
SA38_EXP_4	1273	99.40557479858398	407.3832607269287	0.015849644	915.84
SA38_EXP_4	1274	98.85072708129883	405.9500312805176	0.026462523	916.56
SA38_EXP_4	1275	100.07634162902832	406.25003814697266	0.0008547678	917.28
SA38_EXP_4	1276	99.50287938117981	406.1915588378906	0.0050820787	918.0
SA38_EXP_4	1277	98.22981357574463	404.98117446899414	0.0023723838	918.72
SA38_EXP_4	1278	100.65021514892578	405.4203414916992	0.00086415367	919.44
SA38_EXP_4	1279	99.41909909248352	404.6363925933838	0.0025236488	920.16
SA38_EXP_4	1280	100.7849931716919	404.77758407592773	0.0010958846	920.88
SA38_EXP_4	1281	99.06041622161865	406.36539459228516	0.0023631903	921.6
SA38_EXP_4	1282	100.6146788597107	409.27894592285156	0.0008012033	922.32
SA38_EXP_4	1283	429.5579433441162	241.94812774658203	1.1946365e-05	923.04
SA38_EXP_4	1284	433.37488174438477	222.6771640777588	1.0572125e-05	923.76
SA38_EXP_4	1285	412.77451515197754	236.21392250061035	1.1900903e-05	924.48
SA38_EXP_4	1286	670.0154304504395	374.31055068969727	0.00010515727	925.2
SA38_EXP_4	1287	492.17615127563477	36.620646715164185	9.6742355e-05	925.92
SA38_EXP_4	1288	432.1213722229004	223.1725788116455	1.0617632e-05	926.64
SA38_EXP_4	1289	410.9528064727783	237.6573085784912	1.4727432e-05	927.36
SA38_EXP_4	1290	447.08709716796875	36.360483169555664	1.5289655e-05	928.08
SA38_EXP_4	1291	435.9877109527588	47.41661310195923	2.7095053e-05	928.8
SA38_EXP_4	1292	412.90369033813477	237.24328994750977	1.7247256e-05	929.52
SA38_EXP_4	1293	97.88428544998169	410.05462646484375	7.252543e-05	930.24
SA38_EXP_4	1294	100.71138143539429	409.88616943359375	4.8044836e-05	930.96
SA38_EXP_4	1295	99.88592863082886	410.36951065063477	0.00069994055	931.68
SA38_EXP_4	1296	97.8264570236206	407.28572845458984	0.0012300889	932.4
SA38_EXP_4	1297	100.10842084884644	409.62392807006836	0.00028167476	933.12
SA38_EXP_4	1298	98.76855611801147	406.15267753601074	0.0026894265	933.84
SA38_EXP_4	1299	99.13550615310669	405.9755516052246	0.037304625	934.56
SA38_EXP_4	1300	98.34418296813965	406.93739891052246	0.0035891184	935.28
SA38_EXP_4	1301	100.1659631729126	405.274600982666	0.009359333	936.0
SA38_EXP_4	1302	100.44300556182861	404.7187614440918	0.017215772	936.72
SA38_EXP_4	1303	97.83035516738892	405.8478355407715	0.034834284	937.44
SA38_EXP_4	1304	100.07671117782593	407.03149795532227	0.0066310884	938.16
SA38_EXP_4	1305	100.1046895980835	407.86766052246094	0.020451786	938.88
SA38_EXP_4	1306	98.69694709777832	405.6053352355957	0.0032704992	939.6
SA38_EXP_4	1307	97.2000777721405	405.1919460296631	0.018253257	940.32
SA38_EXP_4	1308	100.06296634674072	406.4398384094238	0.0336335	941.04
SA38_EXP_4	1309	99.4204044342041	406.7207336425781	0.21745507	941.76
SA38_EXP_4	1310	100.23736953735352	406.4945983886719	0.014245998	942.48
SA38_EXP_4	1311	98.90062808990479	406.99459075927734	0.009800757	943.2
SA38_EXP_4	1312	101.29653215408325	406.7105484008789	0.0022122376	943.92
SA38_EXP_4	1313	99.81181621551514	406.62288665771484	0.027740614	944.64
SA38_EXP_4	1314	99.77153539657593	406.3527488708496	0.024537968	945.36
SA38_EXP_4	1315	101.01708173751831	406.5662956237793	0.0016584005	946.08
SA38_EXP_4	1316	100.48737525939941	406.43388748168945	0.0005374567	946.8
SA38_EXP_4	1317	100.06040334701538	405.12980461120605	0.0023605612	947.52
SA38_EXP_4	1318	100.48704147338867	404.39226150512695	0.029381987	948.24
SA38_EXP_4	1319	100.76965093612671	405.1215076446533	0.0008508769	948.96
SA38_EXP_4	1320	101.08996629714966	402.0216751098633	0.0012933083	949.68
SA38_EXP_4	1321	101.53183937072754	402.4389839172363	0.00055913266	950.4
SA38_EXP_4	1322	98.24867248535156	404.79257583618164	0.0010285773	951.12
SA38_EXP_4	1323	97.4280595779419	409.0740394592285	4.40071e-05	951.84
SA38_EXP_4	1324	102.08350419998169	408.9810276031494	4.4977074e-05	952.56
SA38_EXP_4	1325	96.62413597106934	408.478946685791	3.0958956e-05	953.28
SA38_EXP_4	1326	100.94881057739258	408.2926082611084	0.00014747928	954.0
SA38_EXP_4	1327	425.0905990600586	237.67085552215576	1.4700071e-05	954.72
SA38_EXP_4	1328	101.5120267868042	410.31020164489746	5.335469e-05	955.44
SA38_EXP_4	1329	101.0980486869812	409.0608787536621	6.646112e-05	956.16
SA38_EXP_4	1330	98.34526777267456	408.6861991882324	3.989681e-05	956.88
SA38_EXP_4	1331	99.2998480796814	408.5204887390137	0.00017449359	957.6
SA38_EXP_4	1332	97.05009460449219	408.3097457885742	0.0001316166	958.32
SA38_EXP_4	1333	101.48693323135376	410.0335121154785	6.633968e-05	959.04
SA38_EXP_4	1334	100.95038414001465	409.27760124206543	0.00018374425	959.76
SA38_EXP_4	1335	99.93406534194946	408.576078414917	0.00036452885	960.48
SA38_EXP_4	1336	100.5605697631836	409.05338287353516	0.00019066458	961.2
SA38_EXP_4	1337	96.95598483085632	405.41324615478516	0.0003525147	961.92
SA38_EXP_4	1338	100.52810907363892	409.8855972290039	0.00014441056	962.64
SA38_EXP_4	1339	100.49659013748169	408.79491806030273	0.00048119537	963.36
SA38_EXP_4	1340	97.84464836120605	407.5031089782715	0.00048361876	964.08
SA38_EXP_4	1341	100.02132654190063	408.35826873779297	0.00032664623	964.8
SA38_EXP_4	1342	100.95221996307373	406.81217193603516	0.0017561034	965.52
SA38_EXP_4	1343	99.63821172714233	405.6876468658447	0.00022284768	966.24
SA38_EXP_4	1344	100.73225498199463	403.97815704345703	0.011104233	966.96
SA38_EXP_4	1345	102.01609134674072	405.0897216796875	0.000311198	967.68
SA38_EXP_4	1346	101.9119143486023	404.5107078552246	0.000971609	968.4
SA38_EXP_4	1347	102.87903547286987	405.21297454833984	0.00047902094	969.12
SA38_EXP_4	1348	101.15698575973511	404.1140556335449	0.0028285687	969.84
SA38_EXP_4	1349	100.91383457183838	402.8671646118164	0.04545569	970.56
SA38_EXP_4	1350	100.52816867828369	403.52148056030273	0.0074117826	971.28
SA38_EXP_4	1351	101.1161208152771	403.0755615234375	0.007900087	972.0
SA38_EXP_4	1352	101.67362689971924	403.654260635376	0.00048250493	972.72
SA38_EXP_4	1353	101.62820816040039	402.672758102417	0.0032426189	973.44
SA38_EXP_4	1354	101.47937536239624	403.4468650817871	0.005217304	974.16
SA38_EXP_4	1355	100.74927806854248	404.23553466796875	0.0010311232	974.88
SA38_EXP_4	1356	100.5423903465271	402.9408073425293	0.0049577807	975.6
SA38_EXP_4	1357	100.3864049911499	403.6152648925781	0.021657912	976.32
SA38_EXP_4	1358	101.44612789154053	403.43825340270996	0.005451076	977.04
SA38_EXP_4	1359	101.26506090164185	404.2614555358887	0.001262897	977.76
SA38_EXP_4	1360	100.18608570098877	404.1797161102295	0.0073691662	978.48
SA38_EXP_4	1361	102.02696323394775	402.9524803161621	0.000983595	979.2
SA38_EXP_4	1362	101.71725749969482	404.4144058227539	0.00088198803	979.92
SA38_EXP_4	1363	99.43398833274841	403.76672744750977	0.015257589	980.64
SA38_EXP_4	1364	100.30621290206909	403.5073471069336	0.08583458	981.36
SA38_EXP_4	1365	98.7195611000061	402.3763847351074	0.0075104753	982.08
SA38_EXP_4	1366	101.66188478469849	403.4834861755371	0.0034479646	982.8
SA38_EXP_4	1367	100.6359338760376	404.9519634246826	0.0043548355	983.52
SA38_EXP_4	1368	101.59611701965332	404.13597106933594	0.0024287342	984.24
SA38_EXP_4	1369	102.2404670715332	403.30060958862305	0.00071599055	984.96
SA38_EXP_4	1370	102.01706886291504	402.4084281921387	0.00037082113	985.68
SA38_EXP_4	1371	102.59261131286621	404.7466850280762	0.00024363068	986.4
SA38_EXP_4	1372	102.76265144348145	401.99649810791016	0.00024217904	987.12
SA38_EXP_4	1373	102.17171907424927	404.69947814941406	0.0002751529	987.84
SA38_EXP_4	1374	101.35067701339722	401.8205451965332	0.0008571905	988.56
SA38_EXP_4	1375	102.14234590530396	404.4496536254883	0.0013638603	989.28
SA38_EXP_4	1376	102.10084915161133	405.50482749938965	0.0005047414	990.0
SA38_EXP_4	1377	101.54554843902588	406.02745056152344	0.00016500533	990.72
SA38_EXP_4	1378	102.91953086853027	404.91734504699707	0.00046688505	991.44
SA38_EXP_4	1379	101.4331579208374	404.2075252532959	0.0045208135	992.16
SA38_EXP_4	1380	102.4332046508789	403.8507843017578	0.00015746959	992.88
SA38_EXP_4	1381	101.70719623565674	403.37611198425293	0.0004774152	993.6
SA38_EXP_4	1382	667.1470165252686	371.5276336669922	0.00053967244	994.32
SA38_EXP_4	1383	100.94481706619263	402.01080322265625	0.0029034961	995.04
SA38_EXP_4	1384	101.43700838088989	404.13414001464844	0.0004937595	995.76
SA38_EXP_4	1385	101.9048810005188	403.81359100341797	0.008655234	996.48
SA38_EXP_4	1386	102.28791236877441	405.10162353515625	0.00835698	997.2
SA38_EXP_4	1387	102.91140079498291	404.1045570373535	0.005999255	997.92
SA38_EXP_4	1388	102.34791040420532	405.24707794189453	0.0010110408	998.64
SA38_EXP_4	1389	102.0013689994812	405.48654556274414	0.012792429	999.36
SA38_EXP_4	1390	101.41278505325317	404.9520492553711	0.11134458	1000.08
SA38_EXP_4	1391	101.14613771438599	405.5592727661133	0.0012345716	1000.8
SA38_EXP_4	1392	102.16363668441772	405.01255989074707	0.00015281087	1001.52
SA38_EXP_4	1393	102.87541151046753	404.55556869506836	0.0015268162	1002.24
SA38_EXP_4	1394	103.0474066734314	404.9520492553711	0.00067309756	1002.96
SA38_EXP_4	1395	104.45635318756104	403.39874267578125	0.000301904	1003.68
SA38_EXP_4	1396	104.23686504364014	404.7374153137207	0.0005220845	1004.4
SA38_EXP_4	1397	102.91832685470581	404.43151473999023	0.00039518476	1005.12
SA38_EXP_4	1398	102.52197980880737	404.83755111694336	0.008761248	1005.84
SA38_EXP_4	1399	103.1362533569336	404.6443176269531	0.0047970926	1006.56
SA38_EXP_4	1400	101.3847827911377	404.8912239074707	0.0020136384	1007.28
SA38_EXP_4	1401	100.30961036682129	404.7358703613281	0.012250608	1008.0
SA38_EXP_4	1402	99.4296669960022	406.03843688964844	0.0030171215	1008.72
SA38_EXP_4	1403	102.6265025138855	405.2374076843262	0.0017396417	1009.44
SA38_EXP_4	1404	102.29678153991699	404.77500915527344	0.0017119623	1010.16
SA38_EXP_4	1405	101.84193849563599	404.9501609802246	0.0053594816	1010.88
SA38_EXP_4	1406	100.47985315322876	404.45995330810547	0.027007615	1011.6
SA38_EXP_4	1407	101.16068124771118	403.90085220336914	0.0026007511	1012.32
SA38_EXP_4	1408	101.91124677658081	404.1924476623535	0.0015155583	1013.04
SA38_EXP_4	1409	102.31751203536987	405.39316177368164	0.00016502624	1013.76
SA38_EXP_4	1410	100.97098350524902	404.0892219543457	0.09591069	1014.48
SA38_EXP_4	1411	102.61261463165283	405.29788970947266	0.00019327822	1015.2
SA38_EXP_4	1412	100.62696933746338	405.0588798522949	0.012599902	1015.92
SA38_EXP_4	1413	101.67785882949829	401.68813705444336	0.001263697	1016.64
SA38_EXP_4	1414	102.01247930526733	403.6541748046875	0.00017163093	1017.36
SA38_EXP_4	1415	102.37044095993042	403.3493900299072	0.0002578134	1018.08
SA38_EXP_4	1416	102.64855623245239	403.27125549316406	0.0002032494	1018.8
SA38_EXP_4	1417	100.56869983673096	399.8319625854492	0.00054799224	1019.52
SA38_EXP_4	1418	497.65377044677734	36.27776384353638	0.0007020322	1020.24
SA38_EXP_4	1419	101.4009952545166	400.56318283081055	0.0018166318	1020.96
SA38_EXP_4	1420	100.81123113632202	403.6830425262451	0.00696244	1021.68
SA38_EXP_4	1421	101.64624452590942	405.60447692871094	0.0014895173	1022.4
SA38_EXP_4	1422	99.68920946121216	405.0030326843262	0.006588729	1023.12
SA38_EXP_4	1423	100.71475505828857	405.5650520324707	0.0007182098	1023.84
SA38_EXP_4	1424	500.4629135131836	315.97326278686523	0.9962974	1024.56
SA38_EXP_4	1425	134.7084641456604	144.99900341033936	0.3429889	1025.28
SA38_EXP_4	1426	135.36596298217773	146.84117317199707	0.30165645	1026.0
SA38_EXP_4	1427	136.46700382232666	148.52017879486084	0.38166964	1026.72
SA38_EXP_4	1428	136.03205680847168	147.1221685409546	0.05342738	1027.44
SA38_EXP_4	1429	136.02445125579834	147.85122871398926	0.92696726	1028.16
SA38_EXP_4	1430	136.03529930114746	146.73245429992676	0.4353604	1028.88
SA38_EXP_4	1431	136.2051248550415	147.21975803375244	0.35921362	1029.6
SA38_EXP_4	1432	136.19967699050903	146.61578178405762	0.36391568	1030.32
SA38_EXP_4	1433	135.54004430770874	146.75345420837402	0.4886678	1031.04
SA38_EXP_4	1434	135.331392288208	146.22058868408203	0.62263215	1031.76
SA38_EXP_4	1435	136.57773733139038	148.10415744781494	0.8844543	1032.48
SA38_EXP_4	1436	133.47803354263306	144.36272621154785	0.9449954	1033.2
SA38_EXP_4	1437	135.727858543396	148.37993144989014	0.7457944	1033.92
SA38_EXP_4	1438	134.55255031585693	143.99202346801758	0.91029406	1034.64
SA38_EXP_4	1439	136.13051176071167	148.2016897201538	0.94627345	1035.36
SA38_EXP_4	1440	133.41422080993652	145.3412389755249	0.5412885	1036.08
SA38_EXP_4	1441	133.9897632598877	145.6138801574707	0.96421826	1036.8
SA38_EXP_4	1442	135.89377403259277	146.18544101715088	0.94552183	1037.52
SA38_EXP_4	1443	133.2392692565918	145.88250160217285	0.92449194	1038.24
SA38_EXP_4	1444	135.83481311798096	146.2111473083496	0.96422035	1038.96
SA38_EXP_4	1445	134.62226390838623	145.25221824645996	0.95038444	1039.68
SA38_EXP_4	1446	136.3766074180603	148.22683811187744	0.8293751	1040.4
SA38_EXP_4	1447	136.56063079833984	147.82236099243164	0.959366	1041.12
SA38_EXP_4	1448	134.31951999664307	144.78095054626465	0.9855988	1041.84
SA38_EXP_4	1449	130.16639947891235	144.0902853012085	0.9759128	1042.56
SA38_EXP_4	1450	136.64865493774414	146.83550834655762	0.8286374	1043.28
SA38_EXP_4	1451	136.0240936279297	146.9965124130249	0.8568076	1044.0
SA38_EXP_4	1452	136.80094480514526	148.7354278564453	0.7781477	1044.72
SA38_EXP_4	1453	102.42948532104492	403.5875129699707	2.8764473e-05	1045.44
SA38_EXP_4	1454	102.7613878250122	403.99752616882324	5.85907e-05	1046.16
SA38_EXP_4	1455	102.46715545654297	404.66726303100586	0.00012355835	1046.88
SA38_EXP_4	1456	101.45529508590698	404.73976135253906	5.1544255e-05	1047.6
SA38_EXP_4	1457	101.66040658950806	404.49048042297363	0.00010047035	1048.32
SA38_EXP_4	1458	102.37267017364502	405.9484577178955	0.00027470518	1049.04
SA38_EXP_4	1459	100.83093643188477	405.6797790527344	0.16966857	1049.76
SA38_EXP_4	1460	99.76205229759216	406.26686096191406	0.0044877366	1050.48
SA38_EXP_4	1461	99.13492202758789	404.8788356781006	0.0023500246	1051.2
SA38_EXP_4	1462	101.24930143356323	404.8542022705078	0.00033771404	1051.92
SA38_EXP_4	1463	101.279616355896	405.2937126159668	0.0006423527	1052.64
SA38_EXP_4	1464	99.14090633392334	403.95320892333984	0.0039388365	1053.36
SA38_EXP_4	1465	98.10093641281128	402.6427745819092	0.0011569109	1054.08
SA38_EXP_4	1466	97.70598411560059	402.6822280883789	7.169818e-05	1054.8
SA38_EXP_4	1467	99.92648363113403	404.3584442138672	0.00074874324	1055.52
SA38_EXP_4	1468	99.73756670951843	404.99319076538086	0.00012912798	1056.24
SA38_EXP_4	1469	100.36388635635376	404.3513488769531	0.00037935903	1056.96
SA38_EXP_4	1470	98.0326771736145	406.04907989501953	0.000111502006	1057.68
SA38_EXP_4	1471	100.2058744430542	405.98779678344727	0.00011496276	1058.4
SA38_EXP_4	1472	96.58511877059937	409.6292495727539	3.4983066e-05	1059.12
SA38_EXP_4	1473	101.21331214904785	410.1596260070801	2.8608538e-05	1059.84
SA38_EXP_4	1474	96.5430498123169	409.94550704956055	2.5359477e-05	1060.56
SA38_EXP_4	1475	460.5926513671875	35.72996377944946	2.4055193e-05	1061.28
SA38_EXP_4	1476	96.09386920928955	409.2349433898926	0.00011947969	1062.0
SA38_EXP_4	1477	97.82772064208984	409.5872497558594	5.566021e-05	1062.72
SA38_EXP_4	1478	496.2449073791504	39.85506534576416	0.00046471026	1063.44
SA38_EXP_4	1479	97.86903262138367	404.9150562286377	3.5443518e-05	1064.16
SA38_EXP_4	1480	98.21958541870117	408.8181495666504	0.00010377422	1064.88
SA38_EXP_4	1481	98.48277568817139	408.786678314209	6.499005e-05	1065.6
SA38_EXP_4	1482	98.47560524940491	407.57761001586914	0.00061029155	1066.32
SA38_EXP_4	1483	96.04514837265015	409.38302993774414	4.7060912e-05	1067.04
SA38_EXP_4	1484	95.06019949913025	410.80358505249023	1.1347343e-05	1067.76
SA38_EXP_4	1485	93.8045859336853	410.83531379699707	1.1566392e-05	1068.48
SA38_EXP_4	1486	8.783557265996933	30.650489330291748	9.59763e-06	1069.2
SA38_EXP_4	1487	96.91082239151001	409.73012924194336	1.9429202e-05	1069.92
SA38_EXP_4	1488	97.91007041931152	408.8020420074463	9.618715e-06	1070.64
SA38_EXP_4	1489	97.98502922058105	405.1764106750488	7.099001e-05	1071.36
SA38_EXP_4	1490	98.36642742156982	407.34094619750977	0.00016390889	1072.08
SA38_EXP_4	1491	98.23144674301147	408.9591979980469	3.3326127e-05	1072.8
SA38_EXP_4	1492	103.30910682678223	407.32852935791016	6.8142865e-05	1073.52
SA38_EXP_4	1493	97.32426404953003	409.317684173584	3.1035463e-05	1074.24
SA38_EXP_4	1494	97.78497219085693	409.33138847351074	4.6550955e-05	1074.96
SA38_EXP_4	1495	101.24044418334961	410.2975559234619	0.00011008925	1075.68
SA38_EXP_4	1496	95.99944353103638	410.13994216918945	1.8457004e-05	1076.4
SA38_EXP_4	1497	101.17827653884888	409.69313621520996	0.00013992263	1077.12
SA38_EXP_4	1498	99.5436429977417	410.1515579223633	0.0005040942	1077.84
SA38_EXP_4	1499	97.63332009315491	406.9899559020996	0.0023125836	1078.56
SA38_EXP_4	1500	97.98051118850708	406.9100761413574	0.0037518828	1079.28
SA38_EXP_4	1501	98.25284481048584	410.23223876953125	9.638599e-05	1080.0
SA38_EXP_4	1502	96.30018472671509	405.9503173828125	0.00029038583	1080.72
SA38_EXP_4	1503	101.16618871688843	409.7244644165039	0.00026800227	1081.44
SA38_EXP_4	1504	97.90998697280884	408.7041664123535	0.00018740623	1082.16
SA38_EXP_4	1505	99.15307760238647	406.75761222839355	0.0020562178	1082.88
SA38_EXP_4	1506	100.07205009460449	407.1137237548828	0.0010711368	1083.6
SA38_EXP_4	1507	100.99539756774902	405.7020950317383	0.00039528648	1084.32
SA38_EXP_4	1508	99.39954280853271	406.8991184234619	0.00022255446	1085.04
SA38_EXP_4	1509	102.64923572540283	403.68181228637695	0.0007775309	1085.76
SA38_EXP_4	1510	102.29177474975586	403.65543365478516	0.0012190023	1086.48
SA38_EXP_4	1511	102.25635766983032	405.71022033691406	0.00047090903	1087.2
SA38_EXP_4	1512	102.10084915161133	404.4547462463379	0.0005164034	1087.92
SA38_EXP_4	1513	106.16028308868408	403.8471221923828	0.00042630677	1088.64
SA38_EXP_4	1514	101.93915367126465	402.8964614868164	0.00032121723	1089.36
SA38_EXP_4	1515	101.95624828338623	401.326961517334	0.00017441492	1090.08
SA38_EXP_4	1516	102.01486349105835	405.26533126831055	0.0007423058	1090.8
SA38_EXP_4	1517	102.22961902618408	405.1948928833008	0.00022985424	1091.52
SA38_EXP_4	1518	102.07358598709106	402.1475315093994	0.00034517518	1092.24
SA38_EXP_4	1519	100.61511993408203	403.71877670288086	0.0047097914	1092.96
SA38_EXP_4	1520	103.56662273406982	407.66321182250977	0.0016199943	1093.68
SA38_EXP_4	1521	96.63751721382141	409.735164642334	6.268736e-05	1094.4
SA38_EXP_4	1522	98.14183712005615	407.9048252105713	0.00038753968	1095.12
SA38_EXP_4	1523	97.64513969421387	406.54595375061035	0.00056769134	1095.84
SA38_EXP_4	1524	98.28245639801025	408.31329345703125	4.531638e-05	1096.56
SA38_EXP_4	1525	97.09471464157104	408.32983016967773	2.8918661e-05	1097.28
SA38_EXP_4	1526	100.54303407669067	404.85363006591797	0.00022948046	1098.0
SA38_EXP_4	1527	99.20470714569092	405.88977813720703	0.009672408	1098.72
SA38_EXP_4	1528	99.82246160507202	405.7674980163574	0.018273925	1099.44
SA38_EXP_4	1529	100.05384683609009	403.46034049987793	0.010949312	1100.16
SA38_EXP_4	1530	101.23157501220703	402.72937774658203	0.003980672	1100.88
SA38_EXP_4	1531	102.69767045974731	403.14167976379395	0.0010893211	1101.6
SA38_EXP_4	1532	99.41463470458984	402.2684097290039	0.018446023	1102.32
SA38_EXP_4	1533	101.64004564285278	401.9282913208008	0.00018469349	1103.04
SA38_EXP_4	1534	98.79589080810547	402.6211166381836	0.017907279	1103.76
SA38_EXP_4	1535	99.60352778434753	403.95618438720703	0.00080491	1104.48
SA38_EXP_4	1536	102.5422215461731	404.5670413970947	0.00038751494	1105.2
SA38_EXP_4	1537	102.27023363113403	402.97943115234375	0.0012903233	1105.92
SA38_EXP_4	1538	101.3580322265625	403.09289932250977	0.0026421528	1106.64
SA38_EXP_4	1539	101.61350965499878	404.7495460510254	0.0009685	1107.36
SA38_EXP_4	1540	101.0658860206604	403.96385192871094	0.0043461565	1108.08
SA38_EXP_4	1541	101.11749172210693	404.86249923706055	0.0039042593	1108.8
SA38_EXP_4	1542	102.50046253204346	404.86873626708984	0.00087093614	1109.52
SA38_EXP_4	1543	101.561439037323	404.60437774658203	0.019015092	1110.24
SA38_EXP_4	1544	100.37809610366821	403.9998149871826	0.030098652	1110.96
SA38_EXP_4	1545	101.34496688842773	405.6173515319824	0.0019535052	1111.68
SA38_EXP_4	1546	102.47143507003784	404.6931266784668	0.00020555964	1112.4
SA38_EXP_4	1547	102.32596397399902	405.897159576416	0.00039483153	1113.12
SA38_EXP_4	1548	102.8674840927124	405.7119655609131	0.00016283031	1113.84
SA38_EXP_4	1549	101.6646146774292	405.33851623535156	0.00031095362	1114.56
SA38_EXP_4	1550	101.4815092086792	405.17223358154297	0.00026912845	1115.28
SA38_EXP_4	1551	102.57654190063477	406.02190017700195	0.00019816059	1116.0
SA38_EXP_4	1552	101.32732391357422	404.8751449584961	0.0031320625	1116.72
SA38_EXP_4	1553	101.45081281661987	405.61909675598145	0.0006973525	1117.44
SA38_EXP_4	1554	103.51235866546631	404.35049057006836	0.00064272626	1118.16
SA38_EXP_4	1555	107.85491466522217	407.34066009521484	0.00315759	1118.88
SA38_EXP_4	1556	100.57241916656494	405.03976821899414	1.3924236e-05	1119.6
SA38_EXP_4	1557	103.07230949401855	409.451265335083	0.00057840947	1120.32
SA38_EXP_4	1558	667.2072410583496	359.4320297241211	1.1191862e-05	1121.04
SA38_EXP_4	1559	8.959710597991943	30.663682222366333	8.565554e-06	1121.76
SA38_EXP_4	1560	420.9167957305908	228.3409023284912	9.815388e-06	1122.48
SA38_EXP_4	1561	668.4738636016846	372.4533748626709	3.9917704e-05	1123.2
SA38_EXP_4	1562	407.90014266967773	227.78589248657227	7.63686e-06	1123.92
SA38_EXP_4	1563	667.5987243652344	371.41722679138184	3.6902464e-05	1124.64
SA38_EXP_4	1564	9.10344123840332	30.905706882476807	1.0155295e-05	1125.36
SA38_EXP_4	1565	8.864590525627136	30.84906578063965	9.544891e-06	1126.08
SA38_EXP_4	1566	8.952611684799194	30.77709674835205	8.225774e-06	1126.8
SA38_EXP_4	1567	448.26316833496094	35.21629571914673	7.6197052e-06	1127.52
SA38_EXP_4	1568	430.55691719055176	206.55996322631836	9.760054e-06	1128.24
SA38_EXP_4	1569	461.71302795410156	35.045660734176636	1.1027475e-05	1128.96
SA38_EXP_4	1570	488.5902404785156	35.84173321723938	1.0791294e-05	1129.68
SA38_EXP_4	1571	9.034378081560135	30.578885078430176	9.403681e-06	1130.4
SA38_EXP_4	1572	498.3135223388672	39.72349762916565	5.6101548e-05	1131.12
SA38_EXP_4	1573	421.6784954071045	226.6604232788086	8.590554e-06	1131.84
SA38_EXP_4	1574	668.367862701416	372.9547691345215	3.1544536e-05	1132.56
SA38_EXP_4	1575	414.27927017211914	209.98809814453125	9.7951715e-06	1133.28
SA38_EXP_4	1576	8.926904946565628	30.114705562591553	1.02451095e-05	1134.0
SA38_EXP_4	1577	430.17730712890625	46.71200394630432	3.1171814e-05	1134.72
SA38_EXP_4	1578	8.808500319719315	36.52575731277466	8.611766e-06	1135.44
SA38_EXP_4	1579	461.27052307128906	35.23688793182373	9.064788e-06	1136.16
SA38_EXP_4	1580	434.3578338623047	48.369609117507935	2.1575783e-05	1136.88
SA38_EXP_4	1581	236.50851249694824	284.57645416259766	8.029449e-06	1137.6
SA38_EXP_4	1582	407.83348083496094	222.48845100402832	1.0259002e-05	1138.32
SA38_EXP_4	1583	489.98193740844727	37.42314577102661	6.1342245e-05	1139.04
SA38_EXP_4	1584	420.23396492004395	224.2972183227539	1.09806715e-05	1139.76
SA38_EXP_4	1585	396.46453857421875	223.39422225952148	8.548163e-06	1140.48
SA38_EXP_4	1586	144.7395920753479	12.926541566848755	2.5627685e-05	1141.2
SA38_EXP_4	1587	241.9980525970459	278.3843421936035	7.2054495e-06	1141.92
SA38_EXP_4	1588	9.033636748790741	30.503196716308594	8.202609e-06	1142.64
SA38_EXP_4	1589	9.030750393867493	30.55030345916748	1.0911918e-05	1143.36
SA38_EXP_4	1590	240.91882705688477	278.15314292907715	8.020511e-06	1144.08
SA38_EXP_4	1591	435.25829315185547	208.25530529022217	9.150489e-06	1144.8
SA38_EXP_4	1592	8.979272842407227	30.77448606491089	8.96513e-06	1145.52
SA38_EXP_4	1593	667.0752048492432	368.9842987060547	5.3902055e-05	1146.24
SA38_EXP_4	1594	667.6862239837646	372.1925926208496	2.4884272e-05	1146.96
SA38_EXP_4	1595	491.49861335754395	35.78914403915405	0.0002471598	1147.68
SA38_EXP_4	1596	9.00588110089302	30.446230173110962	1.2676921e-05	1148.4
SA38_EXP_4	1597	448.2421875	35.05689740180969	1.0426481e-05	1149.12
SA38_EXP_4	1598	494.9944019317627	39.7950553894043	0.00017001128	1149.84
SA38_EXP_4	1599	665.8903121948242	369.0077590942383	0.00022917849	1150.56
SA38_EXP_4	1600	459.9637985229492	35.06901025772095	1.1788982e-05	1151.28
SA38_EXP_4	1601	499.7796058654785	36.70180320739746	0.00028519199	1152.0
SA38_EXP_4	1602	8.950088918209076	30.646333694458008	9.295048e-06	1152.72
SA38_EXP_4	1603	497.1181392669678	37.15888023376465	0.0034263066	1153.44
SA38_EXP_4	1604	498.31247329711914	36.37366533279419	0.0009054198	1154.16
SA38_EXP_4	1605	667.4036979675293	370.6450366973877	5.0875515e-05	1154.88
SA38_EXP_4	1606	668.2771682739258	372.3890018463135	5.22907e-05	1155.6
SA38_EXP_4	1607	8.697514981031418	37.29148864746094	9.439964e-06	1156.32
SA38_EXP_4	1608	449.3115425109863	35.39411902427673	1.2426562e-05	1157.04
SA38_EXP_4	1609	396.4982271194458	224.33246612548828	8.006762e-06	1157.76
SA38_EXP_4	1610	438.41552734375	46.83581829071045	1.2284483e-05	1158.48
SA38_EXP_4	1611	9.073419868946075	30.673062801361084	9.045488e-06	1159.2
SA38_EXP_4	1612	8.794103562831879	35.807050466537476	1.5189969e-05	1159.92
SA38_EXP_4	1613	413.22436332702637	46.36953592300415	2.0569289e-05	1160.64
SA38_EXP_4	1614	386.11433506011963	225.53106307983398	7.55012e-06	1161.36
SA38_EXP_4	1615	408.67114067077637	227.58999824523926	7.393032e-06	1162.08
SA38_EXP_4	1616	446.73147201538086	33.5775625705719	1.1276392e-05	1162.8
SA38_EXP_4	1617	447.3406791687012	34.111876487731934	1.5751919e-05	1163.52
SA38_EXP_4	1618	449.5908737182617	34.55159783363342	2.0078523e-05	1164.24
SA38_EXP_4	1619	8.84535238146782	36.78705811500549	1.1281125e-05	1164.96
SA38_EXP_4	1620	655.6985855102539	360.41101455688477	5.554775e-05	1165.68
SA38_EXP_4	1621	479.2757034301758	33.764201402664185	0.00013002711	1166.4
SA38_EXP_4	1622	657.3881149291992	369.28802490234375	8.1322425e-05	1167.12
SA38_EXP_4	1623	472.19319343566895	34.07717943191528	1.1201173e-05	1167.84
SA38_EXP_4	1624	490.19336700439453	36.086665391922	3.291358e-05	1168.56
SA38_EXP_4	1625	448.4196186065674	33.53700041770935	1.0057824e-05	1169.28
SA38_EXP_4	1626	668.4154987335205	372.758731842041	2.351765e-05	1170.0
SA38_EXP_4	1627	8.718995749950409	30.590497255325317	1.0846764e-05	1170.72
SA38_EXP_4	1628	8.745872974395752	37.039854526519775	9.798404e-06	1171.44
SA38_EXP_4	1629	492.1173095703125	37.8435480594635	7.7265824e-05	1172.16
SA38_EXP_4	1630	8.893264830112457	30.40495991706848	9.548196e-06	1172.88
SA38_EXP_4	1631	9.320375323295593	30.5325186252594	8.657912e-06	1173.6
SA38_EXP_4	1632	8.710474520921707	36.94363832473755	1.1899983e-05	1174.32
SA38_EXP_4	1633	490.7686710357666	35.5846381187439	3.823451e-05	1175.04
SA38_EXP_4	1634	8.782956004142761	36.55304431915283	1.1089793e-05	1175.76
SA38_EXP_4	1635	498.1480598449707	36.48680806159973	2.5707508e-05	1176.48
SA38_EXP_4	1636	459.9994659423828	35.53549647331238	9.665279e-06	1177.2
SA38_EXP_4	1637	488.92602920532227	37.039525508880615	2.171284e-05	1177.92
SA38_EXP_4	1638	446.1183547973633	35.740073919296265	7.627892e-06	1178.64
SA38_EXP_4	1639	8.864939212799072	30.610170364379883	7.737764e-06	1179.36
SA38_EXP_4	1640	9.011264145374298	30.72859525680542	6.960962e-06	1180.08
SA38_EXP_4	1641	386.31649017333984	226.43739223480225	9.408749e-06	1180.8
SA38_EXP_4	1642	418.8013553619385	208.37111949920654	7.004613e-06	1181.52
SA38_EXP_4	1643	489.0235900878906	37.69130229949951	1.6141552e-05	1182.24
SA38_EXP_4	1644	447.64442443847656	35.96174240112305	1.028147e-05	1182.96
SA38_EXP_4	1645	489.79854583740234	35.85174322128296	3.2617052e-05	1183.68
SA38_EXP_4	1646	448.95219802856445	35.96447825431824	1.0080226e-05	1184.4
SA38_EXP_4	1647	421.25911712646484	226.88109397888184	8.854206e-06	1185.12
SA38_EXP_4	1648	457.35254287719727	33.924221992492676	1.4466458e-05	1185.84
SA38_EXP_4	1649	412.3359203338623	239.55548286437988	7.62222e-06	1186.56
SA38_EXP_4	1650	668.1526184082031	371.8081855773926	1.8998313e-05	1187.28
SA38_EXP_4	1651	449.17941093444824	35.16837000846863	1.7243376e-05	1188.0
SA38_EXP_4	1652	8.888290077447891	30.772533416748047	8.648621e-06	1188.72
SA38_EXP_4	1653	9.017403423786163	30.257699489593506	7.509218e-06	1189.44
SA38_EXP_4	1654	9.131693840026855	30.703725814819336	1.3387393e-05	1190.16
SA38_EXP_4	1655	8.994170278310776	30.690354108810425	9.876929e-06	1190.88
SA38_EXP_4	1656	489.4000053405762	43.4723961353302	1.704655e-05	1191.6
SA38_EXP_4	1657	447.5016117095947	34.321181774139404	1.6270415e-05	1192.32
SA38_EXP_4	1658	487.54873275756836	35.93662977218628	1.7084472e-05	1193.04
SA38_EXP_4	1659	667.5007820129395	373.48217010498047	5.0288487e-05	1193.76
SA38_EXP_4	1660	396.42698764801025	226.96077346801758	7.694494e-06	1194.48
SA38_EXP_4	1661	667.6612854003906	371.5744972229004	3.173233e-05	1195.2
SA38_EXP_4	1662	8.81320834159851	30.534188747406006	8.891945e-06	1195.92
SA38_EXP_4	1663	8.934327960014343	30.5135178565979	1.0056663e-05	1196.64
SA38_EXP_4	1664	487.8072738647461	36.32721304893494	2.8590974e-05	1197.36
SA38_EXP_4	1665	239.2005205154419	277.0429229736328	8.475076e-06	1198.08
SA38_EXP_4	1666	491.8545722961426	37.08412528038025	5.1659947e-05	1198.8
SA38_EXP_4	1667	667.7245140075684	373.6621284484863	3.4883884e-05	1199.52
SA38_EXP_4	1668	448.59838485717773	34.658589363098145	1.7475955e-05	1200.24
SA38_EXP_4	1669	9.094960242509842	30.256072282791138	9.513112e-06	1200.96
SA38_EXP_4	1670	417.1893119812012	46.34499192237854	2.6422773e-05	1201.68
SA38_EXP_4	1671	432.590913772583	206.69660568237305	7.560135e-06	1202.4
SA38_EXP_4	1672	394.9901580810547	222.19785690307617	9.7501e-06	1203.12
SA38_EXP_4	1673	396.3233947753906	223.50377082824707	1.0992605e-05	1203.84
SA38_EXP_4	1674	399.4429588317871	225.25699138641357	1.0436687e-05	1204.56
SA38_EXP_4	1675	449.51090812683105	34.7197687625885	1.2231224e-05	1205.28
SA38_EXP_4	1676	433.4668159484863	49.12215828895569	1.14768645e-05	1206.0
SA38_EXP_4	1677	447.58615493774414	36.32051467895508	9.772479e-06	1206.72
SA38_EXP_4	1678	457.4899673461914	34.78786826133728	1.1928697e-05	1207.44
SA38_EXP_4	1679	423.5179901123047	209.7434663772583	1.1789005e-05	1208.16
SA38_EXP_4	1680	475.51965713500977	36.57766342163086	1.208519e-05	1208.88
SA38_EXP_4	1681	663.6229515075684	363.12037467956543	1.7441509e-05	1209.6
SA38_EXP_4	1682	8.94748717546463	30.478938817977905	9.191455e-06	1210.32
SA38_EXP_4	1683	486.19165420532227	37.292572259902954	3.2524244e-05	1211.04
SA38_EXP_4	1684	477.7195930480957	36.65618419647217	9.478717e-06	1211.76
SA38_EXP_4	1685	419.93279457092285	207.74315357208252	8.543909e-06	1212.48
SA38_EXP_4	1686	8.978419750928879	30.50955891609192	1.1387594e-05	1213.2
SA38_EXP_4	1687	9.010621905326843	30.574729442596436	1.2031361e-05	1213.92
SA38_EXP_4	1688	420.41311264038086	214.35959815979004	8.89527e-06	1214.64
SA38_EXP_4	1689	656.4389228820801	361.2355327606201	0.00014377949	1215.36
SA38_EXP_4	1690	458.2191467285156	35.2804434299469	8.226511e-06	1216.08
SA38_EXP_4	1691	490.4219627380371	36.614545583724976	2.0251326e-05	1216.8
SA38_EXP_4	1692	499.2281913757324	36.58517360687256	9.216353e-05	1217.52
SA38_EXP_4	1693	499.72925186157227	36.55109882354736	1.7188704e-05	1218.24
SA38_EXP_4	1694	664.8852825164795	344.74053382873535	0.0002334782	1218.96
SA38_EXP_4	1695	463.299560546875	34.04812932014465	1.2270047e-05	1219.68
SA38_EXP_4	1696	497.4552631378174	35.984981060028076	0.00051843224	1220.4
SA38_EXP_4	1697	472.64814376831055	35.69685101509094	3.909835e-05	1221.12
SA38_EXP_4	1698	499.65429306030273	35.99504828453064	0.00010653985	1221.84
SA38_EXP_4	1699	491.1529541015625	36.009761095047	1.3782754e-05	1222.56
SA38_EXP_4	1700	438.2047653198242	36.11706733703613	1.1159356e-05	1223.28
SA38_EXP_4	1701	9.048093110322952	30.27123212814331	1.0207707e-05	1224.0
SA38_EXP_4	1702	8.895564824342728	30.555235147476196	8.595438e-06	1224.72
SA38_EXP_4	1703	420.7634925842285	209.7781276702881	8.103754e-06	1225.44
SA38_EXP_4	1704	373.5135078430176	212.23800659179688	8.230301e-06	1226.16
SA38_EXP_4	1705	477.783203125	37.69471049308777	4.278132e-05	1226.88
SA38_EXP_4	1706	403.4869194030762	52.37077474594116	1.6757069e-05	1227.6
SA38_EXP_4	1707	8.939549326896667	30.544252395629883	8.140298e-06	1228.32
SA38_EXP_4	1708	397.8177070617676	224.96107578277588	8.453483e-06	1229.04
SA38_EXP_4	1709	486.9924545288086	37.3462700843811	1.085499e-05	1229.76
SA38_EXP_4	1710	668.0957317352295	373.7320804595947	6.656724e-05	1230.48
SA38_EXP_4	1711	473.20637702941895	37.28450059890747	2.1224036e-05	1231.2
SA38_EXP_4	1712	441.54019355773926	44.124555587768555	2.181691e-05	1231.92
SA38_EXP_4	1713	8.923891186714172	30.96776247024536	1.0563114e-05	1232.64
SA38_EXP_4	1714	470.18280029296875	35.584716796875	6.280116e-05	1233.36
SA38_EXP_4	1715	468.16272735595703	36.23015284538269	0.00012879263	1234.08
SA38_EXP_4	1716	656.7728996276855	361.19001388549805	0.00012725896	1234.8
SA38_EXP_4	1717	655.7602882385254	361.26720428466797	9.58585e-05	1235.52
SA38_EXP_4	1718	668.283748626709	383.53912353515625	1.9537694e-05	1236.24
SA38_EXP_4	1719	8.928118646144867	30.5656635761261	1.0824247e-05	1236.96
SA38_EXP_4	1720	384.51268672943115	224.73132133483887	9.5737905e-06	1237.68
SA38_EXP_4	1721	489.38894271850586	36.30515456199646	0.00051740656	1238.4
SA38_EXP_4	1722	475.2938747406006	36.95508599281311	1.1437747e-05	1239.12
SA38_EXP_4	1723	488.70954513549805	36.91170930862427	7.77383e-05	1239.84
SA38_EXP_4	1724	472.1791744232178	38.48847270011902	4.700198e-05	1240.56
SA38_EXP_4	1725	484.1322898864746	36.01751446723938	1.6031861e-05	1241.28
SA38_EXP_4	1726	475.5195140838623	36.70585870742798	0.00028151073	1242.0
SA38_EXP_4	1727	490.9195899963379	37.01066493988037	0.00011663917	1242.72
SA38_EXP_4	1728	8.89139175415039	30.426582098007202	1.2159952e-05	1243.44
SA38_EXP_4	1729	490.2045249938965	36.18417263031006	0.0016985751	1244.16
SA38_EXP_4	1730	487.6889228820801	37.99678087234497	0.00014857997	1244.88
SA38_EXP_4	1731	461.8617057800293	33.99216055870056	2.3179475e-05	1245.6
SA38_EXP_4	1732	663.7072086334229	364.62364196777344	1.8454133e-05	1246.32
SA38_EXP_4	1733	473.6823081970215	36.74676775932312	4.5122928e-05	1247.04
SA38_EXP_4	1734	441.8965816497803	45.08249759674072	9.495437e-06	1247.76
SA38_EXP_4	1735	430.4856777191162	48.938623666763306	2.777373e-05	1248.48
SA38_EXP_4	1736	8.785069733858109	30.618045330047607	1.1135055e-05	1249.2
SA38_EXP_4	1737	9.080394357442856	30.508278608322144	7.919483e-06	1249.92
SA38_EXP_4	1738	450.0640392303467	35.0554883480072	9.94796e-06	1250.64
SA38_EXP_4	1739	8.647400140762329	37.49264359474182	8.61216e-06	1251.36
SA38_EXP_4	1740	425.17547607421875	228.62205505371094	6.927155e-06	1252.08
SA38_EXP_4	1741	8.927299827337265	30.639084577560425	7.6226706e-06	1252.8
SA38_EXP_4	1742	8.95400196313858	30.148873329162598	7.79249e-06	1253.52
SA38_EXP_4	1743	655.3664207458496	361.57556533813477	1.0802724e-05	1254.24
SA38_EXP_4	1744	667.2255516052246	370.4831600189209	3.94751e-05	1254.96
SA38_EXP_4	1745	9.135618805885315	30.249191522598267	7.91029e-06	1255.68
SA38_EXP_4	1746	473.3445167541504	35.64879655838013	1.343187e-05	1256.4
SA38_EXP_4	1747	8.989875763654709	30.373817682266235	7.832976e-06	1257.12
SA38_EXP_4	1748	8.959471434354782	31.144055128097534	8.417974e-06	1257.84
SA38_EXP_4	1749	8.956410735845566	30.80120086669922	9.915945e-06	1258.56
SA38_EXP_4	1750	501.00135803222656	38.24302554130554	2.9834933e-05	1259.28
SA38_EXP_4	1751	8.770155906677246	30.394753217697144	1.1445854e-05	1260.0
SA38_EXP_4	1752	460.4970932006836	33.1089448928833	1.1852133e-05	1260.72
SA38_EXP_4	1753	382.4127197265625	226.0561466217041	7.4772465e-06	1261.44
SA38_EXP_4	1754	8.957164734601974	30.5764639377594	8.032336e-06	1262.16
SA38_EXP_4	1755	8.93159955739975	30.54144859313965	1.0397209e-05	1262.88
SA38_EXP_4	1756	8.818341791629791	30.18459677696228	1.0750783e-05	1263.6
SA38_EXP_4	1757	241.67611598968506	277.9563617706299	7.19762e-06	1264.32
SA38_EXP_4	1758	408.07342529296875	226.28477096557617	8.057132e-06	1265.04
SA38_EXP_4	1759	8.809293061494827	30.877397060394287	9.990799e-06	1265.76
SA38_EXP_4	1760	500.8995056152344	35.84257364273071	9.590851e-05	1266.48
SA38_EXP_4	1761	406.48369789123535	227.10046291351318	8.158811e-06	1267.2
SA38_EXP_4	1762	433.96716117858887	45.92129945755005	1.6349912e-05	1267.92
SA38_EXP_4	1763	239.78216648101807	284.92292404174805	8.06942e-06	1268.64
SA38_EXP_4	1764	392.27287769317627	224.576096534729	1.2326238e-05	1269.36
SA38_EXP_4	1765	405.84301948547363	224.10118103027344	8.703204e-06	1270.08
SA38_EXP_4	1766	407.366943359375	225.19364833831787	7.820242e-06	1270.8
SA38_EXP_4	1767	439.62059020996094	44.32556390762329	1.1814712e-05	1271.52
SA38_EXP_4	1768	667.6799774169922	371.2980079650879	2.9384977e-05	1272.24
SA38_EXP_4	1769	426.73096656799316	48.448601961135864	1.8467055e-05	1272.96
SA38_EXP_4	1770	490.7780647277832	36.563719511032104	3.1471885e-05	1273.68
SA38_EXP_4	1771	8.766495436429977	36.873074769973755	8.947407e-06	1274.4
SA38_EXP_4	1772	420.97816467285156	226.15490913391113	7.494873e-06	1275.12
SA38_EXP_4	1773	446.99811935424805	34.92321252822876	1.0708952e-05	1275.84
SA38_EXP_4	1774	446.9130516052246	35.25059223175049	1.2296931e-05	1276.56
SA38_EXP_4	1775	421.43516540527344	209.70205307006836	1.0374191e-05	1277.28
SA38_EXP_4	1776	420.61119079589844	208.7742519378662	7.973668e-06	1278.0
SA38_EXP_4	1777	418.62707138061523	53.54408025741577	1.35494465e-05	1278.72
SA38_EXP_4	1778	460.8095169067383	36.79745435714722	1.1518662e-05	1279.44
SA38_EXP_4	1779	8.971019089221954	30.444810390472412	1.0371204e-05	1280.16
SA38_EXP_4	1780	663.6477470397949	360.4141044616699	5.0835264e-05	1280.88
SA38_EXP_4	1781	445.1639652252197	46.39319658279419	2.1243355e-05	1281.6
SA38_EXP_4	1782	667.6193237304688	369.77439880371094	5.040203e-05	1282.32
SA38_EXP_4	1783	496.5181827545166	38.98090481758118	9.539045e-05	1283.04
SA38_EXP_4	1784	665.0756359100342	351.2878704071045	0.00054161495	1283.76
SA38_EXP_4	1785	664.4944667816162	349.31854248046875	0.0001074614	1284.48
SA38_EXP_4	1786	496.4059352874756	40.89279055595398	0.00015119424	1285.2
SA38_EXP_4	1787	433.48493576049805	226.58157348632812	9.524441e-06	1285.92
SA38_EXP_4	1788	666.9559955596924	373.1034851074219	0.00036859192	1286.64
SA38_EXP_4	1789	667.1887397766113	369.89044189453125	6.133429e-05	1287.36
SA38_EXP_4	1790	9.037241339683533	30.130033493041992	8.541652e-06	1288.08
SA38_EXP_4	1791	665.4083251953125	336.0531806945801	0.0021136808	1288.8
SA38_EXP_4	1792	667.0390129089355	368.86802673339844	2.9950645e-05	1289.52
SA38_EXP_4	1793	667.4439907073975	369.88572120666504	0.000111668305	1290.24
SA38_EXP_4	1794	8.934365212917328	30.450786352157593	1.0849081e-05	1290.96
SA38_EXP_4	1795	8.93394947052002	30.432826280593872	1.0918268e-05	1291.68
SA38_EXP_4	1796	458.0585479736328	32.815818786621094	1.417324e-05	1292.4
SA38_EXP_4	1797	407.6889991760254	226.31431102752686	9.989257e-06	1293.12
SA38_EXP_4	1798	373.423171043396	213.3729600906372	1.0516978e-05	1293.84
SA38_EXP_4	1799	8.979804068803787	30.423295497894287	9.577745e-06	1294.56
SA38_EXP_4	1800	8.900262415409088	30.52438974380493	1.0289494e-05	1295.28
SA38_EXP_4	1801	421.254301071167	57.52665996551514	9.993535e-06	1296.0
SA38_EXP_4	1802	8.780790865421295	36.482391357421875	1.34413e-05	1296.72
SA38_EXP_4	1803	9.014827758073807	30.397120714187622	8.917625e-06	1297.44
SA38_EXP_4	1804	8.661697804927826	36.50097370147705	1.0459594e-05	1298.16
SA38_EXP_4	1805	8.904704451560974	30.929789543151855	1.0398736e-05	1298.88
SA38_EXP_4	1806	450.9638786315918	34.45968747138977	8.415269e-06	1299.6
SA38_EXP_4	1807	667.1067237854004	370.22077560424805	6.349626e-05	1300.32
SA38_EXP_4	1808	461.1454963684082	36.42893671989441	1.8830202e-05	1301.04
SA38_EXP_4	1809	8.832165598869324	30.68368434906006	1.2837019e-05	1301.76
SA38_EXP_4	1810	360.43596267700195	215.78620433807373	7.3132665e-06	1302.48
SA38_EXP_4	1811	8.83583277463913	37.06630825996399	1.3107206e-05	1303.2
SA38_EXP_4	1812	426.60322189331055	237.0578956604004	7.1471404e-06	1303.92
SA38_EXP_4	1813	8.897604793310165	30.384403467178345	1.2425235e-05	1304.64
SA38_EXP_4	1814	9.036372601985931	30.88897705078125	8.213944e-06	1305.36
SA38_EXP_4	1815	433.5142135620117	229.96883869171143	8.244669e-06	1306.08
SA38_EXP_4	1816	663.9992713928223	362.6926803588867	1.2806513e-05	1306.8
SA38_EXP_4	1817	8.82260799407959	30.966482162475586	9.495745e-06	1307.52
SA38_EXP_4	1818	375.1800298690796	227.29538440704346	7.424112e-06	1308.24
SA38_EXP_4	1819	393.84233951568604	222.77867317199707	7.0946458e-06	1308.96
SA38_EXP_4	1820	8.755846321582794	36.48493051528931	8.844626e-06	1309.68
SA38_EXP_4	1821	8.977533876895905	30.6906795501709	8.974446e-06	1310.4
SA38_EXP_4	1822	500.6577491760254	36.86590790748596	0.00023381079	1311.12
SA38_EXP_4	1823	405.86791038513184	56.49119853973389	7.855613e-06	1311.84
SA38_EXP_4	1824	8.966433256864548	30.475226640701294	9.112573e-06	1312.56
SA38_EXP_4	1825	447.6829528808594	34.79449510574341	8.774031e-06	1313.28
SA38_EXP_4	1826	8.965913951396942	30.616146326065063	8.627656e-06	1314.0
SA38_EXP_4	1827	471.42696380615234	34.46337103843689	1.201588e-05	1314.72
SA38_EXP_4	1828	434.8939895629883	205.59659957885742	9.736496e-06	1315.44
SA38_EXP_4	1829	8.755307644605637	30.78115224838257	1.4521345e-05	1316.16
SA38_EXP_4	1830	8.781728148460388	36.342644691467285	1.200232e-05	1316.88
SA38_EXP_4	1831	668.3002471923828	372.5152015686035	2.0624562e-05	1317.6
SA38_EXP_4	1832	422.1008777618408	46.96946740150452	1.238266e-05	1318.32
SA38_EXP_4	1833	491.5875434875488	37.90291428565979	2.9591614e-05	1319.04
SA38_EXP_4	1834	668.3104991912842	372.4936294555664	2.7198763e-05	1319.76
SA38_EXP_4	1835	668.1129455566406	372.98243522644043	1.0619567e-05	1320.48
SA38_EXP_4	1836	447.56479263305664	36.114256381988525	1.0588571e-05	1321.2
SA38_EXP_4	1837	667.0939445495605	371.011962890625	4.8030863e-05	1321.92
SA38_EXP_4	1838	666.8228149414062	371.07625007629395	1.97633e-05	1322.64
SA38_EXP_4	1839	468.0901050567627	35.36840558052063	2.0019022e-05	1323.36
SA38_EXP_4	1840	667.737340927124	371.77316665649414	3.3269956e-05	1324.08
SA38_EXP_4	1841	234.02409553527832	283.4117889404297	1.0644064e-05	1324.8
SA38_EXP_4	1842	8.869783580303192	30.553582906723022	8.678132e-06	1325.52
SA38_EXP_4	1843	449.86071586608887	46.149147748947144	9.067962e-06	1326.24
SA38_EXP_4	1844	9.047313034534454	30.4389488697052	9.200506e-06	1326.96
SA38_EXP_4	1845	9.027039259672165	30.378756523132324	8.843572e-06	1327.68
SA38_EXP_4	1846	371.8666076660156	227.2512674331665	8.268031e-06	1328.4
SA38_EXP_4	1847	238.74616622924805	278.4488868713379	6.795284e-06	1329.12
SA38_EXP_4	1848	470.25485038757324	35.195220708847046	1.4787302e-05	1329.84
SA38_EXP_4	1849	490.60068130493164	36.863826513290405	6.3272026e-05	1330.56
SA38_EXP_4	1850	426.8422603607178	209.506573677063	9.94853e-06	1331.28
SA38_EXP_4	1851	443.88065338134766	45.585891008377075	1.5264057e-05	1332.0
SA38_EXP_4	1852	491.1999225616455	37.52716898918152	3.4577854e-05	1332.72
SA38_EXP_4	1853	246.47831916809082	277.3421287536621	8.807869e-06	1333.44
SA38_EXP_4	1854	498.8739490509033	37.46481657028198	0.00043695394	1334.16
SA38_EXP_4	1855	415.81506729125977	212.28421211242676	1.0255705e-05	1334.88
SA38_EXP_4	1856	463.771915435791	35.26435375213623	1.8453782e-05	1335.6
SA38_EXP_4	1857	8.994372934103012	30.21712303161621	1.0159392e-05	1336.32
SA38_EXP_4	1858	408.38050842285156	220.142240524292	1.1297748e-05	1337.04
SA38_EXP_4	1859	396.21434211730957	224.04852390289307	8.207774e-06	1337.76
SA38_EXP_4	1860	8.78612995147705	30.472047328948975	9.526412e-06	1338.48
SA38_EXP_4	1861	238.9017105102539	279.1086673736572	8.664884e-06	1339.2
SA38_EXP_4	1862	144.23508644104004	13.14604103565216	1.3220604e-05	1339.92
SA38_EXP_4	1863	8.814722299575806	30.79224944114685	8.346508e-06	1340.64
SA38_EXP_4	1864	667.1679496765137	370.55439949035645	6.425634e-05	1341.36
SA38_EXP_4	1865	8.988966792821884	30.532339811325073	9.18392e-06	1342.08
SA38_EXP_4	1866	8.988352119922638	30.46186923980713	1.1148421e-05	1342.8
SA38_EXP_4	1867	239.41733837127686	278.05718421936035	8.808793e-06	1343.52
SA38_EXP_4	1868	9.115221351385117	30.642961263656616	8.649214e-06	1344.24
SA38_EXP_4	1869	8.828520774841309	30.7963764667511	1.1303729e-05	1344.96
SA38_EXP_4	1870	9.012415260076523	30.106111764907837	1.0434398e-05	1345.68
SA38_EXP_4	1871	146.12945318222046	13.675754070281982	1.5663374e-05	1346.4
SA38_EXP_4	1872	8.893857151269913	30.525219440460205	1.5180311e-05	1347.12
SA38_EXP_4	1873	421.4817523956299	206.2720012664795	9.194208e-06	1347.84
SA38_EXP_4	1874	9.155922383069992	30.677196979522705	9.548387e-06	1348.56
SA38_EXP_4	1875	499.84612464904785	37.33732581138611	7.7240475e-05	1349.28
SA38_EXP_4	1876	8.989877998828888	30.653904676437378	8.249994e-06	1350.0
SA38_EXP_4	1877	663.5209083557129	361.5044403076172	5.491969e-05	1350.72
SA38_EXP_4	1878	384.7268581390381	227.26690292358398	8.190384e-06	1351.44
SA38_EXP_4	1879	9.000954031944275	30.69582223892212	9.818814e-06	1352.16
SA38_EXP_4	1880	668.1631565093994	383.33513259887695	1.5870131e-05	1352.88
SA38_EXP_4	1881	432.2601795196533	224.75436687469482	9.179402e-06	1353.6
SA38_EXP_4	1882	666.8063163757324	369.01113510131836	0.00010448497	1354.32
SA38_EXP_4	1883	500.7571220397949	36.49499773979187	2.2429384e-05	1355.04
SA38_EXP_4	1884	667.8985595703125	370.7531547546387	4.846936e-05	1355.76
SA38_EXP_4	1885	498.9847183227539	34.68433141708374	0.00045497552	1356.48
SA38_EXP_4	1886	392.6766872406006	226.81026935577393	8.252512e-06	1357.2
SA38_EXP_4	1887	8.975102752447128	30.392467975616455	9.346087e-06	1357.92
SA38_EXP_4	1888	8.916165679693222	30.389853715896606	9.201497e-06	1358.64
SA38_EXP_4	1889	8.797114342451096	30.774357318878174	8.793038e-06	1359.36
SA38_EXP_4	1890	9.035298228263855	30.60622215270996	8.310806e-06	1360.08
SA38_EXP_4	1891	8.878470212221146	30.599344968795776	1.4607445e-05	1360.8
SA38_EXP_4	1892	8.859483897686005	30.635054111480713	1.0604012e-05	1361.52
SA38_EXP_4	1893	8.943794667720795	30.874868631362915	1.1596335e-05	1362.24
SA38_EXP_4	1894	490.6085968017578	37.68523693084717	1.2641812e-05	1362.96
SA38_EXP_4	1895	8.895498514175415	30.859190225601196	9.258721e-06	1363.68
SA38_EXP_4	1896	668.0837631225586	372.0698547363281	5.2379088e-05	1364.4
SA38_EXP_4	1897	8.992934226989746	30.82717537879944	9.787439e-06	1365.12
SA38_EXP_4	1898	8.923070132732391	30.529353618621826	9.021073e-06	1365.84
SA38_EXP_4	1899	667.8956031799316	372.8917121887207	1.631006e-05	1366.56
SA38_EXP_4	1900	490.74926376342773	37.928059101104736	7.394885e-05	1367.28
SA38_EXP_4	1901	668.4000015258789	383.93938064575195	1.7499737e-05	1368.0
SA38_EXP_4	1902	411.2396240234375	241.59625053405762	9.000159e-06	1368.72
SA38_EXP_4	1903	422.2932815551758	211.2557029724121	1.0399668e-05	1369.44
SA38_EXP_4	1904	237.73610591888428	279.40807342529297	7.0064034e-06	1370.16
SA38_EXP_4	1905	419.8108673095703	46.791114807128906	3.7175007e-05	1370.88
SA38_EXP_4	1906	498.11744689941406	36.455934047698975	1.2771034e-05	1371.6
SA38_EXP_4	1907	666.4794921875	371.33623123168945	0.0001254761	1372.32
SA38_EXP_4	1908	491.3276672363281	35.97623348236084	4.6299225e-05	1373.04
SA38_EXP_4	1909	8.856522291898727	37.104281187057495	9.1412785e-06	1373.76
SA38_EXP_4	1910	8.871278911828995	30.38360595703125	1.2451497e-05	1374.48
SA38_EXP_4	1911	471.5916633605957	34.82933521270752	1.0002125e-05	1375.2
SA38_EXP_4	1912	9.008874744176865	30.380347967147827	1.0204544e-05	1375.92
SA38_EXP_4	1913	664.2877578735352	375.08840560913086	1.0396415e-05	1376.64
SA38_EXP_4	1914	664.8860931396484	375.8610534667969	8.877982e-06	1377.36
SA38_EXP_4	1915	8.968963474035263	30.808993577957153	8.68884e-06	1378.08
SA38_EXP_4	1916	499.30858612060547	36.670289039611816	0.00010043913	1378.8
SA38_EXP_4	1917	8.815856277942657	30.59310793876648	1.4856818e-05	1379.52
SA38_EXP_4	1918	8.906329423189163	30.773320198059082	1.0984033e-05	1380.24
SA38_EXP_4	1919	8.868681639432907	30.51606774330139	7.5122407e-06	1380.96
SA38_EXP_4	1920	432.07149505615234	206.67755126953125	6.1297187e-06	1381.68
SA38_EXP_4	1921	8.910258114337921	30.71686863899231	7.0570804e-06	1382.4
SA38_EXP_4	1922	429.98433113098145	223.8428020477295	8.374232e-06	1383.12
SA38_EXP_4	1923	396.368932723999	225.9488582611084	9.130144e-06	1383.84
SA38_EXP_4	1924	240.24112224578857	278.09849739074707	7.635192e-06	1384.56
SA38_EXP_4	1925	9.089651703834534	30.97853422164917	8.891547e-06	1385.28
SA38_EXP_4	1926	399.392032623291	225.59386253356934	1.0213765e-05	1386.0
SA38_EXP_4	1927	8.796260505914688	30.81066370010376	1.1540036e-05	1386.72
SA38_EXP_4	1928	461.422061920166	35.6414258480072	1.1964276e-05	1387.44
SA38_EXP_4	1929	450.89430809020996	35.948853492736816	8.787161e-06	1388.16
SA38_EXP_4	1930	449.52993392944336	35.98239541053772	1.4734513e-05	1388.88
SA38_EXP_4	1931	386.49470806121826	223.48371505737305	1.0749389e-05	1389.6
SA38_EXP_4	1932	448.68006706237793	36.567020416259766	1.42660765e-05	1390.32
SA38_EXP_4	1933	449.7871398925781	36.79927468299866	1.2630726e-05	1391.04
SA38_EXP_4	1934	8.838829398155212	30.822025537490845	9.041865e-06	1391.76
SA38_EXP_4	1935	9.021001309156418	30.853278636932373	7.933383e-06	1392.48
SA38_EXP_4	1936	448.7866401672363	35.981812477111816	1.1635382e-05	1393.2
SA38_EXP_4	1937	668.2197093963623	370.8285713195801	3.7376878e-05	1393.92
SA38_EXP_4	1938	451.7115592956543	35.30780553817749	1.5441698e-05	1394.64
SA38_EXP_4	1939	664.8643493652344	341.66768074035645	0.00028334875	1395.36
SA38_EXP_4	1940	8.974780887365341	30.220595598220825	1.0181634e-05	1396.08
SA38_EXP_4	1941	8.981525152921677	30.39978861808777	8.003388e-06	1396.8
SA38_EXP_4	1942	395.25325298309326	225.41172981262207	9.793602e-06	1397.52
SA38_EXP_4	1943	500.1235008239746	36.60179615020752	4.701458e-05	1398.24
SA38_EXP_4	1944	8.82234200835228	31.047309637069702	8.143544e-06	1398.96
SA38_EXP_4	1945	237.46256828308105	287.0263481140137	9.91187e-06	1399.68
SA38_EXP_4	1946	668.1422233581543	372.324857711792	2.3322445e-05	1400.4
SA38_EXP_4	1947	394.6629524230957	223.00857067108154	1.0714938e-05	1401.12
SA38_EXP_4	1948	500.55713653564453	36.39152526855469	0.00015653319	1401.84
SA38_EXP_4	1949	383.6702823638916	227.15994358062744	9.393284e-06	1402.56
SA38_EXP_4	1950	443.6877727508545	46.91859483718872	1.0146011e-05	1403.28
SA38_EXP_4	1951	449.7410297393799	38.77735733985901	9.348387e-06	1404.0
SA38_EXP_4	1952	9.105270355939865	30.62463641166687	8.080556e-06	1404.72
SA38_EXP_4	1953	434.6762180328369	47.189741134643555	1.5809119e-05	1405.44
SA38_EXP_4	1954	8.951745927333832	30.13597011566162	7.705414e-06	1406.16
SA38_EXP_4	1955	396.44336700439453	223.00041675567627	1.0078457e-05	1406.88
SA38_EXP_4	1956	9.02159959077835	30.56537389755249	1.03167495e-05	1407.6
SA38_EXP_4	1957	233.60793590545654	283.3729362487793	8.5891115e-06	1408.32
SA38_EXP_4	1958	434.1827869415283	47.10104584693909	1.1864277e-05	1409.04
SA38_EXP_4	1959	411.77563667297363	222.33015060424805	9.453675e-06	1409.76
SA38_EXP_4	1960	8.77104252576828	30.374661684036255	1.1282836e-05	1410.48
SA38_EXP_4	1961	9.052683413028717	30.316336154937744	1.0655337e-05	1411.2
SA38_EXP_4	1962	668.2672500610352	371.3286781311035	3.2702643e-05	1411.92
SA38_EXP_4	1963	435.7828140258789	47.45511531829834	3.649754e-05	1412.64
SA38_EXP_4	1964	8.691535145044327	31.02786898612976	1.0404807e-05	1413.36
SA38_EXP_4	1965	418.72005462646484	211.78184509277344	9.9432555e-06	1414.08
SA38_EXP_4	1966	9.100092202425003	30.631853342056274	1.0217252e-05	1414.8
SA38_EXP_4	1967	666.809892654419	359.57347869873047	6.780781e-05	1415.52
SA38_EXP_4	1968	9.084949642419815	30.516926050186157	1.3416199e-05	1416.24
SA38_EXP_4	1969	667.3537254333496	372.04673767089844	2.2927048e-05	1416.96
SA38_EXP_4	1970	434.3939781188965	225.24003982543945	1.0979646e-05	1417.68
SA38_EXP_4	1971	666.7303562164307	369.31737899780273	7.6844706e-05	1418.4
SA38_EXP_4	1972	667.6600456237793	370.84150314331055	7.807223e-05	1419.12
SA38_EXP_4	1973	655.9381484985352	359.3690299987793	1.955589e-05	1419.84
SA38_EXP_4	1974	663.6863231658936	372.2183132171631	8.2568535e-05	1420.56
SA38_EXP_4	1975	667.3611164093018	371.7945098876953	2.5605845e-05	1421.28
SA38_EXP_4	1976	462.58745193481445	34.242650270462036	1.4016764e-05	1422.0
SA38_EXP_4	1977	371.9573497772217	213.50003242492676	8.872252e-06	1422.72
SA38_EXP_4	1978	385.341215133667	227.47003555297852	8.014707e-06	1423.44
SA38_EXP_4	1979	498.53835105895996	36.92179799079895	8.0113896e-05	1424.16
SA38_EXP_4	1980	9.029939025640488	30.4152774810791	9.180154e-06	1424.88
SA38_EXP_4	1981	452.5753974914551	37.32751250267029	1.1841106e-05	1425.6
SA38_EXP_4	1982	9.059324115514755	30.652778148651123	7.676817e-06	1426.32
SA38_EXP_4	1983	8.882559835910797	30.85975170135498	9.13415e-06	1427.04
SA38_EXP_4	1984	8.82330983877182	30.872204303741455	1.08138765e-05	1427.76
SA38_EXP_4	1985	459.38191413879395	36.530781984329224	1.673096e-05	1428.48
SA38_EXP_4	1986	8.951161056756973	30.45013189315796	1.1483477e-05	1429.2
SA38_EXP_4	1987	8.90250876545906	30.22044539451599	1.0494476e-05	1429.92
SA38_EXP_4	1988	8.80521759390831	30.83265781402588	8.602392e-06	1430.64
SA38_EXP_4	1989	8.983931690454483	30.58500051498413	8.410944e-06	1431.36
SA38_EXP_4	1990	8.966662734746933	30.2432119846344	1.025546e-05	1432.08
SA38_EXP_4	1991	8.916530758142471	30.99222421646118	7.67225e-06	1432.8
SA38_EXP_4	1992	362.1620178222656	215.99900722503662	8.357373e-06	1433.52
SA38_EXP_4	1993	8.692901581525803	36.90063714981079	1.0851213e-05	1434.24
SA38_EXP_4	1994	8.742250502109528	30.561972856521606	1.2592239e-05	1434.96
SA38_EXP_4	1995	8.85959342122078	30.560216903686523	1.0502004e-05	1435.68
SA38_EXP_4	1996	487.7190589904785	36.882244348526	3.2358606e-05	1436.4
SA38_EXP_4	1997	8.894631266593933	30.344603061676025	9.089624e-06	1437.12
SA38_EXP_4	1998	363.71707916259766	213.7950038909912	8.135564e-06	1437.84
SA38_EXP_4	1999	9.04742181301117	30.68619132041931	8.13409e-06	1438.56
[truncated: 1,673 more rows]
