# Supplementary material for: Measuring inter-individual differences in behavioural types of gilthead seabreams in the laboratory using deep learning
Source: PeerJ. 2022 May 5;10:e13396. doi: 10.7717/peerj.13396 (PMC9080431; doi:10.7717/peerj.13396)
Supplement: Supplemental Information 1 [file peerj-10-13396-s001.zip › Raw validation data/d3/SA38_EXP_7.csv]

ID	sec	X	Y	%	seconds
SA38_EXP_7	1	708.7547302246094	178.43489170074463	0.99989474	0.0
SA38_EXP_7	2	720.8207130432129	256.3985252380371	0.9997689	0.84
SA38_EXP_7	3	726.6872406005859	291.8455696105957	0.99992585	1.68
SA38_EXP_7	4	722.2787857055664	140.26283740997314	0.08974898	2.52
SA38_EXP_7	5	727.4942398071289	173.2153844833374	0.9975268	3.36
SA38_EXP_7	6	726.6572952270508	278.79467010498047	0.99926907	4.2
SA38_EXP_7	7	745.7811832427979	156.0719633102417	0.9376495	5.04
SA38_EXP_7	8	727.9170989990234	150.98487854003906	0.97828066	5.88
SA38_EXP_7	9	754.8855781555176	271.4900779724121	0.9962568	6.72
SA38_EXP_7	10	722.803258895874	300.0647735595703	0.99961936	7.56
SA38_EXP_7	11	741.3235664367676	178.34412574768066	0.99917525	8.4
SA38_EXP_7	12	710.2167129516602	163.6259365081787	0.9999268	9.24
SA38_EXP_7	13	724.3542671203613	257.2506523132324	0.99946135	10.08
SA38_EXP_7	14	740.4582023620605	181.15765571594238	0.9995968	10.92
SA38_EXP_7	15	708.0192565917969	81.86584711074829	0.9990509	11.76
SA38_EXP_7	16	749.2121696472168	185.60608863830566	0.9744528	12.6
SA38_EXP_7	17	723.5990524291992	246.81532859802246	0.0007338473	13.44
SA38_EXP_7	18	681.4151287078857	250.82310676574707	0.35000277	14.28
SA38_EXP_7	19	665.2203559875488	269.60864067077637	0.9976463	15.12
SA38_EXP_7	20	641.1359786987305	278.34797859191895	0.9991642	15.96
SA38_EXP_7	21	629.5811653137207	186.5802526473999	0.99986553	16.8
SA38_EXP_7	22	651.0174751281738	239.27484512329102	0.999652	17.64
SA38_EXP_7	23	644.9480056762695	293.5084533691406	0.9998764	18.48
SA38_EXP_7	24	659.7715377807617	310.37824630737305	0.99899715	19.32
SA38_EXP_7	25	752.1682739257812	183.37746620178223	0.9995554	20.16
SA38_EXP_7	26	750.8716583251953	120.6405258178711	0.98777336	21.0
SA38_EXP_7	27	729.0665626525879	40.93572378158569	0.062271427	21.84
SA38_EXP_7	28	730.4976463317871	113.03409576416016	2.677196e-05	22.68
SA38_EXP_7	29	689.9283409118652	203.53201389312744	0.9230138	23.52
SA38_EXP_7	30	695.1254844665527	256.93299293518066	0.9494401	24.36
SA38_EXP_7	31	647.9914665222168	269.37329292297363	0.9978003	25.2
SA38_EXP_7	32	631.5990447998047	161.9362449645996	0.9998165	26.04
SA38_EXP_7	33	636.5940093994141	233.2921600341797	0.9998472	26.88
SA38_EXP_7	34	639.6837711334229	240.20041465759277	0.999595	27.72
SA38_EXP_7	35	644.1530704498291	216.13045692443848	0.9997503	28.56
SA38_EXP_7	36	643.963623046875	289.47240829467773	0.99990165	29.4
SA38_EXP_7	37	647.4326133728027	319.62799072265625	0.9998791	30.24
SA38_EXP_7	38	646.5360641479492	261.5709686279297	0.99973613	31.08
SA38_EXP_7	39	650.2511024475098	253.377685546875	0.9989365	31.92
SA38_EXP_7	40	648.4880447387695	316.4490509033203	0.9998228	32.76
SA38_EXP_7	41	669.4931507110596	270.8821678161621	0.43711692	33.6
SA38_EXP_7	42	626.7722129821777	176.4188289642334	0.99968433	34.44
SA38_EXP_7	43	647.1907615661621	199.29107666015625	0.9995747	35.28
SA38_EXP_7	44	639.6268844604492	228.05017948150635	0.9986457	36.12
SA38_EXP_7	45	624.1518020629883	143.21568489074707	0.99963033	36.96
SA38_EXP_7	46	632.5845718383789	167.86992073059082	0.94971246	37.8
SA38_EXP_7	47	630.5388450622559	144.2457103729248	0.99462223	38.64
SA38_EXP_7	48	639.7623538970947	235.41512489318848	0.9997849	39.48
SA38_EXP_7	49	643.8085556030273	288.294153213501	0.99988234	40.32
SA38_EXP_7	50	652.2014617919922	325.45148849487305	0.99975437	41.16
SA38_EXP_7	51	652.8322219848633	249.23086166381836	0.9995616	42.0
SA38_EXP_7	52	644.5689678192139	180.38721084594727	0.99970704	42.84
SA38_EXP_7	53	634.9306106567383	162.63324737548828	0.98753524	43.68
SA38_EXP_7	54	638.3177757263184	235.6808853149414	0.9998454	44.52
SA38_EXP_7	55	643.3287620544434	281.3858699798584	0.9998789	45.36
SA38_EXP_7	56	639.0742301940918	293.3572769165039	0.99983466	46.2
SA38_EXP_7	57	642.2964096069336	294.77977752685547	0.99986446	47.04
SA38_EXP_7	58	647.9898452758789	303.8481330871582	0.9997229	47.88
SA38_EXP_7	59	649.4837760925293	308.43881607055664	0.9995515	48.72
SA38_EXP_7	60	653.2753944396973	322.0794868469238	0.99948573	49.56
SA38_EXP_7	61	663.1754875183105	338.2874393463135	0.9996351	50.4
SA38_EXP_7	62	740.278434753418	337.23472595214844	0.99961615	51.24
SA38_EXP_7	63	760.7700824737549	254.33103561401367	0.9989305	52.08
SA38_EXP_7	64	742.5490379333496	187.75114059448242	0.9979546	52.92
SA38_EXP_7	65	730.1932334899902	95.6251859664917	0.39172006	53.76
SA38_EXP_7	66	696.1816310882568	180.9290885925293	0.9973744	54.6
SA38_EXP_7	67	662.7123355865479	226.71890258789062	0.9773258	55.44
SA38_EXP_7	68	644.1704750061035	229.82823371887207	0.9856818	56.28
SA38_EXP_7	69	625.3685474395752	166.74296379089355	0.99975556	57.12
SA38_EXP_7	70	640.6637191772461	231.93220138549805	0.9998468	57.96
SA38_EXP_7	71	641.7706489562988	286.53356552124023	0.9982337	58.8
SA38_EXP_7	72	639.9585723876953	201.06802940368652	0.9995047	59.64
SA38_EXP_7	73	638.516902923584	181.46671772003174	0.99882394	60.48
SA38_EXP_7	74	636.5025520324707	273.1618309020996	0.99993336	61.32
SA38_EXP_7	75	655.3744316101074	256.38622283935547	0.9992667	62.16
SA38_EXP_7	76	640.5935287475586	171.03454113006592	0.9995086	63.0
SA38_EXP_7	77	634.3706130981445	279.1926670074463	0.99988914	63.84
SA38_EXP_7	78	659.2547416687012	312.73412704467773	0.9920419	64.68
SA38_EXP_7	79	754.4865608215332	210.17722606658936	0.9984101	65.52
SA38_EXP_7	80	749.1089820861816	142.72148609161377	0.99508744	66.36
SA38_EXP_7	81	722.9657173156738	155.00192642211914	0.99911934	67.2
SA38_EXP_7	82	745.8599090576172	260.8366584777832	0.9648788	68.04
SA38_EXP_7	83	739.2606258392334	200.01183986663818	0.99677795	68.88
SA38_EXP_7	84	706.5855026245117	145.29755115509033	0.99946016	69.72
SA38_EXP_7	85	739.6479606628418	222.07523345947266	0.99005705	70.56
SA38_EXP_7	86	723.5315322875977	278.92553329467773	0.99987364	71.4
SA38_EXP_7	87	725.4283905029297	152.84751892089844	0.9995937	72.24
SA38_EXP_7	88	719.170093536377	97.34835863113403	0.23963055	73.08
SA38_EXP_7	89	742.1591758728027	249.48389053344727	0.36516502	73.92
SA38_EXP_7	90	725.5006313323975	295.2473258972168	0.9985189	74.76
SA38_EXP_7	91	737.1849536895752	149.19174671173096	0.87671965	75.6
SA38_EXP_7	92	730.6679725646973	147.3292064666748	0.9816616	76.44
SA38_EXP_7	93	751.2396812438965	273.826847076416	0.9979371	77.28
SA38_EXP_7	94	718.6101913452148	288.22168350219727	0.00254743	78.12
SA38_EXP_7	95	696.343994140625	260.06123542785645	0.14218388	78.96
SA38_EXP_7	96	664.569091796875	245.7725715637207	0.9986253	79.8
SA38_EXP_7	97	640.2680397033691	216.39411449432373	0.9996369	80.64
SA38_EXP_7	98	639.8951530456543	174.29780960083008	0.9998529	81.48
SA38_EXP_7	99	639.0342235565186	257.97563552856445	0.99994016	82.32
SA38_EXP_7	100	644.9856281280518	288.1689262390137	0.9998863	83.16
SA38_EXP_7	101	661.5937232971191	265.6348514556885	0.9865057	84.0
SA38_EXP_7	102	649.9085903167725	199.85584259033203	0.9996183	84.84
SA38_EXP_7	103	654.5273780822754	296.689395904541	0.9996582	85.68
SA38_EXP_7	104	662.2992992401123	255.86365699768066	0.99884474	86.52
SA38_EXP_7	105	629.7916412353516	155.15725135803223	0.99980277	87.36
SA38_EXP_7	106	649.9629974365234	190.90991020202637	0.9998921	88.2
SA38_EXP_7	107	639.4293308258057	258.2442855834961	0.9999231	89.04
SA38_EXP_7	108	653.4745216369629	197.5572395324707	0.9992454	89.88
SA38_EXP_7	109	635.863447189331	160.6424331665039	0.9973585	90.72
SA38_EXP_7	110	640.1581287384033	250.55511474609375	0.99988437	91.56
SA38_EXP_7	111	639.2526626586914	279.9722385406494	0.9998418	92.4
SA38_EXP_7	112	636.7961883544922	191.38489723205566	0.9994673	93.24
SA38_EXP_7	113	643.3804988861084	173.46742630004883	0.99993014	94.08
SA38_EXP_7	114	645.6766128540039	267.24297523498535	0.9998958	94.92
SA38_EXP_7	115	646.7978477478027	286.7190170288086	0.9998317	95.76
SA38_EXP_7	116	632.5080394744873	167.37733840942383	0.99868244	96.6
SA38_EXP_7	117	643.2853698730469	194.7317934036255	0.9998305	97.44
SA38_EXP_7	118	643.5007572174072	243.79517555236816	0.99915993	98.28
SA38_EXP_7	119	628.9473056793213	182.0518398284912	0.99972636	99.12
SA38_EXP_7	120	639.82253074646	204.51393127441406	0.9994493	99.96
SA38_EXP_7	121	636.214542388916	282.6019477844238	0.9999087	100.8
SA38_EXP_7	122	647.578239440918	236.31168365478516	0.99985445	101.64
SA38_EXP_7	123	645.9015846252441	180.9892702102661	0.9993864	102.48
SA38_EXP_7	124	643.3625221252441	266.638126373291	0.9999292	103.32
SA38_EXP_7	125	655.0829410552979	270.00497817993164	0.99976903	104.16
SA38_EXP_7	126	651.0796546936035	222.62795448303223	0.9996773	105.0
SA38_EXP_7	127	658.8061332702637	191.1947250366211	0.99767154	105.84
SA38_EXP_7	128	705.0557136535645	238.46403121948242	0.99929416	106.68
SA38_EXP_7	129	755.0718307495117	151.13386631011963	0.9980027	107.52
SA38_EXP_7	130	741.541862487793	141.09413623809814	0.998901	108.36
SA38_EXP_7	131	719.1834449768066	218.64495277404785	0.99994636	109.2
SA38_EXP_7	132	724.0252494812012	282.33747482299805	0.99989414	110.04
SA38_EXP_7	133	712.2509002685547	306.43707275390625	0.99989915	110.88
SA38_EXP_7	134	729.3407440185547	299.87051010131836	0.99971753	111.72
SA38_EXP_7	135	715.5035972595215	279.61140632629395	0.9997521	112.56
SA38_EXP_7	136	714.930534362793	297.888708114624	0.9996693	113.4
SA38_EXP_7	137	705.2546501159668	319.54044342041016	0.99991155	114.24
SA38_EXP_7	138	731.3234329223633	332.413272857666	0.9999114	115.08
SA38_EXP_7	139	746.872615814209	183.91376495361328	0.9990908	115.92
SA38_EXP_7	140	741.7995452880859	215.45484066009521	0.9973097	116.76
SA38_EXP_7	141	750.4575729370117	304.69642639160156	0.98997635	117.6
SA38_EXP_7	142	738.9854431152344	269.5302200317383	0.99975747	118.44
SA38_EXP_7	143	723.1924533843994	158.96321296691895	0.9960355	119.28
SA38_EXP_7	144	723.2224941253662	109.3117618560791	0.9733608	120.12
SA38_EXP_7	145	779.2526245117188	171.73632144927979	0.3923829	120.96
SA38_EXP_7	146	704.2674541473389	228.28265190124512	0.9873147	121.8
SA38_EXP_7	147	666.3094520568848	240.34798622131348	0.14965379	122.64
SA38_EXP_7	148	644.7933197021484	208.45962524414062	0.99966407	123.48
SA38_EXP_7	149	642.4542427062988	159.9777317047119	0.9995197	124.32
SA38_EXP_7	150	648.6624717712402	211.49461269378662	0.99867755	125.16
SA38_EXP_7	151	707.3995113372803	223.62170219421387	0.9988826	126.0
SA38_EXP_7	152	748.0326652526855	148.83642196655273	0.9600608	126.84
SA38_EXP_7	153	766.8798446655273	147.35969066619873	0.9767727	127.68
SA38_EXP_7	154	755.5929660797119	227.2660732269287	0.938967	128.52
SA38_EXP_7	155	724.0394592285156	306.8125534057617	0.99995494	129.36
SA38_EXP_7	156	722.7185249328613	332.18682289123535	0.999734	130.2
SA38_EXP_7	157	724.0519523620605	152.47076511383057	0.9980909	131.04
SA38_EXP_7	158	711.6313457489014	88.9889144897461	0.99692184	131.88
SA38_EXP_7	159	8.91440287232399	31.033616065979004	1.0003156e-05	132.72
SA38_EXP_7	160	688.4529113769531	119.53884601593018	0.95551723	133.56
SA38_EXP_7	161	716.1861419677734	228.85757446289062	0.99820507	134.4
SA38_EXP_7	162	718.8433647155762	278.85915756225586	0.9996296	135.24
SA38_EXP_7	163	755.6157112121582	156.2115240097046	0.9984798	136.08
SA38_EXP_7	164	720.2093124389648	173.30034255981445	0.9998678	136.92
SA38_EXP_7	165	715.2763366699219	243.11885833740234	0.99972314	137.76
SA38_EXP_7	166	741.3191318511963	140.9062099456787	0.10765359	138.6
SA38_EXP_7	167	716.5573596954346	68.17678928375244	0.8548745	139.44
SA38_EXP_7	168	745.5658912658691	152.56407737731934	0.0006993408	140.28
SA38_EXP_7	169	692.6448822021484	193.82391929626465	0.9956564	141.12
SA38_EXP_7	170	650.3072738647461	199.19629096984863	0.22682306	141.96
SA38_EXP_7	171	632.5357437133789	141.24006271362305	0.97818244	142.8
SA38_EXP_7	172	651.2076377868652	198.0165195465088	0.9998807	143.64
SA38_EXP_7	173	639.0049934387207	263.2994270324707	0.99991584	144.48
SA38_EXP_7	174	643.8682556152344	296.7816638946533	0.9998851	145.32
SA38_EXP_7	175	650.2527236938477	283.6039924621582	0.9993876	146.16
SA38_EXP_7	176	633.8390350341797	183.94858360290527	0.9998354	147.0
SA38_EXP_7	177	642.2101020812988	258.66926193237305	0.99979407	147.84
SA38_EXP_7	178	657.853889465332	247.53524780273438	0.999501	148.68
SA38_EXP_7	179	632.9604625701904	146.81187629699707	0.997999	149.52
SA38_EXP_7	180	646.5639591217041	257.96605110168457	0.99983644	150.36
SA38_EXP_7	181	645.1093673706055	286.50529861450195	0.99986935	151.2
SA38_EXP_7	182	656.0537338256836	323.2485580444336	0.9998857	152.04
SA38_EXP_7	183	667.9559707641602	324.06721115112305	0.9998117	152.88
SA38_EXP_7	184	663.201379776001	238.3834934234619	0.9995679	153.72
SA38_EXP_7	185	638.0196571350098	154.16520595550537	0.99981874	154.56
SA38_EXP_7	186	684.5738410949707	194.10272598266602	0.99959177	155.4
SA38_EXP_7	187	744.4864273071289	168.2695198059082	0.77926	156.24
SA38_EXP_7	188	757.4812889099121	177.0274257659912	0.07854573	157.08
SA38_EXP_7	189	747.5675582885742	240.0164794921875	0.9989073	157.92
SA38_EXP_7	190	737.3820304870605	278.7503242492676	0.9993036	158.76
SA38_EXP_7	191	733.5831642150879	167.1082878112793	0.99976677	159.6
SA38_EXP_7	192	708.6657047271729	92.15991497039795	0.99444973	160.44
SA38_EXP_7	193	706.1856746673584	108.55672359466553	0.8052214	161.28
SA38_EXP_7	194	714.0896320343018	148.60519409179688	0.8129007	162.12
SA38_EXP_7	195	721.9522953033447	266.49773597717285	0.9990946	162.96
SA38_EXP_7	196	740.9734725952148	145.49440383911133	0.9447346	163.8
SA38_EXP_7	197	717.14768409729	56.36524558067322	0.9447979	164.64
SA38_EXP_7	198	727.6651382446289	60.45729160308838	0.9957321	165.48
SA38_EXP_7	199	734.1598510742188	150.19361972808838	2.894399e-05	166.32
SA38_EXP_7	200	664.5296096801758	220.4593563079834	0.94695663	167.16
SA38_EXP_7	201	660.901927947998	212.15469360351562	0.9797387	168.0
SA38_EXP_7	202	643.5923099517822	246.14564895629883	0.99967325	168.84
SA38_EXP_7	203	638.4510040283203	305.16297340393066	0.999542	169.68
SA38_EXP_7	204	636.3078117370605	183.68273735046387	0.9834714	170.52
SA38_EXP_7	205	641.748046875	164.7169017791748	0.9984566	171.36
SA38_EXP_7	206	642.9910659790039	270.0482940673828	0.9998369	172.2
SA38_EXP_7	207	654.7836780548096	276.53852462768555	0.9996662	173.04
SA38_EXP_7	208	632.1079254150391	138.06923389434814	0.96728444	173.88
SA38_EXP_7	209	669.8850631713867	175.82307815551758	0.9998691	174.72
SA38_EXP_7	210	708.2332611083984	225.41650772094727	0.99989176	175.56
SA38_EXP_7	211	739.1111373901367	262.7336311340332	0.99947447	176.4
SA38_EXP_7	212	762.8232002258301	204.4372844696045	0.9980659	177.24
SA38_EXP_7	213	734.0517044067383	181.48438453674316	0.9904389	178.08
SA38_EXP_7	214	710.0050926208496	107.50250816345215	0.9714068	178.92
SA38_EXP_7	215	688.1802082061768	93.42005252838135	0.9997603	179.76
SA38_EXP_7	216	739.4374370574951	189.7052764892578	0.99642026	180.6
SA38_EXP_7	217	722.9979515075684	263.8249969482422	0.9998022	181.44
SA38_EXP_7	218	742.3321723937988	181.2330722808838	0.8997158	182.28
SA38_EXP_7	219	719.3875789642334	71.05348348617554	0.99644417	183.12
SA38_EXP_7	220	721.9093322753906	84.38808917999268	0.98880345	183.96
SA38_EXP_7	221	733.539342880249	203.94453048706055	0.9953157	184.8
SA38_EXP_7	222	710.9299659729004	254.02799606323242	0.99976057	185.64
SA38_EXP_7	223	722.9443550109863	123.14114570617676	0.14816435	186.48
SA38_EXP_7	224	718.5104846954346	89.60477828979492	0.97721773	187.32
SA38_EXP_7	225	750.6403923034668	138.25919151306152	0.6068734	188.16
SA38_EXP_7	226	748.2004165649414	260.5349063873291	0.9992512	189.0
SA38_EXP_7	227	705.8191299438477	260.6546401977539	0.0031008583	189.84
SA38_EXP_7	228	673.5082626342773	248.70388984680176	0.9946016	190.68
SA38_EXP_7	229	643.9866065979004	169.64821815490723	0.99837047	191.52
SA38_EXP_7	230	640.6414985656738	143.72231483459473	0.9989054	192.36
SA38_EXP_7	231	651.6653537750244	237.80415058135986	0.9999188	193.2
SA38_EXP_7	232	697.4033355712891	251.6615867614746	0.99961805	194.04
SA38_EXP_7	233	755.8229446411133	152.43481636047363	0.9960943	194.88
SA38_EXP_7	234	752.4602890014648	152.7037811279297	0.8293721	195.72
SA38_EXP_7	235	727.5590896606445	236.93435668945312	0.9999752	196.56
SA38_EXP_7	236	729.1962146759033	287.0916938781738	0.9996388	197.4
SA38_EXP_7	237	724.2174625396729	101.43928527832031	0.9905303	198.24
SA38_EXP_7	238	774.5489597320557	142.19708919525146	5.6352274e-05	199.08
SA38_EXP_7	239	696.85959815979	211.90893173217773	0.99784756	199.92
SA38_EXP_7	240	664.8151397705078	242.87890434265137	0.011062589	200.76
SA38_EXP_7	241	639.5707130432129	171.89369201660156	0.9992481	201.6
SA38_EXP_7	242	645.6605911254883	181.07279777526855	0.9997905	202.44
SA38_EXP_7	243	657.230806350708	244.58979606628418	0.99572337	203.28
SA38_EXP_7	244	654.9896240234375	305.03454208374023	0.9997539	204.12
SA38_EXP_7	245	657.4250221252441	270.80291748046875	0.9997744	204.96
SA38_EXP_7	246	657.4985504150391	196.9715452194214	0.9996432	205.8
SA38_EXP_7	247	665.0309562683105	254.06847953796387	0.9997495	206.64
SA38_EXP_7	248	659.9573135375977	295.1573181152344	0.99975723	207.48
SA38_EXP_7	249	670.3508377075195	292.54961013793945	0.99960047	208.32
SA38_EXP_7	250	651.5519142150879	199.9038791656494	0.99992156	209.16
SA38_EXP_7	251	657.8344345092773	244.03318405151367	0.9997441	210.0
SA38_EXP_7	252	672.5015640258789	288.48392486572266	0.99926895	210.84
SA38_EXP_7	253	658.5556507110596	217.1696662902832	0.992305	211.68
SA38_EXP_7	254	663.892936706543	265.1941108703613	0.998735	212.52
SA38_EXP_7	255	657.2220802307129	320.3584671020508	0.9998085	213.36
SA38_EXP_7	256	666.2272453308105	324.6049118041992	0.99900633	214.2
SA38_EXP_7	257	667.005205154419	251.90617561340332	0.9697483	215.04
SA38_EXP_7	258	637.2226715087891	166.39666557312012	0.9986663	215.88
SA38_EXP_7	259	651.8534660339355	166.65435791015625	0.99704283	216.72
SA38_EXP_7	260	715.9178733825684	210.33373832702637	0.9981639	217.56
SA38_EXP_7	261	756.8454742431641	189.14474487304688	0.9993886	218.4
SA38_EXP_7	262	735.2976322174072	161.51238441467285	0.9974685	219.24
SA38_EXP_7	263	732.1176528930664	228.9829444885254	0.99975437	220.08
SA38_EXP_7	264	731.6806793212891	301.37120246887207	0.54046035	220.92
SA38_EXP_7	265	722.6995468139648	298.00981521606445	0.99978346	221.76
SA38_EXP_7	266	700.7297039031982	153.11365127563477	0.99980825	222.6
SA38_EXP_7	267	743.7273025512695	216.8701171875	0.99903655	223.44
SA38_EXP_7	268	719.0954208374023	253.21572303771973	0.9411074	224.28
SA38_EXP_7	269	724.421215057373	186.85555458068848	0.99988234	225.12
SA38_EXP_7	270	736.1343383789062	163.54658603668213	0.9976011	225.96
SA38_EXP_7	271	720.4241752624512	221.3977861404419	0.99951494	226.8
SA38_EXP_7	272	727.7889251708984	263.4408760070801	0.999495	227.64
SA38_EXP_7	273	720.6089973449707	114.06200408935547	0.9994399	228.48
SA38_EXP_7	274	706.2993049621582	79.95184421539307	0.5611004	229.32
SA38_EXP_7	275	744.8197364807129	185.89449405670166	0.9959787	230.16
SA38_EXP_7	276	742.6048278808594	262.1975326538086	0.6192483	231.0
SA38_EXP_7	277	700.1152038574219	260.0042724609375	0.0007105244	231.84
SA38_EXP_7	278	662.0123863220215	238.19263458251953	0.9935887	232.68
SA38_EXP_7	279	651.9008636474609	218.20512771606445	0.99799913	233.52
SA38_EXP_7	280	600.8830547332764	252.63673782348633	0.04686162	234.36
SA38_EXP_7	281	648.0427742004395	300.0134468078613	0.99989974	235.2
SA38_EXP_7	282	665.2334213256836	315.58247566223145	0.9997534	236.04
SA38_EXP_7	283	659.1971397399902	242.71044731140137	0.999589	236.88
SA38_EXP_7	284	681.109619140625	242.39656448364258	0.98127204	237.72
SA38_EXP_7	285	651.3065814971924	217.58285522460938	0.94718707	238.56
SA38_EXP_7	286	645.3774452209473	152.5399875640869	0.9996531	239.4
SA38_EXP_7	287	705.3206443786621	189.66510772705078	0.9944113	240.24
SA38_EXP_7	288	756.9439888000488	191.0888957977295	0.39307263	241.08
SA38_EXP_7	289	722.5872993469238	206.5001392364502	0.99975234	241.92
SA38_EXP_7	290	721.4232444763184	267.1293067932129	0.99955326	242.76
SA38_EXP_7	291	729.6392917633057	243.3837604522705	0.9942585	243.6
SA38_EXP_7	292	693.9295768737793	106.32413864135742	0.99931014	244.44
SA38_EXP_7	293	736.4409446716309	185.93599319458008	0.956694	245.28
SA38_EXP_7	294	717.8729057312012	278.2751655578613	0.99964786	246.12
SA38_EXP_7	295	743.335485458374	248.08917045593262	8.5452615e-05	246.96
SA38_EXP_7	296	664.3994331359863	235.59072017669678	0.99186486	247.8
SA38_EXP_7	297	643.5414791107178	180.7108497619629	0.99947876	248.64
SA38_EXP_7	298	651.661491394043	154.93462085723877	0.9993926	249.48
SA38_EXP_7	299	704.2960166931152	202.7010154724121	0.9979418	250.32
SA38_EXP_7	300	743.4374332427979	227.70389556884766	0.99691486	251.16
SA38_EXP_7	301	751.4538764953613	212.48755931854248	0.99866366	252.0
SA38_EXP_7	302	726.1555194854736	203.98643016815186	0.9997719	252.84
SA38_EXP_7	303	712.3505115509033	247.04798698425293	0.99994886	253.68
SA38_EXP_7	304	732.6416015625	243.09402465820312	0.9958568	254.52
SA38_EXP_7	305	715.3026580810547	71.7231559753418	0.13975887	255.36
SA38_EXP_7	306	711.4994049072266	74.02052879333496	0.15475512	256.2
SA38_EXP_7	307	739.0094757080078	207.13391304016113	0.99622667	257.04
SA38_EXP_7	308	714.1758918762207	250.0114631652832	0.99978167	257.88
SA38_EXP_7	309	722.4335670471191	160.15737533569336	0.997863	258.72
SA38_EXP_7	310	704.0172576904297	130.7193660736084	0.9997464	259.56
SA38_EXP_7	311	736.1401557922363	210.5060863494873	0.22239041	260.4
SA38_EXP_7	312	718.2506084442139	284.1296195983887	0.9995316	261.24
SA38_EXP_7	313	739.3902778625488	148.52025032043457	0.7146131	262.08
SA38_EXP_7	314	699.5118141174316	110.09803533554077	0.9969694	262.92
SA38_EXP_7	315	750.2267837524414	242.7349090576172	0.99895465	263.76
SA38_EXP_7	316	745.8789348602295	277.7648448944092	0.99946755	264.6
SA38_EXP_7	317	728.9699554443359	181.0191822052002	0.9997261	265.44
SA38_EXP_7	318	719.7209358215332	216.09211921691895	0.9997657	266.28
SA38_EXP_7	319	717.0697212219238	275.5987358093262	0.99968517	267.12
SA38_EXP_7	320	720.8169937133789	128.02578449249268	0.9791378	267.96
SA38_EXP_7	321	718.1635856628418	55.644371509552	0.9967776	268.8
SA38_EXP_7	322	709.3689918518066	58.56886625289917	0.9992893	269.64
SA38_EXP_7	323	746.9290256500244	183.51924419403076	0.99247026	270.48
SA38_EXP_7	324	701.2540817260742	225.97280502319336	0.09363628	271.32
SA38_EXP_7	325	661.9168758392334	230.73114395141602	0.085248046	272.16
SA38_EXP_7	326	635.7875823974609	138.6463451385498	0.9840169	273.0
SA38_EXP_7	327	670.8471298217773	154.05532836914062	0.99926955	273.84
SA38_EXP_7	328	727.8317451477051	202.80394077301025	0.9920747	274.68
SA38_EXP_7	329	749.0562915802002	214.97487545013428	0.99939585	275.52
SA38_EXP_7	330	723.2492446899414	137.9721736907959	0.051660493	276.36
SA38_EXP_7	331	719.6544647216797	151.4912223815918	0.99861383	277.2
SA38_EXP_7	332	746.1213111877441	276.64512634277344	0.98460406	278.04
SA38_EXP_7	333	758.1736087799072	227.2847557067871	0.9974905	278.88
SA38_EXP_7	334	726.5613555908203	145.94648838043213	0.9892315	279.72
SA38_EXP_7	335	723.0265617370605	97.31075763702393	0.997855	280.56
SA38_EXP_7	336	764.9829864501953	167.06485748291016	0.00021368758	281.4
SA38_EXP_7	337	730.6053161621094	257.2822380065918	0.9986809	282.24
SA38_EXP_7	338	746.2658882141113	197.56293296813965	0.9966305	283.08
SA38_EXP_7	339	721.5942859649658	150.6859302520752	0.9979056	283.92
SA38_EXP_7	340	719.1460609436035	164.02145862579346	0.9997725	284.76
SA38_EXP_7	341	732.1125030517578	275.2939796447754	0.9998179	285.6
SA38_EXP_7	342	763.379955291748	171.4090347290039	0.7760354	286.44
SA38_EXP_7	343	702.2781372070312	135.4945421218872	0.9998442	287.28
SA38_EXP_7	344	745.9873199462891	198.69629859924316	0.69474614	288.12
SA38_EXP_7	345	726.2331008911133	284.04687881469727	0.9997173	288.96
SA38_EXP_7	346	743.1553840637207	144.48208808898926	0.49562892	289.8
SA38_EXP_7	347	745.5179214477539	182.64155387878418	0.88483244	290.64
SA38_EXP_7	348	744.651460647583	301.63244247436523	0.9994961	291.48
SA38_EXP_7	349	739.6471500396729	225.53561210632324	0.9997242	292.32
SA38_EXP_7	350	736.5199089050293	189.8964500427246	0.9904046	293.16
SA38_EXP_7	351	724.7568130493164	229.6062183380127	0.9999454	294.0
SA38_EXP_7	352	725.2305507659912	296.68041229248047	0.9997459	294.84
SA38_EXP_7	353	749.9570369720459	160.77415466308594	0.99701333	295.68
SA38_EXP_7	354	719.7562217712402	177.39322185516357	0.99993265	296.52
SA38_EXP_7	355	726.1129379272461	272.2016143798828	0.99937636	297.36
SA38_EXP_7	356	737.0682716369629	159.24681186676025	0.4812741	298.2
SA38_EXP_7	357	710.1670742034912	71.59542560577393	0.8949141	299.04
SA38_EXP_7	358	703.1272888183594	162.8216314315796	0.097001985	299.88
SA38_EXP_7	359	665.7334804534912	233.23655605316162	0.9935615	300.72
SA38_EXP_7	360	639.4418716430664	192.62901306152344	0.9982211	301.56
SA38_EXP_7	361	641.0944938659668	163.31605911254883	0.99919826	302.4
SA38_EXP_7	362	664.7216796875	250.2125644683838	0.99976903	303.24
SA38_EXP_7	363	735.7129573822021	208.9167881011963	0.9973214	304.08
SA38_EXP_7	364	747.2326278686523	160.11011123657227	0.9684392	304.92
SA38_EXP_7	365	740.477466583252	202.30218887329102	0.9997589	305.76
SA38_EXP_7	366	722.9848861694336	274.72789764404297	0.99993587	306.6
SA38_EXP_7	367	725.9868144989014	307.8695297241211	0.99979454	307.44
SA38_EXP_7	368	735.1941108703613	128.98856163024902	0.42461357	308.28
SA38_EXP_7	369	729.4897079467773	74.075767993927	0.00010029366	309.12
SA38_EXP_7	370	701.3120651245117	133.50820541381836	0.35730448	309.96
SA38_EXP_7	371	649.8980522155762	195.6364917755127	0.9979697	310.8
SA38_EXP_7	372	633.4293365478516	139.25584316253662	0.20582055	311.64
SA38_EXP_7	373	666.0967826843262	171.48550987243652	0.99988985	312.48
SA38_EXP_7	374	716.2998199462891	197.81450271606445	0.9792635	313.32
SA38_EXP_7	375	753.3023357391357	248.39346885681152	0.9979954	314.16
SA38_EXP_7	376	748.1250762939453	193.62131595611572	0.9916618	315.0
SA38_EXP_7	377	709.8654270172119	56.52294874191284	0.011794893	315.84
SA38_EXP_7	378	9.089016169309616	30.86803436279297	1.0085419e-05	316.68
SA38_EXP_7	379	666.6132926940918	219.39496994018555	0.44285896	317.52
SA38_EXP_7	380	652.2089958190918	176.82878494262695	0.0013876006	318.36
SA38_EXP_7	381	632.0950031280518	134.5656967163086	0.2639263	319.2
SA38_EXP_7	382	683.8776111602783	181.63318634033203	0.99918455	320.04
SA38_EXP_7	383	746.6156959533691	204.62410926818848	0.991223	320.88
SA38_EXP_7	384	749.934196472168	165.02713680267334	0.99924123	321.72
SA38_EXP_7	385	723.688793182373	197.06786155700684	0.99992037	322.56
SA38_EXP_7	386	718.8693046569824	258.55499267578125	0.99984515	323.4
SA38_EXP_7	387	755.4047584533691	213.14874172210693	0.00043278738	324.24
SA38_EXP_7	388	672.9706764221191	215.57504653930664	0.14391069	325.08
SA38_EXP_7	389	650.9024620056152	189.99801635742188	0.9986721	325.92
SA38_EXP_7	390	634.5358848571777	147.34654426574707	0.71799177	326.76
SA38_EXP_7	391	671.5868949890137	207.5580596923828	0.9986732	327.6
SA38_EXP_7	392	704.0605545043945	202.17744827270508	0.7984365	328.44
SA38_EXP_7	393	740.8952713012695	148.97037506103516	0.99351406	329.28
SA38_EXP_7	394	763.0960464477539	137.71971702575684	0.22777352	330.12
SA38_EXP_7	395	760.2927207946777	263.0550956726074	0.973409	330.96
SA38_EXP_7	396	743.5799598693848	320.01909255981445	0.99928826	331.8
SA38_EXP_7	397	742.9797172546387	235.85788249969482	0.9991543	332.64
SA38_EXP_7	398	716.0825252532959	64.78433132171631	0.646261	333.48
SA38_EXP_7	399	734.8718643188477	80.66218614578247	0.9777566	334.32
SA38_EXP_7	400	740.6829357147217	196.4659881591797	0.8687901	335.16
SA38_EXP_7	401	746.7555046081543	183.0443572998047	0.9992999	336.0
SA38_EXP_7	402	716.942310333252	44.57371115684509	0.38610277	336.84
SA38_EXP_7	403	774.9568939208984	100.9173059463501	0.018049266	337.68
SA38_EXP_7	404	719.05517578125	176.703143119812	0.21897165	338.52
SA38_EXP_7	405	662.4264717102051	217.7395534515381	0.810584	339.36
SA38_EXP_7	406	641.4725303649902	170.79285621643066	0.9983998	340.2
SA38_EXP_7	407	646.563720703125	151.87932014465332	0.9997148	341.04
SA38_EXP_7	408	668.0971145629883	205.1123571395874	0.99909115	341.88
SA38_EXP_7	409	746.8360900878906	149.1713047027588	0.98808634	342.72
SA38_EXP_7	410	762.8479957580566	139.17669296264648	0.9974607	343.56
SA38_EXP_7	411	733.0103874206543	234.49994087219238	0.9997805	344.4
SA38_EXP_7	412	727.7816295623779	293.0186462402344	0.99979585	345.24
SA38_EXP_7	413	725.0424385070801	99.37386989593506	0.999044	346.08
SA38_EXP_7	414	8.88340026140213	30.855274200439453	1.0768617e-05	346.92
SA38_EXP_7	415	714.3473625183105	161.9161605834961	0.017011076	347.76
SA38_EXP_7	416	678.138542175293	214.5652198791504	0.9588874	348.6
SA38_EXP_7	417	648.582935333252	187.88972854614258	0.9976603	349.44
SA38_EXP_7	418	634.8578929901123	150.23388862609863	0.9997793	350.28
SA38_EXP_7	419	649.5457649230957	211.4878749847412	0.99986887	351.12
SA38_EXP_7	420	652.6125907897949	288.7349510192871	0.99989414	351.96
SA38_EXP_7	421	713.6170864105225	268.9877700805664	0.9991948	352.8
SA38_EXP_7	422	758.5471153259277	155.1530885696411	0.83568054	353.64
SA38_EXP_7	423	749.0593910217285	180.67304134368896	0.99671304	354.48
SA38_EXP_7	424	725.3225326538086	257.35382080078125	0.9998826	355.32
SA38_EXP_7	425	749.0850448608398	201.6247272491455	0.00028172607	356.16
SA38_EXP_7	426	681.1534881591797	195.72904586791992	0.9851657	357.0
SA38_EXP_7	427	656.9386005401611	191.8351650238037	0.99805546	357.84
SA38_EXP_7	428	633.04762840271	136.4175796508789	0.96621466	358.68
SA38_EXP_7	429	638.0053520202637	218.12098503112793	0.99991167	359.52
SA38_EXP_7	430	646.6081619262695	269.5305347442627	0.9999063	360.36
SA38_EXP_7	431	659.4521999359131	308.82482528686523	0.99983764	361.2
SA38_EXP_7	432	742.5363540649414	245.37511825561523	0.99921334	362.04
SA38_EXP_7	433	767.9699897766113	170.3653335571289	0.980752	362.88
SA38_EXP_7	434	756.2961578369141	248.79183769226074	0.98417044	363.72
SA38_EXP_7	435	745.4267024993896	273.36052894592285	0.9989629	364.56
SA38_EXP_7	436	722.1769332885742	107.63860702514648	0.999569	365.4
SA38_EXP_7	437	704.3169021606445	45.54785370826721	0.05299696	366.24
SA38_EXP_7	438	732.6984882354736	120.2065372467041	3.5329693e-05	367.08
SA38_EXP_7	439	679.4191360473633	186.600923538208	0.046814002	367.92
SA38_EXP_7	440	642.3375129699707	145.35560131072998	0.99978703	368.76
SA38_EXP_7	441	674.9757766723633	164.21825408935547	0.9792894	369.6
SA38_EXP_7	442	715.0333881378174	230.03957748413086	0.99825734	370.44
SA38_EXP_7	443	756.3078880310059	192.01293468475342	0.99771994	371.28
SA38_EXP_7	444	762.2084140777588	187.03595638275146	0.97493035	372.12
SA38_EXP_7	445	729.4578552246094	260.5177116394043	0.9999281	372.96
SA38_EXP_7	446	723.0001449584961	301.6401958465576	0.9997867	373.8
SA38_EXP_7	447	708.0593585968018	189.9309539794922	0.99942786	374.64
SA38_EXP_7	448	726.4703750610352	174.8173427581787	0.9997693	375.48
SA38_EXP_7	449	728.0350685119629	241.87814712524414	0.99944705	376.32
SA38_EXP_7	450	740.8971786499023	92.14166164398193	0.0003354726	377.16
SA38_EXP_7	451	713.6259078979492	49.39303278923035	0.05179875	378.0
SA38_EXP_7	452	735.9815120697021	85.28567790985107	0.29278004	378.84
SA38_EXP_7	453	737.0495319366455	211.5333652496338	0.99741507	379.68
SA38_EXP_7	454	717.4367904663086	251.9095516204834	0.99956733	380.52
SA38_EXP_7	455	744.0921783447266	223.5241413116455	0.9962698	381.36
SA38_EXP_7	456	767.438793182373	83.9543867111206	7.995995e-05	382.2
SA38_EXP_7	457	675.7792949676514	77.42026090621948	0.0058596246	383.04
SA38_EXP_7	458	720.0600624084473	136.40978336334229	0.99559844	383.88
SA38_EXP_7	459	711.0916137695312	246.1531162261963	0.9998275	384.72
SA38_EXP_7	460	763.8658046722412	85.18167972564697	0.0012279084	385.56
SA38_EXP_7	461	713.7036323547363	98.78546476364136	0.99656385	386.4
SA38_EXP_7	462	751.9386291503906	227.88222312927246	0.8850222	387.24
SA38_EXP_7	463	723.6658573150635	264.558162689209	0.9996074	388.08
SA38_EXP_7	464	741.5055274963379	129.11832332611084	0.24410985	388.92
SA38_EXP_7	465	720.38254737854	56.9503390789032	0.9944959	389.76
SA38_EXP_7	466	640.3646469116211	174.2006492614746	0.0007049499	390.6
SA38_EXP_7	467	746.3198184967041	225.7876682281494	0.9952479	391.44
SA38_EXP_7	468	720.3277587890625	275.5517292022705	0.9996018	392.28
SA38_EXP_7	469	728.0963897705078	162.46089935302734	0.99966013	393.12
SA38_EXP_7	470	733.099365234375	190.09798049926758	0.999281	393.96
SA38_EXP_7	471	750.6264686584473	299.65959548950195	0.9992834	394.8
SA38_EXP_7	472	751.5478134155273	233.34962368011475	0.9485594	395.64
SA38_EXP_7	473	718.0417060852051	93.27419757843018	0.99543816	396.48
SA38_EXP_7	474	753.3211708068848	145.78999042510986	0.018279016	397.32
SA38_EXP_7	475	739.3285751342773	267.61982917785645	0.95661974	398.16
SA38_EXP_7	476	704.6696662902832	313.85364532470703	0.7689626	399.0
SA38_EXP_7	477	659.424352645874	323.6078453063965	0.9943328	399.84
SA38_EXP_7	478	653.6327362060547	333.39792251586914	0.9973201	400.68
SA38_EXP_7	479	725.9780883789062	236.2693977355957	0.7963152	401.52
SA38_EXP_7	480	761.9752883911133	217.98883438110352	0.5181433	402.36
SA38_EXP_7	481	750.775957107544	297.21811294555664	0.79085153	403.2
SA38_EXP_7	482	728.736686706543	280.53571701049805	0.9983752	404.04
SA38_EXP_7	483	718.211841583252	85.07309675216675	0.997886	404.88
SA38_EXP_7	484	743.205738067627	127.5399112701416	0.9419357	405.72
SA38_EXP_7	485	746.1333274841309	250.30240058898926	0.99479264	406.56
SA38_EXP_7	486	724.8230934143066	297.7386474609375	0.99970955	407.4
SA38_EXP_7	487	741.9411659240723	193.78292083740234	0.99393624	408.24
SA38_EXP_7	488	722.7192878723145	67.33160018920898	0.98971516	409.08
SA38_EXP_7	489	731.9454193115234	69.2603874206543	4.4363787e-05	409.92
SA38_EXP_7	490	681.7893028259277	213.10566902160645	0.8774974	410.76
SA38_EXP_7	491	658.10227394104	203.32852363586426	0.9943427	411.6
SA38_EXP_7	492	653.5139083862305	136.228666305542	0.88236123	412.44
SA38_EXP_7	493	708.1489086151123	209.22466278076172	0.99640155	413.28
SA38_EXP_7	494	754.6372413635254	227.83249855041504	0.9967347	414.12
SA38_EXP_7	495	759.7946166992188	272.0005989074707	0.00016651713	414.96
SA38_EXP_7	496	740.0758266448975	317.7426338195801	0.9018616	415.8
SA38_EXP_7	497	713.3516311645508	342.7189064025879	0.9998282	416.64
SA38_EXP_7	498	713.1742000579834	359.5806884765625	0.9997937	417.48
SA38_EXP_7	499	711.0738754272461	368.9106273651123	0.99971694	418.32
SA38_EXP_7	500	760.4180335998535	319.7827434539795	0.9965947	419.16
SA38_EXP_7	501	730.2709579467773	120.98763942718506	0.98625386	420.0
SA38_EXP_7	502	718.5423851013184	81.3189697265625	0.9973699	420.84
SA38_EXP_7	503	747.1015453338623	217.36438751220703	0.99632555	421.68
SA38_EXP_7	504	729.4012069702148	273.62643241882324	0.9996661	422.52
SA38_EXP_7	505	740.0911331176758	156.26089096069336	0.12264317	423.36
SA38_EXP_7	506	716.7243957519531	67.86144018173218	0.9980299	424.2
SA38_EXP_7	507	730.7294845581055	132.99413681030273	0.0019047671	425.04
SA38_EXP_7	508	683.1981658935547	220.6094455718994	0.8622831	425.88
SA38_EXP_7	509	652.6717662811279	196.37964248657227	0.5788817	426.72
SA38_EXP_7	510	631.4266204833984	118.47468852996826	0.9990451	427.56
SA38_EXP_7	511	647.7587699890137	220.34222602844238	0.99958104	428.4
SA38_EXP_7	512	646.7085838317871	292.1708106994629	0.99992585	429.24
SA38_EXP_7	513	667.8080558776855	269.2174816131592	0.999458	430.08
SA38_EXP_7	514	638.5403156280518	152.27720260620117	0.9995933	430.92
SA38_EXP_7	515	668.7613487243652	189.27366256713867	0.99979395	431.76
SA38_EXP_7	516	735.5373859405518	191.21007442474365	0.07381168	432.6
SA38_EXP_7	517	756.6399574279785	229.3878936767578	0.9944693	433.44
SA38_EXP_7	518	745.0214385986328	291.7469787597656	0.98505694	434.28
SA38_EXP_7	519	738.2214069366455	317.9062557220459	0.9976508	435.12
SA38_EXP_7	520	719.7313785552979	128.497896194458	0.99980897	435.96
SA38_EXP_7	521	709.2568874359131	69.48773860931396	0.8635915	436.8
SA38_EXP_7	522	712.5507354736328	86.9048523902893	0.976588	437.64
SA38_EXP_7	523	737.7135753631592	186.95938110351562	0.63868034	438.48
SA38_EXP_7	524	722.0903396606445	277.7139472961426	0.99971265	439.32
SA38_EXP_7	525	726.6560077667236	126.3478946685791	0.9997044	440.16
SA38_EXP_7	526	731.440258026123	83.29839706420898	0.9757336	441.0
SA38_EXP_7	527	738.9044761657715	218.0039405822754	0.9963805	441.84
SA38_EXP_7	528	687.3952865600586	231.4669418334961	0.17987287	442.68
SA38_EXP_7	529	658.4458827972412	194.08973693847656	0.98744303	443.52
SA38_EXP_7	530	630.0765037536621	113.47745418548584	0.9591491	444.36
SA38_EXP_7	531	647.833251953125	196.4370346069336	0.99980575	445.2
SA38_EXP_7	532	665.8692359924316	249.0959930419922	0.99989116	446.04
SA38_EXP_7	533	737.275218963623	265.20606994628906	0.99934787	446.88
SA38_EXP_7	534	765.7642364501953	210.57137489318848	0.99899024	447.72
SA38_EXP_7	535	736.6746425628662	250.0960636138916	0.9997899	448.56
SA38_EXP_7	536	728.6574363708496	300.69236755371094	0.9995079	449.4
SA38_EXP_7	537	721.9863891601562	125.53627967834473	0.9997131	450.24
SA38_EXP_7	538	715.7551288604736	84.54335689544678	0.99917644	451.08
SA38_EXP_7	539	746.0291862487793	219.12407398223877	0.9990558	451.92
SA38_EXP_7	540	719.3901062011719	259.14974212646484	0.99901986	452.76
SA38_EXP_7	541	754.4747829437256	100.89577674865723	0.0008137379	453.6
SA38_EXP_7	542	716.8230056762695	87.18362331390381	0.96788746	454.44
SA38_EXP_7	543	751.4241218566895	234.21524047851562	0.99814427	455.28
SA38_EXP_7	544	737.0257377624512	308.56000900268555	0.030218037	456.12
SA38_EXP_7	545	708.0710411071777	314.3379592895508	0.7190892	456.96
SA38_EXP_7	546	696.8067169189453	247.7702522277832	0.5292395	457.8
SA38_EXP_7	547	664.9599552154541	199.2420530319214	0.86362016	458.64
SA38_EXP_7	548	635.9302520751953	118.73451232910156	0.3869308	459.48
SA38_EXP_7	549	687.7182483673096	183.30791473388672	0.998781	460.32
SA38_EXP_7	550	745.814323425293	202.70304679870605	0.99940133	461.16
SA38_EXP_7	551	758.0177307128906	216.04474067687988	0.99801767	462.0
SA38_EXP_7	552	717.8716659545898	58.96845102310181	0.99424285	462.84
SA38_EXP_7	553	732.1581363677979	57.519121170043945	0.9728026	463.68
SA38_EXP_7	554	746.4461803436279	210.37600994110107	0.99552566	464.52
SA38_EXP_7	555	717.4302577972412	249.2570972442627	0.9997776	465.36
SA38_EXP_7	556	730.2501201629639	116.74092292785645	0.63126445	466.2
SA38_EXP_7	557	711.2102031707764	63.819358348846436	0.9140382	467.04
SA38_EXP_7	558	722.4913597106934	205.3201961517334	0.00050895655	467.88
SA38_EXP_7	559	672.3999500274658	205.48233032226562	0.0009030251	468.72
SA38_EXP_7	560	651.2269020080566	161.5415382385254	0.73269445	469.56
SA38_EXP_7	561	637.7832412719727	122.33043193817139	0.97357166	470.4
SA38_EXP_7	562	652.3355007171631	235.09368896484375	0.99987864	471.24
SA38_EXP_7	563	666.8718338012695	282.8964900970459	0.99986506	472.08
SA38_EXP_7	564	744.2070960998535	262.7292251586914	0.99788326	472.92
SA38_EXP_7	565	762.465763092041	249.6309471130371	0.99829036	473.76
SA38_EXP_7	566	734.0902328491211	288.922119140625	0.9998066	474.6
SA38_EXP_7	567	759.438943862915	259.9386405944824	0.9533494	475.44
SA38_EXP_7	568	746.337080001831	93.46740245819092	0.00012323936	476.28
SA38_EXP_7	569	711.8091106414795	47.550705671310425	0.99831104	477.12
SA38_EXP_7	570	778.7250995635986	118.00432205200195	0.0005293248	477.96
SA38_EXP_7	571	714.1894340515137	156.25298023223877	0.20011112	478.8
SA38_EXP_7	572	730.8328151702881	99.9580192565918	0.9610058	479.64
SA38_EXP_7	573	750.2466201782227	86.46386861801147	0.97032803	480.48
SA38_EXP_7	574	730.3808212280273	81.37145519256592	0.8028329	481.32
SA38_EXP_7	575	754.8639297485352	183.3775806427002	0.8686442	482.16
SA38_EXP_7	576	756.3580989837646	282.11523056030273	0.023645308	483.0
SA38_EXP_7	577	723.6456394195557	104.6555757522583	0.999446	483.84
SA38_EXP_7	578	725.4027366638184	70.79581260681152	0.2706694	484.68
SA38_EXP_7	579	739.0617370605469	199.18753623962402	0.988751	485.52
SA38_EXP_7	580	736.2176895141602	228.14048767089844	0.99793696	486.36
SA38_EXP_7	581	721.5858459472656	133.41443538665771	0.5360881	487.2
SA38_EXP_7	582	740.7513618469238	180.6199836730957	0.11188313	488.04
SA38_EXP_7	583	725.1513957977295	287.0431137084961	0.9996068	488.88
SA38_EXP_7	584	739.5001888275146	158.0480146408081	0.9966732	489.72
SA38_EXP_7	585	714.4556045532227	161.6072702407837	0.99923956	490.56
SA38_EXP_7	586	747.2513198852539	283.9384460449219	0.98880297	491.4
SA38_EXP_7	587	728.2177925109863	301.4198112487793	0.99994946	492.24
SA38_EXP_7	588	723.5663414001465	171.83026313781738	0.99891984	493.08
SA38_EXP_7	589	716.4793968200684	181.24128341674805	0.9997768	493.92
SA38_EXP_7	590	719.8391914367676	251.88663482666016	0.9963476	494.76
SA38_EXP_7	591	720.9911346435547	279.0264129638672	0.9999101	495.6
SA38_EXP_7	592	736.143970489502	136.10459804534912	0.8856201	496.44
SA38_EXP_7	593	718.6312198638916	60.30470609664917	6.198674e-05	497.28
SA38_EXP_7	594	691.9851303100586	154.77822303771973	0.0010030459	498.12
SA38_EXP_7	595	668.9080238342285	175.05000114440918	0.3265097	498.96
SA38_EXP_7	596	643.0108547210693	195.03244400024414	0.9997923	499.8
SA38_EXP_7	597	640.0958061218262	284.98260498046875	0.99988115	500.64
SA38_EXP_7	598	639.4339561462402	320.1727294921875	0.99978393	501.48
SA38_EXP_7	599	693.3850288391113	306.98601722717285	0.9755223	502.32
SA38_EXP_7	600	752.9403686523438	227.6799201965332	0.99846256	503.16
SA38_EXP_7	601	743.7650680541992	79.9639105796814	0.00036117836	504.0
SA38_EXP_7	602	730.1105499267578	50.868515968322754	0.6338969	504.84
SA38_EXP_7	603	752.1848678588867	178.61176013946533	0.9960628	505.68
SA38_EXP_7	604	734.1641902923584	206.36907577514648	0.00038349445	506.52
SA38_EXP_7	605	670.161771774292	195.8924961090088	0.90842557	507.36
SA38_EXP_7	606	646.3129997253418	173.86034488677979	0.016832536	508.2
SA38_EXP_7	607	642.9413318634033	134.3432092666626	0.96423984	509.04
SA38_EXP_7	608	643.2374954223633	226.2766456604004	0.99993944	509.88
SA38_EXP_7	609	644.5425987243652	286.92541122436523	0.99992085	510.72
SA38_EXP_7	610	655.8137893676758	279.1193675994873	0.9992617	511.56
SA38_EXP_7	611	631.1469078063965	144.6262264251709	0.9987871	512.4
SA38_EXP_7	612	692.8682327270508	186.48642539978027	0.8420324	513.24
SA38_EXP_7	613	760.1514339447021	196.13393783569336	0.9850246	514.08
SA38_EXP_7	614	763.4969234466553	263.2228946685791	0.007468299	514.92
SA38_EXP_7	615	727.1463394165039	316.9126510620117	0.9989121	515.76
SA38_EXP_7	616	752.3675918579102	269.96795654296875	0.95052433	516.6
SA38_EXP_7	617	720.6404209136963	131.76057815551758	0.99877375	517.44
SA38_EXP_7	618	740.1530265808105	154.03136730194092	0.07156731	518.28
SA38_EXP_7	619	753.6020755767822	244.54730987548828	0.91057444	519.12
SA38_EXP_7	620	696.2899208068848	216.34570598602295	0.005458118	519.96
SA38_EXP_7	621	661.8242263793945	190.30687808990479	0.41335702	520.8
SA38_EXP_7	622	639.5468711853027	133.69524478912354	0.9914147	521.64
SA38_EXP_7	623	681.7556381225586	157.88589477539062	0.030747969	522.48
SA38_EXP_7	624	712.6636981964111	232.3385524749756	0.99808013	523.32
SA38_EXP_7	625	751.7589569091797	263.66074562072754	0.838456	524.16
SA38_EXP_7	626	765.0705337524414	219.94937896728516	0.9861858	525.0
SA38_EXP_7	627	726.9636154174805	80.38275003433228	0.9963516	525.84
SA38_EXP_7	628	734.9077224731445	101.18987560272217	0.13121235	526.68
SA38_EXP_7	629	738.1035804748535	203.3184814453125	0.9967519	527.52
SA38_EXP_7	630	712.8728866577148	234.51939582824707	0.99978095	528.36
SA38_EXP_7	631	714.7669792175293	280.47703742980957	0.99955136	529.2
SA38_EXP_7	632	714.4130229949951	339.1106986999512	0.9998312	530.04
SA38_EXP_7	633	732.5433731079102	330.60227394104004	0.93776804	530.88
SA38_EXP_7	634	701.9833564758301	272.65777587890625	0.24251674	531.72
SA38_EXP_7	635	654.1196823120117	193.43493461608887	0.77995104	532.56
SA38_EXP_7	636	636.8685722351074	124.8530387878418	0.21762535	533.4
SA38_EXP_7	637	667.5996780395508	202.93311595916748	0.9984145	534.24
SA38_EXP_7	638	724.9912261962891	273.5115623474121	0.043156408	535.08
SA38_EXP_7	639	765.5530452728271	260.297155380249	0.9889627	535.92
SA38_EXP_7	640	749.0041255950928	301.38218879699707	0.54493606	536.76
SA38_EXP_7	641	729.4947624206543	294.7394371032715	0.9997874	537.6
SA38_EXP_7	642	710.584545135498	131.9692897796631	0.99899346	538.44
SA38_EXP_7	643	707.4525356292725	106.32051944732666	0.9984931	539.28
SA38_EXP_7	644	714.2863750457764	109.22594547271729	0.8416703	540.12
SA38_EXP_7	645	734.276008605957	237.35687255859375	0.9585891	540.96
SA38_EXP_7	646	724.3409156799316	279.1112995147705	0.99501234	541.8
SA38_EXP_7	647	715.3513431549072	327.4746608734131	0.99985445	542.64
SA38_EXP_7	648	723.9107131958008	319.2400646209717	0.15703666	543.48
SA38_EXP_7	649	692.933177947998	262.5333595275879	0.8403598	544.32
SA38_EXP_7	650	647.3739624023438	179.4334888458252	0.9888058	545.16
SA38_EXP_7	651	636.6066932678223	123.04781913757324	0.9970395	546.0
SA38_EXP_7	652	664.9562835693359	198.1249237060547	0.99964535	546.84
SA38_EXP_7	653	705.8582305908203	281.19009017944336	0.99789715	547.68
SA38_EXP_7	654	754.9625396728516	302.2967720031738	0.39388737	548.52
SA38_EXP_7	655	753.3174991607666	304.80268478393555	0.9997731	549.36
SA38_EXP_7	656	728.3011436462402	174.98095035552979	0.9991541	550.2
SA38_EXP_7	657	723.5684394836426	78.03631782531738	0.99942255	551.04
SA38_EXP_7	658	749.9890327453613	116.98272228240967	0.0262714	551.88
SA38_EXP_7	659	729.2149543762207	177.94594287872314	0.006223863	552.72
SA38_EXP_7	660	679.3730735778809	169.88519668579102	0.084252864	553.56
SA38_EXP_7	661	664.4829750061035	171.538724899292	0.9883652	554.4
SA38_EXP_7	662	666.2601947784424	204.78973388671875	0.6472801	555.24
SA38_EXP_7	663	667.0327186584473	263.5077953338623	0.7516685	556.08
SA38_EXP_7	664	637.4430656433105	179.0189266204834	0.9990465	556.92
SA38_EXP_7	665	670.2038288116455	165.85384368896484	0.99956673	557.76
SA38_EXP_7	666	687.3977184295654	218.43119144439697	0.9991872	558.6
SA38_EXP_7	667	754.3898582458496	218.48204612731934	0.998114	559.44
SA38_EXP_7	668	758.518123626709	262.90740966796875	0.46326825	560.28
SA38_EXP_7	669	726.8886089324951	315.2438163757324	0.99943084	561.12
SA38_EXP_7	670	733.5711479187012	147.03635215759277	0.99941766	561.96
SA38_EXP_7	671	716.058349609375	93.98371696472168	0.99078006	562.8
SA38_EXP_7	672	743.0177688598633	198.3615016937256	0.90509933	563.64
SA38_EXP_7	673	720.1042652130127	217.74620532989502	0.0030119268	564.48
SA38_EXP_7	674	666.0850048065186	194.30362701416016	0.0004728477	565.32
SA38_EXP_7	675	651.6976356506348	160.02352237701416	0.9992943	566.16
SA38_EXP_7	676	641.0137176513672	136.82438850402832	0.98240983	567.0
SA38_EXP_7	677	663.1755828857422	229.86828804016113	0.76403224	567.84
SA38_EXP_7	678	696.1869239807129	257.8740692138672	0.998892	568.68
SA38_EXP_7	679	747.1554756164551	226.53379440307617	0.9966815	569.52
SA38_EXP_7	680	741.4115905761719	184.93849754333496	0.9910858	570.36
SA38_EXP_7	681	730.0897598266602	222.54721641540527	0.9998572	571.2
SA38_EXP_7	682	728.1718730926514	232.38266944885254	0.9993661	572.04
SA38_EXP_7	683	720.1707363128662	91.52615547180176	0.9932678	572.88
SA38_EXP_7	684	695.4592704772949	74.26328659057617	0.99469477	573.72
SA38_EXP_7	685	746.5860843658447	188.0449104309082	0.95265734	574.56
SA38_EXP_7	686	724.2242336273193	252.64972686767578	0.9994947	575.4
SA38_EXP_7	687	721.0232257843018	292.0814895629883	0.00024067845	576.24
SA38_EXP_7	688	688.8780117034912	242.24933624267578	0.9581295	577.08
SA38_EXP_7	689	638.5313987731934	132.03997135162354	0.58000576	577.92
SA38_EXP_7	690	675.2366542816162	150.4973030090332	0.99894863	578.76
SA38_EXP_7	691	723.0152606964111	220.71447372436523	0.99854183	579.6
SA38_EXP_7	692	732.709550857544	214.2926788330078	0.9994777	580.44
SA38_EXP_7	693	750.3764152526855	242.07615852355957	0.7256068	581.28
SA38_EXP_7	694	724.1549015045166	88.95579099655151	0.99764246	582.12
SA38_EXP_7	695	776.6451835632324	159.08706665039062	0.023962047	582.96
SA38_EXP_7	696	704.1659355163574	203.3058214187622	0.029712582	583.8
SA38_EXP_7	697	666.7197227478027	170.68661212921143	0.057610467	584.64
SA38_EXP_7	698	637.1194839477539	127.8761100769043	0.9997757	585.48
SA38_EXP_7	699	644.4476127624512	189.76896286010742	0.999716	586.32
SA38_EXP_7	700	649.7292518615723	249.0775966644287	0.9993042	587.16
SA38_EXP_7	701	651.3225555419922	303.41514587402344	0.99984634	588.0
SA38_EXP_7	702	666.49169921875	319.9845600128174	0.99973613	588.84
SA38_EXP_7	703	649.5534420013428	194.41600799560547	0.9998661	589.68
SA38_EXP_7	704	678.6504745483398	227.86768913269043	0.048582315	590.52
SA38_EXP_7	705	652.5689125061035	171.73985481262207	0.993952	591.36
SA38_EXP_7	706	645.3404426574707	137.21704959869385	0.9958254	592.2
SA38_EXP_7	707	705.1091194152832	193.05416107177734	0.9985259	593.04
SA38_EXP_7	708	745.3165054321289	211.76339149475098	0.33480558	593.88
SA38_EXP_7	709	746.0375308990479	229.13320541381836	0.99938416	594.72
SA38_EXP_7	710	728.8771629333496	254.1595458984375	0.9993498	595.56
SA38_EXP_7	711	707.8145027160645	280.97042083740234	0.9995921	596.4
SA38_EXP_7	712	710.4970932006836	322.49356269836426	0.9996246	597.24
SA38_EXP_7	713	693.9292907714844	251.23011589050293	0.9997707	598.08
SA38_EXP_7	714	701.160478591919	201.4738941192627	0.9990701	598.92
SA38_EXP_7	715	722.4220275878906	263.99757385253906	0.001388569	599.76
SA38_EXP_7	716	694.2723274230957	206.96548461914062	0.9994653	600.6
SA38_EXP_7	717	670.2861785888672	159.78145122528076	0.04013879	601.44
SA38_EXP_7	718	684.9576473236084	205.45756816864014	0.0008271285	602.28
SA38_EXP_7	719	644.5618629455566	144.52486038208008	0.95673627	603.12
SA38_EXP_7	720	679.1197776794434	155.35868167877197	0.09122356	603.96
SA38_EXP_7	721	707.7785968780518	203.82635593414307	0.9995123	604.8
SA38_EXP_7	722	747.5529193878174	209.5103359222412	0.9989241	605.64
SA38_EXP_7	723	749.0605354309082	209.98357772827148	0.99729747	606.48
SA38_EXP_7	724	729.0798187255859	242.39931106567383	0.9997763	607.32
SA38_EXP_7	725	718.5277938842773	286.0763740539551	0.9997745	608.16
SA38_EXP_7	726	727.1936416625977	212.2327423095703	0.9991303	609.0
SA38_EXP_7	727	683.9510917663574	168.28750133514404	0.00027349914	609.84
SA38_EXP_7	728	654.3647766113281	170.49633979797363	0.61391777	610.68
SA38_EXP_7	729	625.7534503936768	132.67410278320312	0.7952542	611.52
SA38_EXP_7	730	645.8147048950195	203.2449245452881	0.9997713	612.36
SA38_EXP_7	731	631.9057464599609	279.68799591064453	0.9997652	613.2
SA38_EXP_7	732	633.3613395690918	319.5127773284912	0.9998653	614.04
SA38_EXP_7	733	659.4735145568848	329.4576072692871	0.9997646	614.88
SA38_EXP_7	734	661.1021995544434	357.11148262023926	0.9997271	615.72
SA38_EXP_7	735	652.6617527008057	304.6453285217285	0.99979573	616.56
SA38_EXP_7	736	647.8983879089355	225.35696983337402	0.99930704	617.4
SA38_EXP_7	737	642.3653602600098	307.8343105316162	0.999244	618.24
SA38_EXP_7	738	653.0086517333984	240.9601593017578	0.99895704	619.08
SA38_EXP_7	739	642.8876399993896	180.95269203186035	0.9996265	619.92
SA38_EXP_7	740	634.627628326416	263.3396530151367	0.9999194	620.76
SA38_EXP_7	741	651.0517120361328	272.9106903076172	0.99920636	621.6
SA38_EXP_7	742	630.8624744415283	136.0166358947754	0.007509177	622.44
SA38_EXP_7	743	638.8705253601074	249.2116928100586	0.9998492	623.28
SA38_EXP_7	744	650.0184059143066	292.56763458251953	0.9998586	624.12
SA38_EXP_7	745	658.046817779541	292.1690368652344	0.9993349	624.96
SA38_EXP_7	746	634.3008518218994	176.86378955841064	0.9979888	625.8
SA38_EXP_7	747	651.1354446411133	227.72343635559082	0.9998129	626.64
SA38_EXP_7	748	723.3848571777344	293.8418769836426	0.008125631	627.48
SA38_EXP_7	749	634.7560405731201	143.92910957336426	0.9977055	628.32
SA38_EXP_7	750	669.2291259765625	172.1535301208496	0.99868816	629.16
SA38_EXP_7	751	722.6536750793457	231.2042999267578	0.919483	630.0
SA38_EXP_7	752	749.5523452758789	242.1013069152832	0.87205416	630.84
SA38_EXP_7	753	749.2900848388672	267.9718208312988	0.9652618	631.68
SA38_EXP_7	754	726.1549949645996	318.59081268310547	0.9999031	632.52
SA38_EXP_7	755	725.7815361022949	339.8632049560547	0.99965763	633.36
SA38_EXP_7	756	717.5666809082031	154.47011947631836	0.9991223	634.2
SA38_EXP_7	757	714.6406650543213	139.29997444152832	0.0068836566	635.04
SA38_EXP_7	758	739.3765926361084	261.62343978881836	0.006136027	635.88
SA38_EXP_7	759	726.665449142456	262.0246696472168	0.027744867	636.72
SA38_EXP_7	760	679.6454429626465	202.37299919128418	0.005394539	637.56
SA38_EXP_7	761	642.9893493652344	155.31672477722168	0.23978107	638.4
SA38_EXP_7	762	638.4646415710449	172.2799301147461	0.9997726	639.24
SA38_EXP_7	763	638.6743545532227	259.91100311279297	0.999936	640.08
SA38_EXP_7	764	639.5870208740234	308.32414627075195	0.99986064	640.92
SA38_EXP_7	765	646.66748046875	194.14472579956055	0.993666	641.76
SA38_EXP_7	766	645.9633827209473	175.17688751220703	0.99986076	642.6
SA38_EXP_7	767	647.748851776123	261.5669345855713	0.9999273	643.44
SA38_EXP_7	768	646.8271255493164	224.2302131652832	0.9998171	644.28
SA38_EXP_7	769	646.0596084594727	139.3262243270874	0.99567515	645.12
SA38_EXP_7	770	641.6991233825684	241.56203269958496	0.9998735	645.96
SA38_EXP_7	771	645.3938484191895	293.1808090209961	0.9998925	646.8
SA38_EXP_7	772	648.1306076049805	196.36908531188965	0.99964726	647.64
SA38_EXP_7	773	640.3828620910645	187.00478553771973	0.99972945	648.48
SA38_EXP_7	774	645.2475070953369	285.88382720947266	0.99989736	649.32
SA38_EXP_7	775	657.6432228088379	233.62804412841797	0.9987337	650.16
SA38_EXP_7	776	642.674732208252	142.2761106491089	0.1164801	651.0
SA38_EXP_7	777	664.6652221679688	238.8760757446289	0.9912649	651.84
SA38_EXP_7	778	654.4027328491211	253.5194492340088	0.9992555	652.68
SA38_EXP_7	779	648.8012313842773	280.10544776916504	0.9955953	653.52
SA38_EXP_7	780	654.1408538818359	240.35974502563477	0.9993273	654.36
SA38_EXP_7	781	636.4774703979492	150.3592586517334	0.9997665	655.2
SA38_EXP_7	782	642.5642967224121	272.2152328491211	0.9998036	656.04
SA38_EXP_7	783	653.531551361084	293.49228858947754	0.99975985	656.88
SA38_EXP_7	784	648.1667518615723	169.82123851776123	0.99818856	657.72
SA38_EXP_7	785	654.3994903564453	156.2913465499878	0.992151	658.56
SA38_EXP_7	786	715.5778884887695	227.4222707748413	0.021850437	659.4
SA38_EXP_7	787	752.6373386383057	228.6006259918213	0.99841464	660.24
SA38_EXP_7	788	755.5413246154785	284.33140754699707	0.005915156	661.08
SA38_EXP_7	789	747.4478721618652	316.57313346862793	0.99981993	661.92
SA38_EXP_7	790	719.4750308990479	322.98645973205566	0.9994103	662.76
SA38_EXP_7	791	732.7854156494141	207.654447555542	0.9973912	663.6
SA38_EXP_7	792	697.4587440490723	208.26069831848145	0.9891623	664.44
SA38_EXP_7	793	656.8177223205566	174.63111877441406	0.9976138	665.28
SA38_EXP_7	794	647.0626831054688	119.41193103790283	0.9942226	666.12
SA38_EXP_7	795	675.7682800292969	218.6118221282959	0.9018417	666.96
SA38_EXP_7	796	710.4190349578857	275.58448791503906	0.99949265	667.8
SA38_EXP_7	797	747.9679107666016	319.9368667602539	0.9968797	668.64
SA38_EXP_7	798	753.5717964172363	365.7318305969238	0.9855999	669.48
SA38_EXP_7	799	743.5305595397949	404.3734931945801	0.01649867	670.32
SA38_EXP_7	800	735.6169700622559	413.71788024902344	0.8502929	671.16
SA38_EXP_7	801	728.4521102905273	412.5352191925049	0.99947065	672.0
SA38_EXP_7	802	703.6257743835449	395.2064895629883	0.99987316	672.84
SA38_EXP_7	803	709.0148448944092	374.44859504699707	0.99983513	673.68
SA38_EXP_7	804	704.909086227417	343.5564422607422	0.99968946	674.52
SA38_EXP_7	805	723.4833240509033	250.27324676513672	0.9989563	675.36
SA38_EXP_7	806	756.4925193786621	232.99901962280273	0.7532995	676.2
SA38_EXP_7	807	729.0069580078125	272.45018005371094	0.99996233	677.04
SA38_EXP_7	808	735.6584548950195	172.83037662506104	0.8325791	677.88
SA38_EXP_7	809	709.8814964294434	82.71647930145264	0.9771064	678.72
SA38_EXP_7	810	738.8655662536621	140.09888648986816	0.107958406	679.56
SA38_EXP_7	811	734.1281890869141	239.89113807678223	0.6763253	680.4
SA38_EXP_7	812	736.5877151489258	292.2794723510742	0.8391191	681.24
SA38_EXP_7	813	740.9857749938965	334.8837947845459	0.96975523	682.08
SA38_EXP_7	814	736.4078998565674	319.9866771697998	0.99804366	682.92
SA38_EXP_7	815	686.6115093231201	200.56795120239258	0.99995506	683.76
SA38_EXP_7	816	706.554126739502	266.0250663757324	0.6355422	684.6
SA38_EXP_7	817	702.8382778167725	318.81714820861816	0.99981374	685.44
SA38_EXP_7	818	713.0863189697266	243.44003677368164	0.96440566	686.28
SA38_EXP_7	819	655.1486968994141	172.08151817321777	0.99842393	687.12
SA38_EXP_7	820	662.1455192565918	116.45198822021484	0.4697257	687.96
SA38_EXP_7	821	658.5186004638672	186.6656255722046	0.999796	688.8
SA38_EXP_7	822	691.9097900390625	244.15620803833008	0.9994117	689.64
SA38_EXP_7	823	756.8017482757568	255.02111434936523	0.99784184	690.48
SA38_EXP_7	824	749.9150276184082	170.52034378051758	0.99825066	691.32
SA38_EXP_7	825	731.5025806427002	74.19822692871094	0.02800084	692.16
SA38_EXP_7	826	705.2018165588379	174.02349472045898	0.03221162	693.0
SA38_EXP_7	827	674.4182109832764	186.2783718109131	0.00669318	693.84
SA38_EXP_7	828	643.7191009521484	159.64573860168457	0.9996019	694.68
SA38_EXP_7	829	638.2308006286621	139.4749402999878	0.9998222	695.52
SA38_EXP_7	830	639.4798755645752	259.83341217041016	0.99980146	696.36
SA38_EXP_7	831	642.8122997283936	300.58831214904785	0.999819	697.2
SA38_EXP_7	832	646.8313217163086	182.09757328033447	0.99916875	698.04
SA38_EXP_7	833	638.3071899414062	169.48476791381836	0.99927205	698.88
SA38_EXP_7	834	641.1668300628662	258.37806701660156	0.99989617	699.72
SA38_EXP_7	835	653.7901878356934	314.7188186645508	0.9996081	700.56
SA38_EXP_7	836	736.8027687072754	285.7844352722168	0.9985354	701.4
SA38_EXP_7	837	765.931510925293	279.90506172180176	0.39197674	702.24
SA38_EXP_7	838	757.1369171142578	303.4812355041504	0.898196	703.08
SA38_EXP_7	839	721.1004257202148	131.26972675323486	0.9998816	703.92
SA38_EXP_7	840	720.2313423156738	107.35751152038574	0.9591529	704.76
SA38_EXP_7	841	743.4041023254395	202.69673824310303	0.95405126	705.6
SA38_EXP_7	842	725.8322238922119	275.8794593811035	0.99269414	706.44
SA38_EXP_7	843	708.3523750305176	250.0363826751709	0.12875941	707.28
SA38_EXP_7	844	665.0685787200928	177.63324737548828	0.984602	708.12
SA38_EXP_7	845	644.451093673706	139.88625526428223	0.98187274	708.96
SA38_EXP_7	846	657.0298671722412	168.72808456420898	0.9998454	709.8
SA38_EXP_7	847	705.2026748657227	196.76835536956787	0.9017878	710.64
SA38_EXP_7	848	750.5228519439697	214.15231704711914	0.9992322	711.48
SA38_EXP_7	849	722.7843284606934	104.7136402130127	0.99939275	712.32
SA38_EXP_7	850	716.9857978820801	89.24534797668457	0.9309313	713.16
SA38_EXP_7	851	746.3381767272949	213.6819076538086	0.99890554	714.0
SA38_EXP_7	852	738.3938312530518	277.06212043762207	0.94018775	714.84
SA38_EXP_7	853	716.4777755737305	331.4585781097412	0.9997788	715.68
SA38_EXP_7	854	708.9675426483154	378.013973236084	0.99992204	716.52
SA38_EXP_7	855	692.8841590881348	264.70364570617676	0.999772	717.36
SA38_EXP_7	856	718.1632995605469	278.8810157775879	0.019999752	718.2
SA38_EXP_7	857	698.0381011962891	327.93102264404297	0.99959546	719.04
SA38_EXP_7	858	744.2090034484863	256.15307807922363	0.99760276	719.88
SA38_EXP_7	859	747.6336002349854	145.52098274230957	0.9714084	720.72
SA38_EXP_7	860	715.6257629394531	48.449116945266724	0.044326127	721.56
SA38_EXP_7	861	753.8000106811523	140.01683235168457	0.0003026276	722.4
SA38_EXP_7	862	682.1442127227783	170.16011238098145	0.60386676	723.24
SA38_EXP_7	863	640.4451847076416	146.95116519927979	0.991319	724.08
SA38_EXP_7	864	638.1730079650879	149.58572387695312	0.9998678	724.92
SA38_EXP_7	865	632.7515602111816	278.5077953338623	0.99991333	725.76
SA38_EXP_7	866	639.3015384674072	208.0414867401123	0.9998178	726.6
SA38_EXP_7	867	652.7305126190186	202.1326446533203	0.99963963	727.44
SA38_EXP_7	868	646.9533920288086	284.5366859436035	0.9998141	728.28
SA38_EXP_7	869	682.188892364502	311.5572166442871	0.9995542	729.12
SA38_EXP_7	870	756.8393230438232	238.77591133117676	0.99827206	729.96
SA38_EXP_7	871	729.8233985900879	118.04560661315918	0.99759966	730.8
SA38_EXP_7	872	719.1497802734375	63.53200435638428	3.5332254e-05	731.64
SA38_EXP_7	873	703.4196853637695	155.5409860610962	0.000120875804	732.48
SA38_EXP_7	874	668.8664436340332	177.38167762756348	0.9590955	733.32
SA38_EXP_7	875	646.926736831665	129.3952989578247	0.2884062	734.16
SA38_EXP_7	876	665.7742500305176	156.03781700134277	0.98685503	735.0
SA38_EXP_7	877	712.207555770874	209.2865753173828	0.018341826	735.84
SA38_EXP_7	878	758.0968856811523	226.6794490814209	0.87639713	736.68
SA38_EXP_7	879	752.7235507965088	278.81592750549316	0.8912216	737.52
SA38_EXP_7	880	743.6810970306396	247.798433303833	0.9630655	738.36
SA38_EXP_7	881	700.6699562072754	94.55360412597656	0.9993512	739.2
SA38_EXP_7	882	732.8685760498047	136.09887599945068	0.00013597927	740.04
SA38_EXP_7	883	743.544340133667	261.9677925109863	0.98324424	740.88
SA38_EXP_7	884	735.5607032775879	335.8792304992676	0.16343454	741.72
SA38_EXP_7	885	736.0130310058594	292.5337028503418	0.002272922	742.56
SA38_EXP_7	886	668.9647674560547	198.5423755645752	0.21164124	743.4
SA38_EXP_7	887	643.1090831756592	138.86195182800293	0.49669614	744.24
SA38_EXP_7	888	654.6358108520508	170.86073398590088	0.99977773	745.08
SA38_EXP_7	889	686.5397453308105	236.41977310180664	0.9991308	745.92
SA38_EXP_7	890	759.5909118652344	249.4291877746582	0.9223071	746.76
SA38_EXP_7	891	761.5503787994385	279.9932384490967	0.027404305	747.6
SA38_EXP_7	892	744.8936462402344	254.46919441223145	0.9991529	748.44
SA38_EXP_7	893	709.4012260437012	73.87215614318848	0.87830144	749.28
SA38_EXP_7	894	731.6046714782715	115.62292814254761	0.67345566	750.12
SA38_EXP_7	895	694.4585800170898	173.63951683044434	0.0010206675	750.96
SA38_EXP_7	896	663.925838470459	155.5392837524414	0.030352714	751.8
SA38_EXP_7	897	632.6508045196533	118.67785692214966	0.928938	752.64
SA38_EXP_7	898	642.5774574279785	225.38227558135986	0.9996648	753.48
SA38_EXP_7	899	648.2553482055664	280.30457496643066	0.99982977	754.32
SA38_EXP_7	900	654.5459747314453	215.2993869781494	0.9997278	755.16
SA38_EXP_7	901	678.4761428833008	207.49460220336914	0.021480951	756.0
SA38_EXP_7	902	667.0794486999512	222.34914779663086	0.48358467	756.84
SA38_EXP_7	903	665.4394149780273	122.75729656219482	0.930784	757.68
SA38_EXP_7	904	671.8671321868896	183.5271692276001	0.99687433	758.52
SA38_EXP_7	905	715.5727863311768	264.0066146850586	0.97151935	759.36
SA38_EXP_7	906	750.3888130187988	263.54538917541504	0.98782444	760.2
SA38_EXP_7	907	759.9538326263428	282.54873275756836	0.32467186	761.04
SA38_EXP_7	908	717.7571773529053	124.94307518005371	0.99972147	761.88
SA38_EXP_7	909	725.9407043457031	116.06045007705688	0.8699213	762.72
SA38_EXP_7	910	741.7876243591309	220.7091236114502	0.99159956	763.56
SA38_EXP_7	911	709.5424175262451	288.85311126708984	0.9999279	764.4
SA38_EXP_7	912	714.5083427429199	241.4147186279297	0.99705505	765.24
SA38_EXP_7	913	718.2533740997314	203.93985271453857	0.00022669058	766.08
SA38_EXP_7	914	703.0324935913086	199.8704481124878	0.006222734	766.92
SA38_EXP_7	915	664.0899181365967	170.20684719085693	0.9963469	767.76
SA38_EXP_7	916	665.4996871948242	143.88922691345215	0.0009318251	768.6
SA38_EXP_7	917	664.5046710968018	197.44050979614258	0.9989285	769.44
SA38_EXP_7	918	723.4811782836914	253.68224143981934	7.347774e-05	770.28
SA38_EXP_7	919	763.4427547454834	251.32638931274414	0.9204122	771.12
SA38_EXP_7	920	759.4456672668457	303.1838607788086	0.0069654183	771.96
SA38_EXP_7	921	737.9139423370361	326.618013381958	0.9998572	772.8
SA38_EXP_7	922	736.1870765686035	179.27594661712646	0.99918944	773.64
SA38_EXP_7	923	719.9754238128662	82.22641468048096	0.985559	774.48
SA38_EXP_7	924	720.9019660949707	102.0920205116272	0.97700703	775.32
SA38_EXP_7	925	733.4389686584473	228.77881050109863	0.90406746	776.16
SA38_EXP_7	926	724.0616798400879	299.24102783203125	0.999015	777.0
SA38_EXP_7	927	717.3287391662598	255.47375679016113	0.0001806658	777.84
SA38_EXP_7	928	667.1178817749023	205.48758029937744	0.9901191	778.68
SA38_EXP_7	929	649.7203350067139	122.00031280517578	0.9456563	779.52
SA38_EXP_7	930	708.0246925354004	206.68953895568848	0.22590357	780.36
SA38_EXP_7	931	748.2968330383301	256.5054130554199	0.9996201	781.2
SA38_EXP_7	932	758.018684387207	303.7198734283447	0.97737473	782.04
SA38_EXP_7	933	719.8372840881348	140.36105632781982	0.9970005	782.88
SA38_EXP_7	934	708.0500602722168	84.06841278076172	0.9995974	783.72
SA38_EXP_7	935	738.1148815155029	211.95210456848145	0.991285	784.56
SA38_EXP_7	936	733.7948799133301	274.87847328186035	0.9956583	785.4
SA38_EXP_7	937	718.3910369873047	272.74346351623535	0.9194973	786.24
SA38_EXP_7	938	672.885799407959	207.30937957763672	0.6922975	787.08
SA38_EXP_7	939	635.1335525512695	124.27794456481934	0.9766654	787.92
SA38_EXP_7	940	638.7138366699219	197.44909286499023	0.9994937	788.76
SA38_EXP_7	941	639.7732734680176	286.1583709716797	0.99993706	789.6
SA38_EXP_7	942	657.5130462646484	264.6541500091553	0.9987165	790.44
SA38_EXP_7	943	637.5448226928711	151.1733055114746	0.9969029	791.28
SA38_EXP_7	944	638.3991241455078	255.62044143676758	0.999899	792.12
SA38_EXP_7	945	655.4960250854492	236.4488983154297	0.99939036	792.96
SA38_EXP_7	946	634.4928741455078	139.89193439483643	0.9988674	793.8
SA38_EXP_7	947	641.7298793792725	266.90606117248535	0.99991965	794.64
SA38_EXP_7	948	656.6530227661133	289.2951965332031	0.9978556	795.48
SA38_EXP_7	949	626.0621547698975	133.79785537719727	0.0062785815	796.32
SA38_EXP_7	950	634.1485023498535	239.3717336654663	0.99986625	797.16
SA38_EXP_7	951	650.0572204589844	192.40090370178223	0.9975491	798.0
SA38_EXP_7	952	659.0451240539551	152.8826093673706	0.98243284	798.84
SA38_EXP_7	953	701.3860702514648	222.6048231124878	0.9956767	799.68
SA38_EXP_7	954	760.1248741149902	248.7634563446045	0.9994461	800.52
SA38_EXP_7	955	754.3710708618164	272.1822738647461	0.8994478	801.36
SA38_EXP_7	956	721.8538284301758	299.07105445861816	0.9993824	802.2
SA38_EXP_7	957	718.7368392944336	175.8424186706543	0.41200408	803.04
SA38_EXP_7	958	708.1445693969727	217.5140619277954	0.99990773	803.88
SA38_EXP_7	959	712.7450466156006	301.6998767852783	0.99974626	804.72
SA38_EXP_7	960	718.6248779296875	267.4248790740967	0.9991597	805.56
SA38_EXP_7	961	695.5199241638184	203.75218391418457	0.9999293	806.4
SA38_EXP_7	962	708.98118019104	265.49571990966797	0.9998074	807.24
SA38_EXP_7	963	755.1630020141602	150.07030963897705	0.99740404	808.08
SA38_EXP_7	964	708.5837841033936	136.8755865097046	0.9928235	808.92
SA38_EXP_7	965	743.2397842407227	282.6888370513916	0.68645555	809.76
SA38_EXP_7	966	739.2105102539062	339.99449729919434	0.9009691	810.6
SA38_EXP_7	967	726.6886234283447	278.5690498352051	0.0014918325	811.44
SA38_EXP_7	968	676.9955635070801	215.7399559020996	0.70724493	812.28
SA38_EXP_7	969	638.2681846618652	158.24037551879883	0.069105685	813.12
SA38_EXP_7	970	652.6795387268066	143.14669132232666	0.9852173	813.96
SA38_EXP_7	971	687.3593330383301	240.14811515808105	0.9996018	814.8
SA38_EXP_7	972	742.2816753387451	250.77255249023438	0.027170934	815.64
SA38_EXP_7	973	766.671085357666	273.70694160461426	0.08735928	816.48
SA38_EXP_7	974	742.3336029052734	316.4007568359375	0.99785787	817.32
SA38_EXP_7	975	735.0695610046387	157.48453617095947	0.9966439	818.16
SA38_EXP_7	976	724.8271942138672	70.73610305786133	8.908382e-05	819.0
SA38_EXP_7	977	688.9869689941406	132.11660385131836	8.0499485e-05	819.84
SA38_EXP_7	978	642.9269313812256	163.60742568969727	0.00038536644	820.68
SA38_EXP_7	979	635.1822853088379	166.76663875579834	0.9982589	821.52
SA38_EXP_7	980	641.4895057678223	262.8599166870117	0.9999157	822.36
SA38_EXP_7	981	654.8111915588379	263.095006942749	0.9991284	823.2
SA38_EXP_7	982	631.644344329834	134.11657333374023	0.997747	824.04
SA38_EXP_7	983	655.9036254882812	212.0546293258667	0.9995284	824.88
SA38_EXP_7	984	648.7380981445312	279.5463180541992	0.99950385	825.72
SA38_EXP_7	985	649.0269660949707	176.78505420684814	0.81596595	826.56
SA38_EXP_7	986	638.4140491485596	168.7199878692627	0.99901986	827.4
SA38_EXP_7	987	630.8136940002441	237.6960325241089	0.99987686	828.24
SA38_EXP_7	988	631.581974029541	135.6459617614746	0.9966311	829.08
SA38_EXP_7	989	643.7580585479736	219.60179328918457	0.99984217	829.92
SA38_EXP_7	990	641.782283782959	268.31969261169434	0.99953043	830.76
SA38_EXP_7	991	633.43505859375	123.54763984680176	0.8379377	831.6
SA38_EXP_7	992	664.8899078369141	190.87403297424316	0.9998447	832.44
SA38_EXP_7	993	708.8702201843262	273.0586624145508	0.9990903	833.28
SA38_EXP_7	994	746.2001323699951	303.48612785339355	0.98901737	834.12
SA38_EXP_7	995	761.7676734924316	305.66722869873047	0.000993611	834.96
SA38_EXP_7	996	743.1055068969727	267.59456634521484	0.9992606	835.8
SA38_EXP_7	997	715.4606819152832	102.89488792419434	0.0021396463	836.64
SA38_EXP_7	998	707.6143264770508	157.96517372131348	0.038838405	837.48
SA38_EXP_7	999	668.1904792785645	182.42932319641113	0.52773786	838.32
SA38_EXP_7	1000	636.7491722106934	131.66218757629395	0.035641547	839.16
SA38_EXP_7	1001	666.6464805603027	164.12462711334229	0.0431523	840.0
SA38_EXP_7	1002	712.8406524658203	256.2338447570801	0.98656553	840.84
SA38_EXP_7	1003	738.7017250061035	306.15291595458984	0.9985091	841.68
SA38_EXP_7	1004	749.3402481079102	352.07244873046875	0.79076713	842.52
SA38_EXP_7	1005	732.2075843811035	359.5762825012207	0.9500388	843.36
SA38_EXP_7	1006	738.9037132263184	219.78923320770264	0.99926454	844.2
SA38_EXP_7	1007	705.2534103393555	160.53912162780762	0.9956589	845.04
SA38_EXP_7	1008	735.5074882507324	267.6072692871094	0.1863536	845.88
SA38_EXP_7	1009	715.1767730712891	295.09328842163086	0.99839103	846.72
SA38_EXP_7	1010	724.8127937316895	155.740327835083	0.97120225	847.56
SA38_EXP_7	1011	724.0504264831543	177.4004888534546	0.99963975	848.4
SA38_EXP_7	1012	731.4649105072021	279.9597358703613	0.990285	849.24
SA38_EXP_7	1013	743.7834739685059	184.76327419281006	0.99284667	850.08
SA38_EXP_7	1014	704.6589851379395	173.98876190185547	0.99990034	850.92
SA38_EXP_7	1015	737.0055198669434	287.6129150390625	0.9970396	851.76
SA38_EXP_7	1016	739.0199661254883	270.37559509277344	0.98486346	852.6
SA38_EXP_7	1017	717.2911643981934	109.88164901733398	0.9989065	853.44
SA38_EXP_7	1018	744.5637702941895	184.85349655151367	0.6468691	854.28
SA38_EXP_7	1019	707.0786476135254	190.91936588287354	0.00040628598	855.12
SA38_EXP_7	1020	667.3983573913574	168.23012351989746	0.09070127	855.96
SA38_EXP_7	1021	645.0982093811035	156.0827350616455	0.9991806	856.8
SA38_EXP_7	1022	660.8607769012451	195.9803009033203	0.9997327	857.64
SA38_EXP_7	1023	741.7464256286621	234.71184253692627	0.03295738	858.48
SA38_EXP_7	1024	765.8192157745361	249.0003490447998	0.73497504	859.32
SA38_EXP_7	1025	753.9867877960205	297.1571731567383	0.9988689	860.16
SA38_EXP_7	1026	752.4690628051758	231.29974365234375	0.26932338	861.0
SA38_EXP_7	1027	721.0500717163086	90.72465419769287	0.99942255	861.84
SA38_EXP_7	1028	729.7707080841064	91.19605779647827	0.99764997	862.68
SA38_EXP_7	1029	737.2637748718262	220.50799369812012	0.9977223	863.52
SA38_EXP_7	1030	731.3638210296631	243.19762229919434	0.99968445	864.36
SA38_EXP_7	1031	711.552906036377	93.9815354347229	0.9984143	865.2
SA38_EXP_7	1032	732.2978973388672	158.47463607788086	0.72391284	866.04
SA38_EXP_7	1033	735.4260444641113	262.7398681640625	0.99007773	866.88
SA38_EXP_7	1034	731.0566902160645	257.23812103271484	0.9997315	867.72
SA38_EXP_7	1035	748.1928825378418	152.4073076248169	0.7962789	868.56
SA38_EXP_7	1036	719.8905944824219	50.42955994606018	0.053825706	869.4
SA38_EXP_7	1037	752.3173332214355	151.30947589874268	0.00032445719	870.24
SA38_EXP_7	1038	694.2428112030029	178.46951007843018	0.0001789834	871.08
SA38_EXP_7	1039	656.232738494873	157.15035438537598	0.0018642269	871.92
SA38_EXP_7	1040	664.9071216583252	130.81629753112793	0.4717498	872.76
SA38_EXP_7	1041	686.3680839538574	195.27857780456543	0.98848724	873.6
SA38_EXP_7	1042	722.1543788909912	271.2066650390625	0.9937733	874.44
SA38_EXP_7	1043	736.3363265991211	340.1469612121582	0.99009633	875.28
SA38_EXP_7	1044	735.9466552734375	372.81286239624023	0.99988675	876.12
SA38_EXP_7	1045	754.5005798339844	343.8090705871582	0.9975545	876.96
SA38_EXP_7	1046	756.0991287231445	361.1000347137451	0.6611987	877.8
SA38_EXP_7	1047	757.6459407806396	373.0319309234619	0.99962497	878.64
SA38_EXP_7	1048	731.0590744018555	197.07269668579102	0.9995753	879.48
SA38_EXP_7	1049	741.4411544799805	165.09095191955566	0.00010380451	880.32
SA38_EXP_7	1050	696.2732315063477	185.28728485107422	0.079144694	881.16
SA38_EXP_7	1051	658.8978290557861	171.05162143707275	0.99578923	882.0
SA38_EXP_7	1052	635.0489139556885	149.5627784729004	0.99928904	882.84
SA38_EXP_7	1053	665.9348964691162	204.54148292541504	0.99883395	883.68
SA38_EXP_7	1054	721.484899520874	295.0136375427246	0.9907987	884.52
SA38_EXP_7	1055	763.2732391357422	322.2681999206543	0.99102813	885.36
SA38_EXP_7	1056	737.131929397583	175.7222843170166	0.9992482	886.2
SA38_EXP_7	1057	719.1843032836914	67.34334468841553	0.10469358	887.04
SA38_EXP_7	1058	740.2984619140625	147.80227661132812	0.0100744665	887.88
SA38_EXP_7	1059	738.8078689575195	247.87050247192383	0.95619935	888.72
SA38_EXP_7	1060	717.3125743865967	298.77296447753906	0.9997079	889.56
SA38_EXP_7	1061	730.2286624908447	167.00108528137207	0.995899	890.4
SA38_EXP_7	1062	709.0229988098145	171.57360076904297	0.9998704	891.24
SA38_EXP_7	1063	717.2018051147461	269.36482429504395	0.99992454	892.08
SA38_EXP_7	1064	741.4302825927734	174.94255542755127	0.7760724	892.92
SA38_EXP_7	1065	723.9827632904053	86.55076503753662	0.07260278	893.76
SA38_EXP_7	1066	733.5762977600098	206.51694774627686	0.9973476	894.6
SA38_EXP_7	1067	723.0990886688232	284.3247127532959	0.99994767	895.44
SA38_EXP_7	1068	723.6454010009766	149.54752922058105	0.99830544	896.28
SA38_EXP_7	1069	754.4466972351074	207.67581939697266	0.9833709	897.12
SA38_EXP_7	1070	740.3178215026855	329.98809814453125	0.03606708	897.96
SA38_EXP_7	1071	728.5340309143066	295.4688262939453	0.9995127	898.8
SA38_EXP_7	1072	744.9376106262207	192.9120969772339	0.98622525	899.64
SA38_EXP_7	1073	697.6173400878906	137.97389030456543	0.75610256	900.48
SA38_EXP_7	1074	756.3045501708984	245.66585540771484	0.9807165	901.32
SA38_EXP_7	1075	736.3811016082764	300.3802013397217	0.9944131	902.16
SA38_EXP_7	1076	753.5861968994141	203.0038833618164	0.98637307	903.0
SA38_EXP_7	1077	711.7672920227051	169.5259666442871	0.99967146	903.84
SA38_EXP_7	1078	749.1015911102295	272.2397232055664	0.8959581	904.68
SA38_EXP_7	1079	724.7180938720703	325.1085090637207	0.99970645	905.52
SA38_EXP_7	1080	745.6995487213135	204.0727186203003	0.99952793	906.36
SA38_EXP_7	1081	720.305871963501	84.78095054626465	0.95878583	907.2
SA38_EXP_7	1082	8.952086418867111	30.57218313217163	1.0697815e-05	908.04
SA38_EXP_7	1083	681.5632820129395	170.75142860412598	0.025296696	908.88
SA38_EXP_7	1084	662.1012687683105	191.74758911132812	0.9759359	909.72
SA38_EXP_7	1085	652.1649837493896	230.191068649292	0.99908006	910.56
SA38_EXP_7	1086	643.6202049255371	294.34593200683594	0.9997311	911.4
SA38_EXP_7	1087	639.1789436340332	175.95276832580566	0.9978236	912.24
SA38_EXP_7	1088	641.8296337127686	214.85044956207275	0.9998971	913.08
SA38_EXP_7	1089	652.5272846221924	192.7405071258545	0.9993855	913.92
SA38_EXP_7	1090	668.4775352478027	187.40787506103516	0.9123457	914.76
SA38_EXP_7	1091	676.5155792236328	259.3429756164551	0.83090436	915.6
SA38_EXP_7	1092	673.9636421203613	280.4842758178711	0.9884488	916.44
SA38_EXP_7	1093	633.6730003356934	156.27938747406006	0.99942076	917.28
SA38_EXP_7	1094	665.1691436767578	193.28893661499023	0.9997379	918.12
SA38_EXP_7	1095	712.6743316650391	265.5839252471924	0.99532145	918.96
SA38_EXP_7	1096	733.3004474639893	316.4579200744629	0.9984856	919.8
SA38_EXP_7	1097	761.6936683654785	254.34021949768066	0.9986072	920.64
SA38_EXP_7	1098	731.411600112915	156.0023832321167	0.9971179	921.48
SA38_EXP_7	1099	717.1404838562012	66.67877197265625	0.9833135	922.32
SA38_EXP_7	1100	722.759199142456	171.3001012802124	0.50174594	923.16
SA38_EXP_7	1101	666.2069320678711	170.582857131958	0.95819014	924.0
SA38_EXP_7	1102	632.3270797729492	128.908109664917	0.0005020289	924.84
SA38_EXP_7	1103	676.2402057647705	182.58729457855225	0.99865985	925.68
SA38_EXP_7	1104	728.9024829864502	269.50904846191406	0.99299836	926.52
SA38_EXP_7	1105	763.1486892700195	312.96300888061523	0.030639116	927.36
SA38_EXP_7	1106	748.0463027954102	341.1921501159668	0.9972633	928.2
SA38_EXP_7	1107	741.4026737213135	227.38177299499512	0.9994154	929.04
SA38_EXP_7	1108	714.7034645080566	116.95332527160645	0.8934711	929.88
SA38_EXP_7	1109	716.766881942749	85.03975868225098	0.20296822	930.72
SA38_EXP_7	1110	721.2365627288818	163.3930492401123	0.0005931525	931.56
SA38_EXP_7	1111	702.9393196105957	266.15673065185547	0.9999181	932.4
SA38_EXP_7	1112	740.7088756561279	162.79222011566162	0.9907714	933.24
SA38_EXP_7	1113	712.297534942627	51.6435706615448	0.6610818	934.08
SA38_EXP_7	1114	739.9025917053223	100.95859050750732	0.00015036136	934.92
SA38_EXP_7	1115	683.327579498291	190.007643699646	0.42807376	935.76
SA38_EXP_7	1116	645.0372695922852	152.0840549468994	0.1273675	936.6
SA38_EXP_7	1117	673.6833572387695	144.51460361480713	0.34417614	937.44
SA38_EXP_7	1118	716.7028427124023	247.6827335357666	0.9962404	938.28
SA38_EXP_7	1119	740.5633926391602	324.77800369262695	0.9986947	939.12
SA38_EXP_7	1120	748.3131408691406	383.12971115112305	0.05134983	939.96
SA38_EXP_7	1121	746.7537879943848	401.27878189086914	0.97381806	940.8
SA38_EXP_7	1122	743.9424514770508	408.1900978088379	0.12227922	941.64
SA38_EXP_7	1123	729.7536849975586	417.8961753845215	0.984592	942.48
SA38_EXP_7	1124	678.530216217041	396.33373260498047	0.9907109	943.32
SA38_EXP_7	1125	646.9793796539307	375.13718605041504	0.99914503	944.16
SA38_EXP_7	1126	678.8476467132568	325.9811782836914	0.9997565	945.0
SA38_EXP_7	1127	733.0532073974609	194.29276943206787	0.9992749	945.84
SA38_EXP_7	1128	750.5154609680176	148.1171464920044	0.004106878	946.68
SA38_EXP_7	1129	722.0359802246094	135.2871608734131	0.93587154	947.52
SA38_EXP_7	1130	749.2164611816406	281.129150390625	0.94069046	948.36
SA38_EXP_7	1131	765.7219886779785	332.8854560852051	7.298325e-05	949.2
SA38_EXP_7	1132	709.9238395690918	264.7309684753418	0.0015239257	950.04
SA38_EXP_7	1133	656.7415714263916	236.33148193359375	0.9909882	950.88
SA38_EXP_7	1134	617.6964282989502	266.27729415893555	0.98982304	951.72
SA38_EXP_7	1135	709.9362373352051	304.39613342285156	0.9995732	952.56
SA38_EXP_7	1136	758.9672088623047	301.97072982788086	0.9590454	953.4
SA38_EXP_7	1137	739.6732330322266	153.810453414917	0.9888381	954.24
SA38_EXP_7	1138	710.3067398071289	127.90879726409912	0.9982476	955.08
SA38_EXP_7	1139	747.9477405548096	251.8586826324463	0.9980134	955.92
SA38_EXP_7	1140	704.8150062561035	238.16502571105957	0.00043221805	956.76
SA38_EXP_7	1141	684.3127250671387	197.00995445251465	0.15318221	957.6
SA38_EXP_7	1142	636.0372543334961	123.50552558898926	0.43448576	958.44
SA38_EXP_7	1143	666.2395000457764	179.09135341644287	0.9978904	959.28
SA38_EXP_7	1144	714.2261505126953	255.35511016845703	0.9945985	960.12
SA38_EXP_7	1145	757.4406147003174	289.6915626525879	0.9756891	960.96
SA38_EXP_7	1146	751.2979507446289	314.1423797607422	0.61267966	961.8
SA38_EXP_7	1147	736.064624786377	163.3960247039795	0.99778455	962.64
SA38_EXP_7	1148	706.7361831665039	59.59605932235718	0.99395174	963.48
SA38_EXP_7	1149	737.2394561767578	145.02934455871582	0.07263653	964.32
SA38_EXP_7	1150	736.3484382629395	262.65767097473145	0.997928	965.16
SA38_EXP_7	1151	729.6097755432129	287.4561882019043	0.99573284	966.0
SA38_EXP_7	1152	680.6014060974121	189.03769969940186	0.08729312	966.84
SA38_EXP_7	1153	644.1808700561523	152.91306495666504	0.9998048	967.68
SA38_EXP_7	1154	647.9748725891113	187.23402500152588	0.999699	968.52
SA38_EXP_7	1155	659.5593452453613	261.54284477233887	0.999861	969.36
SA38_EXP_7	1156	686.1674308776855	319.09729957580566	0.999345	970.2
SA38_EXP_7	1157	755.9226989746094	303.8837242126465	0.9893082	971.04
SA38_EXP_7	1158	759.171199798584	291.8782424926758	0.9992632	971.88
SA38_EXP_7	1159	724.7054100036621	97.53365993499756	0.9959876	972.72
SA38_EXP_7	1160	734.1708183288574	72.22897052764893	0.9984326	973.56
SA38_EXP_7	1161	739.8797988891602	220.3201675415039	0.995331	974.4
SA38_EXP_7	1162	722.4945068359375	257.4327564239502	0.9997234	975.24
SA38_EXP_7	1163	710.4559898376465	86.35378360748291	0.99973613	976.08
SA38_EXP_7	1164	729.7535419464111	91.92267894744873	0.9577876	976.92
SA38_EXP_7	1165	719.548225402832	231.94225788116455	0.99951553	977.76
SA38_EXP_7	1166	726.633358001709	232.42738723754883	0.9998659	978.6
SA38_EXP_7	1167	716.2198543548584	55.962581634521484	0.9959325	979.44
SA38_EXP_7	1168	771.7263221740723	150.36423683166504	0.0004558459	980.28
SA38_EXP_7	1169	728.6625862121582	205.5034303665161	0.9439493	981.12
SA38_EXP_7	1170	720.8225250244141	229.00753498077393	0.99226004	981.96
SA38_EXP_7	1171	681.531810760498	288.90801429748535	0.9714749	982.8
SA38_EXP_7	1172	671.9894886016846	324.4631767272949	0.9993094	983.64
SA38_EXP_7	1173	687.2592926025391	332.7400016784668	0.99966836	984.48
SA38_EXP_7	1174	761.9524002075195	240.93260765075684	0.99542135	985.32
SA38_EXP_7	1175	727.1371841430664	92.37528562545776	0.9998037	986.16
SA38_EXP_7	1176	780.1960945129395	91.51498317718506	0.005566667	987.0
SA38_EXP_7	1177	697.5620269775391	174.97867584228516	0.9976665	987.84
SA38_EXP_7	1178	655.4519653320312	169.02581691741943	0.07242517	988.68
SA38_EXP_7	1179	638.9133453369141	133.4699249267578	0.995572	989.52
SA38_EXP_7	1180	655.3485870361328	208.9621067047119	0.99963033	990.36
SA38_EXP_7	1181	653.435468673706	262.22997665405273	0.9996014	991.2
SA38_EXP_7	1182	627.5704860687256	138.1217336654663	0.83772117	992.04
SA38_EXP_7	1183	639.1994476318359	212.82586097717285	0.9998919	992.88
SA38_EXP_7	1184	656.9764137268066	206.33563041687012	0.9992004	993.72
SA38_EXP_7	1185	653.4445762634277	141.60027980804443	0.9996458	994.56
SA38_EXP_7	1186	680.0093650817871	259.6157455444336	0.99843484	995.4
SA38_EXP_7	1187	725.2223968505859	312.0859909057617	0.9945781	996.24
SA38_EXP_7	1188	755.9154510498047	278.2233238220215	0.9455166	997.08
SA38_EXP_7	1189	748.9091873168945	290.8221244812012	0.99973994	997.92
SA38_EXP_7	1190	728.6768436431885	278.9651870727539	0.99938214	998.76
SA38_EXP_7	1191	720.0870513916016	88.59910726547241	0.99702626	999.6
SA38_EXP_7	1192	731.0840606689453	90.34200668334961	0.99286413	1000.44
SA38_EXP_7	1193	738.2823944091797	233.6703872680664	0.9980731	1001.28
SA38_EXP_7	1194	753.6067962646484	152.67547130584717	0.034160845	1002.12
SA38_EXP_7	1195	704.6814918518066	51.52853965759277	0.9239352	1002.96
SA38_EXP_7	1196	784.5334053039551	166.71555519104004	0.00012338565	1003.8
SA38_EXP_7	1197	726.0505676269531	216.49821281433105	0.0020819064	1004.64
SA38_EXP_7	1198	711.6993427276611	194.03493404388428	0.9997936	1005.48
SA38_EXP_7	1199	737.1898174285889	134.60366249084473	0.9968828	1006.32
SA38_EXP_7	1200	724.7109413146973	196.3139533996582	0.99992704	1007.16
SA38_EXP_7	1201	739.7794246673584	272.13300704956055	0.9794996	1008.0
SA38_EXP_7	1202	727.0797252655029	240.3826904296875	0.99976474	1008.84
SA38_EXP_7	1203	718.9538955688477	52.680909633636475	0.9941023	1009.68
SA38_EXP_7	1204	730.258846282959	69.32358741760254	0.99645114	1010.52
SA38_EXP_7	1205	731.2371730804443	226.59690856933594	0.9993351	1011.36
SA38_EXP_7	1206	722.7832794189453	217.44299411773682	0.99976164	1012.2
SA38_EXP_7	1207	719.8849678039551	55.88834524154663	0.99323505	1013.04
SA38_EXP_7	1208	728.9615154266357	70.19470453262329	0.99257445	1013.88
SA38_EXP_7	1209	736.4896297454834	235.5371618270874	0.99243766	1014.72
SA38_EXP_7	1210	724.1403102874756	254.63224411010742	0.9815221	1015.56
SA38_EXP_7	1211	718.1788921356201	202.76174068450928	0.99990535	1016.4
SA38_EXP_7	1212	752.3869037628174	188.3397102355957	0.83860475	1017.24
SA38_EXP_7	1213	715.5223369598389	250.5794334411621	0.9998827	1018.08
SA38_EXP_7	1214	740.7995223999023	303.5185146331787	0.3571473	1018.92
SA38_EXP_7	1215	718.0304527282715	247.17853546142578	0.9993717	1019.76
SA38_EXP_7	1216	720.2640533447266	210.62633514404297	0.99985003	1020.6
SA38_EXP_7	1217	723.1961727142334	280.39066314697266	0.9995484	1021.44
SA38_EXP_7	1218	723.0042457580566	202.27824211120605	0.102096245	1022.28
SA38_EXP_7	1219	664.8266792297363	172.05419540405273	0.08191968	1023.12
SA38_EXP_7	1220	633.9034080505371	123.05992126464844	0.57348603	1023.96
SA38_EXP_7	1221	663.6382579803467	204.7160768508911	0.99976546	1024.8
SA38_EXP_7	1222	718.9901828765869	291.86656951904297	0.7794502	1025.64
SA38_EXP_7	1223	759.2473030090332	267.0819282531738	0.9919592	1026.48
SA38_EXP_7	1224	753.3627510070801	171.28239154815674	0.9984592	1027.32
SA38_EXP_7	1225	726.0170936584473	40.772613286972046	0.27925998	1028.16
SA38_EXP_7	1226	735.4996681213379	99.95641708374023	0.021637537	1029.0
SA38_EXP_7	1227	729.5711517333984	184.69568252563477	5.0989318e-05	1029.84
SA38_EXP_7	1228	671.4823246002197	174.03800010681152	0.9191037	1030.68
SA38_EXP_7	1229	640.3291702270508	122.93306350708008	0.004547612	1031.52
SA38_EXP_7	1230	669.5837020874023	185.9551191329956	0.99529713	1032.36
SA38_EXP_7	1231	711.6194725036621	281.4498710632324	0.9691413	1033.2
SA38_EXP_7	1232	753.5396575927734	309.5587348937988	0.99718505	1034.04
SA38_EXP_7	1233	761.2913131713867	212.03950881958008	0.99956924	1034.88
SA38_EXP_7	1234	729.4825077056885	118.33285331726074	0.9979728	1035.72
SA38_EXP_7	1235	730.1445007324219	60.04983186721802	0.77295995	1036.56
SA38_EXP_7	1236	728.701114654541	148.1857967376709	0.99428445	1037.4
SA38_EXP_7	1237	720.2895164489746	213.2624101638794	0.99966955	1038.24
SA38_EXP_7	1238	727.413272857666	112.44831562042236	0.8463191	1039.08
SA38_EXP_7	1239	739.8252487182617	182.77015686035156	0.99724674	1039.92
SA38_EXP_7	1240	702.696418762207	219.06147480010986	0.00026945653	1040.76
SA38_EXP_7	1241	661.4502906799316	164.42972660064697	0.99567235	1041.6
SA38_EXP_7	1242	647.3546028137207	126.5687370300293	0.06684297	1042.44
SA38_EXP_7	1243	712.225341796875	231.77361488342285	0.99708444	1043.28
SA38_EXP_7	1244	756.5094947814941	256.7992687225342	0.99626005	1044.12
SA38_EXP_7	1245	731.3004493713379	145.97299575805664	0.8279924	1044.96
SA38_EXP_7	1246	718.5592174530029	71.17611408233643	0.00012758812	1045.8
SA38_EXP_7	1247	9.035878628492355	31.208020448684692	7.5003572e-06	1046.64
SA38_EXP_7	1248	668.0608749389648	154.4098949432373	0.001322055	1047.48
SA38_EXP_7	1249	641.30539894104	128.88690948486328	0.98203075	1048.32
SA38_EXP_7	1250	649.2671012878418	243.3028507232666	0.99990594	1049.16
SA38_EXP_7	1251	656.7653656005859	251.00177764892578	0.9991233	1050.0
SA38_EXP_7	1252	635.6993675231934	129.6796989440918	0.9997552	1050.84
SA38_EXP_7	1253	651.699161529541	210.9627628326416	0.99857223	1051.68
SA38_EXP_7	1254	656.4319610595703	279.3892478942871	0.9999114	1052.52
SA38_EXP_7	1255	668.6252117156982	294.41259384155273	0.99859947	1053.36
SA38_EXP_7	1256	628.8084030151367	141.0732364654541	0.99984944	1054.2
SA38_EXP_7	1257	679.4984817504883	186.341814994812	0.9922598	1055.04
SA38_EXP_7	1258	722.8304386138916	274.83346939086914	0.99872774	1055.88
SA38_EXP_7	1259	750.6105422973633	277.5264644622803	0.997062	1056.72
SA38_EXP_7	1260	741.2761211395264	170.1789379119873	0.99598527	1057.56
SA38_EXP_7	1261	710.9329700469971	60.85045337677002	0.7087702	1058.4
SA38_EXP_7	1262	737.1623516082764	190.08549213409424	0.6058936	1059.24
SA38_EXP_7	1263	736.0291481018066	266.3894462585449	0.98497665	1060.08
SA38_EXP_7	1264	732.1123123168945	210.21520614624023	0.4473253	1060.92
SA38_EXP_7	1265	676.3568878173828	175.72683334350586	0.02448349	1061.76
SA38_EXP_7	1266	640.1980876922607	141.45215034484863	0.9814268	1062.6
SA38_EXP_7	1267	657.6618194580078	185.25486946105957	0.9993648	1063.44
SA38_EXP_7	1268	699.0309715270996	295.3779888153076	0.99550736	1064.28
SA38_EXP_7	1269	722.615909576416	353.1650161743164	0.9908365	1065.12
SA38_EXP_7	1270	739.7371292114258	260.1448631286621	0.95482963	1065.96
SA38_EXP_7	1271	714.7496223449707	188.88070106506348	0.99977547	1066.8
SA38_EXP_7	1272	719.3672180175781	225.8217430114746	0.9996933	1067.64
SA38_EXP_7	1273	755.5363178253174	199.4571304321289	0.24463235	1068.48
SA38_EXP_7	1274	707.1840286254883	60.02830266952515	0.99954444	1069.32
SA38_EXP_7	1275	737.144947052002	165.44850826263428	0.99430734	1070.16
SA38_EXP_7	1276	721.3791370391846	269.8622131347656	0.9996669	1071.0
SA38_EXP_7	1277	720.6259250640869	136.7080020904541	0.99832314	1071.84
SA38_EXP_7	1278	744.9068069458008	120.5440092086792	0.051236406	1072.68
SA38_EXP_7	1279	742.7486419677734	227.13844299316406	0.9970163	1073.52
SA38_EXP_7	1280	728.7172317504883	273.9978504180908	0.9988789	1074.36
SA38_EXP_7	1281	727.2994518280029	259.8075199127197	0.99954045	1075.2
SA38_EXP_7	1282	720.7085609436035	106.18919849395752	0.98136973	1076.04
SA38_EXP_7	1283	733.4371566772461	147.7287483215332	0.004723121	1076.88
SA38_EXP_7	1284	704.124927520752	194.1666555404663	0.00031113302	1077.72
SA38_EXP_7	1285	654.6451091766357	163.6033058166504	0.9763198	1078.56
SA38_EXP_7	1286	668.6844825744629	163.26125621795654	0.049810562	1079.4
SA38_EXP_7	1287	685.6822967529297	265.1472473144531	0.99715155	1080.24
SA38_EXP_7	1288	729.6527862548828	342.09468841552734	0.9961887	1081.08
SA38_EXP_7	1289	753.0604362487793	354.91687774658203	0.8886622	1081.92
SA38_EXP_7	1290	755.7820320129395	295.62546730041504	0.9990947	1082.76
SA38_EXP_7	1291	719.2461967468262	109.36599254608154	0.9624882	1083.6
SA38_EXP_7	1292	732.4972152709961	70.15170335769653	0.22405808	1084.44
SA38_EXP_7	1293	712.2758865356445	168.62099647521973	0.0005801249	1085.28
SA38_EXP_7	1294	670.9284782409668	163.27557563781738	0.97687745	1086.12
SA38_EXP_7	1295	642.9806709289551	143.03695678710938	0.0009567741	1086.96
SA38_EXP_7	1296	664.718770980835	205.28738021850586	0.9995708	1087.8
SA38_EXP_7	1297	692.9369926452637	282.5072193145752	0.9942826	1088.64
SA38_EXP_7	1298	734.1426849365234	296.83393478393555	0.99787223	1089.48
SA38_EXP_7	1299	756.2674045562744	203.96225452423096	0.9952318	1090.32
SA38_EXP_7	1300	711.3011360168457	55.04990816116333	0.9973821	1091.16
SA38_EXP_7	1301	725.2500534057617	118.48202705383301	0.99138266	1092.0
SA38_EXP_7	1302	715.5893802642822	265.90049743652344	0.9998554	1092.84
SA38_EXP_7	1303	735.7511043548584	144.5602512359619	0.99070543	1093.68
SA38_EXP_7	1304	714.8300170898438	96.22962713241577	0.9993199	1094.52
SA38_EXP_7	1305	738.3662223815918	228.41946601867676	0.8911876	1095.36
SA38_EXP_7	1306	707.5413703918457	284.7341537475586	0.9997162	1096.2
SA38_EXP_7	1307	728.6958694458008	168.123779296875	0.98830754	1097.04
SA38_EXP_7	1308	712.7564430236816	108.78453254699707	0.99920136	1097.88
SA38_EXP_7	1309	737.4714851379395	202.31606483459473	0.9880767	1098.72
SA38_EXP_7	1310	708.0957412719727	214.29428100585938	0.20494546	1099.56
SA38_EXP_7	1311	669.8705673217773	159.4659662246704	0.110592365	1100.4
SA38_EXP_7	1312	658.8727951049805	155.49113273620605	0.0986697	1101.24
SA38_EXP_7	1313	688.1851196289062	249.06392097473145	0.97248363	1102.08
SA38_EXP_7	1314	725.5556583404541	313.525915145874	0.99682945	1102.92
SA38_EXP_7	1315	748.3846664428711	274.4125270843506	0.9998481	1103.76
SA38_EXP_7	1316	757.2826385498047	152.5455379486084	0.998882	1104.6
SA38_EXP_7	1317	718.7603950500488	133.50395679473877	0.9516606	1105.44
SA38_EXP_7	1318	755.341911315918	270.14631271362305	0.870224	1106.28
SA38_EXP_7	1319	727.5444984436035	299.16601181030273	0.99977595	1107.12
SA38_EXP_7	1320	722.209882736206	207.4112606048584	0.998109	1107.96
SA38_EXP_7	1321	711.82861328125	103.1430172920227	0.097329974	1108.8
SA38_EXP_7	1322	730.5960655212402	204.5826244354248	0.9978142	1109.64
SA38_EXP_7	1323	711.7362976074219	273.5515308380127	0.99864715	1110.48
SA38_EXP_7	1324	695.3980922698975	203.02978992462158	0.999589	1111.32
SA38_EXP_7	1325	702.6033878326416	196.37171745300293	0.9983785	1112.16
SA38_EXP_7	1326	717.3842430114746	224.4939136505127	0.99972016	1113.0
SA38_EXP_7	1327	705.457067489624	138.55633735656738	0.9983234	1113.84
SA38_EXP_7	1328	712.9356384277344	124.99978065490723	0.9342512	1114.68
SA38_EXP_7	1329	742.1427726745605	242.23783493041992	0.00034820204	1115.52
SA38_EXP_7	1330	683.442211151123	201.41575813293457	0.064790525	1116.36
SA38_EXP_7	1331	642.9914474487305	144.19355392456055	0.042492595	1117.2
SA38_EXP_7	1332	667.122745513916	159.96761798858643	0.58898556	1118.04
SA38_EXP_7	1333	703.0574798583984	258.6045169830322	0.9944877	1118.88
SA38_EXP_7	1334	737.4761581420898	326.0284996032715	0.9574974	1119.72
SA38_EXP_7	1335	749.3865013122559	325.00070571899414	0.99957687	1120.56
SA38_EXP_7	1336	759.5308303833008	170.75344562530518	0.97372437	1121.4
SA38_EXP_7	1337	726.0150909423828	59.496402740478516	0.9967116	1122.24
SA38_EXP_7	1338	782.4185371398926	98.4569263458252	0.012609082	1123.08
SA38_EXP_7	1339	707.3024749755859	167.51194953918457	0.00012580954	1123.92
SA38_EXP_7	1340	667.5678730010986	154.52951431274414	0.34286025	1124.76
SA38_EXP_7	1341	637.5533103942871	136.44859313964844	0.9887263	1125.6
SA38_EXP_7	1342	683.6875915527344	237.12613105773926	0.99585044	1126.44
SA38_EXP_7	1343	715.7795429229736	316.1521911621094	0.99728024	1127.28
SA38_EXP_7	1344	723.3256340026855	370.4489994049072	0.9996767	1128.12
SA38_EXP_7	1345	725.3726005554199	401.71640396118164	0.51003355	1128.96
SA38_EXP_7	1346	720.0409889221191	414.0502452850342	0.00018273233	1129.8
SA38_EXP_7	1347	733.0402851104736	389.45703506469727	0.9992273	1130.64
SA38_EXP_7	1348	710.8517646789551	247.9167079925537	0.99982566	1131.48
SA38_EXP_7	1349	718.4877395629883	221.94231033325195	0.022549571	1132.32
SA38_EXP_7	1350	712.5552654266357	285.9199333190918	0.9994117	1133.16
SA38_EXP_7	1351	760.7344150543213	178.11967849731445	0.9988109	1134.0
SA38_EXP_7	1352	719.82102394104	59.087584018707275	0.76916516	1134.84
SA38_EXP_7	1353	722.583532333374	123.18610668182373	0.5325333	1135.68
SA38_EXP_7	1354	740.4285907745361	256.33246421813965	0.047377426	1136.52
SA38_EXP_7	1355	730.4328918457031	326.32381439208984	0.99343973	1137.36
SA38_EXP_7	1356	721.1386203765869	278.9347743988037	0.9995012	1138.2
SA38_EXP_7	1357	709.7019195556641	204.01665687561035	0.99994695	1139.04
SA38_EXP_7	1358	717.2182083129883	293.9124298095703	0.99969304	1139.88
SA38_EXP_7	1359	732.3974609375	225.7183599472046	0.008106676	1140.72
SA38_EXP_7	1360	663.7823581695557	179.08055305480957	0.97362614	1141.56
SA38_EXP_7	1361	628.7874698638916	132.184739112854	0.0059170956	1142.4
SA38_EXP_7	1362	650.7865905761719	227.39527702331543	0.99722916	1143.24
SA38_EXP_7	1363	662.8278732299805	295.58143615722656	0.9999466	1144.08
SA38_EXP_7	1364	715.623950958252	332.55749702453613	0.99396354	1144.92
SA38_EXP_7	1365	755.1263809204102	273.1666088104248	0.9995919	1145.76
SA38_EXP_7	1366	757.9071044921875	167.5841760635376	0.9992501	1146.6
SA38_EXP_7	1367	721.0271835327148	116.92580223083496	0.68977815	1147.44
SA38_EXP_7	1368	748.1784820556641	216.33702278137207	0.9991881	1148.28
SA38_EXP_7	1369	725.5934715270996	292.0886993408203	0.9998872	1149.12
SA38_EXP_7	1370	730.4993629455566	137.80345916748047	0.99872714	1149.96
SA38_EXP_7	1371	712.2764587402344	87.31952905654907	0.99667585	1150.8
SA38_EXP_7	1372	739.808177947998	237.2990083694458	0.99425006	1151.64
SA38_EXP_7	1373	719.8179244995117	256.58077239990234	0.999424	1152.48
SA38_EXP_7	1374	713.6599540710449	124.3828010559082	0.96367246	1153.32
SA38_EXP_7	1375	721.4711666107178	100.69538354873657	0.94718677	1154.16
SA38_EXP_7	1376	732.3450565338135	187.66862869262695	0.9729435	1155.0
SA38_EXP_7	1377	718.6943531036377	265.6797981262207	0.99929976	1155.84
SA38_EXP_7	1378	720.4626083374023	147.63407707214355	0.99887294	1156.68
SA38_EXP_7	1379	708.8131904602051	85.28514862060547	0.99974674	1157.52
SA38_EXP_7	1380	753.3852577209473	195.11690139770508	0.8282693	1158.36
SA38_EXP_7	1381	712.0949745178223	184.62511539459229	0.010176351	1159.2
SA38_EXP_7	1382	667.467212677002	157.13647842407227	0.8630368	1160.04
SA38_EXP_7	1383	642.0097351074219	141.7763328552246	0.895931	1160.88
SA38_EXP_7	1384	685.6568336486816	227.18490600585938	0.9970126	1161.72
SA38_EXP_7	1385	732.3813438415527	308.3361625671387	0.92956394	1162.56
SA38_EXP_7	1386	768.1777954101562	233.60469818115234	0.98956174	1163.4
SA38_EXP_7	1387	737.4529838562012	88.21778297424316	0.12106144	1164.24
SA38_EXP_7	1388	713.178539276123	49.31010603904724	0.06756935	1165.08
SA38_EXP_7	1389	696.5842247009277	138.51004600524902	0.00015629799	1165.92
SA38_EXP_7	1390	666.1627292633057	148.34464073181152	0.8691026	1166.76
SA38_EXP_7	1391	640.6098365783691	145.91968059539795	0.9816777	1167.6
SA38_EXP_7	1392	628.2013416290283	233.11423301696777	0.99985087	1168.44
SA38_EXP_7	1393	650.808048248291	270.7949638366699	0.99986243	1169.28
SA38_EXP_7	1394	651.2638568878174	248.0038547515869	0.99972063	1170.12
SA38_EXP_7	1395	641.309642791748	154.61989402770996	0.99976236	1170.96
SA38_EXP_7	1396	634.8861694335938	224.90893363952637	0.9998745	1171.8
SA38_EXP_7	1397	635.4840755462646	140.8641815185547	0.9481025	1172.64
SA38_EXP_7	1398	655.1703453063965	177.86945343017578	0.06349413	1173.48
SA38_EXP_7	1399	643.1836128234863	247.24262237548828	0.9997118	1174.32
SA38_EXP_7	1400	649.3497848510742	213.26711654663086	0.5034916	1175.16
SA38_EXP_7	1401	649.3745803833008	268.02377700805664	0.9998765	1176.0
SA38_EXP_7	1402	659.4261169433594	228.6434268951416	0.9997087	1176.84
SA38_EXP_7	1403	637.8928184509277	144.74103927612305	0.9916459	1177.68
SA38_EXP_7	1404	645.8086967468262	236.55495643615723	0.9998536	1178.52
SA38_EXP_7	1405	649.3311882019043	189.39043521881104	0.98433685	1179.36
SA38_EXP_7	1406	651.7392158508301	143.4609031677246	0.9995055	1180.2
SA38_EXP_7	1407	707.0713043212891	255.3406047821045	0.64761424	1181.04
SA38_EXP_7	1408	749.2324829101562	294.1822814941406	0.9935986	1181.88
SA38_EXP_7	1409	759.3013763427734	196.7462396621704	0.9980895	1182.72
SA38_EXP_7	1410	723.9037990570068	78.58055591583252	0.999281	1183.56
SA38_EXP_7	1411	646.9095230102539	211.9782257080078	0.98595536	1184.4
SA38_EXP_7	1412	648.3214378356934	273.6096954345703	0.9999063	1185.24
SA38_EXP_7	1413	646.8917846679688	291.1225891113281	0.99991965	1186.08
SA38_EXP_7	1414	662.8242492675781	305.54351806640625	0.9997987	1186.92
SA38_EXP_7	1415	672.9057788848877	270.4097557067871	0.96272856	1187.76
SA38_EXP_7	1416	640.0732040405273	272.50173568725586	0.9985971	1188.6
SA38_EXP_7	1417	628.6225318908691	284.7132682800293	0.997391	1189.44
SA38_EXP_7	1418	644.9192047119141	298.5487747192383	0.99986315	1190.28
SA38_EXP_7	1419	649.6609210968018	296.7968559265137	0.99933225	1191.12
SA38_EXP_7	1420	648.7634658813477	230.1668930053711	0.896183	1191.96
SA38_EXP_7	1421	634.2309474945068	274.37058448791504	0.99954444	1192.8
SA38_EXP_7	1422	632.0827007293701	204.8377275466919	0.99974555	1193.64
SA38_EXP_7	1423	639.9842262268066	221.03254795074463	0.999775	1194.48
SA38_EXP_7	1424	639.7651672363281	243.40367317199707	0.999443	1195.32
SA38_EXP_7	1425	644.6951866149902	208.2414722442627	0.9995091	1196.16
SA38_EXP_7	1426	632.0600509643555	175.4103183746338	0.99821055	1197.0
SA38_EXP_7	1427	623.7210273742676	183.6760139465332	0.99023926	1197.84
SA38_EXP_7	1428	637.5689506530762	249.26959991455078	0.9993765	1198.68
SA38_EXP_7	1429	632.3940277099609	196.40493392944336	0.9994506	1199.52
SA38_EXP_7	1430	628.7837028503418	234.85121726989746	0.999734	1200.36
SA38_EXP_7	1431	638.0216121673584	180.86966514587402	0.9993573	1201.2
SA38_EXP_7	1432	625.9791851043701	191.88855171203613	0.98836446	1202.04
SA38_EXP_7	1433	631.2784194946289	228.40646266937256	0.9983923	1202.88
SA38_EXP_7	1434	639.4330501556396	200.8165454864502	0.9993901	1203.72
SA38_EXP_7	1435	633.6884021759033	198.9788818359375	0.9995009	1204.56
SA38_EXP_7	1436	639.2650604248047	187.61658668518066	0.99965477	1205.4
SA38_EXP_7	1437	631.2539100646973	212.9301881790161	0.9974573	1206.24
SA38_EXP_7	1438	711.6807460784912	226.5875244140625	0.00033410525	1207.08
SA38_EXP_7	1439	636.1939430236816	238.89965057373047	0.99987555	1207.92
SA38_EXP_7	1440	644.1658020019531	219.24091815948486	0.9996387	1208.76
SA38_EXP_7	1441	645.7714080810547	177.35936164855957	0.94184244	1209.6
SA38_EXP_7	1442	647.9402542114258	235.80997467041016	0.9996635	1210.44
SA38_EXP_7	1443	638.8666152954102	144.95442867279053	0.9973242	1211.28
SA38_EXP_7	1444	646.661901473999	222.3428249359131	0.9992235	1212.12
SA38_EXP_7	1445	619.0136909484863	169.23401355743408	0.77191323	1212.96
SA38_EXP_7	1446	631.3577651977539	218.0048704147339	0.9986363	1213.8
SA38_EXP_7	1447	635.9304428100586	285.46448707580566	0.99989784	1214.64
SA38_EXP_7	1448	637.5298500061035	240.2109146118164	0.9966884	1215.48
SA38_EXP_7	1449	631.4212322235107	175.6312608718872	0.9995653	1216.32
SA38_EXP_7	1450	636.4471435546875	216.90078735351562	0.9943969	1217.16
SA38_EXP_7	1451	636.3495826721191	145.8433198928833	0.9988801	1218.0
SA38_EXP_7	1452	637.6821517944336	194.92981910705566	0.9979048	1218.84
SA38_EXP_7	1453	648.285722732544	194.21472072601318	0.9995708	1219.68
SA38_EXP_7	1454	633.2561016082764	153.89745712280273	0.9993123	1220.52
SA38_EXP_7	1455	666.5661811828613	192.09600448608398	0.9990669	1221.36
SA38_EXP_7	1456	704.8435211181641	271.91396713256836	0.9954614	1222.2
SA38_EXP_7	1457	725.0801086425781	286.0356330871582	0.5652708	1223.04
SA38_EXP_7	1458	655.1433086395264	326.72587394714355	0.8676576	1223.88
SA38_EXP_7	1459	671.3409423828125	301.1895561218262	0.9990338	1224.72
SA38_EXP_7	1460	669.5572853088379	278.4597587585449	0.99628484	1225.56
SA38_EXP_7	1461	652.1000385284424	285.102481842041	0.9979274	1226.4
SA38_EXP_7	1462	650.3384590148926	292.3677635192871	0.9995821	1227.24
SA38_EXP_7	1463	627.2520065307617	207.22841262817383	0.9996499	1228.08
SA38_EXP_7	1464	645.4486846923828	280.7357883453369	0.99986875	1228.92
SA38_EXP_7	1465	636.7580890655518	200.14087200164795	0.9963469	1229.76
SA38_EXP_7	1466	646.9662666320801	199.01578903198242	0.9998161	1230.6
SA38_EXP_7	1467	639.3134593963623	190.09108543395996	0.9672025	1231.44
SA38_EXP_7	1468	637.6478672027588	167.29082107543945	0.9798005	1232.28
SA38_EXP_7	1469	618.6816215515137	212.13892936706543	0.99916327	1233.12
SA38_EXP_7	1470	634.1377258300781	220.6464385986328	0.99815375	1233.96
SA38_EXP_7	1471	635.3053569793701	275.2309226989746	0.99983263	1234.8
SA38_EXP_7	1472	629.2900085449219	160.97113609313965	0.99948275	1235.64
SA38_EXP_7	1473	678.002405166626	244.0583038330078	0.9956038	1236.48
SA38_EXP_7	1474	716.1909103393555	335.3621292114258	0.9995134	1237.32
SA38_EXP_7	1475	728.951358795166	315.3556823730469	0.99886334	1238.16
SA38_EXP_7	1476	735.5800151824951	215.84303855895996	0.944745	1239.0
SA38_EXP_7	1477	748.7181663513184	239.6804666519165	0.9994068	1239.84
SA38_EXP_7	1478	748.1257438659668	265.16469955444336	0.999443	1240.68
SA38_EXP_7	1479	707.4254035949707	286.2040042877197	0.9999367	1241.52
SA38_EXP_7	1480	724.7004508972168	301.7606735229492	0.9995869	1242.36
SA38_EXP_7	1481	700.5599498748779	251.73837661743164	0.23224871	1243.2
SA38_EXP_7	1482	676.8207550048828	231.79831981658936	0.94984525	1244.04
SA38_EXP_7	1483	658.67919921875	206.56153678894043	0.9709336	1244.88
SA38_EXP_7	1484	650.759220123291	213.70144844055176	0.99029493	1245.72
SA38_EXP_7	1485	630.7119369506836	184.3186855316162	0.99772686	1246.56
SA38_EXP_7	1486	681.7709922790527	232.64747142791748	0.9990736	1247.4
SA38_EXP_7	1487	679.1759014129639	276.19176864624023	0.99980277	1248.24
SA38_EXP_7	1488	661.6527557373047	263.2225513458252	0.803912	1249.08
SA38_EXP_7	1489	634.400749206543	270.5409336090088	0.9990227	1249.92
SA38_EXP_7	1490	637.5518798828125	251.4012336730957	0.0009768506	1250.76
SA38_EXP_7	1491	622.9798316955566	251.10703468322754	0.56875527	1251.6
SA38_EXP_7	1492	631.99462890625	233.9205551147461	0.9995808	1252.44
SA38_EXP_7	1493	635.6369972229004	202.1105432510376	0.704805	1253.28
SA38_EXP_7	1494	257.21309185028076	312.18475341796875	2.246312e-05	1254.12
SA38_EXP_7	1495	673.3197212219238	352.75320053100586	0.9370439	1254.96
SA38_EXP_7	1496	666.3129806518555	315.2548027038574	0.0006995757	1255.8
SA38_EXP_7	1497	149.7261643409729	19.47031080722809	1.5653652e-05	1256.64
SA38_EXP_7	1498	649.2795944213867	251.58554077148438	0.6016665	1257.48
SA38_EXP_7	1499	659.7716331481934	290.4722213745117	0.011473712	1258.32
SA38_EXP_7	1500	627.666425704956	109.07914638519287	2.224478e-05	1259.16
SA38_EXP_7	1501	625.7645606994629	104.49009418487549	7.824106e-06	1260.0
SA38_EXP_7	1502	635.1562976837158	103.76707077026367	1.987828e-05	1260.84
SA38_EXP_7	1503	629.2804718017578	109.07531261444092	4.8710863e-05	1261.68
SA38_EXP_7	1504	693.6982154846191	102.43546485900879	9.674132e-06	1262.52
SA38_EXP_7	1505	100.5551815032959	398.51574897766113	5.063525e-05	1263.36
SA38_EXP_7	1506	99.82173442840576	388.6493110656738	6.9570975e-05	1264.2
SA38_EXP_7	1507	702.22487449646	100.89672088623047	1.914987e-05	1265.04
SA38_EXP_7	1508	629.2996406555176	107.9660439491272	0.00013608174	1265.88
SA38_EXP_7	1509	629.6981811523438	107.75150299072266	2.6424437e-05	1266.72
SA38_EXP_7	1510	700.9028434753418	101.74680233001709	4.7154215e-05	1267.56
SA38_EXP_7	1511	701.4620780944824	100.55827617645264	3.79275e-05	1268.4
SA38_EXP_7	1512	99.91229772567749	397.68110275268555	0.00017893224	1269.24
SA38_EXP_7	1513	626.230525970459	104.90135908126831	2.2642922e-05	1270.08
SA38_EXP_7	1514	100.1085638999939	398.5451316833496	4.695091e-05	1270.92
SA38_EXP_7	1515	628.973913192749	108.10226440429688	8.906063e-05	1271.76
SA38_EXP_7	1516	629.4078826904297	108.84716749191284	3.9381626e-05	1272.6
SA38_EXP_7	1517	628.9815902709961	106.91980361938477	0.00029654178	1273.44
SA38_EXP_7	1518	99.58068132400513	398.41175079345703	0.00013336976	1274.28
SA38_EXP_7	1519	628.0542850494385	106.16462230682373	0.00031673902	1275.12
SA38_EXP_7	1520	630.3086757659912	108.58218669891357	8.609534e-05	1275.96
SA38_EXP_7	1521	635.7303142547607	103.82825374603271	1.3150037e-05	1276.8
SA38_EXP_7	1522	380.6343078613281	151.08043670654297	7.6132915e-06	1277.64
SA38_EXP_7	1523	99.73785877227783	397.44300842285156	0.0002542989	1278.48
SA38_EXP_7	1524	102.3902416229248	395.79837799072266	0.00011971701	1279.32
SA38_EXP_7	1525	629.0491580963135	108.03591728210449	0.00019412115	1280.16
SA38_EXP_7	1526	99.48428273200989	400.00436782836914	5.7907644e-05	1281.0
SA38_EXP_7	1527	588.5461330413818	439.5915985107422	1.0662158e-05	1281.84
SA38_EXP_7	1528	99.07021522521973	400.19176483154297	0.00017692994	1282.68
SA38_EXP_7	1529	151.7386794090271	21.26981556415558	3.5363366e-05	1283.52
SA38_EXP_7	1530	628.9697647094727	106.66025876998901	7.9562844e-05	1284.36
SA38_EXP_7	1531	628.8564205169678	109.16825294494629	1.3627654e-05	1285.2
SA38_EXP_7	1532	100.78586339950562	407.85736083984375	4.3014992e-05	1286.04
SA38_EXP_7	1533	101.10855102539062	408.4236145019531	3.9436116e-05	1286.88
SA38_EXP_7	1534	102.4104118347168	407.90639877319336	1.9835543e-05	1287.72
SA38_EXP_7	1535	629.0307998657227	108.89320850372314	8.534715e-05	1288.56
SA38_EXP_7	1536	101.73282623291016	407.76844024658203	5.538013e-05	1289.4
SA38_EXP_7	1537	688.5566711425781	100.66472053527832	0.0001281066	1290.24
SA38_EXP_7	1538	488.5669708251953	35.19179105758667	0.0007725496	1291.08
SA38_EXP_7	1539	97.39307165145874	407.9530334472656	0.00010348123	1291.92
SA38_EXP_7	1540	98.77968430519104	408.1263256072998	0.00014801463	1292.76
SA38_EXP_7	1541	489.97716903686523	36.5347695350647	9.432472e-05	1293.6
SA38_EXP_7	1542	9.063354134559631	30.290147066116333	9.6450785e-06	1294.44
SA38_EXP_7	1543	486.98978424072266	35.7896625995636	4.957076e-05	1295.28
SA38_EXP_7	1544	489.9762153625488	112.93380975723267	0.00023458095	1296.12
SA38_EXP_7	1545	8.917108923196793	30.40921926498413	1.146809e-05	1296.96
SA38_EXP_7	1546	485.41297912597656	36.369348764419556	8.011956e-06	1297.8
SA38_EXP_7	1547	636.830997467041	178.8808250427246	0.0007962909	1298.64
SA38_EXP_7	1548	8.954054117202759	30.983076095581055	1.0273806e-05	1299.48
SA38_EXP_7	1549	8.685775101184845	52.77884244918823	7.765619e-06	1300.32
SA38_EXP_7	1550	397.20911979675293	224.1958522796631	8.972512e-06	1301.16
SA38_EXP_7	1551	9.015892446041107	30.224018096923828	1.0332189e-05	1302.0
SA38_EXP_7	1552	8.964341878890991	30.972243547439575	8.368507e-06	1302.84
SA38_EXP_7	1553	9.052455425262451	30.060607194900513	8.805281e-06	1303.68
SA38_EXP_7	1554	151.5622615814209	18.26878845691681	4.169225e-05	1304.52
SA38_EXP_7	1555	8.96579846739769	30.516479015350342	9.358769e-06	1305.36
SA38_EXP_7	1556	9.007367491722107	30.33863067626953	9.8409555e-06	1306.2
SA38_EXP_7	1557	487.89920806884766	35.350892543792725	1.2018882e-05	1307.04
SA38_EXP_7	1558	9.071239084005356	30.403579473495483	9.396402e-06	1307.88
SA38_EXP_7	1559	100.57642459869385	403.0518436431885	1.4187792e-05	1308.72
SA38_EXP_7	1560	9.085632860660553	30.377622842788696	1.0513609e-05	1309.56
SA38_EXP_7	1561	9.022177755832672	30.360352993011475	8.052845e-06	1310.4
SA38_EXP_7	1562	486.9363784790039	35.318591594696045	4.457315e-05	1311.24
SA38_EXP_7	1563	480.32360076904297	33.95693778991699	5.8356614e-05	1312.08
SA38_EXP_7	1564	8.87119546532631	30.371389389038086	1.0059656e-05	1312.92
SA38_EXP_7	1565	9.081751108169556	30.681874752044678	1.0404509e-05	1313.76
SA38_EXP_7	1566	490.0273323059082	34.93821144104004	1.2333704e-05	1314.6
SA38_EXP_7	1567	489.4545555114746	34.4769823551178	1.3424416e-05	1315.44
SA38_EXP_7	1568	9.041395783424377	30.399309396743774	1.1337305e-05	1316.28
SA38_EXP_7	1569	8.96381288766861	30.69008231163025	9.680519e-06	1317.12
SA38_EXP_7	1570	9.014154225587845	30.409326553344727	9.480417e-06	1317.96
SA38_EXP_7	1571	9.110978990793228	30.518789291381836	9.447169e-06	1318.8
SA38_EXP_7	1572	9.017201513051987	30.61754822731018	8.3752375e-06	1319.64
SA38_EXP_7	1573	359.4473123550415	258.4591484069824	8.3378445e-06	1320.48
SA38_EXP_7	1574	500.06065368652344	34.93260741233826	0.0001977793	1321.32
SA38_EXP_7	1575	640.3627395629883	176.2265968322754	0.00020220499	1322.16
SA38_EXP_7	1576	499.03039932250977	34.88386631011963	0.00014595843	1323.0
SA38_EXP_7	1577	9.088655561208725	30.357967615127563	9.199804e-06	1323.84
SA38_EXP_7	1578	489.15553092956543	35.16633152961731	1.8254594e-05	1324.68
SA38_EXP_7	1579	8.918683230876923	30.49026131629944	9.799104e-06	1325.52
SA38_EXP_7	1580	9.078824520111084	30.424389839172363	8.569443e-06	1326.36
SA38_EXP_7	1581	8.975467085838318	30.44297218322754	1.1287172e-05	1327.2
SA38_EXP_7	1582	9.22924056649208	30.63617706298828	7.2620446e-06	1328.04
SA38_EXP_7	1583	9.073705226182938	30.783952474594116	9.6049835e-06	1328.88
SA38_EXP_7	1584	8.972381800413132	30.589481592178345	1.0754874e-05	1329.72
SA38_EXP_7	1585	491.31836891174316	35.76007962226868	2.0605197e-05	1330.56
SA38_EXP_7	1586	667.5586700439453	372.498722076416	4.7278354e-05	1331.4
SA38_EXP_7	1587	489.2571449279785	34.18491840362549	4.6862297e-05	1332.24
SA38_EXP_7	1588	8.954639732837677	30.66508412361145	1.0127228e-05	1333.08
SA38_EXP_7	1589	9.093789011240005	30.18460750579834	9.352203e-06	1333.92
SA38_EXP_7	1590	667.7460670471191	372.8515434265137	1.961951e-05	1334.76
SA38_EXP_7	1591	8.934181928634644	30.55415153503418	1.0307516e-05	1335.6
SA38_EXP_7	1592	667.9734706878662	374.1126823425293	2.6292268e-05	1336.44
SA38_EXP_7	1593	524.4874000549316	120.87332725524902	0.0050439877	1337.28
SA38_EXP_7	1594	8.637477457523346	52.98555135726929	8.408498e-06	1338.12
SA38_EXP_7	1595	9.102989733219147	30.405524969100952	8.973368e-06	1338.96
SA38_EXP_7	1596	397.31335639953613	230.83757400512695	7.3931164e-06	1339.8
SA38_EXP_7	1597	151.11829042434692	17.96124279499054	7.922754e-06	1340.64
SA38_EXP_7	1598	9.049151837825775	30.512917041778564	9.594419e-06	1341.48
SA38_EXP_7	1599	485.0790023803711	34.82020854949951	1.0160371e-05	1342.32
SA38_EXP_7	1600	9.072429686784744	30.295915603637695	9.771212e-06	1343.16
SA38_EXP_7	1601	9.098748862743378	30.50451636314392	9.076597e-06	1344.0
SA38_EXP_7	1602	9.148778766393661	30.136581659317017	8.516845e-06	1344.84
SA38_EXP_7	1603	9.11368727684021	30.426156520843506	7.2208577e-06	1345.68
SA38_EXP_7	1604	9.01065543293953	30.54426670074463	1.05808895e-05	1346.52
SA38_EXP_7	1605	149.9746561050415	18.27455163002014	3.032791e-05	1347.36
SA38_EXP_7	1606	488.9873504638672	34.98566150665283	2.2045171e-05	1348.2
SA38_EXP_7	1607	9.006847441196442	30.40186643600464	9.211023e-06	1349.04
SA38_EXP_7	1608	491.6051387786865	35.05586385726929	4.191038e-05	1349.88
SA38_EXP_7	1609	8.949051797389984	30.719311237335205	7.941922e-06	1350.72
SA38_EXP_7	1610	393.8303470611572	226.8519687652588	8.273797e-06	1351.56
SA38_EXP_7	1611	9.049371629953384	30.314022302627563	9.644784e-06	1352.4
SA38_EXP_7	1612	9.144231677055359	30.645811557769775	8.6579375e-06	1353.24
SA38_EXP_7	1613	9.261133521795273	30.30979871749878	1.0714795e-05	1354.08
SA38_EXP_7	1614	8.95974114537239	30.886337757110596	7.925346e-06	1354.92
SA38_EXP_7	1615	150.40137767791748	17.810264825820923	1.9152209e-05	1355.76
SA38_EXP_7	1616	9.04485359787941	30.381842851638794	7.464906e-06	1356.6
SA38_EXP_7	1617	9.07616913318634	30.58242917060852	8.845056e-06	1357.44
SA38_EXP_7	1618	9.066580981016159	30.38758635520935	7.296616e-06	1358.28
SA38_EXP_7	1619	9.067048877477646	30.73164939880371	8.4367075e-06	1359.12
SA38_EXP_7	1620	547.8364944458008	221.4850616455078	0.005370657	1359.96
SA38_EXP_7	1621	9.11305844783783	30.81205129623413	9.4992865e-06	1360.8
SA38_EXP_7	1622	155.47614097595215	12.95035868883133	1.9399487e-05	1361.64
SA38_EXP_7	1623	8.99689644575119	30.41780948638916	8.546802e-06	1362.48
SA38_EXP_7	1624	367.36433506011963	262.9987621307373	7.501502e-06	1363.32
SA38_EXP_7	1625	487.17241287231445	35.967557430267334	4.8723872e-05	1364.16
SA38_EXP_7	1626	9.317640960216522	29.99826192855835	7.015911e-06	1365.0
SA38_EXP_7	1627	9.071482717990875	30.592238903045654	9.37627e-06	1365.84
SA38_EXP_7	1628	629.5963287353516	110.18214225769043	9.4656025e-06	1366.68
SA38_EXP_7	1629	629.7813415527344	109.72696781158447	1.6671409e-05	1367.52
SA38_EXP_7	1630	9.08011794090271	30.37660002708435	1.0729406e-05	1368.36
SA38_EXP_7	1631	9.17079672217369	30.143609046936035	9.33684e-06	1369.2
SA38_EXP_7	1632	363.4532928466797	212.57306098937988	8.68329e-06	1370.04
SA38_EXP_7	1633	8.90442579984665	30.39211392402649	9.860064e-06	1370.88
SA38_EXP_7	1634	500.1704692840576	34.91859197616577	2.3006773e-05	1371.72
SA38_EXP_7	1635	629.5732498168945	107.5404167175293	1.7396193e-05	1372.56
SA38_EXP_7	1636	629.8053741455078	108.72536659240723	1.5707185e-05	1373.4
SA38_EXP_7	1637	602.3505687713623	166.26216888427734	0.00016868829	1374.24
SA38_EXP_7	1638	321.95539474487305	34.6047842502594	9.897021e-06	1375.08
SA38_EXP_7	1639	498.9704132080078	34.53045129776001	0.00045693706	1375.92
SA38_EXP_7	1640	9.159505367279053	30.284128189086914	8.270034e-06	1376.76
SA38_EXP_7	1641	629.1104793548584	108.21684837341309	1.6011601e-05	1377.6
SA38_EXP_7	1642	8.985228836536407	30.340547561645508	9.350562e-06	1378.44
SA38_EXP_7	1643	636.3054275512695	103.94550561904907	1.3478063e-05	1379.28
SA38_EXP_7	1644	9.1322161257267	30.703128576278687	8.213631e-06	1380.12
SA38_EXP_7	1645	9.015796333551407	30.592424869537354	9.249904e-06	1380.96
SA38_EXP_7	1646	147.50186204910278	12.965555191040039	1.9027702e-05	1381.8
SA38_EXP_7	1647	9.00208130478859	30.403972864151	6.7260144e-06	1382.64
SA38_EXP_7	1648	9.092036634683609	30.513832569122314	9.669077e-06	1383.48
SA38_EXP_7	1649	9.071999788284302	30.2081036567688	1.0917966e-05	1384.32
SA38_EXP_7	1650	491.0473823547363	34.9557101726532	1.4984897e-05	1385.16
SA38_EXP_7	1651	355.82284927368164	257.93572425842285	8.296861e-06	1386.0
SA38_EXP_7	1652	9.121917933225632	30.49244999885559	9.271064e-06	1386.84
SA38_EXP_7	1653	640.9111976623535	173.49288940429688	0.00024952544	1387.68
SA38_EXP_7	1654	9.070361405611038	30.249391794204712	9.362938e-06	1388.52
SA38_EXP_7	1655	8.94952192902565	30.439728498458862	1.053782e-05	1389.36
SA38_EXP_7	1656	486.72285079956055	36.41367316246033	1.0911044e-05	1390.2
SA38_EXP_7	1657	9.143847227096558	30.406744480133057	8.14519e-06	1391.04
SA38_EXP_7	1658	320.99108695983887	36.30236864089966	1.458199e-05	1391.88
SA38_EXP_7	1659	9.005453437566757	30.774189233779907	8.970869e-06	1392.72
SA38_EXP_7	1660	640.424108505249	175.15889167785645	0.00030925925	1393.56
SA38_EXP_7	1661	667.6863670349121	372.116117477417	1.7033908e-05	1394.4
SA38_EXP_7	1662	488.2650375366211	34.97178554534912	0.00074761314	1395.24
SA38_EXP_7	1663	471.5704917907715	39.272528886795044	1.9868845e-05	1396.08
SA38_EXP_7	1664	489.92109298706055	36.06243968009949	2.3258346e-05	1396.92
SA38_EXP_7	1665	490.36173820495605	35.72456359863281	0.00036006854	1397.76
SA38_EXP_7	1666	485.9452247619629	35.94804525375366	1.6246382e-05	1398.6
SA38_EXP_7	1667	484.9458694458008	35.32180666923523	0.00038539508	1399.44
SA38_EXP_7	1668	496.40703201293945	35.22351264953613	0.0018419692	1400.28
SA38_EXP_7	1669	9.06558409333229	30.50714135169983	1.0281804e-05	1401.12
SA38_EXP_7	1670	639.7906303405762	174.8046112060547	0.0006700663	1401.96
SA38_EXP_7	1671	489.83049392700195	35.4082453250885	3.0773896e-05	1402.8
SA38_EXP_7	1672	356.310772895813	258.3435916900635	8.506665e-06	1403.64
SA38_EXP_7	1673	674.2197036743164	383.55159759521484	0.075885564	1404.48
SA38_EXP_7	1674	9.190822392702103	30.231817960739136	9.99465e-06	1405.32
SA38_EXP_7	1675	9.161998331546783	30.37029504776001	8.28666e-06	1406.16
SA38_EXP_7	1676	9.01281014084816	30.816006660461426	9.811532e-06	1407.0
SA38_EXP_7	1677	9.130319952964783	30.53262233734131	7.779243e-06	1407.84
SA38_EXP_7	1678	9.012744575738907	30.911293029785156	9.976927e-06	1408.68
SA38_EXP_7	1679	9.101510792970657	29.969336986541748	8.7158705e-06	1409.52
SA38_EXP_7	1680	9.006387740373611	30.196902751922607	1.2624729e-05	1410.36
SA38_EXP_7	1681	8.905896544456482	30.53338050842285	1.0362118e-05	1411.2
SA38_EXP_7	1682	104.99712228775024	397.50597953796387	8.69281e-06	1412.04
SA38_EXP_7	1683	8.926292508840561	30.433627367019653	9.53955e-06	1412.88
SA38_EXP_7	1684	9.12116914987564	30.596991777420044	9.009621e-06	1413.72
SA38_EXP_7	1685	9.032637625932693	30.63259720802307	9.925085e-06	1414.56
SA38_EXP_7	1686	357.8911781311035	259.0203666687012	7.721502e-06	1415.4
SA38_EXP_7	1687	8.882669359445572	30.41985511779785	1.1484802e-05	1416.24
SA38_EXP_7	1688	8.986490964889526	30.94496726989746	1.0021661e-05	1417.08
SA38_EXP_7	1689	9.037884324789047	30.30982732772827	1.2260174e-05	1417.92
SA38_EXP_7	1690	9.61361899971962	29.93135154247284	9.10281e-06	1418.76
SA38_EXP_7	1691	102.22305059432983	407.6025581359863	1.7642858e-05	1419.6
SA38_EXP_7	1692	98.65788221359253	407.261323928833	1.800315e-05	1420.44
SA38_EXP_7	1693	9.040744602680206	30.442947149276733	9.140058e-06	1421.28
SA38_EXP_7	1694	9.013386070728302	30.48452854156494	9.096292e-06	1422.12
SA38_EXP_7	1695	9.05483290553093	30.437875986099243	9.859368e-06	1422.96
SA38_EXP_7	1696	9.067916870117188	30.621800422668457	9.643892e-06	1423.8
SA38_EXP_7	1697	9.142882376909256	30.527783632278442	1.0076266e-05	1424.64
SA38_EXP_7	1698	9.047600626945496	30.543944835662842	8.4273715e-06	1425.48
SA38_EXP_7	1699	8.898411691188812	30.58131694793701	1.1674139e-05	1426.32
SA38_EXP_7	1700	8.967477828264236	30.26804208755493	1.1872177e-05	1427.16
SA38_EXP_7	1701	640.5577182769775	176.05490684509277	0.0001444213	1428.0
SA38_EXP_7	1702	8.816730231046677	30.93043327331543	9.6167705e-06	1428.84
SA38_EXP_7	1703	100.89828968048096	403.0029487609863	1.0837499e-05	1429.68
SA38_EXP_7	1704	9.049542993307114	30.60578942298889	1.1089126e-05	1430.52
SA38_EXP_7	1705	8.956550806760788	30.752838850021362	8.398233e-06	1431.36
SA38_EXP_7	1706	103.4574031829834	401.75920486450195	3.435933e-05	1432.2
SA38_EXP_7	1707	101.74232721328735	402.872314453125	1.8146458e-05	1433.04
SA38_EXP_7	1708	9.081631898880005	30.472426414489746	1.0047134e-05	1433.88
SA38_EXP_7	1709	9.072063863277435	30.371840000152588	8.524401e-06	1434.72
SA38_EXP_7	1710	628.5298347473145	108.71462345123291	1.8526538e-05	1435.56
SA38_EXP_7	1711	9.223362803459167	30.63452124595642	8.831031e-06	1436.4
SA38_EXP_7	1712	8.990923315286636	30.499870777130127	1.0689086e-05	1437.24
SA38_EXP_7	1713	9.305103123188019	30.298197269439697	8.683265e-06	1438.08
SA38_EXP_7	1714	100.57381391525269	389.23327445983887	4.8611e-05	1438.92
SA38_EXP_7	1715	151.49788856506348	17.928532361984253	1.7752021e-05	1439.76
SA38_EXP_7	1716	9.023787081241608	30.476481914520264	1.0002316e-05	1440.6
SA38_EXP_7	1717	8.77784788608551	18.909952640533447	6.692953e-06	1441.44
SA38_EXP_7	1718	9.205425530672073	30.22075653076172	8.084171e-06	1442.28
SA38_EXP_7	1719	9.048192203044891	30.227530002593994	8.996057e-06	1443.12
SA38_EXP_7	1720	9.028310328722	30.528613328933716	9.951262e-06	1443.96
SA38_EXP_7	1721	9.017711132764816	30.393011569976807	8.573587e-06	1444.8
SA38_EXP_7	1722	396.37184143066406	227.4624252319336	9.999598e-06	1445.64
SA38_EXP_7	1723	9.03867483139038	30.604398250579834	8.983068e-06	1446.48
SA38_EXP_7	1724	101.13178491592407	398.33770751953125	2.9780213e-05	1447.32
SA38_EXP_7	1725	492.11902618408203	35.62825798988342	9.456969e-05	1448.16
SA38_EXP_7	1726	667.8502082824707	383.0831050872803	3.20487e-05	1449.0
SA38_EXP_7	1727	641.4467811584473	174.67374801635742	0.00013724755	1449.84
SA38_EXP_7	1728	100.88587999343872	375.89704513549805	7.450968e-05	1450.68
SA38_EXP_7	1729	491.3656234741211	36.1685836315155	6.473539e-05	1451.52
SA38_EXP_7	1730	9.02654305100441	30.712662935256958	1.0787263e-05	1452.36
SA38_EXP_7	1731	488.3401870727539	35.06998658180237	1.529212e-05	1453.2
SA38_EXP_7	1732	136.1100673675537	64.24275398254395	1.0226981e-05	1454.04
SA38_EXP_7	1733	491.75004959106445	35.8468759059906	0.00021445483	1454.88
SA38_EXP_7	1734	492.14634895324707	36.33633613586426	0.0005377083	1455.72
SA38_EXP_7	1735	8.725720643997192	31.25121831893921	8.720411e-06	1456.56
SA38_EXP_7	1736	9.000152349472046	30.380533933639526	9.116188e-06	1457.4
SA38_EXP_7	1737	629.1006088256836	106.98748111724854	4.9194397e-05	1458.24
SA38_EXP_7	1738	8.8767871260643	30.841898918151855	1.0366853e-05	1459.08
SA38_EXP_7	1739	103.50948572158813	398.1071949005127	6.147301e-05	1459.92
SA38_EXP_7	1740	641.1982536315918	176.14148139953613	7.526264e-05	1460.76
SA38_EXP_7	1741	9.07868817448616	30.323975086212158	1.0130783e-05	1461.6
SA38_EXP_7	1742	9.103812277317047	30.426589250564575	9.7785105e-06	1462.44
SA38_EXP_7	1743	524.1212844848633	113.0827260017395	0.0011701053	1463.28
SA38_EXP_7	1744	628.530216217041	109.86050605773926	1.0124582e-05	1464.12
SA38_EXP_7	1745	357.643723487854	260.21615982055664	8.944199e-06	1464.96
SA38_EXP_7	1746	8.886530250310898	30.535805225372314	9.978992e-06	1465.8
SA38_EXP_7	1747	8.933328092098236	30.71384310722351	9.5114065e-06	1466.64
SA38_EXP_7	1748	102.06447839736938	397.7302551269531	0.00024220144	1467.48
SA38_EXP_7	1749	103.55687141418457	397.86901473999023	8.555779e-05	1468.32
SA38_EXP_7	1750	9.071652591228485	30.60852885246277	1.0554404e-05	1469.16
SA38_EXP_7	1751	639.3577575683594	174.35368537902832	0.0005926822	1470.0
SA38_EXP_7	1752	9.020277857780457	30.294735431671143	9.609803e-06	1470.84
SA38_EXP_7	1753	99.44698214530945	387.0352363586426	0.00020613708	1471.68
SA38_EXP_7	1754	9.148456156253815	30.593780279159546	9.288685e-06	1472.52
SA38_EXP_7	1755	389.45066928863525	224.37552452087402	1.0254463e-05	1473.36
SA38_EXP_7	1756	100.82160234451294	389.0789794921875	4.6374036e-05	1474.2
SA38_EXP_7	1757	101.48983001708984	399.5515251159668	3.787155e-05	1475.04
SA38_EXP_7	1758	8.952734619379044	30.283184051513672	1.156937e-05	1475.88
SA38_EXP_7	1759	637.4759674072266	178.84889602661133	0.00016094939	1476.72
SA38_EXP_7	1760	9.022580832242966	30.89612603187561	1.0021795e-05	1477.56
SA38_EXP_7	1761	8.995293825864792	30.24531126022339	8.587982e-06	1478.4
SA38_EXP_7	1762	9.010764956474304	30.372848510742188	1.1056707e-05	1479.24
SA38_EXP_7	1763	641.1371231079102	175.18353939056396	9.7547185e-05	1480.08
SA38_EXP_7	1764	135.53390502929688	62.7531623840332	1.217094e-05	1480.92
SA38_EXP_7	1765	490.8759117126465	34.71402883529663	1.1054978e-05	1481.76
SA38_EXP_7	1766	9.031886607408524	30.45987367630005	1.1462644e-05	1482.6
SA38_EXP_7	1767	668.1301593780518	373.5995292663574	7.2716975e-05	1483.44
SA38_EXP_7	1768	9.119877964258194	30.059763193130493	8.854206e-06	1484.28
SA38_EXP_7	1769	9.035756438970566	30.483462810516357	1.1984728e-05	1485.12
SA38_EXP_7	1770	9.097587317228317	30.48194646835327	9.313398e-06	1485.96
SA38_EXP_7	1771	8.996013551950455	30.265395641326904	8.024643e-06	1486.8
SA38_EXP_7	1772	666.8380737304688	370.477294921875	6.489777e-05	1487.64
SA38_EXP_7	1773	9.039272367954254	30.392872095108032	7.689022e-06	1488.48
SA38_EXP_7	1774	637.0595932006836	179.3364143371582	0.00045924354	1489.32
SA38_EXP_7	1775	9.163916110992432	30.53899884223938	7.1463223e-06	1490.16
SA38_EXP_7	1776	8.887659013271332	30.074232816696167	1.2050261e-05	1491.0
SA38_EXP_7	1777	9.057921171188354	30.155986547470093	7.314138e-06	1491.84
SA38_EXP_7	1778	9.145119786262512	30.012928247451782	8.316142e-06	1492.68
SA38_EXP_7	1779	9.103107452392578	30.295701026916504	9.896106e-06	1493.52
SA38_EXP_7	1780	8.990706503391266	30.300021171569824	1.1373095e-05	1494.36
SA38_EXP_7	1781	8.952242136001587	30.119483470916748	9.513657e-06	1495.2
SA38_EXP_7	1782	640.2097702026367	174.47379112243652	0.0002300281	1496.04
SA38_EXP_7	1783	9.147199988365173	31.079925298690796	8.031234e-06	1496.88
SA38_EXP_7	1784	151.05905532836914	18.457065224647522	2.8879667e-05	1497.72
SA38_EXP_7	1785	9.11836251616478	30.589874982833862	7.90704e-06	1498.56
SA38_EXP_7	1786	676.6582489013672	397.35368728637695	1.1763847e-05	1499.4
SA38_EXP_7	1787	491.4339065551758	35.267261266708374	7.814507e-05	1500.24
SA38_EXP_7	1788	490.65613746643066	35.53256392478943	0.00020492327	1501.08
SA38_EXP_7	1789	9.02595967054367	31.21220827102661	8.189267e-06	1501.92
SA38_EXP_7	1790	9.094662964344025	30.842106342315674	7.48825e-06	1502.76
SA38_EXP_7	1791	490.65208435058594	35.40916442871094	8.204081e-05	1503.6
SA38_EXP_7	1792	8.945471048355103	30.64695954322815	9.605634e-06	1504.44
SA38_EXP_7	1793	483.5963249206543	35.7049298286438	1.6974882e-05	1505.28
SA38_EXP_7	1794	492.4262523651123	35.622074604034424	5.897941e-05	1506.12
SA38_EXP_7	1795	9.066607803106308	30.649334192276	7.6051565e-06	1506.96
SA38_EXP_7	1796	497.6581573486328	35.382810831069946	0.0006256981	1507.8
SA38_EXP_7	1797	629.7803401947021	108.67896795272827	1.3870693e-05	1508.64
SA38_EXP_7	1798	104.92438077926636	396.27737045288086	1.8951067e-05	1509.48
SA38_EXP_7	1799	102.13110446929932	400.81804275512695	1.89332e-05	1510.32
SA38_EXP_7	1800	387.7159357070923	228.16746711730957	8.255566e-06	1511.16
SA38_EXP_7	1801	9.110638499259949	30.588122606277466	9.895596e-06	1512.0
SA38_EXP_7	1802	9.069806337356567	30.80140471458435	1.017154e-05	1512.84
SA38_EXP_7	1803	9.017807245254517	30.51852822303772	9.541423e-06	1513.68
SA38_EXP_7	1804	348.2252597808838	208.8991641998291	7.952275e-06	1514.52
SA38_EXP_7	1805	8.996837586164474	30.34330129623413	1.0332544e-05	1515.36
SA38_EXP_7	1806	9.065447002649307	30.356791019439697	9.476386e-06	1516.2
SA38_EXP_7	1807	9.021303057670593	30.089600086212158	9.224359e-06	1517.04
SA38_EXP_7	1808	9.087943285703659	30.392682552337646	9.425399e-06	1517.88
SA38_EXP_7	1809	675.4619598388672	383.6120796203613	0.005107673	1518.72
SA38_EXP_7	1810	9.12162959575653	30.20769238471985	8.941981e-06	1519.56
SA38_EXP_7	1811	9.23972800374031	30.574954748153687	8.034428e-06	1520.4
SA38_EXP_7	1812	103.36389541625977	407.5224494934082	1.49537045e-05	1521.24
SA38_EXP_7	1813	8.94538015127182	30.68320870399475	7.723041e-06	1522.08
SA38_EXP_7	1814	8.74827653169632	30.491527318954468	1.0026412e-05	1522.92
SA38_EXP_7	1815	8.856355398893356	30.78398823738098	1.110678e-05	1523.76
SA38_EXP_7	1816	9.05626118183136	31.09329342842102	8.487622e-06	1524.6
SA38_EXP_7	1817	639.9292945861816	173.54300022125244	0.0021931494	1525.44
SA38_EXP_7	1818	490.1362419128418	34.51007008552551	1.076607e-05	1526.28
SA38_EXP_7	1819	637.5330924987793	179.74815845489502	0.00033330673	1527.12
SA38_EXP_7	1820	640.8646583557129	177.00788497924805	0.00014026661	1527.96
SA38_EXP_7	1821	149.1687774658203	18.57437789440155	0.00086289836	1528.8
SA38_EXP_7	1822	9.090209752321243	30.424275398254395	8.683398e-06	1529.64
SA38_EXP_7	1823	9.135150909423828	30.702810287475586	8.44425e-06	1530.48
SA38_EXP_7	1824	369.5718288421631	226.78250312805176	7.826323e-06	1531.32
SA38_EXP_7	1825	499.3159294128418	34.27666783332825	0.00010065506	1532.16
SA38_EXP_7	1826	8.97849127650261	30.60014247894287	1.07059295e-05	1533.0
SA38_EXP_7	1827	497.0568656921387	36.00019097328186	0.00069945806	1533.84
SA38_EXP_7	1828	406.16841316223145	225.61114311218262	7.2382454e-06	1534.68
SA38_EXP_7	1829	491.1600112915039	34.794548749923706	1.6739947e-05	1535.52
SA38_EXP_7	1830	9.205996990203857	30.183556079864502	8.572958e-06	1536.36
SA38_EXP_7	1831	8.90192985534668	30.753926038742065	8.059714e-06	1537.2
SA38_EXP_7	1832	9.042825549840927	30.37529468536377	9.3393155e-06	1538.04
SA38_EXP_7	1833	9.027763456106186	30.247371196746826	1.0134455e-05	1538.88
SA38_EXP_7	1834	8.85656625032425	30.726299285888672	8.483009e-06	1539.72
SA38_EXP_7	1835	9.075348824262619	30.369651317596436	9.672537e-06	1540.56
SA38_EXP_7	1836	396.5362548828125	226.5058994293213	9.908486e-06	1541.4
SA38_EXP_7	1837	491.6109085083008	34.44181680679321	1.0224446e-05	1542.24
SA38_EXP_7	1838	490.58218002319336	34.98026132583618	2.4027036e-05	1543.08
SA38_EXP_7	1839	103.72424125671387	407.6617240905762	1.23420805e-05	1543.92
SA38_EXP_7	1840	98.91910552978516	406.87734603881836	3.556361e-05	1544.76
SA38_EXP_7	1841	99.55610036849976	407.1966361999512	6.3972395e-05	1545.6
SA38_EXP_7	1842	102.66776084899902	407.56731033325195	2.0475698e-05	1546.44
SA38_EXP_7	1843	666.7255401611328	371.06672286987305	4.9474325e-05	1547.28
SA38_EXP_7	1844	9.022342413663864	31.035962104797363	9.896521e-06	1548.12
SA38_EXP_7	1845	9.094223380088806	30.60031771659851	7.8312805e-06	1548.96
SA38_EXP_7	1846	676.682710647583	398.5862731933594	0.010275298	1549.8
SA38_EXP_7	1847	636.4800453186035	103.82424116134644	1.0076208e-05	1550.64
SA38_EXP_7	1848	8.985807001590729	30.542539358139038	1.01044025e-05	1551.48
SA38_EXP_7	1849	640.5060291290283	175.34048080444336	0.0002015367	1552.32
SA38_EXP_7	1850	151.3375759124756	18.468918800354004	1.1856825e-05	1553.16
SA38_EXP_7	1851	8.9866042137146	30.821149349212646	1.004291e-05	1554.0
SA38_EXP_7	1852	9.169362485408783	30.68030834197998	8.982786e-06	1554.84
SA38_EXP_7	1853	395.18489837646484	223.52635860443115	7.5046933e-06	1555.68
SA38_EXP_7	1854	9.126505255699158	30.44297218322754	1.228357e-05	1556.52
SA38_EXP_7	1855	103.82475852966309	407.2800350189209	1.9331545e-05	1557.36
SA38_EXP_7	1856	488.2415294647217	34.457030296325684	1.5809737e-05	1558.2
SA38_EXP_7	1857	9.178274124860764	30.293262004852295	9.167731e-06	1559.04
SA38_EXP_7	1858	499.1133689880371	35.48093318939209	0.00016849795	1559.88
SA38_EXP_7	1859	8.866583555936813	30.711486339569092	1.0446705e-05	1560.72
SA38_EXP_7	1860	9.146343171596527	30.707327127456665	1.0790728e-05	1561.56
SA38_EXP_7	1861	668.1931495666504	383.67462158203125	2.5769461e-05	1562.4
SA38_EXP_7	1862	8.970961719751358	30.785826444625854	1.0080361e-05	1563.24
SA38_EXP_7	1863	640.5008316040039	175.19353866577148	0.00016157198	1564.08
SA38_EXP_7	1864	376.3335704803467	225.25440216064453	7.976711e-06	1564.92
SA38_EXP_7	1865	8.979649841785431	30.489377975463867	9.086157e-06	1565.76
SA38_EXP_7	1866	9.005636721849442	30.892499685287476	1.1847567e-05	1566.6
SA38_EXP_7	1867	407.4827194213867	222.2065830230713	8.248578e-06	1567.44
SA38_EXP_7	1868	8.88083353638649	30.579854249954224	8.907493e-06	1568.28
SA38_EXP_7	1869	641.2500381469727	175.74530124664307	0.00023416975	1569.12
SA38_EXP_7	1870	640.1398658752441	174.99308109283447	0.00038180113	1569.96
SA38_EXP_7	1871	9.086528420448303	30.408958196640015	1.1616179e-05	1570.8
SA38_EXP_7	1872	9.055325388908386	30.449477434158325	1.1592453e-05	1571.64
SA38_EXP_7	1873	9.0444415807724	30.449355840682983	8.188049e-06	1572.48
SA38_EXP_7	1874	398.5598087310791	228.47820281982422	7.979412e-06	1573.32
SA38_EXP_7	1875	475.0189781188965	33.798640966415405	1.2240535e-05	1574.16
SA38_EXP_7	1876	8.971059322357178	30.659397840499878	8.709265e-06	1575.0
SA38_EXP_7	1877	8.897687494754791	38.2597017288208	9.195155e-06	1575.84
SA38_EXP_7	1878	8.999685198068619	30.49420952796936	8.452871e-06	1576.68
SA38_EXP_7	1879	8.993466943502426	30.40215253829956	1.0778512e-05	1577.52
SA38_EXP_7	1880	8.95245224237442	30.306297540664673	1.09127095e-05	1578.36
SA38_EXP_7	1881	9.243682026863098	30.482347011566162	9.903224e-06	1579.2
SA38_EXP_7	1882	8.951341360807419	30.635744333267212	1.116373e-05	1580.04
SA38_EXP_7	1883	8.991008251905441	30.6568443775177	1.1238935e-05	1580.88
SA38_EXP_7	1884	8.964778482913971	30.9512722492218	7.641536e-06	1581.72
SA38_EXP_7	1885	9.011649340391159	30.61116099357605	7.813533e-06	1582.56
SA38_EXP_7	1886	9.07091274857521	30.768216848373413	7.997406e-06	1583.4
SA38_EXP_7	1887	667.7963256835938	372.2962474822998	1.7696275e-05	1584.24
SA38_EXP_7	1888	8.798674494028091	30.766990184783936	1.0587036e-05	1585.08
SA38_EXP_7	1889	500.31046867370605	34.369919300079346	0.00032065177	1585.92
SA38_EXP_7	1890	392.4700736999512	230.1577091217041	9.860364e-06	1586.76
SA38_EXP_7	1891	8.96407663822174	30.322355031967163	9.888388e-06	1587.6
SA38_EXP_7	1892	9.03865247964859	30.748096704483032	1.1375547e-05	1588.44
SA38_EXP_7	1893	444.14892196655273	226.57311916351318	8.884952e-06	1589.28
SA38_EXP_7	1894	8.92127901315689	30.711257457733154	1.0262936e-05	1590.12
SA38_EXP_7	1895	9.03768390417099	30.700911283493042	9.027037e-06	1590.96
SA38_EXP_7	1896	8.78881886601448	31.25700831413269	6.383119e-06	1591.8
SA38_EXP_7	1897	9.032974392175674	30.431406497955322	8.0569325e-06	1592.64
SA38_EXP_7	1898	8.933211863040924	30.25958776473999	8.320362e-06	1593.48
SA38_EXP_7	1899	371.85590267181396	227.09492683410645	8.686446e-06	1594.32
SA38_EXP_7	1900	629.2510032653809	109.01162624359131	2.7033211e-05	1595.16
SA38_EXP_7	1901	388.1045341491699	227.36545085906982	8.121611e-06	1596.0
SA38_EXP_7	1902	8.948398381471634	31.00529909133911	9.023465e-06	1596.84
SA38_EXP_7	1903	8.774061501026154	38.35714101791382	1.1886452e-05	1597.68
SA38_EXP_7	1904	9.062734246253967	30.73063373565674	9.541605e-06	1598.52
SA38_EXP_7	1905	8.981386572122574	30.69650173187256	9.299055e-06	1599.36
SA38_EXP_7	1906	321.4559078216553	34.474382400512695	1.0897818e-05	1600.2
SA38_EXP_7	1907	8.99139940738678	30.77843427658081	1.0836466e-05	1601.04
SA38_EXP_7	1908	639.3049716949463	176.32136821746826	0.00019969826	1601.88
SA38_EXP_7	1909	9.00203138589859	30.62638521194458	1.0785185e-05	1602.72
SA38_EXP_7	1910	667.686653137207	372.31404304504395	2.2115246e-05	1603.56
SA38_EXP_7	1911	9.027145802974701	30.035158395767212	9.324809e-06	1604.4
SA38_EXP_7	1912	491.08824729919434	34.82732534408569	3.0382387e-05	1605.24
SA38_EXP_7	1913	8.921414613723755	30.501515865325928	1.1250634e-05	1606.08
SA38_EXP_7	1914	8.932913839817047	31.152255535125732	7.97363e-06	1606.92
SA38_EXP_7	1915	9.112472832202911	30.40518879890442	8.391299e-06	1607.76
SA38_EXP_7	1916	8.88640359044075	30.588802099227905	8.398825e-06	1608.6
SA38_EXP_7	1917	8.921399712562561	31.088823080062866	8.653578e-06	1609.44
SA38_EXP_7	1918	8.854562789201736	30.665148496627808	8.953621e-06	1610.28
SA38_EXP_7	1919	492.35639572143555	36.54690742492676	3.914689e-05	1611.12
SA38_EXP_7	1920	8.972374349832535	30.57573437690735	1.1765889e-05	1611.96
SA38_EXP_7	1921	498.31299781799316	35.665690898895264	0.00022829241	1612.8
SA38_EXP_7	1922	629.5036792755127	109.17346715927124	2.3735822e-05	1613.64
SA38_EXP_7	1923	9.092778712511063	30.24979591369629	9.776272e-06	1614.48
SA38_EXP_7	1924	9.014139324426651	30.772547721862793	8.183481e-06	1615.32
SA38_EXP_7	1925	9.05686840415001	30.97209334373474	7.132222e-06	1616.16
SA38_EXP_7	1926	9.068329632282257	30.202735662460327	1.2778587e-05	1617.0
SA38_EXP_7	1927	640.4739379882812	175.46636581420898	0.0007043261	1617.84
SA38_EXP_7	1928	9.059135615825653	30.365138053894043	1.1294623e-05	1618.68
SA38_EXP_7	1929	9.201466292142868	30.489367246627808	8.670017e-06	1619.52
SA38_EXP_7	1930	149.89314079284668	20.68004608154297	1.2381656e-05	1620.36
SA38_EXP_7	1931	635.9818458557129	103.82469177246094	1.2899571e-05	1621.2
SA38_EXP_7	1932	9.185536205768585	30.285505056381226	7.4204454e-06	1622.04
SA38_EXP_7	1933	628.8637638092041	107.13499546051025	5.344926e-05	1622.88
SA38_EXP_7	1934	9.028176218271255	30.366157293319702	1.1738252e-05	1623.72
SA38_EXP_7	1935	400.4779815673828	226.15596771240234	1.0156835e-05	1624.56
SA38_EXP_7	1936	9.182970225811005	30.1429545879364	1.0649222e-05	1625.4
SA38_EXP_7	1937	667.3718452453613	360.8718681335449	0.00014657754	1626.24
SA38_EXP_7	1938	9.013620018959045	30.313575267791748	9.645777e-06	1627.08
SA38_EXP_7	1939	9.051846712827682	30.112967491149902	1.1022492e-05	1627.92
SA38_EXP_7	1940	640.2902603149414	174.38873291015625	0.00093319325	1628.76
SA38_EXP_7	1941	9.042668342590332	30.708829164505005	9.630152e-06	1629.6
SA38_EXP_7	1942	640.5774116516113	174.9821949005127	0.0007013007	1630.44
SA38_EXP_7	1943	639.5359039306641	168.77846717834473	0.0016279226	1631.28
SA38_EXP_7	1944	151.2278437614441	18.14667284488678	1.5793554e-05	1632.12
SA38_EXP_7	1945	9.149949997663498	30.695679187774658	9.0430385e-06	1632.96
SA38_EXP_7	1946	399.696946144104	228.0014133453369	1.147578e-05	1633.8
SA38_EXP_7	1947	9.058773517608643	30.214197635650635	1.1645928e-05	1634.64
SA38_EXP_7	1948	9.274786710739136	30.35068988800049	9.4857805e-06	1635.48
SA38_EXP_7	1949	8.961177617311478	30.412148237228394	1.1665157e-05	1636.32
SA38_EXP_7	1950	397.145414352417	225.60699462890625	1.0291644e-05	1637.16
SA38_EXP_7	1951	8.969417214393616	30.774657726287842	1.0249008e-05	1638.0
SA38_EXP_7	1952	9.116028249263763	30.576728582382202	1.2931152e-05	1638.84
SA38_EXP_7	1953	498.9871025085449	35.09040355682373	0.00012530119	1639.68
SA38_EXP_7	1954	8.949296176433563	30.78858733177185	7.991017e-06	1640.52
SA38_EXP_7	1955	396.4707136154175	225.70502758026123	1.0471941e-05	1641.36
SA38_EXP_7	1956	154.2076826095581	12.814695239067078	1.1072187e-05	1642.2
SA38_EXP_7	1957	8.986848592758179	30.515395402908325	8.1876815e-06	1643.04
SA38_EXP_7	1958	395.84641456604004	212.41703510284424	8.087742e-06	1643.88
SA38_EXP_7	1959	395.93067169189453	225.68631649017334	9.963035e-06	1644.72
SA38_EXP_7	1960	103.09234857559204	406.84192657470703	3.609237e-05	1645.56
SA38_EXP_7	1961	389.27812576293945	228.38573455810547	8.545742e-06	1646.4
SA38_EXP_7	1962	420.5829620361328	217.55330085754395	1.1650704e-05	1647.24
SA38_EXP_7	1963	104.18068170547485	406.7545509338379	1.2896138e-05	1648.08
SA38_EXP_7	1964	103.82825136184692	406.90813064575195	1.8976221e-05	1648.92
SA38_EXP_7	1965	101.10164880752563	404.07989501953125	1.1055779e-05	1649.76
SA38_EXP_7	1966	628.8210868835449	107.92133331298828	3.657349e-05	1650.6
SA38_EXP_7	1967	9.007715433835983	30.52892804145813	7.538824e-06	1651.44
SA38_EXP_7	1968	9.02734100818634	30.353976488113403	1.0801406e-05	1652.28
SA38_EXP_7	1969	356.8814277648926	256.3946056365967	9.348983e-06	1653.12
SA38_EXP_7	1970	416.1366939544678	239.1991138458252	8.8395245e-06	1653.96
SA38_EXP_7	1971	702.2908210754395	101.48892402648926	1.0160943e-05	1654.8
SA38_EXP_7	1972	640.5994415283203	175.22837162017822	0.00025404905	1655.64
SA38_EXP_7	1973	369.60058212280273	257.33510971069336	7.6174674e-06	1656.48
SA38_EXP_7	1974	102.12934017181396	410.0423526763916	1.3965729e-05	1657.32
SA38_EXP_7	1975	100.41079521179199	409.69980239868164	1.9801315e-05	1658.16
SA38_EXP_7	1976	497.4795341491699	34.940364360809326	0.0004389836	1659.0
SA38_EXP_7	1977	656.0938835144043	360.8247756958008	0.00015124226	1659.84
SA38_EXP_7	1978	490.46382904052734	36.18053197860718	1.912848e-05	1660.68
SA38_EXP_7	1979	490.6928062438965	35.27427434921265	0.00010822352	1661.52
SA38_EXP_7	1980	103.05185317993164	407.66040802001953	2.5148653e-05	1662.36
SA38_EXP_7	1981	489.14594650268555	36.2804639339447	1.8570085e-05	1663.2
SA38_EXP_7	1982	498.79751205444336	35.86071252822876	0.00013479982	1664.04
SA38_EXP_7	1983	100.89335441589355	397.63790130615234	0.00010760681	1664.88
SA38_EXP_7	1984	495.8200454711914	35.711692571640015	0.0025255792	1665.72
SA38_EXP_7	1985	497.3361015319824	35.44217348098755	0.0009984343	1666.56
SA38_EXP_7	1986	104.05155420303345	401.31397247314453	1.6770082e-05	1667.4
SA38_EXP_7	1987	9.098571538925171	30.419833660125732	1.0208515e-05	1668.24
SA38_EXP_7	1988	99.65455532073975	406.99934005737305	9.338731e-05	1669.08
SA38_EXP_7	1989	103.90777587890625	407.50322341918945	1.6827067e-05	1669.92
SA38_EXP_7	1990	8.98476466536522	30.621625185012817	9.005721e-06	1670.76
SA38_EXP_7	1991	433.98776054382324	226.12069129943848	1.090809e-05	1671.6
SA38_EXP_7	1992	9.029826521873474	30.73067307472229	9.115423e-06	1672.44
SA38_EXP_7	1993	150.03280639648438	18.14937472343445	2.5120273e-05	1673.28
SA38_EXP_7	1994	9.130518138408661	30.33854842185974	1.01336045e-05	1674.12
SA38_EXP_7	1995	101.725172996521	407.8213691711426	8.1236845e-05	1674.96
SA38_EXP_7	1996	9.063524007797241	30.394928455352783	9.711959e-06	1675.8
SA38_EXP_7	1997	9.02228057384491	30.425326824188232	1.0092558e-05	1676.64
SA38_EXP_7	1998	8.963846415281296	30.414011478424072	1.3954785e-05	1677.48
SA38_EXP_7	1999	471.28334045410156	35.2920126914978	9.243299e-06	1678.32
[truncated: 1,619 more rows]
