# Supplementary material for: Measuring inter-individual differences in behavioural types of gilthead seabreams in the laboratory using deep learning
Source: PeerJ. 2022 May 5;10:e13396. doi: 10.7717/peerj.13396 (PMC9080431; doi:10.7717/peerj.13396)
Supplement: Supplemental Information 1 [file peerj-10-13396-s001.zip › Raw validation data/d3/SA40_18.csv]

ID	sec	X	Y	%	seconds
SA40_18	1	280.880069732666	274.63640213012695	0.9999058	0.0
SA40_18	2	361.1131429672241	314.55857276916504	0.99974126	0.72
SA40_18	3	341.71814918518066	357.441930770874	0.9970095	1.44
SA40_18	4	656.7144393920898	119.01546478271484	0.01894033	2.16
SA40_18	5	657.6012134552002	122.01541900634766	0.04082771	2.88
SA40_18	6	656.2585353851318	128.16298484802246	7.940315e-05	3.6
SA40_18	7	667.9642677307129	122.89918899536133	0.00011439738	4.32
SA40_18	8	657.0579528808594	117.80498027801514	0.0072384253	5.04
SA40_18	9	665.7685279846191	118.62562894821167	0.00024357399	5.76
SA40_18	10	9.404226392507553	455.4531955718994	4.329092e-05	6.48
SA40_18	11	661.1222267150879	120.67877769470215	0.8915371	7.2
SA40_18	12	656.3312530517578	123.37340354919434	0.9551033	7.92
SA40_18	13	661.9133949279785	115.75793266296387	0.06171102	8.64
SA40_18	14	660.6656551361084	125.71879863739014	0.0003636154	9.36
SA40_18	15	9.459150582551956	455.4440975189209	4.36284e-05	10.08
SA40_18	16	662.6816272735596	116.26535654067993	0.07171557	10.8
SA40_18	17	664.9119853973389	116.31832838058472	0.0028244024	11.52
SA40_18	18	666.6779518127441	119.5818829536438	0.0016805041	12.24
SA40_18	19	657.1261405944824	122.38383293151855	0.58993304	12.96
SA40_18	20	333.91199111938477	356.2658500671387	0.99860483	13.68
SA40_18	21	339.99640941619873	342.5214958190918	0.7858512	14.4
SA40_18	22	333.4657669067383	358.0767059326172	0.9750367	15.12
SA40_18	23	662.3069763183594	121.01171493530273	0.014992296	15.84
SA40_18	24	665.2844905853271	121.41672134399414	0.0067474875	16.56
SA40_18	25	662.9770278930664	119.544997215271	0.11762545	17.28
SA40_18	26	662.2644901275635	120.4806661605835	0.014003877	18.0
SA40_18	27	660.6231212615967	120.93913078308105	0.01650727	18.72
SA40_18	28	660.6125831604004	118.5538101196289	0.01130726	19.44
SA40_18	29	666.1110401153564	115.47567129135132	0.0007188144	20.16
SA40_18	30	660.8996868133545	118.6665415763855	0.040448047	20.88
SA40_18	31	661.7209911346436	118.21808338165283	0.06679544	21.6
SA40_18	32	659.6832275390625	118.74253749847412	0.057775933	22.32
SA40_18	33	663.7989044189453	118.44857454299927	0.0013156828	23.04
SA40_18	34	658.254337310791	118.03991317749023	0.00048666765	23.76
SA40_18	35	660.4235172271729	123.3760929107666	0.000112093025	24.48
SA40_18	36	661.5063667297363	115.46188831329346	0.067003265	25.2
SA40_18	37	665.532398223877	118.59389305114746	0.009225465	25.92
SA40_18	38	370.10788917541504	326.916446685791	0.99238855	26.64
SA40_18	39	397.23031520843506	273.85165214538574	0.9998479	27.36
SA40_18	40	233.56187343597412	181.64983749389648	0.9999716	28.08
SA40_18	41	144.01938915252686	172.63312339782715	0.9999441	28.8
SA40_18	42	112.55652904510498	306.1456489562988	0.9999522	29.52
SA40_18	43	121.52327299118042	300.4569911956787	0.99997663	30.24
SA40_18	44	125.59182643890381	213.57873916625977	0.9999422	30.96
SA40_18	45	110.63122749328613	142.23504066467285	0.99995947	31.68
SA40_18	46	115.0172233581543	54.82430577278137	0.9995821	32.4
SA40_18	47	84.75189805030823	159.7996187210083	0.99958414	33.12
SA40_18	48	96.94910049438477	203.0639362335205	0.998386	33.84
SA40_18	49	114.6392822265625	345.01808166503906	0.99974686	34.56
SA40_18	50	133.9525818824768	263.53663444519043	0.99996173	35.28
SA40_18	51	117.41567850112915	197.3994255065918	0.9999578	36.0
SA40_18	52	121.00188732147217	99.90315914154053	0.99998	36.72
SA40_18	53	154.64816093444824	47.846689224243164	0.9998617	37.44
SA40_18	54	121.5659499168396	55.348026752471924	0.9990409	38.16
SA40_18	55	154.7658920288086	44.56852197647095	0.99942076	38.88
SA40_18	56	161.9469165802002	128.03328037261963	0.9999161	39.6
SA40_18	57	86.24458909034729	292.60268211364746	0.9995203	40.32
SA40_18	58	105.1287293434143	351.2775421142578	0.9991716	41.04
SA40_18	59	111.8058443069458	246.19125366210938	0.99983084	41.76
SA40_18	60	130.97262382507324	240.75711250305176	0.9999689	42.48
SA40_18	61	101.42598152160645	228.05316925048828	0.99941456	43.2
SA40_18	62	107.67115354537964	259.40417289733887	0.99931085	43.92
SA40_18	63	661.4370346069336	118.90301942825317	0.17975494	44.64
SA40_18	64	99.9193012714386	201.65589809417725	0.9920427	45.36
SA40_18	65	126.08554363250732	171.95827960968018	0.99993336	46.08
SA40_18	66	98.42612743377686	271.7205333709717	0.9993254	46.8
SA40_18	67	128.0625820159912	207.49304294586182	0.9999856	47.52
SA40_18	68	103.07904481887817	182.3334789276123	0.99981457	48.24
SA40_18	69	114.88503217697144	125.78517436981201	0.9997348	48.96
SA40_18	70	118.90811920166016	139.2009687423706	0.99919254	49.68
SA40_18	71	201.76734924316406	149.91182327270508	0.9997118	50.4
SA40_18	72	146.44280672073364	159.93521690368652	0.9992563	51.12
SA40_18	73	82.23740458488464	264.1597080230713	0.9958152	51.84
SA40_18	74	96.92827463150024	340.10727882385254	0.9903144	52.56
SA40_18	75	119.12208795547485	353.417329788208	0.9999143	53.28
SA40_18	76	124.28066730499268	299.7015380859375	0.99997103	54.0
SA40_18	77	118.38233470916748	244.21242713928223	0.99976987	54.72
SA40_18	78	120.7877516746521	187.37591743469238	0.9999715	55.44
SA40_18	79	660.4067325592041	118.62949132919312	0.08665275	56.16
SA40_18	80	101.83038711547852	268.1114387512207	0.98938024	56.88
SA40_18	81	134.2904806137085	174.61172103881836	0.9997892	57.6
SA40_18	82	130.7708978652954	119.75753545761108	0.9999635	58.32
SA40_18	83	103.81585359573364	238.00048828125	0.9995877	59.04
SA40_18	84	93.1432843208313	302.8334426879883	0.9992518	59.76
SA40_18	85	112.61212825775146	256.818265914917	0.91978586	60.48
SA40_18	86	152.63549089431763	238.0894374847412	0.9989868	61.2
SA40_18	87	202.80978679656982	160.26773929595947	0.99995816	61.92
SA40_18	88	173.15127849578857	209.39111709594727	0.9996724	62.64
SA40_18	89	102.16968059539795	297.3251152038574	0.99728453	63.36
SA40_18	90	87.85867094993591	354.8625183105469	0.9996965	64.08
SA40_18	91	125.94367265701294	375.6339454650879	0.9999299	64.8
SA40_18	92	117.57506132125854	347.5440216064453	0.9997017	65.52
SA40_18	93	123.38495254516602	299.3587017059326	0.99991584	66.24
SA40_18	94	131.1426877975464	266.6371822357178	0.99918586	66.96
SA40_18	95	117.00706481933594	277.4688148498535	0.988974	67.68
SA40_18	96	114.51530456542969	254.5762538909912	0.85567796	68.4
SA40_18	97	150.29771327972412	256.99092864990234	0.999767	69.12
SA40_18	98	233.34805965423584	273.66771697998047	0.99991715	69.84
SA40_18	99	356.8248510360718	288.08658599853516	0.998703	70.56
SA40_18	100	323.91343116760254	325.3681755065918	0.99995565	71.28
SA40_18	101	181.61885738372803	292.94300079345703	0.9999516	72.0
SA40_18	102	147.67913818359375	260.97304344177246	0.999564	72.72
SA40_18	103	135.11998653411865	245.98703384399414	0.102944255	73.44
SA40_18	104	173.3323097229004	215.75623512268066	0.9987173	74.16
SA40_18	105	196.88262939453125	172.26563930511475	0.99994254	74.88
SA40_18	106	157.52263069152832	256.794490814209	0.9998671	75.6
SA40_18	107	83.11043381690979	340.8703422546387	0.99967027	76.32
SA40_18	108	113.98353576660156	383.7395668029785	0.99986315	77.04
SA40_18	109	105.38332462310791	333.8588333129883	0.9997539	77.76
SA40_18	110	124.06522035598755	303.74914169311523	0.99984336	78.48
SA40_18	111	120.2612042427063	343.86749267578125	0.9997495	79.2
SA40_18	112	122.72181510925293	286.99127197265625	0.9997619	79.92
SA40_18	113	122.63363599777222	310.66566467285156	0.9998716	80.64
SA40_18	114	138.20149898529053	387.26051330566406	0.9998191	81.36
SA40_18	115	131.00388050079346	279.84429359436035	0.9988758	82.08
SA40_18	116	142.73478984832764	232.98248291015625	0.9997155	82.8
SA40_18	117	96.40023112297058	282.9192066192627	0.9995889	83.52
SA40_18	118	121.3663101196289	349.6707057952881	0.9998808	84.24
SA40_18	119	130.76653480529785	307.990779876709	0.9999782	84.96
SA40_18	120	130.87868690490723	261.9104290008545	0.9998253	85.68
SA40_18	121	112.32219934463501	278.2532787322998	0.99185115	86.4
SA40_18	122	103.56652736663818	342.0985221862793	0.95984864	87.12
SA40_18	123	118.51178407669067	397.11999893188477	0.98783755	87.84
SA40_18	124	143.3019757270813	335.28493881225586	0.9999554	88.56
SA40_18	125	173.92719984054565	147.60254859924316	0.9999248	89.28
SA40_18	126	161.37769222259521	140.18945217132568	0.9996598	90.0
SA40_18	127	90.11012315750122	292.6817321777344	0.99937505	90.72
SA40_18	128	123.57401847839355	356.634464263916	0.9999379	91.44
SA40_18	129	128.4262776374817	373.5889434814453	0.9993569	92.16
SA40_18	130	135.1262927055359	305.74825286865234	0.99988604	92.88
SA40_18	131	144.7509765625	253.56451034545898	0.9952141	93.6
SA40_18	132	167.33524799346924	239.073486328125	0.9993641	94.32
SA40_18	133	221.88498973846436	276.9137477874756	0.99993193	95.04
SA40_18	134	329.18810844421387	289.2618942260742	0.9995079	95.76
SA40_18	135	346.4236259460449	344.9092483520508	0.99235314	96.48
SA40_18	136	661.8590354919434	114.96479272842407	0.00713334	97.2
SA40_18	137	657.5860023498535	113.54435205459595	0.005238265	97.92
SA40_18	138	658.0270290374756	116.61990165710449	0.061561514	98.64
SA40_18	139	660.0034713745117	129.5057487487793	0.009792205	99.36
SA40_18	140	661.2798690795898	120.20915508270264	0.003457244	100.08
SA40_18	141	658.3861351013184	118.58595371246338	0.12659447	100.8
SA40_18	142	662.1566772460938	114.43172693252563	0.00059479225	101.52
SA40_18	143	659.7874641418457	123.28046321868896	0.12941666	102.24
SA40_18	144	665.2603149414062	118.51288318634033	0.0015817273	102.96
SA40_18	145	659.8907470703125	124.91889953613281	0.00020160995	103.68
SA40_18	146	658.4175109863281	123.91645431518555	0.7809107	104.4
SA40_18	147	657.4936866760254	123.03254127502441	0.553672	105.12
SA40_18	148	659.211254119873	119.64919567108154	0.07349905	105.84
SA40_18	149	656.5908432006836	121.86291217803955	0.17469569	106.56
SA40_18	150	659.139347076416	124.39793586730957	0.066305004	107.28
SA40_18	151	661.9039535522461	119.00113105773926	0.08730851	108.0
SA40_18	152	659.1414451599121	121.80248737335205	0.442691	108.72
SA40_18	153	657.8718662261963	120.44148445129395	0.061468974	109.44
SA40_18	154	660.143232345581	117.04223871231079	0.8803442	110.16
SA40_18	155	664.9916648864746	119.12739515304565	0.0026634028	110.88
SA40_18	156	663.3705139160156	126.51193141937256	0.0011773198	111.6
SA40_18	157	661.1015319824219	119.99969959259033	0.062330592	112.32
SA40_18	158	666.1412239074707	119.902024269104	0.0010398001	113.04
SA40_18	159	666.3601875305176	119.00947093963623	0.0014226115	113.76
SA40_18	160	659.7012996673584	119.46249961853027	0.06432132	114.48
SA40_18	161	660.6781959533691	115.38906812667847	0.07408224	115.2
SA40_18	162	658.4816932678223	119.89532947540283	0.008030563	115.92
SA40_18	163	656.7109107971191	120.0148057937622	0.019285355	116.64
SA40_18	164	661.1277103424072	125.77147006988525	0.02525396	117.36
SA40_18	165	671.6822624206543	116.5632677078247	3.684065e-05	118.08
SA40_18	166	662.0562553405762	117.76717901229858	0.001270493	118.8
SA40_18	167	9.365712106227875	455.1755905151367	5.1103907e-05	119.52
SA40_18	168	660.3870391845703	116.39302253723145	0.006254386	120.24
SA40_18	169	661.6940498352051	127.39567279815674	0.08253223	120.96
SA40_18	170	662.3961448669434	126.56756401062012	0.000304494	121.68
SA40_18	171	657.5100898742676	121.7629337310791	0.005111609	122.4
SA40_18	172	661.2959384918213	120.96765518188477	0.0005416899	123.12
SA40_18	173	18.38022470474243	315.87947845458984	5.3265576e-05	123.84
SA40_18	174	660.2413177490234	126.40142440795898	0.0020271894	124.56
SA40_18	175	448.9314556121826	271.8149185180664	0.9986957	125.28
SA40_18	176	297.6252794265747	231.9241189956665	0.99983966	126.0
SA40_18	177	166.023850440979	201.39347076416016	0.99996364	126.72
SA40_18	178	86.225026845932	210.61097145080566	0.9998789	127.44
SA40_18	179	99.50243830680847	307.5370788574219	0.99786514	128.16
SA40_18	180	114.44729566574097	318.55390548706055	0.9999149	128.88
SA40_18	181	118.84047985076904	283.86749267578125	0.9999207	129.6
SA40_18	182	127.54701375961304	243.43482971191406	0.99993396	130.32
SA40_18	183	122.69278764724731	261.39095306396484	0.9981845	131.04
SA40_18	184	144.956374168396	198.80227088928223	0.9999211	131.76
SA40_18	185	138.10726404190063	312.15431213378906	0.99979514	132.48
SA40_18	186	130.84392547607422	321.0429096221924	0.9999138	133.2
SA40_18	187	163.78495693206787	206.1926507949829	0.9999318	133.92
SA40_18	188	150.96617937088013	123.06846141815186	0.9999646	134.64
SA40_18	189	87.25488781929016	218.94965171813965	0.9995908	135.36
SA40_18	190	113.32005262374878	312.1472454071045	0.9999163	136.08
SA40_18	191	113.79609107971191	320.5367088317871	0.99993193	136.8
SA40_18	192	110.86387634277344	264.2438220977783	0.983709	137.52
SA40_18	193	123.84527921676636	244.06522750854492	0.9985133	138.24
SA40_18	194	143.45271587371826	218.08728218078613	0.99996483	138.96
SA40_18	195	661.2451076507568	117.87453174591064	0.015095412	139.68
SA40_18	196	151.5705108642578	202.05509662628174	0.93781006	140.4
SA40_18	197	203.66880893707275	136.0964584350586	0.99990535	141.12
SA40_18	198	182.27510452270508	179.1250991821289	0.99975055	141.84
SA40_18	199	103.64114046096802	299.65919494628906	0.99809986	142.56
SA40_18	200	87.5775933265686	361.10280990600586	0.9998585	143.28
SA40_18	201	127.11753845214844	382.7914524078369	0.9998091	144.0
SA40_18	202	128.91838550567627	317.05135345458984	0.9999738	144.72
SA40_18	203	118.01085472106934	276.17119789123535	0.99191415	145.44
SA40_18	204	120.30713558197021	336.6192054748535	0.9908599	146.16
SA40_18	205	129.2557954788208	292.68476486206055	0.99954754	146.88
SA40_18	206	131.80323839187622	232.7489948272705	0.99952054	147.6
SA40_18	207	139.3315076828003	310.2488136291504	0.99991524	148.32
SA40_18	208	121.83730602264404	318.6730098724365	0.9991672	149.04
SA40_18	209	160.01105308532715	203.90487670898438	0.9998481	149.76
SA40_18	210	150.9653925895691	127.18451499938965	0.9999565	150.48
SA40_18	211	78.62406373023987	221.1047887802124	0.9994398	151.2
SA40_18	212	112.65108585357666	316.7644786834717	0.9999269	151.92
SA40_18	213	107.73837566375732	351.1234760284424	0.9997789	152.64
SA40_18	214	123.95780086517334	297.89892196655273	0.9998914	153.36
SA40_18	215	97.62808084487915	340.1849555969238	0.91960686	154.08
SA40_18	216	127.62696743011475	268.51449966430664	0.99925786	154.8
SA40_18	217	134.97341871261597	254.5949935913086	0.99722975	155.52
SA40_18	218	145.87748050689697	346.00141525268555	0.9999074	156.24
SA40_18	219	143.01884174346924	290.73869705200195	0.9996816	156.96
SA40_18	220	167.00403690338135	214.20023918151855	0.99997485	157.68
SA40_18	221	137.6592516899109	142.95443058013916	0.99983466	158.4
SA40_18	222	71.77742719650269	231.41947746276855	0.9962457	159.12
SA40_18	223	89.4673228263855	341.1521816253662	0.9947983	159.84
SA40_18	224	104.41943407058716	364.96750831604004	0.9997898	160.56
SA40_18	225	123.73802661895752	288.0622673034668	0.9999584	161.28
SA40_18	226	94.27409768104553	302.69150733947754	0.526047	162.0
SA40_18	227	109.8431944847107	305.4158306121826	0.9989525	162.72
SA40_18	228	140.144944190979	240.80360412597656	0.99986243	163.44
SA40_18	229	124.45945739746094	290.2210235595703	0.9903948	164.16
SA40_18	230	146.79375886917114	355.81506729125977	0.9999027	164.88
SA40_18	231	141.6954517364502	334.9796676635742	0.9999422	165.6
SA40_18	232	139.24821615219116	291.77684783935547	0.99993205	166.32
SA40_18	233	114.91189002990723	328.8287544250488	0.19703536	167.04
SA40_18	234	110.02867221832275	400.9456729888916	0.9888692	167.76
SA40_18	235	131.82915449142456	335.5023193359375	0.9945412	168.48
SA40_18	236	150.52402019500732	280.14349937438965	0.98415136	169.2
SA40_18	237	210.1484775543213	285.50296783447266	0.9997117	169.92
SA40_18	238	324.7889041900635	289.8764419555664	0.9999188	170.64
SA40_18	239	662.8933429718018	116.58734321594238	0.88522184	171.36
SA40_18	240	362.3007297515869	339.8097610473633	0.9981236	172.08
SA40_18	241	331.4971446990967	370.0379276275635	0.96879834	172.8
SA40_18	242	657.640552520752	120.10491371154785	0.020771692	173.52
SA40_18	243	660.9418869018555	115.83842754364014	0.028062938	174.24
SA40_18	244	9.414595365524292	455.3499984741211	5.5234304e-05	174.96
SA40_18	245	657.0871829986572	118.1216311454773	0.002769568	175.68
SA40_18	246	658.8654041290283	126.9316291809082	0.46954614	176.4
SA40_18	247	660.2898597717285	122.03139781951904	0.003058497	177.12
SA40_18	248	657.605791091919	123.11582565307617	0.12243777	177.84
SA40_18	249	660.161304473877	126.12004280090332	0.025774648	178.56
SA40_18	250	659.0160369873047	117.26178646087646	0.04193569	179.28
SA40_18	251	658.5501670837402	114.49170112609863	0.0014066662	180.0
SA40_18	252	669.3390846252441	117.92241096496582	8.332924e-05	180.72
SA40_18	253	658.7567329406738	121.3092041015625	0.96794254	181.44
SA40_18	254	653.6609172821045	38.09983491897583	0.047542214	182.16
SA40_18	255	659.5462322235107	127.26353645324707	0.003414237	182.88
SA40_18	256	659.0179443359375	122.05997943878174	0.08723133	183.6
SA40_18	257	669.4472312927246	120.19067287445068	0.00087947334	184.32
SA40_18	258	660.3021621704102	118.23125123977661	0.95668006	185.04
SA40_18	259	656.4373016357422	121.61421775817871	0.004067328	185.76
SA40_18	260	660.2340221405029	121.95645332336426	0.0052363845	186.48
SA40_18	261	681.4047813415527	116.73481464385986	8.253422e-05	187.2
SA40_18	262	648.5676765441895	137.6513385772705	0.0047049928	187.92
SA40_18	263	660.0770950317383	120.03318786621094	0.0030208705	188.64
SA40_18	264	660.2377891540527	117.6852822303772	0.36546364	189.36
SA40_18	265	660.729455947876	112.57633209228516	0.22901064	190.08
SA40_18	266	665.2318954467773	116.57508373260498	0.0005785589	190.8
SA40_18	267	491.34511947631836	34.822490215301514	0.00091257767	191.52
SA40_18	268	660.136604309082	127.28203296661377	0.05590735	192.24
SA40_18	269	658.4003448486328	120.33491134643555	0.028221875	192.96
SA40_18	270	654.89182472229	125.65599918365479	0.011670592	193.68
SA40_18	271	662.7655982971191	126.10435009002686	0.0010618434	194.4
SA40_18	272	329.89163398742676	362.827091217041	0.85376906	195.12
SA40_18	273	367.3480749130249	349.1776657104492	0.9952494	195.84
SA40_18	274	518.5710906982422	344.2232608795166	0.99949133	196.56
SA40_18	275	652.0325660705566	366.51732444763184	0.9999784	197.28
SA40_18	276	696.422290802002	389.50798988342285	0.9988029	198.0
SA40_18	277	729.9131393432617	405.1439666748047	0.99806076	198.72
SA40_18	278	715.4072761535645	416.50285720825195	0.9930738	199.44
SA40_18	279	631.414794921875	417.88707733154297	0.9986525	200.16
SA40_18	280	587.4171733856201	414.5391654968262	0.9998807	200.88
SA40_18	281	483.8106632232666	412.84887313842773	0.99984515	201.6
SA40_18	282	435.09912490844727	395.00332832336426	0.9996731	202.32
SA40_18	283	409.6982955932617	392.55517959594727	0.9997905	203.04
SA40_18	284	374.76518154144287	386.39854431152344	0.9998739	203.76
SA40_18	285	505.58013916015625	366.2398338317871	0.9978454	204.48
SA40_18	286	639.6661758422852	377.8300952911377	0.9999596	205.2
SA40_18	287	710.7955932617188	402.5940799713135	0.999071	205.92
SA40_18	288	668.8380241394043	402.15288162231445	0.9982798	206.64
SA40_18	289	425.65135955810547	399.8063278198242	0.9988827	207.36
SA40_18	290	170.0489640235901	351.835241317749	0.9999634	208.08
SA40_18	291	114.55353498458862	274.85939025878906	0.9993932	208.8
SA40_18	292	134.7705364227295	222.13565826416016	0.9998128	209.52
SA40_18	293	131.1131715774536	352.1100425720215	0.99989545	210.24
SA40_18	294	152.94338464736938	258.6551570892334	0.9998367	210.96
SA40_18	295	129.94580268859863	224.70073699951172	0.98396194	211.68
SA40_18	296	108.68136882781982	164.21330451965332	0.9999125	212.4
SA40_18	297	82.1641206741333	243.3647060394287	0.99896395	213.12
SA40_18	298	94.21846270561218	347.8242301940918	0.99952364	213.84
SA40_18	299	131.86159133911133	268.8833999633789	0.9999552	214.56
SA40_18	300	128.39685678482056	263.5956001281738	0.9998882	215.28
SA40_18	301	119.93650197982788	317.17437744140625	0.9999496	216.0
SA40_18	302	145.94643115997314	212.17884063720703	0.99995506	216.72
SA40_18	303	123.10421466827393	267.44384765625	0.99937445	217.44
SA40_18	304	129.55596446990967	289.30569648742676	0.99981934	218.16
SA40_18	305	115.48354625701904	274.80420112609863	0.99858725	218.88
SA40_18	306	122.96825647354126	240.7305908203125	0.9998865	219.6
SA40_18	307	112.09042072296143	332.24132537841797	0.9994572	220.32
SA40_18	308	115.5341625213623	234.41070556640625	0.99962294	221.04
SA40_18	309	120.87185382843018	194.96861457824707	0.9895107	221.76
SA40_18	310	131.77988529205322	328.62476348876953	0.99993944	222.48
SA40_18	311	129.45314645767212	276.4295768737793	0.999984	223.2
SA40_18	312	124.3816614151001	223.46686363220215	0.99923027	223.92
SA40_18	313	94.43876147270203	256.31080627441406	0.97674346	224.64
SA40_18	314	112.92586326599121	344.7655391693115	0.9998252	225.36
SA40_18	315	121.67423963546753	250.3579330444336	0.99985087	226.08
SA40_18	316	109.33715105056763	210.41210174560547	0.3446889	226.8
SA40_18	317	125.48651695251465	308.83612632751465	0.9999411	227.52
SA40_18	318	109.71529483795166	279.8260688781738	0.99861944	228.24
SA40_18	319	120.25166749954224	180.8996057510376	0.99922085	228.96
SA40_18	320	165.9425973892212	178.35883140563965	0.9180802	229.68
SA40_18	321	192.78147220611572	135.58456420898438	0.9473008	230.4
SA40_18	322	151.64164304733276	214.7197723388672	0.99911433	231.12
SA40_18	323	95.24267911911011	317.4031734466553	0.9990534	231.84
SA40_18	324	122.3058819770813	364.72726821899414	0.9996648	232.56
SA40_18	325	119.2847490310669	359.27721977233887	0.9998605	233.28
SA40_18	326	123.47428798675537	305.50283432006836	0.99978954	234.0
SA40_18	327	142.52170324325562	266.90136909484863	0.99968314	234.72
SA40_18	328	118.06851625442505	322.217960357666	0.99970895	235.44
SA40_18	329	120.03898620605469	298.89644622802734	0.99995184	236.16
SA40_18	330	99.28472638130188	336.6654682159424	0.99543	236.88
SA40_18	331	121.5916633605957	254.68866348266602	0.98564076	237.6
SA40_18	332	111.68571710586548	219.05688285827637	0.8274079	238.32
SA40_18	333	163.95338773727417	214.27010536193848	0.5807075	239.04
SA40_18	334	204.60386276245117	164.67415809631348	0.999912	239.76
SA40_18	335	194.49987411499023	221.82317733764648	0.9983041	240.48
SA40_18	336	138.6508345603943	251.67800903320312	0.99823904	241.2
SA40_18	337	98.14051985740662	322.3008155822754	0.9961643	241.92
SA40_18	338	115.8634901046753	375.45467376708984	0.99949324	242.64
SA40_18	339	105.07850646972656	355.82425117492676	0.9499066	243.36
SA40_18	340	128.85335683822632	299.7640800476074	0.9998565	244.08
SA40_18	341	141.81535243988037	259.7394561767578	0.9943216	244.8
SA40_18	342	144.0310001373291	311.06042861938477	0.9997675	245.52
SA40_18	343	150.56982040405273	374.4879341125488	0.9998254	246.24
SA40_18	344	138.2326602935791	322.4502754211426	0.99973446	246.96
SA40_18	345	147.8130578994751	286.4688491821289	0.9989507	247.68
SA40_18	346	218.53017807006836	284.93059158325195	0.9998696	248.4
SA40_18	347	346.9977378845215	299.5038414001465	0.99951565	249.12
SA40_18	348	360.9421730041504	335.31726837158203	0.99352056	249.84
SA40_18	349	663.0688667297363	126.22385501861572	0.045374677	250.56
SA40_18	350	660.6675624847412	120.1100492477417	0.25978708	251.28
SA40_18	351	669.0610885620117	118.28471660614014	3.2159624e-05	252.0
SA40_18	352	660.0677013397217	118.93622159957886	0.019216884	252.72
SA40_18	353	657.4777126312256	124.26794528961182	0.0001303776	253.44
SA40_18	354	660.5158805847168	118.42389106750488	0.07074104	254.16
SA40_18	355	661.7030620574951	117.03550815582275	0.0070621194	254.88
SA40_18	356	659.7062110900879	118.1399416923523	0.006029503	255.6
SA40_18	357	656.0333251953125	128.54012489318848	0.0006446553	256.32
SA40_18	358	663.7503623962402	116.74514293670654	0.0006433219	257.04
SA40_18	359	658.3371162414551	112.48015880584717	0.044692267	257.76
SA40_18	360	659.8005294799805	118.8998293876648	0.12075597	258.48
SA40_18	361	662.4971389770508	119.6392822265625	0.0021530841	259.2
SA40_18	362	661.1504077911377	122.80313014984131	0.00023692581	259.92
SA40_18	363	662.1928215026855	114.68469858169556	0.00023514344	260.64
SA40_18	364	651.5187740325928	121.27524375915527	0.019561335	261.36
SA40_18	365	335.1041793823242	353.1500244140625	0.9985367	262.08
SA40_18	366	356.2119483947754	323.33845138549805	0.99907327	262.8
SA40_18	367	274.6324062347412	266.39771461486816	0.9998753	263.52
SA40_18	368	196.30489349365234	244.91480827331543	0.99993694	264.24
SA40_18	369	138.33270072937012	196.14240646362305	0.99936634	264.96
SA40_18	370	87.47934699058533	251.1056900024414	0.99663275	265.68
SA40_18	371	117.40179061889648	336.3566207885742	0.9999083	266.4
SA40_18	372	107.63223171234131	301.28299713134766	0.9997776	267.12
SA40_18	373	106.62802457809448	267.42939949035645	0.9964181	267.84
SA40_18	374	97.64336943626404	228.444242477417	0.99531883	268.56
SA40_18	375	115.86575508117676	233.46001625061035	0.9997764	269.28
SA40_18	376	92.41960048675537	250.52879333496094	0.02558136	270.0
SA40_18	377	107.05983638763428	196.37922763824463	0.9997818	270.72
SA40_18	378	654.7323703765869	123.3340072631836	0.9964144	271.44
SA40_18	379	163.64041566848755	191.99423789978027	0.9974101	272.16
SA40_18	380	189.03554677963257	142.48322010040283	0.9068026	272.88
SA40_18	381	191.4051055908203	224.33873176574707	0.99314463	273.6
SA40_18	382	193.57917308807373	249.25480842590332	0.9999101	274.32
SA40_18	383	125.30375719070435	264.47513580322266	0.99493873	275.04
SA40_18	384	93.22347640991211	346.5633201599121	0.9996138	275.76
SA40_18	385	124.38421249389648	387.06945419311523	0.99991894	276.48
SA40_18	386	121.87438011169434	341.66393280029297	0.9998362	277.2
SA40_18	387	114.07159566879272	298.71328353881836	0.99974114	277.92
SA40_18	388	119.69689130783081	276.59934997558594	0.99974614	278.64
SA40_18	389	118.62637996673584	259.20281410217285	0.9960323	279.36
SA40_18	390	660.9016418457031	115.73463678359985	0.18690667	280.08
SA40_18	391	120.08717060089111	344.2320156097412	0.9993625	280.8
SA40_18	392	130.24156093597412	316.89868927001953	0.99990773	281.52
SA40_18	393	156.96157217025757	234.1563892364502	0.99986863	282.24
SA40_18	394	139.69029188156128	218.69497776031494	0.99995995	282.96
SA40_18	395	107.77320861816406	339.1021728515625	0.99898773	283.68
SA40_18	396	107.1065902709961	365.42962074279785	0.99331445	284.4
SA40_18	397	123.3185887336731	291.92333221435547	0.9999083	285.12
SA40_18	398	125.19677877426147	288.02953720092773	0.99986553	285.84
SA40_18	399	148.9488124847412	246.77063941955566	0.99978465	286.56
SA40_18	400	139.60771560668945	212.04005241394043	0.99984086	287.28
SA40_18	401	131.42452239990234	184.8755121231079	0.995175	288.0
SA40_18	402	183.21889638900757	150.38326263427734	0.999678	288.72
SA40_18	403	194.91031169891357	181.02807998657227	0.9965258	289.44
SA40_18	404	126.48307085037231	252.52315521240234	0.99231297	290.16
SA40_18	405	77.41309404373169	346.0445022583008	0.99959034	290.88
SA40_18	406	118.04478168487549	388.0155372619629	0.999858	291.6
SA40_18	407	117.0757532119751	352.1993064880371	0.9998636	292.32
SA40_18	408	120.05188465118408	316.06618881225586	0.99994004	293.04
SA40_18	409	109.00098085403442	373.7867259979248	0.9991534	293.76
SA40_18	410	116.8099045753479	304.7537899017334	0.99929667	294.48
SA40_18	411	130.79946041107178	232.44755744934082	0.99995685	295.2
SA40_18	412	113.51438760757446	317.3797130584717	0.999951	295.92
SA40_18	413	111.3623857498169	309.43119049072266	0.99982506	296.64
SA40_18	414	122.0996618270874	289.90076065063477	0.9999298	297.36
SA40_18	415	106.51113986968994	311.28536224365234	0.9985128	298.08
SA40_18	416	117.03314781188965	253.09690475463867	0.999549	298.8
SA40_18	417	127.44112014770508	231.92710876464844	0.9995326	299.52
SA40_18	418	123.82501363754272	347.4906063079834	0.99697304	300.24
SA40_18	419	117.15989112854004	306.46388053894043	0.99964535	300.96
SA40_18	420	145.4468011856079	251.4436912536621	0.999796	301.68
SA40_18	421	125.90314149856567	279.80835914611816	0.99770194	302.4
SA40_18	422	112.11810111999512	382.32556343078613	0.9906563	303.12
SA40_18	423	134.231436252594	389.2975902557373	0.9994261	303.84
SA40_18	424	135.20832061767578	301.23830795288086	0.9414975	304.56
SA40_18	425	153.98727655410767	280.93408584594727	0.99928445	305.28
SA40_18	426	214.24822807312012	285.7917308807373	0.9999019	306.0
SA40_18	427	353.83291244506836	300.05255699157715	0.99741936	306.72
SA40_18	428	345.72014808654785	339.78275299072266	0.9940917	307.44
SA40_18	429	661.2539291381836	121.0845422744751	0.0018987746	308.16
SA40_18	430	657.915210723877	119.7121810913086	0.00053671334	308.88
SA40_18	431	657.5847625732422	118.1865119934082	0.00024646914	309.6
SA40_18	432	654.7201156616211	38.44369053840637	0.0021270055	310.32
SA40_18	433	654.215145111084	35.32090902328491	0.0031322069	311.04
SA40_18	434	666.4669990539551	119.45658445358276	0.0014477954	311.76
SA40_18	435	653.2130718231201	122.55406379699707	0.0287804	312.48
SA40_18	436	656.4748287200928	124.89975929260254	0.035816334	313.2
SA40_18	437	658.7469577789307	119.33698654174805	0.003815817	313.92
SA40_18	438	654.854679107666	124.40763473510742	0.29193497	314.64
SA40_18	439	652.8474807739258	37.23274827003479	0.0058801323	315.36
SA40_18	440	667.8414821624756	118.25544834136963	0.0017842479	316.08
SA40_18	441	664.0056610107422	119.18586730957031	0.061738677	316.8
SA40_18	442	663.1616592407227	121.46510124206543	0.13523193	317.52
SA40_18	443	661.9438171386719	114.8442006111145	0.00899344	318.24
SA40_18	444	659.9291324615479	117.1084713935852	0.015117134	318.96
SA40_18	445	659.9994659423828	117.81566619873047	0.07285826	319.68
SA40_18	446	661.6669654846191	121.70835971832275	0.008953994	320.4
SA40_18	447	665.4401779174805	119.07078266143799	0.00046299247	321.12
SA40_18	448	657.7709197998047	125.09213447570801	0.00066041056	321.84
SA40_18	449	653.6039352416992	37.156230211257935	0.0011453743	322.56
SA40_18	450	9.374631941318512	455.22714614868164	4.749323e-05	323.28
SA40_18	451	661.109209060669	126.87170505523682	0.034601245	324.0
SA40_18	452	661.6669654846191	117.37406730651855	0.19784208	324.72
SA40_18	453	662.2267723083496	119.15489673614502	0.23012088	325.44
SA40_18	454	659.5511436462402	120.27359962463379	0.010572594	326.16
SA40_18	455	660.0843906402588	118.39111804962158	0.004947575	326.88
SA40_18	456	660.2368831634521	120.09891986846924	0.10255262	327.6
SA40_18	457	656.2054634094238	122.49584197998047	0.22643863	328.32
SA40_18	458	663.1431579589844	117.04252481460571	0.05087416	329.04
SA40_18	459	659.4947814941406	115.52900791168213	0.009572446	329.76
SA40_18	460	662.630558013916	122.02019691467285	0.00028014978	330.48
SA40_18	461	658.5199356079102	116.01672649383545	0.008731774	331.2
SA40_18	462	666.1364078521729	119.89617347717285	0.00038721805	331.92
SA40_18	463	659.5858573913574	121.4650297164917	0.56446904	332.64
SA40_18	464	660.0122451782227	120.13020515441895	0.044049323	333.36
SA40_18	465	660.814380645752	126.36423110961914	0.00094939565	334.08
SA40_18	466	654.8529148101807	119.99736785888672	0.2698233	334.8
SA40_18	467	661.7310523986816	113.58340501785278	0.017071927	335.52
SA40_18	468	665.269947052002	119.11130905151367	0.00049196987	336.24
SA40_18	469	663.9675140380859	119.90109443664551	0.0018744059	336.96
SA40_18	470	662.1494293212891	116.9583249092102	0.055472814	337.68
SA40_18	471	658.2778930664062	118.2381820678711	0.0006308381	338.4
SA40_18	472	659.3457221984863	120.71037769317627	0.09226103	339.12
SA40_18	473	658.8284969329834	121.3926887512207	0.9607021	339.84
SA40_18	474	659.5633506774902	120.58236122131348	0.96167356	340.56
SA40_18	475	660.9365463256836	115.94482183456421	0.020223947	341.28
SA40_18	476	654.6812057495117	34.08791542053223	0.0010081341	342.0
SA40_18	477	660.3986263275146	117.24416255950928	0.0022960105	342.72
SA40_18	478	655.9982299804688	119.681396484375	0.012859146	343.44
SA40_18	479	664.781665802002	117.10801362991333	0.0005131813	344.16
SA40_18	480	659.8299026489258	124.10181999206543	0.995565	344.88
SA40_18	481	666.1570072174072	116.76445484161377	0.00040637687	345.6
SA40_18	482	661.7839813232422	125.14778137207031	0.0040496984	346.32
SA40_18	483	661.5927696228027	117.67825126647949	0.012327178	347.04
SA40_18	484	357.39662647247314	332.14734077453613	0.99501824	347.76
SA40_18	485	272.35591411590576	258.5702133178711	0.9992454	348.48
SA40_18	486	122.70081043243408	221.33540153503418	0.99998164	349.2
SA40_18	487	116.84166193008423	121.40730857849121	0.9999906	349.92
SA40_18	488	119.04679536819458	51.7308247089386	0.9994962	350.64
SA40_18	489	168.99577379226685	64.79055404663086	0.99960715	351.36
SA40_18	490	110.59398651123047	239.05889511108398	0.99987257	352.08
SA40_18	491	123.66883754730225	352.97264099121094	0.9999449	352.8
SA40_18	492	122.06119298934937	235.24407863616943	0.9999645	353.52
SA40_18	493	118.5158371925354	178.88940811157227	0.9999778	354.24
SA40_18	494	117.36370325088501	55.01103401184082	0.98061633	354.96
SA40_18	495	92.47486591339111	87.26278781890869	0.9798696	355.68
SA40_18	496	86.44570112228394	233.1406545639038	0.99556196	356.4
SA40_18	497	117.6002025604248	229.54968452453613	0.9984925	357.12
SA40_18	498	126.09530687332153	323.6494445800781	0.9999244	357.84
SA40_18	499	123.97143840789795	262.7047634124756	0.9998555	358.56
SA40_18	500	100.76825618743896	279.9176216125488	0.98955524	359.28
SA40_18	501	120.28366327285767	274.81953620910645	0.9995925	360.0
SA40_18	502	157.13505744934082	192.29448795318604	0.99998	360.72
SA40_18	503	143.88749599456787	189.3834400177002	0.99322563	361.44
SA40_18	504	176.16556882858276	147.5430393218994	0.9998983	362.16
SA40_18	505	99.81907606124878	229.62900638580322	0.99958736	362.88
SA40_18	506	102.38702297210693	321.1874198913574	0.9994885	363.6
SA40_18	507	110.46017408370972	334.4377899169922	0.9998859	364.32
SA40_18	508	111.23700141906738	286.6117000579834	0.9998919	365.04
SA40_18	509	109.5262885093689	263.5634136199951	0.9976204	365.76
SA40_18	510	122.07784652709961	280.41378021240234	0.9998822	366.48
SA40_18	511	143.2637333869934	232.93533325195312	0.9999175	367.2
SA40_18	512	660.1743698120117	123.62305641174316	0.79365903	367.92
SA40_18	513	145.54800987243652	128.3270502090454	0.99988127	368.64
SA40_18	514	117.61313676834106	107.25804805755615	0.9998423	369.36
SA40_18	515	109.41129922866821	317.62367248535156	0.99989367	370.08
SA40_18	516	117.78945922851562	263.87277603149414	0.9991246	370.8
SA40_18	517	107.46424198150635	285.26930809020996	0.9997578	371.52
SA40_18	518	132.50101804733276	273.2736110687256	0.9999237	372.24
SA40_18	519	108.58347415924072	292.7311134338379	0.9791013	372.96
SA40_18	520	110.67659854888916	357.1915054321289	0.9957859	373.68
SA40_18	521	134.91785526275635	289.7555351257324	0.99969494	374.4
SA40_18	522	160.17658710479736	215.52653789520264	0.9998983	375.12
SA40_18	523	121.10940217971802	227.98596382141113	0.99990916	375.84
SA40_18	524	113.12144994735718	354.9726676940918	0.99294394	376.56
SA40_18	525	122.09097146987915	278.1266212463379	0.9702453	377.28
SA40_18	526	652.9629707336426	122.73589611053467	0.17401299	378.0
SA40_18	527	140.31596183776855	337.5564193725586	0.9997861	378.72
SA40_18	528	126.02130174636841	294.5068359375	0.99501294	379.44
SA40_18	529	151.5199899673462	241.70522689819336	0.9997501	380.16
SA40_18	530	161.3037109375	243.01300048828125	0.99958926	380.88
SA40_18	531	137.20674514770508	272.3872947692871	0.89335215	381.6
SA40_18	532	185.45559644699097	280.3692626953125	0.99858665	382.32
SA40_18	533	251.6779899597168	277.69680976867676	0.99991524	383.04
SA40_18	534	371.8122720718384	315.7588577270508	0.99946743	383.76
SA40_18	535	334.6876621246338	349.9441337585449	0.63081133	384.48
SA40_18	536	662.7931594848633	124.82002258300781	0.00096197246	385.2
SA40_18	537	9.285400807857513	455.2906894683838	3.208699e-05	385.92
SA40_18	538	661.2336158752441	119.39060926437378	0.25548393	386.64
SA40_18	539	653.9664268493652	38.09398412704468	7.441935e-05	387.36
SA40_18	540	660.4777336120605	125.60770511627197	0.0007703057	388.08
SA40_18	541	664.5177841186523	116.64306163787842	0.0008605939	388.8
SA40_18	542	660.7559204101562	118.25459003448486	0.0075235586	389.52
SA40_18	543	664.0060424804688	116.43935680389404	0.00032690793	390.24
SA40_18	544	659.754228591919	120.16871452331543	0.34432685	390.96
SA40_18	545	661.4298820495605	117.09199905395508	0.9352811	391.68
SA40_18	546	664.8655891418457	119.60924863815308	0.0042754104	392.4
SA40_18	547	660.7584476470947	118.223876953125	0.8987247	393.12
SA40_18	548	667.9978847503662	122.0833969116211	0.0018819566	393.84
SA40_18	549	658.9107513427734	119.59781169891357	0.9212016	394.56
SA40_18	550	663.7117385864258	118.75465393066406	0.072737545	395.28
SA40_18	551	663.0390167236328	116.3104248046875	0.0016474543	396.0
SA40_18	552	660.484790802002	118.05966854095459	0.17249528	396.72
SA40_18	553	660.3432655334473	115.1271915435791	0.033983797	397.44
SA40_18	554	660.9385967254639	116.05959892272949	0.01669396	398.16
SA40_18	555	667.5599098205566	121.51895999908447	9.982546e-05	398.88
SA40_18	556	662.6132965087891	115.4006838798523	0.054404985	399.6
SA40_18	557	662.1959686279297	117.49348640441895	0.0033938	400.32
SA40_18	558	659.2789649963379	127.14563369750977	0.0013492369	401.04
SA40_18	559	657.4460983276367	129.1979455947876	0.096847735	401.76
SA40_18	560	661.3794803619385	130.08264541625977	5.2082476e-05	402.48
SA40_18	561	658.5866451263428	117.39693403244019	0.012454755	403.2
SA40_18	562	660.6189250946045	116.0782527923584	0.0022620976	403.92
SA40_18	563	659.939432144165	116.95099353790283	0.56206083	404.64
SA40_18	564	660.6626510620117	121.06341361999512	0.33312452	405.36
SA40_18	565	657.3112964630127	122.26601600646973	0.030873775	406.08
SA40_18	566	658.0436706542969	116.81440830230713	0.008893149	406.8
SA40_18	567	656.2032699584961	123.7791395187378	0.024927426	407.52
SA40_18	568	660.8117580413818	117.81576633453369	0.74333763	408.24
SA40_18	569	651.0156154632568	135.8356475830078	0.0010440412	408.96
SA40_18	570	662.470293045044	119.3556547164917	0.014626243	409.68
SA40_18	571	659.6847534179688	120.19306182861328	0.0008113702	410.4
SA40_18	572	659.5813274383545	128.02605628967285	0.000600723	411.12
SA40_18	573	662.4407768249512	123.41886520385742	0.0052990294	411.84
SA40_18	574	659.0019226074219	123.89867305755615	0.010328996	412.56
SA40_18	575	661.9451999664307	126.59525871276855	0.011847124	413.28
SA40_18	576	661.3335609436035	116.73072338104248	0.09193385	414.0
SA40_18	577	661.0198974609375	113.5815954208374	0.5584443	414.72
SA40_18	578	661.9544982910156	120.0377082824707	0.91129005	415.44
SA40_18	579	656.1856269836426	34.52824831008911	0.0064521455	416.16
SA40_18	580	9.414993971586227	455.39966583251953	5.4542023e-05	416.88
SA40_18	581	659.235668182373	119.48882102966309	0.10863088	417.6
SA40_18	582	424.3978023529053	346.74596786499023	0.99965036	418.32
SA40_18	583	508.1631660461426	303.5914421081543	0.9997198	419.04
SA40_18	584	406.6704750061035	253.71379852294922	0.9995565	419.76
SA40_18	585	236.16182804107666	256.44925117492676	0.99982834	420.48
SA40_18	586	201.31754875183105	183.6650562286377	0.99995744	421.2
SA40_18	587	200.57814121246338	170.95889568328857	0.9996277	421.92
SA40_18	588	189.77261781692505	191.0636329650879	0.9996138	422.64
SA40_18	589	116.95961952209473	282.8228187561035	0.99940956	423.36
SA40_18	590	96.85157537460327	347.1924591064453	0.999276	424.08
SA40_18	591	111.04836463928223	376.7618179321289	0.9997187	424.8
SA40_18	592	133.95562171936035	280.9302806854248	0.99995697	425.52
SA40_18	593	107.88347721099854	338.2438087463379	0.733844	426.24
SA40_18	594	121.08352184295654	345.2229595184326	0.99893874	426.96
SA40_18	595	134.09501314163208	288.31252098083496	0.999943	427.68
SA40_18	596	128.82585525512695	274.61374282836914	0.9994387	428.4
SA40_18	597	137.57662773132324	238.02844047546387	0.998403	429.12
SA40_18	598	131.598699092865	234.228515625	0.98830634	429.84
SA40_18	599	155.0814390182495	153.41511726379395	0.9999807	430.56
SA40_18	600	99.22084212303162	142.75943756103516	0.9996755	431.28
SA40_18	601	102.41448879241943	304.379825592041	0.9997844	432.0
SA40_18	602	110.90587377548218	337.1209716796875	0.9993475	432.72
SA40_18	603	120.55908441543579	281.0673522949219	0.9999337	433.44
SA40_18	604	112.18819618225098	288.66039276123047	0.99969137	434.16
SA40_18	605	129.2137861251831	241.20180130004883	0.9998165	434.88
SA40_18	606	92.59668588638306	306.3083839416504	0.97643423	435.6
SA40_18	607	118.66705417633057	273.47559928894043	0.9985917	436.32
SA40_18	608	149.41353797912598	199.6614646911621	0.99821657	437.04
SA40_18	609	166.62087440490723	145.64263343811035	0.9996793	437.76
SA40_18	610	161.67268753051758	171.01916313171387	0.9933031	438.48
SA40_18	611	171.6853380203247	215.2087926864624	0.9954372	439.2
SA40_18	612	264.9617671966553	272.71310806274414	0.99989617	439.92
SA40_18	613	353.4088373184204	315.49229621887207	0.9979518	440.64
SA40_18	614	658.0081462860107	116.94499969482422	0.02588334	441.36
SA40_18	615	668.0892944335938	113.93579721450806	0.0018550653	442.08
SA40_18	616	652.0896911621094	36.84388875961304	0.7142159	442.8
SA40_18	617	664.3519401550293	118.91580104827881	0.0019008045	443.52
SA40_18	618	653.4088611602783	120.58098793029785	0.55598223	444.24
SA40_18	619	662.6568794250488	115.71866512298584	0.13440129	444.96
SA40_18	620	661.9288444519043	125.0392484664917	0.06547383	445.68
SA40_18	621	659.7409248352051	115.83925724029541	0.032908373	446.4
SA40_18	622	660.6744766235352	124.37740802764893	0.008669254	447.12
SA40_18	623	659.1894149780273	121.8449592590332	0.0043330467	447.84
SA40_18	624	649.3031024932861	138.06695938110352	0.0071058585	448.56
SA40_18	625	660.6517791748047	125.07445335388184	0.0043103797	449.28
SA40_18	626	661.7273330688477	115.4028582572937	0.61147374	450.0
SA40_18	627	662.1535301208496	115.30963897705078	0.06755316	450.72
SA40_18	628	659.8275184631348	114.16706085205078	0.0016774357	451.44
SA40_18	629	283.2743167877197	265.08813858032227	0.9930641	452.16
SA40_18	630	104.52002286911011	232.42815971374512	0.9998995	452.88
SA40_18	631	113.77270221710205	326.54603004455566	0.99984694	453.6
SA40_18	632	114.40473794937134	237.9378318786621	0.9999443	454.32
SA40_18	633	117.50072240829468	327.0002746582031	0.9998964	455.04
SA40_18	634	118.99936199188232	240.24221420288086	0.9999753	455.76
SA40_18	635	108.2780122756958	265.9307670593262	0.9996667	456.48
SA40_18	636	116.57681465148926	224.2203426361084	0.9999304	457.2
SA40_18	637	109.37176942825317	239.98342037200928	0.999658	457.92
SA40_18	638	115.56015014648438	287.3759078979492	0.9999074	458.64
SA40_18	639	107.2622299194336	209.30256843566895	0.99987364	459.36
SA40_18	640	101.85198783874512	212.00343132019043	0.9715342	460.08
SA40_18	641	124.2914080619812	212.88597106933594	0.9999387	460.8
SA40_18	642	100.74596405029297	331.0203552246094	0.93618166	461.52
SA40_18	643	139.41640853881836	244.47320938110352	0.99992204	462.24
SA40_18	644	135.3442907333374	219.56631660461426	0.999938	462.96
SA40_18	645	103.22990417480469	321.18106842041016	0.9977915	463.68
SA40_18	646	135.0318431854248	241.46464347839355	0.99963367	464.4
SA40_18	647	123.63704442977905	229.3131923675537	0.99487936	465.12
SA40_18	648	131.55289888381958	202.4412488937378	0.9963815	465.84
SA40_18	649	140.470552444458	319.2201232910156	0.9999211	466.56
SA40_18	650	147.0519781112671	279.9833106994629	0.9999664	467.28
SA40_18	651	164.601469039917	231.46130561828613	0.9999336	468.0
SA40_18	652	122.71490097045898	316.3043403625488	0.9999471	468.72
SA40_18	653	134.05709266662598	306.690731048584	0.999961	469.44
SA40_18	654	144.2660927772522	280.0575256347656	0.9999174	470.16
SA40_18	655	142.58264303207397	316.3930034637451	0.99988616	470.88
SA40_18	656	87.20996975898743	356.3511085510254	0.9998679	471.6
SA40_18	657	123.99235963821411	346.0643005371094	0.99993896	472.32
SA40_18	658	108.36946964263916	333.37414741516113	0.9997849	473.04
SA40_18	659	126.07581615447998	293.6941623687744	0.9998493	473.76
SA40_18	660	129.1874647140503	324.87762451171875	0.99734086	474.48
SA40_18	661	138.46023082733154	355.5728530883789	0.99996316	475.2
SA40_18	662	149.32880401611328	286.3783836364746	0.99981815	475.92
SA40_18	663	140.20912647247314	246.9137191772461	0.9995579	476.64
SA40_18	664	117.73879528045654	223.31997871398926	0.9999769	477.36
SA40_18	665	88.96257877349854	322.85167694091797	0.99881697	478.08
SA40_18	666	115.90497493743896	380.60096740722656	0.9998541	478.8
SA40_18	667	127.55563259124756	329.0539741516113	0.9998599	479.52
SA40_18	668	108.36639404296875	298.32881927490234	0.9996357	480.24
SA40_18	669	116.3485050201416	276.01515769958496	0.9277128	480.96
SA40_18	670	125.56396722793579	290.9592533111572	0.99769586	481.68
SA40_18	671	135.41381359100342	373.3761405944824	0.99989474	482.4
SA40_18	672	148.8678216934204	359.57900047302246	0.99994385	483.12
SA40_18	673	164.9815320968628	196.26688957214355	0.9998903	483.84
SA40_18	674	173.02358150482178	168.90316486358643	0.9934362	484.56
SA40_18	675	180.29189109802246	241.1232089996338	0.99974495	485.28
SA40_18	676	268.0212736129761	283.86528968811035	0.99978095	486.0
SA40_18	677	360.01715660095215	312.2870063781738	0.9993099	486.72
SA40_18	678	658.6176872253418	125.11994361877441	0.00088717235	487.44
SA40_18	679	659.7350597381592	125.92628002166748	0.012748489	488.16
SA40_18	680	662.694263458252	124.67665672302246	0.00045325048	488.88
SA40_18	681	661.197566986084	121.44221305847168	0.1985385	489.6
SA40_18	682	658.9596748352051	122.75632381439209	0.26908478	490.32
SA40_18	683	659.7517490386963	118.37145566940308	0.11488769	491.04
SA40_18	684	661.1603736877441	120.85005283355713	0.0013645944	491.76
SA40_18	685	656.9907188415527	125.67646980285645	0.024046758	492.48
SA40_18	686	662.9385948181152	121.93968772888184	0.0053031472	493.2
SA40_18	687	662.1505260467529	131.58562660217285	0.00010849124	493.92
SA40_18	688	658.3893299102783	119.36423778533936	0.014642967	494.64
SA40_18	689	661.4221572875977	123.9096450805664	0.0076506627	495.36
SA40_18	690	664.4392013549805	111.85953140258789	4.4945606e-05	496.08
SA40_18	691	9.558767080307007	455.5755043029785	3.795572e-05	496.8
SA40_18	692	654.0546417236328	38.118942975997925	0.020110177	497.52
SA40_18	693	350.50721168518066	345.2223014831543	0.99911374	498.24
SA40_18	694	188.45551013946533	286.7127799987793	0.99988055	498.96
SA40_18	695	106.77605867385864	325.93196868896484	0.9997577	499.68
SA40_18	696	114.02236223220825	338.7886619567871	0.9999443	500.4
SA40_18	697	111.49767637252808	307.5681495666504	0.99983823	501.12
SA40_18	698	118.70546340942383	342.0651054382324	0.99935514	501.84
SA40_18	699	104.92168664932251	305.9340476989746	0.9997367	502.56
SA40_18	700	116.30674600601196	276.8470573425293	0.99930274	503.28
SA40_18	701	97.80059456825256	291.7903804779053	0.99301904	504.0
SA40_18	702	108.96340608596802	333.12217712402344	0.9721814	504.72
SA40_18	703	144.74791288375854	260.8125686645508	0.9998648	505.44
SA40_18	704	134.04834270477295	339.609317779541	0.9999212	506.16
SA40_18	705	136.45163774490356	314.8311424255371	0.99997747	506.88
SA40_18	706	139.57622051239014	287.9154968261719	0.9999583	507.6
SA40_18	707	125.55392980575562	326.3090515136719	0.9999403	508.32
SA40_18	708	112.75454759597778	303.9040946960449	0.99988365	509.04
SA40_18	709	103.7710428237915	325.5300521850586	0.9976169	509.76
SA40_18	710	115.80833196640015	251.6385555267334	0.99991024	510.48
SA40_18	711	117.29800701141357	198.65449905395508	0.9999802	511.2
SA40_18	712	115.63873291015625	62.179391384124756	0.99989533	511.92
SA40_18	713	100.52140951156616	76.23131275177002	0.99984765	512.64
SA40_18	714	87.5149130821228	207.19671249389648	0.99328834	513.36
SA40_18	715	117.33382940292358	181.13362312316895	0.99958676	514.08
SA40_18	716	106.57954216003418	321.9364070892334	0.99968684	514.8
SA40_18	717	113.91831636428833	292.7685356140137	0.9997323	515.52
SA40_18	718	107.13448524475098	321.1114311218262	0.99989164	516.24
SA40_18	719	110.3778600692749	293.95299911499023	0.99987555	516.96
SA40_18	720	119.46425437927246	237.9906463623047	0.99990904	517.68
SA40_18	721	109.20329093933105	307.2625923156738	0.99988973	518.4
SA40_18	722	131.51415586471558	250.19582748413086	0.9999044	519.12
SA40_18	723	106.77462816238403	254.5561408996582	0.3111806	519.84
SA40_18	724	111.93122863769531	309.73737716674805	0.99991417	520.56
SA40_18	725	101.07729434967041	307.2206497192383	0.9934929	521.28
SA40_18	726	117.11673736572266	263.38637351989746	0.99984884	522.0
SA40_18	727	90.74342250823975	313.7734794616699	0.99963844	522.72
SA40_18	728	117.29379892349243	285.20779609680176	0.9999343	523.44
SA40_18	729	102.24798917770386	307.75354385375977	0.99921596	524.16
SA40_18	730	92.89030432701111	234.135160446167	0.9985024	524.88
SA40_18	731	93.60433220863342	210.43038368225098	0.9995516	525.6
SA40_18	732	660.4429244995117	119.58808422088623	0.6482434	526.32
SA40_18	733	110.67695617675781	269.6964740753174	0.99754286	527.04
SA40_18	734	110.23473739624023	281.3580894470215	0.99839336	527.76
SA40_18	735	116.83181524276733	246.25150680541992	0.5393701	528.48
SA40_18	736	123.72756004333496	309.4303894042969	0.3838529	529.2
SA40_18	737	117.3152208328247	265.11274337768555	0.9987325	529.92
SA40_18	738	135.03339290618896	332.9649353027344	0.99976283	530.64
SA40_18	739	125.61594247817993	299.1122817993164	0.9998518	531.36
SA40_18	740	143.06464195251465	240.8085823059082	0.9996476	532.08
SA40_18	741	130.57515621185303	229.71349239349365	0.999283	532.8
SA40_18	742	128.74878644943237	211.77884101867676	0.9999393	533.52
SA40_18	743	81.85859322547913	297.9766845703125	0.9995795	534.24
SA40_18	744	117.93303489685059	363.05325508117676	0.9999231	534.96
SA40_18	745	116.74219369888306	356.4419746398926	0.9999255	535.68
SA40_18	746	116.2989854812622	293.1050205230713	0.99978286	536.4
SA40_18	747	110.19188165664673	266.4616584777832	0.9987809	537.12
SA40_18	748	141.26871824264526	248.5462760925293	0.9999285	537.84
SA40_18	749	117.79710054397583	311.1064910888672	0.9989311	538.56
SA40_18	750	141.35409593582153	256.5124797821045	0.99992263	539.28
SA40_18	751	137.21593618392944	343.6633586883545	0.9997546	540.0
SA40_18	752	133.7640643119812	315.025577545166	0.9999019	540.72
SA40_18	753	158.3547830581665	246.075439453125	0.9998348	541.44
SA40_18	754	104.5846700668335	319.9527168273926	0.99950266	542.16
SA40_18	755	103.69209051132202	364.4572162628174	0.9998062	542.88
SA40_18	756	120.5897331237793	366.9631290435791	0.99986124	543.6
SA40_18	757	119.96951103210449	389.7468566894531	0.99523586	544.32
SA40_18	758	137.83509731292725	398.69144439697266	0.9967102	545.04
SA40_18	759	136.6826057434082	316.86779022216797	0.9998733	545.76
SA40_18	760	137.99240589141846	279.96997833251953	0.9827514	546.48
SA40_18	761	178.09743881225586	275.3378963470459	0.99979156	547.2
SA40_18	762	281.3234806060791	286.4559745788574	0.9998971	547.92
SA40_18	763	363.7153148651123	328.70121002197266	0.99602604	548.64
SA40_18	764	338.1319046020508	352.51264572143555	0.99748695	549.36
SA40_18	765	651.4163017272949	136.99831008911133	0.00014420855	550.08
SA40_18	766	669.29612159729	117.77446746826172	0.00012270875	550.8
SA40_18	767	654.230546951294	128.32563400268555	0.002274482	551.52
SA40_18	768	659.8568916320801	123.46720218658447	0.00627233	552.24
SA40_18	769	661.0311031341553	124.33882713317871	0.12633228	552.96
SA40_18	770	657.2431087493896	122.23484516143799	0.9353837	553.68
SA40_18	771	656.1890602111816	128.92191410064697	0.29955444	554.4
SA40_18	772	666.5889739990234	121.47324085235596	0.000111206915	555.12
SA40_18	773	656.6925048828125	124.97546195983887	0.79632646	555.84
SA40_18	774	657.7456474304199	119.92741584777832	0.98820055	556.56
SA40_18	775	653.6689758300781	37.99737095832825	0.00023235094	557.28
SA40_18	776	667.1787261962891	120.3339672088623	0.0004708332	558.0
SA40_18	777	658.9399337768555	123.89339447021484	0.0054285005	558.72
SA40_18	778	651.481294631958	116.9684886932373	0.0020862184	559.44
SA40_18	779	660.7341289520264	119.3846082687378	0.5007199	560.16
SA40_18	780	660.602331161499	118.08457374572754	0.11802218	560.88
SA40_18	781	667.6928997039795	117.37146377563477	0.00088935596	561.6
SA40_18	782	654.2448997497559	37.30568289756775	0.0024089338	562.32
SA40_18	783	661.4331245422363	120.3968095779419	0.015392894	563.04
SA40_18	784	661.0306739807129	120.18210411071777	0.0062246243	563.76
SA40_18	785	661.0370635986328	127.09768295288086	0.009120482	564.48
SA40_18	786	652.4400234222412	123.40168476104736	0.113098875	565.2
SA40_18	787	659.4017028808594	125.82178115844727	0.0020374195	565.92
SA40_18	788	659.0822696685791	122.47627258300781	0.0015132006	566.64
SA40_18	789	663.6362075805664	117.01241970062256	0.011762137	567.36
SA40_18	790	664.301872253418	118.96869421005249	0.0006975227	568.08
SA40_18	791	658.9764595031738	120.97937107086182	0.9864746	568.8
SA40_18	792	660.6015205383301	119.9557900428772	0.010498945	569.52
SA40_18	793	662.6453876495361	116.22556686401367	0.03561084	570.24
SA40_18	794	661.5160942077637	116.68225765228271	0.026206095	570.96
SA40_18	795	333.8435649871826	347.3782253265381	0.16308835	571.68
SA40_18	796	268.604040145874	273.95530700683594	0.99782	572.4
SA40_18	797	106.74136877059937	263.327693939209	0.99990964	573.12
SA40_18	798	101.24286413192749	343.09292793273926	0.9985323	573.84
SA40_18	799	112.40001916885376	265.68028450012207	0.99994636	574.56
SA40_18	800	96.42631411552429	253.03339004516602	0.9963218	575.28
SA40_18	801	123.84546995162964	178.18174839019775	0.99998784	576.0
SA40_18	802	118.75556707382202	61.13018989562988	0.999584	576.72
SA40_18	803	120.59836387634277	51.31157040596008	0.98983884	577.44
SA40_18	804	80.70025444030762	250.92681884765625	0.013308732	578.16
SA40_18	805	123.14751148223877	250.77627182006836	0.9997476	578.88
SA40_18	806	108.80049467086792	304.8353576660156	0.99962974	579.6
SA40_18	807	112.10682392120361	257.0548439025879	0.99882215	580.32
SA40_18	808	128.85940074920654	220.38770198822021	0.9999496	581.04
SA40_18	809	97.01201915740967	321.2754821777344	0.97473973	581.76
SA40_18	810	147.60507345199585	240.2864170074463	0.9999454	582.48
SA40_18	811	125.8750319480896	249.09112930297852	0.9978308	583.2
SA40_18	812	129.86841201782227	339.81714248657227	0.99988866	583.92
SA40_18	813	126.40705108642578	266.6461372375488	0.31180772	584.64
SA40_18	814	126.31314992904663	210.72678565979004	0.89169204	585.36
SA40_18	815	75.45720338821411	274.127140045166	0.9983834	586.08
SA40_18	816	104.8046350479126	369.05665397644043	0.99950814	586.8
SA40_18	817	124.32233095169067	307.02818870544434	0.99998176	587.52
SA40_18	818	111.3518476486206	255.96047401428223	0.9993754	588.24
SA40_18	819	94.64110136032104	358.1191635131836	0.99815625	588.96
SA40_18	820	128.83448600769043	327.1739959716797	0.9998646	589.68
SA40_18	821	151.2668251991272	274.98327255249023	0.99992526	590.4
SA40_18	822	139.1519546508789	307.3329448699951	0.9999585	591.12
SA40_18	823	116.85129404067993	296.50766372680664	0.99997485	591.84
SA40_18	824	128.0543327331543	333.38579177856445	0.9996731	592.56
SA40_18	825	130.66508769989014	350.538969039917	0.99969375	593.28
SA40_18	826	133.716881275177	306.1042785644531	0.99993634	594.0
SA40_18	827	141.35124683380127	271.9932746887207	0.9997284	594.72
SA40_18	828	142.30048656463623	301.3471984863281	0.9999045	595.44
SA40_18	829	98.91104102134705	339.70956802368164	0.99987197	596.16
SA40_18	830	120.30688524246216	346.2297821044922	0.99994457	596.88
SA40_18	831	123.71469736099243	377.54499435424805	0.9998783	597.6
SA40_18	832	114.00879621505737	330.5522060394287	0.9999031	598.32
SA40_18	833	121.53894901275635	276.16527557373047	0.9998745	599.04
SA40_18	834	119.09358501434326	292.11092948913574	0.9992467	599.76
SA40_18	835	119.2095160484314	309.35474395751953	0.9964218	600.48
SA40_18	836	144.37086582183838	278.34205627441406	0.9990982	601.2
SA40_18	837	186.8975043296814	212.91529655456543	0.9999026	601.92
SA40_18	838	128.11018228530884	213.21372985839844	0.99915934	602.64
SA40_18	839	80.13888001441956	313.94219398498535	0.9993943	603.36
SA40_18	840	114.24229145050049	367.26179122924805	0.999905	604.08
SA40_18	841	100.2036452293396	322.1664047241211	0.9995291	604.8
SA40_18	842	106.8110704421997	293.86067390441895	0.9996666	605.52
SA40_18	843	92.70849823951721	345.3937339782715	0.86231524	606.24
SA40_18	844	118.71294975280762	308.88484954833984	0.99943584	606.96
SA40_18	845	144.75501775741577	245.31618118286133	0.9996854	607.68
SA40_18	846	148.0985403060913	254.8208713531494	0.9998832	608.4
SA40_18	847	100.41971206665039	343.5230541229248	0.9997249	609.12
SA40_18	848	113.71654272079468	378.02289962768555	0.9998841	609.84
SA40_18	849	121.88220024108887	321.39759063720703	0.99952686	610.56
SA40_18	850	129.11142110824585	289.9302291870117	0.99993324	611.28
SA40_18	851	103.90608310699463	355.3579330444336	0.99877244	612.0
SA40_18	852	135.20232439041138	282.93957710266113	0.9999844	612.72
SA40_18	853	113.03925514221191	343.3597755432129	0.99974865	613.44
SA40_18	854	128.8889765739441	279.33606147766113	0.9999361	614.16
SA40_18	855	123.79964590072632	235.0110626220703	0.99991024	614.88
SA40_18	856	98.57848882675171	321.7955017089844	0.9971174	615.6
SA40_18	857	144.60225105285645	247.7944850921631	0.9998636	616.32
SA40_18	858	136.15041971206665	255.48070907592773	0.9987025	617.04
SA40_18	859	143.50645542144775	338.1349182128906	0.999617	617.76
SA40_18	860	131.32463693618774	317.6386070251465	0.9999074	618.48
SA40_18	861	140.55349826812744	282.22020149230957	0.98979455	619.2
SA40_18	862	183.49943161010742	274.26097869873047	0.9982528	619.92
SA40_18	863	245.54972648620605	282.01741218566895	0.9999434	620.64
SA40_18	864	363.57152462005615	308.79358291625977	0.9990398	621.36
SA40_18	865	342.4506664276123	348.26136589050293	0.9983327	622.08
SA40_18	866	663.4428024291992	117.27030515670776	0.12636334	622.8
SA40_18	867	663.4982109069824	118.97034645080566	0.0018334219	623.52
SA40_18	868	657.9831123352051	117.55284547805786	0.13860005	624.24
SA40_18	869	663.6556625366211	117.52917766571045	0.030308928	624.96
SA40_18	870	661.4107608795166	120.92077732086182	0.32318747	625.68
SA40_18	871	656.2907218933105	125.53816795349121	0.12502944	626.4
SA40_18	872	659.941291809082	125.05156517028809	0.00034842466	627.12
SA40_18	873	669.9265956878662	118.10086727142334	8.6366446e-05	627.84
SA40_18	874	662.2648239135742	118.47862243652344	0.07887169	628.56
SA40_18	875	661.710262298584	117.1457576751709	0.045343228	629.28
SA40_18	876	665.346622467041	119.5001220703125	0.005799474	630.0
SA40_18	877	662.8200531005859	120.20975589752197	0.0318991	630.72
SA40_18	878	659.6326351165771	122.77660846710205	4.410882e-05	631.44
SA40_18	879	666.2355899810791	116.16903305053711	0.00018525879	632.16
SA40_18	880	661.8074893951416	117.1505355834961	0.0047724745	632.88
SA40_18	881	660.1495742797852	119.17330741882324	0.007139949	633.6
SA40_18	882	659.4893932342529	120.114426612854	0.88612664	634.32
SA40_18	883	660.2590560913086	117.77270793914795	0.011771085	635.04
SA40_18	884	664.9740695953369	119.16606903076172	0.00017937808	635.76
SA40_18	885	662.8046035766602	127.61323928833008	0.057907466	636.48
SA40_18	886	655.57861328125	34.29850101470947	0.009758242	637.2
SA40_18	887	657.1170806884766	122.42187023162842	0.007677651	637.92
SA40_18	888	663.0132675170898	118.94410371780396	0.004790066	638.64
SA40_18	889	662.5150203704834	124.83997821807861	0.9897261	639.36
SA40_18	890	659.6566677093506	120.72772979736328	0.051519882	640.08
SA40_18	891	655.8367729187012	122.23129749298096	0.736859	640.8
SA40_18	892	659.5511436462402	113.5124158859253	0.11006315	641.52
SA40_18	893	659.6174716949463	117.29952335357666	0.04434041	642.24
SA40_18	894	337.3398780822754	356.0643196105957	0.95262426	642.96
SA40_18	895	380.20031452178955	313.6171245574951	0.98972523	643.68
SA40_18	896	353.74698638916016	231.55999660491943	0.9996076	644.4
SA40_18	897	194.81172561645508	216.8895435333252	0.9998832	645.12
SA40_18	898	204.91905212402344	159.34975147247314	0.99995005	645.84
SA40_18	899	179.94134426116943	156.83329582214355	0.9997224	646.56
SA40_18	900	96.2195634841919	255.7100486755371	0.74586	647.28
SA40_18	901	105.05297183990479	346.1612319946289	0.9996865	648.0
SA40_18	902	108.27845335006714	311.3667869567871	0.9998221	648.72
SA40_18	903	103.28518152236938	283.81399154663086	0.99935275	649.44
SA40_18	904	116.40551090240479	283.54665756225586	0.99961865	650.16
SA40_18	905	136.65980100631714	358.5989570617676	0.9990427	650.88
SA40_18	906	138.99558782577515	307.1239471435547	0.99990916	651.6
SA40_18	907	147.7700710296631	252.65682220458984	0.991089	652.32
SA40_18	908	190.96651077270508	193.5576581954956	0.99977	653.04
SA40_18	909	164.16823863983154	173.03843021392822	0.9995289	653.76
SA40_18	910	100.00495910644531	277.59424209594727	0.9994289	654.48
SA40_18	911	110.15099287033081	349.31888580322266	0.99966204	655.2
SA40_18	912	125.72827339172363	344.04026985168457	0.9570203	655.92
SA40_18	913	134.85323190689087	288.85929107666016	0.9999391	656.64
SA40_18	914	151.77555084228516	240.5888843536377	0.99990785	657.36
SA40_18	915	142.62518882751465	223.13059329986572	0.9992454	658.08
SA40_18	916	136.73758506774902	191.31398677825928	0.99018794	658.8
SA40_18	917	202.76362895965576	144.67034339904785	0.9997892	659.52
SA40_18	918	171.1397647857666	195.02869606018066	0.9996643	660.24
SA40_18	919	101.94202661514282	292.8903007507324	0.99923885	660.96
SA40_18	920	79.85100746154785	356.78466796875	0.99978644	661.68
SA40_18	921	121.22297286987305	329.78333473205566	0.99996376	662.4
SA40_18	922	119.11587715148926	322.41190910339355	0.9998167	663.12
SA40_18	923	145.134437084198	252.7778148651123	0.9997483	663.84
SA40_18	924	133.06657075881958	333.1174850463867	0.9999405	664.56
SA40_18	925	104.45023775100708	329.6323299407959	0.9999598	665.28
SA40_18	926	117.89268255233765	354.93032455444336	0.9997067	666.0
SA40_18	927	122.76493310928345	303.3607292175293	0.99999166	666.72
SA40_18	928	115.65449237823486	298.02852630615234	0.9993519	667.44
SA40_18	929	149.19123649597168	226.46567344665527	0.99993825	668.16
SA40_18	930	145.2554702758789	248.4086036682129	0.99969447	668.88
SA40_18	931	105.74864149093628	325.38182258605957	0.9999224	669.6
SA40_18	932	107.42573738098145	328.1179618835449	0.99980956	670.32
SA40_18	933	129.928719997406	308.25754165649414	0.9999788	671.04
SA40_18	934	122.43086099624634	264.5737838745117	0.9997292	671.76
SA40_18	935	118.00012588500977	279.18225288391113	0.9986518	672.48
SA40_18	936	119.94373798370361	285.56015968322754	0.9992167	673.2
SA40_18	937	124.75525140762329	366.9129180908203	0.9997961	673.92
SA40_18	938	140.0881290435791	259.1228485107422	0.9999057	674.64
SA40_18	939	111.53606176376343	214.46640014648438	0.9998348	675.36
SA40_18	940	104.36612367630005	305.1177406311035	0.99976116	676.08
SA40_18	941	111.44945621490479	249.86992835998535	0.99936324	676.8
SA40_18	942	103.96178960800171	239.5951223373413	0.9932821	677.52
SA40_18	943	97.36136198043823	233.71102809906006	0.93994904	678.24
SA40_18	944	95.7114577293396	271.57779693603516	0.99642074	678.96
SA40_18	945	133.31515789031982	229.46090698242188	0.99996006	679.68
SA40_18	946	105.79824447631836	265.33241271972656	0.7757606	680.4
SA40_18	947	111.38347387313843	239.10264015197754	0.99987817	681.12
SA40_18	948	90.61737060546875	313.51112365722656	0.99973184	681.84
SA40_18	949	127.67339944839478	216.10782623291016	0.9999573	682.56
SA40_18	950	102.80325412750244	220.36105155944824	0.9988399	683.28
SA40_18	951	123.02660942077637	220.6757640838623	0.9999063	684.0
SA40_18	952	98.5239028930664	290.577449798584	0.99967444	684.72
SA40_18	953	109.65501070022583	231.51263236999512	0.9984187	685.44
SA40_18	954	100.82778930664062	328.326473236084	0.9982836	686.16
SA40_18	955	132.9778790473938	266.2968635559082	0.99287933	686.88
SA40_18	956	165.31751155853271	105.16174793243408	0.9998481	687.6
SA40_18	957	135.27863025665283	181.39898300170898	0.97044116	688.32
SA40_18	958	660.5917930603027	118.98030281066895	0.9848202	689.04
SA40_18	959	123.35455417633057	330.1736354827881	0.99968815	689.76
SA40_18	960	125.35181045532227	284.2397117614746	0.9952134	690.48
SA40_18	961	139.42945003509521	281.2521171569824	0.9997297	691.2
SA40_18	962	213.9901638031006	284.6004295349121	0.99983025	691.92
SA40_18	963	337.91444301605225	296.1149597167969	0.9988883	692.64
SA40_18	964	357.35011100769043	331.11745834350586	0.9168085	693.36
SA40_18	965	9.403413534164429	455.3349494934082	4.308762e-05	694.08
SA40_18	966	9.394501149654388	455.41431427001953	4.3938704e-05	694.8
SA40_18	967	659.9638938903809	115.58489799499512	0.0004752915	695.52
SA40_18	968	656.9896697998047	115.68548440933228	0.0024368037	696.24
SA40_18	969	659.7261428833008	127.99758911132812	0.0002158996	696.96
SA40_18	970	659.0103149414062	123.59520435333252	0.23087358	697.68
SA40_18	971	660.251522064209	118.93027782440186	0.8807791	698.4
SA40_18	972	662.512731552124	121.68806076049805	0.0039518788	699.12
SA40_18	973	662.7912044525146	119.48936462402344	0.0064031444	699.84
SA40_18	974	660.3032112121582	127.0530652999878	0.96523327	700.56
SA40_18	975	656.9077968597412	122.31253623962402	0.1978033	701.28
SA40_18	976	657.9261779785156	124.65781688690186	0.41432157	702.0
SA40_18	977	672.6045608520508	118.89862060546875	9.026687e-05	702.72
SA40_18	978	660.5015754699707	117.94311046600342	0.0010984903	703.44
SA40_18	979	662.087345123291	119.4326663017273	0.0030827527	704.16
SA40_18	980	662.4276638031006	118.13608646392822	0.005282221	704.88
SA40_18	981	657.8214645385742	119.65385913848877	0.010064229	705.6
SA40_18	982	663.507080078125	116.60644769668579	0.0056892186	706.32
SA40_18	983	661.9035720825195	114.33340072631836	0.03109945	707.04
SA40_18	984	654.5289516448975	129.85894203186035	6.203186e-05	707.76
SA40_18	985	671.1483001708984	118.42351198196411	5.3171483e-05	708.48
SA40_18	986	653.1805992126465	123.98540496826172	0.0010652954	709.2
SA40_18	987	663.6497020721436	116.65093660354614	0.015115431	709.92
SA40_18	988	663.1527900695801	117.87162065505981	0.22131509	710.64
SA40_18	989	659.034013748169	116.74142360687256	0.07710322	711.36
SA40_18	990	9.331434220075607	455.4818916320801	6.607243e-05	712.08
SA40_18	991	659.505558013916	118.3797025680542	0.05790429	712.8
SA40_18	992	665.155553817749	119.37795639038086	0.0006913797	713.52
SA40_18	993	660.6124401092529	120.36147594451904	0.024322953	714.24
SA40_18	994	660.3594779968262	116.45527839660645	0.019915428	714.96
SA40_18	995	362.68131732940674	318.5895538330078	0.70548886	715.68
SA40_18	996	384.1163635253906	224.78842735290527	0.9990036	716.4
SA40_18	997	193.35594177246094	217.39356994628906	0.99993753	717.12
SA40_18	998	202.71728038787842	164.8455047607422	0.9999585	717.84
SA40_18	999	118.90981197357178	224.3408203125	0.9838545	718.56
SA40_18	1000	93.2643473148346	311.39270782470703	0.9996644	719.28
SA40_18	1001	113.55764865875244	357.90218353271484	0.99985385	720.0
SA40_18	1002	114.99370336532593	277.12620735168457	0.9999664	720.72
SA40_18	1003	108.90355110168457	277.3000717163086	0.9969029	721.44
SA40_18	1004	661.0720157623291	117.15077877044678	0.31044853	722.16
SA40_18	1005	110.31705141067505	282.2482109069824	0.9998331	722.88
SA40_18	1006	111.98227405548096	271.7127227783203	0.9997446	723.6
SA40_18	1007	118.17594766616821	216.4594316482544	0.9999721	724.32
SA40_18	1008	658.3114147186279	123.0410099029541	0.7341591	725.04
SA40_18	1009	116.86726808547974	323.3748149871826	0.9999635	725.76
SA40_18	1010	133.9766025543213	274.9120903015137	0.99994314	726.48
SA40_18	1011	115.67443609237671	191.57429695129395	0.99974185	727.2
SA40_18	1012	123.11657667160034	275.73832511901855	0.99996614	727.92
SA40_18	1013	106.80623054504395	268.75293731689453	0.9998473	728.64
SA40_18	1014	116.26696586608887	223.47036838531494	0.99991643	729.36
SA40_18	1015	95.97516059875488	224.33449745178223	0.05428624	730.08
SA40_18	1016	99.32174682617188	247.58706092834473	0.9995468	730.8
SA40_18	1017	114.44324254989624	257.66942024230957	0.9993013	731.52
SA40_18	1018	115.46804904937744	283.4893226623535	0.9998405	732.24
SA40_18	1019	114.03491497039795	248.81827354431152	0.99979013	732.96
SA40_18	1020	95.93260288238525	289.2330551147461	0.99943954	733.68
SA40_18	1021	129.40856218338013	235.08021354675293	0.9999205	734.4
SA40_18	1022	116.90585613250732	225.2574348449707	0.9996345	735.12
SA40_18	1023	127.01210975646973	180.15209197998047	0.9998313	735.84
SA40_18	1024	116.85373783111572	187.01763153076172	0.99696285	736.56
SA40_18	1025	128.30127477645874	200.15132904052734	0.098532155	737.28
SA40_18	1026	201.02899074554443	161.82809829711914	0.9998609	738.0
SA40_18	1027	188.6028528213501	188.14212799072266	0.99832314	738.72
SA40_18	1028	113.74750137329102	270.2435302734375	0.992789	739.44
SA40_18	1029	101.30689144134521	350.2561283111572	0.9996811	740.16
SA40_18	1030	127.6857852935791	329.23959732055664	0.99997115	740.88
SA40_18	1031	120.4302430152893	293.0138969421387	0.9999429	741.6
SA40_18	1032	103.12609672546387	261.7397403717041	0.9986689	742.32
SA40_18	1033	98.44850301742554	362.7325630187988	0.99808747	743.04
SA40_18	1034	135.5421543121338	276.45538330078125	0.99994576	743.76
SA40_18	1035	114.49975967407227	322.4827766418457	0.9998889	744.48
SA40_18	1036	112.75243759155273	359.74456787109375	0.9998338	745.2
SA40_18	1037	105.63827753067017	269.07514572143555	0.9999137	745.92
SA40_18	1038	122.07643985748291	276.9027900695801	0.9999635	746.64
SA40_18	1039	98.9527702331543	218.3510398864746	0.9991743	747.36
SA40_18	1040	105.85266351699829	286.50378227233887	0.993929	748.08
SA40_18	1041	123.3898401260376	371.67428970336914	0.9996766	748.8
SA40_18	1042	121.26932144165039	303.68906021118164	0.9992287	749.52
SA40_18	1043	133.29249620437622	250.8734893798828	0.9995066	750.24
SA40_18	1044	97.9395866394043	356.44208908081055	0.9998343	750.96
SA40_18	1045	111.50709390640259	316.92941665649414	0.99997866	751.68
SA40_18	1046	104.71255779266357	292.4919605255127	0.9988159	752.4
SA40_18	1047	115.69191217422485	363.98128509521484	0.999057	753.12
SA40_18	1048	137.422776222229	298.23655128479004	0.99981254	753.84
SA40_18	1049	154.73997592926025	253.27045440673828	0.99986553	754.56
SA40_18	1050	165.1375651359558	220.42635440826416	0.99996066	755.28
SA40_18	1051	148.92585277557373	203.01180839538574	0.99881834	756.0
SA40_18	1052	78.70548367500305	164.73947525024414	0.9998697	756.72
SA40_18	1053	109.27379131317139	273.75094413757324	0.9998622	757.44
SA40_18	1054	104.8013687133789	333.2040023803711	0.9995277	758.16
SA40_18	1055	126.23765468597412	277.2918891906738	0.99978024	758.88
SA40_18	1056	110.859215259552	298.8303279876709	0.99985135	759.6
SA40_18	1057	128.94093990325928	255.03965377807617	0.99993634	760.32
SA40_18	1058	100.0354528427124	254.4166374206543	0.99098665	761.04
SA40_18	1059	105.18105030059814	271.20019912719727	0.9992386	761.76
SA40_18	1060	128.2845139503479	234.40306663513184	0.9999186	762.48
SA40_18	1061	104.49378490447998	266.40326499938965	0.96371037	763.2
SA40_18	1062	119.18882131576538	254.90195274353027	0.9998092	763.92
SA40_18	1063	115.77632427215576	250.24555206298828	0.99983084	764.64
SA40_18	1064	124.9518871307373	231.8840503692627	0.9999399	765.36
SA40_18	1065	104.99351024627686	308.05532455444336	0.9997658	766.08
SA40_18	1066	123.79293441772461	228.49865913391113	0.9999733	766.8
SA40_18	1067	95.7842767238617	255.0480079650879	0.9981395	767.52
SA40_18	1068	113.3277177810669	219.00412559509277	0.99922335	768.24
SA40_18	1069	116.11485481262207	183.35994243621826	0.99992347	768.96
SA40_18	1070	107.62295722961426	347.34864234924316	0.9999343	769.68
SA40_18	1071	116.11348390579224	274.2528820037842	0.99990296	770.4
SA40_18	1072	115.4512882232666	229.1375970840454	0.9999244	771.12
SA40_18	1073	118.3874249458313	132.69956588745117	0.99995923	771.84
SA40_18	1074	119.2859411239624	43.80436062812805	0.99929667	772.56
SA40_18	1075	136.82438135147095	79.22462940216064	0.9994855	773.28
SA40_18	1076	110.42739152908325	228.07010650634766	0.99987555	774.0
SA40_18	1077	104.52439785003662	366.4849090576172	0.9999211	774.72
SA40_18	1078	108.22217464447021	316.497859954834	0.9999212	775.44
SA40_18	1079	116.09984636306763	238.0235767364502	0.99997556	776.16
SA40_18	1080	101.41032934188843	226.97582244873047	0.9997677	776.88
SA40_18	1081	104.82075214385986	290.4840660095215	0.8803368	777.6
SA40_18	1082	102.61480808258057	327.8740882873535	0.9873376	778.32
SA40_18	1083	137.63558864593506	226.4212417602539	0.9998846	779.04
SA40_18	1084	122.5719690322876	359.65121269226074	0.999699	779.76
SA40_18	1085	128.06637287139893	327.59931564331055	0.9998185	780.48
SA40_18	1086	124.46304559707642	255.48093795776367	0.99995744	781.2
SA40_18	1087	106.14975690841675	183.6950969696045	0.9999176	781.92
SA40_18	1088	123.28656911849976	68.55294942855835	0.9998497	782.64
SA40_18	1089	151.38192176818848	95.59234142303467	0.9999176	783.36
SA40_18	1090	102.46100425720215	286.6672611236572	0.9997341	784.08
SA40_18	1091	116.14923477172852	356.0530471801758	0.999902	784.8
SA40_18	1092	119.98075246810913	263.24575424194336	0.9999571	785.52
SA40_18	1093	115.80458879470825	201.7030906677246	0.99994576	786.24
SA40_18	1094	107.44071006774902	67.72453308105469	0.99937576	786.96
SA40_18	1095	126.31169557571411	51.02055072784424	0.9997534	787.68
SA40_18	1096	134.06541347503662	63.80361557006836	0.9997211	788.4
SA40_18	1097	121.81894779205322	41.66688680648804	0.99840087	789.12
SA40_18	1098	123.727285861969	72.87484645843506	0.99964523	789.84
SA40_18	1099	81.3227117061615	310.00977516174316	0.9993316	790.56
SA40_18	1100	107.78502225875854	333.9686965942383	0.9990528	791.28
SA40_18	1101	115.93749523162842	236.19884490966797	0.99989605	792.0
SA40_18	1102	106.55498504638672	332.24475860595703	0.9998337	792.72
SA40_18	1103	107.2718858718872	314.3581008911133	0.99985397	793.44
SA40_18	1104	658.8675498962402	118.29417943954468	0.011718909	794.16
SA40_18	1105	111.2998366355896	275.92872619628906	0.9997789	794.88
SA40_18	1106	117.50574111938477	350.6538963317871	0.99987006	795.6
SA40_18	1107	115.41286706924438	259.5454788208008	0.9999603	796.32
SA40_18	1108	117.46468544006348	174.89161491394043	0.9999541	797.04
SA40_18	1109	80.95153570175171	289.5094299316406	0.99031734	797.76
SA40_18	1110	101.00032091140747	268.2036781311035	0.9973435	798.48
SA40_18	1111	114.09639120101929	234.4076156616211	0.1227219	799.2
SA40_18	1112	161.586332321167	229.2767572402954	0.9952638	799.92
SA40_18	1113	202.7493953704834	163.12070846557617	0.99994314	800.64
SA40_18	1114	178.3705711364746	215.61395645141602	0.99984694	801.36
SA40_18	1115	108.95789861679077	292.6443386077881	0.9994252	802.08
SA40_18	1116	80.27130961418152	382.95936584472656	0.9982495	802.8
SA40_18	1117	116.64761304855347	353.53869438171387	0.9998877	803.52
SA40_18	1118	120.20294666290283	310.6266117095947	0.9997143	804.24
SA40_18	1119	110.28693914413452	365.48824310302734	0.9980825	804.96
SA40_18	1120	656.544017791748	123.1115198135376	0.92242473	805.68
SA40_18	1121	125.9351134300232	283.50317001342773	0.9832602	806.4
SA40_18	1122	143.95723342895508	278.46219062805176	0.9944332	807.12
SA40_18	1123	183.19571018218994	283.7822914123535	0.9997342	807.84
SA40_18	1124	308.764123916626	287.84451484680176	0.99982244	808.56
SA40_18	1125	356.41398429870605	322.9497528076172	0.9979419	809.28
SA40_18	1126	657.6183319091797	124.43156719207764	0.0024197705	810.0
SA40_18	1127	9.476914256811142	455.27071952819824	4.3925385e-05	810.72
SA40_18	1128	659.0970516204834	124.77646350860596	0.12533022	811.44
SA40_18	1129	660.4605674743652	119.16654109954834	0.5893684	812.16
SA40_18	1130	661.8237495422363	124.50724124908447	0.8809411	812.88
SA40_18	1131	660.5751991271973	126.30083084106445	0.0022020095	813.6
SA40_18	1132	652.5288581848145	123.68782997131348	0.010585581	814.32
SA40_18	1133	652.3030281066895	34.39228892326355	0.049790874	815.04
SA40_18	1134	660.8035564422607	127.49834060668945	0.0007022256	815.76
SA40_18	1135	662.2410774230957	118.1277322769165	0.0014106969	816.48
SA40_18	1136	665.1872634887695	111.23373985290527	0.0019519327	817.2
SA40_18	1137	661.4100933074951	120.90452671051025	0.10681243	817.92
SA40_18	1138	660.8174324035645	114.77288961410522	0.7950585	818.64
SA40_18	1139	656.8935871124268	119.20572996139526	0.19724362	819.36
SA40_18	1140	666.9652938842773	115.81965923309326	0.00055121863	820.08
SA40_18	1141	661.9912147521973	117.2948169708252	0.004502516	820.8
SA40_18	1142	663.343334197998	127.40996360778809	0.006226265	821.52
SA40_18	1143	657.3039054870605	122.00453281402588	0.3124307	822.24
SA40_18	1144	335.2850914001465	352.6211357116699	0.9736177	822.96
SA40_18	1145	361.2675189971924	333.4636116027832	0.91785115	823.68
SA40_18	1146	460.6205940246582	323.82811546325684	0.99993646	824.4
SA40_18	1147	552.4818420410156	340.3553009033203	0.9996049	825.12
SA40_18	1148	586.5994453430176	376.54048919677734	0.9991849	825.84
SA40_18	1149	595.1075553894043	400.0349235534668	0.999559	826.56
SA40_18	1150	580.63063621521	406.7724609375	0.9993199	827.28
SA40_18	1151	446.74859046936035	409.54625129699707	0.99966633	828.0
SA40_18	1152	282.4115753173828	407.3605728149414	0.99973947	828.72
SA40_18	1153	124.89302158355713	332.5484275817871	0.999912	829.44
SA40_18	1154	105.30123710632324	295.02885818481445	0.9998029	830.16
SA40_18	1155	105.13064861297607	377.3002624511719	0.99962115	830.88
SA40_18	1156	121.49292230606079	307.45004653930664	0.99998283	831.6
SA40_18	1157	115.15555381774902	296.1189365386963	0.9999281	832.32
SA40_18	1158	113.99848461151123	331.07208251953125	0.9999728	833.04
SA40_18	1159	115.83763360977173	242.82835006713867	0.99991524	833.76
SA40_18	1160	104.64800596237183	341.2017345428467	0.9900905	834.48
SA40_18	1161	106.61433935165405	298.9292335510254	0.9997373	835.2
SA40_18	1162	116.79061651229858	249.7865867614746	0.9997167	835.92
SA40_18	1163	118.49849224090576	219.16874885559082	0.9999521	836.64
SA40_18	1164	114.38745260238647	324.7789764404297	0.9999001	837.36
SA40_18	1165	131.59985542297363	252.2365951538086	0.999941	838.08
SA40_18	1166	110.41181087493896	192.69292831420898	0.999913	838.8
SA40_18	1167	109.65102910995483	53.487796783447266	0.99916184	839.52
SA40_18	1168	155.5346965789795	48.60721707344055	0.99969804	840.24
SA40_18	1169	89.19653296470642	233.31893920898438	0.9992962	840.96
SA40_18	1170	102.73029804229736	351.83838844299316	0.99971634	841.68
SA40_18	1171	102.74519920349121	265.1297950744629	0.9989458	842.4
SA40_18	1172	113.76750469207764	258.15868377685547	0.99993026	843.12
SA40_18	1173	110.37124395370483	218.1427001953125	0.9998764	843.84
SA40_18	1174	92.22184419631958	287.9616165161133	0.9994461	844.56
SA40_18	1175	114.99733924865723	218.45553874969482	0.9999577	845.28
SA40_18	1176	88.35228681564331	256.00061416625977	0.9978294	846.0
SA40_18	1177	123.65331649780273	192.65759468078613	0.9997696	846.72
SA40_18	1178	96.58429622650146	277.6845932006836	0.99935704	847.44
SA40_18	1179	93.51465702056885	224.4921112060547	0.99941957	848.16
SA40_18	1180	107.59706497192383	231.32320404052734	0.99381495	848.88
SA40_18	1181	116.40639305114746	233.8689422607422	0.99968386	849.6
SA40_18	1182	112.67521381378174	215.49994468688965	0.999912	850.32
SA40_18	1183	93.11021566390991	253.5534954071045	0.97121316	851.04
SA40_18	1184	132.7592134475708	200.1236343383789	0.9999434	851.76
SA40_18	1185	657.6583385467529	126.48337841033936	0.24002625	852.48
SA40_18	1186	139.67396020889282	268.75325202941895	0.7621843	853.2
SA40_18	1187	195.76051235198975	280.8721446990967	0.9997118	853.92
SA40_18	1188	266.4318084716797	274.6760559082031	0.999931	854.64
SA40_18	1189	378.9239168167114	312.0157241821289	0.9477036	855.36
SA40_18	1190	354.223895072937	348.7990093231201	0.9967726	856.08
SA40_18	1191	663.3612632751465	116.4048957824707	0.3239121	856.8
SA40_18	1192	663.2976531982422	121.67595863342285	0.0068081985	857.52
SA40_18	1193	654.953670501709	119.46540355682373	0.4506386	858.24
SA40_18	1194	661.7810249328613	116.57185077667236	0.0017577332	858.96
SA40_18	1195	667.2074317932129	118.1875491142273	0.0003704512	859.68
SA40_18	1196	660.254955291748	126.93360328674316	0.00036636073	860.4
SA40_18	1197	666.4375305175781	119.493727684021	0.0007257368	861.12
SA40_18	1198	661.4944458007812	118.36013317108154	0.032190215	861.84
SA40_18	1199	657.0755004882812	121.40878200531006	0.07084702	862.56
SA40_18	1200	657.6268196105957	125.06863117218018	0.494075	863.28
SA40_18	1201	665.8905506134033	112.27539539337158	0.00066788396	864.0
SA40_18	1202	662.559986114502	117.26677894592285	0.0036133877	864.72
SA40_18	1203	656.6763877868652	122.7886962890625	0.5274913	865.44
SA40_18	1204	663.4712219238281	117.6578164100647	0.41014996	866.16
SA40_18	1205	664.0125751495361	117.54266738891602	0.0040707155	866.88
SA40_18	1206	661.1969947814941	118.4915828704834	0.013326208	867.6
SA40_18	1207	667.3190116882324	118.3119535446167	8.94496e-05	868.32
SA40_18	1208	666.8384075164795	120.1181173324585	0.0006677496	869.04
SA40_18	1209	662.7799987792969	116.21596813201904	0.022880457	869.76
SA40_18	1210	658.5148811340332	122.16681003570557	0.6809549	870.48
SA40_18	1211	666.8303966522217	115.37088632583618	0.002228922	871.2
SA40_18	1212	660.8832359313965	116.84533596038818	0.13508713	871.92
SA40_18	1213	660.6980323791504	126.73632144927979	6.829966e-05	872.64
SA40_18	1214	659.5942497253418	127.65738487243652	0.00041471227	873.36
SA40_18	1215	660.4740142822266	119.12355422973633	0.016758725	874.08
SA40_18	1216	652.7435302734375	34.45290684700012	0.0017002091	874.8
SA40_18	1217	654.5732498168945	119.51323986053467	0.0004114906	875.52
SA40_18	1218	665.6954765319824	120.6218147277832	0.0003952465	876.24
SA40_18	1219	660.2802276611328	115.01365184783936	0.03641847	876.96
SA40_18	1220	664.359188079834	118.19332838058472	0.0026207706	877.68
SA40_18	1221	660.6688022613525	118.25265169143677	0.09608627	878.4
SA40_18	1222	668.4830665588379	120.61218738555908	0.0007854799	879.12
SA40_18	1223	661.3319396972656	121.08658790588379	0.0022747912	879.84
SA40_18	1224	653.8824081420898	37.8744113445282	0.0005071459	880.56
SA40_18	1225	661.4190101623535	125.15271663665771	0.00047931916	881.28
SA40_18	1226	661.3247871398926	121.58869743347168	0.06393717	882.0
SA40_18	1227	660.5414390563965	116.53308391571045	0.0004292997	882.72
SA40_18	1228	665.5072212219238	120.90642929077148	0.0023895043	883.44
SA40_18	1229	659.0608596801758	130.32328605651855	0.000105098625	884.16
SA40_18	1230	9.38115045428276	455.3627014160156	6.9130336e-05	884.88
SA40_18	1231	9.422402083873749	455.260648727417	5.564328e-05	885.6
SA40_18	1232	655.0012111663818	120.89266777038574	0.0012941115	886.32
SA40_18	1233	660.5525016784668	125.01246929168701	0.0024426351	887.04
SA40_18	1234	671.9959259033203	117.01563835144043	8.736851e-05	887.76
SA40_18	1235	659.5009803771973	119.3988847732544	0.029151594	888.48
SA40_18	1236	665.001106262207	115.64414978027344	0.07358087	889.2
SA40_18	1237	661.5747451782227	114.0183162689209	0.002440599	889.92
SA40_18	1238	660.8202934265137	121.82868003845215	0.0028783754	890.64
SA40_18	1239	666.6566848754883	113.8738489151001	0.00065914425	891.36
SA40_18	1240	659.0490341186523	119.09967184066772	0.012176731	892.08
SA40_18	1241	665.6922817230225	119.9328875541687	0.0003522258	892.8
SA40_18	1242	668.0880546569824	120.48168182373047	0.00026455242	893.52
SA40_18	1243	664.9760246276855	119.83567714691162	0.001253566	894.24
SA40_18	1244	658.2418441772461	120.11715888977051	0.8875222	894.96
SA40_18	1245	659.6272945404053	115.70425987243652	0.33540383	895.68
SA40_18	1246	656.6319465637207	124.30887222290039	0.031336665	896.4
SA40_18	1247	648.0175018310547	120.098876953125	0.00750044	897.12
SA40_18	1248	663.7436866760254	120.48388481140137	0.0041178335	897.84
SA40_18	1249	666.0599708557129	121.25760555267334	0.0006251325	898.56
SA40_18	1250	662.739372253418	120.23584842681885	0.012662893	899.28
SA40_18	1251	660.8564853668213	119.75021839141846	0.0004090306	900.0
SA40_18	1252	660.2836608886719	119.54951047897339	0.00043615536	900.72
SA40_18	1253	659.6120834350586	124.3293285369873	0.000862766	901.44
SA40_18	1254	660.8107566833496	115.18401145935059	0.05235758	902.16
SA40_18	1255	656.1359405517578	121.21078491210938	0.78822905	902.88
SA40_18	1256	660.8963966369629	114.95206832885742	0.08563226	903.6
SA40_18	1257	660.0927352905273	127.31663703918457	0.031191627	904.32
SA40_18	1258	658.4136009216309	117.28360176086426	0.012057596	905.04
SA40_18	1259	662.9303455352783	127.68865585327148	0.00010884729	905.76
SA40_18	1260	667.9736137390137	118.80294799804688	0.00037815506	906.48
SA40_18	1261	654.1173934936523	33.53278040885925	0.003164428	907.2
SA40_18	1262	661.7133617401123	115.11225700378418	0.4930154	907.92
SA40_18	1263	440.98777770996094	338.52161407470703	0.9995641	908.64
SA40_18	1264	551.3240814208984	346.0168647766113	0.99991226	909.36
SA40_18	1265	634.978199005127	377.34283447265625	0.99991655	910.08
SA40_18	1266	696.0348606109619	402.62495040893555	0.9962334	910.8
SA40_18	1267	694.327449798584	411.2043571472168	0.99830735	911.52
SA40_18	1268	685.2970123291016	409.883451461792	0.99834704	912.24
SA40_18	1269	578.3090114593506	417.3167896270752	0.99973446	912.96
SA40_18	1270	371.3399887084961	412.5168228149414	0.999796	913.68
SA40_18	1271	200.44333934783936	374.15136337280273	0.99982387	914.4
SA40_18	1272	132.8350067138672	307.2204780578613	0.9999535	915.12
SA40_18	1273	113.70160579681396	247.21392631530762	0.9865801	915.84
SA40_18	1274	657.5386047363281	119.75403070449829	0.65403575	916.56
SA40_18	1275	191.80822372436523	179.08400058746338	0.999892	917.28
SA40_18	1276	120.99170684814453	218.83954524993896	0.9985856	918.0
SA40_18	1277	78.59742641448975	339.2098045349121	0.99969625	918.72
SA40_18	1278	117.13943481445312	365.14102935791016	0.9999161	919.44
SA40_18	1279	107.48398303985596	290.9688949584961	0.9863868	920.16
SA40_18	1280	152.8159260749817	279.5192241668701	0.99916744	920.88
SA40_18	1281	208.20531845092773	281.13850593566895	0.99990594	921.6
SA40_18	1282	314.4272804260254	286.11711502075195	0.9998933	922.32
SA40_18	1283	364.93468284606934	337.90992736816406	0.9969879	923.04
SA40_18	1284	332.4017524719238	373.76861572265625	0.97861725	923.76
SA40_18	1285	662.4780654907227	116.50538921356201	0.017481804	924.48
SA40_18	1286	662.799882888794	117.25913286209106	0.0030397493	925.2
SA40_18	1287	659.9132061004639	122.53058910369873	0.13885312	925.92
SA40_18	1288	662.4860286712646	117.12594509124756	0.0397671	926.64
SA40_18	1289	668.1116104125977	118.00849914550781	0.0002776352	927.36
SA40_18	1290	660.6677055358887	121.09697341918945	0.10446324	928.08
SA40_18	1291	661.4401817321777	126.04371070861816	0.0008936346	928.8
SA40_18	1292	660.7699394226074	114.40245151519775	0.0019718674	929.52
SA40_18	1293	341.9915437698364	337.29223251342773	0.06658953	930.24
SA40_18	1294	366.34933948516846	282.5821781158447	0.99944586	930.96
SA40_18	1295	230.7612419128418	272.684268951416	0.99979013	931.68
SA40_18	1296	196.2550401687622	209.06533241271973	0.9999324	932.4
SA40_18	1297	215.54913520812988	171.29399299621582	0.99960655	933.12
SA40_18	1298	194.0673828125	189.3174934387207	0.99914694	933.84
SA40_18	1299	198.23718070983887	179.05766487121582	0.9999207	934.56
SA40_18	1300	199.46000576019287	163.02821159362793	0.9998281	935.28
SA40_18	1301	174.64208602905273	212.75845527648926	0.9997539	936.0
SA40_18	1302	93.43152046203613	323.3353042602539	0.96135515	936.72
SA40_18	1303	99.78301525115967	374.2645454406738	0.99917525	937.44
SA40_18	1304	118.2452917098999	359.5623207092285	0.9996604	938.16
SA40_18	1305	133.18283557891846	306.33313179016113	0.9999809	938.88
SA40_18	1306	117.57864952087402	268.52025032043457	0.9991322	939.6
SA40_18	1307	127.9725432395935	224.7586441040039	0.9997749	940.32
SA40_18	1308	128.28075885772705	354.52457427978516	0.9999126	941.04
SA40_18	1309	112.70079612731934	272.75922775268555	0.86317575	941.76
SA40_18	1310	115.70671796798706	245.68199157714844	0.80574423	942.48
SA40_18	1311	126.28421783447266	272.15675354003906	0.9998915	943.2
SA40_18	1312	111.59608364105225	320.03663063049316	0.9985623	943.92
SA40_18	1313	128.94411087036133	276.01879119873047	0.9972486	944.64
SA40_18	1314	187.3248815536499	213.1948471069336	0.99953353	945.36
SA40_18	1315	204.69839572906494	165.9847640991211	0.9999436	946.08
SA40_18	1316	141.39991998672485	229.94038581848145	0.9987992	946.8
SA40_18	1317	79.3158769607544	329.139347076416	0.9958132	947.52
SA40_18	1318	119.67380046844482	347.9565238952637	0.9998229	948.24
SA40_18	1319	103.80854606628418	331.1597442626953	0.5496378	948.96
SA40_18	1320	126.04900598526001	268.61729621887207	0.9733847	949.68
SA40_18	1321	142.5334930419922	225.96924304962158	0.99975795	950.4
SA40_18	1322	85.40469408035278	255.5924892425537	0.96245646	951.12
SA40_18	1323	108.0217957496643	345.75493812561035	0.9998	951.84
SA40_18	1324	121.12178802490234	293.7327003479004	0.99995434	952.56
SA40_18	1325	112.56154775619507	258.7734031677246	0.9985055	953.28
SA40_18	1326	106.7630410194397	366.2749671936035	0.9993206	954.0
SA40_18	1327	122.07380533218384	325.8647918701172	0.9998951	954.72
SA40_18	1328	157.41586685180664	220.70458889007568	0.999936	955.44
SA40_18	1329	114.16312456130981	240.56170463562012	0.9998785	956.16
SA40_18	1330	96.79985046386719	349.75696563720703	0.9998381	956.88
SA40_18	1331	120.60112953186035	372.8645324707031	0.9998739	957.6
SA40_18	1332	132.57460594177246	292.5201416015625	0.999967	958.32
SA40_18	1333	108.5287094116211	270.39204597473145	0.99427783	959.04
SA40_18	1334	109.68049764633179	236.69039726257324	0.9842128	959.76
SA40_18	1335	151.0411500930786	207.9907751083374	0.96889126	960.48
SA40_18	1336	197.92566299438477	145.16332626342773	0.9989813	961.2
SA40_18	1337	162.8375768661499	225.86594581604004	0.9995509	961.92
SA40_18	1338	92.46259331703186	318.62199783325195	0.9979876	962.64
SA40_18	1339	115.99619388580322	368.1730270385742	0.99973124	963.36
SA40_18	1340	111.63656711578369	385.0483703613281	0.9994294	964.08
SA40_18	1341	109.05234813690186	358.1459712982178	0.9924178	964.8
SA40_18	1342	142.54568815231323	319.8609924316406	0.9998816	965.52
SA40_18	1343	142.24958419799805	361.7288017272949	0.999905	966.24
SA40_18	1344	143.26374530792236	287.40955352783203	0.9996724	966.96
SA40_18	1345	145.37558555603027	268.77782821655273	0.529387	967.68
SA40_18	1346	179.90516424179077	208.78777027130127	0.9996517	968.4
SA40_18	1347	190.9938097000122	168.9383840560913	0.9998172	969.12
SA40_18	1348	118.2023286819458	242.48608589172363	0.8525623	969.84
SA40_18	1349	80.21832704544067	346.7968940734863	0.9993579	970.56
SA40_18	1350	102.0370364189148	352.9153633117676	0.9992588	971.28
SA40_18	1351	102.28334665298462	376.0821533203125	0.03013099	972.0
SA40_18	1352	660.37278175354	118.1912112236023	0.25130928	972.72
SA40_18	1353	130.76863288879395	329.27395820617676	0.99941564	973.44
SA40_18	1354	130.3443193435669	281.39270782470703	0.99797267	974.16
SA40_18	1355	170.0786590576172	282.54283905029297	0.9996669	974.88
SA40_18	1356	255.5586576461792	283.02635192871094	0.99988055	975.6
SA40_18	1357	360.5642318725586	301.46681785583496	0.9988288	976.32
SA40_18	1358	351.57110691070557	348.1359672546387	0.99632275	977.04
SA40_18	1359	659.7187042236328	119.96181964874268	0.05875174	977.76
SA40_18	1360	661.9424819946289	119.00394916534424	0.016630389	978.48
SA40_18	1361	656.5819263458252	123.52352142333984	0.30664602	979.2
SA40_18	1362	662.4364852905273	116.41560316085815	0.02585319	979.92
SA40_18	1363	663.1375312805176	119.69096660614014	0.002572255	980.64
SA40_18	1364	660.7038974761963	118.98586750030518	0.0023050702	981.36
SA40_18	1365	663.3760452270508	117.7882432937622	0.0020535034	982.08
SA40_18	1366	660.2680206298828	119.23976182937622	0.039701555	982.8
SA40_18	1367	659.239387512207	127.0949935913086	0.000372632	983.52
SA40_18	1368	658.8521957397461	127.1193265914917	0.00024558316	984.24
SA40_18	1369	665.0379180908203	120.38695335388184	0.0011126248	984.96
SA40_18	1370	657.4137687683105	120.20519256591797	0.00028262168	985.68
SA40_18	1371	669.9073791503906	115.76504230499268	5.472208e-05	986.4
SA40_18	1372	664.8833751678467	116.9410228729248	0.00040594823	987.12
SA40_18	1373	660.047197341919	117.63718128204346	0.00023669303	987.84
SA40_18	1374	659.8936080932617	116.23281955718994	0.011060929	988.56
SA40_18	1375	661.7425918579102	119.93067026138306	0.49491388	989.28
SA40_18	1376	353.50191593170166	319.2301368713379	0.9984925	990.0
SA40_18	1377	254.47354316711426	261.20086669921875	0.99933296	990.72
SA40_18	1378	198.2655167579651	229.95477676391602	0.9999536	991.44
SA40_18	1379	110.63680648803711	226.92342281341553	0.9990282	992.16
SA40_18	1380	109.2800498008728	287.52634048461914	0.9998946	992.88
SA40_18	1381	122.04686403274536	341.20840072631836	0.99991834	993.6
SA40_18	1382	124.45049285888672	260.0782585144043	0.999956	994.32
SA40_18	1383	124.11379814147949	231.5691089630127	0.9997764	995.04
SA40_18	1384	127.52501964569092	349.47269439697266	0.99989784	995.76
SA40_18	1385	126.14655494689941	273.56011390686035	0.99997866	996.48
SA40_18	1386	117.07605123519897	175.80277919769287	0.99995613	997.2
SA40_18	1387	119.8737621307373	234.03456687927246	0.9997578	997.92
SA40_18	1388	119.98028755187988	313.25225830078125	0.9999273	998.64
SA40_18	1389	149.15096759796143	213.5346508026123	0.99989724	999.36
SA40_18	1390	111.65151596069336	250.2524757385254	0.99985516	1000.08
SA40_18	1391	97.44911789894104	321.32801055908203	0.99969137	1000.8
SA40_18	1392	118.49937438964844	250.37933349609375	0.9999136	1001.52
SA40_18	1393	123.00817966461182	273.5914134979248	0.9998192	1002.24
SA40_18	1394	659.3679428100586	122.25581645965576	0.9673926	1002.96
SA40_18	1395	119.77522373199463	345.14923095703125	0.99520206	1003.68
SA40_18	1396	120.47476768493652	330.4280662536621	0.98186386	1004.4
SA40_18	1397	174.83594417572021	209.530348777771	0.9848008	1005.12
SA40_18	1398	202.29370594024658	177.27254390716553	0.99971455	1005.84
SA40_18	1399	191.2929654121399	213.26557159423828	0.99953043	1006.56
SA40_18	1400	215.5761480331421	262.574987411499	0.99869055	1007.28
SA40_18	1401	317.30072498321533	286.6036605834961	0.999864	1008.0
SA40_18	1402	360.6300354003906	335.52560806274414	0.99882406	1008.72
SA40_18	1403	335.2156162261963	376.6771602630615	0.28144774	1009.44
SA40_18	1404	662.5324249267578	118.07852983474731	0.48046267	1010.16
SA40_18	1405	661.4714622497559	118.92176628112793	0.0013081073	1010.88
SA40_18	1406	661.5336418151855	126.61535739898682	0.0022066643	1011.6
SA40_18	1407	668.5430526733398	118.14935445785522	6.335305e-05	1012.32
SA40_18	1408	662.4608516693115	126.6423511505127	0.0028044425	1013.04
SA40_18	1409	661.2512111663818	128.8409185409546	0.00027489016	1013.76
SA40_18	1410	662.998104095459	126.21201038360596	0.0017513661	1014.48
SA40_18	1411	662.5325679779053	127.2709608078003	0.019938286	1015.2
SA40_18	1412	660.2633476257324	116.57439708709717	0.002849365	1015.92
SA40_18	1413	653.8222312927246	121.96137428283691	0.6359853	1016.64
SA40_18	1414	654.160213470459	126.8699598312378	0.0027869376	1017.36
SA40_18	1415	660.4774475097656	122.70606994628906	0.11704737	1018.08
SA40_18	1416	673.0467796325684	109.84525680541992	5.9014015e-05	1018.8
SA40_18	1417	9.454382210969925	455.09928703308105	5.8017748e-05	1019.52
SA40_18	1418	662.0880126953125	123.20427417755127	0.010584592	1020.24
SA40_18	1419	661.0485553741455	126.02800369262695	0.014684435	1020.96
SA40_18	1420	659.8727226257324	119.27968740463257	0.07491836	1021.68
SA40_18	1421	664.1664505004883	121.17735385894775	0.0026174295	1022.4
SA40_18	1422	670.4328536987305	118.1418514251709	0.0001677191	1023.12
SA40_18	1423	666.3275241851807	117.60256290435791	0.00072534435	1023.84
SA40_18	1424	655.6099891662598	121.21752262115479	0.79070675	1024.56
SA40_18	1425	662.4283790588379	116.2481689453125	0.03381511	1025.28
SA40_18	1426	658.0838203430176	119.43625688552856	0.0009611749	1026.0
SA40_18	1427	659.3428134918213	119.63836669921875	0.8673604	1026.72
SA40_18	1428	668.0344581604004	120.22064208984375	0.0014451438	1027.44
SA40_18	1429	660.1435661315918	126.10781192779541	0.89380467	1028.16
SA40_18	1430	660.575008392334	117.50207662582397	0.06595521	1028.88
SA40_18	1431	663.6009693145752	117.54586458206177	0.0122242095	1029.6
SA40_18	1432	665.4332160949707	119.02998447418213	0.00047009232	1030.32
SA40_18	1433	655.1599502563477	120.54006099700928	0.13560927	1031.04
SA40_18	1434	659.8956108093262	126.10497951507568	0.00024306525	1031.76
SA40_18	1435	666.8674468994141	119.43755865097046	0.0017365904	1032.48
SA40_18	1436	666.7433738708496	117.83904075622559	0.00047330474	1033.2
SA40_18	1437	659.705400466919	117.89977312088013	0.0077777244	1033.92
SA40_18	1438	659.3138694763184	127.55805015563965	0.0012947601	1034.64
SA40_18	1439	661.4302635192871	126.34519100189209	0.00020935983	1035.36
SA40_18	1440	660.0673675537109	115.50990343093872	0.0066940812	1036.08
SA40_18	1441	653.135871887207	37.821747064590454	0.00017850842	1036.8
SA40_18	1442	654.5415878295898	121.94869995117188	0.9778722	1037.52
SA40_18	1443	655.5306434631348	120.62388896942139	0.6311301	1038.24
SA40_18	1444	660.7645034790039	123.21556091308594	0.00085790677	1038.96
SA40_18	1445	656.3946723937988	122.05573081970215	0.59723645	1039.68
SA40_18	1446	666.5164947509766	117.81566619873047	0.00036565345	1040.4
SA40_18	1447	666.2632942199707	110.89105367660522	0.00049346266	1041.12
SA40_18	1448	665.5199527740479	119.45757865905762	0.008601955	1041.84
SA40_18	1449	661.1543655395508	119.6299695968628	0.30820727	1042.56
SA40_18	1450	660.935115814209	117.70079612731934	0.80155194	1043.28
SA40_18	1451	662.9341125488281	119.56695556640625	0.024599424	1044.0
SA40_18	1452	664.1288757324219	119.6753740310669	0.019368768	1044.72
SA40_18	1453	661.3559722900391	121.93764209747314	0.8647093	1045.44
SA40_18	1454	658.3318710327148	119.40947771072388	0.43237182	1046.16
SA40_18	1455	662.1524810791016	118.73037815093994	0.059612088	1046.88
SA40_18	1456	662.4091625213623	124.55474853515625	0.0007403903	1047.6
SA40_18	1457	659.5211029052734	118.09249877929688	0.053641003	1048.32
SA40_18	1458	662.0046615600586	126.10646724700928	0.0045839073	1049.04
SA40_18	1459	659.9963188171387	116.63064479827881	0.00868166	1049.76
SA40_18	1460	657.1919918060303	122.54137516021729	0.48554093	1050.48
SA40_18	1461	660.9206199645996	121.49110794067383	0.056781307	1051.2
SA40_18	1462	651.7351150512695	140.1734733581543	8.667626e-05	1051.92
SA40_18	1463	658.4658622741699	123.01680564880371	0.0019587947	1052.64
SA40_18	1464	656.2113761901855	122.9494857788086	0.28007713	1053.36
SA40_18	1465	658.8496208190918	117.90184736251831	0.22926487	1054.08
SA40_18	1466	659.0636253356934	126.70379161834717	0.0008868208	1054.8
SA40_18	1467	660.028076171875	114.68278884887695	0.20367843	1055.52
SA40_18	1468	661.8494033813477	117.45132207870483	0.44255692	1056.24
SA40_18	1469	659.2152118682861	120.39874076843262	0.99059045	1056.96
SA40_18	1470	660.7062816619873	125.24313926696777	0.25596055	1057.68
SA40_18	1471	663.0814552307129	116.2442135810852	0.06538315	1058.4
SA40_18	1472	668.0835723876953	116.55313968658447	0.00075288105	1059.12
SA40_18	1473	658.8142395019531	119.73288059234619	0.1238073	1059.84
SA40_18	1474	654.3752670288086	39.981701374053955	0.000785304	1060.56
SA40_18	1475	660.4329109191895	120.73144912719727	0.23892477	1061.28
SA40_18	1476	656.9819450378418	123.74256134033203	0.77362	1062.0
SA40_18	1477	657.374382019043	125.33619403839111	0.028778141	1062.72
SA40_18	1478	663.2598876953125	119.26486015319824	0.010926233	1063.44
SA40_18	1479	668.0121421813965	118.1847095489502	0.000555625	1064.16
SA40_18	1480	653.8453102111816	36.469985246658325	0.00051545136	1064.88
SA40_18	1481	660.2669715881348	117.75088548660278	0.02925528	1065.6
SA40_18	1482	656.6010475158691	121.9196605682373	0.00036347882	1066.32
SA40_18	1483	665.4669284820557	117.82753944396973	0.00090614305	1067.04
SA40_18	1484	663.5702133178711	122.1013069152832	0.0018222714	1067.76
SA40_18	1485	662.4179840087891	114.81781482696533	0.002017121	1068.48
SA40_18	1486	662.0517730712891	116.89458847045898	0.88122296	1069.2
SA40_18	1487	656.6495418548584	122.7632474899292	0.022230215	1069.92
SA40_18	1488	662.1273040771484	125.38975238800049	0.0009852274	1070.64
SA40_18	1489	662.8375053405762	115.34570217132568	0.81053287	1071.36
SA40_18	1490	661.3015174865723	113.18954229354858	0.013706085	1072.08
SA40_18	1491	661.0814094543457	116.62075996398926	0.074513234	1072.8
SA40_18	1492	660.4934692382812	118.53651523590088	0.02319592	1073.52
SA40_18	1493	665.1455879211426	119.5934271812439	0.0010504028	1074.24
SA40_18	1494	660.0172996520996	125.63641548156738	0.22549754	1074.96
SA40_18	1495	660.3825092315674	116.39139175415039	0.04796026	1075.68
SA40_18	1496	681.4458847045898	117.54024982452393	8.000648e-05	1076.4
SA40_18	1497	665.6158924102783	118.56817960739136	0.00039916288	1077.12
SA40_18	1498	663.7866497039795	118.922438621521	0.0020901016	1077.84
SA40_18	1499	661.2746238708496	121.02674961090088	0.11065268	1078.56
SA40_18	1500	661.589765548706	120.12624263763428	0.0042702	1079.28
SA40_18	1501	660.1066589355469	126.4581298828125	0.01957218	1080.0
SA40_18	1502	660.8197212219238	126.22302532196045	0.009178187	1080.72
SA40_18	1503	667.1848297119141	119.51319694519043	0.0005405505	1081.44
SA40_18	1504	664.2106056213379	120.47224044799805	0.06616478	1082.16
SA40_18	1505	659.7283363342285	122.61531829833984	0.2131835	1082.88
SA40_18	1506	680.1647663116455	117.53438472747803	7.7990975e-05	1083.6
SA40_18	1507	660.8392715454102	124.38918113708496	0.0008474389	1084.32
SA40_18	1508	661.2963199615479	120.96839904785156	0.012374556	1085.04
SA40_18	1509	663.4014129638672	119.90566492080688	0.00074072444	1085.76
SA40_18	1510	655.9554100036621	121.5278148651123	0.078822486	1086.48
SA40_18	1511	664.1181945800781	115.22515296936035	0.00090124586	1087.2
SA40_18	1512	658.9192390441895	114.0809440612793	0.01822654	1087.92
SA40_18	1513	661.4221572875977	115.08434772491455	0.3602927	1088.64
SA40_18	1514	370.8070755004883	345.3218078613281	0.9984616	1089.36
SA40_18	1515	386.8905544281006	329.4931983947754	0.999474	1090.08
SA40_18	1516	249.18689727783203	345.20273208618164	0.9995426	1090.8
SA40_18	1517	121.29043340682983	302.24658966064453	0.9999727	1091.52
SA40_18	1518	103.33939790725708	254.8293113708496	0.9994717	1092.24
SA40_18	1519	95.26611566543579	267.6477241516113	0.5117734	1092.96
SA40_18	1520	101.0523796081543	260.8671569824219	0.89982027	1093.68
SA40_18	1521	136.3176703453064	250.0583553314209	0.99535865	1094.4
SA40_18	1522	168.9941644668579	233.07446479797363	0.95223904	1095.12
SA40_18	1523	146.31719589233398	184.12540912628174	0.99902165	1095.84
SA40_18	1524	104.26195859909058	250.95110893249512	0.99913967	1096.56
SA40_18	1525	120.38599252700806	366.2281894683838	0.999931	1097.28
SA40_18	1526	122.93345928192139	315.75462341308594	0.9999386	1098.0
SA40_18	1527	659.0018272399902	121.02092742919922	0.22522663	1098.72
SA40_18	1528	110.85171699523926	272.26261138916016	0.9967794	1099.44
SA40_18	1529	136.930251121521	282.11740493774414	0.9989716	1100.16
SA40_18	1530	190.553879737854	285.68675994873047	0.9999207	1100.88
SA40_18	1531	296.505331993103	289.46431159973145	0.99986815	1101.6
SA40_18	1532	354.4531583786011	321.51037216186523	0.9953056	1102.32
SA40_18	1533	653.4893989562988	127.89806842803955	0.0022154788	1103.04
SA40_18	1534	661.2924575805664	118.4035062789917	0.0037805662	1103.76
SA40_18	1535	659.8434925079346	120.85594654083252	0.00029809002	1104.48
SA40_18	1536	657.0097923278809	121.24066829681396	0.050391782	1105.2
SA40_18	1537	659.3389987945557	114.9823808670044	0.0010408167	1105.92
SA40_18	1538	659.8452568054199	115.1164197921753	0.07461805	1106.64
SA40_18	1539	660.645866394043	117.03885555267334	0.5380296	1107.36
SA40_18	1540	657.6240062713623	120.71004867553711	8.744869e-05	1108.08
SA40_18	1541	663.8919830322266	117.28837251663208	0.0014975015	1108.8
SA40_18	1542	661.9620323181152	127.06146240234375	0.0028177933	1109.52
SA40_18	1543	660.6647491455078	123.24013710021973	0.15491033	1110.24
SA40_18	1544	657.6133251190186	121.63387298583984	0.32414812	1110.96
SA40_18	1545	659.2789649963379	126.20105266571045	0.006576808	1111.68
SA40_18	1546	658.0789566040039	116.67600631713867	0.0054761884	1112.4
SA40_18	1547	665.2230739593506	114.67248916625977	0.11907612	1113.12
SA40_18	1548	654.3524742126465	126.14715099334717	0.13497192	1113.84
SA40_18	1549	663.6252403259277	120.6840705871582	0.0019374738	1114.56
SA40_18	1550	655.0126075744629	120.80780982971191	0.0010734729	1115.28
SA40_18	1551	657.8727722167969	126.64386749267578	0.08399224	1116.0
SA40_18	1552	658.6144924163818	115.87642192840576	0.014949691	1116.72
SA40_18	1553	656.0797691345215	117.36966133117676	0.75661516	1117.44
SA40_18	1554	349.50475692749023	303.73663902282715	0.9981481	1118.16
SA40_18	1555	239.10527229309082	270.2513122558594	0.9998869	1118.88
SA40_18	1556	183.59445333480835	197.1143388748169	0.99995077	1119.6
SA40_18	1557	105.38315773010254	197.0652723312378	0.9995672	1120.32
SA40_18	1558	90.98370671272278	284.0140914916992	0.99680895	1121.04
SA40_18	1559	105.95265626907349	291.7298412322998	0.99984026	1121.76
SA40_18	1560	121.64590358734131	235.43895721435547	0.9999645	1122.48
SA40_18	1561	102.51823663711548	304.44345474243164	0.99970394	1123.2
SA40_18	1562	127.50519514083862	219.60551261901855	0.9999896	1123.92
SA40_18	1563	111.26120090484619	199.68664169311523	0.99954945	1124.64
SA40_18	1564	104.62682247161865	284.2883491516113	0.94141054	1125.36
SA40_18	1565	126.92462205886841	224.122052192688	0.9997149	1126.08
SA40_18	1566	112.63952255249023	200.63501358032227	0.95794845	1126.8
SA40_18	1567	146.79731130599976	181.83920860290527	0.9982304	1127.52
SA40_18	1568	161.5544319152832	127.88426399230957	0.9982747	1128.24
SA40_18	1569	97.61233329772949	190.4254388809204	0.99931216	1128.96
SA40_18	1570	114.95213508605957	294.22325134277344	0.99994063	1129.68
SA40_18	1571	94.75032091140747	285.0185966491699	0.99936813	1130.4
SA40_18	1572	108.44213962554932	235.66120147705078	0.9981268	1131.12
SA40_18	1573	116.28600358963013	278.1559467315674	0.99985576	1131.84
SA40_18	1574	117.14266538619995	287.72838592529297	0.9997003	1132.56
SA40_18	1575	139.10274505615234	194.3181610107422	0.9999367	1133.28
SA40_18	1576	132.68098831176758	105.20770311355591	0.9999926	1134.0
SA40_18	1577	117.02404022216797	63.765177726745605	0.9998826	1134.72
SA40_18	1578	130.58907985687256	43.984479904174805	0.99992967	1135.44
SA40_18	1579	68.82977485656738	232.6621913909912	0.99617	1136.16
SA40_18	1580	92.59711503982544	294.1893196105957	0.99839324	1136.88
SA40_18	1581	137.4979019165039	273.57221603393555	0.93446875	1137.6
SA40_18	1582	197.69318103790283	181.61550521850586	0.9999256	1138.32
SA40_18	1583	217.64986515045166	185.1788091659546	0.99941885	1139.04
SA40_18	1584	193.403959274292	246.1501407623291	0.9992988	1139.76
SA40_18	1585	239.66693878173828	280.8860492706299	0.9998411	1140.48
SA40_18	1586	342.8281784057617	291.21843338012695	0.83515674	1141.2
SA40_18	1587	350.6314754486084	331.7750358581543	0.99687684	1141.92
SA40_18	1588	660.1984024047852	127.50489234924316	0.006400297	1142.64
SA40_18	1589	9.380986541509628	455.35383224487305	3.9826296e-05	1143.36
SA40_18	1590	668.1773662567139	119.45799350738525	0.0009423538	1144.08
SA40_18	1591	646.3634967803955	137.7835178375244	0.00096212176	1144.8
SA40_18	1592	661.0719203948975	118.60865592956543	0.015577087	1145.52
SA40_18	1593	673.1882095336914	117.69127607345581	5.5349883e-05	1146.24
SA40_18	1594	656.9682121276855	126.60879135131836	0.6127021	1146.96
SA40_18	1595	657.5824737548828	116.59237146377563	0.0020591472	1147.68
SA40_18	1596	659.7946643829346	114.66959953308105	0.064029954	1148.4
SA40_18	1597	660.9002113342285	119.06885862350464	0.13770096	1149.12
SA40_18	1598	655.2498817443848	126.30711078643799	0.14880824	1149.84
SA40_18	1599	660.5410099029541	117.62416362762451	0.019933647	1150.56
SA40_18	1600	667.4883842468262	113.68547916412354	0.00038322585	1151.28
SA40_18	1601	661.4206790924072	118.2885217666626	0.017288111	1152.0
SA40_18	1602	652.8330326080322	38.58136296272278	0.00028192223	1152.72
SA40_18	1603	660.211181640625	124.95274543762207	0.3314427	1153.44
SA40_18	1604	656.0699939727783	124.74995613098145	0.28200474	1154.16
SA40_18	1605	659.2875480651855	126.38726234436035	0.0010552251	1154.88
SA40_18	1606	651.6310691833496	118.9780855178833	0.0005124239	1155.6
SA40_18	1607	18.35346519947052	312.69129753112793	5.8001704e-05	1156.32
SA40_18	1608	653.8761138916016	130.4231357574463	0.0017637962	1157.04
SA40_18	1609	670.4080104827881	117.34920501708984	0.00010583671	1157.76
SA40_18	1610	667.564868927002	119.10907030105591	0.0011008652	1158.48
SA40_18	1611	661.4435195922852	119.6147346496582	0.031919256	1159.2
SA40_18	1612	657.9727172851562	121.87418460845947	0.00038496617	1159.92
SA40_18	1613	654.8873901367188	126.72743797302246	0.0056521636	1160.64
SA40_18	1614	650.0826835632324	137.4559736251831	0.0015508987	1161.36
SA40_18	1615	651.7571449279785	129.35962200164795	0.0003110779	1162.08
SA40_18	1616	662.7579689025879	115.71657657623291	0.08172972	1162.8
SA40_18	1617	664.4240379333496	118.69295597076416	0.0008286775	1163.52
SA40_18	1618	655.027961730957	37.283560037612915	0.003140932	1164.24
SA40_18	1619	657.4876308441162	125.63382625579834	0.926252	1164.96
SA40_18	1620	658.1528186798096	118.83461952209473	0.03742099	1165.68
SA40_18	1621	660.4333877563477	120.64496040344238	0.052956834	1166.4
SA40_18	1622	659.195613861084	122.55576610565186	0.001512918	1167.12
SA40_18	1623	659.0317249298096	114.51260805130005	0.00073324615	1167.84
SA40_18	1624	659.0559482574463	120.58536529541016	0.12103181	1168.56
SA40_18	1625	661.2566947937012	116.71567440032959	0.00076072104	1169.28
SA40_18	1626	657.2775840759277	122.26294040679932	0.8055541	1170.0
SA40_18	1627	659.2961311340332	119.38568115234375	0.013790422	1170.72
SA40_18	1628	655.1692962646484	123.96928310394287	0.11681248	1171.44
SA40_18	1629	663.3179664611816	121.02773666381836	0.005901145	1172.16
SA40_18	1630	661.4317893981934	116.15727424621582	0.015975581	1172.88
SA40_18	1631	661.0211372375488	123.3561372756958	0.009027321	1173.6
SA40_18	1632	665.5771255493164	117.78079032897949	0.00073259865	1174.32
SA40_18	1633	655.4068565368652	126.5117597579956	0.07002483	1175.04
SA40_18	1634	659.3553066253662	126.22168064117432	0.0005324856	1175.76
SA40_18	1635	661.6069316864014	120.51203727722168	0.03564449	1176.48
SA40_18	1636	663.7533187866211	120.33144950866699	0.004942948	1177.2
SA40_18	1637	656.0599327087402	124.27443981170654	0.39827242	1177.92
SA40_18	1638	656.7954063415527	126.93391799926758	0.3848565	1178.64
SA40_18	1639	662.9489898681641	121.94326400756836	0.006892859	1179.36
SA40_18	1640	660.2860450744629	118.82119417190552	0.93443584	1180.08
SA40_18	1641	654.4066429138184	126.73115730285645	0.40011474	1180.8
SA40_18	1642	661.1820697784424	117.06011295318604	0.12459793	1181.52
SA40_18	1643	661.10520362854	119.39001560211182	0.0016953005	1182.24
SA40_18	1644	659.3977451324463	121.19889736175537	0.038773034	1182.96
SA40_18	1645	668.0302143096924	119.17996644973755	0.00031769773	1183.68
SA40_18	1646	665.2977466583252	117.65124320983887	0.00075244345	1184.4
SA40_18	1647	658.5598468780518	126.33207321166992	0.019961238	1185.12
SA40_18	1648	9.37977060675621	455.31354904174805	4.1525676e-05	1185.84
SA40_18	1649	667.872428894043	117.36528396606445	0.00013435863	1186.56
SA40_18	1650	665.9143447875977	116.76019191741943	0.000703025	1187.28
SA40_18	1651	663.7321472167969	119.53681468963623	0.0012381043	1188.0
SA40_18	1652	665.34423828125	117.86208629608154	0.0013826722	1188.72
SA40_18	1653	669.5112705230713	116.7139720916748	0.00010872581	1189.44
SA40_18	1654	324.2928981781006	334.3791961669922	0.0062644533	1190.16
SA40_18	1655	335.6032133102417	330.7748508453369	0.9993432	1190.88
SA40_18	1656	160.32708883285522	276.63002014160156	0.99993205	1191.6
SA40_18	1657	115.36284685134888	262.0741081237793	0.99998057	1192.32
SA40_18	1658	109.86059904098511	276.1956024169922	0.9991216	1193.04
SA40_18	1659	658.8216781616211	122.63022422790527	0.8148277	1193.76
SA40_18	1660	111.7342472076416	313.7398910522461	0.99978834	1194.48
SA40_18	1661	113.09033632278442	281.70684814453125	0.9991738	1195.2
SA40_18	1662	119.70372200012207	260.6850528717041	0.99985826	1195.92
SA40_18	1663	107.42062330245972	285.1813316345215	0.99953496	1196.64
SA40_18	1664	109.18015241622925	223.544282913208	0.999845	1197.36
SA40_18	1665	111.62892580032349	250.34302711486816	0.9990969	1198.08
SA40_18	1666	119.90807056427002	208.0435037612915	0.9994572	1198.8
SA40_18	1667	97.95128107070923	322.87364959716797	0.5373844	1199.52
SA40_18	1668	126.96995735168457	237.3180913925171	0.99762064	1200.24
SA40_18	1669	126.15314722061157	321.5395259857178	0.99985623	1200.96
SA40_18	1670	119.51627731323242	297.87652015686035	0.99316436	1201.68
SA40_18	1671	160.79225540161133	255.65900802612305	0.98095477	1202.4
SA40_18	1672	184.14068222045898	194.53678607940674	0.999948	1203.12
SA40_18	1673	96.09777331352234	221.04437828063965	0.93015075	1203.84
SA40_18	1674	89.60815072059631	307.446985244751	0.99951816	1204.56
SA40_18	1675	95.45859694480896	346.58626556396484	0.9982181	1205.28
SA40_18	1676	107.19435214996338	292.29257583618164	0.999532	1206.0
SA40_18	1677	118.87420415878296	273.3192443847656	0.26819322	1206.72
SA40_18	1678	159.41908359527588	260.6616497039795	0.9686846	1207.44
SA40_18	1679	194.85280513763428	188.89753818511963	0.99995625	1208.16
SA40_18	1680	193.1974172592163	220.55538654327393	0.99995303	1208.88
SA40_18	1681	115.97151756286621	278.2319927215576	0.99888664	1209.6
SA40_18	1682	88.1986677646637	356.55527114868164	0.99983275	1210.32
SA40_18	1683	125.27687549591064	364.76494789123535	0.99989796	1211.04
SA40_18	1684	114.24708366394043	318.2157897949219	0.99974793	1211.76
SA40_18	1685	133.80414247512817	292.1615409851074	0.9999182	1212.48
SA40_18	1686	114.08852338790894	324.42944526672363	0.9688645	1213.2
SA40_18	1687	107.03660249710083	415.3615951538086	0.24620418	1213.92
SA40_18	1688	138.55338096618652	412.2723197937012	0.9994203	1214.64
SA40_18	1689	658.5250854492188	123.47419738769531	0.36086425	1215.36
SA40_18	1690	139.7268533706665	286.62795066833496	0.99930465	1216.08
SA40_18	1691	209.90440845489502	284.29298400878906	0.9999409	1216.8
SA40_18	1692	306.0288429260254	289.41524505615234	0.99983215	1217.52
SA40_18	1693	356.9551467895508	327.7742385864258	0.8478613	1218.24
SA40_18	1694	660.6327533721924	120.88631629943848	0.9745914	1218.96
SA40_18	1695	666.0130500793457	119.83624935150146	0.0016546847	1219.68
SA40_18	1696	659.6656799316406	118.84107112884521	0.021518536	1220.4
SA40_18	1697	661.1351490020752	113.9958143234253	0.010635824	1221.12
SA40_18	1698	661.5400791168213	119.28438663482666	0.0021257033	1221.84
SA40_18	1699	660.9066963195801	119.3070387840271	0.022475982	1222.56
SA40_18	1700	655.1753997802734	121.09560012817383	0.0006156608	1223.28
SA40_18	1701	659.6311569213867	120.53017616271973	0.009216882	1224.0
SA40_18	1702	655.1918029785156	121.45687580108643	0.797362	1224.72
SA40_18	1703	657.366943359375	124.79281425476074	0.37612614	1225.44
SA40_18	1704	661.9992256164551	120.91601371765137	0.004763543	1226.16
SA40_18	1705	659.0832233428955	121.09987735748291	0.02381244	1226.88
SA40_18	1706	656.6647529602051	121.87139511108398	0.81342167	1227.6
SA40_18	1707	666.2961006164551	118.44150066375732	0.00012644142	1228.32
SA40_18	1708	665.5052185058594	120.07198333740234	0.0015507657	1229.04
SA40_18	1709	659.5662117004395	118.67269992828369	0.00136862	1229.76
SA40_18	1710	657.7780723571777	124.41540241241455	0.21415977	1230.48
SA40_18	1711	655.141019821167	123.58242988586426	0.054564923	1231.2
SA40_18	1712	662.6555919647217	116.81938648223877	0.05287707	1231.92
SA40_18	1713	660.4000091552734	118.31838369369507	0.6700155	1232.64
SA40_18	1714	665.3830528259277	119.33943271636963	0.00078330253	1233.36
SA40_18	1715	657.6714515686035	125.55825233459473	0.20519373	1234.08
SA40_18	1716	662.2817993164062	121.3240098953247	0.012641151	1234.8
SA40_18	1717	660.2475166320801	117.9818344116211	0.05213558	1235.52
SA40_18	1718	339.5608425140381	354.2727470397949	0.97318	1236.24
SA40_18	1719	395.62549591064453	347.3356533050537	0.99962187	1236.96
SA40_18	1720	522.6284980773926	343.7259292602539	0.99979275	1237.68
SA40_18	1721	615.6735420227051	356.4776802062988	0.98417956	1238.4
SA40_18	1722	489.14074897766113	362.2319984436035	0.9997278	1239.12
SA40_18	1723	226.39565467834473	346.03062629699707	0.9997191	1239.84
SA40_18	1724	119.4279670715332	289.12078857421875	0.9999838	1240.56
SA40_18	1725	95.81865072250366	279.7415828704834	0.9995321	1241.28
SA40_18	1726	116.50971174240112	236.6825294494629	0.9999423	1242.0
SA40_18	1727	106.10923767089844	241.13479614257812	0.9513062	1242.72
SA40_18	1728	111.09081506729126	237.01372146606445	0.9998976	1243.44
SA40_18	1729	110.40663719177246	289.7505569458008	0.9985252	1244.16
SA40_18	1730	108.88805389404297	243.77177238464355	0.9954725	1244.88
SA40_18	1731	114.42162990570068	237.1960687637329	0.92566454	1245.6
SA40_18	1732	173.61085414886475	201.8258285522461	0.664566	1246.32
SA40_18	1733	197.6308822631836	142.10808277130127	0.99953985	1247.04
SA40_18	1734	205.60550689697266	156.84639930725098	0.99982905	1247.76
SA40_18	1735	136.82419061660767	239.3257999420166	0.9980678	1248.48
SA40_18	1736	78.92376184463501	334.4312381744385	0.9986291	1249.2
SA40_18	1737	115.64371585845947	378.04195404052734	0.99982184	1249.92
SA40_18	1738	125.9569764137268	339.09459114074707	0.9998722	1250.64
SA40_18	1739	120.7066535949707	286.47165298461914	0.9999664	1251.36
SA40_18	1740	109.70085859298706	296.04363441467285	0.9997837	1252.08
SA40_18	1741	100.73239803314209	389.2986488342285	0.99770856	1252.8
SA40_18	1742	126.01956129074097	326.09676361083984	0.9997358	1253.52
SA40_18	1743	109.34364795684814	282.18074798583984	0.9181564	1254.24
SA40_18	1744	173.42712879180908	282.0061683654785	0.99974626	1254.96
SA40_18	1745	255.49452304840088	281.1623954772949	0.9998895	1255.68
SA40_18	1746	370.38559913635254	307.18411445617676	0.9922489	1256.4
SA40_18	1747	356.0818672180176	351.1691093444824	0.9920431	1257.12
SA40_18	1748	662.445068359375	118.94466876983643	0.03207915	1257.84
SA40_18	1749	660.2383613586426	120.08913516998291	0.0016803608	1258.56
SA40_18	1750	658.691930770874	125.54138660430908	0.9542913	1259.28
SA40_18	1751	657.3842525482178	123.03494453430176	0.5755325	1260.0
SA40_18	1752	653.5038471221924	117.5009822845459	0.024988523	1260.72
SA40_18	1753	9.372767806053162	455.48778533935547	4.793203e-05	1261.44
SA40_18	1754	671.1682319641113	117.20026016235352	3.9131774e-05	1262.16
SA40_18	1755	662.3220920562744	119.35437440872192	0.032808	1262.88
SA40_18	1756	663.026237487793	123.44527244567871	0.0036328386	1263.6
SA40_18	1757	659.2229843139648	121.79108619689941	0.09899162	1264.32
SA40_18	1758	660.1524829864502	119.17422294616699	0.28770486	1265.04
SA40_18	1759	659.2826843261719	129.12935256958008	0.002056938	1265.76
SA40_18	1760	658.7949752807617	121.1894702911377	0.046120632	1266.48
SA40_18	1761	658.5361957550049	119.22457695007324	0.17099755	1267.2
SA40_18	1762	658.3377838134766	119.61852550506592	0.0024401532	1267.92
SA40_18	1763	660.6137275695801	116.72106742858887	0.0030559944	1268.64
SA40_18	1764	661.4036560058594	117.14294672012329	0.0044915993	1269.36
SA40_18	1765	663.9693260192871	119.43777322769165	0.0031970157	1270.08
SA40_18	1766	664.7758483886719	115.42518138885498	0.0029638796	1270.8
SA40_18	1767	657.5718402862549	119.5887565612793	0.9905725	1271.52
SA40_18	1768	661.80419921875	119.68837022781372	0.038871173	1272.24
SA40_18	1769	660.0781440734863	126.59395694732666	0.023178067	1272.96
SA40_18	1770	653.8344383239746	36.02649450302124	0.009045411	1273.68
SA40_18	1771	661.9933605194092	121.52968883514404	0.012424206	1274.4
SA40_18	1772	661.6942405700684	128.70849609375	0.071330264	1275.12
SA40_18	1773	661.5030288696289	124.61132526397705	0.09525568	1275.84
SA40_18	1774	657.7552795410156	123.05678844451904	0.046660736	1276.56
SA40_18	1775	653.5149574279785	31.62237524986267	0.0013988888	1277.28
SA40_18	1776	18.511445820331573	317.0658016204834	4.29343e-05	1278.0
SA40_18	1777	662.1469497680664	114.31446075439453	0.13979085	1278.72
SA40_18	1778	652.7161598205566	33.961461782455444	0.25339553	1279.44
SA40_18	1779	654.1882991790771	38.02232623100281	0.0003332899	1280.16
SA40_18	1780	662.4860763549805	115.43875694274902	0.008452902	1280.88
SA40_18	1781	658.674430847168	121.08263969421387	0.16463181	1281.6
SA40_18	1782	336.94186210632324	362.2672462463379	0.99722517	1282.32
SA40_18	1783	391.1083698272705	293.29633712768555	0.99821895	1283.04
SA40_18	1784	320.17993927001953	216.2785005569458	0.9993793	1283.76
SA40_18	1785	202.88331508636475	179.88106727600098	0.9996948	1284.48
SA40_18	1786	181.60977363586426	154.32997226715088	0.9989028	1285.2
SA40_18	1787	116.79009199142456	201.84837341308594	0.997934	1285.92
SA40_18	1788	92.03475713729858	273.84902000427246	0.99961627	1286.64
SA40_18	1789	118.56647729873657	363.6156463623047	0.99990106	1287.36
SA40_18	1790	115.42625427246094	300.4072380065918	0.9998759	1288.08
SA40_18	1791	660.4949951171875	117.56218671798706	0.42677584	1288.8
SA40_18	1792	132.1446657180786	214.92061614990234	0.9992042	1289.52
SA40_18	1793	125.0175952911377	318.78636360168457	0.9999263	1290.24
SA40_18	1794	126.29739046096802	275.2231979370117	0.9996971	1290.96
SA40_18	1795	150.95289945602417	219.39311027526855	0.9998518	1291.68
SA40_18	1796	132.65165090560913	290.95730781555176	0.9999474	1292.4
SA40_18	1797	137.839674949646	295.0510883331299	0.99993515	1293.12
SA40_18	1798	151.50318145751953	231.3427734375	0.9999529	1293.84
SA40_18	1799	133.0405354499817	299.0541744232178	0.9999386	1294.56
SA40_18	1800	139.1926884651184	285.6170654296875	0.999964	1295.28
SA40_18	1801	122.29211330413818	241.46292686462402	0.9996933	1296.0
SA40_18	1802	116.20510816574097	271.7768383026123	0.78264946	1296.72
SA40_18	1803	106.7279577255249	361.9822883605957	0.9902776	1297.44
SA40_18	1804	137.32516765594482	316.12003326416016	0.99980074	1298.16
SA40_18	1805	193.4004306793213	204.20116424560547	0.9986935	1298.88
SA40_18	1806	248.39859008789062	236.2558937072754	0.99946815	1299.6
SA40_18	1807	271.08683586120605	259.4293212890625	0.99955255	1300.32
SA40_18	1808	182.4184775352478	248.46962928771973	0.9996245	1301.04
SA40_18	1809	178.22844982147217	224.59882736206055	0.9992329	1301.76
SA40_18	1810	192.53591299057007	169.96667861938477	0.99672323	1302.48
SA40_18	1811	203.67591381072998	152.40363121032715	0.999905	1303.2
SA40_18	1812	136.31043434143066	227.30252265930176	0.9995758	1303.92
SA40_18	1813	101.8228530883789	324.94099617004395	0.99978274	1304.64
SA40_18	1814	108.87182950973511	361.2293815612793	0.99978536	1305.36
SA40_18	1815	114.7801399230957	388.9648246765137	0.9993286	1306.08
SA40_18	1816	114.82566595077515	413.50685119628906	0.9772884	1306.8
SA40_18	1817	145.9910273551941	349.4263458251953	0.99959093	1307.52
SA40_18	1818	145.71986198425293	253.65792274475098	0.99965584	1308.24
SA40_18	1819	142.99496412277222	233.59943389892578	0.9975339	1308.96
SA40_18	1820	151.49133205413818	155.72646617889404	0.99996185	1309.68
SA40_18	1821	86.63137555122375	237.27547645568848	0.9985279	1310.4
SA40_18	1822	110.53904294967651	343.5421371459961	0.9997392	1311.12
SA40_18	1823	110.47567129135132	364.5134925842285	0.9997372	1311.84
SA40_18	1824	117.28551387786865	344.8264789581299	0.99593097	1312.56
SA40_18	1825	125.90491771697998	282.2119331359863	0.9999145	1313.28
SA40_18	1826	106.78367614746094	289.9754047393799	0.98588485	1314.0
SA40_18	1827	130.56418895721436	285.23280143737793	0.99528897	1314.72
SA40_18	1828	208.69216918945312	286.84513092041016	0.9998921	1315.44
SA40_18	1829	318.85056495666504	288.87502670288086	0.99981636	1316.16
SA40_18	1830	384.17463302612305	282.9693603515625	0.9997335	1316.88
SA40_18	1831	422.48802185058594	290.542573928833	0.99989164	1317.6
SA40_18	1832	362.56537437438965	278.975772857666	0.99990964	1318.32
SA40_18	1833	257.6291084289551	253.52073669433594	0.99986947	1319.04
SA40_18	1834	207.87944793701172	247.62651443481445	0.9994966	1319.76
SA40_18	1835	184.21188592910767	272.3233222961426	0.9983038	1320.48
SA40_18	1836	210.55951118469238	280.5852699279785	0.99994576	1321.2
SA40_18	1837	294.84872817993164	285.3369140625	0.9999291	1321.92
SA40_18	1838	361.8260860443115	324.6214485168457	0.99914336	1322.64
SA40_18	1839	345.43516635894775	359.1909885406494	0.9962936	1323.36
SA40_18	1840	680.0095081329346	115.98060607910156	5.4869754e-05	1324.08
SA40_18	1841	9.463979303836823	455.35240173339844	4.9357364e-05	1324.8
SA40_18	1842	656.9671630859375	120.2098560333252	0.861817	1325.52
SA40_18	1843	662.8632545471191	125.80872058868408	0.000638038	1326.24
SA40_18	1844	659.3530654907227	121.04166984558105	0.7956514	1326.96
SA40_18	1845	661.7463111877441	116.11013889312744	0.0054020993	1327.68
SA40_18	1846	660.5793952941895	117.4352216720581	0.020133782	1328.4
SA40_18	1847	660.1636409759521	126.21206760406494	0.013654305	1329.12
SA40_18	1848	660.639762878418	125.8295202255249	0.0031886294	1329.84
SA40_18	1849	661.5742683410645	120.56254863739014	0.96751904	1330.56
SA40_18	1850	657.3121547698975	119.2792010307312	0.01882382	1331.28
SA40_18	1851	657.6233386993408	118.43974113464355	0.051106755	1332.0
SA40_18	1852	660.6725692749023	118.27069759368896	0.5911848	1332.72
SA40_18	1853	659.8400592803955	113.74577522277832	0.102591544	1333.44
SA40_18	1854	338.13915252685547	348.9462661743164	0.9807663	1334.16
SA40_18	1855	339.4909143447876	351.3654327392578	0.88718235	1334.88
SA40_18	1856	659.4375610351562	124.65828895568848	0.5507472	1335.6
SA40_18	1857	662.980842590332	117.26316690444946	0.011728727	1336.32
SA40_18	1858	660.2067947387695	120.13685703277588	0.9885119	1337.04
SA40_18	1859	657.9010963439941	122.0698070526123	0.90961975	1337.76
SA40_18	1860	661.548662185669	120.90737342834473	0.013952489	1338.48
SA40_18	1861	657.7121734619141	118.19764852523804	0.013834252	1339.2
SA40_18	1862	661.9285106658936	117.34030723571777	0.021566639	1339.92
SA40_18	1863	649.1952896118164	136.23750686645508	0.0007034896	1340.64
SA40_18	1864	658.8915824890137	125.45830249786377	0.34212822	1341.36
SA40_18	1865	653.6227226257324	40.445905923843384	0.00024687956	1342.08
SA40_18	1866	664.3768787384033	119.09497261047363	0.00198994	1342.8
SA40_18	1867	662.1576309204102	121.48919105529785	0.000606721	1343.52
SA40_18	1868	18.5668483376503	317.7382278442383	3.4963887e-05	1344.24
SA40_18	1869	659.8948001861572	116.92166805267334	0.059395786	1344.96
SA40_18	1870	375.9186267852783	317.25900650024414	0.99442214	1345.68
SA40_18	1871	251.8451690673828	241.6779327392578	0.9996327	1346.4
SA40_18	1872	101.90926790237427	256.53636932373047	0.99958724	1347.12
SA40_18	1873	118.06787252426147	357.8916835784912	0.9997414	1347.84
SA40_18	1874	120.56587934494019	267.6968479156494	0.99996233	1348.56
SA40_18	1875	118.91357898712158	210.8994483947754	0.99989533	1349.28
SA40_18	1876	111.97142601013184	207.79701232910156	0.99996805	1350.0
SA40_18	1877	121.13339900970459	96.08766317367554	0.99998677	1350.72
SA40_18	1878	129.2042374610901	40.85442066192627	0.99979	1351.44
SA40_18	1879	74.46024417877197	215.9937858581543	0.99618286	1352.16
SA40_18	1880	105.64873218536377	223.64619255065918	0.9961194	1352.88
SA40_18	1881	120.63707113265991	225.53359508514404	0.99975365	1353.6
SA40_18	1882	97.72675037384033	318.15979957580566	0.999042	1354.32
SA40_18	1883	126.81972980499268	254.78090286254883	0.9998436	1355.04
SA40_18	1884	124.10006523132324	215.74353218078613	0.99921095	1355.76
SA40_18	1885	113.9182448387146	236.76499843597412	0.9945819	1356.48
SA40_18	1886	138.85509967803955	137.5902271270752	0.99998903	1357.2
SA40_18	1887	123.78618717193604	74.52064275741577	0.99994206	1357.92
SA40_18	1888	149.0649938583374	45.63715696334839	0.9999113	1358.64
SA40_18	1889	81.92254900932312	206.33358478546143	0.98933524	1359.36
SA40_18	1890	86.95870637893677	234.39213752746582	0.9193094	1360.08
SA40_18	1891	110.51774024963379	204.2356252670288	0.9873696	1360.8
SA40_18	1892	112.25364208221436	222.62317657470703	0.9993907	1361.52
SA40_18	1893	100.05922317504883	245.1345920562744	0.12836441	1362.24
SA40_18	1894	139.5285129547119	205.45989990234375	0.9999536	1362.96
SA40_18	1895	115.2640700340271	202.99458503723145	0.023335876	1363.68
SA40_18	1896	195.01935243606567	148.15567016601562	0.9999515	1364.4
SA40_18	1897	176.46042108535767	164.72949028015137	0.9996742	1365.12
SA40_18	1898	112.14010715484619	275.98265647888184	0.9942027	1365.84
SA40_18	1899	98.0745255947113	358.8467788696289	0.9999374	1366.56
SA40_18	1900	125.74515342712402	384.58763122558594	0.9998178	1367.28
SA40_18	1901	125.24282932281494	313.4227752685547	0.99990773	1368.0
SA40_18	1902	131.43987655639648	278.81847381591797	0.9992095	1368.72
SA40_18	1903	113.52958679199219	366.33968353271484	0.9652604	1369.44
SA40_18	1904	136.45398616790771	362.4705219268799	0.9933008	1370.16
SA40_18	1905	148.32770824432373	257.06445693969727	0.99973387	1370.88
SA40_18	1906	156.77011013031006	210.00308990478516	0.9985593	1371.6
SA40_18	1907	192.346453666687	149.6740436553955	0.9999039	1372.32
SA40_18	1908	142.36700534820557	159.83556747436523	0.9986457	1373.04
SA40_18	1909	100.22945404052734	276.437931060791	0.9994791	1373.76
SA40_18	1910	81.15533590316772	361.9764518737793	0.99929	1374.48
SA40_18	1911	114.79196548461914	362.62112617492676	0.99988806	1375.2
SA40_18	1912	122.16894626617432	310.2198314666748	0.99994886	1375.92
SA40_18	1913	119.79730129241943	289.24381256103516	0.9993055	1376.64
SA40_18	1914	103.42912673950195	376.6930675506592	0.8361648	1377.36
SA40_18	1915	120.46436071395874	369.5931816101074	0.92115325	1378.08
SA40_18	1916	152.558434009552	275.90641021728516	0.9999155	1378.8
SA40_18	1917	138.81092071533203	321.38543128967285	0.99994004	1379.52
SA40_18	1918	137.07048892974854	304.49658393859863	0.9998822	1380.24
SA40_18	1919	134.4223976135254	266.0899829864502	0.99761873	1380.96
SA40_18	1920	159.38833951950073	271.5694999694824	0.9995128	1381.68
SA40_18	1921	227.01890468597412	283.4795665740967	0.99988973	1382.4
SA40_18	1922	355.6229591369629	307.81288146972656	0.99835265	1383.12
SA40_18	1923	347.9411840438843	347.7875804901123	0.99585223	1383.84
SA40_18	1924	659.6025466918945	121.2308120727539	0.003461222	1384.56
SA40_18	1925	660.3316307067871	127.2119951248169	0.046512373	1385.28
SA40_18	1926	660.1822853088379	126.64137840270996	0.885905	1386.0
SA40_18	1927	670.1409339904785	121.17708206176758	0.00054633146	1386.72
SA40_18	1928	659.7151279449463	117.72105932235718	0.00547637	1387.44
SA40_18	1929	662.5471591949463	116.91238403320312	0.013541344	1388.16
SA40_18	1930	660.248851776123	124.52765464782715	0.006823797	1388.88
SA40_18	1931	662.515926361084	127.63998985290527	0.0023255246	1389.6
SA40_18	1932	661.2679481506348	128.55528831481934	0.044789094	1390.32
SA40_18	1933	660.5320930480957	119.4940996170044	0.20636082	1391.04
SA40_18	1934	666.2422180175781	120.19526481628418	0.00046739218	1391.76
SA40_18	1935	661.9283676147461	121.571946144104	0.010862186	1392.48
SA40_18	1936	656.6017627716064	126.90321922302246	0.0037713682	1393.2
SA40_18	1937	661.2098693847656	126.39092445373535	0.031809878	1393.92
SA40_18	1938	657.8880310058594	127.78726100921631	0.00045826484	1394.64
SA40_18	1939	655.7846546173096	126.29402160644531	0.023901798	1395.36
SA40_18	1940	665.3397560119629	118.10405731201172	0.0026509543	1396.08
SA40_18	1941	680.9332847595215	116.63958549499512	0.00010260202	1396.8
SA40_18	1942	654.0280342102051	116.68429613113403	0.00093224866	1397.52
SA40_18	1943	658.0731391906738	121.48369789123535	0.048604123	1398.24
SA40_18	1944	662.8396987915039	119.2128324508667	0.004008273	1398.96
SA40_18	1945	659.5363140106201	125.37652015686035	0.5318188	1399.68
SA40_18	1946	661.5517616271973	118.76760005950928	0.0052467175	1400.4
SA40_18	1947	661.0599994659424	117.263503074646	0.22273196	1401.12
SA40_18	1948	659.8846912384033	117.90078163146973	0.00051852217	1401.84
SA40_18	1949	662.1028900146484	125.10346412658691	0.0017281519	1402.56
SA40_18	1950	655.9271335601807	124.3970775604248	0.056322202	1403.28
SA40_18	1951	662.5196933746338	116.84942722320557	0.014952415	1404.0
SA40_18	1952	662.9159450531006	118.8202428817749	0.021298693	1404.72
SA40_18	1953	660.8828544616699	118.1297779083252	0.025363468	1405.44
SA40_18	1954	661.126708984375	121.14729881286621	0.00063379953	1406.16
SA40_18	1955	661.2685203552246	114.85483646392822	0.007231569	1406.88
SA40_18	1956	657.8843593597412	123.38172912597656	0.15883464	1407.6
SA40_18	1957	660.7127666473389	115.77572822570801	0.10159595	1408.32
SA40_18	1958	9.359768033027649	455.35120010375977	5.4364904e-05	1409.04
SA40_18	1959	663.5762214660645	121.37085914611816	0.0202002	1409.76
SA40_18	1960	665.3635025024414	118.54202270507812	0.00017818174	1410.48
SA40_18	1961	659.1897964477539	122.4885892868042	0.34963858	1411.2
SA40_18	1962	350.51465034484863	345.4171371459961	0.84468204	1411.92
SA40_18	1963	414.6129608154297	283.95323753356934	0.9994573	1412.64
SA40_18	1964	347.1087455749512	222.86490440368652	0.9994567	1413.36
SA40_18	1965	207.39402770996094	220.30032634735107	0.9997801	1414.08
SA40_18	1966	213.89379501342773	167.6542854309082	0.9999293	1414.8
SA40_18	1967	191.4907932281494	224.9928903579712	0.9996959	1415.52
SA40_18	1968	115.36812782287598	266.9964408874512	0.9841993	1416.24
SA40_18	1969	84.75854396820068	347.6269054412842	0.9998667	1416.96
SA40_18	1970	104.5547366142273	358.27720642089844	0.9995141	1417.68
SA40_18	1971	113.62682580947876	265.2385425567627	0.99886596	1418.4
SA40_18	1972	655.8967590332031	125.14082908630371	0.05544098	1419.12
SA40_18	1973	110.09739637374878	236.00247859954834	0.008884391	1419.84
SA40_18	1974	115.62860012054443	288.82192611694336	0.99964356	1420.56
SA40_18	1975	136.91118955612183	239.54358100891113	0.9999267	1421.28
SA40_18	1976	124.78317022323608	204.13676261901855	0.9996457	1422.0
SA40_18	1977	113.345468044281	324.5863723754883	0.99845827	1422.72
SA40_18	1978	147.94318675994873	223.25692176818848	0.99992883	1423.44
SA40_18	1979	136.67058944702148	138.55050086975098	0.99915075	1424.16
SA40_18	1980	141.9687032699585	131.72465801239014	0.99990094	1424.88
SA40_18	1981	132.05556869506836	312.15548515319824	0.99991024	1425.6
SA40_18	1982	110.2037787437439	321.52587890625	0.99987185	1426.32
SA40_18	1983	130.26492595672607	260.5410575866699	0.9993418	1427.04
SA40_18	1984	125.14727115631104	337.4733352661133	0.99987435	1427.76
SA40_18	1985	134.9674940109253	254.41600799560547	0.9999192	1428.48
SA40_18	1986	124.44884777069092	245.0844955444336	0.9996935	1429.2
SA40_18	1987	127.89117097854614	313.25477600097656	0.9999584	1429.92
SA40_18	1988	119.19106245040894	285.4108428955078	0.8690257	1430.64
SA40_18	1989	165.56191444396973	200.76427459716797	0.9999738	1431.36
SA40_18	1990	123.22632074356079	243.3512306213379	0.99991024	1432.08
SA40_18	1991	101.41172409057617	330.4576778411865	0.9995826	1432.8
SA40_18	1992	132.37465620040894	288.9063835144043	0.999969	1433.52
SA40_18	1993	104.65632677078247	275.56986808776855	0.998221	1434.24
SA40_18	1994	113.36033344268799	226.1634922027588	0.9975458	1434.96
SA40_18	1995	136.84587478637695	118.2023549079895	0.999944	1435.68
SA40_18	1996	92.93251633644104	184.73642349243164	0.9996972	1436.4
SA40_18	1997	86.4175796508789	297.75306701660156	0.9779294	1437.12
SA40_18	1998	112.70546913146973	298.9002227783203	0.999511	1437.84
SA40_18	1999	110.25540828704834	306.2673282623291	0.9955771	1438.56
[truncated: 1,693 more rows]
