# Supplementary material for: Measuring inter-individual differences in behavioural types of gilthead seabreams in the laboratory using deep learning
Source: PeerJ. 2022 May 5;10:e13396. doi: 10.7717/peerj.13396 (PMC9080431; doi:10.7717/peerj.13396)
Supplement: Supplemental Information 1 [file peerj-10-13396-s001.zip › Raw validation data/d3/SA40_26.csv]

ID	sec	X	Y	%	seconds
SA40_26	1	651.2284278869629	131.45995616912842	0.9850638	0.0
SA40_26	2	657.6555252075195	129.01253700256348	0.9951929	0.52
SA40_26	3	648.9374160766602	128.4446668624878	0.9613344	1.04
SA40_26	4	658.7918281555176	128.07722568511963	0.9628995	1.56
SA40_26	5	655.3226470947266	127.41193771362305	0.99161536	2.08
SA40_26	6	649.6952533721924	129.27675247192383	0.9435977	2.6
SA40_26	7	654.6292304992676	130.20987510681152	0.9930033	3.12
SA40_26	8	180.04515171051025	429.0139961242676	0.58125025	3.64
SA40_26	9	165.5633807182312	432.05835342407227	0.25745216	4.16
SA40_26	10	651.189374923706	128.5044765472412	0.9687122	4.68
SA40_26	11	156.96487426757812	434.7747230529785	0.92856663	5.2
SA40_26	12	650.495719909668	128.773512840271	0.9920564	5.72
SA40_26	13	656.9934368133545	127.1189546585083	0.99690753	6.24
SA40_26	14	657.8309059143066	127.67756938934326	0.9846572	6.76
SA40_26	15	654.0859699249268	126.57071113586426	0.99677175	7.28
SA40_26	16	635.291337966919	131.26037120819092	0.97152025	7.8
SA40_26	17	658.6838245391846	129.33780670166016	0.9793705	8.32
SA40_26	18	649.107837677002	129.62375164031982	0.9319881	8.84
SA40_26	19	654.2341709136963	130.35080909729004	0.9977071	9.36
SA40_26	20	656.1910629272461	128.71426105499268	0.99883026	9.88
SA40_26	21	655.6798934936523	127.16268539428711	0.94891995	10.4
SA40_26	22	648.4781265258789	129.53401565551758	0.95307565	10.92
SA40_26	23	654.0234565734863	130.55874824523926	0.7752426	11.44
SA40_26	24	655.8326721191406	129.52121257781982	0.99552673	11.96
SA40_26	25	660.3811740875244	128.15065383911133	0.9986915	12.48
SA40_26	26	655.2881240844727	127.82855987548828	0.99919134	13.0
SA40_26	27	652.6974678039551	130.02885818481445	0.19347392	13.52
SA40_26	28	655.9375286102295	129.51038360595703	0.97005886	14.04
SA40_26	29	655.2594184875488	129.76593017578125	0.97121656	14.56
SA40_26	30	651.4579772949219	128.55863571166992	0.9939161	15.08
SA40_26	31	652.9479026794434	126.2918758392334	0.9889087	15.6
SA40_26	32	652.7168273925781	128.50367546081543	0.9956246	16.12
SA40_26	33	653.9850234985352	130.7325267791748	0.9978452	16.64
SA40_26	34	656.9175720214844	128.56302738189697	0.99768925	17.16
SA40_26	35	653.375768661499	128.66518020629883	0.99852484	17.68
SA40_26	36	645.1690196990967	131.61287784576416	0.7305791	18.2
SA40_26	37	650.058126449585	129.52537536621094	0.98245656	18.72
SA40_26	38	133.38754177093506	437.8578758239746	0.99774796	19.24
SA40_26	39	128.8905382156372	440.03711700439453	0.99635196	19.76
SA40_26	40	129.52266931533813	441.50407791137695	0.99688196	20.28
SA40_26	41	650.1419067382812	131.1128568649292	0.84081495	20.8
SA40_26	42	652.3733139038086	129.04043197631836	0.5647653	21.32
SA40_26	43	639.9013519287109	129.69305992126465	0.807175	21.84
SA40_26	44	645.1105117797852	131.22648239135742	0.9859781	22.36
SA40_26	45	650.8341789245605	129.31262969970703	0.6214139	22.88
SA40_26	46	650.9069442749023	131.31345748901367	0.98478717	23.4
SA40_26	47	657.0270538330078	127.65124797821045	0.9937	23.92
SA40_26	48	653.9267539978027	128.49939823150635	0.9950793	24.44
SA40_26	49	641.3365364074707	131.7378044128418	0.8887085	24.96
SA40_26	50	640.5575752258301	130.92249870300293	0.93824404	25.48
SA40_26	51	649.4740962982178	128.5625123977661	0.9947978	26.0
SA40_26	52	655.9089183807373	127.68004417419434	0.99576277	26.52
SA40_26	53	653.9519786834717	130.3974723815918	0.9766128	27.04
SA40_26	54	653.3019065856934	128.00036430358887	0.96493405	27.56
SA40_26	55	656.96702003479	127.57747650146484	0.9986702	28.08
SA40_26	56	649.5212078094482	128.0651092529297	0.9871011	28.6
SA40_26	57	653.2406806945801	126.80926322937012	0.98372424	29.12
SA40_26	58	651.8972873687744	126.50323390960693	0.99402726	29.64
SA40_26	59	651.1763572692871	128.5175085067749	0.9883441	30.16
SA40_26	60	649.7052192687988	130.7528829574585	0.9948456	30.68
SA40_26	61	644.4262981414795	130.05277633666992	0.98733854	31.2
SA40_26	62	652.0291805267334	129.45921421051025	0.99516857	31.72
SA40_26	63	637.4304294586182	132.97219276428223	0.9576767	32.24
SA40_26	64	174.16296005249023	430.8084297180176	0.8832387	32.76
SA40_26	65	651.2216091156006	132.46766567230225	0.82660025	33.28
SA40_26	66	655.4895401000977	129.94844913482666	0.99380046	33.8
SA40_26	67	652.7565002441406	128.74523162841797	0.8798406	34.32
SA40_26	68	654.4256210327148	126.37185573577881	0.9951131	34.84
SA40_26	69	656.6186428070068	126.47887229919434	0.9844922	35.36
SA40_26	70	652.5217056274414	126.68134689331055	0.9651558	35.88
SA40_26	71	655.494213104248	128.91531944274902	0.98454535	36.4
SA40_26	72	651.6576766967773	130.15638828277588	0.97766054	36.92
SA40_26	73	649.7384548187256	129.3348741531372	0.9924144	37.44
SA40_26	74	656.7444801330566	128.9346742630005	0.989097	37.96
SA40_26	75	647.4109649658203	130.02686977386475	0.7944745	38.48
SA40_26	76	654.6366691589355	130.193452835083	0.96876067	39.0
SA40_26	77	654.0865898132324	127.50739574432373	0.99527705	39.52
SA40_26	78	651.527214050293	127.50627994537354	0.9822313	40.04
SA40_26	79	657.347297668457	127.086181640625	0.9992606	40.56
SA40_26	80	654.4896602630615	129.0064287185669	0.9975599	41.08
SA40_26	81	650.1148223876953	131.0092306137085	0.97970897	41.6
SA40_26	82	653.4146308898926	129.20587062835693	0.9973627	42.12
SA40_26	83	657.9308986663818	128.3582067489624	0.99555796	42.64
SA40_26	84	151.7019510269165	432.9282760620117	0.993137	43.16
SA40_26	85	642.8757667541504	130.2514886856079	0.98326796	43.68
SA40_26	86	657.2329521179199	128.73388767242432	0.9991328	44.2
SA40_26	87	654.6579837799072	131.69591903686523	0.8432835	44.72
SA40_26	88	647.4119186401367	129.5665740966797	0.9207178	45.24
SA40_26	89	645.6692218780518	131.7212963104248	0.89016396	45.76
SA40_26	90	648.3014106750488	129.80761528015137	0.99522346	46.28
SA40_26	91	190.45908451080322	423.9723300933838	0.9965576	46.8
SA40_26	92	647.8542327880859	129.33131217956543	0.9793032	47.32
SA40_26	93	654.5609474182129	128.54913711547852	0.9784067	47.84
SA40_26	94	651.4689445495605	128.721284866333	0.9834561	48.36
SA40_26	95	649.2019653320312	129.54468727111816	0.85869724	48.88
SA40_26	96	163.40242624282837	435.50891876220703	0.95051324	49.4
SA40_26	97	653.1457424163818	128.5842990875244	0.9836676	49.92
SA40_26	98	655.2377223968506	128.5305690765381	0.9917311	50.44
SA40_26	99	648.7142086029053	129.90759372711182	0.47659034	50.96
SA40_26	100	634.8680973052979	133.57884407043457	0.950639	51.48
SA40_26	101	654.4050216674805	129.52706336975098	0.8207295	52.0
SA40_26	102	660.5650901794434	126.93138599395752	0.9988587	52.52
SA40_26	103	647.0723152160645	129.92011070251465	0.98241913	53.04
SA40_26	104	644.4432258605957	132.095947265625	0.9126313	53.56
SA40_26	105	638.294267654419	135.3632640838623	0.90401787	54.08
SA40_26	106	188.83728981018066	428.1104278564453	0.92745316	54.6
SA40_26	107	654.816722869873	130.37499904632568	0.99815124	55.12
SA40_26	108	657.4550151824951	128.95939350128174	0.9978016	55.64
SA40_26	109	651.9412517547607	128.43432426452637	0.9966535	56.16
SA40_26	110	651.4048099517822	129.7734260559082	0.9901114	56.68
SA40_26	111	654.802131652832	128.46250534057617	0.9969984	57.2
SA40_26	112	215.26131629943848	422.1954917907715	0.99130064	57.72
SA40_26	113	222.4611759185791	421.1213493347168	0.95147574	58.24
SA40_26	114	654.1532039642334	130.40722846984863	0.99832267	58.76
SA40_26	115	218.94807815551758	425.2960395812988	0.95980453	59.28
SA40_26	116	652.0908355712891	127.31115818023682	0.98747164	59.8
SA40_26	117	220.4599380493164	423.69009017944336	0.9571418	60.32
SA40_26	118	206.14349842071533	427.4472999572754	0.924375	60.84
SA40_26	119	651.0404109954834	129.15478706359863	0.94213825	61.36
SA40_26	120	655.8647155761719	128.44988822937012	0.99109346	61.88
SA40_26	121	655.2483558654785	129.80813026428223	0.99757487	62.4
SA40_26	122	646.4720726013184	129.5437717437744	0.980605	62.92
SA40_26	123	650.2680778503418	128.77080917358398	0.98136985	63.44
SA40_26	124	654.1685104370117	129.12680625915527	0.9959709	63.96
SA40_26	125	656.7181587219238	127.71563529968262	0.99601597	64.48
SA40_26	126	654.0374755859375	127.67312049865723	0.9978478	65.0
SA40_26	127	655.6941986083984	128.57604503631592	0.9981036	65.52
SA40_26	128	641.3394927978516	128.58378410339355	0.89357483	66.04
SA40_26	129	654.4782638549805	129.36906337738037	0.9690871	66.56
SA40_26	130	652.04758644104	130.3426694869995	0.97800946	67.08
SA40_26	131	634.9765777587891	130.31434535980225	0.9908811	67.6
SA40_26	132	651.3885498046875	131.65682315826416	0.9964652	68.12
SA40_26	133	651.392412185669	131.41422271728516	0.9928519	68.64
SA40_26	134	654.401969909668	127.19251155853271	0.99696285	69.16
SA40_26	135	203.90396118164062	422.9219341278076	0.9849571	69.68
SA40_26	136	648.3689308166504	129.07536506652832	0.97318053	70.2
SA40_26	137	209.9372148513794	422.30512619018555	0.9841548	70.72
SA40_26	138	212.94615268707275	423.1029796600342	0.99564135	71.24
SA40_26	139	214.84532356262207	422.78517723083496	0.9728511	71.76
SA40_26	140	656.8120002746582	130.14158248901367	0.9959816	72.28
SA40_26	141	650.3283023834229	129.59813117980957	0.9941555	72.8
SA40_26	142	646.2125301361084	131.01661205291748	0.8722946	73.32
SA40_26	143	636.7722988128662	136.2178087234497	0.9427406	73.84
SA40_26	144	651.8227577209473	130.6354522705078	0.9795899	74.36
SA40_26	145	189.2748236656189	426.5713405609131	0.98581564	74.88
SA40_26	146	652.7540683746338	128.70234489440918	0.9820232	75.4
SA40_26	147	654.8768997192383	129.68218803405762	0.96300286	75.92
SA40_26	148	639.8908615112305	133.77562522888184	0.98414284	76.44
SA40_26	149	638.1570816040039	131.73022270202637	0.89066225	76.96
SA40_26	150	643.735933303833	129.59263801574707	0.9747381	77.48
SA40_26	151	175.88026523590088	428.7752151489258	0.09317976	78.0
SA40_26	152	635.8138084411621	131.7059326171875	0.6156932	78.52
SA40_26	153	651.7541885375977	126.83737277984619	0.9898822	79.04
SA40_26	154	653.2684326171875	128.48410606384277	0.9838215	79.56
SA40_26	155	656.0275554656982	127.59355545043945	0.99716175	80.08
SA40_26	156	651.3494968414307	128.94498825073242	0.9667881	80.6
SA40_26	157	648.2900619506836	130.6468105316162	0.9201731	81.12
SA40_26	158	653.5017967224121	126.22515678405762	0.86665237	81.64
SA40_26	159	650.7417678833008	129.48730945587158	0.99424535	82.16
SA40_26	160	644.7162628173828	132.41183280944824	0.8920068	82.68
SA40_26	161	650.6462097167969	130.134916305542	0.9911097	83.2
SA40_26	162	171.92548513412476	428.3320999145508	0.5327902	83.72
SA40_26	163	163.71078491210938	427.7507972717285	0.9436424	84.24
SA40_26	164	646.4356422424316	129.503173828125	0.98128223	84.76
SA40_26	165	166.36192798614502	433.7251281738281	0.6857035	85.28
SA40_26	166	648.1946468353271	129.6986961364746	0.97061485	85.8
SA40_26	167	653.7467956542969	129.39372539520264	0.97619575	86.32
SA40_26	168	188.04351091384888	427.1844291687012	0.8856656	86.84
SA40_26	169	654.7236442565918	128.03210735321045	0.997092	87.36
SA40_26	170	653.5208225250244	129.64166164398193	0.9944378	87.88
SA40_26	171	652.8244972229004	127.95690536499023	0.9733194	88.4
SA40_26	172	192.1205759048462	424.71485137939453	0.9616636	88.92
SA40_26	173	654.5166492462158	128.26251983642578	0.9681875	89.44
SA40_26	174	654.5937538146973	130.45483589172363	0.9892954	89.96
SA40_26	175	647.3332405090332	130.78557014465332	0.9757639	90.48
SA40_26	176	644.6378707885742	130.79132080078125	0.9650895	91.0
SA40_26	177	649.733829498291	127.0132827758789	0.9913201	91.52
SA40_26	178	166.01216793060303	432.50192642211914	0.9960294	92.04
SA40_26	179	188.11382055282593	423.52355003356934	0.75948304	92.56
SA40_26	180	651.1103630065918	129.57273960113525	0.99680555	93.08
SA40_26	181	655.2892684936523	129.7179937362671	0.9824547	93.6
SA40_26	182	651.0330200195312	129.68633651733398	0.9696296	94.12
SA40_26	183	656.0195922851562	130.34764766693115	0.9953057	94.64
SA40_26	184	655.7062149047852	127.82229423522949	0.9914444	95.16
SA40_26	185	651.2024879455566	128.61804485321045	0.9885451	95.68
SA40_26	186	652.0473003387451	128.1687355041504	0.4479642	96.2
SA40_26	187	647.4996566772461	127.73065567016602	0.83689207	96.72
SA40_26	188	651.885986328125	129.2078161239624	0.9839662	97.24
SA40_26	189	649.2171764373779	129.26319122314453	0.9703034	97.76
SA40_26	190	642.7948474884033	130.71670532226562	0.96542215	98.28
SA40_26	191	650.209903717041	129.8350954055786	0.910027	98.8
SA40_26	192	653.6074638366699	130.35062313079834	0.9976011	99.32
SA40_26	193	655.5644989013672	129.1720676422119	0.99077624	99.84
SA40_26	194	160.57920455932617	433.3161735534668	0.9121869	100.36
SA40_26	195	654.6428680419922	128.93062591552734	0.99145365	100.88
SA40_26	196	652.5433540344238	129.3208408355713	0.9898823	101.4
SA40_26	197	652.3264408111572	129.06404972076416	0.99593395	101.92
SA40_26	198	650.1883506774902	131.52417182922363	0.9884744	102.44
SA40_26	199	648.861026763916	130.437912940979	0.9866898	102.96
SA40_26	200	637.004280090332	135.2140760421753	0.9572778	103.48
SA40_26	201	646.1972236633301	130.04397869110107	0.9451366	104.0
SA40_26	202	635.5514526367188	133.92674446105957	0.98598415	104.52
SA40_26	203	640.2688980102539	130.63586711883545	0.9545744	105.04
SA40_26	204	652.2160530090332	126.95275783538818	0.97621036	105.56
SA40_26	205	659.1078281402588	129.44246292114258	0.99520123	106.08
SA40_26	206	655.5361270904541	126.96453094482422	0.9959871	106.6
SA40_26	207	654.8587799072266	128.02742958068848	0.9916821	107.12
SA40_26	208	651.5874862670898	128.8925313949585	0.9931131	107.64
SA40_26	209	646.3026523590088	129.75195407867432	0.9873656	108.16
SA40_26	210	655.7211399078369	129.63985919952393	0.9883483	108.68
SA40_26	211	657.6743125915527	127.16879367828369	0.99200106	109.2
SA40_26	212	653.5304069519043	127.49645233154297	0.98902506	109.72
SA40_26	213	646.7416286468506	128.37371349334717	0.9903846	110.24
SA40_26	214	651.1355400085449	128.50441932678223	0.990838	110.76
SA40_26	215	652.9047012329102	128.5104274749756	0.9942842	111.28
SA40_26	216	655.6350708007812	128.55451583862305	0.9958876	111.8
SA40_26	217	654.5454025268555	127.18641757965088	0.9981256	112.32
SA40_26	218	648.0435371398926	129.5867156982422	0.9844965	112.84
SA40_26	219	655.4059982299805	130.5149745941162	0.99757737	113.36
SA40_26	220	635.95290184021	131.5869426727295	0.1361916	113.88
SA40_26	221	652.2336959838867	131.15322589874268	0.86574614	114.4
SA40_26	222	652.9378890991211	130.7083797454834	0.69895446	114.92
SA40_26	223	652.5909900665283	129.69805240631104	0.9657182	115.44
SA40_26	224	651.8113613128662	131.06203079223633	0.9893645	115.96
SA40_26	225	651.5390872955322	131.0383701324463	0.998958	116.48
SA40_26	226	654.1508674621582	129.76069450378418	0.99697435	117.0
SA40_26	227	653.5028457641602	130.6343650817871	0.9900592	117.52
SA40_26	228	653.7150382995605	130.1868724822998	0.86791915	118.04
SA40_26	229	194.37768459320068	423.6027145385742	0.98147476	118.56
SA40_26	230	649.8807430267334	128.2227373123169	0.9958205	119.08
SA40_26	231	654.999589920044	129.95458602905273	0.9945926	119.6
SA40_26	232	650.574254989624	129.38352584838867	0.9881787	120.12
SA40_26	233	656.7148685455322	129.58313941955566	0.996385	120.64
SA40_26	234	645.6498146057129	131.0822296142578	0.48568457	121.16
SA40_26	235	651.6714096069336	128.92267227172852	0.9956748	121.68
SA40_26	236	654.8152923583984	129.33832168579102	0.996088	122.2
SA40_26	237	651.9496440887451	128.72704982757568	0.99362826	122.72
SA40_26	238	654.2847633361816	127.58563041687012	0.9772061	123.24
SA40_26	239	654.1711330413818	128.83820056915283	0.9978491	123.76
SA40_26	240	651.2725830078125	131.4034938812256	0.98163176	124.28
SA40_26	241	652.4969577789307	129.4797134399414	0.993683	124.8
SA40_26	242	648.8258361816406	128.09735298156738	0.98893905	125.32
SA40_26	243	645.9550857543945	127.69346237182617	0.97170264	125.84
SA40_26	244	651.882791519165	129.4077444076538	0.99776614	126.36
SA40_26	245	161.45243644714355	431.84864044189453	0.99367964	126.88
SA40_26	246	651.7960548400879	130.40071964263916	0.9954228	127.4
SA40_26	247	655.081844329834	129.30494785308838	0.9945052	127.92
SA40_26	248	653.5680770874023	127.32401847839355	0.9966685	128.44
SA40_26	249	657.6173782348633	129.13204193115234	0.99446493	128.96
SA40_26	250	201.87458992004395	421.9521903991699	0.9941169	129.48
SA40_26	251	653.7186622619629	128.81813049316406	0.8971722	130.0
SA40_26	252	643.9480304718018	131.18253707885742	0.95087534	130.52
SA40_26	253	657.7862739562988	128.15178394317627	0.99534816	131.04
SA40_26	254	655.3139686584473	129.40313816070557	0.99523747	131.56
SA40_26	255	652.8135299682617	129.51172828674316	0.9816503	132.08
SA40_26	256	636.9434356689453	133.48929405212402	0.9048715	132.6
SA40_26	257	146.55413627624512	424.5127487182617	0.9926219	133.12
SA40_26	258	143.2100534439087	429.24888610839844	0.98227626	133.64
SA40_26	259	651.7387390136719	128.86602401733398	0.99744225	134.16
SA40_26	260	159.0541124343872	433.5601043701172	0.994615	134.68
SA40_26	261	659.0463161468506	126.2982988357544	0.9957884	135.2
SA40_26	262	651.0915279388428	127.35566139221191	0.99598086	135.72
SA40_26	263	194.3711757659912	424.5212745666504	0.99619627	136.24
SA40_26	264	655.695104598999	129.4978952407837	0.9560101	136.76
SA40_26	265	200.31709671020508	422.74892807006836	0.8694998	137.28
SA40_26	266	197.7899432182312	424.8237991333008	0.79749185	137.8
SA40_26	267	651.0651588439941	128.53918075561523	0.9961946	138.32
SA40_26	268	638.3399963378906	135.37649631500244	0.9286649	138.84
SA40_26	269	656.857967376709	127.73873805999756	0.99644166	139.36
SA40_26	270	657.2049140930176	130.1491641998291	0.99596465	139.88
SA40_26	271	650.6330013275146	129.2281723022461	0.9535477	140.4
SA40_26	272	644.706916809082	129.187331199646	0.7774446	140.92
SA40_26	273	205.58228492736816	423.837833404541	0.97314817	141.44
SA40_26	274	627.6276588439941	129.3378782272339	0.9622233	141.96
SA40_26	275	205.17067909240723	423.99991035461426	0.9889052	142.48
SA40_26	276	652.9691696166992	130.23901462554932	0.9917623	143.0
SA40_26	277	204.59470748901367	424.5513439178467	0.99248636	143.52
SA40_26	278	200.7601261138916	424.1425895690918	0.9785323	144.04
SA40_26	279	201.8695592880249	422.3757076263428	0.9762408	144.56
SA40_26	280	656.7247867584229	126.34996891021729	0.9992317	145.08
SA40_26	281	654.0050506591797	130.23390769958496	0.99918944	145.6
SA40_26	282	654.0922164916992	130.5576753616333	0.9979417	146.12
SA40_26	283	655.115556716919	130.8249807357788	0.99398816	146.64
SA40_26	284	637.4372482299805	131.90322875976562	0.53425074	147.16
SA40_26	285	650.8631229400635	129.04951572418213	0.99614644	147.68
SA40_26	286	654.6890735626221	128.2961654663086	0.9973405	148.2
SA40_26	287	120.65451145172119	415.57311058044434	0.99878603	148.72
SA40_26	288	115.49544334411621	418.14305305480957	0.9987274	149.24
SA40_26	289	105.11155128479004	341.6608715057373	0.9989446	149.76
SA40_26	290	111.88924312591553	162.50375747680664	0.99988997	150.28
SA40_26	291	101.46046876907349	100.45837640762329	0.99836713	150.8
SA40_26	292	97.74030447006226	94.99763488769531	0.9984492	151.32
SA40_26	293	117.76003837585449	121.03377342224121	0.99992526	151.84
SA40_26	294	170.9623098373413	147.20166206359863	0.9999409	152.36
SA40_26	295	197.52837419509888	146.72553062438965	0.99994373	152.88
SA40_26	296	204.56922054290771	161.01420879364014	0.9995679	153.4
SA40_26	297	245.76520919799805	231.46785736083984	0.99993396	153.92
SA40_26	298	299.53453540802	270.02025604248047	0.9999403	154.44
SA40_26	299	482.5882911682129	294.5156478881836	0.9998167	154.96
SA40_26	300	645.3625679016113	232.77073860168457	0.99992037	155.48
SA40_26	301	656.2375068664551	136.49034976959229	0.99976677	156.0
SA40_26	302	652.9554843902588	109.49625492095947	0.99830806	156.52
SA40_26	303	677.3505687713623	126.76487445831299	0.9987184	157.04
SA40_26	304	667.6794052124023	278.6063575744629	0.99956566	157.56
SA40_26	305	579.6726226806641	363.06678771972656	0.99991035	158.08
SA40_26	306	472.76554107666016	408.7583827972412	0.99935275	158.6
SA40_26	307	424.8544216156006	409.2304801940918	0.9998286	159.12
SA40_26	308	317.1198844909668	405.1127815246582	0.9998241	159.64
SA40_26	309	204.71673011779785	427.33875274658203	0.9995307	160.16
SA40_26	310	130.89255094528198	433.0558776855469	0.9982925	160.68
SA40_26	311	111.85048818588257	284.6399402618408	0.9999417	161.2
SA40_26	312	99.6552586555481	109.16705131530762	0.9997032	161.72
SA40_26	313	106.25442266464233	83.54842901229858	0.99992824	162.24
SA40_26	314	108.6690902709961	136.3654661178589	0.99868447	162.76
SA40_26	315	128.08289527893066	279.15945053100586	0.999861	163.28
SA40_26	316	113.82410526275635	295.53749084472656	0.9995516	163.8
SA40_26	317	103.37122678756714	133.4346055984497	0.9999665	164.32
SA40_26	318	101.1721134185791	88.39548110961914	0.9997229	164.84
SA40_26	319	655.6984901428223	129.79090690612793	0.9979748	165.36
SA40_26	320	111.4628553390503	354.35874938964844	0.99982196	165.88
SA40_26	321	118.73536109924316	400.5391502380371	0.9992937	166.4
SA40_26	322	128.47381830215454	422.6554298400879	0.9948183	166.92
SA40_26	323	122.67673015594482	425.5033206939697	0.9954371	167.44
SA40_26	324	653.2501220703125	127.05575466156006	0.99441236	167.96
SA40_26	325	124.61134195327759	392.1927738189697	0.9996147	168.48
SA40_26	326	79.16156053543091	265.81661224365234	0.9983999	169.0
SA40_26	327	102.14157104492188	131.19691371917725	0.9999752	169.52
SA40_26	328	92.93357729911804	86.03553056716919	0.9989342	170.04
SA40_26	329	111.47903203964233	153.3714723587036	0.99990654	170.56
SA40_26	330	129.84907627105713	281.30218505859375	0.99992657	171.08
SA40_26	331	148.8779067993164	306.0912609100342	0.9999081	171.6
SA40_26	332	104.31156158447266	145.70541858673096	0.9999418	172.12
SA40_26	333	110.99904775619507	84.76999998092651	0.9997818	172.64
SA40_26	334	83.11752080917358	108.8920783996582	0.99945396	173.16
SA40_26	335	116.03996753692627	243.5097312927246	0.99891996	173.68
SA40_26	336	125.48201084136963	355.36768913269043	0.9972161	174.2
SA40_26	337	651.8791198730469	128.4792995452881	0.9858754	174.72
SA40_26	338	112.90169954299927	258.0663871765137	0.9999448	175.24
SA40_26	339	657.2822570800781	127.76511669158936	0.9992238	175.76
SA40_26	340	120.2808141708374	85.7256031036377	0.99982387	176.28
SA40_26	341	103.93881797790527	173.67648124694824	0.9997489	176.8
SA40_26	342	127.50205993652344	339.7499084472656	0.9997899	177.32
SA40_26	343	129.77290153503418	363.40807914733887	0.99985564	177.84
SA40_26	344	103.03962230682373	151.47432804107666	0.9992092	178.36
SA40_26	345	95.31595706939697	84.41594123840332	0.99979955	178.88
SA40_26	346	113.26637268066406	100.07680892944336	0.9992434	179.4
SA40_26	347	125.83643198013306	296.81239128112793	0.9997683	179.92
SA40_26	348	131.69509172439575	391.6102409362793	0.9997112	180.44
SA40_26	349	97.78410196304321	278.95105361938477	0.9992706	180.96
SA40_26	350	113.31329345703125	110.16846656799316	0.9998778	181.48
SA40_26	351	107.11942911148071	83.14455270767212	0.9989808	182.0
SA40_26	352	102.4836778640747	241.2839698791504	0.9988525	182.52
SA40_26	353	119.15678977966309	329.6063232421875	0.9999503	183.04
SA40_26	354	114.36309814453125	412.8765106201172	0.9994248	183.56
SA40_26	355	121.60263061523438	425.5975914001465	0.999186	184.08
SA40_26	356	118.84317398071289	383.2704734802246	0.9995915	184.6
SA40_26	357	123.05935621261597	321.15686416625977	0.99994826	185.12
SA40_26	358	111.87793016433716	419.8413276672363	0.999275	185.64
SA40_26	359	651.4022350311279	127.46383666992188	0.99094087	186.16
SA40_26	360	649.9064445495605	131.07421875	0.99698526	186.68
SA40_26	361	655.1192760467529	128.2862091064453	0.99712104	187.2
SA40_26	362	653.2858848571777	129.47585105895996	0.9942753	187.72
SA40_26	363	643.3916091918945	131.31425857543945	0.9621888	188.24
SA40_26	364	102.92273759841919	423.80215644836426	0.9988783	188.76
SA40_26	365	100.56283473968506	303.10784339904785	0.99972445	189.28
SA40_26	366	97.32796549797058	327.9222106933594	0.99144006	189.8
SA40_26	367	97.37240076065063	421.01826667785645	0.9957211	190.32
SA40_26	368	113.34055662155151	356.76655769348145	0.99973136	190.84
SA40_26	369	656.3756942749023	127.47367858886719	0.99097997	191.36
SA40_26	370	146.50386571884155	361.9746494293213	0.9997135	191.88
SA40_26	371	656.4853668212891	130.24518013000488	0.9968593	192.4
SA40_26	372	655.810546875	129.08769607543945	0.99642855	192.92
SA40_26	373	655.8968544006348	126.64687156677246	0.9960098	193.44
SA40_26	374	646.8914031982422	129.90737915039062	0.50243765	193.96
SA40_26	375	155.36545515060425	405.81127166748047	0.9979406	194.48
SA40_26	376	649.8984336853027	131.58534049987793	0.98434824	195.0
SA40_26	377	649.7232437133789	129.01473999023438	0.97864026	195.52
SA40_26	378	147.16044664382935	433.0586814880371	0.99807525	196.04
SA40_26	379	657.0989608764648	128.19547176361084	0.9931971	196.56
SA40_26	380	123.16298484802246	431.36444091796875	0.9977068	197.08
SA40_26	381	157.59508609771729	425.3954887390137	0.9972384	197.6
SA40_26	382	648.7257480621338	128.83144855499268	0.78156316	198.12
SA40_26	383	133.43747854232788	433.0327606201172	0.991565	198.64
SA40_26	384	117.42277145385742	435.20679473876953	0.9922875	199.16
SA40_26	385	653.9453506469727	128.01295280456543	0.99121	199.68
SA40_26	386	654.3357849121094	129.6580982208252	0.84188914	200.2
SA40_26	387	654.2402267456055	126.84260845184326	0.99682885	200.72
SA40_26	388	658.4094524383545	129.1867446899414	0.98780113	201.24
SA40_26	389	166.2813663482666	417.1057319641113	0.9997402	201.76
SA40_26	390	209.9097490310669	411.30231857299805	0.99846315	202.28
SA40_26	391	205.94496726989746	410.659818649292	0.9997358	202.8
SA40_26	392	201.2937068939209	413.5609245300293	0.99922204	203.32
SA40_26	393	186.6910457611084	402.0852756500244	0.99928313	203.84
SA40_26	394	655.8417320251465	127.64689922332764	0.99666935	204.36
SA40_26	395	219.67549324035645	423.8897895812988	0.9990959	204.88
SA40_26	396	213.3636474609375	420.9817314147949	0.99945694	205.4
SA40_26	397	196.47881984710693	428.13117027282715	0.9993893	205.92
SA40_26	398	655.7241916656494	127.98789024353027	0.9891186	206.44
SA40_26	399	650.994873046875	130.6904411315918	0.98071724	206.96
SA40_26	400	651.8861770629883	128.92009735107422	0.99075097	207.48
SA40_26	401	655.4240703582764	129.10919666290283	0.9773974	208.0
SA40_26	402	186.22534275054932	431.4935874938965	0.9930801	208.52
SA40_26	403	655.2748680114746	129.60638523101807	0.99511635	209.04
SA40_26	404	199.03424978256226	436.46504402160645	0.9993104	209.56
SA40_26	405	213.2878303527832	432.5642395019531	0.99759644	210.08
SA40_26	406	648.3630657196045	130.16607284545898	0.9865116	210.6
SA40_26	407	200.86159706115723	432.0340347290039	0.99916446	211.12
SA40_26	408	156.67963027954102	417.8848171234131	0.99875844	211.64
SA40_26	409	654.3050765991211	128.95957946777344	0.99357706	212.16
SA40_26	410	652.0665168762207	128.4203338623047	0.6015564	212.68
SA40_26	411	163.05131912231445	430.6406879425049	0.5806797	213.2
SA40_26	412	655.6541442871094	128.13663482666016	0.99140805	213.72
SA40_26	413	651.9311904907227	130.24224758148193	0.99394375	214.24
SA40_26	414	656.9200038909912	129.5189094543457	0.9946084	214.76
SA40_26	415	655.1366806030273	128.02953243255615	0.9788734	215.28
SA40_26	416	656.019401550293	129.6324634552002	0.99938786	215.8
SA40_26	417	655.3561210632324	128.3385944366455	0.99563414	216.32
SA40_26	418	648.5674858093262	129.13211345672607	0.74743354	216.84
SA40_26	419	648.8764762878418	127.4247694015503	0.9414676	217.36
SA40_26	420	657.4832916259766	127.59309768676758	0.9965107	217.88
SA40_26	421	636.9065761566162	135.29673099517822	0.6768371	218.4
SA40_26	422	652.9012680053711	127.11410522460938	0.8536041	218.92
SA40_26	423	657.5851440429688	128.39152336120605	0.99811965	219.44
SA40_26	424	654.4283866882324	127.15457439422607	0.98045003	219.96
SA40_26	425	650.6715774536133	130.01821517944336	0.9761288	220.48
SA40_26	426	653.0343055725098	128.70051383972168	0.998047	221.0
SA40_26	427	656.6431045532227	127.24947452545166	0.9956695	221.52
SA40_26	428	650.3866195678711	126.67701244354248	0.94241804	222.04
SA40_26	429	651.584529876709	129.90506172180176	0.3252693	222.56
SA40_26	430	655.2142143249512	128.7130880355835	0.99753547	223.08
SA40_26	431	149.1912603378296	426.26529693603516	0.9992055	223.6
SA40_26	432	658.7363243103027	128.60904693603516	0.9906991	224.12
SA40_26	433	195.26355266571045	425.19779205322266	0.9648019	224.64
SA40_26	434	201.55959129333496	422.889404296875	0.9927429	225.16
SA40_26	435	204.6598196029663	424.5401859283447	0.9954768	225.68
SA40_26	436	205.26549816131592	423.54869842529297	0.99899095	226.2
SA40_26	437	208.3677053451538	422.25608825683594	0.99606425	226.72
SA40_26	438	208.31589698791504	421.8991470336914	0.9915221	227.24
SA40_26	439	218.03324222564697	418.72615814208984	0.99952185	227.76
SA40_26	440	233.3897829055786	416.61449432373047	0.98213726	228.28
SA40_26	441	267.8489923477173	405.14925956726074	0.94807595	228.8
SA40_26	442	350.41699409484863	378.70073318481445	0.9993911	229.32
SA40_26	443	344.808292388916	376.64380073547363	0.99877805	229.84
SA40_26	444	337.09073066711426	374.1573429107666	0.9962475	230.36
SA40_26	445	331.66637420654297	375.8591938018799	0.99844486	230.88
SA40_26	446	651.8650054931641	129.4446086883545	0.9921887	231.4
SA40_26	447	655.2886009216309	128.277325630188	0.88923866	231.92
SA40_26	448	656.9672107696533	129.0961503982544	0.9978758	232.44
SA40_26	449	643.7432289123535	132.10843563079834	0.86869645	232.96
SA40_26	450	649.1372108459473	129.06287670135498	0.9747224	233.48
SA40_26	451	333.9806795120239	377.07401275634766	0.998884	234.0
SA40_26	452	403.0597686767578	404.7502899169922	0.99893683	234.52
SA40_26	453	403.4693717956543	411.2661552429199	0.9995523	235.04
SA40_26	454	422.5369930267334	413.23974609375	0.992725	235.56
SA40_26	455	434.55419540405273	412.75294303894043	0.9994978	236.08
SA40_26	456	532.1877479553223	390.05762100219727	0.9997875	236.6
SA40_26	457	629.2220115661621	296.8402290344238	0.9998752	237.12
SA40_26	458	705.1026344299316	157.53819465637207	0.9981248	237.64
SA40_26	459	671.7527389526367	139.4844675064087	0.99984217	238.16
SA40_26	460	596.6309547424316	86.99503183364868	0.98903686	238.68
SA40_26	461	380.40244579315186	122.91985988616943	0.99970776	239.2
SA40_26	462	232.9404592514038	191.29849433898926	0.99994695	239.72
SA40_26	463	179.95543479919434	298.16070556640625	0.99996805	240.24
SA40_26	464	120.9524393081665	423.26053619384766	0.99840933	240.76
SA40_26	465	651.8097877502441	127.98717498779297	0.99598926	241.28
SA40_26	466	142.1661376953125	429.19429779052734	0.99825865	241.8
SA40_26	467	190.5562162399292	418.0866050720215	0.99161	242.32
SA40_26	468	656.3077926635742	129.83173370361328	0.98657006	242.84
SA40_26	469	158.9655041694641	429.8057556152344	0.99856466	243.36
SA40_26	470	636.8173599243164	131.87899589538574	0.97232705	243.88
SA40_26	471	650.57692527771	130.90820789337158	0.9900204	244.4
SA40_26	472	655.2898406982422	129.17584419250488	0.99830496	244.92
SA40_26	473	95.64489126205444	449.09746170043945	0.9957561	245.44
SA40_26	474	94.99702453613281	449.6381378173828	0.9897226	245.96
SA40_26	475	97.86627888679504	449.7633934020996	0.9920115	246.48
SA40_26	476	100.48384666442871	451.2590503692627	0.98680425	247.0
SA40_26	477	112.75060176849365	450.50222396850586	0.9954306	247.52
SA40_26	478	109.88098382949829	451.2408256530762	0.9951852	248.04
SA40_26	479	654.4497966766357	128.8765525817871	0.9975914	248.56
SA40_26	480	111.47279739379883	449.610071182251	0.9936253	249.08
SA40_26	481	114.76342678070068	449.79918479919434	0.9916973	249.6
SA40_26	482	115.77208042144775	450.0125026702881	0.9973355	250.12
SA40_26	483	119.33927536010742	449.7418785095215	0.99743927	250.64
SA40_26	484	116.98840856552124	447.4358081817627	0.9791703	251.16
SA40_26	485	654.3600082397461	129.44292068481445	0.9964245	251.68
SA40_26	486	132.09669589996338	445.89786529541016	0.99786514	252.2
SA40_26	487	128.28328609466553	444.34913635253906	0.99838424	252.72
SA40_26	488	112.50052452087402	442.2649097442627	0.9969855	253.24
SA40_26	489	652.8387546539307	127.3721694946289	0.9977937	253.76
SA40_26	490	656.1323165893555	127.70339012145996	0.99539113	254.28
SA40_26	491	655.9215545654297	127.79158115386963	0.9955733	254.8
SA40_26	492	654.8768043518066	129.62119102478027	0.99533963	255.32
SA40_26	493	652.6288509368896	127.21733093261719	0.99615186	255.84
SA40_26	494	651.757001876831	127.77022361755371	0.99480164	256.36
SA40_26	495	654.4135093688965	130.4410743713379	0.99871767	256.88
SA40_26	496	651.0297298431396	129.06874179840088	0.9973673	257.4
SA40_26	497	657.9458713531494	129.7326135635376	0.99383426	257.92
SA40_26	498	652.6643753051758	129.06384944915771	0.9930011	258.44
SA40_26	499	199.61559772491455	417.4386405944824	0.9983925	258.96
SA40_26	500	283.31010341644287	393.0586624145508	0.9915024	259.48
SA40_26	501	352.9555320739746	379.98793601989746	0.99864644	260.0
SA40_26	502	350.3103733062744	372.80327796936035	0.9991493	260.52
SA40_26	503	657.1563243865967	128.58535766601562	0.9979243	261.04
SA40_26	504	655.1828384399414	128.97326946258545	0.9822717	261.56
SA40_26	505	650.6715297698975	129.31617736816406	0.9930314	262.08
SA40_26	506	649.6352195739746	130.09268760681152	0.98864144	262.6
SA40_26	507	649.3181228637695	131.03643894195557	0.9076006	263.12
SA40_26	508	650.8791446685791	126.51327610015869	0.8701492	263.64
SA40_26	509	361.54770851135254	383.9278793334961	0.9988336	264.16
SA40_26	510	358.2350730895996	405.47298431396484	0.9997147	264.68
SA40_26	511	327.18143463134766	410.8576011657715	0.99993944	265.2
SA40_26	512	277.646541595459	425.8644104003906	0.9996561	265.72
SA40_26	513	215.32442569732666	425.4707336425781	0.99875987	266.24
SA40_26	514	195.8536982536316	421.34488105773926	0.99979883	266.76
SA40_26	515	654.8538208007812	128.23948860168457	0.9964173	267.28
SA40_26	516	655.274772644043	127.18864917755127	0.9988066	267.8
SA40_26	517	654.5661449432373	129.5143747329712	0.9859607	268.32
SA40_26	518	653.6238670349121	130.57883262634277	0.92188066	268.84
SA40_26	519	652.0560264587402	128.62413883209229	0.84730095	269.36
SA40_26	520	113.59167098999023	441.0249137878418	0.9929525	269.88
SA40_26	521	650.1965999603271	130.0601291656494	0.94156617	270.4
SA40_26	522	141.08614921569824	427.85685539245605	0.99645823	270.92
SA40_26	523	155.26374578475952	427.2710609436035	0.99460644	271.44
SA40_26	524	649.9910354614258	128.98633003234863	0.9960918	271.96
SA40_26	525	655.8182716369629	128.78733158111572	0.9977527	272.48
SA40_26	526	650.4213333129883	128.33101272583008	0.99102086	273.0
SA40_26	527	652.3178577423096	128.98232460021973	0.9941294	273.52
SA40_26	528	650.090217590332	131.0485553741455	0.98361707	274.04
SA40_26	529	656.3989162445068	130.62549591064453	0.9984983	274.56
SA40_26	530	652.5900840759277	130.1327133178711	0.9978223	275.08
SA40_26	531	642.8961753845215	129.97801780700684	0.94396996	275.6
SA40_26	532	654.3801307678223	129.01697158813477	0.99309856	276.12
SA40_26	533	641.2558555603027	130.15666007995605	0.79458755	276.64
SA40_26	534	163.46209049224854	434.12967681884766	0.9890125	277.16
SA40_26	535	157.13711977005005	434.82662200927734	0.9929276	277.68
SA40_26	536	649.2140769958496	129.3034029006958	0.88268924	278.2
SA40_26	537	167.0523762702942	434.16629791259766	0.9860409	278.72
SA40_26	538	157.22777843475342	435.86191177368164	0.99769115	279.24
SA40_26	539	163.2992148399353	433.6418151855469	0.98112535	279.76
SA40_26	540	656.4620494842529	127.81907558441162	0.99575555	280.28
SA40_26	541	640.6403064727783	130.96481323242188	0.9531398	280.8
SA40_26	542	165.13445377349854	436.3952350616455	0.97556484	281.32
SA40_26	543	655.8048725128174	129.994797706604	0.9912231	281.84
SA40_26	544	649.3996620178223	128.55455875396729	0.8968489	282.36
SA40_26	545	651.9084930419922	131.0625457763672	0.9870897	282.88
SA40_26	546	651.0315418243408	131.4774227142334	0.8638079	283.4
SA40_26	547	650.1537322998047	131.29147052764893	0.955625	283.92
SA40_26	548	657.325553894043	128.98122310638428	0.9980337	284.44
SA40_26	549	651.2438774108887	128.96821975708008	0.98132205	284.96
SA40_26	550	651.320743560791	128.29753875732422	0.9955568	285.48
SA40_26	551	651.4459609985352	130.11054039001465	0.96629304	286.0
SA40_26	552	644.5480346679688	129.7400951385498	0.9535891	286.52
SA40_26	553	647.5711822509766	131.61503791809082	0.5382141	287.04
SA40_26	554	657.0022583007812	128.587646484375	0.98556966	287.56
SA40_26	555	648.9030838012695	128.49117279052734	0.98836434	288.08
SA40_26	556	657.728099822998	129.14787769317627	0.92878944	288.6
SA40_26	557	654.2734622955322	127.59491443634033	0.995972	289.12
SA40_26	558	654.2579650878906	129.6903419494629	0.991375	289.64
SA40_26	559	150.89337825775146	115.24299144744873	0.98579234	290.16
SA40_26	560	145.06570100784302	441.2362289428711	0.7265671	290.68
SA40_26	561	645.5703735351562	131.42346382141113	0.93668854	291.2
SA40_26	562	644.0908432006836	131.3238000869751	0.9386638	291.72
SA40_26	563	650.8524894714355	131.18744373321533	0.9951945	292.24
SA40_26	564	653.9417266845703	129.93304252624512	0.9949588	292.76
SA40_26	565	649.3928909301758	129.37660217285156	0.99658537	293.28
SA40_26	566	653.5220146179199	127.96382904052734	0.99397683	293.8
SA40_26	567	645.8032131195068	130.0897979736328	0.85341084	294.32
SA40_26	568	156.63670301437378	435.86256980895996	0.9786284	294.84
SA40_26	569	653.4089088439941	128.79831790924072	0.9900766	295.36
SA40_26	570	639.4916534423828	132.97860145568848	0.84166956	295.88
SA40_26	571	653.8512229919434	126.79821968078613	0.9956754	296.4
SA40_26	572	650.285530090332	130.65078735351562	0.9753076	296.92
SA40_26	573	654.4814109802246	128.5918378829956	0.9944622	297.44
SA40_26	574	652.4340629577637	129.74390029907227	0.99770385	297.96
SA40_26	575	653.3259391784668	128.49985599517822	0.9904793	298.48
SA40_26	576	641.2472724914551	130.87514877319336	0.8139982	299.0
SA40_26	577	191.2820339202881	426.83881759643555	0.93838054	299.52
SA40_26	578	656.0812950134277	130.56615829467773	0.9960368	300.04
SA40_26	579	196.77250385284424	425.12495040893555	0.9865649	300.56
SA40_26	580	654.9057960510254	128.0412769317627	0.9770025	301.08
SA40_26	581	657.048225402832	131.11746311187744	0.9887285	301.6
SA40_26	582	202.87716388702393	426.10605239868164	0.985316	302.12
SA40_26	583	649.0577697753906	128.84974479675293	0.9855273	302.64
SA40_26	584	653.7483215332031	130.25271892547607	0.9875432	303.16
SA40_26	585	657.068920135498	127.67270565032959	0.9963921	303.68
SA40_26	586	643.7335014343262	129.83838558197021	0.9919803	304.2
SA40_26	587	203.48846912384033	425.0247573852539	0.9957188	304.72
SA40_26	588	634.792947769165	132.18071937561035	0.9759117	305.24
SA40_26	589	653.8167953491211	130.13972282409668	0.89989626	305.76
SA40_26	590	653.7706851959229	130.3212547302246	0.9705429	306.28
SA40_26	591	653.5304069519043	130.40489673614502	0.9566359	306.8
SA40_26	592	651.7510414123535	129.15521621704102	0.9983468	307.32
SA40_26	593	656.156063079834	129.998459815979	0.99722266	307.84
SA40_26	594	656.0488700866699	128.01609992980957	0.9934049	308.36
SA40_26	595	634.3911170959473	130.93678951263428	0.5475812	308.88
SA40_26	596	155.3258180618286	435.2182388305664	0.98204845	309.4
SA40_26	597	636.5975379943848	132.2716999053955	0.7516052	309.92
SA40_26	598	654.7601699829102	129.32144165039062	0.9578196	310.44
SA40_26	599	652.0420074462891	129.50048446655273	0.9591293	310.96
SA40_26	600	652.0457744598389	127.5108289718628	0.985501	311.48
SA40_26	601	658.458137512207	128.5159206390381	0.9993293	312.0
SA40_26	602	651.8599033355713	129.0667963027954	0.9887617	312.52
SA40_26	603	653.376293182373	128.14247131347656	0.96703535	313.04
SA40_26	604	656.3862800598145	129.72257137298584	0.98358834	313.56
SA40_26	605	658.0683708190918	128.7002992630005	0.99660254	314.08
SA40_26	606	652.0652294158936	129.70416069030762	0.9782111	314.6
SA40_26	607	654.2086124420166	127.75787830352783	0.9691022	315.12
SA40_26	608	646.9613552093506	130.1072359085083	0.94619596	315.64
SA40_26	609	648.6118316650391	131.25464916229248	0.9900748	316.16
SA40_26	610	653.429365158081	127.32044219970703	0.997131	316.68
SA40_26	611	655.9495449066162	129.38100814819336	0.9985257	317.2
SA40_26	612	656.5543174743652	129.40106391906738	0.99823296	317.72
SA40_26	613	650.7594108581543	128.54061126708984	0.99590814	318.24
SA40_26	614	639.6557807922363	133.05304527282715	0.9664469	318.76
SA40_26	615	651.2350082397461	129.88303184509277	0.9099275	319.28
SA40_26	616	654.6177864074707	129.01070594787598	0.99891543	319.8
SA40_26	617	653.4004211425781	128.72151374816895	0.997139	320.32
SA40_26	618	649.1205215454102	130.44528007507324	0.9941374	320.84
SA40_26	619	125.51448345184326	434.33692932128906	0.9995309	321.36
SA40_26	620	105.87308406829834	443.86722564697266	0.9846139	321.88
SA40_26	621	112.92047500610352	445.9695339202881	0.9935154	322.4
SA40_26	622	644.3514823913574	132.04530715942383	0.90486234	322.92
SA40_26	623	111.4250898361206	448.91361236572266	0.9978676	323.44
SA40_26	624	645.7011222839355	131.17388248443604	0.96331483	323.96
SA40_26	625	642.9040908813477	130.95059394836426	0.96202433	324.48
SA40_26	626	146.64090871810913	443.6649513244629	0.665032	325.0
SA40_26	627	648.5716819763184	131.93758964538574	0.89786565	325.52
SA40_26	628	197.1011996269226	427.8866386413574	0.99976283	326.04
SA40_26	629	196.09538316726685	431.98047637939453	0.9973201	326.56
SA40_26	630	655.156135559082	128.8004207611084	0.99888426	327.08
SA40_26	631	177.87714004516602	436.74413681030273	0.9946207	327.6
SA40_26	632	154.38380241394043	441.1299419403076	0.97704893	328.12
SA40_26	633	650.9341239929199	126.77762031555176	0.9700123	328.64
SA40_26	634	653.5234451293945	129.904146194458	0.9944799	329.16
SA40_26	635	151.6757607460022	427.41479873657227	0.9922489	329.68
SA40_26	636	179.80068922042847	426.6664695739746	0.9962547	330.2
SA40_26	637	199.23222064971924	420.45435905456543	0.9965062	330.72
SA40_26	638	641.7717456817627	130.48324584960938	0.6985712	331.24
SA40_26	639	651.338005065918	131.52048110961914	0.9978115	331.76
SA40_26	640	652.1877288818359	130.02050399780273	0.99723756	332.28
SA40_26	641	651.7776489257812	129.88742351531982	0.99070543	332.8
SA40_26	642	651.6436576843262	129.54174041748047	0.9900265	333.32
SA40_26	643	650.4122734069824	129.85881328582764	0.98512024	333.84
SA40_26	644	653.115701675415	128.06050300598145	0.9762706	334.36
SA40_26	645	658.0775737762451	128.35959434509277	0.9983827	334.88
SA40_26	646	107.47029781341553	445.805139541626	0.47557363	335.4
SA40_26	647	651.0495185852051	130.11085510253906	0.9760828	335.92
SA40_26	648	655.690860748291	127.21351146697998	0.99603903	336.44
SA40_26	649	98.84063601493835	448.21386337280273	0.9977314	336.96
SA40_26	650	648.5489845275879	129.74477291107178	0.95376325	337.48
SA40_26	651	656.2865257263184	128.96907806396484	0.9982973	338.0
SA40_26	652	124.31589365005493	443.4858512878418	0.9910755	338.52
SA40_26	653	118.3445930480957	445.9669017791748	0.9969265	339.04
SA40_26	654	126.72886848449707	444.75860595703125	0.99718106	339.56
SA40_26	655	124.01927709579468	445.23433685302734	0.9961332	340.08
SA40_26	656	654.3768405914307	127.73670673370361	0.9981577	340.6
SA40_26	657	652.9169082641602	126.83127880096436	0.9823654	341.12
SA40_26	658	95.63919305801392	447.54255294799805	0.94016045	341.64
SA40_26	659	134.66651439666748	440.3865623474121	0.9249525	342.16
SA40_26	660	130.55936098098755	427.8728485107422	0.99291396	342.68
SA40_26	661	100.73024034500122	446.3403511047363	0.9852594	343.2
SA40_26	662	655.8765411376953	129.2442226409912	0.9975715	343.72
SA40_26	663	659.8611831665039	127.56673336029053	0.99824345	344.24
SA40_26	664	653.1049728393555	127.32793807983398	0.99425715	344.76
SA40_26	665	655.4555416107178	128.97653102874756	0.99448663	345.28
SA40_26	666	91.09377861022949	444.39093589782715	0.75180554	345.8
SA40_26	667	654.9540519714355	129.40529823303223	0.99407613	346.32
SA40_26	668	656.3656806945801	128.70022773742676	0.9876715	346.84
SA40_26	669	650.8115768432617	130.153226852417	0.59918755	347.36
SA40_26	670	109.16831493377686	433.19114685058594	0.98007226	347.88
SA40_26	671	653.7674903869629	129.41569805145264	0.9927857	348.4
SA40_26	672	655.9859752655029	130.27579307556152	0.9964857	348.92
SA40_26	673	170.86400985717773	425.56640625	0.99752516	349.44
SA40_26	674	655.1805019378662	130.31388759613037	0.99720144	349.96
SA40_26	675	654.4408798217773	129.53035354614258	0.9942596	350.48
SA40_26	676	655.8303833007812	127.44967460632324	0.9939203	351.0
SA40_26	677	657.4892997741699	128.26309204101562	0.99276686	351.52
SA40_26	678	649.1275787353516	130.1928949356079	0.7022813	352.04
SA40_26	679	648.9094734191895	129.4749355316162	0.9964851	352.56
SA40_26	680	654.1959285736084	128.30185890197754	0.9984861	353.08
SA40_26	681	653.0226707458496	128.21036338806152	0.994544	353.6
SA40_26	682	656.3735961914062	127.4055004119873	0.9980415	354.12
SA40_26	683	654.4480323791504	127.3472785949707	0.9935197	354.64
SA40_26	684	656.9851875305176	128.88842582702637	0.9888881	355.16
SA40_26	685	637.8072261810303	135.7252836227417	0.9340376	355.68
SA40_26	686	653.4632205963135	129.09672260284424	0.9853892	356.2
SA40_26	687	648.4270095825195	130.81878662109375	0.869746	356.72
SA40_26	688	653.1187057495117	130.11631965637207	0.9952106	357.24
SA40_26	689	635.5288982391357	133.77476692199707	0.9101021	357.76
SA40_26	690	654.2421340942383	128.60063552856445	0.99478453	358.28
SA40_26	691	650.3057956695557	130.33461570739746	0.9937784	358.8
SA40_26	692	654.5538425445557	130.29447555541992	0.9934772	359.32
SA40_26	693	654.8036098480225	129.64313507080078	0.99848455	359.84
SA40_26	694	654.6052932739258	129.26250457763672	0.99582434	360.36
SA40_26	695	661.212158203125	126.76777839660645	0.9972922	360.88
SA40_26	696	655.1795959472656	128.67939949035645	0.98804075	361.4
SA40_26	697	650.8688926696777	129.05775547027588	0.9778119	361.92
SA40_26	698	653.748607635498	128.57754707336426	0.99151695	362.44
SA40_26	699	184.01226997375488	430.07823944091797	0.49596357	362.96
SA40_26	700	169.88215446472168	433.54042053222656	0.9289231	363.48
SA40_26	701	655.719804763794	127.29008674621582	0.9739826	364.0
SA40_26	702	657.8593730926514	130.9762144088745	0.9917435	364.52
SA40_26	703	655.0351142883301	128.20199489593506	0.9968521	365.04
SA40_26	704	653.0537605285645	131.04795455932617	0.9942291	365.56
SA40_26	705	649.687385559082	129.90056991577148	0.9813793	366.08
SA40_26	706	157.8843355178833	431.0386848449707	0.9688668	366.6
SA40_26	707	653.7975788116455	128.5261058807373	0.99623775	367.12
SA40_26	708	635.2164268493652	130.6057834625244	0.8407085	367.64
SA40_26	709	653.4643650054932	130.2075433731079	0.9749522	368.16
SA40_26	710	647.605037689209	128.16515922546387	0.9842392	368.68
SA40_26	711	655.8198928833008	127.19618797302246	0.97341365	369.2
SA40_26	712	652.8681755065918	127.75716304779053	0.9940165	369.72
SA40_26	713	656.736946105957	131.61616802215576	0.53492564	370.24
SA40_26	714	652.3757934570312	130.33584594726562	0.96645486	370.76
SA40_26	715	645.1634407043457	131.1542272567749	0.6464989	371.28
SA40_26	716	640.4239654541016	129.9759578704834	0.9370136	371.8
SA40_26	717	644.690465927124	128.3444309234619	0.9274066	372.32
SA40_26	718	158.0944061279297	58.85711073875427	0.99014205	372.84
SA40_26	719	197.11076021194458	425.9655475616455	0.96959656	373.36
SA40_26	720	195.96521854400635	425.23701667785645	0.9950362	373.88
SA40_26	721	654.4632911682129	127.41286754608154	0.9830016	374.4
SA40_26	722	654.7256469726562	128.32624912261963	0.99717146	374.92
SA40_26	723	652.0881652832031	126.89854145050049	0.97246265	375.44
SA40_26	724	162.9917860031128	432.27295875549316	0.81873757	375.96
SA40_26	725	650.9470462799072	128.72473239898682	0.9908556	376.48
SA40_26	726	658.0246448516846	130.4509449005127	0.98147434	377.0
SA40_26	727	655.4802894592285	129.62788581848145	0.9951367	377.52
SA40_26	728	657.5847625732422	129.99438285827637	0.997285	378.04
SA40_26	729	635.5820178985596	131.37844562530518	0.94192976	378.56
SA40_26	730	647.6472854614258	128.20077896118164	0.9741523	379.08
SA40_26	731	656.0001373291016	126.99923515319824	0.99087864	379.6
SA40_26	732	656.6307067871094	127.35949516296387	0.98789597	380.12
SA40_26	733	653.2620906829834	129.78591442108154	0.9376951	380.64
SA40_26	734	652.7226448059082	127.42804527282715	0.8937962	381.16
SA40_26	735	658.1058979034424	129.38860416412354	0.99866724	381.68
SA40_26	736	656.5237045288086	129.68876838684082	0.9969791	382.2
SA40_26	737	654.9624443054199	127.71746635437012	0.94858044	382.72
SA40_26	738	639.4463539123535	131.59698486328125	0.8664691	383.24
SA40_26	739	650.8546352386475	128.70861053466797	0.9855945	383.76
SA40_26	740	638.1601333618164	135.0813102722168	0.95542884	384.28
SA40_26	741	637.1749401092529	130.52661895751953	0.96288216	384.8
SA40_26	742	650.3246307373047	128.28944206237793	0.9958489	385.32
SA40_26	743	654.6404838562012	128.5568618774414	0.9979911	385.84
SA40_26	744	653.5312652587891	131.06520652770996	0.99715734	386.36
SA40_26	745	652.7852058410645	128.86362075805664	0.9962131	386.88
SA40_26	746	173.0778932571411	435.00898361206055	0.9941912	387.4
SA40_26	747	650.2735137939453	130.48137187957764	0.9710696	387.92
SA40_26	748	654.4694900512695	128.21658611297607	0.9944817	388.44
SA40_26	749	655.7345867156982	130.17844676971436	0.999	388.96
SA40_26	750	654.0701866149902	130.07966995239258	0.998114	389.48
SA40_26	751	653.4398078918457	129.92910861968994	0.9924178	390.0
SA40_26	752	650.1876354217529	128.79228115081787	0.9507241	390.52
SA40_26	753	653.2989978790283	129.61907386779785	0.9973062	391.04
SA40_26	754	651.9478797912598	130.36807537078857	0.9946243	391.56
SA40_26	755	653.1477928161621	131.01350784301758	0.983113	392.08
SA40_26	756	210.75539588928223	425.061092376709	0.99313134	392.6
SA40_26	757	657.8671455383301	127.21976280212402	0.9945496	393.12
SA40_26	758	660.0784301757812	126.15142822265625	0.9935889	393.64
SA40_26	759	654.1687965393066	128.04445266723633	0.98678476	394.16
SA40_26	760	651.6988754272461	130.36006450653076	0.9959798	394.68
SA40_26	761	655.4950714111328	127.17292785644531	0.99792445	395.2
SA40_26	762	647.0354080200195	128.05163383483887	0.9725292	395.72
SA40_26	763	654.1213512420654	129.11115646362305	0.9907577	396.24
SA40_26	764	658.8082790374756	128.43661308288574	0.9976533	396.76
SA40_26	765	638.8322830200195	129.92677688598633	0.8616721	397.28
SA40_26	766	651.9488334655762	130.05224704742432	0.9854173	397.8
SA40_26	767	653.4140110015869	127.58122444152832	0.9896293	398.32
SA40_26	768	651.0114669799805	130.5868148803711	0.8678363	398.84
SA40_26	769	653.1813144683838	131.50094032287598	0.945712	399.36
SA40_26	770	656.5816879272461	127.97455787658691	0.98546773	399.88
SA40_26	771	637.2560501098633	135.45913696289062	0.985427	400.4
SA40_26	772	655.1872253417969	129.46128845214844	0.9988286	400.92
SA40_26	773	653.2211303710938	128.44691276550293	0.99381447	401.44
SA40_26	774	654.1718006134033	129.46118831634521	0.87766427	401.96
SA40_26	775	645.4027652740479	128.9242458343506	0.9676788	402.48
SA40_26	776	648.237419128418	128.92850875854492	0.93666154	403.0
SA40_26	777	653.2082557678223	131.14680290222168	0.97120583	403.52
SA40_26	778	646.1706161499023	131.78921699523926	0.9611516	404.04
SA40_26	779	650.7013320922852	128.03139209747314	0.96790063	404.56
SA40_26	780	652.3791313171387	128.1763744354248	0.9125127	405.08
SA40_26	781	649.8982906341553	129.13639068603516	0.9706777	405.6
SA40_26	782	651.6568183898926	132.0128059387207	0.9886769	406.12
SA40_26	783	654.4210433959961	131.1320972442627	0.98271275	406.64
SA40_26	784	649.9547958374023	128.81381034851074	0.9913332	407.16
SA40_26	785	648.6205101013184	129.96045112609863	0.9686478	407.68
SA40_26	786	652.8992652893066	126.76836490631104	0.99355376	408.2
SA40_26	787	159.27168130874634	431.6741180419922	0.98447037	408.72
SA40_26	788	657.0267677307129	126.92107200622559	0.9982273	409.24
SA40_26	789	155.54771423339844	434.4868469238281	0.97201467	409.76
SA40_26	790	656.3282489776611	130.0854206085205	0.98900163	410.28
SA40_26	791	168.54794025421143	434.68128204345703	0.57883644	410.8
SA40_26	792	656.3054084777832	130.2138090133667	0.9709179	411.32
SA40_26	793	658.8225364685059	129.43379402160645	0.99763286	411.84
SA40_26	794	653.1081199645996	130.43583869934082	0.99368626	412.36
SA40_26	795	651.5039443969727	129.7822380065918	0.9888642	412.88
SA40_26	796	652.9941558837891	130.3663444519043	0.9979778	413.4
SA40_26	797	651.6627311706543	131.54372692108154	0.9950427	413.92
SA40_26	798	651.0315895080566	129.7913646697998	0.99635494	414.44
SA40_26	799	656.3578605651855	128.6586570739746	0.99090624	414.96
SA40_26	800	654.1906356811523	127.01854705810547	0.9930651	415.48
SA40_26	801	652.277135848999	131.64766788482666	0.74813664	416.0
SA40_26	802	653.1963348388672	128.81848812103271	0.9964843	416.52
SA40_26	803	651.8586158752441	129.84206199645996	0.99663	417.04
SA40_26	804	639.1495704650879	134.23473358154297	0.26020274	417.56
SA40_26	805	647.0344543457031	130.10679244995117	0.7339055	418.08
SA40_26	806	636.1281394958496	130.10363101959229	0.91277	418.6
SA40_26	807	636.0082626342773	129.6054983139038	0.98143077	419.12
SA40_26	808	652.9263019561768	129.3699073791504	0.93542784	419.64
SA40_26	809	651.6055583953857	129.30736541748047	0.9951487	420.16
SA40_26	810	645.6174850463867	130.64483642578125	0.86520475	420.68
SA40_26	811	650.8634567260742	129.13424491882324	0.9909055	421.2
SA40_26	812	653.0849456787109	130.2329921722412	0.99445033	421.72
SA40_26	813	635.0419998168945	131.3310956954956	0.9143195	422.24
SA40_26	814	653.7866592407227	129.10702228546143	0.9906508	422.76
SA40_26	815	652.3368835449219	129.48640823364258	0.9970409	423.28
SA40_26	816	175.66182613372803	430.294132232666	0.38006043	423.8
SA40_26	817	648.5402584075928	129.03658390045166	0.96067387	424.32
SA40_26	818	649.9467849731445	127.95797824859619	0.97887725	424.84
SA40_26	819	651.8599033355713	129.13930892944336	0.99293065	425.36
SA40_26	820	637.9830360412598	133.34977626800537	0.93767256	425.88
SA40_26	821	651.3322830200195	129.30476188659668	0.97176	426.4
SA40_26	822	648.6861705780029	128.72619152069092	0.97508925	426.92
SA40_26	823	651.5536308288574	129.48732376098633	0.88002133	427.44
SA40_26	824	654.632568359375	130.0979232788086	0.9981968	427.96
SA40_26	825	160.42500734329224	434.5842933654785	0.9967752	428.48
SA40_26	826	650.9752750396729	129.85778331756592	0.9916899	429.0
SA40_26	827	171.04673385620117	431.3104248046875	0.99576545	429.52
SA40_26	828	648.7895488739014	129.713716506958	0.9690634	430.04
SA40_26	829	655.8479309082031	130.31551837921143	0.9748395	430.56
SA40_26	830	658.4980010986328	127.70140171051025	0.93839	431.08
SA40_26	831	653.6558151245117	129.41993236541748	0.64970165	431.6
SA40_26	832	649.0348815917969	127.66475200653076	0.9876645	432.12
SA40_26	833	657.18994140625	127.5736141204834	0.9988512	432.64
SA40_26	834	657.8328132629395	128.59379768371582	0.9978794	433.16
SA40_26	835	647.556209564209	129.8477554321289	0.9708782	433.68
SA40_26	836	654.0162086486816	128.87028694152832	0.9849261	434.2
SA40_26	837	651.1715888977051	129.52730655670166	0.97965276	434.72
SA40_26	838	644.3947792053223	127.79139518737793	0.8707004	435.24
SA40_26	839	195.60390710830688	425.1551055908203	0.8561636	435.76
SA40_26	840	650.3702163696289	130.88624954223633	0.97032064	436.28
SA40_26	841	197.59732484817505	424.9489402770996	0.961995	436.8
SA40_26	842	198.0601668357849	423.9426326751709	0.9850546	437.32
SA40_26	843	649.964427947998	129.23134803771973	0.9811081	437.84
SA40_26	844	650.7425308227539	130.55296897888184	0.864286	438.36
SA40_26	845	201.83136463165283	425.71606636047363	0.85049903	438.88
SA40_26	846	204.44457530975342	424.5597267150879	0.7990853	439.4
SA40_26	847	199.1163969039917	426.1288261413574	0.9666657	439.92
SA40_26	848	656.3066482543945	127.20293998718262	0.9693318	440.44
SA40_26	849	649.8022079467773	127.04818725585938	0.955422	440.96
SA40_26	850	657.0892810821533	128.08350563049316	0.9926662	441.48
SA40_26	851	643.1567192077637	131.41417980194092	0.95593196	442.0
SA40_26	852	655.1412105560303	128.19122314453125	0.9798901	442.52
SA40_26	853	655.2364349365234	128.28723907470703	0.98823696	443.04
SA40_26	854	655.0128936767578	127.98398494720459	0.99073654	443.56
SA40_26	855	652.1436214447021	130.22297859191895	0.9880223	444.08
SA40_26	856	652.8932094573975	128.66442203521729	0.9924271	444.6
SA40_26	857	636.9268417358398	128.9846706390381	0.98138946	445.12
SA40_26	858	653.5546779632568	129.09316062927246	0.99071175	445.64
SA40_26	859	652.4180889129639	127.88002967834473	0.9940905	446.16
SA40_26	860	651.8689155578613	130.12709140777588	0.9944066	446.68
SA40_26	861	645.7788944244385	131.65560722351074	0.9358654	447.2
SA40_26	862	651.4928817749023	129.07965660095215	0.95727104	447.72
SA40_26	863	643.8480854034424	131.81681156158447	0.8346206	448.24
SA40_26	864	186.24728918075562	428.5382080078125	0.3659492	448.76
SA40_26	865	650.9854316711426	130.61110496520996	0.9858439	449.28
SA40_26	866	653.5815715789795	127.73477554321289	0.9754567	449.8
SA40_26	867	651.075029373169	127.57458686828613	0.98943627	450.32
SA40_26	868	651.3545989990234	130.67497730255127	0.9658193	450.84
SA40_26	869	653.484058380127	128.4441089630127	0.9988071	451.36
SA40_26	870	653.7717819213867	130.32018184661865	0.9941685	451.88
SA40_26	871	642.1975135803223	130.0759506225586	0.88046074	452.4
SA40_26	872	640.6072616577148	130.94937801361084	0.7123343	452.92
SA40_26	873	650.5871772766113	130.11116981506348	0.9810153	453.44
SA40_26	874	651.967716217041	129.22837257385254	0.99850225	453.96
SA40_26	875	654.5523643493652	126.65738582611084	0.99478394	454.48
SA40_26	876	651.3580322265625	129.54694747924805	0.9899545	455.0
SA40_26	877	655.3496360778809	128.94710540771484	0.9983942	455.52
SA40_26	878	649.535083770752	130.11188507080078	0.73729885	456.04
SA40_26	879	634.2434406280518	128.81386756896973	0.9355252	456.56
SA40_26	880	641.8811321258545	131.51561737060547	0.9287455	457.08
SA40_26	881	652.0784378051758	130.8614158630371	0.9881876	457.6
SA40_26	882	651.2106895446777	129.87570762634277	0.90865266	458.12
SA40_26	883	650.4934787750244	129.69823837280273	0.98099685	458.64
SA40_26	884	656.1690807342529	129.73451614379883	0.99791676	459.16
SA40_26	885	195.8039402961731	423.8478469848633	0.99198043	459.68
SA40_26	886	193.3443784713745	424.8564147949219	0.9969296	460.2
SA40_26	887	169.65519189834595	429.17123794555664	0.98679394	460.72
SA40_26	888	656.379222869873	127.39075183868408	0.6159072	461.24
SA40_26	889	184.9266767501831	435.16748428344727	0.7810188	461.76
SA40_26	890	653.1001091003418	130.998272895813	0.6997811	462.28
SA40_26	891	649.6068000793457	129.67246055603027	0.951891	462.8
SA40_26	892	657.2672843933105	127.3480224609375	0.9972433	463.32
SA40_26	893	651.3051986694336	130.76248168945312	0.99620014	463.84
SA40_26	894	656.2129974365234	129.0450096130371	0.9901557	464.36
SA40_26	895	170.36676406860352	435.7715034484863	0.93253785	464.88
SA40_26	896	655.1727294921875	130.40398120880127	0.9976266	465.4
SA40_26	897	653.6040306091309	128.57159614562988	0.99232566	465.92
SA40_26	898	161.1828088760376	433.6454772949219	0.98886824	466.44
SA40_26	899	170.5003261566162	433.0747604370117	0.9655902	466.96
SA40_26	900	656.1624526977539	127.93190002441406	0.9863267	467.48
SA40_26	901	656.6135406494141	128.88748168945312	0.99098295	468.0
SA40_26	902	654.3760299682617	128.0368137359619	0.9869515	468.52
SA40_26	903	652.7894973754883	128.33908081054688	0.91765076	469.04
SA40_26	904	195.82306146621704	423.2343292236328	0.97093225	469.56
SA40_26	905	197.77014255523682	426.5821838378906	0.6862066	470.08
SA40_26	906	653.0468940734863	128.78173828125	0.9981371	470.6
SA40_26	907	655.9548377990723	127.9478931427002	0.9977977	471.12
SA40_26	908	652.9898643493652	128.56847763061523	0.99758875	471.64
SA40_26	909	646.1684226989746	128.03126335144043	0.9749859	472.16
SA40_26	910	201.6991376876831	424.2653274536133	0.92779636	472.68
SA40_26	911	653.5736560821533	128.8008213043213	0.96542567	473.2
SA40_26	912	656.5446853637695	128.35172653198242	0.9862714	473.72
SA40_26	913	656.1091899871826	128.00949096679688	0.99639374	474.24
SA40_26	914	655.9980392456055	126.29894256591797	0.9708821	474.76
SA40_26	915	654.2421340942383	129.54046726226807	0.9972053	475.28
SA40_26	916	656.7330360412598	127.15240001678467	0.99369794	475.8
SA40_26	917	653.8358211517334	129.7741413116455	0.9983961	476.32
SA40_26	918	654.1500091552734	130.23436546325684	0.9977896	476.84
SA40_26	919	657.4741363525391	129.15332794189453	0.9814171	477.36
SA40_26	920	643.258810043335	130.9536838531494	0.945138	477.88
SA40_26	921	659.19189453125	129.52487468719482	0.99874216	478.4
SA40_26	922	652.2326946258545	127.91640758514404	0.98709804	478.92
SA40_26	923	651.414680480957	125.64620018005371	0.9733183	479.44
SA40_26	924	655.7877540588379	129.6423053741455	0.99698395	479.96
SA40_26	925	652.2918224334717	128.71019840240479	0.9935122	480.48
SA40_26	926	650.0155448913574	129.47010040283203	0.9704597	481.0
SA40_26	927	656.1478614807129	129.2858362197876	0.9893533	481.52
SA40_26	928	649.6742248535156	129.45054531097412	0.8149981	482.04
SA40_26	929	654.6207904815674	128.90416145324707	0.99792504	482.56
SA40_26	930	656.3691139221191	129.11832332611084	0.9918439	483.08
SA40_26	931	651.9962787628174	131.68952465057373	0.25291517	483.6
SA40_26	932	652.2765159606934	129.88758087158203	0.9693224	484.12
SA40_26	933	652.9714584350586	127.11888313293457	0.9946346	484.64
SA40_26	934	177.22121477127075	432.34296798706055	0.9810559	485.16
SA40_26	935	189.320969581604	424.33141708374023	0.39626992	485.68
SA40_26	936	651.1017799377441	130.26155948638916	0.6931516	486.2
SA40_26	937	653.6971092224121	127.29711055755615	0.9900383	486.72
SA40_26	938	655.8056831359863	129.29696559906006	0.98877627	487.24
SA40_26	939	655.4143905639648	130.1053762435913	0.9953507	487.76
SA40_26	940	653.0148506164551	130.37309646606445	0.621793	488.28
SA40_26	941	127.24741697311401	436.88389778137207	0.9993187	488.8
SA40_26	942	123.66117238998413	441.97803497314453	0.99914706	489.32
SA40_26	943	657.087230682373	129.88245964050293	0.9972314	489.84
SA40_26	944	147.65255451202393	437.66100883483887	0.9948968	490.36
SA40_26	945	655.7024002075195	128.838472366333	0.9881414	490.88
SA40_26	946	656.5855026245117	126.5951156616211	0.99442554	491.4
SA40_26	947	657.4193954467773	127.6530933380127	0.9979752	491.92
SA40_26	948	652.6378154754639	129.62628364562988	0.9957268	492.44
SA40_26	949	654.4962882995605	131.4213466644287	0.99440867	492.96
SA40_26	950	647.8805541992188	128.90779495239258	0.98927283	493.48
SA40_26	951	655.3784847259521	126.89249038696289	0.9983632	494.0
SA40_26	952	650.6978034973145	129.17109489440918	0.9790567	494.52
SA40_26	953	652.7202606201172	128.59176635742188	0.9957229	495.04
SA40_26	954	650.672197341919	130.5636978149414	0.97281545	495.56
SA40_26	955	654.9072265625	126.48756980895996	0.994052	496.08
SA40_26	956	637.6382827758789	135.73252201080322	0.907651	496.6
SA40_26	957	652.7597427368164	129.31169986724854	0.99624264	497.12
SA40_26	958	657.2183609008789	128.40821743011475	0.9988599	497.64
SA40_26	959	649.5553970336914	128.79099369049072	0.9765004	498.16
SA40_26	960	656.6185474395752	126.26655578613281	0.99785525	498.68
SA40_26	961	652.1405220031738	128.69301795959473	0.9979734	499.2
SA40_26	962	653.8822174072266	127.99118041992188	0.99216074	499.72
SA40_26	963	654.7244548797607	128.37425708770752	0.99763703	500.24
SA40_26	964	651.5518188476562	129.68769550323486	0.9728017	500.76
SA40_26	965	646.6403007507324	128.65088939666748	0.9888564	501.28
SA40_26	966	652.8350353240967	127.54291534423828	0.87191933	501.8
SA40_26	967	656.9613456726074	127.84598350524902	0.9977812	502.32
SA40_26	968	652.490234375	129.76618766784668	0.994167	502.84
SA40_26	969	652.1750450134277	128.56019496917725	0.9928114	503.36
SA40_26	970	146.98736667633057	438.09971809387207	0.9787338	503.88
SA40_26	971	140.40391445159912	438.7485408782959	0.99858826	504.4
SA40_26	972	653.298282623291	129.67374801635742	0.98584336	504.92
SA40_26	973	656.0173988342285	128.46874237060547	0.9958549	505.44
SA40_26	974	655.3586006164551	129.4549798965454	0.9974694	505.96
SA40_26	975	654.1234970092773	131.13804817199707	0.9790486	506.48
SA40_26	976	636.3818168640137	133.97907257080078	0.85302144	507.0
SA40_26	977	641.6702270507812	131.72584533691406	0.6173519	507.52
SA40_26	978	191.83034896850586	426.2215232849121	0.99336267	508.04
SA40_26	979	653.4769058227539	129.43041801452637	0.9960498	508.56
SA40_26	980	654.5096397399902	131.96953296661377	0.98193246	509.08
SA40_26	981	654.5724868774414	129.34453010559082	0.9847665	509.6
SA40_26	982	643.2534217834473	130.66892623901367	0.9683212	510.12
SA40_26	983	185.03952026367188	433.1261444091797	0.18427618	510.64
SA40_26	984	650.1278877258301	129.0126371383667	0.99380636	511.16
SA40_26	985	653.2778739929199	128.8813018798828	0.9911543	511.68
SA40_26	986	655.4895401000977	128.49487781524658	0.9544007	512.2
SA40_26	987	657.0749282836914	130.6360387802124	0.91491	512.72
SA40_26	988	655.6946754455566	127.80447006225586	0.9978751	513.24
SA40_26	989	638.5804653167725	136.34628295898438	0.94260895	513.76
SA40_26	990	196.1840271949768	426.071720123291	0.93308836	514.28
SA40_26	991	656.1287879943848	129.27842617034912	0.9958254	514.8
SA40_26	992	656.1887741088867	125.96436023712158	0.99697375	515.32
SA40_26	993	652.2183418273926	129.14538860321045	0.8822852	515.84
SA40_26	994	638.72389793396	134.6251630783081	0.4879308	516.36
SA40_26	995	658.7635040283203	129.1780185699463	0.9885196	516.88
SA40_26	996	660.2728843688965	130.81299304962158	0.95177007	517.4
SA40_26	997	654.6085357666016	129.66051578521729	0.9799146	517.92
SA40_26	998	656.2356948852539	128.706693649292	0.99821067	518.44
SA40_26	999	147.8672981262207	435.5815315246582	0.9976483	518.96
SA40_26	1000	647.6024150848389	130.24412155151367	0.9800408	519.48
SA40_26	1001	656.8681716918945	127.64639854431152	0.7639327	520.0
SA40_26	1002	656.229305267334	127.89547920227051	0.9975459	520.52
SA40_26	1003	649.1157531738281	131.06091499328613	0.8493283	521.04
SA40_26	1004	197.3824143409729	423.6716938018799	0.9319734	521.56
SA40_26	1005	197.99206256866455	420.6822395324707	0.7336757	522.08
SA40_26	1006	649.195671081543	131.39426708221436	0.9867089	522.6
SA40_26	1007	647.0669269561768	130.42483806610107	0.98655826	523.12
SA40_26	1008	650.2285480499268	130.76292514801025	0.9943606	523.64
SA40_26	1009	650.603199005127	130.7027006149292	0.9787851	524.16
SA40_26	1010	644.9283599853516	130.89250087738037	0.8926063	524.68
SA40_26	1011	652.9244422912598	130.32166957855225	0.9967303	525.2
SA40_26	1012	200.101637840271	425.4020118713379	0.99889815	525.72
SA40_26	1013	651.7259120941162	128.3840847015381	0.9930676	526.24
SA40_26	1014	658.1415176391602	127.88060188293457	0.99197453	526.76
SA40_26	1015	658.6230754852295	129.65692520141602	0.9853135	527.28
SA40_26	1016	656.4329147338867	129.4575548171997	0.99853003	527.8
SA40_26	1017	655.7769298553467	129.9979591369629	0.99360657	528.32
SA40_26	1018	134.53454971313477	420.6076240539551	0.9961433	528.84
SA40_26	1019	122.58739471435547	440.00993728637695	0.99157774	529.36
SA40_26	1020	654.3875217437744	128.44031810760498	0.997556	529.88
SA40_26	1021	655.9272289276123	129.15135383605957	0.9959454	530.4
SA40_26	1022	123.08712005615234	439.1481113433838	0.998287	530.92
SA40_26	1023	136.9060516357422	424.5988082885742	0.99831307	531.44
SA40_26	1024	106.44993782043457	230.07598400115967	0.9997123	531.96
SA40_26	1025	107.48636722564697	109.63934183120728	0.99978524	532.48
SA40_26	1026	107.74260759353638	89.04526233673096	0.99802953	533.0
SA40_26	1027	119.06462907791138	94.77417469024658	0.99925035	533.52
SA40_26	1028	157.94605016708374	147.6330327987671	0.9999372	534.04
SA40_26	1029	169.88565921783447	159.00389671325684	0.9997917	534.56
SA40_26	1030	191.1785364151001	166.87613010406494	0.9999815	535.08
SA40_26	1031	134.8733901977539	264.554386138916	0.99981815	535.6
SA40_26	1032	112.1098518371582	368.90573501586914	0.9997367	536.12
SA40_26	1033	116.24407768249512	346.57376289367676	0.9995117	536.64
SA40_26	1034	105.64708709716797	155.42821884155273	0.9999275	537.16
SA40_26	1035	113.54516744613647	116.12261295318604	0.9984085	537.68
SA40_26	1036	114.58017826080322	84.91604804992676	0.999881	538.2
SA40_26	1037	131.67709112167358	80.29068946838379	0.99991393	538.72
SA40_26	1038	141.67622327804565	174.22552585601807	0.9998423	539.24
SA40_26	1039	140.2768611907959	297.07926750183105	0.99988353	539.76
SA40_26	1040	119.54728364944458	356.7667579650879	0.9996871	540.28
SA40_26	1041	102.46583223342896	184.0783452987671	0.9998903	540.8
SA40_26	1042	115.40372371673584	105.71419715881348	0.9999237	541.32
SA40_26	1043	132.6498031616211	128.5076093673706	0.99993205	541.84
SA40_26	1044	138.19150924682617	237.05466270446777	0.9999534	542.36
SA40_26	1045	129.86602783203125	316.2842273712158	0.99996734	542.88
SA40_26	1046	95.97119688987732	127.43674278259277	0.9995598	543.4
SA40_26	1047	144.5765495300293	65.95988988876343	0.99969244	543.92
SA40_26	1048	645.0372219085693	129.48992729187012	0.7306302	544.44
SA40_26	1049	144.8828101158142	80.31311273574829	0.99975723	544.96
SA40_26	1050	126.79154872894287	63.87598514556885	0.994447	545.48
SA40_26	1051	133.72118473052979	86.39025449752808	0.99947697	546.0
SA40_26	1052	143.56608390808105	86.79317951202393	0.99993384	546.52
SA40_26	1053	115.45240879058838	93.97625684738159	0.99989915	547.04
SA40_26	1054	82.96594619750977	327.5277900695801	0.9939487	547.56
SA40_26	1055	90.80845713615417	380.6737518310547	0.99933785	548.08
SA40_26	1056	116.1650538444519	244.93306159973145	0.99993324	548.6
SA40_26	1057	110.72783470153809	86.54922008514404	0.99984777	549.12
SA40_26	1058	111.50815486907959	64.16125774383545	0.9996861	549.64
SA40_26	1059	653.1309127807617	129.15711879730225	0.99511933	550.16
SA40_26	1060	89.17934894561768	346.10595703125	0.99901867	550.68
SA40_26	1061	652.7885913848877	131.72224044799805	0.9978751	551.2
SA40_26	1062	653.723955154419	128.7238311767578	0.9913446	551.72
SA40_26	1063	653.278112411499	128.3096981048584	0.9862205	552.24
SA40_26	1064	142.21813678741455	404.0336322784424	0.9992618	552.76
SA40_26	1065	119.1629409790039	432.7632522583008	0.9954196	553.28
SA40_26	1066	86.20994091033936	399.30702209472656	0.9995516	553.8
SA40_26	1067	112.81870603561401	295.16910552978516	0.99993145	554.32
SA40_26	1068	117.41644144058228	363.96738052368164	0.99988174	554.84
SA40_26	1069	116.53465032577515	275.75411796569824	0.99991715	555.36
SA40_26	1070	106.10527992248535	132.91900634765625	0.999519	555.88
SA40_26	1071	115.24734497070312	62.962632179260254	0.99991715	556.4
SA40_26	1072	95.58858871459961	238.53412628173828	0.998151	556.92
SA40_26	1073	103.34819555282593	380.0470161437988	0.9996815	557.44
SA40_26	1074	123.84856939315796	252.08447456359863	0.9998431	557.96
SA40_26	1075	100.8934736251831	119.72733736038208	0.99993956	558.48
SA40_26	1076	112.96968460083008	88.47413778305054	0.9997975	559.0
SA40_26	1077	100.47609806060791	313.6200428009033	0.999226	559.52
SA40_26	1078	118.50590705871582	179.49371337890625	0.999944	560.04
SA40_26	1079	112.97487020492554	86.30492448806763	0.99996054	560.56
SA40_26	1080	153.2634973526001	84.3739914894104	0.9999423	561.08
SA40_26	1081	146.41447067260742	191.60456657409668	0.9999299	561.6
SA40_26	1082	107.04076290130615	335.9417724609375	0.9997979	562.12
SA40_26	1083	105.04132509231567	289.0917205810547	0.9997192	562.64
SA40_26	1084	108.99797677993774	115.43074607849121	0.99990296	563.16
SA40_26	1085	109.68401432037354	105.89434862136841	0.99970967	563.68
SA40_26	1086	637.5565528869629	130.62458038330078	0.75643194	564.2
SA40_26	1087	661.5570068359375	127.61062145233154	0.9919367	564.72
SA40_26	1088	112.75159120559692	318.93178939819336	0.9943975	565.24
SA40_26	1089	137.54539489746094	292.37897872924805	0.9991935	565.76
SA40_26	1090	148.60374927520752	278.9325141906738	0.9992501	566.28
SA40_26	1091	177.54559516906738	281.89510345458984	0.9988438	566.8
SA40_26	1092	201.6921043395996	268.27820777893066	0.9928457	567.32
SA40_26	1093	203.60820293426514	271.3580131530762	0.9997886	567.84
SA40_26	1094	139.16606903076172	287.68421173095703	0.9997764	568.36
SA40_26	1095	105.8179497718811	393.52609634399414	0.99899143	568.88
SA40_26	1096	104.5557975769043	431.39917373657227	0.9997285	569.4
SA40_26	1097	125.35325288772583	432.12656021118164	0.92145425	569.92
SA40_26	1098	140.23287296295166	423.3651351928711	0.99943024	570.44
SA40_26	1099	148.5651731491089	426.4331531524658	0.9989372	570.96
SA40_26	1100	648.3986854553223	128.17829132080078	0.9017846	571.48
SA40_26	1101	653.3534049987793	127.56229877471924	0.989938	572.0
SA40_26	1102	652.5001525878906	129.12508964538574	0.99598783	572.52
SA40_26	1103	654.8272609710693	130.0976800918579	0.9933694	573.04
SA40_26	1104	652.6120185852051	130.87323188781738	0.9955581	573.56
SA40_26	1105	658.7591171264648	127.32547760009766	0.99273586	574.08
SA40_26	1106	163.73425722122192	431.2894821166992	0.9724611	574.6
SA40_26	1107	655.101490020752	127.78741836547852	0.95189273	575.12
SA40_26	1108	109.934401512146	440.99169731140137	0.99715143	575.64
SA40_26	1109	644.0234661102295	133.51379871368408	0.95546377	576.16
SA40_26	1110	650.5987644195557	129.00697231292725	0.11413096	576.68
SA40_26	1111	654.0823936462402	128.76462936401367	0.9615236	577.2
SA40_26	1112	654.3262958526611	127.18162536621094	0.99328834	577.72
SA40_26	1113	651.4571189880371	127.03858852386475	0.99565375	578.24
SA40_26	1114	643.7085151672363	132.63324737548828	0.9873897	578.76
SA40_26	1115	164.93170261383057	424.0143871307373	0.99858546	579.28
SA40_26	1116	652.7827262878418	129.69224452972412	0.98514116	579.8
SA40_26	1117	656.425952911377	126.46608352661133	0.9982091	580.32
SA40_26	1118	650.4603862762451	130.37806034088135	0.94243973	580.84
SA40_26	1119	164.26281929016113	431.1466598510742	0.99789774	581.36
SA40_26	1120	636.7657661437988	133.06604862213135	0.9165795	581.88
SA40_26	1121	654.1973114013672	129.03449535369873	0.99053484	582.4
SA40_26	1122	653.1262397766113	129.0549373626709	0.97557276	582.92
SA40_26	1123	658.2534790039062	127.05044746398926	0.99662954	583.44
SA40_26	1124	653.0379772186279	130.21528244018555	0.9867476	583.96
SA40_26	1125	657.850456237793	127.29982852935791	0.9964066	584.48
SA40_26	1126	202.94063091278076	426.1469078063965	0.99590504	585.0
SA40_26	1127	652.3383140563965	127.11407661437988	0.9907708	585.52
SA40_26	1128	649.1114616394043	129.07819747924805	0.99005824	586.04
SA40_26	1129	642.1125411987305	129.5551872253418	0.880153	586.56
SA40_26	1130	649.536943435669	130.43179035186768	0.9850109	587.08
SA40_26	1131	635.1804733276367	131.29314422607422	0.9094447	587.6
SA40_26	1132	652.9910564422607	127.49131679534912	0.9819904	588.12
SA40_26	1133	653.9405822753906	129.44608211517334	0.9225746	588.64
SA40_26	1134	649.1002082824707	129.46600914001465	0.9466087	589.16
SA40_26	1135	651.9329071044922	128.5761022567749	0.97924566	589.68
SA40_26	1136	653.6174774169922	127.32913970947266	0.9929548	590.2
SA40_26	1137	654.0367126464844	129.12124156951904	0.98734957	590.72
SA40_26	1138	657.9358577728271	128.73533248901367	0.998585	591.24
SA40_26	1139	652.6134014129639	128.17022323608398	0.99146783	591.76
SA40_26	1140	207.3683738708496	425.67832946777344	0.98370206	592.28
SA40_26	1141	643.9359664916992	131.6957187652588	0.37353417	592.8
SA40_26	1142	657.2482109069824	129.2041540145874	0.99867404	593.32
SA40_26	1143	652.2642135620117	126.57026767730713	0.89145976	593.84
SA40_26	1144	196.11623287200928	425.6188201904297	0.9938694	594.36
SA40_26	1145	655.2146911621094	128.17245483398438	0.99605983	594.88
SA40_26	1146	654.3190002441406	129.37784671783447	0.9962081	595.4
SA40_26	1147	657.2864532470703	128.73104095458984	0.99831474	595.92
SA40_26	1148	655.1498413085938	128.4624481201172	0.998835	596.44
SA40_26	1149	643.965482711792	130.8063554763794	0.76198393	596.96
SA40_26	1150	651.1554718017578	127.91793823242188	0.98578566	597.48
SA40_26	1151	655.1937103271484	129.90261554718018	0.9986016	598.0
SA40_26	1152	646.2474822998047	127.56125450134277	0.97736645	598.52
SA40_26	1153	655.0105094909668	129.79748725891113	0.9078767	599.04
SA40_26	1154	654.8835277557373	128.08719635009766	0.988948	599.56
SA40_26	1155	654.9081325531006	129.15852069854736	0.98561066	600.08
SA40_26	1156	646.047306060791	129.77570056915283	0.9333942	600.6
SA40_26	1157	652.2138595581055	129.84177589416504	0.9920408	601.12
SA40_26	1158	653.2342433929443	129.77972030639648	0.35736066	601.64
SA40_26	1159	660.1593971252441	129.2918586730957	0.98826236	602.16
SA40_26	1160	658.3237648010254	129.0805435180664	0.9988417	602.68
SA40_26	1161	651.5422821044922	128.62432479858398	0.41429347	603.2
SA40_26	1162	651.9104957580566	128.72920989990234	0.4618655	603.72
SA40_26	1163	657.4052810668945	127.8978967666626	0.99302894	604.24
SA40_26	1164	649.1866588592529	128.63768577575684	0.9833385	604.76
SA40_26	1165	656.4038276672363	127.46664047241211	0.9448312	605.28
SA40_26	1166	644.0582275390625	129.36694622039795	0.97374433	605.8
SA40_26	1167	636.0795021057129	131.23316287994385	0.88600224	606.32
SA40_26	1168	206.61532878875732	424.8490333557129	0.9837859	606.84
SA40_26	1169	653.2628059387207	127.5918960571289	0.9867747	607.36
SA40_26	1170	229.88903522491455	424.69714164733887	0.9980621	607.88
SA40_26	1171	650.615644454956	128.32470417022705	0.9949214	608.4
SA40_26	1172	636.628532409668	134.37774181365967	0.88984597	608.92
SA40_26	1173	657.9580307006836	127.74470329284668	0.9962417	609.44
SA40_26	1174	655.4751396179199	126.92976951599121	0.99198675	609.96
SA40_26	1175	656.471061706543	126.99747562408447	0.99645644	610.48
SA40_26	1176	637.9543781280518	131.31810665130615	0.94170076	611.0
SA40_26	1177	641.4936065673828	129.95916366577148	0.99118024	611.52
SA40_26	1178	639.5660400390625	131.04005813598633	0.89463454	612.04
SA40_26	1179	652.4900436401367	126.08068943023682	0.797825	612.56
SA40_26	1180	656.5844058990479	126.46960258483887	0.99782735	613.08
SA40_26	1181	653.3319473266602	131.02681159973145	0.99638927	613.6
SA40_26	1182	655.6781768798828	129.06535148620605	0.9987494	614.12
SA40_26	1183	651.944637298584	128.4142255783081	0.99137163	614.64
SA40_26	1184	657.2175025939941	129.82601165771484	0.9942106	615.16
SA40_26	1185	652.8525352478027	128.1469202041626	0.99629223	615.68
SA40_26	1186	197.10776805877686	425.26817321777344	0.99906963	616.2
SA40_26	1187	202.266263961792	425.1927852630615	0.9995134	616.72
SA40_26	1188	205.59253692626953	423.5182857513428	0.9988913	617.24
SA40_26	1189	212.15546131134033	421.3259983062744	0.99870896	617.76
SA40_26	1190	651.9779205322266	127.06000328063965	0.9918161	618.28
SA40_26	1191	658.6091995239258	128.285551071167	0.99685836	618.8
SA40_26	1192	656.0587882995605	129.5492649078369	0.9966102	619.32
SA40_26	1193	212.65347003936768	427.25440979003906	0.9991487	619.84
SA40_26	1194	653.4468173980713	130.59456825256348	0.9917001	620.36
SA40_26	1195	654.7183036804199	129.40343856811523	0.99719316	620.88
SA40_26	1196	652.4596214294434	131.48065567016602	0.93608564	621.4
SA40_26	1197	650.2016544342041	129.77502822875977	0.96550894	621.92
SA40_26	1198	650.6179332733154	129.19366836547852	0.98684084	622.44
SA40_26	1199	655.4112434387207	128.17145347595215	0.9993956	622.96
SA40_26	1200	653.5400867462158	129.74711894989014	0.9960427	623.48
SA40_26	1201	654.2313575744629	128.6125659942627	0.99793553	624.0
SA40_26	1202	160.604989528656	431.7850685119629	0.4257849	624.52
SA40_26	1203	644.6510314941406	131.00090503692627	0.8780751	625.04
SA40_26	1204	657.605791091919	127.70130157470703	0.99338794	625.56
SA40_26	1205	655.0930023193359	129.71571922302246	0.99709415	626.08
SA40_26	1206	653.7971496582031	130.14417171478271	0.9992964	626.6
SA40_26	1207	646.8797206878662	128.57542991638184	0.99194324	627.12
SA40_26	1208	637.5826835632324	133.6021614074707	0.94138676	627.64
SA40_26	1209	636.2895965576172	129.39637184143066	0.97857	628.16
SA40_26	1210	646.1345672607422	128.84224891662598	0.96249676	628.68
SA40_26	1211	648.2553958892822	129.8733901977539	0.85902554	629.2
SA40_26	1212	638.0715370178223	133.95044803619385	0.71814555	629.72
SA40_26	1213	645.3281402587891	129.0893268585205	0.9898295	630.24
SA40_26	1214	657.0961952209473	126.43299579620361	0.9883847	630.76
SA40_26	1215	643.7892436981201	130.82343578338623	0.9119776	631.28
SA40_26	1216	655.3530216217041	128.01535606384277	0.99851185	631.8
SA40_26	1217	638.713550567627	135.0406837463379	0.96025497	632.32
SA40_26	1218	182.49707221984863	428.1394386291504	0.71959543	632.84
SA40_26	1219	638.2949829101562	133.62483501434326	0.56616896	633.36
SA40_26	1220	654.1881084442139	128.8711452484131	0.9958519	633.88
SA40_26	1221	648.5206604003906	130.24033069610596	0.99253803	634.4
SA40_26	1222	651.1919975280762	128.76362800598145	0.9301042	634.92
SA40_26	1223	648.563289642334	128.7472629547119	0.9413861	635.44
SA40_26	1224	193.9286231994629	427.6615333557129	0.8389282	635.96
SA40_26	1225	657.1065902709961	127.83007621765137	0.9909174	636.48
SA40_26	1226	655.3872108459473	129.5218563079834	0.99464756	637.0
SA40_26	1227	652.8707027435303	130.13666152954102	0.9842002	637.52
SA40_26	1228	650.7576942443848	127.57099628448486	0.99392736	638.04
SA40_26	1229	647.248649597168	129.2717456817627	0.6037941	638.56
SA40_26	1230	194.61290836334229	425.6811046600342	0.82233924	639.08
SA40_26	1231	652.6454925537109	128.3847999572754	0.95887446	639.6
SA40_26	1232	654.179859161377	128.55515956878662	0.997919	640.12
SA40_26	1233	654.2946815490723	127.0598030090332	0.99100924	640.64
SA40_26	1234	646.918535232544	128.57565879821777	0.911407	641.16
SA40_26	1235	636.3056182861328	136.8675184249878	0.82730156	641.68
SA40_26	1236	637.5858783721924	135.20736694335938	0.94895196	642.2
SA40_26	1237	184.40024852752686	428.8718032836914	0.21285121	642.72
SA40_26	1238	639.6536350250244	137.33416557312012	0.044877104	643.24
SA40_26	1239	653.9690971374512	129.071044921875	0.93397194	643.76
SA40_26	1240	656.4151763916016	129.98162269592285	0.5584328	644.28
SA40_26	1241	653.4287929534912	128.49070072174072	0.9785508	644.8
SA40_26	1242	657.1435451507568	127.0440673828125	0.9909733	645.32
SA40_26	1243	656.8088531494141	129.22473907470703	0.85864574	645.84
SA40_26	1244	652.5443077087402	128.05569648742676	0.99367803	646.36
SA40_26	1245	656.5556526184082	129.23216342926025	0.99608225	646.88
SA40_26	1246	186.4455223083496	429.39854621887207	0.97040033	647.4
SA40_26	1247	655.3531646728516	128.76737594604492	0.9982231	647.92
SA40_26	1248	651.3755321502686	130.70218563079834	0.7726722	648.44
SA40_26	1249	647.460126876831	129.51956748962402	0.99450195	648.96
SA40_26	1250	656.5180778503418	128.095064163208	0.9961248	649.48
SA40_26	1251	653.8524627685547	130.35959243774414	0.9884212	650.0
SA40_26	1252	639.1547679901123	134.7610902786255	0.8129903	650.52
SA40_26	1253	635.5875968933105	135.56931495666504	0.90635926	651.04
SA40_26	1254	655.1789283752441	125.8769416809082	0.9346305	651.56
SA40_26	1255	652.1706581115723	128.57384204864502	0.9704997	652.08
SA40_26	1256	654.034423828125	128.34683418273926	0.99601495	652.6
SA40_26	1257	646.6035842895508	131.63495063781738	0.9845852	653.12
SA40_26	1258	639.2895698547363	130.49181461334229	0.84868735	653.64
SA40_26	1259	654.3760299682617	127.71833896636963	0.99698657	654.16
SA40_26	1260	652.7162551879883	127.74035453796387	0.9811933	654.68
SA40_26	1261	637.5426292419434	136.78809642791748	0.7754527	655.2
SA40_26	1262	636.154842376709	129.78907585144043	0.7961366	655.72
SA40_26	1263	189.02926445007324	423.7265396118164	0.12732205	656.24
SA40_26	1264	653.802490234375	128.44016075134277	0.980775	656.76
SA40_26	1265	652.2215843200684	126.2588882446289	0.9759694	657.28
SA40_26	1266	638.4395599365234	136.76034450531006	0.45984018	657.8
SA40_26	1267	649.2212295532227	129.65110301971436	0.797852	658.32
SA40_26	1268	653.8641452789307	128.78631591796875	0.9950891	658.84
SA40_26	1269	648.9668846130371	127.80461311340332	0.81758314	659.36
SA40_26	1270	140.99141359329224	436.79466247558594	0.99574596	659.88
SA40_26	1271	657.5653076171875	127.84712791442871	0.99552464	660.4
SA40_26	1272	651.9412994384766	127.5743293762207	0.9954867	660.92
SA40_26	1273	658.010196685791	126.48874282836914	0.9978028	661.44
SA40_26	1274	651.6849994659424	127.47917175292969	0.9528532	661.96
SA40_26	1275	655.1156044006348	129.98298168182373	0.9789327	662.48
SA40_26	1276	652.793025970459	125.79003810882568	0.9960722	663.0
SA40_26	1277	650.0869750976562	128.68752479553223	0.9243188	663.52
SA40_26	1278	649.6179580688477	127.40402698516846	0.993586	664.04
SA40_26	1279	656.2646389007568	129.9739122390747	0.9896045	664.56
SA40_26	1280	651.4626502990723	129.67523574829102	0.8786425	665.08
SA40_26	1281	657.0488929748535	129.01073455810547	0.9974964	665.6
SA40_26	1282	653.4369468688965	127.03474044799805	0.99437416	666.12
SA40_26	1283	649.6381759643555	131.02063179016113	0.98517597	666.64
SA40_26	1284	644.9764251708984	129.43346500396729	0.7384668	667.16
SA40_26	1285	657.6989650726318	126.35662078857422	0.9983973	667.68
SA40_26	1286	198.1785535812378	426.0072898864746	0.3435858	668.2
SA40_26	1287	653.6441802978516	130.79195022583008	0.9027028	668.72
SA40_26	1288	655.1136493682861	129.15374279022217	0.9818633	669.24
SA40_26	1289	644.7494983673096	130.55970668792725	0.98809624	669.76
SA40_26	1290	207.3056936264038	423.4636402130127	0.8725362	670.28
SA40_26	1291	651.1583805084229	128.70253086090088	0.99360025	670.8
SA40_26	1292	652.9410362243652	128.78312587738037	0.9955373	671.32
SA40_26	1293	657.9985618591309	128.22864532470703	0.99568343	671.84
SA40_26	1294	650.4254341125488	129.70888137817383	0.93887556	672.36
SA40_26	1295	652.4316787719727	128.43077659606934	0.99561846	672.88
SA40_26	1296	659.0557098388672	130.50852298736572	0.99367166	673.4
SA40_26	1297	154.01265621185303	438.47628593444824	0.98798335	673.92
SA40_26	1298	654.2957305908203	128.4562110900879	0.99211687	674.44
SA40_26	1299	162.6750946044922	435.58496475219727	0.9950187	674.96
SA40_26	1300	650.3657341003418	127.36111164093018	0.9836769	675.48
SA40_26	1301	652.727222442627	128.48095893859863	0.99429095	676.0
SA40_26	1302	651.9293308258057	129.0560817718506	0.9334312	676.52
SA40_26	1303	653.5773277282715	127.72799491882324	0.96889013	677.04
SA40_26	1304	654.071044921875	128.83144855499268	0.9983725	677.56
SA40_26	1305	654.3843269348145	127.26672649383545	0.99739647	678.08
SA40_26	1306	655.9052467346191	128.391752243042	0.9883102	678.6
SA40_26	1307	643.8534736633301	128.94291400909424	0.9798545	679.12
SA40_26	1308	648.4813213348389	129.82718467712402	0.88131607	679.64
SA40_26	1309	657.8075408935547	126.7474365234375	0.9979913	680.16
SA40_26	1310	649.4227409362793	130.80503940582275	0.92553985	680.68
SA40_26	1311	653.844165802002	129.86679553985596	0.9366859	681.2
SA40_26	1312	636.5299224853516	134.49851989746094	0.93544585	681.72
SA40_26	1313	217.95709133148193	424.0634250640869	0.99894255	682.24
SA40_26	1314	200.98657608032227	424.3901824951172	0.9993241	682.76
SA40_26	1315	209.36894416809082	423.1994819641113	0.98691314	683.28
SA40_26	1316	199.2586374282837	426.95191383361816	0.99968135	683.8
SA40_26	1317	649.9810695648193	128.10848236083984	0.92417115	684.32
SA40_26	1318	656.0324668884277	128.5290241241455	0.98586845	684.84
SA40_26	1319	198.96867275238037	423.8250160217285	0.99844056	685.36
SA40_26	1320	653.4482002258301	128.78520011901855	0.97758394	685.88
SA40_26	1321	652.8488636016846	127.45536804199219	0.9880527	686.4
SA40_26	1322	654.069995880127	128.55687618255615	0.996151	686.92
SA40_26	1323	658.9199542999268	128.879714012146	0.9969483	687.44
SA40_26	1324	203.32176685333252	424.4121837615967	0.9559851	687.96
SA40_26	1325	651.3181686401367	130.0422763824463	0.9830474	688.48
SA40_26	1326	214.56749439239502	422.0886039733887	0.84441215	689.0
SA40_26	1327	646.4747905731201	130.55002212524414	0.98708564	689.52
SA40_26	1328	650.1544952392578	127.95451641082764	0.99642867	690.04
SA40_26	1329	648.0052471160889	131.4153814315796	0.9842929	690.56
SA40_26	1330	654.2280673980713	127.62805938720703	0.95555097	691.08
SA40_26	1331	657.2710037231445	127.01501369476318	0.9984919	691.6
SA40_26	1332	654.8543930053711	127.23441123962402	0.9971204	692.12
SA40_26	1333	648.7469673156738	130.57957649230957	0.96057147	692.64
SA40_26	1334	651.4815807342529	130.6810426712036	0.9961952	693.16
SA40_26	1335	653.8740158081055	128.76058101654053	0.9870472	693.68
SA40_26	1336	647.0170021057129	131.00744247436523	0.6501906	694.2
SA40_26	1337	657.2200775146484	128.43674182891846	0.9976496	694.72
SA40_26	1338	190.3604030609131	427.1741580963135	0.9693245	695.24
SA40_26	1339	652.8309345245361	129.4006061553955	0.95768523	695.76
SA40_26	1340	654.951000213623	128.87675285339355	0.9863629	696.28
SA40_26	1341	650.603437423706	130.02644062042236	0.9441488	696.8
SA40_26	1342	656.449031829834	130.07786750793457	0.9981805	697.32
SA40_26	1343	649.2267608642578	128.99704456329346	0.99500644	697.84
SA40_26	1344	650.8260726928711	128.3097267150879	0.9897503	698.36
SA40_26	1345	645.8210945129395	130.64362049102783	0.3120918	698.88
SA40_26	1346	652.5226593017578	130.91244220733643	0.8870286	699.4
SA40_26	1347	653.5125732421875	128.81648540496826	0.99588	699.92
SA40_26	1348	650.6460189819336	130.4925012588501	0.98441076	700.44
SA40_26	1349	652.5866985321045	128.6198329925537	0.99066424	700.96
SA40_26	1350	657.0735931396484	128.73021125793457	0.9929646	701.48
SA40_26	1351	635.793924331665	131.32936477661133	0.9701422	702.0
SA40_26	1352	651.397705078125	130.48593521118164	0.9503389	702.52
SA40_26	1353	637.4308586120605	134.57096099853516	0.9811872	703.04
SA40_26	1354	653.7113189697266	128.85536670684814	0.97253644	703.56
SA40_26	1355	650.7366180419922	130.88241577148438	0.9089757	704.08
SA40_26	1356	654.9724578857422	130.32784938812256	0.9928268	704.6
SA40_26	1357	656.8743705749512	127.79311180114746	0.9989925	705.12
SA40_26	1358	648.1245040893555	129.18231010437012	0.9825534	705.64
SA40_26	1359	651.9527435302734	127.61428356170654	0.93211085	706.16
SA40_26	1360	654.9045562744141	126.89746856689453	0.9963722	706.68
SA40_26	1361	658.5635662078857	126.77448749542236	0.9932395	707.2
SA40_26	1362	637.0553493499756	136.09724521636963	0.9593105	707.72
SA40_26	1363	652.5769233703613	128.2583713531494	0.99482745	708.24
SA40_26	1364	656.752872467041	128.27314853668213	0.9982552	708.76
SA40_26	1365	645.2611923217773	130.67298889160156	0.9937417	709.28
SA40_26	1366	648.6149311065674	129.6464967727661	0.99439716	709.8
SA40_26	1367	651.3887405395508	129.05871391296387	0.99750984	710.32
SA40_26	1368	653.5784721374512	129.78939056396484	0.95728797	710.84
SA40_26	1369	651.9166946411133	131.6338348388672	0.39210576	711.36
SA40_26	1370	655.1862716674805	128.61931800842285	0.9979113	711.88
SA40_26	1371	654.1070938110352	130.13537406921387	0.9877763	712.4
SA40_26	1372	652.629566192627	128.10163021087646	0.9940621	712.92
SA40_26	1373	645.7828521728516	130.27173042297363	0.9684041	713.44
SA40_26	1374	649.2334365844727	128.42938899993896	0.9943193	713.96
SA40_26	1375	170.147967338562	435.5049705505371	0.94653064	714.48
SA40_26	1376	645.9765434265137	127.48380661010742	0.5510085	715.0
SA40_26	1377	647.8038787841797	129.3970012664795	0.98291	715.52
SA40_26	1378	654.4955730438232	128.9428424835205	0.9974554	716.04
SA40_26	1379	652.2634506225586	129.74736213684082	0.8920127	716.56
SA40_26	1380	642.6220893859863	130.38994789123535	0.92227507	717.08
SA40_26	1381	635.7462882995605	131.7384910583496	0.9366948	717.6
SA40_26	1382	654.8543930053711	128.92809391021729	0.9026327	718.12
SA40_26	1383	637.3038291931152	132.39718437194824	0.9182043	718.64
SA40_26	1384	655.5713653564453	129.16029453277588	0.99475914	719.16
SA40_26	1385	646.4518547058105	131.5030860900879	0.9545773	719.68
SA40_26	1386	649.6892929077148	130.64980030059814	0.97321725	720.2
SA40_26	1387	658.6793899536133	126.69649600982666	0.99763906	720.72
SA40_26	1388	652.5345802307129	130.81592559814453	0.96518856	721.24
SA40_26	1389	659.5406532287598	127.66452312469482	0.9325925	721.76
SA40_26	1390	649.0419387817383	128.65503787994385	0.9839738	722.28
SA40_26	1391	652.0726203918457	129.46752548217773	0.9893343	722.8
SA40_26	1392	639.8277282714844	131.32909297943115	0.9564656	723.32
SA40_26	1393	657.9866886138916	131.00037574768066	0.99836546	723.84
SA40_26	1394	654.2171478271484	132.1453857421875	0.94934124	724.36
SA40_26	1395	656.016731262207	128.89052867889404	0.9766142	724.88
SA40_26	1396	200.55699348449707	424.7145080566406	0.99800223	725.4
SA40_26	1397	200.83365440368652	423.31003189086914	0.9970697	725.92
SA40_26	1398	646.2203025817871	130.12670516967773	0.97082055	726.44
SA40_26	1399	651.4911651611328	130.52008152008057	0.9963553	726.96
SA40_26	1400	658.8494777679443	129.63801383972168	0.99788576	727.48
SA40_26	1401	655.0643920898438	128.42130661010742	0.99846554	728.0
SA40_26	1402	654.8025131225586	130.48655033111572	0.9974458	728.52
SA40_26	1403	649.7974395751953	128.52890968322754	0.88209563	729.04
SA40_26	1404	650.7869720458984	129.8203182220459	0.91351247	729.56
SA40_26	1405	652.0371913909912	127.7690076828003	0.799686	730.08
SA40_26	1406	638.9606475830078	136.6068935394287	0.93241525	730.6
SA40_26	1407	638.4132385253906	135.79988479614258	0.5997671	731.12
SA40_26	1408	658.4201335906982	128.85272026062012	0.8722685	731.64
SA40_26	1409	656.3193321228027	129.82151985168457	0.9925761	732.16
SA40_26	1410	655.9274673461914	129.17052268981934	0.9965913	732.68
SA40_26	1411	655.2456378936768	128.03458213806152	0.94572335	733.2
SA40_26	1412	638.8186454772949	131.54304027557373	0.36052257	733.72
SA40_26	1413	654.43115234375	129.96771812438965	0.99728084	734.24
SA40_26	1414	654.0584564208984	127.92675018310547	0.9984578	734.76
SA40_26	1415	654.898738861084	129.9557590484619	0.98788863	735.28
SA40_26	1416	646.1330413818359	130.65709590911865	0.9671503	735.8
SA40_26	1417	634.54909324646	131.2268829345703	0.9729065	736.32
SA40_26	1418	635.8355522155762	132.08265781402588	0.4998616	736.84
SA40_26	1419	636.3801956176758	130.72279930114746	0.8530127	737.36
SA40_26	1420	637.0852470397949	132.0377540588379	0.5685951	737.88
SA40_26	1421	645.9047317504883	128.83336544036865	0.9820889	738.4
SA40_26	1422	652.8293609619141	129.93444442749023	0.98864484	738.92
SA40_26	1423	650.2278804779053	128.6309051513672	0.96909094	739.44
SA40_26	1424	655.3393363952637	127.89437770843506	0.97490793	739.96
SA40_26	1425	644.9743270874023	128.35059642791748	0.8715676	740.48
SA40_26	1426	652.4033546447754	129.61604118347168	0.9950228	741.0
SA40_26	1427	656.551456451416	128.9231014251709	0.99653167	741.52
SA40_26	1428	655.9575080871582	128.78348350524902	0.9975253	742.04
SA40_26	1429	635.0472927093506	132.7273178100586	0.97061557	742.56
SA40_26	1430	651.8496990203857	128.990478515625	0.9624862	743.08
SA40_26	1431	649.2613792419434	129.66044425964355	0.9934995	743.6
SA40_26	1432	654.1605949401855	128.3411693572998	0.99795437	744.12
SA40_26	1433	640.3056144714355	129.6500301361084	0.96016496	744.64
SA40_26	1434	647.2072601318359	128.70454788208008	0.97653145	745.16
SA40_26	1435	648.7372398376465	128.4765100479126	0.9894855	745.68
SA40_26	1436	650.9446144104004	127.72703647613525	0.98928154	746.2
SA40_26	1437	653.9707183837891	127.8471851348877	0.9403339	746.72
SA40_26	1438	654.6214580535889	126.90064430236816	0.9958223	747.24
SA40_26	1439	655.2754402160645	128.3946132659912	0.9935675	747.76
SA40_26	1440	653.6588668823242	129.26836967468262	0.9950597	748.28
SA40_26	1441	650.858736038208	129.2269992828369	0.9907901	748.8
SA40_26	1442	653.3952713012695	128.58992099761963	0.9114503	749.32
SA40_26	1443	650.5641937255859	128.374342918396	0.98684096	749.84
SA40_26	1444	651.7810344696045	129.8141098022461	0.9822823	750.36
SA40_26	1445	655.9237480163574	129.8093318939209	0.9761578	750.88
SA40_26	1446	650.8687973022461	127.03306674957275	0.99290437	751.4
SA40_26	1447	650.844669342041	127.02076435089111	0.97124285	751.92
SA40_26	1448	652.3140907287598	129.65802669525146	0.9895705	752.44
SA40_26	1449	641.7744159698486	130.6536626815796	0.7710204	752.96
SA40_26	1450	655.8559417724609	130.3552007675171	0.9913613	753.48
SA40_26	1451	657.2455406188965	128.396315574646	0.99868625	754.0
SA40_26	1452	654.8457145690918	128.16617488861084	0.9968635	754.52
SA40_26	1453	653.1010627746582	129.5211410522461	0.9982072	755.04
SA40_26	1454	658.5723400115967	129.24553871154785	0.99525213	755.56
SA40_26	1455	653.7391662597656	127.76417255401611	0.9904203	756.08
SA40_26	1456	647.5669860839844	127.18408584594727	0.9852535	756.6
SA40_26	1457	637.3953819274902	133.56117725372314	0.8494305	757.12
SA40_26	1458	653.8097858428955	129.73048210144043	0.96977746	757.64
SA40_26	1459	644.5887088775635	130.74766159057617	0.9671039	758.16
SA40_26	1460	647.705078125	130.12195587158203	0.9850626	758.68
SA40_26	1461	651.9301414489746	132.38365173339844	0.991919	759.2
SA40_26	1462	652.033281326294	130.9320831298828	0.9974878	759.72
SA40_26	1463	649.5967864990234	128.77012252807617	0.9937735	760.24
SA40_26	1464	154.10460233688354	436.2411403656006	0.95615804	760.76
SA40_26	1465	157.90650844573975	435.9214782714844	0.7847675	761.28
SA40_26	1466	656.6460609436035	126.78251266479492	0.9985696	761.8
SA40_26	1467	655.4751873016357	128.2178020477295	0.9906125	762.32
SA40_26	1468	649.2662906646729	130.28363227844238	0.99184716	762.84
SA40_26	1469	653.2387733459473	128.3596658706665	0.99190956	763.36
SA40_26	1470	652.216386795044	129.90713596343994	0.9807163	763.88
SA40_26	1471	162.59069442749023	438.1581115722656	0.99119765	764.4
SA40_26	1472	652.0180702209473	129.29686546325684	0.9945762	764.92
SA40_26	1473	650.9706974029541	130.72248458862305	0.87564397	765.44
SA40_26	1474	657.3794841766357	126.1709976196289	0.99105424	765.96
SA40_26	1475	650.3915786743164	130.19433975219727	0.99129784	766.48
SA40_26	1476	656.119441986084	126.35739326477051	0.98702824	767.0
SA40_26	1477	655.8838844299316	129.16362762451172	0.9554055	767.52
SA40_26	1478	646.4726448059082	130.71614742279053	0.9132371	768.04
SA40_26	1479	655.7163238525391	131.14186763763428	0.9979867	768.56
SA40_26	1480	659.200382232666	128.67895603179932	0.9967085	769.08
SA40_26	1481	654.7623634338379	130.2363681793213	0.99593556	769.6
SA40_26	1482	647.715950012207	131.59119129180908	0.92883164	770.12
SA40_26	1483	637.3205184936523	134.18450832366943	0.9848754	770.64
SA40_26	1484	646.4562892913818	130.71739196777344	0.91956663	771.16
SA40_26	1485	651.3480186462402	130.20874500274658	0.9894155	771.68
SA40_26	1486	654.7578811645508	127.9141902923584	0.9875426	772.2
SA40_26	1487	646.6147422790527	131.1550998687744	0.8580433	772.72
SA40_26	1488	637.676191329956	135.33016204833984	0.90438384	773.24
SA40_26	1489	651.0319709777832	126.6439962387085	0.9944517	773.76
SA40_26	1490	650.7575035095215	126.73280239105225	0.98470193	774.28
SA40_26	1491	651.3232231140137	130.10408878326416	0.98235863	774.8
SA40_26	1492	655.2663803100586	129.22639846801758	0.99738115	775.32
SA40_26	1493	654.4168472290039	130.53224086761475	0.9915918	775.84
SA40_26	1494	649.1302013397217	128.37349891662598	0.978749	776.36
SA40_26	1495	654.0027618408203	129.33607578277588	0.9849887	776.88
SA40_26	1496	647.5848197937012	128.52094173431396	0.9780767	777.4
SA40_26	1497	656.7363739013672	127.77478694915771	0.99471843	777.92
SA40_26	1498	654.4501304626465	128.3686923980713	0.9967205	778.44
SA40_26	1499	654.4373035430908	129.0007781982422	0.99578875	778.96
SA40_26	1500	205.75780868530273	423.7246513366699	0.9990625	779.48
SA40_26	1501	652.6942729949951	127.10174560546875	0.9858261	780.0
SA40_26	1502	645.0953483581543	128.1212282180786	0.8443557	780.52
SA40_26	1503	656.8122386932373	129.12800788879395	0.9926399	781.04
SA40_26	1504	652.8265476226807	130.42133331298828	0.9902788	781.56
SA40_26	1505	651.8557548522949	129.1454029083252	0.9681313	782.08
SA40_26	1506	654.4907569885254	128.99828910827637	0.98876536	782.6
SA40_26	1507	648.9437103271484	130.383882522583	0.97014165	783.12
SA40_26	1508	655.7224750518799	128.18796157836914	0.9940533	783.64
SA40_26	1509	654.8432350158691	128.3389663696289	0.9853558	784.16
SA40_26	1510	653.2739162445068	127.70484924316406	0.8441684	784.68
SA40_26	1511	648.1081962585449	129.6987819671631	0.7894119	785.2
SA40_26	1512	652.0524978637695	128.6365556716919	0.9511988	785.72
SA40_26	1513	645.7185745239258	129.46294784545898	0.9639245	786.24
SA40_26	1514	654.1029930114746	127.97531604766846	0.99223715	786.76
SA40_26	1515	653.3074378967285	128.0793285369873	0.99674714	787.28
SA40_26	1516	650.9860038757324	127.00354099273682	0.98407704	787.8
SA40_26	1517	651.6870975494385	126.507568359375	0.8639501	788.32
SA40_26	1518	647.8653907775879	131.57494068145752	0.31429502	788.84
SA40_26	1519	650.8478164672852	129.06975746154785	0.9619137	789.36
SA40_26	1520	652.2382736206055	129.1721534729004	0.99769056	789.88
SA40_26	1521	653.3191204071045	129.33463096618652	0.89060587	790.4
SA40_26	1522	644.8992729187012	131.72581672668457	0.973525	790.92
SA40_26	1523	652.0301818847656	130.30783653259277	0.9958503	791.44
SA40_26	1524	656.5669059753418	126.66868686676025	0.9986817	791.96
SA40_26	1525	654.9434185028076	127.11670875549316	0.9953767	792.48
SA40_26	1526	658.2991600036621	127.98294067382812	0.9950905	793.0
SA40_26	1527	656.049919128418	131.30301475524902	0.9852116	793.52
SA40_26	1528	654.7144412994385	129.114990234375	0.9944952	794.04
SA40_26	1529	656.3072681427002	129.002366065979	0.99629265	794.56
SA40_26	1530	652.8460502624512	130.31692028045654	0.99392563	795.08
SA40_26	1531	637.0189666748047	134.64500427246094	0.49302936	795.6
SA40_26	1532	655.7831764221191	130.76723098754883	0.9956606	796.12
SA40_26	1533	650.3814220428467	131.45333290100098	0.93283767	796.64
SA40_26	1534	652.8511047363281	131.60183429718018	0.9949538	797.16
SA40_26	1535	649.0640640258789	128.58037948608398	0.98929566	797.68
SA40_26	1536	648.1307029724121	129.25971508026123	0.993435	798.2
SA40_26	1537	652.023983001709	129.03109073638916	0.99841225	798.72
SA40_26	1538	656.4993858337402	128.50865364074707	0.9985454	799.24
SA40_26	1539	635.9919548034668	133.50953578948975	0.9333551	799.76
SA40_26	1540	654.50439453125	125.8363151550293	0.9991979	800.28
SA40_26	1541	198.29165935516357	425.26960372924805	0.7788415	800.8
SA40_26	1542	654.5600891113281	130.40967464447021	0.9915343	801.32
SA40_26	1543	652.9149055480957	129.9105405807495	0.995507	801.84
SA40_26	1544	638.8125896453857	133.87450218200684	0.97535014	802.36
SA40_26	1545	647.6972579956055	132.1217393875122	0.7740543	802.88
SA40_26	1546	636.3772392272949	129.47057247161865	0.24273223	803.4
SA40_26	1547	652.7307510375977	128.1800365447998	0.97875845	803.92
SA40_26	1548	196.8970537185669	425.08129119873047	0.97177446	804.44
SA40_26	1549	654.7176361083984	130.01253604888916	0.99902844	804.96
SA40_26	1550	651.1155128479004	128.87024402618408	0.9344889	805.48
SA40_26	1551	657.4503421783447	129.63409423828125	0.9984894	806.0
SA40_26	1552	658.5978507995605	126.90545082092285	0.99143827	806.52
SA40_26	1553	651.7845153808594	129.83973026275635	0.9914511	807.04
SA40_26	1554	645.4789161682129	130.60006141662598	0.79055214	807.56
SA40_26	1555	645.8585739135742	129.57701683044434	0.96121645	808.08
SA40_26	1556	636.6382122039795	131.07932567596436	0.97306854	808.6
SA40_26	1557	644.8281288146973	131.24176025390625	0.8123929	809.12
SA40_26	1558	639.9820327758789	132.9805040359497	0.753702	809.64
SA40_26	1559	640.6827926635742	135.05847930908203	0.95858204	810.16
SA40_26	1560	650.728702545166	130.74268341064453	0.67871225	810.68
SA40_26	1561	648.3253479003906	128.95992279052734	0.9854983	811.2
SA40_26	1562	651.4316558837891	130.47008514404297	0.98299766	811.72
SA40_26	1563	157.42597579956055	421.1806297302246	0.99934787	812.24
SA40_26	1564	651.4612197875977	130.5325698852539	0.9866215	812.76
SA40_26	1565	654.8040866851807	129.06779766082764	0.99362296	813.28
SA40_26	1566	129.13312911987305	438.5540199279785	0.9960628	813.8
SA40_26	1567	130.24410009384155	441.95420265197754	0.97718734	814.32
SA40_26	1568	655.4845333099365	128.82648468017578	0.99858934	814.84
SA40_26	1569	651.5313148498535	131.78924560546875	0.7023132	815.36
SA40_26	1570	652.2434234619141	129.25499439239502	0.9856311	815.88
SA40_26	1571	652.3345947265625	127.87144660949707	0.99737954	816.4
SA40_26	1572	126.23355388641357	437.76583671569824	0.9955303	816.92
SA40_26	1573	655.4389476776123	130.64148902893066	0.9670606	817.44
SA40_26	1574	653.9534568786621	129.22001838684082	0.961089	817.96
SA40_26	1575	657.1150302886963	130.01749992370605	0.99170697	818.48
SA40_26	1576	652.3513317108154	129.1208839416504	0.6210334	819.0
SA40_26	1577	124.08459186553955	440.05022048950195	0.9904304	819.52
SA40_26	1578	661.003589630127	127.59223937988281	0.9979861	820.04
SA40_26	1579	654.298210144043	124.08013343811035	0.99732035	820.56
SA40_26	1580	176.2057662010193	426.7844009399414	0.99774927	821.08
SA40_26	1581	657.5684547424316	127.76046752929688	0.9934263	821.6
SA40_26	1582	652.2526741027832	130.12932300567627	0.984338	822.12
SA40_26	1583	651.8922805786133	129.346604347229	0.9676521	822.64
SA40_26	1584	656.0943126678467	128.42968940734863	0.99541384	823.16
SA40_26	1585	202.51100063323975	425.88306427001953	0.99674195	823.68
SA40_26	1586	653.9226055145264	127.96623229980469	0.9989121	824.2
SA40_26	1587	651.9831657409668	128.44762802124023	0.9934274	824.72
SA40_26	1588	657.0903301239014	129.5073366165161	0.95047766	825.24
SA40_26	1589	640.2982234954834	130.10141372680664	0.9228836	825.76
SA40_26	1590	654.2983055114746	129.52962398529053	0.9842472	826.28
SA40_26	1591	110.45269966125488	444.4068717956543	0.9845271	826.8
SA40_26	1592	652.150821685791	127.04744338989258	0.9675166	827.32
SA40_26	1593	649.879264831543	130.20122051239014	0.9852233	827.84
SA40_26	1594	649.7015953063965	132.01017379760742	0.9775869	828.36
SA40_26	1595	652.6264190673828	130.01415252685547	0.9901495	828.88
SA40_26	1596	646.8729019165039	129.2076015472412	0.9905606	829.4
SA40_26	1597	651.9484519958496	126.70060157775879	0.9892644	829.92
SA40_26	1598	641.688346862793	128.13973903656006	0.23080596	830.44
SA40_26	1599	653.5920143127441	127.37143993377686	0.91442275	830.96
SA40_26	1600	647.0963478088379	127.8783130645752	0.95697886	831.48
SA40_26	1601	652.9351234436035	128.81644248962402	0.99717605	832.0
SA40_26	1602	653.5536766052246	129.20228004455566	0.99704117	832.52
SA40_26	1603	643.484354019165	130.6042242050171	0.9368821	833.04
SA40_26	1604	655.1403522491455	128.26908588409424	0.99324095	833.56
SA40_26	1605	637.2395515441895	134.89242553710938	0.8036828	834.08
SA40_26	1606	120.87578773498535	443.4696865081787	0.9579725	834.6
SA40_26	1607	656.6567420959473	127.42920398712158	0.9988391	835.12
SA40_26	1608	638.6732578277588	130.03884315490723	0.47199187	835.64
SA40_26	1609	645.5678939819336	131.77229404449463	0.98201114	836.16
SA40_26	1610	656.7255020141602	127.50153064727783	0.99301964	836.68
SA40_26	1611	649.8270034790039	129.50052738189697	0.994935	837.2
SA40_26	1612	653.6133766174316	127.9738998413086	0.99441385	837.72
SA40_26	1613	129.584002494812	449.39340591430664	0.9984811	838.24
SA40_26	1614	128.22368144989014	447.43783950805664	0.9904986	838.76
SA40_26	1615	650.2882957458496	131.0745334625244	0.9863239	839.28
SA40_26	1616	201.5383243560791	433.21743965148926	0.9954175	839.8
SA40_26	1617	214.40200805664062	425.7202434539795	0.9988379	840.32
SA40_26	1618	652.463436126709	130.01163482666016	0.9861654	840.84
SA40_26	1619	651.4022350311279	130.17642974853516	0.9946597	841.36
SA40_26	1620	653.407096862793	130.26319026947021	0.99793124	841.88
SA40_26	1621	655.4442405700684	127.60109424591064	0.95066303	842.4
SA40_26	1622	653.0548095703125	129.30371761322021	0.9455785	842.92
SA40_26	1623	652.4821281433105	128.17943572998047	0.99804544	843.44
SA40_26	1624	148.69976043701172	429.8189449310303	0.9959189	843.96
SA40_26	1625	146.38018608093262	429.93152618408203	0.8656095	844.48
SA40_26	1626	134.73896980285645	438.6340141296387	0.9984244	845.0
SA40_26	1627	656.500768661499	127.31447696685791	0.99555355	845.52
SA40_26	1628	637.5043869018555	137.42184162139893	0.90723246	846.04
SA40_26	1629	650.3240585327148	130.88549137115479	0.69148123	846.56
SA40_26	1630	652.6631832122803	129.78753089904785	0.97330755	847.08
SA40_26	1631	638.4709358215332	136.08026504516602	0.8950049	847.6
SA40_26	1632	650.025749206543	131.23286247253418	0.90762985	848.12
SA40_26	1633	637.8593444824219	133.1623363494873	0.5771684	848.64
SA40_26	1634	645.750904083252	131.6377830505371	0.005251025	849.16
SA40_26	1635	649.1493225097656	131.3477325439453	0.97950244	849.68
SA40_26	1636	649.5956420898438	129.17807579040527	0.9817645	850.2
SA40_26	1637	655.5079460144043	128.26449394226074	0.99074507	850.72
SA40_26	1638	653.4746170043945	128.25509548187256	0.9971787	851.24
SA40_26	1639	204.176664352417	430.5200386047363	0.99673116	851.76
SA40_26	1640	653.3565998077393	129.551682472229	0.6841221	852.28
SA40_26	1641	636.0641479492188	135.63570499420166	0.95802504	852.8
SA40_26	1642	655.8162689208984	128.06169033050537	0.9973713	853.32
SA40_26	1643	653.5320281982422	126.9961166381836	0.9949955	853.84
SA40_26	1644	656.8270683288574	129.9442720413208	0.9995364	854.36
SA40_26	1645	656.3864707946777	130.69656372070312	0.99632084	854.88
SA40_26	1646	652.7215003967285	128.31509113311768	0.98272103	855.4
SA40_26	1647	653.9274215698242	127.17833518981934	0.9586057	855.92
SA40_26	1648	208.7639570236206	435.8177947998047	0.99159133	856.44
SA40_26	1649	653.2482147216797	127.47067451477051	0.9932435	856.96
SA40_26	1650	639.1117572784424	132.74146556854248	0.59830683	857.48
SA40_26	1651	638.2146835327148	132.06506252288818	0.8682346	858.0
SA40_26	1652	641.2429809570312	131.81090354919434	0.43542942	858.52
SA40_26	1653	655.4206848144531	129.1839838027954	0.92824835	859.04
SA40_26	1654	654.0317535400391	129.05641078948975	0.984814	859.56
SA40_26	1655	652.8119087219238	130.0125789642334	0.99825794	860.08
SA40_26	1656	653.164529800415	127.48229026794434	0.98850167	860.6
SA40_26	1657	653.6699295043945	128.66319179534912	0.99687153	861.12
SA40_26	1658	659.1216564178467	130.14706134796143	0.99899656	861.64
SA40_26	1659	651.3096809387207	129.5778751373291	0.8421533	862.16
SA40_26	1660	654.6225547790527	128.18511486053467	0.95590127	862.68
SA40_26	1661	659.703540802002	128.92022609710693	0.99649066	863.2
SA40_26	1662	648.4625339508057	130.1036024093628	0.88622	863.72
SA40_26	1663	644.9187278747559	129.04583930969238	0.9420569	864.24
SA40_26	1664	651.8877983093262	127.57487297058105	0.9970061	864.76
SA40_26	1665	654.2495250701904	129.30533409118652	0.99444026	865.28
SA40_26	1666	650.0855922698975	127.44954586029053	0.9082467	865.8
SA40_26	1667	654.0896415710449	127.96182632446289	0.9975128	866.32
SA40_26	1668	650.1943588256836	128.05761337280273	0.95926154	866.84
SA40_26	1669	654.8336982727051	128.98412704467773	0.99782866	867.36
SA40_26	1670	659.0566635131836	127.42579936981201	0.9910232	867.88
SA40_26	1671	653.819465637207	129.0963649749756	0.9792492	868.4
SA40_26	1672	657.258129119873	129.50220108032227	0.9864791	868.92
SA40_26	1673	656.0181617736816	128.17740440368652	0.99804735	869.44
SA40_26	1674	649.3160247802734	129.8922872543335	0.86691236	869.96
SA40_26	1675	657.0595741271973	125.05820274353027	0.994835	870.48
SA40_26	1676	654.9009323120117	127.99185276031494	0.9963989	871.0
SA40_26	1677	648.0453968048096	129.31886672973633	0.9740104	871.52
SA40_26	1678	636.1454010009766	130.69727897644043	0.8750247	872.04
SA40_26	1679	654.8047542572021	131.366286277771	0.9155179	872.56
SA40_26	1680	654.520320892334	128.677339553833	0.99549544	873.08
SA40_26	1681	651.3554573059082	131.48779392242432	0.99293834	873.6
SA40_26	1682	647.7020263671875	131.3408374786377	0.6821414	874.12
SA40_26	1683	644.8855876922607	129.6498727798462	0.95539206	874.64
SA40_26	1684	645.1379776000977	130.41875839233398	0.9804894	875.16
SA40_26	1685	652.1512031555176	128.86515140533447	0.97616994	875.68
SA40_26	1686	658.4924697875977	127.49676704406738	0.99788046	876.2
SA40_26	1687	656.0627937316895	128.60143661499023	0.9973808	876.72
SA40_26	1688	647.6576805114746	129.34696197509766	0.5270342	877.24
SA40_26	1689	649.6737480163574	127.98611640930176	0.987069	877.76
SA40_26	1690	654.6408653259277	130.0770664215088	0.94139826	878.28
SA40_26	1691	651.0083675384521	130.79001903533936	0.99140877	878.8
SA40_26	1692	649.1115093231201	128.37438583374023	0.99225557	879.32
SA40_26	1693	652.1493911743164	129.3564748764038	0.9887327	879.84
SA40_26	1694	653.2328605651855	128.3539581298828	0.9988417	880.36
SA40_26	1695	653.4720420837402	130.33564567565918	0.9820249	880.88
SA40_26	1696	194.67239379882812	427.5175380706787	0.94055283	881.4
SA40_26	1697	149.9588966369629	113.93916606903076	0.9611185	881.92
SA40_26	1698	651.7180442810059	127.68842697143555	0.99682105	882.44
SA40_26	1699	652.8007507324219	130.11321544647217	0.986305	882.96
SA40_26	1700	188.4467363357544	427.2469997406006	0.7878797	883.48
SA40_26	1701	656.1172485351562	128.5297966003418	0.9941486	884.0
SA40_26	1702	655.8626174926758	127.65326499938965	0.9945986	884.52
SA40_26	1703	656.0892105102539	127.41395473480225	0.997308	885.04
SA40_26	1704	649.9306678771973	130.35417079925537	0.9879859	885.56
SA40_26	1705	646.9952583312988	128.77312660217285	0.9812547	886.08
SA40_26	1706	652.0986557006836	131.311297416687	0.97979087	886.6
SA40_26	1707	651.1268615722656	130.48253059387207	0.96898705	887.12
SA40_26	1708	646.1770057678223	132.6969051361084	0.9209893	887.64
SA40_26	1709	651.2008666992188	132.166428565979	0.983288	888.16
SA40_26	1710	652.9321193695068	129.24405097961426	0.978522	888.68
SA40_26	1711	641.639232635498	132.64005661010742	0.8359757	889.2
SA40_26	1712	652.0269393920898	129.3845272064209	0.9948514	889.72
SA40_26	1713	650.5373001098633	127.45488166809082	0.9752714	890.24
SA40_26	1714	656.9858551025391	127.7797794342041	0.9949444	890.76
SA40_26	1715	652.0051002502441	125.90400695800781	0.99208236	891.28
SA40_26	1716	638.616943359375	130.6869649887085	0.96465236	891.8
SA40_26	1717	647.6555347442627	130.95208168029785	0.9020129	892.32
SA40_26	1718	648.2039928436279	129.1845417022705	0.9347144	892.84
SA40_26	1719	654.7147274017334	129.43751335144043	0.99699163	893.36
SA40_26	1720	653.1582832336426	129.47163105010986	0.9500712	893.88
SA40_26	1721	660.0254058837891	128.81279468536377	0.9963851	894.4
SA40_26	1722	197.47490882873535	426.7342758178711	0.011752157	894.92
SA40_26	1723	650.9953498840332	129.43618297576904	0.9971589	895.44
SA40_26	1724	651.0850429534912	128.43782901763916	0.97469395	895.96
SA40_26	1725	651.0763168334961	130.04998683929443	0.99605227	896.48
SA40_26	1726	648.9363670349121	129.0752077102661	0.99508625	897.0
SA40_26	1727	653.193473815918	127.50462055206299	0.995644	897.52
SA40_26	1728	656.423282623291	129.53739166259766	0.9957229	898.04
SA40_26	1729	653.7537574768066	131.24939918518066	0.99643457	898.56
SA40_26	1730	657.6915264129639	128.71530532836914	0.9987085	899.08
SA40_26	1731	657.1256160736084	130.6289577484131	0.9960335	899.6
SA40_26	1732	653.8381099700928	127.91833877563477	0.9844738	900.12
SA40_26	1733	649.501895904541	131.4382839202881	0.9465851	900.64
SA40_26	1734	643.2736396789551	131.2887668609619	0.9005642	901.16
SA40_26	1735	652.5739669799805	127.43059158325195	0.9847564	901.68
SA40_26	1736	653.4289360046387	128.3367919921875	0.9980106	902.2
SA40_26	1737	656.0405731201172	130.15135288238525	0.9897497	902.72
SA40_26	1738	162.88238763809204	432.8134346008301	0.97036135	903.24
SA40_26	1739	650.2085208892822	127.20182418823242	0.9709253	903.76
SA40_26	1740	649.6052742004395	125.47073364257812	0.986337	904.28
SA40_26	1741	651.0851383209229	130.2800703048706	0.98552066	904.8
SA40_26	1742	642.0693397521973	129.91899490356445	0.9823386	905.32
SA40_26	1743	636.7105484008789	134.15232181549072	0.957453	905.84
SA40_26	1744	652.7696132659912	130.48105716705322	0.99666107	906.36
SA40_26	1745	652.1393775939941	130.1491928100586	0.9979954	906.88
SA40_26	1746	635.8428478240967	132.28583335876465	0.98068523	907.4
SA40_26	1747	646.8620300292969	129.2332935333252	0.8394228	907.92
SA40_26	1748	650.4469394683838	130.46971321105957	0.8941588	908.44
SA40_26	1749	649.2847919464111	129.11726474761963	0.98944026	908.96
SA40_26	1750	649.6199131011963	130.57223796844482	0.92711717	909.48
SA40_26	1751	183.6713671684265	428.6044120788574	0.0052728686	910.0
SA40_26	1752	648.8926887512207	129.255952835083	0.82764834	910.52
SA40_26	1753	649.3521690368652	130.37834644317627	0.98933357	911.04
SA40_26	1754	652.2299766540527	129.40968990325928	0.9898113	911.56
SA40_26	1755	653.2793998718262	128.26015949249268	0.99424005	912.08
SA40_26	1756	656.1949729919434	130.38265228271484	0.99511886	912.6
SA40_26	1757	655.3924560546875	128.149151802063	0.9879386	913.12
SA40_26	1758	657.6406478881836	126.25070571899414	0.99417794	913.64
SA40_26	1759	637.7572536468506	131.489896774292	0.9866427	914.16
SA40_26	1760	652.1506309509277	126.49706840515137	0.9969496	914.68
SA40_26	1761	638.6436939239502	133.97283554077148	0.97193944	915.2
SA40_26	1762	641.319465637207	127.97979354858398	0.9512801	915.72
SA40_26	1763	656.2654495239258	126.10711097717285	0.99257576	916.24
SA40_26	1764	190.45034646987915	422.0738410949707	0.99533254	916.76
SA40_26	1765	194.95632648468018	423.43491554260254	0.9945345	917.28
SA40_26	1766	655.9724807739258	128.87522220611572	0.99796295	917.8
SA40_26	1767	654.4022560119629	129.55325603485107	0.9952891	918.32
SA40_26	1768	653.5460472106934	130.24203300476074	0.9925759	918.84
SA40_26	1769	656.0770988464355	129.06359195709229	0.9963814	919.36
SA40_26	1770	655.8589458465576	131.04947090148926	0.9963219	919.88
SA40_26	1771	174.3873119354248	433.95389556884766	0.8420891	920.4
SA40_26	1772	638.3270740509033	131.0286283493042	0.97999614	920.92
SA40_26	1773	160.58454513549805	433.7797164916992	0.9938245	921.44
SA40_26	1774	655.0679206848145	128.4571123123169	0.99690956	921.96
SA40_26	1775	650.1910209655762	129.61734294891357	0.99802667	922.48
SA40_26	1776	653.3404350280762	127.99818992614746	0.9984761	923.0
SA40_26	1777	651.7415046691895	127.93018341064453	0.79590434	923.52
SA40_26	1778	654.927921295166	128.91162872314453	0.9968058	924.04
SA40_26	1779	648.2871055603027	129.74767684936523	0.99439186	924.56
SA40_26	1780	650.0495433807373	131.24517917633057	0.9752288	925.08
SA40_26	1781	644.017219543457	129.8269271850586	0.95691603	925.6
SA40_26	1782	638.5348796844482	132.98418045043945	0.9539501	926.12
SA40_26	1783	655.4990768432617	128.45191955566406	0.9933073	926.64
SA40_26	1784	655.6262016296387	131.22447967529297	0.98180467	927.16
SA40_26	1785	652.7817726135254	128.88108730316162	0.9494849	927.68
SA40_26	1786	640.9348487854004	130.1632833480835	0.9026318	928.2
SA40_26	1787	639.6690368652344	132.56675720214844	0.7411269	928.72
SA40_26	1788	654.0293216705322	130.21881580352783	0.9764347	929.24
SA40_26	1789	649.9544143676758	130.42373657226562	0.84596187	929.76
SA40_26	1790	654.3004989624023	129.67583656311035	0.98384446	930.28
SA40_26	1791	654.7426223754883	128.24897289276123	0.954187	930.8
SA40_26	1792	636.768627166748	133.49115371704102	0.9753073	931.32
SA40_26	1793	644.7279930114746	129.0503168106079	0.9489426	931.84
SA40_26	1794	646.6751098632812	129.65799808502197	0.99365646	932.36
SA40_26	1795	655.0539970397949	129.37737464904785	0.988962	932.88
SA40_26	1796	651.0990619659424	129.99871730804443	0.9966528	933.4
SA40_26	1797	653.0498504638672	129.86327648162842	0.78519255	933.92
SA40_26	1798	653.9402961730957	128.77681732177734	0.9931076	934.44
SA40_26	1799	656.6390991210938	126.80222511291504	0.989819	934.96
SA40_26	1800	655.5973052978516	127.5342321395874	0.99417466	935.48
SA40_26	1801	650.5891799926758	128.612380027771	0.7147513	936.0
SA40_26	1802	651.534366607666	130.18222332000732	0.9985178	936.52
SA40_26	1803	656.1774730682373	127.87120342254639	0.94602627	937.04
SA40_26	1804	655.0711154937744	129.5888900756836	0.93904674	937.56
SA40_26	1805	658.3504676818848	129.07416343688965	0.9981932	938.08
SA40_26	1806	654.3339729309082	127.89530754089355	0.9979007	938.6
SA40_26	1807	639.9506568908691	131.27909660339355	0.8449363	939.12
SA40_26	1808	650.4167556762695	130.1559019088745	0.9934389	939.64
SA40_26	1809	653.3148765563965	130.69604873657227	0.99778986	940.16
SA40_26	1810	655.2149772644043	128.9688491821289	0.9934221	940.68
SA40_26	1811	196.90396785736084	425.2316951751709	0.5692924	941.2
SA40_26	1812	638.6361598968506	133.90628814697266	0.9595341	941.72
SA40_26	1813	196.7228889465332	423.7708854675293	0.859208	942.24
SA40_26	1814	193.37588548660278	425.4927062988281	0.9745198	942.76
SA40_26	1815	647.8751182556152	129.40435409545898	0.89317954	943.28
SA40_26	1816	197.62332439422607	423.55098724365234	0.50877994	943.8
SA40_26	1817	637.4154567718506	136.33093357086182	0.741253	944.32
SA40_26	1818	656.7419052124023	126.81939125061035	0.9725591	944.84
SA40_26	1819	639.9357795715332	130.66543579101562	0.48980865	945.36
SA40_26	1820	652.4104118347168	129.58800315856934	0.9758734	945.88
SA40_26	1821	658.3479881286621	128.26157569885254	0.98678905	946.4
SA40_26	1822	634.9274635314941	131.48463249206543	0.44506615	946.92
SA40_26	1823	654.633903503418	127.8178596496582	0.9966742	947.44
SA40_26	1824	658.9301586151123	127.50892639160156	0.9953987	947.96
SA40_26	1825	652.706241607666	128.37647438049316	0.9941432	948.48
SA40_26	1826	656.3899040222168	128.8535213470459	0.9849437	949.0
SA40_26	1827	653.9900779724121	130.82611083984375	0.96255445	949.52
SA40_26	1828	653.9640426635742	129.0626621246338	0.9561307	950.04
SA40_26	1829	655.178689956665	124.62783336639404	0.9934349	950.56
SA40_26	1830	637.1415138244629	131.72189712524414	0.97395116	951.08
SA40_26	1831	633.5765361785889	130.72571754455566	0.40214494	951.6
SA40_26	1832	653.0144214630127	128.9935827255249	0.9756874	952.12
SA40_26	1833	650.4563331604004	128.92584800720215	0.9678621	952.64
SA40_26	1834	655.186653137207	129.51461791992188	0.98245484	953.16
SA40_26	1835	637.1273040771484	130.84655284881592	0.9401727	953.68
SA40_26	1836	654.197883605957	129.3043613433838	0.9949774	954.2
SA40_26	1837	654.7072410583496	128.7399387359619	0.99728763	954.72
SA40_26	1838	638.9303207397461	135.9579563140869	0.781136	955.24
SA40_26	1839	653.6766052246094	126.77330017089844	0.99071455	955.76
SA40_26	1840	658.478832244873	129.3391227722168	0.9983948	956.28
SA40_26	1841	655.4728507995605	130.17382621765137	0.99563015	956.8
SA40_26	1842	648.4365463256836	128.2957363128662	0.9521635	957.32
SA40_26	1843	644.2525863647461	131.60821437835693	0.9904604	957.84
SA40_26	1844	646.9963073730469	130.1539134979248	0.9818901	958.36
SA40_26	1845	650.8975982666016	128.5385227203369	0.6834342	958.88
SA40_26	1846	204.42886352539062	421.9591999053955	0.94853413	959.4
SA40_26	1847	651.0952949523926	128.95856380462646	0.9935183	959.92
SA40_26	1848	654.8078536987305	128.31436157226562	0.9979095	960.44
SA40_26	1849	656.3536643981934	129.61532592773438	0.9969208	960.96
SA40_26	1850	654.2957782745361	130.01771450042725	0.9979031	961.48
SA40_26	1851	650.3034591674805	129.3962574005127	0.97987217	962.0
SA40_26	1852	655.7426452636719	128.441162109375	0.99847645	962.52
SA40_26	1853	654.2484283447266	128.6364984512329	0.9960698	963.04
SA40_26	1854	655.1069259643555	130.50996780395508	0.99226975	963.56
SA40_26	1855	651.8779754638672	127.37133979797363	0.99698776	964.08
SA40_26	1856	654.0304183959961	128.77418518066406	0.9944278	964.6
SA40_26	1857	165.40992259979248	432.6887512207031	0.98413277	965.12
SA40_26	1858	654.4032096862793	129.3289089202881	0.99244666	965.64
SA40_26	1859	651.8770217895508	126.02255344390869	0.9850852	966.16
SA40_26	1860	169.2715287208557	434.5635223388672	0.9869565	966.68
SA40_26	1861	650.9541988372803	129.25020217895508	0.9651944	967.2
SA40_26	1862	652.6987075805664	129.1713523864746	0.9977968	967.72
SA40_26	1863	655.9563159942627	128.15025329589844	0.9944723	968.24
SA40_26	1864	649.7609615325928	129.93483066558838	0.9557243	968.76
SA40_26	1865	653.4643173217773	130.88989734649658	0.9971289	969.28
SA40_26	1866	648.7160682678223	129.31623458862305	0.9913231	969.8
SA40_26	1867	646.1277008056641	130.29702186584473	0.4623631	970.32
SA40_26	1868	651.2779235839844	126.74408912658691	0.991181	970.84
SA40_26	1869	651.4092445373535	129.92681980133057	0.97593725	971.36
SA40_26	1870	655.7336807250977	126.66572570800781	0.99805546	971.88
SA40_26	1871	659.8729133605957	129.9828815460205	0.9965919	972.4
SA40_26	1872	640.231990814209	130.52058219909668	0.9596665	972.92
SA40_26	1873	653.1122207641602	130.69490432739258	0.9987469	973.44
SA40_26	1874	652.5217056274414	131.56206607818604	0.99337006	973.96
SA40_26	1875	637.6970291137695	135.59874057769775	0.7018777	974.48
SA40_26	1876	651.8359184265137	128.97714614868164	0.9961792	975.0
SA40_26	1877	648.6437320709229	129.82380867004395	0.9525882	975.52
SA40_26	1878	636.4410400390625	130.72035312652588	0.9653147	976.04
SA40_26	1879	201.6059398651123	424.55549240112305	0.10532264	976.56
SA40_26	1880	641.6288375854492	131.32940769195557	0.8929365	977.08
SA40_26	1881	642.6920890808105	130.25659561157227	0.9786952	977.6
SA40_26	1882	637.6972198486328	135.40254592895508	0.98440754	978.12
SA40_26	1883	651.1017322540283	128.23554039001465	0.9862023	978.64
SA40_26	1884	656.3780784606934	129.4430923461914	0.99521255	979.16
SA40_26	1885	652.924633026123	129.0272855758667	0.97038484	979.68
SA40_26	1886	652.9930591583252	130.27945518493652	0.9937791	980.2
SA40_26	1887	643.1588649749756	131.35741710662842	0.95407486	980.72
SA40_26	1888	184.9530577659607	425.3744888305664	0.9920002	981.24
SA40_26	1889	654.0389060974121	128.35721969604492	0.99500185	981.76
SA40_26	1890	652.5650978088379	129.78451251983643	0.9969091	982.28
SA40_26	1891	655.7578563690186	128.97371292114258	0.9981896	982.8
SA40_26	1892	141.85876846313477	438.73077392578125	0.97489536	983.32
SA40_26	1893	650.4245758056641	126.71905517578125	0.98631763	983.84
SA40_26	1894	658.9582443237305	127.53981113433838	0.9967457	984.36
SA40_26	1895	645.1361179351807	129.15783405303955	0.31327522	984.88
SA40_26	1896	652.7329444885254	129.4750213623047	0.9942114	985.4
SA40_26	1897	654.1689872741699	130.95891952514648	0.99642485	985.92
SA40_26	1898	178.38369607925415	435.3034973144531	0.953584	986.44
SA40_26	1899	164.09075260162354	435.3717041015625	0.96935743	986.96
SA40_26	1900	652.8536796569824	130.30707836151123	0.99435884	987.48
SA40_26	1901	649.7800827026367	130.92473030090332	0.9602708	988.0
SA40_26	1902	653.3697128295898	129.00212287902832	0.98531866	988.52
SA40_26	1903	651.9145011901855	128.39043617248535	0.98031956	989.04
SA40_26	1904	654.3532371520996	127.91679382324219	0.99688417	989.56
SA40_26	1905	653.8754463195801	129.26536560058594	0.99829215	990.08
SA40_26	1906	653.9612770080566	127.43906021118164	0.9929362	990.6
SA40_26	1907	656.3895225524902	128.5572338104248	0.995682	991.12
SA40_26	1908	657.1123123168945	128.27181816101074	0.99403304	991.64
SA40_26	1909	655.3023338317871	128.3641004562378	0.9876775	992.16
SA40_26	1910	654.4066429138184	128.89838218688965	0.9898666	992.68
SA40_26	1911	652.2563934326172	129.4320774078369	0.9952937	993.2
SA40_26	1912	648.8400459289551	129.20280933380127	0.98255956	993.72
SA40_26	1913	654.3238639831543	129.16437149047852	0.9864596	994.24
SA40_26	1914	649.8463153839111	129.29723739624023	0.9904027	994.76
SA40_26	1915	197.99668788909912	424.35882568359375	0.9937742	995.28
SA40_26	1916	657.3504447937012	126.44815921783447	0.9980348	995.8
SA40_26	1917	653.7757873535156	130.9265899658203	0.9972625	996.32
SA40_26	1918	655.3038597106934	130.2026081085205	0.9937245	996.84
SA40_26	1919	652.0211696624756	128.56701850891113	0.98015445	997.36
SA40_26	1920	636.6650104522705	135.72694301605225	0.9905826	997.88
SA40_26	1921	634.8028659820557	130.2361822128296	0.95883775	998.4
SA40_26	1922	202.94816493988037	424.2530822753906	0.9511899	998.92
SA40_26	1923	201.1706829071045	424.844913482666	0.78819174	999.44
SA40_26	1924	652.023458480835	129.8880672454834	0.9921233	999.96
SA40_26	1925	647.9916572570801	130.06519317626953	0.9363406	1000.48
SA40_26	1926	654.4463634490967	126.34779453277588	0.9767695	1001.0
SA40_26	1927	654.5688629150391	129.03018951416016	0.97795504	1001.52
SA40_26	1928	655.3641319274902	130.3201389312744	0.9965322	1002.04
SA40_26	1929	657.5094223022461	126.62977695465088	0.98343635	1002.56
SA40_26	1930	652.8650283813477	126.81331157684326	0.99536115	1003.08
SA40_26	1931	193.34304332733154	426.0896587371826	0.9851849	1003.6
SA40_26	1932	640.3404712677002	128.63983154296875	0.8753427	1004.12
SA40_26	1933	654.8947334289551	128.59488487243652	0.99175996	1004.64
SA40_26	1934	652.7182579040527	126.01222515106201	0.9917464	1005.16
SA40_26	1935	650.7425308227539	130.19522666931152	0.98784524	1005.68
SA40_26	1936	653.2469749450684	128.25140476226807	0.9981704	1006.2
SA40_26	1937	650.6677627563477	129.86034393310547	0.9902354	1006.72
SA40_26	1938	656.5363883972168	127.59143829345703	0.98543036	1007.24
SA40_26	1939	654.2999267578125	129.3823528289795	0.9907995	1007.76
SA40_26	1940	652.5225639343262	130.68102836608887	0.9935546	1008.28
SA40_26	1941	653.7849426269531	129.01047706604004	0.96343863	1008.8
SA40_26	1942	650.7284164428711	129.50147151947021	0.9830353	1009.32
SA40_26	1943	653.419303894043	127.15115547180176	0.996218	1009.84
SA40_26	1944	654.2783737182617	131.05889797210693	0.9913653	1010.36
SA40_26	1945	655.8716297149658	128.26367855072021	0.9863994	1010.88
SA40_26	1946	652.5768280029297	131.31106853485107	0.99075514	1011.4
SA40_26	1947	654.830265045166	129.5567750930786	0.9968362	1011.92
SA40_26	1948	646.7922687530518	131.01239204406738	0.9913447	1012.44
SA40_26	1949	657.1643829345703	128.6960220336914	0.9955878	1012.96
SA40_26	1950	656.9602012634277	128.12095642089844	0.99831164	1013.48
SA40_26	1951	650.9211540222168	127.91287422180176	0.98882794	1014.0
SA40_26	1952	652.7546882629395	126.91168785095215	0.9575943	1014.52
SA40_26	1953	651.3730049133301	131.93541526794434	0.70789045	1015.04
SA40_26	1954	654.4975757598877	129.0082025527954	0.9840679	1015.56
SA40_26	1955	654.7112464904785	130.45716762542725	0.99672085	1016.08
SA40_26	1956	650.2104759216309	129.6148681640625	0.99256426	1016.6
SA40_26	1957	633.9276313781738	131.51378631591797	0.8652926	1017.12
SA40_26	1958	651.819658279419	128.0435085296631	0.98671967	1017.64
SA40_26	1959	650.8018493652344	131.3881015777588	0.96476614	1018.16
SA40_26	1960	652.3956298828125	128.78019332885742	0.9980015	1018.68
SA40_26	1961	653.3609867095947	130.9449577331543	0.7805679	1019.2
SA40_26	1962	649.1339206695557	128.84202003479004	0.96736646	1019.72
SA40_26	1963	655.0241470336914	130.3723669052124	0.99812204	1020.24
SA40_26	1964	656.5920829772949	128.19575786590576	0.9955161	1020.76
SA40_26	1965	649.3060111999512	129.5694065093994	0.9904778	1021.28
SA40_26	1966	652.5307655334473	130.1689910888672	0.997083	1021.8
SA40_26	1967	655.8854579925537	126.83186531066895	0.9961515	1022.32
SA40_26	1968	651.0414123535156	131.03929996490479	0.9876779	1022.84
SA40_26	1969	191.10437631607056	423.358211517334	0.92913646	1023.36
SA40_26	1970	652.8860092163086	128.78787517547607	0.961876	1023.88
SA40_26	1971	180.38296699523926	426.3383388519287	0.6890233	1024.4
SA40_26	1972	646.3387489318848	130.89240074157715	0.5664834	1024.92
SA40_26	1973	651.4262199401855	127.3989486694336	0.9811273	1025.44
SA40_26	1974	653.0495643615723	130.328049659729	0.926685	1025.96
SA40_26	1975	637.650203704834	130.5587339401245	0.97029626	1026.48
SA40_26	1976	195.95184326171875	425.1656913757324	0.9914249	1027.0
SA40_26	1977	650.4391670227051	130.0198459625244	0.9921244	1027.52
SA40_26	1978	653.695821762085	130.25728225708008	0.9984043	1028.04
SA40_26	1979	647.3529815673828	130.23585319519043	0.9507891	1028.56
SA40_26	1980	653.24387550354	129.6266269683838	0.9343551	1029.08
SA40_26	1981	636.213207244873	134.7275733947754	0.95141447	1029.6
SA40_26	1982	192.1826720237732	424.9492835998535	0.9631935	1030.12
SA40_26	1983	649.7162818908691	130.40987491607666	0.9847787	1030.64
SA40_26	1984	651.5519142150879	130.92824935913086	0.98974985	1031.16
SA40_26	1985	654.8515796661377	127.29649543762207	0.98573303	1031.68
SA40_26	1986	642.40403175354	128.0148696899414	0.9784615	1032.2
SA40_26	1987	196.21334075927734	429.83619689941406	0.93060887	1032.72
SA40_26	1988	653.4601211547852	129.29017066955566	0.99822	1033.24
SA40_26	1989	208.22091102600098	424.0349006652832	0.99664956	1033.76
SA40_26	1990	650.618839263916	129.49065685272217	0.98822033	1034.28
SA40_26	1991	653.5214424133301	127.45697021484375	0.98899835	1034.8
SA40_26	1992	655.1466941833496	128.97687435150146	0.99363506	1035.32
SA40_26	1993	166.67063236236572	433.65102767944336	0.8841407	1035.84
SA40_26	1994	654.5636177062988	132.00373649597168	0.97784734	1036.36
SA40_26	1995	658.4168434143066	126.45512580871582	0.9984806	1036.88
SA40_26	1996	654.8729419708252	127.4671983718872	0.995974	1037.4
SA40_26	1997	654.3932437896729	129.19867515563965	0.9851332	1037.92
SA40_26	1998	654.1511058807373	129.26764011383057	0.9912594	1038.44
SA40_26	1999	656.9956302642822	127.37962245941162	0.9969399	1038.96
[truncated: 1,671 more rows]
