# Supplementary material for: Measuring inter-individual differences in behavioural types of gilthead seabreams in the laboratory using deep learning
Source: PeerJ. 2022 May 5;10:e13396. doi: 10.7717/peerj.13396 (PMC9080431; doi:10.7717/peerj.13396)
Supplement: Supplemental Information 1 [file peerj-10-13396-s001.zip › Raw validation data/d3/SA45_SOC_1.csv]

ID	sec	X	Y	%	seconds
SA45_SOC_1	1	1170.1586151123047	403.6065173149109	0.9859411	0.0
SA45_SOC_1	2	1615.3984451293945	453.6834454536438	0.0021359364	0.6006
SA45_SOC_1	3	225.09879112243652	464.054936170578	0.0002592922	1.2012
SA45_SOC_1	4	232.10559368133545	465.87701439857483	0.00043833355	1.8018
SA45_SOC_1	5	228.78945350646973	481.21092438697815	0.0006083971	2.4024
SA45_SOC_1	6	758.4498023986816	607.7846574783325	0.0009978276	3.003
SA45_SOC_1	7	233.6788845062256	464.96938705444336	0.0006717844	3.6036
SA45_SOC_1	8	758.8981246948242	607.9578852653503	0.001240763	4.2042
SA45_SOC_1	9	208.73612880706787	464.0743124485016	0.0001537869	4.8048
SA45_SOC_1	10	206.8407440185547	471.20426774024963	0.00016050112	5.4054
SA45_SOC_1	11	206.48300170898438	474.5342195034027	0.00013047061	6.006
SA45_SOC_1	12	1878.145866394043	111.59783363342285	0.0001215055	6.6066
SA45_SOC_1	13	1872.2200012207031	119.27264213562012	0.00029872384	7.2072
SA45_SOC_1	14	1877.3043823242188	113.38806331157684	0.00031043793	7.8078
SA45_SOC_1	15	209.3602466583252	468.01374793052673	0.00028634144	8.4084
SA45_SOC_1	16	1876.974105834961	113.13756376504898	0.00024936398	9.009
SA45_SOC_1	17	1876.6950988769531	111.33655160665512	0.0005527934	9.6096
SA45_SOC_1	18	1871.1227416992188	133.0208596587181	0.00025220765	10.2102
SA45_SOC_1	19	208.33694458007812	462.6557242870331	0.00021555876	10.8108
SA45_SOC_1	20	206.3461446762085	465.85821747779846	0.00023876563	11.4114
SA45_SOC_1	21	1878.116455078125	111.83169275522232	0.00027167008	12.012
SA45_SOC_1	22	196.78813934326172	492.0862305164337	0.000113048816	12.6126
SA45_SOC_1	23	1876.9640350341797	112.65895038843155	0.00027002027	13.2132
SA45_SOC_1	24	966.3799667358398	593.1081247329712	0.0010181909	13.8138
SA45_SOC_1	25	204.72102642059326	463.4160017967224	0.00013348223	14.4144
SA45_SOC_1	26	1878.1369400024414	112.3108372092247	0.0002393037	15.015
SA45_SOC_1	27	1877.6874160766602	113.6238294839859	0.00055274466	15.6156
SA45_SOC_1	28	208.38438034057617	459.7819519042969	0.00025614095	16.2162
SA45_SOC_1	29	205.14161109924316	468.6791396141052	0.00016790855	16.8168
SA45_SOC_1	30	1772.6930236816406	340.4134261608124	0.000417991	17.4174
SA45_SOC_1	31	1849.4907760620117	743.6808586120605	0.0030307267	18.018
SA45_SOC_1	32	940.8016204833984	599.0115165710449	0.03004077	18.6186
SA45_SOC_1	33	1762.8815460205078	445.13355016708374	0.0030903264	19.2192
SA45_SOC_1	34	698.2953643798828	608.6319351196289	0.014646641	19.8198
SA45_SOC_1	35	205.72717666625977	454.9580955505371	9.9335855e-05	20.4204
SA45_SOC_1	36	199.3717861175537	452.8998649120331	0.0003221053	21.021
SA45_SOC_1	37	206.31813526153564	455.5807435512543	0.0003011195	21.6216
SA45_SOC_1	38	209.94080543518066	462.16317415237427	0.00043230952	22.2222
SA45_SOC_1	39	198.79205703735352	444.99501943588257	0.00040314958	22.8228
SA45_SOC_1	40	202.1123743057251	434.0073823928833	0.0007004283	23.4234
SA45_SOC_1	41	207.8479242324829	447.2853147983551	0.0003494008	24.024
SA45_SOC_1	42	901.2348175048828	604.0336418151855	0.01061082	24.6246
SA45_SOC_1	43	210.41547775268555	456.2977623939514	0.00021837278	25.2252
SA45_SOC_1	44	209.36602592468262	474.72025752067566	0.0001223987	25.8258
SA45_SOC_1	45	196.59203052520752	434.15321946144104	0.0012829889	26.4264
SA45_SOC_1	46	203.71381759643555	465.14145612716675	0.00043194863	27.027
SA45_SOC_1	47	901.9111061096191	604.9012613296509	0.048849218	27.6276
SA45_SOC_1	48	199.91460800170898	436.4595115184784	0.0007540901	28.2282
SA45_SOC_1	49	205.02805709838867	564.4532489776611	0.00016117562	28.8288
SA45_SOC_1	50	205.13065338134766	561.4628005027771	0.00033227183	29.4294
SA45_SOC_1	51	203.61980438232422	469.35161232948303	0.0001840041	30.03
SA45_SOC_1	52	199.37321662902832	487.6852083206177	0.0001792083	30.6306
SA45_SOC_1	53	201.839919090271	479.359974861145	0.00011891569	31.2312
SA45_SOC_1	54	209.5872688293457	450.68092703819275	0.00041652285	31.8318
SA45_SOC_1	55	208.36897373199463	463.0237126350403	0.0004708605	32.4324
SA45_SOC_1	56	903.951587677002	603.5133790969849	0.008549939	33.033
SA45_SOC_1	57	694.013729095459	605.9535026550293	0.0031260117	33.6336
SA45_SOC_1	58	209.84341621398926	473.7995946407318	0.000104641316	34.2342
SA45_SOC_1	59	199.76274490356445	454.63600516319275	0.00036431907	34.8348
SA45_SOC_1	60	210.68049430847168	473.57486844062805	0.00025139333	35.4354
SA45_SOC_1	61	967.7445602416992	594.7305822372437	0.00046702477	36.036
SA45_SOC_1	62	700.7026290893555	609.7797060012817	0.0008703661	36.6366
SA45_SOC_1	63	209.73283767700195	461.20845794677734	0.0002746743	37.2372
SA45_SOC_1	64	199.07695770263672	448.2839012145996	0.0004236646	37.8378
SA45_SOC_1	65	903.2565879821777	603.6432838439941	0.013802957	38.4384
SA45_SOC_1	66	698.0021095275879	607.827787399292	0.00067149696	39.039
SA45_SOC_1	67	1626.2410354614258	839.0596532821655	0.00025776937	39.6396
SA45_SOC_1	68	199.83160972595215	452.183039188385	0.0007256634	40.2402
SA45_SOC_1	69	201.22437000274658	481.65316700935364	0.00015921144	40.8408
SA45_SOC_1	70	697.6489448547363	607.5841999053955	0.01796271	41.4414
SA45_SOC_1	71	198.2744550704956	449.00487899780273	0.00027459182	42.042
SA45_SOC_1	72	209.13146495819092	469.2671549320221	0.00023743237	42.6426
SA45_SOC_1	73	209.706130027771	463.7672209739685	0.00055238046	43.2432
SA45_SOC_1	74	900.4419708251953	602.7330493927002	0.009240135	43.8438
SA45_SOC_1	75	199.63811874389648	449.8002076148987	0.000625403	44.4444
SA45_SOC_1	76	199.26878929138184	460.0235116481781	0.00022551954	45.045
SA45_SOC_1	77	198.71309280395508	442.4234139919281	0.00055487646	45.6456
SA45_SOC_1	78	696.6006088256836	607.0597529411316	0.0018383119	46.2462
SA45_SOC_1	79	696.2642669677734	606.1685085296631	0.013363067	46.8468
SA45_SOC_1	80	198.0039882659912	451.08609080314636	0.00019482094	47.4474
SA45_SOC_1	81	198.52197647094727	443.6603093147278	0.0005882493	48.048
SA45_SOC_1	82	201.88984394073486	443.7773394584656	0.0007267721	48.6486
SA45_SOC_1	83	198.54671001434326	453.0167019367218	0.00071981794	49.2492
SA45_SOC_1	84	195.70406913757324	465.14390230178833	0.00027839275	49.8498
SA45_SOC_1	85	698.1968879699707	606.1880779266357	0.0025854695	50.4504
SA45_SOC_1	86	203.72473239898682	474.9759793281555	0.00014941437	51.051
SA45_SOC_1	87	205.60760021209717	465.45076847076416	0.00018547353	51.6516
SA45_SOC_1	88	901.4664459228516	604.2671871185303	0.013056799	52.2522
SA45_SOC_1	89	196.62835121154785	453.4778380393982	0.00033174732	52.8528
SA45_SOC_1	90	199.57802295684814	450.4633140563965	0.00034905953	53.4534
SA45_SOC_1	91	197.57357597351074	450.6770968437195	0.00027690508	54.054
SA45_SOC_1	92	899.6591949462891	603.6663293838501	0.032766026	54.6546
SA45_SOC_1	93	198.43405723571777	450.1601493358612	0.0005269146	55.2552
SA45_SOC_1	94	200.33359050750732	448.69868874549866	0.00037295555	55.8558
SA45_SOC_1	95	209.31345462799072	479.1169345378876	0.00013981953	56.4564
SA45_SOC_1	96	905.5137634277344	600.5606532096863	0.0040248763	57.057
SA45_SOC_1	97	903.3275985717773	602.3559522628784	0.016905764	57.6576
SA45_SOC_1	98	693.746452331543	606.8826627731323	0.0013394745	58.2582
SA45_SOC_1	99	696.6058731079102	606.8657970428467	0.00027983723	58.8588
SA45_SOC_1	100	207.9038143157959	465.5316209793091	0.00031595337	59.4594
SA45_SOC_1	101	904.1871643066406	603.3990526199341	0.00748667	60.06
SA45_SOC_1	102	198.57097148895264	453.5381233692169	0.0005860525	60.6606
SA45_SOC_1	103	201.66006088256836	447.00236320495605	0.00053250813	61.2612
SA45_SOC_1	104	198.75281810760498	455.1549160480499	0.00039016196	61.8618
SA45_SOC_1	105	203.78368377685547	463.76397013664246	0.00032708314	62.4624
SA45_SOC_1	106	902.9997825622559	602.5310468673706	0.012481099	63.063
SA45_SOC_1	107	698.9182090759277	608.0910730361938	0.0016745778	63.6636
SA45_SOC_1	108	197.8172492980957	460.8825373649597	0.0003533643	64.2642
SA45_SOC_1	109	203.20707321166992	451.57188177108765	0.00022549223	64.8648
SA45_SOC_1	110	209.92714405059814	471.34965419769287	0.00037365255	65.4654
SA45_SOC_1	111	205.9654426574707	476.00041151046753	0.00023452748	66.066
SA45_SOC_1	112	205.0903558731079	468.99128437042236	0.00021735035	66.6666
SA45_SOC_1	113	208.54355335235596	461.5066981315613	0.0001869561	67.2672
SA45_SOC_1	114	899.1591453552246	604.6357870101929	0.0011156646	67.8678
SA45_SOC_1	115	900.4508972167969	603.3245086669922	0.010889182	68.4684
SA45_SOC_1	116	902.1539497375488	603.023886680603	0.008413252	69.069
SA45_SOC_1	117	200.65351009368896	456.55853748321533	0.00036035635	69.6696
SA45_SOC_1	118	199.1303300857544	448.8433027267456	0.00022520151	70.2702
SA45_SOC_1	119	197.60238647460938	456.2206757068634	0.00025893818	70.8708
SA45_SOC_1	120	903.632755279541	605.4440546035767	0.018759804	71.4714
SA45_SOC_1	121	198.83192539215088	443.233323097229	0.0005695085	72.072
SA45_SOC_1	122	208.6383819580078	463.2038605213165	0.00016428316	72.6726
SA45_SOC_1	123	968.9002990722656	597.7304935455322	0.0002367797	73.2732
SA45_SOC_1	124	901.6252326965332	603.1278491020203	0.009163165	73.8738
SA45_SOC_1	125	202.0724630355835	463.0950379371643	0.000472886	74.4744
SA45_SOC_1	126	199.2184352874756	452.3342835903168	0.0003763746	75.075
SA45_SOC_1	127	208.25180053710938	464.4111120700836	0.00017566483	75.6756
SA45_SOC_1	128	200.8268165588379	457.67202973365784	0.0004395499	76.2762
SA45_SOC_1	129	902.4813079833984	603.9682388305664	0.035869252	76.8768
SA45_SOC_1	130	203.98329734802246	447.4621796607971	0.00080239365	77.4774
SA45_SOC_1	131	207.10644721984863	483.3980941772461	0.00018711375	78.078
SA45_SOC_1	132	903.7744331359863	599.7675132751465	0.00047563142	78.6786
SA45_SOC_1	133	900.1891136169434	604.9140071868896	0.028481958	79.2792
SA45_SOC_1	134	212.8132438659668	473.3991301059723	0.00019460336	79.8798
SA45_SOC_1	135	201.2222385406494	474.07395243644714	0.00013531522	80.4804
SA45_SOC_1	136	202.06303596496582	452.1462821960449	0.00045538426	81.081
SA45_SOC_1	137	209.65813636779785	471.02521419525146	0.00041054594	81.6816
SA45_SOC_1	138	899.5271873474121	604.8820781707764	0.051520593	82.2822
SA45_SOC_1	139	699.180908203125	609.7565960884094	0.008697346	82.8828
SA45_SOC_1	140	210.16719818115234	453.9735746383667	0.00040740377	83.4834
SA45_SOC_1	141	200.99116802215576	446.8945384025574	0.0006300192	84.084
SA45_SOC_1	142	945.4131889343262	597.305052280426	0.015627194	84.6846
SA45_SOC_1	143	904.3887519836426	602.5413465499878	0.0050790925	85.2852
SA45_SOC_1	144	698.598575592041	608.2503318786621	0.0044375467	85.8858
SA45_SOC_1	145	207.80256271362305	463.05367827415466	0.00020442894	86.4864
SA45_SOC_1	146	970.971794128418	592.6875758171082	0.0007105129	87.087
SA45_SOC_1	147	901.9960784912109	605.5959749221802	0.046547256	87.6876
SA45_SOC_1	148	697.4993133544922	608.2594728469849	0.00032295028	88.2882
SA45_SOC_1	149	198.75466346740723	449.92695808410645	0.00034161386	88.8888
SA45_SOC_1	150	207.76934623718262	453.183878660202	0.0003876156	89.4894
SA45_SOC_1	151	903.3428192138672	600.9738636016846	0.001298188	90.09
SA45_SOC_1	152	693.7127494812012	609.1001844406128	0.001210288	90.6906
SA45_SOC_1	153	204.10338878631592	476.6193902492523	0.00013665076	91.2912
SA45_SOC_1	154	198.74879837036133	452.3320949077606	0.00036128217	91.8918
SA45_SOC_1	155	198.3401584625244	458.75240206718445	0.00035044627	92.4924
SA45_SOC_1	156	905.4098510742188	603.549427986145	0.006377549	93.093
SA45_SOC_1	157	696.5794944763184	603.8425183296204	0.0008025963	93.6936
SA45_SOC_1	158	697.6837921142578	609.2973589897156	0.001971448	94.2942
SA45_SOC_1	159	211.25873565673828	462.4309980869293	0.00046943093	94.8948
SA45_SOC_1	160	196.55470848083496	451.12236499786377	0.00037796728	95.4954
SA45_SOC_1	161	692.6833534240723	606.9687938690186	0.0029535508	96.096
SA45_SOC_1	162	200.70396423339844	454.56130027770996	0.0009468664	96.6966
SA45_SOC_1	163	210.81095695495605	474.7770345211029	0.00030658898	97.2972
SA45_SOC_1	164	962.7864074707031	596.6320323944092	0.00050907105	97.8978
SA45_SOC_1	165	692.134838104248	607.3282527923584	0.0009311044	98.4984
SA45_SOC_1	166	693.592586517334	605.3158235549927	0.0012050563	99.099
SA45_SOC_1	167	208.8519287109375	473.1249976158142	0.00017200528	99.6996
SA45_SOC_1	168	207.8899383544922	467.3847270011902	0.00025576612	100.3002
SA45_SOC_1	169	200.6283473968506	453.2752561569214	0.00039234947	100.9008
SA45_SOC_1	170	200.3415584564209	449.8007869720459	0.00067534705	101.5014
SA45_SOC_1	171	698.2715034484863	608.4890270233154	0.0010559743	102.102
SA45_SOC_1	172	206.86443328857422	462.15863585472107	0.00024069448	102.7026
SA45_SOC_1	173	200.4663848876953	441.50638818740845	0.00072794704	103.3032
SA45_SOC_1	174	900.4096984863281	604.5554494857788	0.012227583	103.9038
SA45_SOC_1	175	695.2282333374023	602.5880813598633	0.005866826	104.5044
SA45_SOC_1	176	201.02391242980957	480.8165431022644	0.00011752518	105.105
SA45_SOC_1	177	199.74270343780518	451.59077525138855	0.00034591887	105.7056
SA45_SOC_1	178	202.45342254638672	486.68800592422485	0.00014965606	106.3062
SA45_SOC_1	179	900.479679107666	603.5144734382629	0.011391845	106.9068
SA45_SOC_1	180	697.9023742675781	607.247850894928	0.0004628583	107.5074
SA45_SOC_1	181	208.13724517822266	472.34795093536377	0.00021997918	108.108
SA45_SOC_1	182	207.96043395996094	462.9002773761749	0.00026877454	108.7086
SA45_SOC_1	183	902.4823379516602	603.2127571105957	0.0065187337	109.3092
SA45_SOC_1	184	903.1990242004395	604.5806193351746	0.019104915	109.9098
SA45_SOC_1	185	698.1104278564453	609.4727754592896	0.0015406236	110.5104
SA45_SOC_1	186	207.98827171325684	474.17234659194946	0.00028142676	111.111
SA45_SOC_1	187	905.9814834594727	599.77858543396	0.0005199736	111.7116
SA45_SOC_1	188	901.0763740539551	603.8519811630249	0.012731109	112.3122
SA45_SOC_1	189	699.2828178405762	608.8562107086182	0.0018563467	112.9128
SA45_SOC_1	190	210.4995346069336	476.0437345504761	0.00025004343	113.5134
SA45_SOC_1	191	200.66946029663086	444.17909145355225	0.00064671895	114.114
SA45_SOC_1	192	900.9765815734863	600.7196545600891	0.015151782	114.7146
SA45_SOC_1	193	199.1891384124756	453.094722032547	0.00042736265	115.3152
SA45_SOC_1	194	198.7331485748291	450.33440709114075	0.0007929085	115.9158
SA45_SOC_1	195	199.83132362365723	451.30576372146606	0.00062188605	116.5164
SA45_SOC_1	196	199.6094799041748	444.5996403694153	0.0005559678	117.117
SA45_SOC_1	197	939.9727249145508	595.0995683670044	0.052651744	117.7176
SA45_SOC_1	198	697.7487373352051	606.5775346755981	0.005096362	118.3182
SA45_SOC_1	199	209.26634788513184	475.19925713539124	0.00016914426	118.9188
SA45_SOC_1	200	210.2453327178955	467.50468611717224	0.0005656966	119.5194
SA45_SOC_1	201	201.67250633239746	465.63268661499023	0.00045132544	120.12
SA45_SOC_1	202	902.7960777282715	601.5497446060181	0.011501478	120.7206
SA45_SOC_1	203	697.8194618225098	610.3968501091003	0.00031181364	121.3212
SA45_SOC_1	204	201.27383708953857	460.49971103668213	0.00050455955	121.9218
SA45_SOC_1	205	211.24487400054932	462.2109067440033	0.00027132372	122.5224
SA45_SOC_1	206	904.3335342407227	602.9960131645203	0.02445073	123.123
SA45_SOC_1	207	697.7841567993164	604.7598338127136	0.00083901884	123.7236
SA45_SOC_1	208	209.45537567138672	476.04315519332886	0.00017025201	124.3242
SA45_SOC_1	209	206.42352104187012	465.37908911705017	0.00017182546	124.9248
SA45_SOC_1	210	198.35997104644775	442.76111483573914	0.00040275947	125.5254
SA45_SOC_1	211	903.7456512451172	605.4965829849243	0.018821022	126.126
SA45_SOC_1	212	697.1944999694824	606.5438675880432	0.00020322246	126.7266
SA45_SOC_1	213	201.08007431030273	461.5083074569702	0.0002461573	127.3272
SA45_SOC_1	214	209.23799514770508	464.87266659736633	0.00044634042	127.9278
SA45_SOC_1	215	899.271068572998	605.1651906967163	0.00915368	128.5284
SA45_SOC_1	216	198.84727478027344	462.79428720474243	0.0006967414	129.129
SA45_SOC_1	217	196.08037948608398	465.87379574775696	0.0003139991	129.7296
SA45_SOC_1	218	209.79393482208252	463.0714774131775	0.000248316	130.3302
SA45_SOC_1	219	210.83945274353027	475.23141145706177	0.00029425745	130.9308
SA45_SOC_1	220	899.480037689209	604.9147796630859	0.02419867	131.5314
SA45_SOC_1	221	697.833194732666	605.1595902442932	0.00017577909	132.132
SA45_SOC_1	222	198.02002429962158	465.49943447113037	0.00024386075	132.7326
SA45_SOC_1	223	202.7180814743042	478.9206612110138	0.00016471562	133.3332
SA45_SOC_1	224	902.4408531188965	603.438835144043	0.010020541	133.9338
SA45_SOC_1	225	903.0147171020508	603.6914348602295	0.0114280265	134.5344
SA45_SOC_1	226	199.5765209197998	454.26985144615173	0.00034516008	135.135
SA45_SOC_1	227	198.15851211547852	445.8047354221344	0.0003377411	135.7356
SA45_SOC_1	228	201.4991855621338	450.0378406047821	0.00055565225	136.3362
SA45_SOC_1	229	901.5771675109863	606.9632577896118	0.027811134	136.9368
SA45_SOC_1	230	698.386344909668	610.1515889167786	0.002970552	137.5374
SA45_SOC_1	231	201.10646724700928	467.78091073036194	0.00029480472	138.138
SA45_SOC_1	232	202.7431583404541	455.84325671195984	0.0005837891	138.7386
SA45_SOC_1	233	902.885570526123	601.9512391090393	0.003843278	139.3392
SA45_SOC_1	234	900.4159355163574	604.0805053710938	0.016514353	139.9398
SA45_SOC_1	235	210.76239109039307	476.87533736228943	0.00022556016	140.5404
SA45_SOC_1	236	199.36456203460693	447.6756727695465	0.0005019883	141.141
SA45_SOC_1	237	211.20649337768555	468.61589312553406	0.00035283764	141.7416
SA45_SOC_1	238	209.35170650482178	470.59964418411255	0.00034478513	142.3422
SA45_SOC_1	239	902.0939254760742	602.9010629653931	0.008272944	142.9428
SA45_SOC_1	240	198.2224988937378	487.1803629398346	0.00012421174	143.5434
SA45_SOC_1	241	210.13423919677734	460.3222346305847	0.00069725653	144.144
SA45_SOC_1	242	200.4360866546631	452.826189994812	0.00041199534	144.7446
SA45_SOC_1	243	902.3761367797852	603.3342289924622	0.0072519253	145.3452
SA45_SOC_1	244	199.81470108032227	452.08075046539307	0.00046867668	145.9458
SA45_SOC_1	245	199.8935079574585	460.5939853191376	0.0005651351	146.5464
SA45_SOC_1	246	905.1969337463379	602.6863789558411	0.0015534785	147.147
SA45_SOC_1	247	897.7559852600098	603.711519241333	0.065241374	147.7476
SA45_SOC_1	248	209.56852912902832	484.44875836372375	0.00028415985	148.3482
SA45_SOC_1	249	208.37854385375977	471.98965072631836	0.00024923394	148.9488
SA45_SOC_1	250	209.33815956115723	462.05860018730164	0.00044752334	149.5494
SA45_SOC_1	251	209.66633319854736	474.8429846763611	0.00033868614	150.15
SA45_SOC_1	252	697.0919036865234	606.9178104400635	0.0013463252	150.7506
SA45_SOC_1	253	197.71410942077637	466.1414909362793	0.0002213765	151.3512
SA45_SOC_1	254	208.06909561157227	477.76519775390625	0.0002769468	151.9518
SA45_SOC_1	255	202.91808128356934	449.5555901527405	0.00059724116	152.5524
SA45_SOC_1	256	901.1673545837402	603.8304805755615	0.007346219	153.153
SA45_SOC_1	257	899.5979118347168	602.3368334770203	0.0117956605	153.7536
SA45_SOC_1	258	209.42782402038574	481.91184997558594	0.00015291627	154.3542
SA45_SOC_1	259	200.00567436218262	465.8035969734192	0.0004614314	154.9548
SA45_SOC_1	260	202.5755739212036	465.0963306427002	0.0005010752	155.5554
SA45_SOC_1	261	696.5083122253418	607.4586725234985	0.0012463226	156.156
SA45_SOC_1	262	898.8641166687012	601.4560174942017	0.020573067	156.7566
SA45_SOC_1	263	199.52284812927246	457.94915556907654	0.00036112947	157.3572
SA45_SOC_1	264	203.9045763015747	450.82048773765564	0.000475899	157.9578
SA45_SOC_1	265	206.6487693786621	481.40533089637756	0.00024520204	158.5584
SA45_SOC_1	266	698.2233238220215	608.7024879455566	0.005610249	159.159
SA45_SOC_1	267	699.2427635192871	608.7797355651855	0.0008052983	159.7596
SA45_SOC_1	268	201.98809146881104	447.77525782585144	0.00046356834	160.3602
SA45_SOC_1	269	207.43517875671387	474.22603368759155	0.00026431016	160.9608
SA45_SOC_1	270	904.3595695495605	602.4383497238159	0.003685527	161.5614
SA45_SOC_1	271	698.305835723877	609.0183663368225	0.00071982	162.162
SA45_SOC_1	272	209.88161087036133	475.20952463150024	0.00019464325	162.7626
SA45_SOC_1	273	198.61350059509277	447.95318484306335	0.00049693935	163.3632
SA45_SOC_1	274	958.026237487793	595.4310250282288	0.008018997	163.9638
SA45_SOC_1	275	697.5996780395508	608.552885055542	0.008203538	164.5644
SA45_SOC_1	276	198.13849925994873	460.2282178401947	0.00027948312	165.165
SA45_SOC_1	277	201.86176300048828	484.8479998111725	0.0001225482	165.7656
SA45_SOC_1	278	222.30101108551025	368.6231303215027	0.0004001796	166.3662
SA45_SOC_1	279	901.4493942260742	601.6909790039062	0.019166129	166.9668
SA45_SOC_1	280	699.0244674682617	610.0898551940918	0.0022771668	167.5674
SA45_SOC_1	281	207.01651096343994	462.21023082733154	0.00016907975	168.168
SA45_SOC_1	282	208.529634475708	462.7893626689911	0.00027105355	168.7686
SA45_SOC_1	283	203.58970642089844	465.73668122291565	0.0006654013	169.3692
SA45_SOC_1	284	211.23843669891357	473.00265669822693	0.00024921543	169.9698
SA45_SOC_1	285	196.82783603668213	450.9653913974762	0.00044337774	170.5704
SA45_SOC_1	286	200.25355339050293	448.0005955696106	0.00057194167	171.171
SA45_SOC_1	287	210.24928092956543	478.37567925453186	0.00026579964	171.7716
SA45_SOC_1	288	902.4320411682129	602.8907632827759	0.0033237527	172.3722
SA45_SOC_1	289	697.9330444335938	609.2338228225708	0.0034984795	172.9728
SA45_SOC_1	290	196.60057067871094	452.99108147621155	0.0003732211	173.5734
SA45_SOC_1	291	208.870210647583	470.3654873371124	0.00025968804	174.174
SA45_SOC_1	292	964.5731735229492	593.132586479187	0.00059119513	174.7746
SA45_SOC_1	293	697.0300483703613	605.4454708099365	0.00531343	175.3752
SA45_SOC_1	294	208.6365795135498	472.0423400402069	0.00022234065	175.9758
SA45_SOC_1	295	207.82060146331787	467.5792622566223	0.00024548647	176.5764
SA45_SOC_1	296	210.76518058776855	464.4357669353485	0.0002400441	177.177
SA45_SOC_1	297	901.0929107666016	604.3638753890991	0.010600443	177.7776
SA45_SOC_1	298	899.5194053649902	602.6899838447571	0.011364527	178.3782
SA45_SOC_1	299	698.5248756408691	610.3011274337769	0.0013588817	178.9788
SA45_SOC_1	300	202.178635597229	444.9481236934662	0.0005388385	179.5794
SA45_SOC_1	301	971.4239501953125	593.6519479751587	0.0013782274	180.18
SA45_SOC_1	302	903.3781814575195	602.9316401481628	0.012854184	180.7806
SA45_SOC_1	303	698.609447479248	611.1224627494812	0.0034803702	181.3812
SA45_SOC_1	304	199.1707706451416	460.29165744781494	0.00039354293	181.9818
SA45_SOC_1	305	200.63414096832275	445.4629147052765	0.0005799121	182.5824
SA45_SOC_1	306	900.5743217468262	602.2113704681396	0.017179592	183.183
SA45_SOC_1	307	199.40068244934082	455.42792201042175	0.0005540921	183.7836
SA45_SOC_1	308	209.71678733825684	468.46625804901123	0.00024859412	184.3842
SA45_SOC_1	309	201.1245059967041	452.0129334926605	0.00046871015	184.9848
SA45_SOC_1	310	207.4839448928833	469.6288990974426	0.00023264025	185.5854
SA45_SOC_1	311	902.515811920166	602.3794484138489	0.012966072	186.186
SA45_SOC_1	312	209.78156089782715	476.3880980014801	0.00023835801	186.7866
SA45_SOC_1	313	196.59024238586426	470.36442518234253	0.00032538685	187.3872
SA45_SOC_1	314	209.4308567047119	473.4271001815796	0.00029706437	187.9878
SA45_SOC_1	315	211.70172214508057	474.1707694530487	0.00027861207	188.5884
SA45_SOC_1	316	900.2458763122559	604.0694332122803	0.013895445	189.189
SA45_SOC_1	317	699.5755004882812	609.9115419387817	0.0009410174	189.7896
SA45_SOC_1	318	210.78553676605225	456.6352701187134	0.00033985474	190.3902
SA45_SOC_1	319	904.2722511291504	600.9290599822998	0.0009671509	190.9908
SA45_SOC_1	320	203.03767204284668	480.3482937812805	0.00017095117	191.5914
SA45_SOC_1	321	198.7833595275879	466.10103249549866	0.00030810654	192.192
SA45_SOC_1	322	197.36527919769287	464.7986054420471	0.00039269752	192.7926
SA45_SOC_1	323	203.37262630462646	453.17097187042236	0.00078292115	193.3932
SA45_SOC_1	324	202.98294067382812	478.36045503616333	0.00029242196	193.9938
SA45_SOC_1	325	697.1804809570312	610.2532339096069	0.0018269967	194.5944
SA45_SOC_1	326	203.50183010101318	482.2844731807709	0.00014651817	195.195
SA45_SOC_1	327	198.42158317565918	459.0957033634186	0.00032238424	195.7956
SA45_SOC_1	328	694.1717720031738	600.8852863311768	0.0025569666	196.3962
SA45_SOC_1	329	903.0508232116699	601.8356895446777	0.059085682	196.9968
SA45_SOC_1	330	200.53314685821533	484.93969917297363	0.0001311543	197.5974
SA45_SOC_1	331	210.58688163757324	469.0077316761017	0.00017111114	198.198
SA45_SOC_1	332	212.3155117034912	462.60464429855347	0.00048274777	198.7986
SA45_SOC_1	333	901.3906288146973	601.2078595161438	0.0036335895	199.3992
SA45_SOC_1	334	697.7862739562988	608.9953851699829	0.0022465952	199.9998
SA45_SOC_1	335	209.41813945770264	466.50770902633667	0.0004136896	200.6004
SA45_SOC_1	336	198.362774848938	458.2745289802551	0.00033365612	201.201
SA45_SOC_1	337	902.3125648498535	601.5603017807007	0.0013770596	201.8016
SA45_SOC_1	338	902.6851272583008	604.0431690216064	0.023576418	202.4022
SA45_SOC_1	339	898.7279891967773	600.34339427948	0.042171653	203.0028
SA45_SOC_1	340	196.8164348602295	456.43304228782654	0.00026460568	203.6034
SA45_SOC_1	341	210.19665241241455	463.60178232192993	0.0002892946	204.204
SA45_SOC_1	342	208.66324424743652	471.37128353118896	0.00039781225	204.8046
SA45_SOC_1	343	697.1963882446289	608.0177521705627	0.003997997	205.4052
SA45_SOC_1	344	699.6684837341309	605.1084780693054	0.0006825604	206.0058
SA45_SOC_1	345	199.5961332321167	455.2310049533844	0.00062644435	206.6064
SA45_SOC_1	346	211.87634468078613	469.45905089378357	0.00039701228	207.207
SA45_SOC_1	347	212.9213047027588	484.7442305088043	0.00046029713	207.8076
SA45_SOC_1	348	697.2279739379883	609.1906929016113	0.0023535003	208.4082
SA45_SOC_1	349	195.68708896636963	463.2693600654602	0.00036185625	209.0088
SA45_SOC_1	350	213.4114694595337	464.5957016944885	0.00034526372	209.6094
SA45_SOC_1	351	984.0647506713867	593.8691425323486	0.0024535658	210.21
SA45_SOC_1	352	897.1642684936523	601.7780113220215	0.048533652	210.8106
SA45_SOC_1	353	205.1663589477539	481.67251110076904	0.00024223884	211.4112
SA45_SOC_1	354	201.34201526641846	458.63447070121765	0.0003503285	212.0118
SA45_SOC_1	355	212.41051197052002	464.68302369117737	0.00032348922	212.6124
SA45_SOC_1	356	899.3872261047363	601.3035821914673	0.010838976	213.213
SA45_SOC_1	357	697.5386238098145	607.3485946655273	0.0010705318	213.8136
SA45_SOC_1	358	698.4677124023438	609.9856352806091	0.005087919	214.4142
SA45_SOC_1	359	209.22151565551758	469.880211353302	0.00020442758	215.0148
SA45_SOC_1	360	900.4772758483887	600.7249975204468	0.0016340137	215.6154
SA45_SOC_1	361	897.033805847168	601.8206262588501	0.0069005303	216.216
SA45_SOC_1	362	196.3501739501953	493.5590851306915	0.00012244366	216.8166
SA45_SOC_1	363	199.11247730255127	459.95991110801697	0.0003768221	217.4172
SA45_SOC_1	364	902.0016288757324	599.2055368423462	0.00045519634	218.0178
SA45_SOC_1	365	209.77343559265137	486.0787796974182	0.00033625835	218.6184
SA45_SOC_1	366	207.20605373382568	487.94224977493286	0.00017382602	219.219
SA45_SOC_1	367	201.64864540100098	486.5258502960205	0.00015757188	219.8196
SA45_SOC_1	368	201.7001438140869	446.21257066726685	0.00034459092	220.4202
SA45_SOC_1	369	905.343017578125	600.028223991394	0.00037613214	221.0208
SA45_SOC_1	370	901.4053344726562	602.3567247390747	0.015922172	221.6214
SA45_SOC_1	371	206.63134574890137	469.99894738197327	0.00020915571	222.222
SA45_SOC_1	372	201.3010311126709	457.851984500885	0.000405848	222.8226
SA45_SOC_1	373	209.14532661437988	463.95493268966675	0.00026793024	223.4232
SA45_SOC_1	374	212.34147548675537	474.38252449035645	0.0003283973	224.0238
SA45_SOC_1	375	693.4141731262207	605.5634021759033	0.008639648	224.6244
SA45_SOC_1	376	197.8286361694336	454.98889803886414	0.00043541964	225.225
SA45_SOC_1	377	199.6630096435547	460.4433524608612	0.00055111304	225.8256
SA45_SOC_1	378	211.53066158294678	466.7072010040283	0.00038256007	226.4262
SA45_SOC_1	379	897.1115112304688	602.3614239692688	0.02138401	227.0268
SA45_SOC_1	380	199.49140548706055	466.85953974723816	0.0005602664	227.6274
SA45_SOC_1	381	197.94379234313965	462.0970952510834	0.00034468525	228.228
SA45_SOC_1	382	200.45293807983398	459.2923951148987	0.00040261302	228.8286
SA45_SOC_1	383	695.4556274414062	606.1449480056763	0.002069747	229.4292
SA45_SOC_1	384	895.4237365722656	604.7620224952698	0.018124688	230.0298
SA45_SOC_1	385	195.4383373260498	467.7112591266632	0.00034541282	230.6304
SA45_SOC_1	386	697.4020957946777	607.6596450805664	0.0009655476	231.231
SA45_SOC_1	387	970.1465606689453	594.7860074043274	0.0019568196	231.8316
SA45_SOC_1	388	211.95645332336426	484.48625564575195	0.00041944074	232.4322
SA45_SOC_1	389	698.0682563781738	610.722770690918	0.00426652	233.0328
SA45_SOC_1	390	195.5924892425537	452.45147466659546	0.00026810708	233.6334
SA45_SOC_1	391	210.47432899475098	464.3153250217438	0.00032916022	234.234
SA45_SOC_1	392	202.36146926879883	449.1399335861206	0.00052065944	234.8346
SA45_SOC_1	393	901.9432640075684	602.5723743438721	0.0113046635	235.4352
SA45_SOC_1	394	194.94825839996338	459.1265058517456	0.00034704016	236.0358
SA45_SOC_1	395	697.8042984008789	607.3917245864868	0.0026939271	236.6364
SA45_SOC_1	396	208.51053714752197	468.51096510887146	0.00030391075	237.237
SA45_SOC_1	397	206.4010190963745	473.40827107429504	0.00026593677	237.8376
SA45_SOC_1	398	698.2771110534668	609.4471549987793	0.0014264977	238.4382
SA45_SOC_1	399	207.8486680984497	481.5520691871643	0.00023920447	239.0388
SA45_SOC_1	400	697.0258140563965	606.9021677970886	0.0012466658	239.6394
SA45_SOC_1	401	199.60865020751953	464.20724272727966	0.000552377	240.24
SA45_SOC_1	402	899.9807167053223	601.1286163330078	0.0059838966	240.8406
SA45_SOC_1	403	192.5523805618286	476.1371397972107	0.00034941678	241.4412
SA45_SOC_1	404	695.6416511535645	602.3714017868042	0.023243126	242.0418
SA45_SOC_1	405	209.57327842712402	470.3071975708008	0.00022399868	242.6424
SA45_SOC_1	406	208.81492137908936	481.47643089294434	0.00023975747	243.243
SA45_SOC_1	407	206.44469261169434	475.17444133758545	0.00036485778	243.8436
SA45_SOC_1	408	698.4782981872559	610.2376556396484	0.003450384	244.4442
SA45_SOC_1	409	210.52760124206543	462.2346603870392	0.0002545483	245.0448
SA45_SOC_1	410	210.6474781036377	472.9771327972412	0.00029636512	245.6454
SA45_SOC_1	411	696.6067314147949	606.7395615577698	0.0011887635	246.246
SA45_SOC_1	412	205.53091049194336	468.72838497161865	0.0003362609	246.8466
SA45_SOC_1	413	700.6120491027832	604.4422817230225	0.0014941827	247.4472
SA45_SOC_1	414	200.25775909423828	449.99014019966125	0.0005652842	248.0478
SA45_SOC_1	415	198.8703203201294	463.15802693367004	0.00046863512	248.6484
SA45_SOC_1	416	697.0190620422363	606.2492322921753	0.0011592106	249.249
SA45_SOC_1	417	881.1920928955078	603.6718654632568	0.0014478893	249.8496
SA45_SOC_1	418	199.96261596679688	462.20128297805786	0.00053746236	250.4502
SA45_SOC_1	419	203.22877407073975	449.7720766067505	0.00066394533	251.0508
SA45_SOC_1	420	899.5050430297852	602.036919593811	0.008000814	251.6514
SA45_SOC_1	421	206.6885805130005	474.427649974823	0.00022434963	252.252
SA45_SOC_1	422	198.61594676971436	471.5419042110443	0.0002198368	252.8526
SA45_SOC_1	423	202.69254684448242	454.22520875930786	0.0005825091	253.4532
SA45_SOC_1	424	199.55579280853271	456.37060046195984	0.0006917392	254.0538
SA45_SOC_1	425	967.1110153198242	595.7886171340942	0.00036570537	254.6544
SA45_SOC_1	426	209.2022466659546	471.4840006828308	0.00027086443	255.255
SA45_SOC_1	427	693.559455871582	607.9672193527222	0.006663958	255.8556
SA45_SOC_1	428	207.16434001922607	478.0872881412506	0.000316252	256.4562
SA45_SOC_1	429	902.2414970397949	601.5906858444214	0.006750928	257.0568
SA45_SOC_1	430	697.994499206543	607.3666191101074	0.020303622	257.6574
SA45_SOC_1	431	698.1550025939941	606.7793440818787	0.0002462681	258.258
SA45_SOC_1	432	202.72499084472656	450.58005452156067	0.000496995	258.8586
SA45_SOC_1	433	696.7147636413574	605.2417945861816	0.0014322106	259.4592
SA45_SOC_1	434	697.1332168579102	608.6821460723877	0.0019034331	260.0598
SA45_SOC_1	435	698.2482147216797	611.034722328186	0.0007300506	260.6604
SA45_SOC_1	436	200.01477241516113	461.42481565475464	0.0003310163	261.261
SA45_SOC_1	437	211.65767669677734	466.6443085670471	0.0006003404	261.8616
SA45_SOC_1	438	198.7822437286377	467.5956130027771	0.00038277823	262.4622
SA45_SOC_1	439	698.0290031433105	610.2090096473694	0.0015962033	263.0628
SA45_SOC_1	440	197.49363899230957	462.99789905548096	0.0003273364	263.6634
SA45_SOC_1	441	210.71903228759766	478.73262763023376	0.00016597577	264.264
SA45_SOC_1	442	208.57000350952148	478.0056631565094	0.00051891	264.8646
SA45_SOC_1	443	211.29501342773438	479.43509817123413	0.00045040896	265.4652
SA45_SOC_1	444	699.9586486816406	609.638729095459	0.0048722005	266.0658
SA45_SOC_1	445	209.83806610107422	472.2703492641449	0.00018056556	266.6664
SA45_SOC_1	446	209.57104682922363	472.3562550544739	0.0002874893	267.267
SA45_SOC_1	447	198.1514310836792	469.6275794506073	0.00039377957	267.8676
SA45_SOC_1	448	206.13698959350586	484.05292868614197	0.000220319	268.4682
SA45_SOC_1	449	199.0421962738037	452.81888365745544	0.00052887545	269.0688
SA45_SOC_1	450	697.9772758483887	607.558901309967	0.0016847886	269.6694
SA45_SOC_1	451	972.0785522460938	593.589506149292	0.00030551373	270.27
SA45_SOC_1	452	206.75823211669922	473.32690358161926	0.00025565372	270.8706
SA45_SOC_1	453	699.8863792419434	607.8599739074707	0.0037751265	271.4712
SA45_SOC_1	454	699.1528701782227	608.907322883606	0.0014315908	272.0718
SA45_SOC_1	455	209.2697811126709	474.75263714790344	0.0003706038	272.6724
SA45_SOC_1	456	208.2591676712036	486.5428125858307	0.00027982547	273.273
SA45_SOC_1	457	697.7010726928711	609.7638702392578	0.0006369823	273.8736
SA45_SOC_1	458	698.5196685791016	606.9575929641724	0.0009681503	274.4742
SA45_SOC_1	459	204.08945560455322	460.7702386379242	0.00037253485	275.0748
SA45_SOC_1	460	213.38398933410645	478.1536567211151	0.0005346072	275.6754
SA45_SOC_1	461	899.5783424377441	603.2897472381592	0.023427226	276.276
SA45_SOC_1	462	698.1416702270508	610.1557087898254	0.0035104922	276.8766
SA45_SOC_1	463	700.3688049316406	609.3164134025574	0.0075160256	277.4772
SA45_SOC_1	464	200.74564933776855	461.8173623085022	0.0005081035	278.0778
SA45_SOC_1	465	213.34519386291504	478.18581104278564	0.00038934528	278.6784
SA45_SOC_1	466	696.7756462097168	608.3813953399658	0.0010121249	279.279
SA45_SOC_1	467	694.170970916748	606.5083336830139	0.0016772265	279.8796
SA45_SOC_1	468	694.5061111450195	600.6523203849792	0.0007814238	280.4802
SA45_SOC_1	469	968.7273788452148	596.5013551712036	0.0018374466	281.0808
SA45_SOC_1	470	900.2659606933594	602.7934312820435	0.011918819	281.6814
SA45_SOC_1	471	883.6168098449707	604.3358087539673	0.007900487	282.282
SA45_SOC_1	472	198.05654525756836	470.67251443862915	0.00032864255	282.8826
SA45_SOC_1	473	211.48571491241455	464.14435029029846	0.00040166345	283.4832
SA45_SOC_1	474	209.54792976379395	472.08173632621765	0.0003983006	284.0838
SA45_SOC_1	475	696.0889434814453	607.7020025253296	0.011129772	284.6844
SA45_SOC_1	476	209.56503868103027	471.9688582420349	0.0003763481	285.285
SA45_SOC_1	477	694.5129203796387	605.6418085098267	0.0067271614	285.8856
SA45_SOC_1	478	210.74376583099365	476.26559615135193	0.00034690916	286.4862
SA45_SOC_1	479	972.5915908813477	591.6608905792236	0.0033411626	287.0868
SA45_SOC_1	480	697.4931335449219	607.5818824768066	0.0006613913	287.6874
SA45_SOC_1	481	198.62786293029785	465.70266008377075	0.00025203265	288.288
SA45_SOC_1	482	697.1474075317383	606.1320734024048	0.0005636643	288.8886
SA45_SOC_1	483	209.7173309326172	472.55404114723206	0.00040121074	289.4892
SA45_SOC_1	484	899.9773979187012	602.6738262176514	0.0060811182	290.0898
SA45_SOC_1	485	208.31156730651855	481.351193189621	0.00018843077	290.6904
SA45_SOC_1	486	697.2114372253418	605.7763481140137	0.000593066	291.291
SA45_SOC_1	487	971.1104965209961	595.6206035614014	0.0018609539	291.8916
SA45_SOC_1	488	208.57505321502686	465.4357695579529	0.00054962846	292.4922
SA45_SOC_1	489	195.2632999420166	471.7150354385376	0.0003178983	293.0928
SA45_SOC_1	490	698.825511932373	607.6524353027344	0.002563164	293.6934
SA45_SOC_1	491	212.9439353942871	466.10994815826416	0.0002693646	294.294
SA45_SOC_1	492	207.9488182067871	477.0508825778961	0.000206366	294.8946
SA45_SOC_1	493	900.9621620178223	603.0703639984131	0.012938109	295.4952
SA45_SOC_1	494	698.2845497131348	611.1180210113525	0.0014759972	296.0958
SA45_SOC_1	495	698.4201622009277	606.6247844696045	0.0006016932	296.6964
SA45_SOC_1	496	211.90893173217773	474.4977843761444	0.00030516266	297.297
SA45_SOC_1	497	894.8277282714844	599.3614482879639	0.005317325	297.8976
SA45_SOC_1	498	198.06292533874512	464.14715051651	0.00020716069	298.4982
SA45_SOC_1	499	209.9791431427002	457.8769290447235	0.00026861086	299.0988
SA45_SOC_1	500	211.15965843200684	468.0676603317261	0.0002004786	299.6994
SA45_SOC_1	501	971.6980361938477	596.356451511383	0.00064209587	300.3
SA45_SOC_1	502	892.5143623352051	601.9040536880493	0.10294115	300.9006
SA45_SOC_1	503	197.4935245513916	465.4188394546509	0.0006035828	301.5012
SA45_SOC_1	504	199.4432830810547	448.39665055274963	0.00044277523	302.1018
SA45_SOC_1	505	213.62028121948242	475.48047065734863	0.00034989312	302.7024
SA45_SOC_1	506	211.8918800354004	478.50178599357605	0.00037467506	303.303
SA45_SOC_1	507	208.10949325561523	471.09869599342346	0.0002475355	303.9036
SA45_SOC_1	508	697.9500389099121	609.8385429382324	0.00080476206	304.5042
SA45_SOC_1	509	208.38183403015137	468.681617975235	0.0002622808	305.1048
SA45_SOC_1	510	212.4091386795044	481.5505886077881	0.0004098135	305.7054
SA45_SOC_1	511	902.9873657226562	601.508674621582	0.0074037216	306.306
SA45_SOC_1	512	697.3140335083008	606.4070749282837	0.0008781788	306.9066
SA45_SOC_1	513	694.5580673217773	606.7667269706726	0.002932943	307.5072
SA45_SOC_1	514	197.6853847503662	461.27617835998535	0.0008033094	308.1078
SA45_SOC_1	515	210.7778549194336	480.2655100822449	0.00036995357	308.7084
SA45_SOC_1	516	197.6977014541626	460.714008808136	0.0003675505	309.309
SA45_SOC_1	517	972.0973205566406	594.3016004562378	0.001731476	309.9096
SA45_SOC_1	518	201.13547801971436	467.48788475990295	0.00050018186	310.5102
SA45_SOC_1	519	210.51745891571045	475.78405380249023	0.00036123724	311.1108
SA45_SOC_1	520	902.566967010498	603.1606149673462	0.011584954	311.7114
SA45_SOC_1	521	884.036865234375	603.3106684684753	0.00429218	312.312
SA45_SOC_1	522	198.29089164733887	460.216920375824	0.00037950772	312.9126
SA45_SOC_1	523	199.2487621307373	458.5490155220032	0.0005495619	313.5132
SA45_SOC_1	524	211.5532350540161	468.203262090683	0.0004928067	314.1138
SA45_SOC_1	525	899.2112159729004	601.3952493667603	0.004770425	314.7144
SA45_SOC_1	526	210.2720832824707	476.81543827056885	0.00033050042	315.315
SA45_SOC_1	527	200.42468547821045	466.3632881641388	0.00027645953	315.9156
SA45_SOC_1	528	203.44708442687988	453.42057824134827	0.0009843056	316.5162
SA45_SOC_1	529	696.6412925720215	608.665280342102	0.0007635659	317.1168
SA45_SOC_1	530	693.6650848388672	608.7474203109741	0.004632752	317.7174
SA45_SOC_1	531	698.1806945800781	608.252649307251	0.0006778257	318.318
SA45_SOC_1	532	210.2136468887329	473.5802757740021	0.00036552938	318.9186
SA45_SOC_1	533	210.133695602417	477.5154948234558	0.0005094536	319.5192
SA45_SOC_1	534	898.3979988098145	603.6877655982971	0.06864213	320.1198
SA45_SOC_1	535	885.8701515197754	600.870931148529	0.0055332696	320.7204
SA45_SOC_1	536	197.9320192337036	455.8596396446228	0.00036793435	321.321
SA45_SOC_1	537	212.07633018493652	470.00441908836365	0.000390901	321.9216
SA45_SOC_1	538	205.4780101776123	479.8936915397644	0.0002778081	322.5222
SA45_SOC_1	539	697.1533012390137	606.2353920936584	0.0035601298	323.1228
SA45_SOC_1	540	199.52462196350098	456.9944715499878	0.00027793235	323.7234
SA45_SOC_1	541	208.62474918365479	478.7614345550537	0.00031698073	324.324
SA45_SOC_1	542	211.13519668579102	478.6616563796997	0.00032130358	324.9246
SA45_SOC_1	543	894.2462539672852	602.7318906784058	0.011470619	325.5252
SA45_SOC_1	544	209.27185535430908	475.25001525878906	0.00018831725	326.1258
SA45_SOC_1	545	699.997673034668	608.8273072242737	0.00073838665	326.7264
SA45_SOC_1	546	198.96357536315918	457.5727665424347	0.0002621918	327.327
SA45_SOC_1	547	208.6401128768921	491.16965532302856	0.0002182148	327.9276
SA45_SOC_1	548	697.6663970947266	609.0570545196533	0.00084484357	328.5282
SA45_SOC_1	549	698.6813735961914	610.4370832443237	0.00039570118	329.1288
SA45_SOC_1	550	201.66878700256348	477.2964334487915	0.00015948419	329.7294
SA45_SOC_1	551	970.6801986694336	596.9155955314636	0.0012279314	330.33
SA45_SOC_1	552	893.7850570678711	601.6831254959106	0.02392108	330.9306
SA45_SOC_1	553	696.7993927001953	608.0649375915527	0.00066928257	331.5312
SA45_SOC_1	554	694.581413269043	603.7901186943054	0.0013572746	332.1318
SA45_SOC_1	555	211.7471981048584	475.9825801849365	0.0003176099	332.7324
SA45_SOC_1	556	206.14657402038574	483.80454540252686	0.00018741355	333.333
SA45_SOC_1	557	899.3613624572754	602.0285511016846	0.007630069	333.9336
SA45_SOC_1	558	698.4808731079102	605.542802810669	0.0004964742	334.5342
SA45_SOC_1	559	1621.4474487304688	840.4593801498413	0.00051722064	335.1348
SA45_SOC_1	560	209.57110404968262	476.6412127017975	0.00030907913	335.7354
SA45_SOC_1	561	973.4829711914062	593.7069869041443	0.0014030193	336.336
SA45_SOC_1	562	695.2616500854492	603.7464737892151	0.009775573	336.9366
SA45_SOC_1	563	698.9420700073242	609.241418838501	0.0008749878	337.5372
SA45_SOC_1	564	210.89200973510742	468.6761140823364	0.00026283832	338.1378
SA45_SOC_1	565	207.28726387023926	483.4180819988251	0.00023384759	338.7384
SA45_SOC_1	566	901.604061126709	602.4503231048584	0.0054492853	339.339
SA45_SOC_1	567	209.28531646728516	474.99043107032776	0.0003085992	339.9396
SA45_SOC_1	568	207.0598840713501	468.9152920246124	0.00018789327	340.5402
SA45_SOC_1	569	211.7133092880249	463.69370698928833	0.0003910031	341.1408
SA45_SOC_1	570	208.45059871673584	472.28689312934875	0.00031332477	341.7414
SA45_SOC_1	571	970.1362609863281	593.882532119751	0.00057799066	342.342
SA45_SOC_1	572	199.6296787261963	465.0128710269928	0.00045699676	342.9426
SA45_SOC_1	573	202.38531589508057	450.532386302948	0.0007136889	343.5432
SA45_SOC_1	574	209.1753101348877	479.3582046031952	0.00042938403	344.1438
SA45_SOC_1	575	966.9042205810547	594.6132946014404	0.0004047002	344.7444
SA45_SOC_1	576	199.15082931518555	468.1866216659546	0.0003169813	345.345
SA45_SOC_1	577	209.13288116455078	478.1476700305939	0.00016675165	345.9456
SA45_SOC_1	578	209.20618057250977	477.09224224090576	0.0002833231	346.5462
SA45_SOC_1	579	971.1736679077148	592.4728918075562	0.0009281704	347.1468
SA45_SOC_1	580	694.4775009155273	606.188850402832	0.0010136709	347.7474
SA45_SOC_1	581	210.36436557769775	478.98770570755005	0.00024347554	348.348
SA45_SOC_1	582	210.9276008605957	472.16294288635254	0.0002618793	348.9486
SA45_SOC_1	583	972.6688385009766	595.532283782959	0.00042015384	349.5492
SA45_SOC_1	584	209.09448623657227	473.122615814209	0.00044696144	350.1498
SA45_SOC_1	585	210.06760597229004	474.5000374317169	0.00042377284	350.7504
SA45_SOC_1	586	210.5311918258667	478.7377452850342	0.00019839274	351.351
SA45_SOC_1	587	209.39623832702637	468.99102687835693	0.0002931416	351.9516
SA45_SOC_1	588	195.9744644165039	461.9020450115204	0.00042822352	352.5522
SA45_SOC_1	589	693.4404945373535	608.6613535881042	0.0053953575	353.1528
SA45_SOC_1	590	199.63391304016113	455.8971047401428	0.00049917115	353.7534
SA45_SOC_1	591	200.0333547592163	468.0795693397522	0.00039392317	354.354
SA45_SOC_1	592	971.4041519165039	595.7431697845459	0.00037417977	354.9546
SA45_SOC_1	593	211.24730587005615	475.5544674396515	0.00040026984	355.5552
SA45_SOC_1	594	698.382453918457	606.6881275177002	0.0028499137	356.1558
SA45_SOC_1	595	699.4709014892578	610.8365821838379	0.0032960624	356.7564
SA45_SOC_1	596	211.06119632720947	462.9456603527069	0.0005577235	357.357
SA45_SOC_1	597	203.58572959899902	490.2697205543518	0.00025263842	357.9576
SA45_SOC_1	598	697.6396179199219	607.884693145752	0.0010684513	358.5582
SA45_SOC_1	599	210.80483436584473	459.1513216495514	0.0002439747	359.1588
SA45_SOC_1	600	198.57107162475586	467.56667733192444	0.00067261467	359.7594
SA45_SOC_1	601	209.96819972991943	489.0616965293884	0.00028384762	360.36
SA45_SOC_1	602	900.0758171081543	602.7948474884033	0.009983475	360.9606
SA45_SOC_1	603	696.8862533569336	605.5565786361694	0.00045754114	361.5612
SA45_SOC_1	604	698.7839126586914	607.9761028289795	0.0014548509	362.1618
SA45_SOC_1	605	198.69831562042236	459.1779398918152	0.00057780667	362.7624
SA45_SOC_1	606	209.1930055618286	472.15444564819336	0.00034107926	363.363
SA45_SOC_1	607	900.9859085083008	600.9283518791199	0.0043901624	363.9636
SA45_SOC_1	608	211.12905979156494	479.5164656639099	0.00026837917	364.5642
SA45_SOC_1	609	202.08189010620117	460.07224202156067	0.0004478963	365.1648
SA45_SOC_1	610	208.63117218017578	474.8989248275757	0.00049924065	365.7654
SA45_SOC_1	611	196.2693214416504	469.48158144950867	0.00034891113	366.366
SA45_SOC_1	612	698.2405471801758	604.0443277359009	0.002170774	366.9666
SA45_SOC_1	613	698.1345176696777	609.0099334716797	0.0055065425	367.5672
SA45_SOC_1	614	210.8070945739746	486.9080650806427	0.00019397259	368.1678
SA45_SOC_1	615	207.3775291442871	468.44282627105713	0.00035698185	368.7684
SA45_SOC_1	616	899.9410629272461	603.0374050140381	0.010360449	369.369
SA45_SOC_1	617	698.0081176757812	603.3741402626038	0.0006835538	369.9696
SA45_SOC_1	618	209.605393409729	471.38853549957275	0.00022701046	370.5702
SA45_SOC_1	619	200.1987361907959	457.9295861721039	0.0005087189	371.1708
SA45_SOC_1	620	210.57918548583984	472.6183819770813	0.0005577851	371.7714
SA45_SOC_1	621	202.3556900024414	486.66656970977783	0.00020814213	372.372
SA45_SOC_1	622	699.0504455566406	608.1676769256592	0.0011754206	372.9726
SA45_SOC_1	623	201.71833992004395	470.5718994140625	0.000543573	373.5732
SA45_SOC_1	624	968.6808013916016	595.1208758354187	0.0009499956	374.1738
SA45_SOC_1	625	697.3529434204102	609.7934818267822	0.0007676413	374.7744
SA45_SOC_1	626	696.9728851318359	608.0573415756226	0.0003638314	375.375
SA45_SOC_1	627	697.9790496826172	607.8169083595276	0.001250244	375.9756
SA45_SOC_1	628	210.7040548324585	474.3348240852356	0.00027071108	376.57620000000003
SA45_SOC_1	629	901.0601234436035	600.5593013763428	0.003475257	377.1768
SA45_SOC_1	630	696.8012809753418	604.8453211784363	0.0006294621	377.7774
SA45_SOC_1	631	200.7406997680664	470.5544865131378	0.00028830612	378.378
SA45_SOC_1	632	209.84955310821533	477.86349534988403	0.0001792572	378.97860000000003
SA45_SOC_1	633	213.45282554626465	473.3775329589844	0.0004712292	379.5792
SA45_SOC_1	634	899.5411491394043	601.8050479888916	0.009431147	380.1798
SA45_SOC_1	635	695.7591819763184	601.0632133483887	0.013129763	380.7804
SA45_SOC_1	636	209.30285453796387	476.10862255096436	0.00015405033	381.38100000000003
SA45_SOC_1	637	211.08887672424316	474.00970816612244	0.00027929744	381.9816
SA45_SOC_1	638	209.92333889007568	477.956063747406	0.0002844103	382.5822
SA45_SOC_1	639	982.0998001098633	593.1060647964478	0.01743912	383.1828
SA45_SOC_1	640	211.42295837402344	468.8722264766693	0.0003825267	383.78340000000003
SA45_SOC_1	641	198.79240036010742	472.82933235168457	0.00041854524	384.384
SA45_SOC_1	642	209.9161720275879	475.24885654449463	0.0006638258	384.9846
SA45_SOC_1	643	968.3884048461914	594.8469042778015	0.0013870588	385.5852
SA45_SOC_1	644	696.8717193603516	606.0082840919495	0.0045477026	386.18580000000003
SA45_SOC_1	645	698.9924812316895	609.9996042251587	0.0014404778	386.7864
SA45_SOC_1	646	196.93466663360596	455.8640170097351	0.0002632913	387.387
SA45_SOC_1	647	968.2172012329102	594.6555233001709	0.00051422743	387.9876
SA45_SOC_1	648	696.5300559997559	607.2836422920227	0.0029733146	388.58820000000003
SA45_SOC_1	649	207.8759765625	484.91034507751465	0.00026931838	389.1888
SA45_SOC_1	650	209.4906520843506	480.09047985076904	0.00022496481	389.7894
SA45_SOC_1	651	206.08248710632324	465.5157208442688	0.00029412142	390.39
SA45_SOC_1	652	900.3416061401367	603.1710433959961	0.0047878767	390.99060000000003
SA45_SOC_1	653	698.133716583252	606.9511556625366	0.0021483114	391.5912
SA45_SOC_1	654	699.0471267700195	610.0203323364258	0.0012635309	392.1918
SA45_SOC_1	655	211.48170948028564	471.4852559566498	0.00038952628	392.7924
SA45_SOC_1	656	196.57382011413574	468.7997102737427	0.00023627678	393.39300000000003
SA45_SOC_1	657	898.5627937316895	601.7874097824097	0.014053568	393.9936
SA45_SOC_1	658	208.1381320953369	483.48570585250854	0.00019226014	394.5942
SA45_SOC_1	659	211.4082956314087	483.0905842781067	0.0001692948	395.1948
SA45_SOC_1	660	209.2754888534546	471.00741505622864	0.0003224531	395.79540000000003
SA45_SOC_1	661	898.7901306152344	603.2318115234375	0.024334576	396.396
SA45_SOC_1	662	697.1383094787598	606.2112522125244	0.007943918	396.9966
SA45_SOC_1	663	700.0391578674316	609.9512600898743	0.0016272035	397.5972
SA45_SOC_1	664	696.412353515625	603.6862850189209	0.00039002512	398.19780000000003
SA45_SOC_1	665	201.91967010498047	455.4683804512024	0.0005834809	398.7984
SA45_SOC_1	666	692.0241737365723	606.0438823699951	0.0023516808	399.399
SA45_SOC_1	667	198.5218048095703	468.7769544124603	0.00052891055	399.9996
SA45_SOC_1	668	199.54768180847168	467.6098394393921	0.0002644339	400.60020000000003
SA45_SOC_1	669	212.37722396850586	470.8295202255249	0.0005531684	401.2008
SA45_SOC_1	670	210.2051067352295	478.03974866867065	0.00046889027	401.8014
SA45_SOC_1	671	693.757495880127	603.6415457725525	0.0015262797	402.402
SA45_SOC_1	672	699.0676116943359	607.8284311294556	0.0012059003	403.00260000000003
SA45_SOC_1	673	200.24110794067383	457.52384305000305	0.00042513476	403.6032
SA45_SOC_1	674	209.8854160308838	467.27957367897034	0.00040135803	404.2038
SA45_SOC_1	675	209.50870513916016	474.87613677978516	0.00037823274	404.8044
SA45_SOC_1	676	697.353687286377	605.7750606536865	0.0021257014	405.40500000000003
SA45_SOC_1	677	210.57891368865967	483.5117447376251	0.00015969448	406.0056
SA45_SOC_1	678	211.71283721923828	474.2687129974365	0.0003714371	406.6062
SA45_SOC_1	679	209.8656177520752	476.0864460468292	0.00039985124	407.2068
SA45_SOC_1	680	901.6983032226562	602.447361946106	0.0038432595	407.80740000000003
SA45_SOC_1	681	212.00509071350098	482.5473725795746	0.00027842144	408.408
SA45_SOC_1	682	198.6879587173462	458.65490913391113	0.00037622396	409.0086
SA45_SOC_1	683	210.7862377166748	477.7063286304474	0.00025046457	409.6092
SA45_SOC_1	684	211.66106700897217	488.09030771255493	0.00037950734	410.20980000000003
SA45_SOC_1	685	699.66796875	606.2309503555298	0.0020241647	410.8104
SA45_SOC_1	686	209.12306785583496	485.54033160209656	0.00017723792	411.411
SA45_SOC_1	687	211.1688995361328	464.5352554321289	0.000544317	412.0116
SA45_SOC_1	688	208.73791694641113	475.7168161869049	0.00028278743	412.61220000000003
SA45_SOC_1	689	697.3750305175781	600.7274436950684	0.0021769209	413.2128
SA45_SOC_1	690	197.75912761688232	472.4375903606415	0.0004200902	413.8134
SA45_SOC_1	691	209.9410915374756	483.1278884410858	0.00021689512	414.414
SA45_SOC_1	692	208.6116600036621	474.823157787323	0.00023910688	415.01460000000003
SA45_SOC_1	693	697.4319648742676	607.5184106826782	0.00091035524	415.6152
SA45_SOC_1	694	699.759635925293	603.5094523429871	0.0024610935	416.2158
SA45_SOC_1	695	197.2051763534546	460.1978015899658	0.00040400808	416.8164
SA45_SOC_1	696	209.30193901062012	470.5306363105774	0.00022141532	417.41700000000003
SA45_SOC_1	697	971.2965774536133	595.5489563941956	0.00058132765	418.0176
SA45_SOC_1	698	696.511173248291	606.8843364715576	0.0008845435	418.6182
SA45_SOC_1	699	698.9790344238281	607.7540802955627	0.0038303633	419.2188
SA45_SOC_1	700	208.80975723266602	468.5756278038025	0.0002051774	419.81940000000003
SA45_SOC_1	701	197.07286834716797	458.3773970603943	0.00023541803	420.42
SA45_SOC_1	702	903.193302154541	600.0107789039612	0.0012406328	421.0206
SA45_SOC_1	703	697.0050430297852	604.5528101921082	0.0024671014	421.6212
SA45_SOC_1	704	698.8801002502441	610.9278631210327	0.00038806684	422.22180000000003
SA45_SOC_1	705	207.16595649719238	464.1897976398468	0.00017246002	422.8224
SA45_SOC_1	706	973.0922698974609	595.5691051483154	0.00058916694	423.423
SA45_SOC_1	707	695.5127334594727	607.5567770004272	0.0002434535	424.0236
SA45_SOC_1	708	698.8652229309082	604.4266390800476	0.0094070695	424.62420000000003
SA45_SOC_1	709	198.23354244232178	490.4121136665344	8.363836e-05	425.2248
SA45_SOC_1	710	200.3793239593506	467.1482849121094	0.00024675508	425.8254
SA45_SOC_1	711	968.1955718994141	593.8061857223511	0.00056810654	426.426
SA45_SOC_1	712	696.591796875	604.7794675827026	0.0007373291	427.02660000000003
SA45_SOC_1	713	699.3997764587402	609.7625184059143	0.0010019857	427.6272
SA45_SOC_1	714	201.29083156585693	451.1144149303436	0.00029601384	428.2278
SA45_SOC_1	715	211.19593620300293	466.183944940567	0.0003090612	428.8284
SA45_SOC_1	716	901.2495231628418	603.2795763015747	0.026788395	429.42900000000003
SA45_SOC_1	717	884.5848083496094	604.6337270736694	0.029232161	430.0296
SA45_SOC_1	718	214.04800415039062	481.57469630241394	0.00017939195	430.6302
SA45_SOC_1	719	200.94178676605225	459.4214630126953	0.00028760495	431.2308
SA45_SOC_1	720	969.8389434814453	594.7280073165894	0.0003169055	431.83140000000003
SA45_SOC_1	721	695.5565643310547	604.1876864433289	0.0009696337	432.432
SA45_SOC_1	722	201.77098274230957	465.77372789382935	0.00025265265	433.0326
SA45_SOC_1	723	208.27556133270264	471.2253499031067	0.00014570744	433.6332
SA45_SOC_1	724	209.4192123413086	458.96026253700256	0.00030098457	434.23380000000003
SA45_SOC_1	725	213.38265895843506	486.5787649154663	0.00034527874	434.8344
SA45_SOC_1	726	197.76971340179443	472.3231029510498	0.00021866529	435.435
SA45_SOC_1	727	207.1916627883911	467.0953059196472	0.00014472487	436.0356
SA45_SOC_1	728	199.7577953338623	454.94715213775635	0.00030681965	436.63620000000003
SA45_SOC_1	729	202.23373889923096	446.60759568214417	0.0004990056	437.2368
SA45_SOC_1	730	898.0472373962402	604.5921421051025	0.01347725	437.8374
SA45_SOC_1	731	200.64125061035156	470.6293845176697	0.00026157807	438.438
SA45_SOC_1	732	199.03512954711914	482.5109052658081	7.179068e-05	439.03860000000003
SA45_SOC_1	733	203.15136909484863	476.4231491088867	0.00018646689	439.6392
SA45_SOC_1	734	211.1740207672119	477.3155200481415	0.00021400585	440.2398
SA45_SOC_1	735	696.6087913513184	607.4001574516296	0.0013117184	440.8404
SA45_SOC_1	736	699.7131729125977	607.901816368103	0.00055822823	441.44100000000003
SA45_SOC_1	737	202.15885162353516	458.5136103630066	0.0002722595	442.0416
SA45_SOC_1	738	213.0073356628418	470.6015110015869	0.00031076305	442.6422
SA45_SOC_1	739	902.1739768981934	603.5735034942627	0.0075943857	443.2428
SA45_SOC_1	740	699.6077156066895	607.7401113510132	0.0021577207	443.84340000000003
SA45_SOC_1	741	698.543529510498	609.5370197296143	0.00047160577	444.444
SA45_SOC_1	742	211.73930168151855	463.81221771240234	0.00025302294	445.0446
SA45_SOC_1	743	898.7137985229492	605.6146430969238	0.043019865	445.6452
SA45_SOC_1	744	696.6717910766602	605.5295419692993	0.00041613635	446.24580000000003
SA45_SOC_1	745	699.5152473449707	609.5121717453003	0.00334915	446.8464
SA45_SOC_1	746	199.58211421966553	451.0866379737854	0.00026642554	447.447
SA45_SOC_1	747	696.3250350952148	605.6448984146118	0.0006514724	448.0476
SA45_SOC_1	748	697.0777702331543	608.928952217102	0.0010848504	448.64820000000003
SA45_SOC_1	749	697.8554534912109	607.5166082382202	0.010579559	449.2488
SA45_SOC_1	750	211.89549922943115	477.65605330467224	0.00023320921	449.8494
SA45_SOC_1	751	203.80186557769775	460.20443201065063	0.000362584	450.45
SA45_SOC_1	752	902.3764801025391	602.5121212005615	0.002073421	451.05060000000003
SA45_SOC_1	753	211.83810710906982	482.7928590774536	0.0001921828	451.6512
SA45_SOC_1	754	209.41839694976807	477.8542900085449	0.00010246142	452.2518
SA45_SOC_1	755	210.5049991607666	474.8068392276764	0.00021595333	452.8524
SA45_SOC_1	756	209.8844575881958	471.6102361679077	0.00032810814	453.45300000000003
SA45_SOC_1	757	896.4959907531738	602.3135304450989	0.014027216	454.0536
SA45_SOC_1	758	694.5286560058594	605.1648044586182	0.0021597943	454.6542
SA45_SOC_1	759	207.22121715545654	467.19852805137634	0.000103000515	455.2548
SA45_SOC_1	760	210.81820964813232	463.87147307395935	0.00023916912	455.85540000000003
SA45_SOC_1	761	970.4888534545898	594.5686197280884	0.0007512569	456.456
SA45_SOC_1	762	695.9635734558105	607.0783567428589	0.0011394987	457.0566
SA45_SOC_1	763	211.58366203308105	483.80863308906555	0.0001021893	457.6572
SA45_SOC_1	764	211.6801357269287	470.2069365978241	0.00014385875	458.25780000000003
SA45_SOC_1	765	209.625563621521	461.8207097053528	0.00018801547	458.8584
SA45_SOC_1	766	899.6977043151855	603.8495349884033	0.0052231974	459.459
SA45_SOC_1	767	698.8811302185059	606.936993598938	0.04795189	460.0596
SA45_SOC_1	768	201.78852081298828	485.9448838233948	9.346e-05	460.66020000000003
SA45_SOC_1	769	213.37427616119385	469.773770570755	0.00039570872	461.2608
SA45_SOC_1	770	209.68445777893066	466.3160705566406	0.0004342346	461.8614
SA45_SOC_1	771	696.7096138000488	602.2503805160522	0.0036395593	462.462
SA45_SOC_1	772	208.15512657165527	481.25772356987	0.00013921954	463.06260000000003
SA45_SOC_1	773	209.79360580444336	465.1950144767761	0.00031938654	463.6632
SA45_SOC_1	774	202.50925540924072	457.63739705085754	0.0006875432	464.2638
SA45_SOC_1	775	898.3311080932617	603.2895541191101	0.007486145	464.8644
SA45_SOC_1	776	885.3412055969238	604.699387550354	0.009649699	465.46500000000003
SA45_SOC_1	777	199.52719688415527	479.91480588912964	0.00016573886	466.0656
SA45_SOC_1	778	211.78966999053955	463.84256958961487	0.0003359897	466.6662
SA45_SOC_1	779	693.2356452941895	603.0878734588623	0.0025839377	467.2668
SA45_SOC_1	780	696.2607192993164	605.623140335083	0.0021540585	467.86740000000003
SA45_SOC_1	781	208.14814567565918	480.99653005599976	0.00025932683	468.468
SA45_SOC_1	782	698.3508110046387	610.56067943573	0.00082017115	469.0686
SA45_SOC_1	783	203.97119522094727	453.3542740345001	0.0006234897	469.6692
SA45_SOC_1	784	696.086311340332	607.2660684585571	0.0019402575	470.26980000000003
SA45_SOC_1	785	697.1826553344727	608.5410404205322	0.0032366463	470.8704
SA45_SOC_1	786	697.679615020752	608.4546518325806	0.00026851945	471.471
SA45_SOC_1	787	211.4377498626709	465.9121298789978	0.00028396156	472.0716
SA45_SOC_1	788	213.00965309143066	468.3559548854828	0.0004541414	472.67220000000003
SA45_SOC_1	789	899.263801574707	602.2689199447632	0.005816777	473.2728
SA45_SOC_1	790	698.5174369812012	609.7220277786255	0.0021731518	473.8734
SA45_SOC_1	791	209.0267515182495	475.0827097892761	0.00022112188	474.474
SA45_SOC_1	792	970.3369903564453	594.5729970932007	0.0006675953	475.07460000000003
SA45_SOC_1	793	697.4747657775879	608.1479144096375	0.0017603046	475.6752
SA45_SOC_1	794	696.6689300537109	605.4278326034546	0.017961904	476.2758
SA45_SOC_1	795	210.30384063720703	476.98506116867065	0.00023995715	476.8764
SA45_SOC_1	796	202.3623561859131	452.5699210166931	0.00037722808	477.47700000000003
SA45_SOC_1	797	969.8707580566406	595.5469608306885	0.00056617864	478.0776
SA45_SOC_1	798	900.201244354248	603.3488416671753	0.013308006	478.6782
SA45_SOC_1	799	197.44915008544922	467.5715374946594	0.00015538352	479.2788
SA45_SOC_1	800	700.7469749450684	610.074405670166	0.003048545	479.87940000000003
SA45_SOC_1	801	208.8685655593872	461.1055898666382	0.00038562293	480.48
SA45_SOC_1	802	696.434326171875	608.0715680122375	0.0005101592	481.0806
SA45_SOC_1	803	697.1687507629395	607.5290322303772	0.013884988	481.6812
SA45_SOC_1	804	209.6664047241211	481.916002035141	0.00011520078	482.28180000000003
SA45_SOC_1	805	697.5453186035156	607.2608542442322	0.00033660282	482.8824
SA45_SOC_1	806	210.0120449066162	460.8479690551758	0.00027123268	483.483
SA45_SOC_1	807	898.8815116882324	602.6671314239502	0.007296427	484.0836
SA45_SOC_1	808	697.8913307189941	608.0447244644165	0.0040903166	484.68420000000003
SA45_SOC_1	809	700.1051330566406	607.6751589775085	0.0025614628	485.2848
SA45_SOC_1	810	696.9514274597168	607.9537653923035	0.0008044094	485.8854
SA45_SOC_1	811	694.2269325256348	604.5414805412292	0.00053368014	486.486
SA45_SOC_1	812	898.6190986633301	601.6641998291016	0.0073635597	487.08660000000003
SA45_SOC_1	813	208.14674377441406	474.6893906593323	0.00013492469	487.6872
SA45_SOC_1	814	202.92892456054688	462.6534390449524	0.000255634	488.2878
SA45_SOC_1	815	969.5499801635742	597.3253297805786	0.0015031862	488.8884
SA45_SOC_1	816	202.1873903274536	479.081175327301	0.00022303923	489.48900000000003
SA45_SOC_1	817	697.5894927978516	610.5772876739502	0.0007101433	490.0896
SA45_SOC_1	818	201.03106498718262	481.1226689815521	0.00018749844	490.6902
SA45_SOC_1	819	204.88793849945068	442.31053590774536	0.000601575	491.2908
SA45_SOC_1	820	209.80014324188232	474.83609676361084	0.00032787552	491.89140000000003
SA45_SOC_1	821	968.6888122558594	593.0572056770325	0.00046510846	492.492
SA45_SOC_1	822	697.6633071899414	609.7821521759033	0.00039949463	493.0926
SA45_SOC_1	823	698.7799072265625	604.434814453125	0.0013270002	493.6932
SA45_SOC_1	824	206.8759059906006	474.96458530426025	0.00016128384	494.29380000000003
SA45_SOC_1	825	897.1424102783203	602.867910861969	0.004186188	494.8944
SA45_SOC_1	826	197.65122413635254	475.95998525619507	0.00022140772	495.495
SA45_SOC_1	827	698.5388374328613	609.1801357269287	0.0010253555	496.0956
SA45_SOC_1	828	210.5152130126953	469.0713965892792	0.00016746085	496.69620000000003
SA45_SOC_1	829	209.22809600830078	460.7792830467224	0.0003839151	497.2968
SA45_SOC_1	830	696.8924903869629	608.0391883850098	0.0015326266	497.8974
SA45_SOC_1	831	200.4770851135254	473.51603150367737	0.00040405354	498.498
SA45_SOC_1	832	199.49566841125488	455.8068859577179	0.00031002177	499.09860000000003
SA45_SOC_1	833	210.17499446868896	472.8178095817566	0.00022278714	499.6992
SA45_SOC_1	834	696.6003227233887	607.3409342765808	0.0013039613	500.2998
SA45_SOC_1	835	695.456485748291	605.0368309020996	0.0049565225	500.9004
SA45_SOC_1	836	202.12821006774902	480.52815198898315	7.7581964e-05	501.50100000000003
SA45_SOC_1	837	204.10594940185547	478.56995701789856	0.0003233788	502.1016
SA45_SOC_1	838	213.62872123718262	468.55618715286255	0.00029270232	502.7022
SA45_SOC_1	839	898.9885711669922	602.2252106666565	0.00284825	503.3028
SA45_SOC_1	840	207.72817611694336	478.4825384616852	0.0001503376	503.90340000000003
SA45_SOC_1	841	694.7272109985352	604.9396276473999	0.008614786	504.504
SA45_SOC_1	842	210.07490158081055	468.7559688091278	0.0002011683	505.1046
SA45_SOC_1	843	200.2946376800537	483.3941352367401	0.00014428202	505.7052
SA45_SOC_1	844	696.6562843322754	607.4485659599304	0.0010241654	506.30580000000003
SA45_SOC_1	845	697.9792785644531	605.4668426513672	0.00089635747	506.9064
SA45_SOC_1	846	200.94646453857422	481.4727294445038	0.00011961181	507.507
SA45_SOC_1	847	212.7621030807495	473.10060024261475	0.00038897505	508.1076
SA45_SOC_1	848	210.64557552337646	491.4619731903076	0.00041163655	508.70820000000003
SA45_SOC_1	849	697.4773406982422	608.574321269989	0.0022152704	509.3088
SA45_SOC_1	850	199.82053756713867	458.01883935928345	0.0004429673	509.9094
SA45_SOC_1	851	202.62273788452148	477.80015230178833	0.000191235	510.51
SA45_SOC_1	852	974.8855590820312	592.7516269683838	0.0008063552	511.11060000000003
SA45_SOC_1	853	695.829963684082	605.6459927558899	0.005055727	511.7112
SA45_SOC_1	854	200.5199146270752	457.299245595932	0.0005962458	512.3118000000001
SA45_SOC_1	855	210.25423049926758	486.7470359802246	0.00020416304	512.9124
SA45_SOC_1	856	210.83707809448242	473.503897190094	0.00035840174	513.513
SA45_SOC_1	857	901.1183738708496	602.8354024887085	0.022434063	514.1136
SA45_SOC_1	858	698.3176231384277	604.6811056137085	0.02367327	514.7142
SA45_SOC_1	859	699.7549438476562	608.6131381988525	0.0071883444	515.3148
SA45_SOC_1	860	212.12677001953125	469.4343960285187	0.00034356603	515.9154
SA45_SOC_1	861	210.2530574798584	480.2884912490845	0.00042635232	516.516
SA45_SOC_1	862	207.87230014801025	485.28782844543457	0.000188816	517.1166000000001
SA45_SOC_1	863	198.3523464202881	485.54969787597656	0.00018031162	517.7172
SA45_SOC_1	864	698.4258842468262	602.67826795578	0.00064685673	518.3178
SA45_SOC_1	865	211.94154739379883	467.1830463409424	0.00021704946	518.9184
SA45_SOC_1	866	212.13980197906494	477.4243426322937	0.0002488505	519.519
SA45_SOC_1	867	696.8881416320801	609.4614458084106	0.0009841069	520.1196
SA45_SOC_1	868	700.6760787963867	607.1106719970703	0.0022257513	520.7202
SA45_SOC_1	869	695.7782936096191	602.2137522697449	0.003265804	521.3208
SA45_SOC_1	870	202.34900951385498	463.05338859558105	0.00076162844	521.9214000000001
SA45_SOC_1	871	899.1487884521484	604.7031855583191	0.026127417	522.522
SA45_SOC_1	872	198.64797592163086	461.0718584060669	0.0005590618	523.1226
SA45_SOC_1	873	698.1608963012695	608.2202053070068	0.0011792267	523.7232
SA45_SOC_1	874	203.44664096832275	466.7229402065277	0.0007258107	524.3238
SA45_SOC_1	875	210.25918006896973	492.112752199173	0.00025691136	524.9244
SA45_SOC_1	876	697.2724342346191	607.8078317642212	0.0014459353	525.525
SA45_SOC_1	877	197.21623420715332	464.5593309402466	0.00037044182	526.1256
SA45_SOC_1	878	697.8904151916504	609.0307259559631	0.0017959558	526.7262000000001
SA45_SOC_1	879	211.20434761047363	470.39384365081787	0.00092301174	527.3268
SA45_SOC_1	880	199.0283203125	466.44481658935547	0.00046888803	527.9274
SA45_SOC_1	881	210.06325721740723	477.5407934188843	0.00019407432	528.528
SA45_SOC_1	882	696.328067779541	600.7313060760498	0.015515719	529.1286
SA45_SOC_1	883	210.20915508270264	468.6693549156189	0.0004741521	529.7292
SA45_SOC_1	884	900.0834274291992	600.8536148071289	0.0029509696	530.3298
SA45_SOC_1	885	697.188720703125	606.5438032150269	0.009863179	530.9304
SA45_SOC_1	886	202.22820281982422	456.22646927833557	0.00061957695	531.5310000000001
SA45_SOC_1	887	693.3605003356934	601.7145395278931	0.0011357773	532.1316
SA45_SOC_1	888	211.83772087097168	472.85327911376953	0.0004424333	532.7322
SA45_SOC_1	889	896.385612487793	604.9298429489136	0.033416837	533.3328
SA45_SOC_1	890	698.4807586669922	609.039351940155	0.0021722212	533.9334
SA45_SOC_1	891	198.89230728149414	458.77370953559875	0.00029585836	534.534
SA45_SOC_1	892	203.5122013092041	452.8877627849579	0.0007980529	535.1346
SA45_SOC_1	893	697.0600318908691	608.522629737854	0.0017238327	535.7352
SA45_SOC_1	894	696.5692520141602	605.6236553192139	0.008521014	536.3358000000001
SA45_SOC_1	895	699.6504020690918	608.9330077171326	0.00074260304	536.9364
SA45_SOC_1	896	200.31054496765137	477.9993546009064	0.00018998478	537.537
SA45_SOC_1	897	211.61856651306152	477.5302040576935	0.00032979724	538.1376
SA45_SOC_1	898	895.8301734924316	606.9035840034485	0.09085974	538.7382
SA45_SOC_1	899	207.9810619354248	475.6859815120697	0.0002737676	539.3388
SA45_SOC_1	900	694.4538688659668	604.5830011367798	0.0021315617	539.9394
SA45_SOC_1	901	199.2401647567749	468.3833134174347	0.00028174705	540.54
SA45_SOC_1	902	897.7426528930664	602.8537487983704	0.00051117677	541.1406000000001
SA45_SOC_1	903	695.7903099060059	604.9266886711121	0.0025118997	541.7412
SA45_SOC_1	904	210.17369270324707	480.49281120300293	0.00027475395	542.3418
SA45_SOC_1	905	210.88853359222412	480.9587752819061	0.00026269702	542.9424
SA45_SOC_1	906	210.12431144714355	478.2014858722687	0.00033578614	543.543
SA45_SOC_1	907	974.2020034790039	592.8299045562744	0.002091809	544.1436
SA45_SOC_1	908	696.2501335144043	610.1188230514526	0.00066935015	544.7442
SA45_SOC_1	909	698.9864730834961	607.5885128974915	0.0005760751	545.3448
SA45_SOC_1	910	210.8470916748047	472.48104214668274	0.00030277905	545.9454000000001
SA45_SOC_1	911	197.64098167419434	476.64108395576477	0.00032314615	546.546
SA45_SOC_1	912	211.5147829055786	491.66423320770264	0.00032028573	547.1466
SA45_SOC_1	913	697.3318862915039	608.1877613067627	0.0007604902	547.7472
SA45_SOC_1	914	696.8924331665039	602.2595858573914	0.0005010966	548.3478
SA45_SOC_1	915	205.48988342285156	472.74590492248535	0.00026761595	548.9484
SA45_SOC_1	916	692.7557945251465	601.9501447677612	0.00081631757	549.549
SA45_SOC_1	917	698.0374145507812	608.0383515357971	0.011305895	550.1496
SA45_SOC_1	918	209.05360221862793	478.96153807640076	0.00020588448	550.7502000000001
SA45_SOC_1	919	214.1463804244995	474.0918803215027	0.00024688637	551.3508
SA45_SOC_1	920	211.99707984924316	481.61882400512695	0.00026949611	551.9514
SA45_SOC_1	921	902.351245880127	603.2273054122925	0.0067567723	552.552
SA45_SOC_1	922	198.50947380065918	461.4667868614197	0.00035529278	553.1526
SA45_SOC_1	923	212.46651649475098	483.2652282714844	0.00034302063	553.7532
SA45_SOC_1	924	201.89008712768555	451.42282605171204	0.00062470004	554.3538
SA45_SOC_1	925	212.68092155456543	489.47728872299194	0.0003366481	554.9544
SA45_SOC_1	926	209.4422721862793	478.5086739063263	0.00031301842	555.5550000000001
SA45_SOC_1	927	203.68914127349854	483.49188566207886	0.00012764081	556.1556
SA45_SOC_1	928	697.7723693847656	608.4214353561401	0.0014969041	556.7562
SA45_SOC_1	929	202.3491096496582	481.8093681335449	0.00023030287	557.3568
SA45_SOC_1	930	885.1968383789062	604.1045808792114	0.006870763	557.9574
SA45_SOC_1	931	196.1949634552002	468.85809659957886	0.00026276088	558.558
SA45_SOC_1	932	699.6417617797852	606.6310930252075	0.002167727	559.1586
SA45_SOC_1	933	200.3069829940796	453.2320296764374	0.0005170602	559.7592
SA45_SOC_1	934	197.90729999542236	453.94859790802	0.00050856045	560.3598000000001
SA45_SOC_1	935	696.3885498046875	609.5280075073242	0.0016374891	560.9604
SA45_SOC_1	936	699.7803497314453	607.35915184021	0.0010311048	561.561
SA45_SOC_1	937	210.34543991088867	475.4962742328644	0.00021444503	562.1616
SA45_SOC_1	938	214.53535079956055	479.50977087020874	0.0003706967	562.7622
SA45_SOC_1	939	899.117374420166	600.9317636489868	0.004618385	563.3628
SA45_SOC_1	940	698.8982391357422	607.7704954147339	0.0029113723	563.9634
SA45_SOC_1	941	699.7325134277344	602.014582157135	0.0040738955	564.564
SA45_SOC_1	942	210.07930755615234	474.8279535770416	0.00040782787	565.1646000000001
SA45_SOC_1	943	207.24068641662598	486.77130460739136	0.00023854808	565.7652
SA45_SOC_1	944	197.8121280670166	489.09024596214294	0.00013101342	566.3658
SA45_SOC_1	945	210.6006145477295	467.10447907447815	0.00026036534	566.9664
SA45_SOC_1	946	697.0303344726562	606.0158157348633	0.0004171487	567.567
SA45_SOC_1	947	209.11027908325195	471.77892565727234	0.0003046566	568.1676
SA45_SOC_1	948	209.848051071167	486.6098892688751	0.00031776985	568.7682
SA45_SOC_1	949	697.686653137207	607.7117872238159	0.0020039799	569.3688
SA45_SOC_1	950	209.63659286499023	478.37555050849915	0.00017690618	569.9694000000001
SA45_SOC_1	951	209.41298961639404	473.0414092540741	0.000364063	570.57
SA45_SOC_1	952	213.15218925476074	490.34915685653687	0.00031273955	571.1706
SA45_SOC_1	953	696.3498687744141	607.5955295562744	0.00096941384	571.7712
SA45_SOC_1	954	208.4687089920044	470.9831142425537	0.00025092348	572.3718
SA45_SOC_1	955	212.08256721496582	471.2942934036255	0.00020141609	572.9724
SA45_SOC_1	956	212.73399353027344	478.384884595871	0.00029443903	573.573
SA45_SOC_1	957	203.61472606658936	488.7484896183014	0.00023085775	574.1736
SA45_SOC_1	958	212.36989974975586	473.16259145736694	0.0004962672	574.7742000000001
SA45_SOC_1	959	697.9407691955566	607.9200983047485	0.003951652	575.3748
SA45_SOC_1	960	697.130184173584	605.7081127166748	0.0006301315	575.9754
SA45_SOC_1	961	973.1164169311523	592.3782634735107	0.0018477257	576.576
SA45_SOC_1	962	697.5724983215332	606.6298055648804	0.00031339645	577.1766
SA45_SOC_1	963	205.60425281524658	475.3163194656372	0.0001959856	577.7772
SA45_SOC_1	964	201.97711944580078	460.44193625450134	0.00058022	578.3778
SA45_SOC_1	965	209.74572658538818	472.61422991752625	0.000358078	578.9784
SA45_SOC_1	966	900.2276802062988	601.8103265762329	0.0033071502	579.5790000000001
SA45_SOC_1	967	696.661491394043	606.0162019729614	0.006287146	580.1796
SA45_SOC_1	968	698.8976669311523	610.3750276565552	0.00046430243	580.7802
SA45_SOC_1	969	210.1845932006836	486.39230847358704	0.00020836074	581.3808
SA45_SOC_1	970	213.25098037719727	479.9797582626343	0.00054824067	581.9814
SA45_SOC_1	971	897.9659843444824	604.1591691970825	0.03590278	582.582
SA45_SOC_1	972	698.2133102416992	604.1663789749146	0.0012412794	583.1826
SA45_SOC_1	973	213.69519710540771	473.2713496685028	0.00031822248	583.7832
SA45_SOC_1	974	211.03228569030762	480.20660877227783	0.0003182179	584.3838000000001
SA45_SOC_1	975	213.18800926208496	477.54008531570435	0.00073596195	584.9844
SA45_SOC_1	976	197.2461748123169	458.6651122570038	0.00043701433	585.585
SA45_SOC_1	977	214.14905548095703	475.2038276195526	0.00035205192	586.1856
SA45_SOC_1	978	201.4859104156494	485.9198749065399	0.0005592534	586.7862
SA45_SOC_1	979	213.55050086975098	468.26254963874817	0.00056479103	587.3868
SA45_SOC_1	980	897.0293426513672	604.4990587234497	0.01125836	587.9874
SA45_SOC_1	981	697.6618194580078	607.6695585250854	0.0014235894	588.588
SA45_SOC_1	982	699.1584205627441	608.4171223640442	0.00025018008	589.1886000000001
SA45_SOC_1	983	203.30738067626953	481.3147258758545	0.00023012265	589.7892
SA45_SOC_1	984	968.9338302612305	595.3000903129578	0.0006303537	590.3898
SA45_SOC_1	985	697.6330375671387	609.3320560455322	0.0012571136	590.9904
SA45_SOC_1	986	697.9643440246582	609.720869064331	0.0008126988	591.591
SA45_SOC_1	987	207.45547771453857	477.29305386543274	0.00016193643	592.1916
SA45_SOC_1	988	200.28056144714355	466.791787147522	0.0005144618	592.7922
SA45_SOC_1	989	209.54724311828613	478.8070750236511	0.00041838348	593.3928
SA45_SOC_1	990	698.3409690856934	608.6778330802917	0.007862455	593.9934000000001
SA45_SOC_1	991	198.07096481323242	473.40582489967346	0.00037766277	594.594
SA45_SOC_1	992	200.0009536743164	462.35310673713684	0.000674097	595.1946
SA45_SOC_1	993	201.6218376159668	473.22712540626526	0.0003773795	595.7952
SA45_SOC_1	994	695.9908103942871	606.7059588432312	0.004872161	596.3958
SA45_SOC_1	995	698.6750793457031	609.7382497787476	0.0011734002	596.9964
SA45_SOC_1	996	199.02663230895996	473.2592797279358	0.00032057293	597.597
SA45_SOC_1	997	212.14839935302734	486.2094569206238	0.00033498043	598.1976
SA45_SOC_1	998	884.4113159179688	603.0160975456238	0.017504668	598.7982000000001
SA45_SOC_1	999	698.0792999267578	608.77117395401	0.0023750858	599.3988
SA45_SOC_1	1000	698.9435577392578	607.7671480178833	0.005232933	599.9994
SA45_SOC_1	1001	209.0482234954834	467.2922873497009	0.00025091658	600.6
SA45_SOC_1	1002	968.6141967773438	593.8796997070312	0.0013251941	601.2006
SA45_SOC_1	1003	210.76083183288574	471.6311573982239	0.00038889048	601.8012
SA45_SOC_1	1004	698.0915451049805	609.6343517303467	0.00090527744	602.4018
SA45_SOC_1	1005	697.1091842651367	606.6574859619141	0.0009474723	603.0024
SA45_SOC_1	1006	211.5608310699463	483.3614981174469	0.0002776146	603.6030000000001
SA45_SOC_1	1007	901.0597801208496	602.3264050483704	0.0024838997	604.2036
SA45_SOC_1	1008	698.4157562255859	608.8616824150085	0.01040634	604.8042
SA45_SOC_1	1009	698.8859939575195	609.8248314857483	0.00076637714	605.4048
SA45_SOC_1	1010	201.01462841033936	462.5154232978821	0.00045629416	606.0054
SA45_SOC_1	1011	969.1640853881836	596.4795970916748	0.00068673305	606.606
SA45_SOC_1	1012	898.5320091247559	600.9215927124023	0.004059868	607.2066
SA45_SOC_1	1013	694.5577812194824	604.7889947891235	0.0035346413	607.8072
SA45_SOC_1	1014	698.5360336303711	607.8399538993835	0.00085789774	608.4078000000001
SA45_SOC_1	1015	213.62441539764404	470.1499342918396	0.0004981573	609.0084
SA45_SOC_1	1016	208.20219039916992	476.65276765823364	0.00020513263	609.609
SA45_SOC_1	1017	694.7890663146973	600.7484936714172	0.005826237	610.2096
SA45_SOC_1	1018	693.9395141601562	605.4166316986084	0.0006107945	610.8102
SA45_SOC_1	1019	697.8829765319824	609.6987247467041	0.0008670998	611.4108
SA45_SOC_1	1020	203.21279525756836	479.87666487693787	0.00027450544	612.0114
SA45_SOC_1	1021	897.9068756103516	601.9107484817505	0.014154436	612.612
SA45_SOC_1	1022	698.4381866455078	605.9830498695374	0.008294756	613.2126000000001
SA45_SOC_1	1023	700.5166625976562	608.3613109588623	0.0074057896	613.8132
SA45_SOC_1	1024	212.44488716125488	477.87392377853394	0.0003268356	614.4138
SA45_SOC_1	1025	210.9706163406372	474.8067104816437	0.00038450846	615.0144
SA45_SOC_1	1026	204.89134311676025	476.76326394081116	0.00023122651	615.615
SA45_SOC_1	1027	699.6700859069824	605.4006671905518	0.0012363261	616.2156
SA45_SOC_1	1028	200.90124607086182	476.4125919342041	0.00018269729	616.8162
SA45_SOC_1	1029	212.85890579223633	476.8467879295349	0.0007165116	617.4168
SA45_SOC_1	1030	199.02588844299316	482.35995054244995	0.0005604949	618.0174000000001
SA45_SOC_1	1031	693.9419746398926	605.9847235679626	0.0045900554	618.618
SA45_SOC_1	1032	699.2575263977051	605.7808542251587	0.0012353843	619.2186
SA45_SOC_1	1033	199.11489486694336	463.6195492744446	0.00045716338	619.8192
SA45_SOC_1	1034	206.4729881286621	477.525794506073	0.0004233727	620.4198
SA45_SOC_1	1035	968.3818817138672	595.6373405456543	0.0018029168	621.0204
SA45_SOC_1	1036	696.8745231628418	606.813976764679	0.00048431303	621.621
SA45_SOC_1	1037	209.8303985595703	473.26600670814514	0.0002391746	622.2216
SA45_SOC_1	1038	211.87584400177002	468.3388638496399	0.0005257958	622.8222000000001
SA45_SOC_1	1039	199.93642330169678	459.4753110408783	0.00048637268	623.4228
SA45_SOC_1	1040	208.6182403564453	481.0737133026123	0.00032608153	624.0234
SA45_SOC_1	1041	197.53050327301025	460.60100197792053	0.0004138373	624.624
SA45_SOC_1	1042	200.277099609375	459.59781289100647	0.0006782451	625.2246
SA45_SOC_1	1043	200.14300346374512	449.89840865135193	0.00052341813	625.8252
SA45_SOC_1	1044	967.5207138061523	596.3602495193481	0.0005065936	626.4258
SA45_SOC_1	1045	199.6285915374756	450.3790819644928	0.00040261343	627.0264
SA45_SOC_1	1046	204.5668601989746	580.0759363174438	7.677351e-05	627.6270000000001
SA45_SOC_1	1047	203.63802909851074	474.93861079216003	0.00021889328	628.2276
SA45_SOC_1	1048	208.46820831298828	483.98144245147705	0.00024038443	628.8282
SA45_SOC_1	1049	209.1311502456665	468.0860710144043	0.0005479975	629.4288
SA45_SOC_1	1050	207.497820854187	464.18899297714233	0.0002645903	630.0294
SA45_SOC_1	1051	196.97733879089355	481.5126085281372	9.9950135e-05	630.63
SA45_SOC_1	1052	208.13246726989746	462.6149117946625	0.00042149998	631.2306
SA45_SOC_1	1053	209.1811180114746	475.5415606498718	0.00031125496	631.8312
SA45_SOC_1	1054	197.79197216033936	448.3436393737793	0.00050236593	632.4318000000001
SA45_SOC_1	1055	199.08388137817383	460.66701650619507	0.00015655796	633.0324
SA45_SOC_1	1056	200.56447505950928	478.3753252029419	0.00011086704	633.633
SA45_SOC_1	1057	200.86770057678223	454.1319966316223	0.00049261696	634.2336
SA45_SOC_1	1058	196.81245803833008	455.72838306427	0.0003455525	634.8342
SA45_SOC_1	1059	207.76820182800293	468.5914635658264	0.00030867016	635.4348
SA45_SOC_1	1060	207.28280067443848	479.80656266212463	0.00021219955	636.0354
SA45_SOC_1	1061	199.44954872131348	483.9606177806854	0.00017670469	636.636
SA45_SOC_1	1062	198.3863925933838	450.42600989341736	0.0003692621	637.2366000000001
SA45_SOC_1	1063	198.21035385131836	458.48477125167847	0.00039013964	637.8372
SA45_SOC_1	1064	208.9845371246338	467.5510025024414	0.00026048056	638.4378
SA45_SOC_1	1065	199.54590797424316	449.39916372299194	0.0005364525	639.0384
SA45_SOC_1	1066	983.7060928344727	591.6171169281006	0.0037893474	639.639
SA45_SOC_1	1067	983.1315994262695	596.0262823104858	0.0116999	640.2396
SA45_SOC_1	1068	198.93376350402832	450.4017412662506	0.00036945878	640.8402
SA45_SOC_1	1069	197.7180290222168	465.1970100402832	0.00036592892	641.4408
SA45_SOC_1	1070	200.04456996917725	453.5195517539978	0.0004934547	642.0414000000001
SA45_SOC_1	1071	198.3523178100586	468.0047678947449	0.0004527459	642.642
SA45_SOC_1	1072	195.08010864257812	460.5507266521454	0.00024029461	643.2426
SA45_SOC_1	1073	196.19678020477295	455.8091711997986	0.00030265725	643.8432
SA45_SOC_1	1074	198.67074966430664	448.03455233573914	0.00055862765	644.4438
SA45_SOC_1	1075	202.04901695251465	452.1696174144745	0.0003446376	645.0444
SA45_SOC_1	1076	197.4463176727295	462.2079133987427	0.0004184495	645.645
SA45_SOC_1	1077	197.75087356567383	463.08103680610657	0.00033189094	646.2456
SA45_SOC_1	1078	198.7858486175537	452.03269600868225	0.0003959942	646.8462000000001
SA45_SOC_1	1079	200.6754970550537	447.2762382030487	0.0005428197	647.4468
SA45_SOC_1	1080	898.1722068786621	602.3365116119385	0.00827488	648.0474
SA45_SOC_1	1081	198.63183975219727	458.04697036743164	0.00041586623	648.648
SA45_SOC_1	1082	195.52820205688477	455.48096537590027	0.00030461533	649.2486
SA45_SOC_1	1083	198.59508991241455	449.8702132701874	0.0005055912	649.8492
SA45_SOC_1	1084	199.75274562835693	461.8250870704651	0.0003324968	650.4498
SA45_SOC_1	1085	900.2299118041992	604.3884658813477	0.010590666	651.0504
SA45_SOC_1	1086	197.265043258667	451.1922097206116	0.00063917617	651.6510000000001
SA45_SOC_1	1087	198.16672325134277	456.8151926994324	0.00041873122	652.2516
SA45_SOC_1	1088	208.6278533935547	469.0200912952423	0.00032332673	652.8522
SA45_SOC_1	1089	199.35104370117188	464.8454689979553	0.00034219862	653.4528
SA45_SOC_1	1090	199.68257904052734	453.6530292034149	0.00036309473	654.0534
SA45_SOC_1	1091	196.19802474975586	455.4698610305786	0.0002990476	654.654
SA45_SOC_1	1092	199.67239379882812	466.0168969631195	0.00038748316	655.2546
SA45_SOC_1	1093	200.10799884796143	459.3044972419739	0.00030507598	655.8552
SA45_SOC_1	1094	965.4256439208984	595.9112477302551	0.0006753072	656.4558000000001
SA45_SOC_1	1095	198.513765335083	455.85107803344727	0.00053248304	657.0564
SA45_SOC_1	1096	200.41176795959473	466.8937861919403	0.0002809327	657.657
SA45_SOC_1	1097	200.72649478912354	453.6781346797943	0.0005780193	658.2576
SA45_SOC_1	1098	198.81651878356934	452.9823911190033	0.00045356	658.8582
SA45_SOC_1	1099	201.109299659729	452.97778844833374	0.00057636667	659.4588
SA45_SOC_1	1100	197.54965782165527	461.82679295539856	0.00041925308	660.0594
SA45_SOC_1	1101	200.06936073303223	455.78532099723816	0.00035923353	660.66
SA45_SOC_1	1102	201.21962070465088	457.04123854637146	0.00044755192	661.2606000000001
SA45_SOC_1	1103	198.55835437774658	467.1876811981201	0.0003201322	661.8612
SA45_SOC_1	1104	198.12114715576172	452.6715016365051	0.00034391257	662.4618
SA45_SOC_1	1105	197.44747638702393	452.8642988204956	0.00030025461	663.0624
SA45_SOC_1	1106	200.0083351135254	450.8028495311737	0.00039834657	663.663
SA45_SOC_1	1107	974.2298126220703	592.9092121124268	0.0005663324	664.2636
SA45_SOC_1	1108	200.4821491241455	445.95826506614685	0.0005066907	664.8642
SA45_SOC_1	1109	198.63664627075195	458.0746829509735	0.0003394228	665.4648
SA45_SOC_1	1110	195.97254753112793	452.34477639198303	0.00046141035	666.0654000000001
SA45_SOC_1	1111	199.87689971923828	452.9991281032562	0.00038210952	666.666
SA45_SOC_1	1112	201.33798122406006	461.7061257362366	0.00036896352	667.2666
SA45_SOC_1	1113	198.94329071044922	467.898166179657	0.00050403003	667.8672
SA45_SOC_1	1114	199.56207275390625	452.45813727378845	0.0005131933	668.4678
SA45_SOC_1	1115	198.46123695373535	470.3617858886719	0.0003210767	669.0684
SA45_SOC_1	1116	201.08911514282227	465.34526109695435	0.00048350904	669.669
SA45_SOC_1	1117	902.3661231994629	601.1671113967896	0.0048981	670.2696
SA45_SOC_1	1118	198.5891819000244	462.8035569190979	0.00053508545	670.8702000000001
SA45_SOC_1	1119	203.6026668548584	462.7846312522888	0.0004677405	671.4708
SA45_SOC_1	1120	212.11001873016357	474.23858642578125	0.00030631435	672.0714
SA45_SOC_1	1121	972.700309753418	594.1808366775513	0.0008931571	672.672
SA45_SOC_1	1122	968.5534286499023	596.0547351837158	0.0026555047	673.2726
SA45_SOC_1	1123	210.60019969940186	477.99986958503723	0.00016058118	673.8732
SA45_SOC_1	1124	200.8286190032959	456.5646529197693	0.0003418022	674.4738
SA45_SOC_1	1125	200.8297348022461	463.8144063949585	0.0005800519	675.0744
SA45_SOC_1	1126	968.9918518066406	594.8165202140808	0.0008563942	675.6750000000001
SA45_SOC_1	1127	197.14862823486328	476.24650955200195	0.00024741798	676.2756
SA45_SOC_1	1128	212.14427947998047	480.2488696575165	0.0001554689	676.8762
SA45_SOC_1	1129	202.84897327423096	457.3689937591553	0.0004619111	677.4768
SA45_SOC_1	1130	201.80834770202637	469.1985011100769	0.00073599385	678.0774
SA45_SOC_1	1131	199.1891384124756	461.33240818977356	0.00047009726	678.678
SA45_SOC_1	1132	196.93367958068848	465.3767395019531	0.00041963626	679.2786
SA45_SOC_1	1133	201.1109161376953	458.4778833389282	0.0004173299	679.8792
SA45_SOC_1	1134	201.61036491394043	469.8182201385498	0.0005994475	680.4798000000001
SA45_SOC_1	1135	198.51370811462402	464.2383027076721	0.0004381506	681.0804
SA45_SOC_1	1136	200.25647163391113	459.3419623374939	0.00033548908	681.681
SA45_SOC_1	1137	200.9824562072754	489.67484951019287	0.0001399859	682.2816
SA45_SOC_1	1138	201.0313367843628	451.14096879959106	0.0006605214	682.8822
SA45_SOC_1	1139	203.8791275024414	457.7260708808899	0.0004961284	683.4828
SA45_SOC_1	1140	201.33546352386475	459.0410506725311	0.0005120787	684.0834
SA45_SOC_1	1141	198.02940845489502	482.5010561943054	0.0003350287	684.684
SA45_SOC_1	1142	198.87102127075195	457.23278045654297	0.00039130883	685.2846000000001
SA45_SOC_1	1143	200.54205894470215	459.6733224391937	0.0003866887	685.8852
SA45_SOC_1	1144	201.06250762939453	471.3532590866089	0.00067427306	686.4858
SA45_SOC_1	1145	212.5608730316162	494.47784900665283	0.00026192947	687.0864
SA45_SOC_1	1146	199.53389167785645	466.86803698539734	0.0003726713	687.687
SA45_SOC_1	1147	200.6555986404419	468.10261487960815	0.0005902394	688.2876
SA45_SOC_1	1148	200.22628784179688	463.58510971069336	0.00044017553	688.8882
SA45_SOC_1	1149	207.79403686523438	485.5052161216736	0.00026450076	689.4888
SA45_SOC_1	1150	199.83023643493652	458.0349326133728	0.0005053019	690.0894000000001
SA45_SOC_1	1151	200.9175682067871	467.68322467803955	0.00033000734	690.69
SA45_SOC_1	1152	207.6886510848999	470.09454131126404	0.00021370163	691.2906
SA45_SOC_1	1153	210.63543319702148	476.199871301651	0.00028807204	691.8912
SA45_SOC_1	1154	200.36333084106445	466.120730638504	0.00055517687	692.4918
SA45_SOC_1	1155	208.53710174560547	484.1510009765625	0.0001212799	693.0924
SA45_SOC_1	1156	200.54715156555176	448.7186121940613	0.00049534446	693.693
SA45_SOC_1	1157	203.60089302062988	461.14028692245483	0.0005346118	694.2936
SA45_SOC_1	1158	899.9190330505371	602.5622034072876	0.007478192	694.8942000000001
SA45_SOC_1	1159	200.31126022338867	469.26374316215515	0.00041937717	695.4948
SA45_SOC_1	1160	198.5049533843994	465.64594745635986	0.00024352176	696.0954
SA45_SOC_1	1161	198.9703130722046	459.0800929069519	0.00035436233	696.696
SA45_SOC_1	1162	886.6863441467285	601.8927240371704	0.009636028	697.2966
SA45_SOC_1	1163	196.90508365631104	457.8231132030487	0.00037717324	697.8972
SA45_SOC_1	1164	199.99667644500732	458.4529387950897	0.0003615718	698.4978
SA45_SOC_1	1165	200.14543533325195	463.26070189476013	0.00039376252	699.0984
SA45_SOC_1	1166	210.48625946044922	481.76759004592896	0.00037963147	699.6990000000001
SA45_SOC_1	1167	898.7340545654297	603.2067704200745	0.035610028	700.2996
SA45_SOC_1	1168	201.05432510375977	461.9148552417755	0.00053608353	700.9002
SA45_SOC_1	1169	199.6753978729248	448.1680941581726	0.00022830414	701.5008
SA45_SOC_1	1170	200.3646469116211	462.4567472934723	0.0005042172	702.1014
SA45_SOC_1	1171	902.1710586547852	603.4616231918335	0.0019940946	702.702
SA45_SOC_1	1172	197.69976139068604	470.35802006721497	0.00034090952	703.3026
SA45_SOC_1	1173	195.75313568115234	470.7965290546417	0.00023610429	703.9032
SA45_SOC_1	1174	200.5364227294922	467.73810267448425	0.0004825256	704.5038000000001
SA45_SOC_1	1175	203.38537216186523	448.3250677585602	0.000505852	705.1044
SA45_SOC_1	1176	208.32773208618164	486.3317334651947	0.0002615903	705.705
SA45_SOC_1	1177	207.8371238708496	482.2715985774994	0.00015761501	706.3056
SA45_SOC_1	1178	201.48961544036865	486.54017329216003	0.00017870599	706.9062
SA45_SOC_1	1179	202.30364799499512	461.32500529289246	0.00056814984	707.5068
SA45_SOC_1	1180	203.00883293151855	465.0326657295227	0.0006623331	708.1074
SA45_SOC_1	1181	196.94758415222168	471.15614891052246	0.00030071728	708.708
SA45_SOC_1	1182	196.21580600738525	470.36803007125854	0.00023051904	709.3086000000001
SA45_SOC_1	1183	198.58876705169678	460.9666085243225	0.0002929874	709.9092
SA45_SOC_1	1184	203.4451675415039	457.9802477359772	0.00059126836	710.5098
SA45_SOC_1	1185	203.76002311706543	465.6412160396576	0.00047678628	711.1104
SA45_SOC_1	1186	195.11844635009766	462.5324821472168	0.0003380605	711.711
SA45_SOC_1	1187	198.40314388275146	460.28863191604614	0.00036433747	712.3116
SA45_SOC_1	1188	210.74127674102783	461.4168977737427	0.000330193	712.9122
SA45_SOC_1	1189	200.43042182922363	469.474081993103	0.00041050365	713.5128
SA45_SOC_1	1190	199.68732833862305	458.2317852973938	0.00040274853	714.1134000000001
SA45_SOC_1	1191	200.46735763549805	467.1704292297363	0.000313519	714.714
SA45_SOC_1	1192	198.59078407287598	466.38832926750183	0.00037489083	715.3146
SA45_SOC_1	1193	202.88177490234375	457.54727482795715	0.00059760927	715.9152
SA45_SOC_1	1194	200.23215293884277	460.24930000305176	0.0004204263	716.5158
SA45_SOC_1	1195	207.8170680999756	500.67230343818665	0.00014738762	717.1164
SA45_SOC_1	1196	197.81603336334229	459.61928129196167	0.00041232284	717.717
SA45_SOC_1	1197	209.602689743042	483.3075213432312	0.00024580784	718.3176
SA45_SOC_1	1198	202.25964546203613	466.6829323768616	0.0005985941	718.9182
SA45_SOC_1	1199	198.62408638000488	479.95124101638794	0.00023588065	719.5188
SA45_SOC_1	1200	207.12783336639404	482.5436067581177	0.00020991731	720.1194
SA45_SOC_1	1201	201.52376174926758	470.1978921890259	0.0004936325	720.72
SA45_SOC_1	1202	201.36900901794434	463.4611916542053	0.0005377977	721.3206
SA45_SOC_1	1203	900.4561042785645	603.2799625396729	0.008132844	721.9212
SA45_SOC_1	1204	209.3584442138672	482.2154653072357	0.00020065834	722.5218
SA45_SOC_1	1205	199.528169631958	469.8678517341614	0.00055480446	723.1224
SA45_SOC_1	1206	199.9635887145996	456.9953727722168	0.00024876246	723.723
SA45_SOC_1	1207	211.2092399597168	477.0052099227905	0.0003698924	724.3236
SA45_SOC_1	1208	200.43524265289307	463.8080656528473	0.0004604143	724.9242
SA45_SOC_1	1209	198.49828720092773	454.97000455856323	0.00036538704	725.5248
SA45_SOC_1	1210	199.64115142822266	463.726601600647	0.00039947717	726.1254
SA45_SOC_1	1211	200.57533264160156	455.7235872745514	0.00041434358	726.726
SA45_SOC_1	1212	198.98024082183838	449.50193524360657	0.0005999197	727.3266
SA45_SOC_1	1213	210.33720016479492	478.01753997802734	0.00023427606	727.9272
SA45_SOC_1	1214	200.15278816223145	455.8245885372162	0.00051503116	728.5278
SA45_SOC_1	1215	200.7039499282837	457.05894112586975	0.0006199793	729.1284
SA45_SOC_1	1216	200.7911252975464	468.5361349582672	0.00045910108	729.729
SA45_SOC_1	1217	199.65024948120117	466.9087851047516	0.00033891352	730.3296
SA45_SOC_1	1218	199.42766189575195	468.4235143661499	0.00043832647	730.9302
SA45_SOC_1	1219	198.3669090270996	468.0119454860687	0.00036467175	731.5308
SA45_SOC_1	1220	203.13307285308838	464.88956451416016	0.0004808799	732.1314
SA45_SOC_1	1221	198.84711742401123	455.7817804813385	0.0004443011	732.732
SA45_SOC_1	1222	209.49209690093994	476.21367931365967	0.0002416808	733.3326
SA45_SOC_1	1223	197.60406017303467	463.0238735675812	0.00032961022	733.9332
SA45_SOC_1	1224	198.5943603515625	456.4887249469757	0.00030578068	734.5338
SA45_SOC_1	1225	204.42721366882324	450.66608905792236	0.0006877082	735.1344
SA45_SOC_1	1226	971.7288208007812	596.1617231369019	0.0009845772	735.735
SA45_SOC_1	1227	965.6187057495117	595.8025217056274	0.000512896	736.3356
SA45_SOC_1	1228	199.0517520904541	466.90357089042664	0.00028743251	736.9362
SA45_SOC_1	1229	203.50805282592773	459.82115507125854	0.00067050324	737.5368
SA45_SOC_1	1230	200.97267150878906	466.54404759407043	0.0004906544	738.1374
SA45_SOC_1	1231	210.5031394958496	486.22902631759644	0.00024355727	738.738
SA45_SOC_1	1232	199.49970245361328	473.7054491043091	0.00028910793	739.3386
SA45_SOC_1	1233	198.99230003356934	463.129026889801	0.00040783995	739.9392
SA45_SOC_1	1234	202.00604438781738	455.5512607097626	0.00072092115	740.5398
SA45_SOC_1	1235	214.1645908355713	484.02727603912354	0.0007183371	741.1404
SA45_SOC_1	1236	199.45781707763672	460.1151466369629	0.00029179262	741.741
SA45_SOC_1	1237	197.26844787597656	466.1369204521179	0.00026683457	742.3416
SA45_SOC_1	1238	211.7749786376953	467.19415068626404	0.00033818377	742.9422
SA45_SOC_1	1239	202.01285362243652	463.87295365333557	0.0006363137	743.5428
SA45_SOC_1	1240	212.34829902648926	474.7247314453125	0.0004986276	744.1434
SA45_SOC_1	1241	1625.5054092407227	835.7826161384583	0.00015648917	744.744
SA45_SOC_1	1242	200.6656265258789	467.12005734443665	0.00040326067	745.3446
SA45_SOC_1	1243	202.16852188110352	451.0585391521454	0.0008434472	745.9452
SA45_SOC_1	1244	201.1387825012207	455.1522123813629	0.00046478512	746.5458
SA45_SOC_1	1245	200.15893936157227	473.83866906166077	0.00057257444	747.1464
SA45_SOC_1	1246	198.43923568725586	485.4983925819397	9.135346e-05	747.747
SA45_SOC_1	1247	203.47949981689453	448.0946445465088	0.00044844957	748.3476
SA45_SOC_1	1248	205.32394409179688	457.67309188842773	0.0014056346	748.9482
SA45_SOC_1	1249	969.7702789306641	593.2774257659912	0.00064349244	749.5488
SA45_SOC_1	1250	195.37397861480713	462.7443015575409	0.00030224468	750.1494
SA45_SOC_1	1251	200.67131996154785	467.0427453517914	0.00022997613	750.75
SA45_SOC_1	1252	200.2320384979248	447.56269812583923	0.00070075487	751.3506
SA45_SOC_1	1253	199.33198928833008	466.71244740486145	0.0004211608	751.9512
SA45_SOC_1	1254	197.05796241760254	477.59692668914795	0.00026507382	752.5518
SA45_SOC_1	1255	198.36411952972412	463.36122035980225	0.0006199072	753.1524000000001
SA45_SOC_1	1256	201.7283821105957	453.7310814857483	0.0005489617	753.753
SA45_SOC_1	1257	202.6798152923584	455.6233584880829	0.0006298234	754.3536
SA45_SOC_1	1258	200.1753044128418	475.7833135128021	0.00037361195	754.9542
SA45_SOC_1	1259	199.42389965057373	473.71594190597534	0.00035882843	755.5548
SA45_SOC_1	1260	202.70038604736328	458.5474705696106	0.0005215933	756.1554
SA45_SOC_1	1261	204.49655055999756	471.96020007133484	0.0002288215	756.756
SA45_SOC_1	1262	198.24474334716797	476.0771441459656	0.00040713762	757.3566
SA45_SOC_1	1263	199.1579532623291	469.89784955978394	0.00035197134	757.9572000000001
SA45_SOC_1	1264	207.44098663330078	470.73267102241516	0.000247148	758.5578
SA45_SOC_1	1265	203.8293170928955	451.4661169052124	0.0004040223	759.1584
SA45_SOC_1	1266	203.4225082397461	449.18161511421204	0.00058296	759.759
SA45_SOC_1	1267	969.2671966552734	592.9343175888062	0.00087278825	760.3596
SA45_SOC_1	1268	209.0435028076172	476.77114963531494	0.00030125098	760.9602
SA45_SOC_1	1269	200.77488899230957	459.0069007873535	0.00035354626	761.5608
SA45_SOC_1	1270	204.07307624816895	456.0638630390167	0.0007630898	762.1614
SA45_SOC_1	1271	202.54961013793945	464.8904013633728	0.00051805406	762.7620000000001
SA45_SOC_1	1272	198.38315963745117	476.54301166534424	0.00029686312	763.3626
SA45_SOC_1	1273	197.06189632415771	468.1597137451172	0.00025500642	763.9632
SA45_SOC_1	1274	199.69366550445557	471.57357573509216	0.0002703271	764.5638
SA45_SOC_1	1275	202.76939392089844	459.36652064323425	0.000708527	765.1644
SA45_SOC_1	1276	212.81394481658936	496.82775378227234	0.0003654675	765.765
SA45_SOC_1	1277	197.13111877441406	474.9046218395233	0.00032836726	766.3656
SA45_SOC_1	1278	202.41522789001465	458.6000633239746	0.00037625767	766.9662
SA45_SOC_1	1279	213.78451824188232	480.09955644607544	0.00027639075	767.5668000000001
SA45_SOC_1	1280	212.3536491394043	471.9417893886566	0.000511409	768.1674
SA45_SOC_1	1281	212.23580360412598	492.50481605529785	0.0002203461	768.768
SA45_SOC_1	1282	198.13263416290283	469.87103819847107	0.0002962976	769.3686
SA45_SOC_1	1283	206.8548059463501	469.9343168735504	0.00024312017	769.9692
SA45_SOC_1	1284	213.8220977783203	473.07140707969666	0.00038384978	770.5698
SA45_SOC_1	1285	211.30230903625488	485.4241704940796	0.0001971544	771.1704
SA45_SOC_1	1286	197.00803756713867	469.9500238895416	0.00019201318	771.771
SA45_SOC_1	1287	201.0464572906494	457.17020988464355	0.00029689592	772.3716000000001
SA45_SOC_1	1288	199.8519515991211	452.37380862236023	0.00048535244	772.9722
SA45_SOC_1	1289	201.13726615905762	461.05148434638977	0.0005066156	773.5728
SA45_SOC_1	1290	199.0242576599121	470.54988384246826	0.00045849293	774.1734
SA45_SOC_1	1291	199.42975044250488	469.1442668437958	0.00047637738	774.774
SA45_SOC_1	1292	199.40669059753418	455.885066986084	0.0003980526	775.3746
SA45_SOC_1	1293	214.05441284179688	472.98859119415283	0.00036392765	775.9752
SA45_SOC_1	1294	199.02179718017578	464.119952917099	0.00036734203	776.5758
SA45_SOC_1	1295	197.65497207641602	465.4695975780487	0.0004141757	777.1764000000001
SA45_SOC_1	1296	206.80023193359375	469.9581027030945	0.0002049258	777.777
SA45_SOC_1	1297	202.52612113952637	455.6978380680084	0.0007326419	778.3776
SA45_SOC_1	1298	210.22443294525146	479.97750520706177	0.00027522797	778.9782
SA45_SOC_1	1299	208.7508201599121	476.4776086807251	0.00020442737	779.5788
SA45_SOC_1	1300	197.73340702056885	456.86163783073425	0.00028962328	780.1794
SA45_SOC_1	1301	200.75340270996094	461.7784810066223	0.00047175278	780.78
SA45_SOC_1	1302	200.16756534576416	459.32068705558777	0.00055801834	781.3806
SA45_SOC_1	1303	199.26793098449707	465.36177277565	0.00044369188	781.9812000000001
SA45_SOC_1	1304	208.95818710327148	481.3948702812195	0.00039152638	782.5818
SA45_SOC_1	1305	199.75733757019043	464.73204374313354	0.0005177813	783.1824
SA45_SOC_1	1306	201.66017532348633	453.35404872894287	0.00044555042	783.783
SA45_SOC_1	1307	201.83160781860352	451.31046295166016	0.0005363947	784.3836
SA45_SOC_1	1308	901.2931823730469	600.7956790924072	0.0033586782	784.9842
SA45_SOC_1	1309	197.93930053710938	473.83297204971313	0.00027851728	785.5848
SA45_SOC_1	1310	199.11227703094482	460.01392006874084	0.00032611287	786.1854
SA45_SOC_1	1311	212.27479934692383	477.9102623462677	0.00022952181	786.7860000000001
SA45_SOC_1	1312	211.6662311553955	495.57936787605286	0.0003770219	787.3866
SA45_SOC_1	1313	965.9282684326172	595.6831741333008	0.00066897355	787.9872
SA45_SOC_1	1314	201.2376594543457	459.89145040512085	0.00043286537	788.5878
SA45_SOC_1	1315	201.2047290802002	450.2859663963318	0.0004099921	789.1884
SA45_SOC_1	1316	203.8108491897583	454.79037165641785	0.0005163456	789.789
SA45_SOC_1	1317	198.3001184463501	458.63128423690796	0.00033205553	790.3896
SA45_SOC_1	1318	965.5248641967773	595.9433698654175	0.000355512	790.9902
SA45_SOC_1	1319	199.63431358337402	451.7841839790344	0.00030622032	791.5908000000001
SA45_SOC_1	1320	206.40589714050293	454.6053636074066	0.00072739646	792.1914
SA45_SOC_1	1321	202.2655963897705	469.65245962142944	0.0007710831	792.792
SA45_SOC_1	1322	899.5329093933105	602.384147644043	0.0066282367	793.3926
SA45_SOC_1	1323	208.80406379699707	481.84548139572144	0.00018084627	793.9932
SA45_SOC_1	1324	211.53943061828613	474.5461928844452	0.00020395758	794.5938
SA45_SOC_1	1325	210.74369430541992	473.4716784954071	0.00036142117	795.1944
SA45_SOC_1	1326	971.3216400146484	593.9049983024597	0.00039340646	795.795
SA45_SOC_1	1327	898.872241973877	602.4091243743896	0.0085259415	796.3956000000001
SA45_SOC_1	1328	198.44501495361328	467.04477310180664	0.00034664234	796.9962
SA45_SOC_1	1329	203.51913928985596	458.62146735191345	0.0006593691	797.5968
SA45_SOC_1	1330	211.14263534545898	477.96581625938416	0.0005010436	798.1974
SA45_SOC_1	1331	969.2825317382812	593.1551814079285	0.0005837657	798.798
SA45_SOC_1	1332	200.5772352218628	472.8793179988861	0.00040527852	799.3986
SA45_SOC_1	1333	213.99506092071533	465.91843843460083	0.0002149029	799.9992
SA45_SOC_1	1334	200.55310249328613	461.2246799468994	0.0006245709	800.5998
SA45_SOC_1	1335	208.9321231842041	487.85837173461914	0.00039585077	801.2004000000001
SA45_SOC_1	1336	971.0563659667969	595.3074288368225	0.0005646134	801.801
SA45_SOC_1	1337	210.20607948303223	481.7921805381775	0.00017101278	802.4016
SA45_SOC_1	1338	212.84916400909424	478.1783437728882	0.0002811323	803.0022
SA45_SOC_1	1339	201.23630046844482	468.2358992099762	0.00051679177	803.6028
SA45_SOC_1	1340	898.8836288452148	601.6914296150208	0.013093249	804.2034
SA45_SOC_1	1341	199.88592624664307	460.6669843196869	0.00043816233	804.804
SA45_SOC_1	1342	203.81372451782227	461.2764036655426	0.00041212948	805.4046
SA45_SOC_1	1343	200.00348567962646	468.09872031211853	0.0005084901	806.0052000000001
SA45_SOC_1	1344	198.9946174621582	468.91632199287415	0.00043014888	806.6058
SA45_SOC_1	1345	195.18796920776367	456.4609158039093	0.00026946707	807.2064
SA45_SOC_1	1346	199.77773666381836	455.2238595485687	0.00047059447	807.807
SA45_SOC_1	1347	199.92812633514404	459.66495394706726	0.00041538168	808.4076
SA45_SOC_1	1348	210.95427989959717	473.18949937820435	0.00028556856	809.0082
SA45_SOC_1	1349	900.3528785705566	603.3928728103638	0.019775786	809.6088
SA45_SOC_1	1350	969.5638275146484	594.9171352386475	0.00076237426	810.2094
SA45_SOC_1	1351	198.90738487243652	465.9946882724762	0.0002539345	810.8100000000001
SA45_SOC_1	1352	202.62890338897705	457.74258255958557	0.00045614236	811.4106
SA45_SOC_1	1353	209.30110931396484	487.7299475669861	0.0002225918	812.0112
SA45_SOC_1	1354	209.76922988891602	471.1002731323242	0.00033185046	812.6118
SA45_SOC_1	1355	199.44457054138184	468.7930154800415	0.00042190938	813.2124
SA45_SOC_1	1356	200.31583786010742	463.5836935043335	0.000357037	813.813
SA45_SOC_1	1357	210.49281120300293	482.1583020687103	0.0002549002	814.4136
SA45_SOC_1	1358	199.59840774536133	479.92977261543274	0.00032159625	815.0142
SA45_SOC_1	1359	200.3067684173584	457.529057264328	0.00041260337	815.6148000000001
SA45_SOC_1	1360	203.8857364654541	455.68222761154175	0.00037801973	816.2154
SA45_SOC_1	1361	201.0834503173828	449.0195882320404	0.00044421497	816.816
SA45_SOC_1	1362	900.0384521484375	597.9155015945435	0.013375646	817.4166
SA45_SOC_1	1363	195.56057453155518	473.368102312088	0.0002692737	818.0172
SA45_SOC_1	1364	197.57637977600098	466.2223756313324	0.00045492608	818.6178
SA45_SOC_1	1365	213.44927787780762	482.2451412677765	0.00026397975	819.2184
SA45_SOC_1	1366	200.60123920440674	472.98913836479187	0.0002488042	819.819
SA45_SOC_1	1367	198.944091796875	473.32751512527466	0.0002930589	820.4196000000001
SA45_SOC_1	1368	972.1127700805664	596.686041355133	0.0015441513	821.0202
SA45_SOC_1	1369	200.1492977142334	465.9374928474426	0.0006208586	821.6208
SA45_SOC_1	1370	202.14637756347656	451.1560320854187	0.00036659514	822.2214
SA45_SOC_1	1371	204.0943193435669	459.24253821372986	0.00023111147	822.822
SA45_SOC_1	1372	988.9247131347656	596.8201947212219	0.0043980395	823.4226
SA45_SOC_1	1373	202.30782508850098	458.6830401420593	0.00044351513	824.0232
SA45_SOC_1	1374	201.37146949768066	461.1951005458832	0.00043761084	824.6238
SA45_SOC_1	1375	211.38994216918945	461.3031828403473	0.0003306504	825.2244000000001
SA45_SOC_1	1376	199.75029945373535	445.8168053627014	0.0003599941	825.825
SA45_SOC_1	1377	982.3770904541016	598.4624147415161	0.012954372	826.4256
SA45_SOC_1	1378	204.56889152526855	451.853803396225	0.00046532066	827.0262
SA45_SOC_1	1379	208.12896251678467	466.3572692871094	0.00031747366	827.6268
SA45_SOC_1	1380	199.3412160873413	456.98001980781555	0.00034191023	828.2274
SA45_SOC_1	1381	206.9608211517334	485.25190830230713	0.00015438443	828.828
SA45_SOC_1	1382	200.0747537612915	472.2602427005768	0.0002091272	829.4286
SA45_SOC_1	1383	209.1166591644287	463.0668103694916	0.00021787199	830.0292000000001
SA45_SOC_1	1384	200.59046745300293	449.57728385925293	0.00037957216	830.6298
SA45_SOC_1	1385	197.26298332214355	466.01654291152954	0.00030434536	831.2304
SA45_SOC_1	1386	197.40745067596436	454.58309054374695	0.00021163316	831.831
SA45_SOC_1	1387	199.94181632995605	461.4830732345581	0.00037010666	832.4316
SA45_SOC_1	1388	201.09858512878418	455.9674644470215	0.0004155801	833.0322
SA45_SOC_1	1389	212.24553108215332	475.4481875896454	0.00029728	833.6328
SA45_SOC_1	1390	203.06955814361572	484.0383803844452	0.00013821875	834.2334
SA45_SOC_1	1391	200.0456428527832	468.13541293144226	0.00016658445	834.8340000000001
SA45_SOC_1	1392	201.1590814590454	464.40908432006836	0.0002832186	835.4346
SA45_SOC_1	1393	209.36482429504395	472.21759557724	0.00020718103	836.0352
SA45_SOC_1	1394	210.51454067230225	470.17146706581116	0.00028217823	836.6358
SA45_SOC_1	1395	202.6772403717041	457.2918426990509	0.00031537557	837.2364
SA45_SOC_1	1396	200.28353691101074	467.4851167201996	0.00032982367	837.837
SA45_SOC_1	1397	200.9207582473755	456.78104281425476	0.00034016254	838.4376
SA45_SOC_1	1398	200.17441749572754	455.6339156627655	0.00078007975	839.0382
SA45_SOC_1	1399	208.67297172546387	499.4749331474304	0.00021884573	839.6388000000001
SA45_SOC_1	1400	199.02151107788086	470.1467800140381	0.0003963713	840.2394
SA45_SOC_1	1401	198.6048460006714	471.86917662620544	0.00038620515	840.84
SA45_SOC_1	1402	209.0315866470337	472.93171763420105	0.00030629712	841.4406
SA45_SOC_1	1403	198.83030891418457	467.03917264938354	0.00040337868	842.0412
SA45_SOC_1	1404	199.91018772125244	459.2116391658783	0.0005084029	842.6418
SA45_SOC_1	1405	199.3798542022705	479.5646810531616	0.00041814963	843.2424
SA45_SOC_1	1406	200.53762435913086	462.1561896800995	0.00042915565	843.843
SA45_SOC_1	1407	202.24004745483398	451.2234628200531	0.00062182854	844.4436000000001
SA45_SOC_1	1408	198.29272270202637	467.7652680873871	0.00047037873	845.0442
SA45_SOC_1	1409	197.30546951293945	460.98257303237915	0.0004964621	845.6448
SA45_SOC_1	1410	200.30492305755615	457.89215326309204	0.0005002863	846.2454
SA45_SOC_1	1411	207.317476272583	469.8732590675354	0.0005053222	846.846
SA45_SOC_1	1412	198.99802207946777	462.2978103160858	0.0004732526	847.4466
SA45_SOC_1	1413	198.64883422851562	467.4572432041168	0.00037237027	848.0472
SA45_SOC_1	1414	201.44309520721436	458.0160069465637	0.000479742	848.6478
SA45_SOC_1	1415	200.7788372039795	458.81906032562256	0.0005043261	849.2484000000001
SA45_SOC_1	1416	208.33791732788086	478.1937289237976	0.00026623308	849.849
SA45_SOC_1	1417	207.3409080505371	476.2843608856201	0.00039270235	850.4496
SA45_SOC_1	1418	195.25943756103516	461.2463414669037	0.0003697193	851.0502
SA45_SOC_1	1419	198.90984535217285	456.22556805610657	0.00050226104	851.6508
SA45_SOC_1	1420	198.65212440490723	455.07612347602844	0.00052131026	852.2514
SA45_SOC_1	1421	197.96018600463867	452.15954303741455	0.00043023558	852.852
SA45_SOC_1	1422	196.09889030456543	456.10145688056946	0.00049083633	853.4526
SA45_SOC_1	1423	199.89961624145508	455.5127012729645	0.00042167195	854.0532000000001
SA45_SOC_1	1424	198.48861694335938	461.6759669780731	0.0003449732	854.6538
SA45_SOC_1	1425	198.82315635681152	455.0624442100525	0.0004942882	855.2544
SA45_SOC_1	1426	197.07853317260742	468.52927923202515	0.00024001594	855.855
SA45_SOC_1	1427	194.18413639068604	465.91959714889526	0.00021391202	856.4556
SA45_SOC_1	1428	197.0277500152588	467.37391233444214	0.00043024318	857.0562
SA45_SOC_1	1429	198.23830604553223	448.4109091758728	0.00042126636	857.6568
SA45_SOC_1	1430	200.80803394317627	459.6005165576935	0.0005008841	858.2574
SA45_SOC_1	1431	198.7228488922119	454.8622763156891	0.000387713	858.8580000000001
SA45_SOC_1	1432	198.3502721786499	451.3690745830536	0.00046493136	859.4586
SA45_SOC_1	1433	197.20444679260254	458.366003036499	0.00038125776	860.0592
SA45_SOC_1	1434	210.1836633682251	469.15018916130066	0.00032363698	860.6598
SA45_SOC_1	1435	199.18991088867188	459.2337191104889	0.00047584865	861.2604
SA45_SOC_1	1436	195.93017578125	458.87545108795166	0.00040525786	861.861
SA45_SOC_1	1437	198.25324058532715	459.47733879089355	0.0005569095	862.4616
SA45_SOC_1	1438	196.42045497894287	455.90087056159973	0.00030288243	863.0622
SA45_SOC_1	1439	198.94535064697266	454.0213072299957	0.0006926186	863.6628000000001
SA45_SOC_1	1440	197.7656078338623	458.38093757629395	0.00036345384	864.2634
SA45_SOC_1	1441	200.98451614379883	470.7870018482208	0.00045094613	864.864
SA45_SOC_1	1442	201.21153831481934	451.4706873893738	0.0006071022	865.4646
SA45_SOC_1	1443	201.2250852584839	459.41171050071716	0.00061404513	866.0652
SA45_SOC_1	1444	199.20600414276123	449.7486126422882	0.00044729045	866.6658
SA45_SOC_1	1445	194.41730976104736	466.820787191391	0.00044165982	867.2664
SA45_SOC_1	1446	196.73352241516113	460.4700994491577	0.00044780245	867.867
SA45_SOC_1	1447	198.52320671081543	455.1626408100128	0.0004143412	868.4676000000001
SA45_SOC_1	1448	197.8699493408203	455.2913224697113	0.0006477355	869.0682
SA45_SOC_1	1449	208.99120330810547	484.5270037651062	0.00028442137	869.6688
SA45_SOC_1	1450	196.06431484222412	461.7541480064392	0.0004387194	870.2694
SA45_SOC_1	1451	197.75659561157227	465.1500177383423	0.0004435312	870.87
SA45_SOC_1	1452	198.13130378723145	449.94601249694824	0.0003225524	871.4706
SA45_SOC_1	1453	197.42042541503906	458.7479281425476	0.00054291537	872.0712
SA45_SOC_1	1454	199.4474744796753	456.42972707748413	0.00048989395	872.6718
SA45_SOC_1	1455	199.63459968566895	450.15873312950134	0.00047222723	873.2724000000001
SA45_SOC_1	1456	198.78483295440674	476.4431047439575	0.00068113214	873.873
SA45_SOC_1	1457	199.9588966369629	456.6592490673065	0.00090407627	874.4736
SA45_SOC_1	1458	200.2968978881836	454.89018201828003	0.0005858034	875.0742
SA45_SOC_1	1459	198.90323638916016	464.53229427337646	0.00046128107	875.6748
SA45_SOC_1	1460	201.06605529785156	457.49938130378723	0.00062174525	876.2754
SA45_SOC_1	1461	199.37722206115723	447.98266768455505	0.0004532367	876.876
SA45_SOC_1	1462	198.2351016998291	455.7345950603485	0.00034758612	877.4766
SA45_SOC_1	1463	200.8077049255371	460.85028648376465	0.00042757805	878.0772000000001
SA45_SOC_1	1464	200.74819564819336	456.0369551181793	0.00024938086	878.6778
SA45_SOC_1	1465	201.09400749206543	447.96425700187683	0.00041435225	879.2784
SA45_SOC_1	1466	202.0281171798706	456.89581990242004	0.0008361907	879.879
SA45_SOC_1	1467	209.543194770813	474.2512357234955	0.00038165084	880.4796
SA45_SOC_1	1468	195.5255126953125	460.2386462688446	0.00041856358	881.0802
SA45_SOC_1	1469	200.51007270812988	455.51987886428833	0.00044403627	881.6808
SA45_SOC_1	1470	197.47713088989258	452.1975553035736	0.00035921624	882.2814
SA45_SOC_1	1471	201.11331939697266	462.94076800346375	0.00079055235	882.8820000000001
SA45_SOC_1	1472	197.84975051879883	459.43575382232666	0.0004234542	883.4826
SA45_SOC_1	1473	200.66668510437012	454.73333716392517	0.0005122271	884.0832
SA45_SOC_1	1474	198.39942455291748	464.38835620880127	0.00036439617	884.6838
SA45_SOC_1	1475	199.54665184020996	457.37057089805603	0.0005975919	885.2844
SA45_SOC_1	1476	197.2865867614746	475.77871084213257	0.00025258306	885.885
SA45_SOC_1	1477	198.33433628082275	459.32480692863464	0.00035642568	886.4856
SA45_SOC_1	1478	197.5880527496338	459.00233030319214	0.0005087053	887.0862
SA45_SOC_1	1479	199.0960693359375	450.34483551979065	0.00036159402	887.6868000000001
SA45_SOC_1	1480	198.7460231781006	455.7447016239166	0.00075056276	888.2874
SA45_SOC_1	1481	199.15576457977295	460.96564292907715	0.00040033468	888.888
SA45_SOC_1	1482	196.72674179077148	461.49221420288086	0.00034328786	889.4886
SA45_SOC_1	1483	208.70973587036133	482.38624691963196	0.00022770457	890.0892
SA45_SOC_1	1484	198.05917739868164	454.4858229160309	0.0006794989	890.6898
SA45_SOC_1	1485	200.9420871734619	460.87597131729126	0.0005786113	891.2904
SA45_SOC_1	1486	207.23559379577637	472.4994206428528	0.00021899477	891.891
SA45_SOC_1	1487	199.83654499053955	453.1050217151642	0.00048188577	892.4916000000001
SA45_SOC_1	1488	202.38770484924316	445.38251280784607	0.0007055901	893.0922
SA45_SOC_1	1489	199.23943519592285	455.9832036495209	0.00031005547	893.6928
SA45_SOC_1	1490	201.9756031036377	459.9160408973694	0.00047646798	894.2934
SA45_SOC_1	1491	197.6942539215088	466.86742544174194	0.0004497309	894.894
SA45_SOC_1	1492	198.5878086090088	451.1957824230194	0.00034928907	895.4946
SA45_SOC_1	1493	207.63602256774902	464.8489773273468	0.00031945077	896.0952
SA45_SOC_1	1494	197.48270988464355	465.93231081962585	0.00037223753	896.6958
SA45_SOC_1	1495	198.60085487365723	456.0658264160156	0.00050397794	897.2964000000001
SA45_SOC_1	1496	202.27420806884766	464.30389881134033	0.0003299394	897.897
SA45_SOC_1	1497	201.33630752563477	458.36098194122314	0.00035278502	898.4976
SA45_SOC_1	1498	199.60378646850586	460.5177676677704	0.00040929078	899.0982
SA45_SOC_1	1499	197.91529655456543	451.4751935005188	0.00082144653	899.6988
SA45_SOC_1	1500	199.7322177886963	458.21646451950073	0.00062042905	900.2994
SA45_SOC_1	1501	199.0993595123291	458.2911694049835	0.00036643998	900.9
SA45_SOC_1	1502	199.98679161071777	443.24896574020386	0.00045758783	901.5006
SA45_SOC_1	1503	197.25171089172363	466.4833438396454	0.0003684475	902.1012000000001
SA45_SOC_1	1504	197.16952800750732	455.82133769989014	0.00054105825	902.7018
SA45_SOC_1	1505	199.86924648284912	462.0279908180237	0.00051755697	903.3024
SA45_SOC_1	1506	200.59441566467285	467.58418679237366	0.00035245827	903.903
SA45_SOC_1	1507	199.61849212646484	456.35653495788574	0.0005167306	904.5036
SA45_SOC_1	1508	198.62189769744873	462.18258261680603	0.00041997447	905.1042
SA45_SOC_1	1509	197.68353939056396	447.8454887866974	0.00056782254	905.7048
SA45_SOC_1	1510	203.44754219055176	463.3009672164917	0.0007973239	906.3054
SA45_SOC_1	1511	197.26434230804443	453.1537199020386	0.00042101383	906.9060000000001
SA45_SOC_1	1512	196.47183895111084	450.44039726257324	0.0004996629	907.5066
SA45_SOC_1	1513	199.7904396057129	445.16544699668884	0.000694455	908.1072
SA45_SOC_1	1514	197.95892715454102	455.73861837387085	0.00055171637	908.7078
SA45_SOC_1	1515	198.53978633880615	465.7769465446472	0.00048543248	909.3084
SA45_SOC_1	1516	200.2320384979248	459.7721028327942	0.0004489196	909.909
SA45_SOC_1	1517	207.18034744262695	483.24462890625	0.00044993756	910.5096
SA45_SOC_1	1518	198.49488258361816	464.23102855682373	0.0004436016	911.1102
SA45_SOC_1	1519	198.8828945159912	453.95976662635803	0.0005010532	911.7108000000001
SA45_SOC_1	1520	198.88572692871094	455.5607235431671	0.0006274909	912.3114
SA45_SOC_1	1521	201.3409423828125	462.7996623516083	0.000558575	912.912
SA45_SOC_1	1522	211.0334014892578	474.05734419822693	0.00041415516	913.5126
SA45_SOC_1	1523	200.01166820526123	459.68265652656555	0.00046736415	914.1132
SA45_SOC_1	1524	210.6119441986084	478.3949589729309	0.00021051944	914.7138
SA45_SOC_1	1525	199.4246006011963	459.56112027168274	0.0006476855	915.3144
SA45_SOC_1	1526	198.4321403503418	469.828165769577	0.00045002205	915.915
SA45_SOC_1	1527	198.8430690765381	464.0067529678345	0.00051209284	916.5156000000001
SA45_SOC_1	1528	198.71649742126465	447.20996618270874	0.0005293354	917.1162
SA45_SOC_1	1529	207.2090721130371	470.1513183116913	0.0002665912	917.7168
SA45_SOC_1	1530	200.2924919128418	452.1809470653534	0.0005448688	918.3174
SA45_SOC_1	1531	196.08904838562012	459.8890686035156	0.00033240078	918.918
SA45_SOC_1	1532	197.96184539794922	465.76906085014343	0.0003770645	919.5186
SA45_SOC_1	1533	200.76556205749512	451.51636004447937	0.00054792955	920.1192
SA45_SOC_1	1534	198.12495231628418	450.1800727844238	0.0005172177	920.7198
SA45_SOC_1	1535	198.8606071472168	455.42579770088196	0.0006716173	921.3204000000001
SA45_SOC_1	1536	198.9521884918213	464.38961148262024	0.00054904807	921.921
SA45_SOC_1	1537	197.78730869293213	473.9365482330322	0.0003144305	922.5216
SA45_SOC_1	1538	198.1376552581787	469.3037188053131	0.00026439838	923.1222
SA45_SOC_1	1539	199.79172706604004	452.80362725257874	0.0006732297	923.7228
SA45_SOC_1	1540	197.6102113723755	463.2870948314667	0.00048075616	924.3234
SA45_SOC_1	1541	199.18682098388672	457.6226556301117	0.00051048875	924.924
SA45_SOC_1	1542	194.5920467376709	462.24106550216675	0.00037397866	925.5246
SA45_SOC_1	1543	199.0546703338623	454.59667325019836	0.00060816837	926.1252000000001
SA45_SOC_1	1544	199.2487335205078	458.4386157989502	0.000516103	926.7258
SA45_SOC_1	1545	199.56501960754395	454.19163823127747	0.00047623887	927.3264
SA45_SOC_1	1546	207.58057594299316	470.7974946498871	0.000386605	927.927
SA45_SOC_1	1547	208.766827583313	463.7099289894104	0.00022154668	928.5276
SA45_SOC_1	1548	208.3341407775879	467.1236300468445	0.0002692149	929.1282
SA45_SOC_1	1549	198.80581855773926	460.33987283706665	0.00038233725	929.7288
SA45_SOC_1	1550	201.38797760009766	455.90705037117004	0.00076380896	930.3294
SA45_SOC_1	1551	195.7467555999756	451.79519176483154	0.00036044256	930.9300000000001
SA45_SOC_1	1552	199.99550342559814	451.4220857620239	0.00045515815	931.5306
SA45_SOC_1	1553	200.70799827575684	459.96338725090027	0.00068641244	932.1312
SA45_SOC_1	1554	198.52169036865234	453.087158203125	0.00055728276	932.7318
SA45_SOC_1	1555	200.75045585632324	459.51818346977234	0.00049762055	933.3324
SA45_SOC_1	1556	198.77752304077148	482.1025550365448	0.00019112216	933.933
SA45_SOC_1	1557	200.9154510498047	484.38753962516785	0.00020579576	934.5336
SA45_SOC_1	1558	199.88561153411865	460.2437961101532	0.000407945	935.1342
SA45_SOC_1	1559	200.3148651123047	461.1654567718506	0.0006438197	935.7348000000001
SA45_SOC_1	1560	198.95095825195312	460.43755888938904	0.0005131497	936.3354
SA45_SOC_1	1561	198.25040817260742	456.9448399543762	0.00027428567	936.936
SA45_SOC_1	1562	200.11582374572754	454.2792499065399	0.0004395558	937.5366
SA45_SOC_1	1563	196.3212776184082	460.2264153957367	0.00042178752	938.1372
SA45_SOC_1	1564	199.72270488739014	464.66866850852966	0.00049971056	938.7378
SA45_SOC_1	1565	199.02050971984863	460.40395617485046	0.00042396193	939.3384
SA45_SOC_1	1566	200.24208068847656	447.7243709564209	0.000483701	939.939
SA45_SOC_1	1567	198.25604438781738	466.2715244293213	0.00040509118	940.5396000000001
SA45_SOC_1	1568	197.27957725524902	460.69321632385254	0.00037184564	941.1402
SA45_SOC_1	1569	194.3835210800171	472.61632204055786	0.00021314794	941.7408
SA45_SOC_1	1570	208.6076831817627	471.05105996131897	0.00032425032	942.3414
SA45_SOC_1	1571	199.4359588623047	460.37811040878296	0.0006366394	942.942
SA45_SOC_1	1572	201.89229011535645	463.9356851577759	0.0008034808	943.5426
SA45_SOC_1	1573	197.89701461791992	461.436949968338	0.00044909812	944.1432
SA45_SOC_1	1574	207.55654335021973	480.31906843185425	0.00019911649	944.7438
SA45_SOC_1	1575	199.46189403533936	446.0880732536316	0.00078431977	945.3444000000001
SA45_SOC_1	1576	196.8548583984375	465.2004861831665	0.00033952782	945.945
SA45_SOC_1	1577	199.64109420776367	455.14944434165955	0.0005521494	946.5456
SA45_SOC_1	1578	200.57915210723877	481.9773495197296	0.000121386685	947.1462
SA45_SOC_1	1579	197.5446081161499	458.67528319358826	0.00047058775	947.7468
SA45_SOC_1	1580	199.29423809051514	448.37180256843567	0.0005575542	948.3474
SA45_SOC_1	1581	200.13193130493164	460.9648060798645	0.00044844064	948.948
SA45_SOC_1	1582	198.3058261871338	470.27398109436035	0.0003304103	949.5486
SA45_SOC_1	1583	197.08107948303223	465.0777590274811	0.0003802349	950.1492000000001
SA45_SOC_1	1584	200.41892051696777	456.68441891670227	0.00087788975	950.7498
SA45_SOC_1	1585	198.21540355682373	453.2297122478485	0.00046053372	951.3504
SA45_SOC_1	1586	200.80976486206055	445.7664978504181	0.00040994756	951.951
SA45_SOC_1	1587	197.33317852020264	456.62381172180176	0.00035175701	952.5516
SA45_SOC_1	1588	206.89796447753906	477.57243275642395	0.0003823096	953.1522
SA45_SOC_1	1589	200.66974639892578	448.7412714958191	0.00081435463	953.7528
SA45_SOC_1	1590	199.5322322845459	454.82194662094116	0.0005232465	954.3534
SA45_SOC_1	1591	193.87195587158203	457.4094843864441	0.00036636912	954.9540000000001
SA45_SOC_1	1592	195.98387718200684	457.45567202568054	0.0003481947	955.5546
SA45_SOC_1	1593	198.49408149719238	453.1556832790375	0.0005423592	956.1552
SA45_SOC_1	1594	200.12665271759033	453.93990755081177	0.0005841163	956.7558
SA45_SOC_1	1595	201.51723861694336	461.43553376197815	0.0004930562	957.3564
SA45_SOC_1	1596	209.6405267715454	485.41409611701965	0.0002219247	957.957
SA45_SOC_1	1597	197.47641563415527	455.28221368789673	0.00023910803	958.5576
SA45_SOC_1	1598	202.28562355041504	465.4035186767578	0.0005686009	959.1582
SA45_SOC_1	1599	199.8863983154297	460.1644241809845	0.00042074503	959.7588000000001
SA45_SOC_1	1600	198.9041805267334	451.0054636001587	0.00040799627	960.3594
SA45_SOC_1	1601	196.939115524292	457.60575771331787	0.0006895074	960.96
SA45_SOC_1	1602	196.5128517150879	457.0960521697998	0.0002775934	961.5606
SA45_SOC_1	1603	199.80879306793213	458.9851105213165	0.00044889995	962.1612
SA45_SOC_1	1604	199.2227840423584	460.5414891242981	0.0004263092	962.7618
SA45_SOC_1	1605	200.17061233520508	458.9975345134735	0.00072763563	963.3624
SA45_SOC_1	1606	197.4751853942871	458.8722324371338	0.00022638062	963.963
SA45_SOC_1	1607	202.47636795043945	452.0516538619995	0.00072439143	964.5636000000001
SA45_SOC_1	1608	200.46213626861572	456.32611870765686	0.0006577091	965.1642
SA45_SOC_1	1609	197.51513957977295	451.9360399246216	0.0006589508	965.7648
SA45_SOC_1	1610	199.06225204467773	462.38635540008545	0.00050232286	966.3654
SA45_SOC_1	1611	196.55339241027832	458.0281412601471	0.00030415974	966.966
SA45_SOC_1	1612	202.65692710876465	453.93794417381287	0.00059484603	967.5666
SA45_SOC_1	1613	201.91612243652344	463.1063675880432	0.0005263027	968.1672
SA45_SOC_1	1614	199.4168472290039	452.5952196121216	0.0004657495	968.7678
SA45_SOC_1	1615	193.37416648864746	459.2949056625366	0.0004256843	969.3684000000001
SA45_SOC_1	1616	199.1463804244995	447.8614854812622	0.0005863148	969.969
SA45_SOC_1	1617	199.47771549224854	465.16546726226807	0.0004521906	970.5696
SA45_SOC_1	1618	200.95081329345703	454.3995952606201	0.0005782254	971.1702
SA45_SOC_1	1619	199.0744400024414	466.8933033943176	0.00058146426	971.7708
SA45_SOC_1	1620	207.1777868270874	474.05351400375366	0.00023856648	972.3714
SA45_SOC_1	1621	210.4500961303711	473.6380183696747	0.00033934123	972.972
SA45_SOC_1	1622	198.4769582748413	450.53383469581604	0.00061671226	973.5726
SA45_SOC_1	1623	198.7540626525879	455.21761536598206	0.00041329817	974.1732000000001
SA45_SOC_1	1624	205.2616310119629	478.68534564971924	0.00022930723	974.7738
SA45_SOC_1	1625	202.0473575592041	444.85944986343384	0.00084421545	975.3744
SA45_SOC_1	1626	200.64525604248047	449.1371977329254	0.0004810051	975.975
SA45_SOC_1	1627	201.16928100585938	459.0239918231964	0.0005991906	976.5756
SA45_SOC_1	1628	198.29235076904297	462.49669075012207	0.0004915606	977.1762
SA45_SOC_1	1629	197.64647483825684	456.2700819969177	0.00028561868	977.7768
SA45_SOC_1	1630	200.85741519927979	455.2180016040802	0.00056880707	978.3774
SA45_SOC_1	1631	201.26343727111816	448.43112230300903	0.0006419818	978.9780000000001
SA45_SOC_1	1632	207.4522304534912	478.66976737976074	0.0004840334	979.5786
SA45_SOC_1	1633	194.28265571594238	461.75813913345337	0.00024859674	980.1792
SA45_SOC_1	1634	197.87109375	460.1267659664154	0.00041948594	980.7798
SA45_SOC_1	1635	201.88605308532715	468.3357095718384	0.00048373055	981.3804
SA45_SOC_1	1636	199.7642183303833	455.4849886894226	0.00036922534	981.981
SA45_SOC_1	1637	200.19681930541992	457.93901681900024	0.0005854825	982.5816
SA45_SOC_1	1638	198.7357521057129	449.8437237739563	0.00040017866	983.1822
SA45_SOC_1	1639	200.5887794494629	454.2882299423218	0.0006965462	983.7828000000001
SA45_SOC_1	1640	200.3620719909668	455.5460786819458	0.00058548024	984.3834
SA45_SOC_1	1641	198.22364330291748	460.3925621509552	0.00053346506	984.984
SA45_SOC_1	1642	197.84457206726074	467.57797479629517	0.00035206886	985.5846
SA45_SOC_1	1643	200.2155876159668	461.55710220336914	0.00047406778	986.1852
SA45_SOC_1	1644	199.26042079925537	459.1830897331238	0.00056469784	986.7858
SA45_SOC_1	1645	197.23634719848633	455.6434750556946	0.00039763725	987.3864
SA45_SOC_1	1646	195.70804595947266	473.9690887928009	0.00028283597	987.987
SA45_SOC_1	1647	197.16733932495117	470.34092903137207	0.00028141655	988.5876000000001
SA45_SOC_1	1648	196.7063570022583	459.81359124183655	0.00025006014	989.1882
SA45_SOC_1	1649	203.4536647796631	455.91780066490173	0.00073656224	989.7888
SA45_SOC_1	1650	199.36394691467285	458.4284448623657	0.0006547859	990.3894
SA45_SOC_1	1651	197.41948127746582	461.21795296669006	0.00036063988	990.99
SA45_SOC_1	1652	197.6160764694214	464.43296670913696	0.0008228194	991.5906
SA45_SOC_1	1653	196.60740852355957	458.98707389831543	0.0005296433	992.1912
SA45_SOC_1	1654	199.49569702148438	457.8812098503113	0.00045627242	992.7918
SA45_SOC_1	1655	196.95260524749756	463.5204792022705	0.0003704982	993.3924000000001
SA45_SOC_1	1656	196.77729606628418	459.3495583534241	0.0002475591	993.993
SA45_SOC_1	1657	199.741530418396	451.39466285705566	0.00049983535	994.5936
SA45_SOC_1	1658	200.89370727539062	452.2524654865265	0.00059409643	995.1942
SA45_SOC_1	1659	195.5630922317505	454.92903113365173	0.00038889828	995.7948
SA45_SOC_1	1660	208.94834518432617	477.6173007488251	0.0002965596	996.3954
SA45_SOC_1	1661	197.17729568481445	460.03812432289124	0.00038827467	996.996
SA45_SOC_1	1662	202.29723930358887	456.30481123924255	0.00055580644	997.5966
SA45_SOC_1	1663	196.48062229156494	447.91494727134705	0.0004793404	998.1972000000001
SA45_SOC_1	1664	206.07061386108398	485.62321186065674	0.00035785517	998.7978
SA45_SOC_1	1665	199.51549530029297	452.26115584373474	0.0005512113	999.3984
SA45_SOC_1	1666	197.75366306304932	453.0481159687042	0.00054080255	999.999
SA45_SOC_1	1667	199.6688175201416	448.2598578929901	0.000498774	1000.5996
SA45_SOC_1	1668	208.0008029937744	466.0754442214966	0.0005087764	1001.2002
SA45_SOC_1	1669	197.2557020187378	461.9884979724884	0.00046208335	1001.8008
SA45_SOC_1	1670	195.11192321777344	453.75535011291504	0.00034566718	1002.4014
SA45_SOC_1	1671	201.23313903808594	451.65231585502625	0.00046169737	1003.0020000000001
SA45_SOC_1	1672	198.27046394348145	457.3841857910156	0.00041850217	1003.6026
SA45_SOC_1	1673	199.5576524734497	469.3093192577362	0.00046710492	1004.2032
SA45_SOC_1	1674	195.9704875946045	453.7507474422455	0.00037766027	1004.8038
SA45_SOC_1	1675	198.82769107818604	446.8801510334015	0.00061908475	1005.4044
SA45_SOC_1	1676	201.22349739074707	446.2826406955719	0.0006263025	1006.005
SA45_SOC_1	1677	198.9817714691162	457.96215891838074	0.0004885398	1006.6056
SA45_SOC_1	1678	196.09926223754883	464.2596101760864	0.0004649464	1007.2062
SA45_SOC_1	1679	196.5999412536621	461.9626843929291	0.00042831135	1007.8068000000001
SA45_SOC_1	1680	200.96410274505615	459.373859167099	0.00053477957	1008.4074
SA45_SOC_1	1681	201.26954555511475	455.55280566215515	0.00061083736	1009.008
SA45_SOC_1	1682	197.6337718963623	456.29892110824585	0.0004907755	1009.6086
SA45_SOC_1	1683	198.74722480773926	474.0761411190033	0.0003751395	1010.2092
SA45_SOC_1	1684	199.5851469039917	451.9081664085388	0.00053758523	1010.8098
SA45_SOC_1	1685	201.5290403366089	457.5977432727814	0.00044052562	1011.4104
SA45_SOC_1	1686	201.16178512573242	458.456414937973	0.0005490447	1012.011
SA45_SOC_1	1687	197.84388542175293	458.3010184764862	0.00056748686	1012.6116000000001
SA45_SOC_1	1688	196.7735195159912	464.42891120910645	0.00032078967	1013.2122
SA45_SOC_1	1689	202.62790203094482	454.19241070747375	0.00054524024	1013.8128
SA45_SOC_1	1690	200.81748962402344	457.1962809562683	0.00057686464	1014.4134
SA45_SOC_1	1691	200.1116180419922	454.3792533874512	0.0007181328	1015.014
SA45_SOC_1	1692	204.51064109802246	475.46305775642395	0.00024367248	1015.6146
SA45_SOC_1	1693	200.11954307556152	454.488365650177	0.0006194244	1016.2152
SA45_SOC_1	1694	202.18820571899414	456.63559198379517	0.0005863855	1016.8158
SA45_SOC_1	1695	197.34749794006348	458.1262135505676	0.00053616625	1017.4164000000001
SA45_SOC_1	1696	196.9808006286621	463.8697028160095	0.00030497715	1018.017
SA45_SOC_1	1697	197.23031044006348	457.28318452835083	0.0003361161	1018.6176
SA45_SOC_1	1698	200.96918106079102	445.07426261901855	0.00043510884	1019.2182
SA45_SOC_1	1699	201.6078758239746	446.3921391963959	0.00028009134	1019.8188
SA45_SOC_1	1700	199.20490264892578	466.21458649635315	0.00024462806	1020.4194
SA45_SOC_1	1701	198.67741584777832	460.4193091392517	0.00033967174	1021.02
SA45_SOC_1	1702	199.31292057037354	460.9516739845276	0.00035780313	1021.6206
SA45_SOC_1	1703	204.13819313049316	445.08739471435547	0.0007021075	1022.2212000000001
SA45_SOC_1	1704	200.95214366912842	445.24874567985535	0.0010889445	1022.8218
SA45_SOC_1	1705	195.9215211868286	451.3112676143646	0.00029502573	1023.4224
SA45_SOC_1	1706	193.6673927307129	453.9613437652588	0.0002736499	1024.023
SA45_SOC_1	1707	196.99201583862305	451.2172508239746	0.0005633289	1024.6236000000001
SA45_SOC_1	1708	198.65246772766113	452.1972978115082	0.0004049217	1025.2242
SA45_SOC_1	1709	208.8621997833252	466.29215598106384	0.00038484694	1025.8248
SA45_SOC_1	1710	195.82094192504883	446.152800321579	0.00035510716	1026.4254
SA45_SOC_1	1711	198.10499668121338	452.1012210845947	0.00031295966	1027.026
SA45_SOC_1	1712	200.06475448608398	447.9053235054016	0.00028381785	1027.6266
SA45_SOC_1	1713	197.56373405456543	445.7458019256592	0.0003391873	1028.2272
SA45_SOC_1	1714	199.10242080688477	439.4427824020386	0.0002999313	1028.8278
SA45_SOC_1	1715	201.21525764465332	445.2943217754364	0.00025296744	1029.4284
SA45_SOC_1	1716	201.4365577697754	439.34744596481323	0.0005604495	1030.029
SA45_SOC_1	1717	200.21764755249023	444.17246103286743	0.00039911192	1030.6296
SA45_SOC_1	1718	197.65296936035156	443.724650144577	0.0004194535	1031.2302
SA45_SOC_1	1719	198.18816661834717	444.802383184433	0.0003407398	1031.8308
SA45_SOC_1	1720	199.23608779907227	452.83169388771057	0.0004996951	1032.4314
SA45_SOC_1	1721	201.1428737640381	448.9465892314911	0.0010130208	1033.032
SA45_SOC_1	1722	199.38719272613525	454.7989010810852	0.0007094053	1033.6326
SA45_SOC_1	1723	197.35705375671387	460.52687644958496	0.00061386026	1034.2332000000001
SA45_SOC_1	1724	194.75084781646729	456.9109797477722	0.00044476407	1034.8338
SA45_SOC_1	1725	198.44544410705566	450.88914155960083	0.00058667146	1035.4344
SA45_SOC_1	1726	195.14475345611572	446.34469628334045	0.0006679393	1036.035
SA45_SOC_1	1727	197.9926586151123	457.335262298584	0.0005174016	1036.6356
SA45_SOC_1	1728	197.04883575439453	441.4398264884949	0.000432795	1037.2362
SA45_SOC_1	1729	198.96130084991455	451.3821744918823	0.00045186488	1037.8368
SA45_SOC_1	1730	202.2812032699585	444.97097611427307	0.000695825	1038.4374
SA45_SOC_1	1731	200.40329933166504	488.177307844162	0.00012964256	1039.038
SA45_SOC_1	1732	199.48452472686768	469.44546818733215	0.00029735145	1039.6386
SA45_SOC_1	1733	198.94630908966064	449.35950994491577	0.00022228046	1040.2392
SA45_SOC_1	1734	202.07204818725586	438.1937527656555	0.0003106324	1040.8398
SA45_SOC_1	1735	202.4355697631836	460.1698637008667	0.0006127298	1041.4404
SA45_SOC_1	1736	198.73806953430176	470.593239068985	0.00028536576	1042.041
SA45_SOC_1	1737	196.07502937316895	460.2512311935425	0.0002878985	1042.6416
SA45_SOC_1	1738	200.62567234039307	465.2936339378357	0.00032862875	1043.2422
SA45_SOC_1	1739	203.57162475585938	441.86987042427063	0.0007253724	1043.8428000000001
SA45_SOC_1	1740	200.82355499267578	455.367990732193	0.00037627667	1044.4434
SA45_SOC_1	1741	197.2873306274414	460.1472043991089	0.0003505061	1045.044
SA45_SOC_1	1742	196.14349365234375	464.72476959228516	0.00017542964	1045.6446
SA45_SOC_1	1743	202.81933307647705	453.2167088985443	0.00044846156	1046.2452
SA45_SOC_1	1744	205.11866569519043	476.41725897789	0.0002917503	1046.8458
SA45_SOC_1	1745	200.55862426757812	452.6374161243439	0.00032834223	1047.4464
SA45_SOC_1	1746	204.6027374267578	478.31645607948303	0.00014926941	1048.047
SA45_SOC_1	1747	197.3635482788086	466.05780601501465	0.00021504618	1048.6476
SA45_SOC_1	1748	203.59887599945068	450.79689502716064	0.00067816494	1049.2482
SA45_SOC_1	1749	202.37603187561035	447.7512788772583	0.00068161846	1049.8488
SA45_SOC_1	1750	203.41800212860107	447.2210705280304	0.0006737624	1050.4494
SA45_SOC_1	1751	204.4786834716797	457.26409792900085	0.00026429427	1051.05
SA45_SOC_1	1752	201.50050163269043	456.80888414382935	0.00036164414	1051.6506
SA45_SOC_1	1753	201.01381301879883	451.24956607818604	0.0003578934	1052.2512
SA45_SOC_1	1754	199.32998657226562	454.2532432079315	0.0002871463	1052.8518
SA45_SOC_1	1755	203.4451389312744	480.9331548213959	0.00019864299	1053.4524000000001
SA45_SOC_1	1756	198.37562084197998	455.02835869789124	0.0002809876	1054.053
SA45_SOC_1	1757	202.3838996887207	453.0999684333801	0.00029401827	1054.6536
SA45_SOC_1	1758	201.88302040100098	448.18724513053894	0.0006332193	1055.2542
SA45_SOC_1	1759	197.98200130462646	458.53182792663574	0.000485759	1055.8548
SA45_SOC_1	1760	206.820330619812	473.4897029399872	0.0002725311	1056.4554
SA45_SOC_1	1761	195.49312591552734	457.7917957305908	0.00033343738	1057.056
SA45_SOC_1	1762	198.5515308380127	447.0735275745392	0.00053324894	1057.6566
SA45_SOC_1	1763	199.03246879577637	454.8137390613556	0.00067894487	1058.2572
SA45_SOC_1	1764	204.64083194732666	482.3798096179962	0.00021767805	1058.8578
SA45_SOC_1	1765	195.00855445861816	463.9093565940857	0.00047886453	1059.4584
SA45_SOC_1	1766	200.9561061859131	456.2897801399231	0.0005427679	1060.059
SA45_SOC_1	1767	201.9999647140503	450.72309136390686	0.00086967397	1060.6596
SA45_SOC_1	1768	199.52991485595703	465.103315114975	0.00035648487	1061.2602
SA45_SOC_1	1769	206.8106746673584	472.2485589981079	0.00030048314	1061.8608
SA45_SOC_1	1770	198.81603240966797	459.2529344558716	0.00035908236	1062.4614
SA45_SOC_1	1771	201.44516944885254	457.9954719543457	0.0007172447	1063.0620000000001
SA45_SOC_1	1772	207.80576705932617	465.38806915283203	0.00029308378	1063.6626
SA45_SOC_1	1773	206.02582454681396	467.9094958305359	0.00021717823	1064.2632
SA45_SOC_1	1774	198.536639213562	462.0704770088196	0.0004189248	1064.8638
SA45_SOC_1	1775	197.7436637878418	450.2380406856537	0.0004983563	1065.4644
SA45_SOC_1	1776	200.46612739562988	448.2760798931122	0.0006655234	1066.065
SA45_SOC_1	1777	204.57552909851074	483.62298130989075	0.00018912303	1066.6656
SA45_SOC_1	1778	197.1139669418335	464.6663510799408	0.00032229332	1067.2662
SA45_SOC_1	1779	200.10543823242188	461.08312368392944	0.00041573605	1067.8668
SA45_SOC_1	1780	211.08487129211426	471.51132702827454	0.00032690357	1068.4674
SA45_SOC_1	1781	197.8313398361206	453.0311858654022	0.00047613244	1069.068
SA45_SOC_1	1782	198.49429607391357	455.1156163215637	0.00041844908	1069.6686
SA45_SOC_1	1783	196.6603660583496	455.52335500717163	0.0004959915	1070.2692
SA45_SOC_1	1784	200.37102699279785	450.1208817958832	0.00047209265	1070.8698
SA45_SOC_1	1785	212.85175323486328	478.4609091281891	0.00056414265	1071.4704
SA45_SOC_1	1786	209.53545570373535	488.36772322654724	0.00032424042	1072.071
SA45_SOC_1	1787	201.15533351898193	484.56298828125	0.00027877762	1072.6716000000001
SA45_SOC_1	1788	196.3277292251587	472.8309416770935	0.00031582962	1073.2722
SA45_SOC_1	1789	200.31672477722168	448.5142922401428	0.0006497741	1073.8728
SA45_SOC_1	1790	207.36299514770508	468.80157709121704	0.00038428674	1074.4734
SA45_SOC_1	1791	198.75266075134277	476.9611144065857	0.00039699522	1075.074
SA45_SOC_1	1792	197.02617645263672	454.7092938423157	0.0003677525	1075.6746
SA45_SOC_1	1793	200.71569442749023	452.3791515827179	0.00047675762	1076.2752
SA45_SOC_1	1794	201.40790462493896	454.0466058254242	0.0006391229	1076.8758
SA45_SOC_1	1795	200.13636589050293	464.24126386642456	0.00050314364	1077.4764
SA45_SOC_1	1796	205.2948760986328	472.55449175834656	0.00034539608	1078.077
SA45_SOC_1	1797	196.67621612548828	466.6881787776947	0.00027267405	1078.6776
SA45_SOC_1	1798	197.92645454406738	453.85207056999207	0.00051779934	1079.2782
SA45_SOC_1	1799	208.6709690093994	478.9114558696747	0.0002708771	1079.8788
SA45_SOC_1	1800	195.31723022460938	452.71411657333374	0.00046894007	1080.4794
SA45_SOC_1	1801	199.05943393707275	467.0883536338806	0.00038384483	1081.08
SA45_SOC_1	1802	196.3386869430542	455.0530135631561	0.0003669441	1081.6806
SA45_SOC_1	1803	196.55778408050537	453.651065826416	0.0008343247	1082.2812000000001
SA45_SOC_1	1804	199.6275758743286	456.0675323009491	0.0007413974	1082.8818
SA45_SOC_1	1805	210.27771949768066	489.74974751472473	0.00029854703	1083.4824
SA45_SOC_1	1806	198.15058708190918	451.47361636161804	0.00037884587	1084.083
SA45_SOC_1	1807	199.35224533081055	441.4624857902527	0.0004779099	1084.6836
SA45_SOC_1	1808	201.13520622253418	458.3505856990814	0.00062435545	1085.2842
SA45_SOC_1	1809	198.43637466430664	459.59478735923767	0.0005434049	1085.8848
SA45_SOC_1	1810	201.3805103302002	454.79548931121826	0.00036156093	1086.4854
SA45_SOC_1	1811	201.25794410705566	457.9783809185028	0.0007832059	1087.086
SA45_SOC_1	1812	203.1694221496582	457.6385235786438	0.0005503488	1087.6866
SA45_SOC_1	1813	199.25941944122314	461.2797510623932	0.00048103262	1088.2872
SA45_SOC_1	1814	194.31824684143066	451.02020502090454	0.00034624714	1088.8878
SA45_SOC_1	1815	199.79694843292236	463.7949013710022	0.0004083157	1089.4884
SA45_SOC_1	1816	199.45598602294922	461.3249409198761	0.000447913	1090.089
SA45_SOC_1	1817	200.9349775314331	447.2330117225647	0.00074386515	1090.6896
SA45_SOC_1	1818	208.94665718078613	472.57975816726685	0.00036123776	1091.2902
SA45_SOC_1	1819	194.29272651672363	459.58606481552124	0.0002643961	1091.8908000000001
SA45_SOC_1	1820	199.71054553985596	464.80005383491516	0.00035355773	1092.4914
SA45_SOC_1	1821	198.73595237731934	459.8865258693695	0.00039460798	1093.092
SA45_SOC_1	1822	207.7910327911377	472.75195598602295	0.00034692368	1093.6926
SA45_SOC_1	1823	197.24942207336426	456.96411967277527	0.0004044152	1094.2932
SA45_SOC_1	1824	197.77708053588867	460.8621311187744	0.00034143936	1094.8938
SA45_SOC_1	1825	200.4131841659546	456.61582946777344	0.0005027611	1095.4944
SA45_SOC_1	1826	200.4415225982666	457.49893069267273	0.00052620395	1096.095
SA45_SOC_1	1827	200.68193435668945	474.6840798854828	0.00065743865	1096.6956
SA45_SOC_1	1828	196.11210823059082	468.39197158813477	0.0005137439	1097.2962
SA45_SOC_1	1829	201.50729656219482	453.5570812225342	0.0004609786	1097.8968
SA45_SOC_1	1830	201.2640380859375	452.11705684661865	0.0011683255	1098.4974
SA45_SOC_1	1831	199.22357082366943	453.7611436843872	0.0004693589	1099.098
SA45_SOC_1	1832	199.44936275482178	465.4077351093292	0.00047492783	1099.6986
SA45_SOC_1	1833	195.06474494934082	459.2326247692108	0.00026613486	1100.2992
SA45_SOC_1	1834	198.14293384552002	460.56212067604065	0.00032747939	1100.8998
SA45_SOC_1	1835	201.55749320983887	451.198228597641	0.0007775649	1101.5004000000001
SA45_SOC_1	1836	196.88278198242188	458.21842789649963	0.00057245	1102.101
SA45_SOC_1	1837	196.24674797058105	474.87221002578735	0.0002940625	1102.7016
SA45_SOC_1	1838	200.97556114196777	446.97983264923096	0.0005651082	1103.3022
SA45_SOC_1	1839	210.65231323242188	473.18512201309204	0.00038427996	1103.9028
SA45_SOC_1	1840	199.46491241455078	463.1871235370636	0.00044202668	1104.5034
SA45_SOC_1	1841	197.32855796813965	468.54981422424316	0.00027487735	1105.104
SA45_SOC_1	1842	196.19293212890625	460.6462562084198	0.0005526946	1105.7046
SA45_SOC_1	1843	200.84192276000977	458.2391881942749	0.0005147365	1106.3052
SA45_SOC_1	1844	201.31633758544922	455.12720346450806	0.0006925581	1106.9058
SA45_SOC_1	1845	207.04825401306152	470.6359827518463	0.0004509569	1107.5064
SA45_SOC_1	1846	195.88932037353516	458.889741897583	0.00031696924	1108.107
SA45_SOC_1	1847	196.53661251068115	441.64849162101746	0.00037140187	1108.7076
SA45_SOC_1	1848	208.97701263427734	469.1593301296234	0.00030265556	1109.3082
SA45_SOC_1	1849	200.77473163604736	452.4169385433197	0.0009357236	1109.9088
SA45_SOC_1	1850	199.0662431716919	473.6715245246887	0.00045508528	1110.5094
SA45_SOC_1	1851	195.8767318725586	458.16747665405273	0.00030474403	1111.1100000000001
SA45_SOC_1	1852	198.90270709991455	460.59401750564575	0.0003379933	1111.7106
SA45_SOC_1	1853	198.7859344482422	455.0166428089142	0.0007334012	1112.3112
SA45_SOC_1	1854	212.29056358337402	480.7672655582428	0.00067451765	1112.9118
SA45_SOC_1	1855	206.37579917907715	474.32745337486267	0.00050894107	1113.5124
SA45_SOC_1	1856	199.12433624267578	465.0628888607025	0.00057136687	1114.113
SA45_SOC_1	1857	195.704984664917	461.9336521625519	0.00039233905	1114.7136
SA45_SOC_1	1858	199.91792678833008	457.4832558631897	0.0005983488	1115.3142
SA45_SOC_1	1859	207.63599395751953	470.3007924556732	0.0003665934	1115.9148
SA45_SOC_1	1860	200.41326999664307	460.03931522369385	0.0004690369	1116.5154
SA45_SOC_1	1861	199.13824081420898	457.8509545326233	0.00036577944	1117.116
SA45_SOC_1	1862	200.60322761535645	452.57185220718384	0.00070480746	1117.7166
SA45_SOC_1	1863	197.18616485595703	463.3887720108032	0.00036355056	1118.3172
SA45_SOC_1	1864	195.35056114196777	454.53014373779297	0.00039460647	1118.9178
SA45_SOC_1	1865	199.96075630187988	448.06146025657654	0.00043248263	1119.5184
SA45_SOC_1	1866	198.93206119537354	457.79540061950684	0.000552835	1120.119
SA45_SOC_1	1867	199.85755920410156	438.4718120098114	0.00047993156	1120.7196000000001
SA45_SOC_1	1868	198.91838550567627	461.51371479034424	0.0004366396	1121.3202
SA45_SOC_1	1869	200.03398418426514	456.058874130249	0.00048820788	1121.9208
SA45_SOC_1	1870	199.50968742370605	457.5784635543823	0.00037168703	1122.5214
SA45_SOC_1	1871	197.5338649749756	450.0251269340515	0.0005672246	1123.122
SA45_SOC_1	1872	198.41890811920166	463.32372307777405	0.00049875735	1123.7226
SA45_SOC_1	1873	197.1152400970459	472.1180748939514	0.00029950668	1124.3232
SA45_SOC_1	1874	198.07007789611816	460.9374797344208	0.00037158447	1124.9238
SA45_SOC_1	1875	197.3219633102417	454.66642141342163	0.00033076454	1125.5244
SA45_SOC_1	1876	201.6012954711914	459.2737913131714	0.00051155477	1126.125
SA45_SOC_1	1877	195.82333087921143	462.72395968437195	0.00036987776	1126.7256
SA45_SOC_1	1878	199.3692398071289	460.51448464393616	0.00043156216	1127.3262
SA45_SOC_1	1879	197.3487138748169	473.81906747817993	0.0003600622	1127.9268
SA45_SOC_1	1880	198.90282154083252	451.38336539268494	0.0007752662	1128.5274
SA45_SOC_1	1881	204.68215942382812	483.81136894226074	0.0002452247	1129.128
SA45_SOC_1	1882	196.84375762939453	470.64139008522034	0.0003741042	1129.7286
SA45_SOC_1	1883	200.18255710601807	450.88714599609375	0.00066762295	1130.3292000000001
SA45_SOC_1	1884	199.3128204345703	457.7259421348572	0.00044288184	1130.9298000000001
SA45_SOC_1	1885	199.1909122467041	452.24902153015137	0.0005736489	1131.5304
SA45_SOC_1	1886	198.96540641784668	460.09071707725525	0.0005146472	1132.131
SA45_SOC_1	1887	198.2501220703125	464.81820702552795	0.00035910105	1132.7316
SA45_SOC_1	1888	198.51151943206787	463.93423676490784	0.0005312415	1133.3322
SA45_SOC_1	1889	199.98950958251953	450.5087614059448	0.00063519366	1133.9328
SA45_SOC_1	1890	202.97307014465332	456.74975752830505	0.000634123	1134.5334
SA45_SOC_1	1891	196.08341217041016	460.1691234111786	0.0002907637	1135.134
SA45_SOC_1	1892	198.01292896270752	452.56229281425476	0.0002839559	1135.7346
SA45_SOC_1	1893	198.78188610076904	454.65048909187317	0.00051858916	1136.3352
SA45_SOC_1	1894	200.3426742553711	454.663428068161	0.0005955319	1136.9358
SA45_SOC_1	1895	207.1668004989624	476.3069236278534	0.0003361949	1137.5364
SA45_SOC_1	1896	195.635404586792	450.33089876174927	0.00050654204	1138.137
SA45_SOC_1	1897	200.27729988098145	459.4920802116394	0.00067072344	1138.7376
SA45_SOC_1	1898	199.31928634643555	454.8081386089325	0.00044683256	1139.3382
SA45_SOC_1	1899	211.37486457824707	474.55565571784973	0.0005098493	1139.9388000000001
SA45_SOC_1	1900	200.08017539978027	469.92987513542175	0.00064436445	1140.5394000000001
SA45_SOC_1	1901	197.04633235931396	460.5744481086731	0.0002999762	1141.14
SA45_SOC_1	1902	197.1683120727539	451.9293773174286	0.00030858247	1141.7406
SA45_SOC_1	1903	210.77862739562988	468.7290287017822	0.0005571707	1142.3412
SA45_SOC_1	1904	208.2352638244629	464.1317331790924	0.0004022095	1142.9418
SA45_SOC_1	1905	198.72300624847412	463.9716053009033	0.00031250616	1143.5424
SA45_SOC_1	1906	198.59624862670898	462.2066259384155	0.0004109261	1144.143
SA45_SOC_1	1907	196.18002891540527	453.9283847808838	0.000328223	1144.7436
SA45_SOC_1	1908	196.13737106323242	450.57284474372864	0.00053327234	1145.3442
SA45_SOC_1	1909	196.54890060424805	457.60002851486206	0.00038943364	1145.9448
SA45_SOC_1	1910	200.13845443725586	464.13134694099426	0.00033494178	1146.5454
SA45_SOC_1	1911	197.1503734588623	457.00573682785034	0.0004032024	1147.146
SA45_SOC_1	1912	198.23465824127197	448.6622214317322	0.00044463223	1147.7466
SA45_SOC_1	1913	196.80865287780762	456.51389479637146	0.00038086288	1148.3472
SA45_SOC_1	1914	199.94256019592285	464.9980330467224	0.00061418454	1148.9478
SA45_SOC_1	1915	199.30912971496582	460.24115681648254	0.00044187	1149.5484000000001
SA45_SOC_1	1916	197.85996437072754	445.1863360404968	0.00065341435	1150.1490000000001
SA45_SOC_1	1917	200.3825569152832	453.43206882476807	0.0005263012	1150.7496
SA45_SOC_1	1918	196.74603939056396	456.27822518348694	0.0005077491	1151.3502
SA45_SOC_1	1919	197.65236854553223	462.26388573646545	0.00040324414	1151.9508
SA45_SOC_1	1920	196.96370601654053	463.7781322002411	0.0003228256	1152.5514
SA45_SOC_1	1921	210.19473552703857	472.71432995796204	0.00037711157	1153.152
SA45_SOC_1	1922	199.21388626098633	463.2542645931244	0.0004560856	1153.7526
SA45_SOC_1	1923	200.2104091644287	446.38525128364563	0.00041113846	1154.3532
SA45_SOC_1	1924	197.18803882598877	453.651967048645	0.0004763608	1154.9538
SA45_SOC_1	1925	198.5963487625122	463.549028635025	0.0004473071	1155.5544
SA45_SOC_1	1926	200.26348114013672	452.8549003601074	0.00049940625	1156.155
SA45_SOC_1	1927	198.88887405395508	460.8041310310364	0.0005101154	1156.7556
SA45_SOC_1	1928	201.128568649292	462.8228688240051	0.00029092538	1157.3562
SA45_SOC_1	1929	199.02209758758545	467.32550382614136	0.0004596088	1157.9568
SA45_SOC_1	1930	208.22100162506104	483.9660573005676	0.00025939138	1158.5574
SA45_SOC_1	1931	200.7858180999756	462.0533537864685	0.0005696616	1159.1580000000001
SA45_SOC_1	1932	196.2606382369995	469.2934191226959	0.0004220224	1159.7586000000001
SA45_SOC_1	1933	201.5435028076172	455.79381823539734	0.00041482158	1160.3592
SA45_SOC_1	1934	199.61069583892822	452.97202706336975	0.00043327696	1160.9598
SA45_SOC_1	1935	200.3905963897705	454.5414412021637	0.001125855	1161.5604
SA45_SOC_1	1936	197.74309158325195	459.9792551994324	0.00040459877	1162.161
SA45_SOC_1	1937	198.0793333053589	459.5091390609741	0.00030886353	1162.7616
SA45_SOC_1	1938	199.53120231628418	449.851770401001	0.00041969173	1163.3622
SA45_SOC_1	1939	198.98935317993164	455.01957178115845	0.00069712166	1163.9628
SA45_SOC_1	1940	202.81777381896973	451.11016631126404	0.0007554899	1164.5634
SA45_SOC_1	1941	199.9991798400879	463.4264624118805	0.00041507633	1165.164
SA45_SOC_1	1942	209.41224575042725	473.2250654697418	0.00036676694	1165.7646
SA45_SOC_1	1943	199.68422412872314	452.2983956336975	0.00056391745	1166.3652
SA45_SOC_1	1944	198.74256134033203	454.62873101234436	0.0007303471	1166.9658
SA45_SOC_1	1945	199.71882820129395	456.50044083595276	0.00055096834	1167.5664
SA45_SOC_1	1946	199.66784477233887	457.78085231781006	0.00048284675	1168.167
SA45_SOC_1	1947	196.47484302520752	448.83902192115784	0.00040663106	1168.7676000000001
SA45_SOC_1	1948	201.0677719116211	452.50986099243164	0.00027773876	1169.3682000000001
SA45_SOC_1	1949	1876.5319061279297	116.5583860874176	0.0001789097	1169.9688
SA45_SOC_1	1950	200.00221252441406	461.41358256340027	0.00028218198	1170.5694
SA45_SOC_1	1951	200.93141555786133	450.71588158607483	0.00030013014	1171.17
SA45_SOC_1	1952	1876.7629623413086	117.31361836194992	0.00015604975	1171.7706
SA45_SOC_1	1953	199.6981430053711	443.62709283828735	0.00037379508	1172.3712
SA45_SOC_1	1954	198.14083099365234	462.788268327713	0.00024089357	1172.9718
SA45_SOC_1	1955	199.16572093963623	455.9958529472351	0.00041959313	1173.5724
SA45_SOC_1	1956	200.28599739074707	450.7638716697693	0.0006309301	1174.173
SA45_SOC_1	1957	200.3437328338623	452.98956871032715	0.00040145405	1174.7736
SA45_SOC_1	1958	199.67936038970947	454.94699120521545	0.00062567875	1175.3742
SA45_SOC_1	1959	199.1342067718506	448.31692457199097	0.00049276726	1175.9748
SA45_SOC_1	1960	195.70987701416016	458.1714999675751	0.0004278465	1176.5754
SA45_SOC_1	1961	196.32880210876465	455.7477915287018	0.0003171917	1177.176
SA45_SOC_1	1962	197.72343635559082	451.4626085758209	0.0004239219	1177.7766
SA45_SOC_1	1963	200.12895584106445	460.68761587142944	0.00060485	1178.3772000000001
SA45_SOC_1	1964	199.1451072692871	448.3664917945862	0.0005898086	1178.9778000000001
SA45_SOC_1	1965	199.87177848815918	456.79085969924927	0.00042725797	1179.5784
SA45_SOC_1	1966	201.20570182800293	481.8703293800354	0.00019562471	1180.179
SA45_SOC_1	1967	202.2026252746582	458.33104848861694	0.00066010543	1180.7796
SA45_SOC_1	1968	198.14738273620605	469.05282497406006	0.0003869627	1181.3802
SA45_SOC_1	1969	202.6025104522705	464.66870069503784	0.00064729556	1181.9808
SA45_SOC_1	1970	197.5641632080078	451.8239665031433	0.00032000648	1182.5814
SA45_SOC_1	1971	198.46336841583252	461.4838457107544	0.0004548346	1183.182
SA45_SOC_1	1972	200.6810760498047	453.77952218055725	0.0005704685	1183.7826
SA45_SOC_1	1973	199.43836212158203	458.7437438964844	0.00046470805	1184.3832
SA45_SOC_1	1974	200.33615112304688	446.53295516967773	0.00047703533	1184.9838
SA45_SOC_1	1975	198.99301528930664	455.3233802318573	0.00038763796	1185.5844
SA45_SOC_1	1976	199.10511016845703	453.50963830947876	0.0006211616	1186.185
SA45_SOC_1	1977	199.61628913879395	456.10406398773193	0.0007098056	1186.7856
SA45_SOC_1	1978	202.0271873474121	449.5776057243347	0.00064615766	1187.3862
SA45_SOC_1	1979	198.64770412445068	453.55669498443604	0.00060074567	1187.9868000000001
SA45_SOC_1	1980	207.07231521606445	467.5159513950348	0.00043247684	1188.5874000000001
SA45_SOC_1	1981	196.9071865081787	463.0932033061981	0.00062161137	1189.188
SA45_SOC_1	1982	199.30658340454102	454.6397387981415	0.00055844133	1189.7886
SA45_SOC_1	1983	198.39935302734375	462.4957251548767	0.00045058524	1190.3892
SA45_SOC_1	1984	206.55057907104492	466.2648296356201	0.00037027433	1190.9898
SA45_SOC_1	1985	200.73260307312012	464.37535285949707	0.0007317056	1191.5904
SA45_SOC_1	1986	199.80474472045898	466.7418336868286	0.00033231266	1192.191
SA45_SOC_1	1987	200.81663131713867	458.27343463897705	0.000403263	1192.7916
SA45_SOC_1	1988	211.84321403503418	473.1164038181305	0.00027933126	1193.3922
SA45_SOC_1	1989	210.64221382141113	480.4278588294983	0.00026254953	1193.9928
SA45_SOC_1	1990	202.98914909362793	461.9435656070709	0.000631765	1194.5934
SA45_SOC_1	1991	200.03498554229736	463.0064928531647	0.0004438586	1195.194
SA45_SOC_1	1992	199.34738159179688	463.7362575531006	0.00042636084	1195.7946
SA45_SOC_1	1993	206.37431144714355	469.70263838768005	0.00021501174	1196.3952
SA45_SOC_1	1994	200.0133991241455	446.0617446899414	0.0005218703	1196.9958
SA45_SOC_1	1995	199.12636756896973	451.94183349609375	0.00044054454	1197.5964000000001
SA45_SOC_1	1996	197.3633623123169	469.1466164588928	0.00039537388	1198.1970000000001
SA45_SOC_1	1997	197.11114883422852	454.83282566070557	0.00031968934	1198.7976
SA45_SOC_1	1998	197.7139663696289	456.4043319225311	0.00042735966	1199.3982
SA45_SOC_1	1999	199.41969394683838	457.0621597766876	0.0004924527	1199.9988
[truncated: 1,513 more rows]
