# Supplementary material for: Measuring inter-individual differences in behavioural types of gilthead seabreams in the laboratory using deep learning
Source: PeerJ. 2022 May 5;10:e13396. doi: 10.7717/peerj.13396 (PMC9080431; doi:10.7717/peerj.13396)
Supplement: Supplemental Information 1 [file peerj-10-13396-s001.zip › Raw validation data/d3/SA45_SOC_2.csv]

ID	sec	X	Y	%	seconds
SA45_SOC_2	1	1707.6274108886719	700.8410024642944	0.0007035089	0.0
SA45_SOC_2	2	1713.365364074707	699.5830249786377	0.0011152097	0.6006
SA45_SOC_2	3	201.36526107788086	450.93838691711426	0.0005358929	1.2012
SA45_SOC_2	4	203.26229095458984	433.5080409049988	0.0004318449	1.8018
SA45_SOC_2	5	200.36633491516113	452.3070216178894	0.0007786854	2.4024
SA45_SOC_2	6	198.5303020477295	451.61337018013	0.00045746574	3.003
SA45_SOC_2	7	196.27377033233643	456.12266778945923	0.00045748166	3.6036
SA45_SOC_2	8	201.82931900024414	453.80523920059204	0.00048701593	4.2042
SA45_SOC_2	9	203.32574844360352	464.9612760543823	0.0008982196	4.8048
SA45_SOC_2	10	1714.054183959961	688.3371233940125	0.0013096917	5.4054
SA45_SOC_2	11	1708.5068893432617	695.9356498718262	0.00053383835	6.006
SA45_SOC_2	12	203.13918113708496	455.35749793052673	0.00034835076	6.6066
SA45_SOC_2	13	203.80441188812256	446.33288383483887	0.00096198625	7.2072
SA45_SOC_2	14	202.64107704162598	453.6131823062897	0.0010371594	7.8078
SA45_SOC_2	15	1711.2572479248047	694.6794104576111	0.0013960167	8.4084
SA45_SOC_2	16	1713.1740188598633	687.2827577590942	0.0006558169	9.009
SA45_SOC_2	17	202.30210304260254	440.91344833374023	0.00047078333	9.6096
SA45_SOC_2	18	202.23588466644287	456.3628113269806	0.0006210737	10.2102
SA45_SOC_2	19	200.1280689239502	454.18861269950867	0.00067866343	10.8108
SA45_SOC_2	20	1712.505226135254	683.4358906745911	0.00093174475	11.4114
SA45_SOC_2	21	1709.5074462890625	710.19118309021	0.0007932773	12.012
SA45_SOC_2	22	204.89479064941406	447.1551203727722	0.0007452651	12.6126
SA45_SOC_2	23	201.56527519226074	459.06927824020386	0.0006227864	13.2132
SA45_SOC_2	24	1712.2971725463867	736.6020154953003	0.0014767444	13.8138
SA45_SOC_2	25	1705.5808639526367	722.8274774551392	0.0078000706	14.4144
SA45_SOC_2	26	199.75500583648682	453.07228803634644	0.0003254166	15.015
SA45_SOC_2	27	200.98049640655518	452.6290798187256	0.0004911443	15.6156
SA45_SOC_2	28	200.04665851593018	457.37414360046387	0.00042182012	16.2162
SA45_SOC_2	29	1710.7127380371094	695.1191425323486	0.00053599477	16.8168
SA45_SOC_2	30	202.29629516601562	448.2864761352539	0.00044538034	17.4174
SA45_SOC_2	31	202.03046321868896	456.1660873889923	0.00054952526	18.018
SA45_SOC_2	32	1710.739860534668	732.5013256072998	0.0022241042	18.6186
SA45_SOC_2	33	1703.287124633789	750.2537941932678	0.13596895	19.2192
SA45_SOC_2	34	199.28568363189697	447.19210267066956	0.00046887997	19.8198
SA45_SOC_2	35	203.47354888916016	440.44638991355896	0.0006694319	20.4204
SA45_SOC_2	36	200.27333736419678	445.87950468063354	0.0005274669	21.021
SA45_SOC_2	37	199.6968412399292	458.64261388778687	0.00052392797	21.6216
SA45_SOC_2	38	1709.5135116577148	694.9824142456055	0.0005378879	22.2222
SA45_SOC_2	39	197.01643466949463	453.32250595092773	0.0002941433	22.8228
SA45_SOC_2	40	203.72098445892334	445.2772629261017	0.000896947	23.4234
SA45_SOC_2	41	200.28177738189697	457.24765062332153	0.0004931902	24.024
SA45_SOC_2	42	197.8286361694336	454.85854268074036	0.0005709134	24.6246
SA45_SOC_2	43	199.94718074798584	441.12163066864014	0.0004949794	25.2252
SA45_SOC_2	44	200.9959316253662	442.4199378490448	0.0004305107	25.8258
SA45_SOC_2	45	203.6048984527588	442.20049023628235	0.0005872754	26.4264
SA45_SOC_2	46	198.57247352600098	454.65821385383606	0.00036890863	27.027
SA45_SOC_2	47	197.09415435791016	450.47016978263855	0.0003909356	27.6276
SA45_SOC_2	48	198.86707305908203	450.88363766670227	0.00033483835	28.2282
SA45_SOC_2	49	203.02874565124512	457.5676167011261	0.00057558523	28.8288
SA45_SOC_2	50	201.26503944396973	458.2376754283905	0.0005611647	29.4294
SA45_SOC_2	51	195.66856384277344	461.6185784339905	0.00034816118	30.03
SA45_SOC_2	52	196.58812522888184	459.3251609802246	0.00032951502	30.6306
SA45_SOC_2	53	202.8281593322754	450.5479645729065	0.00042146258	31.2312
SA45_SOC_2	54	204.28609371185303	443.2042908668518	0.0006772711	31.8318
SA45_SOC_2	55	201.8738079071045	451.892169713974	0.00058380916	32.4324
SA45_SOC_2	56	196.02484703063965	451.84823513031006	0.00022946735	33.033
SA45_SOC_2	57	1710.3829193115234	705.690929889679	0.00045758914	33.6336
SA45_SOC_2	58	1705.1962280273438	709.0159893035889	0.00058427587	34.2342
SA45_SOC_2	59	1696.875114440918	732.9440832138062	0.063768975	34.8348
SA45_SOC_2	60	1704.3743133544922	724.3286561965942	0.081655115	35.4354
SA45_SOC_2	61	1703.276710510254	719.3810749053955	0.16465439	36.036
SA45_SOC_2	62	1706.2675094604492	730.7741975784302	0.95198625	36.6366
SA45_SOC_2	63	1726.7422485351562	740.3397059440613	0.58128774	37.2372
SA45_SOC_2	64	1721.0462951660156	729.850058555603	0.0087644905	37.8378
SA45_SOC_2	65	1734.8194885253906	755.6272029876709	0.73378104	38.4384
SA45_SOC_2	66	1716.112403869629	743.1692862510681	0.00076818716	39.039
SA45_SOC_2	67	1715.0732803344727	721.5563678741455	0.001469282	39.6396
SA45_SOC_2	68	201.02253913879395	455.7049834728241	0.000516183	40.2402
SA45_SOC_2	69	1715.870018005371	701.2769365310669	0.002883844	40.8408
SA45_SOC_2	70	1709.8360061645508	696.4430379867554	0.0023754123	41.4414
SA45_SOC_2	71	201.44644260406494	454.5325255393982	0.00024727764	42.042
SA45_SOC_2	72	201.17606163024902	454.5630705356598	0.00069485157	42.6426
SA45_SOC_2	73	199.9433469772339	459.0510284900665	0.0009864861	43.2432
SA45_SOC_2	74	197.62640476226807	446.0996603965759	0.00042538205	43.8438
SA45_SOC_2	75	201.55826568603516	459.8168420791626	0.00039765888	44.4444
SA45_SOC_2	76	199.95217323303223	446.30629777908325	0.00050440227	45.045
SA45_SOC_2	77	202.0486307144165	444.13869738578796	0.0007882115	45.6456
SA45_SOC_2	78	197.52408027648926	465.5637753009796	0.00046222165	46.2462
SA45_SOC_2	79	1711.7456817626953	699.0801429748535	0.00044420734	46.8468
SA45_SOC_2	80	200.31360626220703	455.48656582832336	0.0003482032	47.4474
SA45_SOC_2	81	200.51410675048828	457.53893852233887	0.00030744393	48.048
SA45_SOC_2	82	200.33872604370117	454.89909768104553	0.00037141552	48.6486
SA45_SOC_2	83	197.14496612548828	459.15650367736816	0.00035320333	49.2492
SA45_SOC_2	84	201.4511489868164	445.9409809112549	0.00065034773	49.8498
SA45_SOC_2	85	199.05890464782715	452.1892511844635	0.00036090054	50.4504
SA45_SOC_2	86	199.98334407806396	448.20111751556396	0.0007075924	51.051
SA45_SOC_2	87	198.60743522644043	455.44230937957764	0.00064928347	51.6516
SA45_SOC_2	88	198.86555671691895	449.87813115119934	0.0006961932	52.2522
SA45_SOC_2	89	197.56134510040283	448.2205581665039	0.00040383963	52.8528
SA45_SOC_2	90	200.7176685333252	454.6889841556549	0.00047983826	53.4534
SA45_SOC_2	91	199.72553730010986	456.90473556518555	0.00068016245	54.054
SA45_SOC_2	92	201.51171684265137	455.7096827030182	0.0007348186	54.6546
SA45_SOC_2	93	199.1845464706421	449.4599640369415	0.00040742688	55.2552
SA45_SOC_2	94	199.92709636688232	463.38976979255676	0.00033546909	55.8558
SA45_SOC_2	95	201.40007972717285	456.54775500297546	0.0004956926	56.4564
SA45_SOC_2	96	197.98235893249512	446.37659311294556	0.0004070674	57.057
SA45_SOC_2	97	1706.7802047729492	715.841588973999	0.0010443401	57.6576
SA45_SOC_2	98	199.02840614318848	454.3760025501251	0.00044868345	58.2582
SA45_SOC_2	99	199.4804048538208	449.35590505599976	0.00064217736	58.8588
SA45_SOC_2	100	200.85614204406738	456.63288831710815	0.00086055533	59.4594
SA45_SOC_2	101	198.5141944885254	465.5976676940918	0.00035429682	60.06
SA45_SOC_2	102	199.82688903808594	462.47358083724976	0.0003970426	60.6606
SA45_SOC_2	103	198.92992973327637	460.12441635131836	0.0002715875	61.2612
SA45_SOC_2	104	202.0525360107422	445.59236884117126	0.0006233197	61.8618
SA45_SOC_2	105	199.22691822052002	454.87730741500854	0.00073164905	62.4624
SA45_SOC_2	106	196.90183639526367	444.7765374183655	0.0003987886	63.063
SA45_SOC_2	107	197.72759914398193	453.36013197898865	0.00049176917	63.6636
SA45_SOC_2	108	201.70543670654297	450.9147298336029	0.0005771751	64.2642
SA45_SOC_2	109	202.5873613357544	440.0571584701538	0.00094401586	64.8648
SA45_SOC_2	110	1702.0771408081055	739.6571588516235	0.12297681	65.4654
SA45_SOC_2	111	199.22601699829102	445.76218485832214	0.00041622916	66.066
SA45_SOC_2	112	197.4348020553589	461.1659073829651	0.00041654907	66.6666
SA45_SOC_2	113	199.13263320922852	450.5025815963745	0.00066872983	67.2672
SA45_SOC_2	114	199.3942165374756	457.85874366760254	0.0007810985	67.8678
SA45_SOC_2	115	198.53659629821777	449.1284108161926	0.00043148524	68.4684
SA45_SOC_2	116	1752.1515655517578	727.7124881744385	0.0007026433	69.069
SA45_SOC_2	117	198.10182094573975	452.278311252594	0.00031746368	69.6696
SA45_SOC_2	118	1734.1381072998047	734.1219806671143	0.19887803	70.2702
SA45_SOC_2	119	1721.5300369262695	729.9385070800781	0.36000726	70.8708
SA45_SOC_2	120	1712.5093460083008	735.0421285629272	0.11027797	71.4714
SA45_SOC_2	121	1719.0262985229492	748.7029838562012	0.9338714	72.072
SA45_SOC_2	122	1727.7374267578125	741.8279457092285	0.14086184	72.6726
SA45_SOC_2	123	1738.0526733398438	754.6016120910645	0.8190266	73.2732
SA45_SOC_2	124	1750.6172561645508	755.1968050003052	0.99431336	73.8738
SA45_SOC_2	125	1736.6734313964844	758.5339665412903	0.010436431	74.4744
SA45_SOC_2	126	200.61613082885742	450.05683064460754	0.00042833335	75.075
SA45_SOC_2	127	1743.7736892700195	742.7141046524048	0.0076159146	75.6756
SA45_SOC_2	128	1747.1602249145508	738.2294940948486	0.001495854	76.2762
SA45_SOC_2	129	1739.5440673828125	743.0425357818604	0.0030285951	76.8768
SA45_SOC_2	130	1715.002784729004	696.4582300186157	0.000732311	77.4774
SA45_SOC_2	131	201.06204986572266	445.31221747398376	0.00038289026	78.078
SA45_SOC_2	132	1737.3213958740234	732.79132604599	0.0009971572	78.6786
SA45_SOC_2	133	196.96595191955566	463.15467953681946	0.0005553312	79.2792
SA45_SOC_2	134	201.3742160797119	459.64332461357117	0.0004856736	79.8798
SA45_SOC_2	135	1721.4862060546875	722.8424119949341	0.00042889887	80.4804
SA45_SOC_2	136	200.54509162902832	462.62556552886963	0.0006594977	81.081
SA45_SOC_2	137	199.8153305053711	463.71092677116394	0.0008871444	81.6816
SA45_SOC_2	138	198.97101402282715	458.06464076042175	0.00042458824	82.2822
SA45_SOC_2	139	198.6302375793457	450.0163400173187	0.00046214322	82.8828
SA45_SOC_2	140	1735.2963638305664	738.6091017723083	0.0028553866	83.4834
SA45_SOC_2	141	1720.9436416625977	723.8410949707031	0.001099969	84.084
SA45_SOC_2	142	200.6282615661621	456.5588593482971	0.00061211106	84.6846
SA45_SOC_2	143	1719.6955490112305	718.0339407920837	0.0014866451	85.2852
SA45_SOC_2	144	199.84159469604492	456.6683900356293	0.00038155387	85.8858
SA45_SOC_2	145	203.1315565109253	447.44154810905457	0.0010565016	86.4864
SA45_SOC_2	146	198.6870288848877	454.0704882144928	0.00050424796	87.087
SA45_SOC_2	147	1712.2168350219727	701.1020994186401	0.0005644646	87.6876
SA45_SOC_2	148	1712.4838256835938	697.8749513626099	0.00064006745	88.2882
SA45_SOC_2	149	1711.8902206420898	720.7152056694031	0.0003125565	88.8888
SA45_SOC_2	150	200.20012378692627	458.10815691947937	0.0006827699	89.4894
SA45_SOC_2	151	1726.7419052124023	727.7269077301025	0.007833472	90.09
SA45_SOC_2	152	1714.6158599853516	738.7131929397583	0.0041833622	90.6906
SA45_SOC_2	153	1721.2248229980469	720.1332092285156	0.0003846023	91.2912
SA45_SOC_2	154	200.1805543899536	458.528995513916	0.00058517896	91.8918
SA45_SOC_2	155	1714.0156173706055	714.6260333061218	0.0009691682	92.4924
SA45_SOC_2	156	1714.874610900879	718.8171672821045	0.0070967944	93.093
SA45_SOC_2	157	1711.5202331542969	703.8441324234009	0.0011581492	93.6936
SA45_SOC_2	158	1710.1508331298828	724.3645763397217	0.0014484698	94.2942
SA45_SOC_2	159	1713.6297225952148	740.6248140335083	0.002984853	94.8948
SA45_SOC_2	160	1712.1723175048828	736.9340515136719	0.007847776	95.4954
SA45_SOC_2	161	1707.4591827392578	726.4668703079224	0.0022223485	96.096
SA45_SOC_2	162	1714.5208740234375	716.3539981842041	0.0013301178	96.6966
SA45_SOC_2	163	1715.2195358276367	708.2390069961548	0.0010079228	97.2972
SA45_SOC_2	164	1712.7226638793945	739.6917271614075	0.0015761828	97.8978
SA45_SOC_2	165	1712.0989608764648	721.258385181427	0.0011264774	98.4984
SA45_SOC_2	166	1720.213394165039	725.4766845703125	0.0018627598	99.099
SA45_SOC_2	167	1716.9116592407227	727.6703882217407	0.0024660528	99.6996
SA45_SOC_2	168	201.6593599319458	440.3414297103882	0.0005136661	100.3002
SA45_SOC_2	169	197.72412300109863	461.45143389701843	0.00046749425	100.9008
SA45_SOC_2	170	200.29808521270752	453.3224415779114	0.0005150535	101.5014
SA45_SOC_2	171	1713.8290786743164	719.5848155021667	0.00032909212	102.102
SA45_SOC_2	172	200.89004516601562	445.5206251144409	0.00051120715	102.7026
SA45_SOC_2	173	199.40377235412598	443.4263777732849	0.0007521208	103.3032
SA45_SOC_2	174	200.0236988067627	453.32276344299316	0.0007522119	103.9038
SA45_SOC_2	175	1713.2501220703125	684.5272707939148	0.0015968174	104.5044
SA45_SOC_2	176	1757.6639556884766	736.2068295478821	0.0023436397	105.105
SA45_SOC_2	177	1760.8164596557617	739.9546909332275	0.009543859	105.7056
SA45_SOC_2	178	1737.0105743408203	730.1062631607056	0.0018052635	106.3062
SA45_SOC_2	179	196.9438076019287	458.373566865921	0.0003847725	106.9068
SA45_SOC_2	180	199.01126861572266	450.3255236148834	0.00033214386	107.5074
SA45_SOC_2	181	203.63245010375977	454.953750371933	0.0005794747	108.108
SA45_SOC_2	182	200.13010025024414	456.1137843132019	0.0005289914	108.7086
SA45_SOC_2	183	1709.5334243774414	706.3900852203369	0.0010069204	109.3092
SA45_SOC_2	184	1712.0639419555664	710.7292771339417	0.0026657905	109.9098
SA45_SOC_2	185	1701.247329711914	733.4881639480591	0.0032080715	110.5104
SA45_SOC_2	186	1684.9901962280273	740.422682762146	0.002027701	111.111
SA45_SOC_2	187	1707.806167602539	723.225109577179	0.0012274466	111.7116
SA45_SOC_2	188	1708.278923034668	689.5741152763367	0.005032478	112.3122
SA45_SOC_2	189	1712.2806930541992	701.166729927063	0.0007415854	112.9128
SA45_SOC_2	190	198.89034748077393	447.653431892395	0.00044241428	113.5134
SA45_SOC_2	191	197.7830457687378	442.93192863464355	0.0005141174	114.114
SA45_SOC_2	192	1711.5353393554688	734.1091060638428	0.0718059	114.7146
SA45_SOC_2	193	1714.3121337890625	735.5868530273438	0.03282203	115.3152
SA45_SOC_2	194	1705.1489639282227	744.0708303451538	0.015676292	115.9158
SA45_SOC_2	195	201.44137859344482	438.17057847976685	0.00072169583	116.5164
SA45_SOC_2	196	199.19918060302734	468.37127566337585	0.0004226714	117.117
SA45_SOC_2	197	198.9767074584961	459.6723246574402	0.00039325363	117.7176
SA45_SOC_2	198	202.7080535888672	439.1024100780487	0.00054939906	118.3182
SA45_SOC_2	199	199.29067611694336	442.7476930618286	0.0004787637	118.9188
SA45_SOC_2	200	207.7151870727539	454.76935386657715	0.0004631686	119.5194
SA45_SOC_2	201	199.5355224609375	455.04950523376465	0.0004188286	120.12
SA45_SOC_2	202	200.08907318115234	460.3998363018036	0.00041435068	120.7206
SA45_SOC_2	203	200.2617359161377	454.50732350349426	0.00047393786	121.3212
SA45_SOC_2	204	201.65966033935547	441.9010269641876	0.0009739859	121.9218
SA45_SOC_2	205	200.260591506958	460.3918218612671	0.0005517127	122.5224
SA45_SOC_2	206	200.47937393188477	460.16371607780457	0.00043078494	123.123
SA45_SOC_2	207	201.6171169281006	447.51673579216003	0.0005817922	123.7236
SA45_SOC_2	208	199.48206424713135	447.5237846374512	0.0003468903	124.3242
SA45_SOC_2	209	202.04137802124023	455.7149291038513	0.00060363224	124.9248
SA45_SOC_2	210	200.29180526733398	450.17431139945984	0.00063985365	125.5254
SA45_SOC_2	211	200.212984085083	455.750527381897	0.00043234846	126.126
SA45_SOC_2	212	197.82691955566406	458.01082491874695	0.00031256993	126.7266
SA45_SOC_2	213	198.6929225921631	438.8113474845886	0.00048257114	127.3272
SA45_SOC_2	214	201.008620262146	458.241183757782	0.0008188882	127.9278
SA45_SOC_2	215	200.47456741333008	461.9774258136749	0.00054346945	128.5284
SA45_SOC_2	216	198.02610397338867	457.001713514328	0.00038413712	129.129
SA45_SOC_2	217	195.94090461730957	462.64198064804077	0.0002979897	129.7296
SA45_SOC_2	218	201.97325706481934	444.78654742240906	0.00047483324	130.3302
SA45_SOC_2	219	201.15966796875	462.23984241485596	0.0007138923	130.9308
SA45_SOC_2	220	1704.4305038452148	730.8869791030884	0.0018366326	131.5314
SA45_SOC_2	221	1716.463851928711	730.5960130691528	0.0025211293	132.132
SA45_SOC_2	222	1723.1493759155273	746.7826724052429	0.0011307972	132.7326
SA45_SOC_2	223	1728.0818939208984	759.6227717399597	0.001822325	133.3332
SA45_SOC_2	224	1711.4417266845703	704.5049858093262	0.007007089	133.9338
SA45_SOC_2	225	1711.955337524414	705.5680418014526	0.0032501568	134.5344
SA45_SOC_2	226	1713.5866928100586	736.3482570648193	0.07929058	135.135
SA45_SOC_2	227	1710.3528213500977	723.3361530303955	0.018428097	135.7356
SA45_SOC_2	228	1712.1122360229492	699.163248538971	0.0068406407	136.3362
SA45_SOC_2	229	1708.8440322875977	743.0021095275879	0.12015436	136.9368
SA45_SOC_2	230	1711.706199645996	737.9080152511597	0.30862156	137.5374
SA45_SOC_2	231	1707.4540328979492	742.2190761566162	0.052504953	138.138
SA45_SOC_2	232	1715.8969116210938	742.3098421096802	0.17841934	138.7386
SA45_SOC_2	233	1711.498146057129	706.178297996521	0.0088006295	139.3392
SA45_SOC_2	234	1709.2300415039062	728.5479211807251	0.015184769	139.9398
SA45_SOC_2	235	1711.2551879882812	740.4860258102417	0.26859823	140.5404
SA45_SOC_2	236	1715.0786590576172	730.0446581840515	0.13249768	141.141
SA45_SOC_2	237	1709.5270156860352	743.7400817871094	0.014348275	141.7416
SA45_SOC_2	238	1711.9089889526367	738.1460666656494	0.073054306	142.3422
SA45_SOC_2	239	1709.879379272461	732.4702978134155	0.013290579	142.9428
SA45_SOC_2	240	1709.8767471313477	723.2618021965027	0.0072499374	143.5434
SA45_SOC_2	241	1715.796775817871	713.3382511138916	0.009690632	144.144
SA45_SOC_2	242	1711.786994934082	734.1052436828613	0.0017061017	144.7446
SA45_SOC_2	243	199.3221616744995	445.2023649215698	0.0005545354	145.3452
SA45_SOC_2	244	1714.636573791504	732.6314878463745	0.0050048907	145.9458
SA45_SOC_2	245	1713.6650848388672	741.1091566085815	0.019527923	146.5464
SA45_SOC_2	246	1712.2602081298828	747.6494550704956	0.61666596	147.147
SA45_SOC_2	247	1722.949562072754	739.6640467643738	0.01158406	147.7476
SA45_SOC_2	248	1718.6402893066406	739.1536331176758	0.0015909352	148.3482
SA45_SOC_2	249	1722.6622009277344	742.311065196991	0.5625665	148.9488
SA45_SOC_2	250	1719.7507095336914	734.6757173538208	0.0011728002	149.5494
SA45_SOC_2	251	199.3424892425537	469.5179843902588	0.00037189526	150.15
SA45_SOC_2	252	1710.7470703125	695.8560848236084	0.0019830859	150.7506
SA45_SOC_2	253	1715.3621292114258	714.2674112319946	0.0038208845	151.3512
SA45_SOC_2	254	1788.625602722168	758.5967302322388	0.0017928189	151.9518
SA45_SOC_2	255	1711.7399597167969	742.9202270507812	0.10165486	152.5524
SA45_SOC_2	256	1718.8196182250977	742.6162576675415	0.051343825	153.153
SA45_SOC_2	257	1720.0904846191406	742.9218363761902	0.003585926	153.7536
SA45_SOC_2	258	1726.7678833007812	737.4006271362305	0.0032321666	154.3542
SA45_SOC_2	259	1760.0836944580078	746.823034286499	0.070707306	154.9548
SA45_SOC_2	260	1716.7475509643555	707.3220777511597	0.0012922321	155.5554
SA45_SOC_2	261	1711.644172668457	688.5932636260986	0.0008609532	156.156
SA45_SOC_2	262	197.67877578735352	453.1403625011444	0.00029374674	156.7566
SA45_SOC_2	263	200.98857879638672	450.0472068786621	0.00063758553	157.3572
SA45_SOC_2	264	199.69256401062012	450.7319748401642	0.00056919054	157.9578
SA45_SOC_2	265	1710.9733200073242	733.2183122634888	0.0070174946	158.5584
SA45_SOC_2	266	1719.0193176269531	738.0110120773315	0.0005800033	159.159
SA45_SOC_2	267	199.70947265625	449.9237394332886	0.0004961835	159.7596
SA45_SOC_2	268	200.95969676971436	441.2223744392395	0.0006002857	160.3602
SA45_SOC_2	269	201.6064453125	454.2862665653229	0.0007205461	160.9608
SA45_SOC_2	270	1711.3941192626953	697.5513482093811	0.0010549055	161.5614
SA45_SOC_2	271	200.17330169677734	447.10973739624023	0.00055551674	162.162
SA45_SOC_2	272	196.78482055664062	451.1472451686859	0.00039417672	162.7626
SA45_SOC_2	273	200.7090425491333	456.01136684417725	0.00034608695	163.3632
SA45_SOC_2	274	199.22630310058594	466.0725474357605	0.00040209506	163.9638
SA45_SOC_2	275	200.01920700073242	463.00443291664124	0.0005614493	164.5644
SA45_SOC_2	276	197.0357322692871	457.59700298309326	0.00036060996	165.165
SA45_SOC_2	277	199.84305381774902	454.5865023136139	0.00051153306	165.7656
SA45_SOC_2	278	205.11271476745605	460.1175606250763	0.00063404656	166.3662
SA45_SOC_2	279	199.3795394897461	446.8990123271942	0.00047292793	166.9668
SA45_SOC_2	280	198.75343322753906	450.10758876800537	0.0006256964	167.5674
SA45_SOC_2	281	194.43803787231445	451.3403642177582	0.000274116	168.168
SA45_SOC_2	282	202.295880317688	451.93745613098145	0.00087665016	168.7686
SA45_SOC_2	283	201.12032890319824	458.0488693714142	0.0006188113	169.3692
SA45_SOC_2	284	199.57820892333984	456.2194848060608	0.00048570833	169.9698
SA45_SOC_2	285	196.1547088623047	461.40617966651917	0.00042152105	170.5704
SA45_SOC_2	286	199.7194004058838	446.580011844635	0.00046043668	171.171
SA45_SOC_2	287	201.66748523712158	454.0077567100525	0.0005282812	171.7716
SA45_SOC_2	288	200.51806926727295	455.27674198150635	0.00042586244	172.3722
SA45_SOC_2	289	199.92539405822754	442.91049242019653	0.0005319402	172.9728
SA45_SOC_2	290	197.9519748687744	449.64197874069214	0.00038812164	173.5734
SA45_SOC_2	291	203.09645175933838	456.4953553676605	0.0005454633	174.174
SA45_SOC_2	292	200.29254913330078	448.38693022727966	0.00062798423	174.7746
SA45_SOC_2	293	200.26665687561035	449.66885447502136	0.00042407267	175.3752
SA45_SOC_2	294	197.84289836883545	454.1093051433563	0.00037688515	175.9758
SA45_SOC_2	295	200.01317024230957	450.07800936698914	0.00044254947	176.5764
SA45_SOC_2	296	201.15921020507812	460.8557903766632	0.00041958631	177.177
SA45_SOC_2	297	196.35126113891602	461.0139870643616	0.0004293938	177.7776
SA45_SOC_2	298	1707.2837448120117	706.3251972198486	0.0022088217	178.3782
SA45_SOC_2	299	196.52103424072266	453.5044240951538	0.00042842302	178.9788
SA45_SOC_2	300	202.0590591430664	449.60551142692566	0.00053377374	179.5794
SA45_SOC_2	301	200.51027297973633	454.07116413116455	0.00049368996	180.18
SA45_SOC_2	302	198.39916706085205	464.85525369644165	0.00033572858	180.7806
SA45_SOC_2	303	1712.5873947143555	702.9348635673523	0.00047047608	181.3812
SA45_SOC_2	304	1708.2215881347656	715.8349585533142	0.006781233	181.9818
SA45_SOC_2	305	1700.3252792358398	732.4298715591431	0.0019303958	182.5824
SA45_SOC_2	306	1717.5815963745117	723.6037516593933	0.0031675957	183.183
SA45_SOC_2	307	1731.1650466918945	715.6728672981262	0.00080774835	183.7836
SA45_SOC_2	308	1731.3595962524414	712.3218011856079	0.090299904	184.3842
SA45_SOC_2	309	1709.7169876098633	729.9927091598511	0.08971651	184.9848
SA45_SOC_2	310	204.6604299545288	451.88998103141785	0.0005058221	185.5854
SA45_SOC_2	311	1712.6348876953125	731.9605922698975	0.00085653947	186.186
SA45_SOC_2	312	1712.4180221557617	742.2777199745178	0.5576559	186.7866
SA45_SOC_2	313	1709.8368072509766	741.7647314071655	0.0021089711	187.3872
SA45_SOC_2	314	1727.0346450805664	742.7641868591309	0.38244465	187.9878
SA45_SOC_2	315	1724.633674621582	738.0876803398132	0.24836148	188.5884
SA45_SOC_2	316	1714.5493698120117	743.3060145378113	0.010326886	189.189
SA45_SOC_2	317	1719.485206604004	749.1747736930847	0.022427248	189.7896
SA45_SOC_2	318	198.59211444854736	448.78111839294434	0.00059590326	190.3902
SA45_SOC_2	319	201.34254455566406	453.19910287857056	0.000446612	190.9908
SA45_SOC_2	320	201.37152671813965	459.9400198459625	0.00050816254	191.5914
SA45_SOC_2	321	1712.068748474121	699.362804889679	0.0031152926	192.192
SA45_SOC_2	322	1716.9401550292969	724.0446424484253	0.00075775106	192.7926
SA45_SOC_2	323	202.32537746429443	459.92154479026794	0.0005691417	193.3932
SA45_SOC_2	324	202.35125541687012	452.99246549606323	0.00087979226	193.9938
SA45_SOC_2	325	200.3203296661377	459.94983673095703	0.00029874322	194.5944
SA45_SOC_2	326	198.69812965393066	460.70348381996155	0.00031224737	195.195
SA45_SOC_2	327	1706.901741027832	740.8113670349121	0.010272649	195.7956
SA45_SOC_2	328	201.7443037033081	450.02976179122925	0.0007359785	196.3962
SA45_SOC_2	329	1714.255485534668	719.3578362464905	0.0010868654	196.9968
SA45_SOC_2	330	198.4330129623413	458.4271574020386	0.0003651845	197.5974
SA45_SOC_2	331	199.3846321105957	441.7063629627228	0.00051172153	198.198
SA45_SOC_2	332	197.8667163848877	452.67616868019104	0.0003671875	198.7986
SA45_SOC_2	333	200.82727432250977	469.1009759902954	0.00043707786	199.3992
SA45_SOC_2	334	198.0333709716797	459.48187708854675	0.00040101729	199.9998
SA45_SOC_2	335	195.6027889251709	452.39975094795227	0.00035466775	200.6004
SA45_SOC_2	336	203.4886121749878	450.3159964084625	0.0005172626	201.201
SA45_SOC_2	337	202.85991668701172	463.7472653388977	0.0006505542	201.8016
SA45_SOC_2	338	1713.4287643432617	699.5438861846924	0.0006866087	202.4022
SA45_SOC_2	339	199.08422470092773	452.54384994506836	0.00039544282	203.0028
SA45_SOC_2	340	196.2627410888672	456.84898853302	0.00047864893	203.6034
SA45_SOC_2	341	201.6405487060547	439.57085251808167	0.0006319225	204.204
SA45_SOC_2	342	202.21369743347168	463.62457036972046	0.00048543894	204.8046
SA45_SOC_2	343	197.96101570129395	458.8572657108307	0.0004084284	205.4052
SA45_SOC_2	344	196.09402656555176	462.72125601768494	0.00032101668	206.0058
SA45_SOC_2	345	199.59950923919678	455.0596761703491	0.00037864043	206.6064
SA45_SOC_2	346	199.88498210906982	452.4092137813568	0.0004954781	207.207
SA45_SOC_2	347	200.58368682861328	462.2577702999115	0.0003911906	207.8076
SA45_SOC_2	348	200.87841510772705	461.2230062484741	0.00047672898	208.4082
SA45_SOC_2	349	1704.2013931274414	731.6805696487427	0.0048574894	209.0088
SA45_SOC_2	350	205.33471584320068	441.00730419158936	0.0006723503	209.6094
SA45_SOC_2	351	199.58850860595703	459.80786204338074	0.0006556813	210.21
SA45_SOC_2	352	1712.076301574707	688.007984161377	0.0006253709	210.8106
SA45_SOC_2	353	199.9248218536377	453.35092663764954	0.00044660878	211.4112
SA45_SOC_2	354	201.07858657836914	440.1656913757324	0.00048401306	212.0118
SA45_SOC_2	355	201.33726596832275	451.2929856777191	0.00040345176	212.6124
SA45_SOC_2	356	199.00258541107178	466.31146788597107	0.0003823315	213.213
SA45_SOC_2	357	198.8338851928711	451.8747889995575	0.00039646955	213.8136
SA45_SOC_2	358	199.33035850524902	460.1276671886444	0.0002801367	214.4142
SA45_SOC_2	359	203.39458465576172	450.26453018188477	0.0005009305	215.0148
SA45_SOC_2	360	202.46438026428223	452.26505041122437	0.00075524626	215.6154
SA45_SOC_2	361	198.58981132507324	458.97387742996216	0.0004540146	216.216
SA45_SOC_2	362	197.3419189453125	454.2576849460602	0.00060467166	216.8166
SA45_SOC_2	363	199.23704624176025	448.0411183834076	0.00045442415	217.4172
SA45_SOC_2	364	203.82579803466797	460.59491872787476	0.00046565873	218.0178
SA45_SOC_2	365	200.52587985992432	465.6753981113434	0.0006184189	218.6184
SA45_SOC_2	366	200.13971328735352	460.11595129966736	0.0003150474	219.219
SA45_SOC_2	367	197.2521686553955	454.6409296989441	0.00042642222	219.8196
SA45_SOC_2	368	206.5644407272339	449.2061412334442	0.00053906924	220.4202
SA45_SOC_2	369	201.82574272155762	447.00097918510437	0.0005148108	221.0208
SA45_SOC_2	370	200.74161529541016	458.82752537727356	0.00058027497	221.6214
SA45_SOC_2	371	1702.5381088256836	735.654444694519	0.004295901	222.222
SA45_SOC_2	372	1709.282455444336	727.891058921814	0.004191974	222.8226
SA45_SOC_2	373	1707.6809692382812	729.0218353271484	0.00084645755	223.4232
SA45_SOC_2	374	201.16395950317383	458.6700689792633	0.0005461877	224.0238
SA45_SOC_2	375	197.92505264282227	456.54353857040405	0.00039243107	224.6244
SA45_SOC_2	376	1712.2746276855469	695.8177185058594	0.00048316628	225.225
SA45_SOC_2	377	202.55377292633057	448.4588027000427	0.00059735443	225.8256
SA45_SOC_2	378	200.5624008178711	449.97668623924255	0.00086226675	226.4262
SA45_SOC_2	379	199.88041877746582	440.6411826610565	0.00046496326	227.0268
SA45_SOC_2	380	197.6004123687744	451.9503629207611	0.00046852767	227.6274
SA45_SOC_2	381	200.62641620635986	447.41058468818665	0.00036153453	228.228
SA45_SOC_2	382	203.9212417602539	439.25078988075256	0.00055158994	228.8286
SA45_SOC_2	383	201.2014389038086	455.2260160446167	0.00056482357	229.4292
SA45_SOC_2	384	1706.1832809448242	718.8138198852539	0.0351317	230.0298
SA45_SOC_2	385	200.26711463928223	447.14643001556396	0.0005121403	230.6304
SA45_SOC_2	386	1746.221923828125	750.9763813018799	0.002641242	231.231
SA45_SOC_2	387	1764.5642852783203	751.0921239852905	0.0019218837	231.8316
SA45_SOC_2	388	1797.579689025879	763.0698823928833	0.008706737	232.4322
SA45_SOC_2	389	197.1739912033081	452.6642918586731	0.00035402045	233.0328
SA45_SOC_2	390	200.24909019470215	453.10083746910095	0.000680447	233.6334
SA45_SOC_2	391	199.22919273376465	450.9175944328308	0.00038795106	234.234
SA45_SOC_2	392	201.33044242858887	457.18108892440796	0.0004898835	234.8346
SA45_SOC_2	393	1709.5747375488281	728.9514112472534	0.012181653	235.4352
SA45_SOC_2	394	1698.3922576904297	733.5697889328003	0.0021199277	236.0358
SA45_SOC_2	395	1711.8185806274414	720.3151273727417	0.0007332405	236.6364
SA45_SOC_2	396	1721.583251953125	747.695095539093	0.004887307	237.237
SA45_SOC_2	397	200.88772773742676	448.41596245765686	0.0007978689	237.8376
SA45_SOC_2	398	1740.6508255004883	745.6457805633545	0.029454848	238.4382
SA45_SOC_2	399	199.01189804077148	459.61445331573486	0.00028228693	239.0388
SA45_SOC_2	400	203.37807655334473	454.6347498893738	0.0005737922	239.6394
SA45_SOC_2	401	199.45863246917725	457.90135860443115	0.0005116206	240.24
SA45_SOC_2	402	198.91618251800537	457.90454506874084	0.00061598246	240.8406
SA45_SOC_2	403	194.718976020813	451.5535032749176	0.00048581458	241.4412
SA45_SOC_2	404	197.6250171661377	451.98689460754395	0.00042795503	242.0418
SA45_SOC_2	405	202.61195182800293	459.6773135662079	0.0006351788	242.6424
SA45_SOC_2	406	201.12669467926025	452.7408957481384	0.0005273875	243.243
SA45_SOC_2	407	199.3894100189209	459.2562174797058	0.00025850773	243.8436
SA45_SOC_2	408	196.88097953796387	457.06650495529175	0.00027310438	244.4442
SA45_SOC_2	409	203.84711265563965	442.45222091674805	0.00055137364	245.0448
SA45_SOC_2	410	200.79998016357422	454.53442454338074	0.0006930292	245.6454
SA45_SOC_2	411	196.8870735168457	468.8380765914917	0.0004238334	246.246
SA45_SOC_2	412	198.0756139755249	452.10604906082153	0.0004793786	246.8466
SA45_SOC_2	413	199.10402297973633	450.01659750938416	0.00044245037	247.4472
SA45_SOC_2	414	202.07313537597656	453.49576592445374	0.00040822485	248.0478
SA45_SOC_2	415	199.72665309906006	465.54649114608765	0.0005955177	248.6484
SA45_SOC_2	416	195.78951358795166	467.71608710289	0.00035086146	249.249
SA45_SOC_2	417	1708.7187194824219	698.1804656982422	0.00026947557	249.8496
SA45_SOC_2	418	202.31114387512207	443.81412863731384	0.00040270019	250.4502
SA45_SOC_2	419	200.6969690322876	446.781370639801	0.00081566087	251.0508
SA45_SOC_2	420	198.93792629241943	460.2709937095642	0.0003491274	251.6514
SA45_SOC_2	421	1707.0387268066406	700.8334064483643	0.00045108717	252.252
SA45_SOC_2	422	197.91375160217285	477.81721115112305	0.00030979453	252.8526
SA45_SOC_2	423	203.85506629943848	444.6522331237793	0.0010715451	253.4532
SA45_SOC_2	424	197.74712562561035	453.4489667415619	0.00035212073	254.0538
SA45_SOC_2	425	199.8570156097412	456.98104977607727	0.0004015735	254.6544
SA45_SOC_2	426	195.5284881591797	454.9978458881378	0.0005221236	255.255
SA45_SOC_2	427	1705.814437866211	709.9615001678467	0.0017782458	255.8556
SA45_SOC_2	428	1702.9642868041992	722.6004338264465	0.41393277	256.4562
SA45_SOC_2	429	1704.2638778686523	726.3282108306885	0.89615315	257.0568
SA45_SOC_2	430	1700.7773208618164	737.7621459960938	0.048332367	257.6574
SA45_SOC_2	431	1718.9482498168945	738.4316897392273	0.03280968	258.258
SA45_SOC_2	432	1718.2444381713867	746.7320108413696	0.014242208	258.8586
SA45_SOC_2	433	1719.9924087524414	733.9789438247681	0.022628425	259.4592
SA45_SOC_2	434	1714.020652770996	745.145537853241	0.09097292	260.0598
SA45_SOC_2	435	1711.347541809082	740.0458431243896	0.027308851	260.6604
SA45_SOC_2	436	1728.6553573608398	748.3161020278931	0.11432559	261.261
SA45_SOC_2	437	1726.4523696899414	752.0881676673889	0.015875135	261.8616
SA45_SOC_2	438	1746.4740371704102	755.4846811294556	0.013278796	262.4622
SA45_SOC_2	439	1752.934226989746	754.0350008010864	0.015356766	263.0628
SA45_SOC_2	440	1722.187614440918	737.9737401008606	0.014317355	263.6634
SA45_SOC_2	441	1721.0939025878906	727.8712320327759	0.0008972804	264.264
SA45_SOC_2	442	199.3751621246338	450.6243109703064	0.00040570623	264.8646
SA45_SOC_2	443	1712.2644424438477	694.1836738586426	0.000811828	265.4652
SA45_SOC_2	444	195.5829906463623	453.16749572753906	0.00036803892	266.0658
SA45_SOC_2	445	202.30905532836914	456.27745270729065	0.0004005271	266.6664
SA45_SOC_2	446	200.5030632019043	451.9240665435791	0.0005012758	267.267
SA45_SOC_2	447	198.51802825927734	461.9981861114502	0.00047599062	267.8676
SA45_SOC_2	448	1710.7332229614258	718.9399909973145	0.018604338	268.4682
SA45_SOC_2	449	1713.6483764648438	733.2640171051025	0.0063940594	269.0688
SA45_SOC_2	450	1707.2285842895508	735.4953145980835	0.0028103802	269.6694
SA45_SOC_2	451	199.88295078277588	457.4397075176239	0.0006048512	270.27
SA45_SOC_2	452	1721.0329055786133	744.0002131462097	0.0006410133	270.8706
SA45_SOC_2	453	1701.639289855957	746.942446231842	0.0007453418	271.4712
SA45_SOC_2	454	1743.3005905151367	741.336715221405	0.00035992824	272.0718
SA45_SOC_2	455	202.11025714874268	448.0927777290344	0.0007966362	272.6724
SA45_SOC_2	456	1701.9822692871094	751.7296099662781	0.63415325	273.273
SA45_SOC_2	457	195.20379066467285	447.2138285636902	0.00036986152	273.8736
SA45_SOC_2	458	199.54934120178223	444.90341663360596	0.0005605344	274.4742
SA45_SOC_2	459	201.91031455993652	435.7843351364136	0.0011297668	275.0748
SA45_SOC_2	460	203.15022468566895	443.7403893470764	0.0009452371	275.6754
SA45_SOC_2	461	201.07117652893066	456.7822337150574	0.00057609874	276.276
SA45_SOC_2	462	200.53213119506836	450.6533110141754	0.00041071695	276.8766
SA45_SOC_2	463	199.4794464111328	453.3567202091217	0.00034780722	277.4772
SA45_SOC_2	464	203.32526206970215	452.4366044998169	0.0006261217	278.0778
SA45_SOC_2	465	200.96723556518555	457.90441632270813	0.00090995984	278.6784
SA45_SOC_2	466	197.92096138000488	455.02182483673096	0.00042469671	279.279
SA45_SOC_2	467	197.76878356933594	457.78175354003906	0.00042057357	279.8796
SA45_SOC_2	468	201.05358123779297	451.2471842765808	0.00047134171	280.4802
SA45_SOC_2	469	199.94190216064453	453.06211709976196	0.00082067074	281.0808
SA45_SOC_2	470	1707.868881225586	703.8585519790649	0.00061880157	281.6814
SA45_SOC_2	471	1707.0618438720703	696.746814250946	0.00062959926	282.282
SA45_SOC_2	472	201.0640811920166	453.3747124671936	0.0003558721	282.8826
SA45_SOC_2	473	200.99048137664795	440.50490498542786	0.00034248747	283.4832
SA45_SOC_2	474	201.44328117370605	457.87387132644653	0.0007345039	284.0838
SA45_SOC_2	475	1704.569206237793	717.8184843063354	0.13062619	284.6844
SA45_SOC_2	476	1701.5459060668945	738.5181427001953	0.24581172	285.285
SA45_SOC_2	477	199.1268539428711	453.4692120552063	0.00045938895	285.8856
SA45_SOC_2	478	200.86109161376953	459.3762731552124	0.0005803096	286.4862
SA45_SOC_2	479	1737.4023056030273	725.4740452766418	0.0019178954	287.0868
SA45_SOC_2	480	1721.6045379638672	736.1660814285278	0.03297084	287.6874
SA45_SOC_2	481	1711.7238235473633	739.3284058570862	0.0018661567	288.288
SA45_SOC_2	482	1719.946060180664	736.9986820220947	0.0056673945	288.8886
SA45_SOC_2	483	197.8101682662964	458.6572265625	0.00040236572	289.4892
SA45_SOC_2	484	197.80034065246582	458.0685031414032	0.0005950508	290.0898
SA45_SOC_2	485	199.8822784423828	456.60701036453247	0.00043445156	290.6904
SA45_SOC_2	486	1774.6671295166016	765.2225160598755	0.0038104919	291.291
SA45_SOC_2	487	1748.3404541015625	749.1111087799072	0.024368046	291.8916
SA45_SOC_2	488	198.48348140716553	446.868177652359	0.00091733667	292.4922
SA45_SOC_2	489	197.0807933807373	463.4098219871521	0.00030504604	293.0928
SA45_SOC_2	490	201.4822769165039	449.0747559070587	0.00043495026	293.6934
SA45_SOC_2	491	203.778076171875	451.6120183467865	0.00040354868	294.294
SA45_SOC_2	492	200.12088775634766	448.23349714279175	0.00090295245	294.8946
SA45_SOC_2	493	1708.846435546875	712.9044413566589	0.0015919261	295.4952
SA45_SOC_2	494	1707.1149444580078	726.6545176506042	0.0014252925	296.0958
SA45_SOC_2	495	1710.3047561645508	730.2616596221924	0.0021819605	296.6964
SA45_SOC_2	496	1704.155502319336	738.4202313423157	0.0019600352	297.297
SA45_SOC_2	497	199.7280979156494	454.43686723709106	0.00074140873	297.8976
SA45_SOC_2	498	197.98733711242676	455.39634704589844	0.00047566183	298.4982
SA45_SOC_2	499	201.6088056564331	457.1624529361725	0.00031323815	299.0988
SA45_SOC_2	500	1743.6790466308594	743.6316776275635	0.03673221	299.6994
SA45_SOC_2	501	1744.5800399780273	745.970413684845	0.047992516	300.3
SA45_SOC_2	502	1711.7201614379883	730.8344507217407	0.0005491844	300.9006
SA45_SOC_2	503	1712.2984313964844	702.5969052314758	0.0004555636	301.5012
SA45_SOC_2	504	203.35862159729004	453.4439778327942	0.00039635925	302.1018
SA45_SOC_2	505	203.8070297241211	450.09519696235657	0.0006793099	302.7024
SA45_SOC_2	506	201.68582439422607	467.26547598838806	0.00054927444	303.303
SA45_SOC_2	507	200.0855255126953	446.03174686431885	0.00044809384	303.9036
SA45_SOC_2	508	199.6011257171631	452.4482560157776	0.000433481	304.5042
SA45_SOC_2	509	200.7936429977417	449.2707073688507	0.00043311424	305.1048
SA45_SOC_2	510	203.70858192443848	455.84930777549744	0.0008048556	305.7054
SA45_SOC_2	511	199.37936782836914	462.1106457710266	0.00037835466	306.306
SA45_SOC_2	512	1712.07275390625	690.9845924377441	0.0005881083	306.9066
SA45_SOC_2	513	199.6523380279541	461.17623925209045	0.00037874677	307.5072
SA45_SOC_2	514	200.30811309814453	444.770872592926	0.00047898962	308.1078
SA45_SOC_2	515	199.83700275421143	451.3855218887329	0.0007620771	308.7084
SA45_SOC_2	516	1713.489990234375	686.1273264884949	0.0005791001	309.309
SA45_SOC_2	517	1713.636131286621	693.5136151313782	0.0008418534	309.9096
SA45_SOC_2	518	199.62106704711914	455.5555737018585	0.00036607095	310.5102
SA45_SOC_2	519	203.3840274810791	450.36250591278076	0.0007783055	311.1108
SA45_SOC_2	520	197.88549900054932	452.043639421463	0.0005506258	311.7114
SA45_SOC_2	521	200.25117874145508	457.52216935157776	0.00042664705	312.312
SA45_SOC_2	522	1715.350685119629	701.0470604896545	0.007770331	312.9126
SA45_SOC_2	523	202.1870756149292	442.77482628822327	0.0006850642	313.5132
SA45_SOC_2	524	1726.585464477539	699.1066646575928	0.7590105	314.1138
SA45_SOC_2	525	1770.2867889404297	684.1769528388977	0.036997017	314.7144
SA45_SOC_2	526	1739.4699096679688	686.1550068855286	0.002921814	315.315
SA45_SOC_2	527	198.76344680786133	458.92582297325134	0.0004955416	315.9156
SA45_SOC_2	528	200.28804302215576	448.8582694530487	0.0008143406	316.5162
SA45_SOC_2	529	197.27899074554443	464.21876549720764	0.00044052204	317.1168
SA45_SOC_2	530	199.6073341369629	439.521381855011	0.0006712225	317.7174
SA45_SOC_2	531	197.9381561279297	463.61079454421997	0.00029408245	318.318
SA45_SOC_2	532	203.08731079101562	447.4422562122345	0.0009613861	318.9186
SA45_SOC_2	533	1723.827896118164	701.6013765335083	0.0043845344	319.5192
SA45_SOC_2	534	1720.4342651367188	691.0331296920776	0.0006155969	320.1198
SA45_SOC_2	535	200.78148365020752	454.07193660736084	0.00034893575	320.7204
SA45_SOC_2	536	198.92942905426025	459.70264434814453	0.00026045574	321.321
SA45_SOC_2	537	202.1366786956787	453.2079541683197	0.0009492144	321.9216
SA45_SOC_2	538	198.231840133667	450.50963044166565	0.00066675694	322.5222
SA45_SOC_2	539	199.77524757385254	455.6276071071625	0.00044745553	323.1228
SA45_SOC_2	540	198.22834968566895	452.66329407691956	0.00022296161	323.7234
SA45_SOC_2	541	201.57849311828613	447.93384075164795	0.0005643705	324.324
SA45_SOC_2	542	1705.5638122558594	740.1547622680664	0.058779165	324.9246
SA45_SOC_2	543	1713.171501159668	740.5900526046753	0.007318291	325.5252
SA45_SOC_2	544	1708.8835144042969	741.2997007369995	0.009204577	326.1258
SA45_SOC_2	545	1712.3642349243164	736.1911869049072	0.004766397	326.7264
SA45_SOC_2	546	202.54088401794434	450.35983443260193	0.00059281307	327.327
SA45_SOC_2	547	199.48476791381836	462.15760588645935	0.00054837984	327.9276
SA45_SOC_2	548	1718.1477355957031	745.299711227417	0.13223478	328.5282
SA45_SOC_2	549	200.71994304656982	439.3636679649353	0.00043818945	329.1288
SA45_SOC_2	550	201.24742984771729	452.4403381347656	0.00042151703	329.7294
SA45_SOC_2	551	199.63139533996582	451.3050878047943	0.0006430112	330.33
SA45_SOC_2	552	197.14462280273438	453.37538838386536	0.0003048524	330.9306
SA45_SOC_2	553	1743.6117553710938	689.9798583984375	0.0017084529	331.5312
SA45_SOC_2	554	1740.6909942626953	684.1454100608826	0.0006189476	332.1318
SA45_SOC_2	555	1710.9160995483398	695.5054450035095	0.015868133	332.7324
SA45_SOC_2	556	199.60033893585205	454.7347855567932	0.0006954604	333.333
SA45_SOC_2	557	196.5906858444214	444.6457314491272	0.0005760902	333.9336
SA45_SOC_2	558	200.91702461242676	451.96333408355713	0.00037581206	334.5342
SA45_SOC_2	559	198.32260608673096	451.0903072357178	0.00043902526	335.1348
SA45_SOC_2	560	201.84039115905762	454.0080785751343	0.0007453247	335.7354
SA45_SOC_2	561	1877.0895767211914	662.9728031158447	0.0008135426	336.336
SA45_SOC_2	562	1879.4651412963867	677.9005837440491	0.005653975	336.9366
SA45_SOC_2	563	198.27226638793945	458.7751257419586	0.0002701691	337.5372
SA45_SOC_2	564	202.37022399902344	452.8200101852417	0.0009357968	338.1378
SA45_SOC_2	565	202.40047931671143	457.0357346534729	0.0006898383	338.7384
SA45_SOC_2	566	199.23146724700928	456.8612837791443	0.0004638499	339.339
SA45_SOC_2	567	1710.8080673217773	705.111894607544	0.0040315664	339.9396
SA45_SOC_2	568	1884.0584564208984	684.9292802810669	0.0011253715	340.5402
SA45_SOC_2	569	201.32177352905273	457.0079576969147	0.00060921896	341.1408
SA45_SOC_2	570	198.14638137817383	443.22814106941223	0.00041469606	341.7414
SA45_SOC_2	571	197.83345699310303	457.1644163131714	0.0002936112	342.342
SA45_SOC_2	572	197.25894927978516	454.66651797294617	0.00025513387	342.9426
SA45_SOC_2	573	202.06689834594727	444.478200674057	0.00068133406	343.5432
SA45_SOC_2	574	199.5549488067627	451.20038509368896	0.0009600011	344.1438
SA45_SOC_2	575	201.340913772583	451.3965940475464	0.0006903045	344.7444
SA45_SOC_2	576	201.69233322143555	445.69810152053833	0.00036560846	345.345
SA45_SOC_2	577	200.69871425628662	442.99604415893555	0.0004988548	345.9456
SA45_SOC_2	578	201.44813060760498	452.31905937194824	0.0006974237	346.5462
SA45_SOC_2	579	201.86456680297852	458.40118288993835	0.00060889334	347.1468
SA45_SOC_2	580	1709.7157287597656	697.1523642539978	0.00043966435	347.7474
SA45_SOC_2	581	1707.2400283813477	731.6234064102173	0.46999773	348.348
SA45_SOC_2	582	1710.498275756836	748.1739664077759	0.70340264	348.9486
SA45_SOC_2	583	1688.1144332885742	742.7118515968323	0.00069013354	349.5492
SA45_SOC_2	584	1704.997329711914	732.2918558120728	0.030059645	350.1498
SA45_SOC_2	585	1705.8007049560547	741.5360140800476	0.91465676	350.7504
SA45_SOC_2	586	1704.7536849975586	739.3490052223206	0.012186134	351.351
SA45_SOC_2	587	1714.4720077514648	744.306435585022	0.7335241	351.9516
SA45_SOC_2	588	1715.7233047485352	735.4451036453247	0.052860364	352.5522
SA45_SOC_2	589	1730.2317810058594	723.8490772247314	0.010120538	353.1528
SA45_SOC_2	590	199.73766803741455	450.3940808773041	0.00035687364	353.7534
SA45_SOC_2	591	816.9949150085449	653.0481576919556	0.97086066	354.354
SA45_SOC_2	592	861.4700317382812	644.8254060745239	0.9994923	354.9546
SA45_SOC_2	593	970.4024505615234	665.5083274841309	0.9999677	355.5552
SA45_SOC_2	594	1147.518653869629	650.2429747581482	0.9999825	356.1558
SA45_SOC_2	595	1311.0073471069336	643.9164590835571	0.99997914	356.7564
SA45_SOC_2	596	1433.7099838256836	658.2107448577881	0.9999677	357.357
SA45_SOC_2	597	1457.1227645874023	659.1493678092957	0.99997675	357.9576
SA45_SOC_2	598	1461.042137145996	660.7157564163208	0.99996793	358.5582
SA45_SOC_2	599	1490.606460571289	654.8560094833374	0.99995553	359.1588
SA45_SOC_2	600	1511.6181564331055	634.6395349502563	0.9998056	359.7594
SA45_SOC_2	601	1491.111946105957	629.0881991386414	0.9999486	360.36
SA45_SOC_2	602	1487.0346450805664	623.2237529754639	0.9999486	360.9606
SA45_SOC_2	603	1474.2178344726562	565.7874441146851	0.9999665	361.5612
SA45_SOC_2	604	1473.0199813842773	533.4833908081055	0.99997103	362.1618
SA45_SOC_2	605	1490.1643753051758	520.4722845554352	0.99995446	362.7624
SA45_SOC_2	606	1478.573341369629	520.225510597229	0.99996984	363.363
SA45_SOC_2	607	1491.8512344360352	509.45075511932373	0.9995572	363.9636
SA45_SOC_2	608	1470.0193405151367	489.6059060096741	0.99990296	364.5642
SA45_SOC_2	609	1402.635726928711	492.34742403030396	0.9999734	365.1648
SA45_SOC_2	610	1334.7303771972656	527.784640789032	0.99973243	365.7654
SA45_SOC_2	611	1319.9677276611328	572.5886464118958	0.9999795	366.366
SA45_SOC_2	612	1326.4324951171875	585.9579563140869	0.99996746	366.9666
SA45_SOC_2	613	1342.7335739135742	600.703239440918	0.9999291	367.5672
SA45_SOC_2	614	1252.2130966186523	612.9835510253906	0.9999634	368.1678
SA45_SOC_2	615	1080.538444519043	620.3866410255432	0.9999839	368.7684
SA45_SOC_2	616	898.3074188232422	639.5169496536255	0.9999776	369.369
SA45_SOC_2	617	839.2095565795898	642.0156526565552	0.99997497	369.9696
SA45_SOC_2	618	816.1858177185059	658.2780146598816	0.99981004	370.5702
SA45_SOC_2	619	826.0843849182129	663.936595916748	0.999948	371.1708
SA45_SOC_2	620	963.1864929199219	662.8176641464233	0.9999634	371.7714
SA45_SOC_2	621	1168.2442474365234	653.3355188369751	0.9999746	372.372
SA45_SOC_2	622	1328.759994506836	651.5741443634033	0.99982125	372.9726
SA45_SOC_2	623	1358.7098693847656	663.5871148109436	0.9998845	373.5732
SA45_SOC_2	624	1352.9804992675781	653.1429147720337	0.99995625	374.1738
SA45_SOC_2	625	1323.2587051391602	644.4431591033936	0.99997663	374.7744
SA45_SOC_2	626	1329.6269989013672	622.0952939987183	0.99994767	375.375
SA45_SOC_2	627	1351.6117858886719	610.2928233146667	0.999956	375.9756
SA45_SOC_2	628	1340.6153869628906	611.8258023262024	0.99986744	376.57620000000003
SA45_SOC_2	629	1355.0139999389648	599.7834134101868	0.9998318	377.1768
SA45_SOC_2	630	1381.0559463500977	594.3318557739258	0.9994442	377.7774
SA45_SOC_2	631	1356.969337463379	584.6411418914795	0.999772	378.378
SA45_SOC_2	632	1314.4029235839844	582.7192211151123	0.9999677	378.97860000000003
SA45_SOC_2	633	1373.082046508789	609.4857788085938	0.9999577	379.5792
SA45_SOC_2	634	1382.4821090698242	645.1970958709717	0.99994016	380.1798
SA45_SOC_2	635	1381.3508605957031	669.6282005310059	0.9999374	380.7804
SA45_SOC_2	636	1385.7157516479492	673.0318593978882	0.9999236	381.38100000000003
SA45_SOC_2	637	1436.7160034179688	669.2168569564819	0.9998597	381.9816
SA45_SOC_2	638	1486.8917083740234	654.9653792381287	0.99983585	382.5822
SA45_SOC_2	639	1523.0260848999023	636.6853737831116	0.99952316	383.1828
SA45_SOC_2	640	1562.669448852539	621.6952800750732	0.9997912	383.78340000000003
SA45_SOC_2	641	1573.1639099121094	549.5081520080566	0.99991775	384.384
SA45_SOC_2	642	1512.926902770996	530.5618858337402	0.99995434	384.9846
SA45_SOC_2	643	1468.1887435913086	531.7201495170593	0.9999819	385.5852
SA45_SOC_2	644	1506.4680862426758	548.2838416099548	0.99914134	386.18580000000003
SA45_SOC_2	645	1722.0467376708984	681.2486886978149	0.96206594	386.7864
SA45_SOC_2	646	1462.192726135254	653.1745219230652	0.8485648	387.387
SA45_SOC_2	647	1431.734390258789	682.0057797431946	0.99854517	387.9876
SA45_SOC_2	648	1423.9909744262695	695.4761552810669	0.99821496	388.58820000000003
SA45_SOC_2	649	1425.483055114746	688.5910749435425	0.9960588	389.1888
SA45_SOC_2	650	1413.4989166259766	710.1577091217041	0.97938573	389.7894
SA45_SOC_2	651	1402.741355895996	708.2198238372803	0.99952626	390.39
SA45_SOC_2	652	1391.7905044555664	720.7325220108032	0.99894303	390.99060000000003
SA45_SOC_2	653	1396.8707656860352	698.3693361282349	0.9996433	391.5912
SA45_SOC_2	654	1394.1164016723633	689.0253353118896	0.98986065	392.1918
SA45_SOC_2	655	1398.841552734375	685.7782316207886	0.99919504	392.7924
SA45_SOC_2	656	1403.2172012329102	671.7393779754639	0.993234	393.39300000000003
SA45_SOC_2	657	1370.3620147705078	661.0798501968384	0.9998516	393.9936
SA45_SOC_2	658	1341.7906951904297	644.5411348342896	0.9999211	394.5942
SA45_SOC_2	659	1349.4629287719727	612.930121421814	0.99994123	395.1948
SA45_SOC_2	660	1355.6482315063477	574.1316032409668	0.9998142	395.79540000000003
SA45_SOC_2	661	1351.1357116699219	541.2843060493469	0.9999	396.396
SA45_SOC_2	662	1335.0045776367188	529.9121046066284	0.9999536	396.9966
SA45_SOC_2	663	1322.1492004394531	537.5242137908936	0.9998124	397.5972
SA45_SOC_2	664	1343.3266067504883	552.6842522621155	0.99195075	398.19780000000003
SA45_SOC_2	665	1350.3325653076172	577.3212218284607	0.9990037	398.7984
SA45_SOC_2	666	1366.0796356201172	584.8523497581482	0.99941325	399.399
SA45_SOC_2	667	1352.9557800292969	603.8643407821655	0.99882954	399.9996
SA45_SOC_2	668	1361.0602569580078	625.3037095069885	0.9993974	400.60020000000003
SA45_SOC_2	669	1369.9602127075195	667.0809602737427	0.9998332	401.2008
SA45_SOC_2	670	1359.6703720092773	683.3811092376709	0.99996805	401.8014
SA45_SOC_2	671	1370.0715637207031	679.4139933586121	0.9999695	402.402
SA45_SOC_2	672	1370.4862976074219	600.6359052658081	0.9998716	403.00260000000003
SA45_SOC_2	673	1369.3115615844727	528.2729744911194	0.99993527	403.6032
SA45_SOC_2	674	1359.8459243774414	504.27432775497437	0.999905	404.2038
SA45_SOC_2	675	1346.2699127197266	496.82984590530396	0.9999268	404.8044
SA45_SOC_2	676	1342.0917892456055	493.08494567871094	0.9997105	405.40500000000003
SA45_SOC_2	677	1365.685043334961	528.0744159221649	0.9982679	406.0056
SA45_SOC_2	678	1391.8424606323242	592.5991916656494	0.99849355	406.6062
SA45_SOC_2	679	1378.2813262939453	621.0985422134399	0.9998037	407.2068
SA45_SOC_2	680	1352.5847625732422	632.882022857666	0.99968183	407.80740000000003
SA45_SOC_2	681	1311.9927978515625	649.3120765686035	0.9999461	408.408
SA45_SOC_2	682	1267.3210144042969	663.0084657669067	0.9999523	409.0086
SA45_SOC_2	683	1225.3409957885742	670.7735252380371	0.9999517	409.6092
SA45_SOC_2	684	1170.6351470947266	668.5132598876953	0.99996066	410.20980000000003
SA45_SOC_2	685	1122.3058319091797	662.3396944999695	0.9999007	410.8104
SA45_SOC_2	686	1021.6527557373047	672.2186994552612	0.9999492	411.411
SA45_SOC_2	687	905.7103729248047	687.1345067024231	0.9999647	412.0116
SA45_SOC_2	688	850.7411956787109	710.8195924758911	0.99978393	412.61220000000003
SA45_SOC_2	689	1711.8378067016602	697.0970034599304	0.002630999	413.2128
SA45_SOC_2	690	1709.2723846435547	728.9212846755981	0.0007141876	413.8134
SA45_SOC_2	691	200.18583297729492	443.984169960022	0.0007864311	414.414
SA45_SOC_2	692	200.32537937164307	459.481201171875	0.00038731736	415.01460000000003
SA45_SOC_2	693	1743.5932159423828	737.0808219909668	0.047026876	415.6152
SA45_SOC_2	694	200.9970760345459	449.45491075515747	0.00041250937	416.2158
SA45_SOC_2	695	197.5993251800537	443.615859746933	0.0003020675	416.8164
SA45_SOC_2	696	200.32596588134766	445.67602157592773	0.00052574393	417.41700000000003
SA45_SOC_2	697	202.41700172424316	446.52368545532227	0.00053685816	418.0176
SA45_SOC_2	698	201.3350486755371	460.21527886390686	0.00073980936	418.6182
SA45_SOC_2	699	197.34532356262207	458.53289008140564	0.0004984523	419.2188
SA45_SOC_2	700	199.08645629882812	440.2557170391083	0.00040533184	419.81940000000003
SA45_SOC_2	701	201.80397033691406	453.59313011169434	0.0005830656	420.42
SA45_SOC_2	702	201.7320442199707	455.7690989971161	0.00042161107	421.0206
SA45_SOC_2	703	1715.287971496582	693.1983804702759	0.36852533	421.6212
SA45_SOC_2	704	850.1877021789551	586.9392585754395	0.99961686	422.22180000000003
SA45_SOC_2	705	1017.4044799804688	604.5611143112183	0.999985	422.8224
SA45_SOC_2	706	1260.3429794311523	649.1722583770752	0.99997747	423.423
SA45_SOC_2	707	1434.4324493408203	709.7597551345825	0.99997413	424.0236
SA45_SOC_2	708	1476.851463317871	725.8005452156067	0.9999175	424.62420000000003
SA45_SOC_2	709	1495.6695556640625	720.4094982147217	0.99976	425.2248
SA45_SOC_2	710	1484.8452758789062	706.2465977668762	0.99971277	425.8254
SA45_SOC_2	711	1461.5322875976562	699.0337944030762	0.999923	426.426
SA45_SOC_2	712	1450.5635833740234	672.3191213607788	0.9999378	427.02660000000003
SA45_SOC_2	713	1476.3665771484375	650.475811958313	0.9999075	427.6272
SA45_SOC_2	714	1448.2348251342773	657.27707862854	0.9999707	428.2278
SA45_SOC_2	715	1469.6144485473633	631.1639070510864	0.999861	428.8284
SA45_SOC_2	716	1472.1629333496094	630.2634572982788	0.9999722	429.42900000000003
SA45_SOC_2	717	1488.8317108154297	600.0509476661682	0.99993145	430.0296
SA45_SOC_2	718	1521.3743591308594	553.9758968353271	0.9999466	430.6302
SA45_SOC_2	719	1535.628776550293	560.95290184021	0.9998203	431.2308
SA45_SOC_2	720	1487.6031875610352	648.2868075370789	0.99991226	431.83140000000003
SA45_SOC_2	721	1474.1143798828125	695.4890298843384	0.9999471	432.432
SA45_SOC_2	722	1469.0540313720703	721.1756658554077	0.9999567	433.0326
SA45_SOC_2	723	1467.703742980957	739.756486415863	0.99997723	433.6332
SA45_SOC_2	724	1458.3638763427734	750.6994485855103	0.9999299	434.23380000000003
SA45_SOC_2	725	1464.591293334961	738.1313252449036	0.9998166	434.8344
SA45_SOC_2	726	1496.923484802246	721.432900428772	0.9996476	435.435
SA45_SOC_2	727	1473.9681243896484	720.9539651870728	0.99993575	436.0356
SA45_SOC_2	728	1461.0197067260742	712.5275373458862	0.9999261	436.63620000000003
SA45_SOC_2	729	1472.3374557495117	691.8038034439087	0.9999275	437.2368
SA45_SOC_2	730	1471.6980743408203	650.6971263885498	0.9999536	437.8374
SA45_SOC_2	731	1475.0517654418945	583.0116033554077	0.9999399	438.438
SA45_SOC_2	732	1498.6279678344727	594.1574048995972	0.9999517	439.03860000000003
SA45_SOC_2	733	1498.8328170776367	648.9235210418701	0.9999391	439.6392
SA45_SOC_2	734	1509.5734405517578	683.12664270401	0.9999136	440.2398
SA45_SOC_2	735	1517.0732116699219	729.8929309844971	0.9995716	440.8404
SA45_SOC_2	736	1502.4667739868164	742.0905876159668	0.99992824	441.44100000000003
SA45_SOC_2	737	1512.7873992919922	757.8452396392822	0.99994123	442.0416
SA45_SOC_2	738	1517.2967147827148	754.3203663825989	0.99986136	442.6422
SA45_SOC_2	739	1496.1942672729492	752.854528427124	0.99989367	443.2428
SA45_SOC_2	740	1488.0309677124023	766.2438583374023	0.99992454	443.84340000000003
SA45_SOC_2	741	1493.086280822754	757.096517086029	0.9998118	444.444
SA45_SOC_2	742	1513.1074905395508	755.3591537475586	0.9993211	445.0446
SA45_SOC_2	743	1505.6047439575195	737.8670740127563	0.8958527	445.6452
SA45_SOC_2	744	1494.2522048950195	732.3808193206787	0.94235915	446.24580000000003
SA45_SOC_2	745	1465.1998901367188	720.3067588806152	0.9993082	446.8464
SA45_SOC_2	746	1342.108383178711	694.7800898551941	0.9998698	447.447
SA45_SOC_2	747	1274.813461303711	670.7064485549927	0.9999529	448.0476
SA45_SOC_2	748	1234.1991806030273	671.7191004753113	0.99991727	448.64820000000003
SA45_SOC_2	749	1273.7460708618164	684.1333079338074	0.99998593	449.2488
SA45_SOC_2	750	1290.146141052246	686.0373973846436	0.99997866	449.8494
SA45_SOC_2	751	1323.4085083007812	680.4429960250854	0.99998	450.45
SA45_SOC_2	752	1328.4675979614258	683.8663530349731	0.99994314	451.05060000000003
SA45_SOC_2	753	1330.0099182128906	679.6972346305847	0.9999405	451.6512
SA45_SOC_2	754	1344.0541076660156	683.9930391311646	0.9998921	452.2518
SA45_SOC_2	755	1347.89794921875	684.0935897827148	0.99996173	452.8524
SA45_SOC_2	756	1383.6463165283203	699.7628831863403	0.99985695	453.45300000000003
SA45_SOC_2	757	1413.5639190673828	700.2304887771606	0.99907494	454.0536
SA45_SOC_2	758	1428.6633682250977	705.3439593315125	0.99230206	454.6542
SA45_SOC_2	759	1372.9986190795898	709.0660715103149	0.99988115	455.2548
SA45_SOC_2	760	1370.0237274169922	682.4982333183289	0.99987745	455.85540000000003
SA45_SOC_2	761	1374.8170852661133	646.2573194503784	0.9998054	456.456
SA45_SOC_2	762	1387.5727844238281	595.2534198760986	0.9995414	457.0566
SA45_SOC_2	763	1371.192741394043	570.6019020080566	0.9996767	457.6572
SA45_SOC_2	764	1370.357551574707	556.150803565979	0.9996811	458.25780000000003
SA45_SOC_2	765	1395.9800720214844	557.9262113571167	0.9991961	458.8584
SA45_SOC_2	766	1375.4997253417969	594.0138530731201	0.9923535	459.459
SA45_SOC_2	767	1360.7323837280273	615.403847694397	0.99982196	460.0596
SA45_SOC_2	768	1345.5584335327148	613.1795024871826	0.99964046	460.66020000000003
SA45_SOC_2	769	1345.4296875	591.6496896743774	0.998701	461.2608
SA45_SOC_2	770	1340.2743530273438	555.0123023986816	0.997681	461.8614
SA45_SOC_2	771	1327.3070526123047	530.2438187599182	0.9974976	462.462
SA45_SOC_2	772	1311.6264724731445	496.17082715034485	0.99874604	463.06260000000003
SA45_SOC_2	773	1294.6378326416016	481.4894664287567	0.99927336	463.6632
SA45_SOC_2	774	1278.251953125	475.64597368240356	0.99973017	464.2638
SA45_SOC_2	775	1290.117530822754	480.2947998046875	0.9999348	464.8644
SA45_SOC_2	776	1298.5701370239258	486.0775566101074	0.99994254	465.46500000000003
SA45_SOC_2	777	1326.2168884277344	500.44036746025085	0.99985385	466.0656
SA45_SOC_2	778	1329.3048477172852	521.1731457710266	0.9998529	466.6662
SA45_SOC_2	779	1349.8104858398438	560.4621863365173	0.992157	467.2668
SA45_SOC_2	780	1329.697151184082	603.0998468399048	0.99983823	467.86740000000003
SA45_SOC_2	781	1213.5072326660156	640.4835748672485	0.9997397	468.468
SA45_SOC_2	782	1250.9370803833008	673.3267521858215	0.9999813	469.0686
SA45_SOC_2	783	1382.2055053710938	705.7352828979492	0.99998415	469.6692
SA45_SOC_2	784	1414.7620010375977	714.382381439209	0.99996257	470.26980000000003
SA45_SOC_2	785	1454.4879913330078	718.6523723602295	0.9999198	470.8704
SA45_SOC_2	786	1484.0724563598633	735.2626705169678	0.9999398	471.471
SA45_SOC_2	787	1492.957992553711	736.5787124633789	0.9999461	472.0716
SA45_SOC_2	788	1495.133285522461	720.1998353004456	0.9998679	472.67220000000003
SA45_SOC_2	789	1493.6455535888672	674.166305065155	0.9999752	473.2728
SA45_SOC_2	790	1521.0373306274414	576.4134335517883	0.99996305	473.8734
SA45_SOC_2	791	1538.1012725830078	588.7632036209106	0.99986255	474.474
SA45_SOC_2	792	1557.5602340698242	629.9763536453247	0.99941516	475.07460000000003
SA45_SOC_2	793	1542.7205657958984	615.0311923027039	0.9998198	475.6752
SA45_SOC_2	794	1517.2365188598633	538.340334892273	0.99991345	476.2758
SA45_SOC_2	795	1497.0750045776367	491.59902334213257	0.99997294	476.8764
SA45_SOC_2	796	1495.9403228759766	508.4807825088501	0.99994004	477.47700000000003
SA45_SOC_2	797	1497.4456787109375	598.6760687828064	0.99997306	478.0776
SA45_SOC_2	798	1488.0554580688477	663.7694835662842	0.99996734	478.6782
SA45_SOC_2	799	1498.4294128417969	698.9748287200928	0.9999205	479.2788
SA45_SOC_2	800	1507.3509979248047	690.4277658462524	0.99983704	479.87940000000003
SA45_SOC_2	801	1534.6927642822266	615.8735132217407	0.99978703	480.48
SA45_SOC_2	802	1528.4201431274414	540.6763029098511	0.9996407	481.0806
SA45_SOC_2	803	1497.121467590332	518.8415551185608	0.9999224	481.6812
SA45_SOC_2	804	1537.8307342529297	627.9843950271606	0.9974874	482.28180000000003
SA45_SOC_2	805	1532.0959854125977	678.7998104095459	0.97954375	482.8824
SA45_SOC_2	806	1501.8498229980469	683.8651943206787	0.9945057	483.483
SA45_SOC_2	807	1444.416732788086	682.6434588432312	0.98525697	484.0836
SA45_SOC_2	808	1420.9367752075195	656.7534685134888	0.997195	484.68420000000003
SA45_SOC_2	809	1402.2880554199219	657.200345993042	0.9549732	485.2848
SA45_SOC_2	810	1394.6621704101562	608.3183097839355	0.99953985	485.8854
SA45_SOC_2	811	1401.0740661621094	561.8408632278442	0.99966586	486.486
SA45_SOC_2	812	1383.2069778442383	527.7445363998413	0.9997409	487.08660000000003
SA45_SOC_2	813	1374.8715591430664	507.71432518959045	0.99897635	487.6872
SA45_SOC_2	814	1396.354866027832	526.05313539505	0.99830925	488.2878
SA45_SOC_2	815	1403.034782409668	570.4583501815796	0.9987878	488.8884
SA45_SOC_2	816	1409.2427444458008	618.9425611495972	0.9995603	489.48900000000003
SA45_SOC_2	817	1373.4205627441406	670.0196528434753	0.999723	490.0896
SA45_SOC_2	818	1411.8216705322266	693.0292081832886	0.99937147	490.6902
SA45_SOC_2	819	1459.8532104492188	712.6396751403809	0.9996524	491.2908
SA45_SOC_2	820	1497.6406860351562	715.2796125411987	0.99940836	491.89140000000003
SA45_SOC_2	821	1493.6915588378906	728.6598658561707	0.9996716	492.492
SA45_SOC_2	822	1502.9982376098633	720.0835132598877	0.99973184	493.0926
SA45_SOC_2	823	1537.1135330200195	711.7085838317871	0.9993899	493.6932
SA45_SOC_2	824	1517.7962493896484	712.3445892333984	0.9988757	494.29380000000003
SA45_SOC_2	825	1510.740852355957	715.9015846252441	0.9998548	494.8944
SA45_SOC_2	826	1512.6180267333984	712.7223300933838	0.9963211	495.495
SA45_SOC_2	827	1479.491958618164	718.1603693962097	0.9998062	496.0956
SA45_SOC_2	828	1440.853157043457	722.224817276001	0.99989724	496.69620000000003
SA45_SOC_2	829	1397.211799621582	720.3380441665649	0.9999416	497.2968
SA45_SOC_2	830	1444.7663497924805	722.5117921829224	0.99996614	497.8974
SA45_SOC_2	831	1447.173843383789	714.7583198547363	0.99996555	498.498
SA45_SOC_2	832	1463.6634063720703	711.611123085022	0.99992764	499.09860000000003
SA45_SOC_2	833	1486.1840057373047	711.5929698944092	0.99885535	499.6992
SA45_SOC_2	834	1405.9816360473633	678.5621452331543	0.99995923	500.2998
SA45_SOC_2	835	1350.5588150024414	674.9472141265869	0.99986005	500.9004
SA45_SOC_2	836	1339.2792892456055	679.1599130630493	0.9994517	501.50100000000003
SA45_SOC_2	837	1332.9394912719727	679.3234205245972	0.99981695	502.1016
SA45_SOC_2	838	1311.2484741210938	695.2532958984375	0.997375	502.7022
SA45_SOC_2	839	1319.919090270996	710.5402135848999	0.99953365	503.3028
SA45_SOC_2	840	1323.4926223754883	715.7983303070068	0.999821	503.90340000000003
SA45_SOC_2	841	1325.4726791381836	719.9013376235962	0.9997913	504.504
SA45_SOC_2	842	1330.5490493774414	708.0234217643738	0.9998648	505.1046
SA45_SOC_2	843	1344.8273849487305	682.3038911819458	0.99996495	505.7052
SA45_SOC_2	844	1350.2208709716797	655.1090598106384	0.9999447	506.30580000000003
SA45_SOC_2	845	1346.9987869262695	633.8397645950317	0.999962	506.9064
SA45_SOC_2	846	1340.1696395874023	620.2156019210815	0.99994767	507.507
SA45_SOC_2	847	1345.0650787353516	614.5992493629456	0.99995804	508.1076
SA45_SOC_2	848	1345.3500366210938	606.7957592010498	0.99993014	508.70820000000003
SA45_SOC_2	849	1352.6633834838867	583.2432174682617	0.9999242	509.3088
SA45_SOC_2	850	1386.9916534423828	590.1499271392822	0.9998869	509.9094
SA45_SOC_2	851	1428.508415222168	599.2731285095215	0.9995764	510.51
SA45_SOC_2	852	1445.0849533081055	612.4291706085205	0.99950576	511.11060000000003
SA45_SOC_2	853	1451.5934371948242	621.5500545501709	0.99909055	511.7112
SA45_SOC_2	854	1468.1664276123047	616.3855361938477	0.99973065	512.3118000000001
SA45_SOC_2	855	1483.4247207641602	616.4638137817383	0.9993352	512.9124
SA45_SOC_2	856	1493.451919555664	623.7512254714966	0.9998348	513.513
SA45_SOC_2	857	1498.6133193969727	604.5807480812073	0.99993134	514.1136
SA45_SOC_2	858	1499.044418334961	618.3955192565918	0.99995637	514.7142
SA45_SOC_2	859	1501.4330291748047	640.0441646575928	0.9998697	515.3148
SA45_SOC_2	860	1542.327003479004	669.5675611495972	0.99948275	515.9154
SA45_SOC_2	861	1502.0716094970703	691.0993051528931	0.99983776	516.516
SA45_SOC_2	862	1481.0286712646484	709.582986831665	0.99994576	517.1166000000001
SA45_SOC_2	863	1483.9430236816406	728.1849217414856	0.9999443	517.7172
SA45_SOC_2	864	1497.4193572998047	720.3531718254089	0.9999125	518.3178
SA45_SOC_2	865	1508.814582824707	685.8693838119507	0.99993575	518.9184
SA45_SOC_2	866	1507.9416275024414	613.7497186660767	0.99663275	519.519
SA45_SOC_2	867	1493.1564331054688	636.3089847564697	0.9990318	520.1196
SA45_SOC_2	868	1485.4852294921875	696.8823194503784	0.99735284	520.7202
SA45_SOC_2	869	1476.1614990234375	727.9745507240295	0.99991	521.3208
SA45_SOC_2	870	1433.4323501586914	739.8253011703491	0.99993277	521.9214000000001
SA45_SOC_2	871	1432.6183319091797	724.2950534820557	0.99998116	522.522
SA45_SOC_2	872	1452.7497482299805	725.5023050308228	0.99997044	523.1226
SA45_SOC_2	873	1494.4497299194336	704.1069674491882	0.992019	523.7232
SA45_SOC_2	874	1473.5856628417969	706.9502592086792	0.99967515	524.3238
SA45_SOC_2	875	1472.0952987670898	706.7830181121826	0.9998671	524.9244
SA45_SOC_2	876	1461.8349838256836	684.803946018219	0.99967134	525.525
SA45_SOC_2	877	1449.2337799072266	678.0904841423035	0.99987984	526.1256
SA45_SOC_2	878	1452.6648330688477	624.0600228309631	0.999946	526.7262000000001
SA45_SOC_2	879	1461.7215728759766	608.4144830703735	0.99995553	527.3268
SA45_SOC_2	880	1448.5869598388672	604.4252228736877	0.99998224	527.9274
SA45_SOC_2	881	1440.5835342407227	585.4841709136963	0.9999709	528.528
SA45_SOC_2	882	1445.789680480957	575.7101583480835	0.9999261	529.1286
SA45_SOC_2	883	1454.6990203857422	558.0649995803833	0.9999782	529.7292
SA45_SOC_2	884	1462.9299545288086	561.2450909614563	0.99993145	530.3298
SA45_SOC_2	885	1509.8114776611328	618.3431839942932	0.9986517	530.9304
SA45_SOC_2	886	1505.2483749389648	682.3595094680786	0.99865746	531.5310000000001
SA45_SOC_2	887	1481.5074920654297	713.9150333404541	0.99964976	532.1316
SA45_SOC_2	888	1443.2135009765625	719.9734354019165	0.9998857	532.7322
SA45_SOC_2	889	1447.4320220947266	670.9075498580933	0.9999604	533.3328
SA45_SOC_2	890	1462.8105926513672	632.5292587280273	0.9998714	533.9334
SA45_SOC_2	891	1460.3913116455078	616.2710809707642	0.9999348	534.534
SA45_SOC_2	892	1457.3535919189453	612.2600626945496	0.9999682	535.1346
SA45_SOC_2	893	1459.7193145751953	610.0780749320984	0.99996746	535.7352
SA45_SOC_2	894	1458.8136291503906	609.5406246185303	0.99997914	536.3358000000001
SA45_SOC_2	895	1460.6937789916992	604.9085998535156	0.99996233	536.9364
SA45_SOC_2	896	1458.6861419677734	600.4264998435974	0.99995947	537.537
SA45_SOC_2	897	1448.3770751953125	596.4041519165039	0.9999678	538.1376
SA45_SOC_2	898	1473.5480117797852	582.7811479568481	0.99679714	538.7382
SA45_SOC_2	899	1470.6178665161133	608.2449889183044	0.99857605	539.3388
SA45_SOC_2	900	1398.1123352050781	648.7459802627563	0.99997556	539.9394
SA45_SOC_2	901	1280.1684951782227	673.3051872253418	0.99996424	540.54
SA45_SOC_2	902	1250.9167098999023	682.8216433525085	0.999974	541.1406000000001
SA45_SOC_2	903	1228.9714050292969	696.2494039535522	0.99993575	541.7412
SA45_SOC_2	904	1216.8544006347656	703.8387250900269	0.9999255	542.3418
SA45_SOC_2	905	1201.4075088500977	710.7769131660461	0.9998734	542.9424
SA45_SOC_2	906	1197.7051162719727	714.0045118331909	0.9999107	543.543
SA45_SOC_2	907	1189.401969909668	713.5587930679321	0.9998957	544.1436
SA45_SOC_2	908	1181.9284057617188	713.4801292419434	0.99978167	544.7442
SA45_SOC_2	909	1168.7005233764648	710.4226684570312	0.9995933	545.3448
SA45_SOC_2	910	1140.3888702392578	706.3250684738159	0.99920696	545.9454000000001
SA45_SOC_2	911	1153.4564208984375	710.3130412101746	0.999172	546.546
SA45_SOC_2	912	1144.0569305419922	711.5900087356567	0.9993735	547.1466
SA45_SOC_2	913	1146.9171524047852	714.8941469192505	0.9998785	547.7472
SA45_SOC_2	914	1204.211540222168	719.2187261581421	0.99994326	548.3478
SA45_SOC_2	915	1292.7731323242188	729.8768377304077	0.9999819	548.9484
SA45_SOC_2	916	1389.5927810668945	729.1021728515625	0.9999175	549.549
SA45_SOC_2	917	1417.2736358642578	716.4754700660706	0.99948597	550.1496
SA45_SOC_2	918	1420.839958190918	709.6666717529297	0.9990188	550.7502000000001
SA45_SOC_2	919	1413.1083297729492	692.9827952384949	0.99072886	551.3508
SA45_SOC_2	920	1415.2971267700195	674.103090763092	0.9639088	551.9514
SA45_SOC_2	921	1412.863540649414	683.5227298736572	0.994735	552.552
SA45_SOC_2	922	1408.2690811157227	675.4168796539307	0.9981179	553.1526
SA45_SOC_2	923	1403.1964874267578	668.2580852508545	0.9958156	553.7532
SA45_SOC_2	924	1398.651466369629	669.25541639328	0.9994641	554.3538
SA45_SOC_2	925	1393.7631225585938	628.2247638702393	0.9994042	554.9544
SA45_SOC_2	926	1390.2020645141602	576.9352412223816	0.9993492	555.5550000000001
SA45_SOC_2	927	1381.0599517822266	560.2693891525269	0.99954444	556.1556
SA45_SOC_2	928	1376.3731384277344	568.1646752357483	0.9995116	556.7562
SA45_SOC_2	929	1377.0618438720703	619.2420244216919	0.9977919	557.3568
SA45_SOC_2	930	1370.4402923583984	641.484317779541	0.9996772	557.9574
SA45_SOC_2	931	1368.0600357055664	658.6886501312256	0.99971455	558.558
SA45_SOC_2	932	1359.3872451782227	663.3598136901855	0.9996723	559.1586
SA45_SOC_2	933	1348.4934997558594	666.7651462554932	0.99983466	559.7592
SA45_SOC_2	934	1366.4743423461914	663.239049911499	0.9992131	560.3598000000001
SA45_SOC_2	935	1363.055191040039	647.0708656311035	0.9979851	560.9604
SA45_SOC_2	936	1365.9057998657227	618.9006543159485	0.99721414	561.561
SA45_SOC_2	937	1363.8624572753906	591.5053653717041	0.99785954	562.1616
SA45_SOC_2	938	1362.0351791381836	565.0753498077393	0.9990619	562.7622
SA45_SOC_2	939	1354.090576171875	551.0074639320374	0.9984137	563.3628
SA45_SOC_2	940	1339.4209671020508	533.7526309490204	0.9976419	563.9634
SA45_SOC_2	941	1337.577896118164	523.6168742179871	0.9996296	564.564
SA45_SOC_2	942	1337.6760864257812	582.8021335601807	0.9995747	565.1646000000001
SA45_SOC_2	943	1340.661964416504	629.5248413085938	0.9999715	565.7652
SA45_SOC_2	944	1347.2769927978516	630.5457973480225	0.9999565	566.3658
SA45_SOC_2	945	1368.1888961791992	561.9859600067139	0.9997532	566.9664
SA45_SOC_2	946	1347.216567993164	531.4475619792938	0.99982506	567.567
SA45_SOC_2	947	1354.0664291381836	513.7990236282349	0.9989166	568.1676
SA45_SOC_2	948	1360.392723083496	544.107255935669	0.9999176	568.7682
SA45_SOC_2	949	1347.2871780395508	595.5208897590637	0.99994326	569.3688
SA45_SOC_2	950	1351.6066360473633	645.3451538085938	0.9998196	569.9694000000001
SA45_SOC_2	951	1338.0055618286133	648.1453800201416	0.9999466	570.57
SA45_SOC_2	952	1350.3968811035156	624.4369268417358	0.9999051	571.1706
SA45_SOC_2	953	1359.7858428955078	546.5052795410156	0.9998217	571.7712
SA45_SOC_2	954	1345.7538986206055	515.2764165401459	0.99990714	572.3718
SA45_SOC_2	955	1344.6106338500977	483.6971068382263	0.99995124	572.9724
SA45_SOC_2	956	1339.335823059082	469.2426609992981	0.9999479	573.573
SA45_SOC_2	957	1323.4915924072266	478.114550113678	0.99944884	574.1736
SA45_SOC_2	958	1331.3464736938477	524.5123028755188	0.99950194	574.7742000000001
SA45_SOC_2	959	1354.412498474121	573.158540725708	0.9995369	575.3748
SA45_SOC_2	960	1359.3396377563477	592.9435229301453	0.99946064	575.9754
SA45_SOC_2	961	1348.2809829711914	650.0510787963867	0.99907625	576.576
SA45_SOC_2	962	1334.2405700683594	685.1926946640015	0.99987614	577.1766
SA45_SOC_2	963	1328.9665603637695	693.7413024902344	0.99990404	577.7772
SA45_SOC_2	964	1333.5191345214844	684.584755897522	0.9998754	578.3778
SA45_SOC_2	965	1327.676010131836	666.753945350647	0.99978286	578.9784
SA45_SOC_2	966	1331.2838745117188	641.765627861023	0.99866486	579.5790000000001
SA45_SOC_2	967	1336.8848419189453	608.267068862915	0.9991755	580.1796
SA45_SOC_2	968	1329.8685836791992	581.3597917556763	0.99192655	580.7802
SA45_SOC_2	969	1323.2313537597656	569.5136117935181	0.9990621	581.3808
SA45_SOC_2	970	1327.2350692749023	539.6115410327911	0.99696606	581.9814
SA45_SOC_2	971	1323.0374908447266	519.0535354614258	0.99829227	582.582
SA45_SOC_2	972	1322.4526977539062	506.30281805992126	0.9958801	583.1826
SA45_SOC_2	973	1324.5247650146484	500.94382882118225	0.9991374	583.7832
SA45_SOC_2	974	1315.6474685668945	473.9660310745239	0.9990576	584.3838000000001
SA45_SOC_2	975	1304.908103942871	435.3109681606293	0.99228305	584.9844
SA45_SOC_2	976	1306.867446899414	408.85674834251404	0.99926096	585.585
SA45_SOC_2	977	1294.826889038086	381.0634410381317	0.9993555	586.1856
SA45_SOC_2	978	1319.7132110595703	361.48557901382446	0.9987437	586.7862
SA45_SOC_2	979	1312.6658248901367	399.48757767677307	0.99991214	587.3868
SA45_SOC_2	980	1270.6885528564453	468.76359701156616	0.99996936	587.9874
SA45_SOC_2	981	1221.2456130981445	547.6993346214294	0.9996543	588.588
SA45_SOC_2	982	1198.099365234375	600.0064659118652	0.9996406	589.1886000000001
SA45_SOC_2	983	1252.6186752319336	600.4000425338745	0.9999589	589.7892
SA45_SOC_2	984	1299.653205871582	596.1445999145508	0.99997604	590.3898
SA45_SOC_2	985	1341.2337112426758	587.679934501648	0.9999281	590.9904
SA45_SOC_2	986	1373.4782409667969	626.1960482597351	0.99878937	591.591
SA45_SOC_2	987	1390.1820373535156	678.4359097480774	0.9989674	592.1916
SA45_SOC_2	988	1388.8269424438477	705.5587720870972	0.99936014	592.7922
SA45_SOC_2	989	1373.8380432128906	709.3560719490051	0.99977857	593.3928
SA45_SOC_2	990	1363.666877746582	697.6553750038147	0.99971086	593.9934000000001
SA45_SOC_2	991	1362.8154373168945	707.2761154174805	0.9996872	594.594
SA45_SOC_2	992	1345.825080871582	712.1076965332031	0.9999037	595.1946
SA45_SOC_2	993	1335.9150695800781	701.3966703414917	0.99996877	595.7952
SA45_SOC_2	994	1339.1775512695312	710.1923418045044	0.99996924	596.3958
SA45_SOC_2	995	1350.424919128418	707.5714588165283	0.99992275	596.9964
SA45_SOC_2	996	1357.9734420776367	657.03284740448	0.9997948	597.597
SA45_SOC_2	997	1364.8503112792969	561.9420576095581	0.99971396	598.1976
SA45_SOC_2	998	1338.4594345092773	522.3332762718201	0.99975103	598.7982000000001
SA45_SOC_2	999	1348.359146118164	522.396490573883	0.99909925	599.3988
SA45_SOC_2	1000	1363.8782501220703	583.4090423583984	0.99889624	599.9994
SA45_SOC_2	1001	1358.14453125	633.0177211761475	0.99981123	600.6
SA45_SOC_2	1002	1355.0801467895508	666.7472505569458	0.99957293	601.2006
SA45_SOC_2	1003	1359.843978881836	602.2278499603271	0.999863	601.8012
SA45_SOC_2	1004	1341.7264938354492	532.1144020557404	0.9999032	602.4018
SA45_SOC_2	1005	1332.8046798706055	498.29182147979736	0.9994855	603.0024
SA45_SOC_2	1006	1343.2526779174805	526.6138887405396	0.99787235	603.6030000000001
SA45_SOC_2	1007	1337.7167129516602	611.3739037513733	0.99993074	604.2036
SA45_SOC_2	1008	1331.048698425293	658.6222171783447	0.9999372	604.8042
SA45_SOC_2	1009	1334.8915100097656	661.6310119628906	0.9998987	605.4048
SA45_SOC_2	1010	1351.662940979004	610.0303745269775	0.9998902	606.0054
SA45_SOC_2	1011	1342.353172302246	542.1541142463684	0.99987864	606.606
SA45_SOC_2	1012	1372.8472137451172	564.3956995010376	0.9998323	607.2066
SA45_SOC_2	1013	1377.7323532104492	633.8082218170166	0.99725455	607.8072
SA45_SOC_2	1014	1368.6316680908203	661.5316843986511	0.9997836	608.4078000000001
SA45_SOC_2	1015	1373.243179321289	684.7790336608887	0.99992895	609.0084
SA45_SOC_2	1016	1386.7176818847656	703.180832862854	0.99978477	609.609
SA45_SOC_2	1017	1430.0454711914062	705.9020090103149	0.99904805	610.2096
SA45_SOC_2	1018	1400.3274536132812	718.5294842720032	0.9997527	610.8102
SA45_SOC_2	1019	1415.1834869384766	726.7666554450989	0.99963033	611.4108
SA45_SOC_2	1020	1414.134292602539	700.7051753997803	0.99970526	612.0114
SA45_SOC_2	1021	1409.593162536621	691.9306826591492	0.9966449	612.612
SA45_SOC_2	1022	1405.4118347167969	681.0223531723022	0.9950865	613.2126000000001
SA45_SOC_2	1023	1403.1345748901367	655.1782608032227	0.99923515	613.8132
SA45_SOC_2	1024	1387.793197631836	653.2483577728271	0.4691997	614.4138
SA45_SOC_2	1025	1374.3396377563477	662.6571178436279	0.9856375	615.0144
SA45_SOC_2	1026	1373.986473083496	662.7089381217957	0.99861836	615.615
SA45_SOC_2	1027	1368.1610870361328	652.0123958587646	0.9992962	616.2156
SA45_SOC_2	1028	1360.7315826416016	637.0464420318604	0.9996567	616.8162
SA45_SOC_2	1029	1357.5732421875	609.0658092498779	0.99985397	617.4168
SA45_SOC_2	1030	1351.4067077636719	596.7590403556824	0.99992454	618.0174000000001
SA45_SOC_2	1031	1371.3876342773438	631.3561248779297	0.99990976	618.618
SA45_SOC_2	1032	1413.8505935668945	669.5250749588013	0.99983215	619.2186
SA45_SOC_2	1033	1486.9618606567383	657.558388710022	0.99933606	619.8192
SA45_SOC_2	1034	1547.457046508789	677.8850698471069	0.9993698	620.4198
SA45_SOC_2	1035	1539.1823959350586	725.3584957122803	0.99939823	621.0204
SA45_SOC_2	1036	1495.7037734985352	744.0401887893677	0.9998203	621.621
SA45_SOC_2	1037	1492.0881271362305	752.0951843261719	0.9998585	622.2216
SA45_SOC_2	1038	1502.727928161621	753.0088949203491	0.9999306	622.8222000000001
SA45_SOC_2	1039	1502.7525329589844	743.2010865211487	0.9998117	623.4228
SA45_SOC_2	1040	1495.4933166503906	737.6648139953613	0.99988055	624.0234
SA45_SOC_2	1041	1502.3308181762695	689.7554540634155	0.9999571	624.624
SA45_SOC_2	1042	1505.8135986328125	614.8922753334045	0.99987316	625.2246
SA45_SOC_2	1043	1531.9214630126953	661.1988759040833	0.99935275	625.8252
SA45_SOC_2	1044	1547.508201599121	652.5661325454712	0.99865687	626.4258
SA45_SOC_2	1045	1487.5625610351562	610.4797625541687	0.98612297	627.0264
SA45_SOC_2	1046	1474.7836303710938	597.4929571151733	0.9986664	627.6270000000001
SA45_SOC_2	1047	1439.5064163208008	586.0848355293274	0.99909866	628.2276
SA45_SOC_2	1048	1417.693862915039	627.6567363739014	0.99994206	628.8282
SA45_SOC_2	1049	1359.1227722167969	676.552484035492	0.99992156	629.4288
SA45_SOC_2	1050	1311.9410705566406	675.396409034729	0.99934953	630.0294
SA45_SOC_2	1051	1278.6190795898438	698.3901929855347	0.9999548	630.63
SA45_SOC_2	1052	1261.962890625	700.0108480453491	0.999923	631.2306
SA45_SOC_2	1053	1232.874641418457	697.0321798324585	0.9998332	631.8312
SA45_SOC_2	1054	1206.2458419799805	682.6583933830261	0.9928022	632.4318000000001
SA45_SOC_2	1055	1220.4738235473633	632.5602221488953	0.9994537	633.0324
SA45_SOC_2	1056	1260.4008865356445	572.2696781158447	0.99981576	633.633
SA45_SOC_2	1057	1279.592628479004	529.85835313797	0.9997876	634.2336
SA45_SOC_2	1058	1305.0829696655273	507.1048092842102	0.99951136	634.8342
SA45_SOC_2	1059	1329.0476989746094	477.70790576934814	0.9995735	635.4348
SA45_SOC_2	1060	1338.6665725708008	457.0348656177521	0.99982315	636.0354
SA45_SOC_2	1061	1335.6708526611328	453.5051643848419	0.99941957	636.636
SA45_SOC_2	1062	1326.6149139404297	492.8147077560425	0.99982834	637.2366000000001
SA45_SOC_2	1063	1346.978645324707	568.4833860397339	0.99990165	637.8372
SA45_SOC_2	1064	1349.7908020019531	611.8679666519165	0.9998988	638.4378
SA45_SOC_2	1065	1336.3267135620117	613.9849376678467	0.99993396	639.0384
SA45_SOC_2	1066	1353.8843536376953	542.3696994781494	0.9998932	639.639
SA45_SOC_2	1067	1356.7327880859375	461.35461688041687	0.9998733	640.2396
SA45_SOC_2	1068	1341.196060180664	432.42045879364014	0.999905	640.8402
SA45_SOC_2	1069	1338.7599563598633	443.93791794776917	0.9999367	641.4408
SA45_SOC_2	1070	1353.0151748657227	488.07910680770874	0.9996364	642.0414000000001
SA45_SOC_2	1071	1368.5291290283203	541.4452385902405	0.99846387	642.642
SA45_SOC_2	1072	1376.4801406860352	601.6094183921814	0.9990408	643.2426
SA45_SOC_2	1073	1369.2929077148438	588.6652278900146	0.9989189	643.8432
SA45_SOC_2	1074	1355.3739166259766	492.9868733882904	0.9993543	644.4438
SA45_SOC_2	1075	1347.7290344238281	429.61604833602905	0.99785703	645.0444
SA45_SOC_2	1076	1333.2500839233398	418.3807682991028	0.99672514	645.645
SA45_SOC_2	1077	1322.160987854004	417.12684631347656	0.9996815	646.2456
SA45_SOC_2	1078	1282.305564880371	456.411509513855	0.9999144	646.8462000000001
SA45_SOC_2	1079	1208.499641418457	504.16399240493774	0.99981135	647.4468
SA45_SOC_2	1080	1131.760368347168	563.8526487350464	0.99996245	648.0474
SA45_SOC_2	1081	1040.1667785644531	615.7243609428406	0.9999213	648.648
SA45_SOC_2	1082	939.6389007568359	648.3429408073425	0.99997663	649.2486
SA45_SOC_2	1083	875.3518295288086	662.9842615127563	0.9994294	649.8492
SA45_SOC_2	1084	863.3509826660156	656.8804121017456	0.9997824	650.4498
SA45_SOC_2	1085	849.6932601928711	674.2232751846313	0.99987054	651.0504
SA45_SOC_2	1086	838.2962608337402	675.8298969268799	0.99979013	651.6510000000001
SA45_SOC_2	1087	836.4793395996094	684.7101545333862	0.9995364	652.2516
SA45_SOC_2	1088	836.6062545776367	684.7786474227905	0.9993056	652.8522
SA45_SOC_2	1089	831.5726852416992	681.7520213127136	0.9997532	653.4528
SA45_SOC_2	1090	825.8117866516113	675.1152276992798	0.9991696	654.0534
SA45_SOC_2	1091	199.0235137939453	461.7053210735321	0.00031785318	654.654
SA45_SOC_2	1092	865.645751953125	576.771605014801	0.543311	655.2546
SA45_SOC_2	1093	1129.427604675293	557.990391254425	0.9992155	655.8552
SA45_SOC_2	1094	1288.0287551879883	526.2794065475464	0.9994578	656.4558000000001
SA45_SOC_2	1095	1337.6716232299805	472.877676486969	0.9998022	657.0564
SA45_SOC_2	1096	1330.5546569824219	432.36947536468506	0.9998754	657.657
SA45_SOC_2	1097	1310.9587097167969	399.89901781082153	0.9998241	658.2576
SA45_SOC_2	1098	1304.1477584838867	380.77974915504456	0.9977527	658.8582
SA45_SOC_2	1099	1344.708137512207	437.929630279541	0.99716455	659.4588
SA45_SOC_2	1100	1346.0638046264648	522.1322393417358	0.99968874	660.0594
SA45_SOC_2	1101	1329.6367263793945	534.7306180000305	0.99962616	660.66
SA45_SOC_2	1102	1296.9245910644531	552.4384117126465	0.99991906	661.2606000000001
SA45_SOC_2	1103	1234.6926498413086	568.7599325180054	0.9999238	661.8612
SA45_SOC_2	1104	1164.4686126708984	565.3860139846802	0.999936	662.4618
SA45_SOC_2	1105	1102.7701950073242	532.05237865448	0.99977905	663.0624
SA45_SOC_2	1106	1050.9057998657227	491.4158821105957	0.99988556	663.663
SA45_SOC_2	1107	1005.963134765625	491.55640840530396	0.99981624	664.2636
SA45_SOC_2	1108	938.972282409668	541.4568901062012	0.99992156	664.8642
SA45_SOC_2	1109	880.7771301269531	589.6988654136658	0.9999285	665.4648
SA45_SOC_2	1110	810.4633140563965	621.1855745315552	0.9714755	666.0654000000001
SA45_SOC_2	1111	821.0958480834961	606.0798668861389	0.998831	666.666
SA45_SOC_2	1112	824.6450614929199	605.9504127502441	0.9989796	667.2666
SA45_SOC_2	1113	836.678409576416	599.9967455863953	0.99883753	667.8672
SA45_SOC_2	1114	880.5253601074219	584.6899366378784	0.99983025	668.4678
SA45_SOC_2	1115	1051.5504455566406	563.5264706611633	0.9999558	669.0684
SA45_SOC_2	1116	1201.941261291504	557.3980951309204	0.9999678	669.669
SA45_SOC_2	1117	1285.6520462036133	588.0456376075745	0.9999701	670.2696
SA45_SOC_2	1118	1350.8979034423828	648.403902053833	0.99997973	670.8702000000001
SA45_SOC_2	1119	1364.6899795532227	676.5585994720459	0.9999802	671.4708
SA45_SOC_2	1120	1419.6376419067383	710.4909038543701	0.9999465	672.0714
SA45_SOC_2	1121	1442.197380065918	715.2403450012207	0.9998362	672.672
SA45_SOC_2	1122	1460.3004455566406	677.5035309791565	0.9998945	673.2726
SA45_SOC_2	1123	1476.3454055786133	633.5717797279358	0.9999379	673.8732
SA45_SOC_2	1124	1480.5445861816406	602.7278351783752	0.9999356	674.4738
SA45_SOC_2	1125	1511.3277053833008	535.5681109428406	0.9995994	675.0744
SA45_SOC_2	1126	1483.692512512207	522.003493309021	0.9997532	675.6750000000001
SA45_SOC_2	1127	1478.7215423583984	537.9961967468262	0.999874	676.2756
SA45_SOC_2	1128	1476.7509841918945	601.2506675720215	0.9999275	676.8762
SA45_SOC_2	1129	1456.6579055786133	658.9733076095581	0.99997497	677.4768
SA45_SOC_2	1130	1437.6934432983398	701.8497276306152	0.99998283	678.0774
SA45_SOC_2	1131	1438.0818557739258	720.0563478469849	0.9999759	678.678
SA45_SOC_2	1132	1431.6294479370117	729.7954702377319	0.9999858	679.2786
SA45_SOC_2	1133	1460.1911544799805	722.5489354133606	0.9997789	679.8792
SA45_SOC_2	1134	1499.1994857788086	690.0054144859314	0.99596703	680.4798000000001
SA45_SOC_2	1135	1464.3035888671875	665.2473592758179	0.88805383	681.0804
SA45_SOC_2	1136	1453.2893371582031	656.3945245742798	0.8736609	681.681
SA45_SOC_2	1137	1427.5151824951172	696.215672492981	0.99370825	682.2816
SA45_SOC_2	1138	1415.295295715332	696.69673204422	0.97196996	682.8822
SA45_SOC_2	1139	1416.3586807250977	701.9941806793213	0.9957072	683.4828
SA45_SOC_2	1140	1409.1548538208008	701.6725730895996	0.9927336	684.0834
SA45_SOC_2	1141	1386.4741516113281	654.2451095581055	0.9992797	684.684
SA45_SOC_2	1142	1382.7473831176758	610.4995250701904	0.87639827	685.2846000000001
SA45_SOC_2	1143	1391.3428115844727	614.7205281257629	0.9971644	685.8852
SA45_SOC_2	1144	1389.6072006225586	626.6079068183899	0.99907565	686.4858
SA45_SOC_2	1145	1362.927474975586	667.606372833252	0.99947065	687.0864
SA45_SOC_2	1146	1367.7707290649414	668.8406610488892	0.99908173	687.687
SA45_SOC_2	1147	1360.1428985595703	665.9223747253418	0.99977046	688.2876
SA45_SOC_2	1148	1362.6171112060547	615.0571346282959	0.9998258	688.8882
SA45_SOC_2	1149	1327.701530456543	545.3054308891296	0.9995608	689.4888
SA45_SOC_2	1150	1341.2099075317383	525.0147986412048	0.9983829	690.0894000000001
SA45_SOC_2	1151	1354.0349578857422	587.6174926757812	0.9993316	690.69
SA45_SOC_2	1152	1348.025779724121	618.7740969657898	0.99989426	691.2906
SA45_SOC_2	1153	1329.5121002197266	590.9823989868164	0.99988365	691.8912
SA45_SOC_2	1154	1329.9783325195312	559.6261096000671	0.9992908	692.4918
SA45_SOC_2	1155	1352.0344161987305	569.5004796981812	0.99867344	693.0924
SA45_SOC_2	1156	1339.7920989990234	629.1778707504272	0.99971014	693.693
SA45_SOC_2	1157	1324.8759841918945	653.9713954925537	0.999757	694.2936
SA45_SOC_2	1158	1336.3738632202148	674.0431594848633	0.9999434	694.8942000000001
SA45_SOC_2	1159	1362.4150085449219	703.6436748504639	0.99992037	695.4948
SA45_SOC_2	1160	1362.9984283447266	708.630588054657	0.9999025	696.0954
SA45_SOC_2	1161	1370.4925918579102	715.1624536514282	0.9998487	696.696
SA45_SOC_2	1162	1395.2568054199219	715.0544357299805	0.99964213	697.2966
SA45_SOC_2	1163	1422.2986221313477	712.3012018203735	0.9996791	697.8972
SA45_SOC_2	1164	1421.484603881836	702.9273319244385	0.99965286	698.4978
SA45_SOC_2	1165	1390.839729309082	710.7091283798218	0.9999715	699.0984
SA45_SOC_2	1166	1357.5789642333984	714.6253252029419	0.99996793	699.6990000000001
SA45_SOC_2	1167	1380.7307052612305	712.2277522087097	0.9998627	700.2996
SA45_SOC_2	1168	1400.5656051635742	720.021071434021	0.99902177	700.9002
SA45_SOC_2	1169	1386.2064743041992	715.749020576477	0.9997799	701.5008
SA45_SOC_2	1170	1382.406234741211	717.9465866088867	0.9995882	702.1014
SA45_SOC_2	1171	1390.0115203857422	718.7395334243774	0.99964035	702.702
SA45_SOC_2	1172	1374.004898071289	694.9240922927856	0.9998336	703.3026
SA45_SOC_2	1173	1387.2645950317383	542.2757792472839	0.999908	703.9032
SA45_SOC_2	1174	1373.5295104980469	448.9821231365204	0.999876	704.5038000000001
SA45_SOC_2	1175	1368.5056686401367	373.3945870399475	0.99995124	705.1044
SA45_SOC_2	1176	1373.5316848754883	324.22184228897095	0.99977106	705.705
SA45_SOC_2	1177	1387.0927047729492	299.0237009525299	0.993292	706.3056
SA45_SOC_2	1178	1433.1682205200195	326.3111650943756	0.99892163	706.9062
SA45_SOC_2	1179	1492.8029251098633	408.4797155857086	0.9842716	707.5068
SA45_SOC_2	1180	1488.0561447143555	494.8879051208496	0.99796057	708.1074
SA45_SOC_2	1181	1509.4359970092773	530.5172109603882	0.9999317	708.708
SA45_SOC_2	1182	1538.4021377563477	575.1082706451416	0.9998141	709.3086000000001
SA45_SOC_2	1183	1512.5693893432617	640.5216836929321	0.99991965	709.9092
SA45_SOC_2	1184	1484.9491882324219	682.7080249786377	0.99981886	710.5098
SA45_SOC_2	1185	1498.9323806762695	621.8916821479797	0.9996841	711.1104
SA45_SOC_2	1186	1485.0287246704102	528.3021032810211	0.99829596	711.711
SA45_SOC_2	1187	1447.1579360961914	512.5794124603271	0.9981931	712.3116
SA45_SOC_2	1188	1430.5401992797852	482.0289123058319	0.9988637	712.9122
SA45_SOC_2	1189	1415.4730224609375	459.58757758140564	0.99841714	713.5128
SA45_SOC_2	1190	1405.5293655395508	437.88695096969604	0.9988669	714.1134000000001
SA45_SOC_2	1191	1406.9558715820312	435.33163189888	0.99671304	714.714
SA45_SOC_2	1192	1392.5551986694336	477.95751214027405	0.99813193	715.3146
SA45_SOC_2	1193	1397.1482849121094	522.5489580631256	0.99943703	715.9152
SA45_SOC_2	1194	1369.339485168457	525.7188785076141	0.9786245	716.5158
SA45_SOC_2	1195	1358.72314453125	467.9184114933014	0.8054776	717.1164
SA45_SOC_2	1196	1366.1750793457031	401.0219085216522	0.4044047	717.717
SA45_SOC_2	1197	1358.913230895996	344.491263628006	0.99700147	718.3176
SA45_SOC_2	1198	1372.2650527954102	342.25539565086365	0.9991511	718.9182
SA45_SOC_2	1199	1338.1614303588867	368.02973985671997	0.99960226	719.5188
SA45_SOC_2	1200	1341.7738723754883	396.5423512458801	0.9994529	720.1194
SA45_SOC_2	1201	1352.365493774414	448.75916719436646	0.9998932	720.72
SA45_SOC_2	1202	1358.5263061523438	520.471351146698	0.9998343	721.3206
SA45_SOC_2	1203	1355.4981994628906	596.6163897514343	0.9999329	721.9212
SA45_SOC_2	1204	1345.1560592651367	612.9866409301758	0.99996984	722.5218
SA45_SOC_2	1205	1387.4879837036133	471.9120168685913	0.9997019	723.1224
SA45_SOC_2	1206	1395.7601165771484	334.49069023132324	0.99980515	723.723
SA45_SOC_2	1207	1378.9397048950195	301.1690282821655	0.99925846	724.3236
SA45_SOC_2	1208	1363.6641311645508	299.2348122596741	0.99989796	724.9242
SA45_SOC_2	1209	1375.6208038330078	284.03650403022766	0.99949133	725.5248
SA45_SOC_2	1210	1414.8544692993164	196.71593964099884	0.4149083	726.1254
SA45_SOC_2	1211	1403.111457824707	219.77630138397217	0.9899607	726.726
SA45_SOC_2	1212	1391.4096450805664	315.5124306678772	0.9999454	727.3266
SA45_SOC_2	1213	1411.9345092773438	407.5757575035095	0.9961616	727.9272
SA45_SOC_2	1214	1434.946403503418	490.54040908813477	0.99866223	728.5278
SA45_SOC_2	1215	1424.388427734375	532.9416275024414	0.99895525	729.1284
SA45_SOC_2	1216	1406.5238571166992	536.2482762336731	0.93575245	729.729
SA45_SOC_2	1217	1387.4649810791016	535.4732894897461	0.9901698	730.3296
SA45_SOC_2	1218	1362.8664779663086	501.8908202648163	0.94290406	730.9302
SA45_SOC_2	1219	1351.659278869629	433.19525241851807	0.99714595	731.5308
SA45_SOC_2	1220	1331.920509338379	381.18340015411377	0.9995552	732.1314
SA45_SOC_2	1221	1296.683006286621	402.9272532463074	0.99988246	732.732
SA45_SOC_2	1222	1232.750244140625	454.2350900173187	0.99988306	733.3326
SA45_SOC_2	1223	1172.508201599121	506.5336275100708	0.9994809	733.9332
SA45_SOC_2	1224	1140.1506042480469	569.3589234352112	0.9990338	734.5338
SA45_SOC_2	1225	1168.0680084228516	608.8712739944458	0.99998	735.1344
SA45_SOC_2	1226	1276.4052200317383	642.4407720565796	0.99997914	735.735
SA45_SOC_2	1227	1356.635513305664	676.3786125183105	0.99995244	736.3356
SA45_SOC_2	1228	1373.2898712158203	703.0448770523071	0.9996753	736.9362
SA45_SOC_2	1229	1378.2104873657227	707.8001761436462	0.99993026	737.5368
SA45_SOC_2	1230	1379.6856307983398	708.596727848053	0.99984074	738.1374
SA45_SOC_2	1231	1379.6440887451172	686.869547367096	0.9994473	738.738
SA45_SOC_2	1232	1355.4259872436523	676.9059562683105	0.99988735	739.3386
SA45_SOC_2	1233	1377.2673797607422	701.0521459579468	0.9998234	739.9392
SA45_SOC_2	1234	1441.2199401855469	714.969334602356	0.9991227	740.5398
SA45_SOC_2	1235	1426.9983673095703	704.609785079956	0.99973327	741.1404
SA45_SOC_2	1236	1386.7000579833984	608.2655882835388	0.99979657	741.741
SA45_SOC_2	1237	1425.5255126953125	565.4144024848938	0.98777336	742.3416
SA45_SOC_2	1238	1472.4449157714844	607.6441955566406	0.90551823	742.9422
SA45_SOC_2	1239	1386.5929412841797	591.4006948471069	0.9890654	743.5428
SA45_SOC_2	1240	1376.3935089111328	546.4042782783508	0.9830466	744.1434
SA45_SOC_2	1241	1372.826271057129	468.85977029800415	0.9823568	744.744
SA45_SOC_2	1242	1366.040153503418	424.5198941230774	0.9830116	745.3446
SA45_SOC_2	1243	1362.9186630249023	375.06229877471924	0.99948275	745.9452
SA45_SOC_2	1244	1319.568099975586	401.7315888404846	0.99975806	746.5458
SA45_SOC_2	1245	1246.2317276000977	446.97664618492126	0.9998995	747.1464
SA45_SOC_2	1246	1157.336311340332	497.2276711463928	0.9999113	747.747
SA45_SOC_2	1247	1077.9291915893555	552.1131992340088	0.9998708	748.3476
SA45_SOC_2	1248	1007.2748565673828	601.7895340919495	0.9999728	748.9482
SA45_SOC_2	1249	921.8464279174805	650.9272599220276	0.99998224	749.5488
SA45_SOC_2	1250	861.262378692627	680.3237771987915	0.9996954	750.1494
SA45_SOC_2	1251	817.1069526672363	722.0532631874084	0.8656002	750.75
SA45_SOC_2	1252	814.6568870544434	721.3711023330688	0.99097437	751.3506
SA45_SOC_2	1253	1716.0189056396484	695.9593391418457	0.0020236329	751.9512
SA45_SOC_2	1254	805.1406669616699	657.3414516448975	0.008363337	752.5518
SA45_SOC_2	1255	849.5572471618652	643.5163164138794	0.21628933	753.1524000000001
SA45_SOC_2	1256	893.0516624450684	642.7845239639282	0.99982256	753.753
SA45_SOC_2	1257	978.1595993041992	628.9628648757935	0.9999745	754.3536
SA45_SOC_2	1258	1063.7317657470703	613.7387752532959	0.9999485	754.9542
SA45_SOC_2	1259	1127.4885177612305	596.6707849502563	0.99992883	755.5548
SA45_SOC_2	1260	1176.3142776489258	595.5354380607605	0.99996805	756.1554
SA45_SOC_2	1261	1252.3702239990234	627.4177837371826	0.9998429	756.756
SA45_SOC_2	1262	1335.5992126464844	668.4999990463257	0.9998604	757.3566
SA45_SOC_2	1263	1355.1803970336914	669.7909998893738	0.99991834	757.9572000000001
SA45_SOC_2	1264	1399.7428894042969	689.0217304229736	0.9997161	758.5578
SA45_SOC_2	1265	1460.4980850219727	725.7458281517029	0.99977976	759.1584
SA45_SOC_2	1266	1466.6203308105469	738.0014848709106	0.99992645	759.759
SA45_SOC_2	1267	1464.0899276733398	753.1495499610901	0.999954	760.3596
SA45_SOC_2	1268	1474.962501525879	736.9319272041321	0.9999579	760.9602
SA45_SOC_2	1269	1468.4406280517578	718.3267736434937	0.99995494	761.5608
SA45_SOC_2	1270	1449.6216201782227	719.1216516494751	0.9999801	762.1614
SA45_SOC_2	1271	1452.2813415527344	718.2987070083618	0.99996495	762.7620000000001
SA45_SOC_2	1272	1471.9124221801758	713.2058358192444	0.9999428	763.3626
SA45_SOC_2	1273	1472.9215621948242	709.6019768714905	0.99990606	763.9632
SA45_SOC_2	1274	1446.6373443603516	721.2015438079834	0.9999651	764.5638
SA45_SOC_2	1275	1445.7558059692383	722.427978515625	0.9999542	765.1644
SA45_SOC_2	1276	1449.4313049316406	726.2561130523682	0.99981767	765.765
SA45_SOC_2	1277	1477.3228454589844	743.2273507118225	0.9992718	766.3656
SA45_SOC_2	1278	1457.7363967895508	747.452666759491	0.9995096	766.9662
SA45_SOC_2	1279	1475.0888442993164	742.8647375106812	0.9771294	767.5668000000001
SA45_SOC_2	1280	1470.6855010986328	744.9872446060181	0.99976987	768.1674
SA45_SOC_2	1281	1468.4623718261719	748.2198643684387	0.9987317	768.768
SA45_SOC_2	1282	1459.1032791137695	747.9547119140625	0.99976045	769.3686
SA45_SOC_2	1283	1459.6533966064453	744.4314479827881	0.9999113	769.9692
SA45_SOC_2	1284	1473.0919647216797	728.8668894767761	0.99995077	770.5698
SA45_SOC_2	1285	1494.2297744750977	690.0558829307556	0.99992263	771.1704
SA45_SOC_2	1286	1533.7219619750977	635.7445621490479	0.99869245	771.771
SA45_SOC_2	1287	1495.6690979003906	608.4337949752808	0.9914492	772.3716000000001
SA45_SOC_2	1288	1454.6680068969727	601.5003061294556	0.98227376	772.9722
SA45_SOC_2	1289	1426.1187744140625	612.3215389251709	0.9888915	773.5728
SA45_SOC_2	1290	1413.9043807983398	634.0500068664551	0.99466395	774.1734
SA45_SOC_2	1291	1410.3467559814453	651.3499331474304	0.9936568	774.774
SA45_SOC_2	1292	1398.5863494873047	656.6147446632385	0.047655843	775.3746
SA45_SOC_2	1293	1395.552635192871	659.2512702941895	0.84438205	775.9752
SA45_SOC_2	1294	1390.012321472168	644.9735927581787	0.96081185	776.5758
SA45_SOC_2	1295	1376.3147735595703	627.2685670852661	0.99916387	777.1764000000001
SA45_SOC_2	1296	1369.343605041504	606.7836570739746	0.99254626	777.777
SA45_SOC_2	1297	1379.0945434570312	592.707724571228	0.99462634	778.3776
SA45_SOC_2	1298	1350.7489013671875	589.4398927688599	0.999866	778.9782
SA45_SOC_2	1299	1293.5000610351562	633.4204387664795	0.99991965	779.5788
SA45_SOC_2	1300	1218.7231063842773	648.4447145462036	0.99991107	780.1794
SA45_SOC_2	1301	1196.4724731445312	648.0203676223755	0.9999049	780.78
SA45_SOC_2	1302	1155.2803802490234	688.7966823577881	0.99979717	781.3806
SA45_SOC_2	1303	1151.923942565918	702.4513578414917	0.999866	781.9812000000001
SA45_SOC_2	1304	1124.8780059814453	710.1274538040161	0.9998976	782.5818
SA45_SOC_2	1305	1099.0048599243164	713.8760232925415	0.99987245	783.1824
SA45_SOC_2	1306	1037.8143310546875	713.1133317947388	0.9998913	783.783
SA45_SOC_2	1307	1008.9381408691406	694.8554706573486	0.99995506	784.3836
SA45_SOC_2	1308	991.051025390625	692.8067994117737	0.9995427	784.9842
SA45_SOC_2	1309	958.2805252075195	672.656307220459	0.99953544	785.5848
SA45_SOC_2	1310	1015.9566879272461	645.7522487640381	0.99989605	786.1854
SA45_SOC_2	1311	1151.7157745361328	650.2633810043335	0.99998236	786.7860000000001
SA45_SOC_2	1312	1263.7558364868164	652.3814463615417	0.9999745	787.3866
SA45_SOC_2	1313	1287.3092651367188	650.3065752983093	0.99997044	787.9872
SA45_SOC_2	1314	1309.350814819336	636.460325717926	0.9998171	788.5878
SA45_SOC_2	1315	1309.9270248413086	616.5950059890747	0.9994604	789.1884
SA45_SOC_2	1316	1314.7279357910156	595.8492565155029	0.9989561	789.789
SA45_SOC_2	1317	1317.7288055419922	548.1314063072205	0.9991485	790.3896
SA45_SOC_2	1318	1307.998924255371	519.8466432094574	0.9998772	790.9902
SA45_SOC_2	1319	1315.2186584472656	509.7865891456604	0.9997937	791.5908000000001
SA45_SOC_2	1320	1307.9193878173828	496.54003858566284	0.9991493	792.1914
SA45_SOC_2	1321	1298.3538436889648	483.83480072021484	0.99940705	792.792
SA45_SOC_2	1322	1294.9114608764648	472.59697794914246	0.9993475	793.3926
SA45_SOC_2	1323	1283.9953994750977	442.31748819351196	0.9626944	793.9932
SA45_SOC_2	1324	1291.7150115966797	409.35779571533203	0.9940094	794.5938
SA45_SOC_2	1325	1290.824203491211	412.74256110191345	0.9987929	795.1944
SA45_SOC_2	1326	1290.900764465332	441.2429738044739	0.99419206	795.795
SA45_SOC_2	1327	1258.5254287719727	509.69743251800537	0.999948	796.3956000000001
SA45_SOC_2	1328	1192.635498046875	582.9773569107056	0.999938	796.9962
SA45_SOC_2	1329	1106.916275024414	642.4894380569458	0.999926	797.5968
SA45_SOC_2	1330	1026.3679504394531	677.8585481643677	0.99995375	798.1974
SA45_SOC_2	1331	955.0998687744141	688.250412940979	0.99996877	798.798
SA45_SOC_2	1332	881.2657928466797	693.4377193450928	0.99991226	799.3986
SA45_SOC_2	1333	832.6801300048828	720.6574630737305	0.99826294	799.9992
SA45_SOC_2	1334	200.92718124389648	448.41184258461	0.00064169127	800.5998
SA45_SOC_2	1335	201.37764930725098	461.32140040397644	0.00063152297	801.2004000000001
SA45_SOC_2	1336	1725.454444885254	658.0827069282532	0.95281816	801.801
SA45_SOC_2	1337	1741.2361907958984	637.5243473052979	0.72331613	802.4016
SA45_SOC_2	1338	1755.3760528564453	612.4966335296631	0.023758132	803.0022
SA45_SOC_2	1339	1716.8994140625	615.9217929840088	0.002377773	803.6028
SA45_SOC_2	1340	1734.220848083496	550.1401019096375	0.009009762	804.2034
SA45_SOC_2	1341	1734.3507385253906	629.1212224960327	0.112033166	804.804
SA45_SOC_2	1342	1766.963882446289	650.5886578559875	0.0009060615	805.4046
SA45_SOC_2	1343	1716.924819946289	704.6628284454346	0.0039416836	806.0052000000001
SA45_SOC_2	1344	200.96290111541748	458.41283440589905	0.00064929866	806.6058
SA45_SOC_2	1345	200.6609058380127	454.5579528808594	0.00055466493	807.2064
SA45_SOC_2	1346	1709.772834777832	702.6135778427124	0.34454462	807.807
SA45_SOC_2	1347	1718.9439010620117	698.4734916687012	0.0046144975	808.4076
SA45_SOC_2	1348	1719.0312194824219	698.048243522644	0.004081362	809.0082
SA45_SOC_2	1349	1720.3264617919922	696.4272022247314	0.0030734187	809.6088
SA45_SOC_2	1350	1721.6772079467773	696.5386962890625	0.004837298	810.2094
SA45_SOC_2	1351	1717.8337097167969	698.1911516189575	0.0049631586	810.8100000000001
SA45_SOC_2	1352	1719.8463821411133	699.9007058143616	0.0026690036	811.4106
SA45_SOC_2	1353	1724.3505477905273	701.4663219451904	0.028628273	812.0112
SA45_SOC_2	1354	1720.3106689453125	707.5198316574097	0.0055184206	812.6118
SA45_SOC_2	1355	1721.6276550292969	706.0369992256165	0.0013519279	813.2124
SA45_SOC_2	1356	1721.7377471923828	696.278178691864	0.0016941676	813.813
SA45_SOC_2	1357	1722.7281188964844	706.2605667114258	0.016918434	814.4136
SA45_SOC_2	1358	1718.2167434692383	703.950412273407	0.005537619	815.0142
SA45_SOC_2	1359	1721.1552429199219	702.5833225250244	0.007195143	815.6148000000001
SA45_SOC_2	1360	1721.0063552856445	703.6463785171509	0.0053283195	816.2154
SA45_SOC_2	1361	1710.1379013061523	645.1979970932007	0.24487805	816.816
SA45_SOC_2	1362	1720.1047897338867	699.0745425224304	0.0033062072	817.4166
SA45_SOC_2	1363	877.1857452392578	583.3813619613647	0.98972136	818.0172
SA45_SOC_2	1364	959.7762680053711	571.8685054779053	0.9998153	818.6178
SA45_SOC_2	1365	1040.0276184082031	557.8759360313416	0.9998505	819.2184
SA45_SOC_2	1366	1085.9092712402344	540.0121665000916	0.9998739	819.819
SA45_SOC_2	1367	1163.8246536254883	502.6399612426758	0.9998354	820.4196000000001
SA45_SOC_2	1368	1227.3698043823242	475.77166199684143	0.99971	821.0202
SA45_SOC_2	1369	1277.6005554199219	449.0770411491394	0.9997415	821.6208
SA45_SOC_2	1370	1309.288673400879	435.5484080314636	0.99988854	822.2214
SA45_SOC_2	1371	1329.279670715332	422.0197105407715	0.9996935	822.822
SA45_SOC_2	1372	1315.6451797485352	402.74585008621216	0.9998153	823.4226
SA45_SOC_2	1373	1313.2134246826172	382.03173995018005	0.99959475	824.0232
SA45_SOC_2	1374	1322.0827102661133	352.6550817489624	0.99964654	824.6238
SA45_SOC_2	1375	1323.8478469848633	334.57083463668823	0.9997495	825.2244000000001
SA45_SOC_2	1376	1320.051155090332	324.50347423553467	0.9997086	825.825
SA45_SOC_2	1377	1538.6809158325195	337.30836153030396	0.9972453	826.4256
SA45_SOC_2	1378	1353.131446838379	402.1933686733246	0.9997807	827.0262
SA45_SOC_2	1379	1279.009780883789	514.0694546699524	0.99991107	827.6268
SA45_SOC_2	1380	1210.8897399902344	584.3478584289551	0.99986076	828.2274
SA45_SOC_2	1381	1209.4133377075195	654.4187235832214	0.99944144	828.828
SA45_SOC_2	1382	1339.0183639526367	701.937403678894	0.9999671	829.4286
SA45_SOC_2	1383	1432.9333877563477	720.0891780853271	0.9999007	830.0292000000001
SA45_SOC_2	1384	1466.843490600586	729.6052479743958	0.9997625	830.6298
SA45_SOC_2	1385	1496.466064453125	736.3338375091553	0.9996871	831.2304
SA45_SOC_2	1386	1486.7913436889648	746.4177417755127	0.99967873	831.831
SA45_SOC_2	1387	1492.4093627929688	740.7374668121338	0.9999504	832.4316
SA45_SOC_2	1388	1486.2678909301758	740.6983280181885	0.999936	833.0322
SA45_SOC_2	1389	1508.3943557739258	745.2529764175415	0.9995982	833.6328
SA45_SOC_2	1390	1516.5101623535156	748.1068897247314	0.9983676	834.2334
SA45_SOC_2	1391	1521.295280456543	745.1918864250183	0.9990369	834.8340000000001
SA45_SOC_2	1392	1516.388053894043	754.6738386154175	0.999759	835.4346
SA45_SOC_2	1393	1502.3854064941406	766.7080521583557	0.99991477	836.0352
SA45_SOC_2	1394	1467.7959823608398	762.1492195129395	0.9999403	836.6358
SA45_SOC_2	1395	1515.003433227539	740.2038145065308	0.99888116	837.2364
SA45_SOC_2	1396	1528.8924407958984	725.8625364303589	0.99649835	837.837
SA45_SOC_2	1397	1563.5989379882812	713.5811305046082	0.3117796	838.4376
SA45_SOC_2	1398	1475.2998733520508	719.3052434921265	0.9844507	839.0382
SA45_SOC_2	1399	1457.6100540161133	711.1983633041382	0.9987237	839.6388000000001
SA45_SOC_2	1400	1452.8606414794922	724.0824294090271	0.9954411	840.2394
SA45_SOC_2	1401	1431.4518356323242	717.8775787353516	0.9872479	840.84
SA45_SOC_2	1402	1417.276611328125	714.8441934585571	0.9702792	841.4406
SA45_SOC_2	1403	1397.2000122070312	719.5459985733032	0.9980369	842.0412
SA45_SOC_2	1404	1377.4845886230469	716.5440917015076	0.9995024	842.6418
SA45_SOC_2	1405	1374.3505096435547	722.4872016906738	0.99963486	843.2424
SA45_SOC_2	1406	1357.5057220458984	721.3051843643188	0.9998795	843.843
SA45_SOC_2	1407	1350.0932693481445	718.0670285224915	0.99993193	844.4436000000001
SA45_SOC_2	1408	1342.6951217651367	713.0843639373779	0.9999491	845.0442
SA45_SOC_2	1409	1349.0898513793945	696.1448621749878	0.9999336	845.6448
SA45_SOC_2	1410	1366.8095397949219	646.9795846939087	0.9999169	846.2454
SA45_SOC_2	1411	1360.5844116210938	623.3116865158081	0.9998714	846.846
SA45_SOC_2	1412	1361.2911987304688	605.9235692024231	0.9998149	847.4466
SA45_SOC_2	1413	1367.3078155517578	606.836314201355	0.9999187	848.0472
SA45_SOC_2	1414	1361.2102890014648	603.0195093154907	0.9998153	848.6478
SA45_SOC_2	1415	1332.9836654663086	612.5845670700073	0.9999057	849.2484000000001
SA45_SOC_2	1416	1338.4075927734375	631.5467977523804	0.99962103	849.849
SA45_SOC_2	1417	1331.8746185302734	661.2913799285889	0.9996921	850.4496
SA45_SOC_2	1418	1346.4462661743164	671.3888025283813	0.9673188	851.0502
SA45_SOC_2	1419	1336.9620895385742	678.4639120101929	0.9994962	851.6508
SA45_SOC_2	1420	1317.1123123168945	689.3464279174805	0.99992	852.2514
SA45_SOC_2	1421	1262.1884536743164	692.6523685455322	0.99993896	852.852
SA45_SOC_2	1422	1183.7745666503906	693.7827587127686	0.98870325	853.4526
SA45_SOC_2	1423	1162.9854583740234	706.2093257904053	0.9998958	854.0532000000001
SA45_SOC_2	1424	1133.9228439331055	705.6488943099976	0.99987614	854.6538
SA45_SOC_2	1425	1090.6986236572266	709.3119120597839	0.9999137	855.2544
SA45_SOC_2	1426	1024.2507934570312	722.2222423553467	0.99996185	855.855
SA45_SOC_2	1427	956.370964050293	717.9136919975281	0.9999833	856.4556
SA45_SOC_2	1428	936.9611549377441	712.7262568473816	0.99998796	857.0562
SA45_SOC_2	1429	901.1697006225586	700.6433773040771	0.9999604	857.6568
SA45_SOC_2	1430	828.5068130493164	693.7056398391724	0.9999801	858.2574
SA45_SOC_2	1431	746.8190002441406	711.7718625068665	0.99996996	858.8580000000001
SA45_SOC_2	1432	731.6614723205566	710.8234548568726	0.99997675	859.4586
SA45_SOC_2	1433	713.3360481262207	722.253270149231	0.9999589	860.0592
SA45_SOC_2	1434	706.9363975524902	725.716667175293	0.99996006	860.6598
SA45_SOC_2	1435	634.1951751708984	721.429488658905	0.999982	861.2604
SA45_SOC_2	1436	564.8983383178711	738.8254594802856	0.9999733	861.861
SA45_SOC_2	1437	516.1640167236328	738.4985733032227	0.9999547	862.4616
SA45_SOC_2	1438	509.80607986450195	737.9111051559448	0.9999194	863.0622
SA45_SOC_2	1439	524.0958023071289	728.7331867218018	0.99967885	863.6628000000001
SA45_SOC_2	1440	503.5833549499512	708.9902400970459	0.9983398	864.2634
SA45_SOC_2	1441	502.5066375732422	689.7941422462463	0.46087977	864.864
SA45_SOC_2	1442	527.8697776794434	674.3275594711304	0.9998752	865.4646
SA45_SOC_2	1443	529.3233489990234	666.4477229118347	0.9998294	866.0652
SA45_SOC_2	1444	524.8213577270508	661.7466259002686	0.99983346	866.6658
SA45_SOC_2	1445	643.0844306945801	652.9811453819275	0.9999676	867.2664
SA45_SOC_2	1446	890.8687591552734	643.7148427963257	0.99997246	867.867
SA45_SOC_2	1447	1187.567253112793	651.9308996200562	0.999974	868.4676000000001
SA45_SOC_2	1448	1400.0698471069336	657.6684021949768	0.9999732	869.0682
SA45_SOC_2	1449	1435.7952117919922	662.301070690155	0.9999615	869.6688
SA45_SOC_2	1450	1457.666358947754	616.9364404678345	0.9999865	870.2694
SA45_SOC_2	1451	1462.840232849121	567.8627014160156	0.9999747	870.87
SA45_SOC_2	1452	1480.807228088379	564.024395942688	0.999938	871.4706
SA45_SOC_2	1453	1490.2891159057617	583.2384538650513	0.99993217	872.0712
SA45_SOC_2	1454	1503.9411163330078	582.4144148826599	0.99955696	872.6718
SA45_SOC_2	1455	1533.1698989868164	597.8150796890259	0.9995253	873.2724000000001
SA45_SOC_2	1456	1495.3500366210938	619.4435119628906	0.99981993	873.873
SA45_SOC_2	1457	1434.4692993164062	662.8026008605957	0.99989045	874.4736
SA45_SOC_2	1458	1360.7276916503906	677.9766082763672	0.99880993	875.0742
SA45_SOC_2	1459	1328.0812454223633	631.3339805603027	0.99946433	875.6748
SA45_SOC_2	1460	1331.8302154541016	502.4568200111389	0.9998474	876.2754
SA45_SOC_2	1461	1362.022476196289	451.23517870903015	0.9999802	876.876
SA45_SOC_2	1462	1363.3255004882812	487.0236146450043	0.99996567	877.4766
SA45_SOC_2	1463	1377.6259231567383	565.4268908500671	0.99990463	878.0772000000001
SA45_SOC_2	1464	1396.5251541137695	632.3291230201721	0.9992943	878.6778
SA45_SOC_2	1465	1411.8412399291992	621.043438911438	0.61999124	879.2784
SA45_SOC_2	1466	1374.551010131836	506.2944173812866	0.9985091	879.879
SA45_SOC_2	1467	1361.7383193969727	468.0343794822693	0.9940217	880.4796
SA45_SOC_2	1468	1373.0139541625977	478.21587324142456	0.9990188	881.0802
SA45_SOC_2	1469	1325.3874206542969	509.4444787502289	0.9997675	881.6808
SA45_SOC_2	1470	1261.977424621582	526.2737417221069	0.9998	882.2814
SA45_SOC_2	1471	1207.4656677246094	559.2486262321472	0.9993793	882.8820000000001
SA45_SOC_2	1472	1164.9211120605469	595.202887058258	0.999421	883.4826
SA45_SOC_2	1473	1126.6645431518555	615.1185464859009	0.99974686	884.0832
SA45_SOC_2	1474	1127.2353744506836	625.8168268203735	0.99943334	884.6838
SA45_SOC_2	1475	1108.5728073120117	608.4207916259766	0.99721694	885.2844
SA45_SOC_2	1476	1131.6218948364258	616.419267654419	0.9996834	885.885
SA45_SOC_2	1477	1245.739517211914	620.978422164917	0.9999819	886.4856
SA45_SOC_2	1478	1390.7162475585938	688.7422227859497	0.9999654	887.0862
SA45_SOC_2	1479	1447.130241394043	726.4583730697632	0.9999597	887.6868000000001
SA45_SOC_2	1480	1462.3878479003906	750.1770615577698	0.9999323	888.2874
SA45_SOC_2	1481	1509.7673034667969	750.8270359039307	0.99973685	888.888
SA45_SOC_2	1482	1502.2478485107422	750.3418564796448	0.99987996	889.4886
SA45_SOC_2	1483	1508.5701370239258	738.7180209159851	0.9997452	890.0892
SA45_SOC_2	1484	1514.1450119018555	735.8810377120972	0.99960726	890.6898
SA45_SOC_2	1485	1517.0275497436523	740.1660919189453	0.99970824	891.2904
SA45_SOC_2	1486	1490.9524154663086	747.8615641593933	0.99983025	891.891
SA45_SOC_2	1487	1485.662956237793	753.4577035903931	0.9998989	892.4916000000001
SA45_SOC_2	1488	1485.7384872436523	755.4158663749695	0.99982077	893.0922
SA45_SOC_2	1489	1521.401481628418	738.9272975921631	0.99822944	893.6928
SA45_SOC_2	1490	1497.7789306640625	721.3047337532043	0.9995414	894.2934
SA45_SOC_2	1491	1474.101791381836	713.3512544631958	0.9936406	894.894
SA45_SOC_2	1492	1449.367561340332	699.3062210083008	0.9955713	895.4946
SA45_SOC_2	1493	1416.7936706542969	697.7031397819519	0.99398166	896.0952
SA45_SOC_2	1494	1389.6688842773438	669.136004447937	0.5896279	896.6958
SA45_SOC_2	1495	1382.101707458496	656.8105030059814	0.9981559	897.2964000000001
SA45_SOC_2	1496	1361.916275024414	642.4589896202087	0.9969132	897.897
SA45_SOC_2	1497	1365.1950073242188	639.6939754486084	0.99794203	898.4976
SA45_SOC_2	1498	1352.3386001586914	625.2596139907837	0.999532	899.0982
SA45_SOC_2	1499	1345.8904266357422	610.6721091270447	0.9984351	899.6988
SA45_SOC_2	1500	1351.6470336914062	598.9727640151978	0.9989152	900.2994
SA45_SOC_2	1501	1331.5369033813477	602.0797920227051	0.99542373	900.9
SA45_SOC_2	1502	1316.8426895141602	618.6158037185669	0.9996897	901.5006
SA45_SOC_2	1503	1314.5133590698242	628.7718057632446	0.9998293	902.1012000000001
SA45_SOC_2	1504	1313.7661743164062	634.0261244773865	0.99983346	902.7018
SA45_SOC_2	1505	1314.4684982299805	630.726170539856	0.99980253	903.3024
SA45_SOC_2	1506	1316.2360382080078	621.8871116638184	0.99876213	903.903
SA45_SOC_2	1507	1322.2991180419922	608.2988691329956	0.9947572	904.5036
SA45_SOC_2	1508	1316.085205078125	611.5509939193726	0.9997694	905.1042
SA45_SOC_2	1509	1312.6112365722656	612.1077561378479	0.9999043	905.7048
SA45_SOC_2	1510	1315.3094100952148	611.3983011245728	0.9999137	906.3054
SA45_SOC_2	1511	1321.560287475586	616.969141960144	0.99976903	906.9060000000001
SA45_SOC_2	1512	1319.4845581054688	634.2223978042603	0.9999567	907.5066
SA45_SOC_2	1513	1334.7137832641602	663.1784749031067	0.9999565	908.1072
SA45_SOC_2	1514	1373.8926315307617	701.1646699905396	0.9990067	908.7078
SA45_SOC_2	1515	1381.9091033935547	705.7848501205444	0.9987394	909.3084
SA45_SOC_2	1516	1382.252082824707	708.754506111145	0.99944955	909.909
SA45_SOC_2	1517	1383.343276977539	708.6062550544739	0.9995875	910.5096
SA45_SOC_2	1518	1365.366096496582	709.6216106414795	0.99904877	911.1102
SA45_SOC_2	1519	1373.6714172363281	716.0204172134399	0.99931574	911.7108000000001
SA45_SOC_2	1520	1259.161148071289	704.1219663619995	0.999956	912.3114
SA45_SOC_2	1521	1211.5563583374023	695.1396131515503	0.9999696	912.912
SA45_SOC_2	1522	1194.1941833496094	681.5306425094604	0.99967587	913.5126
SA45_SOC_2	1523	1171.4008712768555	615.1406908035278	0.99903417	914.1132
SA45_SOC_2	1524	1250.7710266113281	553.0880641937256	0.9996861	914.7138
SA45_SOC_2	1525	1336.0279083251953	493.877956867218	0.999691	915.3144
SA45_SOC_2	1526	1342.8900146484375	463.8840579986572	0.99967575	915.915
SA45_SOC_2	1527	1334.384880065918	424.06999111175537	0.98656774	916.5156000000001
SA45_SOC_2	1528	1326.775131225586	424.21257734298706	0.9997136	917.1162
SA45_SOC_2	1529	1305.8504104614258	449.26230669021606	0.99923325	917.7168
SA45_SOC_2	1530	1354.2366027832031	506.7394280433655	0.99975485	918.3174
SA45_SOC_2	1531	1356.3252639770508	583.0470085144043	0.9891101	918.918
SA45_SOC_2	1532	1348.6953735351562	622.3540735244751	0.99946755	919.5186
SA45_SOC_2	1533	1331.0654067993164	642.9502201080322	0.99953735	920.1192
SA45_SOC_2	1534	1330.151023864746	681.0313010215759	0.99956053	920.7198
SA45_SOC_2	1535	1338.4613800048828	705.4653024673462	0.9995989	921.3204000000001
SA45_SOC_2	1536	1349.0646743774414	716.833062171936	0.99407744	921.921
SA45_SOC_2	1537	1341.6934204101562	723.5139513015747	0.9995036	922.5216
SA45_SOC_2	1538	1323.2666015625	719.8753309249878	0.9999422	923.1222
SA45_SOC_2	1539	1327.994613647461	715.3836393356323	0.99993086	923.7228
SA45_SOC_2	1540	1314.1796493530273	699.3500590324402	0.9999356	924.3234
SA45_SOC_2	1541	1308.4977722167969	677.031033039093	0.99996555	924.924
SA45_SOC_2	1542	1319.8444747924805	637.2590017318726	0.9998925	925.5246
SA45_SOC_2	1543	1308.0443572998047	610.96519947052	0.999895	926.1252000000001
SA45_SOC_2	1544	1283.1533432006836	594.8084735870361	0.9999087	926.7258
SA45_SOC_2	1545	1286.952896118164	581.2305951118469	0.99956423	927.3264
SA45_SOC_2	1546	1293.2987594604492	606.2404775619507	0.99964166	927.927
SA45_SOC_2	1547	1287.4938583374023	615.4997634887695	0.99926466	928.5276
SA45_SOC_2	1548	1291.018409729004	620.4550695419312	0.99966264	929.1282
SA45_SOC_2	1549	1299.6802139282227	567.1553707122803	0.999691	929.7288
SA45_SOC_2	1550	1303.3349990844727	529.7856760025024	0.999796	930.3294
SA45_SOC_2	1551	1276.6178512573242	508.36188554763794	0.99993145	930.9300000000001
SA45_SOC_2	1552	1206.0036849975586	517.496931552887	0.999869	931.5306
SA45_SOC_2	1553	1187.8314971923828	518.1490302085876	0.9996859	932.1312
SA45_SOC_2	1554	1133.4601593017578	538.4888112545013	0.9945766	932.7318
SA45_SOC_2	1555	1125.4600524902344	540.981752872467	0.99905723	933.3324
SA45_SOC_2	1556	1107.2083282470703	562.9063653945923	0.99947864	933.933
SA45_SOC_2	1557	1076.282958984375	606.5287399291992	0.99989295	934.5336
SA45_SOC_2	1558	1027.833251953125	657.4217891693115	0.9999182	935.1342
SA45_SOC_2	1559	1024.7137069702148	665.7665276527405	0.99992764	935.7348000000001
SA45_SOC_2	1560	1011.8117523193359	657.9443693161011	0.99975044	936.3354
SA45_SOC_2	1561	959.860954284668	633.8049387931824	0.99940574	936.936
SA45_SOC_2	1562	916.3887977600098	561.6472291946411	0.9999403	937.5366
SA45_SOC_2	1563	840.6658172607422	492.53339767456055	0.9999734	938.1372
SA45_SOC_2	1564	794.5751953125	469.93064761161804	0.9999827	938.7378
SA45_SOC_2	1565	746.5676879882812	460.4159939289093	0.9999671	939.3384
SA45_SOC_2	1566	683.6562538146973	450.09535789489746	0.9999678	939.939
SA45_SOC_2	1567	649.8586463928223	440.98371148109436	0.99992716	940.5396000000001
SA45_SOC_2	1568	638.3381652832031	440.0158953666687	0.999907	941.1402
SA45_SOC_2	1569	633.7785530090332	444.66362714767456	0.9999256	941.7408
SA45_SOC_2	1570	631.2036323547363	442.66993045806885	0.99991345	942.3414
SA45_SOC_2	1571	630.0815963745117	436.9819951057434	0.9999161	942.942
SA45_SOC_2	1572	614.263858795166	433.7459635734558	0.9998354	943.5426
SA45_SOC_2	1573	595.3623390197754	432.7573549747467	0.9973585	944.1432
SA45_SOC_2	1574	592.4608612060547	429.33966279029846	0.9998723	944.7438
SA45_SOC_2	1575	614.9984550476074	431.561336517334	0.9999025	945.3444000000001
SA45_SOC_2	1576	663.4772300720215	444.0586495399475	0.9999224	945.945
SA45_SOC_2	1577	748.143367767334	483.8268184661865	0.9999734	946.5456
SA45_SOC_2	1578	838.1122970581055	560.7091856002808	0.9999598	947.1462
SA45_SOC_2	1579	907.1399688720703	640.670063495636	0.99968934	947.7468
SA45_SOC_2	1580	944.0060234069824	666.3500690460205	0.9996952	948.3474
SA45_SOC_2	1581	971.5629959106445	624.6739482879639	0.99982196	948.948
SA45_SOC_2	1582	995.3530883789062	603.1297159194946	0.9997451	949.5486
SA45_SOC_2	1583	1012.1147918701172	573.3677530288696	0.9887778	950.1492000000001
SA45_SOC_2	1584	1020.18310546875	530.4594683647156	0.9997168	950.7498
SA45_SOC_2	1585	1006.2067794799805	515.6933283805847	0.9997857	951.3504
SA45_SOC_2	1586	958.553466796875	540.9422278404236	0.9999416	951.951
SA45_SOC_2	1587	891.1960601806641	592.1891355514526	0.99996674	952.5516
SA45_SOC_2	1588	857.1256828308105	626.8169260025024	0.9994703	953.1522
SA45_SOC_2	1589	819.854679107666	644.0812540054321	0.9401853	953.7528
SA45_SOC_2	1590	1721.0514450073242	698.9722537994385	0.0016279955	954.3534
SA45_SOC_2	1591	1719.587287902832	701.1699485778809	0.009943378	954.9540000000001
SA45_SOC_2	1592	1726.1297607421875	703.8172245025635	0.008157438	955.5546
SA45_SOC_2	1593	1721.9619369506836	696.5732645988464	0.0008152242	956.1552
SA45_SOC_2	1594	1720.8732604980469	702.7611207962036	0.009187571	956.7558
SA45_SOC_2	1595	1720.8059692382812	710.2692675590515	0.15350705	957.3564
SA45_SOC_2	1596	1723.71826171875	696.811637878418	0.0069468175	957.957
SA45_SOC_2	1597	1725.611343383789	684.1844844818115	0.001473035	958.5576
SA45_SOC_2	1598	1723.1676864624023	680.1105737686157	0.0047588255	959.1582
SA45_SOC_2	1599	1721.0386276245117	684.3623471260071	0.0015464372	959.7588000000001
SA45_SOC_2	1600	1720.9673309326172	700.635781288147	0.0054379264	960.3594
SA45_SOC_2	1601	1723.7260437011719	701.6323399543762	0.0041653696	960.96
SA45_SOC_2	1602	1727.7012634277344	702.2376394271851	0.004761161	961.5606
SA45_SOC_2	1603	1719.308853149414	708.4992671012878	0.007609106	962.1612
SA45_SOC_2	1604	1718.0909729003906	705.2967739105225	0.00453776	962.7618
SA45_SOC_2	1605	1709.2179107666016	641.6762781143188	0.003907027	963.3624
SA45_SOC_2	1606	1718.3141326904297	705.5050206184387	0.0016060101	963.963
SA45_SOC_2	1607	1692.9445266723633	597.7677011489868	0.009458789	964.5636000000001
SA45_SOC_2	1608	1711.7738342285156	624.5892977714539	0.015335689	965.1642
SA45_SOC_2	1609	838.425235748291	598.4089851379395	0.9845861	965.7648
SA45_SOC_2	1610	1732.1201705932617	739.2890095710754	0.6101979	966.3654
SA45_SOC_2	1611	867.6109313964844	584.2686796188354	0.9140149	966.966
SA45_SOC_2	1612	891.463623046875	576.621036529541	0.9997235	967.5666
SA45_SOC_2	1613	962.8971862792969	555.9742283821106	0.99995804	968.1672
SA45_SOC_2	1614	1029.1025161743164	532.7974963188171	0.99987924	968.7678
SA45_SOC_2	1615	1065.3144836425781	511.83886528015137	0.9998354	969.3684000000001
SA45_SOC_2	1616	1114.0548706054688	492.99360036849976	0.9999224	969.969
SA45_SOC_2	1617	1162.5161361694336	490.06752490997314	0.9997726	970.5696
SA45_SOC_2	1618	1210.0055694580078	495.4158282279968	0.9999199	971.1702
SA45_SOC_2	1619	1259.6526718139648	542.5737619400024	0.99987733	971.7708
SA45_SOC_2	1620	1303.736457824707	613.5493898391724	0.99987626	972.3714
SA45_SOC_2	1621	1328.2894134521484	660.9241962432861	0.99995995	972.972
SA45_SOC_2	1622	1343.3001708984375	697.4176454544067	0.99987066	973.5726
SA45_SOC_2	1623	1346.854133605957	709.3136501312256	0.9998636	974.1732000000001
SA45_SOC_2	1624	1340.2714920043945	690.52818775177	0.9999263	974.7738
SA45_SOC_2	1625	1331.7109680175781	680.6792449951172	0.9998115	975.3744
SA45_SOC_2	1626	1342.6163864135742	650.7188844680786	0.9995222	975.975
SA45_SOC_2	1627	1332.1342849731445	643.0394411087036	0.99958783	976.5756
SA45_SOC_2	1628	1340.566062927246	644.3323087692261	0.9992343	977.1762
SA45_SOC_2	1629	1355.2133560180664	624.2140674591064	0.9995602	977.7768
SA45_SOC_2	1630	1351.8538284301758	600.038845539093	0.9987638	978.3774
SA45_SOC_2	1631	1346.4867782592773	580.8128786087036	0.9954882	978.9780000000001
SA45_SOC_2	1632	1331.7201232910156	557.0793199539185	0.9993475	979.5786
SA45_SOC_2	1633	1322.4158477783203	524.3723237514496	0.9989108	980.1792
SA45_SOC_2	1634	1317.9920196533203	500.87974548339844	0.9990934	980.7798
SA45_SOC_2	1635	1300.8487701416016	477.7063286304474	0.99972516	981.3804
SA45_SOC_2	1636	1311.7021179199219	458.1191325187683	0.99970204	981.981
SA45_SOC_2	1637	1306.0927963256836	449.17099356651306	0.9997985	982.5816
SA45_SOC_2	1638	1286.466064453125	454.04786109924316	0.99992645	983.1822
SA45_SOC_2	1639	1239.8711013793945	462.2927248477936	0.9998791	983.7828000000001
SA45_SOC_2	1640	1175.9977340698242	475.8929407596588	0.99956065	984.3834
SA45_SOC_2	1641	1138.0162811279297	492.38459944725037	0.999905	984.984
SA45_SOC_2	1642	1109.6295547485352	496.8414008617401	0.9981658	985.5846
SA45_SOC_2	1643	1088.3150482177734	556.0747146606445	0.99975365	986.1852
SA45_SOC_2	1644	1079.2521286010742	611.0075569152832	0.99968266	986.7858
SA45_SOC_2	1645	1073.1417846679688	615.3846645355225	0.9999429	987.3864
SA45_SOC_2	1646	1146.0213088989258	628.2430458068848	0.99996686	987.987
SA45_SOC_2	1647	1273.1632232666016	642.4119973182678	0.99992967	988.5876000000001
SA45_SOC_2	1648	1326.9447326660156	660.540919303894	0.9998311	989.1882
SA45_SOC_2	1649	1351.1511611938477	655.12122631073	0.99984086	989.7888
SA45_SOC_2	1650	1369.076271057129	624.5668315887451	0.99929416	990.3894
SA45_SOC_2	1651	1365.651741027832	593.6005139350891	0.97430134	990.99
SA45_SOC_2	1652	1353.6589050292969	572.2116136550903	0.99921095	991.5906
SA45_SOC_2	1653	1362.5402069091797	545.8994650840759	0.9993642	992.1912
SA45_SOC_2	1654	1356.0560989379883	520.6252670288086	0.9995091	992.7918
SA45_SOC_2	1655	1349.3236541748047	488.1277084350586	0.99899894	993.3924000000001
SA45_SOC_2	1656	1332.1263885498047	442.91123270988464	0.9996269	993.993
SA45_SOC_2	1657	1339.4585037231445	418.8217878341675	0.9996424	994.5936
SA45_SOC_2	1658	1323.5967636108398	397.35177755355835	0.99960166	995.1942
SA45_SOC_2	1659	1301.5371322631836	384.20812726020813	0.9994524	995.7948
SA45_SOC_2	1660	1267.221450805664	393.58144998550415	0.9998838	996.3954
SA45_SOC_2	1661	1227.6214599609375	405.9112000465393	0.9998012	996.996
SA45_SOC_2	1662	1163.7080383300781	445.1682472229004	0.9998727	997.5966
SA45_SOC_2	1663	1113.4967422485352	476.94119095802307	0.99981886	998.1972000000001
SA45_SOC_2	1664	1096.9816589355469	486.92766666412354	0.9999566	998.7978
SA45_SOC_2	1665	1060.3617095947266	486.0348129272461	0.99993896	999.3984
SA45_SOC_2	1666	1058.0994415283203	486.4023184776306	0.9999083	999.999
SA45_SOC_2	1667	1038.7336349487305	494.72745537757874	0.999681	1000.5996
SA45_SOC_2	1668	1023.8843536376953	492.78741359710693	0.9919334	1001.2002
SA45_SOC_2	1669	1016.1028289794922	519.3653583526611	0.9996387	1001.8008
SA45_SOC_2	1670	1045.9271621704102	541.1139106750488	0.9998858	1002.4014
SA45_SOC_2	1671	1141.9248962402344	547.9373860359192	0.99996626	1003.0020000000001
SA45_SOC_2	1672	1259.208641052246	557.0392155647278	0.9999703	1003.6026
SA45_SOC_2	1673	1315.1521682739258	612.0532321929932	0.9999678	1004.2032
SA45_SOC_2	1674	1332.7594757080078	654.2506456375122	0.9999565	1004.8038
SA45_SOC_2	1675	1342.8281021118164	674.3838214874268	0.99996114	1005.4044
SA45_SOC_2	1676	1353.4491348266602	662.5346803665161	0.99978656	1006.005
SA45_SOC_2	1677	1367.1517181396484	598.0374884605408	0.99861526	1006.6056
SA45_SOC_2	1678	1354.5341491699219	523.6927700042725	0.99588925	1007.2062
SA45_SOC_2	1679	1352.9687118530273	503.82484316825867	0.9993406	1007.8068000000001
SA45_SOC_2	1680	1347.671127319336	482.6761507987976	0.99799794	1008.4074
SA45_SOC_2	1681	1340.690574645996	455.9017074108124	0.99730325	1009.008
SA45_SOC_2	1682	1351.4876174926758	441.041100025177	0.9929115	1009.6086
SA45_SOC_2	1683	1343.235740661621	421.4137673377991	0.9882599	1010.2092
SA45_SOC_2	1684	1338.5548782348633	400.5265259742737	0.99479336	1010.8098
SA45_SOC_2	1685	1316.40380859375	387.8117287158966	0.99960417	1011.4104
SA45_SOC_2	1686	1285.422706604004	394.2320680618286	0.9998266	1012.011
SA45_SOC_2	1687	1242.396354675293	403.1282901763916	0.9997824	1012.6116000000001
SA45_SOC_2	1688	1178.6382293701172	423.260178565979	0.9995254	1013.2122
SA45_SOC_2	1689	1168.7091064453125	429.99752283096313	0.99989915	1013.8128
SA45_SOC_2	1690	1083.3629608154297	461.12058877944946	0.9999516	1014.4134
SA45_SOC_2	1691	1041.8613052368164	478.0643391609192	0.99971145	1015.014
SA45_SOC_2	1692	1026.035385131836	483.9452004432678	0.9998357	1015.6146
SA45_SOC_2	1693	1015.8127212524414	484.830265045166	0.99972254	1016.2152
SA45_SOC_2	1694	986.4578247070312	482.35795497894287	0.9999118	1016.8158
SA45_SOC_2	1695	990.0795364379883	489.6329426765442	0.99998224	1017.4164000000001
SA45_SOC_2	1696	934.9982070922852	523.3866119384766	0.9999703	1018.017
SA45_SOC_2	1697	874.4543838500977	595.7395005226135	0.9995795	1018.6176
SA45_SOC_2	1698	830.68359375	657.3549699783325	0.99800164	1019.2182
SA45_SOC_2	1699	1723.7563705444336	704.9263715744019	0.023439284	1019.8188
SA45_SOC_2	1700	1722.5549697875977	703.2688307762146	0.01625364	1020.4194
SA45_SOC_2	1701	1718.569221496582	708.879132270813	0.9596185	1021.02
SA45_SOC_2	1702	1724.5872116088867	703.8577151298523	0.0059428853	1021.6206
SA45_SOC_2	1703	1728.0497360229492	702.7707767486572	0.012945833	1022.2212000000001
SA45_SOC_2	1704	1722.3327255249023	705.1496171951294	0.089650184	1022.8218
SA45_SOC_2	1705	1726.113052368164	704.6979761123657	0.03356984	1023.4224
SA45_SOC_2	1706	1719.7026443481445	687.8067541122437	0.2658068	1024.023
SA45_SOC_2	1707	1724.8869323730469	701.6727018356323	0.016293703	1024.6236000000001
SA45_SOC_2	1708	1727.647590637207	701.1332559585571	0.015411305	1025.2242
SA45_SOC_2	1709	1720.752182006836	705.0598812103271	0.029306466	1025.8248
SA45_SOC_2	1710	1725.5690002441406	703.5881853103638	0.0026211343	1026.4254
SA45_SOC_2	1711	1727.1088027954102	704.223997592926	0.015371193	1027.026
SA45_SOC_2	1712	1725.4264068603516	709.4700121879578	0.08483002	1027.6266
SA45_SOC_2	1713	1721.0652923583984	706.0532855987549	0.2553858	1028.2272
SA45_SOC_2	1714	1730.2252578735352	685.2664661407471	0.003400755	1028.8278
SA45_SOC_2	1715	1722.9329681396484	705.3630781173706	0.020669827	1029.4284
SA45_SOC_2	1716	204.36780452728271	450.22722601890564	0.00056390185	1030.029
SA45_SOC_2	1717	200.8820629119873	455.68692684173584	0.00053223385	1030.6296
SA45_SOC_2	1718	1728.164405822754	704.1604614257812	0.010756884	1031.2302
SA45_SOC_2	1719	1734.166030883789	702.7303504943848	0.023252483	1031.8308
SA45_SOC_2	1720	1737.8679656982422	696.9362640380859	0.02899511	1032.4314
SA45_SOC_2	1721	1737.8242492675781	678.8627672195435	0.013029342	1033.032
SA45_SOC_2	1722	199.11420822143555	445.61918020248413	0.00044252607	1033.6326
SA45_SOC_2	1723	197.39696502685547	448.83596420288086	0.000550343	1034.2332000000001
SA45_SOC_2	1724	1742.5823593139648	630.7528209686279	0.001116294	1034.8338
SA45_SOC_2	1725	1724.6096420288086	703.4992218017578	0.0088076	1035.4344
SA45_SOC_2	1726	1724.681739807129	702.9552698135376	0.025226515	1036.035
SA45_SOC_2	1727	1722.3163604736328	699.7500085830688	0.0047337287	1036.6356
SA45_SOC_2	1728	1722.4470520019531	704.5371723175049	0.031908274	1037.2362
SA45_SOC_2	1729	835.722541809082	590.9115242958069	0.7885696	1037.8368
SA45_SOC_2	1730	884.5710182189941	582.7628660202026	0.9960097	1038.4374
SA45_SOC_2	1731	1010.8590316772461	568.0226683616638	0.99995136	1039.038
SA45_SOC_2	1732	1146.7521286010742	546.5402984619141	0.9999633	1039.6386
SA45_SOC_2	1733	1221.9266510009766	561.4476084709167	0.9999788	1040.2392
SA45_SOC_2	1734	1267.9974746704102	622.9983186721802	0.99991894	1040.8398
SA45_SOC_2	1735	1292.6312255859375	650.2628016471863	0.99993217	1041.4404
SA45_SOC_2	1736	1294.2087936401367	660.8096122741699	0.99989116	1042.041
SA45_SOC_2	1737	1295.785903930664	641.9427824020386	0.999838	1042.6416
SA45_SOC_2	1738	1300.228385925293	619.983344078064	0.9996604	1043.2422
SA45_SOC_2	1739	1297.423439025879	618.9681172370911	0.9987734	1043.8428000000001
SA45_SOC_2	1740	1308.7734603881836	617.7072429656982	0.99967885	1044.4434
SA45_SOC_2	1741	1305.6833267211914	595.7931232452393	0.9994803	1045.044
SA45_SOC_2	1742	1316.0902404785156	564.6580195426941	0.99952745	1045.6446
SA45_SOC_2	1743	1318.279037475586	517.2242474555969	0.99978274	1046.2452
SA45_SOC_2	1744	1335.520362854004	481.8242061138153	0.99945074	1046.8458
SA45_SOC_2	1745	1329.9703216552734	468.6791396141052	0.9984497	1047.4464
SA45_SOC_2	1746	1329.140281677246	460.1937460899353	0.9996314	1048.047
SA45_SOC_2	1747	1357.0683288574219	457.2304630279541	0.9982973	1048.6476
SA45_SOC_2	1748	1366.087760925293	510.2586364746094	0.99936646	1049.2482
SA45_SOC_2	1749	1361.213607788086	528.1984949111938	0.99912757	1049.8488
SA45_SOC_2	1750	1320.2251052856445	549.8422479629517	0.9999081	1050.4494
SA45_SOC_2	1751	1266.3191986083984	561.3896727561951	0.99993503	1051.05
SA45_SOC_2	1752	1229.5196914672852	564.583990573883	0.99971384	1051.6506
SA45_SOC_2	1753	1191.8473434448242	575.4250502586365	0.9990901	1052.2512
SA45_SOC_2	1754	1126.6395950317383	587.2479915618896	0.999982	1052.8518
SA45_SOC_2	1755	1043.5822677612305	605.9355425834656	0.99997485	1053.4524000000001
SA45_SOC_2	1756	958.5809326171875	618.7695264816284	0.99997926	1054.053
SA45_SOC_2	1757	875.9869766235352	632.2133159637451	0.99314636	1054.6536
SA45_SOC_2	1758	826.0310554504395	656.9774866104126	0.9963611	1055.2542
SA45_SOC_2	1759	1720.3699493408203	709.5592975616455	0.01572416	1055.8548
SA45_SOC_2	1760	1719.3104553222656	710.3795385360718	0.031196969	1056.4554
SA45_SOC_2	1761	1724.736557006836	702.1248579025269	0.037448533	1057.056
SA45_SOC_2	1762	1723.0982208251953	702.1537613868713	0.02466601	1057.6566
SA45_SOC_2	1763	1720.2913284301758	705.6132316589355	0.027828798	1058.2572
SA45_SOC_2	1764	1722.9922485351562	698.1616044044495	0.005996444	1058.8578
SA45_SOC_2	1765	1710.981216430664	648.784990310669	0.0069237994	1059.4584
SA45_SOC_2	1766	1718.9517974853516	661.956353187561	0.58707935	1060.059
SA45_SOC_2	1767	1717.6008224487305	679.0359306335449	0.07102033	1060.6596
SA45_SOC_2	1768	1721.407699584961	696.750226020813	0.9510076	1061.2602
SA45_SOC_2	1769	1723.6956024169922	704.2380952835083	0.013457951	1061.8608
SA45_SOC_2	1770	1723.7672424316406	701.9359874725342	0.014618974	1062.4614
SA45_SOC_2	1771	1720.8448791503906	712.3543739318848	0.008819634	1063.0620000000001
SA45_SOC_2	1772	1717.8301620483398	710.1355648040771	0.02767222	1063.6626
SA45_SOC_2	1773	1714.8091506958008	718.205623626709	0.98267305	1064.2632
SA45_SOC_2	1774	1724.1348266601562	700.8901834487915	0.00806966	1064.8638
SA45_SOC_2	1775	1725.9306335449219	696.241614818573	0.004086573	1065.4644
SA45_SOC_2	1776	1724.6724700927734	710.23766040802	0.25067696	1066.065
SA45_SOC_2	1777	1724.3162155151367	706.0973811149597	0.16114387	1066.6656
SA45_SOC_2	1778	1723.378028869629	707.1534204483032	0.025134496	1067.2662
SA45_SOC_2	1779	1726.3244247436523	700.6796836853027	0.0032033236	1067.8668
SA45_SOC_2	1780	1726.9380569458008	704.6641802787781	0.0015718628	1068.4674
SA45_SOC_2	1781	1724.4609832763672	704.6288394927979	0.096616425	1069.068
SA45_SOC_2	1782	1723.9438247680664	709.8511648178101	0.14496785	1069.6686
SA45_SOC_2	1783	1724.8982620239258	703.3518075942993	0.0071422714	1070.2692
SA45_SOC_2	1784	1724.0690231323242	705.6512117385864	0.002289992	1070.8698
SA45_SOC_2	1785	832.3796653747559	621.3955593109131	0.96136856	1071.4704
SA45_SOC_2	1786	859.3722724914551	606.866569519043	0.8819912	1072.071
SA45_SOC_2	1787	906.5856170654297	601.826548576355	0.99985576	1072.6716000000001
SA45_SOC_2	1788	990.5489730834961	581.7801475524902	0.9999244	1073.2722
SA45_SOC_2	1789	1110.5708312988281	546.0103797912598	0.9999331	1073.8728
SA45_SOC_2	1790	1217.9753494262695	515.2905464172363	0.9999596	1074.4734
SA45_SOC_2	1791	1266.7339324951172	511.15538477897644	0.99997747	1075.074
SA45_SOC_2	1792	1309.610824584961	503.9939832687378	0.99996436	1075.6746
SA45_SOC_2	1793	1378.315658569336	516.9318652153015	0.9999422	1076.2752
SA45_SOC_2	1794	1424.2486953735352	552.1920561790466	0.99992776	1076.8758
SA45_SOC_2	1795	1439.1859817504883	583.5527229309082	0.9999279	1077.4764
SA45_SOC_2	1796	1485.2986907958984	613.1432604789734	0.9994469	1078.077
SA45_SOC_2	1797	1497.3427963256836	638.5866951942444	0.9982102	1078.6776
SA45_SOC_2	1798	1490.8934783935547	692.5821375846863	0.9997335	1079.2782
SA45_SOC_2	1799	1506.6454696655273	734.247636795044	0.99980766	1079.8788
SA45_SOC_2	1800	1495.6472396850586	743.0389308929443	0.9999001	1080.4794
SA45_SOC_2	1801	1488.6851119995117	742.6638293266296	0.99993384	1081.08
SA45_SOC_2	1802	1469.3693161010742	739.041109085083	0.9999467	1081.6806
SA45_SOC_2	1803	1478.6252975463867	728.7551379203796	0.99950016	1082.2812000000001
SA45_SOC_2	1804	1468.0065536499023	730.6442928314209	0.99933064	1082.8818
SA45_SOC_2	1805	1476.448745727539	728.0142688751221	0.9998661	1083.4824
SA45_SOC_2	1806	1489.3593978881836	709.6052598953247	0.9999422	1084.083
SA45_SOC_2	1807	1487.5391006469727	657.2971630096436	0.9999429	1084.6836
SA45_SOC_2	1808	1510.4411315917969	597.5261092185974	0.99987507	1085.2842
SA45_SOC_2	1809	1503.995246887207	513.9166975021362	0.99996924	1085.8848
SA45_SOC_2	1810	1499.827995300293	503.798611164093	0.9999658	1086.4854
SA45_SOC_2	1811	1513.755226135254	457.5079107284546	0.9999397	1087.086
SA45_SOC_2	1812	1511.2505722045898	396.9211220741272	0.9995419	1087.6866
SA45_SOC_2	1813	1514.0959167480469	337.1802592277527	0.99916756	1088.2872
SA45_SOC_2	1814	1503.372573852539	288.21852922439575	0.9960387	1088.8878
SA45_SOC_2	1815	1466.7240142822266	256.342009305954	0.9999107	1089.4884
SA45_SOC_2	1816	1491.3139343261719	230.9120124578476	0.9996815	1090.089
SA45_SOC_2	1817	1464.7914505004883	212.98816680908203	0.9997712	1090.6896
SA45_SOC_2	1818	1515.3089904785156	237.0998364686966	0.99949193	1091.2902
SA45_SOC_2	1819	1533.3560943603516	377.71021842956543	0.9994708	1091.8908000000001
SA45_SOC_2	1820	1494.1748428344727	518.1255340576172	0.9998934	1092.4914
SA45_SOC_2	1821	1435.9083938598633	610.1605367660522	0.9990658	1093.092
SA45_SOC_2	1822	1412.1774673461914	676.9677543640137	0.99831545	1093.6926
SA45_SOC_2	1823	1400.1291275024414	699.127779006958	0.999655	1094.2932
SA45_SOC_2	1824	1404.748878479004	702.3732089996338	0.9994998	1094.8938
SA45_SOC_2	1825	1391.4944458007812	699.564356803894	0.9998229	1095.4944
SA45_SOC_2	1826	1356.0990142822266	703.8315153121948	0.9999025	1096.095
SA45_SOC_2	1827	1359.525489807129	710.3700113296509	0.99994195	1096.6956
SA45_SOC_2	1828	1363.1352996826172	685.65096616745	0.99984455	1097.2962
SA45_SOC_2	1829	1365.8028030395508	622.2914385795593	0.99982446	1097.8968
SA45_SOC_2	1830	1362.88330078125	558.3339500427246	0.99976116	1098.4974
SA45_SOC_2	1831	1336.5733337402344	535.4371118545532	0.9997974	1099.098
SA45_SOC_2	1832	1363.3604049682617	573.8249945640564	0.99992764	1099.6986
SA45_SOC_2	1833	1355.8697891235352	626.0718727111816	0.9999263	1100.2992
SA45_SOC_2	1834	1347.9692459106445	645.5441951751709	0.99994314	1100.8998
SA45_SOC_2	1835	1331.1308670043945	656.6307735443115	0.9999051	1101.5004000000001
SA45_SOC_2	1836	1324.9663925170898	674.108304977417	0.9999604	1102.101
SA45_SOC_2	1837	1330.9618377685547	676.8478918075562	0.99991155	1102.7016
SA45_SOC_2	1838	1337.2830963134766	681.252293586731	0.9998122	1103.3022
SA45_SOC_2	1839	1348.8443756103516	696.8439531326294	0.9987109	1103.9028
SA45_SOC_2	1840	1352.0039749145508	710.5255365371704	0.99981266	1104.5034
SA45_SOC_2	1841	1346.2359237670898	716.5966844558716	0.99949384	1105.104
SA45_SOC_2	1842	1337.8812789916992	719.9718260765076	0.99984217	1105.7046
SA45_SOC_2	1843	1322.933235168457	712.3317790031433	0.9999124	1106.3052
SA45_SOC_2	1844	1317.4150085449219	693.286120891571	0.99983144	1106.9058
SA45_SOC_2	1845	1315.1205825805664	638.7910151481628	0.9994967	1107.5064
SA45_SOC_2	1846	1320.5488586425781	602.5783610343933	0.99936587	1108.107
SA45_SOC_2	1847	1323.801612854004	572.929437160492	0.99901617	1108.7076
SA45_SOC_2	1848	1321.5660095214844	548.6527633666992	0.99914205	1109.3082
SA45_SOC_2	1849	1323.8624954223633	523.8977980613708	0.9976937	1109.9088
SA45_SOC_2	1850	1323.0820083618164	509.21972036361694	0.99911624	1110.5094
SA45_SOC_2	1851	1319.9580001831055	499.1201090812683	0.9993206	1111.1100000000001
SA45_SOC_2	1852	1300.5671310424805	480.03212571144104	0.9999354	1111.7106
SA45_SOC_2	1853	1242.1682739257812	481.599383354187	0.9998665	1112.3112
SA45_SOC_2	1854	1204.3019485473633	488.4226655960083	0.9997496	1112.9118
SA45_SOC_2	1855	1199.2668914794922	491.1995244026184	0.9998541	1113.5124
SA45_SOC_2	1856	1183.5986709594727	494.34253692626953	0.99420714	1114.113
SA45_SOC_2	1857	1145.0947952270508	501.0580265522003	0.9998472	1114.7136
SA45_SOC_2	1858	1074.0576553344727	532.0754885673523	0.9999677	1115.3142
SA45_SOC_2	1859	937.6706886291504	586.7463970184326	0.9999857	1115.9148
SA45_SOC_2	1860	840.9348678588867	645.6181597709656	0.9997111	1116.5154
SA45_SOC_2	1861	1723.5729217529297	698.6570835113525	0.010882226	1117.116
SA45_SOC_2	1862	1722.2142791748047	702.7601552009583	0.054520965	1117.7166
SA45_SOC_2	1863	1721.1745834350586	709.908971786499	0.016839653	1118.3172
SA45_SOC_2	1864	1708.6587524414062	638.7838697433472	0.31839123	1118.9178
SA45_SOC_2	1865	199.05484199523926	450.81591725349426	0.00055514596	1119.5184
SA45_SOC_2	1866	1721.114273071289	714.5675182342529	0.96235377	1120.119
SA45_SOC_2	1867	202.83521175384521	443.91493678092957	0.001083836	1120.7196000000001
SA45_SOC_2	1868	200.017991065979	444.5960032939911	0.0008201536	1121.3202
SA45_SOC_2	1869	1711.4328002929688	647.8569889068604	0.004705779	1121.9208
SA45_SOC_2	1870	1722.9924774169922	706.437656879425	0.0011368857	1122.5214
SA45_SOC_2	1871	1724.7429656982422	707.5690126419067	0.35589755	1123.122
SA45_SOC_2	1872	1724.0166091918945	707.5981092453003	0.017817779	1123.7226
SA45_SOC_2	1873	1721.8886947631836	702.8739666938782	0.0077226437	1124.3232
SA45_SOC_2	1874	1725.9244537353516	708.1671023368835	0.14053857	1124.9238
SA45_SOC_2	1875	1728.0633544921875	703.7437748908997	0.097901195	1125.5244
SA45_SOC_2	1876	1722.4518585205078	710.3308725357056	0.04824146	1126.125
SA45_SOC_2	1877	1721.5655136108398	708.113865852356	0.62121767	1126.7256
SA45_SOC_2	1878	1724.7684860229492	698.9045333862305	0.024823766	1127.3262
SA45_SOC_2	1879	1724.7574996948242	698.6695718765259	0.017787194	1127.9268
SA45_SOC_2	1880	1726.7200469970703	697.5743293762207	0.0025567547	1128.5274
SA45_SOC_2	1881	1726.8955993652344	698.3705592155457	0.12151233	1129.128
SA45_SOC_2	1882	1726.841812133789	691.1017513275146	0.05746642	1129.7286
SA45_SOC_2	1883	1722.3914337158203	700.0322198867798	0.002402325	1130.3292000000001
SA45_SOC_2	1884	1723.550033569336	702.1341276168823	0.020445775	1130.9298000000001
SA45_SOC_2	1885	1724.494285583496	703.0850458145142	0.010153643	1131.5304
SA45_SOC_2	1886	1720.9366607666016	703.3297920227051	0.020704657	1132.131
SA45_SOC_2	1887	1724.0084838867188	702.2131776809692	0.028115107	1132.7316
SA45_SOC_2	1888	1724.7962951660156	698.325047492981	0.002388034	1133.3322
SA45_SOC_2	1889	1727.061767578125	702.0843029022217	0.003307909	1133.9328
SA45_SOC_2	1890	1720.4342651367188	702.3699259757996	0.0065882797	1134.5334
SA45_SOC_2	1891	1717.0949935913086	655.8388566970825	0.030826448	1135.134
SA45_SOC_2	1892	1723.1349563598633	692.1705365180969	0.0009970065	1135.7346
SA45_SOC_2	1893	1725.7119369506836	703.9578151702881	0.03179746	1136.3352
SA45_SOC_2	1894	201.62501335144043	453.5462021827698	0.00041235253	1136.9358
SA45_SOC_2	1895	1721.1222839355469	698.8317918777466	0.0006377587	1137.5364
SA45_SOC_2	1896	1722.187614440918	706.7432355880737	0.020898588	1138.137
SA45_SOC_2	1897	1726.8937683105469	700.0530123710632	0.0025252625	1138.7376
SA45_SOC_2	1898	1728.559455871582	700.1912212371826	0.0052145123	1139.3382
SA45_SOC_2	1899	1726.5581130981445	709.0004110336304	0.113026015	1139.9388000000001
SA45_SOC_2	1900	1724.081039428711	706.904296875	0.07761658	1140.5394000000001
SA45_SOC_2	1901	1725.2095413208008	704.1573715209961	0.012842306	1141.14
SA45_SOC_2	1902	1727.0205688476562	699.3061566352844	0.019683665	1141.7406
SA45_SOC_2	1903	1726.9340515136719	700.5708932876587	0.012167717	1142.3412
SA45_SOC_2	1904	1723.7829208374023	701.6006684303284	0.025061307	1142.9418
SA45_SOC_2	1905	1727.3027801513672	706.5432929992676	0.34137017	1143.5424
SA45_SOC_2	1906	1726.3507461547852	703.4389686584473	0.11099896	1144.143
SA45_SOC_2	1907	1724.989356994629	704.8786067962646	0.013844105	1144.7436
SA45_SOC_2	1908	1724.3032836914062	703.2605910301208	0.08600932	1145.3442
SA45_SOC_2	1909	1721.9976425170898	702.244462966919	0.02510974	1145.9448
SA45_SOC_2	1910	1725.871353149414	702.6760840415955	0.061206132	1146.5454
SA45_SOC_2	1911	1724.5840072631836	704.9304270744324	0.06305208	1147.146
SA45_SOC_2	1912	1723.1199645996094	710.9599900245667	0.035607923	1147.7466
SA45_SOC_2	1913	1723.79150390625	704.2429876327515	0.012499454	1148.3472
SA45_SOC_2	1914	1723.348503112793	706.6137170791626	0.014535811	1148.9478
SA45_SOC_2	1915	1727.208366394043	711.625542640686	0.051301688	1149.5484000000001
SA45_SOC_2	1916	1723.3171463012695	701.9373393058777	0.059058644	1150.1490000000001
SA45_SOC_2	1917	1721.839599609375	704.914140701294	0.020141385	1150.7496
SA45_SOC_2	1918	1722.4628448486328	700.7664585113525	0.002831401	1151.3502
SA45_SOC_2	1919	829.8130989074707	586.3048624992371	0.6283465	1151.9508
SA45_SOC_2	1920	921.1316871643066	581.7271041870117	0.99992275	1152.5514
SA45_SOC_2	1921	1038.0268478393555	559.0935516357422	0.9999081	1153.152
SA45_SOC_2	1922	1119.9507522583008	544.1517376899719	0.9999232	1153.7526
SA45_SOC_2	1923	1166.7616653442383	534.0756225585938	0.99995947	1154.3532
SA45_SOC_2	1924	1196.448097229004	524.8067450523376	0.999956	1154.9538
SA45_SOC_2	1925	1205.6315231323242	527.4757146835327	0.9999778	1155.5544
SA45_SOC_2	1926	1255.7036590576172	526.9499802589417	0.9992261	1156.155
SA45_SOC_2	1927	1307.1175003051758	559.0098667144775	0.998024	1156.7556
SA45_SOC_2	1928	1336.1006927490234	617.6121640205383	0.9998698	1157.3562
SA45_SOC_2	1929	1371.2517929077148	677.0350885391235	0.99995804	1157.9568
SA45_SOC_2	1930	1421.5988159179688	706.5569400787354	0.999951	1158.5574
SA45_SOC_2	1931	1429.6306228637695	721.2532997131348	0.99993324	1159.1580000000001
SA45_SOC_2	1932	1412.3928451538086	722.7196526527405	0.99992573	1159.7586000000001
SA45_SOC_2	1933	1397.6631546020508	729.3301820755005	0.999705	1160.3592
SA45_SOC_2	1934	1438.908920288086	721.6703724861145	0.99914026	1160.9598
SA45_SOC_2	1935	1422.8401565551758	717.6529169082642	0.9998901	1161.5604
SA45_SOC_2	1936	1419.0280151367188	724.7586679458618	0.9999478	1162.161
SA45_SOC_2	1937	1472.6461029052734	724.7560286521912	0.99954516	1162.7616
SA45_SOC_2	1938	1490.679817199707	711.4222526550293	0.501255	1163.3622
SA45_SOC_2	1939	1470.442886352539	709.2261028289795	0.99045044	1163.9628
SA45_SOC_2	1940	1425.4803085327148	698.3824682235718	0.9934128	1164.5634
SA45_SOC_2	1941	1416.1499404907227	701.3046169281006	0.99772924	1165.164
SA45_SOC_2	1942	1401.5415573120117	672.3941802978516	0.9995653	1165.7646
SA45_SOC_2	1943	1368.995704650879	706.8479061126709	0.99991846	1166.3652
SA45_SOC_2	1944	1372.544288635254	722.9175996780396	0.9998492	1166.9658
SA45_SOC_2	1945	1356.416244506836	712.3687934875488	0.9999411	1167.5664
SA45_SOC_2	1946	1376.6093444824219	696.4616417884827	0.99985194	1168.167
SA45_SOC_2	1947	1381.4111709594727	665.4567646980286	0.9996661	1168.7676000000001
SA45_SOC_2	1948	1385.236587524414	619.1833162307739	0.9984047	1169.3682000000001
SA45_SOC_2	1949	1369.1027069091797	610.8682537078857	0.9990828	1169.9688
SA45_SOC_2	1950	1359.722557067871	588.5577249526978	0.9994978	1170.5694
SA45_SOC_2	1951	1359.1493225097656	563.1336665153503	0.99942964	1171.17
SA45_SOC_2	1952	1371.7461776733398	557.509331703186	0.99957806	1171.7706
SA45_SOC_2	1953	1352.006607055664	552.8402924537659	0.9997812	1172.3712
SA45_SOC_2	1954	1321.3833618164062	531.3688659667969	0.99955183	1172.9718
SA45_SOC_2	1955	1279.5269393920898	527.5802564620972	0.99981076	1173.5724
SA45_SOC_2	1956	1228.6755752563477	539.605393409729	0.9997913	1174.173
SA45_SOC_2	1957	1184.8783493041992	534.7189021110535	0.999746	1174.7736
SA45_SOC_2	1958	1136.3626098632812	524.0339469909668	0.99983466	1175.3742
SA45_SOC_2	1959	1090.5601501464844	513.5027468204498	0.9999114	1175.9748
SA45_SOC_2	1960	1024.7377395629883	494.69626665115356	0.9999634	1176.5754
SA45_SOC_2	1961	963.4817504882812	474.78511333465576	0.99996734	1177.176
SA45_SOC_2	1962	919.6626663208008	458.8315486907959	0.9999778	1177.7766
SA45_SOC_2	1963	910.3792762756348	449.71423745155334	0.9999492	1178.3772000000001
SA45_SOC_2	1964	903.4816932678223	448.23246717453003	0.9999151	1178.9778000000001
SA45_SOC_2	1965	884.9161720275879	435.0259566307068	0.9998116	1179.5784
SA45_SOC_2	1966	888.9114189147949	445.03769874572754	0.9982515	1180.179
SA45_SOC_2	1967	923.9925956726074	484.538494348526	0.99969804	1180.7796
SA45_SOC_2	1968	892.584342956543	568.1760048866272	0.9999554	1181.3802
SA45_SOC_2	1969	858.501033782959	629.9820828437805	0.9996369	1181.9808
SA45_SOC_2	1970	1723.278579711914	684.6376705169678	0.004769275	1182.5814
SA45_SOC_2	1971	1726.233901977539	693.205976486206	0.014088714	1183.182
SA45_SOC_2	1972	1721.4684677124023	703.57093334198	0.05790232	1183.7826
SA45_SOC_2	1973	1724.4672775268555	701.0086297988892	0.31227943	1184.3832
SA45_SOC_2	1974	1726.2508392333984	704.0723991394043	0.015990281	1184.9838
SA45_SOC_2	1975	1725.955810546875	690.3220653533936	0.011621042	1185.5844
SA45_SOC_2	1976	1722.1971130371094	695.3346633911133	0.01201212	1186.185
SA45_SOC_2	1977	1722.8106307983398	703.1053876876831	0.015195399	1186.7856
SA45_SOC_2	1978	1723.381004333496	704.1712117195129	0.008344947	1187.3862
SA45_SOC_2	1979	1722.5513076782227	696.0005378723145	0.011828644	1187.9868000000001
SA45_SOC_2	1980	1724.0725708007812	702.0340275764465	0.02447696	1188.5874000000001
SA45_SOC_2	1981	1722.216796875	701.8288707733154	0.051083546	1189.188
SA45_SOC_2	1982	1728.072853088379	699.5145964622498	0.2193679	1189.7886
SA45_SOC_2	1983	1731.2996292114258	689.7490811347961	0.0920029	1190.3892
SA45_SOC_2	1984	1720.971908569336	702.1496415138245	0.035152916	1190.9898
SA45_SOC_2	1985	1722.5471878051758	703.1948661804199	0.0186907	1191.5904
SA45_SOC_2	1986	1721.103858947754	696.2900233268738	0.007626499	1192.191
SA45_SOC_2	1987	1723.3019256591797	703.2484889030457	0.090344325	1192.7916
SA45_SOC_2	1988	1724.50927734375	703.7151288986206	0.019188732	1193.3922
SA45_SOC_2	1989	1724.267921447754	704.3794584274292	0.078194976	1193.9928
SA45_SOC_2	1990	1724.2365646362305	706.5309977531433	0.023030508	1194.5934
SA45_SOC_2	1991	1722.461929321289	692.8787040710449	0.014470737	1195.194
SA45_SOC_2	1992	1723.0031204223633	703.5019898414612	0.02470286	1195.7946
SA45_SOC_2	1993	1723.2829284667969	701.6399359703064	0.018251097	1196.3952
SA45_SOC_2	1994	1720.7258605957031	699.4050979614258	0.010973484	1196.9958
SA45_SOC_2	1995	1723.7998580932617	701.6836452484131	0.014760382	1197.5964000000001
SA45_SOC_2	1996	1718.331527709961	706.1986398696899	0.5525615	1198.1970000000001
SA45_SOC_2	1997	1724.2136764526367	700.2562379837036	0.01509298	1198.7976
SA45_SOC_2	1998	1721.4496994018555	702.0334482192993	0.15629409	1199.3982
SA45_SOC_2	1999	1720.6990814208984	703.8859748840332	0.04762562	1199.9988
[truncated: 1,513 more rows]
