# Supplementary material for: Measuring inter-individual differences in behavioural types of gilthead seabreams in the laboratory using deep learning
Source: PeerJ. 2022 May 5;10:e13396. doi: 10.7717/peerj.13396 (PMC9080431; doi:10.7717/peerj.13396)
Supplement: Supplemental Information 1 [file peerj-10-13396-s001.zip › Raw validation data/d3/SA45_SOC_3.csv]

ID	sec	X	Y	%	seconds
SA45_SOC_3	1	1134.536361694336	599.8140549659729	0.9987721	0.0
SA45_SOC_3	2	1146.141471862793	535.1490426063538	0.99946266	0.6006
SA45_SOC_3	3	1153.1996154785156	504.2768061161041	0.99980205	1.2012
SA45_SOC_3	4	1219.2098236083984	506.18656039237976	0.99977297	1.8018
SA45_SOC_3	5	1268.6028671264648	506.29634857177734	0.99954295	2.4024
SA45_SOC_3	6	1295.2118682861328	505.52062153816223	0.9998293	3.003
SA45_SOC_3	7	1295.1622009277344	516.7471146583557	0.99992645	3.6036
SA45_SOC_3	8	1294.8980712890625	521.6011941432953	0.9997265	4.2042
SA45_SOC_3	9	1307.6505661010742	528.3396327495575	0.9997385	4.8048
SA45_SOC_3	10	1337.2235870361328	560.1820349693298	0.9999058	5.4054
SA45_SOC_3	11	1339.5284271240234	570.2121233940125	0.9998927	6.006
SA45_SOC_3	12	1335.018424987793	592.4786853790283	0.9997968	6.6066
SA45_SOC_3	13	1365.941047668457	609.8417615890503	0.99953055	7.2072
SA45_SOC_3	14	1324.6623229980469	619.123706817627	0.9998399	7.8078
SA45_SOC_3	15	1318.6198425292969	614.9654674530029	0.9999548	8.4084
SA45_SOC_3	16	1289.823989868164	616.6793346405029	0.99996054	9.009
SA45_SOC_3	17	1272.4565505981445	613.2898378372192	0.999962	9.6096
SA45_SOC_3	18	1208.0949783325195	593.8209271430969	0.999954	10.2102
SA45_SOC_3	19	1164.9476623535156	574.3631529808044	0.9999424	10.8108
SA45_SOC_3	20	1161.9462203979492	562.8174662590027	0.9998957	11.4114
SA45_SOC_3	21	1133.9848709106445	534.0362584590912	0.99973375	12.012
SA45_SOC_3	22	1111.3611602783203	503.90366792678833	0.9992405	12.6126
SA45_SOC_3	23	1122.0832443237305	478.7387752532959	0.99969494	13.2132
SA45_SOC_3	24	1131.4724349975586	462.7066111564636	0.9918358	13.8138
SA45_SOC_3	25	1118.0891418457031	439.26273107528687	0.99973637	14.4144
SA45_SOC_3	26	1102.6214218139648	444.6307647228241	0.99992645	15.015
SA45_SOC_3	27	1017.0441055297852	507.5363337993622	0.99994755	15.6156
SA45_SOC_3	28	890.830020904541	580.7375621795654	0.9999571	16.2162
SA45_SOC_3	29	833.4982109069824	622.0569276809692	0.99927944	16.8168
SA45_SOC_3	30	1719.9237442016602	703.8048648834229	0.062830366	17.4174
SA45_SOC_3	31	1720.0658798217773	693.0236721038818	0.0018944624	18.018
SA45_SOC_3	32	1723.4739303588867	693.9502573013306	0.01649974	18.6186
SA45_SOC_3	33	1716.7296981811523	703.2870483398438	0.024730653	19.2192
SA45_SOC_3	34	1716.2018966674805	696.5943145751953	0.8768892	19.8198
SA45_SOC_3	35	1723.1018829345703	704.0160083770752	0.027138008	20.4204
SA45_SOC_3	36	1720.2677536010742	703.8887429237366	0.018575555	21.021
SA45_SOC_3	37	1718.0946350097656	697.736485004425	0.008097526	21.6216
SA45_SOC_3	38	1720.730094909668	703.3959674835205	0.015470487	22.2222
SA45_SOC_3	39	1719.1668319702148	707.3577404022217	0.010770734	22.8228
SA45_SOC_3	40	1722.300796508789	703.2915544509888	0.024403442	23.4234
SA45_SOC_3	41	1717.1732711791992	716.1363530158997	0.06866927	24.024
SA45_SOC_3	42	1719.1973876953125	702.2468447685242	0.018440796	24.6246
SA45_SOC_3	43	1725.4513549804688	732.4888372421265	0.031954624	25.2252
SA45_SOC_3	44	1753.4556198120117	733.3683013916016	0.0656349	25.8258
SA45_SOC_3	45	1754.772834777832	736.992244720459	0.0067230784	26.4264
SA45_SOC_3	46	1773.6784744262695	739.4385480880737	0.99258363	27.027
SA45_SOC_3	47	1778.2420349121094	727.2556328773499	0.5718204	27.6276
SA45_SOC_3	48	1722.1977996826172	706.2081027030945	0.7959089	28.2282
SA45_SOC_3	49	1724.7599029541016	705.0571775436401	0.003719775	28.8288
SA45_SOC_3	50	1716.6696166992188	710.2245283126831	0.0072498037	29.4294
SA45_SOC_3	51	1718.3506393432617	736.0888338088989	0.29398826	30.03
SA45_SOC_3	52	1715.4082489013672	713.2073163986206	0.89954674	30.6306
SA45_SOC_3	53	1719.1926956176758	705.905613899231	0.013837518	31.2312
SA45_SOC_3	54	1722.6730728149414	698.4201908111572	0.0062114773	31.8318
SA45_SOC_3	55	1721.4458084106445	695.9612703323364	0.007861819	32.4324
SA45_SOC_3	56	1720.7378768920898	699.4455242156982	0.109496444	33.033
SA45_SOC_3	57	1719.6797561645508	705.6703948974609	0.009331434	33.6336
SA45_SOC_3	58	1719.8008346557617	701.2354159355164	0.016958674	34.2342
SA45_SOC_3	59	1721.7731094360352	696.3538813591003	0.051984336	34.8348
SA45_SOC_3	60	1716.9205856323242	701.1480617523193	0.04480777	35.4354
SA45_SOC_3	61	1721.389503479004	695.6717205047607	0.010657101	36.036
SA45_SOC_3	62	1720.1536560058594	702.8545260429382	0.010945722	36.6366
SA45_SOC_3	63	1724.124870300293	699.9983596801758	0.0059589045	37.2372
SA45_SOC_3	64	1722.0276260375977	704.1650319099426	0.07186631	37.8378
SA45_SOC_3	65	1720.2853775024414	702.5649118423462	0.011981735	38.4384
SA45_SOC_3	66	1721.5607070922852	704.690637588501	0.048164517	39.039
SA45_SOC_3	67	1722.8418731689453	704.156277179718	0.018399138	39.6396
SA45_SOC_3	68	1720.2141952514648	700.5136013031006	0.013625674	40.2402
SA45_SOC_3	69	1717.5049209594727	702.5385189056396	0.019365681	40.8408
SA45_SOC_3	70	1716.353988647461	705.3916597366333	0.047594216	41.4414
SA45_SOC_3	71	1714.2669296264648	723.2993316650391	0.7683437	42.042
SA45_SOC_3	72	1710.0089263916016	731.9517087936401	0.7826636	42.6426
SA45_SOC_3	73	1705.8930587768555	738.8666582107544	0.26990917	43.2432
SA45_SOC_3	74	1702.3623275756836	747.3082780838013	0.9434247	43.8438
SA45_SOC_3	75	1715.4911041259766	730.0559234619141	0.052497275	44.4444
SA45_SOC_3	76	1738.0103302001953	737.4832820892334	0.019648252	45.045
SA45_SOC_3	77	202.85282135009766	453.4258246421814	0.00062117167	45.6456
SA45_SOC_3	78	1718.990478515625	726.5654253959656	0.14784408	46.2462
SA45_SOC_3	79	200.72327613830566	457.80383348464966	0.00050302764	46.8468
SA45_SOC_3	80	1710.3355407714844	715.8661794662476	0.114539474	47.4474
SA45_SOC_3	81	1719.3943405151367	701.914873123169	0.0067233965	48.048
SA45_SOC_3	82	1719.5380783081055	702.7575159072876	0.0204752	48.6486
SA45_SOC_3	83	1722.4757766723633	703.8147783279419	0.01035386	49.2492
SA45_SOC_3	84	1721.195297241211	703.3415079116821	0.012022164	49.8498
SA45_SOC_3	85	1718.700828552246	702.9154872894287	0.10613326	50.4504
SA45_SOC_3	86	1724.2296981811523	700.512056350708	0.027382394	51.051
SA45_SOC_3	87	1721.440315246582	697.2459626197815	0.008023588	51.6516
SA45_SOC_3	88	1721.6000747680664	698.8237452507019	0.022048995	52.2522
SA45_SOC_3	89	1722.1347427368164	689.8588371276855	0.021426486	52.8528
SA45_SOC_3	90	1722.637596130371	698.2475423812866	0.032108214	53.4534
SA45_SOC_3	91	1720.235366821289	699.0419697761536	0.034857906	54.054
SA45_SOC_3	92	1716.7728424072266	703.5458278656006	0.22885348	54.6546
SA45_SOC_3	93	1718.8755798339844	697.8316926956177	0.014948707	55.2552
SA45_SOC_3	94	1720.4026794433594	702.22412109375	0.31149396	55.8558
SA45_SOC_3	95	1720.294189453125	700.9839105606079	0.044691507	56.4564
SA45_SOC_3	96	1720.4840469360352	701.9353437423706	0.16245161	57.057
SA45_SOC_3	97	1720.6739044189453	699.8824882507324	0.055669934	57.6576
SA45_SOC_3	98	1721.7338562011719	693.7897109985352	0.051233683	58.2582
SA45_SOC_3	99	1723.3800888061523	698.3319997787476	0.1106176	58.8588
SA45_SOC_3	100	1720.953598022461	700.7110977172852	0.09579956	59.4594
SA45_SOC_3	101	1719.3622970581055	702.1570444107056	0.03778347	60.06
SA45_SOC_3	102	1718.334846496582	699.8768877983093	0.017366704	60.6606
SA45_SOC_3	103	1721.689224243164	699.5593357086182	0.06434416	61.2612
SA45_SOC_3	104	1720.5265045166016	702.1807336807251	0.09680376	61.8618
SA45_SOC_3	105	1720.1033020019531	700.9984588623047	0.092097946	62.4624
SA45_SOC_3	106	1718.5917663574219	702.6975202560425	0.011688134	63.063
SA45_SOC_3	107	1716.2300491333008	702.376298904419	0.09512266	63.6636
SA45_SOC_3	108	1722.0673370361328	698.3310985565186	0.036128543	64.2642
SA45_SOC_3	109	1726.508445739746	697.375545501709	0.0022794476	64.8648
SA45_SOC_3	110	1718.1091690063477	701.5122842788696	0.022284428	65.4654
SA45_SOC_3	111	1722.238883972168	700.9137439727783	0.045484226	66.066
SA45_SOC_3	112	1724.3205642700195	701.264705657959	0.0068120463	66.6666
SA45_SOC_3	113	1722.297706604004	701.1597776412964	0.18124598	67.2672
SA45_SOC_3	114	1717.0986557006836	705.7236957550049	0.1825831	67.8678
SA45_SOC_3	115	1716.3890075683594	702.258882522583	0.035886016	68.4684
SA45_SOC_3	116	1721.048812866211	702.248260974884	0.02797506	69.069
SA45_SOC_3	117	1725.1570129394531	693.3316326141357	0.007424232	69.6696
SA45_SOC_3	118	1721.6328048706055	698.7667751312256	0.02662146	70.2702
SA45_SOC_3	119	1723.1002807617188	701.9953393936157	0.052099038	70.8708
SA45_SOC_3	120	1722.333984375	700.9783744812012	0.15084635	71.4714
SA45_SOC_3	121	1718.1534576416016	698.7980604171753	0.01702478	72.072
SA45_SOC_3	122	1719.0116500854492	700.4373836517334	0.035454568	72.6726
SA45_SOC_3	123	1720.9802627563477	702.8122973442078	0.11168769	73.2732
SA45_SOC_3	124	1718.1214141845703	701.1573314666748	0.0861427	73.8738
SA45_SOC_3	125	1721.3693618774414	701.2110185623169	0.07237548	74.4744
SA45_SOC_3	126	1722.213478088379	704.0906167030334	0.026052795	75.075
SA45_SOC_3	127	1722.828369140625	699.0633416175842	0.010684773	75.6756
SA45_SOC_3	128	1717.3221588134766	704.986367225647	0.08542598	76.2762
SA45_SOC_3	129	1720.498924255371	702.6524591445923	0.04819512	76.8768
SA45_SOC_3	130	1720.8590698242188	703.8890647888184	0.09920584	77.4774
SA45_SOC_3	131	1726.050682067871	704.0000438690186	0.017990185	78.078
SA45_SOC_3	132	1721.9390487670898	702.4857330322266	0.06872256	78.6786
SA45_SOC_3	133	1719.8751068115234	702.2966051101685	0.028623423	79.2792
SA45_SOC_3	134	1719.6478271484375	704.1416645050049	0.13497338	79.8798
SA45_SOC_3	135	1721.3287353515625	703.0609059333801	0.017525898	80.4804
SA45_SOC_3	136	1721.1090087890625	704.7602891921997	0.03312411	81.081
SA45_SOC_3	137	1719.2808151245117	703.178129196167	0.030002287	81.6816
SA45_SOC_3	138	1714.4888305664062	714.6997404098511	0.291823	82.2822
SA45_SOC_3	139	1715.3105163574219	693.0194878578186	0.2896445	82.8828
SA45_SOC_3	140	1718.1873321533203	694.0998601913452	0.001236514	83.4834
SA45_SOC_3	141	1715.819091796875	705.544867515564	0.012933536	84.084
SA45_SOC_3	142	1719.6036529541016	707.7251815795898	0.007840762	84.6846
SA45_SOC_3	143	1719.170265197754	703.6429667472839	0.042774197	85.2852
SA45_SOC_3	144	1720.2547073364258	697.7422785758972	0.020587198	85.8858
SA45_SOC_3	145	1723.3634948730469	696.1950731277466	0.013381575	86.4864
SA45_SOC_3	146	1717.0980834960938	701.6143798828125	0.032832902	87.087
SA45_SOC_3	147	1717.6771545410156	703.6345338821411	0.14067104	87.6876
SA45_SOC_3	148	1719.169692993164	703.0947017669678	0.041456945	88.2882
SA45_SOC_3	149	1718.8162994384766	693.9382839202881	0.0150350435	88.8888
SA45_SOC_3	150	1722.711410522461	700.7133507728577	0.13011459	89.4894
SA45_SOC_3	151	1720.9705352783203	694.8301720619202	0.0109819025	90.09
SA45_SOC_3	152	1717.383155822754	702.3000812530518	0.09560522	90.6906
SA45_SOC_3	153	1720.6355667114258	702.2823786735535	0.018782297	91.2912
SA45_SOC_3	154	1719.0871810913086	698.6520624160767	0.020551847	91.8918
SA45_SOC_3	155	1720.3287506103516	703.1563711166382	0.045002803	92.4924
SA45_SOC_3	156	1718.8934326171875	702.8122329711914	0.067661926	93.093
SA45_SOC_3	157	1722.084846496582	702.7819776535034	0.089472994	93.6936
SA45_SOC_3	158	1722.6694107055664	697.8566694259644	0.009673066	94.2942
SA45_SOC_3	159	1718.7589645385742	703.1902313232422	0.1305147	94.8948
SA45_SOC_3	160	1719.154930114746	700.470085144043	0.103624366	95.4954
SA45_SOC_3	161	1719.686164855957	696.6167163848877	0.0292788	96.096
SA45_SOC_3	162	1721.4555358886719	704.0089273452759	0.08129107	96.6966
SA45_SOC_3	163	1721.4447784423828	699.8468255996704	0.09942032	97.2972
SA45_SOC_3	164	1718.1987762451172	704.7205066680908	0.14980848	97.8978
SA45_SOC_3	165	1722.0001602172852	701.0227918624878	0.008064997	98.4984
SA45_SOC_3	166	1718.2621765136719	705.2141833305359	0.15154627	99.099
SA45_SOC_3	167	1723.7925338745117	704.1984415054321	0.016476797	99.6996
SA45_SOC_3	168	1722.7823638916016	703.4938144683838	0.0049254615	100.3002
SA45_SOC_3	169	1716.8655395507812	704.899914264679	0.041651253	100.9008
SA45_SOC_3	170	1717.1128463745117	706.8444299697876	0.060333572	101.5014
SA45_SOC_3	171	1717.265396118164	711.5839576721191	0.65330637	102.102
SA45_SOC_3	172	1708.1475448608398	715.6141591072083	0.9459931	102.7026
SA45_SOC_3	173	1710.0718688964844	728.286566734314	0.9817136	103.3032
SA45_SOC_3	174	1712.0933532714844	725.6577014923096	0.9853785	103.9038
SA45_SOC_3	175	1711.3308334350586	718.456871509552	0.25876737	104.5044
SA45_SOC_3	176	1722.3106384277344	727.0726203918457	0.9632046	105.105
SA45_SOC_3	177	201.25614166259766	465.4263389110565	0.000551247	105.7056
SA45_SOC_3	178	199.6172046661377	468.6873149871826	0.00029490114	106.3062
SA45_SOC_3	179	1723.8969039916992	714.6070432662964	0.0015569542	106.9068
SA45_SOC_3	180	1712.292823791504	695.1439905166626	0.15454838	107.5074
SA45_SOC_3	181	1707.2209167480469	646.7167496681213	0.00076560635	108.108
SA45_SOC_3	182	1727.5538635253906	647.3208904266357	0.10180771	108.7086
SA45_SOC_3	183	1718.2493591308594	642.2909116744995	0.059370358	109.3092
SA45_SOC_3	184	1718.335189819336	663.8605713844299	0.51320636	109.9098
SA45_SOC_3	185	1716.7724990844727	703.2640027999878	0.03195868	110.5104
SA45_SOC_3	186	1722.327003479004	703.7863254547119	0.025707157	111.111
SA45_SOC_3	187	1719.1289520263672	698.8929462432861	0.006781608	111.7116
SA45_SOC_3	188	1720.869255065918	699.0994548797607	0.017668456	112.3122
SA45_SOC_3	189	1722.9694747924805	696.8719553947449	0.006464883	112.9128
SA45_SOC_3	190	1721.7118835449219	695.6948947906494	0.0038592757	113.5134
SA45_SOC_3	191	1720.9481048583984	693.8781595230103	0.018802473	114.114
SA45_SOC_3	192	1722.3104095458984	694.4111680984497	0.047988612	114.7146
SA45_SOC_3	193	1719.1750717163086	704.1103148460388	0.07398586	115.3152
SA45_SOC_3	194	1720.8333206176758	702.9895806312561	0.024621624	115.9158
SA45_SOC_3	195	1725.0558471679688	697.9894065856934	0.014331896	116.5164
SA45_SOC_3	196	1719.6694564819336	698.5961222648621	0.036006883	117.117
SA45_SOC_3	197	1721.8299865722656	700.5376768112183	0.03173644	117.7176
SA45_SOC_3	198	1724.805908203125	701.098301410675	0.05066229	118.3182
SA45_SOC_3	199	1731.716651916504	689.513669013977	0.076391205	118.9188
SA45_SOC_3	200	1728.1317901611328	698.5075449943542	0.10251598	119.5194
SA45_SOC_3	201	1718.9103698730469	706.4535570144653	0.23708837	120.12
SA45_SOC_3	202	1720.462989807129	703.0797672271729	0.06502044	120.7206
SA45_SOC_3	203	1720.6631469726562	702.0737457275391	0.023394344	121.3212
SA45_SOC_3	204	1724.0488815307617	703.2423734664917	0.25046209	121.9218
SA45_SOC_3	205	1722.1885299682617	700.8501434326172	0.0121856015	122.5224
SA45_SOC_3	206	1714.661750793457	705.2033686637878	0.009664076	123.123
SA45_SOC_3	207	1715.8818054199219	706.8585920333862	0.0024804638	123.7236
SA45_SOC_3	208	1716.9440460205078	712.3091197013855	0.9877929	124.3242
SA45_SOC_3	209	1710.1550674438477	711.8538737297058	0.37292093	124.9248
SA45_SOC_3	210	1710.5209350585938	712.1046710014343	0.72184014	125.5254
SA45_SOC_3	211	1713.0492782592773	720.4382085800171	0.9573312	126.126
SA45_SOC_3	212	1725.6500244140625	708.4674668312073	0.0021352791	126.7266
SA45_SOC_3	213	1731.313819885254	753.9135932922363	0.70360315	127.3272
SA45_SOC_3	214	1726.5470123291016	704.7618341445923	0.018109197	127.9278
SA45_SOC_3	215	1725.22705078125	703.8948583602905	0.09933317	128.5284
SA45_SOC_3	216	1718.8236236572266	710.4922556877136	0.69197774	129.129
SA45_SOC_3	217	1713.076171875	701.5030145645142	0.0028994442	129.7296
SA45_SOC_3	218	1716.467399597168	726.7766976356506	0.0019767692	130.3302
SA45_SOC_3	219	204.11676406860352	450.48075914382935	0.0007635473	130.9308
SA45_SOC_3	220	201.69513702392578	447.21283078193665	0.00053746975	131.5314
SA45_SOC_3	221	199.01378631591797	454.77630615234375	0.0003054756	132.132
SA45_SOC_3	222	1712.794075012207	698.225269317627	0.0036140794	132.7326
SA45_SOC_3	223	1723.7444686889648	704.5217227935791	0.0011608945	133.3332
SA45_SOC_3	224	1719.7698211669922	704.8130106925964	0.020196343	133.9338
SA45_SOC_3	225	1716.8978118896484	702.543797492981	0.031058624	134.5344
SA45_SOC_3	226	1723.3842086791992	698.1711959838867	0.0052549634	135.135
SA45_SOC_3	227	1723.1919479370117	699.6746921539307	0.01541153	135.7356
SA45_SOC_3	228	1721.396484375	699.1318345069885	0.025944764	136.3362
SA45_SOC_3	229	1720.4402160644531	704.8638653755188	0.03605584	136.9368
SA45_SOC_3	230	1719.7684478759766	702.5604057312012	0.011745662	137.5374
SA45_SOC_3	231	1719.5666885375977	709.2280340194702	0.03443686	138.138
SA45_SOC_3	232	1714.3266677856445	701.7803335189819	0.012406247	138.7386
SA45_SOC_3	233	1718.7126159667969	708.2518815994263	0.03133501	139.3392
SA45_SOC_3	234	1715.8351135253906	696.6384744644165	0.013470747	139.9398
SA45_SOC_3	235	1720.0428771972656	698.1369495391846	0.0049227513	140.5404
SA45_SOC_3	236	1715.7518005371094	709.0513300895691	0.071936615	141.141
SA45_SOC_3	237	1718.0739212036133	699.0855503082275	0.005732516	141.7416
SA45_SOC_3	238	1721.952781677246	704.290623664856	0.04333601	142.3422
SA45_SOC_3	239	1717.6295471191406	702.0064115524292	0.057789575	142.9428
SA45_SOC_3	240	1722.6548767089844	700.8030223846436	0.008051165	143.5434
SA45_SOC_3	241	1720.9066772460938	696.3275527954102	0.010554711	144.144
SA45_SOC_3	242	1719.9882888793945	698.8362979888916	0.0218185	144.7446
SA45_SOC_3	243	1722.7304077148438	695.7458782196045	0.012866606	145.3452
SA45_SOC_3	244	1718.4290313720703	705.1125383377075	0.046708953	145.9458
SA45_SOC_3	245	1720.9807205200195	694.6950531005859	0.017215885	146.5464
SA45_SOC_3	246	1723.2260513305664	698.4846925735474	0.013059485	147.147
SA45_SOC_3	247	1723.6103439331055	695.1179838180542	0.013332046	147.7476
SA45_SOC_3	248	1728.467903137207	689.6041774749756	0.005928424	148.3482
SA45_SOC_3	249	1741.8943405151367	680.1495838165283	0.08199388	148.9488
SA45_SOC_3	250	1746.5899658203125	681.711208820343	0.013248593	149.5494
SA45_SOC_3	251	1747.917594909668	685.4951190948486	0.029965457	150.15
SA45_SOC_3	252	1708.944969177246	706.2496876716614	0.7615894	150.7506
SA45_SOC_3	253	1710.9984970092773	718.3034062385559	0.98243076	151.3512
SA45_SOC_3	254	1727.4290084838867	702.6001882553101	0.035354175	151.9518
SA45_SOC_3	255	1717.8654098510742	700.9957551956177	0.06758985	152.5524
SA45_SOC_3	256	1735.5095672607422	728.6586427688599	0.092053026	153.153
SA45_SOC_3	257	1720.6883239746094	711.348352432251	0.037577044	153.7536
SA45_SOC_3	258	1715.5731582641602	734.2562627792358	0.11590954	154.3542
SA45_SOC_3	259	1721.5380477905273	727.930326461792	0.025123496	154.9548
SA45_SOC_3	260	1719.3450164794922	710.0986790657043	0.016112283	155.5554
SA45_SOC_3	261	1719.8612594604492	722.7216482162476	0.14999676	156.156
SA45_SOC_3	262	1720.9560012817383	719.3983912467957	0.17578177	156.7566
SA45_SOC_3	263	1706.7909622192383	731.3066911697388	0.13480815	157.3572
SA45_SOC_3	264	201.19053840637207	457.66971230506897	0.0005478846	157.9578
SA45_SOC_3	265	202.77774810791016	450.42861700057983	0.0005960555	158.5584
SA45_SOC_3	266	199.10741329193115	466.9639527797699	0.00029372406	159.159
SA45_SOC_3	267	1712.6029586791992	693.4717082977295	0.031015797	159.7596
SA45_SOC_3	268	198.87389659881592	446.4914345741272	0.0006245792	160.3602
SA45_SOC_3	269	1714.5426177978516	700.0063419342041	0.0063846386	160.9608
SA45_SOC_3	270	1715.431251525879	704.9012660980225	0.016708715	161.5614
SA45_SOC_3	271	1712.186508178711	705.8354473114014	0.010713824	162.162
SA45_SOC_3	272	1714.4911193847656	699.3519258499146	0.0020610725	162.7626
SA45_SOC_3	273	1716.7657470703125	709.5736527442932	0.009714301	163.3632
SA45_SOC_3	274	1714.405746459961	704.9476146697998	0.0032559917	163.9638
SA45_SOC_3	275	1716.3582229614258	697.2921824455261	0.006024473	164.5644
SA45_SOC_3	276	1711.4897918701172	700.4028797149658	0.0048111244	165.165
SA45_SOC_3	277	1712.6128005981445	700.0572609901428	0.001211678	165.7656
SA45_SOC_3	278	1713.3883666992188	702.14848279953	0.045583203	166.3662
SA45_SOC_3	279	1715.3821563720703	691.5138673782349	0.0013227407	166.9668
SA45_SOC_3	280	1716.3957595825195	696.6039705276489	0.0050125928	167.5674
SA45_SOC_3	281	1714.1827011108398	706.3507533073425	0.05374302	168.168
SA45_SOC_3	282	1713.0899047851562	703.1357073783875	0.020474946	168.7686
SA45_SOC_3	283	1715.3970336914062	699.0572261810303	0.005121503	169.3692
SA45_SOC_3	284	1717.3853302001953	698.7142467498779	0.004671934	169.9698
SA45_SOC_3	285	1714.6612930297852	704.9189043045044	0.021290815	170.5704
SA45_SOC_3	286	1718.9068222045898	698.5556316375732	0.0031617833	171.171
SA45_SOC_3	287	1713.4368896484375	699.9283218383789	0.009304283	171.7716
SA45_SOC_3	288	1713.662452697754	705.9594297409058	0.0060173497	172.3722
SA45_SOC_3	289	1717.0363998413086	706.4767956733704	0.015001679	172.9728
SA45_SOC_3	290	1716.236801147461	699.7387433052063	0.004799932	173.5734
SA45_SOC_3	291	1715.5493545532227	702.0788955688477	0.040577073	174.174
SA45_SOC_3	292	1713.8283920288086	696.4540457725525	0.0080238385	174.7746
SA45_SOC_3	293	1715.7649612426758	708.1661367416382	0.02311951	175.3752
SA45_SOC_3	294	1713.7018203735352	705.2356195449829	0.027810816	175.9758
SA45_SOC_3	295	1716.277198791504	698.9579629898071	0.014982174	176.5764
SA45_SOC_3	296	1715.4927062988281	699.6927165985107	0.010685096	177.177
SA45_SOC_3	297	1718.2847213745117	704.7915744781494	0.038801502	177.7776
SA45_SOC_3	298	1719.3766021728516	700.6789112091064	0.01999498	178.3782
SA45_SOC_3	299	1712.7014923095703	703.9436531066895	0.06683907	178.9788
SA45_SOC_3	300	1716.5087127685547	705.9754586219788	0.050128493	179.5794
SA45_SOC_3	301	1720.5960845947266	697.3206353187561	0.013996602	180.18
SA45_SOC_3	302	1718.847999572754	704.2704105377197	0.054121982	180.7806
SA45_SOC_3	303	1715.811996459961	698.3719110488892	0.004777732	181.3812
SA45_SOC_3	304	1715.1917266845703	699.5638418197632	0.011240941	181.9818
SA45_SOC_3	305	1715.5237197875977	705.1585006713867	0.039217137	182.5824
SA45_SOC_3	306	1715.2853393554688	698.2910585403442	0.014180416	183.183
SA45_SOC_3	307	1717.5338745117188	699.2929601669312	0.016141292	183.7836
SA45_SOC_3	308	1715.3627014160156	702.7088499069214	0.0063056042	184.3842
SA45_SOC_3	309	1715.258903503418	694.5596766471863	0.0054007825	184.9848
SA45_SOC_3	310	1718.4512329101562	698.2275867462158	0.029819313	185.5854
SA45_SOC_3	311	1719.931411743164	705.3632068634033	0.038482297	186.186
SA45_SOC_3	312	1719.7875595092773	696.9931697845459	0.0057073627	186.7866
SA45_SOC_3	313	1719.4395446777344	707.071795463562	0.021151789	187.3872
SA45_SOC_3	314	1715.7371520996094	706.7738127708435	0.068868406	187.9878
SA45_SOC_3	315	1847.7092742919922	575.4600048065186	0.02288951	188.5884
SA45_SOC_3	316	1716.3290405273438	699.0798854827881	0.0148451235	189.189
SA45_SOC_3	317	1716.3698959350586	698.5832476615906	0.00657086	189.7896
SA45_SOC_3	318	1718.598403930664	700.0108480453491	0.016004948	190.3902
SA45_SOC_3	319	1715.8097076416016	699.7477555274963	0.0070781475	190.9908
SA45_SOC_3	320	1714.4062042236328	697.6341962814331	0.0024745571	191.5914
SA45_SOC_3	321	1716.3934707641602	705.5782127380371	0.017037328	192.192
SA45_SOC_3	322	1719.7843551635742	706.3756012916565	0.0124946935	192.7926
SA45_SOC_3	323	1715.035743713379	704.632830619812	0.03640307	193.3932
SA45_SOC_3	324	1714.3313598632812	708.2453799247742	0.034032527	193.9938
SA45_SOC_3	325	1713.7621307373047	700.2601003646851	0.00787812	194.5944
SA45_SOC_3	326	1714.3496704101562	703.4311151504517	0.010828638	195.195
SA45_SOC_3	327	1709.2554473876953	716.9067049026489	0.7449859	195.7956
SA45_SOC_3	328	1707.9180908203125	720.9817743301392	0.9761367	196.3962
SA45_SOC_3	329	1705.880012512207	726.9868755340576	0.88823843	196.9968
SA45_SOC_3	330	1708.769760131836	737.4361610412598	0.558983	197.5974
SA45_SOC_3	331	1704.5906066894531	748.8026332855225	0.74810135	198.198
SA45_SOC_3	332	1710.3064727783203	741.8162298202515	0.8779249	198.7986
SA45_SOC_3	333	1710.1080322265625	726.931643486023	0.21184935	199.3992
SA45_SOC_3	334	1712.5987243652344	727.9086971282959	0.09263634	199.9998
SA45_SOC_3	335	1724.5979690551758	722.5071573257446	0.0025116212	200.6004
SA45_SOC_3	336	1711.3889694213867	697.2138404846191	0.003240647	201.201
SA45_SOC_3	337	1711.8846130371094	707.2152185440063	0.0028997888	201.8016
SA45_SOC_3	338	1711.9274139404297	697.3537230491638	0.002444854	202.4022
SA45_SOC_3	339	1716.0566711425781	700.5536413192749	0.0059528127	203.0028
SA45_SOC_3	340	1729.5271682739258	724.5119905471802	0.015712112	203.6034
SA45_SOC_3	341	1709.2190551757812	701.1680173873901	0.0034188838	204.204
SA45_SOC_3	342	1709.8217010498047	711.4342904090881	0.0069202427	204.8046
SA45_SOC_3	343	1721.0396575927734	703.1362223625183	0.01439463	205.4052
SA45_SOC_3	344	1715.0297927856445	702.6881217956543	0.020217573	206.0058
SA45_SOC_3	345	1710.3050994873047	687.5417947769165	0.0061113415	206.6064
SA45_SOC_3	346	1710.9569549560547	706.9987964630127	0.29770258	207.207
SA45_SOC_3	347	1714.090919494629	705.9770679473877	0.11548389	207.8076
SA45_SOC_3	348	1713.218879699707	705.95370054245	0.0813367	208.4082
SA45_SOC_3	349	1714.7489547729492	706.2413835525513	0.034032617	209.0088
SA45_SOC_3	350	1716.0704040527344	700.0132298469543	0.006279806	209.6094
SA45_SOC_3	351	1718.975944519043	710.3513431549072	0.010367178	210.21
SA45_SOC_3	352	1719.158592224121	698.8220071792603	0.018391285	210.8106
SA45_SOC_3	353	1721.1519241333008	704.6466708183289	0.114909805	211.4112
SA45_SOC_3	354	1717.0191192626953	704.5778560638428	0.027350795	212.0118
SA45_SOC_3	355	1715.4592895507812	698.14621925354	0.013035683	212.6124
SA45_SOC_3	356	1712.9322052001953	694.1559934616089	0.003923455	213.213
SA45_SOC_3	357	1716.4023971557617	708.773045539856	0.039480746	213.8136
SA45_SOC_3	358	1717.4581146240234	705.5460262298584	0.024026597	214.4142
SA45_SOC_3	359	1716.338996887207	696.5147495269775	0.00799964	215.0148
SA45_SOC_3	360	1715.8646392822266	705.0611686706543	0.01373916	215.6154
SA45_SOC_3	361	1715.829734802246	698.9436078071594	0.0030649188	216.216
SA45_SOC_3	362	1715.5281829833984	701.1318397521973	0.0077932803	216.8166
SA45_SOC_3	363	1724.5523071289062	700.6792974472046	0.14464039	217.4172
SA45_SOC_3	364	1719.1464614868164	690.3438234329224	0.01678434	218.0178
SA45_SOC_3	365	1717.261619567871	701.3619089126587	0.010112139	218.6184
SA45_SOC_3	366	1720.803451538086	706.2547731399536	0.008275882	219.219
SA45_SOC_3	367	1718.8580703735352	696.2869334220886	0.0045906096	219.8196
SA45_SOC_3	368	1714.5024490356445	701.7570304870605	0.007838885	220.4202
SA45_SOC_3	369	1717.2661972045898	695.1789450645447	0.015452124	221.0208
SA45_SOC_3	370	1718.6030960083008	696.897189617157	0.0031677042	221.6214
SA45_SOC_3	371	1722.8044509887695	704.020836353302	0.03710578	222.222
SA45_SOC_3	372	1715.1142501831055	700.4659652709961	0.0018881587	222.8226
SA45_SOC_3	373	1715.1292419433594	708.4842681884766	0.08096119	223.4232
SA45_SOC_3	374	1715.0968551635742	706.69682264328	0.028899098	224.0238
SA45_SOC_3	375	1718.9403533935547	703.6141920089722	0.11820356	224.6244
SA45_SOC_3	376	1715.5636596679688	695.8142423629761	0.0057168417	225.225
SA45_SOC_3	377	1721.3053894042969	700.4657077789307	0.1605629	225.8256
SA45_SOC_3	378	1718.2006072998047	695.0254154205322	0.03773034	226.4262
SA45_SOC_3	379	1715.5393981933594	697.0014095306396	0.0016744104	227.0268
SA45_SOC_3	380	1717.108154296875	698.2429075241089	0.0054723225	227.6274
SA45_SOC_3	381	1714.1443634033203	707.4360179901123	0.0880996	228.228
SA45_SOC_3	382	1715.6206512451172	705.9407615661621	0.02030533	228.8286
SA45_SOC_3	383	1714.8407363891602	703.5178899765015	0.035667624	229.4292
SA45_SOC_3	384	1715.2416229248047	707.4390435218811	0.016839858	230.0298
SA45_SOC_3	385	1716.6054153442383	703.9807319641113	0.047500245	230.6304
SA45_SOC_3	386	1712.6237869262695	697.1579647064209	0.013089152	231.231
SA45_SOC_3	387	1712.3931884765625	700.6023073196411	0.003728191	231.8316
SA45_SOC_3	388	1713.120460510254	704.6154499053955	0.033058893	232.4322
SA45_SOC_3	389	867.4745178222656	597.0699620246887	0.96617615	233.0328
SA45_SOC_3	390	952.4133682250977	601.5698289871216	0.99991417	233.6334
SA45_SOC_3	391	1054.9893951416016	592.7917957305908	0.9998066	234.234
SA45_SOC_3	392	1120.5656433105469	573.1376194953918	0.99980754	234.8346
SA45_SOC_3	393	1203.8739395141602	557.6458024978638	0.99991536	235.4352
SA45_SOC_3	394	1280.6016540527344	550.8603715896606	0.9998851	236.0358
SA45_SOC_3	395	1324.2018127441406	589.3162965774536	0.9998654	236.6364
SA45_SOC_3	396	1334.0095138549805	612.4227333068848	0.99994016	237.237
SA45_SOC_3	397	1334.3531799316406	619.4953966140747	0.9999647	237.8376
SA45_SOC_3	398	1332.212905883789	617.9767084121704	0.99996865	238.4382
SA45_SOC_3	399	1322.2198104858398	614.4748163223267	0.99995196	239.0388
SA45_SOC_3	400	1330.4249954223633	608.052191734314	0.9999167	239.6394
SA45_SOC_3	401	1339.7267532348633	607.2839641571045	0.99996436	240.24
SA45_SOC_3	402	1340.8689880371094	619.4082999229431	0.9999765	240.8406
SA45_SOC_3	403	1339.0159606933594	636.8612408638	0.99995387	241.4412
SA45_SOC_3	404	1340.6038284301758	665.3400564193726	0.9999471	242.0418
SA45_SOC_3	405	1338.8390350341797	672.7196502685547	0.9999473	242.6424
SA45_SOC_3	406	1330.287208557129	672.8514862060547	0.9998312	243.243
SA45_SOC_3	407	1347.5000381469727	659.5879411697388	0.9989925	243.8436
SA45_SOC_3	408	1355.0440979003906	636.14586353302	0.9993389	244.4442
SA45_SOC_3	409	1358.8027954101562	603.8996171951294	0.9996301	245.0448
SA45_SOC_3	410	1359.2813873291016	582.2028207778931	0.9975489	245.6454
SA45_SOC_3	411	1359.477195739746	558.4352087974548	0.99819	246.246
SA45_SOC_3	412	1361.3796615600586	549.6577548980713	0.9996908	246.8466
SA45_SOC_3	413	1356.009635925293	538.0843234062195	0.9982711	247.4472
SA45_SOC_3	414	1351.1505889892578	519.8999118804932	0.99851626	248.0478
SA45_SOC_3	415	1337.885398864746	501.09320640563965	0.9942198	248.6484
SA45_SOC_3	416	1316.6369247436523	474.60840940475464	0.9993938	249.249
SA45_SOC_3	417	1329.1167068481445	452.4391794204712	0.9995291	249.8496
SA45_SOC_3	418	1323.643569946289	437.04450130462646	0.9998041	250.4502
SA45_SOC_3	419	1317.788200378418	439.14061546325684	0.99534756	251.0508
SA45_SOC_3	420	1366.6605377197266	492.4991190433502	0.99271894	251.6514
SA45_SOC_3	421	1394.7264862060547	551.0104894638062	0.9997197	252.252
SA45_SOC_3	422	1354.679832458496	611.5256309509277	0.9995432	252.8526
SA45_SOC_3	423	1358.2989120483398	670.4754137992859	0.99986064	253.4532
SA45_SOC_3	424	1364.926643371582	711.8541955947876	0.9997534	254.0538
SA45_SOC_3	425	1346.4471817016602	716.9419169425964	0.9999311	254.6544
SA45_SOC_3	426	1349.6438598632812	720.938515663147	0.9998596	255.255
SA45_SOC_3	427	1354.9497985839844	720.5797004699707	0.99977845	255.8556
SA45_SOC_3	428	1357.6995849609375	719.369101524353	0.9997713	256.4562
SA45_SOC_3	429	1363.033103942871	719.4184112548828	0.99980336	257.0568
SA45_SOC_3	430	1361.576042175293	715.3814506530762	0.9998229	257.6574
SA45_SOC_3	431	1354.1336059570312	693.489990234375	0.9997353	258.258
SA45_SOC_3	432	1349.9312210083008	657.2576379776001	0.9997812	258.8586
SA45_SOC_3	433	1361.400489807129	626.7242932319641	0.9999416	259.4592
SA45_SOC_3	434	1382.4199676513672	620.1577949523926	0.9999193	260.0598
SA45_SOC_3	435	1400.9299850463867	656.9996953010559	0.9994661	260.6604
SA45_SOC_3	436	1379.6626281738281	685.6372547149658	0.99975115	261.261
SA45_SOC_3	437	1370.405502319336	645.198769569397	0.9999143	261.8616
SA45_SOC_3	438	1377.385482788086	565.686764717102	0.9998467	262.4622
SA45_SOC_3	439	1353.5710144042969	537.4443912506104	0.9997695	263.0628
SA45_SOC_3	440	1345.8684539794922	549.7467827796936	0.99929273	263.6634
SA45_SOC_3	441	1354.5285415649414	571.041955947876	0.997109	264.264
SA45_SOC_3	442	1343.4825897216797	567.7387189865112	0.99975365	264.8646
SA45_SOC_3	443	1350.0230026245117	556.8269777297974	0.9997768	265.4652
SA45_SOC_3	444	1344.195442199707	556.9465827941895	0.99951553	266.0658
SA45_SOC_3	445	1340.8992004394531	568.3098363876343	0.9997366	266.6664
SA45_SOC_3	446	1320.5591583251953	583.9713406562805	0.9991972	267.267
SA45_SOC_3	447	1300.766372680664	600.9844207763672	0.99921715	267.8676
SA45_SOC_3	448	1295.4150009155273	581.1247658729553	0.9978613	268.4682
SA45_SOC_3	449	1296.8098068237305	537.1282231807709	0.99845135	269.0688
SA45_SOC_3	450	1303.890724182129	500.7293701171875	0.9997311	269.6694
SA45_SOC_3	451	1299.6623611450195	505.9301948547363	0.99899346	270.27
SA45_SOC_3	452	1321.8364334106445	503.5092544555664	0.9995435	270.8706
SA45_SOC_3	453	1332.572364807129	486.15853786468506	0.9995433	271.4712
SA45_SOC_3	454	1333.4210586547852	453.6119592189789	0.999739	272.0718
SA45_SOC_3	455	1326.9494247436523	435.9405040740967	0.99946016	272.6724
SA45_SOC_3	456	1341.9566345214844	469.4220042228699	0.9964406	273.273
SA45_SOC_3	457	1359.6913146972656	523.5371160507202	0.9969025	273.8736
SA45_SOC_3	458	1360.0337219238281	544.1685390472412	0.9974974	274.4742
SA45_SOC_3	459	1359.7647857666016	553.552258014679	0.99901927	275.0748
SA45_SOC_3	460	1352.8298950195312	549.4942474365234	0.99923885	275.6754
SA45_SOC_3	461	1330.7746124267578	498.40782165527344	0.99894947	276.276
SA45_SOC_3	462	1318.9607620239258	465.5537009239197	0.9997433	276.8766
SA45_SOC_3	463	1293.7192153930664	467.6655864715576	0.9998522	277.4772
SA45_SOC_3	464	1213.5998153686523	511.07932806015015	0.9999083	278.0778
SA45_SOC_3	465	1101.7688369750977	558.6226630210876	0.99995744	278.6784
SA45_SOC_3	466	975.3852081298828	610.6040668487549	0.99997663	279.279
SA45_SOC_3	467	863.5396385192871	644.5681715011597	0.9997801	279.8796
SA45_SOC_3	468	1714.0203094482422	701.4878225326538	0.025876878	280.4802
SA45_SOC_3	469	1713.1024932861328	693.6818218231201	0.008238439	281.0808
SA45_SOC_3	470	1720.0860214233398	689.0321588516235	0.0017658283	281.6814
SA45_SOC_3	471	1714.7364807128906	703.0474519729614	0.013522395	282.282
SA45_SOC_3	472	1715.270118713379	695.2288341522217	0.0040789396	282.8826
SA45_SOC_3	473	1715.533790588379	700.9812068939209	0.0050084232	283.4832
SA45_SOC_3	474	1711.450309753418	701.3213539123535	0.0060430667	284.0838
SA45_SOC_3	475	1711.3946914672852	695.2769207954407	0.00455633	284.6844
SA45_SOC_3	476	1715.8053588867188	699.7523260116577	0.013782726	285.285
SA45_SOC_3	477	1718.1982040405273	695.7443332672119	0.0027044357	285.8856
SA45_SOC_3	478	1716.504249572754	700.6552219390869	0.002074932	286.4862
SA45_SOC_3	479	1718.232765197754	700.4949975013733	0.16668603	287.0868
SA45_SOC_3	480	1721.4507293701172	689.9886775016785	0.03330818	287.6874
SA45_SOC_3	481	1721.360206604004	693.2364892959595	0.014701354	288.288
SA45_SOC_3	482	1720.1432418823242	697.325849533081	0.00575007	288.8886
SA45_SOC_3	483	1714.4369888305664	702.5011825561523	0.0098181255	289.4892
SA45_SOC_3	484	1718.6671829223633	696.0835790634155	0.021578183	290.0898
SA45_SOC_3	485	1722.9073333740234	701.0939884185791	0.5766364	290.6904
SA45_SOC_3	486	1720.506591796875	692.2290515899658	0.00831426	291.291
SA45_SOC_3	487	1717.283706665039	700.5688333511353	0.019989954	291.8916
SA45_SOC_3	488	1712.3295593261719	703.3064889907837	0.006876225	292.4922
SA45_SOC_3	489	1719.5999908447266	697.2198915481567	0.02692292	293.0928
SA45_SOC_3	490	1718.7427139282227	699.7586345672607	0.013445968	293.6934
SA45_SOC_3	491	1714.0675735473633	692.6311898231506	0.0011659974	294.294
SA45_SOC_3	492	1713.6421966552734	698.4277868270874	0.004721232	294.8946
SA45_SOC_3	493	1714.7162246704102	704.9974393844604	0.039472368	295.4952
SA45_SOC_3	494	1717.2532653808594	698.4827613830566	0.01111557	296.0958
SA45_SOC_3	495	1716.379051208496	707.3937892913818	0.018735133	296.6964
SA45_SOC_3	496	1716.0052871704102	709.2467021942139	0.017690433	297.297
SA45_SOC_3	497	1716.2525939941406	701.5720224380493	0.005730828	297.8976
SA45_SOC_3	498	1719.6670532226562	709.6852111816406	0.008116804	298.4982
SA45_SOC_3	499	1717.0255279541016	702.470862865448	0.03667769	299.0988
SA45_SOC_3	500	1713.760757446289	705.5766677856445	0.006356305	299.6994
SA45_SOC_3	501	1721.7692184448242	696.1954593658447	0.041648485	300.3
SA45_SOC_3	502	1720.294075012207	700.1319980621338	0.012331017	300.9006
SA45_SOC_3	503	1710.395736694336	698.4645438194275	0.008779159	301.5012
SA45_SOC_3	504	1713.376808166504	693.3661365509033	0.0031546194	302.1018
SA45_SOC_3	505	1716.9566345214844	700.4246377944946	0.013578012	302.7024
SA45_SOC_3	506	1714.6482467651367	697.4607110023499	0.030506482	303.303
SA45_SOC_3	507	1716.6809463500977	709.0872502326965	0.057443287	303.9036
SA45_SOC_3	508	1720.1578903198242	704.6419715881348	0.047321398	304.5042
SA45_SOC_3	509	1717.583999633789	701.0646343231201	0.006438057	305.1048
SA45_SOC_3	510	1720.3329849243164	708.0934596061707	0.011672156	305.7054
SA45_SOC_3	511	1713.4941101074219	696.0947799682617	0.0022652787	306.306
SA45_SOC_3	512	1716.6815185546875	701.7206597328186	0.026492069	306.9066
SA45_SOC_3	513	1717.4583435058594	697.5201272964478	0.0048010238	307.5072
SA45_SOC_3	514	1720.5029296875	696.4545607566833	0.00827283	308.1078
SA45_SOC_3	515	200.2667999267578	454.6333336830139	0.00063143333	308.7084
SA45_SOC_3	516	1719.0765380859375	694.1465950012207	0.009149508	309.309
SA45_SOC_3	517	1718.4142684936523	707.1561241149902	0.027379405	309.9096
SA45_SOC_3	518	1718.8938903808594	696.7215800285339	0.0033705074	310.5102
SA45_SOC_3	519	1719.4145965576172	701.6866707801819	0.0138145415	311.1108
SA45_SOC_3	520	1720.8939743041992	706.0078382492065	0.043779615	311.7114
SA45_SOC_3	521	1714.2598342895508	703.6454772949219	0.0158254	312.312
SA45_SOC_3	522	1714.687614440918	704.9002361297607	0.02273843	312.9126
SA45_SOC_3	523	1719.1837692260742	706.5933752059937	0.008710199	313.5132
SA45_SOC_3	524	1714.7869491577148	698.3264636993408	0.0010973054	314.1138
SA45_SOC_3	525	1717.0036697387695	707.4208903312683	0.0046308474	314.7144
SA45_SOC_3	526	1717.4902725219727	705.2773332595825	0.006010327	315.315
SA45_SOC_3	527	1720.2954483032227	698.8325643539429	0.008934618	315.9156
SA45_SOC_3	528	1713.856086730957	699.7157621383667	0.004590721	316.5162
SA45_SOC_3	529	1716.0122680664062	705.9036827087402	0.005317852	317.1168
SA45_SOC_3	530	1715.3400421142578	705.7562685012817	0.011847034	317.7174
SA45_SOC_3	531	1710.5773544311523	730.2015995979309	0.20725147	318.318
SA45_SOC_3	532	1719.3518829345703	721.9800710678101	0.009116269	318.9186
SA45_SOC_3	533	1730.7736587524414	738.101327419281	0.0721134	319.5192
SA45_SOC_3	534	1726.3159561157227	733.6717557907104	0.0073467023	320.1198
SA45_SOC_3	535	1725.131607055664	739.2228984832764	0.09114043	320.7204
SA45_SOC_3	536	1718.8627624511719	728.0125951766968	0.096425034	321.321
SA45_SOC_3	537	1715.5967330932617	722.7095460891724	0.012364443	321.9216
SA45_SOC_3	538	1720.8080291748047	747.4863338470459	0.98756635	322.5222
SA45_SOC_3	539	1706.7900466918945	717.2925567626953	0.0013282007	323.1228
SA45_SOC_3	540	1732.9475784301758	740.6344699859619	0.13932313	323.7234
SA45_SOC_3	541	1737.8411865234375	739.5387125015259	0.0031012932	324.324
SA45_SOC_3	542	198.22018146514893	453.7404155731201	0.00049851445	324.9246
SA45_SOC_3	543	1731.5400695800781	724.9083995819092	0.01431148	325.5252
SA45_SOC_3	544	1712.0942687988281	710.9406137466431	0.33393753	326.1258
SA45_SOC_3	545	1709.3528366088867	701.60240650177	0.006046075	326.7264
SA45_SOC_3	546	1714.409065246582	698.7947773933411	0.0013796259	327.327
SA45_SOC_3	547	1717.7880477905273	698.8069438934326	0.0072300383	327.9276
SA45_SOC_3	548	1715.0233840942383	704.730806350708	0.049007382	328.5282
SA45_SOC_3	549	1715.2069473266602	709.7728872299194	0.04312769	329.1288
SA45_SOC_3	550	1713.8434982299805	702.527961730957	0.03626221	329.7294
SA45_SOC_3	551	1720.118293762207	698.841061592102	0.0066760774	330.33
SA45_SOC_3	552	1717.3964309692383	697.962498664856	0.018499007	330.9306
SA45_SOC_3	553	1720.6071853637695	704.9754238128662	0.087528914	331.5312
SA45_SOC_3	554	1718.0946350097656	697.2276163101196	0.012882878	332.1318
SA45_SOC_3	555	1717.364845275879	695.4658555984497	0.0026299572	332.7324
SA45_SOC_3	556	1712.786865234375	702.2361588478088	0.0050843745	333.333
SA45_SOC_3	557	1718.5077667236328	698.5956716537476	0.020142829	333.9336
SA45_SOC_3	558	1717.628173828125	699.2022585868835	0.016684141	334.5342
SA45_SOC_3	559	1713.1102752685547	699.1547513008118	0.003143994	335.1348
SA45_SOC_3	560	1714.0952682495117	708.8878226280212	0.0045806607	335.7354
SA45_SOC_3	561	1715.4497909545898	701.8228197097778	0.032630473	336.336
SA45_SOC_3	562	1722.9904174804688	700.4526400566101	0.1026013	336.9366
SA45_SOC_3	563	1719.5775604248047	702.8359222412109	0.04919796	337.5372
SA45_SOC_3	564	1713.9383697509766	707.4998116493225	0.09208232	338.1378
SA45_SOC_3	565	1717.2269439697266	702.4718928337097	0.0037572284	338.7384
SA45_SOC_3	566	1717.7753448486328	710.4540824890137	0.051739223	339.339
SA45_SOC_3	567	1719.0317916870117	708.5270118713379	0.059321657	339.9396
SA45_SOC_3	568	1726.9676971435547	688.4893655776978	0.039151486	340.5402
SA45_SOC_3	569	1731.7176818847656	699.5963501930237	0.108991854	341.1408
SA45_SOC_3	570	1730.621109008789	700.7904696464539	0.017000243	341.7414
SA45_SOC_3	571	1732.243766784668	689.6718978881836	0.026108783	342.342
SA45_SOC_3	572	1729.471206665039	700.8948183059692	0.56658435	342.9426
SA45_SOC_3	573	1723.2292556762695	693.8257598876953	0.11166869	343.5432
SA45_SOC_3	574	1710.5589294433594	695.4371452331543	0.015079582	344.1438
SA45_SOC_3	575	1718.1071090698242	704.568521976471	0.023295982	344.7444
SA45_SOC_3	576	1730.8024978637695	684.0287017822266	0.115923844	345.345
SA45_SOC_3	577	1720.0824737548828	692.968955039978	0.025732625	345.9456
SA45_SOC_3	578	1715.5610275268555	701.9201517105103	0.08388647	346.5462
SA45_SOC_3	579	1717.4330520629883	692.7919292449951	0.0069466336	347.1468
SA45_SOC_3	580	1715.2497482299805	705.7759666442871	0.0127103105	347.7474
SA45_SOC_3	581	1716.3700103759766	697.0433163642883	0.0032365695	348.348
SA45_SOC_3	582	1717.0190048217773	698.7414121627808	0.016298074	348.9486
SA45_SOC_3	583	1716.2647247314453	696.8566989898682	0.007186109	349.5492
SA45_SOC_3	584	1715.3845596313477	703.7513065338135	0.010608362	350.1498
SA45_SOC_3	585	1712.8866577148438	699.1577768325806	0.0051778257	350.7504
SA45_SOC_3	586	1716.2885284423828	697.7941632270813	0.008775823	351.351
SA45_SOC_3	587	1717.3409271240234	699.7034025192261	0.0022704836	351.9516
SA45_SOC_3	588	1711.8817520141602	696.3006448745728	0.004519372	352.5522
SA45_SOC_3	589	1717.5429153442383	706.2712526321411	0.070871316	353.1528
SA45_SOC_3	590	1714.2988586425781	695.9332036972046	0.0036886868	353.7534
SA45_SOC_3	591	1718.0193328857422	695.3371095657349	0.008204826	354.354
SA45_SOC_3	592	1714.1538619995117	702.361171245575	0.00867038	354.9546
SA45_SOC_3	593	1714.1298294067383	709.9844169616699	0.017080152	355.5552
SA45_SOC_3	594	1714.4008255004883	706.8497085571289	0.016898435	356.1558
SA45_SOC_3	595	1713.3330917358398	705.4340171813965	0.042179108	356.7564
SA45_SOC_3	596	1714.149513244629	701.9196367263794	0.0039657946	357.357
SA45_SOC_3	597	1714.7872924804688	702.0322895050049	0.010605811	357.9576
SA45_SOC_3	598	1715.6418228149414	701.8414878845215	0.00692479	358.5582
SA45_SOC_3	599	1717.0185470581055	705.2764320373535	0.016417533	359.1588
SA45_SOC_3	600	1716.958122253418	704.1210651397705	0.020815128	359.7594
SA45_SOC_3	601	1713.2514953613281	702.5158596038818	0.001931542	360.36
SA45_SOC_3	602	1710.439682006836	660.7289528846741	0.28898022	360.9606
SA45_SOC_3	603	1707.3365020751953	664.5798110961914	0.64471257	361.5612
SA45_SOC_3	604	1712.215347290039	694.8053884506226	0.008357146	362.1618
SA45_SOC_3	605	1708.750991821289	686.0883808135986	0.0012866405	362.7624
SA45_SOC_3	606	1712.9888534545898	696.7962527275085	0.0022283175	363.363
SA45_SOC_3	607	1709.003677368164	682.3217868804932	0.21798627	363.9636
SA45_SOC_3	608	1714.5348358154297	694.929563999176	0.0071826335	364.5642
SA45_SOC_3	609	1708.9652252197266	680.1594972610474	0.0080725	365.1648
SA45_SOC_3	610	1710.9918594360352	681.6449689865112	0.010478367	365.7654
SA45_SOC_3	611	1711.413803100586	710.1328611373901	0.53703994	366.366
SA45_SOC_3	612	1717.5508117675781	704.0000438690186	0.007085839	366.9666
SA45_SOC_3	613	1716.6420364379883	697.310528755188	0.008721582	367.5672
SA45_SOC_3	614	1714.0663146972656	708.2381057739258	0.023508886	368.1678
SA45_SOC_3	615	1716.3384246826172	701.191577911377	0.0065016146	368.7684
SA45_SOC_3	616	1718.686180114746	701.2520885467529	0.017813856	369.369
SA45_SOC_3	617	1716.0270309448242	707.5319337844849	0.0520298	369.9696
SA45_SOC_3	618	1713.5879516601562	696.8610763549805	0.019339116	370.5702
SA45_SOC_3	619	1715.4544830322266	703.705472946167	0.014806384	371.1708
SA45_SOC_3	620	1714.7621154785156	702.9089212417603	0.011520132	371.7714
SA45_SOC_3	621	1715.6608200073242	685.7093524932861	0.014417087	372.372
SA45_SOC_3	622	1720.2214050292969	680.6142282485962	0.00575851	372.9726
SA45_SOC_3	623	200.571870803833	454.1752231121063	0.0004893101	373.5732
SA45_SOC_3	624	1711.651496887207	696.2742519378662	0.0008146744	374.1738
SA45_SOC_3	625	1717.0453262329102	702.4858617782593	0.046897765	374.7744
SA45_SOC_3	626	1721.256980895996	701.822304725647	0.057947792	375.375
SA45_SOC_3	627	1719.8534774780273	695.4036712646484	0.0041908855	375.9756
SA45_SOC_3	628	1717.393455505371	704.3171453475952	0.0075273337	376.57620000000003
SA45_SOC_3	629	1716.3116455078125	700.5838966369629	0.026351377	377.1768
SA45_SOC_3	630	1711.9932174682617	699.9285793304443	0.058849033	377.7774
SA45_SOC_3	631	1719.243049621582	694.6516013145447	0.01577682	378.378
SA45_SOC_3	632	1715.0876998901367	697.6572418212891	0.011419287	378.97860000000003
SA45_SOC_3	633	1716.4282608032227	698.9749574661255	0.0019490756	379.5792
SA45_SOC_3	634	1714.1982650756836	700.0004196166992	0.004265007	380.1798
SA45_SOC_3	635	1714.4013977050781	712.1952438354492	0.049640365	380.7804
SA45_SOC_3	636	1712.9691696166992	705.4742503166199	0.09955135	381.38100000000003
SA45_SOC_3	637	1714.317398071289	703.1052589416504	0.011148812	381.9816
SA45_SOC_3	638	1712.6483917236328	702.8001308441162	0.010298352	382.5822
SA45_SOC_3	639	1715.4030990600586	710.7469797134399	0.12413129	383.1828
SA45_SOC_3	640	1715.4656982421875	706.9764590263367	0.01217528	383.78340000000003
SA45_SOC_3	641	1715.0597763061523	697.0217514038086	0.003251884	384.384
SA45_SOC_3	642	1714.804801940918	700.1882600784302	0.0030084117	384.9846
SA45_SOC_3	643	1716.1442184448242	700.2449727058411	0.0062752706	385.5852
SA45_SOC_3	644	1711.8461608886719	668.6830759048462	0.12372062	386.18580000000003
SA45_SOC_3	645	1713.4669876098633	675.9563899040222	0.249672	386.7864
SA45_SOC_3	646	1713.7637329101562	678.4018564224243	0.10358391	387.387
SA45_SOC_3	647	1709.2298126220703	701.1696910858154	0.54314756	387.9876
SA45_SOC_3	648	1691.5049743652344	701.6851258277893	0.34014195	388.58820000000003
SA45_SOC_3	649	1706.875991821289	685.8670663833618	0.90365845	389.1888
SA45_SOC_3	650	199.9987506866455	454.1870355606079	0.00053127744	389.7894
SA45_SOC_3	651	1720.0910568237305	700.862889289856	0.9628232	390.39
SA45_SOC_3	652	195.92122077941895	445.04403948783875	0.00043663898	390.99060000000003
SA45_SOC_3	653	1709.2283248901367	711.7899513244629	0.57306296	391.5912
SA45_SOC_3	654	1725.6879043579102	697.1095561981201	0.0011482822	392.1918
SA45_SOC_3	655	1729.1814422607422	688.3416938781738	0.007681866	392.7924
SA45_SOC_3	656	1714.5394134521484	698.0541658401489	0.2739917	393.39300000000003
SA45_SOC_3	657	1717.0009231567383	697.9724764823914	0.0053894655	393.9936
SA45_SOC_3	658	1717.3372650146484	699.8485636711121	0.007862009	394.5942
SA45_SOC_3	659	1715.5681228637695	705.532443523407	0.07352486	395.1948
SA45_SOC_3	660	1717.0703887939453	696.670081615448	0.008443059	395.79540000000003
SA45_SOC_3	661	1713.7934875488281	699.8385858535767	0.0141341435	396.396
SA45_SOC_3	662	1717.393684387207	705.7916736602783	0.016894856	396.9966
SA45_SOC_3	663	1717.3490524291992	707.9796481132507	0.02006136	397.5972
SA45_SOC_3	664	1715.1722717285156	705.4928541183472	0.0072851623	398.19780000000003
SA45_SOC_3	665	1711.508903503418	707.1803283691406	0.003354199	398.7984
SA45_SOC_3	666	1712.4112701416016	706.98894739151	0.02389341	399.399
SA45_SOC_3	667	1716.3814544677734	704.7369861602783	0.033951893	399.9996
SA45_SOC_3	668	1728.9723587036133	679.3879222869873	0.0009087421	400.60020000000003
SA45_SOC_3	669	1747.5933837890625	679.7820138931274	0.16459946	401.2008
SA45_SOC_3	670	1733.8870239257812	680.3361368179321	0.057268392	401.8014
SA45_SOC_3	671	1707.5677871704102	695.5272674560547	0.95077574	402.402
SA45_SOC_3	672	1714.8870849609375	705.1697015762329	0.981951	403.00260000000003
SA45_SOC_3	673	1742.6945114135742	708.0993175506592	0.0042793932	403.6032
SA45_SOC_3	674	1761.7412567138672	724.316554069519	0.035361852	404.2038
SA45_SOC_3	675	1802.3079299926758	733.9772701263428	0.29144683	404.8044
SA45_SOC_3	676	1721.008071899414	704.58744764328	0.033440325	405.40500000000003
SA45_SOC_3	677	1720.9070205688477	707.4552011489868	0.007954259	406.0056
SA45_SOC_3	678	1722.4066543579102	698.5207414627075	0.0027998125	406.6062
SA45_SOC_3	679	1720.7275772094727	698.378734588623	0.004223564	407.2068
SA45_SOC_3	680	1718.1535720825195	702.4530959129333	0.1516507	407.80740000000003
SA45_SOC_3	681	1708.0071258544922	716.0658645629883	0.3407888	408.408
SA45_SOC_3	682	1719.778060913086	727.084014415741	0.0022554263	409.0086
SA45_SOC_3	683	1757.1855926513672	737.036018371582	0.08823168	409.6092
SA45_SOC_3	684	1755.8802795410156	729.4774675369263	0.0017945707	410.20980000000003
SA45_SOC_3	685	196.83290004730225	452.1305751800537	0.0003861965	410.8104
SA45_SOC_3	686	200.19461631774902	450.2783703804016	0.0004689879	411.411
SA45_SOC_3	687	1725.5439376831055	718.0042004585266	0.009667554	412.0116
SA45_SOC_3	688	201.79162502288818	451.9916903972626	0.00039985526	412.61220000000003
SA45_SOC_3	689	203.27101707458496	444.8117172718048	0.00067740143	413.2128
SA45_SOC_3	690	1720.9380340576172	694.3630170822144	0.00070150587	413.8134
SA45_SOC_3	691	1712.30712890625	698.4077024459839	0.8959805	414.414
SA45_SOC_3	692	1712.5699996948242	710.4191279411316	0.007751534	415.01460000000003
SA45_SOC_3	693	1713.6339569091797	711.2662124633789	0.019017413	415.6152
SA45_SOC_3	694	1712.7623748779297	710.8867979049683	0.04934691	416.2158
SA45_SOC_3	695	1714.302749633789	703.8356351852417	0.003692523	416.8164
SA45_SOC_3	696	1713.2936096191406	710.0178909301758	0.032589626	417.41700000000003
SA45_SOC_3	697	1710.3950500488281	714.8515963554382	0.047660325	418.0176
SA45_SOC_3	698	1714.28466796875	710.9064316749573	0.044708844	418.6182
SA45_SOC_3	699	1715.8897018432617	707.3566460609436	0.040441405	419.2188
SA45_SOC_3	700	1713.5663223266602	712.0612192153931	0.013030912	419.81940000000003
SA45_SOC_3	701	1712.7783966064453	710.4139137268066	0.014068283	420.42
SA45_SOC_3	702	1717.1106719970703	696.7181038856506	0.0060255122	421.0206
SA45_SOC_3	703	1719.518051147461	709.4960832595825	0.005883938	421.6212
SA45_SOC_3	704	1715.3158950805664	700.0643420219421	0.0060004923	422.22180000000003
SA45_SOC_3	705	1714.2899322509766	702.6160883903503	0.013008398	422.8224
SA45_SOC_3	706	1715.8399200439453	705.3876686096191	0.019985143	423.423
SA45_SOC_3	707	1712.4111557006836	706.143536567688	0.007197004	424.0236
SA45_SOC_3	708	1714.7758483886719	701.3781309127808	0.03161641	424.62420000000003
SA45_SOC_3	709	1715.0920486450195	700.1407527923584	0.0077000763	425.2248
SA45_SOC_3	710	1710.4412841796875	705.7620620727539	0.016651738	425.8254
SA45_SOC_3	711	1716.2747955322266	705.3772401809692	0.023749545	426.426
SA45_SOC_3	712	1714.478530883789	709.7856330871582	0.025723225	427.02660000000003
SA45_SOC_3	713	1714.313621520996	709.9340128898621	0.027020419	427.6272
SA45_SOC_3	714	1716.496925354004	704.6952080726624	0.009433054	428.2278
SA45_SOC_3	715	1713.024559020996	713.3485507965088	0.008064714	428.8284
SA45_SOC_3	716	1715.709228515625	704.7080826759338	0.014671504	429.42900000000003
SA45_SOC_3	717	1719.3194961547852	700.0695562362671	0.007410477	430.0296
SA45_SOC_3	718	1714.4872283935547	707.5146818161011	0.0058465395	430.6302
SA45_SOC_3	719	1711.8775177001953	704.1492605209351	0.0037059393	431.2308
SA45_SOC_3	720	1710.802345275879	700.3125	0.0014762748	431.83140000000003
SA45_SOC_3	721	1713.7653350830078	712.2099208831787	0.03331718	432.432
SA45_SOC_3	722	1715.3069686889648	706.3777256011963	0.13002834	433.0326
SA45_SOC_3	723	1717.9973602294922	699.4842767715454	0.01683769	433.6332
SA45_SOC_3	724	1714.9904251098633	701.9900608062744	0.0028749492	434.23380000000003
SA45_SOC_3	725	1715.251235961914	699.0909576416016	0.01561775	434.8344
SA45_SOC_3	726	1717.2770690917969	704.8889064788818	0.03140611	435.435
SA45_SOC_3	727	1721.8841171264648	702.2969913482666	0.11729192	436.0356
SA45_SOC_3	728	826.490364074707	635.6816053390503	0.9844205	436.63620000000003
SA45_SOC_3	729	843.8063049316406	634.1867351531982	0.99380046	437.2368
SA45_SOC_3	730	841.4230728149414	635.9468221664429	0.9993048	437.8374
SA45_SOC_3	731	839.3459701538086	642.119550704956	0.99899024	438.438
SA45_SOC_3	732	840.0078964233398	644.584264755249	0.9855686	439.03860000000003
SA45_SOC_3	733	839.6807670593262	640.0795698165894	0.99763465	439.6392
SA45_SOC_3	734	843.4304809570312	634.5093727111816	0.99962187	440.2398
SA45_SOC_3	735	844.6173477172852	633.3485984802246	0.9997924	440.8404
SA45_SOC_3	736	871.7437362670898	617.4872803688049	0.9751013	441.44100000000003
SA45_SOC_3	737	925.0571823120117	615.4782629013062	0.9999225	442.0416
SA45_SOC_3	738	1000.7406234741211	616.2582063674927	0.9999591	442.6422
SA45_SOC_3	739	1098.1980514526367	636.9285750389099	0.9999397	443.2428
SA45_SOC_3	740	1186.7788696289062	665.0270748138428	0.9999678	443.84340000000003
SA45_SOC_3	741	1258.7251281738281	685.8776235580444	0.9999752	444.444
SA45_SOC_3	742	1289.2759323120117	693.2597923278809	0.9999672	445.0446
SA45_SOC_3	743	1307.830924987793	701.9016122817993	0.99995077	445.6452
SA45_SOC_3	744	1326.6113662719727	696.4478015899658	0.99990153	446.24580000000003
SA45_SOC_3	745	1338.3210754394531	700.5242872238159	0.99988556	446.8464
SA45_SOC_3	746	1338.9160537719727	694.5224690437317	0.9997886	447.447
SA45_SOC_3	747	1331.9225692749023	696.4887428283691	0.99974746	448.0476
SA45_SOC_3	748	1344.5191955566406	674.5113444328308	0.9997725	448.64820000000003
SA45_SOC_3	749	1297.0544815063477	659.4626712799072	0.9999007	449.2488
SA45_SOC_3	750	1239.5163345336914	648.9020204544067	0.99997365	449.8494
SA45_SOC_3	751	1237.5754165649414	646.5363121032715	0.9999707	450.45
SA45_SOC_3	752	1192.3146057128906	649.8295068740845	0.9999902	451.05060000000003
SA45_SOC_3	753	1154.2098999023438	658.4661769866943	0.9999409	451.6512
SA45_SOC_3	754	1051.9049835205078	659.1698384284973	0.9999379	452.2518
SA45_SOC_3	755	949.8401069641113	677.154951095581	0.9999771	452.8524
SA45_SOC_3	756	869.446964263916	686.6021418571472	0.9998417	453.45300000000003
SA45_SOC_3	757	821.5192794799805	709.0445709228516	0.9590381	454.0536
SA45_SOC_3	758	1716.295166015625	705.412323474884	0.018352114	454.6542
SA45_SOC_3	759	1714.6677017211914	692.0969581604004	0.013375628	455.2548
SA45_SOC_3	760	1713.6310958862305	690.4485583305359	0.042191006	455.85540000000003
SA45_SOC_3	761	1715.2784729003906	691.5183734893799	0.0022708445	456.456
SA45_SOC_3	762	1713.6886596679688	700.7742476463318	0.0109741585	457.0566
SA45_SOC_3	763	1719.041748046875	698.1670761108398	0.004040859	457.6572
SA45_SOC_3	764	1718.0723190307617	709.2358875274658	0.008835171	458.25780000000003
SA45_SOC_3	765	1715.6128692626953	703.6455416679382	0.016837934	458.8584
SA45_SOC_3	766	1712.3157119750977	705.99045753479	0.010856726	459.459
SA45_SOC_3	767	1712.9102325439453	696.6356420516968	0.03466821	460.0596
SA45_SOC_3	768	1715.6719207763672	695.8947086334229	0.008590179	460.66020000000003
SA45_SOC_3	769	1715.3147506713867	695.8111524581909	0.00075060147	461.2608
SA45_SOC_3	770	1716.4990997314453	698.2131028175354	0.0020655675	461.8614
SA45_SOC_3	771	1715.2318954467773	697.1351766586304	0.020649875	462.462
SA45_SOC_3	772	1714.7650909423828	704.8936700820923	0.017886845	463.06260000000003
SA45_SOC_3	773	1715.5269241333008	704.2674493789673	0.033184264	463.6632
SA45_SOC_3	774	1712.5076293945312	691.8034172058105	0.0076026204	464.2638
SA45_SOC_3	775	1721.0641479492188	693.3824229240417	0.06868779	464.8644
SA45_SOC_3	776	1713.5260391235352	707.4960780143738	0.063555285	465.46500000000003
SA45_SOC_3	777	1719.5997619628906	709.5399856567383	0.024589144	466.0656
SA45_SOC_3	778	1715.456771850586	699.7466611862183	0.006014476	466.6662
SA45_SOC_3	779	1712.4712371826172	708.6673450469971	0.03236265	467.2668
SA45_SOC_3	780	1713.1797409057617	708.8590478897095	0.059593685	467.86740000000003
SA45_SOC_3	781	1716.0492324829102	706.5077590942383	0.050909404	468.468
SA45_SOC_3	782	1713.8243865966797	696.8117666244507	0.004823906	469.0686
SA45_SOC_3	783	1716.0997009277344	698.7941980361938	0.0030924692	469.6692
SA45_SOC_3	784	1719.9855422973633	702.8428745269775	0.17503943	470.26980000000003
SA45_SOC_3	785	1718.8081741333008	703.0795097351074	0.01872405	470.8704
SA45_SOC_3	786	1717.1630859375	705.5153203010559	0.015346302	471.471
SA45_SOC_3	787	1719.2882537841797	703.6311864852905	0.018593138	472.0716
SA45_SOC_3	788	1714.548454284668	704.4337892532349	0.012379411	472.67220000000003
SA45_SOC_3	789	1720.8043670654297	693.894510269165	0.025961565	473.2728
SA45_SOC_3	790	1719.173927307129	692.3449230194092	0.032685205	473.8734
SA45_SOC_3	791	1719.463005065918	690.7582569122314	0.0030647977	474.474
SA45_SOC_3	792	1713.086814880371	693.4914708137512	0.0031362355	475.07460000000003
SA45_SOC_3	793	1719.0519332885742	698.4291386604309	0.008259336	475.6752
SA45_SOC_3	794	1712.7568817138672	700.3506731987	0.0137962075	476.2758
SA45_SOC_3	795	1719.122543334961	702.6948165893555	0.03578826	476.8764
SA45_SOC_3	796	1715.093765258789	704.5605397224426	0.016838558	477.47700000000003
SA45_SOC_3	797	1713.032112121582	707.6781892776489	0.030463468	478.0776
SA45_SOC_3	798	1717.1252059936523	710.373101234436	0.010855353	478.6782
SA45_SOC_3	799	829.4484329223633	606.4418363571167	0.8664759	479.2788
SA45_SOC_3	800	938.9627838134766	612.6320743560791	0.99971	479.87940000000003
SA45_SOC_3	801	1127.2424697875977	597.2819423675537	0.9995993	480.48
SA45_SOC_3	802	1257.4464797973633	588.2468676567078	0.9997961	481.0806
SA45_SOC_3	803	1313.9591217041016	569.2808389663696	0.9998524	481.6812
SA45_SOC_3	804	1324.8365020751953	579.4593715667725	0.99823284	482.28180000000003
SA45_SOC_3	805	1307.058219909668	601.9991970062256	0.999846	482.8824
SA45_SOC_3	806	1299.1603088378906	622.9671621322632	0.99990034	483.483
SA45_SOC_3	807	1313.2624053955078	647.3019647598267	0.9997979	484.0836
SA45_SOC_3	808	1342.2269439697266	671.1531972885132	0.9996238	484.68420000000003
SA45_SOC_3	809	1372.7441024780273	671.9428610801697	0.99537563	485.2848
SA45_SOC_3	810	1389.540138244629	668.4929180145264	0.9996723	485.8854
SA45_SOC_3	811	1368.7014770507812	666.4051723480225	0.999907	486.486
SA45_SOC_3	812	1345.3120422363281	685.3912210464478	0.9999325	487.08660000000003
SA45_SOC_3	813	1347.693099975586	685.3677248954773	0.99975973	487.6872
SA45_SOC_3	814	1370.9040069580078	692.6031231880188	0.9990637	488.2878
SA45_SOC_3	815	1351.9928741455078	667.6601886749268	0.99971265	488.8884
SA45_SOC_3	816	1330.4466247558594	630.151834487915	0.9996325	489.48900000000003
SA45_SOC_3	817	1282.8557968139648	586.3867449760437	0.99993765	490.0896
SA45_SOC_3	818	1207.4505615234375	566.9063758850098	0.9994993	490.6902
SA45_SOC_3	819	1145.1728439331055	556.2489080429077	0.9999057	491.2908
SA45_SOC_3	820	1068.4302520751953	559.9782943725586	0.9999716	491.89140000000003
SA45_SOC_3	821	920.2371597290039	594.2683839797974	0.99998724	492.492
SA45_SOC_3	822	842.2780609130859	630.6907653808594	0.99906236	493.0926
SA45_SOC_3	823	1717.7921676635742	697.4524068832397	0.018711507	493.6932
SA45_SOC_3	824	1715.5387115478516	696.8672561645508	0.008945663	494.29380000000003
SA45_SOC_3	825	1714.9554061889648	695.6970834732056	0.0043376265	494.8944
SA45_SOC_3	826	1720.3652572631836	699.7668743133545	0.0047853515	495.495
SA45_SOC_3	827	1721.4506149291992	696.031436920166	0.005010151	496.0956
SA45_SOC_3	828	1720.6689834594727	702.0302295684814	0.015885528	496.69620000000003
SA45_SOC_3	829	1718.4700012207031	701.7253589630127	0.040308807	497.2968
SA45_SOC_3	830	1720.546760559082	699.7942972183228	0.019127302	497.8974
SA45_SOC_3	831	1715.973014831543	708.9041090011597	0.014017302	498.498
SA45_SOC_3	832	1716.496353149414	698.065881729126	0.02767759	499.09860000000003
SA45_SOC_3	833	1717.6732635498047	699.7130584716797	0.0072377743	499.6992
SA45_SOC_3	834	1714.226303100586	698.9888620376587	0.021166163	500.2998
SA45_SOC_3	835	1718.9380645751953	697.8023386001587	0.0056729256	500.9004
SA45_SOC_3	836	1724.4145202636719	698.5927104949951	0.26404288	501.50100000000003
SA45_SOC_3	837	1721.2089157104492	698.0345964431763	0.0070830155	502.1016
SA45_SOC_3	838	1718.1179809570312	707.895770072937	0.027317517	502.7022
SA45_SOC_3	839	1717.258644104004	706.9631338119507	0.02345374	503.3028
SA45_SOC_3	840	1719.2451095581055	703.4206867218018	0.023491265	503.90340000000003
SA45_SOC_3	841	1717.2188186645508	696.7462348937988	0.004758692	504.504
SA45_SOC_3	842	1720.1870727539062	691.2265062332153	0.00067756866	505.1046
SA45_SOC_3	843	1723.9108657836914	685.4216051101685	0.0046375473	505.7052
SA45_SOC_3	844	1716.068115234375	697.6905870437622	0.0016546194	506.30580000000003
SA45_SOC_3	845	1712.1830749511719	705.3816819190979	0.0027368146	506.9064
SA45_SOC_3	846	1716.3850021362305	687.9461860656738	0.0068835034	507.507
SA45_SOC_3	847	1717.9483795166016	695.6028413772583	0.014649063	508.1076
SA45_SOC_3	848	1716.5421295166016	708.4963703155518	0.022824194	508.70820000000003
SA45_SOC_3	849	1714.9653625488281	701.0347008705139	0.0056811967	509.3088
SA45_SOC_3	850	1713.8388061523438	708.8255739212036	0.05272537	509.9094
SA45_SOC_3	851	1715.5284118652344	702.0458078384399	0.020300321	510.51
SA45_SOC_3	852	1716.3910675048828	699.8830676078796	0.0034466363	511.11060000000003
SA45_SOC_3	853	1713.427505493164	705.386381149292	0.06288985	511.7112
SA45_SOC_3	854	1713.8109970092773	708.7169122695923	0.08542318	512.3118000000001
SA45_SOC_3	855	1718.7754440307617	698.9609241485596	0.00378645	512.9124
SA45_SOC_3	856	203.49125862121582	451.41587376594543	0.00048496763	513.513
SA45_SOC_3	857	1729.6448135375977	681.2573146820068	0.08628978	514.1136
SA45_SOC_3	858	1722.6848602294922	690.8269429206848	0.0019221682	514.7142
SA45_SOC_3	859	1715.5309295654297	695.0546407699585	0.026777385	515.3148
SA45_SOC_3	860	1705.6111907958984	712.9607677459717	0.61706096	515.9154
SA45_SOC_3	861	1749.2455673217773	744.9457240104675	0.11660978	516.516
SA45_SOC_3	862	1713.7028503417969	740.2278900146484	0.029699408	517.1166000000001
SA45_SOC_3	863	1713.984489440918	701.9031572341919	0.011429674	517.7172
SA45_SOC_3	864	1717.5775909423828	703.0350923538208	0.031615105	518.3178
SA45_SOC_3	865	1739.578514099121	734.5770978927612	0.5233827	518.9184
SA45_SOC_3	866	1716.119728088379	722.4126577377319	0.0012033582	519.519
SA45_SOC_3	867	209.75745677947998	473.39768171310425	0.00034996518	520.1196
SA45_SOC_3	868	200.0284481048584	455.47948479652405	0.0003247586	520.7202
SA45_SOC_3	869	203.05212020874023	446.3239359855652	0.00051796075	521.3208
SA45_SOC_3	870	1725.9502029418945	682.395429611206	0.09286783	521.9214000000001
SA45_SOC_3	871	1711.907844543457	689.9059581756592	0.97399706	522.522
SA45_SOC_3	872	1717.1113586425781	698.2416200637817	0.0037862887	523.1226
SA45_SOC_3	873	1715.7872772216797	700.6220698356628	0.007978433	523.7232
SA45_SOC_3	874	1715.7792663574219	696.5487384796143	0.010651758	524.3238
SA45_SOC_3	875	1713.955192565918	706.0402822494507	0.017612323	524.9244
SA45_SOC_3	876	1714.1760635375977	706.8342590332031	0.010390353	525.525
SA45_SOC_3	877	1717.9118728637695	703.75896692276	0.014150957	526.1256
SA45_SOC_3	878	1716.533203125	704.5335030555725	0.020239267	526.7262000000001
SA45_SOC_3	879	1716.5653610229492	701.1882305145264	0.0055948226	527.3268
SA45_SOC_3	880	1717.5755310058594	704.068021774292	0.017245172	527.9274
SA45_SOC_3	881	1718.2635498046875	703.6976194381714	0.012165786	528.528
SA45_SOC_3	882	1716.7646026611328	704.8797655105591	0.029661078	529.1286
SA45_SOC_3	883	1719.2674255371094	696.2143850326538	0.0038080956	529.7292
SA45_SOC_3	884	1714.6123123168945	697.2268438339233	0.0039609605	530.3298
SA45_SOC_3	885	1712.9134368896484	701.2397289276123	0.0017205544	530.9304
SA45_SOC_3	886	1715.6817626953125	695.4081130027771	0.030665403	531.5310000000001
SA45_SOC_3	887	1716.811294555664	697.8463697433472	0.0036136366	532.1316
SA45_SOC_3	888	1716.1017608642578	706.7206406593323	0.018126529	532.7322
SA45_SOC_3	889	1719.418716430664	701.7489838600159	0.14451699	533.3328
SA45_SOC_3	890	1715.8341979980469	691.4290237426758	0.02390152	533.9334
SA45_SOC_3	891	1714.6671295166016	700.0386571884155	0.02014659	534.534
SA45_SOC_3	892	1716.6308212280273	702.6586389541626	0.010326607	535.1346
SA45_SOC_3	893	1715.9959030151367	699.906177520752	0.008497167	535.7352
SA45_SOC_3	894	1715.1715850830078	708.5818576812744	0.013684136	536.3358000000001
SA45_SOC_3	895	1721.0794830322266	708.7930655479431	0.0064059156	536.9364
SA45_SOC_3	896	1757.9053115844727	728.6281299591064	0.9643639	537.537
SA45_SOC_3	897	1710.5504608154297	706.5416836738586	0.016771331	538.1376
SA45_SOC_3	898	1717.9367065429688	704.8099851608276	0.032829996	538.7382
SA45_SOC_3	899	1713.3557510375977	705.352520942688	0.086854585	539.3388
SA45_SOC_3	900	1752.2361373901367	734.192533493042	0.002503425	539.9394
SA45_SOC_3	901	1749.5749282836914	725.5901098251343	0.0015910896	540.54
SA45_SOC_3	902	1751.6337203979492	742.8629350662231	0.006718698	541.1406000000001
SA45_SOC_3	903	199.45325374603271	453.9534902572632	0.0005211982	541.7412
SA45_SOC_3	904	199.8414945602417	448.5818839073181	0.00058307394	542.3418
SA45_SOC_3	905	201.3096284866333	447.2968053817749	0.00048143763	542.9424
SA45_SOC_3	906	1707.6441192626953	704.4232964515686	0.0041437577	543.543
SA45_SOC_3	907	200.26060581207275	453.0676209926605	0.0006236763	544.1436
SA45_SOC_3	908	1716.0173034667969	712.8290605545044	0.021957433	544.7442
SA45_SOC_3	909	1719.027328491211	719.5694303512573	0.06698334	545.3448
SA45_SOC_3	910	1714.3751907348633	698.8655877113342	0.0009255881	545.9454000000001
SA45_SOC_3	911	201.2298059463501	451.3806617259979	0.0007694158	546.546
SA45_SOC_3	912	1712.4624252319336	718.1135702133179	0.05146058	547.1466
SA45_SOC_3	913	1714.8628234863281	706.8806719779968	0.062335048	547.7472
SA45_SOC_3	914	1716.584243774414	706.0241889953613	0.053204168	548.3478
SA45_SOC_3	915	1714.662208557129	703.0227327346802	0.013399239	548.9484
SA45_SOC_3	916	1715.0325393676758	705.3919816017151	0.0048248814	549.549
SA45_SOC_3	917	1712.599868774414	704.1461062431335	0.010802737	550.1496
SA45_SOC_3	918	1714.9563217163086	708.2420969009399	0.036614135	550.7502000000001
SA45_SOC_3	919	1715.9389114379883	704.7062158584595	0.046065558	551.3508
SA45_SOC_3	920	1717.6815032958984	706.0937762260437	0.030435378	551.9514
SA45_SOC_3	921	1712.0550155639648	702.4970626831055	0.0075976457	552.552
SA45_SOC_3	922	1716.9242477416992	704.6440958976746	0.010625137	553.1526
SA45_SOC_3	923	1713.2750701904297	700.1303887367249	0.006078145	553.7532
SA45_SOC_3	924	1713.914566040039	701.7335987091064	0.0073468243	554.3538
SA45_SOC_3	925	1715.82275390625	694.3458938598633	0.0026139515	554.9544
SA45_SOC_3	926	1719.5592498779297	701.6316318511963	0.018321227	555.5550000000001
SA45_SOC_3	927	1715.3466796875	706.4646291732788	0.1373365	556.1556
SA45_SOC_3	928	1716.7464065551758	703.4378743171692	0.020745864	556.7562
SA45_SOC_3	929	1716.1023330688477	701.5526461601257	0.033683103	557.3568
SA45_SOC_3	930	1712.6871871948242	698.0324077606201	0.007893067	557.9574
SA45_SOC_3	931	1716.7868041992188	709.2322826385498	0.029315257	558.558
SA45_SOC_3	932	1717.0224380493164	693.0937099456787	0.012116277	559.1586
SA45_SOC_3	933	1716.811637878418	708.0100965499878	0.041784342	559.7592
SA45_SOC_3	934	1721.2556076049805	696.6668629646301	0.009282004	560.3598000000001
SA45_SOC_3	935	1715.3231048583984	701.3770365715027	0.004793681	560.9604
SA45_SOC_3	936	1715.6477737426758	700.0794696807861	0.015495302	561.561
SA45_SOC_3	937	1714.456558227539	699.8567390441895	0.010602745	562.1616
SA45_SOC_3	938	1713.8090515136719	702.4800682067871	0.011709526	562.7622
SA45_SOC_3	939	1715.33203125	695.5617070198059	0.001557838	563.3628
SA45_SOC_3	940	1717.9301834106445	696.1602473258972	0.009916782	563.9634
SA45_SOC_3	941	1714.8078918457031	692.701678276062	0.01051723	564.564
SA45_SOC_3	942	1715.233039855957	694.7484827041626	0.014179563	565.1646000000001
SA45_SOC_3	943	1717.3693084716797	697.9897284507751	0.04847865	565.7652
SA45_SOC_3	944	1724.395637512207	702.9718780517578	0.5154838	566.3658
SA45_SOC_3	945	1719.2420196533203	697.435154914856	0.017535226	566.9664
SA45_SOC_3	946	1716.104621887207	696.0251927375793	0.03314003	567.567
SA45_SOC_3	947	1719.1617965698242	701.7251658439636	0.004295658	568.1676
SA45_SOC_3	948	1717.1569061279297	700.1267838478088	0.0046122596	568.7682
SA45_SOC_3	949	1716.1608123779297	700.751781463623	0.004232375	569.3688
SA45_SOC_3	950	1714.9893951416016	704.6191835403442	0.022569213	569.9694000000001
SA45_SOC_3	951	1718.4907150268555	700.4011416435242	0.0016343816	570.57
SA45_SOC_3	952	1709.6149063110352	706.7339015007019	0.017564809	571.1706
SA45_SOC_3	953	1719.759292602539	705.4345321655273	0.01923785	571.7712
SA45_SOC_3	954	1715.9307861328125	697.8709602355957	0.023703486	572.3718
SA45_SOC_3	955	1717.3654174804688	703.9632225036621	0.16134335	572.9724
SA45_SOC_3	956	1714.1356658935547	699.5989894866943	0.004935692	573.573
SA45_SOC_3	957	1826.6037368774414	567.4725365638733	0.25035042	574.1736
SA45_SOC_3	958	1718.0391311645508	698.3616757392883	0.021140741	574.7742000000001
SA45_SOC_3	959	1718.4135818481445	698.0358839035034	0.012712399	575.3748
SA45_SOC_3	960	1717.8379440307617	697.8896284103394	0.0064588613	575.9754
SA45_SOC_3	961	1715.5437469482422	706.0622978210449	0.012661872	576.576
SA45_SOC_3	962	1725.3521347045898	702.4475598335266	0.0065586944	577.1766
SA45_SOC_3	963	1715.0081634521484	704.4555473327637	0.043908663	577.7772
SA45_SOC_3	964	1718.7461471557617	693.9866280555725	0.030302813	578.3778
SA45_SOC_3	965	1717.4209213256836	699.7040462493896	0.011609513	578.9784
SA45_SOC_3	966	1816.1438369750977	558.3875727653503	0.020183196	579.5790000000001
SA45_SOC_3	967	1717.6073455810547	701.2896823883057	0.01732013	580.1796
SA45_SOC_3	968	1714.7708129882812	706.1400604248047	0.013637701	580.7802
SA45_SOC_3	969	1715.1688385009766	704.1488099098206	0.015017252	581.3808
SA45_SOC_3	970	1713.885269165039	705.7425570487976	0.011913456	581.9814
SA45_SOC_3	971	1712.8405380249023	712.3917102813721	0.010160796	582.582
SA45_SOC_3	972	1713.7307739257812	701.9850397109985	0.015463655	583.1826
SA45_SOC_3	973	1718.4768676757812	696.0678720474243	0.0077066915	583.7832
SA45_SOC_3	974	1712.6197814941406	702.1840810775757	0.0040618116	584.3838000000001
SA45_SOC_3	975	1709.435691833496	700.4684114456177	0.0025698117	584.9844
SA45_SOC_3	976	1714.694595336914	707.6691770553589	0.12216303	585.585
SA45_SOC_3	977	1719.45556640625	703.2659339904785	0.022457901	586.1856
SA45_SOC_3	978	1718.4694290161133	709.0887951850891	0.075010516	586.7862
SA45_SOC_3	979	1715.658187866211	702.620530128479	0.03394019	587.3868
SA45_SOC_3	980	1713.899917602539	704.7008085250854	0.0043324316	587.9874
SA45_SOC_3	981	1715.3306579589844	708.4730672836304	0.016528431	588.588
SA45_SOC_3	982	1715.7954025268555	698.5664463043213	0.02096152	589.1886000000001
SA45_SOC_3	983	1714.3497848510742	704.8401117324829	0.038111918	589.7892
SA45_SOC_3	984	1715.3628158569336	703.6244916915894	0.065202184	590.3898
SA45_SOC_3	985	1711.736183166504	704.9724626541138	0.062438864	590.9904
SA45_SOC_3	986	1713.6793899536133	703.1943511962891	0.018958034	591.591
SA45_SOC_3	987	1713.387336730957	699.549036026001	0.00869437	592.1916
SA45_SOC_3	988	1714.4216537475586	704.6514987945557	0.008477183	592.7922
SA45_SOC_3	989	1718.4864807128906	698.4567546844482	0.012203613	593.3928
SA45_SOC_3	990	1717.9149627685547	708.7340998649597	0.045678344	593.9934000000001
SA45_SOC_3	991	1722.3532104492188	698.1160283088684	0.0044551636	594.594
SA45_SOC_3	992	1725.3602600097656	703.7684297561646	0.0070099863	595.1946
SA45_SOC_3	993	1714.3314743041992	704.4435739517212	0.00407279	595.7952
SA45_SOC_3	994	1716.6192626953125	698.8418340682983	0.011225084	596.3958
SA45_SOC_3	995	1716.650619506836	702.8041863441467	0.059392933	596.9964
SA45_SOC_3	996	1720.7305526733398	695.0573444366455	0.007226511	597.597
SA45_SOC_3	997	1717.521858215332	696.6334533691406	0.004362078	598.1976
SA45_SOC_3	998	1872.681541442871	632.0893979072571	0.0074420897	598.7982000000001
SA45_SOC_3	999	1717.4477005004883	704.6774411201477	0.043740656	599.3988
SA45_SOC_3	1000	1718.4577560424805	707.1547079086304	0.055867102	599.9994
SA45_SOC_3	1001	1716.5447616577148	696.6904878616333	0.030231288	600.6
SA45_SOC_3	1002	1714.5913696289062	696.6734933853149	0.008910276	601.2006
SA45_SOC_3	1003	1716.7367935180664	699.5668029785156	0.006626884	601.8012
SA45_SOC_3	1004	1717.759780883789	704.9253416061401	0.052276928	602.4018
SA45_SOC_3	1005	1714.87060546875	705.8998203277588	0.010989772	603.0024
SA45_SOC_3	1006	1718.2113647460938	698.1930828094482	0.0030255471	603.6030000000001
SA45_SOC_3	1007	1714.225845336914	708.5806345939636	0.02493783	604.2036
SA45_SOC_3	1008	1716.906967163086	692.6671743392944	0.023929583	604.8042
SA45_SOC_3	1009	1718.0949783325195	703.992190361023	0.025345374	605.4048
SA45_SOC_3	1010	1723.8067245483398	682.5225019454956	0.01422409	606.0054
SA45_SOC_3	1011	1727.9747772216797	678.8216972351074	0.0037063935	606.606
SA45_SOC_3	1012	1729.0076065063477	682.9544448852539	0.2272391	607.2066
SA45_SOC_3	1013	1720.4617309570312	706.2287020683289	0.10715773	607.8072
SA45_SOC_3	1014	1711.867561340332	701.0937309265137	0.0033989453	608.4078000000001
SA45_SOC_3	1015	1715.9575653076172	696.2459921836853	0.009213286	609.0084
SA45_SOC_3	1016	1718.324089050293	697.1017026901245	0.023856007	609.609
SA45_SOC_3	1017	1720.6283569335938	700.7582187652588	0.089368455	610.2096
SA45_SOC_3	1018	1722.9645538330078	700.318808555603	0.044970527	610.8102
SA45_SOC_3	1019	1722.3320388793945	696.0081338882446	0.0071959537	611.4108
SA45_SOC_3	1020	1724.681510925293	704.2365503311157	0.024118572	612.0114
SA45_SOC_3	1021	1718.7609100341797	701.368989944458	0.03083525	612.612
SA45_SOC_3	1022	1714.4474029541016	706.6588425636292	0.009833857	613.2126000000001
SA45_SOC_3	1023	1715.9682083129883	704.5469570159912	0.014206985	613.8132
SA45_SOC_3	1024	1716.9124603271484	696.6745233535767	0.003815962	614.4138
SA45_SOC_3	1025	1714.775047302246	698.7978672981262	0.017074583	615.0144
SA45_SOC_3	1026	1722.8821563720703	686.5946102142334	0.0070473324	615.615
SA45_SOC_3	1027	1720.1225280761719	694.2022776603699	0.00627192	616.2156
SA45_SOC_3	1028	1717.3358917236328	692.5822019577026	0.004814559	616.8162
SA45_SOC_3	1029	1718.6923599243164	697.8808093070984	0.0012857267	617.4168
SA45_SOC_3	1030	1719.495964050293	698.3877468109131	0.0027047999	618.0174000000001
SA45_SOC_3	1031	1717.0549392700195	708.377537727356	0.08478866	618.618
SA45_SOC_3	1032	1719.8407745361328	703.1818628311157	0.117531165	619.2186
SA45_SOC_3	1033	1721.3154602050781	701.6880226135254	0.05116711	619.8192
SA45_SOC_3	1034	1716.4510345458984	697.8792643547058	0.017137084	620.4198
SA45_SOC_3	1035	1715.698013305664	702.9075694084167	0.07269983	621.0204
SA45_SOC_3	1036	1714.5238494873047	706.6967582702637	0.07671279	621.621
SA45_SOC_3	1037	1714.8617935180664	708.5259175300598	0.017934402	622.2216
SA45_SOC_3	1038	1721.0832595825195	698.580801486969	0.0099849515	622.8222000000001
SA45_SOC_3	1039	1718.1440734863281	700.6283140182495	0.025871182	623.4228
SA45_SOC_3	1040	1714.8607635498047	711.4221882820129	0.030055197	624.0234
SA45_SOC_3	1041	1716.8856811523438	699.2829179763794	0.0074352846	624.624
SA45_SOC_3	1042	1714.1724014282227	703.0680513381958	0.04321405	625.2246
SA45_SOC_3	1043	1712.896499633789	702.4541902542114	0.0092940405	625.8252
SA45_SOC_3	1044	1712.2271347045898	713.3164930343628	0.030815661	626.4258
SA45_SOC_3	1045	1718.5466766357422	706.5775394439697	0.009477182	627.0264
SA45_SOC_3	1046	1715.6683731079102	704.5239114761353	0.019364487	627.6270000000001
SA45_SOC_3	1047	1716.8988418579102	702.0226335525513	0.00484221	628.2276
SA45_SOC_3	1048	1715.9939575195312	700.8717727661133	0.0049358425	628.8282
SA45_SOC_3	1049	1717.1939849853516	700.1498937606812	0.0024880734	629.4288
SA45_SOC_3	1050	1717.5137329101562	696.1945581436157	0.03429517	630.0294
SA45_SOC_3	1051	1718.070945739746	689.358401298523	0.0050096284	630.63
SA45_SOC_3	1052	1725.314598083496	680.3497838973999	0.0051738503	631.2306
SA45_SOC_3	1053	1749.3502807617188	685.4903554916382	0.016793532	631.8312
SA45_SOC_3	1054	1737.491226196289	692.1501302719116	0.089717895	632.4318000000001
SA45_SOC_3	1055	1709.8152923583984	714.8547506332397	0.42261472	633.0324
SA45_SOC_3	1056	1704.111328125	717.8968906402588	0.020244297	633.633
SA45_SOC_3	1057	1721.0935592651367	719.3197917938232	0.007994194	634.2336
SA45_SOC_3	1058	1737.4744033813477	710.4117250442505	0.03851979	634.8342
SA45_SOC_3	1059	1752.4723434448242	720.4930543899536	0.00050981843	635.4348
SA45_SOC_3	1060	1718.6766815185547	699.9272918701172	0.0029327925	636.0354
SA45_SOC_3	1061	1767.726058959961	737.7425765991211	0.007138442	636.636
SA45_SOC_3	1062	202.09284782409668	447.232528924942	0.00048649186	637.2366000000001
SA45_SOC_3	1063	1714.668960571289	720.7387018203735	0.0020786843	637.8372
SA45_SOC_3	1064	1723.5251998901367	735.8867025375366	0.94153744	638.4378
SA45_SOC_3	1065	1745.9064102172852	723.5148525238037	0.0048057623	639.0384
SA45_SOC_3	1066	1714.3703842163086	737.2131085395813	0.03558546	639.639
SA45_SOC_3	1067	1733.6890411376953	715.1007843017578	0.0007165423	640.2396
SA45_SOC_3	1068	201.54544830322266	456.8996822834015	0.00048272344	640.8402
SA45_SOC_3	1069	197.33628273010254	452.9105508327484	0.00038948117	641.4408
SA45_SOC_3	1070	1737.736587524414	670.4427766799927	0.9413799	642.0414000000001
SA45_SOC_3	1071	1728.0861282348633	678.0689191818237	0.9769313	642.642
SA45_SOC_3	1072	1711.3501739501953	694.1418313980103	0.9694685	643.2426
SA45_SOC_3	1073	1715.4076766967773	705.1129245758057	0.020722285	643.8432
SA45_SOC_3	1074	1718.9884185791016	701.1129784584045	0.0069769416	644.4438
SA45_SOC_3	1075	1713.9704132080078	698.5354828834534	0.00390999	645.0444
SA45_SOC_3	1076	1718.364028930664	709.4922852516174	0.024413455	645.645
SA45_SOC_3	1077	1714.1401290893555	707.4176073074341	0.034992084	646.2456
SA45_SOC_3	1078	1717.9077529907227	700.078182220459	0.015091372	646.8462000000001
SA45_SOC_3	1079	1714.06494140625	703.7729358673096	0.01363195	647.4468
SA45_SOC_3	1080	1715.6642532348633	697.4543380737305	0.0031868566	648.0474
SA45_SOC_3	1081	1715.2676010131836	707.3166704177856	0.007805856	648.648
SA45_SOC_3	1082	1715.2068328857422	701.7805910110474	0.010894674	649.2486
SA45_SOC_3	1083	1716.2562561035156	708.3995532989502	0.034873605	649.8492
SA45_SOC_3	1084	1716.2702178955078	708.0999612808228	0.12463879	650.4498
SA45_SOC_3	1085	1718.4586715698242	704.7179961204529	0.02970299	651.0504
SA45_SOC_3	1086	1722.1173477172852	701.4238357543945	0.04406109	651.6510000000001
SA45_SOC_3	1087	1718.6491012573242	702.8941798210144	0.072960995	652.2516
SA45_SOC_3	1088	1716.8284606933594	703.1396341323853	0.0077498625	652.8522
SA45_SOC_3	1089	1713.596534729004	705.148458480835	0.1275536	653.4528
SA45_SOC_3	1090	1715.899772644043	703.7945652008057	0.12719317	654.0534
SA45_SOC_3	1091	1719.708251953125	705.8891987800598	0.12646145	654.654
SA45_SOC_3	1092	1717.859001159668	702.2643542289734	0.011681334	655.2546
SA45_SOC_3	1093	1715.1910400390625	707.0373558998108	0.025448218	655.8552
SA45_SOC_3	1094	1715.9680938720703	711.3095355033875	0.035334356	656.4558000000001
SA45_SOC_3	1095	1716.4260864257812	708.8262820243835	0.016564328	657.0564
SA45_SOC_3	1096	1715.1798248291016	704.7274589538574	0.012108723	657.657
SA45_SOC_3	1097	1718.2624053955078	701.9281339645386	0.01235467	658.2576
SA45_SOC_3	1098	1713.9469528198242	700.6652641296387	0.0074868714	658.8582
SA45_SOC_3	1099	1713.7689971923828	710.2121043205261	0.12358291	659.4588
SA45_SOC_3	1100	1718.5247039794922	703.9509272575378	0.028094655	660.0594
SA45_SOC_3	1101	1711.9075012207031	698.6780691146851	0.0013439832	660.66
SA45_SOC_3	1102	1716.463279724121	701.3731098175049	0.009562678	661.2606000000001
SA45_SOC_3	1103	1713.4173202514648	696.9466280937195	0.0066152234	661.8612
SA45_SOC_3	1104	1758.7818145751953	666.2590456008911	0.17261791	662.4618
SA45_SOC_3	1105	1708.2622146606445	693.7402725219727	0.0051303105	663.0624
SA45_SOC_3	1106	1706.3364028930664	712.7599239349365	0.00041197415	663.663
SA45_SOC_3	1107	1716.6527938842773	730.1950335502625	0.0079114735	664.2636
SA45_SOC_3	1108	1713.8834381103516	706.6338014602661	0.013400362	664.8642
SA45_SOC_3	1109	1714.4659423828125	699.1682052612305	0.053291485	665.4648
SA45_SOC_3	1110	1751.213493347168	735.8164072036743	0.05811669	666.0654000000001
SA45_SOC_3	1111	199.96773719787598	459.28080797195435	0.00036387506	666.666
SA45_SOC_3	1112	204.25947189331055	455.33252120018005	0.0007456061	667.2666
SA45_SOC_3	1113	200.17446041107178	442.6261568069458	0.0005230476	667.8672
SA45_SOC_3	1114	1711.7148971557617	698.235182762146	0.36176145	668.4678
SA45_SOC_3	1115	1718.642578125	691.1174583435059	0.00093458814	669.0684
SA45_SOC_3	1116	1728.9445495605469	690.4657459259033	0.006890082	669.669
SA45_SOC_3	1117	1714.4761276245117	697.3853302001953	0.001584599	670.2696
SA45_SOC_3	1118	1714.1801834106445	698.2613825798035	0.016801022	670.8702000000001
SA45_SOC_3	1119	1713.9960479736328	693.7142014503479	0.0046137157	671.4708
SA45_SOC_3	1120	1716.137809753418	696.9174671173096	0.013408907	672.0714
SA45_SOC_3	1121	1710.4738998413086	693.7929940223694	0.0030623362	672.672
SA45_SOC_3	1122	1709.2292404174805	697.4916100502014	0.0066960854	673.2726
SA45_SOC_3	1123	1721.6972351074219	696.048173904419	0.045042932	673.8732
SA45_SOC_3	1124	1720.6446075439453	692.2170782089233	0.0007587376	674.4738
SA45_SOC_3	1125	1710.7715606689453	691.2917804718018	0.011088082	675.0744
SA45_SOC_3	1126	202.14121341705322	451.1874783039093	0.00026897347	675.6750000000001
SA45_SOC_3	1127	1717.6375579833984	699.5795488357544	0.0023527492	676.2756
SA45_SOC_3	1128	1707.0398712158203	696.6047430038452	0.0025258607	676.8762
SA45_SOC_3	1129	1719.605484008789	694.7905826568604	0.0009005085	677.4768
SA45_SOC_3	1130	1713.8753128051758	699.6668386459351	0.0011424996	678.0774
SA45_SOC_3	1131	1707.5765991210938	700.9000325202942	0.0011821453	678.678
SA45_SOC_3	1132	1729.1583251953125	705.5250406265259	0.000526448	679.2786
SA45_SOC_3	1133	202.25232124328613	434.08002734184265	0.00054288923	679.8792
SA45_SOC_3	1134	1708.3250427246094	696.218376159668	0.0039988062	680.4798000000001
SA45_SOC_3	1135	1710.8062362670898	694.236330986023	0.0009815482	681.0804
SA45_SOC_3	1136	1712.8241729736328	703.9148139953613	0.010725718	681.681
SA45_SOC_3	1137	1707.051773071289	697.5115656852722	0.0010491131	682.2816
SA45_SOC_3	1138	206.06552124023438	434.2853772640228	0.0011146141	682.8822
SA45_SOC_3	1139	1717.0171737670898	700.2362823486328	0.006288365	683.4828
SA45_SOC_3	1140	1708.92333984375	693.3783030509949	0.014397254	684.0834
SA45_SOC_3	1141	1711.0741424560547	699.9254250526428	0.0021255931	684.684
SA45_SOC_3	1142	1715.9934997558594	702.4482035636902	0.013390707	685.2846000000001
SA45_SOC_3	1143	1707.2554779052734	695.2313446998596	0.001340711	685.8852
SA45_SOC_3	1144	1723.055419921875	692.9446864128113	0.0015148701	686.4858
SA45_SOC_3	1145	1718.3966445922852	700.3396654129028	0.0075557353	687.0864
SA45_SOC_3	1146	1712.7304458618164	688.3996939659119	0.002914633	687.687
SA45_SOC_3	1147	1728.4220123291016	690.9667611122131	0.010818264	688.2876
SA45_SOC_3	1148	204.71025466918945	447.93960213661194	0.000820061	688.8882
SA45_SOC_3	1149	1713.6698913574219	695.8069682121277	0.0041509713	689.4888
SA45_SOC_3	1150	1710.5691146850586	713.6231660842896	0.01261953	690.0894000000001
SA45_SOC_3	1151	1712.7559661865234	727.3724055290222	0.012470206	690.69
SA45_SOC_3	1152	203.66869926452637	441.947922706604	0.0007303763	691.2906
SA45_SOC_3	1153	1709.6903228759766	719.033203125	0.1068813	691.8912
SA45_SOC_3	1154	1720.0067138671875	699.859185218811	0.009974435	692.4918
SA45_SOC_3	1155	1713.9482116699219	691.4514255523682	0.070040524	693.0924
SA45_SOC_3	1156	1723.2726287841797	704.2486524581909	0.008669275	693.693
SA45_SOC_3	1157	1717.3254776000977	710.1604127883911	0.31702682	694.2936
SA45_SOC_3	1158	1711.5133666992188	691.7465114593506	0.0021967755	694.8942000000001
SA45_SOC_3	1159	202.1745729446411	454.5435333251953	0.0005151463	695.4948
SA45_SOC_3	1160	1710.3545379638672	700.5193948745728	0.0014351098	696.0954
SA45_SOC_3	1161	202.88323402404785	446.5249729156494	0.00066634215	696.696
SA45_SOC_3	1162	1712.4197387695312	696.1750531196594	0.000811412	697.2966
SA45_SOC_3	1163	1715.9934997558594	691.937313079834	0.00077565113	697.8972
SA45_SOC_3	1164	1707.8457641601562	696.6262435913086	0.0008238534	698.4978
SA45_SOC_3	1165	1710.7145690917969	695.0179481506348	0.0015501686	699.0984
SA45_SOC_3	1166	1712.6245880126953	704.6788573265076	0.0010436105	699.6990000000001
SA45_SOC_3	1167	1714.2687606811523	695.2849674224854	0.0025193577	700.2996
SA45_SOC_3	1168	1709.7296905517578	695.2386832237244	0.0015790398	700.9002
SA45_SOC_3	1169	198.96011352539062	448.19828510284424	0.00040670086	701.5008
SA45_SOC_3	1170	1712.812156677246	708.7187147140503	0.0016442116	702.1014
SA45_SOC_3	1171	203.83453845977783	457.18939304351807	0.0005603459	702.702
SA45_SOC_3	1172	1713.8404083251953	692.5469255447388	0.00041482731	703.3026
SA45_SOC_3	1173	1711.8268203735352	702.268795967102	0.0015575858	703.9032
SA45_SOC_3	1174	200.4059886932373	442.06910490989685	0.00095306314	704.5038000000001
SA45_SOC_3	1175	1712.7367401123047	697.6720476150513	0.0009171373	705.1044
SA45_SOC_3	1176	1712.7454376220703	695.2456998825073	0.0018346842	705.705
SA45_SOC_3	1177	198.6045742034912	449.83564496040344	0.00054533145	706.3056
SA45_SOC_3	1178	1712.9817581176758	705.2342677116394	0.0010502867	706.9062
SA45_SOC_3	1179	1710.9714889526367	697.304413318634	0.0018108479	707.5068
SA45_SOC_3	1180	1705.6707000732422	695.5516004562378	0.004876702	708.1074
SA45_SOC_3	1181	1710.717887878418	693.7176775932312	0.0012995253	708.708
SA45_SOC_3	1182	1713.4000396728516	700.4921007156372	0.0026332475	709.3086000000001
SA45_SOC_3	1183	1712.739486694336	706.4355969429016	0.0007169534	709.9092
SA45_SOC_3	1184	201.16859436035156	457.03109979629517	0.0006468789	710.5098
SA45_SOC_3	1185	1711.7819595336914	704.9969244003296	0.0006667912	711.1104
SA45_SOC_3	1186	1713.9579391479492	701.3851475715637	0.012122203	711.711
SA45_SOC_3	1187	1714.6315383911133	705.2759170532227	0.0016612641	712.3116
SA45_SOC_3	1188	205.23699760437012	448.00082087516785	0.0009844125	712.9122
SA45_SOC_3	1189	1710.6912231445312	694.1118335723877	0.0007561806	713.5128
SA45_SOC_3	1190	1718.7922668457031	693.6667585372925	0.0035680516	714.1134000000001
SA45_SOC_3	1191	1716.5229034423828	699.8374271392822	0.002702849	714.714
SA45_SOC_3	1192	1710.5290603637695	692.708888053894	0.0007422234	715.3146
SA45_SOC_3	1193	1714.5328903198242	690.314211845398	0.0019027086	715.9152
SA45_SOC_3	1194	1714.8497772216797	696.7571139335632	0.0048665237	716.5158
SA45_SOC_3	1195	1714.3954467773438	704.9967956542969	0.022202889	717.1164
SA45_SOC_3	1196	198.00424575805664	445.27597546577454	0.00053805637	717.717
SA45_SOC_3	1197	1712.7663803100586	692.5742197036743	0.0019598866	718.3176
SA45_SOC_3	1198	1714.866828918457	693.8434624671936	0.00080713356	718.9182
SA45_SOC_3	1199	1711.4782333374023	693.7176132202148	0.002742517	719.5188
SA45_SOC_3	1200	1730.7024765014648	698.305606842041	0.32119316	720.1194
SA45_SOC_3	1201	1719.7654724121094	704.411129951477	0.0066678417	720.72
SA45_SOC_3	1202	1717.5120162963867	702.6025056838989	0.0033301138	721.3206
SA45_SOC_3	1203	1719.3000411987305	700.0708436965942	0.0035383853	721.9212
SA45_SOC_3	1204	1711.358985900879	691.8860721588135	0.021824472	722.5218
SA45_SOC_3	1205	1721.6250228881836	690.8418130874634	0.0026053628	723.1224
SA45_SOC_3	1206	1716.2493896484375	700.3417253494263	0.0078002997	723.723
SA45_SOC_3	1207	1713.6538696289062	706.8986320495605	0.035131413	724.3236
SA45_SOC_3	1208	203.65267753601074	458.470995426178	0.00043248222	724.9242
SA45_SOC_3	1209	1720.9873580932617	702.7173471450806	0.0657288	725.5248
SA45_SOC_3	1210	1717.7495956420898	697.0527791976929	0.0071985815	726.1254
SA45_SOC_3	1211	1711.021728515625	700.6826448440552	0.008928338	726.726
SA45_SOC_3	1212	1705.667381286621	706.9745922088623	0.00263877	727.3266
SA45_SOC_3	1213	1730.3528594970703	688.1282329559326	0.05089007	727.9272
SA45_SOC_3	1214	1729.9077987670898	696.0455346107483	0.44399568	728.5278
SA45_SOC_3	1215	1715.7390975952148	695.3680086135864	0.0010264051	729.1284
SA45_SOC_3	1216	1711.4469909667969	691.6723537445068	0.0022983665	729.729
SA45_SOC_3	1217	1715.753173828125	696.0649108886719	0.007273147	730.3296
SA45_SOC_3	1218	1720.806999206543	697.5458765029907	0.0034626399	730.9302
SA45_SOC_3	1219	1714.4667434692383	700.9683966636658	0.11657322	731.5308
SA45_SOC_3	1220	204.76136684417725	449.7292685508728	0.00079153	732.1314
SA45_SOC_3	1221	1710.9941482543945	691.4650726318359	0.021899767	732.732
SA45_SOC_3	1222	1716.0612487792969	701.0897397994995	0.002984073	733.3326
SA45_SOC_3	1223	1709.8068237304688	701.5753054618835	0.002229058	733.9332
SA45_SOC_3	1224	1711.106071472168	692.2674822807312	0.0009210899	734.5338
SA45_SOC_3	1225	1711.5109634399414	703.2100582122803	0.046728928	735.1344
SA45_SOC_3	1226	1716.269760131836	699.2945051193237	0.10759762	735.735
SA45_SOC_3	1227	1705.539321899414	704.5457339286804	0.0029357136	736.3356
SA45_SOC_3	1228	198.18434715270996	446.1072564125061	0.00050410046	736.9362
SA45_SOC_3	1229	1745.4297637939453	695.2224612236023	0.011963026	737.5368
SA45_SOC_3	1230	1718.0757522583008	698.2029962539673	0.010363774	738.1374
SA45_SOC_3	1231	1719.1503524780273	702.0083427429199	0.34928152	738.738
SA45_SOC_3	1232	196.9141387939453	449.92879271507263	0.0005189214	739.3386
SA45_SOC_3	1233	1706.4702987670898	693.5860991477966	0.0028916758	739.9392
SA45_SOC_3	1234	1734.3875885009766	697.8140544891357	0.23833779	740.5398
SA45_SOC_3	1235	1735.8563232421875	699.4748139381409	0.46041632	741.1404
SA45_SOC_3	1236	1738.85009765625	702.4050092697144	0.13541372	741.741
SA45_SOC_3	1237	201.23937606811523	453.34896326065063	0.00047232828	742.3416
SA45_SOC_3	1238	1709.5107650756836	693.1876945495605	0.00070605794	742.9422
SA45_SOC_3	1239	1711.1544799804688	698.4496736526489	0.0012817449	743.5428
SA45_SOC_3	1240	1708.710594177246	696.285388469696	0.026012572	744.1434
SA45_SOC_3	1241	198.42965126037598	455.14715909957886	0.0005488819	744.744
SA45_SOC_3	1242	1710.0	705.2024030685425	0.070361406	745.3446
SA45_SOC_3	1243	1707.6349639892578	697.9987406730652	0.0048531643	745.9452
SA45_SOC_3	1244	1706.72607421875	693.9113759994507	0.004494482	746.5458
SA45_SOC_3	1245	1706.4130783081055	705.0592374801636	0.0033855992	747.1464
SA45_SOC_3	1246	1706.019287109375	707.261438369751	0.009095273	747.747
SA45_SOC_3	1247	1703.2937622070312	718.8328742980957	0.0062712603	748.3476
SA45_SOC_3	1248	1704.0430068969727	703.8730359077454	0.00772077	748.9482
SA45_SOC_3	1249	1704.422721862793	699.7995758056641	0.006372031	749.5488
SA45_SOC_3	1250	1703.6479568481445	706.7875242233276	0.025211878	750.1494
SA45_SOC_3	1251	1710.6914520263672	704.2600464820862	0.00757227	750.75
SA45_SOC_3	1252	1705.8978652954102	702.8567790985107	0.030533528	751.3506
SA45_SOC_3	1253	1713.0269622802734	703.177227973938	0.0074542235	751.9512
SA45_SOC_3	1254	1707.0075988769531	695.3651118278503	0.006559441	752.5518
SA45_SOC_3	1255	1714.8053741455078	702.8788590431213	0.038266707	753.1524000000001
SA45_SOC_3	1256	1707.5162887573242	700.6552219390869	0.013540426	753.753
SA45_SOC_3	1257	1711.296043395996	700.127363204956	0.0023026436	754.3536
SA45_SOC_3	1258	1711.6924667358398	698.7441158294678	0.00221945	754.9542
SA45_SOC_3	1259	1720.5596923828125	700.2264332771301	0.010199153	755.5548
SA45_SOC_3	1260	1716.7596817016602	698.8151836395264	0.002116115	756.1554
SA45_SOC_3	1261	200.91267585754395	439.0774977207184	0.0006903921	756.756
SA45_SOC_3	1262	1718.9751434326172	695.4962396621704	0.0039546974	757.3566
SA45_SOC_3	1263	1715.6483459472656	693.3523607254028	0.005112696	757.9572000000001
SA45_SOC_3	1264	1715.2870559692383	702.4095797538757	0.017356493	758.5578
SA45_SOC_3	1265	1716.6950225830078	702.4203300476074	0.00773054	759.1584
SA45_SOC_3	1266	1710.1011657714844	698.6827683448792	0.0022521	759.759
SA45_SOC_3	1267	1709.9536514282227	699.575686454773	0.0030865476	760.3596
SA45_SOC_3	1268	1719.6521759033203	702.5383257865906	0.029057251	760.9602
SA45_SOC_3	1269	1716.0662841796875	692.8690481185913	0.010496824	761.5608
SA45_SOC_3	1270	1717.7802658081055	695.2619862556458	0.0021430107	762.1614
SA45_SOC_3	1271	1716.1284255981445	696.1456990242004	0.0023871094	762.7620000000001
SA45_SOC_3	1272	1714.7990798950195	700.1946330070496	0.035971202	763.3626
SA45_SOC_3	1273	1716.6252136230469	703.3996367454529	0.012464335	763.9632
SA45_SOC_3	1274	1715.4011535644531	701.5900468826294	0.020871554	764.5638
SA45_SOC_3	1275	1712.7049255371094	693.0814790725708	0.0013769626	765.1644
SA45_SOC_3	1276	1716.3162231445312	700.6468534469604	0.030320227	765.765
SA45_SOC_3	1277	1718.0908584594727	704.4957160949707	0.036038376	766.3656
SA45_SOC_3	1278	1720.407600402832	698.5231876373291	0.0033835354	766.9662
SA45_SOC_3	1279	1714.7628021240234	699.5026874542236	0.0012784463	767.5668000000001
SA45_SOC_3	1280	1710.875358581543	711.2296485900879	0.031029383	768.1674
SA45_SOC_3	1281	1718.0684280395508	708.262825012207	0.07027829	768.768
SA45_SOC_3	1282	1715.1731872558594	700.1769948005676	0.023786	769.3686
SA45_SOC_3	1283	1716.0068893432617	699.8628544807434	0.007746977	769.9692
SA45_SOC_3	1284	1712.1155548095703	693.524751663208	0.0029632587	770.5698
SA45_SOC_3	1285	1712.2180938720703	702.5609850883484	0.010090111	771.1704
SA45_SOC_3	1286	1710.0639724731445	703.9272379875183	0.01732375	771.771
SA45_SOC_3	1287	1713.2251739501953	697.4675989151001	0.0073185125	772.3716000000001
SA45_SOC_3	1288	1714.5751190185547	700.6820011138916	0.0068530333	772.9722
SA45_SOC_3	1289	1710.8044052124023	699.0818166732788	0.0018491274	773.5728
SA45_SOC_3	1290	1707.876319885254	710.8601474761963	0.04097884	774.1734
SA45_SOC_3	1291	1713.4888458251953	698.462290763855	0.0022857527	774.774
SA45_SOC_3	1292	1711.655387878418	699.1306757926941	0.0036058843	775.3746
SA45_SOC_3	1293	1714.1883087158203	702.2515439987183	0.0074075595	775.9752
SA45_SOC_3	1294	1712.3891830444336	694.606990814209	0.0024181895	776.5758
SA45_SOC_3	1295	1712.779541015625	701.675534248352	0.016100116	777.1764000000001
SA45_SOC_3	1296	1716.738166809082	700.9733533859253	0.0012541871	777.777
SA45_SOC_3	1297	1709.5436096191406	701.2333559989929	0.012178927	778.3776
SA45_SOC_3	1298	1717.7664184570312	696.1682939529419	0.0027019186	778.9782
SA45_SOC_3	1299	1715.2433395385742	703.7040567398071	0.013001568	779.5788
SA45_SOC_3	1300	1719.6027374267578	704.7213435173035	0.13864239	780.1794
SA45_SOC_3	1301	1712.1267700195312	704.124219417572	0.060533892	780.78
SA45_SOC_3	1302	1711.6454315185547	700.7204961776733	0.006346314	781.3806
SA45_SOC_3	1303	1713.482322692871	700.5508089065552	0.007772353	781.9812000000001
SA45_SOC_3	1304	198.27341079711914	456.55016899108887	0.0007490823	782.5818
SA45_SOC_3	1305	1705.4081726074219	716.4116764068604	0.0040659993	783.1824
SA45_SOC_3	1306	1707.8731155395508	715.5934953689575	0.00047605328	783.783
SA45_SOC_3	1307	201.2105655670166	451.167973279953	0.00066745724	784.3836
SA45_SOC_3	1308	200.91053009033203	462.7177155017853	0.00050061446	784.9842
SA45_SOC_3	1309	1708.1738662719727	720.9878897666931	0.00083702017	785.5848
SA45_SOC_3	1310	1706.484031677246	701.4542198181152	0.015978828	786.1854
SA45_SOC_3	1311	1710.387840270996	720.3370141983032	0.008036757	786.7860000000001
SA45_SOC_3	1312	1709.6271514892578	710.792555809021	0.2633569	787.3866
SA45_SOC_3	1313	1708.0492401123047	698.3218288421631	0.07161843	787.9872
SA45_SOC_3	1314	1719.3761444091797	708.856086730957	0.0014448686	788.5878
SA45_SOC_3	1315	1710.6269073486328	694.7898745536804	0.0013613668	789.1884
SA45_SOC_3	1316	203.28801155090332	446.8020987510681	0.0004930036	789.789
SA45_SOC_3	1317	201.21924877166748	458.5668468475342	0.00063136616	790.3896
SA45_SOC_3	1318	198.1051540374756	445.88858127593994	0.00058339915	790.9902
SA45_SOC_3	1319	1699.6782302856445	721.4868450164795	0.0025656377	791.5908000000001
SA45_SOC_3	1320	1687.159652709961	735.3491234779358	0.0013677367	792.1914
SA45_SOC_3	1321	203.51072788238525	452.84006237983704	0.00082178984	792.792
SA45_SOC_3	1322	1700.3565216064453	720.4777336120605	0.001151461	793.3926
SA45_SOC_3	1323	207.23679542541504	442.0651137828827	0.0009198696	793.9932
SA45_SOC_3	1324	203.59992027282715	438.2407772541046	0.00068917667	794.5938
SA45_SOC_3	1325	1711.3799285888672	704.5827484130859	0.0034435305	795.1944
SA45_SOC_3	1326	1710.9040832519531	693.7811493873596	0.18173258	795.795
SA45_SOC_3	1327	1720.619773864746	694.1126704216003	0.005507947	796.3956000000001
SA45_SOC_3	1328	200.25561332702637	443.98359060287476	0.0009854926	796.9962
SA45_SOC_3	1329	1712.1294021606445	700.2877163887024	0.010605795	797.5968
SA45_SOC_3	1330	1715.0009536743164	704.1115379333496	0.003287236	798.1974
SA45_SOC_3	1331	1717.1565628051758	702.7297711372375	0.21240138	798.798
SA45_SOC_3	1332	1718.7769317626953	702.9677581787109	0.22018257	799.3986
SA45_SOC_3	1333	1719.5646286010742	709.7154664993286	0.012097826	799.9992
SA45_SOC_3	1334	1721.1117553710938	703.8976907730103	0.36652446	800.5998
SA45_SOC_3	1335	1729.9677658081055	709.3761563301086	0.97297204	801.2004000000001
SA45_SOC_3	1336	1734.2698287963867	699.2331576347351	0.54573846	801.801
SA45_SOC_3	1337	1723.3745956420898	699.1543006896973	0.08178211	802.4016
SA45_SOC_3	1338	1744.914207458496	704.7776699066162	0.027751008	803.0022
SA45_SOC_3	1339	1722.6770782470703	700.135087966919	0.03188936	803.6028
SA45_SOC_3	1340	1709.5584869384766	691.0160708427429	0.0029268404	804.2034
SA45_SOC_3	1341	204.9142026901245	436.4143216609955	0.0005298023	804.804
SA45_SOC_3	1342	1705.9181213378906	702.1538257598877	0.27302644	805.4046
SA45_SOC_3	1343	209.3216371536255	430.6121563911438	0.001582843	806.0052000000001
SA45_SOC_3	1344	1706.1566162109375	702.29905128479	0.004847917	806.6058
SA45_SOC_3	1345	207.36299514770508	441.02136969566345	0.0011533865	807.2064
SA45_SOC_3	1346	1705.1689910888672	701.2873649597168	0.057545133	807.807
SA45_SOC_3	1347	207.20040321350098	429.59792733192444	0.0013016608	808.4076
SA45_SOC_3	1348	207.78350830078125	442.8491449356079	0.0013628178	809.0082
SA45_SOC_3	1349	1707.1850967407227	701.2113404273987	0.00882351	809.6088
SA45_SOC_3	1350	201.08553886413574	439.91183638572693	0.0009881147	810.2094
SA45_SOC_3	1351	206.84306144714355	439.9530029296875	0.0005843931	810.8100000000001
SA45_SOC_3	1352	1710.1419067382812	701.7747974395752	0.010597369	811.4106
SA45_SOC_3	1353	207.22074508666992	443.98664832115173	0.0023809976	812.0112
SA45_SOC_3	1354	1709.6532440185547	697.6847290992737	0.0039768866	812.6118
SA45_SOC_3	1355	1706.4614868164062	705.9891057014465	0.025953192	813.2124
SA45_SOC_3	1356	206.0747480392456	447.5902497768402	0.00051470805	813.813
SA45_SOC_3	1357	1707.3457717895508	702.5874423980713	0.002352165	814.4136
SA45_SOC_3	1358	1704.294319152832	703.2314944267273	0.13362733	815.0142
SA45_SOC_3	1359	201.51916980743408	454.7768533229828	0.00027446254	815.6148000000001
SA45_SOC_3	1360	1711.0453033447266	700.786542892456	0.0008641734	816.2154
SA45_SOC_3	1361	1712.5691986083984	700.1429414749146	0.0010889703	816.816
SA45_SOC_3	1362	204.94986534118652	449.1165339946747	0.00064102985	817.4166
SA45_SOC_3	1363	200.7090425491333	450.34621953964233	0.0004838825	818.0172
SA45_SOC_3	1364	1704.5930099487305	702.1572375297546	0.020450173	818.6178
SA45_SOC_3	1365	203.0797004699707	439.13636684417725	0.000405481	819.2184
SA45_SOC_3	1366	203.97687435150146	441.40223264694214	0.0008499212	819.819
SA45_SOC_3	1367	1705.6595993041992	701.6848039627075	0.057172224	820.4196000000001
SA45_SOC_3	1368	202.88723945617676	456.9684326648712	0.00055134576	821.0202
SA45_SOC_3	1369	1705.2696990966797	705.758843421936	0.0012666832	821.6208
SA45_SOC_3	1370	1706.0175704956055	697.247314453125	0.003390742	822.2214
SA45_SOC_3	1371	1703.2353973388672	705.4167652130127	0.0010036511	822.822
SA45_SOC_3	1372	1701.178207397461	703.2524800300598	0.014085733	823.4226
SA45_SOC_3	1373	1703.2683563232422	699.7749853134155	0.0056121917	824.0232
SA45_SOC_3	1374	205.20051956176758	444.07384157180786	0.00034702607	824.6238
SA45_SOC_3	1375	202.87625312805176	444.1599404811859	0.00038868684	825.2244000000001
SA45_SOC_3	1376	1703.0693435668945	697.5790286064148	0.0023161266	825.825
SA45_SOC_3	1377	205.67224502563477	475.8507442474365	0.00040313342	826.4256
SA45_SOC_3	1378	205.49901008605957	447.19030022621155	0.00051558996	827.0262
SA45_SOC_3	1379	1704.3177795410156	700.4949975013733	0.014807345	827.6268
SA45_SOC_3	1380	1704.572982788086	705.3758239746094	0.0008695339	828.2274
SA45_SOC_3	1381	1702.0406341552734	707.3195028305054	0.069854885	828.828
SA45_SOC_3	1382	1702.6469421386719	697.6441097259521	0.0015393691	829.4286
SA45_SOC_3	1383	203.38923454284668	455.88252425193787	0.00043839126	830.0292000000001
SA45_SOC_3	1384	203.6641788482666	446.2669014930725	0.0008868707	830.6298
SA45_SOC_3	1385	1704.928092956543	701.8459939956665	0.026754607	831.2304
SA45_SOC_3	1386	200.96692085266113	453.18474769592285	0.0006916265	831.831
SA45_SOC_3	1387	1703.558464050293	703.1181979179382	0.0037619683	832.4316
SA45_SOC_3	1388	203.40169429779053	442.78045892715454	0.00072880497	833.0322
SA45_SOC_3	1389	204.91939544677734	438.19854855537415	0.0013813988	833.6328
SA45_SOC_3	1390	199.66052055358887	445.6292223930359	0.0012032992	834.2334
SA45_SOC_3	1391	198.63590240478516	456.7596709728241	0.00058590225	834.8340000000001
SA45_SOC_3	1392	205.38525581359863	454.2283308506012	0.00045300557	835.4346
SA45_SOC_3	1393	205.44363498687744	451.01080656051636	0.00079723157	836.0352
SA45_SOC_3	1394	202.5289535522461	462.2302508354187	0.00055881403	836.6358
SA45_SOC_3	1395	200.25564193725586	454.7890841960907	0.00043830415	837.2364
SA45_SOC_3	1396	204.06329154968262	441.2184476852417	0.000554915	837.837
SA45_SOC_3	1397	204.08220291137695	447.30549573898315	0.0007141121	838.4376
SA45_SOC_3	1398	202.34519004821777	444.29460883140564	0.00073723565	839.0382
SA45_SOC_3	1399	200.44445514678955	452.6118278503418	0.00088389945	839.6388000000001
SA45_SOC_3	1400	202.6175022125244	453.53020548820496	0.00066252693	840.2394
SA45_SOC_3	1401	202.33240127563477	437.43067502975464	0.00040114883	840.84
SA45_SOC_3	1402	204.2819881439209	454.5450782775879	0.00076946197	841.4406
SA45_SOC_3	1403	202.40973472595215	455.72757840156555	0.0005352816	842.0412
SA45_SOC_3	1404	205.63751220703125	450.9524202346802	0.00093956426	842.6418
SA45_SOC_3	1405	206.69926643371582	448.47859740257263	0.00057851314	843.2424
SA45_SOC_3	1406	205.95142364501953	434.7618019580841	0.0007801961	843.843
SA45_SOC_3	1407	200.91565132141113	458.97210717201233	0.00039243329	844.4436000000001
SA45_SOC_3	1408	201.81818962097168	459.1581130027771	0.00051700673	845.0442
SA45_SOC_3	1409	202.06377983093262	448.73225927352905	0.00072141533	845.6448
SA45_SOC_3	1410	203.5349464416504	443.26167941093445	0.000565315	846.2454
SA45_SOC_3	1411	205.26567935943604	451.0128343105316	0.0005671481	846.846
SA45_SOC_3	1412	201.98591709136963	454.6687388420105	0.0006388111	847.4466
SA45_SOC_3	1413	203.07632446289062	457.2818970680237	0.0006079238	848.0472
SA45_SOC_3	1414	200.85886001586914	445.1655113697052	0.00037089858	848.6478
SA45_SOC_3	1415	204.93873596191406	451.6883325576782	0.0005407659	849.2484000000001
SA45_SOC_3	1416	204.39193725585938	445.7280993461609	0.0006901723	849.849
SA45_SOC_3	1417	200.55167198181152	450.8040726184845	0.00071561564	850.4496
SA45_SOC_3	1418	203.6388874053955	448.36594462394714	0.00037141657	851.0502
SA45_SOC_3	1419	204.37085151672363	446.27230882644653	0.00044667604	851.6508
SA45_SOC_3	1420	201.52514934539795	441.86513900756836	0.00025892112	852.2514
SA45_SOC_3	1421	201.86150550842285	442.0777630805969	0.00056817173	852.852
SA45_SOC_3	1422	202.41381168365479	454.4688284397125	0.0005463093	853.4526
SA45_SOC_3	1423	202.15059757232666	453.1114590167999	0.00037742127	854.0532000000001
SA45_SOC_3	1424	202.11908340454102	449.33144330978394	0.00023734274	854.6538
SA45_SOC_3	1425	1805.123519897461	653.6226224899292	0.00046067467	855.2544
SA45_SOC_3	1426	201.78720474243164	457.2455906867981	0.0005818409	855.855
SA45_SOC_3	1427	203.49924087524414	455.0308692455292	0.00033687602	856.4556
SA45_SOC_3	1428	201.72637939453125	448.87391209602356	0.0005063749	857.0562
SA45_SOC_3	1429	201.82894706726074	447.11427569389343	0.0006646031	857.6568
SA45_SOC_3	1430	201.75328731536865	433.00042748451233	0.0009168762	858.2574
SA45_SOC_3	1431	201.8104362487793	458.07355642318726	0.0003205271	858.8580000000001
SA45_SOC_3	1432	199.89784240722656	456.5002477169037	0.00046186754	859.4586
SA45_SOC_3	1433	202.125506401062	441.75071597099304	0.0003999677	860.0592
SA45_SOC_3	1434	204.472918510437	446.3394498825073	0.0004279167	860.6598
SA45_SOC_3	1435	209.48020935058594	456.79179310798645	0.0002111601	861.2604
SA45_SOC_3	1436	202.6634645462036	458.67483258247375	0.0005491305	861.861
SA45_SOC_3	1437	201.8052577972412	454.64781761169434	0.00045671497	862.4616
SA45_SOC_3	1438	201.52902603149414	445.2958023548126	0.0007481121	863.0622
SA45_SOC_3	1439	201.31070137023926	434.8440384864807	0.0004891996	863.6628000000001
SA45_SOC_3	1440	202.6657247543335	458.51518750190735	0.0007989005	864.2634
SA45_SOC_3	1441	200.72230339050293	442.5554430484772	0.0004973811	864.864
SA45_SOC_3	1442	205.3249740600586	441.0527193546295	0.000667476	865.4646
SA45_SOC_3	1443	200.96294403076172	447.65307784080505	0.00074214675	866.0652
SA45_SOC_3	1444	205.61305046081543	450.3972351551056	0.00069360115	866.6658
SA45_SOC_3	1445	201.48725509643555	450.5074739456177	0.0005633442	867.2664
SA45_SOC_3	1446	203.79572868347168	436.28406286239624	0.0005077984	867.867
SA45_SOC_3	1447	202.05516815185547	448.52858304977417	0.00053887855	868.4676000000001
SA45_SOC_3	1448	203.70829582214355	441.96778178215027	0.0006020665	869.0682
SA45_SOC_3	1449	200.45860290527344	456.49120330810547	0.0006697822	869.6688
SA45_SOC_3	1450	204.82644081115723	442.6352655887604	0.00044857248	870.2694
SA45_SOC_3	1451	201.6719627380371	443.5541903972626	0.0003477787	870.87
SA45_SOC_3	1452	201.8843650817871	445.4625928401947	0.00061466347	871.4706
SA45_SOC_3	1453	200.8875846862793	450.3379476070404	0.000541057	872.0712
SA45_SOC_3	1454	203.04060459136963	447.46488332748413	0.00044168846	872.6718
SA45_SOC_3	1455	205.78763008117676	446.7275869846344	0.00070454896	873.2724000000001
SA45_SOC_3	1456	202.96268463134766	449.03461933135986	0.00068984553	873.873
SA45_SOC_3	1457	198.18071365356445	452.056964635849	0.0007118074	874.4736
SA45_SOC_3	1458	208.75974655151367	504.1342520713806	0.00015321898	875.0742
SA45_SOC_3	1459	205.3506088256836	489.9060130119324	0.00033288312	875.6748
SA45_SOC_3	1460	201.87044620513916	448.97449493408203	0.00075637846	876.2754
SA45_SOC_3	1461	200.17132759094238	450.1796543598175	0.00061457907	876.876
SA45_SOC_3	1462	201.77377223968506	455.0216317176819	0.00061365607	877.4766
SA45_SOC_3	1463	202.43415355682373	451.25970482826233	0.0004590094	878.0772000000001
SA45_SOC_3	1464	205.40047645568848	446.1462342739105	0.0008623225	878.6778
SA45_SOC_3	1465	200.22040843963623	475.2580940723419	0.00039869855	879.2784
SA45_SOC_3	1466	1705.572624206543	787.6677131652832	0.026748823	879.879
SA45_SOC_3	1467	1701.9592666625977	779.5009660720825	0.00876633	880.4796
SA45_SOC_3	1468	1703.4283447265625	780.7501888275146	0.0015914639	881.0802
SA45_SOC_3	1469	207.72680282592773	489.69393610954285	0.00037875812	881.6808
SA45_SOC_3	1470	204.90797996520996	459.08411622047424	0.00054466084	882.2814
SA45_SOC_3	1471	203.48537921905518	477.7095150947571	0.00016724893	882.8820000000001
SA45_SOC_3	1472	199.93417739868164	459.7328996658325	0.00026236314	883.4826
SA45_SOC_3	1473	1703.5308837890625	751.6425132751465	0.0012369208	884.0832
SA45_SOC_3	1474	201.12516403198242	480.797199010849	0.00015415599	884.6838
SA45_SOC_3	1475	207.50927925109863	468.18308115005493	0.00032236305	885.2844
SA45_SOC_3	1476	202.73345947265625	478.7501049041748	0.00028641603	885.885
SA45_SOC_3	1477	201.38720512390137	459.8420441150665	0.00068381836	886.4856
SA45_SOC_3	1478	201.9620132446289	453.40638399124146	0.00064375426	887.0862
SA45_SOC_3	1479	203.84438037872314	476.25697016716003	0.00018955668	887.6868000000001
SA45_SOC_3	1480	197.48125076293945	457.437744140625	0.00067022245	888.2874
SA45_SOC_3	1481	199.0908908843994	457.19760060310364	0.00060569425	888.888
SA45_SOC_3	1482	208.39862823486328	479.2694020271301	0.00032355648	889.4886
SA45_SOC_3	1483	199.25731658935547	455.7491111755371	0.000334899	890.0892
SA45_SOC_3	1484	208.8892936706543	470.2143716812134	0.00035404626	890.6898
SA45_SOC_3	1485	208.78100395202637	464.85023260116577	0.0005566916	891.2904
SA45_SOC_3	1486	198.30010414123535	472.0257639884949	0.000559612	891.891
SA45_SOC_3	1487	210.31574249267578	485.42027592658997	0.00024589477	892.4916000000001
SA45_SOC_3	1488	201.88047409057617	473.87333393096924	0.00031702546	893.0922
SA45_SOC_3	1489	203.54707717895508	471.88594579696655	0.0003308062	893.6928
SA45_SOC_3	1490	210.45257091522217	474.7596216201782	0.00043886478	894.2934
SA45_SOC_3	1491	201.3955020904541	477.373423576355	0.00016450403	894.894
SA45_SOC_3	1492	206.4668083190918	482.02070474624634	0.00016881927	895.4946
SA45_SOC_3	1493	202.36939430236816	478.90331268310547	0.00023418985	896.0952
SA45_SOC_3	1494	204.5992612838745	476.9550955295563	0.00031280215	896.6958
SA45_SOC_3	1495	205.73740482330322	478.5969614982605	0.0002459466	897.2964000000001
SA45_SOC_3	1496	199.8899745941162	474.70303773880005	0.00028840205	897.897
SA45_SOC_3	1497	200.46984672546387	476.3083076477051	0.00020652445	898.4976
SA45_SOC_3	1498	205.5055332183838	475.52820324897766	0.00030540425	899.0982
SA45_SOC_3	1499	199.55283164978027	458.2267963886261	0.0005868661	899.6988
SA45_SOC_3	1500	200.88967323303223	457.1745550632477	0.00046203705	900.2994
SA45_SOC_3	1501	210.61237335205078	466.58727407455444	0.00030688057	900.9
SA45_SOC_3	1502	200.3675079345703	471.947261095047	0.00024802357	901.5006
SA45_SOC_3	1503	208.5391902923584	473.5251724720001	0.0003186657	902.1012000000001
SA45_SOC_3	1504	209.14807319641113	468.56603622436523	0.00043614328	902.7018
SA45_SOC_3	1505	201.7250919342041	450.4484438896179	0.0004306441	903.3024
SA45_SOC_3	1506	198.09808731079102	455.4861795902252	0.00024932	903.903
SA45_SOC_3	1507	202.32728004455566	477.33293294906616	0.00022468358	904.5036
SA45_SOC_3	1508	200.46220779418945	457.95095801353455	0.00045561956	905.1042
SA45_SOC_3	1509	199.8611354827881	464.0927231311798	0.0005010307	905.7048
SA45_SOC_3	1510	201.07805728912354	444.21192169189453	0.00066612463	906.3054
SA45_SOC_3	1511	207.3722219467163	462.5309371948242	0.00034861008	906.9060000000001
SA45_SOC_3	1512	201.09037399291992	479.42264199256897	0.00018991815	907.5066
SA45_SOC_3	1513	201.4422369003296	444.15855646133423	0.00050373777	908.1072
SA45_SOC_3	1514	201.828031539917	450.25487422943115	0.00048588426	908.7078
SA45_SOC_3	1515	201.7129611968994	481.1015546321869	0.00016342044	909.3084
SA45_SOC_3	1516	201.06310844421387	477.67130970954895	0.00015270177	909.909
SA45_SOC_3	1517	204.54374313354492	469.42943930625916	0.0003463693	910.5096
SA45_SOC_3	1518	209.7213649749756	472.9325544834137	0.00027792575	911.1102
SA45_SOC_3	1519	202.6424217224121	481.83440923690796	0.00020329609	911.7108000000001
SA45_SOC_3	1520	207.3775291442871	465.5171048641205	0.00032706006	912.3114
SA45_SOC_3	1521	1689.4199752807617	791.8847894668579	0.4495691	912.912
SA45_SOC_3	1522	200.6312370300293	462.2545516490936	0.0005475928	913.5126
SA45_SOC_3	1523	200.33397674560547	440.8936858177185	0.00061998575	914.1132
SA45_SOC_3	1524	200.53702354431152	478.3815050125122	0.00014752781	914.7138
SA45_SOC_3	1525	209.36081886291504	463.0928170681	0.0005141611	915.3144
SA45_SOC_3	1526	203.54297161102295	452.1479880809784	0.0008931681	915.915
SA45_SOC_3	1527	209.99440670013428	470.716609954834	0.00028215614	916.5156000000001
SA45_SOC_3	1528	1700.0935363769531	785.3287196159363	0.0004851919	917.1162
SA45_SOC_3	1529	203.84090423583984	447.45065689086914	0.0006817527	917.7168
SA45_SOC_3	1530	199.39312934875488	438.7543451786041	0.0006206285	918.3174
SA45_SOC_3	1531	196.5585708618164	464.75953102111816	0.00038372082	918.918
SA45_SOC_3	1532	206.65915489196777	473.0921995639801	0.00026496363	919.5186
SA45_SOC_3	1533	206.5699338912964	479.350061416626	0.00023221632	920.1192
SA45_SOC_3	1534	206.40606880187988	475.1615345478058	0.0003357231	920.7198
SA45_SOC_3	1535	207.5758695602417	482.0726537704468	0.00031343265	921.3204000000001
SA45_SOC_3	1536	195.59213161468506	457.2215151786804	0.00032308517	921.921
SA45_SOC_3	1537	196.7296028137207	461.1802625656128	0.0006994611	922.5216
SA45_SOC_3	1538	208.14323902130127	466.7731833457947	0.00029143452	923.1222
SA45_SOC_3	1539	209.91258144378662	474.365690946579	0.00068228634	923.7228
SA45_SOC_3	1540	208.66446018218994	477.6214849948883	0.00040230036	924.3234
SA45_SOC_3	1541	200.7626438140869	467.1170961856842	0.0003928448	924.924
SA45_SOC_3	1542	207.5735092163086	494.82752323150635	0.00026393266	925.5246
SA45_SOC_3	1543	198.2633113861084	478.5024619102478	0.00011695235	926.1252000000001
SA45_SOC_3	1544	200.3274393081665	456.4328169822693	0.0006360133	926.7258
SA45_SOC_3	1545	211.5790557861328	476.26086473464966	0.00036504114	927.3264
SA45_SOC_3	1546	202.859787940979	489.3819522857666	0.00018128254	927.927
SA45_SOC_3	1547	208.5157871246338	488.703750371933	0.00027716125	928.5276
SA45_SOC_3	1548	201.14137172698975	450.07073521614075	0.0005773354	929.1282
SA45_SOC_3	1549	203.7055492401123	493.225793838501	0.00020894305	929.7288
SA45_SOC_3	1550	200.83499908447266	457.52220153808594	0.0003269771	930.3294
SA45_SOC_3	1551	206.85178756713867	488.9261269569397	0.00022133724	930.9300000000001
SA45_SOC_3	1552	199.8341417312622	481.48505687713623	0.00010340586	931.5306
SA45_SOC_3	1553	200.76210021972656	481.95024847984314	0.00018625737	932.1312
SA45_SOC_3	1554	208.8778781890869	471.0642886161804	0.00044870013	932.7318
SA45_SOC_3	1555	196.41523361206055	467.1261405944824	0.00035353983	933.3324
SA45_SOC_3	1556	196.02656364440918	456.18189096450806	0.00030887473	933.933
SA45_SOC_3	1557	207.42436408996582	479.41800713539124	0.0004967443	934.5336
SA45_SOC_3	1558	203.1470775604248	475.19742250442505	0.00039467288	935.1342
SA45_SOC_3	1559	199.89194869995117	463.6770987510681	0.00045565175	935.7348000000001
SA45_SOC_3	1560	208.18236351013184	472.9929041862488	0.00027485978	936.3354
SA45_SOC_3	1561	199.54513549804688	477.87192821502686	0.00012611269	936.936
SA45_SOC_3	1562	203.4964656829834	475.1870262622833	0.00029200243	937.5366
SA45_SOC_3	1563	203.03958892822266	478.233962059021	0.00022117393	938.1372
SA45_SOC_3	1564	202.11419105529785	481.8446445465088	0.00016990237	938.7378
SA45_SOC_3	1565	196.7182445526123	463.50982546806335	0.0004983463	939.3384
SA45_SOC_3	1566	206.24605178833008	477.0447027683258	0.000304323	939.939
SA45_SOC_3	1567	200.28940200805664	457.33860969543457	0.00040977876	940.5396000000001
SA45_SOC_3	1568	210.1737356185913	472.03046321868896	0.00043103306	941.1402
SA45_SOC_3	1569	207.3218536376953	481.3890767097473	0.00015431245	941.7408
SA45_SOC_3	1570	201.18517398834229	481.62094831466675	0.00023854579	942.3414
SA45_SOC_3	1571	211.2346315383911	468.8299334049225	0.00027361105	942.942
SA45_SOC_3	1572	204.19867515563965	480.4092872142792	0.00028037906	943.5426
SA45_SOC_3	1573	198.73689651489258	464.5709824562073	0.0006888089	944.1432
SA45_SOC_3	1574	208.8218593597412	467.6392900943756	0.00028086652	944.7438
SA45_SOC_3	1575	208.0817413330078	466.1047661304474	0.000560645	945.3444000000001
SA45_SOC_3	1576	201.81678771972656	458.06647539138794	0.00057254574	945.945
SA45_SOC_3	1577	211.07490062713623	485.6994938850403	0.00032734577	946.5456
SA45_SOC_3	1578	206.55683040618896	479.16366934776306	0.00017833676	947.1462
SA45_SOC_3	1579	206.51628971099854	478.3884572982788	0.00022809266	947.7468
SA45_SOC_3	1580	203.07573795318604	479.1214406490326	0.000265734	948.3474
SA45_SOC_3	1581	200.13678073883057	459.7925090789795	0.00036003222	948.948
SA45_SOC_3	1582	209.41280364990234	494.5884096622467	0.00021781401	949.5486
SA45_SOC_3	1583	207.383451461792	485.2146363258362	0.00017461559	950.1492000000001
SA45_SOC_3	1584	207.94569969177246	476.50956988334656	0.00041272334	950.7498
SA45_SOC_3	1585	209.13893222808838	468.67534160614014	0.00037169995	951.3504
SA45_SOC_3	1586	207.4255657196045	483.0372190475464	0.00019131818	951.951
SA45_SOC_3	1587	208.1072473526001	479.2403054237366	0.00018614161	952.5516
SA45_SOC_3	1588	199.1934299468994	483.1650960445404	0.00022950627	953.1522
SA45_SOC_3	1589	211.46913528442383	485.34862875938416	0.0003952352	953.7528
SA45_SOC_3	1590	210.8192253112793	476.3200557231903	0.0005051649	954.3534
SA45_SOC_3	1591	211.0964584350586	472.9495167732239	0.00025341503	954.9540000000001
SA45_SOC_3	1592	206.80180549621582	479.953236579895	0.00018089368	955.5546
SA45_SOC_3	1593	199.60132598876953	479.7780454158783	0.00027032863	956.1552
SA45_SOC_3	1594	208.61985683441162	484.4919204711914	0.00027169185	956.7558
SA45_SOC_3	1595	210.4135036468506	484.6190893650055	0.00033435633	957.3564
SA45_SOC_3	1596	208.4242057800293	487.9329800605774	0.00023210477	957.957
SA45_SOC_3	1597	205.80697059631348	480.6292176246643	0.0002507831	958.5576
SA45_SOC_3	1598	211.7352819442749	473.2617259025574	0.00038264357	959.1582
SA45_SOC_3	1599	201.17112636566162	457.0447790622711	0.0005555342	959.7588000000001
SA45_SOC_3	1600	204.31254386901855	482.34060645103455	0.0004093462	960.3594
SA45_SOC_3	1601	202.73131370544434	480.2019739151001	0.00014169088	960.96
SA45_SOC_3	1602	207.23115921020508	472.0999538898468	0.00020982268	961.5606
SA45_SOC_3	1603	210.6253480911255	484.10629391670227	0.00027541062	962.1612
SA45_SOC_3	1604	213.93442153930664	489.0005421638489	0.0004198376	962.7618
SA45_SOC_3	1605	212.10285186767578	476.475613117218	0.0005035722	963.3624
SA45_SOC_3	1606	204.54095363616943	478.5668349266052	0.00012821623	963.963
SA45_SOC_3	1607	203.78814697265625	483.3078110218048	0.00013299551	964.5636000000001
SA45_SOC_3	1608	203.73290061950684	487.8182029724121	0.00020371212	965.1642
SA45_SOC_3	1609	211.57602310180664	474.5091462135315	0.00059414096	965.7648
SA45_SOC_3	1610	206.77589893341064	480.2766466140747	0.0002183605	966.3654
SA45_SOC_3	1611	199.049334526062	481.8042826652527	0.00018506615	966.966
SA45_SOC_3	1612	211.53436660766602	469.36397194862366	0.000481023	967.5666
SA45_SOC_3	1613	199.89495277404785	464.0369760990143	0.0004332563	968.1672
SA45_SOC_3	1614	199.53969955444336	491.7379403114319	0.00012075116	968.7678
SA45_SOC_3	1615	200.927152633667	485.9171390533447	0.0001866008	969.3684000000001
SA45_SOC_3	1616	198.41039657592773	484.7156810760498	0.0001325501	969.969
SA45_SOC_3	1617	211.8354606628418	477.65817761421204	0.0004239963	970.5696
SA45_SOC_3	1618	202.86240577697754	491.5837025642395	0.00011123757	971.1702
SA45_SOC_3	1619	208.2758331298828	479.27661180496216	0.0002855163	971.7708
SA45_SOC_3	1620	196.85058116912842	480.66890358924866	0.00010943656	972.3714
SA45_SOC_3	1621	204.76335525512695	465.6150162220001	0.00043785456	972.972
SA45_SOC_3	1622	201.65273666381836	482.01265811920166	0.00019187373	973.5726
SA45_SOC_3	1623	200.52932739257812	489.17142033576965	0.00018556461	974.1732000000001
SA45_SOC_3	1624	200.8952808380127	484.01665449142456	0.00010268825	974.7738
SA45_SOC_3	1625	201.2162160873413	474.75537300109863	0.00024036724	975.3744
SA45_SOC_3	1626	200.84043502807617	482.19258069992065	0.0002399036	975.975
SA45_SOC_3	1627	201.55988216400146	456.7665910720825	0.0005106311	976.5756
SA45_SOC_3	1628	1769.890022277832	698.7882113456726	0.0027612017	977.1762
SA45_SOC_3	1629	200.59524536132812	478.1005811691284	0.00017581866	977.7768
SA45_SOC_3	1630	205.2330207824707	474.7934818267822	0.00037738346	978.3774
SA45_SOC_3	1631	213.71861457824707	474.37312602996826	0.00053387653	978.9780000000001
SA45_SOC_3	1632	205.80090522766113	476.7358732223511	0.00031245136	979.5786
SA45_SOC_3	1633	198.10463905334473	486.3733506202698	0.00011011413	980.1792
SA45_SOC_3	1634	209.80121612548828	481.4223253726959	0.00034202545	980.7798
SA45_SOC_3	1635	205.49288749694824	473.81343483924866	0.0004232801	981.3804
SA45_SOC_3	1636	212.36135959625244	490.3418505191803	0.00041182924	981.981
SA45_SOC_3	1637	201.88934326171875	484.0117299556732	0.00010161462	982.5816
SA45_SOC_3	1638	207.58267879486084	462.6791560649872	0.0002601073	983.1822
SA45_SOC_3	1639	204.93684768676758	473.5377895832062	0.00020549813	983.7828000000001
SA45_SOC_3	1640	213.52867126464844	465.2337670326233	0.0005867091	984.3834
SA45_SOC_3	1641	206.31491661071777	472.5400400161743	0.00032981578	984.984
SA45_SOC_3	1642	208.18568229675293	467.9889643192291	0.0002179873	985.5846
SA45_SOC_3	1643	200.0723648071289	463.0758225917816	0.00022186163	986.1852
SA45_SOC_3	1644	201.7162799835205	447.86743998527527	0.0005334574	986.7858
SA45_SOC_3	1645	199.84122276306152	463.1691312789917	0.0004196133	987.3864
SA45_SOC_3	1646	203.80210876464844	485.2011179924011	9.8505676e-05	987.987
SA45_SOC_3	1647	201.608247756958	486.06468200683594	0.00016490843	988.5876000000001
SA45_SOC_3	1648	202.61149406433105	464.6024286746979	0.00030650274	989.1882
SA45_SOC_3	1649	204.34763431549072	477.5826036930084	0.00018332551	989.7888
SA45_SOC_3	1650	211.44661903381348	484.1325902938843	0.00034175575	990.3894
SA45_SOC_3	1651	199.6395778656006	494.15778636932373	7.831046e-05	990.99
SA45_SOC_3	1652	199.8179054260254	482.8208291530609	0.00012272183	991.5906
SA45_SOC_3	1653	206.01759910583496	475.9792649745941	0.00023483337	992.1912
SA45_SOC_3	1654	214.78022575378418	472.98839807510376	0.00022762167	992.7918
SA45_SOC_3	1655	211.94050312042236	458.8462257385254	0.00024546823	993.3924000000001
SA45_SOC_3	1656	203.80531311035156	472.2903048992157	0.00018008241	993.993
SA45_SOC_3	1657	199.47558403015137	462.19825744628906	0.00039124247	994.5936
SA45_SOC_3	1658	205.0015926361084	460.6656324863434	0.0006452088	995.1942
SA45_SOC_3	1659	208.85607719421387	473.61024141311646	0.0006187181	995.7948
SA45_SOC_3	1660	199.21045303344727	487.84366250038147	0.00017441857	996.3954
SA45_SOC_3	1661	203.0551528930664	469.9832081794739	0.00018252127	996.996
SA45_SOC_3	1662	201.8218231201172	461.7391812801361	0.00032955024	997.5966
SA45_SOC_3	1663	203.4488296508789	488.1115186214447	9.065375e-05	998.1972000000001
SA45_SOC_3	1664	209.76107597351074	481.62896275520325	0.00024219636	998.7978
SA45_SOC_3	1665	199.5983648300171	483.43655705451965	0.00012701262	999.3984
SA45_SOC_3	1666	201.95846557617188	458.02971839904785	0.00036499626	999.999
SA45_SOC_3	1667	213.8093376159668	463.6521542072296	0.0005687849	1000.5996
SA45_SOC_3	1668	201.19603157043457	463.59856367111206	0.0005370803	1001.2002
SA45_SOC_3	1669	208.55772972106934	462.2860300540924	0.00022120432	1001.8008
SA45_SOC_3	1670	203.4673833847046	473.2818102836609	0.00019515114	1002.4014
SA45_SOC_3	1671	206.26574993133545	569.6187973022461	0.00017179549	1003.0020000000001
SA45_SOC_3	1672	209.37824249267578	569.2459487915039	0.00017510327	1003.6026
SA45_SOC_3	1673	203.35782051086426	477.06594586372375	0.00022849078	1004.2032
SA45_SOC_3	1674	203.39910507202148	478.8359463214874	0.00012561222	1004.8038
SA45_SOC_3	1675	211.752290725708	456.2944793701172	0.000339383	1005.4044
SA45_SOC_3	1676	204.1960573196411	458.69478821754456	0.00042942373	1006.005
SA45_SOC_3	1677	206.6138219833374	485.0085139274597	0.000151348	1006.6056
SA45_SOC_3	1678	208.60791206359863	479.52686190605164	0.00023514166	1007.2062
SA45_SOC_3	1679	204.05802726745605	473.45136880874634	0.00016974918	1007.8068000000001
SA45_SOC_3	1680	205.7409954071045	472.9485511779785	0.00031177915	1008.4074
SA45_SOC_3	1681	210.5204200744629	459.43984150886536	0.00026990366	1009.008
SA45_SOC_3	1682	205.29790878295898	481.5745675563812	0.00018131573	1009.6086
SA45_SOC_3	1683	204.47361946105957	484.4080102443695	0.0002192348	1010.2092
SA45_SOC_3	1684	207.96930313110352	459.58532452583313	0.00049634714	1010.8098
SA45_SOC_3	1685	202.99964904785156	456.7661726474762	0.00034486057	1011.4104
SA45_SOC_3	1686	203.12180042266846	454.41179394721985	0.00043061946	1012.011
SA45_SOC_3	1687	203.05033206939697	489.0760838985443	0.00015566305	1012.6116000000001
SA45_SOC_3	1688	203.27088832855225	474.71060156822205	0.00021366312	1013.2122
SA45_SOC_3	1689	201.5822696685791	451.4289093017578	0.0002659081	1013.8128
SA45_SOC_3	1690	212.22315788269043	463.6334538459778	0.00023586061	1014.4134
SA45_SOC_3	1691	203.3078384399414	483.4271264076233	0.00021133859	1015.014
SA45_SOC_3	1692	202.76616096496582	480.5199444293976	0.00019124357	1015.6146
SA45_SOC_3	1693	206.21290683746338	471.55819058418274	0.00029311754	1016.2152
SA45_SOC_3	1694	206.23905658721924	470.4704475402832	0.00034924256	1016.8158
SA45_SOC_3	1695	205.52953720092773	475.5099856853485	0.00026011028	1017.4164000000001
SA45_SOC_3	1696	205.42722702026367	476.5919029712677	0.00044427387	1018.017
SA45_SOC_3	1697	201.42484188079834	474.03552174568176	0.00014634112	1018.6176
SA45_SOC_3	1698	206.6791534423828	469.2795467376709	0.00024919165	1019.2182
SA45_SOC_3	1699	202.2101640701294	452.56760358810425	0.0007381018	1019.8188
SA45_SOC_3	1700	210.6424856185913	466.86697483062744	0.00031779255	1020.4194
SA45_SOC_3	1701	206.1935806274414	475.88080644607544	0.00021950461	1021.02
SA45_SOC_3	1702	206.49245738983154	477.0201766490936	0.00027172835	1021.6206
SA45_SOC_3	1703	206.0802984237671	474.64423298835754	0.00032147087	1022.2212000000001
SA45_SOC_3	1704	204.67286109924316	477.3787987232208	0.00033343674	1022.8218
SA45_SOC_3	1705	207.78775691986084	463.30740451812744	0.00028869507	1023.4224
SA45_SOC_3	1706	204.92231369018555	471.01497888565063	0.00018801405	1024.023
SA45_SOC_3	1707	206.25935554504395	476.3132321834564	0.00019383372	1024.6236000000001
SA45_SOC_3	1708	211.35509490966797	462.11515188217163	0.0003767925	1025.2242
SA45_SOC_3	1709	203.84193420410156	480.3127598762512	0.00015209857	1025.8248
SA45_SOC_3	1710	205.34040927886963	482.0195782184601	0.00024809828	1026.4254
SA45_SOC_3	1711	214.32176113128662	464.5564019680023	0.00033352987	1027.026
SA45_SOC_3	1712	203.1013584136963	451.63928031921387	0.00031904265	1027.6266
SA45_SOC_3	1713	207.76278018951416	484.67358112335205	0.00020668657	1028.2272
SA45_SOC_3	1714	212.2017002105713	467.35048055648804	0.00037450023	1028.8278
SA45_SOC_3	1715	204.91496086120605	484.1750764846802	0.00028004937	1029.4284
SA45_SOC_3	1716	204.68233108520508	472.0771658420563	0.00022247848	1030.029
SA45_SOC_3	1717	208.20013046264648	569.1325235366821	0.00018220687	1030.6296
SA45_SOC_3	1718	200.715594291687	456.279673576355	0.00034089733	1031.2302
SA45_SOC_3	1719	198.6304521560669	468.1914818286896	0.00030695106	1031.8308
SA45_SOC_3	1720	203.03772926330566	474.5948266983032	0.00019094512	1032.4314
SA45_SOC_3	1721	209.7645378112793	471.21118783950806	0.00022929192	1033.032
SA45_SOC_3	1722	202.97401428222656	450.8414089679718	0.00058273395	1033.6326
SA45_SOC_3	1723	206.3794755935669	477.02529430389404	0.00015887826	1034.2332000000001
SA45_SOC_3	1724	203.3097267150879	478.83939027786255	0.00019471062	1034.8338
SA45_SOC_3	1725	208.77997398376465	474.8287582397461	0.00016316789	1035.4344
SA45_SOC_3	1726	204.54036712646484	442.26882219314575	0.0005791749	1036.035
SA45_SOC_3	1727	206.11108303070068	481.3191032409668	0.00020549165	1036.6356
SA45_SOC_3	1728	205.23456573486328	482.03959822654724	0.00014945127	1037.2362
SA45_SOC_3	1729	203.22206497192383	470.7279074192047	0.00016153317	1037.8368
SA45_SOC_3	1730	211.37025833129883	474.6852707862854	0.0003276733	1038.4374
SA45_SOC_3	1731	206.67195796966553	474.3050515651703	0.00028776485	1039.038
SA45_SOC_3	1732	205.4286289215088	474.36752557754517	0.00018288047	1039.6386
SA45_SOC_3	1733	206.1426544189453	475.0691592693329	0.00017524758	1040.2392
SA45_SOC_3	1734	210.63105583190918	470.0971484184265	0.00026265293	1040.8398
SA45_SOC_3	1735	207.7224826812744	473.5920238494873	0.00023394369	1041.4404
SA45_SOC_3	1736	204.24370765686035	483.6316394805908	0.00020911584	1042.041
SA45_SOC_3	1737	206.59732818603516	481.2383794784546	0.00015329818	1042.6416
SA45_SOC_3	1738	205.96717357635498	474.1834509372711	0.00024165752	1043.2422
SA45_SOC_3	1739	209.17370796203613	479.2189657688141	0.00020667612	1043.8428000000001
SA45_SOC_3	1740	205.8054542541504	474.3275821208954	0.0002242491	1044.4434
SA45_SOC_3	1741	205.7138729095459	475.2191483974457	0.00025566202	1045.044
SA45_SOC_3	1742	204.8307466506958	478.67202043533325	0.00013198094	1045.6446
SA45_SOC_3	1743	203.07148933410645	475.4899334907532	0.00017290146	1046.2452
SA45_SOC_3	1744	1707.5177764892578	781.9289875030518	0.6852644	1046.8458
SA45_SOC_3	1745	1725.4491806030273	776.0011339187622	0.004147555	1047.4464
SA45_SOC_3	1746	1724.8846435546875	778.5397481918335	0.27288985	1048.047
SA45_SOC_3	1747	1725.2422714233398	777.4897599220276	0.3150336	1048.6476
SA45_SOC_3	1748	1730.4204940795898	774.2460680007935	0.25152934	1049.2482
SA45_SOC_3	1749	1725.0819396972656	780.9866952896118	0.4404935	1049.8488
SA45_SOC_3	1750	1726.3352966308594	779.5180892944336	0.005761448	1050.4494
SA45_SOC_3	1751	1733.0684280395508	773.0791139602661	0.023287011	1051.05
SA45_SOC_3	1752	206.40259265899658	467.4474263191223	0.00021026246	1051.6506
SA45_SOC_3	1753	208.33940505981445	477.31194734573364	0.00024702176	1052.2512
SA45_SOC_3	1754	202.64007568359375	444.8386251926422	0.0004268159	1052.8518
SA45_SOC_3	1755	207.29764938354492	476.1406481266022	0.0002621748	1053.4524000000001
SA45_SOC_3	1756	211.463942527771	464.82393622398376	0.00018227099	1054.053
SA45_SOC_3	1757	206.044921875	469.62204337120056	0.00021177082	1054.6536
SA45_SOC_3	1758	203.69649410247803	473.3165717124939	0.00026677657	1055.2542
SA45_SOC_3	1759	211.77281856536865	473.59891176223755	0.00023706183	1055.8548
SA45_SOC_3	1760	205.5033016204834	469.6973919868469	0.0002867469	1056.4554
SA45_SOC_3	1761	210.9309196472168	472.48725414276123	0.00016343758	1057.056
SA45_SOC_3	1762	205.5618381500244	567.644476890564	0.0001881202	1057.6566
SA45_SOC_3	1763	210.1010513305664	480.5181419849396	0.00025089574	1058.2572
SA45_SOC_3	1764	201.54091358184814	486.4316725730896	0.000269093	1058.8578
SA45_SOC_3	1765	208.28639030456543	471.29754424095154	0.0002542279	1059.4584
SA45_SOC_3	1766	201.53780937194824	472.4562907218933	0.00025078765	1060.059
SA45_SOC_3	1767	204.40682888031006	476.8102562427521	0.00029743338	1060.6596
SA45_SOC_3	1768	203.64579677581787	481.37121319770813	0.00038321048	1061.2602
SA45_SOC_3	1769	201.70263290405273	478.5611379146576	0.00017768447	1061.8608
SA45_SOC_3	1770	200.78018188476562	478.69242668151855	0.00014105704	1062.4614
SA45_SOC_3	1771	202.91503429412842	477.43683099746704	0.00025282783	1063.0620000000001
SA45_SOC_3	1772	208.68733406066895	476.9250977039337	0.0005129977	1063.6626
SA45_SOC_3	1773	208.62582206726074	483.1256031990051	0.00040065197	1064.2632
SA45_SOC_3	1774	210.0394105911255	477.45846033096313	0.00038626188	1064.8638
SA45_SOC_3	1775	212.60826587677002	463.6748778820038	0.0004923564	1065.4644
SA45_SOC_3	1776	214.45268154144287	467.22604751586914	0.00055246626	1066.065
SA45_SOC_3	1777	208.16712856292725	486.5251421928406	0.00026811703	1066.6656
SA45_SOC_3	1778	208.74391078948975	477.14695930480957	0.0003115079	1067.2662
SA45_SOC_3	1779	201.55714988708496	458.74770283699036	0.00036141428	1067.8668
SA45_SOC_3	1780	212.319917678833	462.26752281188965	0.0004958851	1068.4674
SA45_SOC_3	1781	203.9018440246582	479.352411031723	0.00026408798	1069.068
SA45_SOC_3	1782	209.33761596679688	464.61440205574036	0.0005602994	1069.6686
SA45_SOC_3	1783	210.93788623809814	482.46668100357056	0.00016934953	1070.2692
SA45_SOC_3	1784	210.5220651626587	471.89682483673096	0.00020992853	1070.8698
SA45_SOC_3	1785	203.97216796875	479.61299300193787	0.0001391159	1071.4704
SA45_SOC_3	1786	209.32374000549316	472.3695480823517	0.00044230468	1072.071
SA45_SOC_3	1787	198.76088619232178	480.86440443992615	9.6886375e-05	1072.6716000000001
SA45_SOC_3	1788	199.75542068481445	478.14026713371277	0.00013675557	1073.2722
SA45_SOC_3	1789	203.90645027160645	452.2013854980469	0.0008118365	1073.8728
SA45_SOC_3	1790	210.4656171798706	476.2579679489136	0.00038063602	1074.4734
SA45_SOC_3	1791	201.4295768737793	484.4419991970062	0.00017499411	1075.074
SA45_SOC_3	1792	207.18372344970703	470.01121044158936	0.00025946705	1075.6746
SA45_SOC_3	1793	201.8034839630127	475.58263063430786	0.00021337872	1076.2752
SA45_SOC_3	1794	211.27254009246826	473.8821530342102	0.00031965648	1076.8758
SA45_SOC_3	1795	202.55860805511475	492.0617687702179	0.00020413034	1077.4764
SA45_SOC_3	1796	199.84299659729004	490.3973400592804	0.00017762891	1078.077
SA45_SOC_3	1797	201.23276710510254	444.6343696117401	0.00072271377	1078.6776
SA45_SOC_3	1798	199.34882640838623	459.33369040489197	0.00062142627	1079.2782
SA45_SOC_3	1799	211.52463912963867	460.95215678215027	0.00076391886	1079.8788
SA45_SOC_3	1800	208.61741065979004	475.1110339164734	0.0006052286	1080.4794
SA45_SOC_3	1801	202.8008794784546	482.901713848114	0.00014692289	1081.08
SA45_SOC_3	1802	199.9238634109497	458.8952136039734	0.00037262347	1081.6806
SA45_SOC_3	1803	211.47540092468262	470.5339193344116	0.00055514544	1082.2812000000001
SA45_SOC_3	1804	210.5714464187622	472.74275064468384	0.0007512862	1082.8818
SA45_SOC_3	1805	207.05326080322266	470.2963185310364	0.00040956005	1083.4824
SA45_SOC_3	1806	207.56205081939697	465.48964977264404	0.00019993188	1084.083
SA45_SOC_3	1807	209.50132369995117	466.3318419456482	0.00029695482	1084.6836
SA45_SOC_3	1808	210.6602382659912	466.51874899864197	0.00066396117	1085.2842
SA45_SOC_3	1809	202.52044200897217	476.55887961387634	0.00021213015	1085.8848
SA45_SOC_3	1810	198.3162260055542	450.9501028060913	0.0005337091	1086.4854
SA45_SOC_3	1811	211.12807273864746	475.7127606868744	0.00022010673	1087.086
SA45_SOC_3	1812	209.404935836792	465.7524847984314	0.00025021491	1087.6866
SA45_SOC_3	1813	205.67463397979736	480.6579279899597	0.00035820092	1088.2872
SA45_SOC_3	1814	207.36494064331055	481.3042974472046	0.00043551097	1088.8878
SA45_SOC_3	1815	198.4840965270996	460.03204107284546	0.00037118155	1089.4884
SA45_SOC_3	1816	203.3122158050537	482.39471197128296	0.00017915298	1090.089
SA45_SOC_3	1817	212.72525310516357	462.087117433548	0.0006844801	1090.6896
SA45_SOC_3	1818	209.74943161010742	480.68100571632385	0.00095269183	1091.2902
SA45_SOC_3	1819	198.21847915649414	462.515584230423	0.00029627414	1091.8908000000001
SA45_SOC_3	1820	200.9970760345459	452.8767228126526	0.0003245228	1092.4914
SA45_SOC_3	1821	1692.4966049194336	745.8343935012817	0.007966229	1093.092
SA45_SOC_3	1822	209.66900825500488	475.65025448799133	0.00067648466	1093.6926
SA45_SOC_3	1823	208.0293846130371	474.42983865737915	0.00025596493	1094.2932
SA45_SOC_3	1824	200.7055950164795	455.18690943717957	0.0004108111	1094.8938
SA45_SOC_3	1825	202.89160251617432	468.7414848804474	0.0001971401	1095.4944
SA45_SOC_3	1826	209.91336822509766	471.39127135276794	0.00045392718	1096.095
SA45_SOC_3	1827	201.46081924438477	481.9033205509186	0.00018998027	1096.6956
SA45_SOC_3	1828	200.20979404449463	469.01323556900024	0.0004096776	1097.2962
SA45_SOC_3	1829	196.13041877746582	454.277286529541	0.00037245796	1097.8968
SA45_SOC_3	1830	1751.5664291381836	691.2986040115356	0.00080573885	1098.4974
SA45_SOC_3	1831	204.6571969985962	477.7893054485321	0.00022713473	1099.098
SA45_SOC_3	1832	211.80274486541748	476.4830160140991	0.0006672655	1099.6986
SA45_SOC_3	1833	198.88612747192383	465.44944882392883	0.00042806397	1100.2992
SA45_SOC_3	1834	212.60066986083984	466.7131555080414	0.0003908831	1100.8998
SA45_SOC_3	1835	209.975323677063	464.42752718925476	0.00040636212	1101.5004000000001
SA45_SOC_3	1836	203.33045482635498	486.997447013855	0.00033582444	1102.101
SA45_SOC_3	1837	198.31224918365479	468.91075372695923	0.00038021203	1102.7016
SA45_SOC_3	1838	198.82754802703857	449.31782841682434	0.00037076388	1103.3022
SA45_SOC_3	1839	201.9679355621338	489.0044689178467	9.524465e-05	1103.9028
SA45_SOC_3	1840	201.04193687438965	463.3546543121338	0.00054599636	1104.5034
SA45_SOC_3	1841	205.05609512329102	469.3336522579193	0.0003205726	1105.104
SA45_SOC_3	1842	208.93039226531982	475.55813670158386	0.0002904991	1105.7046
SA45_SOC_3	1843	199.8058032989502	480.72548747062683	0.00022558017	1106.3052
SA45_SOC_3	1844	209.68374252319336	481.21639609336853	0.00020739587	1106.9058
SA45_SOC_3	1845	201.16549015045166	485.11955738067627	0.0002887556	1107.5064
SA45_SOC_3	1846	205.80047607421875	489.1403603553772	0.0002775693	1108.107
SA45_SOC_3	1847	198.36490631103516	484.85092878341675	0.00018167464	1108.7076
SA45_SOC_3	1848	200.1916265487671	483.5169267654419	0.00015626609	1109.3082
SA45_SOC_3	1849	209.45407390594482	483.77853870391846	0.000403516	1109.9088
SA45_SOC_3	1850	212.06063747406006	482.9495108127594	0.0003703216	1110.5094
SA45_SOC_3	1851	202.03495502471924	479.65280771255493	0.00033420246	1111.1100000000001
SA45_SOC_3	1852	207.28835105895996	487.97749400138855	0.0001365312	1111.7106
SA45_SOC_3	1853	210.58110237121582	478.17885875701904	0.0004336943	1112.3112
SA45_SOC_3	1854	208.28593254089355	472.82032012939453	0.0005969384	1112.9118
SA45_SOC_3	1855	203.18098068237305	491.9176697731018	0.00022007524	1113.5124
SA45_SOC_3	1856	206.32118225097656	483.5991311073303	0.00017992708	1114.113
SA45_SOC_3	1857	206.13747596740723	483.9146554470062	0.00025903693	1114.7136
SA45_SOC_3	1858	208.9138126373291	476.0759210586548	0.00041876515	1115.3142
SA45_SOC_3	1859	208.0227756500244	471.5845191478729	0.0003922044	1115.9148
SA45_SOC_3	1860	199.616060256958	463.44207286834717	0.0003046409	1116.5154
SA45_SOC_3	1861	202.78159618377686	483.77293825149536	0.00015255246	1117.116
SA45_SOC_3	1862	210.08159637451172	481.66523694992065	0.0004344588	1117.7166
SA45_SOC_3	1863	201.57647609710693	481.3525128364563	0.00025513605	1118.3172
SA45_SOC_3	1864	201.9697666168213	478.90878438949585	0.0006258246	1118.9178
SA45_SOC_3	1865	207.01180458068848	477.4383759498596	0.00025255728	1119.5184
SA45_SOC_3	1866	203.03933143615723	473.4845530986786	0.00027386472	1120.119
SA45_SOC_3	1867	209.42015647888184	478.14284205436707	0.00035878227	1120.7196000000001
SA45_SOC_3	1868	202.33071327209473	485.6474804878235	0.00026640727	1121.3202
SA45_SOC_3	1869	194.3583583831787	459.09740924835205	0.00038357524	1121.9208
SA45_SOC_3	1870	209.51972007751465	480.05642652511597	0.00022353994	1122.5214
SA45_SOC_3	1871	210.4127597808838	477.4308121204376	0.00038658807	1123.122
SA45_SOC_3	1872	211.4580488204956	472.6186716556549	0.0003836725	1123.7226
SA45_SOC_3	1873	202.82329559326172	479.6613371372223	0.00027780412	1124.3232
SA45_SOC_3	1874	199.47096347808838	464.20904517173767	0.00027386184	1124.9238
SA45_SOC_3	1875	209.76884365081787	490.08400440216064	0.00022696654	1125.5244
SA45_SOC_3	1876	210.59902667999268	481.532564163208	0.0003678933	1126.125
SA45_SOC_3	1877	201.9005012512207	482.6806569099426	0.00028930287	1126.7256
SA45_SOC_3	1878	197.23920822143555	480.36486983299255	0.00019248319	1127.3262
SA45_SOC_3	1879	210.10335445404053	479.790244102478	0.00028566687	1127.9268
SA45_SOC_3	1880	202.2300910949707	480.6805229187012	0.0001455984	1128.5274
SA45_SOC_3	1881	207.14421272277832	474.9424731731415	0.00034939114	1129.128
SA45_SOC_3	1882	200.1679229736328	481.5171146392822	0.00032740383	1129.7286
SA45_SOC_3	1883	206.16572856903076	479.7263538837433	0.0001942226	1130.3292000000001
SA45_SOC_3	1884	205.31922340393066	490.6233859062195	0.00015827283	1130.9298000000001
SA45_SOC_3	1885	208.44499111175537	487.7432084083557	0.0002407939	1131.5304
SA45_SOC_3	1886	203.3208131790161	482.00091004371643	0.0003652211	1132.131
SA45_SOC_3	1887	198.06275367736816	457.37069964408875	0.00044773027	1132.7316
SA45_SOC_3	1888	210.58276176452637	480.5324971675873	0.00026235162	1133.3322
SA45_SOC_3	1889	208.2226324081421	452.83024549484253	0.00035689372	1133.9328
SA45_SOC_3	1890	210.353364944458	479.83298778533936	0.00042110094	1134.5334
SA45_SOC_3	1891	203.0548095703125	481.6925311088562	0.00021731826	1135.134
SA45_SOC_3	1892	199.25159454345703	465.24181365966797	0.00044816584	1135.7346
SA45_SOC_3	1893	202.19262599945068	451.8985426425934	0.0005244894	1136.3352
SA45_SOC_3	1894	212.10104942321777	466.8920159339905	0.00052150775	1136.9358
SA45_SOC_3	1895	207.6951026916504	472.3260962963104	0.00047728734	1137.5364
SA45_SOC_3	1896	202.3494529724121	485.85904240608215	0.00015116081	1138.137
SA45_SOC_3	1897	205.06725311279297	480.1336741447449	0.00019005417	1138.7376
SA45_SOC_3	1898	210.07188320159912	463.71018648147583	0.00044971716	1139.3382
SA45_SOC_3	1899	211.26498699188232	469.07294154167175	0.00074425514	1139.9388000000001
SA45_SOC_3	1900	207.30151176452637	461.98238253593445	0.0007781965	1140.5394000000001
SA45_SOC_3	1901	209.64752197265625	475.09609937667847	0.00021732012	1141.14
SA45_SOC_3	1902	210.58340549468994	469.71235871315	0.00052596	1141.7406
SA45_SOC_3	1903	209.39091682434082	465.73561906814575	0.000433023	1142.3412
SA45_SOC_3	1904	207.92827606201172	473.7084746360779	0.0005182319	1142.9418
SA45_SOC_3	1905	202.62022018432617	489.2020297050476	0.00011609456	1143.5424
SA45_SOC_3	1906	198.75703811645508	482.51158118247986	0.00013842095	1144.143
SA45_SOC_3	1907	202.45343685150146	474.7906172275543	0.00023255353	1144.7436
SA45_SOC_3	1908	211.43898010253906	472.5015449523926	0.00038696418	1145.3442
SA45_SOC_3	1909	201.3081693649292	479.5470428466797	0.00028795368	1145.9448
SA45_SOC_3	1910	202.52667903900146	479.60336923599243	0.00025968952	1146.5454
SA45_SOC_3	1911	201.71419143676758	475.63634991645813	0.0001172211	1147.146
SA45_SOC_3	1912	202.35867977142334	475.89654564857483	0.00016152023	1147.7466
SA45_SOC_3	1913	201.77308559417725	487.73239374160767	0.00015970804	1148.3472
SA45_SOC_3	1914	199.8585319519043	455.70218324661255	0.00046829326	1148.9478
SA45_SOC_3	1915	1700.3166961669922	783.1043100357056	0.99024886	1149.5484000000001
SA45_SOC_3	1916	1703.298683166504	786.8150281906128	0.49895075	1150.1490000000001
SA45_SOC_3	1917	1703.7095260620117	786.6408348083496	0.0586202	1150.7496
SA45_SOC_3	1918	1702.6066589355469	779.3978404998779	0.066376895	1151.3502
SA45_SOC_3	1919	197.62338638305664	460.2515208721161	0.00028896355	1151.9508
SA45_SOC_3	1920	201.19890689849854	489.76258993148804	0.000103506405	1152.5514
SA45_SOC_3	1921	202.45960235595703	451.978075504303	0.0006646119	1153.152
SA45_SOC_3	1922	202.299485206604	483.6254918575287	0.00025131134	1153.7526
SA45_SOC_3	1923	200.90154647827148	463.30000162124634	0.0004932076	1154.3532
SA45_SOC_3	1924	199.90705490112305	462.84836053848267	0.00036457652	1154.9538
SA45_SOC_3	1925	207.65081405639648	479.3526363372803	0.00024358607	1155.5544
SA45_SOC_3	1926	205.75002193450928	468.2352554798126	0.00024305876	1156.155
SA45_SOC_3	1927	203.52164268493652	475.97041368484497	0.0002476736	1156.7556
SA45_SOC_3	1928	208.97167682647705	471.80792570114136	0.00041367754	1157.3562
SA45_SOC_3	1929	203.0542802810669	479.18349623680115	0.00013448477	1157.9568
SA45_SOC_3	1930	202.5855302810669	456.13081097602844	0.00047032879	1158.5574
SA45_SOC_3	1931	201.59480094909668	464.42131519317627	0.00027616238	1159.1580000000001
SA45_SOC_3	1932	210.3723907470703	481.5276074409485	0.00039998716	1159.7586000000001
SA45_SOC_3	1933	199.89187717437744	460.78131079673767	0.0003537209	1160.3592
SA45_SOC_3	1934	201.3383388519287	488.2307696342468	0.0001377556	1160.9598
SA45_SOC_3	1935	208.70118141174316	470.06245136260986	0.00037292836	1161.5604
SA45_SOC_3	1936	201.5987491607666	480.4585647583008	0.00025852525	1162.161
SA45_SOC_3	1937	197.98597812652588	467.4964141845703	0.00032513752	1162.7616
SA45_SOC_3	1938	197.1803855895996	461.2304091453552	0.00044035324	1163.3622
SA45_SOC_3	1939	207.40729808807373	474.9088704586029	0.0002678582	1163.9628
SA45_SOC_3	1940	208.94548416137695	470.5480170249939	0.00033472918	1164.5634
SA45_SOC_3	1941	200.1310157775879	463.8655185699463	0.00050377427	1165.164
SA45_SOC_3	1942	201.18749141693115	482.3984456062317	8.26381e-05	1165.7646
SA45_SOC_3	1943	209.94312286376953	474.5024514198303	0.00021345401	1166.3652
SA45_SOC_3	1944	209.93661403656006	465.13028740882874	0.00030073788	1166.9658
SA45_SOC_3	1945	211.99121475219727	482.4262547492981	0.0004062448	1167.5664
SA45_SOC_3	1946	208.8883638381958	480.0244331359863	0.00039054823	1168.167
SA45_SOC_3	1947	199.60626125335693	457.41634011268616	0.00035023552	1168.7676000000001
SA45_SOC_3	1948	211.37107372283936	479.0054726600647	0.00029490507	1169.3682000000001
SA45_SOC_3	1949	202.4615478515625	483.58213663101196	0.00021708506	1169.9688
SA45_SOC_3	1950	208.41248989105225	478.79947900772095	0.00026670637	1170.5694
SA45_SOC_3	1951	201.63991928100586	454.36747312545776	0.00062904536	1171.17
SA45_SOC_3	1952	207.50513076782227	478.62956643104553	0.00023832801	1171.7706
SA45_SOC_3	1953	207.89913654327393	470.87477445602417	0.0004782286	1172.3712
SA45_SOC_3	1954	208.7288761138916	472.5287103652954	0.00025777405	1172.9718
SA45_SOC_3	1955	198.27195167541504	461.289986371994	0.0005221121	1173.5724
SA45_SOC_3	1956	211.88349723815918	492.60021686553955	0.0002504106	1174.173
SA45_SOC_3	1957	209.77649688720703	481.8213737010956	0.00023736966	1174.7736
SA45_SOC_3	1958	203.14404487609863	478.9435136318207	0.00035128015	1175.3742
SA45_SOC_3	1959	204.44525241851807	478.3098256587982	0.00023192601	1175.9748
SA45_SOC_3	1960	208.00729751586914	473.55945110321045	0.00029921727	1176.5754
SA45_SOC_3	1961	207.92598724365234	479.33422565460205	0.0002383896	1177.176
SA45_SOC_3	1962	201.1911964416504	476.3497316837311	0.00018265114	1177.7766
SA45_SOC_3	1963	201.18707656860352	479.2811179161072	0.00027183694	1178.3772000000001
SA45_SOC_3	1964	201.02256774902344	465.1016092300415	0.0005541122	1178.9778000000001
SA45_SOC_3	1965	211.13076210021973	482.6028621196747	0.00035679573	1179.5784
SA45_SOC_3	1966	200.38813591003418	480.19038677215576	0.00011922965	1180.179
SA45_SOC_3	1967	202.13951110839844	483.0400514602661	0.00016606887	1180.7796
SA45_SOC_3	1968	203.97348403930664	482.13104009628296	0.00041081267	1181.3802
SA45_SOC_3	1969	208.93605709075928	473.1826436519623	0.00048363535	1181.9808
SA45_SOC_3	1970	201.71164512634277	461.00043654441833	0.0004328509	1182.5814
SA45_SOC_3	1971	198.84696006774902	484.7806978225708	0.00014308566	1183.182
SA45_SOC_3	1972	203.6466407775879	479.61405515670776	0.000304254	1183.7826
SA45_SOC_3	1973	210.10425567626953	480.32466888427734	0.00033827758	1184.3832
SA45_SOC_3	1974	204.37597274780273	483.2118630409241	0.00024471973	1184.9838
SA45_SOC_3	1975	208.68990898132324	473.67432475090027	0.00018265044	1185.5844
SA45_SOC_3	1976	203.39003562927246	475.9312427043915	0.00015610673	1186.185
SA45_SOC_3	1977	211.0166358947754	484.6185100078583	0.00031359136	1186.7856
SA45_SOC_3	1978	197.10129261016846	461.01221680641174	0.00037350654	1187.3862
SA45_SOC_3	1979	210.7541799545288	486.726211309433	0.00028673513	1187.9868000000001
SA45_SOC_3	1980	210.84752082824707	474.17566180229187	0.00030104344	1188.5874000000001
SA45_SOC_3	1981	204.37169551849365	482.01706767082214	0.00025121242	1189.188
SA45_SOC_3	1982	199.7795534133911	487.87359595298767	9.083435e-05	1189.7886
SA45_SOC_3	1983	203.85251998901367	479.1267514228821	0.00017759623	1190.3892
SA45_SOC_3	1984	209.44546222686768	476.7760097980499	0.0002601713	1190.9898
SA45_SOC_3	1985	202.22734451293945	485.002623796463	0.00015607446	1191.5904
SA45_SOC_3	1986	202.47934341430664	470.3384506702423	0.000559061	1192.191
SA45_SOC_3	1987	200.28757095336914	452.2959816455841	0.00051396503	1192.7916
SA45_SOC_3	1988	201.0036563873291	460.52011728286743	0.00065167306	1193.3922
SA45_SOC_3	1989	200.0447130203247	485.4819130897522	0.00013356052	1193.9928
SA45_SOC_3	1990	207.94681549072266	466.188805103302	0.0006464552	1194.5934
SA45_SOC_3	1991	200.62851905822754	470.4095184803009	0.00049305713	1195.194
SA45_SOC_3	1992	209.79835510253906	465.15098333358765	0.0005119743	1195.7946
SA45_SOC_3	1993	201.92540645599365	484.6807587146759	0.00015921872	1196.3952
SA45_SOC_3	1994	203.3869743347168	477.7605628967285	0.00041755772	1196.9958
SA45_SOC_3	1995	211.6190528869629	478.3947014808655	0.00042915155	1197.5964000000001
SA45_SOC_3	1996	206.8260669708252	478.45534086227417	0.00026126154	1198.1970000000001
SA45_SOC_3	1997	206.33625984191895	481.44060730934143	0.00013418937	1198.7976
SA45_SOC_3	1998	197.7423906326294	482.99099922180176	0.00018861608	1199.3982
SA45_SOC_3	1999	206.9077205657959	469.13525462150574	0.00036718065	1199.9988
[truncated: 1,513 more rows]
