# Supplementary material for: Measuring inter-individual differences in behavioural types of gilthead seabreams in the laboratory using deep learning
Source: PeerJ. 2022 May 5;10:e13396. doi: 10.7717/peerj.13396 (PMC9080431; doi:10.7717/peerj.13396)
Supplement: Supplemental Information 1 [file peerj-10-13396-s001.zip › Raw validation data/d3/SA45_SOC_4.csv]

ID	sec	X	Y	%	seconds
SA45_SOC_4	1	345.2973747253418	603.2924509048462	0.9998486	0.0
SA45_SOC_4	2	353.7183380126953	606.1179113388062	0.9997694	0.23356666666666667
SA45_SOC_4	3	339.792537689209	604.5757913589478	0.99981314	0.46713333333333334
SA45_SOC_4	4	347.913122177124	604.8784732818604	0.9998254	0.7007
SA45_SOC_4	5	345.9389877319336	604.370698928833	0.9996382	0.9342666666666667
SA45_SOC_4	6	344.0427875518799	604.2684745788574	0.99982905	1.1678333333333333
SA45_SOC_4	7	342.8442192077637	603.8631176948547	0.999564	1.4014
SA45_SOC_4	8	350.57169914245605	602.0616388320923	0.9998617	1.6349666666666667
SA45_SOC_4	9	349.56241607666016	606.2143421173096	0.99986887	1.8685333333333334
SA45_SOC_4	10	345.2200412750244	603.4721803665161	0.9998252	2.1021
SA45_SOC_4	11	349.0902328491211	603.3046174049377	0.9998543	2.3356666666666666
SA45_SOC_4	12	353.61156463623047	602.2780609130859	0.99976856	2.5692333333333335
SA45_SOC_4	13	353.4509468078613	606.1494541168213	0.9999242	2.8028
SA45_SOC_4	14	350.64136505126953	604.6614718437195	0.9998647	3.036366666666667
SA45_SOC_4	15	346.0239028930664	602.2089886665344	0.9998542	3.2699333333333334
SA45_SOC_4	16	344.22231674194336	604.3215823173523	0.99988997	3.5035000000000003
SA45_SOC_4	17	344.8908519744873	603.8598990440369	0.99982554	3.7370666666666668
SA45_SOC_4	18	349.3179988861084	605.878894329071	0.9998702	3.9706333333333332
SA45_SOC_4	19	352.031192779541	603.5211038589478	0.99985576	4.2042
SA45_SOC_4	20	344.95728492736816	603.0349588394165	0.99985385	4.437766666666667
SA45_SOC_4	21	345.3072166442871	605.0726222991943	0.9998927	4.671333333333333
SA45_SOC_4	22	346.3977241516113	602.3186159133911	0.99987507	4.9049000000000005
SA45_SOC_4	23	357.42095947265625	600.2440023422241	0.99987364	5.138466666666667
SA45_SOC_4	24	374.1162300109863	599.5873975753784	0.9998697	5.372033333333333
SA45_SOC_4	25	386.7781734466553	598.7650966644287	0.99970406	5.6056
SA45_SOC_4	26	390.3123950958252	597.3991012573242	0.9998136	5.839166666666666
SA45_SOC_4	27	371.0987663269043	593.324933052063	0.999479	6.072733333333334
SA45_SOC_4	28	371.74412727355957	596.1007618904114	0.99964905	6.3063
SA45_SOC_4	29	364.7553062438965	598.5045146942139	0.9996524	6.539866666666667
SA45_SOC_4	30	361.1598587036133	600.7289242744446	0.99981743	6.773433333333333
SA45_SOC_4	31	357.8070259094238	601.1481857299805	0.9998965	7.007000000000001
SA45_SOC_4	32	362.71236419677734	602.9883527755737	0.9999012	7.240566666666667
SA45_SOC_4	33	359.5917320251465	602.9878377914429	0.99981135	7.4741333333333335
SA45_SOC_4	34	358.1092357635498	605.2114105224609	0.999835	7.7077
SA45_SOC_4	35	361.62983894348145	605.3964185714722	0.9998485	7.9412666666666665
SA45_SOC_4	36	359.45780754089355	605.8962106704712	0.999859	8.174833333333334
SA45_SOC_4	37	360.27700424194336	605.6212091445923	0.9998758	8.4084
SA45_SOC_4	38	364.16693687438965	605.3483963012695	0.9999161	8.641966666666667
SA45_SOC_4	39	363.29235076904297	603.7869000434875	0.9998933	8.875533333333333
SA45_SOC_4	40	359.87683296203613	604.9362802505493	0.9998543	9.1091
SA45_SOC_4	41	361.1520195007324	604.4839310646057	0.9999027	9.342666666666666
SA45_SOC_4	42	361.18675231933594	605.7681727409363	0.99987197	9.576233333333333
SA45_SOC_4	43	364.44445610046387	605.9730076789856	0.9998739	9.809800000000001
SA45_SOC_4	44	365.588321685791	605.5451202392578	0.9999014	10.043366666666667
SA45_SOC_4	45	362.09160804748535	604.6136426925659	0.9998658	10.276933333333334
SA45_SOC_4	46	363.6112976074219	604.3376111984253	0.999877	10.5105
SA45_SOC_4	47	364.0587043762207	602.5002765655518	0.9998863	10.744066666666667
SA45_SOC_4	48	361.21676445007324	603.3897829055786	0.999796	10.977633333333333
SA45_SOC_4	49	368.60215187072754	603.4241580963135	0.9998983	11.2112
SA45_SOC_4	50	364.7087860107422	603.5033369064331	0.99989855	11.444766666666666
SA45_SOC_4	51	362.41493225097656	604.7782444953918	0.9998518	11.678333333333333
SA45_SOC_4	52	364.3422031402588	606.4522647857666	0.99992895	11.911900000000001
SA45_SOC_4	53	364.1385555267334	604.7299647331238	0.9999093	12.145466666666668
SA45_SOC_4	54	359.63656425476074	603.1971144676208	0.999881	12.379033333333334
SA45_SOC_4	55	362.5110912322998	605.7789874076843	0.9999082	12.6126
SA45_SOC_4	56	360.63268661499023	604.8798894882202	0.9999299	12.846166666666667
SA45_SOC_4	57	359.3833923339844	604.4368743896484	0.9998851	13.079733333333333
SA45_SOC_4	58	361.3305473327637	605.173237323761	0.9998988	13.3133
SA45_SOC_4	59	362.2903060913086	605.9815692901611	0.9999062	13.546866666666666
SA45_SOC_4	60	360.6997776031494	603.9252376556396	0.9998615	13.780433333333333
SA45_SOC_4	61	363.200740814209	604.8437118530273	0.9999182	14.014000000000001
SA45_SOC_4	62	362.66627311706543	604.1057395935059	0.9999057	14.247566666666668
SA45_SOC_4	63	361.76236152648926	603.3709859848022	0.9998516	14.481133333333334
SA45_SOC_4	64	360.7104778289795	603.779046535492	0.9998293	14.7147
SA45_SOC_4	65	361.5538501739502	605.0683736801147	0.9999037	14.948266666666667
SA45_SOC_4	66	360.0559616088867	603.976800441742	0.9999027	15.181833333333334
SA45_SOC_4	67	361.7237663269043	604.9446487426758	0.9998425	15.4154
SA45_SOC_4	68	361.2938117980957	603.632276058197	0.9998784	15.648966666666666
SA45_SOC_4	69	360.55352210998535	603.8750910758972	0.99981755	15.882533333333333
SA45_SOC_4	70	362.1213912963867	604.2315888404846	0.9998745	16.1161
SA45_SOC_4	71	362.3016357421875	602.5276350975037	0.9998406	16.349666666666668
SA45_SOC_4	72	362.2088813781738	603.3109259605408	0.99983966	16.583233333333332
SA45_SOC_4	73	361.6833686828613	603.1434273719788	0.9998141	16.8168
SA45_SOC_4	74	363.7595272064209	604.8667573928833	0.9998301	17.050366666666665
SA45_SOC_4	75	362.4569606781006	603.7764716148376	0.9998505	17.283933333333334
SA45_SOC_4	76	361.9090461730957	604.8047018051147	0.9998227	17.517500000000002
SA45_SOC_4	77	361.5980815887451	605.436007976532	0.9998215	17.751066666666667
SA45_SOC_4	78	365.0492763519287	605.0470018386841	0.99985886	17.984633333333335
SA45_SOC_4	79	364.6351432800293	604.868495464325	0.9997588	18.2182
SA45_SOC_4	80	364.8553276062012	603.7390065193176	0.9997831	18.451766666666668
SA45_SOC_4	81	367.9843997955322	603.8271975517273	0.99985445	18.685333333333332
SA45_SOC_4	82	371.47172927856445	606.136257648468	0.99989676	18.9189
SA45_SOC_4	83	372.106876373291	606.5969753265381	0.9999242	19.152466666666665
SA45_SOC_4	84	371.0295867919922	604.779531955719	0.99989843	19.386033333333334
SA45_SOC_4	85	372.84353256225586	605.4424452781677	0.9998956	19.619600000000002
SA45_SOC_4	86	369.25841331481934	604.272723197937	0.99984705	19.853166666666667
SA45_SOC_4	87	370.4788112640381	605.1447200775146	0.9998646	20.086733333333335
SA45_SOC_4	88	372.11008071899414	603.2502222061157	0.99991	20.3203
SA45_SOC_4	89	372.4256229400635	605.9271740913391	0.9999068	20.553866666666668
SA45_SOC_4	90	370.2536201477051	603.9570379257202	0.99985874	20.787433333333333
SA45_SOC_4	91	372.83775329589844	604.387629032135	0.9999385	21.021
SA45_SOC_4	92	372.52821922302246	605.0289130210876	0.99993193	21.254566666666665
SA45_SOC_4	93	369.46377754211426	600.2396249771118	0.9998667	21.488133333333334
SA45_SOC_4	94	369.94251251220703	603.325731754303	0.99982506	21.721700000000002
SA45_SOC_4	95	371.21764183044434	605.7406210899353	0.9999001	21.955266666666667
SA45_SOC_4	96	371.1514091491699	603.7061762809753	0.9999223	22.188833333333335
SA45_SOC_4	97	373.1293773651123	605.73894739151	0.99990106	22.4224
SA45_SOC_4	98	374.7867965698242	606.4754390716553	0.99992895	22.655966666666668
SA45_SOC_4	99	372.4387264251709	604.7170901298523	0.9998877	22.889533333333333
SA45_SOC_4	100	371.3595199584961	603.8633108139038	0.9998673	23.1231
SA45_SOC_4	101	371.29154205322266	605.1765203475952	0.9998919	23.356666666666666
SA45_SOC_4	102	373.8800525665283	604.9922847747803	0.9998914	23.590233333333334
SA45_SOC_4	103	373.66235733032227	602.9725813865662	0.99989736	23.823800000000002
SA45_SOC_4	104	372.8103446960449	602.4580478668213	0.999813	24.057366666666667
SA45_SOC_4	105	373.443603515625	603.6470174789429	0.9998678	24.290933333333335
SA45_SOC_4	106	375.66198348999023	600.9845495223999	0.9999057	24.5245
SA45_SOC_4	107	374.2526149749756	604.5338201522827	0.9998541	24.758066666666668
SA45_SOC_4	108	373.89198303222656	600.1587724685669	0.9998491	24.991633333333333
SA45_SOC_4	109	375.8657741546631	601.6743063926697	0.99989295	25.2252
SA45_SOC_4	110	373.5794162750244	603.4036874771118	0.99992895	25.458766666666666
SA45_SOC_4	111	374.01440620422363	604.4558000564575	0.9998957	25.692333333333334
SA45_SOC_4	112	370.2366256713867	604.8229837417603	0.99988544	25.925900000000002
SA45_SOC_4	113	373.0490970611572	604.9422025680542	0.99989057	26.159466666666667
SA45_SOC_4	114	374.27433013916016	606.38840675354	0.99991894	26.393033333333335
SA45_SOC_4	115	373.47968101501465	605.2635526657104	0.99990964	26.6266
SA45_SOC_4	116	372.2786808013916	606.2559270858765	0.9999012	26.860166666666668
SA45_SOC_4	117	371.2899971008301	605.0956034660339	0.9998957	27.093733333333333
SA45_SOC_4	118	375.9576416015625	605.885910987854	0.9999368	27.3273
SA45_SOC_4	119	372.19533920288086	604.6337270736694	0.9999175	27.560866666666666
SA45_SOC_4	120	375.0627136230469	604.1627740859985	0.9999312	27.794433333333334
SA45_SOC_4	121	372.67510414123535	604.7459292411804	0.99992406	28.028000000000002
SA45_SOC_4	122	374.8014450073242	604.323320388794	0.99994314	28.261566666666667
SA45_SOC_4	123	371.1931800842285	604.3010473251343	0.9999093	28.495133333333335
SA45_SOC_4	124	369.2675971984863	606.5337610244751	0.9998153	28.7287
SA45_SOC_4	125	368.4495735168457	605.785231590271	0.9998202	28.962266666666668
SA45_SOC_4	126	367.16872215270996	607.0556974411011	0.99982435	29.195833333333333
SA45_SOC_4	127	369.51001167297363	606.5243625640869	0.9998765	29.4294
SA45_SOC_4	128	371.23915672302246	606.1856317520142	0.99986756	29.662966666666666
SA45_SOC_4	129	375.2925968170166	605.3905606269836	0.99992263	29.896533333333334
SA45_SOC_4	130	376.27790451049805	605.8709764480591	0.9999422	30.1301
SA45_SOC_4	131	377.680606842041	605.2374172210693	0.9999393	30.363666666666667
SA45_SOC_4	132	378.6268615722656	606.0348701477051	0.9999329	30.597233333333335
SA45_SOC_4	133	379.3480682373047	606.0306215286255	0.9999535	30.8308
SA45_SOC_4	134	377.5283432006836	605.3324961662292	0.99995077	31.06436666666667
SA45_SOC_4	135	378.17745208740234	604.8422956466675	0.9999536	31.297933333333333
SA45_SOC_4	136	377.268705368042	603.2387638092041	0.99994004	31.5315
SA45_SOC_4	137	376.44667625427246	603.6887955665588	0.999899	31.765066666666666
SA45_SOC_4	138	375.2910804748535	604.0011978149414	0.9999157	31.998633333333334
SA45_SOC_4	139	376.285400390625	604.8619937896729	0.9999101	32.2322
SA45_SOC_4	140	374.31615829467773	604.8777008056641	0.99988174	32.46576666666667
SA45_SOC_4	141	375.82706451416016	605.2964472770691	0.99992	32.699333333333335
SA45_SOC_4	142	375.16056060791016	607.083055973053	0.99993455	32.932900000000004
SA45_SOC_4	143	374.93785858154297	608.0299186706543	0.9999523	33.166466666666665
SA45_SOC_4	144	375.2007007598877	607.6243686676025	0.9999374	33.40003333333333
SA45_SOC_4	145	379.1099166870117	607.699556350708	0.9999517	33.6336
SA45_SOC_4	146	380.10334968566895	607.1876621246338	0.9999528	33.86716666666667
SA45_SOC_4	147	381.3021469116211	607.5870323181152	0.999966	34.10073333333333
SA45_SOC_4	148	382.6694583892822	608.7134313583374	0.9999641	34.3343
SA45_SOC_4	149	380.6318664550781	607.0672845840454	0.999951	34.56786666666667
SA45_SOC_4	150	380.7893943786621	606.638560295105	0.99994874	34.801433333333335
SA45_SOC_4	151	379.575719833374	606.4113235473633	0.99994755	35.035000000000004
SA45_SOC_4	152	379.0034866333008	607.2323369979858	0.9999466	35.268566666666665
SA45_SOC_4	153	378.5215473175049	606.3337540626526	0.99994206	35.50213333333333
SA45_SOC_4	154	375.43298721313477	606.5701961517334	0.99993646	35.7357
SA45_SOC_4	155	375.0885200500488	605.1185846328735	0.99991786	35.96926666666667
SA45_SOC_4	156	373.1821060180664	604.9315166473389	0.9998926	36.20283333333333
SA45_SOC_4	157	368.87709617614746	603.5299873352051	0.99981123	36.4364
SA45_SOC_4	158	368.97640228271484	605.9259510040283	0.99988735	36.66996666666667
SA45_SOC_4	159	368.46814155578613	606.6232395172119	0.9998932	36.903533333333336
SA45_SOC_4	160	370.733642578125	605.2473950386047	0.9998771	37.137100000000004
SA45_SOC_4	161	374.39784049987793	607.7637362480164	0.99993765	37.370666666666665
SA45_SOC_4	162	377.38088607788086	608.6902570724487	0.99993765	37.60423333333333
SA45_SOC_4	163	380.03963470458984	609.8178148269653	0.9999715	37.8378
SA45_SOC_4	164	379.4076919555664	608.2004427909851	0.9999627	38.07136666666667
SA45_SOC_4	165	381.2211799621582	607.1230316162109	0.99993324	38.30493333333333
SA45_SOC_4	166	382.18128204345703	607.181224822998	0.99993956	38.5385
SA45_SOC_4	167	380.3082275390625	608.4022521972656	0.99995387	38.77206666666667
SA45_SOC_4	168	380.07556915283203	607.7961802482605	0.9999466	39.005633333333336
SA45_SOC_4	169	380.59410095214844	607.0889139175415	0.9999362	39.239200000000004
SA45_SOC_4	170	381.72386169433594	608.299126625061	0.99994004	39.472766666666665
SA45_SOC_4	171	381.78932189941406	608.6057996749878	0.9999509	39.70633333333333
SA45_SOC_4	172	379.3384552001953	608.3073663711548	0.9999708	39.9399
SA45_SOC_4	173	381.69642448425293	608.7525701522827	0.9999559	40.17346666666667
SA45_SOC_4	174	380.1131343841553	608.2730555534363	0.99994063	40.40703333333333
SA45_SOC_4	175	380.8988857269287	607.5204706192017	0.9999405	40.6406
SA45_SOC_4	176	383.715877532959	607.907223701477	0.9999298	40.87416666666667
SA45_SOC_4	177	385.23167610168457	607.2811317443848	0.99994564	41.107733333333336
SA45_SOC_4	178	385.30900955200195	606.2525796890259	0.9999386	41.341300000000004
SA45_SOC_4	179	382.6072025299072	606.979866027832	0.99987996	41.574866666666665
SA45_SOC_4	180	381.63814544677734	606.1990213394165	0.999858	41.80843333333333
SA45_SOC_4	181	386.7106246948242	606.668107509613	0.9999186	42.042
SA45_SOC_4	182	381.6204071044922	606.2299847602844	0.99982387	42.27556666666667
SA45_SOC_4	183	381.0750961303711	607.637951374054	0.99988544	42.50913333333333
SA45_SOC_4	184	383.5792636871338	607.7622556686401	0.9998995	42.7427
SA45_SOC_4	185	384.8507308959961	606.2514853477478	0.99993014	42.97626666666667
SA45_SOC_4	186	383.9920234680176	605.2719855308533	0.99989545	43.209833333333336
SA45_SOC_4	187	381.5124320983887	607.5433230400085	0.9999131	43.443400000000004
SA45_SOC_4	188	379.6793746948242	605.7973337173462	0.999861	43.676966666666665
SA45_SOC_4	189	382.27638244628906	607.769980430603	0.9998971	43.91053333333333
SA45_SOC_4	190	382.4786567687988	604.2382192611694	0.9998964	44.1441
SA45_SOC_4	191	384.08472061157227	605.2277612686157	0.9999119	44.37766666666667
SA45_SOC_4	192	383.97997856140137	605.2651619911194	0.99990463	44.61123333333333
SA45_SOC_4	193	382.4889278411865	604.645893573761	0.9999014	44.8448
SA45_SOC_4	194	383.95580291748047	606.6908311843872	0.9998907	45.07836666666667
SA45_SOC_4	195	384.30301666259766	603.7442851066589	0.9998826	45.311933333333336
SA45_SOC_4	196	384.2822456359863	604.2931294441223	0.999887	45.545500000000004
SA45_SOC_4	197	386.5443992614746	605.076162815094	0.9999	45.779066666666665
SA45_SOC_4	198	387.43921279907227	604.6692609786987	0.99985075	46.01263333333333
SA45_SOC_4	199	390.741491317749	604.9962759017944	0.99992275	46.2462
SA45_SOC_4	200	390.6009006500244	605.8196067810059	0.9998827	46.47976666666667
SA45_SOC_4	201	388.7780284881592	606.5850019454956	0.99990857	46.71333333333333
SA45_SOC_4	202	390.8071231842041	605.5650758743286	0.9999052	46.9469
SA45_SOC_4	203	394.58953857421875	604.3875002861023	0.9999374	47.18046666666667
SA45_SOC_4	204	392.75550842285156	605.1409864425659	0.9999279	47.414033333333336
SA45_SOC_4	205	390.7016372680664	603.8087224960327	0.99987113	47.647600000000004
SA45_SOC_4	206	392.6019287109375	605.5470514297485	0.9999082	47.881166666666665
SA45_SOC_4	207	393.8401508331299	605.4110956192017	0.99991846	48.114733333333334
SA45_SOC_4	208	394.10865783691406	603.059549331665	0.99988437	48.3483
SA45_SOC_4	209	398.13963890075684	605.2137279510498	0.9999348	48.58186666666667
SA45_SOC_4	210	397.9071235656738	605.4059457778931	0.9999361	48.81543333333333
SA45_SOC_4	211	392.9773235321045	602.9133582115173	0.9998436	49.049
SA45_SOC_4	212	393.09142112731934	601.988832950592	0.9998072	49.28256666666667
SA45_SOC_4	213	396.19943618774414	599.492769241333	0.9997999	49.516133333333336
SA45_SOC_4	214	399.8814868927002	601.9818162918091	0.9999118	49.749700000000004
SA45_SOC_4	215	398.4627628326416	600.9764385223389	0.99982375	49.983266666666665
SA45_SOC_4	216	397.7732276916504	603.511061668396	0.9998503	50.216833333333334
SA45_SOC_4	217	394.94110107421875	603.504946231842	0.999783	50.4504
SA45_SOC_4	218	396.7660903930664	601.0916018486023	0.9996995	50.68396666666667
SA45_SOC_4	219	399.7367191314697	602.1275568008423	0.9998733	50.91753333333333
SA45_SOC_4	220	396.58106803894043	602.7522969245911	0.9998512	51.1511
SA45_SOC_4	221	397.2125244140625	602.5648427009583	0.9998461	51.38466666666667
SA45_SOC_4	222	396.70326232910156	599.3237257003784	0.9998902	51.618233333333336
SA45_SOC_4	223	399.00672912597656	600.4563045501709	0.99987066	51.851800000000004
SA45_SOC_4	224	395.6586742401123	601.7412543296814	0.9998611	52.085366666666665
SA45_SOC_4	225	392.5258541107178	598.2058882713318	0.9998667	52.318933333333334
SA45_SOC_4	226	393.8132858276367	598.706967830658	0.99981827	52.5525
SA45_SOC_4	227	393.3226490020752	599.2043137550354	0.99982244	52.78606666666667
SA45_SOC_4	228	392.0397663116455	597.6949596405029	0.9997502	53.01963333333333
SA45_SOC_4	229	392.4832248687744	600.5472636222839	0.99983287	53.2532
SA45_SOC_4	230	394.4143295288086	600.3263998031616	0.9997805	53.48676666666667
SA45_SOC_4	231	393.64837646484375	599.8441171646118	0.9996911	53.720333333333336
SA45_SOC_4	232	395.56623458862305	597.9684162139893	0.9996786	53.953900000000004
SA45_SOC_4	233	399.5450019836426	601.333966255188	0.99980944	54.187466666666666
SA45_SOC_4	234	398.99585723876953	602.7411603927612	0.9998259	54.421033333333334
SA45_SOC_4	235	397.6756954193115	604.478588104248	0.9998374	54.6546
SA45_SOC_4	236	399.87977027893066	604.5795249938965	0.9998969	54.88816666666667
SA45_SOC_4	237	400.68737983703613	604.4520664215088	0.9998926	55.12173333333333
SA45_SOC_4	238	401.1665725708008	605.822696685791	0.99992573	55.3553
SA45_SOC_4	239	404.2010307312012	601.7987394332886	0.99987626	55.58886666666667
SA45_SOC_4	240	399.48912620544434	603.501148223877	0.9998964	55.822433333333336
SA45_SOC_4	241	403.4680652618408	603.6811995506287	0.99990237	56.056000000000004
SA45_SOC_4	242	401.95329666137695	602.9052472114563	0.999889	56.289566666666666
SA45_SOC_4	243	400.19908905029297	602.1357321739197	0.9999106	56.523133333333334
SA45_SOC_4	244	402.9690170288086	601.9466686248779	0.99994314	56.7567
SA45_SOC_4	245	400.748233795166	601.4691495895386	0.99989927	56.99026666666667
SA45_SOC_4	246	402.6373100280762	602.5938749313354	0.99990976	57.22383333333333
SA45_SOC_4	247	403.5392761230469	604.224443435669	0.9998883	57.4574
SA45_SOC_4	248	404.3385601043701	603.2369613647461	0.99993217	57.69096666666667
SA45_SOC_4	249	402.0057678222656	603.5169196128845	0.999926	57.924533333333336
SA45_SOC_4	250	403.32006454467773	603.7353372573853	0.99995637	58.158100000000005
SA45_SOC_4	251	406.15342140197754	603.1549501419067	0.99993825	58.391666666666666
SA45_SOC_4	252	403.559045791626	602.8150606155396	0.99993765	58.625233333333334
SA45_SOC_4	253	405.0619411468506	602.7519106864929	0.999946	58.8588
SA45_SOC_4	254	404.3682861328125	601.7879891395569	0.9999416	59.09236666666667
SA45_SOC_4	255	398.9504814147949	604.8377895355225	0.9999299	59.32593333333333
SA45_SOC_4	256	399.3816375732422	603.8602209091187	0.9999298	59.5595
SA45_SOC_4	257	401.4112186431885	601.801507472992	0.9999213	59.79306666666667
SA45_SOC_4	258	400.90015411376953	600.8882474899292	0.9999285	60.026633333333336
SA45_SOC_4	259	404.020357131958	601.5563750267029	0.999943	60.2602
SA45_SOC_4	260	403.8523578643799	601.9616675376892	0.999931	60.493766666666666
SA45_SOC_4	261	406.4566898345947	599.134726524353	0.9999306	60.727333333333334
SA45_SOC_4	262	402.1138572692871	601.245903968811	0.99987435	60.9609
SA45_SOC_4	263	403.4127902984619	601.5422773361206	0.9999149	61.19446666666667
SA45_SOC_4	264	406.54712677001953	600.5021381378174	0.9999274	61.42803333333333
SA45_SOC_4	265	405.08697509765625	602.3970222473145	0.999923	61.6616
SA45_SOC_4	266	403.90331268310547	603.6083292961121	0.99995506	61.89516666666667
SA45_SOC_4	267	402.2941303253174	600.9188890457153	0.9999093	62.12873333333334
SA45_SOC_4	268	400.32434463500977	602.7284145355225	0.99993026	62.3623
SA45_SOC_4	269	403.04534912109375	602.1132659912109	0.9999467	62.595866666666666
SA45_SOC_4	270	398.5097122192383	602.8686189651489	0.99989796	62.829433333333334
SA45_SOC_4	271	400.9285068511963	602.7842259407043	0.999918	63.063
SA45_SOC_4	272	401.31282806396484	602.8371405601501	0.99988127	63.29656666666667
SA45_SOC_4	273	400.05964279174805	601.506679058075	0.99989176	63.53013333333333
SA45_SOC_4	274	402.9903030395508	602.3576259613037	0.9998977	63.7637
SA45_SOC_4	275	401.6843605041504	600.063693523407	0.9998921	63.99726666666667
SA45_SOC_4	276	399.37374114990234	600.189414024353	0.9999099	64.23083333333334
SA45_SOC_4	277	400.7665157318115	601.4031672477722	0.99993014	64.4644
SA45_SOC_4	278	403.1162452697754	601.3891983032227	0.99991417	64.69796666666667
SA45_SOC_4	279	396.25757217407227	601.7496871948242	0.9998273	64.93153333333333
SA45_SOC_4	280	387.5712490081787	602.5351667404175	0.99990904	65.1651
SA45_SOC_4	281	385.09079933166504	600.6408619880676	0.9999182	65.39866666666667
SA45_SOC_4	282	384.56777572631836	602.2832751274109	0.9999031	65.63223333333333
SA45_SOC_4	283	380.1318168640137	603.187780380249	0.99990237	65.86580000000001
SA45_SOC_4	284	369.2769241333008	603.2049036026001	0.9998154	66.09936666666667
SA45_SOC_4	285	358.10909271240234	604.7803044319153	0.9998473	66.33293333333333
SA45_SOC_4	286	351.7668914794922	605.67302942276	0.9998902	66.5665
SA45_SOC_4	287	344.63768005371094	603.4192657470703	0.99994385	66.80006666666667
SA45_SOC_4	288	335.12969970703125	600.3406262397766	0.9999294	67.03363333333334
SA45_SOC_4	289	331.07717514038086	600.3161001205444	0.9999201	67.2672
SA45_SOC_4	290	335.8259868621826	602.521390914917	0.99992037	67.50076666666666
SA45_SOC_4	291	332.9783821105957	598.3138418197632	0.9999411	67.73433333333334
SA45_SOC_4	292	337.2371578216553	600.5376076698303	0.99984586	67.9679
SA45_SOC_4	293	337.8630065917969	602.2337079048157	0.99982846	68.20146666666666
SA45_SOC_4	294	344.44138526916504	604.3317532539368	0.9998312	68.43503333333334
SA45_SOC_4	295	340.09952545166016	603.7265825271606	0.99981016	68.6686
SA45_SOC_4	296	342.79117584228516	603.4165620803833	0.9997665	68.90216666666667
SA45_SOC_4	297	333.50111961364746	598.2766342163086	0.999798	69.13573333333333
SA45_SOC_4	298	337.5929832458496	598.6017823219299	0.9999261	69.3693
SA45_SOC_4	299	349.3125915527344	596.8375110626221	0.99992514	69.60286666666667
SA45_SOC_4	300	352.412052154541	597.0342350006104	0.9997826	69.83643333333333
SA45_SOC_4	301	358.97953033447266	597.6395344734192	0.9998658	70.07000000000001
SA45_SOC_4	302	371.9823932647705	594.3438291549683	0.9997745	70.30356666666667
SA45_SOC_4	303	391.37237548828125	596.4850044250488	0.99983823	70.53713333333333
SA45_SOC_4	304	391.259765625	585.2441883087158	0.9998437	70.7707
SA45_SOC_4	305	398.57128143310547	566.3648700714111	0.9997603	71.00426666666667
SA45_SOC_4	306	402.14155197143555	549.424467086792	0.99990237	71.23783333333334
SA45_SOC_4	307	409.2444133758545	514.5398926734924	0.99899536	71.4714
SA45_SOC_4	308	429.3853569030762	473.7044835090637	0.99977404	71.70496666666666
SA45_SOC_4	309	427.8994560241699	431.0099172592163	0.9997533	71.93853333333334
SA45_SOC_4	310	425.5023765563965	399.3968439102173	0.999713	72.1721
SA45_SOC_4	311	406.78213119506836	360.41260957717896	0.99960035	72.40566666666666
SA45_SOC_4	312	396.7198848724365	356.1947286128998	0.99980634	72.63923333333334
SA45_SOC_4	313	382.38853454589844	355.74788331985474	0.99991155	72.8728
SA45_SOC_4	314	381.1782932281494	353.1292533874512	0.9998591	73.10636666666667
SA45_SOC_4	315	366.8048286437988	348.73350977897644	0.9996649	73.33993333333333
SA45_SOC_4	316	360.4573631286621	340.47905445098877	0.9998006	73.5735
SA45_SOC_4	317	350.9079837799072	333.2900369167328	0.9997178	73.80706666666667
SA45_SOC_4	318	355.3402519226074	322.42786288261414	0.9989262	74.04063333333333
SA45_SOC_4	319	373.8797092437744	300.93706011772156	0.46630538	74.27420000000001
SA45_SOC_4	320	365.5041790008545	304.72586274147034	0.9997125	74.50776666666667
SA45_SOC_4	321	378.6426830291748	290.7098937034607	0.99977654	74.74133333333333
SA45_SOC_4	322	350.6082344055176	293.66522669792175	0.9998429	74.9749
SA45_SOC_4	323	367.20251083374023	301.46095991134644	0.8783416	75.20846666666667
SA45_SOC_4	324	388.2923412322998	277.3427081108093	0.0008807585	75.44203333333334
SA45_SOC_4	325	411.4646530151367	271.37304425239563	0.9994324	75.6756
SA45_SOC_4	326	474.3388366699219	298.20387840270996	0.99940467	75.90916666666666
SA45_SOC_4	327	533.9505958557129	329.374258518219	0.9998141	76.14273333333334
SA45_SOC_4	328	555.325813293457	362.034809589386	0.99995553	76.3763
SA45_SOC_4	329	583.894100189209	410.3044652938843	0.999889	76.60986666666666
SA45_SOC_4	330	605.1413154602051	457.6905369758606	0.9997999	76.84343333333334
SA45_SOC_4	331	607.0648956298828	494.2287254333496	0.9998492	77.077
SA45_SOC_4	332	617.2238731384277	529.2378294467926	0.99994063	77.31056666666667
SA45_SOC_4	333	633.6461448669434	552.4056458473206	0.9999714	77.54413333333333
SA45_SOC_4	334	636.2573432922363	565.4480051994324	0.99996686	77.7777
SA45_SOC_4	335	637.4878692626953	570.7410764694214	0.99995697	78.01126666666667
SA45_SOC_4	336	662.8365898132324	586.1038899421692	0.9999771	78.24483333333333
SA45_SOC_4	337	695.4269027709961	587.4725890159607	0.9999567	78.47840000000001
SA45_SOC_4	338	705.9614181518555	591.1542749404907	0.99995995	78.71196666666667
SA45_SOC_4	339	720.7650947570801	599.6194553375244	0.999913	78.94553333333333
SA45_SOC_4	340	739.1054534912109	609.8044896125793	0.99991095	79.1791
SA45_SOC_4	341	749.71435546875	626.7477893829346	0.9999378	79.41266666666667
SA45_SOC_4	342	760.3079223632812	644.605507850647	0.99990237	79.64623333333333
SA45_SOC_4	343	780.1663398742676	673.6853742599487	0.9998803	79.8798
SA45_SOC_4	344	806.6448211669922	704.7954368591309	0.99987257	80.11336666666666
SA45_SOC_4	345	814.5929145812988	731.4407801628113	0.99954575	80.34693333333334
SA45_SOC_4	346	823.9027976989746	756.0769128799438	0.9993926	80.5805
SA45_SOC_4	347	833.2630920410156	793.6829853057861	0.9996754	80.81406666666666
SA45_SOC_4	348	840.4398536682129	809.1256213188171	0.9998627	81.04763333333334
SA45_SOC_4	349	849.5403099060059	831.2669134140015	0.99989605	81.2812
SA45_SOC_4	350	859.3550491333008	840.3207850456238	0.99995136	81.51476666666667
SA45_SOC_4	351	857.2369766235352	851.4067840576172	0.9999652	81.74833333333333
SA45_SOC_4	352	864.0632057189941	866.0971570014954	0.999966	81.9819
SA45_SOC_4	353	866.7881011962891	871.0354685783386	0.9999678	82.21546666666667
SA45_SOC_4	354	870.8125305175781	880.9654569625854	0.9999851	82.44903333333333
SA45_SOC_4	355	879.3027877807617	888.6128425598145	0.9999759	82.68260000000001
SA45_SOC_4	356	883.9609909057617	894.6086740493774	0.99997723	82.91616666666667
SA45_SOC_4	357	886.7474555969238	900.606050491333	0.999967	83.14973333333333
SA45_SOC_4	358	897.0795822143555	903.8831520080566	0.9999653	83.3833
SA45_SOC_4	359	921.3988494873047	904.7557926177979	0.99998164	83.61686666666667
SA45_SOC_4	360	956.788215637207	895.7399010658264	0.99994946	83.85043333333333
SA45_SOC_4	361	998.6915588378906	897.6664566993713	0.9999585	84.084
SA45_SOC_4	362	1039.1864776611328	898.7195348739624	0.9999689	84.31756666666666
SA45_SOC_4	363	1079.2390823364258	899.5511054992676	0.999966	84.55113333333334
SA45_SOC_4	364	1135.092544555664	894.7293090820312	0.9999566	84.7847
SA45_SOC_4	365	1194.7209548950195	895.9043741226196	0.9999716	85.01826666666666
SA45_SOC_4	366	1259.2557907104492	897.9197645187378	0.99996865	85.25183333333334
SA45_SOC_4	367	1329.3816375732422	901.6412973403931	0.9999733	85.4854
SA45_SOC_4	368	1400.3407287597656	901.5103626251221	0.999956	85.71896666666667
SA45_SOC_4	369	1444.6572875976562	911.5645265579224	0.99991965	85.95253333333334
SA45_SOC_4	370	1475.9333038330078	913.2757544517517	0.9999174	86.1861
SA45_SOC_4	371	1472.0902633666992	917.3179292678833	0.9999032	86.41966666666667
SA45_SOC_4	372	1482.9448699951172	915.689549446106	0.9999542	86.65323333333333
SA45_SOC_4	373	1491.0777282714844	907.552285194397	0.99974054	86.88680000000001
SA45_SOC_4	374	1494.8668670654297	922.3428869247437	0.9997451	87.12036666666667
SA45_SOC_4	375	1502.7532196044922	922.327823638916	0.9998337	87.35393333333333
SA45_SOC_4	376	1502.5225067138672	915.895414352417	0.9999417	87.5875
SA45_SOC_4	377	1520.7102584838867	905.9514570236206	0.9999536	87.82106666666667
SA45_SOC_4	378	1545.3305053710938	898.0172252655029	0.99995494	88.05463333333333
SA45_SOC_4	379	1557.2163391113281	904.20649766922	0.9999299	88.2882
SA45_SOC_4	380	1570.8480834960938	915.4169940948486	0.9999201	88.52176666666666
SA45_SOC_4	381	1588.5549545288086	916.6411113739014	0.99986255	88.75533333333334
SA45_SOC_4	382	1591.0792922973633	908.6240315437317	0.9994518	88.9889
SA45_SOC_4	383	1553.8055419921875	911.4588904380798	0.99989235	89.22246666666666
SA45_SOC_4	384	1560.3604888916016	918.1729316711426	0.9999274	89.45603333333334
SA45_SOC_4	385	1576.512336730957	934.6573805809021	0.99988973	89.6896
SA45_SOC_4	386	1596.716537475586	937.4187898635864	0.999521	89.92316666666667
SA45_SOC_4	387	1579.3767929077148	947.945966720581	0.9998851	90.15673333333334
SA45_SOC_4	388	1581.478614807129	945.7184672355652	0.9998956	90.3903
SA45_SOC_4	389	1564.4333267211914	944.6906232833862	0.9999714	90.62386666666667
SA45_SOC_4	390	1573.1996154785156	943.6210012435913	0.999954	90.85743333333333
SA45_SOC_4	391	1592.8983306884766	947.3973798751831	0.9998324	91.09100000000001
SA45_SOC_4	392	1634.5769119262695	951.4456701278687	0.9991227	91.32456666666667
SA45_SOC_4	393	1652.4198532104492	957.894172668457	0.99895585	91.55813333333333
SA45_SOC_4	394	1683.3539199829102	956.6504216194153	0.9980438	91.7917
SA45_SOC_4	395	1696.8324279785156	951.8526363372803	0.9991605	92.02526666666667
SA45_SOC_4	396	1693.359375	955.0678753852844	0.9989956	92.25883333333333
SA45_SOC_4	397	1670.1846313476562	953.8428568840027	0.9997403	92.4924
SA45_SOC_4	398	1655.170555114746	954.5267558097839	0.99925905	92.72596666666666
SA45_SOC_4	399	1648.1271743774414	965.0350713729858	0.9997454	92.95953333333334
SA45_SOC_4	400	1631.1973571777344	963.0254745483398	0.999642	93.1931
SA45_SOC_4	401	1645.8096313476562	959.0491533279419	0.99967134	93.42666666666666
SA45_SOC_4	402	1659.854621887207	957.7058172225952	0.99957746	93.66023333333334
SA45_SOC_4	403	1654.8496627807617	950.0145292282104	0.9971571	93.8938
SA45_SOC_4	404	1667.3995971679688	942.9096794128418	0.99884003	94.12736666666667
SA45_SOC_4	405	1656.7071533203125	942.3117828369141	0.9991841	94.36093333333334
SA45_SOC_4	406	1628.7654876708984	939.1384506225586	0.9997907	94.5945
SA45_SOC_4	407	1628.5850143432617	929.9308562278748	0.99984527	94.82806666666667
SA45_SOC_4	408	1642.2011947631836	927.4040222167969	0.99983084	95.06163333333333
SA45_SOC_4	409	1615.9816360473633	922.8736424446106	0.99988735	95.29520000000001
SA45_SOC_4	410	1633.7738800048828	928.2475662231445	0.9998652	95.52876666666667
SA45_SOC_4	411	1665.918960571289	905.6961536407471	0.99993086	95.76233333333333
SA45_SOC_4	412	1685.1609420776367	915.6251764297485	0.99981946	95.9959
SA45_SOC_4	413	1700.496940612793	920.3417873382568	0.9998	96.22946666666667
SA45_SOC_4	414	1692.3983001708984	921.1174821853638	0.99986804	96.46303333333333
SA45_SOC_4	415	1667.8517532348633	913.232946395874	0.99972814	96.6966
SA45_SOC_4	416	1643.3659744262695	915.7618403434753	0.99995744	96.93016666666666
SA45_SOC_4	417	1644.6234512329102	886.8871307373047	0.99989665	97.16373333333334
SA45_SOC_4	418	1637.9493713378906	876.4897298812866	0.9999113	97.3973
SA45_SOC_4	419	1613.126106262207	876.0178756713867	0.9999223	97.63086666666666
SA45_SOC_4	420	1637.0466613769531	884.0061807632446	0.99995756	97.86443333333334
SA45_SOC_4	421	1665.1789855957031	913.4686803817749	0.9999182	98.098
SA45_SOC_4	422	1647.4542617797852	932.5892686843872	0.99987125	98.33156666666667
SA45_SOC_4	423	1610.1887512207031	949.0324544906616	0.99985766	98.56513333333334
SA45_SOC_4	424	1664.1572570800781	946.5918803215027	0.99964166	98.7987
SA45_SOC_4	425	1664.75830078125	950.7110452651978	0.9995185	99.03226666666667
SA45_SOC_4	426	1662.4499130249023	942.7179765701294	0.9993349	99.26583333333333
SA45_SOC_4	427	1676.9245147705078	928.7603616714478	0.99673307	99.49940000000001
SA45_SOC_4	428	1674.0037536621094	911.150221824646	0.9921164	99.73296666666667
SA45_SOC_4	429	1625.3744888305664	911.1650276184082	0.9971091	99.96653333333333
SA45_SOC_4	430	1608.2001113891602	908.3488368988037	0.9927555	100.2001
SA45_SOC_4	431	1572.4129486083984	878.5675621032715	0.99031293	100.43366666666667
SA45_SOC_4	432	1521.9022750854492	906.6336822509766	0.9998853	100.66723333333333
SA45_SOC_4	433	1516.0370635986328	896.7105174064636	0.9998178	100.9008
SA45_SOC_4	434	1489.2856979370117	904.623441696167	0.99991953	101.13436666666666
SA45_SOC_4	435	1493.9004135131836	906.1622142791748	0.9999229	101.36793333333334
SA45_SOC_4	436	1501.3137817382812	881.3203454017639	0.99978644	101.6015
SA45_SOC_4	437	1481.4570236206055	835.1699781417847	0.99990547	101.83506666666666
SA45_SOC_4	438	1476.141586303711	804.5804357528687	0.9999331	102.06863333333334
SA45_SOC_4	439	1458.976707458496	809.8319864273071	0.9999541	102.3022
SA45_SOC_4	440	1440.0265502929688	833.2734203338623	0.9999615	102.53576666666667
SA45_SOC_4	441	1453.0835723876953	852.2359728813171	0.99996316	102.76933333333334
SA45_SOC_4	442	1458.6543273925781	874.1174554824829	0.99995947	103.0029
SA45_SOC_4	443	1478.7145614624023	905.5827283859253	0.9998956	103.23646666666667
SA45_SOC_4	444	1481.092300415039	922.3199701309204	0.9998566	103.47003333333333
SA45_SOC_4	445	1474.471092224121	925.9634828567505	0.9997898	103.70360000000001
SA45_SOC_4	446	1472.0808792114258	925.4283499717712	0.9999498	103.93716666666667
SA45_SOC_4	447	1474.0989303588867	917.5011992454529	0.9998092	104.17073333333333
SA45_SOC_4	448	1470.106201171875	921.2947654724121	0.9997842	104.4043
SA45_SOC_4	449	1460.2087783813477	903.48069190979	0.9997228	104.63786666666667
SA45_SOC_4	450	1453.132095336914	920.1162242889404	0.9998325	104.87143333333333
SA45_SOC_4	451	1460.1313018798828	908.0536222457886	0.99989414	105.105
SA45_SOC_4	452	1463.7274932861328	902.6289081573486	0.9998118	105.33856666666667
SA45_SOC_4	453	1455.703239440918	894.9049186706543	0.9998944	105.57213333333334
SA45_SOC_4	454	1457.6815795898438	888.2971572875977	0.9997415	105.8057
SA45_SOC_4	455	1459.4403076171875	881.2409734725952	0.9998635	106.03926666666666
SA45_SOC_4	456	1452.6224899291992	890.8246350288391	0.9998103	106.27283333333334
SA45_SOC_4	457	1472.5328063964844	891.9230961799622	0.99969506	106.5064
SA45_SOC_4	458	1470.897102355957	899.6273875236511	0.9998642	106.73996666666667
SA45_SOC_4	459	1484.805679321289	917.1427059173584	0.99987483	106.97353333333334
SA45_SOC_4	460	1474.662208557129	924.8510527610779	0.99991894	107.2071
SA45_SOC_4	461	1474.6743392944336	929.3398475646973	0.99970394	107.44066666666667
SA45_SOC_4	462	1464.1820526123047	930.8728909492493	0.9997719	107.67423333333333
SA45_SOC_4	463	1472.0634841918945	926.4106178283691	0.9999049	107.90780000000001
SA45_SOC_4	464	1485.0791931152344	918.7869215011597	0.9998977	108.14136666666667
SA45_SOC_4	465	1471.611099243164	923.8538503646851	0.9998197	108.37493333333333
SA45_SOC_4	466	1474.9461364746094	921.0066318511963	0.9996499	108.6085
SA45_SOC_4	467	1478.4049987792969	926.8894243240356	0.9996867	108.84206666666667
SA45_SOC_4	468	1476.0905456542969	926.9836664199829	0.9998553	109.07563333333333
SA45_SOC_4	469	1476.8647384643555	923.8519191741943	0.999432	109.3092
SA45_SOC_4	470	1483.5951232910156	917.1695494651794	0.9998323	109.54276666666667
SA45_SOC_4	471	1475.277214050293	912.6786947250366	0.9998498	109.77633333333334
SA45_SOC_4	472	1475.6964111328125	901.3167929649353	0.99993086	110.0099
SA45_SOC_4	473	1465.1853561401367	903.1747269630432	0.99984443	110.24346666666666
SA45_SOC_4	474	1473.7506866455078	894.5273065567017	0.9999286	110.47703333333334
SA45_SOC_4	475	1473.7965774536133	899.6761178970337	0.9999597	110.7106
SA45_SOC_4	476	1477.785758972168	904.0142154693604	0.9999255	110.94416666666667
SA45_SOC_4	477	1484.1054153442383	909.8192453384399	0.9997212	111.17773333333334
SA45_SOC_4	478	1479.649429321289	916.1431217193604	0.99937373	111.4113
SA45_SOC_4	479	1470.9222793579102	924.4581842422485	0.99978167	111.64486666666667
SA45_SOC_4	480	1456.9506454467773	923.4761095046997	0.99985075	111.87843333333333
SA45_SOC_4	481	1471.0497665405273	912.903356552124	0.99993837	112.11200000000001
SA45_SOC_4	482	1472.3939895629883	921.4484238624573	0.9999374	112.34556666666667
SA45_SOC_4	483	1471.9890975952148	909.5665168762207	0.9999579	112.57913333333333
SA45_SOC_4	484	1484.0457916259766	918.2732892036438	0.9998418	112.8127
SA45_SOC_4	485	1464.6138381958008	929.1982269287109	0.99978095	113.04626666666667
SA45_SOC_4	486	1480.9174346923828	926.9758129119873	0.99992144	113.27983333333333
SA45_SOC_4	487	1466.4238357543945	908.6846709251404	0.99993014	113.5134
SA45_SOC_4	488	1482.9287338256836	885.3168153762817	0.999882	113.74696666666667
SA45_SOC_4	489	1468.312110900879	870.5007219314575	0.99994004	113.98053333333334
SA45_SOC_4	490	1443.9160537719727	856.4794421195984	0.99994075	114.2141
SA45_SOC_4	491	1446.9897079467773	865.6025791168213	0.99994624	114.44766666666666
SA45_SOC_4	492	1460.3749465942383	892.3260068893433	0.99985325	114.68123333333334
SA45_SOC_4	493	1481.0420608520508	906.6344547271729	0.9999639	114.9148
SA45_SOC_4	494	1474.4665145874023	894.5097970962524	0.99990356	115.14836666666667
SA45_SOC_4	495	1484.8520278930664	890.9072256088257	0.99994874	115.38193333333334
SA45_SOC_4	496	1473.2858276367188	839.9458122253418	0.9999076	115.6155
SA45_SOC_4	497	1464.3189239501953	817.1863460540771	0.99990785	115.84906666666667
SA45_SOC_4	498	1483.5778427124023	832.7892065048218	0.99995387	116.08263333333333
SA45_SOC_4	499	1484.597396850586	879.7710156440735	0.9999553	116.31620000000001
SA45_SOC_4	500	1477.6599884033203	915.9512257575989	0.99982315	116.54976666666667
SA45_SOC_4	501	1479.788703918457	920.7486248016357	0.9998853	116.78333333333333
SA45_SOC_4	502	1481.0569381713867	913.8006520271301	0.9997329	117.0169
SA45_SOC_4	503	1477.8264999389648	916.7930316925049	0.9999068	117.25046666666667
SA45_SOC_4	504	1509.3264770507812	894.4913864135742	0.9999515	117.48403333333333
SA45_SOC_4	505	1533.9215469360352	893.4190607070923	0.99991333	117.7176
SA45_SOC_4	506	1563.5787963867188	897.1617078781128	0.999887	117.95116666666667
SA45_SOC_4	507	1583.0232238769531	903.2734107971191	0.99988794	118.18473333333334
SA45_SOC_4	508	1598.2050704956055	907.8004431724548	0.99990714	118.4183
SA45_SOC_4	509	1631.6386413574219	904.1119337081909	0.9998318	118.65186666666666
SA45_SOC_4	510	1645.9954833984375	906.0638523101807	0.99964786	118.88543333333334
SA45_SOC_4	511	1626.3313293457031	894.3534994125366	0.9997894	119.119
SA45_SOC_4	512	1590.5319213867188	897.0629596710205	0.9999002	119.35256666666668
SA45_SOC_4	513	1577.1701431274414	905.4094362258911	0.99993134	119.58613333333334
SA45_SOC_4	514	1587.7425384521484	920.0353074073792	0.9998636	119.8197
SA45_SOC_4	515	1596.5425872802734	935.3426313400269	0.9998692	120.05326666666667
SA45_SOC_4	516	1619.212303161621	940.8798694610596	0.99947876	120.28683333333333
SA45_SOC_4	517	1627.463607788086	936.1908102035522	0.99843544	120.5204
SA45_SOC_4	518	1617.0324325561523	934.2056107521057	0.9993325	120.75396666666667
SA45_SOC_4	519	1610.1367950439453	930.8997344970703	0.99969697	120.98753333333333
SA45_SOC_4	520	1584.078483581543	940.4658222198486	0.9998518	121.2211
SA45_SOC_4	521	1578.6479187011719	936.0740375518799	0.9998511	121.45466666666667
SA45_SOC_4	522	1588.1815338134766	935.5963897705078	0.9998779	121.68823333333333
SA45_SOC_4	523	1623.1230926513672	939.7133016586304	0.9997596	121.9218
SA45_SOC_4	524	1637.827491760254	935.8573579788208	0.9995353	122.15536666666667
SA45_SOC_4	525	1634.4410705566406	913.1860828399658	0.999617	122.38893333333334
SA45_SOC_4	526	1643.7689208984375	887.0999479293823	0.99988174	122.6225
SA45_SOC_4	527	1656.5088272094727	904.4616723060608	0.99982446	122.85606666666666
SA45_SOC_4	528	1639.676399230957	913.6782789230347	0.99995255	123.08963333333334
SA45_SOC_4	529	1662.3438262939453	915.5801153182983	0.9996076	123.3232
SA45_SOC_4	530	1650.7063293457031	920.399980545044	0.99981815	123.55676666666668
SA45_SOC_4	531	1650.0131607055664	919.7906255722046	0.9988803	123.79033333333334
SA45_SOC_4	532	1647.194595336914	922.5698661804199	0.9985869	124.0239
SA45_SOC_4	533	1638.962745666504	924.806056022644	0.999835	124.25746666666667
SA45_SOC_4	534	1638.775291442871	925.7992029190063	0.9996542	124.49103333333333
SA45_SOC_4	535	1633.6260223388672	927.5844597816467	0.99950874	124.7246
SA45_SOC_4	536	1637.3307037353516	928.3124542236328	0.99977547	124.95816666666667
SA45_SOC_4	537	1629.1572189331055	929.9462413787842	0.999713	125.19173333333333
SA45_SOC_4	538	1631.363868713379	933.7148952484131	0.9997056	125.42530000000001
SA45_SOC_4	539	1639.6810913085938	945.9731912612915	0.9986339	125.65886666666667
SA45_SOC_4	540	1648.2028198242188	944.7926545143127	0.9994398	125.89243333333333
SA45_SOC_4	541	1651.28173828125	942.258288860321	0.99937445	126.126
SA45_SOC_4	542	1647.8527450561523	952.7615833282471	0.9997174	126.35956666666667
SA45_SOC_4	543	1657.3492813110352	954.1199827194214	0.99944884	126.59313333333334
SA45_SOC_4	544	1670.2967834472656	953.9882755279541	0.9996735	126.8267
SA45_SOC_4	545	1678.608741760254	952.2771120071411	0.998531	127.06026666666666
SA45_SOC_4	546	1688.920783996582	944.3451976776123	0.999853	127.29383333333334
SA45_SOC_4	547	1709.6821975708008	933.0512094497681	0.996536	127.5274
SA45_SOC_4	548	1686.896095275879	905.9781074523926	0.9993993	127.76096666666668
SA45_SOC_4	549	1662.2150802612305	899.661054611206	0.999877	127.99453333333334
SA45_SOC_4	550	1661.5326690673828	894.8803281784058	0.9999403	128.2281
SA45_SOC_4	551	1675.2241516113281	921.4547967910767	0.9999201	128.46166666666667
SA45_SOC_4	552	1701.0848236083984	943.4789943695068	0.9998684	128.69523333333333
SA45_SOC_4	553	1689.0630340576172	958.5413146018982	0.9998029	128.9288
SA45_SOC_4	554	1707.9805755615234	956.8991589546204	0.98771745	129.16236666666666
SA45_SOC_4	555	1692.125244140625	949.1222548484802	0.9997181	129.39593333333335
SA45_SOC_4	556	1698.0991744995117	939.9688625335693	0.99979836	129.6295
SA45_SOC_4	557	1708.7935638427734	925.9213829040527	0.99864095	129.86306666666667
SA45_SOC_4	558	1719.0937042236328	917.0252895355225	0.9993587	130.09663333333333
SA45_SOC_4	559	1715.8352279663086	913.0617141723633	0.9999224	130.3302
SA45_SOC_4	560	1702.9499816894531	878.9100909233093	0.99988365	130.56376666666668
SA45_SOC_4	561	1689.7416687011719	846.3875555992126	0.999951	130.79733333333334
SA45_SOC_4	562	1692.4118041992188	883.5860824584961	0.99989843	131.0309
SA45_SOC_4	563	1721.2036514282227	936.3312721252441	0.9998035	131.26446666666666
SA45_SOC_4	564	1701.4823913574219	964.6512150764465	0.99984336	131.49803333333332
SA45_SOC_4	565	1727.7184295654297	973.8321590423584	0.9997422	131.73160000000001
SA45_SOC_4	566	1722.242431640625	960.1061582565308	0.99962044	131.96516666666668
SA45_SOC_4	567	1752.033920288086	944.6362280845642	0.99977344	132.19873333333334
SA45_SOC_4	568	1724.0180969238281	925.6035089492798	0.99971014	132.4323
SA45_SOC_4	569	1729.1697692871094	909.5756578445435	0.9998797	132.66586666666666
SA45_SOC_4	570	1703.5798645019531	920.8890867233276	0.99977285	132.89943333333335
SA45_SOC_4	571	1717.0552825927734	944.3639945983887	0.99985003	133.133
SA45_SOC_4	572	1709.4156646728516	939.30260181427	0.999871	133.36656666666667
SA45_SOC_4	573	1716.4758682250977	929.7072887420654	0.9998808	133.60013333333333
SA45_SOC_4	574	1707.1321105957031	934.3512225151062	0.9998375	133.8337
SA45_SOC_4	575	1714.178352355957	928.1732153892517	0.99985754	134.06726666666668
SA45_SOC_4	576	1713.6845397949219	939.3009281158447	0.99986124	134.30083333333334
SA45_SOC_4	577	1722.8748321533203	953.3772468566895	0.99982786	134.5344
SA45_SOC_4	578	1727.7146530151367	962.5773096084595	0.9998814	134.76796666666667
SA45_SOC_4	579	1735.9154891967773	972.686448097229	0.9998745	135.00153333333333
SA45_SOC_4	580	1728.7115478515625	968.3059287071228	0.9998361	135.2351
SA45_SOC_4	581	1713.226432800293	955.5631613731384	0.9996277	135.46866666666668
SA45_SOC_4	582	1715.9696960449219	940.5871653556824	0.9996791	135.70223333333334
SA45_SOC_4	583	1708.7503051757812	934.1915774345398	0.99982965	135.9358
SA45_SOC_4	584	1714.2764282226562	934.918863773346	0.9997471	136.16936666666666
SA45_SOC_4	585	1693.2539749145508	964.2940735816956	0.99981326	136.40293333333332
SA45_SOC_4	586	1728.797264099121	968.8325643539429	0.9993235	136.6365
SA45_SOC_4	587	1709.9641799926758	960.8927965164185	0.99969685	136.87006666666667
SA45_SOC_4	588	1710.9360122680664	926.4048886299133	0.9997689	137.10363333333333
SA45_SOC_4	589	1704.7307968139648	897.0028352737427	0.99973613	137.3372
SA45_SOC_4	590	1688.3781051635742	841.1196541786194	0.99991465	137.57076666666666
SA45_SOC_4	591	1697.4633407592773	888.5758280754089	0.9998343	137.80433333333335
SA45_SOC_4	592	1730.9336471557617	940.465886592865	0.99939525	138.0379
SA45_SOC_4	593	1742.9562377929688	959.506266117096	0.9998559	138.27146666666667
SA45_SOC_4	594	1709.3838500976562	970.684962272644	0.9998497	138.50503333333333
SA45_SOC_4	595	1706.3610076904297	953.1558036804199	0.99985075	138.7386
SA45_SOC_4	596	1701.8860244750977	945.0368857383728	0.9998776	138.97216666666668
SA45_SOC_4	597	1699.0664291381836	951.3137054443359	0.99989045	139.20573333333334
SA45_SOC_4	598	1705.2533340454102	964.1036581993103	0.9998405	139.4393
SA45_SOC_4	599	1693.1666564941406	976.1404466629028	0.99988985	139.67286666666666
SA45_SOC_4	600	1705.3010559082031	971.0721659660339	0.9989496	139.90643333333333
SA45_SOC_4	601	1720.1712799072266	974.8986911773682	0.9965257	140.14000000000001
SA45_SOC_4	602	1732.8411483764648	967.9815530776978	0.052733514	140.37356666666668
SA45_SOC_4	603	1754.6620559692383	963.9684748649597	0.42237207	140.60713333333334
SA45_SOC_4	604	1754.8661041259766	958.5688018798828	0.10030274	140.8407
SA45_SOC_4	605	1757.801856994629	950.5447053909302	0.0013965494	141.07426666666666
SA45_SOC_4	606	1731.382942199707	935.4138922691345	0.6095264	141.30783333333335
SA45_SOC_4	607	1730.196304321289	927.9426956176758	0.9873169	141.5414
SA45_SOC_4	608	1719.258155822754	925.7699775695801	0.8866933	141.77496666666667
SA45_SOC_4	609	1719.6545791625977	929.0375518798828	0.82223475	142.00853333333333
SA45_SOC_4	610	1719.0193176269531	932.2077298164368	0.9960877	142.2421
SA45_SOC_4	611	1714.4768142700195	929.6936416625977	0.9815844	142.47566666666668
SA45_SOC_4	612	1708.0595397949219	931.984806060791	0.97660756	142.70923333333334
SA45_SOC_4	613	1706.4317321777344	942.0033073425293	0.98723453	142.9428
SA45_SOC_4	614	1700.3790664672852	932.9700994491577	0.9922999	143.17636666666667
SA45_SOC_4	615	1695.2324295043945	931.3209271430969	0.99915075	143.40993333333333
SA45_SOC_4	616	1687.7244186401367	911.5123844146729	0.9937126	143.6435
SA45_SOC_4	617	1672.6518630981445	892.0072960853577	0.98890215	143.87706666666668
SA45_SOC_4	618	1672.9587936401367	904.8504209518433	0.99636286	144.11063333333334
SA45_SOC_4	619	1645.312156677246	882.7255439758301	0.92756176	144.3442
SA45_SOC_4	620	1645.9392929077148	897.9852318763733	0.9908965	144.57776666666666
SA45_SOC_4	621	1652.8115844726562	903.6940884590149	0.9979492	144.81133333333332
SA45_SOC_4	622	1624.3671798706055	895.4558873176575	0.99072474	145.0449
SA45_SOC_4	623	1641.8019104003906	912.7159023284912	0.9994869	145.27846666666667
SA45_SOC_4	624	1627.5972747802734	906.7852807044983	0.99341065	145.51203333333333
SA45_SOC_4	625	1620.5854797363281	903.7990808486938	0.9960897	145.7456
SA45_SOC_4	626	1628.902473449707	908.2428789138794	0.99257255	145.97916666666666
SA45_SOC_4	627	1621.0790634155273	915.983476638794	0.9968178	146.21273333333335
SA45_SOC_4	628	1618.4159088134766	914.9625205993652	0.9917567	146.4463
SA45_SOC_4	629	1623.9785385131836	921.9299340248108	0.9984383	146.67986666666667
SA45_SOC_4	630	1619.0301132202148	916.1437654495239	0.997428	146.91343333333333
SA45_SOC_4	631	1613.9569473266602	926.8080568313599	0.99767107	147.147
SA45_SOC_4	632	1612.7497100830078	923.4313058853149	0.998409	147.38056666666668
SA45_SOC_4	633	1617.227897644043	926.1281490325928	0.99789727	147.61413333333334
SA45_SOC_4	634	1613.671646118164	928.4618639945984	0.99508864	147.8477
SA45_SOC_4	635	1620.4878616333008	926.8715286254883	0.9957457	148.08126666666666
SA45_SOC_4	636	1618.5551834106445	935.9750962257385	0.9971674	148.31483333333333
SA45_SOC_4	637	1616.8819427490234	939.3165707588196	0.99663675	148.54840000000002
SA45_SOC_4	638	1612.964859008789	941.464376449585	0.9929369	148.78196666666668
SA45_SOC_4	639	1612.6885986328125	938.3663606643677	0.8180289	149.01553333333334
SA45_SOC_4	640	1608.8076782226562	942.531681060791	0.93660355	149.2491
SA45_SOC_4	641	1612.5280380249023	941.5581035614014	0.9920215	149.48266666666666
SA45_SOC_4	642	1608.5527038574219	936.6103291511536	0.97923595	149.71623333333335
SA45_SOC_4	643	1603.3014678955078	939.7706580162048	0.99634665	149.9498
SA45_SOC_4	644	1599.6343231201172	943.3219242095947	0.99686426	150.18336666666667
SA45_SOC_4	645	1602.597999572754	936.1754894256592	0.99643874	150.41693333333333
SA45_SOC_4	646	1603.3618927001953	932.2927021980286	0.99160755	150.6505
SA45_SOC_4	647	1606.4489364624023	930.7473635673523	0.99554753	150.88406666666668
SA45_SOC_4	648	1600.448112487793	934.4124412536621	0.99802566	151.11763333333334
SA45_SOC_4	649	1598.5937118530273	937.399091720581	0.997584	151.3512
SA45_SOC_4	650	1595.980453491211	939.6148753166199	0.99700004	151.58476666666667
SA45_SOC_4	651	1597.6382446289062	934.8362731933594	0.9980434	151.81833333333333
SA45_SOC_4	652	1595.947380065918	934.4043302536011	0.9974183	152.0519
SA45_SOC_4	653	1596.4403915405273	936.692533493042	0.9979227	152.28546666666668
SA45_SOC_4	654	1596.756820678711	933.4602355957031	0.9988122	152.51903333333334
SA45_SOC_4	655	1593.929672241211	925.197958946228	0.99680376	152.7526
SA45_SOC_4	656	1593.966064453125	929.8821258544922	0.99848914	152.98616666666666
SA45_SOC_4	657	1587.1259307861328	926.1371612548828	0.9983707	153.21973333333332
SA45_SOC_4	658	1591.2146759033203	926.1669659614563	0.99950767	153.4533
SA45_SOC_4	659	1577.0744705200195	928.0751752853394	0.9996418	153.68686666666667
SA45_SOC_4	660	1561.5939331054688	927.3273539543152	0.99970466	153.92043333333334
SA45_SOC_4	661	1566.05712890625	930.3924751281738	0.9995542	154.154
SA45_SOC_4	662	1540.6498718261719	936.1942863464355	0.9998709	154.38756666666666
SA45_SOC_4	663	1533.2240295410156	939.4732546806335	0.99990547	154.62113333333335
SA45_SOC_4	664	1542.0399856567383	936.424355506897	0.99982625	154.8547
SA45_SOC_4	665	1518.838233947754	938.9684414863586	0.9999628	155.08826666666667
SA45_SOC_4	666	1520.6784439086914	930.9103560447693	0.9998932	155.32183333333333
SA45_SOC_4	667	1529.4162368774414	938.6324787139893	0.9999291	155.5554
SA45_SOC_4	668	1530.4665756225586	938.3364915847778	0.9999515	155.78896666666668
SA45_SOC_4	669	1540.5260467529297	934.193959236145	0.9998996	156.02253333333334
SA45_SOC_4	670	1539.8463821411133	934.8401355743408	0.9998975	156.2561
SA45_SOC_4	671	1543.926773071289	936.5527153015137	0.9999448	156.48966666666666
SA45_SOC_4	672	1546.0671615600586	932.4249243736267	0.9998337	156.72323333333333
SA45_SOC_4	673	1550.4333114624023	933.2454872131348	0.99987936	156.95680000000002
SA45_SOC_4	674	1560.4460906982422	929.1668128967285	0.9998442	157.19036666666668
SA45_SOC_4	675	1563.4666442871094	934.9616074562073	0.99983263	157.42393333333334
SA45_SOC_4	676	1567.3346328735352	936.0442972183228	0.99991727	157.6575
SA45_SOC_4	677	1561.3434219360352	930.1993560791016	0.99991906	157.89106666666666
SA45_SOC_4	678	1562.7416610717773	935.5629801750183	0.99991095	158.12463333333335
SA45_SOC_4	679	1584.733543395996	927.8365445137024	0.99984956	158.3582
SA45_SOC_4	680	1587.1314239501953	926.1157250404358	0.9999025	158.59176666666667
SA45_SOC_4	681	1608.0158615112305	931.4624190330505	0.9998565	158.82533333333333
SA45_SOC_4	682	1636.432113647461	930.7574701309204	0.99991083	159.0589
SA45_SOC_4	683	1633.8804244995117	927.4369812011719	0.99992037	159.29246666666666
SA45_SOC_4	684	1665.3014373779297	922.5128960609436	0.9997559	159.52603333333334
SA45_SOC_4	685	1653.5585403442383	933.9956259727478	0.9998136	159.7596
SA45_SOC_4	686	1679.5010375976562	928.4450626373291	0.9997435	159.99316666666667
SA45_SOC_4	687	1668.024787902832	933.0364036560059	0.9997174	160.22673333333333
SA45_SOC_4	688	1678.6601257324219	936.7108154296875	0.99984825	160.4603
SA45_SOC_4	689	1668.020896911621	936.8017745018005	0.9996935	160.69386666666668
SA45_SOC_4	690	1664.2695236206055	941.8864059448242	0.99976987	160.92743333333334
SA45_SOC_4	691	1651.4671325683594	943.0356574058533	0.9997563	161.161
SA45_SOC_4	692	1654.9488830566406	945.358943939209	0.99949634	161.39456666666666
SA45_SOC_4	693	1638.9464950561523	958.4871768951416	0.99881727	161.62813333333332
SA45_SOC_4	694	1651.5728759765625	956.4845323562622	0.99891925	161.8617
SA45_SOC_4	695	1666.0980606079102	960.633180141449	0.9991906	162.09526666666667
SA45_SOC_4	696	1690.2841186523438	958.6973547935486	0.9995498	162.32883333333334
SA45_SOC_4	697	1675.3736114501953	942.5882005691528	0.99988055	162.5624
SA45_SOC_4	698	1704.689598083496	945.2668261528015	0.9996673	162.79596666666666
SA45_SOC_4	699	1715.35400390625	952.3130321502686	0.9995578	163.02953333333335
SA45_SOC_4	700	1719.4538497924805	953.9069080352783	0.9991683	163.2631
SA45_SOC_4	701	1714.1046524047852	950.2877926826477	0.99938524	163.49666666666667
SA45_SOC_4	702	1683.5581970214844	960.4616260528564	0.99961567	163.73023333333333
SA45_SOC_4	703	1690.5073928833008	960.0179672241211	0.9995105	163.9638
SA45_SOC_4	704	1692.4608993530273	954.7043609619141	0.9994074	164.19736666666668
SA45_SOC_4	705	1722.4993515014648	942.7887225151062	0.9990939	164.43093333333334
SA45_SOC_4	706	1712.3493576049805	943.3606123924255	0.9998659	164.6645
SA45_SOC_4	707	1697.688331604004	913.8713335990906	0.9999144	164.89806666666667
SA45_SOC_4	708	1693.8335037231445	883.0674290657043	0.99993765	165.13163333333333
SA45_SOC_4	709	1680.765380859375	886.208381652832	0.99984324	165.36520000000002
SA45_SOC_4	710	1720.4121780395508	932.4237012863159	0.99978834	165.59876666666668
SA45_SOC_4	711	1704.0832901000977	954.1150903701782	0.9998565	165.83233333333334
SA45_SOC_4	712	1695.7847213745117	964.8322319984436	0.9999157	166.0659
SA45_SOC_4	713	1722.9033279418945	953.7164926528931	0.9994955	166.29946666666666
SA45_SOC_4	714	1710.6985473632812	948.4174346923828	0.99976975	166.53303333333335
SA45_SOC_4	715	1717.9111862182617	942.4867486953735	0.99977845	166.7666
SA45_SOC_4	716	1716.668701171875	945.365252494812	0.9998956	167.00016666666667
SA45_SOC_4	717	1704.730453491211	969.3376350402832	0.9998142	167.23373333333333
SA45_SOC_4	718	1719.8312759399414	977.4920225143433	0.9993456	167.4673
SA45_SOC_4	719	1723.729248046875	971.1127209663391	0.9994122	167.70086666666666
SA45_SOC_4	720	1724.3978118896484	963.5006761550903	0.9996362	167.93443333333335
SA45_SOC_4	721	1729.684181213379	936.7190551757812	0.99980086	168.168
SA45_SOC_4	722	1729.9814987182617	914.9358701705933	0.9997527	168.40156666666667
SA45_SOC_4	723	1711.963119506836	901.6799211502075	0.9999651	168.63513333333333
SA45_SOC_4	724	1716.5390396118164	918.5818290710449	0.9998048	168.8687
SA45_SOC_4	725	1693.9692306518555	943.9997720718384	0.9998729	169.10226666666668
SA45_SOC_4	726	1729.456443786621	964.3185997009277	0.99984396	169.33583333333334
SA45_SOC_4	727	1711.9025802612305	973.9594888687134	0.9997763	169.5694
SA45_SOC_4	728	1743.211441040039	973.4443759918213	0.9881571	169.80296666666666
SA45_SOC_4	729	1748.781394958496	970.5652284622192	0.047547743	170.03653333333332
SA45_SOC_4	730	1784.8302841186523	968.4966659545898	0.009131352	170.2701
SA45_SOC_4	731	1790.309829711914	968.1513690948486	0.076232165	170.50366666666667
SA45_SOC_4	732	1793.694076538086	967.3325443267822	0.19425313	170.73723333333334
SA45_SOC_4	733	1789.0477752685547	948.2405376434326	0.88496405	170.9708
SA45_SOC_4	734	1776.15966796875	954.4290375709534	0.3535921	171.20436666666666
SA45_SOC_4	735	1765.0798416137695	938.8912582397461	0.8119677	171.43793333333335
SA45_SOC_4	736	1758.6052322387695	912.3170471191406	0.9914048	171.6715
SA45_SOC_4	737	1746.0628509521484	911.6631460189819	0.99588746	171.90506666666667
SA45_SOC_4	738	1732.9380798339844	903.549313545227	0.9941294	172.13863333333333
SA45_SOC_4	739	1727.2705078125	904.5487689971924	0.99730587	172.3722
SA45_SOC_4	740	1717.8829193115234	888.3780097961426	0.9939516	172.60576666666668
SA45_SOC_4	741	1713.9300155639648	898.6742162704468	0.99828076	172.83933333333334
SA45_SOC_4	742	1701.0181045532227	881.154842376709	0.99531025	173.0729
SA45_SOC_4	743	1703.5593795776367	882.9740238189697	0.99859077	173.30646666666667
SA45_SOC_4	744	1692.8312301635742	880.2299308776855	0.9992003	173.54003333333333
SA45_SOC_4	745	1688.6489868164062	874.5736026763916	0.9977742	173.77360000000002
SA45_SOC_4	746	1669.3561935424805	856.6256332397461	0.9979328	174.00716666666668
SA45_SOC_4	747	1674.770622253418	863.768527507782	0.99783427	174.24073333333334
SA45_SOC_4	748	1660.8340072631836	868.7706327438354	0.9971649	174.4743
SA45_SOC_4	749	1657.4751663208008	865.3905344009399	0.9994611	174.70786666666666
SA45_SOC_4	750	1712.511978149414	867.0907545089722	0.99767786	174.94143333333335
SA45_SOC_4	751	1716.7698669433594	860.5577301979065	0.8158073	175.175
SA45_SOC_4	752	1698.1773376464844	866.1212968826294	0.8554416	175.40856666666667
SA45_SOC_4	753	1588.8749313354492	894.0049839019775	0.9335869	175.64213333333333
SA45_SOC_4	754	1602.381477355957	893.1122589111328	0.99122095	175.8757
SA45_SOC_4	755	1581.8467712402344	895.9172487258911	0.9953916	176.10926666666666
SA45_SOC_4	756	1555.228271484375	909.6759510040283	0.9992168	176.34283333333335
SA45_SOC_4	757	1543.7028121948242	922.8177666664124	0.99984014	176.5764
SA45_SOC_4	758	1504.2169189453125	926.2742757797241	0.999881	176.80996666666667
SA45_SOC_4	759	1496.7511367797852	919.1494703292847	0.9999027	177.04353333333333
SA45_SOC_4	760	1498.9589309692383	921.666841506958	0.9999155	177.2771
SA45_SOC_4	761	1483.7299346923828	903.8095092773438	0.9999232	177.51066666666668
SA45_SOC_4	762	1483.026351928711	900.0737500190735	0.99996257	177.74423333333334
SA45_SOC_4	763	1485.5176162719727	891.5929269790649	0.99989736	177.9778
SA45_SOC_4	764	1491.2305068969727	906.7032051086426	0.99988925	178.21136666666666
SA45_SOC_4	765	1479.0828323364258	909.3663167953491	0.99994504	178.44493333333332
SA45_SOC_4	766	1476.4249420166016	913.9132404327393	0.9998988	178.6785
SA45_SOC_4	767	1472.9359817504883	914.1376447677612	0.9999281	178.91206666666668
SA45_SOC_4	768	1477.5241470336914	909.7498512268066	0.99990046	179.14563333333334
SA45_SOC_4	769	1474.0518951416016	903.3503365516663	0.9999182	179.3792
SA45_SOC_4	770	1476.269645690918	900.2412486076355	0.9999409	179.61276666666666
SA45_SOC_4	771	1473.6681747436523	890.4177331924438	0.999933	179.84633333333335
SA45_SOC_4	772	1480.7806777954102	898.9547538757324	0.99988246	180.0799
SA45_SOC_4	773	1473.7982940673828	910.5088090896606	0.9998684	180.31346666666667
SA45_SOC_4	774	1472.7695846557617	908.3295249938965	0.9998716	180.54703333333333
SA45_SOC_4	775	1479.181137084961	901.591215133667	0.999813	180.7806
SA45_SOC_4	776	1479.6418762207031	911.600832939148	0.99993	181.01416666666668
SA45_SOC_4	777	1497.0990371704102	901.9263410568237	0.99995434	181.24773333333334
SA45_SOC_4	778	1504.361343383789	898.6207866668701	0.9998987	181.4813
SA45_SOC_4	779	1515.6798934936523	873.1060266494751	0.99998283	181.71486666666667
SA45_SOC_4	780	1517.8097534179688	844.065363407135	0.99997497	181.94843333333333
SA45_SOC_4	781	1513.7711334228516	831.4902877807617	0.99994326	182.18200000000002
SA45_SOC_4	782	1509.0790557861328	815.6408786773682	0.999912	182.41556666666668
SA45_SOC_4	783	1504.7361373901367	799.2330980300903	0.9999614	182.64913333333334
SA45_SOC_4	784	1489.7951889038086	764.7487306594849	0.9999236	182.8827
SA45_SOC_4	785	1469.6895217895508	733.5390186309814	0.9999603	183.11626666666666
SA45_SOC_4	786	1492.1087265014648	737.9089164733887	0.99997365	183.34983333333335
SA45_SOC_4	787	1492.5648880004883	768.9473962783813	0.9999404	183.5834
SA45_SOC_4	788	1467.6904678344727	789.9009418487549	0.99996364	183.81696666666667
SA45_SOC_4	789	1464.726791381836	812.0957922935486	0.9999248	184.05053333333333
SA45_SOC_4	790	1498.0900955200195	821.3729095458984	0.9999323	184.2841
SA45_SOC_4	791	1500.9893417358398	838.3969330787659	0.999923	184.51766666666666
SA45_SOC_4	792	1513.9097213745117	838.1610703468323	0.9998957	184.75123333333335
SA45_SOC_4	793	1500.0422286987305	793.7826347351074	0.9999136	184.9848
SA45_SOC_4	794	1491.5741729736328	728.4320497512817	0.9998826	185.21836666666667
SA45_SOC_4	795	1483.9533233642578	666.5586376190186	0.9999572	185.45193333333333
SA45_SOC_4	796	1471.3577270507812	631.645610332489	0.99997365	185.6855
SA45_SOC_4	797	1463.9128875732422	626.1048316955566	0.9999635	185.91906666666668
SA45_SOC_4	798	1462.3730850219727	620.3747963905334	0.9999794	186.15263333333334
SA45_SOC_4	799	1463.9823532104492	610.6201601028442	0.99997365	186.3862
SA45_SOC_4	800	1460.7818984985352	605.3160810470581	0.9999808	186.61976666666666
SA45_SOC_4	801	1441.325912475586	599.181911945343	0.9999635	186.85333333333332
SA45_SOC_4	802	1448.8600158691406	591.4644885063171	0.9998611	187.0869
SA45_SOC_4	803	1440.369644165039	605.1268243789673	0.9993032	187.32046666666668
SA45_SOC_4	804	1458.9434051513672	625.328106880188	0.99924195	187.55403333333334
SA45_SOC_4	805	1460.4703903198242	649.2069554328918	0.99925166	187.7876
SA45_SOC_4	806	1465.9436416625977	663.7963914871216	0.9984641	188.02116666666666
SA45_SOC_4	807	1466.5529251098633	675.2420425415039	0.9988172	188.25473333333335
SA45_SOC_4	808	1464.8741912841797	687.5757837295532	0.9990784	188.4883
SA45_SOC_4	809	1467.5166320800781	692.073655128479	0.9989793	188.72186666666667
SA45_SOC_4	810	1468.6474227905273	693.1916856765747	0.9979532	188.95543333333333
SA45_SOC_4	811	1447.664680480957	687.8645610809326	0.99799407	189.189
SA45_SOC_4	812	1455.7091903686523	672.4958252906799	0.99616385	189.42256666666668
SA45_SOC_4	813	1449.547462463379	661.1998414993286	0.9952988	189.65613333333334
SA45_SOC_4	814	1445.4467010498047	638.9714527130127	0.99315554	189.8897
SA45_SOC_4	815	1435.0880813598633	654.1951560974121	0.9960674	190.12326666666667
SA45_SOC_4	816	1438.9189910888672	644.8425936698914	0.99741346	190.35683333333333
SA45_SOC_4	817	1422.9875564575195	626.2569451332092	0.9988495	190.59040000000002
SA45_SOC_4	818	1426.2682342529297	625.1234006881714	0.9994381	190.82396666666668
SA45_SOC_4	819	1441.4324569702148	628.0021619796753	0.9998135	191.05753333333334
SA45_SOC_4	820	1448.2991409301758	627.1104669570923	0.9998554	191.2911
SA45_SOC_4	821	1451.4137649536133	633.57506275177	0.9997373	191.52466666666666
SA45_SOC_4	822	1450.1582336425781	633.4334421157837	0.99988496	191.75823333333335
SA45_SOC_4	823	1440.545997619629	630.4531002044678	0.9998294	191.9918
SA45_SOC_4	824	1387.6440811157227	633.0784249305725	0.99981433	192.22536666666667
SA45_SOC_4	825	1375.3520965576172	643.1238985061646	0.9999447	192.45893333333333
SA45_SOC_4	826	1350.7611465454102	664.2545986175537	0.9999566	192.6925
SA45_SOC_4	827	1290.0732421875	688.3113741874695	0.9999697	192.92606666666666
SA45_SOC_4	828	1216.270408630371	724.8496913909912	0.9999671	193.15963333333335
SA45_SOC_4	829	1140.1611328125	766.3650727272034	0.999933	193.3932
SA45_SOC_4	830	1053.4340286254883	805.545129776001	0.99991775	193.62676666666667
SA45_SOC_4	831	934.9168395996094	843.6380553245544	0.9998011	193.86033333333333
SA45_SOC_4	832	834.7037887573242	876.3726997375488	0.9997869	194.0939
SA45_SOC_4	833	776.9088363647461	901.7648935317993	0.9974711	194.32746666666668
SA45_SOC_4	834	713.9223289489746	936.4141201972961	8.43809e-05	194.56103333333334
SA45_SOC_4	835	1026.0997009277344	635.1648187637329	3.53832e-05	194.7946
SA45_SOC_4	836	486.2972831726074	583.5143566131592	3.3571363e-05	195.02816666666666
SA45_SOC_4	837	901.9247245788574	587.715790271759	5.6687357e-05	195.26173333333332
SA45_SOC_4	838	930.2608680725098	580.9376335144043	5.6634784e-05	195.49530000000001
SA45_SOC_4	839	901.3543510437012	581.8992376327515	3.874869e-05	195.72886666666668
SA45_SOC_4	840	908.9769172668457	581.8459367752075	5.349607e-05	195.96243333333334
SA45_SOC_4	841	909.3659591674805	586.0214924812317	6.2519604e-05	196.196
SA45_SOC_4	842	1088.734359741211	576.0705828666687	2.6451666e-05	196.42956666666666
SA45_SOC_4	843	1007.6125717163086	630.7140684127808	3.0164938e-05	196.66313333333335
SA45_SOC_4	844	485.64462661743164	587.4988532066345	3.1668933e-05	196.8967
SA45_SOC_4	845	1181.2037658691406	463.9341402053833	3.023296e-05	197.13026666666667
SA45_SOC_4	846	908.2784271240234	583.5129404067993	5.2616037e-05	197.36383333333333
SA45_SOC_4	847	908.8702583312988	580.7804346084595	6.948605e-05	197.5974
SA45_SOC_4	848	711.3803100585938	852.4659776687622	0.96380854	197.83096666666668
SA45_SOC_4	849	765.4839706420898	840.6114292144775	0.99856037	198.06453333333334
SA45_SOC_4	850	838.2806396484375	837.6823925971985	0.999915	198.2981
SA45_SOC_4	851	951.075496673584	845.6584024429321	0.999941	198.53166666666667
SA45_SOC_4	852	1090.1214981079102	846.2265586853027	0.9999367	198.76523333333333
SA45_SOC_4	853	1218.2489776611328	851.9444918632507	0.99995625	198.99880000000002
SA45_SOC_4	854	1342.2700881958008	862.053952217102	0.99993086	199.23236666666668
SA45_SOC_4	855	1433.7171936035156	879.1595363616943	0.99995005	199.46593333333334
SA45_SOC_4	856	1479.5018005371094	887.1994686126709	0.9999807	199.6995
SA45_SOC_4	857	1487.3245239257812	900.9055137634277	0.9999776	199.93306666666666
SA45_SOC_4	858	1515.0892639160156	913.1879496574402	0.999936	200.16663333333332
SA45_SOC_4	859	1553.4202194213867	918.9318895339966	0.99977857	200.4002
SA45_SOC_4	860	1559.9463272094727	922.0487022399902	0.99990916	200.63376666666667
SA45_SOC_4	861	1571.1973571777344	923.0200266838074	0.9997292	200.86733333333333
SA45_SOC_4	862	1583.1824111938477	919.5214176177979	0.9995857	201.1009
SA45_SOC_4	863	1591.9967651367188	905.1688098907471	0.9984586	201.33446666666666
SA45_SOC_4	864	1583.3184814453125	898.7532663345337	0.99691004	201.56803333333335
SA45_SOC_4	865	1591.7439651489258	884.8157358169556	0.9972554	201.8016
SA45_SOC_4	866	1586.0681533813477	901.3156986236572	0.99526596	202.03516666666667
SA45_SOC_4	867	1580.6937789916992	909.9722599983215	0.9989491	202.26873333333333
SA45_SOC_4	868	1568.5394668579102	909.9389147758484	0.99961	202.5023
SA45_SOC_4	869	1556.8568801879883	911.949348449707	0.99978083	202.73586666666668
SA45_SOC_4	870	1542.8746032714844	894.7958707809448	0.9997621	202.96943333333334
SA45_SOC_4	871	1545.5802154541016	869.0608263015747	0.9996226	203.203
SA45_SOC_4	872	1524.8133087158203	876.6901874542236	0.9998555	203.43656666666666
SA45_SOC_4	873	1494.601821899414	893.1259059906006	0.9999591	203.67013333333333
SA45_SOC_4	874	1488.4121704101562	903.694281578064	0.99996114	203.90370000000001
SA45_SOC_4	875	1484.1189193725586	912.9286551475525	0.9999558	204.13726666666668
SA45_SOC_4	876	1484.1080474853516	920.645112991333	0.9999285	204.37083333333334
SA45_SOC_4	877	1486.2147903442383	922.2625494003296	0.9997876	204.6044
SA45_SOC_4	878	1475.9373092651367	920.0008678436279	0.999853	204.83796666666666
SA45_SOC_4	879	1471.5971374511719	923.6594438552856	0.9997402	205.07153333333335
SA45_SOC_4	880	1487.0695495605469	907.8489804267883	0.99976176	205.3051
SA45_SOC_4	881	1474.2255020141602	904.4161605834961	0.9998852	205.53866666666667
SA45_SOC_4	882	1485.7355117797852	895.6383204460144	0.99966705	205.77223333333333
SA45_SOC_4	883	1487.9359817504883	892.8612041473389	0.9997831	206.0058
SA45_SOC_4	884	1497.2355651855469	896.5862131118774	0.99944204	206.23936666666668
SA45_SOC_4	885	1489.577865600586	905.8847665786743	0.9999206	206.47293333333334
SA45_SOC_4	886	1483.1277465820312	902.5492143630981	0.9998185	206.7065
SA45_SOC_4	887	1485.8777618408203	907.1926975250244	0.99992466	206.94006666666667
SA45_SOC_4	888	1481.6656494140625	913.9111161231995	0.99984705	207.17363333333333
SA45_SOC_4	889	1502.6942825317383	915.7043552398682	0.9999089	207.40720000000002
SA45_SOC_4	890	1496.8597412109375	922.4224519729614	0.9998388	207.64076666666668
SA45_SOC_4	891	1484.0496826171875	914.22532081604	0.9997849	207.87433333333334
SA45_SOC_4	892	1479.7587203979492	919.1668510437012	0.9999393	208.1079
SA45_SOC_4	893	1494.0254974365234	916.7842769622803	0.999666	208.34146666666666
SA45_SOC_4	894	1504.526252746582	904.4762849807739	0.99969876	208.57503333333332
SA45_SOC_4	895	1495.7476043701172	911.5730237960815	0.9997832	208.8086
SA45_SOC_4	896	1504.892578125	917.0078444480896	0.9998547	209.04216666666667
SA45_SOC_4	897	1512.000503540039	915.4957866668701	0.9999354	209.27573333333333
SA45_SOC_4	898	1510.1446151733398	917.6027798652649	0.9999087	209.5093
SA45_SOC_4	899	1508.5466766357422	912.9054164886475	0.9999138	209.74286666666666
SA45_SOC_4	900	1508.1385803222656	913.1832504272461	0.9998363	209.97643333333335
SA45_SOC_4	901	1523.236198425293	915.4896068572998	0.99989605	210.21
SA45_SOC_4	902	1546.4639282226562	919.7659707069397	0.99983895	210.44356666666667
SA45_SOC_4	903	1574.4565200805664	909.1061210632324	0.9996257	210.67713333333333
SA45_SOC_4	904	1578.0410385131836	914.3381023406982	0.9996822	210.9107
SA45_SOC_4	905	1587.1299362182617	910.0270414352417	0.99991	211.14426666666668
SA45_SOC_4	906	1580.438575744629	904.5199298858643	0.99995697	211.37783333333334
SA45_SOC_4	907	1587.6539611816406	905.1625657081604	0.99994946	211.6114
SA45_SOC_4	908	1623.6479187011719	892.5784778594971	0.9996867	211.84496666666666
SA45_SOC_4	909	1645.576400756836	900.5643367767334	0.99982184	212.07853333333333
SA45_SOC_4	910	1651.746940612793	891.7469072341919	0.99986124	212.31210000000002
SA45_SOC_4	911	1675.0007629394531	897.7185988426208	0.9998357	212.54566666666668
SA45_SOC_4	912	1687.7469635009766	907.4946069717407	0.9997689	212.77923333333334
SA45_SOC_4	913	1694.4441604614258	917.4057984352112	0.9995722	213.0128
SA45_SOC_4	914	1702.0400619506836	918.092851638794	0.99979943	213.24636666666666
SA45_SOC_4	915	1724.8151779174805	930.2106213569641	0.99907756	213.47993333333335
SA45_SOC_4	916	1730.74951171875	936.4435386657715	0.9992736	213.7135
SA45_SOC_4	917	1752.2470092773438	924.7521114349365	0.99966025	213.94706666666667
SA45_SOC_4	918	1742.3049545288086	929.3171238899231	0.9997687	214.18063333333333
SA45_SOC_4	919	1757.3648071289062	918.5007834434509	0.99928755	214.4142
SA45_SOC_4	920	1727.6858139038086	926.1584043502808	0.9995654	214.64776666666668
SA45_SOC_4	921	1755.0486373901367	932.4265336990356	0.9997693	214.88133333333334
SA45_SOC_4	922	1739.9459838867188	942.088794708252	0.99976796	215.1149
SA45_SOC_4	923	1750.7327270507812	943.8186264038086	0.997661	215.34846666666667
SA45_SOC_4	924	1748.3956146240234	951.289758682251	0.9983853	215.58203333333333
SA45_SOC_4	925	1733.9032745361328	946.1699151992798	0.9990779	215.81560000000002
SA45_SOC_4	926	1717.4602890014648	943.2415866851807	0.9998871	216.04916666666668
SA45_SOC_4	927	1692.7179336547852	942.2408437728882	0.99994016	216.28273333333334
SA45_SOC_4	928	1721.4868927001953	926.1268615722656	0.99989617	216.5163
SA45_SOC_4	929	1681.1010360717773	950.1020765304565	0.9999137	216.74986666666666
SA45_SOC_4	930	1715.9051513671875	967.8658747673035	0.9996896	216.98343333333332
SA45_SOC_4	931	1721.0517883300781	962.1028804779053	0.99930525	217.217
SA45_SOC_4	932	1710.8484649658203	952.6368284225464	0.9997837	217.45056666666667
SA45_SOC_4	933	1718.5116577148438	943.1250715255737	0.99986684	217.68413333333334
SA45_SOC_4	934	1706.9379043579102	952.0738863945007	0.99985623	217.9177
SA45_SOC_4	935	1697.398452758789	967.4472570419312	0.99934393	218.15126666666666
SA45_SOC_4	936	1714.7614288330078	971.0455799102783	0.99971586	218.38483333333335
SA45_SOC_4	937	1710.8377075195312	966.4720058441162	0.99957246	218.6184
SA45_SOC_4	938	1721.7828369140625	956.2128782272339	0.9996977	218.85196666666667
SA45_SOC_4	939	1722.3369598388672	942.5679874420166	0.9998467	219.08553333333333
SA45_SOC_4	940	1720.6267547607422	945.7594728469849	0.99993026	219.3191
SA45_SOC_4	941	1724.524269104004	932.6190090179443	0.99932027	219.55266666666668
SA45_SOC_4	942	1713.6391067504883	934.7746682167053	0.9991072	219.78623333333334
SA45_SOC_4	943	1722.5321960449219	926.538462638855	0.999696	220.0198
SA45_SOC_4	944	1721.110610961914	930.9574127197266	0.9997807	220.25336666666666
SA45_SOC_4	945	1715.873794555664	936.8497967720032	0.9998024	220.48693333333333
SA45_SOC_4	946	1727.534294128418	927.8493547439575	0.99952006	220.72050000000002
SA45_SOC_4	947	1727.4989318847656	952.1157932281494	0.9996517	220.95406666666668
SA45_SOC_4	948	1710.4969024658203	962.2879528999329	0.99943095	221.18763333333334
SA45_SOC_4	949	1719.221076965332	965.8367729187012	0.9997738	221.4212
SA45_SOC_4	950	1706.612434387207	976.2384223937988	0.9996793	221.65476666666666
SA45_SOC_4	951	1715.7488250732422	972.4186563491821	0.99979967	221.88833333333335
SA45_SOC_4	952	1716.6018676757812	976.9562458992004	0.99974114	222.1219
SA45_SOC_4	953	1727.1292877197266	971.5290212631226	0.9995894	222.35546666666667
SA45_SOC_4	954	1720.3298950195312	973.5037279129028	0.9996519	222.58903333333333
SA45_SOC_4	955	1719.3658447265625	971.3907480239868	0.9996494	222.8226
SA45_SOC_4	956	1715.7997512817383	965.2897310256958	0.99986494	223.05616666666668
SA45_SOC_4	957	1731.6095352172852	957.6856684684753	0.9988098	223.28973333333334
SA45_SOC_4	958	1734.5042037963867	958.7307643890381	0.99618584	223.5233
SA45_SOC_4	959	1748.3601379394531	944.2733573913574	0.0045857336	223.75686666666667
SA45_SOC_4	960	1755.6525421142578	939.4456386566162	0.99133694	223.99043333333333
SA45_SOC_4	961	1754.9444961547852	938.4436726570129	0.9952598	224.22400000000002
SA45_SOC_4	962	1751.817512512207	928.5167098045349	0.9869955	224.45756666666668
SA45_SOC_4	963	1748.1576919555664	930.6634211540222	0.99855715	224.69113333333334
SA45_SOC_4	964	1751.7919921875	915.6134605407715	0.6088325	224.9247
SA45_SOC_4	965	1743.0044174194336	901.7310333251953	0.91849726	225.15826666666666
SA45_SOC_4	966	1744.2457580566406	907.9810738563538	0.04861681	225.39183333333332
SA45_SOC_4	967	1737.5292205810547	925.8595848083496	0.04644055	225.6254
SA45_SOC_4	968	1733.7317276000977	913.6715841293335	0.05207566	225.85896666666667
SA45_SOC_4	969	1727.7309036254883	911.0794115066528	0.009476265	226.09253333333334
SA45_SOC_4	970	1718.591651916504	909.6611452102661	0.0042578042	226.3261
SA45_SOC_4	971	1721.9261169433594	907.2783780097961	0.98788923	226.55966666666666
SA45_SOC_4	972	1724.7422790527344	920.1991367340088	0.92306906	226.79323333333335
SA45_SOC_4	973	1712.7523040771484	907.3619985580444	0.031039316	227.0268
SA45_SOC_4	974	1711.1561965942383	908.2135891914368	0.79054254	227.26036666666667
SA45_SOC_4	975	1710.4566192626953	910.5416393280029	0.9714516	227.49393333333333
SA45_SOC_4	976	1715.6993865966797	907.8456330299377	0.94060636	227.7275
SA45_SOC_4	977	1707.2147369384766	910.4370975494385	0.99103516	227.96106666666668
SA45_SOC_4	978	1718.3516693115234	912.1552133560181	0.9013763	228.19463333333334
SA45_SOC_4	979	1698.8433837890625	910.1310682296753	0.9482232	228.4282
SA45_SOC_4	980	1687.3410415649414	915.0637793540955	0.99482685	228.66176666666667
SA45_SOC_4	981	1680.4420852661133	902.4603796005249	0.9982748	228.89533333333333
SA45_SOC_4	982	1668.0940246582031	881.9152164459229	0.9926045	229.12890000000002
SA45_SOC_4	983	1662.099380493164	881.1682319641113	0.99616563	229.36246666666668
SA45_SOC_4	984	1660.9921646118164	863.1706309318542	0.97264194	229.59603333333334
SA45_SOC_4	985	1648.0710983276367	866.7065763473511	0.99359244	229.8296
SA45_SOC_4	986	1637.7034378051758	869.000186920166	0.999298	230.06316666666666
SA45_SOC_4	987	1617.1936798095703	878.3100056648254	0.9958236	230.29673333333335
SA45_SOC_4	988	1617.5886154174805	880.2823305130005	0.9950713	230.5303
SA45_SOC_4	989	1611.884994506836	877.6322221755981	0.9704809	230.76386666666667
SA45_SOC_4	990	1608.6262893676758	891.2574791908264	0.993958	230.99743333333333
SA45_SOC_4	991	1607.5832748413086	885.5671620368958	0.79106706	231.231
SA45_SOC_4	992	1615.3192520141602	890.3422236442566	0.9983177	231.46456666666668
SA45_SOC_4	993	1607.8633117675781	908.1495380401611	0.98894906	231.69813333333335
SA45_SOC_4	994	1605.8768463134766	917.7284359931946	0.9979582	231.9317
SA45_SOC_4	995	1594.0485763549805	920.6908178329468	0.9981659	232.16526666666667
SA45_SOC_4	996	1588.3282470703125	917.5791549682617	0.99787307	232.39883333333333
SA45_SOC_4	997	1577.1106338500977	915.6910943984985	0.9988257	232.63240000000002
SA45_SOC_4	998	1560.3707885742188	924.3227434158325	0.9997454	232.86596666666668
SA45_SOC_4	999	1541.5307235717773	919.0318608283997	0.99972206	233.09953333333334
SA45_SOC_4	1000	1538.9363479614258	918.0692911148071	0.9993967	233.3331
SA45_SOC_4	1001	1528.8989639282227	913.7535953521729	0.9994252	233.56666666666666
SA45_SOC_4	1002	1505.0254440307617	889.3155384063721	0.9985185	233.80023333333332
SA45_SOC_4	1003	1518.936538696289	891.4828491210938	0.99675083	234.0338
SA45_SOC_4	1004	1520.8515930175781	880.7423400878906	0.995834	234.26736666666667
SA45_SOC_4	1005	1502.5642776489258	856.5404033660889	0.9966993	234.50093333333334
SA45_SOC_4	1006	1498.98193359375	847.7587652206421	0.9998136	234.7345
SA45_SOC_4	1007	1457.9983520507812	839.0484523773193	0.9998023	234.96806666666666
SA45_SOC_4	1008	1416.2203216552734	832.5920963287354	0.99986017	235.20163333333335
SA45_SOC_4	1009	1375.0440216064453	840.0896215438843	0.9998535	235.4352
SA45_SOC_4	1010	1326.4835357666016	844.1196298599243	0.99965286	235.66876666666667
SA45_SOC_4	1011	1287.6018905639648	846.7137336730957	0.9998734	235.90233333333333
SA45_SOC_4	1012	1247.3749923706055	846.8970680236816	0.99985564	236.1359
SA45_SOC_4	1013	1213.9683151245117	846.0391688346863	0.99986255	236.36946666666668
SA45_SOC_4	1014	1185.260009765625	844.9857044219971	0.9998771	236.60303333333334
SA45_SOC_4	1015	1104.4746780395508	840.6976246833801	0.9998995	236.8366
SA45_SOC_4	1016	1038.9638900756836	841.7924165725708	0.99988663	237.07016666666667
SA45_SOC_4	1017	936.9416427612305	851.9705629348755	0.9998472	237.30373333333333
SA45_SOC_4	1018	839.8769187927246	861.9584226608276	0.99988604	237.53730000000002
SA45_SOC_4	1019	786.5023612976074	877.3803949356079	0.99932957	237.77086666666668
SA45_SOC_4	1020	723.2048606872559	898.3608484268188	0.00038650734	238.00443333333334
SA45_SOC_4	1021	874.2389488220215	590.7583808898926	2.9249884e-05	238.238
SA45_SOC_4	1022	1054.903335571289	549.7660946846008	2.3588404e-05	238.47156666666666
SA45_SOC_4	1023	1029.3065643310547	555.9067010879517	3.112423e-05	238.70513333333335
SA45_SOC_4	1024	445.89855194091797	578.0821752548218	3.3591794e-05	238.9387
SA45_SOC_4	1025	1202.648048400879	463.8331711292267	3.4611174e-05	239.17226666666667
SA45_SOC_4	1026	936.1335754394531	578.3164930343628	5.0082126e-05	239.40583333333333
SA45_SOC_4	1027	1043.7733840942383	575.4569149017334	5.7365327e-05	239.6394
SA45_SOC_4	1028	936.4754104614258	582.5906038284302	3.9555365e-05	239.87296666666668
SA45_SOC_4	1029	958.8842010498047	582.5985860824585	5.393049e-05	240.10653333333335
SA45_SOC_4	1030	1026.5350341796875	632.9069995880127	2.8279079e-05	240.3401
SA45_SOC_4	1031	1023.3555221557617	553.5714411735535	2.7785547e-05	240.57366666666667
SA45_SOC_4	1032	773.470458984375	606.4738297462463	2.839945e-05	240.80723333333333
SA45_SOC_4	1033	1055.0144577026367	550.1771807670593	2.8285254e-05	241.0408
SA45_SOC_4	1034	962.4992752075195	584.0299201011658	3.9722636e-05	241.27436666666668
SA45_SOC_4	1035	900.6147193908691	584.0975761413574	6.459571e-05	241.50793333333334
SA45_SOC_4	1036	1043.071174621582	546.9310426712036	3.175376e-05	241.7415
SA45_SOC_4	1037	904.8916053771973	583.8774847984314	4.1182735e-05	241.97506666666666
SA45_SOC_4	1038	972.528190612793	592.6372361183167	6.135196e-05	242.20863333333332
SA45_SOC_4	1039	1056.5676498413086	549.7152400016785	2.9225488e-05	242.4422
SA45_SOC_4	1040	1204.2356872558594	459.90593433380127	2.9690606e-05	242.67576666666668
SA45_SOC_4	1041	1114.3389129638672	579.815354347229	2.9158144e-05	242.90933333333334
SA45_SOC_4	1042	1101.745376586914	619.6461582183838	3.8258946e-05	243.1429
SA45_SOC_4	1043	903.9836311340332	588.4184861183167	5.110912e-05	243.37646666666666
SA45_SOC_4	1044	901.8597793579102	586.8950986862183	7.4453776e-05	243.61003333333335
SA45_SOC_4	1045	967.1058654785156	580.0725245475769	4.019047e-05	243.8436
SA45_SOC_4	1046	965.9446334838867	579.9842047691345	3.4497487e-05	244.07716666666667
SA45_SOC_4	1047	1048.462028503418	578.1183528900146	2.975472e-05	244.31073333333333
SA45_SOC_4	1048	450.7006645202637	582.9483890533447	3.052836e-05	244.5443
SA45_SOC_4	1049	516.0903739929199	666.4044642448425	2.7241227e-05	244.77786666666668
SA45_SOC_4	1050	1050.7682418823242	592.8938269615173	2.6945445e-05	245.01143333333334
SA45_SOC_4	1051	489.5867156982422	583.1390619277954	2.7681817e-05	245.245
SA45_SOC_4	1052	962.7806854248047	593.6915373802185	3.2140953e-05	245.47856666666667
SA45_SOC_4	1053	972.8805541992188	595.3591847419739	6.0264316e-05	245.71213333333333
SA45_SOC_4	1054	939.4765090942383	580.4736328125	4.4147622e-05	245.94570000000002
SA45_SOC_4	1055	956.1172485351562	580.5776596069336	6.6246175e-05	246.17926666666668
SA45_SOC_4	1056	918.295783996582	586.1300253868103	2.6096921e-05	246.41283333333334
SA45_SOC_4	1057	1202.0127868652344	459.4942045211792	3.295705e-05	246.6464
SA45_SOC_4	1058	525.1678848266602	590.5774283409119	3.182482e-05	246.87996666666666
SA45_SOC_4	1059	1053.4343719482422	581.3503932952881	3.545214e-05	247.11353333333335
SA45_SOC_4	1060	954.5645713806152	584.0911388397217	4.598715e-05	247.3471
SA45_SOC_4	1061	933.0254745483398	579.7966861724854	5.2692158e-05	247.58066666666667
SA45_SOC_4	1062	906.031322479248	581.3180136680603	5.4624063e-05	247.81423333333333
SA45_SOC_4	1063	934.5308303833008	579.1125297546387	3.504881e-05	248.0478
SA45_SOC_4	1064	486.6775131225586	582.1099948883057	2.0929856e-05	248.28136666666668
SA45_SOC_4	1065	1204.1696548461914	456.75532579421997	2.6895998e-05	248.51493333333335
SA45_SOC_4	1066	919.5379257202148	585.5984973907471	2.2138502e-05	248.7485
SA45_SOC_4	1067	489.58648681640625	579.8329925537109	3.636104e-05	248.98206666666667
SA45_SOC_4	1068	1230.999526977539	464.85528588294983	3.5614314e-05	249.21563333333333
SA45_SOC_4	1069	962.2137451171875	581.5670084953308	3.777827e-05	249.4492
SA45_SOC_4	1070	958.7742233276367	582.7893233299255	4.468235e-05	249.68276666666668
SA45_SOC_4	1071	908.1068801879883	585.5501532554626	6.580381e-05	249.91633333333334
SA45_SOC_4	1072	1045.1964569091797	576.5136623382568	4.428643e-05	250.1499
SA45_SOC_4	1073	1085.419578552246	574.9002814292908	2.4089168e-05	250.38346666666666
SA45_SOC_4	1074	1175.5637741088867	464.18654680252075	3.449479e-05	250.61703333333332
SA45_SOC_4	1075	487.72539138793945	582.1663212776184	3.101188e-05	250.85060000000001
SA45_SOC_4	1076	538.5742378234863	659.0901446342468	2.8316208e-05	251.08416666666668
SA45_SOC_4	1077	955.9896469116211	581.1460733413696	5.3345382e-05	251.31773333333334
SA45_SOC_4	1078	965.7381820678711	582.9599118232727	4.169877e-05	251.5513
SA45_SOC_4	1079	936.6852951049805	581.3983511924744	4.3814267e-05	251.78486666666666
SA45_SOC_4	1080	908.3161354064941	583.75079870224	5.1805575e-05	252.01843333333335
SA45_SOC_4	1081	967.6430511474609	579.916033744812	3.9753406e-05	252.252
SA45_SOC_4	1082	489.4976234436035	580.6831669807434	3.182901e-05	252.48556666666667
SA45_SOC_4	1083	1114.9464797973633	592.942042350769	3.506446e-05	252.71913333333333
SA45_SOC_4	1084	461.3456153869629	595.7423329353333	3.546434e-05	252.9527
SA45_SOC_4	1085	490.3799629211426	577.0628929138184	3.293094e-05	253.18626666666668
SA45_SOC_4	1086	958.4596252441406	585.2195978164673	4.7954753e-05	253.41983333333334
SA45_SOC_4	1087	934.9725723266602	577.9682993888855	4.2154086e-05	253.6534
SA45_SOC_4	1088	902.5966644287109	585.1123523712158	4.1473e-05	253.88696666666667
SA45_SOC_4	1089	962.4287796020508	579.423258304596	5.0801198e-05	254.12053333333333
SA45_SOC_4	1090	488.6710739135742	583.097734451294	2.9113327e-05	254.35410000000002
SA45_SOC_4	1091	1053.4145736694336	578.0490875244141	2.3803963e-05	254.58766666666668
SA45_SOC_4	1092	1201.6353607177734	460.82473039627075	2.8751529e-05	254.82123333333334
SA45_SOC_4	1093	463.7362861633301	594.6101403236389	2.4932278e-05	255.0548
SA45_SOC_4	1094	962.3700714111328	587.4702715873718	3.144911e-05	255.28836666666666
SA45_SOC_4	1095	905.2173614501953	586.2435793876648	5.844021e-05	255.52193333333335
SA45_SOC_4	1096	929.1616058349609	586.3246893882751	4.5941655e-05	255.7555
SA45_SOC_4	1097	485.89141845703125	584.861490726471	4.1421066e-05	255.98906666666667
SA45_SOC_4	1098	936.4707183837891	579.6945905685425	6.212403e-05	256.22263333333336
SA45_SOC_4	1099	517.5786209106445	665.3081917762756	2.671109e-05	256.4562
SA45_SOC_4	1100	1056.1644744873047	592.8335094451904	2.9598219e-05	256.6897666666667
SA45_SOC_4	1101	915.9646224975586	592.5870251655579	2.730417e-05	256.92333333333335
SA45_SOC_4	1102	1030.6061553955078	579.0739059448242	3.5533947e-05	257.1569
SA45_SOC_4	1103	952.371654510498	577.8934979438782	4.7083e-05	257.39046666666667
SA45_SOC_4	1104	902.6307678222656	580.0945401191711	7.5536715e-05	257.62403333333333
SA45_SOC_4	1105	939.0834045410156	578.276195526123	4.0586954e-05	257.8576
SA45_SOC_4	1106	961.9588851928711	583.1648111343384	3.795225e-05	258.09116666666665
SA45_SOC_4	1107	1004.216423034668	635.4416871070862	2.6108371e-05	258.3247333333333
SA45_SOC_4	1108	462.1299362182617	597.879388332367	2.8332253e-05	258.55830000000003
SA45_SOC_4	1109	479.44576263427734	581.6093015670776	2.5333758e-05	258.7918666666667
SA45_SOC_4	1110	707.0284080505371	779.9378657341003	0.84875333	259.02543333333335
SA45_SOC_4	1111	726.6328239440918	779.9744939804077	0.997538	259.259
SA45_SOC_4	1112	757.7036476135254	778.6859393119812	0.9970229	259.4925666666667
SA45_SOC_4	1113	808.5850524902344	785.6908178329468	0.9998995	259.72613333333334
SA45_SOC_4	1114	865.1232719421387	791.5259742736816	0.9997731	259.9597
SA45_SOC_4	1115	991.2025451660156	805.914888381958	0.9999193	260.19326666666666
SA45_SOC_4	1116	1087.7093124389648	822.1318674087524	0.9998659	260.4268333333333
SA45_SOC_4	1117	1176.9126892089844	833.816728591919	0.99980885	260.6604
SA45_SOC_4	1118	1244.695816040039	832.3540449142456	0.9999027	260.8939666666667
SA45_SOC_4	1119	1301.6336059570312	834.6828031539917	0.9999229	261.12753333333336
SA45_SOC_4	1120	1355.2687454223633	834.8547434806824	0.9999397	261.3611
SA45_SOC_4	1121	1408.670654296875	846.0744452476501	0.9999671	261.5946666666667
SA45_SOC_4	1122	1438.4743881225586	861.0714912414551	0.9999578	261.82823333333334
SA45_SOC_4	1123	1465.14404296875	884.8983907699585	0.99986386	262.0618
SA45_SOC_4	1124	1478.3286666870117	902.7526330947876	0.99983597	262.29536666666667
SA45_SOC_4	1125	1479.9822235107422	904.4789886474609	0.99996746	262.5289333333333
SA45_SOC_4	1126	1478.5482788085938	903.3552932739258	0.9999162	262.7625
SA45_SOC_4	1127	1485.0233459472656	909.6231651306152	0.9999473	262.99606666666665
SA45_SOC_4	1128	1485.6683349609375	916.1870241165161	0.9999614	263.2296333333333
SA45_SOC_4	1129	1491.5457916259766	916.5476417541504	0.99992895	263.46320000000003
SA45_SOC_4	1130	1487.3336791992188	920.2333831787109	0.99978465	263.6967666666667
SA45_SOC_4	1131	1492.4324798583984	931.4856576919556	0.9997563	263.93033333333335
SA45_SOC_4	1132	1482.1677017211914	924.4228434562683	0.9999051	264.1639
SA45_SOC_4	1133	1480.4022216796875	918.0338859558105	0.9999577	264.3974666666667
SA45_SOC_4	1134	1480.5883026123047	912.248682975769	0.9999342	264.63103333333333
SA45_SOC_4	1135	1484.1022109985352	910.6586694717407	0.99992776	264.8646
SA45_SOC_4	1136	1488.9906692504883	924.4867658615112	0.99994826	265.09816666666666
SA45_SOC_4	1137	1472.8501510620117	917.8047180175781	0.99992144	265.3317333333333
SA45_SOC_4	1138	1490.3581237792969	905.7072257995605	0.9999083	265.5653
SA45_SOC_4	1139	1482.4412155151367	890.9896230697632	0.99988925	265.7988666666667
SA45_SOC_4	1140	1495.6921005249023	860.262451171875	0.999959	266.03243333333336
SA45_SOC_4	1141	1484.4900512695312	873.1734895706177	0.9999125	266.266
SA45_SOC_4	1142	1480.7560729980469	905.0642681121826	0.99987125	266.4995666666667
SA45_SOC_4	1143	1475.6241989135742	899.1601037979126	0.999908	266.73313333333334
SA45_SOC_4	1144	1478.8905715942383	908.310341835022	0.9999075	266.9667
SA45_SOC_4	1145	1478.2258987426758	912.2997951507568	0.9998149	267.20026666666666
SA45_SOC_4	1146	1479.1908645629883	913.7597751617432	0.9997029	267.4338333333333
SA45_SOC_4	1147	1491.6965103149414	912.6080775260925	0.9997578	267.6674
SA45_SOC_4	1148	1485.498390197754	908.6632347106934	0.99993896	267.90096666666665
SA45_SOC_4	1149	1499.4989776611328	885.4514837265015	0.9998766	268.13453333333337
SA45_SOC_4	1150	1502.0662307739258	826.7843627929688	0.99996173	268.3681
SA45_SOC_4	1151	1512.6039505004883	765.0561761856079	0.99993646	268.6016666666667
SA45_SOC_4	1152	1498.9042282104492	744.0176582336426	0.999962	268.83523333333335
SA45_SOC_4	1153	1511.0381698608398	726.9369220733643	0.9999671	269.0688
SA45_SOC_4	1154	1509.668197631836	716.5957832336426	0.9999702	269.30236666666667
SA45_SOC_4	1155	1542.6350784301758	717.0819282531738	0.9999708	269.53593333333333
SA45_SOC_4	1156	1601.572608947754	731.9187498092651	0.9999534	269.7695
SA45_SOC_4	1157	1671.1065673828125	752.3846054077148	0.99971086	270.00306666666665
SA45_SOC_4	1158	1712.175407409668	772.8956508636475	0.9996675	270.2366333333333
SA45_SOC_4	1159	1750.9008407592773	801.8958234786987	0.9997174	270.4702
SA45_SOC_4	1160	1742.581787109375	844.8557996749878	0.9997534	270.7037666666667
SA45_SOC_4	1161	1700.1333618164062	877.2619485855103	0.9992473	270.93733333333336
SA45_SOC_4	1162	1689.5205688476562	907.6018524169922	0.9998416	271.1709
SA45_SOC_4	1163	1638.4515380859375	941.420087814331	0.9998833	271.4044666666667
SA45_SOC_4	1164	1662.8343200683594	956.591649055481	0.9998535	271.63803333333334
SA45_SOC_4	1165	1668.4034729003906	951.5442895889282	0.9998586	271.8716
SA45_SOC_4	1166	1711.5102767944336	940.4369187355042	0.99951184	272.10516666666666
SA45_SOC_4	1167	1743.8366317749023	945.7356548309326	0.99801123	272.3387333333333
SA45_SOC_4	1168	1729.6968841552734	947.8509521484375	0.9997093	272.5723
SA45_SOC_4	1169	1728.7887954711914	955.2494716644287	0.9999019	272.80586666666665
SA45_SOC_4	1170	1743.0845260620117	947.890477180481	0.93162906	273.03943333333336
SA45_SOC_4	1171	1750.0312042236328	938.0205488204956	0.97491425	273.273
SA45_SOC_4	1172	1742.5059127807617	948.3619451522827	0.9990816	273.5065666666667
SA45_SOC_4	1173	1739.5032119750977	948.2093811035156	0.9982784	273.74013333333335
SA45_SOC_4	1174	1761.1370086669922	946.5735340118408	0.9552891	273.9737
SA45_SOC_4	1175	1768.1547546386719	939.2115139961243	0.9373174	274.20726666666667
SA45_SOC_4	1176	1771.322250366211	936.076226234436	0.49853194	274.44083333333333
SA45_SOC_4	1177	1762.0103073120117	941.603422164917	0.2153049	274.6744
SA45_SOC_4	1178	1756.922378540039	948.1039381027222	0.96637684	274.90796666666665
SA45_SOC_4	1179	1779.1122436523438	946.4534783363342	0.9948673	275.1415333333333
SA45_SOC_4	1180	1779.650001525879	930.9979033470154	0.99333656	275.37510000000003
SA45_SOC_4	1181	1778.9008712768555	934.7806549072266	0.9953607	275.6086666666667
SA45_SOC_4	1182	1781.5965270996094	914.1935849189758	0.990838	275.84223333333335
SA45_SOC_4	1183	1776.5195846557617	913.9687299728394	0.99894005	276.0758
SA45_SOC_4	1184	1742.7700424194336	925.9511232376099	0.9995757	276.3093666666667
SA45_SOC_4	1185	1712.555809020996	941.716718673706	0.99913126	276.54293333333334
SA45_SOC_4	1186	1715.7119750976562	946.562397480011	0.9997646	276.7765
SA45_SOC_4	1187	1702.1351623535156	958.3342266082764	0.9998354	277.01006666666666
SA45_SOC_4	1188	1700.8095932006836	967.8323364257812	0.9998579	277.2436333333333
SA45_SOC_4	1189	1713.6640548706055	966.996259689331	0.999845	277.4772
SA45_SOC_4	1190	1713.4485626220703	975.1393175125122	0.99973065	277.7107666666667
SA45_SOC_4	1191	1724.0360641479492	966.4613199234009	0.98942614	277.94433333333336
SA45_SOC_4	1192	1733.5201263427734	961.0369920730591	0.896846	278.1779
SA45_SOC_4	1193	1754.491195678711	945.5169153213501	0.0019095561	278.4114666666667
SA45_SOC_4	1194	1752.264175415039	954.8622035980225	0.9868471	278.64503333333334
SA45_SOC_4	1195	1750.609474182129	956.3935089111328	0.9770871	278.8786
SA45_SOC_4	1196	1740.8489227294922	947.3909425735474	0.99642974	279.11216666666667
SA45_SOC_4	1197	1729.7839736938477	943.6782932281494	0.5532576	279.3457333333333
SA45_SOC_4	1198	1717.9378509521484	929.4270086288452	0.2544277	279.5793
SA45_SOC_4	1199	1715.4809188842773	934.6108388900757	0.9957669	279.81286666666665
SA45_SOC_4	1200	1710.8198547363281	937.4697732925415	0.9219071	280.0464333333333
SA45_SOC_4	1201	1711.3966369628906	936.8977546691895	0.98973304	280.28000000000003
SA45_SOC_4	1202	1708.5099792480469	932.5986671447754	0.98425376	280.5135666666667
SA45_SOC_4	1203	1698.1855773925781	923.7114572525024	0.98836875	280.74713333333335
SA45_SOC_4	1204	1695.1087188720703	935.1302003860474	0.9345626	280.9807
SA45_SOC_4	1205	1709.7880554199219	940.8799982070923	0.98908395	281.2142666666667
SA45_SOC_4	1206	1701.5247344970703	936.1099576950073	0.991364	281.44783333333334
SA45_SOC_4	1207	1705.6217193603516	934.8719358444214	0.9952029	281.6814
SA45_SOC_4	1208	1701.4933776855469	929.2203712463379	0.9954265	281.91496666666666
SA45_SOC_4	1209	1703.5263061523438	928.9999580383301	0.99460864	282.1485333333333
SA45_SOC_4	1210	1695.9442520141602	917.8223562240601	0.9991272	282.3821
SA45_SOC_4	1211	1691.6093444824219	918.492865562439	0.996192	282.6156666666667
SA45_SOC_4	1212	1685.8649826049805	926.1211323738098	0.98375976	282.84923333333336
SA45_SOC_4	1213	1680.099220275879	914.7754526138306	0.9985526	283.0828
SA45_SOC_4	1214	1674.1511535644531	900.7815313339233	0.99934274	283.3163666666667
SA45_SOC_4	1215	1659.2937469482422	896.6809701919556	0.99836	283.54993333333334
SA45_SOC_4	1216	1657.8071594238281	888.4836459159851	0.9986922	283.7835
SA45_SOC_4	1217	1640.9317016601562	904.5259809494019	0.9839671	284.01706666666666
SA45_SOC_4	1218	1628.3573913574219	905.753059387207	0.99151504	284.2506333333333
SA45_SOC_4	1219	1627.1206283569336	910.840265750885	0.9894571	284.4842
SA45_SOC_4	1220	1618.0023193359375	911.9225692749023	0.9803966	284.71776666666665
SA45_SOC_4	1221	1618.0105590820312	918.672981262207	0.9937177	284.95133333333337
SA45_SOC_4	1222	1611.4916610717773	914.5829772949219	0.99623317	285.1849
SA45_SOC_4	1223	1605.992088317871	905.9477233886719	0.98713315	285.4184666666667
SA45_SOC_4	1224	1597.7777481079102	912.2763633728027	0.99894565	285.65203333333335
SA45_SOC_4	1225	1584.7238159179688	908.2984328269958	0.99824035	285.8856
SA45_SOC_4	1226	1570.217514038086	908.9560031890869	0.99836224	286.1191666666667
SA45_SOC_4	1227	1556.8553924560547	897.8156089782715	0.9992849	286.35273333333333
SA45_SOC_4	1228	1550.8836364746094	879.0101265907288	0.99874616	286.5863
SA45_SOC_4	1229	1525.3864288330078	854.9709248542786	0.9997117	286.81986666666666
SA45_SOC_4	1230	1492.3548889160156	835.6663584709167	0.9999454	287.0534333333333
SA45_SOC_4	1231	1485.391616821289	824.9986553192139	0.9999511	287.287
SA45_SOC_4	1232	1476.5459060668945	842.4971079826355	0.99997807	287.5205666666667
SA45_SOC_4	1233	1489.6920776367188	873.9054107666016	0.9999622	287.75413333333336
SA45_SOC_4	1234	1481.4360809326172	902.3466968536377	0.9999573	287.9877
SA45_SOC_4	1235	1478.2177734375	909.6050119400024	0.9999062	288.2212666666667
SA45_SOC_4	1236	1472.5860214233398	912.8409790992737	0.9999118	288.45483333333334
SA45_SOC_4	1237	1480.2708435058594	905.3849744796753	0.99989474	288.6884
SA45_SOC_4	1238	1472.259521484375	886.979763507843	0.9998155	288.92196666666666
SA45_SOC_4	1239	1465.4204177856445	865.1553153991699	0.9988065	289.1555333333333
SA45_SOC_4	1240	1483.4410858154297	843.7971210479736	0.9988888	289.3891
SA45_SOC_4	1241	1479.8941040039062	822.3737168312073	0.99803966	289.62266666666665
SA45_SOC_4	1242	1470.168800354004	805.2062702178955	0.99842155	289.85623333333336
SA45_SOC_4	1243	1475.3386688232422	788.9189958572388	0.9985781	290.0898
SA45_SOC_4	1244	1459.379768371582	779.8229598999023	0.9981027	290.3233666666667
SA45_SOC_4	1245	1453.0030059814453	767.8386354446411	0.99643266	290.55693333333335
SA45_SOC_4	1246	1448.199234008789	749.8928546905518	0.9988463	290.7905
SA45_SOC_4	1247	1452.5836944580078	723.6064553260803	0.9950506	291.02406666666667
SA45_SOC_4	1248	1454.0266799926758	698.7998628616333	0.9995672	291.25763333333333
SA45_SOC_4	1249	1450.477294921875	691.3664531707764	0.99967587	291.4912
SA45_SOC_4	1250	1458.826675415039	676.7115497589111	0.99980766	291.72476666666665
SA45_SOC_4	1251	1455.6978607177734	673.9912104606628	0.99988854	291.9583333333333
SA45_SOC_4	1252	1451.5237426757812	673.0957174301147	0.99984384	292.19190000000003
SA45_SOC_4	1253	1450.8201599121094	667.9195475578308	0.9998559	292.4254666666667
SA45_SOC_4	1254	1450.360221862793	665.701060295105	0.99990547	292.65903333333335
SA45_SOC_4	1255	1441.3166427612305	661.5808010101318	0.9999391	292.8926
SA45_SOC_4	1256	1430.2309799194336	633.3613443374634	0.99953425	293.1261666666667
SA45_SOC_4	1257	1430.9614562988281	623.5799932479858	0.9997919	293.35973333333334
SA45_SOC_4	1258	1434.1779327392578	605.7144212722778	0.99975866	293.5933
SA45_SOC_4	1259	1422.2551345825195	601.4817023277283	0.9997229	293.82686666666666
SA45_SOC_4	1260	1422.9080200195312	593.8292956352234	0.99980026	294.0604333333333
SA45_SOC_4	1261	1433.1621551513672	583.7951517105103	0.9997161	294.294
SA45_SOC_4	1262	1421.4838027954102	585.0702524185181	0.9996232	294.52756666666664
SA45_SOC_4	1263	1421.9159317016602	578.5503602027893	0.9993711	294.76113333333336
SA45_SOC_4	1264	1436.7805480957031	582.9116320610046	0.9986242	294.9947
SA45_SOC_4	1265	1413.882064819336	608.2713174819946	0.9990061	295.2282666666667
SA45_SOC_4	1266	1435.0322341918945	672.0773363113403	0.99985516	295.46183333333335
SA45_SOC_4	1267	1441.9124221801758	727.6912450790405	0.9999101	295.6954
SA45_SOC_4	1268	1479.048957824707	784.3134927749634	0.9999354	295.92896666666667
SA45_SOC_4	1269	1496.3420104980469	834.6878886222839	0.99995124	296.16253333333333
SA45_SOC_4	1270	1493.5154342651367	869.9639797210693	0.9998104	296.3961
SA45_SOC_4	1271	1482.8620147705078	890.3159594535828	0.99988604	296.62966666666665
SA45_SOC_4	1272	1475.3166961669922	889.0028142929077	0.9999645	296.8632333333333
SA45_SOC_4	1273	1488.9540481567383	882.4868488311768	0.9999392	297.09680000000003
SA45_SOC_4	1274	1489.3195724487305	857.9173421859741	0.9999113	297.3303666666667
SA45_SOC_4	1275	1476.6997146606445	837.8646326065063	0.9999528	297.56393333333335
SA45_SOC_4	1276	1444.9225616455078	820.7036876678467	0.99993324	297.7975
SA45_SOC_4	1277	1447.4827194213867	814.7580027580261	0.9893779	298.0310666666667
SA45_SOC_4	1278	1470.2568054199219	785.6078410148621	0.99587303	298.26463333333334
SA45_SOC_4	1279	1461.0471725463867	763.1339979171753	0.998548	298.4982
SA45_SOC_4	1280	1468.9654541015625	721.7549586296082	0.9953241	298.73176666666666
SA45_SOC_4	1281	1449.752197265625	664.5016622543335	0.99961936	298.9653333333333
SA45_SOC_4	1282	1445.6637954711914	639.7380709648132	0.9998572	299.1989
SA45_SOC_4	1283	1441.9016647338867	615.2091836929321	0.999861	299.4324666666667
SA45_SOC_4	1284	1438.421859741211	603.5704779624939	0.99987125	299.66603333333336
SA45_SOC_4	1285	1439.0287399291992	599.4841432571411	0.9998864	299.8996
SA45_SOC_4	1286	1443.9690399169922	575.041515827179	0.99986553	300.1331666666667
SA45_SOC_4	1287	1423.0749893188477	545.6371450424194	0.9997644	300.36673333333334
SA45_SOC_4	1288	1425.9247970581055	531.3139879703522	0.9998379	300.6003
SA45_SOC_4	1289	1415.1406860351562	522.3636603355408	0.99972814	300.83386666666667
SA45_SOC_4	1290	1412.7402877807617	512.5131404399872	0.9996891	301.0674333333333
SA45_SOC_4	1291	1365.6906509399414	518.4867310523987	0.9997402	301.301
SA45_SOC_4	1292	1364.4149780273438	529.9664354324341	0.99994016	301.53456666666665
SA45_SOC_4	1293	1281.8893432617188	577.0229816436768	0.9999325	301.76813333333337
SA45_SOC_4	1294	1168.0467224121094	642.579882144928	0.9998765	302.0017
SA45_SOC_4	1295	1063.0810546875	706.1005353927612	0.9998783	302.2352666666667
SA45_SOC_4	1296	964.1291427612305	763.6590242385864	0.9998022	302.46883333333335
SA45_SOC_4	1297	869.1192626953125	817.830913066864	0.99988914	302.7024
SA45_SOC_4	1298	810.5544090270996	848.1462907791138	0.99955744	302.9359666666667
SA45_SOC_4	1299	768.1462669372559	879.3790483474731	0.9973104	303.16953333333333
SA45_SOC_4	1300	734.0619850158691	902.0348739624023	0.517912	303.4031
SA45_SOC_4	1301	723.5248374938965	919.1112327575684	0.0016145871	303.63666666666666
SA45_SOC_4	1302	1017.7938079833984	585.5485439300537	6.0433977e-05	303.8702333333333
SA45_SOC_4	1303	960.9441375732422	596.714494228363	3.9199673e-05	304.1038
SA45_SOC_4	1304	1078.293228149414	581.232590675354	3.5731748e-05	304.3373666666667
SA45_SOC_4	1305	1052.77587890625	592.6195979118347	3.1062784e-05	304.57093333333336
SA45_SOC_4	1306	1050.7343673706055	548.3200836181641	2.3585839e-05	304.8045
SA45_SOC_4	1307	1023.0480194091797	578.0870032310486	2.8646104e-05	305.0380666666667
SA45_SOC_4	1308	1041.5679931640625	538.6578226089478	3.6374116e-05	305.27163333333334
SA45_SOC_4	1309	939.3277931213379	583.3601188659668	3.7372316e-05	305.5052
SA45_SOC_4	1310	926.3564300537109	582.6979780197144	5.3258107e-05	305.73876666666666
SA45_SOC_4	1311	1047.6656341552734	574.7163677215576	5.5327666e-05	305.9723333333333
SA45_SOC_4	1312	995.9832000732422	588.4153962135315	5.4132983e-05	306.2059
SA45_SOC_4	1313	514.013557434082	665.3988289833069	2.3249033e-05	306.43946666666665
SA45_SOC_4	1314	1026.6109085083008	581.4504933357239	3.8314374e-05	306.67303333333336
SA45_SOC_4	1315	1225.9552001953125	465.7174336910248	2.4163875e-05	306.9066
SA45_SOC_4	1316	449.3162155151367	578.4024953842163	2.7621376e-05	307.1401666666667
SA45_SOC_4	1317	1049.3852233886719	577.8131604194641	4.021129e-05	307.37373333333335
SA45_SOC_4	1318	934.3706130981445	582.930428981781	4.5937406e-05	307.6073
SA45_SOC_4	1319	904.1441917419434	588.8982582092285	4.5752076e-05	307.84086666666667
SA45_SOC_4	1320	903.9518737792969	581.5462803840637	4.8520877e-05	308.07443333333333
SA45_SOC_4	1321	1078.2661056518555	581.623785495758	3.2596716e-05	308.308
SA45_SOC_4	1322	460.4099464416504	594.5556807518005	2.7346674e-05	308.54156666666665
SA45_SOC_4	1323	1052.076072692871	582.7002954483032	3.5249795e-05	308.7751333333333
SA45_SOC_4	1324	468.6609077453613	596.2026643753052	2.5383384e-05	309.00870000000003
SA45_SOC_4	1325	1166.067237854004	591.3694739341736	3.308717e-05	309.2422666666667
SA45_SOC_4	1326	1048.2582092285156	575.9926271438599	4.8106125e-05	309.47583333333336
SA45_SOC_4	1327	906.4277458190918	580.2098965644836	7.3585514e-05	309.7094
SA45_SOC_4	1328	933.6383628845215	582.6345705986023	4.8701757e-05	309.9429666666667
SA45_SOC_4	1329	911.4576530456543	580.2778744697571	7.7441895e-05	310.17653333333334
SA45_SOC_4	1330	464.40113067626953	594.5283222198486	2.8948076e-05	310.4101
SA45_SOC_4	1331	1053.2105255126953	548.6750364303589	2.8535598e-05	310.64366666666666
SA45_SOC_4	1332	1201.8332290649414	456.4862787723541	2.9484236e-05	310.8772333333333
SA45_SOC_4	1333	1051.5171432495117	581.4363312721252	2.2999817e-05	311.1108
SA45_SOC_4	1334	464.08252716064453	604.698486328125	3.2329364e-05	311.34436666666664
SA45_SOC_4	1335	961.2166213989258	579.7296738624573	5.4392855e-05	311.57793333333336
SA45_SOC_4	1336	937.4740791320801	581.023313999176	4.750514e-05	311.8115
SA45_SOC_4	1337	956.3024139404297	580.2044248580933	3.973366e-05	312.0450666666667
SA45_SOC_4	1338	1046.9025421142578	579.8736119270325	6.612033e-05	312.27863333333335
SA45_SOC_4	1339	486.3983345031738	583.6802458763123	3.597385e-05	312.5122
SA45_SOC_4	1340	918.6185646057129	586.509439945221	2.9699271e-05	312.74576666666667
SA45_SOC_4	1341	1022.7816009521484	579.5648789405823	3.0413003e-05	312.97933333333333
SA45_SOC_4	1342	1159.8146438598633	588.1875801086426	3.0994906e-05	313.2129
SA45_SOC_4	1343	906.0285186767578	583.6296486854553	3.8409893e-05	313.44646666666665
SA45_SOC_4	1344	1045.165672302246	577.4781632423401	5.1277646e-05	313.6800333333333
SA45_SOC_4	1345	967.9704666137695	576.9732856750488	3.0905594e-05	313.91360000000003
SA45_SOC_4	1346	930.4959297180176	581.249520778656	4.0950225e-05	314.1471666666667
SA45_SOC_4	1347	1050.9758377075195	576.4963459968567	3.6669633e-05	314.38073333333335
SA45_SOC_4	1348	485.7067680358887	580.1728177070618	3.5843037e-05	314.6143
SA45_SOC_4	1349	1044.2230224609375	576.4023613929749	2.7495124e-05	314.8478666666667
SA45_SOC_4	1350	1048.4064102172852	578.7135457992554	3.0914674e-05	315.08143333333334
SA45_SOC_4	1351	1048.8779067993164	577.69606590271	2.3714894e-05	315.315
SA45_SOC_4	1352	963.9339065551758	578.8007068634033	4.641288e-05	315.54856666666666
SA45_SOC_4	1353	955.7700347900391	583.2663917541504	6.0966573e-05	315.7821333333333
SA45_SOC_4	1354	713.4577560424805	776.3865351676941	0.9958775	316.0157
SA45_SOC_4	1355	726.0180473327637	774.5188164710999	0.99830604	316.2492666666667
SA45_SOC_4	1356	725.8181190490723	773.6985111236572	0.99882835	316.48283333333336
SA45_SOC_4	1357	725.8251571655273	771.0093927383423	0.9990877	316.7164
SA45_SOC_4	1358	729.1715812683105	771.8082618713379	0.9993104	316.9499666666667
SA45_SOC_4	1359	752.8997611999512	774.1428780555725	0.99910104	317.18353333333334
SA45_SOC_4	1360	777.1452140808105	773.6725687980652	0.99992156	317.4171
SA45_SOC_4	1361	825.7099914550781	781.7195177078247	0.99993026	317.65066666666667
SA45_SOC_4	1362	952.1142196655273	801.3589525222778	0.99996686	317.8842333333333
SA45_SOC_4	1363	1097.8182220458984	835.6267046928406	0.99996746	318.1178
SA45_SOC_4	1364	1232.7824020385742	863.7620258331299	0.99994326	318.35136666666665
SA45_SOC_4	1365	1359.0506744384766	893.309497833252	0.99992967	318.5849333333333
SA45_SOC_4	1366	1485.5572128295898	921.3097643852234	0.99994016	318.81850000000003
SA45_SOC_4	1367	1596.3222885131836	942.9552555084229	0.9998902	319.0520666666667
SA45_SOC_4	1368	1650.230369567871	949.272952079773	0.99991643	319.28563333333335
SA45_SOC_4	1369	1668.4135437011719	956.6083216667175	0.99987745	319.5192
SA45_SOC_4	1370	1669.7915267944336	961.5201759338379	0.9998809	319.7527666666667
SA45_SOC_4	1371	1675.7402801513672	962.2916221618652	0.9999244	319.98633333333333
SA45_SOC_4	1372	1692.7276611328125	955.3151321411133	0.99989736	320.2199
SA45_SOC_4	1373	1672.5972747802734	957.6310157775879	0.9997173	320.45346666666666
SA45_SOC_4	1374	1707.3144149780273	949.5404863357544	0.22049035	320.6870333333333
SA45_SOC_4	1375	1713.3646774291992	947.2173285484314	0.03717835	320.9206
SA45_SOC_4	1376	1707.5844955444336	939.1585993766785	0.99862957	321.1541666666667
SA45_SOC_4	1377	1702.426872253418	923.6913728713989	0.9913257	321.38773333333336
SA45_SOC_4	1378	1679.8141479492188	911.2371253967285	0.99931765	321.6213
SA45_SOC_4	1379	1665.2947998046875	883.1498908996582	0.9969452	321.8548666666667
SA45_SOC_4	1380	1643.8826751708984	889.4929504394531	0.9975968	322.08843333333334
SA45_SOC_4	1381	1629.6588134765625	901.3059782981873	0.99313676	322.322
SA45_SOC_4	1382	1623.263168334961	916.7569828033447	0.99619836	322.55556666666666
SA45_SOC_4	1383	1611.094093322754	905.9764981269836	0.9969024	322.7891333333333
SA45_SOC_4	1384	1609.2060470581055	912.0529246330261	0.997928	323.0227
SA45_SOC_4	1385	1604.4280242919922	907.6451110839844	0.98786455	323.25626666666665
SA45_SOC_4	1386	1606.1285018920898	892.3792433738708	0.9952171	323.48983333333337
SA45_SOC_4	1387	1596.741943359375	895.2736473083496	0.9966462	323.7234
SA45_SOC_4	1388	1598.5762023925781	893.3655023574829	0.9979619	323.9569666666667
SA45_SOC_4	1389	1590.6402969360352	896.0835886001587	0.9951775	324.19053333333335
SA45_SOC_4	1390	1577.9436492919922	901.0370922088623	0.99930155	324.4241
SA45_SOC_4	1391	1572.150993347168	901.5428066253662	0.99868876	324.65766666666667
SA45_SOC_4	1392	1565.9956741333008	903.7483549118042	0.9981974	324.89123333333333
SA45_SOC_4	1393	1576.6205978393555	895.5445289611816	0.99801743	325.1248
SA45_SOC_4	1394	1567.774772644043	868.5721063613892	0.9864574	325.35836666666665
SA45_SOC_4	1395	1558.9185333251953	856.5738129615784	0.9943692	325.5919333333333
SA45_SOC_4	1396	1560.6462478637695	855.507345199585	0.9989417	325.82550000000003
SA45_SOC_4	1397	1538.9489364624023	824.6630787849426	0.9990915	326.0590666666667
SA45_SOC_4	1398	1538.1911087036133	813.4796190261841	0.9997656	326.29263333333336
SA45_SOC_4	1399	1536.0844802856445	796.2429070472717	0.99914896	326.5262
SA45_SOC_4	1400	1533.6757278442383	783.9869928359985	0.9998342	326.7597666666667
SA45_SOC_4	1401	1515.7201766967773	761.5326547622681	0.9997496	326.99333333333334
SA45_SOC_4	1402	1504.0153884887695	737.4642276763916	0.9996891	327.2269
SA45_SOC_4	1403	1502.6943969726562	725.1061534881592	0.9996401	327.46046666666666
SA45_SOC_4	1404	1513.6534881591797	729.2188811302185	0.99992406	327.6940333333333
SA45_SOC_4	1405	1502.812843322754	720.3439021110535	0.9998379	327.9276
SA45_SOC_4	1406	1506.3689804077148	720.3109431266785	0.999856	328.16116666666665
SA45_SOC_4	1407	1499.4625854492188	707.60094165802	0.9998692	328.39473333333336
SA45_SOC_4	1408	1463.0351257324219	694.7801542282104	0.99986815	328.6283
SA45_SOC_4	1409	1439.7245407104492	698.7080025672913	0.9998795	328.8618666666667
SA45_SOC_4	1410	1389.488525390625	709.928412437439	0.9999529	329.09543333333335
SA45_SOC_4	1411	1335.263328552246	727.6869964599609	0.9999404	329.329
SA45_SOC_4	1412	1264.6318817138672	744.207558631897	0.99993765	329.56256666666667
SA45_SOC_4	1413	1158.9641189575195	766.0455894470215	0.99996877	329.79613333333333
SA45_SOC_4	1414	1040.7743453979492	789.9886178970337	0.9999558	330.0297
SA45_SOC_4	1415	929.6659469604492	806.4197015762329	0.9999206	330.26326666666665
SA45_SOC_4	1416	833.9407539367676	831.1207866668701	0.99981076	330.4968333333333
SA45_SOC_4	1417	778.3246421813965	856.2007713317871	0.9991008	330.73040000000003
SA45_SOC_4	1418	737.9162979125977	865.4859352111816	0.55268514	330.9639666666667
SA45_SOC_4	1419	1229.011573791504	464.13269877433777	3.3028282e-05	331.19753333333335
SA45_SOC_4	1420	907.5961303710938	585.7023310661316	5.455435e-05	331.4311
SA45_SOC_4	1421	1049.2670059204102	549.3066644668579	3.250731e-05	331.6646666666667
SA45_SOC_4	1422	909.5447158813477	582.6166105270386	4.8401784e-05	331.89823333333334
SA45_SOC_4	1423	903.7409019470215	583.26993227005	5.5796685e-05	332.1318
SA45_SOC_4	1424	1047.6571655273438	577.6121878623962	4.3266027e-05	332.36536666666666
SA45_SOC_4	1425	998.682975769043	631.401572227478	2.5806377e-05	332.5989333333333
SA45_SOC_4	1426	1025.3696823120117	578.5581493377686	2.5979693e-05	332.8325
SA45_SOC_4	1427	484.493350982666	583.247401714325	3.5402234e-05	333.0660666666667
SA45_SOC_4	1428	1204.676742553711	466.9970405101776	2.9952214e-05	333.29963333333336
SA45_SOC_4	1429	463.78211975097656	588.6263465881348	3.6995913e-05	333.5332
SA45_SOC_4	1430	934.6697616577148	575.5604267120361	4.998503e-05	333.7667666666667
SA45_SOC_4	1431	912.4823570251465	583.1341695785522	4.660857e-05	334.00033333333334
SA45_SOC_4	1432	932.4029731750488	578.6944913864136	4.527344e-05	334.2339
SA45_SOC_4	1433	1017.5405502319336	580.2796125411987	2.8889777e-05	334.46746666666667
SA45_SOC_4	1434	1057.0077896118164	576.0509490966797	3.6179314e-05	334.7010333333333
SA45_SOC_4	1435	486.7762756347656	584.3772768974304	3.377051e-05	334.9346
SA45_SOC_4	1436	1084.5160675048828	578.5343956947327	2.9106082e-05	335.16816666666665
SA45_SOC_4	1437	913.465633392334	591.1632871627808	3.470845e-05	335.4017333333333
SA45_SOC_4	1438	932.1750640869141	581.6638255119324	4.383186e-05	335.63530000000003
SA45_SOC_4	1439	1080.648307800293	579.2743635177612	3.4717952e-05	335.8688666666667
SA45_SOC_4	1440	935.5025482177734	581.3133788108826	5.108003e-05	336.10243333333335
SA45_SOC_4	1441	484.39796447753906	581.8751621246338	3.3331722e-05	336.336
SA45_SOC_4	1442	483.8382339477539	581.124894618988	3.1620315e-05	336.5695666666667
SA45_SOC_4	1443	1207.9938125610352	465.09021520614624	2.9750352e-05	336.80313333333334
SA45_SOC_4	1444	918.5057830810547	589.6296000480652	2.5883002e-05	337.0367
SA45_SOC_4	1445	1206.680030822754	460.8216404914856	3.2433367e-05	337.27026666666666
SA45_SOC_4	1446	904.7992515563965	585.1785278320312	5.0433042e-05	337.5038333333333
SA45_SOC_4	1447	960.7206344604492	579.5337867736816	5.2041516e-05	337.7374
SA45_SOC_4	1448	957.6498413085938	583.1854104995728	3.2231226e-05	337.9709666666667
SA45_SOC_4	1449	1052.3602294921875	574.7640037536621	5.627747e-05	338.20453333333336
SA45_SOC_4	1450	463.44048500061035	589.90962266922	2.7847407e-05	338.4381
SA45_SOC_4	1451	465.7217216491699	600.2761244773865	3.7568567e-05	338.6716666666667
SA45_SOC_4	1452	1225.656509399414	469.90373969078064	2.971732e-05	338.90523333333334
SA45_SOC_4	1453	466.3094902038574	592.9677271842957	3.136169e-05	339.1388
SA45_SOC_4	1454	695.9421157836914	784.8953604698181	0.013941256	339.37236666666666
SA45_SOC_4	1455	705.8378791809082	777.8060245513916	0.869932	339.6059333333333
SA45_SOC_4	1456	713.9270782470703	774.3111491203308	0.9918711	339.8395
SA45_SOC_4	1457	713.7263488769531	771.7541885375977	0.9893901	340.07306666666665
SA45_SOC_4	1458	712.5169944763184	773.4183597564697	0.9949132	340.30663333333337
SA45_SOC_4	1459	714.4524192810059	771.7039132118225	0.9966581	340.5402
SA45_SOC_4	1460	718.9718627929688	772.0891857147217	0.9993012	340.7737666666667
SA45_SOC_4	1461	719.9922752380371	767.8137874603271	0.99792767	341.00733333333335
SA45_SOC_4	1462	718.3646392822266	770.2046656608582	0.9984983	341.2409
SA45_SOC_4	1463	721.0313987731934	767.7539205551147	0.9992112	341.4744666666667
SA45_SOC_4	1464	732.2510719299316	765.4684209823608	0.9987196	341.70803333333333
SA45_SOC_4	1465	740.7774925231934	762.1472883224487	0.9941637	341.9416
SA45_SOC_4	1466	742.9220008850098	759.5855641365051	0.9962662	342.17516666666666
SA45_SOC_4	1467	740.4854393005371	759.4082164764404	0.99409276	342.4087333333333
SA45_SOC_4	1468	752.8040313720703	752.9373121261597	0.99626654	342.64230000000003
SA45_SOC_4	1469	762.9151725769043	743.4755730628967	0.9994019	342.8758666666667
SA45_SOC_4	1470	781.263484954834	728.2619762420654	0.99848926	343.10943333333336
SA45_SOC_4	1471	824.1162872314453	719.8614263534546	0.99994075	343.343
SA45_SOC_4	1472	903.1261825561523	700.9939527511597	0.9999161	343.5765666666667
SA45_SOC_4	1473	996.0626220703125	692.6162552833557	0.9999734	343.81013333333334
SA45_SOC_4	1474	1078.849868774414	694.8819923400879	0.9999715	344.0437
SA45_SOC_4	1475	1153.0648040771484	697.8550601005554	0.99995196	344.27726666666666
SA45_SOC_4	1476	1228.7160873413086	705.6618976593018	0.9999701	344.5108333333333
SA45_SOC_4	1477	1294.5734024047852	708.4527254104614	0.99996936	344.7444
SA45_SOC_4	1478	1350.242042541504	717.5092363357544	0.9999745	344.97796666666665
SA45_SOC_4	1479	1384.0954971313477	726.9082117080688	0.9999664	345.21153333333336
SA45_SOC_4	1480	1388.7593078613281	735.2872610092163	0.999972	345.4451
SA45_SOC_4	1481	1432.3003005981445	756.5176105499268	0.9999858	345.6786666666667
SA45_SOC_4	1482	1520.8513641357422	791.4456367492676	0.9999598	345.91223333333335
SA45_SOC_4	1483	1576.9160842895508	827.3842549324036	0.9999486	346.1458
SA45_SOC_4	1484	1635.6859588623047	873.1553363800049	0.9999529	346.37936666666667
SA45_SOC_4	1485	1675.1894760131836	896.5543484687805	0.9998516	346.61293333333333
SA45_SOC_4	1486	1705.7074356079102	912.5903749465942	0.9998332	346.8465
SA45_SOC_4	1487	1748.1171798706055	919.0334701538086	0.9990313	347.08006666666665
SA45_SOC_4	1488	1748.316879272461	932.96546459198	0.9994332	347.3136333333333
SA45_SOC_4	1489	1759.1758346557617	928.9824485778809	0.9987165	347.54720000000003
SA45_SOC_4	1490	1764.397315979004	930.8955502510071	0.93595666	347.7807666666667
SA45_SOC_4	1491	1787.076530456543	939.7120141983032	0.57949406	348.01433333333335
SA45_SOC_4	1492	1798.2379531860352	942.0844173431396	0.06751659	348.2479
SA45_SOC_4	1493	1798.0122756958008	939.3228149414062	0.051527325	348.4814666666667
SA45_SOC_4	1494	1810.1966857910156	942.5177764892578	0.5882494	348.71503333333334
SA45_SOC_4	1495	1801.5732192993164	945.1779913902283	0.9945262	348.9486
SA45_SOC_4	1496	1792.3370361328125	944.6138262748718	0.99762887	349.18216666666666
SA45_SOC_4	1497	1782.9066467285156	945.3592014312744	0.9982469	349.4157333333333
SA45_SOC_4	1498	1773.4089660644531	939.2498803138733	0.97430193	349.6493
SA45_SOC_4	1499	1772.6042175292969	939.9280500411987	0.0384719	349.8828666666667
SA45_SOC_4	1500	1781.1532974243164	940.4672384262085	0.015366179	350.11643333333336
SA45_SOC_4	1501	1773.5440063476562	945.2886486053467	0.6847338	350.35
SA45_SOC_4	1502	1754.5120239257812	950.2742743492126	0.9991948	350.5835666666667
SA45_SOC_4	1503	1733.2717895507812	945.7611465454102	0.9994929	350.81713333333335
SA45_SOC_4	1504	1723.6970901489258	940.236976146698	0.9996043	351.0507
SA45_SOC_4	1505	1724.3613052368164	938.900785446167	0.99944526	351.28426666666667
SA45_SOC_4	1506	1666.3267135620117	937.0024251937866	0.9995801	351.51783333333333
SA45_SOC_4	1507	1627.4848937988281	944.1671419143677	0.9987368	351.7514
SA45_SOC_4	1508	1602.6850891113281	939.856595993042	0.9223831	351.98496666666665
SA45_SOC_4	1509	1560.8577346801758	936.7003226280212	0.999231	352.2185333333333
SA45_SOC_4	1510	1567.1254348754883	940.0650358200073	0.99989104	352.45210000000003
SA45_SOC_4	1511	1591.984748840332	940.2679395675659	0.9999163	352.6856666666667
SA45_SOC_4	1512	1647.6731872558594	936.0376024246216	0.99976546	352.91923333333335
SA45_SOC_4	1513	1653.450050354004	936.9297480583191	0.999795	353.1528
SA45_SOC_4	1514	1675.3654861450195	935.9715557098389	0.9987494	353.3863666666667
SA45_SOC_4	1515	1677.0936584472656	926.8077349662781	0.99399054	353.61993333333334
SA45_SOC_4	1516	1669.3371963500977	925.9242153167725	0.99870014	353.8535
SA45_SOC_4	1517	1653.0016708374023	904.8632955551147	0.9602556	354.08706666666666
SA45_SOC_4	1518	1636.2225723266602	883.6643600463867	0.96130997	354.3206333333333
SA45_SOC_4	1519	1623.6112976074219	891.1188197135925	0.992382	354.5542
SA45_SOC_4	1520	1610.8902740478516	886.1411762237549	0.99207944	354.7877666666667
SA45_SOC_4	1521	1600.8095169067383	885.5041408538818	0.98055375	355.02133333333336
SA45_SOC_4	1522	1593.6631393432617	890.756528377533	0.9909781	355.2549
SA45_SOC_4	1523	1590.1452255249023	881.9193363189697	0.9719428	355.4884666666667
SA45_SOC_4	1524	1588.4890365600586	863.4244537353516	0.974625	355.72203333333334
SA45_SOC_4	1525	1587.3460006713867	879.2878317832947	0.9930138	355.9556
SA45_SOC_4	1526	1581.840705871582	880.7132434844971	0.9925634	356.18916666666667
SA45_SOC_4	1527	1589.2922973632812	878.4742212295532	0.99832195	356.4227333333333
SA45_SOC_4	1528	1585.18798828125	853.2127046585083	0.98303926	356.6563
SA45_SOC_4	1529	1579.4948959350586	839.4869613647461	0.9981919	356.88986666666665
SA45_SOC_4	1530	1579.1727447509766	840.544867515564	0.99824715	357.12343333333337
SA45_SOC_4	1531	1584.3372344970703	839.9365425109863	0.9991899	357.357
SA45_SOC_4	1532	1593.0165481567383	845.4045796394348	0.9987801	357.5905666666667
SA45_SOC_4	1533	1600.861930847168	841.6234374046326	0.99479455	357.82413333333335
SA45_SOC_4	1534	1595.5574798583984	864.8324203491211	0.9467454	358.0577
SA45_SOC_4	1535	1593.2765579223633	897.6091003417969	0.9922795	358.2912666666667
SA45_SOC_4	1536	1594.9467086791992	902.1040105819702	0.9964091	358.52483333333333
SA45_SOC_4	1537	1582.060546875	908.7928175926208	0.9982292	358.7584
SA45_SOC_4	1538	1565.3601837158203	908.4106349945068	0.99797064	358.99196666666666
SA45_SOC_4	1539	1567.2078323364258	903.7672805786133	0.99784875	359.2255333333333
SA45_SOC_4	1540	1554.715232849121	900.8780908584595	0.99725705	359.4591
SA45_SOC_4	1541	1557.593765258789	896.2037086486816	0.9937814	359.6926666666667
SA45_SOC_4	1542	1532.4743270874023	881.3027715682983	0.99416095	359.92623333333336
SA45_SOC_4	1543	1532.7345657348633	885.7051134109497	0.9993855	360.1598
SA45_SOC_4	1544	1527.4432754516602	862.7957224845886	0.99751604	360.3933666666667
SA45_SOC_4	1545	1515.5145263671875	832.8239679336548	0.9995135	360.62693333333334
SA45_SOC_4	1546	1519.1875076293945	825.9655380249023	0.999546	360.8605
SA45_SOC_4	1547	1515.0757598876953	809.466347694397	0.99830437	361.09406666666666
SA45_SOC_4	1548	1513.1803894042969	795.4104995727539	0.9993117	361.3276333333333
SA45_SOC_4	1549	1508.3260345458984	782.2700357437134	0.9992755	361.5612
SA45_SOC_4	1550	1491.975975036621	764.0282034873962	0.9992865	361.79476666666665
SA45_SOC_4	1551	1499.3742370605469	741.6511130332947	0.9995716	362.02833333333336
SA45_SOC_4	1552	1502.2729110717773	728.7702012062073	0.9987398	362.2619
SA45_SOC_4	1553	1498.7711334228516	714.3238663673401	0.99959856	362.4954666666667
SA45_SOC_4	1554	1496.2140655517578	680.7004880905151	0.996494	362.72903333333335
SA45_SOC_4	1555	1493.9313125610352	674.1086912155151	0.99909675	362.9626
SA45_SOC_4	1556	1492.6387023925781	661.9487571716309	0.9996221	363.19616666666667
SA45_SOC_4	1557	1481.956558227539	647.6353526115417	0.96781015	363.42973333333333
SA45_SOC_4	1558	1490.7012176513672	639.7166347503662	0.9981121	363.6633
SA45_SOC_4	1559	1478.4171295166016	627.4837017059326	0.9996611	363.89686666666665
SA45_SOC_4	1560	1480.931396484375	624.808874130249	0.99863607	364.1304333333333
SA45_SOC_4	1561	1478.9894485473633	616.782910823822	0.99961096	364.36400000000003
SA45_SOC_4	1562	1478.4369277954102	625.0670099258423	0.9996593	364.5975666666667
SA45_SOC_4	1563	1472.6616668701172	607.5304484367371	0.99904674	364.83113333333336
SA45_SOC_4	1564	1474.4684600830078	603.1766438484192	0.9997669	365.0647
SA45_SOC_4	1565	1479.989891052246	601.459493637085	0.9997129	365.2982666666667
SA45_SOC_4	1566	1475.2812194824219	603.2146239280701	0.9996414	365.53183333333334
SA45_SOC_4	1567	1471.1048126220703	592.2168803215027	0.99961096	365.7654
SA45_SOC_4	1568	1452.3481750488281	592.4528074264526	0.9996824	365.99896666666666
SA45_SOC_4	1569	1448.5169219970703	572.4597072601318	0.99934083	366.2325333333333
SA45_SOC_4	1570	1454.465675354004	574.2975568771362	0.999887	366.4661
SA45_SOC_4	1571	1464.3617248535156	574.9141216278076	0.9999145	366.6996666666667
SA45_SOC_4	1572	1462.9864883422852	577.0572924613953	0.9998454	366.93323333333336
SA45_SOC_4	1573	1422.1316528320312	573.4397864341736	0.99982965	367.1668
SA45_SOC_4	1574	1391.1792755126953	573.5080862045288	0.9998796	367.4003666666667
SA45_SOC_4	1575	1363.1420516967773	583.2194638252258	0.99993503	367.63393333333335
SA45_SOC_4	1576	1307.5053405761719	594.2031097412109	0.9999807	367.8675
SA45_SOC_4	1577	1220.7370376586914	627.3136281967163	0.99997556	368.10106666666667
SA45_SOC_4	1578	1097.2932815551758	682.3431587219238	0.99997437	368.33463333333333
SA45_SOC_4	1579	976.292610168457	738.5348796844482	0.9996582	368.5682
SA45_SOC_4	1580	839.3181037902832	800.7585453987122	0.99972683	368.80176666666665
SA45_SOC_4	1581	793.9801597595215	828.875777721405	0.99877256	369.0353333333333
SA45_SOC_4	1582	744.415168762207	855.0440526008606	0.72517085	369.26890000000003
SA45_SOC_4	1583	937.7996063232422	580.3193950653076	4.22001e-05	369.5024666666667
SA45_SOC_4	1584	933.50830078125	576.9199204444885	6.0227263e-05	369.73603333333335
SA45_SOC_4	1585	909.2645072937012	579.6859645843506	3.180498e-05	369.9696
SA45_SOC_4	1586	934.540843963623	581.762444972992	4.207834e-05	370.2031666666667
SA45_SOC_4	1587	898.4722709655762	582.6318025588989	4.9125443e-05	370.43673333333334
SA45_SOC_4	1588	518.338508605957	594.3532919883728	2.9532326e-05	370.6703
SA45_SOC_4	1589	1202.1033096313477	455.3053557872772	2.2968581e-05	370.90386666666666
SA45_SOC_4	1590	1203.6678314208984	451.71897411346436	3.3365883e-05	371.1374333333333
SA45_SOC_4	1591	997.8091049194336	630.8412051200867	2.0590329e-05	371.371
SA45_SOC_4	1592	932.9148101806641	586.5634489059448	4.77023e-05	371.6045666666667
SA45_SOC_4	1593	933.4896469116211	584.1961312294006	6.370844e-05	371.83813333333336
SA45_SOC_4	1594	1021.1730194091797	626.1231136322021	3.8916227e-05	372.0717
SA45_SOC_4	1595	908.9777755737305	580.8274912834167	6.882835e-05	372.3052666666667
SA45_SOC_4	1596	1085.8209228515625	580.4028868675232	3.0611973e-05	372.53883333333334
SA45_SOC_4	1597	1201.7420196533203	463.56489658355713	3.0861298e-05	372.7724
SA45_SOC_4	1598	1084.1481399536133	575.1058888435364	2.2387369e-05	373.00596666666667
SA45_SOC_4	1599	1225.5192947387695	471.62272453308105	3.1929547e-05	373.2395333333333
SA45_SOC_4	1600	481.71764373779297	581.8639612197876	3.0865063e-05	373.4731
SA45_SOC_4	1601	1048.9514923095703	569.9510264396667	4.80832e-05	373.70666666666665
SA45_SOC_4	1602	935.1227188110352	579.8595786094666	4.423304e-05	373.94023333333337
SA45_SOC_4	1603	952.7225875854492	585.1418352127075	4.192013e-05	374.1738
SA45_SOC_4	1604	1047.340965270996	574.9382615089417	4.1797663e-05	374.4073666666667
SA45_SOC_4	1605	1031.4902114868164	627.0843315124512	4.1840616e-05	374.64093333333335
SA45_SOC_4	1606	1019.1645812988281	582.8532457351685	2.6730406e-05	374.8745
SA45_SOC_4	1607	464.07443046569824	595.1196527481079	3.0028319e-05	375.1080666666667
SA45_SOC_4	1608	1208.3109283447266	460.9064519405365	3.404984e-05	375.34163333333333
SA45_SOC_4	1609	942.0986938476562	588.1980085372925	3.5329962e-05	375.5752
SA45_SOC_4	1610	957.9837799072266	582.5212097167969	5.429051e-05	375.80876666666666
SA45_SOC_4	1611	957.2361373901367	584.6554327011108	4.7024892e-05	376.0423333333333
SA45_SOC_4	1612	966.4165878295898	588.6417317390442	4.1931446e-05	376.2759
SA45_SOC_4	1613	448.27563285827637	582.2727298736572	2.7367827e-05	376.5094666666667
SA45_SOC_4	1614	1153.3935928344727	467.6081657409668	3.544254e-05	376.74303333333336
SA45_SOC_4	1615	995.7703399658203	623.7601089477539	2.4477307e-05	376.9766
SA45_SOC_4	1616	1156.4522552490234	590.4555058479309	2.6212154e-05	377.2101666666667
SA45_SOC_4	1617	485.0799751281738	578.6912083625793	3.097121e-05	377.44373333333334
SA45_SOC_4	1618	906.386547088623	588.1051182746887	6.0744303e-05	377.6773
SA45_SOC_4	1619	916.7924880981445	582.6109457015991	4.624442e-05	377.91086666666666
SA45_SOC_4	1620	933.9617156982422	576.2667918205261	4.896786e-05	378.1444333333333
SA45_SOC_4	1621	1076.2322616577148	577.5416994094849	3.1803887e-05	378.378
SA45_SOC_4	1622	484.4396209716797	582.4472451210022	2.85756e-05	378.61156666666665
SA45_SOC_4	1623	1082.754135131836	579.0197038650513	3.742239e-05	378.84513333333337
SA45_SOC_4	1624	489.48474884033203	579.0945053100586	3.1167416e-05	379.0787
SA45_SOC_4	1625	1032.3622512817383	627.3826360702515	3.6693214e-05	379.3122666666667
SA45_SOC_4	1626	960.1250839233398	582.7170324325562	4.483144e-05	379.54583333333335
SA45_SOC_4	1627	903.9852905273438	586.4666962623596	7.3474235e-05	379.7794
SA45_SOC_4	1628	964.9198150634766	587.8865718841553	3.9866085e-05	380.01296666666667
SA45_SOC_4	1629	1015.89111328125	579.4850564002991	6.0424813e-05	380.24653333333333
SA45_SOC_4	1630	462.5955390930176	590.6031775474548	2.6715472e-05	380.4801
SA45_SOC_4	1631	1200.259780883789	451.26842737197876	2.7759856e-05	380.71366666666665
SA45_SOC_4	1632	520.7053756713867	662.5762009620667	2.8246814e-05	380.9472333333333
SA45_SOC_4	1633	1022.1976089477539	578.977153301239	2.6431895e-05	381.18080000000003
SA45_SOC_4	1634	702.0818710327148	828.301248550415	0.0017735554	381.4143666666667
SA45_SOC_4	1635	720.3126525878906	811.9627332687378	0.4465182	381.64793333333336
SA45_SOC_4	1636	730.1446151733398	811.3997268676758	0.98877954	381.8815
SA45_SOC_4	1637	734.3641662597656	815.7530164718628	0.9890726	382.1150666666667
SA45_SOC_4	1638	742.4969673156738	822.1097874641418	0.9985171	382.34863333333334
SA45_SOC_4	1639	768.588924407959	843.8166904449463	0.9998405	382.5822
SA45_SOC_4	1640	795.5267143249512	867.9725360870361	0.99990666	382.81576666666666
SA45_SOC_4	1641	821.0186004638672	897.6979351043701	0.9998933	383.0493333333333
SA45_SOC_4	1642	851.5521812438965	927.5076627731323	0.99984133	383.2829
SA45_SOC_4	1643	868.4793090820312	923.7665605545044	0.9999316	383.5164666666667
SA45_SOC_4	1644	871.120491027832	927.1631383895874	0.999902	383.75003333333336
SA45_SOC_4	1645	904.4316101074219	927.4040222167969	0.9999534	383.9836
SA45_SOC_4	1646	998.9208984375	918.6042308807373	0.99995255	384.2171666666667
SA45_SOC_4	1647	1127.926025390625	918.0708360671997	0.99994314	384.45073333333335
SA45_SOC_4	1648	1270.0000762939453	914.2435383796692	0.999925	384.6843
SA45_SOC_4	1649	1398.9253234863281	917.2207260131836	0.9999515	384.91786666666667
SA45_SOC_4	1650	1510.0751495361328	923.1596517562866	0.99996245	385.15143333333333
SA45_SOC_4	1651	1574.8410415649414	918.2318329811096	0.99994147	385.385
SA45_SOC_4	1652	1591.81640625	910.8833312988281	0.9999131	385.61856666666665
SA45_SOC_4	1653	1590.0169372558594	908.1704592704773	0.9999434	385.8521333333333
SA45_SOC_4	1654	1599.393653869629	918.8834166526794	0.9992268	386.08570000000003
SA45_SOC_4	1655	1632.220230102539	913.9850807189941	0.9982803	386.3192666666667
SA45_SOC_4	1656	1630.7686614990234	909.6590209007263	0.9950347	386.55283333333335
SA45_SOC_4	1657	1630.0395584106445	904.1618871688843	0.99391264	386.7864
SA45_SOC_4	1658	1634.6057510375977	904.756178855896	0.99694425	387.0199666666667
SA45_SOC_4	1659	1618.751449584961	890.6590032577515	0.9201006	387.25353333333334
SA45_SOC_4	1660	1602.5335693359375	898.0658268928528	0.9977062	387.4871
SA45_SOC_4	1661	1598.9568328857422	896.7842245101929	0.99638534	387.72066666666666
SA45_SOC_4	1662	1592.2366333007812	882.4130129814148	0.99737996	387.9542333333333
SA45_SOC_4	1663	1588.0895233154297	892.1297979354858	0.9654777	388.1878
SA45_SOC_4	1664	1576.8633270263672	887.2356462478638	0.9510019	388.4213666666667
SA45_SOC_4	1665	1564.7808837890625	891.1295700073242	0.99552673	388.65493333333336
SA45_SOC_4	1666	1546.706771850586	860.7863187789917	0.994076	388.8885
SA45_SOC_4	1667	1534.2752838134766	850.1643204689026	0.99348396	389.1220666666667
SA45_SOC_4	1668	1527.2994232177734	827.0490646362305	0.9988305	389.35563333333334
SA45_SOC_4	1669	1538.0335235595703	814.0892314910889	0.99946696	389.5892
SA45_SOC_4	1670	1520.6298065185547	779.4973611831665	0.9989599	389.82276666666667
SA45_SOC_4	1671	1513.8821411132812	738.6230707168579	0.99956936	390.0563333333333
SA45_SOC_4	1672	1506.1358642578125	726.4706039428711	0.99967337	390.2899
SA45_SOC_4	1673	1515.443000793457	682.7012014389038	0.99954814	390.52346666666665
SA45_SOC_4	1674	1494.4750213623047	645.2881193161011	0.9967962	390.75703333333337
SA45_SOC_4	1675	1495.6213760375977	622.6639652252197	0.99825174	390.99060000000003
SA45_SOC_4	1676	1492.7663040161133	626.8363666534424	0.9952348	391.2241666666667
SA45_SOC_4	1677	1466.9515228271484	624.0094256401062	0.9997527	391.45773333333335
SA45_SOC_4	1678	1472.26318359375	613.5191988945007	0.99988735	391.6913
SA45_SOC_4	1679	1472.856330871582	601.6507458686829	0.9999119	391.9248666666667
SA45_SOC_4	1680	1473.1338500976562	588.5003685951233	0.999864	392.15843333333333
SA45_SOC_4	1681	1466.2802124023438	576.8408060073853	0.9996729	392.392
SA45_SOC_4	1682	1426.2241744995117	553.6500406265259	0.9998989	392.62556666666666
SA45_SOC_4	1683	1395.6098556518555	537.3989760875702	0.9999423	392.8591333333333
SA45_SOC_4	1684	1369.0341567993164	535.0392866134644	0.9999491	393.0927
SA45_SOC_4	1685	1328.862648010254	535.0977051258087	0.9999219	393.3262666666667
SA45_SOC_4	1686	1290.72509765625	538.7162733078003	0.99996626	393.55983333333336
SA45_SOC_4	1687	1240.495491027832	549.4002628326416	0.99996984	393.7934
SA45_SOC_4	1688	1189.0800476074219	570.136227607727	0.9999498	394.0269666666667
SA45_SOC_4	1689	1136.7798614501953	595.2288293838501	0.99997604	394.26053333333334
SA45_SOC_4	1690	1073.7795639038086	622.3264575004578	0.9999336	394.4941
SA45_SOC_4	1691	987.0175552368164	654.1463613510132	0.9998975	394.72766666666666
SA45_SOC_4	1692	899.5186614990234	708.1672954559326	0.99988353	394.9612333333333
SA45_SOC_4	1693	814.8733520507812	751.0452604293823	0.9998299	395.1948
SA45_SOC_4	1694	785.2427673339844	778.4258723258972	0.9872388	395.42836666666665
SA45_SOC_4	1695	739.5604133605957	804.8566603660583	0.97356254	395.66193333333337
SA45_SOC_4	1696	1078.7809753417969	582.7574586868286	3.293418e-05	395.8955
SA45_SOC_4	1697	943.3193778991699	572.7574968338013	4.2078176e-05	396.1290666666667
SA45_SOC_4	1698	955.220947265625	581.9820213317871	4.802349e-05	396.36263333333335
SA45_SOC_4	1699	1051.3414764404297	592.6071739196777	3.198736e-05	396.5962
SA45_SOC_4	1700	1179.4758224487305	462.89618968963623	3.359282e-05	396.82976666666667
SA45_SOC_4	1701	1084.423713684082	576.3541460037231	2.6558078e-05	397.06333333333333
SA45_SOC_4	1702	1084.244613647461	577.6412200927734	3.1743588e-05	397.2969
SA45_SOC_4	1703	909.5194244384766	578.9418768882751	4.009381e-05	397.53046666666665
SA45_SOC_4	1704	931.9798851013184	580.763053894043	5.7750975e-05	397.7640333333333
SA45_SOC_4	1705	908.3578491210938	581.7401075363159	3.8078262e-05	397.99760000000003
SA45_SOC_4	1706	964.0764999389648	593.5837769508362	3.1634252e-05	398.2311666666667
SA45_SOC_4	1707	964.0451431274414	583.968186378479	4.4495853e-05	398.46473333333336
SA45_SOC_4	1708	520.605583190918	593.0240535736084	2.6399957e-05	398.6983
SA45_SOC_4	1709	1160.9671783447266	596.4414882659912	2.473748e-05	398.9318666666667
SA45_SOC_4	1710	1227.5820922851562	462.5268816947937	3.3816203e-05	399.16543333333334
SA45_SOC_4	1711	513.0518531799316	668.7634134292603	2.2363554e-05	399.399
SA45_SOC_4	1712	940.7862854003906	579.2914867401123	4.264938e-05	399.63256666666666
SA45_SOC_4	1713	969.8101043701172	596.7720437049866	5.2449413e-05	399.8661333333333
SA45_SOC_4	1714	1051.0263061523438	577.3348045349121	4.4136763e-05	400.0997
SA45_SOC_4	1715	929.2527008056641	580.0902915000916	4.813302e-05	400.33326666666665
SA45_SOC_4	1716	927.1125411987305	588.2345724105835	2.967764e-05	400.56683333333336
SA45_SOC_4	1717	692.7935028076172	824.6135759353638	0.0037904505	400.8004
SA45_SOC_4	1718	700.3604507446289	827.6024150848389	0.0026838481	401.0339666666667
SA45_SOC_4	1719	700.3540992736816	815.9066104888916	0.00066073233	401.26753333333335
SA45_SOC_4	1720	714.140739440918	812.8239154815674	0.005817053	401.5011
SA45_SOC_4	1721	703.8568496704102	812.2730112075806	0.034073316	401.73466666666667
SA45_SOC_4	1722	701.5510368347168	812.227885723114	0.0012066616	401.96823333333333
SA45_SOC_4	1723	712.1244621276855	801.3473653793335	0.0057196254	402.2018
SA45_SOC_4	1724	710.416145324707	801.7386245727539	0.9099446	402.43536666666665
SA45_SOC_4	1725	717.0323753356934	797.491614818573	0.999185	402.6689333333333
SA45_SOC_4	1726	732.2154235839844	794.3045711517334	0.99964404	402.90250000000003
SA45_SOC_4	1727	733.3767700195312	787.963056564331	0.99954164	403.1360666666667
SA45_SOC_4	1728	732.3686027526855	786.7281246185303	0.9988972	403.36963333333335
SA45_SOC_4	1729	733.1603622436523	786.6709613800049	0.9995696	403.6032
SA45_SOC_4	1730	734.5287322998047	787.000937461853	0.99930716	403.8367666666667
SA45_SOC_4	1731	746.425724029541	784.2120409011841	0.99833375	404.07033333333334
SA45_SOC_4	1732	752.0495796203613	777.3556709289551	0.9979388	404.3039
SA45_SOC_4	1733	752.7597999572754	771.8728923797607	0.9992011	404.53746666666666
SA45_SOC_4	1734	752.4349021911621	772.0987129211426	0.99930453	404.7710333333333
SA45_SOC_4	1735	752.3615455627441	769.8412156105042	0.99905187	405.0046
SA45_SOC_4	1736	756.2179183959961	771.4658617973328	0.99872726	405.2381666666667
SA45_SOC_4	1737	760.4490280151367	761.2933158874512	0.99959606	405.47173333333336
SA45_SOC_4	1738	769.6603775024414	755.6314516067505	0.9996221	405.7053
SA45_SOC_4	1739	776.290340423584	746.170163154602	0.9996469	405.9388666666667
SA45_SOC_4	1740	777.0517158508301	746.5688896179199	0.99970955	406.17243333333334
SA45_SOC_4	1741	779.7719764709473	747.8225541114807	0.9993673	406.406
SA45_SOC_4	1742	777.2448921203613	748.3234405517578	0.99946314	406.63956666666667
SA45_SOC_4	1743	779.8698234558105	748.53600025177	0.9931371	406.8731333333333
SA45_SOC_4	1744	778.9106369018555	747.3160028457642	0.99947613	407.1067
SA45_SOC_4	1745	784.0913772583008	744.1958427429199	0.99907863	407.34026666666665
SA45_SOC_4	1746	802.6000785827637	740.8629941940308	0.99983287	407.57383333333337
SA45_SOC_4	1747	832.6491165161133	746.4516019821167	0.9999763	407.80740000000003
SA45_SOC_4	1748	923.2077026367188	757.7569842338562	0.99994504	408.0409666666667
SA45_SOC_4	1749	1037.2893905639648	772.0702600479126	0.99996376	408.27453333333335
SA45_SOC_4	1750	1159.7007751464844	789.822793006897	0.99995005	408.5081
SA45_SOC_4	1751	1284.8002624511719	815.2685451507568	0.99993527	408.7416666666667
SA45_SOC_4	1752	1405.096778869629	847.7762746810913	0.99997365	408.97523333333334
SA45_SOC_4	1753	1514.1278457641602	887.255859375	0.9999784	409.2088
SA45_SOC_4	1754	1554.3554306030273	890.6134271621704	0.9999598	409.44236666666666
SA45_SOC_4	1755	1558.8332748413086	897.2443628311157	0.99997807	409.6759333333333
SA45_SOC_4	1756	1579.398193359375	910.9787321090698	0.9999442	409.9095
SA45_SOC_4	1757	1594.1245651245117	927.0647764205933	0.99993944	410.1430666666667
SA45_SOC_4	1758	1610.4912185668945	923.466067314148	0.99988365	410.37663333333336
SA45_SOC_4	1759	1636.9072723388672	930.4524064064026	0.999866	410.6102
SA45_SOC_4	1760	1659.4354248046875	922.7494668960571	0.99988174	410.8437666666667
SA45_SOC_4	1761	1691.6228485107422	922.3822832107544	0.9998485	411.07733333333334
SA45_SOC_4	1762	1726.622314453125	909.3131446838379	0.9997526	411.3109
SA45_SOC_4	1763	1720.906105041504	906.9968748092651	0.99984324	411.54446666666666
SA45_SOC_4	1764	1723.4786224365234	908.645339012146	0.9998652	411.7780333333333
SA45_SOC_4	1765	1749.9882888793945	909.1650867462158	0.9997571	412.0116
SA45_SOC_4	1766	1760.1244354248047	909.5714092254639	0.999701	412.24516666666665
SA45_SOC_4	1767	1763.2003784179688	910.7814931869507	0.9997547	412.47873333333337
SA45_SOC_4	1768	1767.600975036621	912.1083498001099	0.9997744	412.7123
SA45_SOC_4	1769	1767.9111099243164	920.5999231338501	0.9998209	412.9458666666667
SA45_SOC_4	1770	1766.7901611328125	921.0756397247314	0.9928485	413.17943333333335
SA45_SOC_4	1771	1764.6394729614258	922.4856662750244	0.9973802	413.413
SA45_SOC_4	1772	1773.841438293457	923.0432653427124	0.99932265	413.6465666666667
SA45_SOC_4	1773	1777.8134536743164	929.006073474884	0.9974517	413.88013333333333
SA45_SOC_4	1774	1770.992202758789	933.9757347106934	0.99831164	414.1137
SA45_SOC_4	1775	1753.6761474609375	944.0684580802917	0.34059563	414.34726666666666
SA45_SOC_4	1776	1774.753303527832	950.1051664352417	0.9860634	414.5808333333333
SA45_SOC_4	1777	1782.8966903686523	951.6405916213989	0.9109749	414.81440000000003
SA45_SOC_4	1778	1778.3929824829102	945.1057004928589	0.96843463	415.0479666666667
SA45_SOC_4	1779	1727.5096893310547	944.9550032615662	0.9726465	415.28153333333336
SA45_SOC_4	1780	1710.8320999145508	948.9937019348145	0.9998253	415.5151
SA45_SOC_4	1781	1664.1969680786133	942.1554851531982	0.9998062	415.7486666666667
SA45_SOC_4	1782	1648.4279251098633	946.2407898902893	0.9999509	415.98223333333334
SA45_SOC_4	1783	1597.6344680786133	941.9272184371948	0.9998023	416.2158
SA45_SOC_4	1784	1583.4332656860352	934.8107814788818	0.9991543	416.44936666666666
SA45_SOC_4	1785	1578.4000396728516	936.1716270446777	0.99978524	416.6829333333333
SA45_SOC_4	1786	1583.1456756591797	924.655294418335	0.95964575	416.9165
SA45_SOC_4	1787	1562.16796875	928.2314729690552	0.99976426	417.15006666666665
SA45_SOC_4	1788	1572.528419494629	944.2030620574951	0.9999832	417.38363333333336
SA45_SOC_4	1789	1609.3275833129883	946.3466835021973	0.99990714	417.6172
SA45_SOC_4	1790	1619.2633438110352	964.1928791999817	0.9999697	417.8507666666667
SA45_SOC_4	1791	1621.2391662597656	964.541072845459	0.99993885	418.08433333333335
SA45_SOC_4	1792	1623.9677810668945	970.5139875411987	0.99986386	418.3179
SA45_SOC_4	1793	1650.7257843017578	971.923885345459	0.99989617	418.55146666666667
SA45_SOC_4	1794	1672.4608612060547	969.3277215957642	0.9994467	418.78503333333333
SA45_SOC_4	1795	1686.7990493774414	966.8765258789062	0.9994842	419.0186
SA45_SOC_4	1796	1703.8461685180664	962.3780107498169	0.99564457	419.25216666666665
SA45_SOC_4	1797	1713.1727600097656	962.9196453094482	0.99082524	419.4857333333333
SA45_SOC_4	1798	1704.9238586425781	964.0829300880432	0.9971398	419.71930000000003
SA45_SOC_4	1799	1715.8969116210938	969.998939037323	0.99540037	419.9528666666667
SA45_SOC_4	1800	1686.4641952514648	973.1708550453186	0.99958533	420.18643333333335
SA45_SOC_4	1801	1686.012840270996	975.5379796028137	0.99965715	420.42
SA45_SOC_4	1802	1691.6402435302734	970.242075920105	0.9991899	420.6535666666667
SA45_SOC_4	1803	1687.200050354004	971.7686176300049	0.99964404	420.88713333333334
SA45_SOC_4	1804	1693.3356857299805	963.9036512374878	0.99702305	421.1207
SA45_SOC_4	1805	1722.710952758789	948.076000213623	0.37486178	421.35426666666666
SA45_SOC_4	1806	1712.7555084228516	943.1768918037415	0.99898535	421.5878333333333
SA45_SOC_4	1807	1726.9065856933594	932.5041675567627	0.9977738	421.8214
SA45_SOC_4	1808	1724.2760467529297	919.9415159225464	0.9868782	422.0549666666667
SA45_SOC_4	1809	1716.830177307129	900.2429866790771	0.6987069	422.28853333333336
SA45_SOC_4	1810	1705.8523178100586	899.012303352356	0.9970393	422.5221
SA45_SOC_4	1811	1702.7594375610352	883.9622783660889	0.998317	422.7556666666667
SA45_SOC_4	1812	1689.5197677612305	886.0322570800781	0.9963793	422.98923333333335
SA45_SOC_4	1813	1689.6109771728516	883.0490183830261	0.9983109	423.2228
SA45_SOC_4	1814	1679.0642166137695	884.5376443862915	0.99902976	423.45636666666667
SA45_SOC_4	1815	1672.7511978149414	873.9755129814148	0.87921363	423.68993333333333
SA45_SOC_4	1816	1644.851303100586	881.9152808189392	0.99846894	423.9235
SA45_SOC_4	1817	1626.0621643066406	875.3207159042358	0.9988028	424.15706666666665
SA45_SOC_4	1818	1618.6808395385742	877.7583289146423	0.9924604	424.39063333333337
SA45_SOC_4	1819	1619.3198776245117	877.965931892395	0.9986456	424.62420000000003
SA45_SOC_4	1820	1611.419563293457	890.8866262435913	0.99565226	424.8577666666667
SA45_SOC_4	1821	1618.0565643310547	891.5853309631348	0.9976689	425.09133333333335
SA45_SOC_4	1822	1594.431381225586	891.201024055481	0.997115	425.3249
SA45_SOC_4	1823	1605.3025817871094	890.5871629714966	0.9940772	425.5584666666667
SA45_SOC_4	1824	1590.9404754638672	889.7460007667542	0.9504387	425.79203333333334
SA45_SOC_4	1825	1586.3629531860352	857.5636768341064	0.9238436	426.0256
SA45_SOC_4	1826	1582.287940979004	879.3131303787231	0.97778624	426.25916666666666
SA45_SOC_4	1827	1566.331901550293	869.9849009513855	0.95347	426.4927333333333
SA45_SOC_4	1828	1560.8171081542969	848.3180379867554	0.99121314	426.7263
SA45_SOC_4	1829	1551.427230834961	824.3065166473389	0.9713326	426.9598666666667
SA45_SOC_4	1830	1537.928695678711	801.3126039505005	0.9963133	427.19343333333336
SA45_SOC_4	1831	1532.1552658081055	784.3181276321411	0.9995709	427.427
SA45_SOC_4	1832	1525.5350875854492	759.1404247283936	0.999846	427.6605666666667
SA45_SOC_4	1833	1523.7654876708984	746.6760063171387	0.9997191	427.89413333333334
SA45_SOC_4	1834	1509.488525390625	728.5591220855713	0.9994941	428.1277
SA45_SOC_4	1835	1525.4942321777344	723.0120992660522	0.9997788	428.36126666666667
SA45_SOC_4	1836	1514.2365646362305	695.8205509185791	0.9998166	428.5948333333333
SA45_SOC_4	1837	1521.793212890625	689.7844219207764	0.9998016	428.8284
SA45_SOC_4	1838	1511.0674667358398	672.5694036483765	0.99971145	429.06196666666665
SA45_SOC_4	1839	1516.2163925170898	665.5378103256226	0.9998267	429.29553333333337
SA45_SOC_4	1840	1506.5050506591797	645.9572124481201	0.99918216	429.5291
SA45_SOC_4	1841	1502.7716445922852	619.6186065673828	0.99689674	429.7626666666667
SA45_SOC_4	1842	1496.02294921875	586.142578125	0.9618237	429.99623333333335
SA45_SOC_4	1843	1503.4595489501953	586.0968732833862	0.99120355	430.2298
SA45_SOC_4	1844	1490.9734725952148	562.7651309967041	0.9631627	430.4633666666667
SA45_SOC_4	1845	1490.3305435180664	555.3836703300476	0.9995403	430.69693333333333
SA45_SOC_4	1846	1488.7045669555664	553.5758829116821	0.9993704	430.9305
SA45_SOC_4	1847	1486.6961288452148	551.3613224029541	0.9996387	431.16406666666666
SA45_SOC_4	1848	1485.1618194580078	554.5780420303345	0.9992318	431.3976333333333
SA45_SOC_4	1849	1472.4516677856445	548.8241243362427	0.9901517	431.63120000000004
SA45_SOC_4	1850	1463.5309982299805	559.6890020370483	0.9991104	431.8647666666667
SA45_SOC_4	1851	1482.7093505859375	567.7832007408142	0.99958116	432.09833333333336
SA45_SOC_4	1852	1465.9189224243164	598.217282295227	0.99980134	432.3319
SA45_SOC_4	1853	1457.6507949829102	643.8778352737427	0.999741	432.5654666666667
SA45_SOC_4	1854	1467.4192428588867	653.9902567863464	0.9999132	432.79903333333334
SA45_SOC_4	1855	1434.9702072143555	655.7825946807861	0.99985135	433.0326
SA45_SOC_4	1856	1425.1374435424805	652.2084760665894	0.99994195	433.26616666666666
SA45_SOC_4	1857	1409.6096420288086	645.9482645988464	0.9999143	433.4997333333333
SA45_SOC_4	1858	1384.5917129516602	652.5107717514038	0.99991786	433.7333
SA45_SOC_4	1859	1348.381118774414	646.0102558135986	0.9998702	433.96686666666665
SA45_SOC_4	1860	1306.7477416992188	654.3557024002075	0.99992955	434.20043333333336
SA45_SOC_4	1861	1243.2765197753906	665.5078125	0.9999702	434.434
SA45_SOC_4	1862	1166.2114334106445	682.8087043762207	0.99998295	434.6675666666667
SA45_SOC_4	1863	1082.6671600341797	712.4011087417603	0.99994266	434.90113333333335
SA45_SOC_4	1864	991.0588073730469	749.3790936470032	0.9999131	435.1347
SA45_SOC_4	1865	897.6720428466797	785.0129699707031	0.9999076	435.36826666666667
SA45_SOC_4	1866	826.1838340759277	819.4723606109619	0.9999471	435.60183333333333
SA45_SOC_4	1867	770.203971862793	842.7238941192627	0.9977798	435.8354
SA45_SOC_4	1868	739.5057678222656	839.7216653823853	0.0047049215	436.06896666666665
SA45_SOC_4	1869	967.7457046508789	596.3741540908813	4.8696416e-05	436.3025333333333
SA45_SOC_4	1870	957.1539115905762	579.2448163032532	4.694285e-05	436.53610000000003
SA45_SOC_4	1871	465.6845283508301	597.4402356147766	3.1981108e-05	436.7696666666667
SA45_SOC_4	1872	1024.1759490966797	579.6612453460693	2.8703858e-05	437.00323333333336
SA45_SOC_4	1873	1023.5058975219727	633.1149244308472	2.6694383e-05	437.2368
SA45_SOC_4	1874	451.15001678466797	576.0329246520996	2.5525585e-05	437.4703666666667
SA45_SOC_4	1875	956.5839385986328	586.6845345497131	5.3978183e-05	437.70393333333334
SA45_SOC_4	1876	1049.271011352539	575.0405502319336	4.126588e-05	437.9375
SA45_SOC_4	1877	905.3074264526367	583.922803401947	5.017611e-05	438.17106666666666
SA45_SOC_4	1878	908.1782913208008	583.0172038078308	6.366033e-05	438.4046333333333
SA45_SOC_4	1879	464.7901725769043	595.0612020492554	2.8541013e-05	438.6382
SA45_SOC_4	1880	1203.7998962402344	461.76061749458313	2.9064391e-05	438.8717666666667
SA45_SOC_4	1881	1079.1337966918945	574.501748085022	2.676808e-05	439.10533333333336
SA45_SOC_4	1882	1049.2705535888672	574.3923783302307	3.28834e-05	439.3389
SA45_SOC_4	1883	964.5891952514648	580.5578327178955	3.528831e-05	439.5724666666667
SA45_SOC_4	1884	935.0179481506348	578.4711170196533	8.055308e-05	439.80603333333335
SA45_SOC_4	1885	965.1632308959961	581.8289422988892	4.4336382e-05	440.0396
SA45_SOC_4	1886	962.6598358154297	582.0523810386658	4.651071e-05	440.27316666666667
SA45_SOC_4	1887	964.2709350585938	579.5744705200195	4.802317e-05	440.50673333333333
SA45_SOC_4	1888	1201.6544723510742	455.1457107067108	2.7350246e-05	440.7403
SA45_SOC_4	1889	1084.548110961914	578.631534576416	2.601026e-05	440.97386666666665
SA45_SOC_4	1890	1049.8376083374023	575.0364303588867	3.4811077e-05	441.2074333333333
SA45_SOC_4	1891	467.46448516845703	589.4641613960266	2.6715956e-05	441.44100000000003
SA45_SOC_4	1892	934.4519233703613	580.6125497817993	3.7204656e-05	441.6745666666667
SA45_SOC_4	1893	958.0287551879883	582.8368949890137	5.6032044e-05	441.90813333333335
SA45_SOC_4	1894	939.6980094909668	582.2413158416748	4.8054408e-05	442.1417
SA45_SOC_4	1895	987.8391265869141	579.5726037025452	5.697514e-05	442.3752666666667
SA45_SOC_4	1896	1055.269775390625	573.9442133903503	3.1828342e-05	442.60883333333334
SA45_SOC_4	1897	518.8295745849609	665.6401634216309	2.9758976e-05	442.8424
SA45_SOC_4	1898	460.2377128601074	591.7055654525757	3.1543153e-05	443.07596666666666
SA45_SOC_4	1899	1229.2778778076172	472.2714114189148	4.1075735e-05	443.3095333333333
SA45_SOC_4	1900	971.7614364624023	580.0350594520569	3.109352e-05	443.5431
SA45_SOC_4	1901	969.7481918334961	592.5209140777588	3.318551e-05	443.7766666666667
SA45_SOC_4	1902	906.7811965942383	582.573094367981	5.2559364e-05	444.01023333333336
SA45_SOC_4	1903	1016.7763137817383	625.3667950630188	3.4854693e-05	444.2438
SA45_SOC_4	1904	907.6525497436523	586.0707378387451	3.814437e-05	444.4773666666667
SA45_SOC_4	1905	469.4542694091797	590.9032845497131	2.97125e-05	444.71093333333334
SA45_SOC_4	1906	486.18953704833984	577.2590374946594	2.6139167e-05	444.9445
SA45_SOC_4	1907	1057.0940780639648	590.6432175636292	2.8213351e-05	445.17806666666667
SA45_SOC_4	1908	1005.5335235595703	632.8795766830444	4.213235e-05	445.4116333333333
SA45_SOC_4	1909	990.2285385131836	580.4310178756714	4.217958e-05	445.6452
SA45_SOC_4	1910	933.1297874450684	583.2439255714417	6.5262e-05	445.87876666666665
SA45_SOC_4	1911	962.0411682128906	580.5139946937561	4.4173346e-05	446.11233333333337
SA45_SOC_4	1912	971.9702911376953	591.6269016265869	4.7368303e-05	446.34590000000003
SA45_SOC_4	1913	462.98060417175293	596.9886589050293	2.746119e-05	446.5794666666667
SA45_SOC_4	1914	1204.3181991577148	461.74726009368896	3.669976e-05	446.81303333333335
SA45_SOC_4	1915	448.4173393249512	585.1514267921448	2.7369186e-05	447.0466
SA45_SOC_4	1916	424.1110038757324	577.6056861877441	2.873445e-05	447.2801666666667
SA45_SOC_4	1917	1231.589241027832	467.01467871665955	3.3038297e-05	447.51373333333333
SA45_SOC_4	1918	1041.8037414550781	548.5202836990356	3.566125e-05	447.7473
SA45_SOC_4	1919	959.3342971801758	581.632604598999	4.4597084e-05	447.98086666666666
SA45_SOC_4	1920	905.4888153076172	583.3594751358032	5.1283027e-05	448.2144333333333
SA45_SOC_4	1921	957.3647117614746	579.116199016571	3.7480928e-05	448.44800000000004
SA45_SOC_4	1922	1086.8423080444336	551.5966057777405	2.5382174e-05	448.6815666666667
SA45_SOC_4	1923	1086.5319442749023	576.6568279266357	3.2545155e-05	448.91513333333336
SA45_SOC_4	1924	463.1843376159668	592.910692691803	2.6836353e-05	449.1487
SA45_SOC_4	1925	492.7166748046875	582.0664143562317	3.3167824e-05	449.3822666666667
SA45_SOC_4	1926	915.1918601989746	583.6150360107422	6.48779e-05	449.61583333333334
SA45_SOC_4	1927	961.0813522338867	579.0015506744385	4.9805218e-05	449.8494
SA45_SOC_4	1928	967.9088973999023	590.1958250999451	3.287951e-05	450.08296666666666
SA45_SOC_4	1929	1043.8315200805664	573.7827658653259	5.505918e-05	450.3165333333333
SA45_SOC_4	1930	1027.5041198730469	545.7250142097473	2.3518816e-05	450.5501
SA45_SOC_4	1931	464.4916534423828	595.3868651390076	3.4289016e-05	450.78366666666665
SA45_SOC_4	1932	514.9317169189453	666.8767046928406	2.4675608e-05	451.01723333333337
SA45_SOC_4	1933	463.20974349975586	587.6680898666382	2.5205245e-05	451.2508
SA45_SOC_4	1934	1005.6507110595703	536.2204670906067	2.7553659e-05	451.4843666666667
SA45_SOC_4	1935	1019.1360855102539	574.9199151992798	6.2446255e-05	451.71793333333335
SA45_SOC_4	1936	941.4590263366699	578.3733987808228	3.594285e-05	451.9515
SA45_SOC_4	1937	956.1633682250977	580.8693337440491	4.6477322e-05	452.18506666666667
SA45_SOC_4	1938	1018.3197784423828	580.197343826294	6.225148e-05	452.41863333333333
SA45_SOC_4	1939	485.05422592163086	580.8040595054626	2.8165205e-05	452.6522
SA45_SOC_4	1940	703.7215232849121	796.2648582458496	0.36419758	452.88576666666665
SA45_SOC_4	1941	719.6867752075195	790.6972360610962	0.9852255	453.1193333333333
SA45_SOC_4	1942	738.7809562683105	791.5648555755615	0.9983046	453.35290000000003
SA45_SOC_4	1943	745.4902839660645	789.1950273513794	0.99558073	453.5864666666667
SA45_SOC_4	1944	744.9089813232422	789.7960138320923	0.99851424	453.82003333333336
SA45_SOC_4	1945	756.9896507263184	786.7222666740417	0.9981812	454.0536
SA45_SOC_4	1946	809.0911674499512	788.6910510063171	0.9996563	454.2871666666667
SA45_SOC_4	1947	881.7172622680664	792.6147794723511	0.99991775	454.52073333333334
SA45_SOC_4	1948	991.362190246582	807.2291278839111	0.999951	454.7543
SA45_SOC_4	1949	1119.1438293457031	824.4540596008301	0.9999356	454.98786666666666
SA45_SOC_4	1950	1242.0570373535156	849.0966296195984	0.99996793	455.2214333333333
SA45_SOC_4	1951	1370.7617568969727	868.4775424003601	0.9999505	455.455
SA45_SOC_4	1952	1477.506980895996	888.595461845398	0.99995124	455.6885666666667
SA45_SOC_4	1953	1581.160011291504	913.2164669036865	0.9999416	455.92213333333336
SA45_SOC_4	1954	1644.9563598632812	922.2738790512085	0.9999341	456.1557
SA45_SOC_4	1955	1652.9616165161133	923.2419204711914	0.99987423	456.3892666666667
SA45_SOC_4	1956	1655.4756546020508	924.465651512146	0.99972945	456.62283333333335
SA45_SOC_4	1957	1659.0135955810547	920.5472660064697	0.99960285	456.8564
SA45_SOC_4	1958	1639.039306640625	931.056547164917	0.99990165	457.08996666666667
SA45_SOC_4	1959	1653.874626159668	921.8365287780762	0.9989177	457.32353333333333
SA45_SOC_4	1960	1696.1111068725586	896.7302799224854	0.9504851	457.5571
SA45_SOC_4	1961	1689.942970275879	882.5830221176147	0.9933327	457.79066666666665
SA45_SOC_4	1962	1677.3031997680664	880.9310817718506	0.9990319	458.0242333333333
SA45_SOC_4	1963	1681.761589050293	870.6894636154175	0.9985607	458.25780000000003
SA45_SOC_4	1964	1654.2581176757812	848.7270641326904	0.98009723	458.4913666666667
SA45_SOC_4	1965	1656.8879699707031	843.7716293334961	0.99057454	458.72493333333335
SA45_SOC_4	1966	1640.9623718261719	836.5815496444702	0.9983808	458.9585
SA45_SOC_4	1967	1627.8462982177734	846.2022256851196	0.99853826	459.1920666666667
SA45_SOC_4	1968	1608.1305313110352	846.5278244018555	0.96457803	459.42563333333334
SA45_SOC_4	1969	1608.2730102539062	879.5684337615967	0.99527377	459.6592
SA45_SOC_4	1970	1598.9805221557617	890.0549268722534	0.9956642	459.89276666666666
SA45_SOC_4	1971	1595.7768630981445	904.2612147331238	0.9961356	460.1263333333333
SA45_SOC_4	1972	1576.8782043457031	910.6743764877319	0.99729246	460.3599
SA45_SOC_4	1973	1589.523811340332	905.6483888626099	0.98696184	460.5934666666667
SA45_SOC_4	1974	1578.0720520019531	901.8172931671143	0.050876584	460.82703333333336
SA45_SOC_4	1975	1562.3340225219727	894.8279285430908	0.98626035	461.0606
SA45_SOC_4	1976	1556.638526916504	896.8616008758545	0.9981939	461.2941666666667
SA45_SOC_4	1977	1542.103500366211	880.5640268325806	0.99892825	461.52773333333334
SA45_SOC_4	1978	1551.4054870605469	864.197895526886	0.9991221	461.7613
SA45_SOC_4	1979	1560.318260192871	842.8651285171509	0.99967825	461.99486666666667
SA45_SOC_4	1980	1543.5962677001953	810.5119585990906	0.99841356	462.2284333333333
SA45_SOC_4	1981	1524.6551513671875	772.5426292419434	0.9995338	462.462
SA45_SOC_4	1982	1516.109848022461	757.8631353378296	0.99822754	462.69556666666665
SA45_SOC_4	1983	1502.5714874267578	693.4585118293762	0.9974764	462.92913333333337
SA45_SOC_4	1984	1515.6083679199219	695.421245098114	0.99465734	463.16270000000003
SA45_SOC_4	1985	1510.0168991088867	661.6959643363953	0.9998301	463.3962666666667
SA45_SOC_4	1986	1520.8800888061523	652.6055288314819	0.9990495	463.62983333333335
SA45_SOC_4	1987	1491.9012451171875	603.4837675094604	0.99905246	463.8634
SA45_SOC_4	1988	1517.1946334838867	609.8880457878113	0.99967945	464.0969666666667
SA45_SOC_4	1989	1481.5932083129883	577.5308847427368	0.9991567	464.33053333333334
SA45_SOC_4	1990	1494.129409790039	547.6076030731201	0.9910795	464.5641
SA45_SOC_4	1991	1480.045051574707	534.158148765564	0.9877093	464.79766666666666
SA45_SOC_4	1992	1469.8838424682617	530.273494720459	0.9874047	465.0312333333333
SA45_SOC_4	1993	1463.6620330810547	526.5583348274231	0.6891351	465.26480000000004
SA45_SOC_4	1994	1471.8181228637695	570.771975517273	0.9984993	465.4983666666667
SA45_SOC_4	1995	1484.6729278564453	626.1456441879272	0.99952066	465.73193333333336
SA45_SOC_4	1996	1483.3938217163086	683.2965874671936	0.999962	465.9655
SA45_SOC_4	1997	1485.0517272949219	727.4319505691528	0.9999243	466.1990666666667
SA45_SOC_4	1998	1497.8218460083008	780.5965304374695	0.99985254	466.43263333333334
SA45_SOC_4	1999	1490.3045654296875	818.8600444793701	0.9999261	466.6662
[truncated: 1,856 more rows]
