# Supplementary material for: Measuring inter-individual differences in behavioural types of gilthead seabreams in the laboratory using deep learning
Source: PeerJ. 2022 May 5;10:e13396. doi: 10.7717/peerj.13396 (PMC9080431; doi:10.7717/peerj.13396)
Supplement: Supplemental Information 1 [file peerj-10-13396-s001.zip › Raw validation data/d3/SA45_SOC_5.csv]

ID	sec	X	Y	%	seconds
SA45_SOC_5	1	932.5859069824219	581.2211322784424	4.0799965e-05	0.0
SA45_SOC_5	2	855.0717544555664	592.6365923881531	3.5435103e-05	0.23356666666666667
SA45_SOC_5	3	962.8146743774414	582.8239560127258	4.7269834e-05	0.46713333333333334
SA45_SOC_5	4	932.197265625	582.4796891212463	4.2870062e-05	0.7007
SA45_SOC_5	5	489.2251396179199	576.7712187767029	2.8193394e-05	0.9342666666666667
SA45_SOC_5	6	1203.1325912475586	452.1499514579773	3.4893535e-05	1.1678333333333333
SA45_SOC_5	7	922.0083045959473	584.7595238685608	3.116905e-05	1.4014
SA45_SOC_5	8	454.0334129333496	579.4605302810669	3.095588e-05	1.6349666666666667
SA45_SOC_5	9	897.8606414794922	580.7361459732056	6.437059e-05	1.8685333333333334
SA45_SOC_5	10	910.0578117370605	585.1397752761841	4.5228262e-05	2.1021
SA45_SOC_5	11	1076.349105834961	575.8143138885498	3.8103903e-05	2.3356666666666666
SA45_SOC_5	12	959.406566619873	585.2822971343994	5.2888034e-05	2.5692333333333335
SA45_SOC_5	13	520.5673599243164	657.8743314743042	2.8406792e-05	2.8028
SA45_SOC_5	14	461.87779426574707	597.2269034385681	2.655965e-05	3.036366666666667
SA45_SOC_5	15	1083.2271194458008	573.4162902832031	3.4321078e-05	3.2699333333333334
SA45_SOC_5	16	1033.3438110351562	648.2991027832031	2.6938558e-05	3.5035000000000003
SA45_SOC_5	17	965.4614639282227	593.855881690979	3.4351862e-05	3.7370666666666668
SA45_SOC_5	18	942.5627517700195	572.9005980491638	5.7070352e-05	3.9706333333333332
SA45_SOC_5	19	938.796443939209	576.8135118484497	4.2068066e-05	4.2042
SA45_SOC_5	20	927.3581314086914	578.3488082885742	5.1063867e-05	4.437766666666667
SA45_SOC_5	21	1073.920669555664	578.9709734916687	4.0864015e-05	4.671333333333333
SA45_SOC_5	22	1202.867774963379	462.1916913986206	3.761395e-05	4.9049000000000005
SA45_SOC_5	23	487.05699920654297	584.3605399131775	2.9716497e-05	5.138466666666667
SA45_SOC_5	24	919.0111541748047	588.2085657119751	4.812673e-05	5.372033333333333
SA45_SOC_5	25	1052.7817153930664	581.1823797225952	2.6958707e-05	5.6056
SA45_SOC_5	26	1081.249122619629	578.3042621612549	3.4048026e-05	5.839166666666666
SA45_SOC_5	27	930.1519203186035	586.0048842430115	5.065433e-05	6.072733333333334
SA45_SOC_5	28	1044.2694854736328	547.394335269928	3.4336597e-05	6.3063
SA45_SOC_5	29	1020.6769180297852	577.0028972625732	4.7263482e-05	6.539866666666667
SA45_SOC_5	30	1088.2683563232422	578.8695859909058	3.4936624e-05	6.773433333333333
SA45_SOC_5	31	1026.2837219238281	628.4498763084412	3.1337953e-05	7.007000000000001
SA45_SOC_5	32	1024.9565505981445	632.0732402801514	2.444234e-05	7.240566666666667
SA45_SOC_5	33	1058.3374786376953	594.3410611152649	3.5321405e-05	7.4741333333333335
SA45_SOC_5	34	1019.7608184814453	584.0263152122498	2.5170295e-05	7.7077
SA45_SOC_5	35	965.6120681762695	591.9697523117065	4.195649e-05	7.9412666666666665
SA45_SOC_5	36	902.0035171508789	582.3597621917725	6.0819544e-05	8.174833333333334
SA45_SOC_5	37	957.6288986206055	582.4770498275757	4.9200076e-05	8.4084
SA45_SOC_5	38	966.0589599609375	589.6548342704773	3.7837257e-05	8.641966666666667
SA45_SOC_5	39	1154.7785568237305	467.652325630188	3.6201054e-05	8.875533333333333
SA45_SOC_5	40	1206.2300491333008	453.5852122306824	2.5371042e-05	9.1091
SA45_SOC_5	41	522.8865623474121	590.2979850769043	2.8555358e-05	9.342666666666666
SA45_SOC_5	42	1203.1075286865234	467.6126718521118	3.329478e-05	9.576233333333333
SA45_SOC_5	43	962.4240875244141	581.8369245529175	4.4456367e-05	9.809800000000001
SA45_SOC_5	44	937.2313499450684	584.8376727104187	3.281398e-05	10.043366666666667
SA45_SOC_5	45	912.2741317749023	580.131425857544	7.630864e-05	10.276933333333334
SA45_SOC_5	46	1081.6430282592773	578.3999848365784	3.2617238e-05	10.5105
SA45_SOC_5	47	1076.8193435668945	580.5380058288574	3.7913396e-05	10.744066666666667
SA45_SOC_5	48	1231.6593933105469	465.972318649292	3.1975283e-05	10.977633333333333
SA45_SOC_5	49	466.20059967041016	596.6575241088867	2.9928831e-05	11.2112
SA45_SOC_5	50	1204.2559432983398	464.0625321865082	2.9480918e-05	11.444766666666666
SA45_SOC_5	51	1082.1948623657227	579.7901201248169	2.9829385e-05	11.678333333333333
SA45_SOC_5	52	973.0636596679688	592.0076680183411	5.3644682e-05	11.911900000000001
SA45_SOC_5	53	971.9664001464844	592.2105073928833	3.0768028e-05	12.145466666666668
SA45_SOC_5	54	936.0758972167969	577.9015445709229	6.870035e-05	12.379033333333334
SA45_SOC_5	55	910.7842254638672	579.52303647995	3.8803086e-05	12.6126
SA45_SOC_5	56	422.1968364715576	581.9059324264526	2.6930955e-05	12.846166666666667
SA45_SOC_5	57	1002.7982711791992	631.3211703300476	2.9650539e-05	13.079733333333333
SA45_SOC_5	58	1200.6784057617188	455.4651618003845	2.4629246e-05	13.3133
SA45_SOC_5	59	1031.0334777832031	648.8102889060974	2.0336713e-05	13.546866666666666
SA45_SOC_5	60	915.6145477294922	577.6527428627014	4.6736262e-05	13.780433333333333
SA45_SOC_5	61	916.5481567382812	577.2330951690674	3.715349e-05	14.014000000000001
SA45_SOC_5	62	720.5447959899902	846.6762042045593	0.67869747	14.247566666666668
SA45_SOC_5	63	758.7955856323242	850.5436706542969	0.99830925	14.481133333333334
SA45_SOC_5	64	794.4484519958496	850.2610731124878	0.9992735	14.7147
SA45_SOC_5	65	827.9082298278809	862.8015804290771	0.9998518	14.948266666666667
SA45_SOC_5	66	895.8820724487305	873.7165403366089	0.99995756	15.181833333333334
SA45_SOC_5	67	990.6265640258789	880.1926589012146	0.99995494	15.4154
SA45_SOC_5	68	1071.196403503418	892.131085395813	0.99996483	15.648966666666666
SA45_SOC_5	69	1153.096046447754	893.5833406448364	0.9999651	15.882533333333333
SA45_SOC_5	70	1218.534278869629	899.3122816085815	0.99992776	16.1161
SA45_SOC_5	71	1284.4000625610352	897.3368668556213	0.99997354	16.349666666666668
SA45_SOC_5	72	1340.3532028198242	901.3866376876831	0.999979	16.583233333333332
SA45_SOC_5	73	1389.4291305541992	905.7814478874207	0.99997056	16.8168
SA45_SOC_5	74	1414.383544921875	900.705828666687	0.9999857	17.050366666666665
SA45_SOC_5	75	1423.1132125854492	897.0560073852539	0.9999745	17.283933333333334
SA45_SOC_5	76	1421.3420104980469	902.2046899795532	0.9999702	17.517500000000002
SA45_SOC_5	77	1442.5065994262695	909.0433573722839	0.9999231	17.751066666666667
SA45_SOC_5	78	1449.4366836547852	911.0046744346619	0.99994993	17.984633333333335
SA45_SOC_5	79	1464.584083557129	906.1453485488892	0.9999528	18.2182
SA45_SOC_5	80	1476.1564636230469	902.1677398681641	0.9999342	18.451766666666668
SA45_SOC_5	81	1466.239356994629	893.785150051117	0.9999429	18.685333333333332
SA45_SOC_5	82	1486.2347030639648	884.3752956390381	0.99990296	18.9189
SA45_SOC_5	83	1492.488784790039	861.6954588890076	0.9999529	19.152466666666665
SA45_SOC_5	84	1469.4486236572266	852.5150942802429	0.9999635	19.386033333333334
SA45_SOC_5	85	1461.562614440918	845.9587669372559	0.99995065	19.619600000000002
SA45_SOC_5	86	1429.2805480957031	847.6539659500122	0.9999682	19.853166666666667
SA45_SOC_5	87	1427.4553298950195	842.1211051940918	0.9996865	20.086733333333335
SA45_SOC_5	88	1431.6291046142578	829.2560291290283	0.9997365	20.3203
SA45_SOC_5	89	1432.5431442260742	809.8518133163452	0.99932504	20.553866666666668
SA45_SOC_5	90	1443.1138229370117	809.5236396789551	0.99903405	20.787433333333333
SA45_SOC_5	91	1447.1014022827148	791.5828800201416	0.9986004	21.021
SA45_SOC_5	92	1436.143798828125	780.4774403572083	0.99866223	21.254566666666665
SA45_SOC_5	93	1438.9776992797852	767.526683807373	0.9992384	21.488133333333334
SA45_SOC_5	94	1420.1025009155273	743.022837638855	0.9995944	21.721700000000002
SA45_SOC_5	95	1436.642189025879	732.741436958313	0.9997596	21.955266666666667
SA45_SOC_5	96	1429.8728942871094	708.8976716995239	0.9997682	22.188833333333335
SA45_SOC_5	97	1432.4629211425781	700.5417323112488	0.9999038	22.4224
SA45_SOC_5	98	1428.651237487793	686.4835023880005	0.99981564	22.655966666666668
SA45_SOC_5	99	1374.3278503417969	645.5862307548523	0.9999126	22.889533333333333
SA45_SOC_5	100	1352.9792404174805	636.4508628845215	0.9998417	23.1231
SA45_SOC_5	101	1316.25	631.4623403549194	0.99994254	23.356666666666666
SA45_SOC_5	102	1279.7708129882812	631.4774036407471	0.99993527	23.590233333333334
SA45_SOC_5	103	1246.3142395019531	633.1350088119507	0.999879	23.823800000000002
SA45_SOC_5	104	1218.7380981445312	643.1269240379333	0.99993765	24.057366666666667
SA45_SOC_5	105	1184.8598098754883	651.0059881210327	0.9999387	24.290933333333335
SA45_SOC_5	106	1152.6548767089844	668.2179164886475	0.9999434	24.5245
SA45_SOC_5	107	1090.5000686645508	693.2183361053467	0.99997914	24.758066666666668
SA45_SOC_5	108	1003.5118103027344	736.9713878631592	0.99997795	24.991633333333333
SA45_SOC_5	109	909.1195106506348	784.4242787361145	0.99988127	25.2252
SA45_SOC_5	110	824.0455055236816	825.6847429275513	0.99979204	25.458766666666666
SA45_SOC_5	111	790.5786323547363	854.0437602996826	0.99874395	25.692333333333334
SA45_SOC_5	112	746.2140083312988	872.3169422149658	0.02530526	25.925900000000002
SA45_SOC_5	113	1017.7646255493164	581.9397282600403	4.187231e-05	26.159466666666667
SA45_SOC_5	114	847.5508117675781	581.6305446624756	5.000977e-05	26.393033333333335
SA45_SOC_5	115	963.4929656982422	582.2816133499146	3.456434e-05	26.6266
SA45_SOC_5	116	487.6838493347168	578.2246971130371	2.3055753e-05	26.860166666666668
SA45_SOC_5	117	1228.6477661132812	462.23276138305664	3.1096934e-05	27.093733333333333
SA45_SOC_5	118	1200.7345962524414	454.3420135974884	2.7812746e-05	27.3273
SA45_SOC_5	119	462.19058990478516	594.4698071479797	2.1978167e-05	27.560866666666666
SA45_SOC_5	120	987.7177047729492	584.6719121932983	4.1510317e-05	27.794433333333334
SA45_SOC_5	121	938.6176872253418	577.4197769165039	3.8926173e-05	28.028000000000002
SA45_SOC_5	122	935.2946090698242	580.3269910812378	4.543893e-05	28.261566666666667
SA45_SOC_5	123	970.2849197387695	587.3506021499634	4.665255e-05	28.495133333333335
SA45_SOC_5	124	1048.5663986206055	577.325599193573	3.8236405e-05	28.7287
SA45_SOC_5	125	1233.8550567626953	469.4757556915283	3.360865e-05	28.962266666666668
SA45_SOC_5	126	452.83447265625	579.5060420036316	2.5959434e-05	29.195833333333333
SA45_SOC_5	127	491.8649482727051	575.242874622345	3.148936e-05	29.4294
SA45_SOC_5	128	470.38862228393555	595.8089590072632	2.2569668e-05	29.662966666666666
SA45_SOC_5	129	955.6830596923828	583.1118965148926	4.9980452e-05	29.896533333333334
SA45_SOC_5	130	961.8390655517578	582.7580380439758	3.9691622e-05	30.1301
SA45_SOC_5	131	960.2016448974609	578.5065865516663	4.9129987e-05	30.363666666666667
SA45_SOC_5	132	972.9916763305664	589.3289136886597	4.4559034e-05	30.597233333333335
SA45_SOC_5	133	1130.976676940918	588.0861926078796	2.6580377e-05	30.8308
SA45_SOC_5	134	448.60742568969727	579.9002623558044	2.7961647e-05	31.06436666666667
SA45_SOC_5	135	1023.5143661499023	581.7518877983093	3.4552966e-05	31.297933333333333
SA45_SOC_5	136	1029.4213485717773	628.8771200180054	2.8866725e-05	31.5315
SA45_SOC_5	137	970.7623672485352	576.2784433364868	3.79419e-05	31.765066666666666
SA45_SOC_5	138	973.0411148071289	587.5973439216614	5.4713677e-05	31.998633333333334
SA45_SOC_5	139	939.0983390808105	579.0874242782593	4.496297e-05	32.2322
SA45_SOC_5	140	904.7989082336426	583.3576083183289	6.643902e-05	32.46576666666667
SA45_SOC_5	141	915.5720901489258	582.4668788909912	6.298715e-05	32.699333333333335
SA45_SOC_5	142	1054.896583557129	581.1089301109314	3.0310099e-05	32.932900000000004
SA45_SOC_5	143	1056.4264297485352	553.0723571777344	2.501089e-05	33.166466666666665
SA45_SOC_5	144	1203.7340927124023	465.2639901638031	4.0687362e-05	33.40003333333333
SA45_SOC_5	145	1027.203025817871	630.197925567627	2.5751453e-05	33.6336
SA45_SOC_5	146	957.2894668579102	583.5719060897827	4.463108e-05	33.86716666666667
SA45_SOC_5	147	958.3717346191406	577.0938563346863	4.2340784e-05	34.10073333333333
SA45_SOC_5	148	963.7115478515625	579.7789192199707	4.6213732e-05	34.3343
SA45_SOC_5	149	908.3834266662598	583.9999866485596	3.6390597e-05	34.56786666666667
SA45_SOC_5	150	1176.610107421875	457.158944606781	2.9979965e-05	34.801433333333335
SA45_SOC_5	151	449.2470359802246	578.2228946685791	2.4430408e-05	35.035000000000004
SA45_SOC_5	152	1082.8844833374023	576.3074111938477	2.2242766e-05	35.268566666666665
SA45_SOC_5	153	1027.7610397338867	636.6844081878662	5.1044197e-05	35.50213333333333
SA45_SOC_5	154	486.7458915710449	580.9387922286987	2.6729693e-05	35.7357
SA45_SOC_5	155	911.7184066772461	583.7627077102661	9.2324844e-05	35.96926666666667
SA45_SOC_5	156	960.9277725219727	579.293417930603	4.3040844e-05	36.20283333333333
SA45_SOC_5	157	906.26953125	581.4108395576477	6.4074295e-05	36.4364
SA45_SOC_5	158	850.5262756347656	588.0406808853149	2.7928445e-05	36.66996666666667
SA45_SOC_5	159	1154.7208786010742	462.91112422943115	3.7789367e-05	36.903533333333336
SA45_SOC_5	160	573.9561080932617	953.4470915794373	5.4612654e-05	37.137100000000004
SA45_SOC_5	161	470.6875991821289	597.7355790138245	3.5286965e-05	37.370666666666665
SA45_SOC_5	162	1176.9085693359375	460.7093417644501	3.01236e-05	37.60423333333333
SA45_SOC_5	163	962.2711944580078	583.5653400421143	4.289153e-05	37.8378
SA45_SOC_5	164	962.4181365966797	583.032009601593	4.4471373e-05	38.07136666666667
SA45_SOC_5	165	904.7876930236816	586.5288805961609	5.3423886e-05	38.30493333333333
SA45_SOC_5	166	961.1399459838867	583.4078192710876	3.6341215e-05	38.5385
SA45_SOC_5	167	485.9724426269531	581.5775012969971	3.095674e-05	38.77206666666667
SA45_SOC_5	168	1031.3647842407227	631.6561675071716	4.2728647e-05	39.005633333333336
SA45_SOC_5	169	1048.7054443359375	575.8996081352234	2.5984376e-05	39.239200000000004
SA45_SOC_5	170	1205.514907836914	468.0881953239441	3.6063844e-05	39.472766666666665
SA45_SOC_5	171	1201.1009216308594	458.2063579559326	4.326289e-05	39.70633333333333
SA45_SOC_5	172	930.226993560791	582.5839734077454	4.976861e-05	39.9399
SA45_SOC_5	173	939.1577911376953	577.8933691978455	4.166022e-05	40.17346666666667
SA45_SOC_5	174	958.8561058044434	584.0023684501648	6.081972e-05	40.40703333333333
SA45_SOC_5	175	960.348014831543	580.780177116394	4.1515148e-05	40.6406
SA45_SOC_5	176	460.7047748565674	593.4189820289612	3.0947678e-05	40.87416666666667
SA45_SOC_5	177	1025.1640319824219	583.7497043609619	3.0614774e-05	41.107733333333336
SA45_SOC_5	178	461.7392921447754	593.8947629928589	2.9279186e-05	41.341300000000004
SA45_SOC_5	179	916.2514114379883	588.3691120147705	2.3839699e-05	41.574866666666665
SA45_SOC_5	180	934.1092300415039	578.7252616882324	5.1857824e-05	41.80843333333333
SA45_SOC_5	181	1048.0329895019531	576.5050363540649	4.3400247e-05	42.042
SA45_SOC_5	182	1021.5980529785156	577.8478574752808	3.9510353e-05	42.27556666666667
SA45_SOC_5	183	908.5684204101562	583.7438464164734	6.5226035e-05	42.50913333333333
SA45_SOC_5	184	940.2924156188965	578.2172298431396	4.234236e-05	42.7427
SA45_SOC_5	185	917.6630401611328	590.736300945282	3.96769e-05	42.97626666666667
SA45_SOC_5	186	520.7676315307617	658.6079907417297	3.0014347e-05	43.209833333333336
SA45_SOC_5	187	919.757022857666	590.261549949646	3.5059646e-05	43.443400000000004
SA45_SOC_5	188	1053.083839416504	551.0028290748596	2.676254e-05	43.676966666666665
SA45_SOC_5	189	901.3022232055664	585.1762747764587	9.3594135e-05	43.91053333333333
SA45_SOC_5	190	957.9754257202148	580.5211400985718	4.3183427e-05	44.1441
SA45_SOC_5	191	1025.2581024169922	580.8978509902954	4.6504192e-05	44.37766666666667
SA45_SOC_5	192	928.5880279541016	581.3282489776611	5.1523617e-05	44.61123333333333
SA45_SOC_5	193	540.3164291381836	660.4618692398071	2.5551304e-05	44.8448
SA45_SOC_5	194	1051.3417053222656	593.1609749794006	2.6265554e-05	45.07836666666667
SA45_SOC_5	195	1022.2903060913086	580.4279923439026	2.5517213e-05	45.311933333333336
SA45_SOC_5	196	464.674129486084	600.5262780189514	2.607896e-05	45.545500000000004
SA45_SOC_5	197	968.1795501708984	591.439962387085	3.5054196e-05	45.779066666666665
SA45_SOC_5	198	901.2530136108398	583.55304479599	5.2259697e-05	46.01263333333333
SA45_SOC_5	199	1076.3897323608398	579.292323589325	3.4393684e-05	46.2462
SA45_SOC_5	200	904.0948104858398	584.1404485702515	6.233048e-05	46.47976666666667
SA45_SOC_5	201	906.2194061279297	579.5380353927612	6.2228624e-05	46.71333333333333
SA45_SOC_5	202	938.6561965942383	584.4489240646362	2.3297418e-05	46.9469
SA45_SOC_5	203	489.45430755615234	580.7523036003113	2.4352135e-05	47.18046666666667
SA45_SOC_5	204	1051.0523986816406	579.2253112792969	3.6003403e-05	47.414033333333336
SA45_SOC_5	205	423.4891891479492	578.26988697052	2.910264e-05	47.647600000000004
SA45_SOC_5	206	965.9780502319336	590.90740442276	3.9243514e-05	47.881166666666665
SA45_SOC_5	207	943.5732650756836	578.586859703064	5.5760356e-05	48.114733333333334
SA45_SOC_5	208	908.0544662475586	579.3630695343018	4.5912704e-05	48.3483
SA45_SOC_5	209	1048.5357284545898	575.8631086349487	4.7323054e-05	48.58186666666667
SA45_SOC_5	210	910.8318328857422	542.5371336936951	2.6905693e-05	48.81543333333333
SA45_SOC_5	211	916.6009712219238	586.7486500740051	2.3508434e-05	49.049
SA45_SOC_5	212	1084.8097229003906	575.7191705703735	2.2158336e-05	49.28256666666667
SA45_SOC_5	213	1053.5165405273438	577.3071885108948	3.8477163e-05	49.516133333333336
SA45_SOC_5	214	1057.433853149414	578.6937832832336	2.6836737e-05	49.749700000000004
SA45_SOC_5	215	908.6656951904297	581.5811061859131	6.126082e-05	49.983266666666665
SA45_SOC_5	216	902.559700012207	581.7240142822266	5.5496388e-05	50.216833333333334
SA45_SOC_5	217	1000.5734252929688	588.0278706550598	4.084617e-05	50.4504
SA45_SOC_5	218	1020.337028503418	576.8663620948792	4.317725e-05	50.68396666666667
SA45_SOC_5	219	1054.1691970825195	579.7933387756348	4.230341e-05	50.91753333333333
SA45_SOC_5	220	485.08466720581055	581.2905263900757	2.7041875e-05	51.1511
SA45_SOC_5	221	485.24974822998047	582.6646327972412	2.3705668e-05	51.38466666666667
SA45_SOC_5	222	1203.57421875	465.03910303115845	2.9746408e-05	51.618233333333336
SA45_SOC_5	223	966.9296264648438	590.1343488693237	3.3471337e-05	51.851800000000004
SA45_SOC_5	224	961.7191314697266	587.7155327796936	3.2470445e-05	52.085366666666665
SA45_SOC_5	225	954.675464630127	579.7855496406555	4.804392e-05	52.318933333333334
SA45_SOC_5	226	1083.4553146362305	579.1261768341064	3.378536e-05	52.5525
SA45_SOC_5	227	492.3873710632324	583.6451625823975	3.2289707e-05	52.78606666666667
SA45_SOC_5	228	1203.2866287231445	467.48485922813416	4.557728e-05	53.01963333333333
SA45_SOC_5	229	462.27627754211426	598.5118532180786	3.0540534e-05	53.2532
SA45_SOC_5	230	1200.303840637207	467.78181195259094	3.418239e-05	53.48676666666667
SA45_SOC_5	231	1082.5297164916992	578.8285803794861	2.8527435e-05	53.720333333333336
SA45_SOC_5	232	962.5608444213867	577.5413775444031	4.7129764e-05	53.953900000000004
SA45_SOC_5	233	969.0630340576172	588.2025146484375	3.7851256e-05	54.187466666666666
SA45_SOC_5	234	934.9460220336914	576.0202431678772	6.1359686e-05	54.421033333333334
SA45_SOC_5	235	937.0486450195312	580.7877731323242	4.38572e-05	54.6546
SA45_SOC_5	236	1203.6313247680664	454.8337912559509	2.4697032e-05	54.88816666666667
SA45_SOC_5	237	1201.3762664794922	456.63819909095764	3.7806527e-05	55.12173333333333
SA45_SOC_5	238	1079.993019104004	577.0180892944336	2.9586055e-05	55.3553
SA45_SOC_5	239	1023.2049179077148	584.224648475647	2.4286108e-05	55.58886666666667
SA45_SOC_5	240	970.330696105957	590.1379537582397	4.1235588e-05	55.822433333333336
SA45_SOC_5	241	958.0053520202637	585.6717538833618	4.629159e-05	56.056000000000004
SA45_SOC_5	242	935.255126953125	580.4218769073486	4.791361e-05	56.289566666666666
SA45_SOC_5	243	878.7747001647949	590.4518365859985	6.2943014e-05	56.523133333333334
SA45_SOC_5	244	963.3897399902344	580.2377700805664	3.4200322e-05	56.7567
SA45_SOC_5	245	919.3750190734863	590.2434611320496	3.5995163e-05	56.99026666666667
SA45_SOC_5	246	1202.5603866577148	462.95164704322815	3.4685385e-05	57.22383333333333
SA45_SOC_5	247	1000.3009414672852	624.3852996826172	2.8293673e-05	57.4574
SA45_SOC_5	248	1051.442527770996	595.1309823989868	2.9206512e-05	57.69096666666667
SA45_SOC_5	249	938.7801361083984	583.2115459442139	6.1755105e-05	57.924533333333336
SA45_SOC_5	250	487.98391342163086	579.0467405319214	2.7535429e-05	58.158100000000005
SA45_SOC_5	251	906.0843658447266	582.8388261795044	4.7915393e-05	58.391666666666666
SA45_SOC_5	252	928.8044929504395	577.9780197143555	6.0542243e-05	58.625233333333334
SA45_SOC_5	253	1054.4982147216797	576.7920112609863	3.241055e-05	58.8588
SA45_SOC_5	254	1083.9644622802734	579.879469871521	2.4020484e-05	59.09236666666667
SA45_SOC_5	255	1084.6026992797852	583.627073764801	3.584256e-05	59.32593333333333
SA45_SOC_5	256	686.5793037414551	785.8619213104248	0.0002711179	59.5595
SA45_SOC_5	257	709.5423889160156	783.1545209884644	0.31577998	59.79306666666667
SA45_SOC_5	258	728.8823890686035	795.887246131897	0.9984427	60.026633333333336
SA45_SOC_5	259	745.513916015625	801.3585662841797	0.99845684	60.2602
SA45_SOC_5	260	750.2291107177734	795.536413192749	0.99805826	60.493766666666666
SA45_SOC_5	261	749.2480659484863	794.6806383132935	0.99853754	60.727333333333334
SA45_SOC_5	262	746.8172836303711	795.0017309188843	0.9956477	60.9609
SA45_SOC_5	263	744.6405029296875	797.3222494125366	0.99726677	61.19446666666667
SA45_SOC_5	264	760.1728248596191	799.5026278495789	0.9983211	61.42803333333333
SA45_SOC_5	265	786.1198997497559	803.8689851760864	0.9997918	61.6616
SA45_SOC_5	266	809.2744445800781	809.4967317581177	0.99975926	61.89516666666667
SA45_SOC_5	267	833.554573059082	818.596887588501	0.99992454	62.12873333333334
SA45_SOC_5	268	897.9789161682129	826.749472618103	0.99986243	62.3623
SA45_SOC_5	269	951.5608978271484	835.1840114593506	0.9999472	62.595866666666666
SA45_SOC_5	270	1020.7006072998047	848.2619047164917	0.9999449	62.829433333333334
SA45_SOC_5	271	1072.6297760009766	859.0739965438843	0.9999145	63.063
SA45_SOC_5	272	1128.7528610229492	863.4433794021606	0.9999312	63.29656666666667
SA45_SOC_5	273	1175.0065612792969	871.4663815498352	0.999959	63.53013333333333
SA45_SOC_5	274	1224.8722457885742	876.5777921676636	0.99994147	63.7637
SA45_SOC_5	275	1270.3324127197266	883.4537315368652	0.99994576	63.99726666666667
SA45_SOC_5	276	1308.5710144042969	887.0006847381592	0.99995446	64.23083333333334
SA45_SOC_5	277	1352.248764038086	889.7655057907104	0.99995553	64.4644
SA45_SOC_5	278	1391.9384765625	887.1137237548828	0.99986446	64.69796666666667
SA45_SOC_5	279	1409.574851989746	885.3607177734375	0.9999044	64.93153333333333
SA45_SOC_5	280	1445.6632232666016	887.8667593002319	0.9999083	65.1651
SA45_SOC_5	281	1449.598731994629	895.5319118499756	0.99993956	65.39866666666667
SA45_SOC_5	282	1449.5372772216797	895.5958342552185	0.9999585	65.63223333333333
SA45_SOC_5	283	1445.8285903930664	894.859471321106	0.9999356	65.86580000000001
SA45_SOC_5	284	1449.2712020874023	894.6340370178223	0.99992275	66.09936666666667
SA45_SOC_5	285	1445.7437896728516	896.425666809082	0.9999511	66.33293333333333
SA45_SOC_5	286	1446.7627716064453	896.1821436882019	0.99987066	66.5665
SA45_SOC_5	287	1462.082176208496	886.3592720031738	0.99987924	66.80006666666667
SA45_SOC_5	288	1454.9736785888672	869.237208366394	0.99991083	67.03363333333334
SA45_SOC_5	289	1448.5784912109375	850.2985382080078	0.9996754	67.2672
SA45_SOC_5	290	1440.919532775879	830.4698467254639	0.99971145	67.50076666666666
SA45_SOC_5	291	1450.9527969360352	816.2538385391235	0.99624926	67.73433333333334
SA45_SOC_5	292	1459.0912628173828	800.5808758735657	0.9977062	67.9679
SA45_SOC_5	293	1443.9683532714844	768.5012912750244	0.99952865	68.20146666666666
SA45_SOC_5	294	1431.7210006713867	738.6246156692505	0.99994874	68.43503333333334
SA45_SOC_5	295	1410.8665466308594	726.7340183258057	0.9998858	68.6686
SA45_SOC_5	296	1386.6363143920898	725.5392551422119	0.9998858	68.90216666666667
SA45_SOC_5	297	1347.3727798461914	722.8518748283386	0.9999504	69.13573333333333
SA45_SOC_5	298	1322.9362106323242	727.8566193580627	0.99990225	69.3693
SA45_SOC_5	299	1288.879737854004	732.3818492889404	0.9999429	69.60286666666667
SA45_SOC_5	300	1232.6572036743164	747.0948171615601	0.99993694	69.83643333333333
SA45_SOC_5	301	1179.5608520507812	773.1868100166321	0.9999261	70.07000000000001
SA45_SOC_5	302	1122.6567077636719	798.4790325164795	0.9999399	70.30356666666667
SA45_SOC_5	303	1059.1864013671875	812.1368622779846	0.9998758	70.53713333333333
SA45_SOC_5	304	963.7827301025391	827.8357028961182	0.99992967	70.7707
SA45_SOC_5	305	879.5841979980469	844.8063611984253	0.99993193	71.00426666666667
SA45_SOC_5	306	818.3744430541992	858.4701776504517	0.99984515	71.23783333333334
SA45_SOC_5	307	777.4545478820801	878.0785202980042	0.9992669	71.4714
SA45_SOC_5	308	733.8753890991211	859.0042161941528	0.04095766	71.70496666666666
SA45_SOC_5	309	929.7989273071289	580.4203963279724	6.6388595e-05	71.93853333333334
SA45_SOC_5	310	935.4683303833008	587.6352596282959	4.803361e-05	72.1721
SA45_SOC_5	311	1082.7151107788086	577.6719260215759	3.9327093e-05	72.40566666666666
SA45_SOC_5	312	935.6658554077148	576.6769766807556	4.6287965e-05	72.63923333333334
SA45_SOC_5	313	423.0109977722168	577.4047780036926	2.5864372e-05	72.8728
SA45_SOC_5	314	446.72547340393066	582.8656697273254	2.717833e-05	73.10636666666667
SA45_SOC_5	315	1020.0375366210938	582.495846748352	3.0496934e-05	73.33993333333333
SA45_SOC_5	316	448.1536102294922	582.0884943008423	2.2494974e-05	73.5735
SA45_SOC_5	317	447.4416160583496	588.5654497146606	2.1570042e-05	73.80706666666667
SA45_SOC_5	318	1049.0200424194336	576.6764616966248	5.8746627e-05	74.04063333333333
SA45_SOC_5	319	904.4895172119141	585.4096913337708	4.275379e-05	74.27420000000001
SA45_SOC_5	320	934.7823143005371	578.2684707641602	5.6300065e-05	74.50776666666667
SA45_SOC_5	321	1044.1616821289062	579.7643709182739	5.1151397e-05	74.74133333333333
SA45_SOC_5	322	1154.6475219726562	464.71900820732117	2.9320709e-05	74.9749
SA45_SOC_5	323	1083.5720443725586	582.0286917686462	2.4477611e-05	75.20846666666667
SA45_SOC_5	324	1083.1396865844727	581.9405651092529	3.5326524e-05	75.44203333333334
SA45_SOC_5	325	1160.7048797607422	596.9829297065735	2.5037809e-05	75.6756
SA45_SOC_5	326	984.6179580688477	549.6226072311401	3.6222118e-05	75.90916666666666
SA45_SOC_5	327	906.1388397216797	583.6415576934814	6.1205996e-05	76.14273333333334
SA45_SOC_5	328	1019.2177963256836	575.7750463485718	5.2560616e-05	76.3763
SA45_SOC_5	329	1079.1400909423828	580.7873225212097	3.2523065e-05	76.60986666666666
SA45_SOC_5	330	1020.8112716674805	581.0500931739807	3.115666e-05	76.84343333333334
SA45_SOC_5	331	1159.7099304199219	593.8722968101501	2.4498695e-05	77.077
SA45_SOC_5	332	1054.760627746582	585.6582999229431	2.0599695e-05	77.31056666666667
SA45_SOC_5	333	1004.9977111816406	628.5419297218323	3.5267818e-05	77.54413333333333
SA45_SOC_5	334	460.76305389404297	591.8314790725708	2.407695e-05	77.7777
SA45_SOC_5	335	934.1897392272949	579.7946262359619	6.3651896e-05	78.01126666666667
SA45_SOC_5	336	960.5592727661133	582.0854043960571	4.507326e-05	78.24483333333333
SA45_SOC_5	337	906.62109375	583.7923192977905	7.102468e-05	78.47840000000001
SA45_SOC_5	338	903.2987022399902	584.1506838798523	4.430214e-05	78.71196666666667
SA45_SOC_5	339	1226.2749481201172	462.2015404701233	3.1962234e-05	78.94553333333333
SA45_SOC_5	340	1051.7170715332031	581.5645623207092	2.326691e-05	79.1791
SA45_SOC_5	341	448.436336517334	583.8316512107849	2.9176252e-05	79.41266666666667
SA45_SOC_5	342	1029.2855072021484	636.5295910835266	2.9122075e-05	79.64623333333333
SA45_SOC_5	343	1021.3414764404297	577.1713614463806	4.3000717e-05	79.8798
SA45_SOC_5	344	1081.062126159668	577.5458836555481	3.842253e-05	80.11336666666666
SA45_SOC_5	345	1047.916259765625	575.5525088310242	5.1134033e-05	80.34693333333334
SA45_SOC_5	346	960.8843994140625	582.8620648384094	4.160773e-05	80.5805
SA45_SOC_5	347	956.392936706543	580.3143095970154	4.195749e-05	80.81406666666666
SA45_SOC_5	348	1054.6916198730469	578.5578918457031	3.4816323e-05	81.04763333333334
SA45_SOC_5	349	1049.9971389770508	581.965606212616	2.8796198e-05	81.2812
SA45_SOC_5	350	1052.6654434204102	579.2365121841431	3.1775813e-05	81.51476666666667
SA45_SOC_5	351	1200.578269958496	458.3449852466583	2.782803e-05	81.74833333333333
SA45_SOC_5	352	905.6807327270508	582.3343348503113	5.3155716e-05	81.9819
SA45_SOC_5	353	956.7792892456055	580.6911492347717	3.533906e-05	82.21546666666667
SA45_SOC_5	354	1046.5477752685547	578.2937693595886	5.8087007e-05	82.44903333333333
SA45_SOC_5	355	966.2493896484375	577.41366147995	3.7392067e-05	82.68260000000001
SA45_SOC_5	356	448.5740661621094	581.4350438117981	2.3285178e-05	82.91616666666667
SA45_SOC_5	357	1050.0121307373047	581.9806051254272	3.4937457e-05	83.14973333333333
SA45_SOC_5	358	1223.0798721313477	463.7900733947754	3.384179e-05	83.3833
SA45_SOC_5	359	1022.8801345825195	631.6075015068054	2.5196763e-05	83.61686666666667
SA45_SOC_5	360	937.518424987793	578.1479001045227	5.170509e-05	83.85043333333333
SA45_SOC_5	361	963.8352584838867	578.2967948913574	4.1156552e-05	84.084
SA45_SOC_5	362	938.2399749755859	577.5383520126343	3.716377e-05	84.31756666666666
SA45_SOC_5	363	1047.2062683105469	576.8873476982117	6.468022e-05	84.55113333333334
SA45_SOC_5	364	959.3717193603516	580.6487917900085	4.4637593e-05	84.7847
SA45_SOC_5	365	1048.2921981811523	580.7598352432251	3.118302e-05	85.01826666666666
SA45_SOC_5	366	1175.434341430664	460.7999789714813	3.307531e-05	85.25183333333334
SA45_SOC_5	367	923.1900215148926	591.400887966156	3.1898137e-05	85.4854
SA45_SOC_5	368	450.8529281616211	585.2441883087158	2.547573e-05	85.71896666666667
SA45_SOC_5	369	1045.7708358764648	578.3302044868469	4.897767e-05	85.95253333333334
SA45_SOC_5	370	931.9084167480469	582.7176761627197	4.12067e-05	86.1861
SA45_SOC_5	371	929.4430160522461	584.3958806991577	4.7227393e-05	86.41966666666667
SA45_SOC_5	372	969.9053192138672	591.1444902420044	2.894443e-05	86.65323333333333
SA45_SOC_5	373	462.5448417663574	593.9871382713318	2.6863008e-05	86.88680000000001
SA45_SOC_5	374	1201.384162902832	453.34275126457214	2.8801609e-05	87.12036666666667
SA45_SOC_5	375	1171.7143249511719	464.850811958313	3.5287198e-05	87.35393333333333
SA45_SOC_5	376	1078.026351928711	586.2811732292175	2.16245e-05	87.5875
SA45_SOC_5	377	964.9993515014648	583.0414080619812	2.5907946e-05	87.82106666666667
SA45_SOC_5	378	1077.2381973266602	576.8609547615051	4.8318085e-05	88.05463333333333
SA45_SOC_5	379	1078.8602828979492	579.2703723907471	3.6303212e-05	88.2882
SA45_SOC_5	380	1044.6665954589844	577.537579536438	5.3648622e-05	88.52176666666666
SA45_SOC_5	381	908.5344314575195	583.94855260849	5.9671413e-05	88.75533333333334
SA45_SOC_5	382	1202.1451950073242	461.45413756370544	3.7560432e-05	88.9889
SA45_SOC_5	383	466.57270431518555	589.670991897583	3.7646103e-05	89.22246666666666
SA45_SOC_5	384	1175.5192565917969	465.6909120082855	4.6984187e-05	89.45603333333334
SA45_SOC_5	385	484.79278564453125	581.6439986228943	2.7188e-05	89.6896
SA45_SOC_5	386	957.2055816650391	583.9215803146362	4.5488134e-05	89.92316666666667
SA45_SOC_5	387	1049.2912673950195	575.7848310470581	4.5897163e-05	90.15673333333334
SA45_SOC_5	388	962.9419326782227	581.0580110549927	5.0163282e-05	90.3903
SA45_SOC_5	389	905.4659843444824	585.278434753418	4.853777e-05	90.62386666666667
SA45_SOC_5	390	1049.4152069091797	580.5882167816162	3.1640437e-05	90.85743333333333
SA45_SOC_5	391	1053.4099960327148	577.9204058647156	2.23039e-05	91.09100000000001
SA45_SOC_5	392	1028.254051208496	578.1796360015869	2.9482942e-05	91.32456666666667
SA45_SOC_5	393	1056.9586944580078	594.1988611221313	4.0805684e-05	91.55813333333333
SA45_SOC_5	394	920.4240417480469	592.8089833259583	2.4939722e-05	91.7917
SA45_SOC_5	395	843.0990600585938	584.4560050964355	4.8932157e-05	92.02526666666667
SA45_SOC_5	396	959.5244407653809	578.9920878410339	3.9801274e-05	92.25883333333333
SA45_SOC_5	397	933.1307601928711	579.6007347106934	6.147084e-05	92.4924
SA45_SOC_5	398	934.9371528625488	578.7597012519836	4.550306e-05	92.72596666666666
SA45_SOC_5	399	1174.8105239868164	458.16506266593933	3.5179073e-05	92.95953333333334
SA45_SOC_5	400	463.6347198486328	593.8643145561218	2.5223928e-05	93.1931
SA45_SOC_5	401	1223.0874252319336	460.5013847351074	2.3355165e-05	93.42666666666666
SA45_SOC_5	402	1086.0470581054688	579.5892119407654	3.1113632e-05	93.66023333333334
SA45_SOC_5	403	965.7551193237305	592.6604747772217	3.6119225e-05	93.8938
SA45_SOC_5	404	1079.6199417114258	576.6175603866577	3.152722e-05	94.12736666666667
SA45_SOC_5	405	969.7945404052734	589.757444858551	3.8192204e-05	94.36093333333334
SA45_SOC_5	406	933.1049537658691	580.0628042221069	3.694201e-05	94.5945
SA45_SOC_5	407	1051.3243103027344	634.1858339309692	2.7663105e-05	94.82806666666667
SA45_SOC_5	408	1038.9127349853516	645.0239324569702	3.0744854e-05	95.06163333333333
SA45_SOC_5	409	1028.1535720825195	556.1107635498047	2.9167099e-05	95.29520000000001
SA45_SOC_5	410	705.0756454467773	854.2672634124756	0.008344312	95.52876666666667
SA45_SOC_5	411	743.1716537475586	852.0321035385132	0.9968244	95.76233333333333
SA45_SOC_5	412	788.7490653991699	845.4428815841675	0.99952865	95.9959
SA45_SOC_5	413	823.2344055175781	848.5071659088135	0.999801	96.22946666666667
SA45_SOC_5	414	862.1769332885742	854.2702889442444	0.9998703	96.46303333333333
SA45_SOC_5	415	910.6575393676758	851.4979362487793	0.9998795	96.6966
SA45_SOC_5	416	960.8453750610352	845.6674146652222	0.9999181	96.93016666666666
SA45_SOC_5	417	1002.8002166748047	845.7440829277039	0.9999043	97.16373333333334
SA45_SOC_5	418	1048.0756759643555	831.9549322128296	0.99983513	97.3973
SA45_SOC_5	419	1070.5945587158203	826.0078310966492	0.9997912	97.63086666666666
SA45_SOC_5	420	1110.4425430297852	823.5144710540771	0.9999101	97.86443333333334
SA45_SOC_5	421	1143.9311599731445	821.2212467193604	0.99994874	98.098
SA45_SOC_5	422	1177.1641159057617	824.5925259590149	0.99995923	98.33156666666667
SA45_SOC_5	423	1208.8775253295898	831.4255928993225	0.99996924	98.56513333333334
SA45_SOC_5	424	1241.7101669311523	843.9136362075806	0.99996936	98.7987
SA45_SOC_5	425	1257.4265670776367	844.5423030853271	0.9999504	99.03226666666667
SA45_SOC_5	426	1256.2328338623047	845.1260375976562	0.999964	99.26583333333333
SA45_SOC_5	427	1259.2286682128906	846.6990566253662	0.9999573	99.49940000000001
SA45_SOC_5	428	1260.9173583984375	852.8916120529175	0.99996364	99.73296666666667
SA45_SOC_5	429	1272.6097869873047	860.0142931938171	0.99996567	99.96653333333333
SA45_SOC_5	430	1297.7838134765625	864.6331214904785	0.9999676	100.2001
SA45_SOC_5	431	1328.693504333496	877.3494958877563	0.9999709	100.43366666666667
SA45_SOC_5	432	1360.7268905639648	886.0283946990967	0.9999813	100.66723333333333
SA45_SOC_5	433	1383.2633972167969	885.7301545143127	0.99995875	100.9008
SA45_SOC_5	434	1385.123062133789	887.7085304260254	0.9999621	101.13436666666666
SA45_SOC_5	435	1392.9182052612305	890.5773782730103	0.9999769	101.36793333333334
SA45_SOC_5	436	1395.4817962646484	891.7043566703796	0.999969	101.6015
SA45_SOC_5	437	1407.2600555419922	893.0212354660034	0.99996185	101.83506666666666
SA45_SOC_5	438	1408.6534881591797	901.9881391525269	0.9999294	102.06863333333334
SA45_SOC_5	439	1429.8218536376953	899.085431098938	0.9999317	102.3022
SA45_SOC_5	440	1445.1351928710938	888.8171625137329	0.9999578	102.53576666666667
SA45_SOC_5	441	1436.3578033447266	887.7754783630371	0.9999198	102.76933333333334
SA45_SOC_5	442	1431.3048934936523	890.835964679718	0.99977356	103.0029
SA45_SOC_5	443	1457.0054626464844	878.2070732116699	0.9996636	103.23646666666667
SA45_SOC_5	444	1462.646827697754	868.841700553894	0.999746	103.47003333333333
SA45_SOC_5	445	1451.2893676757812	869.1228175163269	0.9996158	103.70360000000001
SA45_SOC_5	446	1465.2218627929688	875.0310373306274	0.99426395	103.93716666666667
SA45_SOC_5	447	1459.6524810791016	877.7359914779663	0.9984597	104.17073333333333
SA45_SOC_5	448	1475.658073425293	874.8505997657776	0.9995078	104.4043
SA45_SOC_5	449	1471.8880462646484	877.44309425354	0.9996892	104.63786666666667
SA45_SOC_5	450	1454.1301345825195	877.2268009185791	0.9989882	104.87143333333333
SA45_SOC_5	451	1455.2368927001953	869.5172953605652	0.99115795	105.105
SA45_SOC_5	452	1458.6278915405273	860.3246998786926	0.99439853	105.33856666666667
SA45_SOC_5	453	1431.1437606811523	839.9405336380005	0.9994935	105.57213333333334
SA45_SOC_5	454	1430.936050415039	810.5400896072388	0.9998016	105.8057
SA45_SOC_5	455	1429.8797607421875	784.3452286720276	0.9998956	106.03926666666666
SA45_SOC_5	456	1401.5814971923828	762.9422307014465	0.99974424	106.27283333333334
SA45_SOC_5	457	1376.8157958984375	759.6082878112793	0.99986756	106.5064
SA45_SOC_5	458	1340.7683944702148	740.5790448188782	0.9998473	106.73996666666667
SA45_SOC_5	459	1295.9481811523438	734.8121881484985	0.99993503	106.97353333333334
SA45_SOC_5	460	1234.7216033935547	730.6200885772705	0.9999753	107.2071
SA45_SOC_5	461	1136.0105895996094	737.0967864990234	0.99995005	107.44066666666667
SA45_SOC_5	462	1035.795021057129	751.7178297042847	0.9999528	107.67423333333333
SA45_SOC_5	463	919.1978645324707	775.1692414283752	0.99992406	107.90780000000001
SA45_SOC_5	464	821.3426971435547	800.3743028640747	0.9997744	108.14136666666667
SA45_SOC_5	465	767.4767303466797	818.10791015625	0.980169	108.37493333333333
SA45_SOC_5	466	691.1519622802734	823.5686731338501	4.0180235e-05	108.6085
SA45_SOC_5	467	1108.0047225952148	581.5426754951477	2.9809395e-05	108.84206666666667
SA45_SOC_5	468	1053.2509231567383	582.8908395767212	4.0093546e-05	109.07563333333333
SA45_SOC_5	469	1050.0214004516602	578.9407825469971	2.9316123e-05	109.3092
SA45_SOC_5	470	1202.6497650146484	462.36456513404846	3.4060366e-05	109.54276666666667
SA45_SOC_5	471	1025.45654296875	629.5630145072937	3.5165256e-05	109.77633333333334
SA45_SOC_5	472	1080.197639465332	574.1959118843079	5.339414e-05	110.0099
SA45_SOC_5	473	1080.168228149414	579.1823744773865	3.942788e-05	110.24346666666666
SA45_SOC_5	474	1055.1809692382812	590.3341627120972	4.4945908e-05	110.47703333333334
SA45_SOC_5	475	1047.7053451538086	576.2597751617432	3.9440856e-05	110.7106
SA45_SOC_5	476	461.9388771057129	591.8206644058228	2.396548e-05	110.94416666666667
SA45_SOC_5	477	987.5439834594727	586.4369559288025	2.5863632e-05	111.17773333333334
SA45_SOC_5	478	1185.443229675293	581.847288608551	2.3755003e-05	111.4113
SA45_SOC_5	479	542.2965431213379	659.2022180557251	2.847397e-05	111.64486666666667
SA45_SOC_5	480	1047.6111602783203	578.8010931015015	4.4208457e-05	111.87843333333333
SA45_SOC_5	481	969.3999481201172	578.4880471229553	3.360711e-05	112.11200000000001
SA45_SOC_5	482	965.9064102172852	579.2906498908997	4.3835873e-05	112.34556666666667
SA45_SOC_5	483	929.3391609191895	576.4164590835571	5.4561064e-05	112.57913333333333
SA45_SOC_5	484	966.3883209228516	578.4277296066284	3.4591245e-05	112.8127
SA45_SOC_5	485	1049.4049072265625	591.6558051109314	4.3804495e-05	113.04626666666667
SA45_SOC_5	486	917.6156616210938	587.7784895896912	3.1236148e-05	113.27983333333333
SA45_SOC_5	487	1026.2212371826172	582.218656539917	3.177472e-05	113.5134
SA45_SOC_5	488	486.50196075439453	579.3657732009888	2.4167353e-05	113.74696666666667
SA45_SOC_5	489	935.8162879943848	574.5370244979858	5.0551207e-05	113.98053333333334
SA45_SOC_5	490	904.8898887634277	581.5236854553223	3.589969e-05	114.2141
SA45_SOC_5	491	984.9513244628906	585.2495956420898	4.1484036e-05	114.44766666666666
SA45_SOC_5	492	1020.8816528320312	583.348982334137	5.336609e-05	114.68123333333334
SA45_SOC_5	493	1052.9420471191406	555.6418061256409	2.8006109e-05	114.9148
SA45_SOC_5	494	1082.4045181274414	577.5593376159668	2.645164e-05	115.14836666666667
SA45_SOC_5	495	1081.475601196289	573.0057191848755	3.3184562e-05	115.38193333333334
SA45_SOC_5	496	1051.2657165527344	581.0690832138062	2.873426e-05	115.6155
SA45_SOC_5	497	1054.185676574707	553.1878423690796	2.9391254e-05	115.84906666666667
SA45_SOC_5	498	963.3272552490234	579.4163060188293	5.6417877e-05	116.08263333333333
SA45_SOC_5	499	937.3681640625	579.8497295379639	3.6531736e-05	116.31620000000001
SA45_SOC_5	500	929.3489456176758	577.7615976333618	5.8146306e-05	116.54976666666667
SA45_SOC_5	501	1073.3207702636719	577.6336240768433	3.825497e-05	116.78333333333333
SA45_SOC_5	502	1054.5051956176758	577.9243326187134	2.849353e-05	117.0169
SA45_SOC_5	503	1037.5542068481445	533.4002530574799	2.6365084e-05	117.25046666666667
SA45_SOC_5	504	1201.7200469970703	466.03965282440186	5.0004433e-05	117.48403333333333
SA45_SOC_5	505	492.0201301574707	586.3137459754944	2.8789773e-05	117.7176
SA45_SOC_5	506	956.3243865966797	582.2261238098145	4.852666e-05	117.95116666666667
SA45_SOC_5	507	1049.5334243774414	577.8425145149231	5.9623806e-05	118.18473333333334
SA45_SOC_5	508	906.4760971069336	585.400550365448	4.9022532e-05	118.4183
SA45_SOC_5	509	968.1222152709961	588.7182068824768	3.3304594e-05	118.65186666666666
SA45_SOC_5	510	1206.5156936645508	462.63760328292847	3.4476703e-05	118.88543333333334
SA45_SOC_5	511	487.0099067687988	583.0392837524414	2.6079408e-05	119.119
SA45_SOC_5	512	483.77803802490234	579.6930456161499	3.0789102e-05	119.35256666666668
SA45_SOC_5	513	1204.1340637207031	465.2140688896179	3.4300956e-05	119.58613333333334
SA45_SOC_5	514	1020.1860809326172	579.6376848220825	2.6659047e-05	119.8197
SA45_SOC_5	515	953.6435508728027	580.4119634628296	6.671996e-05	120.05326666666667
SA45_SOC_5	516	905.5537033081055	584.2700958251953	5.5072043e-05	120.28683333333333
SA45_SOC_5	517	1050.384407043457	573.5265612602234	5.381644e-05	120.5204
SA45_SOC_5	518	910.2163696289062	585.330126285553	4.797003e-05	120.75396666666667
SA45_SOC_5	519	1086.0623931884766	580.8835601806641	3.5437773e-05	120.98753333333333
SA45_SOC_5	520	537.8914833068848	656.8746829032898	2.4155695e-05	121.2211
SA45_SOC_5	521	465.6902503967285	587.6762652397156	2.5185327e-05	121.45466666666667
SA45_SOC_5	522	1029.2097473144531	630.3703165054321	4.0348572e-05	121.68823333333333
SA45_SOC_5	523	1046.0949325561523	572.860107421875	4.0011113e-05	121.9218
SA45_SOC_5	524	964.5161819458008	592.349488735199	3.2479304e-05	122.15536666666667
SA45_SOC_5	525	907.866382598877	584.4357919692993	6.519656e-05	122.38893333333334
SA45_SOC_5	526	973.4192276000977	586.430196762085	3.5351866e-05	122.6225
SA45_SOC_5	527	1044.4453811645508	552.4713063240051	3.0867242e-05	122.85606666666666
SA45_SOC_5	528	1055.1166534423828	582.8383755683899	3.8736387e-05	123.08963333333334
SA45_SOC_5	529	1050.1946640014648	594.7535634040833	2.5601816e-05	123.3232
SA45_SOC_5	530	1200.9471130371094	458.4206557273865	3.1756306e-05	123.55676666666668
SA45_SOC_5	531	1052.6229858398438	579.8792767524719	3.430403e-05	123.79033333333334
SA45_SOC_5	532	947.0277214050293	588.1492137908936	4.0806462e-05	124.0239
SA45_SOC_5	533	961.0322570800781	585.9974813461304	4.384633e-05	124.25746666666667
SA45_SOC_5	534	1042.887840270996	577.2261428833008	5.5240416e-05	124.49103333333333
SA45_SOC_5	535	1053.1158828735352	575.5771636962891	4.193077e-05	124.7246
SA45_SOC_5	536	1079.8988342285156	581.9665718078613	2.4357594e-05	124.95816666666667
SA45_SOC_5	537	1026.694107055664	579.9607086181641	3.4352124e-05	125.19173333333333
SA45_SOC_5	538	1053.489761352539	549.357647895813	2.7830896e-05	125.42530000000001
SA45_SOC_5	539	448.3418941497803	578.8612174987793	2.570557e-05	125.65886666666667
SA45_SOC_5	540	965.599250793457	591.1486101150513	4.1546507e-05	125.89243333333333
SA45_SOC_5	541	909.3184661865234	582.478723526001	4.0334107e-05	126.126
SA45_SOC_5	542	929.5279312133789	582.195417881012	3.7214948e-05	126.35956666666667
SA45_SOC_5	543	909.49951171875	578.5324001312256	7.8112156e-05	126.59313333333334
SA45_SOC_5	544	959.2910957336426	582.6449990272522	4.4952078e-05	126.8267
SA45_SOC_5	545	1078.1268310546875	576.2568140029907	2.6191514e-05	127.06026666666666
SA45_SOC_5	546	1203.8081359863281	458.98308277130127	3.015257e-05	127.29383333333334
SA45_SOC_5	547	1205.9541320800781	462.6061248779297	3.1936645e-05	127.5274
SA45_SOC_5	548	421.2645721435547	576.9470858573914	2.6931082e-05	127.76096666666668
SA45_SOC_5	549	973.8476943969727	590.8435463905334	4.0247807e-05	127.99453333333334
SA45_SOC_5	550	934.8490333557129	584.0931344032288	4.7597558e-05	128.2281
SA45_SOC_5	551	701.1738395690918	828.3929800987244	0.0017162347	128.46166666666667
SA45_SOC_5	552	701.7986297607422	831.0723781585693	0.0033907534	128.69523333333333
SA45_SOC_5	553	709.8104095458984	828.3284139633179	0.0030188994	128.9288
SA45_SOC_5	554	709.9773788452148	825.9534358978271	0.003378256	129.16236666666666
SA45_SOC_5	555	714.3836975097656	827.3799419403076	0.004293542	129.39593333333335
SA45_SOC_5	556	725.4538536071777	830.6866550445557	0.9767072	129.6295
SA45_SOC_5	557	744.1202545166016	832.485237121582	0.9974075	129.86306666666667
SA45_SOC_5	558	762.0915412902832	835.1420402526855	0.9994153	130.09663333333333
SA45_SOC_5	559	776.6755485534668	836.0569095611572	0.9998264	130.3302
SA45_SOC_5	560	778.7083625793457	832.3418140411377	0.9997962	130.56376666666668
SA45_SOC_5	561	784.5627021789551	830.3994226455688	0.99974674	130.79733333333334
SA45_SOC_5	562	800.7060241699219	824.0402698516846	0.99977523	131.0309
SA45_SOC_5	563	821.663646697998	825.3005647659302	0.9998838	131.26446666666666
SA45_SOC_5	564	875.0049591064453	825.9820175170898	0.9998871	131.49803333333332
SA45_SOC_5	565	944.3708038330078	820.1884460449219	0.99989724	131.73160000000001
SA45_SOC_5	566	1012.6815032958984	815.2468514442444	0.9998964	131.96516666666668
SA45_SOC_5	567	1080.065689086914	803.8440728187561	0.99990404	132.19873333333334
SA45_SOC_5	568	1146.647071838379	796.219732761383	0.9999237	132.4323
SA45_SOC_5	569	1200.7792282104492	791.629228591919	0.999966	132.66586666666666
SA45_SOC_5	570	1257.5667572021484	796.5434002876282	0.99996495	132.89943333333335
SA45_SOC_5	571	1311.9462203979492	808.1244277954102	0.99995065	133.133
SA45_SOC_5	572	1360.8860778808594	820.5264043807983	0.9999242	133.36656666666667
SA45_SOC_5	573	1406.7576599121094	837.1186137199402	0.999966	133.60013333333333
SA45_SOC_5	574	1445.6381607055664	855.5207347869873	0.9999707	133.8337
SA45_SOC_5	575	1450.7326126098633	851.8707203865051	0.9999833	134.06726666666668
SA45_SOC_5	576	1450.206298828125	852.4912762641907	0.99998343	134.30083333333334
SA45_SOC_5	577	1447.1748733520508	855.3883838653564	0.9999808	134.5344
SA45_SOC_5	578	1447.9566192626953	858.773889541626	0.999984	134.76796666666667
SA45_SOC_5	579	1446.9082260131836	860.8042788505554	0.9999839	135.00153333333333
SA45_SOC_5	580	1464.0324783325195	863.71413230896	0.99996114	135.2351
SA45_SOC_5	581	1464.6812438964844	864.28866147995	0.9999784	135.46866666666668
SA45_SOC_5	582	1464.2020797729492	866.1343002319336	0.9999814	135.70223333333334
SA45_SOC_5	583	1468.340835571289	871.6358757019043	0.9999887	135.9358
SA45_SOC_5	584	1497.0494842529297	892.287962436676	0.9996774	136.16936666666666
SA45_SOC_5	585	1532.4437713623047	895.1183795928955	0.99938834	136.40293333333332
SA45_SOC_5	586	1540.2670669555664	887.2583055496216	0.99895084	136.6365
SA45_SOC_5	587	1547.666358947754	890.6250143051147	0.9977863	136.87006666666667
SA45_SOC_5	588	1547.193603515625	888.6076927185059	0.99884146	137.10363333333333
SA45_SOC_5	589	1552.7209854125977	891.3550043106079	0.9972806	137.3372
SA45_SOC_5	590	1552.93212890625	884.8280954360962	0.9991192	137.57076666666666
SA45_SOC_5	591	1538.126564025879	884.5594668388367	0.99942774	137.80433333333335
SA45_SOC_5	592	1543.377799987793	874.6132564544678	0.9981548	138.0379
SA45_SOC_5	593	1528.864402770996	889.9406003952026	0.9971259	138.27146666666667
SA45_SOC_5	594	1537.3267364501953	877.1541881561279	0.9952093	138.50503333333333
SA45_SOC_5	595	1527.608299255371	864.8348665237427	0.99799275	138.7386
SA45_SOC_5	596	1531.9608306884766	861.3472008705139	0.9978896	138.97216666666668
SA45_SOC_5	597	1521.5419006347656	870.7382583618164	0.9990727	139.20573333333334
SA45_SOC_5	598	1509.9592208862305	875.5891513824463	0.9994568	139.4393
SA45_SOC_5	599	1505.0907897949219	865.4774379730225	0.9998777	139.67286666666666
SA45_SOC_5	600	1476.0524368286133	861.7791438102722	0.999889	139.90643333333333
SA45_SOC_5	601	1457.17529296875	852.7095651626587	0.999913	140.14000000000001
SA45_SOC_5	602	1462.6033401489258	851.3990592956543	0.99992085	140.37356666666668
SA45_SOC_5	603	1481.3610076904297	850.5037593841553	0.99949837	140.60713333333334
SA45_SOC_5	604	1447.1071243286133	863.9242458343506	0.9979638	140.8407
SA45_SOC_5	605	1467.4855041503906	880.8534479141235	0.9996606	141.07426666666666
SA45_SOC_5	606	1496.9744110107422	907.4244403839111	0.99985063	141.30783333333335
SA45_SOC_5	607	1521.3694381713867	923.8235950469971	0.99934	141.5414
SA45_SOC_5	608	1563.1336212158203	930.17817735672	0.9997974	141.77496666666667
SA45_SOC_5	609	1598.7353897094727	936.5265798568726	0.9995634	142.00853333333333
SA45_SOC_5	610	1631.7511367797852	954.7772312164307	0.99988544	142.2421
SA45_SOC_5	611	1652.1807861328125	957.1344423294067	0.9999192	142.47566666666668
SA45_SOC_5	612	1661.1419677734375	958.7077188491821	0.9999062	142.70923333333334
SA45_SOC_5	613	1685.3822708129883	962.7457737922668	0.9998925	142.9428
SA45_SOC_5	614	1697.1741485595703	970.4844403266907	0.9998932	143.17636666666667
SA45_SOC_5	615	1691.2740325927734	970.9322834014893	0.9998111	143.40993333333333
SA45_SOC_5	616	1708.8304138183594	973.9527297019958	0.9998307	143.6435
SA45_SOC_5	617	1702.9629135131836	977.7968287467957	0.999876	143.87706666666668
SA45_SOC_5	618	1714.4286346435547	971.0539484024048	0.9997719	144.11063333333334
SA45_SOC_5	619	1713.2196807861328	969.9366903305054	0.999882	144.3442
SA45_SOC_5	620	1706.3613510131836	965.1076197624207	0.9998368	144.57776666666666
SA45_SOC_5	621	1699.9028778076172	957.9105234146118	0.9998153	144.81133333333332
SA45_SOC_5	622	1716.2226104736328	956.3276553153992	0.999765	145.0449
SA45_SOC_5	623	1713.6882019042969	965.2185344696045	0.9998864	145.27846666666667
SA45_SOC_5	624	1748.7240600585938	952.4892854690552	0.99822694	145.51203333333333
SA45_SOC_5	625	1759.0932083129883	954.3389797210693	0.99924755	145.7456
SA45_SOC_5	626	1769.9210357666016	952.2375226020813	0.9985682	145.97916666666666
SA45_SOC_5	627	1776.8547821044922	959.1519570350647	0.9990607	146.21273333333335
SA45_SOC_5	628	1757.4545288085938	965.3908610343933	0.99954176	146.4463
SA45_SOC_5	629	1765.45166015625	958.811616897583	0.9996718	146.67986666666667
SA45_SOC_5	630	1742.7090454101562	944.4470357894897	0.9987167	146.91343333333333
SA45_SOC_5	631	1743.1426620483398	921.9007730484009	0.9993309	147.147
SA45_SOC_5	632	1735.0115203857422	924.239444732666	0.99985516	147.38056666666668
SA45_SOC_5	633	1727.8763580322266	916.9683837890625	0.9999131	147.61413333333334
SA45_SOC_5	634	1708.882827758789	922.9080820083618	0.9999012	147.8477
SA45_SOC_5	635	1704.2439651489258	935.5893087387085	0.9997819	148.08126666666666
SA45_SOC_5	636	1699.8581314086914	947.3660945892334	0.9998776	148.31483333333333
SA45_SOC_5	637	1724.4716262817383	956.6597557067871	0.9986285	148.54840000000002
SA45_SOC_5	638	1735.8837890625	962.830810546875	0.964327	148.78196666666668
SA45_SOC_5	639	1750.9161758422852	969.1742563247681	0.987981	149.01553333333334
SA45_SOC_5	640	1769.1361999511719	969.9315404891968	0.9974011	149.2491
SA45_SOC_5	641	1765.5072784423828	966.4403986930847	0.9979919	149.48266666666666
SA45_SOC_5	642	1753.6445617675781	966.647744178772	0.99952793	149.71623333333335
SA45_SOC_5	643	1735.8208465576172	962.2551870346069	0.99861896	149.9498
SA45_SOC_5	644	1730.8575439453125	962.488603591919	0.9996458	150.18336666666667
SA45_SOC_5	645	1732.7581787109375	953.2945919036865	0.12199075	150.41693333333333
SA45_SOC_5	646	1738.0101013183594	955.8254170417786	0.57224935	150.6505
SA45_SOC_5	647	1742.9161834716797	958.3433675765991	0.96390754	150.88406666666668
SA45_SOC_5	648	1744.7507858276367	959.3202924728394	0.9947733	151.11763333333334
SA45_SOC_5	649	1738.370704650879	943.147988319397	0.13647272	151.3512
SA45_SOC_5	650	1742.7518463134766	943.8076829910278	0.8308438	151.58476666666667
SA45_SOC_5	651	1742.2795486450195	947.3936462402344	0.65107226	151.81833333333333
SA45_SOC_5	652	1729.6711349487305	944.1675281524658	0.9641155	152.0519
SA45_SOC_5	653	1716.672134399414	938.3961009979248	0.9868443	152.28546666666668
SA45_SOC_5	654	1709.9898147583008	938.704833984375	0.31851527	152.51903333333334
SA45_SOC_5	655	1712.2237014770508	938.3390665054321	0.9255532	152.7526
SA45_SOC_5	656	1699.8458862304688	930.7892060279846	0.99627435	152.98616666666666
SA45_SOC_5	657	1708.5262298583984	928.9474296569824	0.9654876	153.21973333333332
SA45_SOC_5	658	1699.0754699707031	931.7800998687744	0.9989637	153.4533
SA45_SOC_5	659	1693.172264099121	918.2582902908325	0.9978536	153.68686666666667
SA45_SOC_5	660	1688.4643936157227	912.8911256790161	0.998949	153.92043333333334
SA45_SOC_5	661	1671.874008178711	899.2079973220825	0.96002805	154.154
SA45_SOC_5	662	1667.5578689575195	903.1686115264893	0.9934949	154.38756666666666
SA45_SOC_5	663	1666.8877029418945	900.506272315979	0.99922335	154.62113333333335
SA45_SOC_5	664	1645.671730041504	903.1787824630737	0.99540013	154.8547
SA45_SOC_5	665	1641.8998718261719	903.5472536087036	0.98701257	155.08826666666667
SA45_SOC_5	666	1634.9684143066406	911.2805771827698	0.99500656	155.32183333333333
SA45_SOC_5	667	1612.4771118164062	905.4622220993042	0.9869169	155.5554
SA45_SOC_5	668	1612.3554611206055	908.0435800552368	0.997855	155.78896666666668
SA45_SOC_5	669	1612.7810668945312	907.0743799209595	0.9985734	156.02253333333334
SA45_SOC_5	670	1606.812400817871	902.7370548248291	0.9900566	156.2561
SA45_SOC_5	671	1594.7114181518555	918.3913493156433	0.99881554	156.48966666666666
SA45_SOC_5	672	1597.543601989746	918.5910987854004	0.9996294	156.72323333333333
SA45_SOC_5	673	1594.1212463378906	914.3393898010254	0.99978334	156.95680000000002
SA45_SOC_5	674	1589.520606994629	910.2891039848328	0.99938786	157.19036666666668
SA45_SOC_5	675	1581.2672424316406	910.1779961585999	0.9980405	157.42393333333334
SA45_SOC_5	676	1564.7698974609375	927.0056819915771	0.98408264	157.6575
SA45_SOC_5	677	1546.501235961914	923.8117504119873	0.9990578	157.89106666666666
SA45_SOC_5	678	1556.627311706543	928.2578659057617	0.99112785	158.12463333333335
SA45_SOC_5	679	1529.9006652832031	925.9530544281006	0.9918933	158.3582
SA45_SOC_5	680	1523.2283020019531	928.2639813423157	0.99827147	158.59176666666667
SA45_SOC_5	681	1523.0323791503906	921.973385810852	0.99899465	158.82533333333333
SA45_SOC_5	682	1510.0974655151367	932.591392993927	0.9989525	159.0589
SA45_SOC_5	683	1510.7769012451172	929.2351126670837	0.9996873	159.29246666666666
SA45_SOC_5	684	1518.7781524658203	930.0744724273682	0.99951434	159.52603333333334
SA45_SOC_5	685	1505.5494689941406	923.5888910293579	0.9998766	159.7596
SA45_SOC_5	686	1515.0664901733398	913.7940216064453	0.9998945	159.99316666666667
SA45_SOC_5	687	1501.7621612548828	918.4073781967163	0.9998989	160.22673333333333
SA45_SOC_5	688	1500.149917602539	904.3072414398193	0.999841	160.4603
SA45_SOC_5	689	1513.506202697754	900.3301477432251	0.99993026	160.69386666666668
SA45_SOC_5	690	1497.2959899902344	891.5249490737915	0.999979	160.92743333333334
SA45_SOC_5	691	1497.0314025878906	879.4274568557739	0.9999522	161.161
SA45_SOC_5	692	1488.5585403442383	874.0499925613403	0.99994993	161.39456666666666
SA45_SOC_5	693	1505.8598327636719	868.5242128372192	0.9999405	161.62813333333332
SA45_SOC_5	694	1541.0282135009766	857.1966218948364	0.9998697	161.8617
SA45_SOC_5	695	1561.6971588134766	851.2382555007935	0.9999119	162.09526666666667
SA45_SOC_5	696	1566.9005584716797	847.408447265625	0.99977726	162.32883333333334
SA45_SOC_5	697	1575.5632781982422	849.7610235214233	0.99933904	162.5624
SA45_SOC_5	698	1569.8785400390625	861.0138130187988	0.9994512	162.79596666666666
SA45_SOC_5	699	1558.4123611450195	863.1782913208008	0.9995889	163.02953333333335
SA45_SOC_5	700	1566.5343475341797	861.9311928749084	0.99925596	163.2631
SA45_SOC_5	701	1566.5468215942383	866.1093235015869	0.9992762	163.49666666666667
SA45_SOC_5	702	1559.904441833496	863.1264066696167	0.9997452	163.73023333333333
SA45_SOC_5	703	1558.689193725586	874.1098594665527	0.99981815	163.9638
SA45_SOC_5	704	1553.4039688110352	873.4325265884399	0.9999081	164.19736666666668
SA45_SOC_5	705	1554.0539932250977	880.5839824676514	0.99968255	164.43093333333334
SA45_SOC_5	706	1576.5167999267578	875.4546117782593	0.9996282	164.6645
SA45_SOC_5	707	1579.6385192871094	881.975212097168	0.9997502	164.89806666666667
SA45_SOC_5	708	1582.3562622070312	886.327600479126	0.99994123	165.13163333333333
SA45_SOC_5	709	1574.0961456298828	882.8374242782593	0.9999372	165.36520000000002
SA45_SOC_5	710	1572.7380752563477	888.9748120307922	0.99978703	165.59876666666668
SA45_SOC_5	711	1573.7197494506836	894.8368120193481	0.9979413	165.83233333333334
SA45_SOC_5	712	1583.1064224243164	901.7001342773438	0.9998418	166.0659
SA45_SOC_5	713	1584.9513244628906	904.0066194534302	0.99981505	166.29946666666666
SA45_SOC_5	714	1590.8808517456055	900.5563545227051	0.9991879	166.53303333333335
SA45_SOC_5	715	1590.4052352905273	909.6062994003296	0.9998981	166.7666
SA45_SOC_5	716	1596.7738723754883	912.6221752166748	0.99990153	167.00016666666667
SA45_SOC_5	717	1605.0872039794922	916.1683559417725	0.99992967	167.23373333333333
SA45_SOC_5	718	1600.3075790405273	916.1710596084595	0.99992394	167.4673
SA45_SOC_5	719	1599.470329284668	909.4583058357239	0.9998951	167.70086666666666
SA45_SOC_5	720	1606.186294555664	917.8392863273621	0.9998939	167.93443333333335
SA45_SOC_5	721	1604.8180389404297	920.5355501174927	0.99991107	168.168
SA45_SOC_5	722	1612.4688720703125	915.9565687179565	0.999871	168.40156666666667
SA45_SOC_5	723	1614.5586776733398	914.7377300262451	0.99984324	168.63513333333333
SA45_SOC_5	724	1615.9473037719727	907.382984161377	0.9998061	168.8687
SA45_SOC_5	725	1614.568977355957	911.5311169624329	0.9998597	169.10226666666668
SA45_SOC_5	726	1614.1494369506836	911.7484402656555	0.99984384	169.33583333333334
SA45_SOC_5	727	1609.6195220947266	907.4469065666199	0.99983203	169.5694
SA45_SOC_5	728	1608.7727737426758	907.3041272163391	0.9982609	169.80296666666666
SA45_SOC_5	729	1627.2352981567383	902.4746704101562	0.9968208	170.03653333333332
SA45_SOC_5	730	1636.4837265014648	904.860270023346	0.9961532	170.2701
SA45_SOC_5	731	1614.144172668457	905.4605484008789	0.998869	170.50366666666667
SA45_SOC_5	732	1622.7414321899414	903.7313604354858	0.99882895	170.73723333333334
SA45_SOC_5	733	1615.2095031738281	911.9112396240234	0.99795747	170.9708
SA45_SOC_5	734	1612.1834564208984	914.0640020370483	0.99890673	171.20436666666666
SA45_SOC_5	735	1570.3904342651367	905.5299425125122	0.9994124	171.43793333333335
SA45_SOC_5	736	1558.6310577392578	911.8872284889221	0.99990916	171.6715
SA45_SOC_5	737	1532.9109191894531	911.6717720031738	0.99986386	171.90506666666667
SA45_SOC_5	738	1483.1533813476562	910.8989095687866	0.9999167	172.13863333333333
SA45_SOC_5	739	1411.7143249511719	897.7247142791748	0.9998766	172.3722
SA45_SOC_5	740	1335.9766387939453	896.9420671463013	0.99985754	172.60576666666668
SA45_SOC_5	741	1239.9666595458984	895.0874161720276	0.9998042	172.83933333333334
SA45_SOC_5	742	1137.7609634399414	902.36980676651	0.9998853	173.0729
SA45_SOC_5	743	1052.5943756103516	909.6178865432739	0.9999157	173.30646666666667
SA45_SOC_5	744	970.7098388671875	913.4997081756592	0.99990416	173.54003333333333
SA45_SOC_5	745	892.1456909179688	921.6826128959656	0.99993014	173.77360000000002
SA45_SOC_5	746	844.5858764648438	927.5721645355225	0.99981636	174.00716666666668
SA45_SOC_5	747	788.1710815429688	923.2941913604736	0.98878	174.24073333333334
SA45_SOC_5	748	766.4814949035645	931.484112739563	0.8562658	174.4743
SA45_SOC_5	749	741.6594886779785	946.8491792678833	0.07531408	174.70786666666666
SA45_SOC_5	750	1029.096794128418	580.3891110420227	3.0047828e-05	174.94143333333335
SA45_SOC_5	751	1198.0642318725586	452.14335322380066	2.200589e-05	175.175
SA45_SOC_5	752	1049.065933227539	579.5967435836792	2.7317818e-05	175.40856666666667
SA45_SOC_5	753	1207.0138549804688	462.95528411865234	3.5485555e-05	175.64213333333333
SA45_SOC_5	754	466.67335510253906	588.8464379310608	2.6152533e-05	175.8757
SA45_SOC_5	755	925.8273696899414	585.5614185333252	5.221571e-05	176.10926666666666
SA45_SOC_5	756	901.6931533813477	584.4929552078247	8.832877e-05	176.34283333333335
SA45_SOC_5	757	1047.4231338500977	581.3739538192749	5.0563594e-05	176.5764
SA45_SOC_5	758	965.2361297607422	579.9063777923584	3.514926e-05	176.80996666666667
SA45_SOC_5	759	1200.8262634277344	464.38185453414917	4.049598e-05	177.04353333333333
SA45_SOC_5	760	1185.4996490478516	580.993058681488	2.4428451e-05	177.2771
SA45_SOC_5	761	446.82143211364746	584.2088770866394	2.6270414e-05	177.51066666666668
SA45_SOC_5	762	1181.092872619629	589.5182991027832	2.5749194e-05	177.74423333333334
SA45_SOC_5	763	954.1496658325195	581.5770506858826	4.5041328e-05	177.9778
SA45_SOC_5	764	925.770149230957	587.5840187072754	4.154057e-05	178.21136666666666
SA45_SOC_5	765	937.8236389160156	579.660279750824	4.7478465e-05	178.44493333333332
SA45_SOC_5	766	942.7486038208008	578.7296390533447	3.552202e-05	178.6785
SA45_SOC_5	767	959.2560768127441	581.2562155723572	5.2071155e-05	178.91206666666668
SA45_SOC_5	768	1152.0641326904297	473.9725649356842	3.828099e-05	179.14563333333334
SA45_SOC_5	769	1023.7019348144531	579.7509813308716	2.9224428e-05	179.3792
SA45_SOC_5	770	1154.2765045166016	467.0084023475647	3.2581305e-05	179.61276666666666
SA45_SOC_5	771	1084.1862487792969	580.8728742599487	2.872297e-05	179.84633333333335
SA45_SOC_5	772	903.3000755310059	583.725950717926	4.4075896e-05	180.0799
SA45_SOC_5	773	940.191764831543	582.5940799713135	4.2349064e-05	180.31346666666667
SA45_SOC_5	774	930.3093338012695	577.826099395752	5.8400597e-05	180.54703333333333
SA45_SOC_5	775	937.6763534545898	578.1366991996765	3.348465e-05	180.7806
SA45_SOC_5	776	1053.4918212890625	578.8020586967468	3.180158e-05	181.01416666666668
SA45_SOC_5	777	1053.9725875854492	576.1816263198853	2.8593646e-05	181.24773333333334
SA45_SOC_5	778	1172.2565460205078	621.5069890022278	2.7715547e-05	181.4813
SA45_SOC_5	779	1024.0744400024414	583.8751673698425	2.8360748e-05	181.71486666666667
SA45_SOC_5	780	910.8695983886719	585.7838916778564	6.419337e-05	181.94843333333333
SA45_SOC_5	781	1045.8638763427734	577.9029607772827	4.114576e-05	182.18200000000002
SA45_SOC_5	782	931.0000991821289	584.0985417366028	4.3291122e-05	182.41556666666668
SA45_SOC_5	783	930.3874969482422	580.6782746315002	5.4311215e-05	182.64913333333334
SA45_SOC_5	784	1045.0467681884766	577.7735710144043	4.297002e-05	182.8827
SA45_SOC_5	785	1200.5251693725586	456.8043780326843	3.834361e-05	183.11626666666666
SA45_SOC_5	786	516.1331748962402	664.7756338119507	2.6949016e-05	183.34983333333335
SA45_SOC_5	787	1053.8797760009766	582.6012897491455	3.396578e-05	183.5834
SA45_SOC_5	788	523.8777923583984	664.6712851524353	2.9885847e-05	183.81696666666667
SA45_SOC_5	789	1044.6797561645508	576.4279818534851	5.571066e-05	184.05053333333333
SA45_SOC_5	790	1081.0935974121094	577.2416567802429	3.8982154e-05	184.2841
SA45_SOC_5	791	1077.228126525879	553.392870426178	3.0860592e-05	184.51766666666666
SA45_SOC_5	792	907.8103065490723	586.0227155685425	7.6608085e-05	184.75123333333335
SA45_SOC_5	793	1049.479751586914	590.7378458976746	2.7632284e-05	184.9848
SA45_SOC_5	794	444.82200622558594	583.351686000824	2.692094e-05	185.21836666666667
SA45_SOC_5	795	448.4520149230957	578.5694789886475	3.2305292e-05	185.45193333333333
SA45_SOC_5	796	448.02412033081055	575.4040002822876	2.4696421e-05	185.6855
SA45_SOC_5	797	908.9691352844238	585.0642013549805	2.9997636e-05	185.91906666666668
SA45_SOC_5	798	956.6539192199707	575.0982928276062	5.60056e-05	186.15263333333334
SA45_SOC_5	799	1078.337059020996	578.6614036560059	3.6278714e-05	186.3862
SA45_SOC_5	800	957.0170974731445	581.4418029785156	5.6095076e-05	186.61976666666666
SA45_SOC_5	801	852.9368019104004	587.8256106376648	4.656627e-05	186.85333333333332
SA45_SOC_5	802	490.6962203979492	583.0490684509277	3.522906e-05	187.0869
SA45_SOC_5	803	1021.6152191162109	584.7835350036621	3.343194e-05	187.32046666666668
SA45_SOC_5	804	1081.574935913086	575.8635592460632	3.4518285e-05	187.55403333333334
SA45_SOC_5	805	1027.441291809082	573.5935735702515	2.8090553e-05	187.7876
SA45_SOC_5	806	964.1003036499023	580.0723958015442	4.2999938e-05	188.02116666666666
SA45_SOC_5	807	901.384391784668	584.421694278717	5.6930923e-05	188.25473333333335
SA45_SOC_5	808	911.9105529785156	584.554238319397	4.3696597e-05	188.4883
SA45_SOC_5	809	961.4125442504883	583.4530091285706	4.0254487e-05	188.72186666666667
SA45_SOC_5	810	1084.9353790283203	577.8933048248291	2.727757e-05	188.95543333333333
SA45_SOC_5	811	937.2630500793457	587.5500297546387	2.1294507e-05	189.189
SA45_SOC_5	812	466.3344383239746	590.9905099868774	2.6335481e-05	189.42256666666668
SA45_SOC_5	813	1025.2711486816406	582.4623727798462	4.1889445e-05	189.65613333333334
SA45_SOC_5	814	1026.9696807861328	552.385561466217	2.5962356e-05	189.8897
SA45_SOC_5	815	909.0181732177734	581.9081211090088	6.122998e-05	190.12326666666667
SA45_SOC_5	816	908.5828399658203	582.8617429733276	6.1685416e-05	190.35683333333333
SA45_SOC_5	817	934.9425315856934	576.9994854927063	5.609117e-05	190.59040000000002
SA45_SOC_5	818	965.2339553833008	582.225866317749	4.6041743e-05	190.82396666666668
SA45_SOC_5	819	1110.3874969482422	583.881025314331	3.7902693e-05	191.05753333333334
SA45_SOC_5	820	1080.2008438110352	580.7132291793823	2.592957e-05	191.2911
SA45_SOC_5	821	1057.583885192871	578.2943487167358	2.8407414e-05	191.52466666666666
SA45_SOC_5	822	1050.4553604125977	579.0623188018799	2.9721485e-05	191.75823333333335
SA45_SOC_5	823	978.3782958984375	591.0002946853638	3.581998e-05	191.9918
SA45_SOC_5	824	911.1048316955566	584.1944575309753	3.9380237e-05	192.22536666666667
SA45_SOC_5	825	929.8520851135254	579.8967218399048	5.208382e-05	192.45893333333333
SA45_SOC_5	826	935.9924697875977	580.1967644691467	4.5695393e-05	192.6925
SA45_SOC_5	827	990.8215713500977	578.4735631942749	3.896773e-05	192.92606666666666
SA45_SOC_5	828	1048.9146423339844	580.347011089325	3.497149e-05	193.15963333333335
SA45_SOC_5	829	450.0537872314453	579.1032600402832	2.7455611e-05	193.3932
SA45_SOC_5	830	1051.4260482788086	576.0481810569763	3.8516555e-05	193.62676666666667
SA45_SOC_5	831	1046.5787887573242	581.719958782196	2.9155224e-05	193.86033333333333
SA45_SOC_5	832	993.7414169311523	587.0659446716309	5.0462102e-05	194.0939
SA45_SOC_5	833	929.9383163452148	586.7438220977783	4.174859e-05	194.32746666666668
SA45_SOC_5	834	928.4448051452637	585.480694770813	6.3864936e-05	194.56103333333334
SA45_SOC_5	835	1083.2360458374023	578.8486647605896	3.6450856e-05	194.7946
SA45_SOC_5	836	1171.2812805175781	459.0492904186249	2.6109767e-05	195.02816666666666
SA45_SOC_5	837	1202.1918869018555	459.29332852363586	3.1589847e-05	195.26173333333332
SA45_SOC_5	838	1083.709602355957	580.6300592422485	2.402021e-05	195.49530000000001
SA45_SOC_5	839	1018.2979202270508	586.8138599395752	2.4214187e-05	195.72886666666668
SA45_SOC_5	840	915.9212493896484	587.7705073356628	2.8625487e-05	195.96243333333334
SA45_SOC_5	841	721.483268737793	804.2755651473999	0.7186126	196.196
SA45_SOC_5	842	752.6357460021973	804.0527057647705	0.9987068	196.42956666666666
SA45_SOC_5	843	784.5083427429199	805.9970927238464	0.99970645	196.66313333333335
SA45_SOC_5	844	810.3903007507324	810.8483076095581	0.9998454	196.8967
SA45_SOC_5	845	844.0659713745117	820.9562873840332	0.9999598	197.13026666666667
SA45_SOC_5	846	899.1147422790527	827.1731758117676	0.99990654	197.36383333333333
SA45_SOC_5	847	947.4496650695801	835.5375480651855	0.9999356	197.5974
SA45_SOC_5	848	999.5583343505859	837.8493118286133	0.9998845	197.83096666666668
SA45_SOC_5	849	1045.0868225097656	832.6751375198364	0.99991953	198.06453333333334
SA45_SOC_5	850	1080.8433151245117	829.8380899429321	0.9999567	198.2981
SA45_SOC_5	851	1119.4184875488281	831.6380882263184	0.9999554	198.53166666666667
SA45_SOC_5	852	1166.8789672851562	833.2523059844971	0.99993443	198.76523333333333
SA45_SOC_5	853	1189.694938659668	829.7210597991943	0.99994445	198.99880000000002
SA45_SOC_5	854	1182.143669128418	825.2817034721375	0.99993896	199.23236666666668
SA45_SOC_5	855	1183.3506774902344	823.2971477508545	0.99995387	199.46593333333334
SA45_SOC_5	856	1187.4579620361328	828.2706069946289	0.99994814	199.6995
SA45_SOC_5	857	1187.3934173583984	828.689546585083	0.9999583	199.93306666666666
SA45_SOC_5	858	1195.2058410644531	836.1353158950806	0.9999058	200.16663333333332
SA45_SOC_5	859	1193.7163925170898	832.6729488372803	0.99995935	200.4002
SA45_SOC_5	860	1195.1974868774414	832.7781343460083	0.999931	200.63376666666667
SA45_SOC_5	861	1196.3660430908203	836.356372833252	0.9999356	200.86733333333333
SA45_SOC_5	862	1197.1442413330078	836.8765711784363	0.9999627	201.1009
SA45_SOC_5	863	1211.5122985839844	836.8386554718018	0.9999268	201.33446666666666
SA45_SOC_5	864	1244.8283386230469	840.9384441375732	0.99994445	201.56803333333335
SA45_SOC_5	865	1274.729232788086	841.1678695678711	0.9999465	201.8016
SA45_SOC_5	866	1316.0800552368164	850.8829164505005	0.9999666	202.03516666666667
SA45_SOC_5	867	1354.9497985839844	864.1669964790344	0.99996316	202.26873333333333
SA45_SOC_5	868	1388.389778137207	880.0884389877319	0.99992716	202.5023
SA45_SOC_5	869	1423.740577697754	887.512321472168	0.9999666	202.73586666666668
SA45_SOC_5	870	1443.31787109375	885.931191444397	0.9999224	202.96943333333334
SA45_SOC_5	871	1437.9044723510742	888.43337059021	0.9999653	203.203
SA45_SOC_5	872	1441.7168426513672	889.8567223548889	0.99993	203.43656666666666
SA45_SOC_5	873	1449.719581604004	886.2267923355103	0.9999186	203.67013333333333
SA45_SOC_5	874	1467.7676010131836	887.3624610900879	0.99983287	203.90370000000001
SA45_SOC_5	875	1471.1414337158203	882.6017546653748	0.9999138	204.13726666666668
SA45_SOC_5	876	1459.852180480957	871.9393301010132	0.99938536	204.37083333333334
SA45_SOC_5	877	1474.006004333496	857.6180076599121	0.9988256	204.6044
SA45_SOC_5	878	1478.7840270996094	815.1441121101379	0.99929404	204.83796666666666
SA45_SOC_5	879	1469.0727996826172	785.8074617385864	0.9996979	205.07153333333335
SA45_SOC_5	880	1460.7175827026367	759.7680616378784	0.999526	205.3051
SA45_SOC_5	881	1453.3791732788086	733.3323168754578	0.9996138	205.53866666666667
SA45_SOC_5	882	1445.9532165527344	714.88037109375	0.99979585	205.77223333333333
SA45_SOC_5	883	1446.4629364013672	691.504340171814	0.9999033	206.0058
SA45_SOC_5	884	1415.8536529541016	668.0892992019653	0.99974626	206.23936666666668
SA45_SOC_5	885	1405.766258239746	658.3722567558289	0.99995184	206.47293333333334
SA45_SOC_5	886	1368.1438064575195	634.8734021186829	0.9998933	206.7065
SA45_SOC_5	887	1333.4242630004883	633.0656147003174	0.9999354	206.94006666666667
SA45_SOC_5	888	1296.9626998901367	637.2149705886841	0.99993765	207.17363333333333
SA45_SOC_5	889	1266.445198059082	640.2546644210815	0.999925	207.40720000000002
SA45_SOC_5	890	1236.2636947631836	646.0224866867065	0.9998785	207.64076666666668
SA45_SOC_5	891	1208.8205337524414	656.0301733016968	0.99994504	207.87433333333334
SA45_SOC_5	892	1175.1277542114258	673.7013387680054	0.999944	208.1079
SA45_SOC_5	893	1140.3522491455078	680.6641817092896	0.99989843	208.34146666666666
SA45_SOC_5	894	1105.5990600585938	694.4876432418823	0.99993217	208.57503333333332
SA45_SOC_5	895	1070.892219543457	713.0232095718384	0.9999498	208.8086
SA45_SOC_5	896	1025.9707260131836	734.3890643119812	0.9997923	209.04216666666667
SA45_SOC_5	897	981.6886138916016	754.4557428359985	0.99990606	209.27573333333333
SA45_SOC_5	898	936.5083694458008	777.5809121131897	0.9996928	209.5093
SA45_SOC_5	899	883.0424880981445	805.7780957221985	0.9996105	209.74286666666666
SA45_SOC_5	900	846.320915222168	836.5009546279907	0.9999225	209.97643333333335
SA45_SOC_5	901	796.8594360351562	881.1803340911865	0.99990046	210.21
SA45_SOC_5	902	758.8568115234375	917.355523109436	0.9999616	210.44356666666667
SA45_SOC_5	903	739.5585823059082	913.3952951431274	0.9999552	210.67713333333333
SA45_SOC_5	904	743.1248474121094	915.6072807312012	0.9999603	210.9107
SA45_SOC_5	905	741.1946868896484	923.4749507904053	0.9999486	211.14426666666668
SA45_SOC_5	906	745.9074211120605	924.5275783538818	0.99996805	211.37783333333334
SA45_SOC_5	907	742.7546310424805	926.2149882316589	0.9999753	211.6114
SA45_SOC_5	908	735.1435661315918	932.0617961883545	0.9999571	211.84496666666666
SA45_SOC_5	909	727.8120231628418	934.6976137161255	0.9999685	212.07853333333333
SA45_SOC_5	910	721.0103988647461	931.0350465774536	0.9999765	212.31210000000002
SA45_SOC_5	911	712.0717620849609	931.707615852356	0.99996567	212.54566666666668
SA45_SOC_5	912	716.1983871459961	935.2836656570435	0.99997747	212.77923333333334
SA45_SOC_5	913	707.2985458374023	933.1146812438965	0.99995995	213.0128
SA45_SOC_5	914	655.8234214782715	930.6641292572021	0.99988544	213.24636666666666
SA45_SOC_5	915	612.9685592651367	936.0677289962769	0.999846	213.47993333333335
SA45_SOC_5	916	560.4743957519531	942.0024704933167	0.999879	213.7135
SA45_SOC_5	917	447.9276466369629	961.6623759269714	0.99978167	213.94706666666667
SA45_SOC_5	918	402.615966796875	965.0386762619019	0.9996811	214.18063333333333
SA45_SOC_5	919	400.55760383605957	963.0232858657837	0.9995516	214.4142
SA45_SOC_5	920	380.38896560668945	971.2085723876953	0.99968004	214.64776666666668
SA45_SOC_5	921	314.7561836242676	986.9597482681274	0.99981004	214.88133333333334
SA45_SOC_5	922	246.78128242492676	995.8231401443481	0.99621993	215.1149
SA45_SOC_5	923	221.71302795410156	995.4842805862427	0.9922495	215.34846666666667
SA45_SOC_5	924	222.64750957489014	996.304714679718	0.99571687	215.58203333333333
SA45_SOC_5	925	230.03554344177246	999.880313873291	0.82611173	215.81560000000002
SA45_SOC_5	926	130.7910919189453	1009.4683527946472	0.0025244532	216.04916666666668
SA45_SOC_5	927	179.3036985397339	997.5441527366638	0.0003770627	216.28273333333334
SA45_SOC_5	928	188.55315685272217	997.3106074333191	0.033028968	216.5163
SA45_SOC_5	929	238.99426460266113	983.0704593658447	0.9716815	216.74986666666666
SA45_SOC_5	930	247.86678314208984	984.2634201049805	0.9995931	216.98343333333332
SA45_SOC_5	931	324.8727607727051	974.9501895904541	0.99935883	217.217
SA45_SOC_5	932	440.01211166381836	958.7509775161743	0.9997178	217.45056666666667
SA45_SOC_5	933	565.1616096496582	948.2498073577881	0.9997389	217.68413333333334
SA45_SOC_5	934	706.611442565918	926.2647485733032	0.99958295	217.9177
SA45_SOC_5	935	860.3037643432617	921.5024971961975	0.99981457	218.15126666666666
SA45_SOC_5	936	994.6845245361328	912.6438689231873	0.99989426	218.38483333333335
SA45_SOC_5	937	1127.306785583496	903.1671953201294	0.9999529	218.6184
SA45_SOC_5	938	1248.5040664672852	908.2088899612427	0.9998641	218.85196666666667
SA45_SOC_5	939	1370.368309020996	913.3394193649292	0.99992657	219.08553333333333
SA45_SOC_5	940	1488.7842178344727	919.9950098991394	0.99993324	219.3191
SA45_SOC_5	941	1564.2963409423828	927.4592542648315	0.9999118	219.55266666666668
SA45_SOC_5	942	1600.7743835449219	920.0868701934814	0.9999021	219.78623333333334
SA45_SOC_5	943	1600.3104400634766	923.2619404792786	0.9999012	220.0198
SA45_SOC_5	944	1609.3707275390625	928.82164478302	0.9998723	220.25336666666666
SA45_SOC_5	945	1619.7882843017578	936.6616344451904	0.99977046	220.48693333333333
SA45_SOC_5	946	1659.0539932250977	945.2644443511963	0.9999269	220.72050000000002
SA45_SOC_5	947	1671.0761260986328	958.4546685218811	0.9999629	220.95406666666668
SA45_SOC_5	948	1667.5762939453125	959.2203211784363	0.9999304	221.18763333333334
SA45_SOC_5	949	1658.8484573364258	962.197380065918	0.99987817	221.4212
SA45_SOC_5	950	1664.5762252807617	966.0775279998779	0.9998976	221.65476666666666
SA45_SOC_5	951	1675.5558013916016	956.3494777679443	0.99987686	221.88833333333335
SA45_SOC_5	952	1670.8836364746094	958.310022354126	0.9995498	222.1219
SA45_SOC_5	953	1683.922004699707	952.9230952262878	0.9998196	222.35546666666667
SA45_SOC_5	954	1673.2042694091797	953.3607029914856	0.99969757	222.58903333333333
SA45_SOC_5	955	1673.452033996582	951.7161011695862	0.9998702	222.8226
SA45_SOC_5	956	1663.5039138793945	948.1527328491211	0.99990404	223.05616666666668
SA45_SOC_5	957	1669.7341918945312	950.3653621673584	0.99987066	223.28973333333334
SA45_SOC_5	958	1687.961654663086	942.431902885437	0.99961084	223.5233
SA45_SOC_5	959	1682.7201461791992	942.2099447250366	0.9999318	223.75686666666667
SA45_SOC_5	960	1687.0697021484375	940.8385419845581	0.99988246	223.99043333333333
SA45_SOC_5	961	1703.5762023925781	933.2654428482056	0.9996941	224.22400000000002
SA45_SOC_5	962	1731.8119812011719	921.1671781539917	0.9754175	224.45756666666668
SA45_SOC_5	963	1745.4027557373047	911.9117546081543	0.99494714	224.69113333333334
SA45_SOC_5	964	1722.194595336914	897.8082060813904	0.9982457	224.9247
SA45_SOC_5	965	1689.0219497680664	908.741512298584	0.999742	225.15826666666666
SA45_SOC_5	966	1665.9345245361328	904.5428466796875	0.99997175	225.39183333333332
SA45_SOC_5	967	1615.8492279052734	905.1368165016174	0.99993885	225.6254
SA45_SOC_5	968	1576.1778259277344	907.0154786109924	0.99996865	225.85896666666667
SA45_SOC_5	969	1542.5802612304688	903.954348564148	0.9999192	226.09253333333334
SA45_SOC_5	970	1543.2138061523438	894.8512315750122	0.9998605	226.3261
SA45_SOC_5	971	1535.4806900024414	891.1100006103516	0.99989605	226.55966666666666
SA45_SOC_5	972	1481.5494918823242	899.7552967071533	0.99993265	226.79323333333335
SA45_SOC_5	973	1437.7410507202148	902.6023864746094	0.9998312	227.0268
SA45_SOC_5	974	1421.5236282348633	905.4599046707153	0.9998847	227.26036666666667
SA45_SOC_5	975	1416.8572998046875	902.2366833686829	0.9998785	227.49393333333333
SA45_SOC_5	976	1418.7128448486328	903.4074997901917	0.9997656	227.7275
SA45_SOC_5	977	1395.6365203857422	906.6329097747803	0.9984101	227.96106666666668
SA45_SOC_5	978	1425.0425720214844	918.0301523208618	0.99993145	228.19463333333334
SA45_SOC_5	979	1439.8125457763672	931.8005704879761	0.999889	228.4282
SA45_SOC_5	980	1492.283706665039	944.2787647247314	0.99993825	228.66176666666667
SA45_SOC_5	981	1517.5914001464844	957.4232196807861	0.9999504	228.89533333333333
SA45_SOC_5	982	1553.847999572754	952.4736428260803	0.99993074	229.12890000000002
SA45_SOC_5	983	1568.8719177246094	946.5605306625366	0.9999069	229.36246666666668
SA45_SOC_5	984	1565.9720993041992	946.8588995933533	0.999915	229.59603333333334
SA45_SOC_5	985	1588.0290985107422	951.5236902236938	0.99993896	229.8296
SA45_SOC_5	986	1627.9601669311523	938.8471627235413	0.99992394	230.06316666666666
SA45_SOC_5	987	1625.0809478759766	946.2707877159119	0.99888057	230.29673333333335
SA45_SOC_5	988	1664.9298477172852	941.2645626068115	0.99837375	230.5303
SA45_SOC_5	989	1688.4536361694336	927.7175188064575	0.98993427	230.76386666666667
SA45_SOC_5	990	1685.7116317749023	928.7433671951294	0.8553573	230.99743333333333
SA45_SOC_5	991	1686.0622787475586	928.2654619216919	0.99924076	231.231
SA45_SOC_5	992	1677.6517868041992	929.8738861083984	0.9989981	231.46456666666668
SA45_SOC_5	993	1669.3661499023438	923.5013437271118	0.85387456	231.69813333333335
SA45_SOC_5	994	1665.3903579711914	928.9251565933228	0.99839956	231.9317
SA45_SOC_5	995	1654.2721939086914	923.1291389465332	0.9912487	232.16526666666667
SA45_SOC_5	996	1646.4867782592773	921.1811470985413	0.99893874	232.39883333333333
SA45_SOC_5	997	1643.3473205566406	919.0884447097778	0.99848783	232.63240000000002
SA45_SOC_5	998	1637.406120300293	918.5381197929382	0.99807715	232.86596666666668
SA45_SOC_5	999	1613.247413635254	908.3511543273926	0.9944166	233.09953333333334
SA45_SOC_5	1000	1612.4345397949219	924.3466901779175	0.92181563	233.3331
SA45_SOC_5	1001	1593.4199523925781	909.0447092056274	0.99040645	233.56666666666666
SA45_SOC_5	1002	1589.245376586914	916.7023944854736	0.97235096	233.80023333333332
SA45_SOC_5	1003	1589.128303527832	912.9500269889832	0.9972512	234.0338
SA45_SOC_5	1004	1574.670181274414	919.033534526825	0.9986964	234.26736666666667
SA45_SOC_5	1005	1572.3366165161133	919.0561938285828	0.99699056	234.50093333333334
SA45_SOC_5	1006	1546.3887405395508	897.2020053863525	0.9899144	234.7345
SA45_SOC_5	1007	1549.8764419555664	907.8295397758484	0.9979201	234.96806666666666
SA45_SOC_5	1008	1562.5574111938477	912.3366165161133	0.9971335	235.20163333333335
SA45_SOC_5	1009	1537.7228164672852	909.6103549003601	0.9934738	235.4352
SA45_SOC_5	1010	1535.1973342895508	920.0371742248535	0.99789137	235.66876666666667
SA45_SOC_5	1011	1531.9618606567383	920.8702898025513	0.9982145	235.90233333333333
SA45_SOC_5	1012	1513.2440185546875	903.6891317367554	0.9962224	236.1359
SA45_SOC_5	1013	1505.8402633666992	877.3095202445984	0.9916516	236.36946666666668
SA45_SOC_5	1014	1506.5208435058594	846.1381101608276	0.99807715	236.60303333333334
SA45_SOC_5	1015	1500.4109573364258	836.9240140914917	0.9963546	236.8366
SA45_SOC_5	1016	1498.3934783935547	774.0081453323364	0.99712557	237.07016666666667
SA45_SOC_5	1017	1501.8037033081055	769.3436121940613	0.9994892	237.30373333333333
SA45_SOC_5	1018	1470.7849502563477	732.6702404022217	0.9998621	237.53730000000002
SA45_SOC_5	1019	1477.6555252075195	720.7322645187378	0.9996183	237.77086666666668
SA45_SOC_5	1020	1435.023307800293	699.6385145187378	0.9998765	238.00443333333334
SA45_SOC_5	1021	1402.1755599975586	688.4647107124329	0.99979633	238.238
SA45_SOC_5	1022	1358.6399459838867	679.0038728713989	0.9998518	238.47156666666666
SA45_SOC_5	1023	1311.9337463378906	679.7890305519104	0.9998857	238.70513333333335
SA45_SOC_5	1024	1270.5088806152344	674.1465425491333	0.9998869	238.9387
SA45_SOC_5	1025	1210.7144165039062	675.422351360321	0.9999057	239.17226666666667
SA45_SOC_5	1026	1157.3129653930664	680.5538463592529	0.9999666	239.40583333333333
SA45_SOC_5	1027	1073.0878829956055	695.1468229293823	0.99997044	239.6394
SA45_SOC_5	1028	1002.6099014282227	714.4837045669556	0.99995756	239.87296666666668
SA45_SOC_5	1029	904.4137573242188	744.7812509536743	0.9999783	240.10653333333335
SA45_SOC_5	1030	832.1194839477539	772.3860740661621	0.9998424	240.3401
SA45_SOC_5	1031	791.5701484680176	794.9790716171265	0.9988681	240.57366666666667
SA45_SOC_5	1032	751.6684341430664	822.3746824264526	0.9203098	240.80723333333333
SA45_SOC_5	1033	943.16162109375	585.6587505340576	2.3391209e-05	241.0408
SA45_SOC_5	1034	446.1801338195801	582.7272033691406	2.5022198e-05	241.27436666666668
SA45_SOC_5	1035	1166.0245513916016	578.2312631607056	3.1906504e-05	241.50793333333334
SA45_SOC_5	1036	466.5550231933594	591.8433880805969	2.2940674e-05	241.7415
SA45_SOC_5	1037	448.3001518249512	584.2146062850952	2.1609183e-05	241.97506666666666
SA45_SOC_5	1038	939.9945831298828	582.2372603416443	6.0661525e-05	242.20863333333332
SA45_SOC_5	1039	934.9321746826172	581.2929725646973	4.09909e-05	242.4422
SA45_SOC_5	1040	900.9210205078125	584.6614837646484	7.0480135e-05	242.67576666666668
SA45_SOC_5	1041	933.848991394043	579.0009713172913	5.3105556e-05	242.90933333333334
SA45_SOC_5	1042	1206.6785430908203	459.02968883514404	3.7225807e-05	243.1429
SA45_SOC_5	1043	1022.9676818847656	583.0231261253357	2.6412545e-05	243.37646666666666
SA45_SOC_5	1044	1052.1940612792969	578.6724758148193	3.389919e-05	243.61003333333335
SA45_SOC_5	1045	518.3180809020996	659.9189472198486	2.8696852e-05	243.8436
SA45_SOC_5	1046	854.3916320800781	584.8571133613586	3.306503e-05	244.07716666666667
SA45_SOC_5	1047	943.7675285339355	590.2732014656067	4.417912e-05	244.31073333333333
SA45_SOC_5	1048	936.9784927368164	584.0050721168518	3.8053757e-05	244.5443
SA45_SOC_5	1049	970.6923294067383	591.9377589225769	3.1167296e-05	244.77786666666668
SA45_SOC_5	1050	912.1658706665039	579.8572611808777	5.0042592e-05	245.01143333333334
SA45_SOC_5	1051	1058.3187103271484	588.2073426246643	2.7894452e-05	245.245
SA45_SOC_5	1052	1202.8805923461914	454.7745358943939	2.6928874e-05	245.47856666666667
SA45_SOC_5	1053	1204.0764999389648	458.43098759651184	3.4849578e-05	245.71213333333333
SA45_SOC_5	1054	1050.8841705322266	581.7784738540649	2.8408173e-05	245.94570000000002
SA45_SOC_5	1055	905.4829216003418	582.1752691268921	5.485353e-05	246.17926666666668
SA45_SOC_5	1056	969.2621612548828	590.316653251648	3.624154e-05	246.41283333333334
SA45_SOC_5	1057	930.5170440673828	581.6771507263184	5.6242323e-05	246.6464
SA45_SOC_5	1058	967.298583984375	580.5254530906677	5.5611134e-05	246.87996666666666
SA45_SOC_5	1059	1082.8760147094727	578.2656383514404	4.7689424e-05	247.11353333333335
SA45_SOC_5	1060	1024.6223831176758	583.5554909706116	3.454407e-05	247.3471
SA45_SOC_5	1061	1027.284049987793	540.5903649330139	3.973131e-05	247.58066666666667
SA45_SOC_5	1062	1084.7111892700195	580.961000919342	3.5873167e-05	247.81423333333333
SA45_SOC_5	1063	936.6341400146484	582.5160598754883	4.2006974e-05	248.0478
SA45_SOC_5	1064	964.3755340576172	580.4867649078369	3.5209752e-05	248.28136666666668
SA45_SOC_5	1065	913.2635307312012	585.2031183242798	5.7681456e-05	248.51493333333335
SA45_SOC_5	1066	956.3701057434082	582.600839138031	4.430831e-05	248.7485
SA45_SOC_5	1067	931.6324996948242	583.6563634872437	4.2773405e-05	248.98206666666667
SA45_SOC_5	1068	1202.486228942871	466.32891297340393	3.431293e-05	249.21563333333333
SA45_SOC_5	1069	1023.6710357666016	579.9303245544434	2.9155864e-05	249.4492
SA45_SOC_5	1070	1081.8193817138672	583.9965748786926	2.799364e-05	249.68276666666668
SA45_SOC_5	1071	492.5863265991211	583.1688022613525	3.09265e-05	249.91633333333334
SA45_SOC_5	1072	1019.7580718994141	573.5717511177063	6.525883e-05	250.1499
SA45_SOC_5	1073	908.5214996337891	583.3056592941284	3.8682898e-05	250.38346666666666
SA45_SOC_5	1074	1077.330322265625	577.0258784294128	5.3771186e-05	250.61703333333332
SA45_SOC_5	1075	973.9398193359375	591.370632648468	3.5593126e-05	250.85060000000001
SA45_SOC_5	1076	1051.2690353393555	581.6371750831604	2.7236789e-05	251.08416666666668
SA45_SOC_5	1077	1056.046371459961	576.3271737098694	3.048914e-05	251.31773333333334
SA45_SOC_5	1078	1087.7372360229492	580.4610800743103	2.835761e-05	251.5513
SA45_SOC_5	1079	919.1745758056641	586.3620257377625	2.7136166e-05	251.78486666666666
SA45_SOC_5	1080	1024.8733520507812	575.3097581863403	3.1871838e-05	252.01843333333335
SA45_SOC_5	1081	992.578125	579.7032165527344	4.2264255e-05	252.252
SA45_SOC_5	1082	913.344669342041	583.4671068191528	4.2969117e-05	252.48556666666667
SA45_SOC_5	1083	941.143970489502	592.2565984725952	6.366677e-05	252.71913333333333
SA45_SOC_5	1084	1019.1470718383789	551.6981863975525	3.9309132e-05	252.9527
SA45_SOC_5	1085	1049.9362564086914	574.3515658378601	3.4691737e-05	253.18626666666668
SA45_SOC_5	1086	1023.4316253662109	634.9047517776489	2.9270446e-05	253.41983333333334
SA45_SOC_5	1087	921.2895011901855	591.5780425071716	3.206521e-05	253.6534
SA45_SOC_5	1088	488.6403465270996	577.8611826896667	2.7743868e-05	253.88696666666667
SA45_SOC_5	1089	960.8063507080078	577.6083254814148	5.5501783e-05	254.12053333333333
SA45_SOC_5	1090	910.4326629638672	584.0716981887817	4.2613483e-05	254.35410000000002
SA45_SOC_5	1091	905.9058380126953	586.6658020019531	4.945126e-05	254.58766666666668
SA45_SOC_5	1092	913.2940292358398	583.5131335258484	4.644586e-05	254.82123333333334
SA45_SOC_5	1093	486.70475006103516	579.6303462982178	2.8706103e-05	255.0548
SA45_SOC_5	1094	1012.7461624145508	541.0864877700806	2.4471121e-05	255.28836666666666
SA45_SOC_5	1095	1201.135368347168	456.43619656562805	3.7700032e-05	255.52193333333335
SA45_SOC_5	1096	470.0408935546875	598.6039710044861	3.0593612e-05	255.7555
SA45_SOC_5	1097	1024.8169326782227	553.7225246429443	2.618572e-05	255.98906666666667
SA45_SOC_5	1098	1049.319076538086	581.8866205215454	6.391204e-05	256.22263333333336
SA45_SOC_5	1099	911.4534759521484	584.7805738449097	6.634714e-05	256.4562
SA45_SOC_5	1100	939.5914077758789	579.1902279853821	6.602362e-05	256.6897666666667
SA45_SOC_5	1101	954.814567565918	579.0327715873718	4.251379e-05	256.92333333333335
SA45_SOC_5	1102	1052.3870086669922	580.5540990829468	4.4939046e-05	257.1569
SA45_SOC_5	1103	1023.9700698852539	581.7282629013062	3.380898e-05	257.39046666666667
SA45_SOC_5	1104	1082.907829284668	576.1336040496826	3.475021e-05	257.62403333333333
SA45_SOC_5	1105	1076.8626022338867	580.6413245201111	2.4312016e-05	257.8576
SA45_SOC_5	1106	911.9670867919922	587.0954275131226	6.361772e-05	258.09116666666665
SA45_SOC_5	1107	1049.1825485229492	575.1411652565002	5.384338e-05	258.3247333333333
SA45_SOC_5	1108	964.4363021850586	579.6728324890137	3.3726286e-05	258.55830000000003
SA45_SOC_5	1109	1083.3193588256836	576.1838793754578	4.3846074e-05	258.7918666666667
SA45_SOC_5	1110	1019.3764114379883	576.2200570106506	5.8079917e-05	259.02543333333335
SA45_SOC_5	1111	1047.8813552856445	580.809338092804	2.5402709e-05	259.259
SA45_SOC_5	1112	1024.8200225830078	582.3418664932251	3.2861546e-05	259.4925666666667
SA45_SOC_5	1113	1052.3524475097656	578.0485081672668	3.370841e-05	259.72613333333334
SA45_SOC_5	1114	465.4911804199219	592.7841997146606	2.8812405e-05	259.9597
SA45_SOC_5	1115	1018.4829711914062	577.486982345581	6.982901e-05	260.19326666666666
SA45_SOC_5	1116	1044.8368835449219	578.0772829055786	5.0102568e-05	260.4268333333333
SA45_SOC_5	1117	931.9925308227539	580.8408808708191	5.569255e-05	260.6604
SA45_SOC_5	1118	959.5559120178223	581.0853695869446	3.715459e-05	260.8939666666667
SA45_SOC_5	1119	1152.2670364379883	470.91017961502075	4.1645086e-05	261.12753333333336
SA45_SOC_5	1120	1201.5840911865234	455.07866621017456	2.0999893e-05	261.3611
SA45_SOC_5	1121	491.57209396362305	576.017861366272	3.009925e-05	261.5946666666667
SA45_SOC_5	1122	970.0394439697266	597.9547691345215	2.5581e-05	261.82823333333334
SA45_SOC_5	1123	939.9078369140625	581.4340138435364	4.742823e-05	262.0618
SA45_SOC_5	1124	1075.4856491088867	582.7297782897949	3.7402624e-05	262.29536666666667
SA45_SOC_5	1125	910.0301170349121	582.9696321487427	7.74272e-05	262.5289333333333
SA45_SOC_5	1126	1047.1625518798828	577.4532508850098	4.4579694e-05	262.7625
SA45_SOC_5	1127	909.5361328125	584.1323375701904	3.606178e-05	262.99606666666665
SA45_SOC_5	1128	1050.0307846069336	578.9553952217102	3.486842e-05	263.2296333333333
SA45_SOC_5	1129	461.9472885131836	593.7291312217712	3.7506456e-05	263.46320000000003
SA45_SOC_5	1130	919.2695045471191	588.5418248176575	3.6054218e-05	263.6967666666667
SA45_SOC_5	1131	1055.5977630615234	592.1971821784973	3.246128e-05	263.93033333333335
SA45_SOC_5	1132	1044.8665237426758	578.3095407485962	5.3365886e-05	264.1639
SA45_SOC_5	1133	489.98525619506836	576.3506054878235	3.3876437e-05	264.3974666666667
SA45_SOC_5	1134	957.3248291015625	582.5112962722778	6.0232145e-05	264.63103333333333
SA45_SOC_5	1135	1020.5393600463867	581.0826015472412	4.604991e-05	264.8646
SA45_SOC_5	1136	1224.3430709838867	467.2506058216095	3.0698677e-05	265.09816666666666
SA45_SOC_5	1137	1173.7236785888672	457.1499967575073	3.136259e-05	265.3317333333333
SA45_SOC_5	1138	1200.640640258789	456.8755102157593	2.3936289e-05	265.5653
SA45_SOC_5	1139	1021.6073226928711	579.9928307533264	2.5841244e-05	265.7988666666667
SA45_SOC_5	1140	1022.607421875	577.7567052841187	3.477481e-05	266.03243333333336
SA45_SOC_5	1141	1046.4281845092773	554.0037703514099	2.764077e-05	266.266
SA45_SOC_5	1142	1043.6544799804688	576.7110300064087	3.6380326e-05	266.4995666666667
SA45_SOC_5	1143	936.9618988037109	585.9806156158447	7.356945e-05	266.73313333333334
SA45_SOC_5	1144	962.4919509887695	583.5421013832092	4.7599286e-05	266.9667
SA45_SOC_5	1145	1083.1650924682617	577.7632713317871	3.367506e-05	267.20026666666666
SA45_SOC_5	1146	1000.3041458129883	628.6331462860107	2.6050448e-05	267.4338333333333
SA45_SOC_5	1147	919.7871780395508	589.3126273155212	3.248339e-05	267.6674
SA45_SOC_5	1148	1200.7592010498047	450.9473669528961	2.6013187e-05	267.90096666666665
SA45_SOC_5	1149	701.3100242614746	844.9795246124268	0.019449452	268.13453333333337
SA45_SOC_5	1150	711.2545967102051	839.3613052368164	0.06258268	268.3681
SA45_SOC_5	1151	713.1787490844727	838.5220098495483	0.020466417	268.6016666666667
SA45_SOC_5	1152	710.8582878112793	838.4988355636597	0.44804204	268.83523333333335
SA45_SOC_5	1153	717.8835868835449	846.5667057037354	0.3366308	269.0688
SA45_SOC_5	1154	729.935131072998	845.5336475372314	0.987112	269.30236666666667
SA45_SOC_5	1155	733.14697265625	839.6085619926453	0.9924581	269.53593333333333
SA45_SOC_5	1156	735.699577331543	836.3921642303467	0.9741192	269.7695
SA45_SOC_5	1157	741.9383239746094	833.9960718154907	0.9944876	270.00306666666665
SA45_SOC_5	1158	750.3429794311523	831.6572713851929	0.99184823	270.2366333333333
SA45_SOC_5	1159	752.6012992858887	830.5688524246216	0.99834096	270.4702
SA45_SOC_5	1160	753.5140228271484	829.7075414657593	0.9983177	270.7037666666667
SA45_SOC_5	1161	765.6578063964844	829.939284324646	0.9991104	270.93733333333336
SA45_SOC_5	1162	779.161491394043	829.813756942749	0.99985194	271.1709
SA45_SOC_5	1163	803.2269859313965	831.915020942688	0.9999025	271.4044666666667
SA45_SOC_5	1164	809.2292976379395	830.476348400116	0.9999294	271.63803333333334
SA45_SOC_5	1165	806.8371963500977	829.2929792404175	0.9999304	271.8716
SA45_SOC_5	1166	809.641056060791	830.7960891723633	0.9999021	272.10516666666666
SA45_SOC_5	1167	833.5146903991699	831.0153436660767	0.9999502	272.3387333333333
SA45_SOC_5	1168	881.9266319274902	832.5341606140137	0.9999287	272.5723
SA45_SOC_5	1169	950.1996803283691	839.3927192687988	0.9999229	272.80586666666665
SA45_SOC_5	1170	1011.4797592163086	853.8653182983398	0.9999479	273.03943333333336
SA45_SOC_5	1171	1070.610237121582	862.827136516571	0.9999769	273.273
SA45_SOC_5	1172	1144.6899032592773	882.5827646255493	0.99994147	273.5065666666667
SA45_SOC_5	1173	1206.2632369995117	891.512975692749	0.99998236	273.74013333333335
SA45_SOC_5	1174	1273.2293701171875	902.0613956451416	0.99998903	273.9737
SA45_SOC_5	1175	1336.38427734375	909.23499584198	0.99991953	274.20726666666667
SA45_SOC_5	1176	1419.5447158813477	915.528552532196	0.99983597	274.44083333333333
SA45_SOC_5	1177	1475.0634384155273	932.4128866195679	0.9998865	274.6744
SA45_SOC_5	1178	1541.253547668457	947.3109269142151	0.9998894	274.90796666666665
SA45_SOC_5	1179	1563.1948471069336	944.4218015670776	0.9999491	275.1415333333333
SA45_SOC_5	1180	1561.8173217773438	939.8500299453735	0.999961	275.37510000000003
SA45_SOC_5	1181	1565.5862045288086	940.4871940612793	0.999946	275.6086666666667
SA45_SOC_5	1182	1562.9134368896484	947.2330355644226	0.999913	275.84223333333335
SA45_SOC_5	1183	1553.1549453735352	945.6222295761108	0.9999428	276.0758
SA45_SOC_5	1184	1560.4673767089844	952.1577644348145	0.99995863	276.3093666666667
SA45_SOC_5	1185	1568.9147186279297	942.3262023925781	0.99986875	276.54293333333334
SA45_SOC_5	1186	1567.1870040893555	935.6941080093384	0.9999013	276.7765
SA45_SOC_5	1187	1609.639663696289	928.8752675056458	0.9998869	277.01006666666666
SA45_SOC_5	1188	1611.7256927490234	926.7919635772705	0.99991083	277.2436333333333
SA45_SOC_5	1189	1602.4193572998047	922.0649242401123	0.99900216	277.4772
SA45_SOC_5	1190	1643.0543518066406	909.2068004608154	0.9959358	277.7107666666667
SA45_SOC_5	1191	1634.9876403808594	893.7644863128662	0.9474315	277.94433333333336
SA45_SOC_5	1192	1642.2484588623047	893.6723041534424	0.90181965	278.1779
SA45_SOC_5	1193	1651.9770812988281	890.3012180328369	0.9977182	278.4114666666667
SA45_SOC_5	1194	1636.5042114257812	883.9934992790222	0.99324304	278.64503333333334
SA45_SOC_5	1195	1630.6222915649414	885.9642791748047	0.98554766	278.8786
SA45_SOC_5	1196	1648.3065032958984	888.0022644996643	0.9581259	279.11216666666667
SA45_SOC_5	1197	1614.7650146484375	893.3364057540894	0.99723923	279.3457333333333
SA45_SOC_5	1198	1605.0319290161133	890.1060390472412	0.81983024	279.5793
SA45_SOC_5	1199	1600.067481994629	903.0236434936523	0.9951857	279.81286666666665
SA45_SOC_5	1200	1597.9597091674805	905.0822281837463	0.9913181	280.0464333333333
SA45_SOC_5	1201	1580.980339050293	873.9542698860168	0.2810523	280.28000000000003
SA45_SOC_5	1202	1576.9781112670898	894.0928530693054	0.94016194	280.5135666666667
SA45_SOC_5	1203	1572.392807006836	905.3608345985413	0.9972907	280.74713333333335
SA45_SOC_5	1204	1568.4930038452148	901.5838766098022	0.9965275	280.9807
SA45_SOC_5	1205	1563.0438995361328	900.0743293762207	0.9988588	281.2142666666667
SA45_SOC_5	1206	1549.4853973388672	897.9468655586243	0.9996574	281.44783333333334
SA45_SOC_5	1207	1533.2991027832031	900.1293039321899	0.99983764	281.6814
SA45_SOC_5	1208	1522.5923538208008	893.8063287734985	0.9998622	281.91496666666666
SA45_SOC_5	1209	1521.9710540771484	896.8086862564087	0.9999039	282.1485333333333
SA45_SOC_5	1210	1504.2536544799805	897.9901885986328	0.99982077	282.3821
SA45_SOC_5	1211	1506.5127182006836	879.4190239906311	0.9990075	282.6156666666667
SA45_SOC_5	1212	1528.4815979003906	864.1330718994141	0.9962567	282.84923333333336
SA45_SOC_5	1213	1521.2699890136719	863.577082157135	0.99824286	283.0828
SA45_SOC_5	1214	1515.7280731201172	856.0993838310242	0.9978265	283.3163666666667
SA45_SOC_5	1215	1507.9488372802734	843.7150454521179	0.9990295	283.54993333333334
SA45_SOC_5	1216	1509.5649719238281	823.0706834793091	0.99937207	283.7835
SA45_SOC_5	1217	1513.4684371948242	792.0879507064819	0.999508	284.01706666666666
SA45_SOC_5	1218	1495.872917175293	762.8967189788818	0.9994832	284.2506333333333
SA45_SOC_5	1219	1508.4791564941406	738.7746047973633	0.99957794	284.4842
SA45_SOC_5	1220	1471.6817092895508	714.6832609176636	0.9996964	284.71776666666665
SA45_SOC_5	1221	1452.2657775878906	691.4910793304443	0.99993646	284.95133333333337
SA45_SOC_5	1222	1414.4041442871094	685.2257823944092	0.99992776	285.1849
SA45_SOC_5	1223	1367.8468322753906	681.6394329071045	0.9998877	285.4184666666667
SA45_SOC_5	1224	1308.881607055664	684.2806577682495	0.99991	285.65203333333335
SA45_SOC_5	1225	1233.3095169067383	697.9395174980164	0.9998864	285.8856
SA45_SOC_5	1226	1161.1209869384766	708.5442638397217	0.9999515	286.1191666666667
SA45_SOC_5	1227	1064.3567276000977	732.0857334136963	0.9999788	286.35273333333333
SA45_SOC_5	1228	967.6398468017578	767.2121572494507	0.9999366	286.5863
SA45_SOC_5	1229	867.6921844482422	795.9674549102783	0.99994767	286.81986666666666
SA45_SOC_5	1230	794.8704528808594	828.3984518051147	0.99848676	287.0534333333333
SA45_SOC_5	1231	742.3567199707031	845.0892806053162	0.8924076	287.287
SA45_SOC_5	1232	1025.5495834350586	582.9725289344788	2.3195858e-05	287.5205666666667
SA45_SOC_5	1233	1084.5434188842773	584.4110727310181	3.769971e-05	287.75413333333336
SA45_SOC_5	1234	1226.5042877197266	464.65344429016113	2.8974426e-05	287.9877
SA45_SOC_5	1235	931.6401100158691	580.2406024932861	4.9987844e-05	288.2212666666667
SA45_SOC_5	1236	962.2095108032227	583.2312440872192	4.88174e-05	288.45483333333334
SA45_SOC_5	1237	924.9483489990234	581.7895460128784	4.5181187e-05	288.6884
SA45_SOC_5	1238	955.426082611084	584.9775552749634	4.4301087e-05	288.92196666666666
SA45_SOC_5	1239	1051.087417602539	580.7402658462524	4.5776782e-05	289.1555333333333
SA45_SOC_5	1240	1186.4235305786133	581.4616298675537	2.2973905e-05	289.3891
SA45_SOC_5	1241	1024.1693115234375	581.5974569320679	2.5349564e-05	289.62266666666665
SA45_SOC_5	1242	1621.9491577148438	201.2455952167511	4.0367355e-05	289.85623333333336
SA45_SOC_5	1243	486.79086685180664	581.6626667976379	3.7226622e-05	290.0898
SA45_SOC_5	1244	962.4159622192383	577.0135831832886	3.7861868e-05	290.3233666666667
SA45_SOC_5	1245	908.5552024841309	584.3270659446716	6.2075946e-05	290.55693333333335
SA45_SOC_5	1246	908.2253265380859	581.3274765014648	4.72387e-05	290.7905
SA45_SOC_5	1247	1019.9003219604492	579.5219421386719	5.169089e-05	291.02406666666667
SA45_SOC_5	1248	1202.779884338379	464.56921219825745	3.5882167e-05	291.25763333333333
SA45_SOC_5	1249	488.3462905883789	582.8489327430725	2.3631881e-05	291.4912
SA45_SOC_5	1250	1179.7417831420898	460.0304639339447	3.4413828e-05	291.72476666666665
SA45_SOC_5	1251	1085.873794555664	579.1278505325317	3.6885653e-05	291.9583333333333
SA45_SOC_5	1252	940.1930236816406	581.8533396720886	6.544116e-05	292.19190000000003
SA45_SOC_5	1253	1079.2719268798828	577.1801805496216	3.6172278e-05	292.4254666666667
SA45_SOC_5	1254	932.9029655456543	578.3929681777954	6.7659304e-05	292.65903333333335
SA45_SOC_5	1255	905.7790374755859	583.1856679916382	4.670561e-05	292.8926
SA45_SOC_5	1256	1048.685073852539	578.4356474876404	2.7537844e-05	293.1261666666667
SA45_SOC_5	1257	1203.3202743530273	462.5025165081024	3.143091e-05	293.35973333333334
SA45_SOC_5	1258	486.61651611328125	581.3760781288147	3.033387e-05	293.5933
SA45_SOC_5	1259	1225.770378112793	466.23573303222656	2.616458e-05	293.82686666666666
SA45_SOC_5	1260	1176.4350128173828	453.72718691825867	3.1472664e-05	294.0604333333333
SA45_SOC_5	1261	967.1391677856445	592.172269821167	3.0472922e-05	294.294
SA45_SOC_5	1262	1078.256607055664	580.2539277076721	3.126667e-05	294.52756666666664
SA45_SOC_5	1263	969.2726898193359	590.4248642921448	5.920013e-05	294.76113333333336
SA45_SOC_5	1264	941.6094589233398	580.3726959228516	4.3352637e-05	294.9947
SA45_SOC_5	1265	1052.962303161621	575.4030990600586	3.4404904e-05	295.2282666666667
SA45_SOC_5	1266	1053.1181716918945	547.3334383964539	2.8232595e-05	295.46183333333335
SA45_SOC_5	1267	1179.8209762573242	460.50437808036804	3.435861e-05	295.6954
SA45_SOC_5	1268	1051.0918807983398	577.5810313224792	2.849853e-05	295.92896666666667
SA45_SOC_5	1269	966.6970825195312	589.6417665481567	4.958712e-05	296.16253333333333
SA45_SOC_5	1270	965.5301284790039	579.331784248352	3.5388533e-05	296.3961
SA45_SOC_5	1271	914.5292472839355	581.9818925857544	4.601584e-05	296.62966666666665
SA45_SOC_5	1272	903.2348442077637	585.4779267311096	6.262355e-05	296.8632333333333
SA45_SOC_5	1273	1023.2354736328125	579.4921374320984	2.920849e-05	297.09680000000003
SA45_SOC_5	1274	1052.705955505371	581.1852121353149	2.2960196e-05	297.3303666666667
SA45_SOC_5	1275	1149.9655151367188	463.4104013442993	3.176615e-05	297.56393333333335
SA45_SOC_5	1276	1082.7487564086914	579.1231513023376	2.9902012e-05	297.7975
SA45_SOC_5	1277	525.4016304016113	587.3847198486328	2.8389864e-05	298.0310666666667
SA45_SOC_5	1278	912.5492477416992	581.6423892974854	8.623248e-05	298.26463333333334
SA45_SOC_5	1279	1046.7427825927734	577.9885768890381	4.2687017e-05	298.4982
SA45_SOC_5	1280	967.1902084350586	577.8053712844849	4.928644e-05	298.73176666666666
SA45_SOC_5	1281	903.962287902832	583.8719487190247	6.288728e-05	298.9653333333333
SA45_SOC_5	1282	1201.808967590332	461.04456424713135	3.0462781e-05	299.1989
SA45_SOC_5	1283	463.6050224304199	593.1952214241028	2.6847923e-05	299.4324666666667
SA45_SOC_5	1284	920.482292175293	589.6341061592102	3.7462312e-05	299.66603333333336
SA45_SOC_5	1285	489.6946907043457	583.8378953933716	2.8039809e-05	299.8996
SA45_SOC_5	1286	960.223388671875	584.6650242805481	4.241579e-05	300.1331666666667
SA45_SOC_5	1287	931.9168281555176	582.8768062591553	6.307214e-05	300.36673333333334
SA45_SOC_5	1288	1051.9901275634766	577.0278739929199	4.5291104e-05	300.6003
SA45_SOC_5	1289	903.0717086791992	587.7568602561951	6.150063e-05	300.83386666666667
SA45_SOC_5	1290	1047.4675369262695	575.7816767692566	5.9247574e-05	301.0674333333333
SA45_SOC_5	1291	1083.0591201782227	578.6103558540344	2.4069877e-05	301.301
SA45_SOC_5	1292	459.69566345214844	601.749107837677	4.0012295e-05	301.53456666666665
SA45_SOC_5	1293	1019.421272277832	589.9121332168579	4.139524e-05	301.76813333333337
SA45_SOC_5	1294	1202.1007919311523	449.4601249694824	2.6199734e-05	302.0017
SA45_SOC_5	1295	1043.6779403686523	574.9872493743896	5.174623e-05	302.2352666666667
SA45_SOC_5	1296	934.8541831970215	577.6264786720276	6.302061e-05	302.46883333333335
SA45_SOC_5	1297	908.7902641296387	580.4142165184021	6.808156e-05	302.7024
SA45_SOC_5	1298	969.0441513061523	592.0925116539001	3.323219e-05	302.9359666666667
SA45_SOC_5	1299	1203.369483947754	466.56596660614014	4.445577e-05	303.16953333333333
SA45_SOC_5	1300	491.0616874694824	579.7197604179382	2.4109346e-05	303.4031
SA45_SOC_5	1301	1081.4073944091797	581.3135075569153	2.654481e-05	303.63666666666666
SA45_SOC_5	1302	1151.074104309082	466.5309476852417	3.57173e-05	303.8702333333333
SA45_SOC_5	1303	1205.4397201538086	450.90072870254517	2.5993571e-05	304.1038
SA45_SOC_5	1304	973.3869552612305	591.9608044624329	2.7549875e-05	304.3373666666667
SA45_SOC_5	1305	959.9646377563477	578.6858654022217	5.3488726e-05	304.57093333333336
SA45_SOC_5	1306	1050.6731414794922	578.4064221382141	3.7767895e-05	304.8045
SA45_SOC_5	1307	963.2165908813477	577.3583650588989	4.0017716e-05	305.0380666666667
SA45_SOC_5	1308	1030.411720275879	578.7269997596741	4.374288e-05	305.27163333333334
SA45_SOC_5	1309	923.3292388916016	589.7306656837463	2.2156728e-05	305.5052
SA45_SOC_5	1310	1220.851936340332	468.0027723312378	3.702768e-05	305.73876666666666
SA45_SOC_5	1311	916.7455673217773	594.1839909553528	3.2327454e-05	305.9723333333333
SA45_SOC_5	1312	905.5819702148438	585.0620770454407	5.248719e-05	306.2059
SA45_SOC_5	1313	938.3270645141602	578.5961937904358	3.7256275e-05	306.43946666666665
SA45_SOC_5	1314	956.2261962890625	575.8629155158997	5.533975e-05	306.67303333333336
SA45_SOC_5	1315	1048.1570434570312	576.3463568687439	3.6975314e-05	306.9066
SA45_SOC_5	1316	461.9744110107422	596.6675662994385	3.010585e-05	307.1401666666667
SA45_SOC_5	1317	1202.8951263427734	458.51943612098694	3.2283304e-05	307.37373333333335
SA45_SOC_5	1318	485.7780075073242	585.166425704956	2.6269387e-05	307.6073
SA45_SOC_5	1319	450.56118965148926	579.2573690414429	2.1754999e-05	307.84086666666667
SA45_SOC_5	1320	1179.8965072631836	461.622633934021	3.3177064e-05	308.07443333333333
SA45_SOC_5	1321	959.3843078613281	582.3823571205139	4.0562692e-05	308.308
SA45_SOC_5	1322	963.185920715332	580.6225919723511	3.8505277e-05	308.54156666666665
SA45_SOC_5	1323	1110.5948638916016	578.1400465965271	5.0883616e-05	308.7751333333333
SA45_SOC_5	1324	942.6018333435059	580.1262760162354	3.9953124e-05	309.00870000000003
SA45_SOC_5	1325	1158.6720657348633	587.5727534294128	3.0458947e-05	309.2422666666667
SA45_SOC_5	1326	917.5142097473145	585.4091119766235	2.944512e-05	309.47583333333336
SA45_SOC_5	1327	1051.1956787109375	575.0699043273926	3.9877712e-05	309.7094
SA45_SOC_5	1328	469.31124687194824	591.2601685523987	2.8444822e-05	309.9429666666667
SA45_SOC_5	1329	907.5288391113281	583.3258080482483	6.809208e-05	310.17653333333334
SA45_SOC_5	1330	959.8992919921875	581.8160033226013	4.2442374e-05	310.4101
SA45_SOC_5	1331	968.2746505737305	581.7301297187805	4.2777036e-05	310.64366666666666
SA45_SOC_5	1332	960.5002212524414	585.4898357391357	5.589169e-05	310.8772333333333
SA45_SOC_5	1333	908.5119438171387	585.6311988830566	4.7497488e-05	311.1108
SA45_SOC_5	1334	1050.3202056884766	577.5142765045166	2.5680727e-05	311.34436666666664
SA45_SOC_5	1335	1050.2737426757812	578.4289526939392	3.679234e-05	311.57793333333336
SA45_SOC_5	1336	524.1531944274902	631.2813234329224	2.7112475e-05	311.8115
SA45_SOC_5	1337	1200.8363342285156	451.4248859882355	2.558634e-05	312.0450666666667
SA45_SOC_5	1338	905.1407432556152	586.2561964988708	5.7241774e-05	312.27863333333335
SA45_SOC_5	1339	909.0989685058594	581.7585182189941	5.929545e-05	312.5122
SA45_SOC_5	1340	962.0798492431641	590.8041501045227	4.845374e-05	312.74576666666667
SA45_SOC_5	1341	1076.451187133789	572.5126218795776	3.5140045e-05	312.97933333333333
SA45_SOC_5	1342	1203.3404159545898	463.61639499664307	3.7614518e-05	313.2129
SA45_SOC_5	1343	462.1717643737793	593.2070660591125	2.4891748e-05	313.44646666666665
SA45_SOC_5	1344	1055.9147644042969	580.4496216773987	4.1430703e-05	313.6800333333333
SA45_SOC_5	1345	1025.438003540039	581.3439559936523	3.199316e-05	313.91360000000003
SA45_SOC_5	1346	957.399787902832	584.3144488334656	4.385519e-05	314.1471666666667
SA45_SOC_5	1347	1045.8770370483398	574.2754125595093	5.461849e-05	314.38073333333335
SA45_SOC_5	1348	906.0490036010742	583.8796734809875	3.9490613e-05	314.6143
SA45_SOC_5	1349	931.6676902770996	583.016881942749	3.4377226e-05	314.8478666666667
SA45_SOC_5	1350	721.2583351135254	791.8766784667969	0.99219865	315.08143333333334
SA45_SOC_5	1351	752.2575759887695	796.0734128952026	0.9985164	315.315
SA45_SOC_5	1352	770.9009742736816	792.8993082046509	0.99945813	315.54856666666666
SA45_SOC_5	1353	797.6804351806641	793.0783295631409	0.999887	315.7821333333333
SA45_SOC_5	1354	822.4275398254395	800.1679229736328	0.99995005	316.0157
SA45_SOC_5	1355	876.1392974853516	809.0243625640869	0.99996674	316.2492666666667
SA45_SOC_5	1356	925.3831672668457	818.820390701294	0.99996376	316.48283333333336
SA45_SOC_5	1357	990.4663467407227	837.5103235244751	0.999977	316.7164
SA45_SOC_5	1358	1060.159034729004	854.9415063858032	0.9999645	316.9499666666667
SA45_SOC_5	1359	1146.1767196655273	868.9273166656494	0.9999789	317.18353333333334
SA45_SOC_5	1360	1195.2486419677734	888.8835954666138	0.9999547	317.4171
SA45_SOC_5	1361	1290.0115585327148	906.9310212135315	0.9999478	317.65066666666667
SA45_SOC_5	1362	1384.7118759155273	923.2021379470825	0.9998542	317.8842333333333
SA45_SOC_5	1363	1465.3699493408203	933.1659865379333	0.9997008	318.1178
SA45_SOC_5	1364	1520.6391906738281	948.4456944465637	0.99966025	318.35136666666665
SA45_SOC_5	1365	1578.1598281860352	964.5074701309204	0.9997843	318.5849333333333
SA45_SOC_5	1366	1625.8932495117188	964.9596261978149	0.99983394	318.81850000000003
SA45_SOC_5	1367	1638.793830871582	964.402027130127	0.9999082	319.0520666666667
SA45_SOC_5	1368	1651.7930603027344	962.2921371459961	0.9998764	319.28563333333335
SA45_SOC_5	1369	1652.417106628418	964.2533254623413	0.99985385	319.5192
SA45_SOC_5	1370	1680.7014083862305	958.5305643081665	0.99938226	319.7527666666667
SA45_SOC_5	1371	1681.578483581543	957.0964622497559	0.99601537	319.98633333333333
SA45_SOC_5	1372	1676.9396209716797	959.4754314422607	0.99815065	320.2199
SA45_SOC_5	1373	1679.74365234375	959.7093629837036	0.99711454	320.45346666666666
SA45_SOC_5	1374	1693.3871841430664	958.7284469604492	0.9986773	320.6870333333333
SA45_SOC_5	1375	1684.6971130371094	964.3269038200378	0.9996284	320.9206
SA45_SOC_5	1376	1703.3541870117188	961.5971660614014	0.9993333	321.1541666666667
SA45_SOC_5	1377	1698.2897186279297	965.9008884429932	0.99933213	321.38773333333336
SA45_SOC_5	1378	1696.0918807983398	962.9411458969116	0.9996301	321.6213
SA45_SOC_5	1379	1698.9669799804688	959.1856241226196	0.99954176	321.8548666666667
SA45_SOC_5	1380	1698.1887817382812	957.9104590415955	0.99966455	322.08843333333334
SA45_SOC_5	1381	1698.6343002319336	959.3862104415894	0.99958163	322.322
SA45_SOC_5	1382	1685.7340621948242	960.3250908851624	0.99969244	322.55556666666666
SA45_SOC_5	1383	1711.065444946289	955.7809352874756	0.99975795	322.7891333333333
SA45_SOC_5	1384	1709.4344329833984	956.8844175338745	0.9999031	323.0227
SA45_SOC_5	1385	1711.3435363769531	945.6273794174194	0.9998511	323.25626666666665
SA45_SOC_5	1386	1714.3335342407227	943.8317584991455	0.9999161	323.48983333333337
SA45_SOC_5	1387	1706.9764709472656	940.2161836624146	0.3765796	323.7234
SA45_SOC_5	1388	1737.3051452636719	937.4399042129517	0.98708284	323.9569666666667
SA45_SOC_5	1389	1756.1775970458984	911.1962485313416	0.869485	324.19053333333335
SA45_SOC_5	1390	1746.5007019042969	920.504457950592	0.97150695	324.4241
SA45_SOC_5	1391	1744.2252731323242	901.7690134048462	0.99696964	324.65766666666667
SA45_SOC_5	1392	1737.7420806884766	891.5745162963867	0.9981179	324.89123333333333
SA45_SOC_5	1393	1731.3583374023438	884.8741221427917	0.50706697	325.1248
SA45_SOC_5	1394	1724.150047302246	881.952166557312	0.9918937	325.35836666666665
SA45_SOC_5	1395	1706.528549194336	885.8442878723145	0.9904795	325.5919333333333
SA45_SOC_5	1396	1712.5714874267578	887.3418617248535	0.9966454	325.82550000000003
SA45_SOC_5	1397	1693.5502624511719	881.0357522964478	0.99746704	326.0590666666667
SA45_SOC_5	1398	1689.0652084350586	892.9840278625488	0.996671	326.29263333333336
SA45_SOC_5	1399	1690.5913925170898	894.1845846176147	0.9976922	326.5262
SA45_SOC_5	1400	1671.298599243164	900.0722694396973	0.9973827	326.7597666666667
SA45_SOC_5	1401	1661.4567947387695	905.2210807800293	0.9989837	326.99333333333334
SA45_SOC_5	1402	1660.993423461914	904.1916918754578	0.99744093	327.2269
SA45_SOC_5	1403	1632.7465438842773	902.9805135726929	0.99880695	327.46046666666666
SA45_SOC_5	1404	1635.8893203735352	900.9649300575256	0.99493426	327.6940333333333
SA45_SOC_5	1405	1638.7331771850586	901.0836982727051	0.9985281	327.9276
SA45_SOC_5	1406	1631.6987228393555	909.3376064300537	0.9990834	328.16116666666665
SA45_SOC_5	1407	1640.2433395385742	908.8233947753906	0.98669285	328.39473333333336
SA45_SOC_5	1408	1617.1430969238281	912.1149158477783	0.9569552	328.6283
SA45_SOC_5	1409	1639.313621520996	917.1195960044861	0.9901044	328.8618666666667
SA45_SOC_5	1410	1583.020362854004	907.1033477783203	0.73277843	329.09543333333335
SA45_SOC_5	1411	1583.5672760009766	914.4382667541504	0.99607927	329.329
SA45_SOC_5	1412	1570.7659149169922	900.2731776237488	0.9704288	329.56256666666667
SA45_SOC_5	1413	1564.4511795043945	916.3460898399353	0.9995049	329.79613333333333
SA45_SOC_5	1414	1544.1632080078125	914.3441534042358	0.999824	330.0297
SA45_SOC_5	1415	1544.5741653442383	912.4878931045532	0.99964666	330.26326666666665
SA45_SOC_5	1416	1548.816032409668	884.6145701408386	0.99983644	330.4968333333333
SA45_SOC_5	1417	1535.8768844604492	865.8943819999695	0.99983144	330.73040000000003
SA45_SOC_5	1418	1539.773941040039	840.9282732009888	0.9997081	330.9639666666667
SA45_SOC_5	1419	1541.9556427001953	820.8191728591919	0.9996661	331.19753333333335
SA45_SOC_5	1420	1527.7797317504883	810.5568265914917	0.99985254	331.4311
SA45_SOC_5	1421	1533.1177139282227	799.5695114135742	0.9997266	331.6646666666667
SA45_SOC_5	1422	1510.2805709838867	813.4969997406006	0.99989307	331.89823333333334
SA45_SOC_5	1423	1519.9155807495117	838.4721207618713	0.99993396	332.1318
SA45_SOC_5	1424	1496.5238571166992	866.7426896095276	0.9999416	332.36536666666666
SA45_SOC_5	1425	1491.7730712890625	884.3283677101135	0.99994314	332.5989333333333
SA45_SOC_5	1426	1493.1440734863281	906.7151141166687	0.99994767	332.8325
SA45_SOC_5	1427	1494.155502319336	915.100793838501	0.9999455	333.0660666666667
SA45_SOC_5	1428	1487.4105834960938	920.9216594696045	0.999933	333.29963333333336
SA45_SOC_5	1429	1489.053840637207	919.1974925994873	0.99990904	333.5332
SA45_SOC_5	1430	1483.3221817016602	921.3681507110596	0.99996245	333.7667666666667
SA45_SOC_5	1431	1493.6418914794922	914.7821474075317	0.99993193	334.00033333333334
SA45_SOC_5	1432	1484.0689086914062	917.803430557251	0.99995077	334.2339
SA45_SOC_5	1433	1495.4047393798828	920.5887222290039	0.9999403	334.46746666666667
SA45_SOC_5	1434	1485.6687927246094	920.1337337493896	0.9999403	334.7010333333333
SA45_SOC_5	1435	1483.6920547485352	912.7231121063232	0.999961	334.9346
SA45_SOC_5	1436	1487.4003982543945	910.0356674194336	0.99994695	335.16816666666665
SA45_SOC_5	1437	1485.4729843139648	900.8680486679077	0.9999423	335.4017333333333
SA45_SOC_5	1438	1490.6262588500977	890.0318813323975	0.99992156	335.63530000000003
SA45_SOC_5	1439	1499.20166015625	853.8705325126648	0.99996126	335.8688666666667
SA45_SOC_5	1440	1486.4900207519531	814.4856405258179	0.9999604	336.10243333333335
SA45_SOC_5	1441	1495.978775024414	787.3798370361328	0.9999093	336.336
SA45_SOC_5	1442	1485.6433868408203	766.7784762382507	0.99994695	336.5695666666667
SA45_SOC_5	1443	1485.260009765625	752.2614598274231	0.99996173	336.80313333333334
SA45_SOC_5	1444	1481.971778869629	741.5669775009155	0.9999504	337.0367
SA45_SOC_5	1445	1476.9525146484375	736.3625478744507	0.99995255	337.27026666666666
SA45_SOC_5	1446	1475.8935928344727	723.4682464599609	0.99996555	337.5038333333333
SA45_SOC_5	1447	1514.6415710449219	733.4794092178345	0.99986744	337.7374
SA45_SOC_5	1448	1474.420166015625	748.2560420036316	0.9978866	337.9709666666667
SA45_SOC_5	1449	1471.0359191894531	770.1326322555542	0.9998381	338.20453333333336
SA45_SOC_5	1450	1470.9508895874023	786.5880489349365	0.9999039	338.4381
SA45_SOC_5	1451	1465.0831604003906	802.8510546684265	0.9998816	338.6716666666667
SA45_SOC_5	1452	1467.045021057129	810.582640171051	0.9999218	338.90523333333334
SA45_SOC_5	1453	1465.1355743408203	821.773567199707	0.99996877	339.1388
SA45_SOC_5	1454	1468.9833068847656	825.9124946594238	0.99995196	339.37236666666666
SA45_SOC_5	1455	1452.9883575439453	830.8238339424133	0.9999496	339.6059333333333
SA45_SOC_5	1456	1442.8881454467773	831.2626647949219	0.9999275	339.8395
SA45_SOC_5	1457	1448.8607025146484	817.9418277740479	0.9998996	340.07306666666665
SA45_SOC_5	1458	1442.372932434082	789.8407530784607	0.9995178	340.30663333333337
SA45_SOC_5	1459	1465.9248733520508	770.7096076011658	0.9985575	340.5402
SA45_SOC_5	1460	1454.6533584594727	728.060359954834	0.99612564	340.7737666666667
SA45_SOC_5	1461	1443.683738708496	699.3676972389221	0.99965084	341.00733333333335
SA45_SOC_5	1462	1445.5428314208984	677.4930381774902	0.9998969	341.2409
SA45_SOC_5	1463	1447.7007293701172	666.8131685256958	0.99987614	341.4744666666667
SA45_SOC_5	1464	1426.061668395996	657.9501628875732	0.9999244	341.70803333333333
SA45_SOC_5	1465	1398.6782455444336	660.2077889442444	0.99996257	341.9416
SA45_SOC_5	1466	1379.6896362304688	659.1124820709229	0.99990916	342.17516666666666
SA45_SOC_5	1467	1340.4719924926758	658.4735155105591	0.99992657	342.4087333333333
SA45_SOC_5	1468	1295.1295852661133	672.0090365409851	0.9999318	342.64230000000003
SA45_SOC_5	1469	1234.0001678466797	681.7632222175598	0.9999609	342.8758666666667
SA45_SOC_5	1470	1138.5961532592773	711.6312074661255	0.9999845	343.10943333333336
SA45_SOC_5	1471	1035.1712036132812	749.3060302734375	0.99995446	343.343
SA45_SOC_5	1472	934.7706985473633	782.0585060119629	0.9998841	343.5765666666667
SA45_SOC_5	1473	836.2656784057617	813.1709504127502	0.99989676	343.81013333333334
SA45_SOC_5	1474	784.815731048584	835.0642132759094	0.99678516	344.0437
SA45_SOC_5	1475	748.8861465454102	857.1379137039185	0.7371594	344.27726666666666
SA45_SOC_5	1476	957.4459648132324	580.8602571487427	6.0600127e-05	344.5108333333333
SA45_SOC_5	1477	904.1073417663574	583.1973195075989	8.4683525e-05	344.7444
SA45_SOC_5	1478	963.5676956176758	580.1644492149353	3.6272177e-05	344.97796666666665
SA45_SOC_5	1479	1180.4166412353516	466.29621148109436	3.400555e-05	345.21153333333336
SA45_SOC_5	1480	461.3473606109619	595.2032089233398	2.3359175e-05	345.4451
SA45_SOC_5	1481	467.1771240234375	596.0295009613037	3.0960193e-05	345.6786666666667
SA45_SOC_5	1482	1148.9886474609375	458.89514923095703	3.2218933e-05	345.91223333333335
SA45_SOC_5	1483	1052.2533416748047	595.6893539428711	2.6915832e-05	346.1458
SA45_SOC_5	1484	1050.3031539916992	576.9743156433105	4.4784392e-05	346.37936666666667
SA45_SOC_5	1485	967.3547744750977	594.1266989707947	4.2872394e-05	346.61293333333333
SA45_SOC_5	1486	1044.9001693725586	625.8328557014465	2.6690921e-05	346.8465
SA45_SOC_5	1487	955.8738327026367	583.1289553642273	3.940905e-05	347.08006666666665
SA45_SOC_5	1488	1204.881248474121	464.90710616111755	3.393787e-05	347.3136333333333
SA45_SOC_5	1489	489.18107986450195	579.8759293556213	2.6148142e-05	347.54720000000003
SA45_SOC_5	1490	1225.4684829711914	469.5269966125488	4.0686857e-05	347.7807666666667
SA45_SOC_5	1491	1047.79541015625	578.2445240020752	3.092358e-05	348.01433333333335
SA45_SOC_5	1492	959.1507911682129	579.0404963493347	5.6350178e-05	348.2479
SA45_SOC_5	1493	944.7268867492676	590.1158738136292	3.3868295e-05	348.4814666666667
SA45_SOC_5	1494	905.4517364501953	581.8870711326599	6.117238e-05	348.71503333333334
SA45_SOC_5	1495	958.6837005615234	585.5937337875366	3.8404727e-05	348.9486
SA45_SOC_5	1496	461.77831649780273	597.7767133712769	2.8888398e-05	349.18216666666666
SA45_SOC_5	1497	1224.1492080688477	460.1476228237152	2.5351112e-05	349.4157333333333
SA45_SOC_5	1498	1022.0867156982422	582.2274112701416	2.9305167e-05	349.6493
SA45_SOC_5	1499	1047.3755264282227	590.7636594772339	2.6112357e-05	349.8828666666667
SA45_SOC_5	1500	1049.2718124389648	575.9854173660278	2.9005445e-05	350.11643333333336
SA45_SOC_5	1501	958.9098930358887	582.6317381858826	4.1550076e-05	350.35
SA45_SOC_5	1502	1076.869125366211	582.5331830978394	3.6226233e-05	350.5835666666667
SA45_SOC_5	1503	941.3689613342285	579.0632843971252	6.0970702e-05	350.81713333333335
SA45_SOC_5	1504	963.7988662719727	580.1472616195679	3.8483988e-05	351.0507
SA45_SOC_5	1505	1206.874122619629	461.3869643211365	3.47975e-05	351.28426666666667
SA45_SOC_5	1506	1052.5142669677734	549.3218564987183	3.1802978e-05	351.51783333333333
SA45_SOC_5	1507	1029.0113067626953	577.0564556121826	2.9663775e-05	351.7514
SA45_SOC_5	1508	1200.2135467529297	453.9203381538391	2.1803184e-05	351.98496666666665
SA45_SOC_5	1509	923.4181022644043	589.6077132225037	4.8710444e-05	352.2185333333333
SA45_SOC_5	1510	929.9697875976562	580.9615159034729	4.4240718e-05	352.45210000000003
SA45_SOC_5	1511	960.5526351928711	581.4598274230957	4.3349162e-05	352.6856666666667
SA45_SOC_5	1512	954.0878105163574	579.1778683662415	5.192225e-05	352.91923333333335
SA45_SOC_5	1513	961.8094253540039	582.8666353225708	2.7075008e-05	353.1528
SA45_SOC_5	1514	1049.1974258422852	575.1520442962646	2.6431542e-05	353.3863666666667
SA45_SOC_5	1515	926.396598815918	588.7130570411682	3.7833757e-05	353.61993333333334
SA45_SOC_5	1516	1054.0999603271484	633.7345790863037	2.2066499e-05	353.8535
SA45_SOC_5	1517	463.8712692260742	595.8852410316467	1.9165547e-05	354.08706666666666
SA45_SOC_5	1518	971.9975280761719	595.2245807647705	5.3848926e-05	354.3206333333333
SA45_SOC_5	1519	935.8822631835938	582.369225025177	4.359001e-05	354.5542
SA45_SOC_5	1520	942.7108955383301	592.0194482803345	4.383069e-05	354.7877666666667
SA45_SOC_5	1521	907.1344757080078	580.6649494171143	7.208627e-05	355.02133333333336
SA45_SOC_5	1522	1202.0027160644531	460.6111407279968	3.199981e-05	355.2549
SA45_SOC_5	1523	1022.4492645263672	579.2362546920776	2.81684e-05	355.4884666666667
SA45_SOC_5	1524	919.8555564880371	590.1586818695068	3.9902443e-05	355.72203333333334
SA45_SOC_5	1525	466.3355255126953	588.5144662857056	3.0950836e-05	355.9556
SA45_SOC_5	1526	962.4723815917969	579.2558884620667	4.545128e-05	356.18916666666667
SA45_SOC_5	1527	1025.1100158691406	579.7436428070068	5.506385e-05	356.4227333333333
SA45_SOC_5	1528	961.197624206543	583.1057167053223	5.8163278e-05	356.6563
SA45_SOC_5	1529	956.5411376953125	578.0272006988525	3.9207524e-05	356.88986666666665
SA45_SOC_5	1530	1044.3402099609375	574.1939806938171	4.389042e-05	357.12343333333337
SA45_SOC_5	1531	536.5006256103516	657.4907970428467	2.227926e-05	357.357
SA45_SOC_5	1532	1052.6385498046875	579.4121217727661	2.561664e-05	357.5905666666667
SA45_SOC_5	1533	1080.7826614379883	588.3337068557739	3.3165295e-05	357.82413333333335
SA45_SOC_5	1534	1163.7920379638672	578.1862664222717	2.4327857e-05	358.0577
SA45_SOC_5	1535	1045.6407165527344	575.9203362464905	6.094646e-05	358.2912666666667
SA45_SOC_5	1536	966.3729858398438	578.5948419570923	5.2185787e-05	358.52483333333333
SA45_SOC_5	1537	1074.5265197753906	571.8529272079468	4.2772466e-05	358.7584
SA45_SOC_5	1538	960.3899002075195	582.3830652236938	5.0666404e-05	358.99196666666666
SA45_SOC_5	1539	1051.0613250732422	583.0313014984131	3.2855813e-05	359.2255333333333
SA45_SOC_5	1540	1024.837875366211	580.0035166740417	2.4130579e-05	359.4591
SA45_SOC_5	1541	1054.5945739746094	552.3418521881104	2.5834051e-05	359.6926666666667
SA45_SOC_5	1542	1021.0497665405273	581.8154239654541	3.8457463e-05	359.92623333333336
SA45_SOC_5	1543	1082.2182083129883	574.580283164978	2.535469e-05	360.1598
SA45_SOC_5	1544	942.4998664855957	578.3649015426636	4.0517883e-05	360.3933666666667
SA45_SOC_5	1545	977.9633331298828	589.215874671936	3.4371853e-05	360.62693333333334
SA45_SOC_5	1546	967.1859741210938	587.5716590881348	2.9514053e-05	360.8605
SA45_SOC_5	1547	1020.35888671875	581.0245370864868	4.146343e-05	361.09406666666666
SA45_SOC_5	1548	1181.1936950683594	466.87090158462524	3.546766e-05	361.3276333333333
SA45_SOC_5	1549	484.8647117614746	577.8715467453003	3.2043296e-05	361.5612
SA45_SOC_5	1550	1205.8013534545898	463.1207227706909	3.322582e-05	361.79476666666665
SA45_SOC_5	1551	921.6168022155762	584.1700601577759	3.0644627e-05	362.02833333333336
SA45_SOC_5	1552	912.6505851745605	582.8993368148804	8.901054e-05	362.2619
SA45_SOC_5	1553	935.1683807373047	583.3858036994934	4.750473e-05	362.4954666666667
SA45_SOC_5	1554	928.4644889831543	581.3904976844788	6.497777e-05	362.72903333333335
SA45_SOC_5	1555	1049.4533157348633	577.1376943588257	4.3629647e-05	362.9626
SA45_SOC_5	1556	1084.4509506225586	578.8486003875732	3.481506e-05	363.19616666666667
SA45_SOC_5	1557	1035.2408981323242	638.0944347381592	2.404799e-05	363.42973333333333
SA45_SOC_5	1558	448.2732582092285	579.3597221374512	2.6398144e-05	363.6633
SA45_SOC_5	1559	536.3690757751465	665.0404644012451	2.503308e-05	363.89686666666665
SA45_SOC_5	1560	916.9050979614258	586.561131477356	2.7869379e-05	364.1304333333333
SA45_SOC_5	1561	960.2402114868164	580.3712153434753	4.047019e-05	364.36400000000003
SA45_SOC_5	1562	959.6957015991211	586.2278079986572	4.230692e-05	364.5975666666667
SA45_SOC_5	1563	958.828010559082	585.3656601905823	5.1620107e-05	364.83113333333336
SA45_SOC_5	1564	934.0985298156738	582.7678871154785	4.5075536e-05	365.0647
SA45_SOC_5	1565	972.0772933959961	594.972882270813	2.5147645e-05	365.2982666666667
SA45_SOC_5	1566	486.18478775024414	577.9941129684448	3.08545e-05	365.53183333333334
SA45_SOC_5	1567	1179.8348236083984	461.71912908554077	3.337772e-05	365.7654
SA45_SOC_5	1568	1024.3766784667969	580.8837532997131	3.0555217e-05	365.99896666666666
SA45_SOC_5	1569	852.8074264526367	583.6967897415161	4.275599e-05	366.2325333333333
SA45_SOC_5	1570	1043.2575988769531	580.8506655693054	4.038383e-05	366.4661
SA45_SOC_5	1571	1079.5050430297852	578.9199900627136	3.8788476e-05	366.6996666666667
SA45_SOC_5	1572	961.3308334350586	590.286591053009	4.043933e-05	366.93323333333336
SA45_SOC_5	1573	466.2520694732666	593.4536790847778	2.798651e-05	367.1668
SA45_SOC_5	1574	1197.985496520996	454.797420501709	2.4505121e-05	367.4003666666667
SA45_SOC_5	1575	1033.1483459472656	630.3712177276611	3.5458495e-05	367.63393333333335
SA45_SOC_5	1576	1163.6075592041016	574.8062324523926	2.4272353e-05	367.8675
SA45_SOC_5	1577	1203.8391494750977	453.0202102661133	2.479232e-05	368.10106666666667
SA45_SOC_5	1578	1045.550651550293	578.2217359542847	5.7221907e-05	368.33463333333333
SA45_SOC_5	1579	471.610050201416	592.1665406227112	3.387999e-05	368.5682
SA45_SOC_5	1580	1040.9004592895508	575.1953673362732	5.887444e-05	368.80176666666665
SA45_SOC_5	1581	957.4045944213867	582.9075121879578	4.3466476e-05	369.0353333333333
SA45_SOC_5	1582	1024.1448211669922	580.1177787780762	3.508272e-05	369.26890000000003
SA45_SOC_5	1583	442.17530250549316	581.0860776901245	2.6348695e-05	369.5024666666667
SA45_SOC_5	1584	1230.3654098510742	470.1834726333618	3.2194544e-05	369.73603333333335
SA45_SOC_5	1585	463.1232261657715	593.6287093162537	2.7375738e-05	369.9696
SA45_SOC_5	1586	957.758960723877	579.1199326515198	4.0392228e-05	370.2031666666667
SA45_SOC_5	1587	1042.855453491211	573.2932090759277	4.6390578e-05	370.43673333333334
SA45_SOC_5	1588	961.0284805297852	582.4528455734253	4.6072135e-05	370.6703
SA45_SOC_5	1589	993.5245513916016	585.0009870529175	4.1855823e-05	370.90386666666666
SA45_SOC_5	1590	959.205436706543	582.1571803092957	6.1006813e-05	371.1374333333333
SA45_SOC_5	1591	995.1155090332031	625.4708862304688	2.2854178e-05	371.371
SA45_SOC_5	1592	1047.8553771972656	578.894305229187	2.6219155e-05	371.6045666666667
SA45_SOC_5	1593	1082.7217483520508	581.2856340408325	3.210159e-05	371.83813333333336
SA45_SOC_5	1594	996.4831924438477	622.0652961730957	2.3154907e-05	372.0717
SA45_SOC_5	1595	1023.1680679321289	574.9620151519775	6.168277e-05	372.3052666666667
SA45_SOC_5	1596	957.169132232666	577.8118085861206	5.1863364e-05	372.53883333333334
SA45_SOC_5	1597	930.1816749572754	584.3497252464294	5.580355e-05	372.7724
SA45_SOC_5	1598	1046.1119842529297	575.1324105262756	3.5532692e-05	373.00596666666667
SA45_SOC_5	1599	1204.7137069702148	459.33719873428345	3.1707103e-05	373.2395333333333
SA45_SOC_5	1600	1029.3194961547852	579.1194176673889	2.757106e-05	373.4731
SA45_SOC_5	1601	466.4106845855713	588.7239360809326	2.6861548e-05	373.70666666666665
SA45_SOC_5	1602	1049.3218231201172	579.0496373176575	3.423524e-05	373.94023333333337
SA45_SOC_5	1603	1076.5094375610352	579.6589279174805	3.2680695e-05	374.1738
SA45_SOC_5	1604	907.4709320068359	586.441011428833	4.785229e-05	374.4073666666667
SA45_SOC_5	1605	957.689380645752	579.1780614852905	5.5003136e-05	374.64093333333335
SA45_SOC_5	1606	1046.118507385254	579.507200717926	3.6535603e-05	374.8745
SA45_SOC_5	1607	942.4928283691406	578.132643699646	3.7823476e-05	375.1080666666667
SA45_SOC_5	1608	1051.7126083374023	581.7939877510071	4.271691e-05	375.34163333333333
SA45_SOC_5	1609	1082.3824310302734	580.6597995758057	2.583681e-05	375.5752
SA45_SOC_5	1610	1203.3844757080078	461.05940222740173	3.168999e-05	375.80876666666666
SA45_SOC_5	1611	1203.102035522461	458.45821738243103	2.6372225e-05	376.0423333333333
SA45_SOC_5	1612	955.9589195251465	583.200216293335	6.316254e-05	376.2759
SA45_SOC_5	1613	962.4703216552734	581.6212749481201	4.312856e-05	376.5094666666667
SA45_SOC_5	1614	905.1837730407715	585.789942741394	6.880557e-05	376.74303333333336
SA45_SOC_5	1615	447.12060928344727	576.0116171836853	2.8795539e-05	376.9766
SA45_SOC_5	1616	1051.7745208740234	593.6424851417542	2.831065e-05	377.2101666666667
SA45_SOC_5	1617	1224.825553894043	464.6564054489136	3.718543e-05	377.44373333333334
SA45_SOC_5	1618	1024.0583038330078	556.4016008377075	2.4604975e-05	377.6773
SA45_SOC_5	1619	1024.6650695800781	585.2812027931213	2.9278153e-05	377.91086666666666
SA45_SOC_5	1620	921.5438461303711	585.770115852356	2.8485052e-05	378.1444333333333
SA45_SOC_5	1621	902.0135879516602	587.5826025009155	5.483575e-05	378.378
SA45_SOC_5	1622	965.5645751953125	578.4814167022705	4.211893e-05	378.61156666666665
SA45_SOC_5	1623	932.0369911193848	583.7733936309814	5.1191462e-05	378.84513333333337
SA45_SOC_5	1624	962.9341506958008	588.9755058288574	3.8772647e-05	379.0787
SA45_SOC_5	1625	1206.544189453125	460.5863893032074	3.418174e-05	379.3122666666667
SA45_SOC_5	1626	1202.332763671875	458.97284746170044	2.894123e-05	379.54583333333335
SA45_SOC_5	1627	1048.721923828125	576.3939929008484	3.6798196e-05	379.7794
SA45_SOC_5	1628	1003.0873489379883	632.0017862319946	2.4393159e-05	380.01296666666667
SA45_SOC_5	1629	1045.3479766845703	574.9058818817139	7.012235e-05	380.24653333333333
SA45_SOC_5	1630	909.2525482177734	585.7297539710999	3.8770984e-05	380.4801
SA45_SOC_5	1631	957.2604560852051	581.2212610244751	4.2655643e-05	380.71366666666665
SA45_SOC_5	1632	963.3056259155273	577.1364068984985	4.238005e-05	380.9472333333333
SA45_SOC_5	1633	698.9479637145996	845.0395202636719	0.0008525918	381.18080000000003
SA45_SOC_5	1634	713.4293174743652	848.031063079834	0.05249296	381.4143666666667
SA45_SOC_5	1635	713.4171867370605	850.667974948883	0.61484456	381.64793333333336
SA45_SOC_5	1636	716.7725372314453	853.045334815979	0.22986124	381.8815
SA45_SOC_5	1637	728.8837623596191	845.980396270752	0.97263736	382.1150666666667
SA45_SOC_5	1638	746.8189430236816	844.7923278808594	0.9975817	382.34863333333334
SA45_SOC_5	1639	764.6788787841797	837.39342212677	0.9955383	382.5822
SA45_SOC_5	1640	769.6978569030762	838.3900451660156	0.9985654	382.81576666666666
SA45_SOC_5	1641	770.9499549865723	836.0812425613403	0.998637	383.0493333333333
SA45_SOC_5	1642	768.5923004150391	835.272524356842	0.9922259	383.2829
SA45_SOC_5	1643	775.9285354614258	835.8352732658386	0.9991304	383.5164666666667
SA45_SOC_5	1644	792.5824928283691	838.5756325721741	0.99881774	383.75003333333336
SA45_SOC_5	1645	809.9563407897949	846.1780214309692	0.9997825	383.9836
SA45_SOC_5	1646	831.371955871582	840.8438158035278	0.9999213	384.2171666666667
SA45_SOC_5	1647	830.2432250976562	835.5839610099792	0.9999697	384.45073333333335
SA45_SOC_5	1648	828.6615371704102	835.7220411300659	0.9999448	384.6843
SA45_SOC_5	1649	834.6736907958984	837.257080078125	0.9999324	384.91786666666667
SA45_SOC_5	1650	883.886833190918	833.2386589050293	0.9999149	385.15143333333333
SA45_SOC_5	1651	927.4889945983887	823.2350921630859	0.99985147	385.385
SA45_SOC_5	1652	988.5319519042969	821.7736315727234	0.9999552	385.61856666666665
SA45_SOC_5	1653	1078.5950088500977	810.0583863258362	0.99996233	385.8521333333333
SA45_SOC_5	1654	1140.406723022461	809.0803027153015	0.9999727	386.08570000000003
SA45_SOC_5	1655	1218.2422256469727	814.4998025894165	0.9999821	386.3192666666667
SA45_SOC_5	1656	1289.7714614868164	827.4810719490051	0.99997234	386.55283333333335
SA45_SOC_5	1657	1372.9195404052734	837.936601638794	0.9999336	386.7864
SA45_SOC_5	1658	1413.0159759521484	860.3215456008911	0.99996626	387.0199666666667
SA45_SOC_5	1659	1473.1656646728516	870.5428218841553	0.9999752	387.25353333333334
SA45_SOC_5	1660	1499.8905944824219	855.8755588531494	0.9999565	387.4871
SA45_SOC_5	1661	1528.1892013549805	849.1357684135437	0.99994445	387.72066666666666
SA45_SOC_5	1662	1553.1025314331055	835.4055833816528	0.9999448	387.9542333333333
SA45_SOC_5	1663	1586.480369567871	831.6701459884644	0.9999162	388.1878
SA45_SOC_5	1664	1611.9219589233398	805.9703135490417	0.9999087	388.4213666666667
SA45_SOC_5	1665	1641.0915756225586	785.3264665603638	0.9999088	388.65493333333336
SA45_SOC_5	1666	1634.4007873535156	776.1594271659851	0.9999671	388.8885
SA45_SOC_5	1667	1632.7685165405273	774.3198394775391	0.9999639	389.1220666666667
SA45_SOC_5	1668	1655.6597900390625	774.4912004470825	0.99994814	389.35563333333334
SA45_SOC_5	1669	1638.4156036376953	777.1440124511719	0.9999676	389.5892
SA45_SOC_5	1670	1634.4154357910156	783.332576751709	0.99995303	389.82276666666667
SA45_SOC_5	1671	1681.1915588378906	806.7459440231323	0.9998549	390.0563333333333
SA45_SOC_5	1672	1712.127685546875	825.1245045661926	0.9645081	390.2899
SA45_SOC_5	1673	1752.0061111450195	859.5486831665039	0.09284264	390.52346666666665
SA45_SOC_5	1674	1751.8989944458008	878.3235239982605	0.99742484	390.75703333333337
SA45_SOC_5	1675	1738.0365371704102	881.5637397766113	0.8978079	390.99060000000003
SA45_SOC_5	1676	1733.408088684082	892.4417495727539	0.9955966	391.2241666666667
SA45_SOC_5	1677	1726.523208618164	893.1403255462646	0.9767348	391.45773333333335
SA45_SOC_5	1678	1729.5268249511719	899.7774410247803	0.9996412	391.6913
SA45_SOC_5	1679	1685.6133270263672	897.8243637084961	0.99257225	391.9248666666667
SA45_SOC_5	1680	1680.4555892944336	898.5820984840393	0.9988432	392.15843333333333
SA45_SOC_5	1681	1661.9946670532227	899.6262288093567	0.99070376	392.392
SA45_SOC_5	1682	1668.5547637939453	897.526638507843	0.9621091	392.62556666666666
SA45_SOC_5	1683	1651.3784408569336	906.1122608184814	0.96116525	392.8591333333333
SA45_SOC_5	1684	1653.702621459961	904.4305801391602	0.99242413	393.0927
SA45_SOC_5	1685	1635.0248336791992	908.9396524429321	0.9923207	393.3262666666667
SA45_SOC_5	1686	1624.3743896484375	912.1680879592896	0.95770675	393.55983333333336
SA45_SOC_5	1687	1624.0657424926758	915.348629951477	0.91958934	393.7934
SA45_SOC_5	1688	1614.3246459960938	909.4632625579834	0.0059890472	394.0269666666667
SA45_SOC_5	1689	1605.8345031738281	931.021978855133	0.9932422	394.26053333333334
SA45_SOC_5	1690	1606.248435974121	926.4426755905151	0.99460995	394.4941
SA45_SOC_5	1691	1604.2959594726562	925.8839821815491	0.9943072	394.72766666666666
SA45_SOC_5	1692	1596.1260223388672	924.0681481361389	0.9979517	394.9612333333333
SA45_SOC_5	1693	1595.5858612060547	925.8407878875732	0.99725914	395.1948
SA45_SOC_5	1694	1581.460304260254	936.1897802352905	0.9991061	395.42836666666665
SA45_SOC_5	1695	1594.6681594848633	932.2501516342163	0.99477863	395.66193333333337
SA45_SOC_5	1696	1583.9411544799805	930.1755380630493	0.99857926	395.8955
SA45_SOC_5	1697	1598.0220794677734	937.4359774589539	0.99894756	396.1290666666667
SA45_SOC_5	1698	1581.9575500488281	938.5732555389404	0.9990095	396.36263333333335
SA45_SOC_5	1699	1583.4196472167969	939.6975946426392	0.99773043	396.5962
SA45_SOC_5	1700	1562.1671676635742	942.1753120422363	0.99968505	396.82976666666667
SA45_SOC_5	1701	1553.0204772949219	941.3864850997925	0.9998671	397.06333333333333
SA45_SOC_5	1702	1544.9844360351562	937.7184462547302	0.9998385	397.2969
SA45_SOC_5	1703	1515.9838485717773	933.7644624710083	0.99993086	397.53046666666665
SA45_SOC_5	1704	1515.414161682129	922.4306917190552	0.99990046	397.7640333333333
SA45_SOC_5	1705	1500.941505432129	926.3727021217346	0.9998946	397.99760000000003
SA45_SOC_5	1706	1501.7047119140625	921.5177536010742	0.999908	398.2311666666667
SA45_SOC_5	1707	1509.2729187011719	924.3136024475098	0.9999337	398.46473333333336
SA45_SOC_5	1708	1494.3112564086914	923.8748359680176	0.99996173	398.6983
SA45_SOC_5	1709	1509.6726608276367	922.8366923332214	0.9999366	398.9318666666667
SA45_SOC_5	1710	1503.225975036621	924.6174430847168	0.99990904	399.16543333333334
SA45_SOC_5	1711	1502.1819305419922	920.2721357345581	0.9999584	399.399
SA45_SOC_5	1712	1499.3437957763672	916.9408321380615	0.99989414	399.63256666666666
SA45_SOC_5	1713	1485.6550598144531	913.4064960479736	0.99995613	399.8661333333333
SA45_SOC_5	1714	1485.2618408203125	892.9209423065186	0.99993026	400.0997
SA45_SOC_5	1715	1500.615005493164	864.4501733779907	0.9998963	400.33326666666665
SA45_SOC_5	1716	1521.163101196289	812.9216980934143	0.9998721	400.56683333333336
SA45_SOC_5	1717	1502.098503112793	777.024085521698	0.9998826	400.8004
SA45_SOC_5	1718	1492.0465850830078	764.9744868278503	0.9999236	401.0339666666667
SA45_SOC_5	1719	1476.4275741577148	755.8947372436523	0.99993503	401.26753333333335
SA45_SOC_5	1720	1459.8623657226562	749.1707181930542	0.99993277	401.5011
SA45_SOC_5	1721	1447.1248626708984	738.5742115974426	0.999806	401.73466666666667
SA45_SOC_5	1722	1470.9757232666016	726.4358425140381	0.99918383	401.96823333333333
SA45_SOC_5	1723	1465.5207824707031	723.4991455078125	0.99957126	402.2018
SA45_SOC_5	1724	1476.5689086914062	732.3007392883301	0.9996394	402.43536666666665
SA45_SOC_5	1725	1481.38916015625	739.783136844635	0.99932957	402.6689333333333
SA45_SOC_5	1726	1493.8334655761719	752.7819800376892	0.99907327	402.90250000000003
SA45_SOC_5	1727	1466.700210571289	798.2653141021729	0.9995074	403.1360666666667
SA45_SOC_5	1728	1470.4417419433594	841.9474267959595	0.9999168	403.36963333333335
SA45_SOC_5	1729	1483.564109802246	880.7590770721436	0.9997482	403.6032
SA45_SOC_5	1730	1474.9836730957031	889.9377036094666	0.99992156	403.8367666666667
SA45_SOC_5	1731	1468.0142211914062	892.026801109314	0.9999454	404.07033333333334
SA45_SOC_5	1732	1479.8270416259766	900.4957151412964	0.9999349	404.3039
SA45_SOC_5	1733	1467.4737167358398	895.6141805648804	0.999923	404.53746666666666
SA45_SOC_5	1734	1507.8291320800781	863.3564758300781	0.99995244	404.7710333333333
SA45_SOC_5	1735	1515.3134536743164	813.4409952163696	0.99988186	405.0046
SA45_SOC_5	1736	1504.1250228881836	792.3406147956848	0.99994373	405.2381666666667
SA45_SOC_5	1737	1487.3796844482422	776.0995602607727	0.9999521	405.47173333333336
SA45_SOC_5	1738	1487.2710800170898	765.8071517944336	0.9999634	405.7053
SA45_SOC_5	1739	1475.9111022949219	766.5286445617676	0.99994147	405.9388666666667
SA45_SOC_5	1740	1476.8364715576172	764.2376089096069	0.99996614	406.17243333333334
SA45_SOC_5	1741	1475.760612487793	767.6416540145874	0.9999778	406.406
SA45_SOC_5	1742	1479.5713806152344	771.4885854721069	0.99998116	406.63956666666667
SA45_SOC_5	1743	1481.3954544067383	772.5409555435181	0.99993014	406.8731333333333
SA45_SOC_5	1744	1488.1882095336914	774.6531629562378	0.9999634	407.1067
SA45_SOC_5	1745	1489.8571014404297	772.7728271484375	0.9999832	407.34026666666665
SA45_SOC_5	1746	1502.3080444335938	771.7173671722412	0.9999722	407.57383333333337
SA45_SOC_5	1747	1502.124137878418	766.7874240875244	0.9999751	407.80740000000003
SA45_SOC_5	1748	1508.920555114746	761.6043019294739	0.9999571	408.0409666666667
SA45_SOC_5	1749	1505.1592254638672	766.129789352417	0.99997807	408.27453333333335
SA45_SOC_5	1750	1501.9937896728516	760.4604578018188	0.9999589	408.5081
SA45_SOC_5	1751	1495.0465393066406	760.9263896942139	0.99994516	408.7416666666667
SA45_SOC_5	1752	1494.6707153320312	756.5237903594971	0.9999635	408.97523333333334
SA45_SOC_5	1753	1493.5236740112305	751.2457180023193	0.99996793	409.2088
SA45_SOC_5	1754	1492.2423934936523	751.7821383476257	0.99995863	409.44236666666666
SA45_SOC_5	1755	1489.7979354858398	747.1369814872742	0.9999521	409.6759333333333
SA45_SOC_5	1756	1487.9128646850586	744.1323709487915	0.9989102	409.9095
SA45_SOC_5	1757	1488.5024642944336	741.7842364311218	0.9998091	410.1430666666667
SA45_SOC_5	1758	1493.2641220092773	733.770182132721	0.9999279	410.37663333333336
SA45_SOC_5	1759	1495.338020324707	730.6475114822388	0.9998976	410.6102
SA45_SOC_5	1760	1492.9197692871094	738.530695438385	0.99986875	410.8437666666667
SA45_SOC_5	1761	1488.5699844360352	730.2695775032043	0.9999312	411.07733333333334
SA45_SOC_5	1762	1484.637451171875	730.6079864501953	0.9998864	411.3109
SA45_SOC_5	1763	1486.054916381836	733.9090347290039	0.99985325	411.54446666666666
SA45_SOC_5	1764	1500.088233947754	733.5264015197754	0.9998124	411.7780333333333
SA45_SOC_5	1765	1500.641098022461	719.9435663223267	0.9998541	412.0116
SA45_SOC_5	1766	1508.188247680664	711.3629007339478	0.9999335	412.24516666666665
SA45_SOC_5	1767	1508.2035827636719	706.5216636657715	0.9996377	412.47873333333337
SA45_SOC_5	1768	1526.2597274780273	695.1141214370728	0.99995065	412.7123
SA45_SOC_5	1769	1525.682144165039	676.5682554244995	0.99993515	412.9458666666667
SA45_SOC_5	1770	1527.9352569580078	673.3749675750732	0.9999466	413.17943333333335
SA45_SOC_5	1771	1525.041732788086	671.0017919540405	0.9999565	413.413
SA45_SOC_5	1772	1511.5215682983398	660.7690572738647	0.9999604	413.6465666666667
SA45_SOC_5	1773	1530.194435119629	653.8120079040527	0.9999151	413.88013333333333
SA45_SOC_5	1774	1542.1895599365234	640.9658575057983	0.9998479	414.1137
SA45_SOC_5	1775	1544.5504760742188	640.9557509422302	0.99927825	414.34726666666666
SA45_SOC_5	1776	1561.688117980957	625.5071926116943	0.9954762	414.5808333333333
SA45_SOC_5	1777	1557.916488647461	592.4669051170349	0.99875164	414.81440000000003
SA45_SOC_5	1778	1560.574722290039	612.4305868148804	0.9873082	415.0479666666667
SA45_SOC_5	1779	1563.7762069702148	556.117844581604	0.993985	415.28153333333336
SA45_SOC_5	1780	1546.377067565918	578.4053921699524	0.99976915	415.5151
SA45_SOC_5	1781	1563.9088439941406	558.1808066368103	0.9993923	415.7486666666667
SA45_SOC_5	1782	1562.109260559082	557.0035529136658	0.9998727	415.98223333333334
SA45_SOC_5	1783	1585.945816040039	547.3562908172607	0.99977297	416.2158
SA45_SOC_5	1784	1605.6816101074219	549.4536924362183	0.9997656	416.44936666666666
SA45_SOC_5	1785	1615.9763717651367	566.2089586257935	0.9998311	416.6829333333333
SA45_SOC_5	1786	1639.9119186401367	594.8120784759521	0.9997925	416.9165
SA45_SOC_5	1787	1620.6858444213867	628.2947373390198	0.99996686	417.15006666666665
SA45_SOC_5	1788	1600.184669494629	667.7376937866211	0.99995637	417.38363333333336
SA45_SOC_5	1789	1622.1941757202148	718.0374813079834	0.9999254	417.6172
SA45_SOC_5	1790	1624.5231628417969	756.7756175994873	0.99991727	417.8507666666667
SA45_SOC_5	1791	1652.8429412841797	813.1003332138062	0.9999565	418.08433333333335
SA45_SOC_5	1792	1686.9092559814453	855.8380937576294	0.99993205	418.3179
SA45_SOC_5	1793	1666.8022155761719	889.730486869812	0.999856	418.55146666666667
SA45_SOC_5	1794	1664.0193557739258	912.5046300888062	0.9999001	418.78503333333333
SA45_SOC_5	1795	1675.2635192871094	936.3337182998657	0.99989605	419.0186
SA45_SOC_5	1796	1672.4363708496094	937.8136539459229	0.9998241	419.25216666666665
SA45_SOC_5	1797	1684.4813919067383	953.8930678367615	0.99988127	419.4857333333333
SA45_SOC_5	1798	1695.8403396606445	960.8123302459717	0.9998839	419.71930000000003
SA45_SOC_5	1799	1725.109977722168	952.34534740448	0.999851	419.9528666666667
SA45_SOC_5	1800	1718.7211990356445	962.1917152404785	0.99990416	420.18643333333335
SA45_SOC_5	1801	1695.4734420776367	952.5732922554016	0.9998745	420.42
SA45_SOC_5	1802	1707.9500198364258	949.2370319366455	0.9998981	420.6535666666667
SA45_SOC_5	1803	1717.067985534668	941.402063369751	0.9998957	420.88713333333334
SA45_SOC_5	1804	1720.0714874267578	947.7425479888916	0.9998921	421.1207
SA45_SOC_5	1805	1690.081558227539	951.6388535499573	0.9998047	421.35426666666666
SA45_SOC_5	1806	1708.3478164672852	964.1628170013428	0.99992454	421.5878333333333
SA45_SOC_5	1807	1721.1852264404297	968.6066150665283	0.99977213	421.8214
SA45_SOC_5	1808	1700.9746170043945	957.1571016311646	0.99960965	422.0549666666667
SA45_SOC_5	1809	1700.1006317138672	948.283281326294	0.99981564	422.28853333333336
SA45_SOC_5	1810	1719.0427780151367	936.3650679588318	0.99985766	422.5221
SA45_SOC_5	1811	1699.9613571166992	924.2048764228821	0.9994511	422.7556666666667
SA45_SOC_5	1812	1686.3442611694336	925.293231010437	0.9999645	422.98923333333335
SA45_SOC_5	1813	1734.6696853637695	872.2176790237427	0.999793	423.2228
SA45_SOC_5	1814	1771.0316848754883	832.0366215705872	0.9836828	423.45636666666667
SA45_SOC_5	1815	1776.720085144043	810.0995206832886	0.99228185	423.68993333333333
SA45_SOC_5	1816	1788.632583618164	808.1539106369019	0.99902654	423.9235
SA45_SOC_5	1817	1778.6504745483398	817.0697021484375	0.99937373	424.15706666666665
SA45_SOC_5	1818	1761.3083267211914	817.375602722168	0.9999461	424.39063333333337
SA45_SOC_5	1819	1741.5039825439453	833.4073162078857	0.9998683	424.62420000000003
SA45_SOC_5	1820	1740.7375717163086	824.5562195777893	0.9999043	424.8577666666667
SA45_SOC_5	1821	1738.6970901489258	807.7490043640137	0.99973375	425.09133333333335
SA45_SOC_5	1822	1728.4006118774414	811.3583993911743	0.9997427	425.3249
SA45_SOC_5	1823	1722.3125839233398	799.6385836601257	0.99946445	425.5584666666667
SA45_SOC_5	1824	1719.8711013793945	793.3759260177612	0.9998822	425.79203333333334
SA45_SOC_5	1825	1720.8314895629883	795.3797292709351	0.9997141	426.0256
SA45_SOC_5	1826	1706.385612487793	805.2582836151123	0.9999002	426.25916666666666
SA45_SOC_5	1827	1698.1352233886719	822.8735733032227	0.9999192	426.4927333333333
SA45_SOC_5	1828	1699.3240356445312	822.6915264129639	0.9999502	426.7263
SA45_SOC_5	1829	1686.3411712646484	836.8995523452759	0.999908	426.9598666666667
SA45_SOC_5	1830	1690.1033020019531	851.2712144851685	0.999931	427.19343333333336
SA45_SOC_5	1831	1683.3251953125	869.3565559387207	0.9999622	427.427
SA45_SOC_5	1832	1686.3882064819336	889.6331548690796	0.9998983	427.6605666666667
SA45_SOC_5	1833	1684.4083786010742	914.010443687439	0.99988997	427.89413333333334
SA45_SOC_5	1834	1694.9063873291016	943.2078552246094	0.99989045	428.1277
SA45_SOC_5	1835	1712.3270416259766	954.828987121582	0.99986684	428.36126666666667
SA45_SOC_5	1836	1717.8190612792969	961.8694639205933	0.9999043	428.5948333333333
SA45_SOC_5	1837	1726.2978744506836	967.5263071060181	0.99990594	428.8284
SA45_SOC_5	1838	1735.7027435302734	964.124321937561	0.9996836	429.06196666666665
SA45_SOC_5	1839	1717.9308700561523	971.4369034767151	0.9998822	429.29553333333337
SA45_SOC_5	1840	1738.5623931884766	955.37757396698	0.9684911	429.5291
SA45_SOC_5	1841	1731.7286682128906	963.829493522644	0.9997018	429.7626666666667
SA45_SOC_5	1842	1742.5717163085938	957.7025985717773	0.99936026	429.99623333333335
SA45_SOC_5	1843	1734.5841979980469	959.4102215766907	0.9997534	430.2298
SA45_SOC_5	1844	1743.006362915039	956.2314820289612	0.9992893	430.4633666666667
SA45_SOC_5	1845	1731.5336608886719	949.8900318145752	0.9983486	430.69693333333333
SA45_SOC_5	1846	1729.4766998291016	951.1494255065918	0.95300573	430.9305
SA45_SOC_5	1847	1734.3974304199219	952.3043417930603	0.919658	431.16406666666666
SA45_SOC_5	1848	1734.2367553710938	953.2126450538635	0.990213	431.3976333333333
SA45_SOC_5	1849	1736.9352722167969	949.2788100242615	0.52252203	431.63120000000004
SA45_SOC_5	1850	1742.3011779785156	944.6319150924683	0.022862991	431.8647666666667
SA45_SOC_5	1851	1726.8695068359375	945.8710312843323	0.9673995	432.09833333333336
SA45_SOC_5	1852	1734.7674179077148	943.7850880622864	0.9910706	432.3319
SA45_SOC_5	1853	1723.245620727539	926.5383338928223	0.33949763	432.5654666666667
SA45_SOC_5	1854	1726.0606384277344	912.8755474090576	0.0071799844	432.79903333333334
SA45_SOC_5	1855	1715.3441619873047	913.324613571167	0.0027506119	433.0326
SA45_SOC_5	1856	1735.5113983154297	914.8892641067505	0.0003975031	433.26616666666666
SA45_SOC_5	1857	1711.3245391845703	926.7758059501648	0.9885139	433.4997333333333
SA45_SOC_5	1858	1705.4601287841797	928.4400415420532	0.9825952	433.7333
SA45_SOC_5	1859	1705.3302383422852	916.4821743965149	0.8942318	433.96686666666665
SA45_SOC_5	1860	1708.0795669555664	915.0852799415588	0.99257904	434.20043333333336
SA45_SOC_5	1861	1706.6753768920898	905.7676076889038	0.9909246	434.434
SA45_SOC_5	1862	1696.5390014648438	895.9768581390381	0.9903446	434.6675666666667
SA45_SOC_5	1863	1676.5410232543945	893.8410258293152	0.99147624	434.90113333333335
SA45_SOC_5	1864	1662.3695755004883	874.2786455154419	0.99571145	435.1347
SA45_SOC_5	1865	1657.8864669799805	871.5140175819397	0.9968742	435.36826666666667
SA45_SOC_5	1866	1650.0922393798828	873.1098246574402	0.99200165	435.60183333333333
SA45_SOC_5	1867	1630.0106048583984	880.3419399261475	0.9661474	435.8354
SA45_SOC_5	1868	1609.8799896240234	893.8718605041504	0.9981183	436.06896666666665
SA45_SOC_5	1869	1604.8563766479492	904.5987868309021	0.9943634	436.3025333333333
SA45_SOC_5	1870	1600.8588409423828	900.4021167755127	0.997547	436.53610000000003
SA45_SOC_5	1871	1583.6691284179688	907.6159501075745	0.99786085	436.7696666666667
SA45_SOC_5	1872	1571.1966705322266	909.2070579528809	0.99903405	437.00323333333336
SA45_SOC_5	1873	1546.124153137207	912.3888230323792	0.9995932	437.2368
SA45_SOC_5	1874	1537.287940979004	901.6069221496582	0.99982125	437.4703666666667
SA45_SOC_5	1875	1512.2118759155273	886.3704085350037	0.9999244	437.70393333333334
SA45_SOC_5	1876	1506.2749099731445	858.806140422821	0.9999069	437.9375
SA45_SOC_5	1877	1517.9859924316406	814.7415232658386	0.9999064	438.17106666666666
SA45_SOC_5	1878	1498.6143493652344	787.1849155426025	0.99996114	438.4046333333333
SA45_SOC_5	1879	1489.5089721679688	770.2725791931152	0.9999603	438.6382
SA45_SOC_5	1880	1477.9036331176758	762.572021484375	0.99997044	438.8717666666667
SA45_SOC_5	1881	1488.5422897338867	769.1571235656738	0.9999629	439.10533333333336
SA45_SOC_5	1882	1490.6927490234375	790.5891537666321	0.99994886	439.3389
SA45_SOC_5	1883	1498.0400848388672	819.9752426147461	0.9999021	439.5724666666667
SA45_SOC_5	1884	1507.2358703613281	856.9357824325562	0.99990284	439.80603333333335
SA45_SOC_5	1885	1504.4878005981445	889.1212606430054	0.99994075	440.0396
SA45_SOC_5	1886	1508.038444519043	904.760684967041	0.99987686	440.27316666666667
SA45_SOC_5	1887	1506.8062591552734	911.9895172119141	0.99991584	440.50673333333333
SA45_SOC_5	1888	1513.8854598999023	910.693302154541	0.9998801	440.7403
SA45_SOC_5	1889	1513.1379318237305	892.4906730651855	0.9998275	440.97386666666665
SA45_SOC_5	1890	1517.307243347168	890.9582734107971	0.9998091	441.2074333333333
SA45_SOC_5	1891	1516.5589141845703	877.0045852661133	0.9998355	441.44100000000003
SA45_SOC_5	1892	1514.9869537353516	866.8635177612305	0.9998597	441.6745666666667
SA45_SOC_5	1893	1513.2152938842773	838.9677286148071	0.9996809	441.90813333333335
SA45_SOC_5	1894	1485.2590942382812	809.9450254440308	0.99983644	442.1417
SA45_SOC_5	1895	1479.4326782226562	780.1123809814453	0.9999342	442.3752666666667
SA45_SOC_5	1896	1453.4440612792969	791.9987297058105	0.9998716	442.60883333333334
SA45_SOC_5	1897	1445.5791091918945	797.6791334152222	0.9999269	442.8424
SA45_SOC_5	1898	1427.541618347168	800.1015543937683	0.99990356	443.07596666666666
SA45_SOC_5	1899	1442.4237442016602	815.2969336509705	0.9996762	443.3095333333333
SA45_SOC_5	1900	1461.9112014770508	834.8294448852539	0.99913555	443.5431
SA45_SOC_5	1901	1466.3039016723633	861.2248277664185	0.99813914	443.7766666666667
SA45_SOC_5	1902	1464.9042892456055	867.6463580131531	0.9996351	444.01023333333336
SA45_SOC_5	1903	1478.7759017944336	875.2867269515991	0.9991053	444.2438
SA45_SOC_5	1904	1475.5728149414062	888.0936098098755	0.99976724	444.4773666666667
SA45_SOC_5	1905	1487.5879669189453	906.7594027519226	0.99986017	444.71093333333334
SA45_SOC_5	1906	1477.1167373657227	916.3205337524414	0.9999356	444.9445
SA45_SOC_5	1907	1467.0499420166016	915.0847005844116	0.9998801	445.17806666666667
SA45_SOC_5	1908	1483.9933776855469	910.59983253479	0.99996567	445.4116333333333
SA45_SOC_5	1909	1486.325912475586	890.3202724456787	0.99995506	445.6452
SA45_SOC_5	1910	1489.0813064575195	869.1953659057617	0.9999527	445.87876666666665
SA45_SOC_5	1911	1504.632339477539	846.351056098938	0.9999504	446.11233333333337
SA45_SOC_5	1912	1516.3893127441406	816.7765474319458	0.9999429	446.34590000000003
SA45_SOC_5	1913	1526.9099807739258	790.544285774231	0.9999677	446.5794666666667
SA45_SOC_5	1914	1533.2136154174805	791.3769507408142	0.9999466	446.81303333333335
SA45_SOC_5	1915	1527.9052734375	792.1127986907959	0.9999182	447.0466
SA45_SOC_5	1916	1527.0556640625	798.1481552124023	0.9999236	447.2801666666667
SA45_SOC_5	1917	1519.9824142456055	804.1999912261963	0.9999517	447.51373333333333
SA45_SOC_5	1918	1524.8491287231445	805.1668739318848	0.9999429	447.7473
SA45_SOC_5	1919	1518.0380630493164	805.1437640190125	0.99985075	447.98086666666666
SA45_SOC_5	1920	1507.320671081543	817.5365352630615	0.99994683	448.2144333333333
SA45_SOC_5	1921	1505.8939361572266	825.0983691215515	0.9998853	448.44800000000004
SA45_SOC_5	1922	1502.753677368164	843.8624596595764	0.99992156	448.6815666666667
SA45_SOC_5	1923	1504.8106384277344	857.5321340560913	0.99998486	448.91513333333336
SA45_SOC_5	1924	1505.6735229492188	863.9972448348999	0.9999572	449.1487
SA45_SOC_5	1925	1494.371109008789	884.3611979484558	0.99984837	449.3822666666667
SA45_SOC_5	1926	1489.588279724121	893.4772539138794	0.9999653	449.61583333333334
SA45_SOC_5	1927	1493.323860168457	889.9801254272461	0.999964	449.8494
SA45_SOC_5	1928	1491.807746887207	887.6082372665405	0.99994147	450.08296666666666
SA45_SOC_5	1929	1491.0913467407227	880.7554721832275	0.9999312	450.3165333333333
SA45_SOC_5	1930	1499.0563201904297	847.8259706497192	0.99996126	450.5501
SA45_SOC_5	1931	1490.859031677246	815.9883642196655	0.99997056	450.78366666666665
SA45_SOC_5	1932	1500.3817749023438	785.5225467681885	0.9999447	451.01723333333337
SA45_SOC_5	1933	1496.4998245239258	750.5132818222046	0.99995804	451.2508
SA45_SOC_5	1934	1491.51123046875	730.6798911094666	0.9999565	451.4843666666667
SA45_SOC_5	1935	1480.3114700317383	729.3013429641724	0.999972	451.71793333333335
SA45_SOC_5	1936	1456.0432434082031	718.203821182251	0.99992263	451.9515
SA45_SOC_5	1937	1446.7607116699219	728.7491512298584	0.9999727	452.18506666666667
SA45_SOC_5	1938	1439.6343612670898	713.6789774894714	0.99991524	452.41863333333333
SA45_SOC_5	1939	1448.5676193237305	700.0523042678833	0.9999136	452.6522
SA45_SOC_5	1940	1450.5354309082031	666.4148926734924	0.99989533	452.88576666666665
SA45_SOC_5	1941	1444.6889877319336	639.2248249053955	0.9998745	453.1193333333333
SA45_SOC_5	1942	1444.0338134765625	615.9774112701416	0.9998846	453.35290000000003
SA45_SOC_5	1943	1424.5266723632812	611.9452786445618	0.99993074	453.5864666666667
SA45_SOC_5	1944	1423.5210800170898	593.988618850708	0.999899	453.82003333333336
SA45_SOC_5	1945	1416.3305282592773	585.6442022323608	0.99989486	454.0536
SA45_SOC_5	1946	1409.201889038086	570.5478286743164	0.9996911	454.2871666666667
SA45_SOC_5	1947	1416.4141845703125	556.3653588294983	0.99967563	454.52073333333334
SA45_SOC_5	1948	1408.066291809082	539.6904301643372	0.9998423	454.7543
SA45_SOC_5	1949	1415.0407791137695	518.347202539444	0.9999318	454.98786666666666
SA45_SOC_5	1950	1383.6925506591797	560.6043863296509	0.99996936	455.2214333333333
SA45_SOC_5	1951	1347.2010040283203	612.0279335975647	0.99989116	455.455
SA45_SOC_5	1952	1290.2621841430664	672.7342629432678	0.9999175	455.6885666666667
SA45_SOC_5	1953	1244.3276596069336	722.1865153312683	0.9999496	455.92213333333336
SA45_SOC_5	1954	1188.299903869629	772.0405840873718	0.9999523	456.1557
SA45_SOC_5	1955	1110.6452178955078	811.4180088043213	0.9999317	456.3892666666667
SA45_SOC_5	1956	998.0562973022461	843.6521530151367	0.99994564	456.62283333333335
SA45_SOC_5	1957	888.9605140686035	865.3678750991821	0.99994063	456.8564
SA45_SOC_5	1958	817.826042175293	886.6634345054626	0.9998022	457.08996666666667
SA45_SOC_5	1959	759.6382141113281	907.3607110977173	0.9876793	457.32353333333333
SA45_SOC_5	1960	717.8237915039062	920.7012462615967	0.00038456693	457.5571
SA45_SOC_5	1961	449.54246520996094	577.0874190330505	2.7818318e-05	457.79066666666665
SA45_SOC_5	1962	1080.684700012207	578.8540720939636	2.820017e-05	458.0242333333333
SA45_SOC_5	1963	1084.9752044677734	574.431324005127	2.574836e-05	458.25780000000003
SA45_SOC_5	1964	1045.5996322631836	581.3859915733337	3.7431244e-05	458.4913666666667
SA45_SOC_5	1965	964.1356658935547	593.696300983429	3.6218287e-05	458.72493333333335
SA45_SOC_5	1966	939.9248886108398	579.5820021629333	3.5371933e-05	458.9585
SA45_SOC_5	1967	907.2866249084473	584.5098209381104	4.784882e-05	459.1920666666667
SA45_SOC_5	1968	1181.440086364746	463.2595753669739	3.90938e-05	459.42563333333334
SA45_SOC_5	1969	420.9972381591797	578.5262203216553	2.6139665e-05	459.6592
SA45_SOC_5	1970	1200.270767211914	461.7643189430237	3.499918e-05	459.89276666666666
SA45_SOC_5	1971	1233.801155090332	460.4203391075134	2.4137044e-05	460.1263333333333
SA45_SOC_5	1972	1017.6675796508789	575.9705471992493	5.2374795e-05	460.3599
SA45_SOC_5	1973	1021.446418762207	628.7279033660889	3.627266e-05	460.5934666666667
SA45_SOC_5	1974	908.1108856201172	579.5474338531494	6.602519e-05	460.82703333333336
SA45_SOC_5	1975	907.6761245727539	586.8169498443604	5.175324e-05	461.0606
SA45_SOC_5	1976	468.08509826660156	593.7828183174133	3.0060324e-05	461.2941666666667
SA45_SOC_5	1977	449.8538589477539	581.5792393684387	2.5084175e-05	461.52773333333334
SA45_SOC_5	1978	1023.7972640991211	580.7467675209045	2.843354e-05	461.7613
SA45_SOC_5	1979	449.0028190612793	583.1930708885193	2.2095053e-05	461.99486666666667
SA45_SOC_5	1980	1225.5056762695312	470.96447825431824	3.0318655e-05	462.2284333333333
SA45_SOC_5	1981	938.9509391784668	584.4835567474365	4.697957e-05	462.462
SA45_SOC_5	1982	957.9231262207031	586.7054557800293	4.7940026e-05	462.69556666666665
SA45_SOC_5	1983	912.1667289733887	586.6188097000122	7.6010074e-05	462.92913333333337
SA45_SOC_5	1984	942.890510559082	578.9129090309143	5.486091e-05	463.16270000000003
SA45_SOC_5	1985	1050.8406829833984	575.492513179779	3.319893e-05	463.3962666666667
SA45_SOC_5	1986	916.5467262268066	587.6719522476196	3.2803968e-05	463.62983333333335
SA45_SOC_5	1987	1199.4220733642578	462.0281517505646	3.704011e-05	463.8634
SA45_SOC_5	1988	1080.069923400879	579.7848415374756	2.594446e-05	464.0969666666667
SA45_SOC_5	1989	845.855598449707	588.652675151825	6.0691094e-05	464.33053333333334
SA45_SOC_5	1990	912.5086784362793	584.3982625007629	5.0221108e-05	464.5641
SA45_SOC_5	1991	1047.1261596679688	552.0909261703491	3.639032e-05	464.79766666666666
SA45_SOC_5	1992	1015.1212692260742	576.9094276428223	6.308393e-05	465.0312333333333
SA45_SOC_5	1993	962.8863143920898	578.8218212127686	4.2387044e-05	465.26480000000004
SA45_SOC_5	1994	1026.551399230957	630.9304904937744	2.4405585e-05	465.4983666666667
SA45_SOC_5	1995	1026.0485458374023	579.5686769485474	3.081815e-05	465.73193333333336
SA45_SOC_5	1996	465.5735778808594	593.4603095054626	2.9269804e-05	465.9655
SA45_SOC_5	1997	1054.9127197265625	556.0581707954407	2.3486788e-05	466.1990666666667
SA45_SOC_5	1998	957.4113464355469	579.2657375335693	5.9754155e-05	466.43263333333334
SA45_SOC_5	1999	932.5946617126465	583.4454131126404	4.0911782e-05	466.6662
[truncated: 1,856 more rows]
