# Supplementary material for: Measuring inter-individual differences in behavioural types of gilthead seabreams in the laboratory using deep learning
Source: PeerJ. 2022 May 5;10:e13396. doi: 10.7717/peerj.13396 (PMC9080431; doi:10.7717/peerj.13396)
Supplement: Supplemental Information 1 [file peerj-10-13396-s001.zip › Raw validation data/d3/SA45_SOC_6.csv]

ID	sec	X	Y	%	seconds
SA45_SOC_6	1	1763.7392807006836	918.2760572433472	0.9986933	0.0
SA45_SOC_6	2	1754.7342681884766	919.8401927947998	0.99950385	0.23356666666666667
SA45_SOC_6	3	1726.9426345825195	912.997727394104	0.9997968	0.46713333333333334
SA45_SOC_6	4	1737.0085144042969	914.7781562805176	0.9997577	0.7007
SA45_SOC_6	5	1720.5785751342773	917.3654365539551	0.9998436	0.9342666666666667
SA45_SOC_6	6	1741.1962509155273	906.376576423645	0.99989104	1.1678333333333333
SA45_SOC_6	7	1725.5886840820312	916.8553447723389	0.9995604	1.4014
SA45_SOC_6	8	1728.599853515625	920.2568793296814	0.99954575	1.6349666666666667
SA45_SOC_6	9	1706.9114685058594	942.9816484451294	0.99984753	1.8685333333333334
SA45_SOC_6	10	1689.2787551879883	948.8366317749023	0.9997441	2.1021
SA45_SOC_6	11	1692.6427459716797	959.2763900756836	0.9996848	2.3356666666666666
SA45_SOC_6	12	1691.3496780395508	964.2353010177612	0.9997826	2.5692333333333335
SA45_SOC_6	13	1688.2427215576172	962.3838043212891	0.99986684	2.8028
SA45_SOC_6	14	1688.9857864379883	959.4950008392334	0.9998703	3.036366666666667
SA45_SOC_6	15	1693.0816268920898	960.1221227645874	0.9999217	3.2699333333333334
SA45_SOC_6	16	1699.5211029052734	958.4261512756348	0.9999391	3.5035000000000003
SA45_SOC_6	17	1685.3374099731445	959.5547389984131	0.99965954	3.7370666666666668
SA45_SOC_6	18	1712.9802703857422	966.4879703521729	0.98739165	3.9706333333333332
SA45_SOC_6	19	1725.5181884765625	965.4590320587158	0.98883003	4.2042
SA45_SOC_6	20	1725.9162139892578	964.3506574630737	0.94618803	4.437766666666667
SA45_SOC_6	21	1721.5216827392578	953.7248611450195	0.87029094	4.671333333333333
SA45_SOC_6	22	1716.3962173461914	961.2877893447876	0.0013067212	4.9049000000000005
SA45_SOC_6	23	1716.2248992919922	948.7129068374634	0.99480337	5.138466666666667
SA45_SOC_6	24	1704.942855834961	948.4585046768188	0.9888075	5.372033333333333
SA45_SOC_6	25	1704.4934463500977	950.252194404602	0.99940515	5.6056
SA45_SOC_6	26	1697.0861434936523	952.4328303337097	0.9979444	5.839166666666666
SA45_SOC_6	27	1701.9976043701172	957.8070116043091	0.99967897	6.072733333333334
SA45_SOC_6	28	1711.860008239746	962.0880746841431	0.99971575	6.3063
SA45_SOC_6	29	1693.1346130371094	959.0696883201599	0.99983907	6.539866666666667
SA45_SOC_6	30	1689.5170211791992	965.1333689689636	0.9997718	6.773433333333333
SA45_SOC_6	31	1679.179801940918	959.1791868209839	0.9998815	7.007000000000001
SA45_SOC_6	32	1684.9562072753906	958.9625072479248	0.99978894	7.240566666666667
SA45_SOC_6	33	1696.8763732910156	968.503360748291	0.99839103	7.4741333333333335
SA45_SOC_6	34	1714.2797470092773	967.548451423645	0.99880064	7.7077
SA45_SOC_6	35	1712.4102401733398	962.1299815177917	0.99763894	7.9412666666666665
SA45_SOC_6	36	1711.6870880126953	967.8090333938599	0.99791485	8.174833333333334
SA45_SOC_6	37	1726.7408752441406	964.2781734466553	0.99810684	8.4084
SA45_SOC_6	38	1726.761360168457	967.6947069168091	0.9977094	8.641966666666667
SA45_SOC_6	39	1720.9191513061523	967.0943641662598	0.9987594	8.875533333333333
SA45_SOC_6	40	1731.8947219848633	966.2101364135742	0.9992506	9.1091
SA45_SOC_6	41	1726.1035537719727	964.0444993972778	0.998494	9.342666666666666
SA45_SOC_6	42	1727.9982376098633	961.6315412521362	0.9990694	9.576233333333333
SA45_SOC_6	43	1740.139274597168	956.8903398513794	0.9961714	9.809800000000001
SA45_SOC_6	44	1736.5222549438477	957.2419452667236	0.9985049	10.043366666666667
SA45_SOC_6	45	1737.670783996582	959.6606969833374	0.9990932	10.276933333333334
SA45_SOC_6	46	1743.5753631591797	943.694064617157	0.9978751	10.5105
SA45_SOC_6	47	1758.3263397216797	943.1550693511963	0.9995509	10.744066666666667
SA45_SOC_6	48	1768.6143493652344	915.9942269325256	0.9966294	10.977633333333333
SA45_SOC_6	49	1760.8343124389648	918.4741973876953	0.9973345	11.2112
SA45_SOC_6	50	1768.2964324951172	897.898006439209	0.9991327	11.444766666666666
SA45_SOC_6	51	1764.906120300293	895.6907844543457	0.9997261	11.678333333333333
SA45_SOC_6	52	1761.602439880371	873.4600138664246	0.9998356	11.911900000000001
SA45_SOC_6	53	1729.958610534668	883.1193137168884	0.9995449	12.145466666666668
SA45_SOC_6	54	1754.820327758789	865.5237865447998	0.99982566	12.379033333333334
SA45_SOC_6	55	1721.8239212036133	871.0948848724365	0.9998362	12.6126
SA45_SOC_6	56	1723.370246887207	861.8804025650024	0.99981743	12.846166666666667
SA45_SOC_6	57	1725.245475769043	845.9527802467346	0.999936	13.079733333333333
SA45_SOC_6	58	1719.103775024414	843.8851833343506	0.9998653	13.3133
SA45_SOC_6	59	1705.9089660644531	829.6236634254456	0.9999076	13.546866666666666
SA45_SOC_6	60	1716.0502624511719	810.6864738464355	0.99987674	13.780433333333333
SA45_SOC_6	61	1714.1354370117188	793.8338756561279	0.9998908	14.014000000000001
SA45_SOC_6	62	1712.0413970947266	797.8400659561157	0.99986756	14.247566666666668
SA45_SOC_6	63	1706.2414169311523	802.4988698959351	0.99983454	14.481133333333334
SA45_SOC_6	64	1715.9535598754883	792.5522089004517	0.9999021	14.7147
SA45_SOC_6	65	1716.4441680908203	767.0319128036499	0.9999018	14.948266666666667
SA45_SOC_6	66	1712.3970794677734	772.2727131843567	0.99987805	15.181833333333334
SA45_SOC_6	67	1703.232307434082	771.3956308364868	0.99995506	15.4154
SA45_SOC_6	68	1696.5193176269531	769.9894666671753	0.999967	15.648966666666666
SA45_SOC_6	69	1687.390365600586	764.0531158447266	0.99997044	15.882533333333333
SA45_SOC_6	70	1699.4026565551758	746.3350868225098	0.99996436	16.1161
SA45_SOC_6	71	1685.4533386230469	739.5175981521606	0.9999536	16.349666666666668
SA45_SOC_6	72	1724.3635940551758	759.7491359710693	0.9995258	16.583233333333332
SA45_SOC_6	73	1756.9758224487305	787.6499462127686	0.07482678	16.8168
SA45_SOC_6	74	1766.7692184448242	806.8634247779846	0.98451346	17.050366666666665
SA45_SOC_6	75	1759.9891662597656	846.9532012939453	0.99476516	17.283933333333334
SA45_SOC_6	76	1758.6819076538086	870.827157497406	0.99912935	17.517500000000002
SA45_SOC_6	77	1733.5299682617188	865.8278846740723	0.9773965	17.751066666666667
SA45_SOC_6	78	1728.8763427734375	873.4730815887451	0.9911187	17.984633333333335
SA45_SOC_6	79	1680.5280303955078	875.783429145813	0.578783	18.2182
SA45_SOC_6	80	1665.0956726074219	882.8401923179626	0.0015163796	18.451766666666668
SA45_SOC_6	81	1630.825309753418	908.8644647598267	0.9878136	18.685333333333332
SA45_SOC_6	82	1617.477149963379	912.1893310546875	0.99430954	18.9189
SA45_SOC_6	83	1616.8611145019531	918.1779527664185	0.99660754	19.152466666666665
SA45_SOC_6	84	1609.6421813964844	916.3993263244629	0.9968363	19.386033333333334
SA45_SOC_6	85	1610.7984924316406	922.320613861084	0.9970777	19.619600000000002
SA45_SOC_6	86	1599.4176864624023	928.6205434799194	0.9988061	19.853166666666667
SA45_SOC_6	87	1588.238296508789	926.6401720046997	0.99655896	20.086733333333335
SA45_SOC_6	88	1595.9048080444336	934.6604704856873	0.9988771	20.3203
SA45_SOC_6	89	1600.5853271484375	935.472149848938	0.9012995	20.553866666666668
SA45_SOC_6	90	1592.845573425293	927.1046876907349	0.24900307	20.787433333333333
SA45_SOC_6	91	1594.5451354980469	926.7623519897461	0.19399528	21.021
SA45_SOC_6	92	1605.4023742675781	925.2725028991699	0.9793187	21.254566666666665
SA45_SOC_6	93	1596.3294982910156	930.5158138275146	0.9982541	21.488133333333334
SA45_SOC_6	94	1593.5690689086914	931.4890050888062	0.99131525	21.721700000000002
SA45_SOC_6	95	1585.8206176757812	922.4044919013977	0.981561	21.955266666666667
SA45_SOC_6	96	1585.7137298583984	926.1900115013123	0.99353105	22.188833333333335
SA45_SOC_6	97	1583.158950805664	911.9394993782043	0.8496338	22.4224
SA45_SOC_6	98	1580.7594680786133	917.9996395111084	0.99872476	22.655966666666668
SA45_SOC_6	99	1568.6659240722656	912.471284866333	0.99930465	22.889533333333333
SA45_SOC_6	100	1557.5445556640625	914.2702531814575	0.9991204	23.1231
SA45_SOC_6	101	1546.0922241210938	916.0208773612976	0.99921966	23.356666666666666
SA45_SOC_6	102	1553.488540649414	911.7400074005127	0.99658597	23.590233333333334
SA45_SOC_6	103	1549.606704711914	913.101110458374	0.99962306	23.823800000000002
SA45_SOC_6	104	1544.1018676757812	914.6236610412598	0.99967444	24.057366666666667
SA45_SOC_6	105	1549.2934799194336	912.4638819694519	0.99868566	24.290933333333335
SA45_SOC_6	106	1541.337776184082	902.5190877914429	0.9996699	24.5245
SA45_SOC_6	107	1524.2218780517578	890.6537246704102	0.9983797	24.758066666666668
SA45_SOC_6	108	1550.6720352172852	847.4256992340088	0.9989417	24.991633333333333
SA45_SOC_6	109	1527.2337341308594	819.6439790725708	0.9998934	25.2252
SA45_SOC_6	110	1522.3853302001953	771.9574785232544	0.99984765	25.458766666666666
SA45_SOC_6	111	1526.770133972168	730.1531910896301	0.99995375	25.692333333333334
SA45_SOC_6	112	1524.9406814575195	709.5354795455933	0.9999707	25.925900000000002
SA45_SOC_6	113	1524.4762802124023	706.6251111030579	0.9999728	26.159466666666667
SA45_SOC_6	114	1521.639747619629	714.6822953224182	0.99997926	26.393033333333335
SA45_SOC_6	115	1525.0103759765625	726.4627504348755	0.9999831	26.6266
SA45_SOC_6	116	1531.688003540039	746.4918994903564	0.99991274	26.860166666666668
SA45_SOC_6	117	1553.6750793457031	772.1688795089722	0.99989414	27.093733333333333
SA45_SOC_6	118	1572.820930480957	794.3833637237549	0.99992	27.3273
SA45_SOC_6	119	1585.7183074951172	822.6504564285278	0.9999031	27.560866666666666
SA45_SOC_6	120	1592.5825881958008	839.9024891853333	0.9999603	27.794433333333334
SA45_SOC_6	121	1602.4153518676758	843.4173846244812	0.9998715	28.028000000000002
SA45_SOC_6	122	1604.1804885864258	850.8892250061035	0.9998951	28.261566666666667
SA45_SOC_6	123	1604.7271728515625	858.8959407806396	0.99993145	28.495133333333335
SA45_SOC_6	124	1593.980712890625	866.594181060791	0.9999447	28.7287
SA45_SOC_6	125	1606.3685989379883	887.9378271102905	0.99934787	28.962266666666668
SA45_SOC_6	126	1634.9440383911133	887.8437781333923	0.99595463	29.195833333333333
SA45_SOC_6	127	1651.2879180908203	885.7840347290039	0.99872476	29.4294
SA45_SOC_6	128	1656.5007019042969	887.3073577880859	0.9985464	29.662966666666666
SA45_SOC_6	129	1654.3077850341797	891.4048290252686	0.9983718	29.896533333333334
SA45_SOC_6	130	1642.107925415039	896.6078424453735	0.99779403	30.1301
SA45_SOC_6	131	1627.7055358886719	902.6420402526855	0.9990332	30.363666666666667
SA45_SOC_6	132	1640.3108596801758	895.9429335594177	0.9996376	30.597233333333335
SA45_SOC_6	133	1648.1493759155273	892.1671342849731	0.99973863	30.8308
SA45_SOC_6	134	1627.0939636230469	903.4363389015198	0.9994867	31.06436666666667
SA45_SOC_6	135	1657.1195983886719	906.2934064865112	0.9992304	31.297933333333333
SA45_SOC_6	136	1685.2030563354492	915.1219081878662	0.9980995	31.5315
SA45_SOC_6	137	1700.8782577514648	924.0349316596985	0.9960828	31.765066666666666
SA45_SOC_6	138	1702.6678848266602	932.8394222259521	0.99446505	31.998633333333334
SA45_SOC_6	139	1728.5293579101562	933.1737756729126	0.979084	32.2322
SA45_SOC_6	140	1729.6208953857422	935.4955172538757	0.9878588	32.46576666666667
SA45_SOC_6	141	1725.9734344482422	941.6897463798523	0.99630165	32.699333333333335
SA45_SOC_6	142	1739.026222229004	937.6164793968201	0.6763671	32.932900000000004
SA45_SOC_6	143	1738.4854888916016	932.5772953033447	0.94421256	33.166466666666665
SA45_SOC_6	144	1736.374168395996	945.7017946243286	0.25038967	33.40003333333333
SA45_SOC_6	145	1738.1938934326172	936.2148857116699	0.8178775	33.6336
SA45_SOC_6	146	1727.7413177490234	946.866044998169	0.98875284	33.86716666666667
SA45_SOC_6	147	1736.0432052612305	942.5506711006165	0.019405572	34.10073333333333
SA45_SOC_6	148	1724.9981689453125	940.1435708999634	0.9658663	34.3343
SA45_SOC_6	149	1737.5055313110352	937.6621842384338	0.07022485	34.56786666666667
SA45_SOC_6	150	1736.0583114624023	926.0407304763794	0.0017794196	34.801433333333335
SA45_SOC_6	151	1728.3772659301758	932.8180503845215	0.9989749	35.035000000000004
SA45_SOC_6	152	1726.959228515625	922.7864813804626	0.99870837	35.268566666666665
SA45_SOC_6	153	1726.7510604858398	917.6835680007935	0.9993374	35.50213333333333
SA45_SOC_6	154	1727.9644775390625	903.1149244308472	0.9991622	35.7357
SA45_SOC_6	155	1706.8295288085938	889.0122127532959	0.9985226	35.96926666666667
SA45_SOC_6	156	1722.9756546020508	884.4848585128784	0.99911505	36.20283333333333
SA45_SOC_6	157	1725.1122665405273	865.1295018196106	0.9997651	36.4364
SA45_SOC_6	158	1725.1693725585938	831.5074110031128	0.9997056	36.66996666666667
SA45_SOC_6	159	1718.6550521850586	808.2847809791565	0.9998696	36.903533333333336
SA45_SOC_6	160	1717.068214416504	792.9835724830627	0.9998753	37.137100000000004
SA45_SOC_6	161	1707.842788696289	783.9219117164612	0.9998816	37.370666666666665
SA45_SOC_6	162	1714.1515731811523	766.9016218185425	0.99980754	37.60423333333333
SA45_SOC_6	163	1702.3982620239258	769.3777298927307	0.9999151	37.8378
SA45_SOC_6	164	1706.5490341186523	768.5463523864746	0.99991477	38.07136666666667
SA45_SOC_6	165	1677.5746536254883	789.8357963562012	0.9999552	38.30493333333333
SA45_SOC_6	166	1693.2944869995117	797.3969221115112	0.9998155	38.5385
SA45_SOC_6	167	1685.8435821533203	825.0065088272095	0.99992573	38.77206666666667
SA45_SOC_6	168	1672.104721069336	854.6321296691895	0.9998847	39.005633333333336
SA45_SOC_6	169	1681.2730407714844	894.7370338439941	0.99991345	39.239200000000004
SA45_SOC_6	170	1687.1698379516602	914.9094772338867	0.99989367	39.472766666666665
SA45_SOC_6	171	1698.372917175293	937.9723978042603	0.99974126	39.70633333333333
SA45_SOC_6	172	1708.729133605957	956.3102746009827	0.9997447	39.9399
SA45_SOC_6	173	1712.5548934936523	965.784502029419	0.99987066	40.17346666666667
SA45_SOC_6	174	1716.0456848144531	966.0701894760132	0.99989474	40.40703333333333
SA45_SOC_6	175	1721.4943313598633	965.4879355430603	0.45500228	40.6406
SA45_SOC_6	176	1765.8954620361328	968.8562536239624	0.92008793	40.87416666666667
SA45_SOC_6	177	1757.9640197753906	965.0878572463989	0.77036947	41.107733333333336
SA45_SOC_6	178	1753.655891418457	952.9415702819824	0.7219001	41.341300000000004
SA45_SOC_6	179	1748.558578491211	959.0205073356628	0.3100513	41.574866666666665
SA45_SOC_6	180	1750.5715942382812	957.6437616348267	0.62388706	41.80843333333333
SA45_SOC_6	181	1732.8619766235352	948.7624096870422	0.0570629	42.042
SA45_SOC_6	182	1735.5491638183594	952.8918099403381	0.019451503	42.27556666666667
SA45_SOC_6	183	1731.9661331176758	951.7556262016296	0.016059158	42.50913333333333
SA45_SOC_6	184	1727.6154327392578	947.6707720756531	0.10210633	42.7427
SA45_SOC_6	185	1714.1110610961914	949.7205376625061	0.15339537	42.97626666666667
SA45_SOC_6	186	1713.7495422363281	946.1325788497925	0.04515288	43.209833333333336
SA45_SOC_6	187	1721.9757843017578	944.6969318389893	0.8734421	43.443400000000004
SA45_SOC_6	188	1712.7764511108398	943.2643747329712	0.99513185	43.676966666666665
SA45_SOC_6	189	1698.969497680664	941.4229846000671	0.9882832	43.91053333333333
SA45_SOC_6	190	1705.536117553711	936.6157364845276	0.98156756	44.1441
SA45_SOC_6	191	1715.3627014160156	942.9524230957031	0.99939954	44.37766666666667
SA45_SOC_6	192	1704.418830871582	938.1089973449707	0.9588222	44.61123333333333
SA45_SOC_6	193	1703.2173156738281	941.82621717453	0.99817896	44.8448
SA45_SOC_6	194	1700.8456420898438	940.4949188232422	0.99542314	45.07836666666667
SA45_SOC_6	195	1698.1869506835938	936.4540958404541	0.99761	45.311933333333336
SA45_SOC_6	196	1703.4695434570312	939.9975085258484	0.997544	45.545500000000004
SA45_SOC_6	197	1699.984245300293	935.7758617401123	0.992827	45.779066666666665
SA45_SOC_6	198	1698.4374618530273	943.2206654548645	0.99805164	46.01263333333333
SA45_SOC_6	199	1703.8795852661133	930.9166646003723	0.99604875	46.2462
SA45_SOC_6	200	1695.8080673217773	916.2158632278442	0.97316664	46.47976666666667
SA45_SOC_6	201	1712.3490142822266	923.1494808197021	0.9663794	46.71333333333333
SA45_SOC_6	202	1705.5489349365234	918.1977796554565	0.9890555	46.9469
SA45_SOC_6	203	1699.819679260254	916.5705585479736	0.99594975	47.18046666666667
SA45_SOC_6	204	1706.700668334961	916.4067935943604	0.9975776	47.414033333333336
SA45_SOC_6	205	1683.1610870361328	920.390260219574	0.9986451	47.647600000000004
SA45_SOC_6	206	1685.090217590332	897.9249143600464	0.9926508	47.881166666666665
SA45_SOC_6	207	1698.9561080932617	913.6370158195496	0.99055594	48.114733333333334
SA45_SOC_6	208	1673.8908004760742	909.7273206710815	0.93737435	48.3483
SA45_SOC_6	209	1683.8917922973633	900.1869821548462	0.99735034	48.58186666666667
SA45_SOC_6	210	1690.4928588867188	919.361321926117	0.9979048	48.81543333333333
SA45_SOC_6	211	1681.9452667236328	895.3869438171387	0.9910391	49.049
SA45_SOC_6	212	1684.0658569335938	888.8905477523804	0.9797298	49.28256666666667
SA45_SOC_6	213	1647.86865234375	885.0046062469482	0.9930924	49.516133333333336
SA45_SOC_6	214	1665.3234100341797	881.0725736618042	0.9963021	49.749700000000004
SA45_SOC_6	215	1671.793327331543	888.3414459228516	0.9818694	49.983266666666665
SA45_SOC_6	216	1679.5746231079102	874.3753337860107	0.48729858	50.216833333333334
SA45_SOC_6	217	1674.583969116211	877.6770257949829	0.014258874	50.4504
SA45_SOC_6	218	1668.0076217651367	870.0350475311279	0.98579806	50.68396666666667
SA45_SOC_6	219	1664.9444961547852	886.5191745758057	0.8343849	50.91753333333333
SA45_SOC_6	220	1662.4967193603516	882.5221252441406	0.99316	51.1511
SA45_SOC_6	221	1655.9707260131836	887.5437355041504	0.9694136	51.38466666666667
SA45_SOC_6	222	1660.498924255371	892.2797870635986	0.99639857	51.618233333333336
SA45_SOC_6	223	1661.319351196289	904.7033929824829	0.99743193	51.851800000000004
SA45_SOC_6	224	1657.0993423461914	908.044159412384	0.9985489	52.085366666666665
SA45_SOC_6	225	1656.8728637695312	904.6873641014099	0.99801505	52.318933333333334
SA45_SOC_6	226	1635.1076889038086	919.4597482681274	0.83377856	52.5525
SA45_SOC_6	227	1625.8312225341797	921.397762298584	0.9986822	52.78606666666667
SA45_SOC_6	228	1620.2983474731445	919.6817708015442	0.9991924	53.01963333333333
SA45_SOC_6	229	1630.6341934204102	913.8079905509949	0.9958878	53.2532
SA45_SOC_6	230	1616.6083145141602	910.9404301643372	0.99769324	53.48676666666667
SA45_SOC_6	231	1616.257553100586	927.2999954223633	0.99662554	53.720333333333336
SA45_SOC_6	232	1600.3961563110352	931.3339948654175	0.9995839	53.953900000000004
SA45_SOC_6	233	1600.6799697875977	924.7430348396301	0.9996201	54.187466666666666
SA45_SOC_6	234	1601.2933731079102	925.8976936340332	0.993735	54.421033333333334
SA45_SOC_6	235	1630.4867935180664	923.1513476371765	0.9972771	54.6546
SA45_SOC_6	236	1597.2375869750977	918.316547870636	0.9988061	54.88816666666667
SA45_SOC_6	237	1581.9131469726562	904.7485184669495	0.9895998	55.12173333333333
SA45_SOC_6	238	1570.041847229004	903.4642767906189	0.95801276	55.3553
SA45_SOC_6	239	1570.1061630249023	898.4758186340332	0.99853957	55.58886666666667
SA45_SOC_6	240	1559.0913391113281	896.3266611099243	0.9680473	55.822433333333336
SA45_SOC_6	241	1550.9756469726562	891.0192346572876	0.671167	56.056000000000004
SA45_SOC_6	242	1560.289306640625	892.9206848144531	0.9939972	56.289566666666666
SA45_SOC_6	243	1560.0263214111328	902.3696780204773	0.9344659	56.523133333333334
SA45_SOC_6	244	1553.1794357299805	881.922812461853	0.93277395	56.7567
SA45_SOC_6	245	1555.4055404663086	900.3033685684204	0.9924826	56.99026666666667
SA45_SOC_6	246	1553.4645080566406	899.7451257705688	0.95153445	57.22383333333333
SA45_SOC_6	247	1550.6301498413086	890.0833797454834	0.9935781	57.4574
SA45_SOC_6	248	1552.8977966308594	894.3927669525146	0.9959394	57.69096666666667
SA45_SOC_6	249	1546.6378784179688	892.4499249458313	0.9947454	57.924533333333336
SA45_SOC_6	250	1553.7590789794922	900.671067237854	0.998835	58.158100000000005
SA45_SOC_6	251	1552.9571914672852	896.5793895721436	0.9989863	58.391666666666666
SA45_SOC_6	252	1538.7007141113281	874.7672367095947	0.995704	58.625233333333334
SA45_SOC_6	253	1531.7995834350586	862.6280307769775	0.9931425	58.8588
SA45_SOC_6	254	1539.0641784667969	883.5018825531006	0.99601316	59.09236666666667
SA45_SOC_6	255	1530.4695510864258	852.1731448173523	0.9957775	59.32593333333333
SA45_SOC_6	256	1533.731346130371	837.6825213432312	0.99720037	59.5595
SA45_SOC_6	257	1528.6475372314453	825.8918309211731	0.99788564	59.79306666666667
SA45_SOC_6	258	1530.1148986816406	837.4482035636902	0.9980805	60.026633333333336
SA45_SOC_6	259	1534.7475814819336	828.9158821105957	0.9967139	60.2602
SA45_SOC_6	260	1526.8391418457031	828.8079929351807	0.9974718	60.493766666666666
SA45_SOC_6	261	1525.9121704101562	817.0448541641235	0.9994129	60.727333333333334
SA45_SOC_6	262	1518.7780380249023	829.7150731086731	0.99989295	60.9609
SA45_SOC_6	263	1509.7611236572266	846.5412139892578	0.9998952	61.19446666666667
SA45_SOC_6	264	1510.5656433105469	868.1014108657837	0.9999466	61.42803333333333
SA45_SOC_6	265	1519.2312240600586	892.4445176124573	0.9999579	61.6616
SA45_SOC_6	266	1510.100440979004	910.6275773048401	0.9999193	61.89516666666667
SA45_SOC_6	267	1513.0317306518555	919.6229982376099	0.99994063	62.12873333333334
SA45_SOC_6	268	1507.1685791015625	920.3272390365601	0.9999045	62.3623
SA45_SOC_6	269	1505.577621459961	907.7930402755737	0.99987495	62.595866666666666
SA45_SOC_6	270	1519.0991592407227	894.1217565536499	0.9998896	62.829433333333334
SA45_SOC_6	271	1501.3303756713867	868.9230036735535	0.9998838	63.063
SA45_SOC_6	272	1506.8614196777344	834.33274269104	0.9997352	63.29656666666667
SA45_SOC_6	273	1489.4332122802734	809.1547179222107	0.99985886	63.53013333333333
SA45_SOC_6	274	1478.8672256469727	802.9161357879639	0.9999294	63.7637
SA45_SOC_6	275	1488.4063339233398	801.6169595718384	0.9999317	63.99726666666667
SA45_SOC_6	276	1475.016746520996	826.8725538253784	0.99994683	64.23083333333334
SA45_SOC_6	277	1491.478385925293	859.9517869949341	0.9998418	64.4644
SA45_SOC_6	278	1483.2838439941406	880.804717540741	0.99979836	64.69796666666667
SA45_SOC_6	279	1469.7783279418945	889.5569372177124	0.9999676	64.93153333333333
SA45_SOC_6	280	1480.6258392333984	883.3927702903748	0.99994636	65.1651
SA45_SOC_6	281	1490.049819946289	875.9698534011841	0.9998803	65.39866666666667
SA45_SOC_6	282	1499.2291259765625	840.5395245552063	0.99995935	65.63223333333333
SA45_SOC_6	283	1493.8031387329102	806.4406871795654	0.9999678	65.86580000000001
SA45_SOC_6	284	1498.509407043457	779.7759675979614	0.99995744	66.09936666666667
SA45_SOC_6	285	1501.776351928711	756.4650821685791	0.9999584	66.33293333333333
SA45_SOC_6	286	1492.313003540039	751.3964796066284	0.99996376	66.5665
SA45_SOC_6	287	1488.1137084960938	759.7798418998718	0.99997437	66.80006666666667
SA45_SOC_6	288	1497.57568359375	766.9405031204224	0.9999654	67.03363333333334
SA45_SOC_6	289	1499.1262435913086	770.2580308914185	0.99995923	67.2672
SA45_SOC_6	290	1496.1099243164062	780.604898929596	0.9999465	67.50076666666666
SA45_SOC_6	291	1505.342903137207	791.7953109741211	0.9999474	67.73433333333334
SA45_SOC_6	292	1488.6957550048828	807.0734095573425	0.9999746	67.9679
SA45_SOC_6	293	1483.901596069336	825.4741787910461	0.99995124	68.20146666666666
SA45_SOC_6	294	1488.8655853271484	847.3075747489929	0.9999678	68.43503333333334
SA45_SOC_6	295	1495.6284713745117	872.9799842834473	0.99996436	68.6686
SA45_SOC_6	296	1486.0665893554688	894.5618104934692	0.99995494	68.90216666666667
SA45_SOC_6	297	1491.0895156860352	914.2665195465088	0.999966	69.13573333333333
SA45_SOC_6	298	1495.667495727539	925.5364322662354	0.9999391	69.3693
SA45_SOC_6	299	1496.4863204956055	920.3709483146667	0.99996066	69.60286666666667
SA45_SOC_6	300	1496.2007904052734	915.660195350647	0.999871	69.83643333333333
SA45_SOC_6	301	1512.637825012207	889.8539543151855	0.999828	70.07000000000001
SA45_SOC_6	302	1499.600715637207	849.6100044250488	0.9999138	70.30356666666667
SA45_SOC_6	303	1502.6384353637695	824.7891855239868	0.9998815	70.53713333333333
SA45_SOC_6	304	1475.017204284668	812.7814936637878	0.99990296	70.7707
SA45_SOC_6	305	1462.9331588745117	808.557722568512	0.9999497	71.00426666666667
SA45_SOC_6	306	1455.6107711791992	823.35289478302	0.9998142	71.23783333333334
SA45_SOC_6	307	1452.2623443603516	839.3589878082275	0.99974984	71.4714
SA45_SOC_6	308	1484.3452835083008	866.5563941001892	0.9977406	71.70496666666666
SA45_SOC_6	309	1492.5781631469727	869.5791578292847	0.9990356	71.93853333333334
SA45_SOC_6	310	1484.3725204467773	880.3801774978638	0.9976203	72.1721
SA45_SOC_6	311	1483.2637023925781	885.6785917282104	0.9981165	72.40566666666666
SA45_SOC_6	312	1480.97900390625	880.4903841018677	0.9985203	72.63923333333334
SA45_SOC_6	313	1480.960350036621	883.9817190170288	0.99625176	72.8728
SA45_SOC_6	314	1471.1767959594727	877.0343255996704	0.99983096	73.10636666666667
SA45_SOC_6	315	1466.4744186401367	881.4164543151855	0.99977595	73.33993333333333
SA45_SOC_6	316	1472.8685760498047	877.1756887435913	0.9999502	73.5735
SA45_SOC_6	317	1473.4156036376953	882.5207090377808	0.99981934	73.80706666666667
SA45_SOC_6	318	1471.1192321777344	884.9420356750488	0.9999137	74.04063333333333
SA45_SOC_6	319	1469.1411209106445	884.6580862998962	0.9998934	74.27420000000001
SA45_SOC_6	320	1473.043327331543	880.915117263794	0.99988675	74.50776666666667
SA45_SOC_6	321	1472.0979309082031	878.0039763450623	0.9999144	74.74133333333333
SA45_SOC_6	322	1472.101821899414	883.5487461090088	0.99990535	74.9749
SA45_SOC_6	323	1465.3495788574219	877.4409055709839	0.9998287	75.20846666666667
SA45_SOC_6	324	1454.9986267089844	867.1534538269043	0.9999049	75.44203333333334
SA45_SOC_6	325	1441.8280792236328	856.0138964653015	0.9999304	75.6756
SA45_SOC_6	326	1434.297866821289	853.5206651687622	0.999887	75.90916666666666
SA45_SOC_6	327	1432.3844146728516	841.4257478713989	0.99983144	76.14273333333334
SA45_SOC_6	328	1417.500343322754	835.0856494903564	0.9996178	76.3763
SA45_SOC_6	329	1403.8086318969727	818.4839773178101	0.9996425	76.60986666666666
SA45_SOC_6	330	1404.9991607666016	807.500524520874	0.9988412	76.84343333333334
SA45_SOC_6	331	1414.687614440918	787.0132327079773	0.9995066	77.077
SA45_SOC_6	332	1383.076400756836	760.9067559242249	0.9996921	77.31056666666667
SA45_SOC_6	333	1381.4214706420898	728.1301403045654	0.9998598	77.54413333333333
SA45_SOC_6	334	1377.7189636230469	710.5944800376892	0.9996505	77.7777
SA45_SOC_6	335	1366.230239868164	691.5718030929565	0.999897	78.01126666666667
SA45_SOC_6	336	1357.8414916992188	664.6584749221802	0.99912614	78.24483333333333
SA45_SOC_6	337	1300.2485275268555	625.018150806427	0.99828726	78.47840000000001
SA45_SOC_6	338	1296.9094848632812	604.3009185791016	0.99961543	78.71196666666667
SA45_SOC_6	339	1302.271614074707	600.8263206481934	0.99995565	78.94553333333333
SA45_SOC_6	340	1273.4319305419922	606.2189769744873	0.99988675	79.1791
SA45_SOC_6	341	1241.1776733398438	617.2930026054382	0.9999186	79.41266666666667
SA45_SOC_6	342	1195.8051681518555	630.2762031555176	0.9999442	79.64623333333333
SA45_SOC_6	343	1139.0064239501953	648.5916781425476	0.9999068	79.8798
SA45_SOC_6	344	1070.7073974609375	675.2155208587646	0.9998622	80.11336666666666
SA45_SOC_6	345	981.7559051513672	707.7547931671143	0.99991834	80.34693333333334
SA45_SOC_6	346	865.9844970703125	750.7284164428711	0.9999423	80.5805
SA45_SOC_6	347	820.0657081604004	778.9777421951294	0.9998808	80.81406666666666
SA45_SOC_6	348	777.7528381347656	800.1293635368347	0.9551558	81.04763333333334
SA45_SOC_6	349	725.7415580749512	818.6063504219055	0.004447598	81.2812
SA45_SOC_6	350	961.3813018798828	579.1331934928894	5.8303107e-05	81.51476666666667
SA45_SOC_6	351	1050.1808166503906	578.4033966064453	2.7873286e-05	81.74833333333333
SA45_SOC_6	352	1031.4760208129883	634.8236417770386	3.732737e-05	81.9819
SA45_SOC_6	353	464.05529022216797	593.4722828865051	2.7058331e-05	82.21546666666667
SA45_SOC_6	354	1047.2418594360352	582.4901819229126	3.8685037e-05	82.44903333333333
SA45_SOC_6	355	962.1030807495117	580.0875234603882	4.1400097e-05	82.68260000000001
SA45_SOC_6	356	1041.7955017089844	547.9639077186584	3.773344e-05	82.91616666666667
SA45_SOC_6	357	967.7833557128906	630.3515839576721	3.8809412e-05	83.14973333333333
SA45_SOC_6	358	993.9144515991211	588.518328666687	3.875176e-05	83.3833
SA45_SOC_6	359	467.2628974914551	595.709502696991	2.4781872e-05	83.61686666666667
SA45_SOC_6	360	1020.6941986083984	585.4724550247192	2.7748314e-05	83.85043333333333
SA45_SOC_6	361	513.8556289672852	662.6088380813599	3.268802e-05	84.084
SA45_SOC_6	362	471.1581802368164	603.0168700218201	3.082247e-05	84.31756666666666
SA45_SOC_6	363	1206.8711471557617	462.14701652526855	3.90897e-05	84.55113333333334
SA45_SOC_6	364	960.289306640625	579.439480304718	3.7863494e-05	84.7847
SA45_SOC_6	365	964.6113967895508	593.4296679496765	5.328493e-05	85.01826666666666
SA45_SOC_6	366	1627.6254272460938	192.74468779563904	5.541664e-05	85.25183333333334
SA45_SOC_6	367	909.9076080322266	584.2053365707397	6.9592345e-05	85.4854
SA45_SOC_6	368	1080.9750366210938	581.8102097511292	2.8771332e-05	85.71896666666667
SA45_SOC_6	369	1149.6290588378906	463.5782539844513	3.5854835e-05	85.95253333333334
SA45_SOC_6	370	1177.7618408203125	453.07666540145874	2.435453e-05	86.1861
SA45_SOC_6	371	1049.7554397583008	552.2227621078491	2.6381835e-05	86.41966666666667
SA45_SOC_6	372	1020.2111434936523	580.2193593978882	5.694135e-05	86.65323333333333
SA45_SOC_6	373	968.0431365966797	593.02649974823	3.6366175e-05	86.88680000000001
SA45_SOC_6	374	1044.0623474121094	580.559892654419	3.8324855e-05	87.12036666666667
SA45_SOC_6	375	908.4251976013184	584.4204068183899	6.318393e-05	87.35393333333333
SA45_SOC_6	376	1200.4121017456055	449.9249303340912	2.6281741e-05	87.5875
SA45_SOC_6	377	447.62672424316406	584.9019169807434	2.4459408e-05	87.82106666666667
SA45_SOC_6	378	1054.3018341064453	589.938976764679	3.765429e-05	88.05463333333333
SA45_SOC_6	379	920.2797317504883	585.3957867622375	2.5756734e-05	88.2882
SA45_SOC_6	380	1077.5830078125	580.6212401390076	3.015165e-05	88.52176666666666
SA45_SOC_6	381	907.7285957336426	584.0276670455933	6.2578474e-05	88.75533333333334
SA45_SOC_6	382	966.4885711669922	594.5200181007385	4.9120852e-05	88.9889
SA45_SOC_6	383	909.777946472168	581.9233775138855	4.3353215e-05	89.22246666666666
SA45_SOC_6	384	912.8484535217285	578.706464767456	8.104102e-05	89.45603333333334
SA45_SOC_6	385	466.18921279907227	597.4990081787109	2.7789469e-05	89.6896
SA45_SOC_6	386	1022.9254531860352	553.9280033111572	3.0605315e-05	89.92316666666667
SA45_SOC_6	387	1205.4729080200195	453.68170738220215	2.8506085e-05	90.15673333333334
SA45_SOC_6	388	996.1993789672852	555.4755306243896	2.445423e-05	90.3903
SA45_SOC_6	389	956.0509300231934	584.8875617980957	4.1461888e-05	90.62386666666667
SA45_SOC_6	390	965.4612350463867	594.1291451454163	4.1291314e-05	90.85743333333333
SA45_SOC_6	391	908.4598731994629	584.6464204788208	4.0589926e-05	91.09100000000001
SA45_SOC_6	392	911.0394287109375	582.4276757240295	4.2053387e-05	91.32456666666667
SA45_SOC_6	393	970.4926300048828	590.3228330612183	4.3882555e-05	91.55813333333333
SA45_SOC_6	394	517.3517990112305	580.7956910133362	2.5065021e-05	91.7917
SA45_SOC_6	395	1049.183120727539	573.7863063812256	3.305097e-05	92.02526666666667
SA45_SOC_6	396	1082.6348876953125	582.7707195281982	3.426993e-05	92.25883333333333
SA45_SOC_6	397	1047.7080917358398	580.7991027832031	3.378333e-05	92.4924
SA45_SOC_6	398	951.9566917419434	589.6738243103027	4.1275016e-05	92.72596666666666
SA45_SOC_6	399	902.4582481384277	583.4130334854126	7.012884e-05	92.95953333333334
SA45_SOC_6	400	941.4401435852051	594.3081021308899	4.123111e-05	93.1931
SA45_SOC_6	401	963.0275344848633	593.6922454833984	3.3248358e-05	93.42666666666666
SA45_SOC_6	402	1203.9817428588867	457.62423276901245	2.588436e-05	93.66023333333334
SA45_SOC_6	403	1078.8224029541016	579.1903567314148	2.8104298e-05	93.8938
SA45_SOC_6	404	468.89997482299805	600.8626914024353	2.9860155e-05	94.12736666666667
SA45_SOC_6	405	1079.296760559082	575.6809329986572	3.136235e-05	94.36093333333334
SA45_SOC_6	406	1046.9944381713867	577.6607894897461	3.1308973e-05	94.5945
SA45_SOC_6	407	488.11981201171875	583.6966609954834	3.3244934e-05	94.82806666666667
SA45_SOC_6	408	1077.8673934936523	575.4011034965515	4.652415e-05	95.06163333333333
SA45_SOC_6	409	909.1402816772461	584.5223093032837	4.2253945e-05	95.29520000000001
SA45_SOC_6	410	991.8145751953125	591.4725351333618	4.254717e-05	95.52876666666667
SA45_SOC_6	411	1020.1342391967773	595.1712155342102	2.7833285e-05	95.76233333333333
SA45_SOC_6	412	1049.5980834960938	589.1505360603333	3.3990345e-05	95.9959
SA45_SOC_6	413	486.63488388061523	582.4425458908081	2.5550624e-05	96.22946666666667
SA45_SOC_6	414	917.2172927856445	583.4607982635498	2.9645618e-05	96.46303333333333
SA45_SOC_6	415	935.7839584350586	587.4700784683228	4.1193103e-05	96.6966
SA45_SOC_6	416	937.0442962646484	585.1362991333008	4.5742043e-05	96.93016666666666
SA45_SOC_6	417	928.6100006103516	585.53959608078	4.678754e-05	97.16373333333334
SA45_SOC_6	418	956.8309593200684	582.7494764328003	4.312696e-05	97.3973
SA45_SOC_6	419	1225.4437637329102	467.37677693367004	2.422047e-05	97.63086666666666
SA45_SOC_6	420	1226.8755340576172	465.44954538345337	2.8022805e-05	97.86443333333334
SA45_SOC_6	421	467.0420265197754	597.019944190979	2.691075e-05	98.098
SA45_SOC_6	422	1046.5084075927734	577.4173307418823	2.6659378e-05	98.33156666666667
SA45_SOC_6	423	1033.1922912597656	633.9021420478821	4.6317506e-05	98.56513333333334
SA45_SOC_6	424	1047.8845596313477	579.7498226165771	4.4727283e-05	98.7987
SA45_SOC_6	425	905.7106018066406	579.0878748893738	8.173532e-05	99.03226666666667
SA45_SOC_6	426	1046.015853881836	571.8100547790527	6.4931126e-05	99.26583333333333
SA45_SOC_6	427	910.4878234863281	579.6536493301392	6.738707e-05	99.49940000000001
SA45_SOC_6	428	447.38213539123535	577.3402118682861	2.1275633e-05	99.73296666666667
SA45_SOC_6	429	1152.692527770996	470.02846240997314	3.6630736e-05	99.96653333333333
SA45_SOC_6	430	488.28020095825195	579.2326498031616	2.6754276e-05	100.2001
SA45_SOC_6	431	1197.6283264160156	449.76683020591736	2.4556823e-05	100.43366666666667
SA45_SOC_6	432	955.2639770507812	587.1641135215759	6.1328334e-05	100.66723333333333
SA45_SOC_6	433	1044.4659805297852	580.2873373031616	3.8481896e-05	100.9008
SA45_SOC_6	434	961.0794067382812	592.4797797203064	3.543632e-05	101.13436666666666
SA45_SOC_6	435	959.2862892150879	584.6749377250671	6.0310023e-05	101.36793333333334
SA45_SOC_6	436	421.7142105102539	579.388689994812	2.2579441e-05	101.6015
SA45_SOC_6	437	1225.4914855957031	461.7363488674164	2.215559e-05	101.83506666666666
SA45_SOC_6	438	1208.1476211547852	464.39173579216003	3.254699e-05	102.06863333333334
SA45_SOC_6	439	464.637451171875	591.2183904647827	2.3466278e-05	102.3022
SA45_SOC_6	440	919.0898895263672	587.8097748756409	3.698699e-05	102.53576666666667
SA45_SOC_6	441	964.3051528930664	593.4263849258423	4.815111e-05	102.76933333333334
SA45_SOC_6	442	1045.0767517089844	581.1320400238037	6.3565334e-05	103.0029
SA45_SOC_6	443	1077.795181274414	578.4840559959412	3.2232456e-05	103.23646666666667
SA45_SOC_6	444	958.1747817993164	583.8207077980042	5.473106e-05	103.47003333333333
SA45_SOC_6	445	466.4255905151367	599.9953937530518	2.8240322e-05	103.70360000000001
SA45_SOC_6	446	928.2768058776855	587.1955275535583	2.446664e-05	103.93716666666667
SA45_SOC_6	447	716.9508934020996	828.7897109985352	0.7575897	104.17073333333333
SA45_SOC_6	448	746.6927146911621	822.3334836959839	0.99659073	104.4043
SA45_SOC_6	449	774.8245811462402	830.1983213424683	0.9987062	104.63786666666667
SA45_SOC_6	450	807.7574729919434	835.2839183807373	0.9999131	104.87143333333333
SA45_SOC_6	451	829.6240425109863	848.1052207946777	0.9999074	105.105
SA45_SOC_6	452	871.7128944396973	858.181529045105	0.9999201	105.33856666666667
SA45_SOC_6	453	920.2786445617676	866.7554998397827	0.9999199	105.57213333333334
SA45_SOC_6	454	961.4572906494141	875.6297707557678	0.9999163	105.8057
SA45_SOC_6	455	1002.4469375610352	881.97340965271	0.9999193	106.03926666666666
SA45_SOC_6	456	1041.3213729858398	883.3255004882812	0.999908	106.27283333333334
SA45_SOC_6	457	1095.018310546875	885.8561325073242	0.999931	106.5064
SA45_SOC_6	458	1145.4261016845703	875.3571510314941	0.99995804	106.73996666666667
SA45_SOC_6	459	1177.8230667114258	873.2507371902466	0.99988604	106.97353333333334
SA45_SOC_6	460	1216.3394165039062	864.7461605072021	0.99994016	107.2071
SA45_SOC_6	461	1253.3405685424805	860.562686920166	0.9999715	107.44066666666667
SA45_SOC_6	462	1289.6583938598633	861.3548612594604	0.99995613	107.67423333333333
SA45_SOC_6	463	1329.2336654663086	868.8929414749146	0.9999777	107.90780000000001
SA45_SOC_6	464	1364.4115447998047	874.0006828308105	0.99994576	108.14136666666667
SA45_SOC_6	465	1395.7587432861328	875.7939863204956	0.99994695	108.37493333333333
SA45_SOC_6	466	1423.765525817871	880.8771371841431	0.9999622	108.6085
SA45_SOC_6	467	1452.4527740478516	888.9335489273071	0.99985147	108.84206666666667
SA45_SOC_6	468	1476.5533447265625	897.7887010574341	0.99989796	109.07563333333333
SA45_SOC_6	469	1481.9557571411133	904.9707984924316	0.999967	109.3092
SA45_SOC_6	470	1488.383674621582	914.079065322876	0.9999088	109.54276666666667
SA45_SOC_6	471	1483.6437606811523	915.7858514785767	0.9999434	109.77633333333334
SA45_SOC_6	472	1478.9872741699219	916.5426206588745	0.99981385	110.0099
SA45_SOC_6	473	1480.8794403076172	912.2984433174133	0.99991465	110.24346666666666
SA45_SOC_6	474	1478.4407043457031	908.2391452789307	0.9999422	110.47703333333334
SA45_SOC_6	475	1483.681297302246	905.7764911651611	0.9999529	110.7106
SA45_SOC_6	476	1482.9844665527344	903.1762075424194	0.99991345	110.94416666666667
SA45_SOC_6	477	1468.1096649169922	902.9667377471924	0.9999542	111.17773333333334
SA45_SOC_6	478	1449.9736404418945	897.6899528503418	0.99991024	111.4113
SA45_SOC_6	479	1460.4907608032227	900.5445742607117	0.99985874	111.64486666666667
SA45_SOC_6	480	1474.8912048339844	890.3757619857788	0.9997527	111.87843333333333
SA45_SOC_6	481	1475.3227615356445	889.2704772949219	0.9999056	112.11200000000001
SA45_SOC_6	482	1471.5264129638672	885.2035188674927	0.99867505	112.34556666666667
SA45_SOC_6	483	1490.2540969848633	884.4931626319885	0.9993192	112.57913333333333
SA45_SOC_6	484	1479.5745849609375	883.1715846061707	0.9960672	112.8127
SA45_SOC_6	485	1476.335678100586	870.6793570518494	0.99879396	113.04626666666667
SA45_SOC_6	486	1475.6053161621094	860.3378963470459	0.99878496	113.27983333333333
SA45_SOC_6	487	1483.0328750610352	848.6304402351379	0.9996939	113.5134
SA45_SOC_6	488	1478.75244140625	845.0324392318726	0.9997553	113.74696666666667
SA45_SOC_6	489	1476.4358139038086	817.1959376335144	0.9991749	113.98053333333334
SA45_SOC_6	490	1491.2707901000977	799.2948961257935	0.9985538	114.2141
SA45_SOC_6	491	1475.5656051635742	792.4416160583496	0.9987349	114.44766666666666
SA45_SOC_6	492	1482.1937942504883	756.977105140686	0.99847966	114.68123333333334
SA45_SOC_6	493	1474.566993713379	749.1507625579834	0.9980246	114.9148
SA45_SOC_6	494	1464.437141418457	730.5745124816895	0.9984629	115.14836666666667
SA45_SOC_6	495	1459.734878540039	711.9067239761353	0.9992912	115.38193333333334
SA45_SOC_6	496	1456.637306213379	707.8337144851685	0.99918133	115.6155
SA45_SOC_6	497	1455.0799942016602	696.8949365615845	0.9992811	115.84906666666667
SA45_SOC_6	498	1448.3584213256836	692.991099357605	0.9984914	116.08263333333333
SA45_SOC_6	499	1449.0902709960938	677.624101638794	0.9931853	116.31620000000001
SA45_SOC_6	500	1426.0664749145508	660.6049704551697	0.97311914	116.54976666666667
SA45_SOC_6	501	1420.2437210083008	664.3384122848511	0.9790283	116.78333333333333
SA45_SOC_6	502	1405.301628112793	657.5892877578735	0.9919498	117.0169
SA45_SOC_6	503	1399.5587539672852	679.5769214630127	0.9942068	117.25046666666667
SA45_SOC_6	504	1435.495719909668	705.2908515930176	0.99188024	117.48403333333333
SA45_SOC_6	505	1429.8026275634766	732.1880221366882	0.99212295	117.7176
SA45_SOC_6	506	1445.757064819336	740.8413648605347	0.9848491	117.95116666666667
SA45_SOC_6	507	1428.8648986816406	764.0000081062317	0.18922928	118.18473333333334
SA45_SOC_6	508	1432.3524856567383	773.2445526123047	0.7033404	118.4183
SA45_SOC_6	509	1453.9988708496094	782.4772524833679	0.99593145	118.65186666666666
SA45_SOC_6	510	1433.1198120117188	806.1177921295166	0.8697406	118.88543333333334
SA45_SOC_6	511	1431.818504333496	832.7012729644775	0.8857005	119.119
SA45_SOC_6	512	1411.9235229492188	852.9396343231201	0.99677867	119.35256666666668
SA45_SOC_6	513	1426.618309020996	876.6565847396851	0.9420024	119.58613333333334
SA45_SOC_6	514	1430.1956176757812	890.1128625869751	0.99730396	119.8197
SA45_SOC_6	515	1434.719123840332	903.2636260986328	0.993509	120.05326666666667
SA45_SOC_6	516	1424.5757675170898	906.068229675293	0.99862075	120.28683333333333
SA45_SOC_6	517	1428.4415817260742	905.3763484954834	0.99892706	120.5204
SA45_SOC_6	518	1449.9848556518555	901.2992191314697	0.9994093	120.75396666666667
SA45_SOC_6	519	1425.190200805664	903.7394070625305	0.9998423	120.98753333333333
SA45_SOC_6	520	1428.2793045043945	905.2161240577698	0.9999627	121.2211
SA45_SOC_6	521	1406.8276977539062	905.6459426879883	0.99995005	121.45466666666667
SA45_SOC_6	522	1386.4259719848633	902.4961709976196	0.99990416	121.68823333333333
SA45_SOC_6	523	1381.1892700195312	900.248007774353	0.9998392	121.9218
SA45_SOC_6	524	1382.886085510254	902.6855564117432	0.99991155	122.15536666666667
SA45_SOC_6	525	1371.5410995483398	904.6453928947449	0.99986804	122.38893333333334
SA45_SOC_6	526	1329.4894409179688	897.2374749183655	0.9998925	122.6225
SA45_SOC_6	527	1280.0509643554688	898.6014747619629	0.99990416	122.85606666666666
SA45_SOC_6	528	1184.1593170166016	892.2338247299194	0.9999341	123.08963333333334
SA45_SOC_6	529	1076.7109680175781	886.6246175765991	0.9998548	123.3232
SA45_SOC_6	530	972.5050735473633	887.2068071365356	0.9998938	123.55676666666668
SA45_SOC_6	531	869.1277885437012	890.3532314300537	0.9998394	123.79033333333334
SA45_SOC_6	532	791.9096946716309	887.0818591117859	0.99658835	124.0239
SA45_SOC_6	533	755.1333618164062	909.5567321777344	0.87787175	124.25746666666667
SA45_SOC_6	534	1204.9453353881836	461.1970639228821	3.0414278e-05	124.49103333333333
SA45_SOC_6	535	968.6699295043945	591.1749386787415	2.937506e-05	124.7246
SA45_SOC_6	536	909.1325569152832	584.6114015579224	4.4847173e-05	124.95816666666667
SA45_SOC_6	537	929.3401336669922	584.9498105049133	5.1712585e-05	125.19173333333333
SA45_SOC_6	538	962.2145462036133	579.3051981925964	4.6544876e-05	125.42530000000001
SA45_SOC_6	539	1148.4464263916016	461.4479899406433	2.4775727e-05	125.65886666666667
SA45_SOC_6	540	1079.6105575561523	584.3233966827393	3.086642e-05	125.89243333333333
SA45_SOC_6	541	1225.3079223632812	463.53309631347656	2.4563335e-05	126.126
SA45_SOC_6	542	1181.217269897461	589.2867493629456	2.0728992e-05	126.35956666666667
SA45_SOC_6	543	1222.9094696044922	466.6045904159546	4.05784e-05	126.59313333333334
SA45_SOC_6	544	906.2140274047852	587.0533919334412	4.8536105e-05	126.8267
SA45_SOC_6	545	957.1184349060059	581.8626737594604	5.3132655e-05	127.06026666666666
SA45_SOC_6	546	909.7515678405762	581.8102741241455	5.16596e-05	127.29383333333334
SA45_SOC_6	547	908.3611679077148	581.7347645759583	5.9405873e-05	127.5274
SA45_SOC_6	548	918.5434341430664	588.9621806144714	2.7049304e-05	127.76096666666668
SA45_SOC_6	549	1049.5666122436523	579.4302105903625	5.0903374e-05	127.99453333333334
SA45_SOC_6	550	488.664493560791	575.7881784439087	3.2899425e-05	128.2281
SA45_SOC_6	551	448.82755279541016	585.1011514663696	2.7009915e-05	128.46166666666667
SA45_SOC_6	552	912.2355079650879	584.0451121330261	5.0368923e-05	128.69523333333333
SA45_SOC_6	553	1020.3337097167969	582.8514432907104	4.7367488e-05	128.9288
SA45_SOC_6	554	1048.092155456543	581.8913841247559	3.8076665e-05	129.16236666666666
SA45_SOC_6	555	905.7435607910156	584.6398544311523	6.4967986e-05	129.39593333333335
SA45_SOC_6	556	907.9927825927734	585.1473712921143	3.7999544e-05	129.6295
SA45_SOC_6	557	493.5784149169922	583.9644527435303	3.1146916e-05	129.86306666666667
SA45_SOC_6	558	1174.7924423217773	459.16210412979126	3.0851057e-05	130.09663333333333
SA45_SOC_6	559	468.4994316101074	591.5043997764587	2.1603166e-05	130.3302
SA45_SOC_6	560	1023.6957550048828	583.5401058197021	4.3409767e-05	130.56376666666668
SA45_SOC_6	561	908.587474822998	581.9999170303345	6.723315e-05	130.79733333333334
SA45_SOC_6	562	933.1316757202148	582.7427816390991	6.996998e-05	131.0309
SA45_SOC_6	563	909.4809150695801	583.2255148887634	5.1854313e-05	131.26446666666666
SA45_SOC_6	564	907.2479438781738	582.6162886619568	7.421779e-05	131.49803333333332
SA45_SOC_6	565	450.0278663635254	586.1407113075256	2.8925942e-05	131.73160000000001
SA45_SOC_6	566	520.1009559631348	591.6462779045105	2.2073444e-05	131.96516666666668
SA45_SOC_6	567	1057.0372009277344	535.128185749054	4.294646e-05	132.19873333333334
SA45_SOC_6	568	462.4471378326416	600.4398250579834	2.4544135e-05	132.4323
SA45_SOC_6	569	911.2937164306641	588.7243866920471	2.6056783e-05	132.66586666666666
SA45_SOC_6	570	906.2710762023926	583.2956171035767	6.616808e-05	132.89943333333335
SA45_SOC_6	571	1077.1080780029297	578.452513217926	3.2839525e-05	133.133
SA45_SOC_6	572	967.9825973510742	579.6050477027893	4.488127e-05	133.36656666666667
SA45_SOC_6	573	909.8350524902344	579.7881889343262	6.182162e-05	133.60013333333333
SA45_SOC_6	574	1082.8437423706055	554.1153287887573	2.4652887e-05	133.8337
SA45_SOC_6	575	1029.898452758789	631.320526599884	3.549229e-05	134.06726666666668
SA45_SOC_6	576	1021.4045333862305	579.4669032096863	3.174843e-05	134.30083333333334
SA45_SOC_6	577	1049.1105651855469	576.5766835212708	3.317697e-05	134.5344
SA45_SOC_6	578	961.9956207275391	579.6385216712952	4.190023e-05	134.76796666666667
SA45_SOC_6	579	1053.1911849975586	588.4591698646545	4.6789948e-05	135.00153333333333
SA45_SOC_6	580	954.7757148742676	580.3190732002258	4.501608e-05	135.2351
SA45_SOC_6	581	960.6368637084961	581.8722653388977	4.390922e-05	135.46866666666668
SA45_SOC_6	582	1048.6025619506836	554.9346685409546	3.052842e-05	135.70223333333334
SA45_SOC_6	583	1199.3863677978516	448.9519965648651	2.2203962e-05	135.9358
SA45_SOC_6	584	464.5213508605957	599.923939704895	2.6904232e-05	136.16936666666666
SA45_SOC_6	585	463.8555908203125	594.6413612365723	2.4594745e-05	136.40293333333332
SA45_SOC_6	586	1009.0849685668945	535.2278673648834	2.5901596e-05	136.6365
SA45_SOC_6	587	960.8325576782227	581.3868927955627	5.0578547e-05	136.87006666666667
SA45_SOC_6	588	936.8398475646973	577.7091336250305	8.2270904e-05	137.10363333333333
SA45_SOC_6	589	968.6874389648438	591.0342192649841	4.1410916e-05	137.3372
SA45_SOC_6	590	957.8486251831055	582.972207069397	5.332814e-05	137.57076666666666
SA45_SOC_6	591	484.1952896118164	574.552731513977	3.1771022e-05	137.80433333333335
SA45_SOC_6	592	1080.3070449829102	574.905366897583	2.8802131e-05	138.0379
SA45_SOC_6	593	1025.9058380126953	595.1589202880859	2.6380903e-05	138.27146666666667
SA45_SOC_6	594	1051.483268737793	578.7916302680969	3.4269735e-05	138.50503333333333
SA45_SOC_6	595	941.5371322631836	590.0887727737427	3.2705728e-05	138.7386
SA45_SOC_6	596	914.9982261657715	582.254319190979	5.8638998e-05	138.97216666666668
SA45_SOC_6	597	904.1342926025391	582.1187496185303	7.365228e-05	139.20573333333334
SA45_SOC_6	598	1075.7456588745117	579.5532917976379	3.8598955e-05	139.4393
SA45_SOC_6	599	1046.5671157836914	578.4735631942749	2.7360575e-05	139.67286666666666
SA45_SOC_6	600	1200.7791137695312	454.59519267082214	2.8784065e-05	139.90643333333333
SA45_SOC_6	601	1045.0183868408203	580.7020282745361	2.3101176e-05	140.14000000000001
SA45_SOC_6	602	937.9920959472656	588.397114276886	2.6288606e-05	140.37356666666668
SA45_SOC_6	603	1204.3255233764648	461.932235956192	3.6216974e-05	140.60713333333334
SA45_SOC_6	604	1041.3074111938477	548.0276370048523	3.8283433e-05	140.8407
SA45_SOC_6	605	937.1896362304688	580.6798839569092	7.7174955e-05	141.07426666666666
SA45_SOC_6	606	906.6917610168457	583.962070941925	5.6480425e-05	141.30783333333335
SA45_SOC_6	607	910.9573745727539	581.9036149978638	5.7539055e-05	141.5414
SA45_SOC_6	608	1048.5742950439453	580.8409452438354	2.6253183e-05	141.77496666666667
SA45_SOC_6	609	1203.1316757202148	458.5190176963806	3.4906116e-05	142.00853333333333
SA45_SOC_6	610	488.9084243774414	576.0057592391968	2.3819586e-05	142.2421
SA45_SOC_6	611	1076.8290710449219	578.7517833709717	2.5075038e-05	142.47566666666668
SA45_SOC_6	612	961.7927169799805	579.8707795143127	5.456622e-05	142.70923333333334
SA45_SOC_6	613	987.1611785888672	584.0771698951721	4.5236113e-05	142.9428
SA45_SOC_6	614	932.7999114990234	584.0538024902344	4.340654e-05	143.17636666666667
SA45_SOC_6	615	1042.7758026123047	575.9184050559998	4.5369303e-05	143.40993333333333
SA45_SOC_6	616	1079.974708557129	577.5045561790466	3.1909152e-05	143.6435
SA45_SOC_6	617	1044.7457885742188	580.0348663330078	2.6507576e-05	143.87706666666668
SA45_SOC_6	618	1183.4369659423828	465.49492835998535	4.347091e-05	144.11063333333334
SA45_SOC_6	619	484.2898750305176	581.6094946861267	2.8739903e-05	144.3442
SA45_SOC_6	620	1047.3550415039062	576.7857670783997	4.0171155e-05	144.57776666666666
SA45_SOC_6	621	1073.4278869628906	578.5540294647217	5.2852494e-05	144.81133333333332
SA45_SOC_6	622	914.307804107666	584.5237898826599	6.289418e-05	145.0449
SA45_SOC_6	623	940.4212188720703	577.9310274124146	4.2195756e-05	145.27846666666667
SA45_SOC_6	624	906.3509559631348	581.6261029243469	7.65577e-05	145.51203333333333
SA45_SOC_6	625	1025.185661315918	581.4342069625854	2.3791321e-05	145.7456
SA45_SOC_6	626	1052.0379638671875	593.7587428092957	3.22525e-05	145.97916666666666
SA45_SOC_6	627	520.0037956237793	660.28156042099	2.5188594e-05	146.21273333333335
SA45_SOC_6	628	1105.462875366211	579.2506098747253	2.0648988e-05	146.4463
SA45_SOC_6	629	701.1650276184082	840.5971384048462	0.001971733	146.67986666666667
SA45_SOC_6	630	705.2373504638672	847.9426789283752	0.017229442	146.91343333333333
SA45_SOC_6	631	716.4077568054199	842.8073215484619	0.5247842	147.147
SA45_SOC_6	632	725.8911323547363	849.4347810745239	0.9753229	147.38056666666668
SA45_SOC_6	633	744.6739196777344	845.667028427124	0.9790172	147.61413333333334
SA45_SOC_6	634	743.2007789611816	842.7970218658447	0.9921118	147.8477
SA45_SOC_6	635	745.5961418151855	841.7920303344727	0.9944165	148.08126666666666
SA45_SOC_6	636	756.5029335021973	835.8278703689575	0.9973248	148.31483333333333
SA45_SOC_6	637	778.7271308898926	835.5208110809326	0.99973255	148.54840000000002
SA45_SOC_6	638	808.1630516052246	836.3306879997253	0.9998524	148.78196666666668
SA45_SOC_6	639	832.6407623291016	846.4707255363464	0.9999236	149.01553333333334
SA45_SOC_6	640	879.1361618041992	856.4596796035767	0.9999244	149.2491
SA45_SOC_6	641	927.5396347045898	869.4943141937256	0.9999354	149.48266666666666
SA45_SOC_6	642	973.5623931884766	881.6236066818237	0.9999287	149.71623333333335
SA45_SOC_6	643	1024.6612930297852	887.4492359161377	0.9999635	149.9498
SA45_SOC_6	644	1056.9409561157227	885.8491802215576	0.9999428	150.18336666666667
SA45_SOC_6	645	1086.7656326293945	883.5031056404114	0.99996006	150.41693333333333
SA45_SOC_6	646	1117.1062088012695	882.6455926895142	0.99994636	150.6505
SA45_SOC_6	647	1145.5280685424805	886.6528129577637	0.99996734	150.88406666666668
SA45_SOC_6	648	1174.68017578125	892.9978680610657	0.9999813	151.11763333333334
SA45_SOC_6	649	1200.102882385254	885.9291315078735	0.99996245	151.3512
SA45_SOC_6	650	1200.7263565063477	883.4202575683594	0.9999751	151.58476666666667
SA45_SOC_6	651	1201.9486999511719	884.4083833694458	0.9999769	151.81833333333333
SA45_SOC_6	652	1200.6600952148438	885.2076387405396	0.9999758	152.0519
SA45_SOC_6	653	1215.9428787231445	891.1103868484497	0.999985	152.28546666666668
SA45_SOC_6	654	1265.9197998046875	891.6038703918457	0.99998283	152.51903333333334
SA45_SOC_6	655	1297.6250839233398	895.8648490905762	0.9999815	152.7526
SA45_SOC_6	656	1344.7389221191406	897.0318031311035	0.9999572	152.98616666666666
SA45_SOC_6	657	1379.655647277832	893.4341239929199	0.9999429	153.21973333333332
SA45_SOC_6	658	1392.4279403686523	884.3505120277405	0.9999678	153.4533
SA45_SOC_6	659	1385.328369140625	887.690634727478	0.9999734	153.68686666666667
SA45_SOC_6	660	1387.591781616211	887.7363395690918	0.9999622	153.92043333333334
SA45_SOC_6	661	1389.613037109375	887.6626968383789	0.999974	154.154
SA45_SOC_6	662	1395.8652877807617	893.0144119262695	0.9999217	154.38756666666666
SA45_SOC_6	663	1397.2247314453125	897.7106809616089	0.9999454	154.62113333333335
SA45_SOC_6	664	1396.0530853271484	897.1439409255981	0.9999492	154.8547
SA45_SOC_6	665	1400.7709121704102	897.3712420463562	0.99994254	155.08826666666667
SA45_SOC_6	666	1404.459114074707	893.518967628479	0.99994624	155.32183333333333
SA45_SOC_6	667	1404.4464111328125	895.6958055496216	0.9999597	155.5554
SA45_SOC_6	668	1401.9717407226562	892.7822828292847	0.9999361	155.78896666666668
SA45_SOC_6	669	1409.7667694091797	890.8245062828064	0.99990106	156.02253333333334
SA45_SOC_6	670	1404.6922302246094	891.3215947151184	0.9998808	156.2561
SA45_SOC_6	671	1398.8555145263672	886.313374042511	0.9999236	156.48966666666666
SA45_SOC_6	672	1405.6647491455078	883.6031413078308	0.9998914	156.72323333333333
SA45_SOC_6	673	1388.8385009765625	885.9878396987915	0.9998878	156.95680000000002
SA45_SOC_6	674	1392.044906616211	885.8081102371216	0.99287695	157.19036666666668
SA45_SOC_6	675	1414.8366165161133	896.1788606643677	0.9998379	157.42393333333334
SA45_SOC_6	676	1450.7498931884766	906.6165590286255	0.9998049	157.6575
SA45_SOC_6	677	1466.169548034668	908.5987329483032	0.9995895	157.89106666666666
SA45_SOC_6	678	1439.1082763671875	909.5228719711304	0.999895	158.12463333333335
SA45_SOC_6	679	1445.1147079467773	913.1881427764893	0.9998666	158.3582
SA45_SOC_6	680	1439.2700958251953	915.6704306602478	0.99987304	158.59176666666667
SA45_SOC_6	681	1433.097152709961	912.5745391845703	0.9996314	158.82533333333333
SA45_SOC_6	682	1439.6127319335938	912.4437975883484	0.9996847	159.0589
SA45_SOC_6	683	1451.7695617675781	902.3125791549683	0.9997601	159.29246666666666
SA45_SOC_6	684	1450.6084442138672	882.3766422271729	0.99919623	159.52603333333334
SA45_SOC_6	685	1429.2803192138672	869.6839570999146	0.9992065	159.7596
SA45_SOC_6	686	1451.5548706054688	828.9233493804932	0.9802316	159.99316666666667
SA45_SOC_6	687	1438.3147430419922	809.4017171859741	0.9988959	160.22673333333333
SA45_SOC_6	688	1446.6928482055664	780.9891414642334	0.9992067	160.4603
SA45_SOC_6	689	1459.1560363769531	749.2068958282471	0.9996402	160.69386666666668
SA45_SOC_6	690	1457.1177291870117	720.1872181892395	0.9996996	160.92743333333334
SA45_SOC_6	691	1456.1227798461914	709.6869492530823	0.9998227	161.161
SA45_SOC_6	692	1454.414176940918	684.4195103645325	0.9997991	161.39456666666666
SA45_SOC_6	693	1451.8097305297852	676.0839772224426	0.99976104	161.62813333333332
SA45_SOC_6	694	1447.847557067871	665.3979921340942	0.99973863	161.8617
SA45_SOC_6	695	1441.812515258789	659.3579363822937	0.9995272	162.09526666666667
SA45_SOC_6	696	1441.4338302612305	651.1483812332153	0.99965	162.32883333333334
SA45_SOC_6	697	1442.3935317993164	644.9121165275574	0.9996959	162.5624
SA45_SOC_6	698	1435.0592422485352	635.4453563690186	0.99962735	162.79596666666666
SA45_SOC_6	699	1437.6061248779297	616.1180019378662	0.9998491	163.02953333333335
SA45_SOC_6	700	1427.1651077270508	601.2249183654785	0.99903333	163.2631
SA45_SOC_6	701	1423.0016326904297	592.3178815841675	0.9994617	163.49666666666667
SA45_SOC_6	702	1422.5202941894531	582.6981067657471	0.99947447	163.73023333333333
SA45_SOC_6	703	1423.0363082885742	578.9058923721313	0.99944454	163.9638
SA45_SOC_6	704	1409.945068359375	571.1660671234131	0.9984107	164.19736666666668
SA45_SOC_6	705	1411.5300750732422	562.9874110221863	0.9991301	164.43093333333334
SA45_SOC_6	706	1438.703498840332	557.3144102096558	0.9981217	164.6645
SA45_SOC_6	707	1403.8902282714844	577.1622848510742	0.9850418	164.89806666666667
SA45_SOC_6	708	1421.7877578735352	613.2400131225586	0.99980766	165.13163333333333
SA45_SOC_6	709	1432.5686645507812	667.4517488479614	0.9999529	165.36520000000002
SA45_SOC_6	710	1444.5203018188477	716.141631603241	0.99995923	165.59876666666668
SA45_SOC_6	711	1476.4027404785156	768.5150027275085	0.9999045	165.83233333333334
SA45_SOC_6	712	1493.3702087402344	810.2056074142456	0.99994886	166.0659
SA45_SOC_6	713	1509.6940612792969	843.6676025390625	0.9997503	166.29946666666666
SA45_SOC_6	714	1505.1802825927734	876.489086151123	0.99951136	166.53303333333335
SA45_SOC_6	715	1506.3340759277344	886.9381141662598	0.99990857	166.7666
SA45_SOC_6	716	1516.2554168701172	890.0942587852478	0.99996555	167.00016666666667
SA45_SOC_6	717	1541.3095092773438	901.250810623169	0.99972016	167.23373333333333
SA45_SOC_6	718	1574.9829483032227	902.6895475387573	0.9997253	167.4673
SA45_SOC_6	719	1595.8828353881836	900.3614330291748	0.9989072	167.70086666666666
SA45_SOC_6	720	1606.772804260254	912.1879148483276	0.9986505	167.93443333333335
SA45_SOC_6	721	1623.3770370483398	908.1808233261108	0.99869764	168.168
SA45_SOC_6	722	1619.2702102661133	906.6595602035522	0.99840015	168.40156666666667
SA45_SOC_6	723	1613.785057067871	908.8956212997437	0.9986951	168.63513333333333
SA45_SOC_6	724	1618.3092498779297	901.4591217041016	0.99416804	168.8687
SA45_SOC_6	725	1605.4345321655273	901.7152619361877	0.9979226	169.10226666666668
SA45_SOC_6	726	1591.4401245117188	896.045093536377	0.99929035	169.33583333333334
SA45_SOC_6	727	1580.2901458740234	885.5103850364685	0.9994073	169.5694
SA45_SOC_6	728	1527.4267959594727	876.6863894462585	0.99986005	169.80296666666666
SA45_SOC_6	729	1508.397560119629	876.898627281189	0.9998764	170.03653333333332
SA45_SOC_6	730	1447.049789428711	860.2146863937378	0.999848	170.2701
SA45_SOC_6	731	1401.6033554077148	846.5110874176025	0.9999138	170.50366666666667
SA45_SOC_6	732	1364.626235961914	842.1483993530273	0.9998784	170.73723333333334
SA45_SOC_6	733	1333.030014038086	835.8357238769531	0.9997379	170.9708
SA45_SOC_6	734	1300.1710510253906	827.4726390838623	0.9998018	171.20436666666666
SA45_SOC_6	735	1269.6918869018555	820.5963134765625	0.99991405	171.43793333333335
SA45_SOC_6	736	1223.3912658691406	818.7705659866333	0.9999144	171.6715
SA45_SOC_6	737	1174.8126983642578	817.0681571960449	0.9999254	171.90506666666667
SA45_SOC_6	738	1134.7320556640625	825.0525999069214	0.99992657	172.13863333333333
SA45_SOC_6	739	1086.6510772705078	830.3246212005615	0.99990046	172.3722
SA45_SOC_6	740	1045.868911743164	841.8274354934692	0.9998838	172.60576666666668
SA45_SOC_6	741	964.1933441162109	843.7089943885803	0.99993336	172.83933333333334
SA45_SOC_6	742	883.9763259887695	848.5618829727173	0.9999411	173.0729
SA45_SOC_6	743	823.4003448486328	855.0460481643677	0.9999156	173.30646666666667
SA45_SOC_6	744	771.0964965820312	869.7692513465881	0.9969331	173.54003333333333
SA45_SOC_6	745	735.3453826904297	863.0680847167969	0.09244974	173.77360000000002
SA45_SOC_6	746	486.60083770751953	577.1913170814514	2.6287653e-05	174.00716666666668
SA45_SOC_6	747	449.28786277770996	579.3178153038025	2.4707444e-05	174.24073333333334
SA45_SOC_6	748	490.59093475341797	582.2544479370117	2.5452902e-05	174.4743
SA45_SOC_6	749	1019.1902160644531	580.3724384307861	4.8255042e-05	174.70786666666666
SA45_SOC_6	750	1044.3579483032227	574.5637392997742	5.3587006e-05	174.94143333333335
SA45_SOC_6	751	963.427734375	583.9701175689697	4.49827e-05	175.175
SA45_SOC_6	752	903.6833953857422	587.0506882667542	5.3355405e-05	175.40856666666667
SA45_SOC_6	753	884.1957092285156	587.2151613235474	4.8391998e-05	175.64213333333333
SA45_SOC_6	754	420.13916015625	579.4841551780701	2.5883224e-05	175.8757
SA45_SOC_6	755	1200.3643798828125	460.70451378822327	3.0351923e-05	176.10926666666666
SA45_SOC_6	756	1044.9001693725586	578.3793210983276	3.0740866e-05	176.34283333333335
SA45_SOC_6	757	1079.362678527832	580.9534692764282	3.512815e-05	176.5764
SA45_SOC_6	758	963.3637619018555	581.2891745567322	4.3247877e-05	176.80996666666667
SA45_SOC_6	759	911.6485977172852	580.28489112854	7.3592884e-05	177.04353333333333
SA45_SOC_6	760	1077.9690170288086	577.9169297218323	3.451631e-05	177.2771
SA45_SOC_6	761	852.861385345459	584.9344253540039	3.433807e-05	177.51066666666668
SA45_SOC_6	762	1080.8744430541992	582.1516442298889	2.9723866e-05	177.74423333333334
SA45_SOC_6	763	1202.4732971191406	455.3920018672943	2.4970734e-05	177.9778
SA45_SOC_6	764	421.7607307434082	581.4221048355103	2.5445868e-05	178.21136666666666
SA45_SOC_6	765	1206.2207794189453	453.1658864021301	3.0355859e-05	178.44493333333332
SA45_SOC_6	766	1048.9289474487305	578.1685638427734	2.596352e-05	178.6785
SA45_SOC_6	767	959.8299980163574	580.2422761917114	3.8761555e-05	178.91206666666668
SA45_SOC_6	768	932.8498077392578	574.7372889518738	4.825311e-05	179.14563333333334
SA45_SOC_6	769	1045.4504013061523	552.6753687858582	3.8194423e-05	179.3792
SA45_SOC_6	770	958.2294845581055	579.8629260063171	5.5386732e-05	179.61276666666666
SA45_SOC_6	771	1049.4990921020508	576.8444752693176	2.8963595e-05	179.84633333333335
SA45_SOC_6	772	1052.2698211669922	580.6475043296814	3.2616987e-05	180.0799
SA45_SOC_6	773	421.2842559814453	580.0178074836731	2.3876057e-05	180.31346666666667
SA45_SOC_6	774	916.1289024353027	579.6082019805908	3.445606e-05	180.54703333333333
SA45_SOC_6	775	912.1640396118164	582.7187061309814	4.5584584e-05	180.7806
SA45_SOC_6	776	912.5405502319336	581.5768575668335	4.6870697e-05	181.01416666666668
SA45_SOC_6	777	937.9059791564941	579.8503732681274	6.6367895e-05	181.24773333333334
SA45_SOC_6	778	909.627685546875	587.9782390594482	5.4574648e-05	181.4813
SA45_SOC_6	779	463.67151260375977	593.9188385009766	2.1019729e-05	181.71486666666667
SA45_SOC_6	780	917.6716804504395	592.7017378807068	2.7672237e-05	181.94843333333333
SA45_SOC_6	781	1084.427375793457	582.453875541687	2.4000612e-05	182.18200000000002
SA45_SOC_6	782	519.880199432373	588.789210319519	2.4638126e-05	182.41556666666668
SA45_SOC_6	783	1180.132713317871	465.9204661846161	3.5635923e-05	182.64913333333334
SA45_SOC_6	784	968.2041549682617	591.8361139297485	2.9237e-05	182.8827
SA45_SOC_6	785	904.9921417236328	588.3449077606201	6.7719215e-05	183.11626666666666
SA45_SOC_6	786	932.8393936157227	583.2734084129333	5.3815154e-05	183.34983333333335
SA45_SOC_6	787	918.9237785339355	593.0620980262756	4.6238863e-05	183.5834
SA45_SOC_6	788	1026.8215942382812	578.9147758483887	3.1364772e-05	183.81696666666667
SA45_SOC_6	789	1199.8257064819336	466.65850281715393	3.6662852e-05	184.05053333333333
SA45_SOC_6	790	1047.1207809448242	578.2701444625854	2.8966248e-05	184.2841
SA45_SOC_6	791	446.82226181030273	582.0716285705566	2.6967451e-05	184.51766666666666
SA45_SOC_6	792	962.3835754394531	580.2452373504639	6.568644e-05	184.75123333333335
SA45_SOC_6	793	1019.2766189575195	580.0443935394287	5.02509e-05	184.9848
SA45_SOC_6	794	971.3689041137695	589.9410367012024	3.2473046e-05	185.21836666666667
SA45_SOC_6	795	955.7387924194336	577.6931047439575	5.0936684e-05	185.45193333333333
SA45_SOC_6	796	853.9068603515625	586.3400745391846	2.9687606e-05	185.6855
SA45_SOC_6	797	538.7270164489746	661.3375997543335	2.4549752e-05	185.91906666666668
SA45_SOC_6	798	1203.9467239379883	461.1333990097046	3.3569697e-05	186.15263333333334
SA45_SOC_6	799	1048.5181045532227	578.2639646530151	2.9533256e-05	186.3862
SA45_SOC_6	800	1000.8389282226562	627.8271317481995	2.5726564e-05	186.61976666666666
SA45_SOC_6	801	913.7949371337891	581.7295503616333	5.295632e-05	186.85333333333332
SA45_SOC_6	802	905.079345703125	586.7132449150085	7.834834e-05	187.0869
SA45_SOC_6	803	908.8069152832031	584.7941565513611	4.5691737e-05	187.32046666666668
SA45_SOC_6	804	964.3521881103516	576.9015097618103	5.2675223e-05	187.55403333333334
SA45_SOC_6	805	524.4186973571777	587.5053548812866	2.4077546e-05	187.7876
SA45_SOC_6	806	1201.7124938964844	454.95925426483154	2.4361916e-05	188.02116666666666
SA45_SOC_6	807	1047.8475952148438	577.1380805969238	3.0827116e-05	188.25473333333335
SA45_SOC_6	808	467.16190338134766	605.3973841667175	3.0229212e-05	188.4883
SA45_SOC_6	809	1082.7893829345703	575.0345635414124	2.6329002e-05	188.72186666666667
SA45_SOC_6	810	959.0453910827637	581.5587043762207	5.463313e-05	188.95543333333333
SA45_SOC_6	811	1046.579818725586	578.0889987945557	4.101464e-05	189.189
SA45_SOC_6	812	1074.8115921020508	577.4398612976074	3.546881e-05	189.42256666666668
SA45_SOC_6	813	935.3199005126953	580.6443500518799	7.1900366e-05	189.65613333333334
SA45_SOC_6	814	464.9400329589844	594.6946620941162	2.7339893e-05	189.8897
SA45_SOC_6	815	1204.980354309082	461.3691008090973	3.5757246e-05	190.12326666666667
SA45_SOC_6	816	1054.7511291503906	575.7005023956299	3.3113873e-05	190.35683333333333
SA45_SOC_6	817	1045.7910919189453	580.4411244392395	3.2145e-05	190.59040000000002
SA45_SOC_6	818	965.9133911132812	593.679370880127	3.1993433e-05	190.82396666666668
SA45_SOC_6	819	1037.5947189331055	549.3779253959656	6.239643e-05	191.05753333333334
SA45_SOC_6	820	967.7260208129883	587.7824807167053	3.607888e-05	191.2911
SA45_SOC_6	821	1048.6545181274414	578.181631565094	3.7399306e-05	191.52466666666666
SA45_SOC_6	822	1077.4946594238281	577.4636149406433	3.078922e-05	191.75823333333335
SA45_SOC_6	823	1044.0751647949219	579.7041821479797	2.5980313e-05	191.9918
SA45_SOC_6	824	488.57460021972656	574.5400500297546	2.559393e-05	192.22536666666667
SA45_SOC_6	825	1228.2363510131836	465.44671297073364	3.4489527e-05	192.45893333333333
SA45_SOC_6	826	484.60527420043945	582.9631304740906	2.9236331e-05	192.6925
SA45_SOC_6	827	910.880012512207	585.0564765930176	4.910408e-05	192.92606666666666
SA45_SOC_6	828	913.3490180969238	583.0812549591064	8.301532e-05	193.15963333333335
SA45_SOC_6	829	906.6780281066895	585.5160355567932	4.700893e-05	193.3932
SA45_SOC_6	830	956.0442352294922	580.9104681015015	4.5294604e-05	193.62676666666667
SA45_SOC_6	831	1050.589256286621	576.1071467399597	3.2331092e-05	193.86033333333333
SA45_SOC_6	832	1059.151382446289	575.3287482261658	3.2887914e-05	194.0939
SA45_SOC_6	833	1079.403305053711	579.4449520111084	2.3058015e-05	194.32746666666668
SA45_SOC_6	834	1051.4126586914062	581.5775656700134	3.7743554e-05	194.56103333333334
SA45_SOC_6	835	909.1777610778809	587.4251461029053	4.9096638e-05	194.7946
SA45_SOC_6	836	1043.4543228149414	581.0735893249512	4.2611253e-05	195.02816666666666
SA45_SOC_6	837	913.4303283691406	585.0606608390808	5.728966e-05	195.26173333333332
SA45_SOC_6	838	1020.4312133789062	582.510974407196	4.4977074e-05	195.49530000000001
SA45_SOC_6	839	538.7568855285645	661.0797214508057	2.3390741e-05	195.72886666666668
SA45_SOC_6	840	1023.4146881103516	550.2833962440491	3.466561e-05	195.96243333333334
SA45_SOC_6	841	1201.720848083496	455.9084987640381	2.3796563e-05	196.196
SA45_SOC_6	842	781.0029029846191	602.5503587722778	2.2250935e-05	196.42956666666666
SA45_SOC_6	843	1184.7041702270508	466.4781939983368	3.563069e-05	196.66313333333335
SA45_SOC_6	844	964.5016479492188	578.4010791778564	3.9536317e-05	196.8967
SA45_SOC_6	845	934.5950889587402	578.7278366088867	6.809059e-05	197.13026666666667
SA45_SOC_6	846	1041.4830780029297	579.3054556846619	5.7464153e-05	197.36383333333333
SA45_SOC_6	847	960.3643798828125	583.3177614212036	5.20439e-05	197.5974
SA45_SOC_6	848	995.5178833007812	584.8489379882812	2.20317e-05	197.83096666666668
SA45_SOC_6	849	1207.0873260498047	459.16088104248047	3.636035e-05	198.06453333333334
SA45_SOC_6	850	1222.6056289672852	464.3187367916107	2.5066742e-05	198.2981
SA45_SOC_6	851	447.8989791870117	580.6663656234741	2.8176999e-05	198.53166666666667
SA45_SOC_6	852	966.7973327636719	591.9427156448364	4.0345687e-05	198.76523333333333
SA45_SOC_6	853	903.2948684692383	585.3390741348267	5.5882258e-05	198.99880000000002
SA45_SOC_6	854	1049.3908309936523	576.4466500282288	4.265829e-05	199.23236666666668
SA45_SOC_6	855	962.3157119750977	583.6113667488098	5.6185076e-05	199.46593333333334
SA45_SOC_6	856	911.0361099243164	577.9920530319214	4.8113972e-05	199.6995
SA45_SOC_6	857	1026.7425155639648	549.1837120056152	2.7953412e-05	199.93306666666666
SA45_SOC_6	858	1206.3155364990234	467.3707580566406	3.32997e-05	200.16663333333332
SA45_SOC_6	859	443.49806785583496	575.5854034423828	2.5763342e-05	200.4002
SA45_SOC_6	860	924.5685195922852	586.7705368995667	2.5615273e-05	200.63376666666667
SA45_SOC_6	861	1041.7315292358398	577.899420261383	5.346002e-05	200.86733333333333
SA45_SOC_6	862	971.7324829101562	599.9189186096191	4.8988975e-05	201.1009
SA45_SOC_6	863	1078.9847946166992	583.4411644935608	3.54996e-05	201.33446666666666
SA45_SOC_6	864	909.3283081054688	583.033812046051	8.0220845e-05	201.56803333333335
SA45_SOC_6	865	1050.5105209350586	582.087721824646	2.8910334e-05	201.8016
SA45_SOC_6	866	1081.8650436401367	577.280216217041	2.5048294e-05	202.03516666666667
SA45_SOC_6	867	922.6762962341309	589.3256306648254	2.9209967e-05	202.26873333333333
SA45_SOC_6	868	1147.0158004760742	637.3452615737915	2.5885989e-05	202.5023
SA45_SOC_6	869	1076.784782409668	581.948676109314	3.7759e-05	202.73586666666668
SA45_SOC_6	870	908.4409332275391	584.3925976753235	5.945058e-05	202.96943333333334
SA45_SOC_6	871	935.1485824584961	583.4218525886536	3.905363e-05	203.203
SA45_SOC_6	872	974.7628784179688	594.1091251373291	3.379216e-05	203.43656666666666
SA45_SOC_6	873	942.2904968261719	575.172643661499	5.2185787e-05	203.67013333333333
SA45_SOC_6	874	1078.751220703125	575.4152655601501	2.5222726e-05	203.90370000000001
SA45_SOC_6	875	1177.6586151123047	459.7624146938324	3.4943885e-05	204.13726666666668
SA45_SOC_6	876	1048.5701751708984	579.0903210639954	3.349519e-05	204.37083333333334
SA45_SOC_6	877	1170.6614685058594	578.1563973426819	3.339275e-05	204.6044
SA45_SOC_6	878	955.3248596191406	584.1735363006592	4.2513224e-05	204.83796666666666
SA45_SOC_6	879	904.0278625488281	578.3603310585022	8.5736174e-05	205.07153333333335
SA45_SOC_6	880	957.5555419921875	583.2858324050903	4.4260174e-05	205.3051
SA45_SOC_6	881	953.3242607116699	587.258870601654	5.3455075e-05	205.53866666666667
SA45_SOC_6	882	1030.1235580444336	630.6672048568726	3.6225127e-05	205.77223333333333
SA45_SOC_6	883	1049.666519165039	578.2817959785461	3.051247e-05	206.0058
SA45_SOC_6	884	1022.2954559326172	584.2876696586609	2.6113652e-05	206.23936666666668
SA45_SOC_6	885	920.2859115600586	585.7795786857605	2.8819468e-05	206.47293333333334
SA45_SOC_6	886	422.93352127075195	575.0383615493774	2.1901378e-05	206.7065
SA45_SOC_6	887	1017.0184707641602	580.0555944442749	4.4500775e-05	206.94006666666667
SA45_SOC_6	888	933.0583190917969	580.877251625061	7.331473e-05	207.17363333333333
SA45_SOC_6	889	961.5054702758789	581.4128351211548	3.644648e-05	207.40720000000002
SA45_SOC_6	890	909.3416404724121	584.9997639656067	8.364714e-05	207.64076666666668
SA45_SOC_6	891	1199.2591094970703	456.2008488178253	3.1034335e-05	207.87433333333334
SA45_SOC_6	892	1207.7114868164062	458.4737956523895	3.1685337e-05	208.1079
SA45_SOC_6	893	1161.3162231445312	582.4906969070435	2.3403636e-05	208.34146666666666
SA45_SOC_6	894	1206.5625	459.8922550678253	2.9674726e-05	208.57503333333332
SA45_SOC_6	895	906.1381530761719	583.296582698822	4.428006e-05	208.8086
SA45_SOC_6	896	930.3997993469238	586.266496181488	4.2031817e-05	209.04216666666667
SA45_SOC_6	897	1022.1014785766602	627.6124477386475	3.8997438e-05	209.27573333333333
SA45_SOC_6	898	970.0528335571289	595.1410889625549	3.706385e-05	209.5093
SA45_SOC_6	899	1049.4277954101562	593.6440300941467	2.5471383e-05	209.74286666666666
SA45_SOC_6	900	1053.9311599731445	630.8446168899536	2.9592009e-05	209.97643333333335
SA45_SOC_6	901	450.9214210510254	582.2619152069092	2.6649666e-05	210.21
SA45_SOC_6	902	446.65489196777344	585.7189393043518	2.5191717e-05	210.44356666666667
SA45_SOC_6	903	1026.7731857299805	584.3860960006714	3.629411e-05	210.67713333333333
SA45_SOC_6	904	961.4322280883789	586.5671181678772	4.45482e-05	210.9107
SA45_SOC_6	905	852.4431610107422	586.7053914070129	5.5400946e-05	211.14426666666668
SA45_SOC_6	906	959.0371513366699	583.348081111908	5.075674e-05	211.37783333333334
SA45_SOC_6	907	937.6560974121094	582.5110387802124	6.877435e-05	211.6114
SA45_SOC_6	908	921.5437889099121	589.0826225280762	2.3847497e-05	211.84496666666666
SA45_SOC_6	909	928.7565994262695	588.3078289031982	3.8886996e-05	212.07853333333333
SA45_SOC_6	910	711.8276596069336	821.0550355911255	0.0041314363	212.31210000000002
SA45_SOC_6	911	719.1317367553711	825.065860748291	0.10405508	212.54566666666668
SA45_SOC_6	912	723.8776016235352	823.5100293159485	0.98891675	212.77923333333334
SA45_SOC_6	913	726.6450691223145	819.5806360244751	0.9954873	213.0128
SA45_SOC_6	914	737.6227569580078	823.2362508773804	0.99736446	213.24636666666666
SA45_SOC_6	915	737.3773956298828	821.9332122802734	0.99647236	213.47993333333335
SA45_SOC_6	916	738.0737113952637	821.8631100654602	0.9971289	213.7135
SA45_SOC_6	917	735.5298042297363	819.6822166442871	0.9975546	213.94706666666667
SA45_SOC_6	918	736.5863227844238	819.5547580718994	0.9982205	214.18063333333333
SA45_SOC_6	919	733.4745597839355	821.6110897064209	0.9978271	214.4142
SA45_SOC_6	920	740.2876853942871	822.3024559020996	0.99837947	214.64776666666668
SA45_SOC_6	921	741.6743087768555	819.3530130386353	0.9983063	214.88133333333334
SA45_SOC_6	922	740.6840515136719	821.5871429443359	0.99196154	215.1149
SA45_SOC_6	923	738.6598777770996	822.1809840202332	0.9942531	215.34846666666667
SA45_SOC_6	924	738.969612121582	822.1624445915222	0.9966589	215.58203333333333
SA45_SOC_6	925	740.6779289245605	822.0054388046265	0.99744785	215.81560000000002
SA45_SOC_6	926	737.5510025024414	821.4362525939941	0.9874813	216.04916666666668
SA45_SOC_6	927	742.2353553771973	823.6284756660461	0.99724054	216.28273333333334
SA45_SOC_6	928	738.746395111084	821.5252161026001	0.99517053	216.5163
SA45_SOC_6	929	741.2389755249023	822.4478101730347	0.9949763	216.74986666666666
SA45_SOC_6	930	742.0477294921875	822.9384613037109	0.99284655	216.98343333333332
SA45_SOC_6	931	739.9996948242188	825.4068446159363	0.99231017	217.217
SA45_SOC_6	932	744.2491149902344	824.6278667449951	0.9943606	217.45056666666667
SA45_SOC_6	933	744.9523544311523	824.4031405448914	0.99709857	217.68413333333334
SA45_SOC_6	934	740.3627586364746	819.6387004852295	0.9979323	217.9177
SA45_SOC_6	935	741.2113952636719	821.695032119751	0.9954485	218.15126666666666
SA45_SOC_6	936	743.2022666931152	822.0690393447876	0.99535817	218.38483333333335
SA45_SOC_6	937	745.51025390625	824.560661315918	0.9990109	218.6184
SA45_SOC_6	938	743.851261138916	822.3751330375671	0.9942614	218.85196666666667
SA45_SOC_6	939	741.0075759887695	822.201132774353	0.9967614	219.08553333333333
SA45_SOC_6	940	742.2768974304199	823.0517578125	0.9979372	219.3191
SA45_SOC_6	941	740.5578804016113	820.8825159072876	0.99751914	219.55266666666668
SA45_SOC_6	942	740.2907180786133	822.5994729995728	0.9966037	219.78623333333334
SA45_SOC_6	943	741.7151641845703	821.3492202758789	0.9974585	220.0198
SA45_SOC_6	944	740.0496482849121	820.1418399810791	0.9978404	220.25336666666666
SA45_SOC_6	945	740.0796318054199	820.2963352203369	0.99820733	220.48693333333333
SA45_SOC_6	946	740.2018547058105	818.589677810669	0.99816114	220.72050000000002
SA45_SOC_6	947	740.383358001709	816.647093296051	0.9964349	220.95406666666668
SA45_SOC_6	948	739.4809341430664	816.7614841461182	0.99807954	221.18763333333334
SA45_SOC_6	949	741.2088775634766	818.9842844009399	0.99772614	221.4212
SA45_SOC_6	950	741.6170310974121	816.6826915740967	0.996847	221.65476666666666
SA45_SOC_6	951	740.6659698486328	815.7362794876099	0.9988795	221.88833333333335
SA45_SOC_6	952	739.3745040893555	818.2998704910278	0.9980286	222.1219
SA45_SOC_6	953	739.2965698242188	813.6702275276184	0.9968064	222.35546666666667
SA45_SOC_6	954	739.8613357543945	814.795081615448	0.9972881	222.58903333333333
SA45_SOC_6	955	742.2648811340332	814.2174625396729	0.9954034	222.8226
SA45_SOC_6	956	742.1232032775879	812.3681545257568	0.9957111	223.05616666666668
SA45_SOC_6	957	741.7595100402832	814.6495985984802	0.9915404	223.28973333333334
SA45_SOC_6	958	748.9171600341797	814.9327111244202	0.9979759	223.5233
SA45_SOC_6	959	753.4951400756836	815.9440112113953	0.9971716	223.75686666666667
SA45_SOC_6	960	758.4976387023926	818.3626985549927	0.9988494	223.99043333333333
SA45_SOC_6	961	759.5467758178711	817.6202845573425	0.9985852	224.22400000000002
SA45_SOC_6	962	760.7809066772461	816.1025619506836	0.9993205	224.45756666666668
SA45_SOC_6	963	760.5691909790039	820.6212902069092	0.9993243	224.69113333333334
SA45_SOC_6	964	768.4473609924316	816.5636658668518	0.9988778	224.9247
SA45_SOC_6	965	779.8560333251953	821.6090297698975	0.99976116	225.15826666666666
SA45_SOC_6	966	786.9868469238281	827.2295665740967	0.9997179	225.39183333333332
SA45_SOC_6	967	793.0526161193848	822.351508140564	0.99969137	225.6254
SA45_SOC_6	968	791.3876152038574	819.7840547561646	0.9995074	225.85896666666667
SA45_SOC_6	969	792.2092437744141	825.6650447845459	0.99982303	226.09253333333334
SA45_SOC_6	970	788.7535858154297	824.98211145401	0.99983025	226.3261
SA45_SOC_6	971	785.3712272644043	823.1788301467896	0.99985826	226.55966666666666
SA45_SOC_6	972	787.6304626464844	820.1223349571228	0.9999038	226.79323333333335
SA45_SOC_6	973	787.3182106018066	812.5151824951172	0.99992645	227.0268
SA45_SOC_6	974	784.6897888183594	812.1924161911011	0.9999261	227.26036666666667
SA45_SOC_6	975	797.8167343139648	804.4959783554077	0.99991286	227.49393333333333
SA45_SOC_6	976	808.8591957092285	805.6171631813049	0.9995521	227.7275
SA45_SOC_6	977	804.1680908203125	790.7526612281799	0.99979347	227.96106666666668
SA45_SOC_6	978	848.4875106811523	785.9019613265991	0.99980515	228.19463333333334
SA45_SOC_6	979	875.3688812255859	783.0454730987549	0.99987745	228.4282
SA45_SOC_6	980	948.6404228210449	789.7358894348145	0.9999403	228.66176666666667
SA45_SOC_6	981	1009.8204803466797	797.8892469406128	0.99990857	228.89533333333333
SA45_SOC_6	982	1063.9663696289062	815.3222322463989	0.9999343	229.12890000000002
SA45_SOC_6	983	1130.243797302246	829.6994948387146	0.99992883	229.36246666666668
SA45_SOC_6	984	1189.28466796875	851.9918060302734	0.99994886	229.59603333333334
SA45_SOC_6	985	1253.8997268676758	868.3357286453247	0.99992573	229.8296
SA45_SOC_6	986	1297.496109008789	883.5290479660034	0.9999771	230.06316666666666
SA45_SOC_6	987	1346.7980575561523	895.4606509208679	0.99997115	230.29673333333335
SA45_SOC_6	988	1402.994041442871	894.7640705108643	0.9999392	230.5303
SA45_SOC_6	989	1439.9289321899414	904.4381761550903	0.99986327	230.76386666666667
SA45_SOC_6	990	1444.2008972167969	903.5771226882935	0.99988616	230.99743333333333
SA45_SOC_6	991	1448.932228088379	907.25745677948	0.9999324	231.231
SA45_SOC_6	992	1459.4254302978516	910.8556509017944	0.9999491	231.46456666666668
SA45_SOC_6	993	1469.3896865844727	906.5050649642944	0.9999232	231.69813333333335
SA45_SOC_6	994	1468.047752380371	902.4414539337158	0.9999453	231.9317
SA45_SOC_6	995	1473.0463027954102	893.6164283752441	0.99996936	232.16526666666667
SA45_SOC_6	996	1483.300552368164	894.7159838676453	0.9999261	232.39883333333333
SA45_SOC_6	997	1499.446792602539	878.5071802139282	0.9998373	232.63240000000002
SA45_SOC_6	998	1492.6229095458984	876.5830063819885	0.99997807	232.86596666666668
SA45_SOC_6	999	1492.763557434082	878.4715175628662	0.99995124	233.09953333333334
SA45_SOC_6	1000	1486.0882186889648	867.247953414917	0.99997103	233.3331
SA45_SOC_6	1001	1498.3316802978516	875.9327745437622	0.99997294	233.56666666666666
SA45_SOC_6	1002	1501.4932250976562	875.3659701347351	0.9999732	233.80023333333332
SA45_SOC_6	1003	1513.7207794189453	882.4011039733887	0.9999465	234.0338
SA45_SOC_6	1004	1535.8749389648438	882.6970911026001	0.9999416	234.26736666666667
SA45_SOC_6	1005	1548.1626892089844	890.0168180465698	0.9999157	234.50093333333334
SA45_SOC_6	1006	1559.5740509033203	889.1667723655701	0.999899	234.7345
SA45_SOC_6	1007	1572.0675659179688	892.8744006156921	0.99993086	234.96806666666666
SA45_SOC_6	1008	1576.3388442993164	885.6603741645813	0.99985266	235.20163333333335
SA45_SOC_6	1009	1571.462287902832	898.7171530723572	0.9998043	235.4352
SA45_SOC_6	1010	1568.1439590454102	891.2919187545776	0.99980515	235.66876666666667
SA45_SOC_6	1011	1579.086685180664	880.3163194656372	0.9998342	235.90233333333333
SA45_SOC_6	1012	1551.280746459961	873.6631751060486	0.9999422	236.1359
SA45_SOC_6	1013	1538.737678527832	854.7053861618042	0.9999356	236.36946666666668
SA45_SOC_6	1014	1517.911491394043	854.0983486175537	0.99992573	236.60303333333334
SA45_SOC_6	1015	1516.8525695800781	854.3437385559082	0.9999522	236.8366
SA45_SOC_6	1016	1513.5140991210938	849.515118598938	0.9999325	237.07016666666667
SA45_SOC_6	1017	1510.8207321166992	850.5331134796143	0.99992955	237.30373333333333
SA45_SOC_6	1018	1503.057975769043	851.138026714325	0.9999447	237.53730000000002
SA45_SOC_6	1019	1498.7940216064453	847.4420499801636	0.99995244	237.77086666666668
SA45_SOC_6	1020	1494.5585632324219	846.1546540260315	0.99995255	238.00443333333334
SA45_SOC_6	1021	1496.9112396240234	845.6608486175537	0.99995494	238.238
SA45_SOC_6	1022	1491.474838256836	842.6373767852783	0.999951	238.47156666666666
SA45_SOC_6	1023	1497.7421951293945	840.9167504310608	0.999946	238.70513333333335
SA45_SOC_6	1024	1494.9728393554688	842.6976299285889	0.9999261	238.9387
SA45_SOC_6	1025	1493.4919738769531	842.2849345207214	0.9999502	239.17226666666667
SA45_SOC_6	1026	1498.0217742919922	840.7822108268738	0.9999541	239.40583333333333
SA45_SOC_6	1027	1491.4313507080078	843.1716728210449	0.99994636	239.6394
SA45_SOC_6	1028	1496.0809707641602	839.3134760856628	0.9999602	239.87296666666668
SA45_SOC_6	1029	1495.576171875	838.909342288971	0.99995315	240.10653333333335
SA45_SOC_6	1030	1499.9063873291016	839.2044925689697	0.9999517	240.3401
SA45_SOC_6	1031	1500.4785919189453	833.8496232032776	0.99993515	240.57366666666667
SA45_SOC_6	1032	1496.9523239135742	830.557587146759	0.9999279	240.80723333333333
SA45_SOC_6	1033	1503.7875366210938	827.0124363899231	0.99996877	241.0408
SA45_SOC_6	1034	1516.655158996582	824.4462060928345	0.9999614	241.27436666666668
SA45_SOC_6	1035	1519.1799545288086	818.7070941925049	0.99995077	241.50793333333334
SA45_SOC_6	1036	1519.0516662597656	818.563928604126	0.9999399	241.7415
SA45_SOC_6	1037	1525.257911682129	822.0877075195312	0.99997234	241.97506666666666
SA45_SOC_6	1038	1551.375389099121	814.655327796936	0.9999751	242.20863333333332
SA45_SOC_6	1039	1561.2163925170898	812.9099178314209	0.9999585	242.4422
SA45_SOC_6	1040	1569.261817932129	814.1704702377319	0.99997115	242.67576666666668
SA45_SOC_6	1041	1573.1015396118164	819.2807865142822	0.99996793	242.90933333333334
SA45_SOC_6	1042	1577.5092315673828	822.7293133735657	0.99991643	243.1429
SA45_SOC_6	1043	1599.8112487792969	821.3080215454102	0.99981207	243.37646666666666
SA45_SOC_6	1044	1612.865867614746	805.4067277908325	0.99975425	243.61003333333335
SA45_SOC_6	1045	1637.0997619628906	801.9305849075317	0.9996538	243.8436
SA45_SOC_6	1046	1646.8390274047852	794.1799449920654	0.9988445	244.07716666666667
SA45_SOC_6	1047	1651.0426712036133	795.9284448623657	0.9990349	244.31073333333333
SA45_SOC_6	1048	1659.590835571289	798.8541340827942	0.999213	244.5443
SA45_SOC_6	1049	1669.7614288330078	810.5734348297119	0.9997656	244.77786666666668
SA45_SOC_6	1050	1694.1426086425781	841.5042185783386	0.99990225	245.01143333333334
SA45_SOC_6	1051	1710.4118728637695	873.8963985443115	0.9998406	245.245
SA45_SOC_6	1052	1710.4969024658203	897.1347999572754	0.9998512	245.47856666666667
SA45_SOC_6	1053	1724.5802307128906	920.3873634338379	0.9998741	245.71213333333333
SA45_SOC_6	1054	1755.8451461791992	941.0424113273621	0.9997087	245.94570000000002
SA45_SOC_6	1055	1767.2673797607422	946.9561672210693	0.99703157	246.17926666666668
SA45_SOC_6	1056	1776.3744735717773	950.300281047821	0.99890494	246.41283333333334
SA45_SOC_6	1057	1774.7465515136719	953.4125232696533	0.9979493	246.6464
SA45_SOC_6	1058	1786.515998840332	948.5820364952087	0.022708962	246.87996666666666
SA45_SOC_6	1059	1776.7659759521484	951.0450768470764	0.9989907	247.11353333333335
SA45_SOC_6	1060	1764.5974731445312	950.6193780899048	0.9953974	247.3471
SA45_SOC_6	1061	1770.6967163085938	942.5105023384094	0.9984528	247.58066666666667
SA45_SOC_6	1062	1771.7368698120117	939.7009420394897	0.999146	247.81423333333333
SA45_SOC_6	1063	1732.3776626586914	931.5097975730896	0.9995179	248.0478
SA45_SOC_6	1064	1752.114028930664	916.5648937225342	0.9998318	248.28136666666668
SA45_SOC_6	1065	1739.0023040771484	915.7144618034363	0.9998573	248.51493333333335
SA45_SOC_6	1066	1723.3543395996094	907.4880409240723	0.9998084	248.7485
SA45_SOC_6	1067	1709.7886276245117	902.8639984130859	0.99981433	248.98206666666667
SA45_SOC_6	1068	1716.368179321289	895.983874797821	0.9998981	249.21563333333333
SA45_SOC_6	1069	1703.6639785766602	896.8541979789734	0.99988055	249.4492
SA45_SOC_6	1070	1703.1752014160156	893.5744571685791	0.9999387	249.68276666666668
SA45_SOC_6	1071	1692.370376586914	890.1198148727417	0.9999131	249.91633333333334
SA45_SOC_6	1072	1689.9300384521484	876.6317367553711	0.99994874	250.1499
SA45_SOC_6	1073	1696.6830825805664	873.1998825073242	0.99992096	250.38346666666666
SA45_SOC_6	1074	1725.2828979492188	867.6020693778992	0.9982628	250.61703333333332
SA45_SOC_6	1075	1730.7855606079102	871.881844997406	0.9997396	250.85060000000001
SA45_SOC_6	1076	1737.2850036621094	866.2802982330322	0.9997168	251.08416666666668
SA45_SOC_6	1077	1733.7040328979492	877.8079605102539	0.99939287	251.31773333333334
SA45_SOC_6	1078	1738.421745300293	886.438193321228	0.99977165	251.5513
SA45_SOC_6	1079	1732.9424285888672	893.1774044036865	0.9909026	251.78486666666666
SA45_SOC_6	1080	1743.745994567871	900.4524564743042	0.96815765	252.01843333333335
SA45_SOC_6	1081	1738.1121826171875	906.1451554298401	0.9987903	252.252
SA45_SOC_6	1082	1737.6018905639648	898.221287727356	0.90867877	252.48556666666667
SA45_SOC_6	1083	1740.5652236938477	899.6813321113586	0.97150517	252.71913333333333
SA45_SOC_6	1084	1750.1269912719727	907.87917137146	0.0038353922	252.9527
SA45_SOC_6	1085	1734.1318130493164	921.6459846496582	0.6536795	253.18626666666668
SA45_SOC_6	1086	1745.0418090820312	926.5889310836792	0.9950106	253.41983333333334
SA45_SOC_6	1087	1719.7224426269531	938.1827688217163	0.9997384	253.6534
SA45_SOC_6	1088	1711.548728942871	949.1827011108398	0.9998491	253.88696666666667
SA45_SOC_6	1089	1728.9340209960938	950.7947301864624	0.9998425	254.12053333333333
SA45_SOC_6	1090	1714.9408721923828	960.9894847869873	0.99986243	254.35410000000002
SA45_SOC_6	1091	1726.7239379882812	957.2718787193298	0.99899334	254.58766666666668
SA45_SOC_6	1092	1725.7222366333008	954.2744779586792	0.999483	254.82123333333334
SA45_SOC_6	1093	1739.853401184082	949.1247653961182	0.9953252	255.0548
SA45_SOC_6	1094	1739.3347549438477	940.8945465087891	0.997879	255.28836666666666
SA45_SOC_6	1095	1717.7404403686523	934.7066259384155	0.9935127	255.52193333333335
SA45_SOC_6	1096	1718.5588073730469	924.0916442871094	0.9998758	255.7555
SA45_SOC_6	1097	1713.0673599243164	888.3655858039856	0.9998759	255.98906666666667
SA45_SOC_6	1098	1710.5772399902344	812.9233074188232	0.9999751	256.22263333333336
SA45_SOC_6	1099	1710.157699584961	787.4086761474609	0.99993825	256.4562
SA45_SOC_6	1100	1720.7609939575195	752.0425271987915	0.6397087	256.6897666666667
SA45_SOC_6	1101	1748.6994552612305	769.8753333091736	0.9978662	256.92333333333335
SA45_SOC_6	1102	1751.6046524047852	793.7895226478577	0.99568343	257.1569
SA45_SOC_6	1103	1775.394630432129	831.6946077346802	0.5857607	257.39046666666667
SA45_SOC_6	1104	1770.0265502929688	851.7296147346497	0.8996779	257.62403333333333
SA45_SOC_6	1105	1762.108154296875	866.7099237442017	0.91708666	257.8576
SA45_SOC_6	1106	1748.0778121948242	876.0289478302002	0.9813623	258.09116666666665
SA45_SOC_6	1107	1739.1041564941406	880.0778818130493	0.577439	258.3247333333333
SA45_SOC_6	1108	1734.0424346923828	883.8453769683838	0.012352692	258.55830000000003
SA45_SOC_6	1109	1741.7126083374023	893.5417556762695	0.8362791	258.7918666666667
SA45_SOC_6	1110	1737.3255157470703	892.4749660491943	0.99126387	259.02543333333335
SA45_SOC_6	1111	1723.8798522949219	902.4809145927429	0.888399	259.259
SA45_SOC_6	1112	1724.3257141113281	907.2593879699707	0.997661	259.4925666666667
SA45_SOC_6	1113	1709.7497177124023	917.0910787582397	0.980628	259.72613333333334
SA45_SOC_6	1114	1713.8995742797852	919.286584854126	0.99382186	259.9597
SA45_SOC_6	1115	1715.14892578125	919.326753616333	0.9930942	260.19326666666666
SA45_SOC_6	1116	1714.749412536621	933.1809854507446	0.9857933	260.4268333333333
SA45_SOC_6	1117	1714.0335845947266	917.6003980636597	0.98132205	260.6604
SA45_SOC_6	1118	1700.4846954345703	925.9269189834595	0.9975424	260.8939666666667
SA45_SOC_6	1119	1700.2011108398438	933.6682891845703	0.9892993	261.12753333333336
SA45_SOC_6	1120	1697.3349380493164	920.8058524131775	0.5720006	261.3611
SA45_SOC_6	1121	1685.141944885254	935.8810472488403	0.989402	261.5946666666667
SA45_SOC_6	1122	1683.526725769043	932.9160261154175	0.8382142	261.82823333333334
SA45_SOC_6	1123	1670.478515625	933.074061870575	0.99701095	262.0618
SA45_SOC_6	1124	1659.005241394043	932.9475045204163	0.94318295	262.29536666666667
SA45_SOC_6	1125	1654.8981857299805	925.7237577438354	0.9923309	262.5289333333333
SA45_SOC_6	1126	1637.0232009887695	916.8373203277588	0.9621253	262.7625
SA45_SOC_6	1127	1627.4391174316406	932.774019241333	0.99825794	262.99606666666665
SA45_SOC_6	1128	1607.611083984375	920.6536102294922	0.647431	263.2296333333333
SA45_SOC_6	1129	1586.2853622436523	924.267897605896	0.82543063	263.46320000000003
SA45_SOC_6	1130	1596.1392974853516	920.8209800720215	0.41048238	263.6967666666667
SA45_SOC_6	1131	1574.1218948364258	923.1830835342407	0.69654614	263.93033333333335
SA45_SOC_6	1132	1571.1522674560547	920.5435967445374	0.9915175	264.1639
SA45_SOC_6	1133	1567.4839782714844	918.1699061393738	0.9984869	264.3974666666667
SA45_SOC_6	1134	1579.691162109375	932.2282648086548	0.99828976	264.63103333333333
SA45_SOC_6	1135	1573.586769104004	917.340202331543	0.9996443	264.8646
SA45_SOC_6	1136	1574.6618270874023	916.9869232177734	0.9997862	265.09816666666666
SA45_SOC_6	1137	1587.1283340454102	918.9055609703064	0.99938476	265.3317333333333
SA45_SOC_6	1138	1560.2500534057617	924.2359685897827	0.993672	265.5653
SA45_SOC_6	1139	1554.4761657714844	921.704306602478	0.90169185	265.7988666666667
SA45_SOC_6	1140	1555.4864501953125	927.8404712677002	0.98519844	266.03243333333336
SA45_SOC_6	1141	1567.0353698730469	925.1393795013428	0.4430707	266.266
SA45_SOC_6	1142	1549.647560119629	921.6600823402405	0.9995895	266.4995666666667
SA45_SOC_6	1143	1536.4082336425781	927.4698114395142	0.99992406	266.73313333333334
SA45_SOC_6	1144	1530.088005065918	930.9303760528564	0.99988997	266.9667
SA45_SOC_6	1145	1513.9105224609375	931.4503812789917	0.9999616	267.20026666666666
SA45_SOC_6	1146	1525.612449645996	925.6613159179688	0.99993	267.4338333333333
SA45_SOC_6	1147	1533.7601852416992	932.6739835739136	0.9999435	267.6674
SA45_SOC_6	1148	1541.5748977661133	932.7326917648315	0.99988043	267.90096666666665
SA45_SOC_6	1149	1557.4762344360352	930.066876411438	0.9997125	268.13453333333337
SA45_SOC_6	1150	1544.1644668579102	936.4143776893616	0.99976546	268.3681
SA45_SOC_6	1151	1578.8354873657227	935.3074836730957	0.9993631	268.6016666666667
SA45_SOC_6	1152	1588.286476135254	932.7066850662231	0.9997601	268.83523333333335
SA45_SOC_6	1153	1580.7781219482422	936.5047574043274	0.99989164	269.0688
SA45_SOC_6	1154	1583.719253540039	938.9244747161865	0.9999368	269.30236666666667
SA45_SOC_6	1155	1593.4391784667969	935.0850105285645	0.9999527	269.53593333333333
SA45_SOC_6	1156	1578.1084442138672	936.7919254302979	0.99994457	269.7695
SA45_SOC_6	1157	1577.318000793457	931.3285875320435	0.99990237	270.00306666666665
SA45_SOC_6	1158	1564.5729446411133	933.3981156349182	0.9999354	270.2366333333333
SA45_SOC_6	1159	1569.850845336914	927.3003172874451	0.99975806	270.4702
SA45_SOC_6	1160	1579.797248840332	926.0257959365845	0.9998215	270.7037666666667
SA45_SOC_6	1161	1556.1863708496094	932.1138739585876	0.999912	270.93733333333336
SA45_SOC_6	1162	1550.4607772827148	931.253399848938	0.99983966	271.1709
SA45_SOC_6	1163	1540.6188583374023	930.4241466522217	0.9999448	271.4044666666667
SA45_SOC_6	1164	1532.7420043945312	939.9605584144592	0.9999479	271.63803333333334
SA45_SOC_6	1165	1539.628028869629	934.5670652389526	0.99995863	271.8716
SA45_SOC_6	1166	1557.198257446289	927.822961807251	0.9998541	272.10516666666666
SA45_SOC_6	1167	1579.3363952636719	929.1471147537231	0.99751806	272.3387333333333
SA45_SOC_6	1168	1585.411376953125	926.2509727478027	0.99976665	272.5723
SA45_SOC_6	1169	1588.0517578125	918.2107830047607	0.9991283	272.80586666666665
SA45_SOC_6	1170	1580.471076965332	919.8454713821411	0.9990715	273.03943333333336
SA45_SOC_6	1171	1582.3929977416992	911.9360876083374	0.9978097	273.273
SA45_SOC_6	1172	1579.6305084228516	903.4264898300171	0.47544634	273.5065666666667
SA45_SOC_6	1173	1566.7397689819336	902.9857921600342	0.9475176	273.74013333333335
SA45_SOC_6	1174	1564.4390487670898	900.2664184570312	0.9987225	273.9737
SA45_SOC_6	1175	1564.0864562988281	896.976957321167	0.9964276	274.20726666666667
SA45_SOC_6	1176	1570.9705352783203	895.0070142745972	0.9949097	274.44083333333333
SA45_SOC_6	1177	1580.7342910766602	897.5456285476685	0.997145	274.6744
SA45_SOC_6	1178	1571.5811920166016	895.3132367134094	0.28944612	274.90796666666665
SA45_SOC_6	1179	1559.2406845092773	894.3072152137756	0.98243666	275.1415333333333
SA45_SOC_6	1180	1560.149917602539	908.8275790214539	0.9763371	275.37510000000003
SA45_SOC_6	1181	1548.5216903686523	907.900800704956	0.9961099	275.6086666666667
SA45_SOC_6	1182	1537.6729202270508	900.0695657730103	0.3234254	275.84223333333335
SA45_SOC_6	1183	1524.7548294067383	883.210015296936	0.99209267	276.0758
SA45_SOC_6	1184	1529.8707962036133	894.46937084198	0.9995259	276.3093666666667
SA45_SOC_6	1185	1516.2875747680664	858.2384347915649	0.99438125	276.54293333333334
SA45_SOC_6	1186	1512.356300354004	843.5966634750366	0.99878925	276.7765
SA45_SOC_6	1187	1519.4912338256836	808.3902883529663	0.9441148	277.01006666666666
SA45_SOC_6	1188	1510.7834243774414	799.2509937286377	0.9998017	277.2436333333333
SA45_SOC_6	1189	1501.7635345458984	758.0162143707275	0.9973416	277.4772
SA45_SOC_6	1190	1521.2792587280273	756.5304207801819	0.9994242	277.7107666666667
SA45_SOC_6	1191	1478.6818313598633	738.0413961410522	0.9996414	277.94433333333336
SA45_SOC_6	1192	1473.2478332519531	721.4452600479126	0.9998915	278.1779
SA45_SOC_6	1193	1469.0034484863281	723.5900402069092	0.9999269	278.4114666666667
SA45_SOC_6	1194	1462.9054641723633	714.3765234947205	0.99990237	278.64503333333334
SA45_SOC_6	1195	1424.183692932129	702.8737735748291	0.99986064	278.8786
SA45_SOC_6	1196	1400.9819412231445	702.0669221878052	0.9998338	279.11216666666667
SA45_SOC_6	1197	1365.8580780029297	698.8478851318359	0.9999194	279.3457333333333
SA45_SOC_6	1198	1333.2800674438477	698.2208919525146	0.9999118	279.5793
SA45_SOC_6	1199	1296.4022827148438	698.8281869888306	0.9999049	279.81286666666665
SA45_SOC_6	1200	1266.3894653320312	695.1296997070312	0.99985623	280.0464333333333
SA45_SOC_6	1201	1239.7806930541992	694.3748617172241	0.99988186	280.28000000000003
SA45_SOC_6	1202	1213.461685180664	693.3721876144409	0.99994934	280.5135666666667
SA45_SOC_6	1203	1165.353126525879	688.2296848297119	0.9999535	280.74713333333335
SA45_SOC_6	1204	1135.513801574707	673.3228254318237	0.99991465	280.9807
SA45_SOC_6	1205	1089.895248413086	668.9522194862366	0.9999465	281.2142666666667
SA45_SOC_6	1206	1038.6487197875977	648.8220691680908	0.9999509	281.44783333333334
SA45_SOC_6	1207	999.660758972168	625.5754923820496	0.999877	281.6814
SA45_SOC_6	1208	963.1465530395508	611.131796836853	0.9999335	281.91496666666666
SA45_SOC_6	1209	936.7123031616211	603.9803409576416	0.99995065	282.1485333333333
SA45_SOC_6	1210	923.8603019714355	602.9483127593994	0.99991834	282.3821
SA45_SOC_6	1211	907.0363426208496	602.2803139686584	0.9999521	282.6156666666667
SA45_SOC_6	1212	894.997673034668	604.512448310852	0.99997294	282.84923333333336
SA45_SOC_6	1213	890.9578514099121	607.3774337768555	0.99995875	283.0828
SA45_SOC_6	1214	887.6778030395508	614.5418930053711	0.99995553	283.3163666666667
SA45_SOC_6	1215	879.3030166625977	615.9693002700806	0.9999387	283.54993333333334
SA45_SOC_6	1216	880.6670379638672	624.2616391181946	0.99994624	283.7835
SA45_SOC_6	1217	873.9650344848633	625.1067280769348	0.99993694	284.01706666666666
SA45_SOC_6	1218	868.5110092163086	631.2235164642334	0.99991274	284.2506333333333
SA45_SOC_6	1219	870.9390449523926	629.1711759567261	0.99989295	284.4842
SA45_SOC_6	1220	869.0929412841797	633.1887602806091	0.9999337	284.71776666666665
SA45_SOC_6	1221	869.2342758178711	632.476794719696	0.9999554	284.95133333333337
SA45_SOC_6	1222	861.9375228881836	631.0457181930542	0.9999409	285.1849
SA45_SOC_6	1223	860.105094909668	629.1521215438843	0.99994326	285.4184666666667
SA45_SOC_6	1224	871.4677047729492	628.8787937164307	0.99950397	285.65203333333335
SA45_SOC_6	1225	828.4262466430664	629.1666054725647	0.61137736	285.8856
SA45_SOC_6	1226	804.1069793701172	634.2552280426025	0.5721312	286.1191666666667
SA45_SOC_6	1227	795.0433158874512	673.5399556159973	0.99971575	286.35273333333333
SA45_SOC_6	1228	813.0352592468262	719.5688509941101	0.9999385	286.5863
SA45_SOC_6	1229	789.9661445617676	762.2842741012573	0.9997969	286.81986666666666
SA45_SOC_6	1230	814.8620223999023	784.304609298706	0.99991333	287.0534333333333
SA45_SOC_6	1231	790.5536842346191	834.4264698028564	0.998013	287.287
SA45_SOC_6	1232	752.9840469360352	863.1755876541138	0.9964443	287.5205666666667
SA45_SOC_6	1233	718.6409568786621	862.5392603874207	0.000121522644	287.75413333333336
SA45_SOC_6	1234	992.5352096557617	582.7924132347107	2.4805564e-05	287.9877
SA45_SOC_6	1235	1202.0793914794922	459.7241771221161	3.3799148e-05	288.2212666666667
SA45_SOC_6	1236	1106.6079711914062	580.9194803237915	2.6633841e-05	288.45483333333334
SA45_SOC_6	1237	452.6994323730469	588.4247303009033	2.8944625e-05	288.6884
SA45_SOC_6	1238	1078.5048294067383	580.3469467163086	3.252722e-05	288.92196666666666
SA45_SOC_6	1239	957.4786949157715	580.9104037284851	5.8648002e-05	289.1555333333333
SA45_SOC_6	1240	1078.8109588623047	574.3074059486389	3.719923e-05	289.3891
SA45_SOC_6	1241	959.7640800476074	583.66544008255	4.3340606e-05	289.62266666666665
SA45_SOC_6	1242	1201.571388244629	462.33073711395264	3.060184e-05	289.85623333333336
SA45_SOC_6	1243	1018.1428527832031	584.8959302902222	2.929005e-05	290.0898
SA45_SOC_6	1244	466.05525970458984	597.7613282203674	2.413686e-05	290.3233666666667
SA45_SOC_6	1245	1082.9529190063477	578.2008147239685	3.553266e-05	290.55693333333335
SA45_SOC_6	1246	1052.2353744506836	555.4868602752686	2.3161974e-05	290.7905
SA45_SOC_6	1247	912.0247650146484	588.9010906219482	5.521571e-05	291.02406666666667
SA45_SOC_6	1248	910.945930480957	583.5080480575562	8.3639396e-05	291.25763333333333
SA45_SOC_6	1249	965.8676147460938	595.7496070861816	3.7977225e-05	291.4912
SA45_SOC_6	1250	1045.495719909668	573.9788460731506	6.2516505e-05	291.72476666666665
SA45_SOC_6	1251	1083.2876586914062	631.7405605316162	3.4161563e-05	291.9583333333333
SA45_SOC_6	1252	1205.449562072754	465.16688346862793	3.6303765e-05	292.19190000000003
SA45_SOC_6	1253	520.1091957092285	589.5387697219849	2.254149e-05	292.4254666666667
SA45_SOC_6	1254	1203.0698776245117	457.5185966491699	3.402073e-05	292.65903333333335
SA45_SOC_6	1255	935.7804107666016	585.082676410675	4.6700217e-05	292.8926
SA45_SOC_6	1256	968.9035034179688	591.7591238021851	3.164433e-05	293.1261666666667
SA45_SOC_6	1257	987.6848602294922	578.7452173233032	4.3526623e-05	293.35973333333334
SA45_SOC_6	1258	958.0306434631348	581.5115189552307	3.577256e-05	293.5933
SA45_SOC_6	1259	995.9000015258789	592.9182887077332	3.555985e-05	293.82686666666666
SA45_SOC_6	1260	1084.1260528564453	579.4441795349121	3.9392216e-05	294.0604333333333
SA45_SOC_6	1261	448.3202648162842	579.0941834449768	2.6510255e-05	294.294
SA45_SOC_6	1262	1079.6897506713867	578.2560467720032	2.771589e-05	294.52756666666664
SA45_SOC_6	1263	1017.6204299926758	582.1381902694702	3.7397094e-05	294.76113333333336
SA45_SOC_6	1264	1041.7523574829102	551.8349146842957	3.14094e-05	294.9947
SA45_SOC_6	1265	904.8541259765625	584.4773769378662	5.425345e-05	295.2282666666667
SA45_SOC_6	1266	968.807487487793	593.3174014091492	4.357243e-05	295.46183333333335
SA45_SOC_6	1267	906.1075973510742	581.8395638465881	6.0420145e-05	295.6954
SA45_SOC_6	1268	1016.2303161621094	589.4966053962708	2.4541818e-05	295.92896666666667
SA45_SOC_6	1269	1052.1518325805664	582.5112962722778	3.746135e-05	296.16253333333333
SA45_SOC_6	1270	448.01539421081543	579.6615028381348	2.2927266e-05	296.3961
SA45_SOC_6	1271	1079.6748733520508	555.8492803573608	2.4214234e-05	296.62966666666665
SA45_SOC_6	1272	958.8148498535156	583.7123036384583	5.0988685e-05	296.8632333333333
SA45_SOC_6	1273	960.3205490112305	581.0687613487244	3.8610735e-05	297.09680000000003
SA45_SOC_6	1274	935.2684020996094	587.4428486824036	3.8421065e-05	297.3303666666667
SA45_SOC_6	1275	1021.7755508422852	578.6523270606995	6.5603504e-05	297.56393333333335
SA45_SOC_6	1276	963.3467102050781	580.6384921073914	3.8628823e-05	297.7975
SA45_SOC_6	1277	466.3327217102051	595.3745698928833	2.8929804e-05	298.0310666666667
SA45_SOC_6	1278	1225.828971862793	470.54882168769836	3.9843013e-05	298.26463333333334
SA45_SOC_6	1279	1157.787208557129	595.1967072486877	2.6105783e-05	298.4982
SA45_SOC_6	1280	1078.5858535766602	575.6264734268188	3.7547325e-05	298.73176666666666
SA45_SOC_6	1281	960.5300903320312	584.7273373603821	4.6304303e-05	298.9653333333333
SA45_SOC_6	1282	968.6597442626953	594.9830532073975	3.9240593e-05	299.1989
SA45_SOC_6	1283	964.1984939575195	583.9218378067017	3.46513e-05	299.4324666666667
SA45_SOC_6	1284	1076.355972290039	577.7768540382385	5.105116e-05	299.66603333333336
SA45_SOC_6	1285	1017.9049301147461	584.6665692329407	2.7522407e-05	299.8996
SA45_SOC_6	1286	1152.8715133666992	591.9525647163391	2.6144926e-05	300.1331666666667
SA45_SOC_6	1287	1202.4707794189453	452.5197100639343	2.5949112e-05	300.36673333333334
SA45_SOC_6	1288	974.0658187866211	627.5090646743774	2.8780167e-05	300.6003
SA45_SOC_6	1289	1111.0012435913086	578.415048122406	2.9852838e-05	300.83386666666667
SA45_SOC_6	1290	955.8350372314453	583.0220317840576	6.0028582e-05	301.0674333333333
SA45_SOC_6	1291	906.0815048217773	588.1157398223877	4.245213e-05	301.301
SA45_SOC_6	1292	937.9169654846191	582.9265022277832	4.1589636e-05	301.53456666666665
SA45_SOC_6	1293	904.1970634460449	584.5434236526489	6.847849e-05	301.76813333333337
SA45_SOC_6	1294	423.6851692199707	576.817889213562	2.617149e-05	302.0017
SA45_SOC_6	1295	1055.0844955444336	580.8609008789062	4.1508418e-05	302.2352666666667
SA45_SOC_6	1296	1052.3815155029297	580.2935171127319	3.1752308e-05	302.46883333333335
SA45_SOC_6	1297	1226.1003112792969	469.4852828979492	2.9264309e-05	302.7024
SA45_SOC_6	1298	966.2880706787109	592.598032951355	2.9661851e-05	302.9359666666667
SA45_SOC_6	1299	905.5966186523438	586.0662317276001	7.733002e-05	303.16953333333333
SA45_SOC_6	1300	961.4881896972656	578.4977030754089	3.6236735e-05	303.4031
SA45_SOC_6	1301	1045.4215621948242	553.4096074104309	3.4964152e-05	303.63666666666666
SA45_SOC_6	1302	1253.5271072387695	482.5737977027893	3.1933294e-05	303.8702333333333
SA45_SOC_6	1303	466.17942810058594	596.7948317527771	2.8582303e-05	304.1038
SA45_SOC_6	1304	1081.6494369506836	581.272759437561	2.772287e-05	304.3373666666667
SA45_SOC_6	1305	1227.0451354980469	468.9352798461914	3.330548e-05	304.57093333333336
SA45_SOC_6	1306	998.9877319335938	633.3097815513611	2.4365727e-05	304.8045
SA45_SOC_6	1307	957.8263092041016	583.5227251052856	3.5927813e-05	305.0380666666667
SA45_SOC_6	1308	967.7980041503906	593.7053775787354	4.6860736e-05	305.27163333333334
SA45_SOC_6	1309	959.5621490478516	585.6136250495911	4.528864e-05	305.5052
SA45_SOC_6	1310	908.7396240234375	580.3772664070129	6.351807e-05	305.73876666666666
SA45_SOC_6	1311	1048.6804962158203	579.7864508628845	3.339912e-05	305.9723333333333
SA45_SOC_6	1312	1048.7908172607422	578.538773059845	3.6359448e-05	306.2059
SA45_SOC_6	1313	1174.6302795410156	453.7102246284485	2.6195412e-05	306.43946666666665
SA45_SOC_6	1314	1052.622299194336	594.5001912117004	3.202032e-05	306.67303333333336
SA45_SOC_6	1315	959.2838287353516	585.0932335853577	4.453669e-05	306.9066
SA45_SOC_6	1316	964.3337631225586	585.0889849662781	5.1097522e-05	307.1401666666667
SA45_SOC_6	1317	958.4924697875977	584.3396186828613	4.884786e-05	307.37373333333335
SA45_SOC_6	1318	874.9468231201172	589.7264170646667	4.5245342e-05	307.6073
SA45_SOC_6	1319	519.3097114562988	668.0466198921204	2.3409573e-05	307.84086666666667
SA45_SOC_6	1320	1179.557876586914	457.0617735385895	2.8345443e-05	308.07443333333333
SA45_SOC_6	1321	537.8955459594727	663.1106901168823	2.2482258e-05	308.308
SA45_SOC_6	1322	1200.6857299804688	450.7092833518982	2.5460284e-05	308.54156666666665
SA45_SOC_6	1323	1049.6981048583984	583.6055088043213	3.270888e-05	308.7751333333333
SA45_SOC_6	1324	901.9462966918945	583.2064604759216	5.478045e-05	309.00870000000003
SA45_SOC_6	1325	958.7346267700195	582.1476531028748	6.2555264e-05	309.2422666666667
SA45_SOC_6	1326	849.5693778991699	592.1023607254028	4.1390107e-05	309.47583333333336
SA45_SOC_6	1327	954.8910140991211	584.0330743789673	7.459612e-05	309.7094
SA45_SOC_6	1328	463.2902240753174	595.4101037979126	2.656801e-05	309.9429666666667
SA45_SOC_6	1329	1023.7372970581055	581.8329977989197	3.5430843e-05	310.17653333333334
SA45_SOC_6	1330	1077.2372817993164	577.1319651603699	2.5421126e-05	310.4101
SA45_SOC_6	1331	448.45001220703125	580.439772605896	2.4100105e-05	310.64366666666666
SA45_SOC_6	1332	927.8756904602051	584.235463142395	5.0746385e-05	310.8772333333333
SA45_SOC_6	1333	965.2289199829102	581.0821509361267	4.4777684e-05	311.1108
SA45_SOC_6	1334	957.8346633911133	584.5275235176086	3.406693e-05	311.34436666666664
SA45_SOC_6	1335	942.5341987609863	579.242627620697	4.779765e-05	311.57793333333336
SA45_SOC_6	1336	1076.517448425293	579.6956205368042	3.2850705e-05	311.8115
SA45_SOC_6	1337	1048.9202499389648	578.3862090110779	2.5353795e-05	312.0450666666667
SA45_SOC_6	1338	1221.6440963745117	463.2673645019531	3.1732387e-05	312.27863333333335
SA45_SOC_6	1339	465.7392883300781	600.1963019371033	3.2685715e-05	312.5122
SA45_SOC_6	1340	1202.2024154663086	461.87491178512573	3.0746087e-05	312.74576666666667
SA45_SOC_6	1341	1043.7359619140625	578.2978248596191	5.0377235e-05	312.97933333333333
SA45_SOC_6	1342	901.9060134887695	583.5740947723389	6.5208376e-05	313.2129
SA45_SOC_6	1343	935.1869773864746	585.873692035675	4.463866e-05	313.44646666666665
SA45_SOC_6	1344	901.2297248840332	585.938708782196	7.0833004e-05	313.6800333333333
SA45_SOC_6	1345	1223.4071731567383	461.8875288963318	2.3310084e-05	313.91360000000003
SA45_SOC_6	1346	1185.6974029541016	580.2317833900452	2.5851647e-05	314.1471666666667
SA45_SOC_6	1347	1049.9035263061523	581.271858215332	2.4853443e-05	314.38073333333335
SA45_SOC_6	1348	1078.169059753418	582.7472233772278	2.5863928e-05	314.6143
SA45_SOC_6	1349	960.8703231811523	583.6895799636841	4.1504456e-05	314.8478666666667
SA45_SOC_6	1350	958.4954452514648	580.929844379425	5.102565e-05	315.08143333333334
SA45_SOC_6	1351	958.0542182922363	586.2059855461121	4.506376e-05	315.315
SA45_SOC_6	1352	913.0650901794434	588.2186079025269	5.5524284e-05	315.54856666666666
SA45_SOC_6	1353	967.2229385375977	593.7832045555115	4.618638e-05	315.7821333333333
SA45_SOC_6	1354	491.2852478027344	582.5531387329102	2.722139e-05	316.0157
SA45_SOC_6	1355	1053.5759353637695	578.5615611076355	2.9598557e-05	316.2492666666667
SA45_SOC_6	1356	917.0052909851074	591.9681429862976	2.5921216e-05	316.48283333333336
SA45_SOC_6	1357	1202.3301315307617	463.26372742652893	2.8653318e-05	316.7164
SA45_SOC_6	1358	1072.5274658203125	580.1139807701111	3.5318742e-05	316.9499666666667
SA45_SOC_6	1359	1046.4288711547852	580.1081228256226	5.7130415e-05	317.18353333333334
SA45_SOC_6	1360	969.1638565063477	592.1673774719238	2.9971217e-05	317.4171
SA45_SOC_6	1361	930.8290100097656	583.6517286300659	4.9930284e-05	317.65066666666667
SA45_SOC_6	1362	1200.8211135864258	455.0505995750427	2.8838027e-05	317.8842333333333
SA45_SOC_6	1363	1044.2422485351562	585.1705455780029	2.889716e-05	318.1178
SA45_SOC_6	1364	1046.3357162475586	582.9484534263611	2.482104e-05	318.35136666666665
SA45_SOC_6	1365	1202.8983306884766	458.87847661972046	2.8982106e-05	318.5849333333333
SA45_SOC_6	1366	1044.9014282226562	579.3035888671875	2.4108933e-05	318.81850000000003
SA45_SOC_6	1367	960.9946060180664	584.0845084190369	3.515181e-05	319.0520666666667
SA45_SOC_6	1368	909.4934463500977	583.3066248893738	5.1481325e-05	319.28563333333335
SA45_SOC_6	1369	913.4082984924316	588.5617804527283	4.2223328e-05	319.5192
SA45_SOC_6	1370	906.3836288452148	581.303722858429	6.6093104e-05	319.7527666666667
SA45_SOC_6	1371	1079.4282531738281	582.6038002967834	3.017406e-05	319.98633333333333
SA45_SOC_6	1372	920.8836936950684	593.4604382514954	3.924385e-05	320.2199
SA45_SOC_6	1373	918.1080436706543	587.9645276069641	2.3817247e-05	320.45346666666666
SA45_SOC_6	1374	1045.7496643066406	580.7002902030945	3.266262e-05	320.6870333333333
SA45_SOC_6	1375	961.2361907958984	586.9713163375854	4.099661e-05	320.9206
SA45_SOC_6	1376	958.9241409301758	583.5831069946289	3.891801e-05	321.1541666666667
SA45_SOC_6	1377	907.035026550293	585.1744079589844	6.117448e-05	321.38773333333336
SA45_SOC_6	1378	958.963737487793	580.5517172813416	4.4196186e-05	321.6213
SA45_SOC_6	1379	450.0047779083252	582.3600196838379	2.2568805e-05	321.8548666666667
SA45_SOC_6	1380	920.7350921630859	587.9545497894287	3.4238994e-05	322.08843333333334
SA45_SOC_6	1381	449.3103790283203	583.8814115524292	2.388781e-05	322.322
SA45_SOC_6	1382	525.4057502746582	585.5624485015869	2.6078164e-05	322.55556666666666
SA45_SOC_6	1383	1200.5282592773438	462.80922174453735	3.9868366e-05	322.7891333333333
SA45_SOC_6	1384	961.2510681152344	579.7930812835693	3.910238e-05	323.0227
SA45_SOC_6	1385	929.776611328125	580.0791549682617	6.10564e-05	323.25626666666665
SA45_SOC_6	1386	912.8454208374023	583.379430770874	4.8074166e-05	323.48983333333337
SA45_SOC_6	1387	961.0443878173828	583.0753326416016	6.316345e-05	323.7234
SA45_SOC_6	1388	1048.6763763427734	581.9305229187012	2.8305682e-05	323.9569666666667
SA45_SOC_6	1389	1021.1556243896484	583.2693529129028	4.00073e-05	324.19053333333335
SA45_SOC_6	1390	1199.5361709594727	450.1331126689911	2.598004e-05	324.4241
SA45_SOC_6	1391	523.2111167907715	592.4728918075562	2.689628e-05	324.65766666666667
SA45_SOC_6	1392	971.3589477539062	590.9239482879639	3.4877332e-05	324.89123333333333
SA45_SOC_6	1393	958.0573654174805	581.0008478164673	4.8199443e-05	325.1248
SA45_SOC_6	1394	962.7388000488281	581.4263534545898	3.5948196e-05	325.35836666666665
SA45_SOC_6	1395	852.9947090148926	584.9433732032776	4.2723957e-05	325.5919333333333
SA45_SOC_6	1396	1015.7241439819336	580.3647780418396	4.3506247e-05	325.82550000000003
SA45_SOC_6	1397	466.7383003234863	596.4800477027893	3.124473e-05	326.0590666666667
SA45_SOC_6	1398	699.7810363769531	812.5603723526001	6.776127e-05	326.29263333333336
SA45_SOC_6	1399	692.0004272460938	816.1164021492004	0.0015971565	326.5262
SA45_SOC_6	1400	690.8638572692871	818.3221435546875	9.22548e-05	326.7597666666667
SA45_SOC_6	1401	699.2657661437988	811.1613535881042	0.0004940979	326.99333333333334
SA45_SOC_6	1402	700.1910209655762	813.0342864990234	0.0063188	327.2269
SA45_SOC_6	1403	698.7820816040039	810.851526260376	0.00025393043	327.46046666666666
SA45_SOC_6	1404	699.6486854553223	812.3090600967407	0.0002965129	327.6940333333333
SA45_SOC_6	1405	700.7251739501953	813.5495281219482	0.004929013	327.9276
SA45_SOC_6	1406	700.2305030822754	813.9657640457153	0.010070587	328.16116666666665
SA45_SOC_6	1407	699.1786766052246	809.7828698158264	0.0046676495	328.39473333333336
SA45_SOC_6	1408	698.2656669616699	810.561203956604	0.0010576114	328.6283
SA45_SOC_6	1409	697.664852142334	808.978271484375	0.001066705	328.8618666666667
SA45_SOC_6	1410	699.6336364746094	810.2750015258789	0.0046583456	329.09543333333335
SA45_SOC_6	1411	701.8378257751465	809.1773128509521	0.0016583729	329.329
SA45_SOC_6	1412	700.0866508483887	811.8688774108887	0.01243117	329.56256666666667
SA45_SOC_6	1413	701.729907989502	807.8783297538757	0.0075513744	329.79613333333333
SA45_SOC_6	1414	700.5436706542969	810.2089548110962	0.01234797	330.0297
SA45_SOC_6	1415	700.9966850280762	807.3932790756226	0.007064387	330.26326666666665
SA45_SOC_6	1416	699.9250030517578	806.0966777801514	0.0019174062	330.4968333333333
SA45_SOC_6	1417	707.9097175598145	812.9687547683716	0.0010382887	330.73040000000003
SA45_SOC_6	1418	708.420467376709	812.5404810905457	0.0005169639	330.9639666666667
SA45_SOC_6	1419	700.4138374328613	809.0941429138184	0.007337501	331.19753333333335
SA45_SOC_6	1420	700.8286285400391	802.4075889587402	0.0032568364	331.4311
SA45_SOC_6	1421	708.0461311340332	812.2781610488892	0.00016725341	331.6646666666667
SA45_SOC_6	1422	700.5372619628906	803.4773397445679	0.00055886095	331.89823333333334
SA45_SOC_6	1423	701.1139297485352	804.4766664505005	0.0014243264	332.1318
SA45_SOC_6	1424	701.2102890014648	803.7726831436157	0.0022724313	332.36536666666666
SA45_SOC_6	1425	701.0660362243652	802.8690147399902	0.0011062956	332.5989333333333
SA45_SOC_6	1426	700.7653427124023	802.6297402381897	0.0026586042	332.8325
SA45_SOC_6	1427	701.3664436340332	801.2589168548584	0.0041528167	333.0660666666667
SA45_SOC_6	1428	699.2756080627441	791.5167045593262	0.0009570377	333.29963333333336
SA45_SOC_6	1429	703.8601684570312	805.0549936294556	0.033214256	333.5332
SA45_SOC_6	1430	713.2431221008301	807.211103439331	0.29386953	333.7667666666667
SA45_SOC_6	1431	709.8438835144043	807.2956895828247	0.36279282	334.00033333333334
SA45_SOC_6	1432	705.9685134887695	807.4280405044556	0.36215237	334.2339
SA45_SOC_6	1433	711.3956451416016	805.5339932441711	0.077754185	334.46746666666667
SA45_SOC_6	1434	714.0222930908203	811.165280342102	0.3365914	334.7010333333333
SA45_SOC_6	1435	711.7001152038574	795.2520775794983	0.5710886	334.9346
SA45_SOC_6	1436	725.0886154174805	800.6287050247192	0.7673017	335.16816666666665
SA45_SOC_6	1437	725.1412582397461	809.2471575737	0.99651706	335.4017333333333
SA45_SOC_6	1438	726.1806678771973	810.6612396240234	0.9977367	335.63530000000003
SA45_SOC_6	1439	727.6528358459473	812.5856065750122	0.9988158	335.8688666666667
SA45_SOC_6	1440	729.7196388244629	815.9515428543091	0.9937196	336.10243333333335
SA45_SOC_6	1441	732.4737739562988	821.3422679901123	0.99723	336.336
SA45_SOC_6	1442	733.7203788757324	818.2211422920227	0.9972174	336.5695666666667
SA45_SOC_6	1443	733.3259582519531	824.0498614311218	0.99781966	336.80313333333334
SA45_SOC_6	1444	735.9232521057129	822.2803115844727	0.99529004	337.0367
SA45_SOC_6	1445	737.8191947937012	822.3341274261475	0.99376535	337.27026666666666
SA45_SOC_6	1446	739.2459297180176	823.3652544021606	0.98965746	337.5038333333333
SA45_SOC_6	1447	743.2364273071289	819.955415725708	0.99396086	337.7374
SA45_SOC_6	1448	742.950553894043	817.7456188201904	0.9883711	337.9709666666667
SA45_SOC_6	1449	741.5000152587891	820.2252674102783	0.9838508	338.20453333333336
SA45_SOC_6	1450	742.093677520752	818.989691734314	0.99362916	338.4381
SA45_SOC_6	1451	747.50244140625	817.3017024993896	0.9948784	338.6716666666667
SA45_SOC_6	1452	754.8695182800293	814.0707564353943	0.995099	338.90523333333334
SA45_SOC_6	1453	764.0099716186523	810.8616328239441	0.99869365	339.1388
SA45_SOC_6	1454	773.4584999084473	807.3095941543579	0.99695504	339.37236666666666
SA45_SOC_6	1455	783.5920143127441	812.3506450653076	0.999828	339.6059333333333
SA45_SOC_6	1456	795.963077545166	807.8458213806152	0.99968624	339.8395
SA45_SOC_6	1457	799.4230842590332	810.2012300491333	0.9996742	340.07306666666665
SA45_SOC_6	1458	802.3430442810059	803.4288024902344	0.99974495	340.30663333333337
SA45_SOC_6	1459	801.5068244934082	803.1744003295898	0.9996599	340.5402
SA45_SOC_6	1460	836.2344932556152	799.7157025337219	0.99990225	340.7737666666667
SA45_SOC_6	1461	914.9483299255371	789.4120931625366	0.9999324	341.00733333333335
SA45_SOC_6	1462	1011.3349914550781	792.3323750495911	0.9999021	341.2409
SA45_SOC_6	1463	1102.430191040039	799.135251045227	0.99993384	341.4744666666667
SA45_SOC_6	1464	1189.1369247436523	814.535722732544	0.99988174	341.70803333333333
SA45_SOC_6	1465	1270.942153930664	825.2996635437012	0.9999279	341.9416
SA45_SOC_6	1466	1355.8613204956055	845.1242351531982	0.9999255	342.17516666666666
SA45_SOC_6	1467	1413.7782669067383	860.817346572876	0.99995434	342.4087333333333
SA45_SOC_6	1468	1448.1876754760742	871.6806149482727	0.99993753	342.64230000000003
SA45_SOC_6	1469	1455.3276443481445	890.4308652877808	0.9998541	342.8758666666667
SA45_SOC_6	1470	1454.2837142944336	892.1366214752197	0.99997187	343.10943333333336
SA45_SOC_6	1471	1464.7180938720703	899.1630005836487	0.9999702	343.343
SA45_SOC_6	1472	1465.6185150146484	901.7787981033325	0.99995387	343.5765666666667
SA45_SOC_6	1473	1473.6783599853516	908.6600160598755	0.99989235	343.81013333333334
SA45_SOC_6	1474	1476.211280822754	909.1370844841003	0.99995196	344.0437
SA45_SOC_6	1475	1483.165626525879	902.2556734085083	0.99995434	344.27726666666666
SA45_SOC_6	1476	1486.2681198120117	899.951183795929	0.99994254	344.5108333333333
SA45_SOC_6	1477	1495.3303527832031	898.2994365692139	0.9999485	344.7444
SA45_SOC_6	1478	1493.1356048583984	891.1036920547485	0.9999453	344.97796666666665
SA45_SOC_6	1479	1488.3451080322266	877.6457405090332	0.9999597	345.21153333333336
SA45_SOC_6	1480	1490.5709838867188	865.7888102531433	0.9999404	345.4451
SA45_SOC_6	1481	1455.9756088256836	860.2611637115479	0.9999125	345.6786666666667
SA45_SOC_6	1482	1465.6295013427734	868.3308362960815	0.99959344	345.91223333333335
SA45_SOC_6	1483	1490.210838317871	858.1612515449524	0.995689	346.1458
SA45_SOC_6	1484	1497.5950241088867	861.5669059753418	0.9943183	346.37936666666667
SA45_SOC_6	1485	1494.0848922729492	866.1098384857178	0.99614346	346.61293333333333
SA45_SOC_6	1486	1486.6939544677734	873.2708215713501	0.99973696	346.8465
SA45_SOC_6	1487	1489.0349578857422	867.7100229263306	0.9997255	347.08006666666665
SA45_SOC_6	1488	1494.9786758422852	862.3998928070068	0.9996183	347.3136333333333
SA45_SOC_6	1489	1496.8449783325195	861.2601041793823	0.9997913	347.54720000000003
SA45_SOC_6	1490	1515.7517623901367	872.7718019485474	0.9997445	347.7807666666667
SA45_SOC_6	1491	1479.3743133544922	833.1360483169556	0.96810526	348.01433333333335
SA45_SOC_6	1492	1472.6085662841797	828.3053684234619	0.9972211	348.2479
SA45_SOC_6	1493	1468.8955307006836	814.5601844787598	0.9992219	348.4814666666667
SA45_SOC_6	1494	1459.4285202026367	800.8532381057739	0.9974898	348.71503333333334
SA45_SOC_6	1495	1455.8101272583008	785.3132057189941	0.9988242	348.9486
SA45_SOC_6	1496	1431.6570281982422	767.197802066803	0.99872214	349.18216666666666
SA45_SOC_6	1497	1443.4305953979492	757.8180742263794	0.9979705	349.4157333333333
SA45_SOC_6	1498	1443.8407516479492	740.9244060516357	0.99855214	349.6493
SA45_SOC_6	1499	1435.5625534057617	732.1618223190308	0.9993049	349.8828666666667
SA45_SOC_6	1500	1449.880485534668	707.5885820388794	0.99970156	350.11643333333336
SA45_SOC_6	1501	1429.101448059082	700.7807493209839	0.9992143	350.35
SA45_SOC_6	1502	1395.3546524047852	695.6569147109985	0.99978393	350.5835666666667
SA45_SOC_6	1503	1400.5797958374023	674.477162361145	0.9999137	350.81713333333335
SA45_SOC_6	1504	1386.368179321289	667.0857882499695	0.99982136	351.0507
SA45_SOC_6	1505	1349.446792602539	672.3107528686523	0.99991167	351.28426666666667
SA45_SOC_6	1506	1319.9805450439453	671.6787385940552	0.99990034	351.51783333333333
SA45_SOC_6	1507	1284.0554809570312	675.9366273880005	0.99993014	351.7514
SA45_SOC_6	1508	1245.8698654174805	677.373046875	0.99985194	351.98496666666665
SA45_SOC_6	1509	1238.005142211914	675.2977895736694	0.999954	352.2185333333333
SA45_SOC_6	1510	1231.1268997192383	676.3577556610107	0.99996626	352.45210000000003
SA45_SOC_6	1511	1217.2662734985352	675.133638381958	0.99988484	352.6856666666667
SA45_SOC_6	1512	1195.4778671264648	672.1792387962341	0.99985695	352.91923333333335
SA45_SOC_6	1513	1184.4376373291016	670.721640586853	0.999894	353.1528
SA45_SOC_6	1514	1166.327133178711	672.9001522064209	0.9998766	353.3863666666667
SA45_SOC_6	1515	1148.1177520751953	662.7158260345459	0.9999424	353.61993333333334
SA45_SOC_6	1516	1129.4631958007812	655.0985670089722	0.9999256	353.8535
SA45_SOC_6	1517	1108.5155868530273	641.3128280639648	0.99991536	354.08706666666666
SA45_SOC_6	1518	1087.5872039794922	631.323938369751	0.99995065	354.3206333333333
SA45_SOC_6	1519	1065.7818603515625	620.0374174118042	0.999933	354.5542
SA45_SOC_6	1520	1048.6458206176758	613.2646679878235	0.9999323	354.7877666666667
SA45_SOC_6	1521	1015.3884887695312	616.3682842254639	0.9999263	355.02133333333336
SA45_SOC_6	1522	986.2152099609375	618.9141082763672	0.9999423	355.2549
SA45_SOC_6	1523	954.6159553527832	623.9034032821655	0.9999149	355.4884666666667
SA45_SOC_6	1524	933.5773086547852	620.493950843811	0.9999255	355.72203333333334
SA45_SOC_6	1525	928.0295562744141	614.7369432449341	0.9999449	355.9556
SA45_SOC_6	1526	923.4235954284668	612.1903467178345	0.9999629	356.18916666666667
SA45_SOC_6	1527	913.5191345214844	612.7393198013306	0.9999604	356.4227333333333
SA45_SOC_6	1528	913.3853530883789	610.4675960540771	0.99995184	356.6563
SA45_SOC_6	1529	914.4564056396484	607.4781775474548	0.99991834	356.88986666666665
SA45_SOC_6	1530	910.0150680541992	608.424654006958	0.9999672	357.12343333333337
SA45_SOC_6	1531	905.328426361084	613.3274960517883	0.9999716	357.357
SA45_SOC_6	1532	902.3942184448242	609.6187734603882	0.99991536	357.5905666666667
SA45_SOC_6	1533	901.7903709411621	606.1039423942566	0.99995244	357.82413333333335
SA45_SOC_6	1534	911.1531829833984	601.768741607666	0.99986804	358.0577
SA45_SOC_6	1535	892.2628784179688	606.8088912963867	0.9974777	358.2912666666667
SA45_SOC_6	1536	874.6556854248047	602.9754137992859	0.84782654	358.52483333333333
SA45_SOC_6	1537	872.5315475463867	600.467119216919	0.8810043	358.7584
SA45_SOC_6	1538	864.9209403991699	604.3040084838867	0.99529064	358.99196666666666
SA45_SOC_6	1539	862.4638938903809	601.2134599685669	0.9946837	359.2255333333333
SA45_SOC_6	1540	841.8715667724609	601.7762088775635	0.9912718	359.4591
SA45_SOC_6	1541	841.017894744873	595.5981373786926	0.99359894	359.6926666666667
SA45_SOC_6	1542	840.0311851501465	598.736515045166	0.99729055	359.92623333333336
SA45_SOC_6	1543	836.2797546386719	598.0742454528809	0.9818671	360.1598
SA45_SOC_6	1544	850.7716941833496	606.6621851921082	0.99407023	360.3933666666667
SA45_SOC_6	1545	865.5510520935059	617.1860146522522	0.9978684	360.62693333333334
SA45_SOC_6	1546	863.8462829589844	632.8338718414307	0.99994004	360.8605
SA45_SOC_6	1547	927.121639251709	666.9551753997803	0.9999292	361.09406666666666
SA45_SOC_6	1548	1012.3119735717773	719.4200849533081	0.9999571	361.3276333333333
SA45_SOC_6	1549	1105.2597427368164	760.2730679512024	0.99996066	361.5612
SA45_SOC_6	1550	1198.6391830444336	805.5452585220337	0.9999201	361.79476666666665
SA45_SOC_6	1551	1300.4824447631836	844.7815132141113	0.99994826	362.02833333333336
SA45_SOC_6	1552	1407.8059387207031	880.5288791656494	0.9998956	362.2619
SA45_SOC_6	1553	1510.6283569335938	914.5840072631836	0.999926	362.4954666666667
SA45_SOC_6	1554	1597.309341430664	941.4311599731445	0.9999168	362.72903333333335
SA45_SOC_6	1555	1659.9065780639648	954.4520831108093	0.9995197	362.9626
SA45_SOC_6	1556	1681.5703582763672	962.6963353157043	0.9985436	363.19616666666667
SA45_SOC_6	1557	1698.9539337158203	968.1337308883667	0.9996352	363.42973333333333
SA45_SOC_6	1558	1686.9145202636719	971.6919493675232	0.99905723	363.6633
SA45_SOC_6	1559	1706.4485549926758	972.0497989654541	0.9975593	363.89686666666665
SA45_SOC_6	1560	1713.0022430419922	965.6401777267456	0.99846315	364.1304333333333
SA45_SOC_6	1561	1726.970100402832	960.3039765357971	0.99631494	364.36400000000003
SA45_SOC_6	1562	1723.308219909668	950.5445122718811	0.9936265	364.5975666666667
SA45_SOC_6	1563	1739.743537902832	951.4171528816223	0.999496	364.83113333333336
SA45_SOC_6	1564	1694.930076599121	957.3430752754211	0.99984276	365.0647
SA45_SOC_6	1565	1693.535385131836	956.775369644165	0.9998841	365.2982666666667
SA45_SOC_6	1566	1682.984848022461	965.1226186752319	0.99987566	365.53183333333334
SA45_SOC_6	1567	1703.675193786621	964.8298501968384	0.99706143	365.7654
SA45_SOC_6	1568	1722.4205017089844	958.5786509513855	0.99000823	365.99896666666666
SA45_SOC_6	1569	1720.9992599487305	961.6224002838135	0.9991536	366.2325333333333
SA45_SOC_6	1570	1716.9811248779297	961.2996339797974	0.9920427	366.4661
SA45_SOC_6	1571	1725.9138107299805	958.9053440093994	0.99749595	366.6996666666667
SA45_SOC_6	1572	1726.0972595214844	954.7043609619141	0.9982309	366.93323333333336
SA45_SOC_6	1573	1730.3894805908203	956.4130139350891	0.99921715	367.1668
SA45_SOC_6	1574	1714.9448776245117	963.1080007553101	0.9994485	367.4003666666667
SA45_SOC_6	1575	1709.7421646118164	968.0145120620728	0.99988306	367.63393333333335
SA45_SOC_6	1576	1715.2760696411133	967.4591016769409	0.99975735	367.8675
SA45_SOC_6	1577	1726.2117004394531	962.5724816322327	0.99969256	368.10106666666667
SA45_SOC_6	1578	1707.3278045654297	967.7023673057556	0.999887	368.33463333333333
SA45_SOC_6	1579	1690.2802276611328	964.3001246452332	0.9998889	368.5682
SA45_SOC_6	1580	1678.3977127075195	959.0898370742798	0.9999316	368.80176666666665
SA45_SOC_6	1581	1668.775520324707	956.064305305481	0.99987423	369.0353333333333
SA45_SOC_6	1582	1678.0244064331055	948.8438415527344	0.99548006	369.26890000000003
SA45_SOC_6	1583	1689.1447448730469	944.913547039032	0.98460454	369.5024666666667
SA45_SOC_6	1584	1691.0166549682617	942.6769065856934	0.24547224	369.73603333333335
SA45_SOC_6	1585	1715.3288269042969	945.2304553985596	0.97739875	369.9696
SA45_SOC_6	1586	1708.7210083007812	935.7309293746948	0.97646296	370.2031666666667
SA45_SOC_6	1587	1710.4915237426758	916.658878326416	0.56393886	370.43673333333334
SA45_SOC_6	1588	1705.104103088379	920.8544540405273	0.9983015	370.6703
SA45_SOC_6	1589	1691.6003036499023	925.7273626327515	0.9955491	370.90386666666666
SA45_SOC_6	1590	1690.817642211914	924.0012001991272	0.9310003	371.1374333333333
SA45_SOC_6	1591	1698.9191436767578	917.1990323066711	0.9974722	371.371
SA45_SOC_6	1592	1686.3554763793945	926.2078428268433	0.91822237	371.6045666666667
SA45_SOC_6	1593	1679.1229248046875	929.9831914901733	0.99914455	371.83813333333336
SA45_SOC_6	1594	1665.2950286865234	928.4245920181274	0.99699116	372.0717
SA45_SOC_6	1595	1651.9646072387695	924.8605155944824	0.99917537	372.3052666666667
SA45_SOC_6	1596	1668.7084579467773	918.7564086914062	0.99880886	372.53883333333334
SA45_SOC_6	1597	1682.0411682128906	917.3720669746399	0.99768317	372.7724
SA45_SOC_6	1598	1674.092788696289	921.838846206665	0.8639371	373.00596666666667
SA45_SOC_6	1599	1636.7096328735352	923.9807939529419	0.5601979	373.2395333333333
SA45_SOC_6	1600	1626.4502334594727	927.5810480117798	0.9892266	373.4731
SA45_SOC_6	1601	1637.8193664550781	928.2934641838074	0.9889425	373.70666666666665
SA45_SOC_6	1602	1619.6381378173828	930.9697723388672	0.996761	373.94023333333337
SA45_SOC_6	1603	1687.4547958374023	919.6244788169861	0.9675618	374.1738
SA45_SOC_6	1604	1619.1228103637695	926.351523399353	0.8970297	374.4073666666667
SA45_SOC_6	1605	1682.1061706542969	912.6857113838196	0.9595881	374.64093333333335
SA45_SOC_6	1606	1592.841453552246	915.7655739784241	0.99686193	374.8745
SA45_SOC_6	1607	1565.8464431762695	912.6550054550171	0.99819946	375.1080666666667
SA45_SOC_6	1608	1557.6006317138672	910.470700263977	0.99917513	375.34163333333333
SA45_SOC_6	1609	1548.2585906982422	904.0724730491638	0.9997701	375.5752
SA45_SOC_6	1610	1528.5139846801758	902.5442576408386	0.99969244	375.80876666666666
SA45_SOC_6	1611	1490.6420516967773	908.386173248291	0.9999255	376.0423333333333
SA45_SOC_6	1612	1510.9030151367188	912.8472876548767	0.9998591	376.2759
SA45_SOC_6	1613	1486.0187530517578	923.2326507568359	0.99985707	376.5094666666667
SA45_SOC_6	1614	1491.493034362793	930.5421423912048	0.99966264	376.74303333333336
SA45_SOC_6	1615	1480.5444717407227	923.6388444900513	0.99989176	376.9766
SA45_SOC_6	1616	1485.1399612426758	910.5460166931152	0.9998853	377.2101666666667
SA45_SOC_6	1617	1493.6816024780273	900.4839992523193	0.99977785	377.44373333333334
SA45_SOC_6	1618	1492.5322723388672	887.6281929016113	0.9998914	377.6773
SA45_SOC_6	1619	1488.2140731811523	875.6066608428955	0.9999262	377.91086666666666
SA45_SOC_6	1620	1498.1375885009766	854.5963382720947	0.9999386	378.1444333333333
SA45_SOC_6	1621	1488.025016784668	831.3462853431702	0.99992704	378.378
SA45_SOC_6	1622	1482.4708557128906	839.4576072692871	0.999954	378.61156666666665
SA45_SOC_6	1623	1496.6550064086914	857.1079158782959	0.999928	378.84513333333337
SA45_SOC_6	1624	1483.1718063354492	894.053521156311	0.9998276	379.0787
SA45_SOC_6	1625	1493.4718322753906	925.2260255813599	0.99989784	379.3122666666667
SA45_SOC_6	1626	1492.8673553466797	933.6820650100708	0.99990976	379.54583333333335
SA45_SOC_6	1627	1497.0549774169922	938.4033107757568	0.99991643	379.7794
SA45_SOC_6	1628	1495.4998397827148	918.0995464324951	0.9999149	380.01296666666667
SA45_SOC_6	1629	1488.006935119629	921.8893146514893	0.9999349	380.24653333333333
SA45_SOC_6	1630	1485.5718612670898	923.5895991325378	0.99986625	380.4801
SA45_SOC_6	1631	1488.467903137207	915.8723044395447	0.9998424	380.71366666666665
SA45_SOC_6	1632	1484.9332809448242	922.1580719947815	0.99991584	380.9472333333333
SA45_SOC_6	1633	1485.3900146484375	936.0988855361938	0.999843	381.18080000000003
SA45_SOC_6	1634	1493.488426208496	922.3602032661438	0.9997315	381.4143666666667
SA45_SOC_6	1635	1488.7030792236328	918.0525541305542	0.9999695	381.64793333333336
SA45_SOC_6	1636	1488.501319885254	910.5417680740356	0.9999249	381.8815
SA45_SOC_6	1637	1482.4964904785156	917.8011131286621	0.99989545	382.1150666666667
SA45_SOC_6	1638	1495.8079147338867	898.8593530654907	0.9998568	382.34863333333334
SA45_SOC_6	1639	1487.9799270629883	872.4229645729065	0.9999243	382.5822
SA45_SOC_6	1640	1488.973503112793	852.3278331756592	0.9999707	382.81576666666666
SA45_SOC_6	1641	1489.1948318481445	823.2417869567871	0.9999615	383.0493333333333
SA45_SOC_6	1642	1478.3230590820312	827.5008988380432	0.9999409	383.2829
SA45_SOC_6	1643	1491.2706756591797	811.0337018966675	0.9999676	383.5164666666667
SA45_SOC_6	1644	1477.8449249267578	834.2121720314026	0.99991345	383.75003333333336
SA45_SOC_6	1645	1495.6579971313477	874.2994379997253	0.99987686	383.9836
SA45_SOC_6	1646	1474.0895462036133	900.5715465545654	0.99974364	384.2171666666667
SA45_SOC_6	1647	1475.7524871826172	915.9179449081421	0.9995633	384.45073333333335
SA45_SOC_6	1648	1483.6162948608398	920.9332466125488	0.9997328	384.6843
SA45_SOC_6	1649	1474.2129135131836	920.3854322433472	0.9998173	384.91786666666667
SA45_SOC_6	1650	1480.4652786254883	911.8006467819214	0.99968255	385.15143333333333
SA45_SOC_6	1651	1468.3713912963867	903.2895040512085	0.99987996	385.385
SA45_SOC_6	1652	1469.8544311523438	904.4007110595703	0.99978393	385.61856666666665
SA45_SOC_6	1653	1466.6630172729492	893.6873030662537	0.99985063	385.8521333333333
SA45_SOC_6	1654	1464.4750213623047	873.8079500198364	0.99986136	386.08570000000003
SA45_SOC_6	1655	1460.1358795166016	881.684889793396	0.99987066	386.3192666666667
SA45_SOC_6	1656	1458.4264755249023	877.7641868591309	0.99987984	386.55283333333335
SA45_SOC_6	1657	1452.0429611206055	869.6947717666626	0.999899	386.7864
SA45_SOC_6	1658	1456.3745498657227	867.3705840110779	0.9998735	387.0199666666667
SA45_SOC_6	1659	1450.67138671875	864.7816300392151	0.99990404	387.25353333333334
SA45_SOC_6	1660	1444.6623229980469	870.8836126327515	0.9999157	387.4871
SA45_SOC_6	1661	1449.1777038574219	871.6018867492676	0.99987304	387.72066666666666
SA45_SOC_6	1662	1445.068473815918	863.0369281768799	0.9999658	387.9542333333333
SA45_SOC_6	1663	1442.5044250488281	864.3238735198975	0.99991715	388.1878
SA45_SOC_6	1664	1442.4933242797852	865.0090599060059	0.9998379	388.4213666666667
SA45_SOC_6	1665	1440.5843353271484	861.2342262268066	0.99992263	388.65493333333336
SA45_SOC_6	1666	1446.1713409423828	865.0653862953186	0.9998512	388.8885
SA45_SOC_6	1667	1446.0084915161133	854.2279958724976	0.9999037	389.1220666666667
SA45_SOC_6	1668	1440.2957153320312	859.8174405097961	0.9999074	389.35563333333334
SA45_SOC_6	1669	1445.8353424072266	861.1105012893677	0.99989474	389.5892
SA45_SOC_6	1670	1444.1476821899414	855.7556962966919	0.99991083	389.82276666666667
SA45_SOC_6	1671	1448.488998413086	864.6158695220947	0.99993026	390.0563333333333
SA45_SOC_6	1672	1450.6329345703125	856.5333867073059	0.999905	390.2899
SA45_SOC_6	1673	1442.6884460449219	865.1237726211548	0.99994564	390.52346666666665
SA45_SOC_6	1674	1452.1037292480469	866.201183795929	0.9999548	390.75703333333337
SA45_SOC_6	1675	1456.0388946533203	878.2656526565552	0.999948	390.99060000000003
SA45_SOC_6	1676	1458.874740600586	882.9158306121826	0.9999782	391.2241666666667
SA45_SOC_6	1677	1471.2919235229492	891.7164587974548	0.99997544	391.45773333333335
SA45_SOC_6	1678	1484.845848083496	893.590099811554	0.9999454	391.6913
SA45_SOC_6	1679	1478.4951782226562	891.5104007720947	0.999962	391.9248666666667
SA45_SOC_6	1680	1481.2524032592773	898.1669569015503	0.99997544	392.15843333333333
SA45_SOC_6	1681	1483.2344055175781	905.4459357261658	0.99996865	392.392
SA45_SOC_6	1682	1484.0827560424805	905.7999229431152	0.9999745	392.62556666666666
SA45_SOC_6	1683	1500.6414413452148	906.4392757415771	0.999879	392.8591333333333
SA45_SOC_6	1684	1517.7664947509766	909.0805649757385	0.99989426	393.0927
SA45_SOC_6	1685	1526.7561721801758	902.875714302063	0.9998265	393.3262666666667
SA45_SOC_6	1686	1524.3149185180664	906.2246561050415	0.99982077	393.55983333333336
SA45_SOC_6	1687	1543.7957382202148	911.7709064483643	0.9993857	393.7934
SA45_SOC_6	1688	1557.3970413208008	909.2290091514587	0.99951875	394.0269666666667
SA45_SOC_6	1689	1547.479591369629	905.1410007476807	0.99986506	394.26053333333334
SA45_SOC_6	1690	1562.1374130249023	908.5952568054199	0.9998697	394.4941
SA45_SOC_6	1691	1561.775894165039	911.1186790466309	0.49389762	394.72766666666666
SA45_SOC_6	1692	1576.4925384521484	918.7367749214172	0.9979527	394.9612333333333
SA45_SOC_6	1693	1598.8128662109375	923.0121088027954	0.99822026	395.1948
SA45_SOC_6	1694	1609.8358154296875	923.0409479141235	0.9993204	395.42836666666665
SA45_SOC_6	1695	1618.846092224121	928.0405426025391	0.99581677	395.66193333333337
SA45_SOC_6	1696	1626.6181182861328	928.1416726112366	0.99827504	395.8955
SA45_SOC_6	1697	1620.443458557129	918.2776021957397	0.9975539	396.1290666666667
SA45_SOC_6	1698	1579.9103164672852	917.2248458862305	0.9994168	396.36263333333335
SA45_SOC_6	1699	1575.0462341308594	927.5390768051147	0.99982965	396.5962
SA45_SOC_6	1700	1557.143669128418	924.628643989563	0.99991214	396.82976666666667
SA45_SOC_6	1701	1544.4925689697266	911.3293075561523	0.9998945	397.06333333333333
SA45_SOC_6	1702	1541.4012908935547	909.6602439880371	0.9998809	397.2969
SA45_SOC_6	1703	1545.6673049926758	912.5263237953186	0.99986434	397.53046666666665
SA45_SOC_6	1704	1536.5610122680664	908.3323574066162	0.9999089	397.7640333333333
SA45_SOC_6	1705	1535.705337524414	905.676519870758	0.9999379	397.99760000000003
SA45_SOC_6	1706	1516.4603805541992	906.2016105651855	0.99957377	398.2311666666667
SA45_SOC_6	1707	1497.5660705566406	893.4292316436768	0.5824608	398.46473333333336
SA45_SOC_6	1708	1501.4680480957031	900.2162075042725	0.9992747	398.6983
SA45_SOC_6	1709	1508.1383514404297	903.3677816390991	0.9995815	398.9318666666667
SA45_SOC_6	1710	1509.8811721801758	902.7404022216797	0.99948657	399.16543333333334
SA45_SOC_6	1711	1507.7580642700195	900.5678129196167	0.34547335	399.399
SA45_SOC_6	1712	1486.3343811035156	921.80588722229	0.91482615	399.63256666666666
SA45_SOC_6	1713	1485.8250045776367	922.3417282104492	0.9981261	399.8661333333333
SA45_SOC_6	1714	1486.4990615844727	927.4846172332764	0.99735886	400.0997
SA45_SOC_6	1715	1481.3029861450195	929.5845937728882	0.99585104	400.33326666666665
SA45_SOC_6	1716	1483.6984634399414	931.2659525871277	0.9989329	400.56683333333336
SA45_SOC_6	1717	1505.0765991210938	925.230724811554	0.9997942	400.8004
SA45_SOC_6	1718	1500.9748077392578	930.7610750198364	0.999671	401.0339666666667
SA45_SOC_6	1719	1512.875862121582	925.6409740447998	0.99968696	401.26753333333335
SA45_SOC_6	1720	1517.8083801269531	926.4032793045044	0.9995815	401.5011
SA45_SOC_6	1721	1520.6232833862305	925.0997257232666	0.9995003	401.73466666666667
SA45_SOC_6	1722	1522.9343032836914	924.4565749168396	0.9995528	401.96823333333333
SA45_SOC_6	1723	1514.7597885131836	931.3117861747742	0.99949706	402.2018
SA45_SOC_6	1724	1536.5860748291016	927.8635168075562	0.99852103	402.43536666666665
SA45_SOC_6	1725	1529.1236114501953	918.2110404968262	0.99884355	402.6689333333333
SA45_SOC_6	1726	1538.4907150268555	916.0800361633301	0.9962604	402.90250000000003
SA45_SOC_6	1727	1542.0350646972656	914.4722557067871	0.9978241	403.1360666666667
SA45_SOC_6	1728	1535.9226608276367	910.0932168960571	0.7628246	403.36963333333335
SA45_SOC_6	1729	1542.3870849609375	914.8770332336426	0.30762726	403.6032
SA45_SOC_6	1730	1540.8420181274414	903.9529323577881	0.9986123	403.8367666666667
SA45_SOC_6	1731	1555.5640411376953	908.9098477363586	0.99980134	404.07033333333334
SA45_SOC_6	1732	1568.3260345458984	904.3183135986328	0.9998785	404.3039
SA45_SOC_6	1733	1574.6675491333008	899.7630214691162	0.9992009	404.53746666666666
SA45_SOC_6	1734	1558.4854888916016	903.4706497192383	0.998054	404.7710333333333
SA45_SOC_6	1735	1564.4248580932617	908.3909368515015	0.9998324	405.0046
SA45_SOC_6	1736	1546.0248184204102	907.8619194030762	0.99926215	405.2381666666667
SA45_SOC_6	1737	1551.4368438720703	913.3884716033936	0.9993253	405.47173333333336
SA45_SOC_6	1738	1552.954444885254	897.196147441864	0.89036024	405.7053
SA45_SOC_6	1739	1521.7654037475586	913.7473511695862	0.9233534	405.9388666666667
SA45_SOC_6	1740	1514.6366500854492	912.3964834213257	0.96886337	406.17243333333334
SA45_SOC_6	1741	1512.8123474121094	909.5683193206787	0.99765694	406.406
SA45_SOC_6	1742	1510.8411026000977	913.8779640197754	0.9987669	406.63956666666667
SA45_SOC_6	1743	1502.9642486572266	918.3444213867188	0.9997651	406.8731333333333
SA45_SOC_6	1744	1488.8190078735352	928.8589811325073	0.9999019	407.1067
SA45_SOC_6	1745	1500.5982971191406	924.2026233673096	0.99989533	407.34026666666665
SA45_SOC_6	1746	1485.329933166504	918.4529542922974	0.99993956	407.57383333333337
SA45_SOC_6	1747	1468.0821990966797	913.0443334579468	0.9999038	407.80740000000003
SA45_SOC_6	1748	1458.8517379760742	912.1197438240051	0.999912	408.0409666666667
SA45_SOC_6	1749	1447.8267288208008	908.1259775161743	0.9999434	408.27453333333335
SA45_SOC_6	1750	1439.139518737793	888.729100227356	0.9999614	408.5081
SA45_SOC_6	1751	1434.7983169555664	889.362530708313	0.99987066	408.7416666666667
SA45_SOC_6	1752	1434.9481201171875	867.3528170585632	0.99991226	408.97523333333334
SA45_SOC_6	1753	1410.7987976074219	867.6235055923462	0.9999293	409.2088
SA45_SOC_6	1754	1413.8166046142578	856.1894416809082	0.99980384	409.44236666666666
SA45_SOC_6	1755	1423.502540588379	854.2487239837646	0.9998561	409.6759333333333
SA45_SOC_6	1756	1417.7360916137695	856.974663734436	0.99979717	409.9095
SA45_SOC_6	1757	1421.1177062988281	862.4723124504089	0.99982554	410.1430666666667
SA45_SOC_6	1758	1426.9085311889648	859.8672008514404	0.9998178	410.37663333333336
SA45_SOC_6	1759	1422.0018768310547	857.6080942153931	0.99980706	410.6102
SA45_SOC_6	1760	1411.5753936767578	855.0011157989502	0.9998541	410.8437666666667
SA45_SOC_6	1761	1395.2029037475586	863.8598728179932	0.99976295	411.07733333333334
SA45_SOC_6	1762	1406.8852615356445	833.3931541442871	0.9969182	411.3109
SA45_SOC_6	1763	1420.5677032470703	830.2632737159729	0.98951566	411.54446666666666
SA45_SOC_6	1764	1404.0921020507812	796.2716174125671	0.998939	411.7780333333333
SA45_SOC_6	1765	1408.6992645263672	760.1264262199402	0.99971837	412.0116
SA45_SOC_6	1766	1412.8550720214844	732.9233551025391	0.9998184	412.24516666666665
SA45_SOC_6	1767	1406.004981994629	706.0813522338867	0.99984574	412.47873333333337
SA45_SOC_6	1768	1404.0435791015625	693.766279220581	0.99980384	412.7123
SA45_SOC_6	1769	1415.6572723388672	682.0414423942566	0.99974424	412.9458666666667
SA45_SOC_6	1770	1412.9795837402344	676.1388874053955	0.9997185	413.17943333333335
SA45_SOC_6	1771	1397.7679824829102	665.2792239189148	0.99971133	413.413
SA45_SOC_6	1772	1404.3851852416992	650.2605485916138	0.9998253	413.6465666666667
SA45_SOC_6	1773	1407.033462524414	650.9550046920776	0.99990416	413.88013333333333
SA45_SOC_6	1774	1384.2710494995117	642.008957862854	0.99980515	414.1137
SA45_SOC_6	1775	1365.4036331176758	658.0250287055969	0.9997925	414.34726666666666
SA45_SOC_6	1776	1343.1183242797852	653.214111328125	0.99991846	414.5808333333333
SA45_SOC_6	1777	1314.7505950927734	641.1827945709229	0.9998764	414.81440000000003
SA45_SOC_6	1778	1299.9103546142578	632.0895266532898	0.9999349	415.0479666666667
SA45_SOC_6	1779	1292.4839401245117	626.66339635849	0.99988973	415.28153333333336
SA45_SOC_6	1780	1274.3131256103516	625.6005334854126	0.99982136	415.5151
SA45_SOC_6	1781	1264.5722579956055	627.500696182251	0.9997727	415.7486666666667
SA45_SOC_6	1782	1251.9022750854492	631.2757873535156	0.99990165	415.98223333333334
SA45_SOC_6	1783	1245.560302734375	626.7189502716064	0.9999162	416.2158
SA45_SOC_6	1784	1241.883544921875	630.0039052963257	0.99992096	416.44936666666666
SA45_SOC_6	1785	1231.377067565918	629.2580151557922	0.9998534	416.6829333333333
SA45_SOC_6	1786	1228.5802459716797	620.8957672119141	0.9997857	416.9165
SA45_SOC_6	1787	1225.774154663086	624.2761874198914	0.9998802	417.15006666666665
SA45_SOC_6	1788	1225.6398010253906	619.8951530456543	0.999884	417.38363333333336
SA45_SOC_6	1789	1223.0690002441406	623.9323711395264	0.999928	417.6172
SA45_SOC_6	1790	1221.1993789672852	617.6056623458862	0.99993205	417.8507666666667
SA45_SOC_6	1791	1225.536117553711	619.720573425293	0.9999187	418.08433333333335
SA45_SOC_6	1792	1222.6328659057617	614.8785638809204	0.9999126	418.3179
SA45_SOC_6	1793	1220.8380889892578	611.9674229621887	0.9999291	418.55146666666667
SA45_SOC_6	1794	1220.676040649414	602.5920724868774	0.99991107	418.78503333333333
SA45_SOC_6	1795	1227.1275329589844	598.6915826797485	0.9998441	419.0186
SA45_SOC_6	1796	1222.067756652832	602.3434638977051	0.99985754	419.25216666666665
SA45_SOC_6	1797	1225.7782745361328	595.3074932098389	0.9998834	419.4857333333333
SA45_SOC_6	1798	1222.6913452148438	587.3567819595337	0.99991703	419.71930000000003
SA45_SOC_6	1799	1220.4920196533203	584.3946576118469	0.99992096	419.9528666666667
SA45_SOC_6	1800	1225.9397506713867	579.2207407951355	0.99992275	420.18643333333335
SA45_SOC_6	1801	1223.4106063842773	579.4006633758545	0.9999285	420.42
SA45_SOC_6	1802	1226.770133972168	574.556143283844	0.99994016	420.6535666666667
SA45_SOC_6	1803	1222.2197341918945	572.0631051063538	0.9999318	420.88713333333334
SA45_SOC_6	1804	1225.1465606689453	570.6775403022766	0.9999367	421.1207
SA45_SOC_6	1805	1225.5615234375	566.6294431686401	0.9999548	421.35426666666666
SA45_SOC_6	1806	1225.2545928955078	566.570348739624	0.99993694	421.5878333333333
SA45_SOC_6	1807	1226.304702758789	565.8934020996094	0.9999554	421.8214
SA45_SOC_6	1808	1225.6192016601562	560.6316804885864	0.9999145	422.0549666666667
SA45_SOC_6	1809	1229.1773986816406	558.6240792274475	0.99995387	422.28853333333336
SA45_SOC_6	1810	1226.9108963012695	559.5849108695984	0.9999596	422.5221
SA45_SOC_6	1811	1223.5345458984375	561.2589311599731	0.9999399	422.7556666666667
SA45_SOC_6	1812	1221.6676712036133	559.0497136116028	0.9999343	422.98923333333335
SA45_SOC_6	1813	1218.8425827026367	559.9175906181335	0.99992204	423.2228
SA45_SOC_6	1814	1220.7979202270508	556.0443305969238	0.9999312	423.45636666666667
SA45_SOC_6	1815	1222.5836563110352	553.5334610939026	0.99992764	423.68993333333333
SA45_SOC_6	1816	1217.7052688598633	555.266125202179	0.9999218	423.9235
SA45_SOC_6	1817	1218.8830947875977	555.1283025741577	0.9999243	424.15706666666665
SA45_SOC_6	1818	1210.916748046875	555.3503251075745	0.999884	424.39063333333337
SA45_SOC_6	1819	1217.2683334350586	565.781135559082	0.9999224	424.62420000000003
SA45_SOC_6	1820	1217.4102401733398	564.5400238037109	0.9999386	424.8577666666667
SA45_SOC_6	1821	1206.229591369629	555.0708818435669	0.9998801	425.09133333333335
SA45_SOC_6	1822	1207.910385131836	557.583167552948	0.99986196	425.3249
SA45_SOC_6	1823	1211.114501953125	558.1639409065247	0.9999013	425.5584666666667
SA45_SOC_6	1824	1205.1721572875977	559.0285348892212	0.99989057	425.79203333333334
SA45_SOC_6	1825	1207.638931274414	557.4948477745056	0.99985456	426.0256
SA45_SOC_6	1826	1208.1472778320312	558.6373400688171	0.99990416	426.25916666666666
SA45_SOC_6	1827	1195.9922790527344	551.4632892608643	0.9998745	426.4927333333333
SA45_SOC_6	1828	1203.1473541259766	556.0597801208496	0.9998734	426.7263
SA45_SOC_6	1829	1202.907829284668	557.5977158546448	0.9998863	426.9598666666667
SA45_SOC_6	1830	1189.0398788452148	550.833785533905	0.9998745	427.19343333333336
SA45_SOC_6	1831	1197.7495193481445	553.5547685623169	0.99986935	427.427
SA45_SOC_6	1832	1186.0099411010742	546.6343474388123	0.9998091	427.6605666666667
SA45_SOC_6	1833	1187.508773803711	549.290828704834	0.9998964	427.89413333333334
SA45_SOC_6	1834	1196.469955444336	550.477352142334	0.9998559	428.1277
SA45_SOC_6	1835	1182.0032501220703	539.5491635799408	0.9998379	428.36126666666667
SA45_SOC_6	1836	1191.1748886108398	541.6243243217468	0.9998573	428.5948333333333
SA45_SOC_6	1837	1194.2697143554688	545.7857179641724	0.99989355	428.8284
SA45_SOC_6	1838	1188.3972930908203	543.9761924743652	0.9998276	429.06196666666665
SA45_SOC_6	1839	1190.221939086914	541.6865730285645	0.9998648	429.29553333333337
SA45_SOC_6	1840	1190.5072402954102	537.355363368988	0.99985325	429.5291
SA45_SOC_6	1841	1191.3658905029297	538.2950162887573	0.9998777	429.7626666666667
SA45_SOC_6	1842	1196.9538116455078	540.8918237686157	0.99991715	429.99623333333335
SA45_SOC_6	1843	1191.3669204711914	538.6831533908844	0.99985886	430.2298
SA45_SOC_6	1844	1194.3901062011719	535.9599494934082	0.9998945	430.4633666666667
SA45_SOC_6	1845	1197.7556991577148	537.3105919361115	0.99992967	430.69693333333333
SA45_SOC_6	1846	1193.437843322754	542.8442573547363	0.9998723	430.9305
SA45_SOC_6	1847	1194.1391372680664	534.2874097824097	0.9999025	431.16406666666666
SA45_SOC_6	1848	1201.2390518188477	540.2547883987427	0.99992335	431.3976333333333
SA45_SOC_6	1849	1195.8589553833008	542.4490714073181	0.99987435	431.63120000000004
SA45_SOC_6	1850	1196.9470596313477	535.7114696502686	0.99987936	431.8647666666667
SA45_SOC_6	1851	1191.0115814208984	535.9137940406799	0.99992025	432.09833333333336
SA45_SOC_6	1852	1188.4808349609375	537.0608568191528	0.999943	432.3319
SA45_SOC_6	1853	1193.8394165039062	535.3140950202942	0.9999473	432.5654666666667
SA45_SOC_6	1854	1202.6762008666992	539.7413170337677	0.999959	432.79903333333334
SA45_SOC_6	1855	1191.0383605957031	540.9537506103516	0.99993193	433.0326
SA45_SOC_6	1856	1171.8838119506836	537.7296602725983	0.9999603	433.26616666666666
SA45_SOC_6	1857	1175.4851531982422	543.5388422012329	0.9999578	433.4997333333333
SA45_SOC_6	1858	1172.4517822265625	541.4459466934204	0.99996066	433.7333
SA45_SOC_6	1859	1180.1709365844727	538.4516680240631	0.9999604	433.96686666666665
SA45_SOC_6	1860	1179.206199645996	551.3268828392029	0.99994695	434.20043333333336
SA45_SOC_6	1861	1166.1785888671875	555.6264209747314	0.99990344	434.434
SA45_SOC_6	1862	1157.102279663086	555.6333088874817	0.9999038	434.6675666666667
SA45_SOC_6	1863	1157.2833251953125	549.23823595047	0.99992263	434.90113333333335
SA45_SOC_6	1864	1155.7273864746094	554.1193199157715	0.99991107	435.1347
SA45_SOC_6	1865	1137.4376678466797	556.1735272407532	0.99994063	435.36826666666667
SA45_SOC_6	1866	1134.1401672363281	561.0123825073242	0.99992645	435.60183333333333
SA45_SOC_6	1867	1127.1510314941406	558.4311532974243	0.9999341	435.8354
SA45_SOC_6	1868	1133.3773040771484	568.1877851486206	0.99973387	436.06896666666665
SA45_SOC_6	1869	1112.9119491577148	574.8392558097839	0.8693618	436.3025333333333
SA45_SOC_6	1870	1105.104103088379	601.4239597320557	0.9850151	436.53610000000003
SA45_SOC_6	1871	1104.1762161254883	615.9473490715027	0.9941711	436.7696666666667
SA45_SOC_6	1872	1110.6432723999023	644.904842376709	0.99890864	437.00323333333336
SA45_SOC_6	1873	1123.3979415893555	669.8534417152405	0.999905	437.2368
SA45_SOC_6	1874	1133.6875534057617	709.1379761695862	0.9999765	437.4703666666667
SA45_SOC_6	1875	1191.7593383789062	742.6138114929199	0.99993205	437.70393333333334
SA45_SOC_6	1876	1239.4104766845703	782.5357031822205	0.9999305	437.9375
SA45_SOC_6	1877	1291.2613677978516	810.3082180023193	0.99994075	438.17106666666666
SA45_SOC_6	1878	1355.9242630004883	839.538459777832	0.99994147	438.4046333333333
SA45_SOC_6	1879	1424.329719543457	868.2383966445923	0.99994755	438.6382
SA45_SOC_6	1880	1492.9267501831055	893.4350252151489	0.99995136	438.8717666666667
SA45_SOC_6	1881	1545.4264068603516	909.6544504165649	0.9999498	439.10533333333336
SA45_SOC_6	1882	1585.2582550048828	904.381914138794	0.99996006	439.3389
SA45_SOC_6	1883	1597.9967880249023	903.8830876350403	0.99990344	439.5724666666667
SA45_SOC_6	1884	1588.3344268798828	909.5104479789734	0.999943	439.80603333333335
SA45_SOC_6	1885	1598.005142211914	911.1732029914856	0.9999728	440.0396
SA45_SOC_6	1886	1603.7230682373047	913.8365077972412	0.99995303	440.27316666666667
SA45_SOC_6	1887	1604.8743438720703	922.7840352058411	0.99995196	440.50673333333333
SA45_SOC_6	1888	1622.5776672363281	932.8324699401855	0.99975115	440.7403
SA45_SOC_6	1889	1649.1188049316406	945.0470566749573	0.99869615	440.97386666666665
SA45_SOC_6	1890	1646.1625671386719	945.2988195419312	0.99923575	441.2074333333333
SA45_SOC_6	1891	1661.6141510009766	947.3879814147949	0.9996063	441.44100000000003
SA45_SOC_6	1892	1648.1794738769531	952.3574495315552	0.99960023	441.6745666666667
SA45_SOC_6	1893	1683.1745910644531	947.2411465644836	0.99864477	441.90813333333335
SA45_SOC_6	1894	1682.245101928711	944.9957513809204	0.9997961	442.1417
SA45_SOC_6	1895	1713.724708557129	944.0424513816833	0.9984559	442.3752666666667
SA45_SOC_6	1896	1716.5812683105469	936.8268799781799	0.9975828	442.60883333333334
SA45_SOC_6	1897	1716.932258605957	938.1082248687744	0.990182	442.8424
SA45_SOC_6	1898	1719.7392654418945	942.1644973754883	0.999022	443.07596666666666
SA45_SOC_6	1899	1721.1978149414062	946.6381645202637	0.9983072	443.3095333333333
SA45_SOC_6	1900	1730.5499267578125	935.6532955169678	0.9517089	443.5431
SA45_SOC_6	1901	1722.9244995117188	935.1286554336548	0.99718314	443.7766666666667
SA45_SOC_6	1902	1729.0179061889648	941.6981792449951	0.0040386724	444.01023333333336
SA45_SOC_6	1903	1732.2587585449219	947.4578261375427	0.9785136	444.2438
SA45_SOC_6	1904	1723.0071258544922	936.6118097305298	0.9971692	444.4773666666667
SA45_SOC_6	1905	1714.6535110473633	927.3389410972595	0.998555	444.71093333333334
SA45_SOC_6	1906	1682.189712524414	927.7191925048828	0.9993481	444.9445
SA45_SOC_6	1907	1672.2863388061523	933.6971282958984	0.9999466	445.17806666666667
SA45_SOC_6	1908	1644.4715881347656	933.4840536117554	0.99978715	445.4116333333333
SA45_SOC_6	1909	1610.896110534668	937.7092409133911	0.99994266	445.6452
SA45_SOC_6	1910	1556.517333984375	938.5392665863037	0.9998889	445.87876666666665
SA45_SOC_6	1911	1529.0007019042969	929.9354267120361	0.99994624	446.11233333333337
SA45_SOC_6	1912	1541.8018341064453	922.6408052444458	0.99989223	446.34590000000003
SA45_SOC_6	1913	1543.3105087280273	923.6975526809692	0.9998611	446.5794666666667
SA45_SOC_6	1914	1544.0793228149414	930.2645015716553	0.999895	446.81303333333335
SA45_SOC_6	1915	1524.9187088012695	922.8025102615356	0.999948	447.0466
SA45_SOC_6	1916	1526.9043731689453	929.28307056427	0.99986875	447.2801666666667
SA45_SOC_6	1917	1536.218490600586	933.8140296936035	0.99982077	447.51373333333333
SA45_SOC_6	1918	1526.2192153930664	934.1710424423218	0.9998845	447.7473
SA45_SOC_6	1919	1525.4394149780273	934.5705413818359	0.99982566	447.98086666666666
SA45_SOC_6	1920	1526.0933303833008	933.4373831748962	0.99986637	448.2144333333333
SA45_SOC_6	1921	1523.723030090332	931.3091468811035	0.9998317	448.44800000000004
SA45_SOC_6	1922	1524.4648361206055	933.2134938240051	0.99980086	448.6815666666667
SA45_SOC_6	1923	1516.3574981689453	933.1585192680359	0.9997744	448.91513333333336
SA45_SOC_6	1924	1514.5112228393555	932.4145603179932	0.9996977	449.1487
SA45_SOC_6	1925	1505.1151657104492	931.0611820220947	0.99963284	449.3822666666667
SA45_SOC_6	1926	1492.8076171875	935.4953241348267	0.99970764	449.61583333333334
SA45_SOC_6	1927	1467.6411437988281	926.472737789154	0.0005884228	449.8494
SA45_SOC_6	1928	1442.4893188476562	933.7896966934204	0.99362564	450.08296666666666
SA45_SOC_6	1929	1423.2805252075195	924.0483212471008	0.9998596	450.3165333333333
SA45_SOC_6	1930	1432.0178604125977	906.9063663482666	0.99988043	450.5501
SA45_SOC_6	1931	1439.1745376586914	856.4926385879517	0.99994755	450.78366666666665
SA45_SOC_6	1932	1464.1938400268555	824.2772912979126	0.99997115	451.01723333333337
SA45_SOC_6	1933	1481.7657852172852	818.2497882843018	0.99993443	451.2508
SA45_SOC_6	1934	1487.3681259155273	789.7438716888428	0.99994063	451.4843666666667
SA45_SOC_6	1935	1491.053237915039	799.3243145942688	0.999949	451.71793333333335
SA45_SOC_6	1936	1508.2970809936523	778.922381401062	0.9999536	451.9515
SA45_SOC_6	1937	1509.0581130981445	773.6025953292847	0.9999069	452.18506666666667
SA45_SOC_6	1938	1520.1573944091797	780.4146766662598	0.99997556	452.41863333333333
SA45_SOC_6	1939	1540.9119415283203	795.539116859436	0.9999701	452.6522
SA45_SOC_6	1940	1574.827651977539	817.7434945106506	0.99990976	452.88576666666665
SA45_SOC_6	1941	1584.8192596435547	850.1095390319824	0.99992454	453.1193333333333
SA45_SOC_6	1942	1608.7779235839844	880.828857421875	0.99987924	453.35290000000003
SA45_SOC_6	1943	1627.4662399291992	905.6080913543701	0.9996153	453.5864666666667
SA45_SOC_6	1944	1628.276023864746	916.6166496276855	0.85305893	453.82003333333336
SA45_SOC_6	1945	1643.7947845458984	922.7863526344299	0.9230911	454.0536
SA45_SOC_6	1946	1652.7785110473633	929.1925621032715	0.99039614	454.2871666666667
SA45_SOC_6	1947	1653.3665084838867	934.0362453460693	0.99616003	454.52073333333334
SA45_SOC_6	1948	1645.5888748168945	936.7513704299927	0.9985421	454.7543
SA45_SOC_6	1949	1656.7387390136719	929.109263420105	0.9987318	454.98786666666666
SA45_SOC_6	1950	1656.6073608398438	930.3917026519775	0.99373794	455.2214333333333
SA45_SOC_6	1951	1648.0363082885742	932.7698993682861	0.984148	455.455
SA45_SOC_6	1952	1651.567497253418	927.5292277336121	0.33360815	455.6885666666667
SA45_SOC_6	1953	1632.092056274414	931.6052627563477	0.9985695	455.92213333333336
SA45_SOC_6	1954	1629.0739059448242	938.4694862365723	0.3730607	456.1557
SA45_SOC_6	1955	1627.298812866211	935.3936147689819	0.85390866	456.3892666666667
SA45_SOC_6	1956	1615.341453552246	930.5901002883911	0.9669328	456.62283333333335
SA45_SOC_6	1957	1597.844009399414	937.634117603302	0.92671937	456.8564
SA45_SOC_6	1958	1574.472427368164	938.6635065078735	0.6388291	457.08996666666667
SA45_SOC_6	1959	1557.4646759033203	931.691780090332	0.0058319177	457.32353333333333
SA45_SOC_6	1960	1563.5941314697266	939.6281361579895	0.014203564	457.5571
SA45_SOC_6	1961	1536.4945220947266	931.5379285812378	0.397514	457.79066666666665
SA45_SOC_6	1962	1540.3911209106445	930.3192186355591	0.98949873	458.0242333333333
SA45_SOC_6	1963	1557.3912048339844	932.650294303894	0.99897766	458.25780000000003
SA45_SOC_6	1964	1547.2032165527344	929.8087406158447	0.9949443	458.4913666666667
SA45_SOC_6	1965	1543.3580017089844	928.2807183265686	0.9608314	458.72493333333335
SA45_SOC_6	1966	1529.787826538086	915.2203345298767	0.9933153	458.9585
SA45_SOC_6	1967	1526.696548461914	912.712812423706	0.99893636	459.1920666666667
SA45_SOC_6	1968	1521.159782409668	909.7204971313477	0.9996885	459.42563333333334
SA45_SOC_6	1969	1502.0994186401367	909.4518685340881	0.9995709	459.6592
SA45_SOC_6	1970	1494.5155334472656	891.9240617752075	0.7497702	459.89276666666666
SA45_SOC_6	1971	1497.169532775879	903.7353515625	0.99927443	460.1263333333333
SA45_SOC_6	1972	1499.5076751708984	912.657322883606	0.99972767	460.3599
SA45_SOC_6	1973	1499.699821472168	917.4253034591675	0.999648	460.5934666666667
SA45_SOC_6	1974	1489.5732879638672	915.2597308158875	0.9992843	460.82703333333336
SA45_SOC_6	1975	1492.503433227539	917.3680758476257	0.99955577	461.0606
SA45_SOC_6	1976	1507.639389038086	922.1554327011108	0.9995813	461.2941666666667
SA45_SOC_6	1977	1493.3502960205078	914.7098565101624	0.9997392	461.52773333333334
SA45_SOC_6	1978	1501.9347381591797	902.0872735977173	0.99980074	461.7613
SA45_SOC_6	1979	1502.7331924438477	899.4767546653748	0.9999167	461.99486666666667
SA45_SOC_6	1980	1504.1840744018555	896.3029718399048	0.9998634	462.2284333333333
SA45_SOC_6	1981	1505.1004028320312	892.872211933136	0.9998392	462.462
SA45_SOC_6	1982	1511.671257019043	886.3536071777344	0.99981254	462.69556666666665
SA45_SOC_6	1983	1487.9855346679688	854.1315650939941	0.99614775	462.92913333333337
SA45_SOC_6	1984	1478.430519104004	858.7448573112488	0.9954661	463.16270000000003
SA45_SOC_6	1985	1477.8160858154297	853.2024049758911	0.9979594	463.3962666666667
SA45_SOC_6	1986	1480.598373413086	850.975935459137	0.9991335	463.62983333333335
SA45_SOC_6	1987	1466.0401153564453	840.8893275260925	0.99767977	463.8634
SA45_SOC_6	1988	1474.1253662109375	814.1563725471497	0.9966445	464.0969666666667
SA45_SOC_6	1989	1452.7191925048828	803.3967447280884	0.9974171	464.33053333333334
SA45_SOC_6	1990	1445.3263092041016	788.438515663147	0.98924553	464.5641
SA45_SOC_6	1991	1443.6202239990234	781.4815950393677	0.9941361	464.79766666666666
SA45_SOC_6	1992	1441.1455535888672	794.1755676269531	0.99608517	465.0312333333333
SA45_SOC_6	1993	1435.0932312011719	823.2420444488525	0.99776924	465.26480000000004
SA45_SOC_6	1994	1431.5206146240234	856.9012784957886	0.9916168	465.4983666666667
SA45_SOC_6	1995	1426.6030883789062	900.0678277015686	0.068158574	465.73193333333336
SA45_SOC_6	1996	1432.3453903198242	914.1006302833557	0.95214283	465.9655
SA45_SOC_6	1997	1428.7677383422852	922.1218299865723	0.99498785	466.1990666666667
SA45_SOC_6	1998	1437.766456604004	937.7658891677856	0.9944621	466.43263333333334
SA45_SOC_6	1999	1438.373794555664	937.1561479568481	0.74844813	466.6662
[truncated: 1,856 more rows]
